# Supplementary material for: Potential Conservation of Circadian Clock Proteins in the phylum Nematoda as Revealed by Bioinformatic Searches
Source: PLoS One. 2014 Nov 14;9(11):e112871. doi: 10.1371/journal.pone.0112871 (PMC4232591; doi:10.1371/journal.pone.0112871)
Supplement: File S1 — HMM profiles used in this work and HMMsearch results. (ZIP) [file pone.0112871.s007.zip › HMMs-CE/Artropodos/per-PA_FBpp0070455-aln.hmm]

HMMER3/b [3.0 | March 2010]
NAME  per-PA_FBpp0070455-aln
LENG  1146
ALPH  amino
RF    no
CS    no
MAP   yes
DATE  Tue Jun 12 14:33:52 2012
NSEQ  8
EFFN  1.457031
CKSUM 2165709253
STATS LOCAL MSV      -13.4143  0.69528
STATS LOCAL VITERBI  -13.9884  0.69528
STATS LOCAL FORWARD   -6.7479  0.69528
HMM          A        C        D        E        F        G        H        I        K        L        M        N        P        Q        R        S        T        V        W        Y   
            m->m     m->i     m->d     i->m     i->i     d->m     d->d
  COMPO   2.60327  4.37036  2.89717  2.59195  3.46471  2.89552  3.62430  3.06845  2.58407  2.65552  3.67733  2.94309  3.19099  2.93032  2.96171  2.38714  2.74786  2.81211  4.81422  3.52523
          2.68650  4.42257  2.77551  2.73064  3.46386  2.40500  3.72526  3.29386  2.67773  2.69387  4.24030  2.90378  2.73771  3.18178  2.89832  2.37875  2.77422  2.98550  4.58509  3.61535
          0.62682  1.31214  1.62724  1.54153  0.24087  0.00000        *
      1   2.61905  4.58828  3.13067  2.69880  3.90011  2.65037  3.83594  3.29060  2.70644  2.96378  2.22135  2.08767  3.90332  3.06094  3.10286  2.73470  2.90633  2.99705  5.26336  3.97233      8 - -
          2.68618  4.42225  2.77519  2.73123  3.46354  2.40513  3.72494  3.29354  2.67741  2.69355  4.24690  2.90347  2.73739  3.18146  2.89801  2.37887  2.77519  2.98518  4.58477  3.61503
          0.02251  4.20081  4.92315  0.61958  0.77255  0.48480  0.95664
      2   2.66953  4.78072  2.49282  2.26258  3.99418  2.86864  3.72717  3.39015  2.56210  2.24780  2.82506  3.05345  3.89953  2.90152  3.01458  2.72798  2.90326  3.09355  5.30337  3.98673      9 - -
          2.68618  4.42225  2.77519  2.73123  3.46354  2.40513  3.72494  3.29354  2.67741  2.69355  4.24690  2.90347  2.73739  3.18146  2.89801  2.37887  2.77519  2.98518  4.58477  3.61503
          0.01962  4.33662  5.05896  0.61958  0.77255  0.42367  1.06316
      3   2.75066  5.07093  2.87336  1.62073  4.35922  2.83659  3.73764  3.79861  2.53013  3.36158  2.76885  2.41536  3.91175  2.87313  3.00583  2.74523  2.99211  3.43580  5.56461  4.19429     10 - -
          2.68618  4.42225  2.77519  2.73123  3.46354  2.40513  3.72494  3.29354  2.67741  2.69355  4.24690  2.90347  2.73739  3.18146  2.89801  2.37887  2.77519  2.98518  4.58477  3.61503
          0.01818  4.41224  5.13459  0.61958  0.77255  0.48576  0.95510
      4   2.71608  4.90994  2.98036  2.05557  4.22608  2.34920  3.78427  3.64438  2.59977  2.53716  4.06706  3.05207  3.92372  2.94136  3.05857  1.94003  2.97353  3.30408  5.48697  4.14784     11 - -
          2.68618  4.42225  2.77519  2.73123  3.46354  2.40513  3.72494  3.29354  2.67741  2.69355  4.24690  2.90347  2.73739  3.18146  2.89801  2.37887  2.77519  2.98518  4.58477  3.61503
          0.01818  4.41224  5.13459  0.61958  0.77255  0.48576  0.95510
      5   2.08902  5.19997  2.54680  1.73743  4.52001  3.45412  3.70065  3.99011  2.20050  3.49773  4.26231  2.93147  3.88594  2.81469  2.96988  2.71079  2.54688  3.57911  5.65438  4.24988     12 - -
          2.68618  4.42225  2.77519  2.73123  3.46354  2.40513  3.72494  3.29354  2.67741  2.69355  4.24690  2.90347  2.73739  3.18146  2.89801  2.37887  2.77519  2.98518  4.58477  3.61503
          0.01818  4.41224  5.13459  0.61958  0.77255  0.48576  0.95510
      6   2.71964  5.14287  2.02932  2.13919  4.45119  3.45673  3.68919  3.23168  2.46380  3.43550  4.20372  2.64925  3.87679  2.80485  2.95705  2.19467  2.58303  3.51497  5.60395  4.20887     13 - -
          2.68618  4.42225  2.77519  2.73123  3.46354  2.40513  3.72494  3.29354  2.67741  2.69355  4.24690  2.90347  2.73739  3.18146  2.89801  2.37887  2.77519  2.98518  4.58477  3.61503
          0.01818  4.41224  5.13459  0.61958  0.77255  0.48576  0.95510
      7   2.57560  4.46936  3.58271  3.17375  2.76475  2.71039  4.17628  3.49489  3.19323  3.18132  4.05874  3.46414  3.98840  3.49073  3.54412  1.07414  2.96976  3.13506  5.37398  4.04569     14 - -
          2.68618  4.42225  2.77519  2.73123  3.46354  2.40513  3.72494  3.29354  2.67741  2.69355  4.24690  2.90347  2.73739  3.18146  2.89801  2.37887  2.77519  2.98518  4.58477  3.61503
          0.01818  4.41224  5.13459  0.61958  0.77255  0.48576  0.95510
      8   2.76416  5.06292  2.92076  2.08797  4.39193  3.48516  3.75352  3.82461  2.22181  3.38403  4.18383  3.01423  3.92758  2.88972  2.95479  2.38487  1.66885  3.45761  5.57927  4.22257     15 - -
          2.68618  4.42225  2.77519  2.73123  3.46354  2.40513  3.72494  3.29354  2.67741  2.69355  4.24690  2.90347  2.73739  3.18146  2.89801  2.37887  2.77519  2.98518  4.58477  3.61503
          0.01818  4.41224  5.13459  0.61958  0.77255  0.48576  0.95510
      9   2.71684  5.03548  2.94551  2.04621  4.31417  3.48255  2.22677  3.75414  2.47594  3.31507  4.10717  2.45398  3.89453  2.83580  2.94442  2.71561  2.64776  2.83083  5.51453  4.14975     16 - -
          2.68618  4.42225  2.77519  2.73123  3.46354  2.40513  3.72494  3.29354  2.67741  2.69355  4.24690  2.90347  2.73739  3.18146  2.89801  2.37887  2.77519  2.98518  4.58477  3.61503
          0.01818  4.41224  5.13459  0.61958  0.77255  0.48576  0.95510
     10   2.79888  4.87097  2.98510  2.84038  4.63428  3.37158  4.20664  4.10261  3.08490  3.76900  4.64184  0.87713  4.04823  3.42231  3.47064  2.88231  2.57335  3.64436  5.92067  4.57322     17 - -
          2.68618  4.42225  2.77519  2.73123  3.46354  2.40513  3.72494  3.29354  2.67741  2.69355  4.24690  2.90347  2.73739  3.18146  2.89801  2.37887  2.77519  2.98518  4.58477  3.61503
          0.01818  4.41224  5.13459  0.61958  0.77255  0.48576  0.95510
     11   1.99021  4.95309  2.61242  2.51391  4.31310  3.45332  3.78530  3.73747  2.59724  3.32675  4.13368  3.03276  3.91517  2.49341  3.06661  2.73699  1.77921  3.37509  5.54932  4.19739     18 - -
          2.68618  4.42225  2.77519  2.73123  3.46354  2.40513  3.72494  3.29354  2.67741  2.69355  4.24690  2.90347  2.73739  3.18146  2.89801  2.37887  2.77519  2.98518  4.58477  3.61503
          0.01818  4.41224  5.13459  0.61958  0.77255  0.48576  0.95510
     12   3.04701  5.15766  3.40388  2.90979  4.69602  3.68219  3.89757  4.01902  0.90559  3.57298  4.44711  3.33425  4.15028  3.04573  2.55759  3.07899  2.52863  3.67346  5.69776  4.47478     19 - -
          2.68618  4.42225  2.77519  2.73123  3.46354  2.40513  3.72494  3.29354  2.67741  2.69355  4.24690  2.90347  2.73739  3.18146  2.89801  2.37887  2.77519  2.98518  4.58477  3.61503
          0.01818  4.41224  5.13459  0.61958  0.77255  0.48576  0.95510
     13   2.98173  4.39879  4.49185  3.92652  3.56830  4.16907  4.54666  1.48328  3.72180  2.36659  3.47733  4.15590  4.52005  4.03871  2.88461  3.49191  3.22731  1.26262  5.23670  4.03688     20 - -
          2.68618  4.42225  2.77519  2.73123  3.46354  2.40513  3.72494  3.29354  2.67741  2.69355  4.24690  2.90347  2.73739  3.18146  2.89801  2.37887  2.77519  2.98518  4.58477  3.61503
          0.01818  4.41224  5.13459  0.61958  0.77255  0.48576  0.95510
     14   1.93328  4.38738  3.82098  3.60630  4.71780  3.15418  4.65102  4.12710  3.67984  3.85063  4.67601  3.64712  3.94922  3.94789  3.94676  0.72258  2.97335  3.50087  6.06498  4.87096     21 - -
          2.68618  4.42225  2.77519  2.73123  3.46354  2.40513  3.72494  3.29354  2.67741  2.69355  4.24690  2.90347  2.73739  3.18146  2.89801  2.37887  2.77519  2.98518  4.58477  3.61503
          0.01818  4.41224  5.13459  0.61958  0.77255  0.48576  0.95510
     15   3.68002  5.78755  0.37877  2.84495  5.26314  3.72233  4.54245  4.99868  3.74619  4.51589  5.53761  3.41767  4.41267  3.80358  4.31188  3.60207  4.03950  4.58849  6.30909  5.08771     22 - -
          2.68618  4.42225  2.77519  2.73123  3.46354  2.40513  3.72494  3.29354  2.67741  2.69355  4.24690  2.90347  2.73739  3.18146  2.89801  2.37887  2.77519  2.98518  4.58477  3.61503
          0.01818  4.41224  5.13459  0.61958  0.77255  0.48576  0.95510
     16   2.78023  4.67465  3.48188  3.13009  3.51524  3.52005  4.05507  3.58921  3.12766  3.22090  4.15476  3.47033  4.10678  3.47379  3.46618  0.97349  3.14205  3.26811  5.03824  2.58842     23 - -
          2.68618  4.42225  2.77519  2.73123  3.46354  2.40513  3.72494  3.29354  2.67741  2.69355  4.24690  2.90347  2.73739  3.18146  2.89801  2.37887  2.77519  2.98518  4.58477  3.61503
          0.01818  4.41224  5.13459  0.61958  0.77255  0.48576  0.95510
     17   1.29741  4.83629  2.32407  2.69778  4.61576  1.94531  4.08070  4.05647  3.00987  3.66500  4.47935  3.15968  3.96227  3.26230  3.48311  2.76926  3.08239  3.58517  5.87393  4.53409     24 - -
          2.68618  4.42225  2.77519  2.73123  3.46354  2.40513  3.72494  3.29354  2.67741  2.69355  4.24690  2.90347  2.73739  3.18146  2.89801  2.37887  2.77519  2.98518  4.58477  3.61503
          0.01818  4.41224  5.13459  0.61958  0.77255  0.48576  0.95510
     18   3.19688  4.86269  3.91865  3.63473  2.69586  3.91566  3.91111  3.61104  3.57406  3.14632  4.21980  3.82248  4.44783  3.86568  3.80701  2.43331  3.52948  3.38248  4.32977  0.81199     25 - -
          2.68618  4.42225  2.77519  2.73123  3.46354  2.40513  3.72494  3.29354  2.67741  2.69355  4.24690  2.90347  2.73739  3.18146  2.89801  2.37887  2.77519  2.98518  4.58477  3.61503
          0.01818  4.41224  5.13459  0.61958  0.77255  0.48576  0.95510
     19   2.50242  4.45922  3.64886  3.48144  4.80444  2.28943  4.62569  4.31075  3.65462  3.97034  4.77567  3.60357  3.97063  3.90921  3.94955  0.70551  3.02533  3.63266  6.11007  4.90942     26 - -
          2.68618  4.42225  2.77519  2.73123  3.46354  2.40513  3.72494  3.29354  2.67741  2.69355  4.24690  2.90347  2.73739  3.18146  2.89801  2.37887  2.77519  2.98518  4.58477  3.61503
          0.01818  4.41224  5.13459  0.61958  0.77255  0.48576  0.95510
     20   3.07777  5.09195  3.09810  2.85647  3.39997  3.67306  3.91818  3.85464  2.97446  3.40212  4.36413  1.00517  4.20017  3.33393  3.35243  3.11300  3.36668  3.56118  4.93696  2.50017     27 - -
          2.68618  4.42225  2.77519  2.73123  3.46354  2.40513  3.72494  3.29354  2.67741  2.69355  4.24690  2.90347  2.73739  3.18146  2.89801  2.37887  2.77519  2.98518  4.58477  3.61503
          0.01818  4.41224  5.13459  0.61958  0.77255  0.48576  0.95510
     21   2.46580  4.41034  3.76396  3.48634  4.61691  3.18387  4.53578  4.01378  3.51230  3.72901  4.56063  3.59603  3.94962  3.81262  3.80516  0.85542  1.92827  3.44385  5.96083  4.75031     28 - -
          2.68618  4.42225  2.77519  2.73123  3.46354  2.40513  3.72494  3.29354  2.67741  2.69355  4.24690  2.90347  2.73739  3.18146  2.89801  2.37887  2.77519  2.98518  4.58477  3.61503
          0.01818  4.41224  5.13459  0.61958  0.77255  0.48576  0.95510
     22   3.36367  0.29328  4.94341  4.82658  4.74822  3.84177  5.36283  4.02886  4.67782  3.89561  5.04391  4.68527  4.58270  5.00060  4.69355  3.63195  3.87577  3.72438  5.99978  5.02164     29 - -
          2.68618  4.42225  2.77519  2.73123  3.46354  2.40513  3.72494  3.29354  2.67741  2.69355  4.24690  2.90347  2.73739  3.18146  2.89801  2.37887  2.77519  2.98518  4.58477  3.61503
          0.01818  4.41224  5.13459  0.61958  0.77255  0.48576  0.95510
     23   2.46766  4.41091  3.76725  3.51915  4.65201  3.17838  4.57236  4.05421  3.55645  3.77340  4.60732  3.61194  3.95440  3.85569  3.83851  0.75104  2.23255  3.46852  5.99716  4.78794     30 - -
          2.68618  4.42225  2.77519  2.73123  3.46354  2.40513  3.72494  3.29354  2.67741  2.69355  4.24690  2.90347  2.73739  3.18146  2.89801  2.37887  2.77519  2.98518  4.58477  3.61503
          0.01818  4.41224  5.13459  0.61958  0.77255  0.48576  0.95510
     24   2.81502  4.94622  2.96192  2.63955  4.00803  3.49168  3.87985  3.76766  2.75875  3.36262  4.21679  1.27719  4.00624  3.10230  3.18848  2.36318  3.10428  3.42204  5.38498  3.09391     31 - -
          2.68618  4.42225  2.77519  2.73123  3.46354  2.40513  3.72494  3.29354  2.67741  2.69355  4.24690  2.90347  2.73739  3.18146  2.89801  2.37887  2.77519  2.98518  4.58477  3.61503
          0.01818  4.41224  5.13459  0.61958  0.77255  0.48576  0.95510
     25   2.46766  4.41091  3.76725  3.51915  4.65201  3.17838  4.57236  4.05421  3.55645  3.77340  4.60732  3.61194  3.95440  3.85569  3.83851  0.75104  2.23255  3.46852  5.99716  4.78794     32 - -
          2.68618  4.42225  2.77519  2.73123  3.46354  2.40513  3.72494  3.29354  2.67741  2.69355  4.24690  2.90347  2.73739  3.18146  2.89801  2.37887  2.77519  2.98518  4.58477  3.61503
          0.01818  4.41224  5.13459  0.61958  0.77255  0.48576  0.95510
     26   3.07974  5.32718  2.84171  2.63283  4.64555  3.56356  3.95206  4.24724  2.61586  3.75023  4.61900  2.57376  4.11353  0.97103  2.95672  3.05762  3.35914  3.86305  5.79836  4.42718     33 - -
          2.68618  4.42225  2.77519  2.73123  3.46354  2.40513  3.72494  3.29354  2.67741  2.69355  4.24690  2.90347  2.73739  3.18146  2.89801  2.37887  2.77519  2.98518  4.58477  3.61503
          0.01818  4.41224  5.13459  0.61958  0.77255  0.48576  0.95510
     27   2.70597  4.54130  3.76625  3.39824  2.60038  3.47771  4.21337  3.44063  3.39334  3.09737  4.08784  3.62859  4.11368  3.68684  3.69883  0.90510  3.10972  3.13920  5.09188  3.60531     34 - -
          2.68618  4.42225  2.77519  2.73123  3.46354  2.40513  3.72494  3.29354  2.67741  2.69355  4.24690  2.90347  2.73739  3.18146  2.89801  2.37887  2.77519  2.98518  4.58477  3.61503
          0.01818  4.41224  5.13459  0.61958  0.77255  0.48576  0.95510
     28   3.04291  5.34284  3.37267  2.74129  4.76391  3.72703  2.87315  4.15487  1.86991  3.58752  4.40131  3.20922  4.09269  1.48926  1.96617  3.01412  3.22791  3.78683  5.64479  4.39636     35 - -
          2.68618  4.42225  2.77519  2.73123  3.46354  2.40513  3.72494  3.29354  2.67741  2.69355  4.24690  2.90347  2.73739  3.18146  2.89801  2.37887  2.77519  2.98518  4.58477  3.61503
          0.01818  4.41224  5.13459  0.61958  0.77255  0.48576  0.95510
     29   2.90897  4.91528  3.46085  2.86543  4.05262  3.69032  3.81524  3.57140  2.38415  3.16806  4.04755  3.30070  4.08881  3.01265  1.26581  2.98326  2.58338  3.29031  5.31836  2.94715     36 - -
          2.68618  4.42225  2.77519  2.73123  3.46354  2.40513  3.72494  3.29354  2.67741  2.69355  4.24690  2.90347  2.73739  3.18146  2.89801  2.37887  2.77519  2.98518  4.58477  3.61503
          0.01818  4.41224  5.13459  0.61958  0.77255  0.48576  0.95510
     30   2.67828  4.58864  3.79083  3.66814  4.68605  3.31402  4.74066  4.30280  3.78294  3.98953  4.88731  3.77255  4.10293  4.08961  4.02397  0.50034  3.20412  3.70783  6.01611  4.78458     37 - -
          2.68618  4.42225  2.77519  2.73123  3.46354  2.40513  3.72494  3.29354  2.67741  2.69355  4.24690  2.90347  2.73739  3.18146  2.89801  2.37887  2.77519  2.98518  4.58477  3.61503
          0.01818  4.41224  5.13459  0.61958  0.77255  0.48576  0.95510
     31   2.35736  4.66625  3.23821  2.72822  4.06336  2.02025  2.75249  3.46696  2.72654  3.11191  3.94802  3.18366  3.92768  3.06534  3.15438  2.14000  2.92108  2.60271  5.38695  4.09221     38 - -
          2.68618  4.42225  2.77519  2.73123  3.46354  2.40513  3.72494  3.29354  2.67741  2.69355  4.24690  2.90347  2.73739  3.18146  2.89801  2.37887  2.77519  2.98518  4.58477  3.61503
          0.01818  4.41224  5.13459  0.61958  0.77255  0.48576  0.95510
     32   2.80895  5.16068  2.81108  2.15716  4.53501  2.88146  3.78771  3.98794  2.21381  3.52144  4.31508  2.99252  3.94152  2.92153  3.02072  1.44805  3.06661  3.59257  5.69540  4.31717     39 - -
          2.68618  4.42225  2.77519  2.73123  3.46354  2.40513  3.72494  3.29354  2.67741  2.69355  4.24690  2.90347  2.73739  3.18146  2.89801  2.37887  2.77519  2.98518  4.58477  3.61503
          0.01818  4.41224  5.13459  0.61958  0.77255  0.48576  0.95510
     33   2.67828  4.58864  3.79083  3.66814  4.68605  3.31402  4.74066  4.30280  3.78294  3.98953  4.88731  3.77255  4.10293  4.08961  4.02397  0.50034  3.20412  3.70783  6.01611  4.78458     40 - -
          2.68618  4.42225  2.77519  2.73123  3.46354  2.40513  3.72494  3.29354  2.67741  2.69355  4.24690  2.90347  2.73739  3.18146  2.89801  2.37887  2.77519  2.98518  4.58477  3.61503
          0.16407  4.41224  1.97192  0.61958  0.77255  0.48576  0.95510
     34   3.12146  5.29345  3.31488  2.79635  4.55878  3.71562  2.67573  4.10328  1.00732  3.55065  4.41504  3.24053  4.12048  2.89766  2.35847  3.10490  3.31035  3.76986  5.54128  4.27442     41 - -
          2.68618  4.42225  2.77519  2.73123  3.46354  2.40513  3.72494  3.29354  2.67741  2.69355  4.24690  2.90347  2.73739  3.18146  2.89801  2.37887  2.77519  2.98518  4.58477  3.61503
          0.02101  4.26918  4.99153  0.61958  0.77255  0.38317  1.14475
     35   2.66152  4.54428  3.66851  3.31467  4.02237  3.41386  4.30258  3.44386  3.24630  2.39393  4.14800  3.57313  4.06971  3.61847  3.54930  0.90316  3.07759  3.12920  5.49858  4.16927     42 - -
          2.68618  4.42225  2.77519  2.73123  3.46354  2.40513  3.72494  3.29354  2.67741  2.69355  4.24690  2.90347  2.73739  3.18146  2.89801  2.37887  2.77519  2.98518  4.58477  3.61503
          0.01818  4.41224  5.13459  0.61958  0.77255  0.48576  0.95510
     36   2.75069  5.02866  3.09376  2.26466  4.31743  3.53784  3.69999  3.12588  2.37942  3.29349  4.09450  3.04605  3.92642  2.46539  1.79490  2.75746  2.43626  3.38872  5.48464  4.15247     43 - -
          2.68618  4.42225  2.77519  2.73123  3.46354  2.40513  3.72494  3.29354  2.67741  2.69355  4.24690  2.90347  2.73739  3.18146  2.89801  2.37887  2.77519  2.98518  4.58477  3.61503
          0.01818  4.41224  5.13459  0.61958  0.77255  0.48576  0.95510
     37   2.40234  4.87576  3.05096  2.26172  4.11307  3.51565  1.98055  3.52974  2.54477  2.65270  3.96864  3.06427  3.92653  2.91092  2.98620  2.48089  2.95211  3.21523  5.38916  4.06157     44 - -
          2.68618  4.42225  2.77519  2.73123  3.46354  2.40513  3.72494  3.29354  2.67741  2.69355  4.24690  2.90347  2.73739  3.18146  2.89801  2.37887  2.77519  2.98518  4.58477  3.61503
          0.01818  4.41224  5.13459  0.61958  0.77255  0.48576  0.95510
     38   2.69243  4.82384  3.23084  2.75281  4.42488  3.43088  3.90676  3.85916  2.60983  3.43732  4.24912  3.19737  2.88751  3.06477  2.18100  1.34161  3.01092  3.44963  5.62406  4.32298     45 - -
          2.68618  4.42225  2.77519  2.73123  3.46354  2.40513  3.72494  3.29354  2.67741  2.69355  4.24690  2.90347  2.73739  3.18146  2.89801  2.37887  2.77519  2.98518  4.58477  3.61503
          0.01818  4.41224  5.13459  0.61958  0.77255  0.48576  0.95510
     39   2.65053  4.73088  3.02941  2.85599  4.74364  1.18418  4.22904  4.23236  3.17118  3.82942  4.63758  2.09764  3.96816  3.43058  3.60070  2.17610  3.08706  3.67182  6.00315  4.68523     46 - -
          2.68618  4.42225  2.77519  2.73123  3.46354  2.40513  3.72494  3.29354  2.67741  2.69355  4.24690  2.90347  2.73739  3.18146  2.89801  2.37887  2.77519  2.98518  4.58477  3.61503
          0.01818  4.41224  5.13459  0.61958  0.77255  0.48576  0.95510
     40   2.46766  4.41091  3.76725  3.51915  4.65201  3.17838  4.57236  4.05421  3.55645  3.77340  4.60732  3.61194  3.95440  3.85569  3.83851  0.75104  2.23255  3.46852  5.99716  4.78794     47 - -
          2.68618  4.42225  2.77519  2.73123  3.46354  2.40513  3.72494  3.29354  2.67741  2.69355  4.24690  2.90347  2.73739  3.18146  2.89801  2.37887  2.77519  2.98518  4.58477  3.61503
          0.01818  4.41224  5.13459  0.61958  0.77255  0.48576  0.95510
     41   2.80183  5.16016  2.84508  2.15298  4.32166  3.49497  2.50842  3.89589  2.51814  3.43144  4.23051  1.71419  3.93403  2.87843  2.98242  2.78040  3.03841  3.52521  5.54541  3.30756     48 - -
          2.68618  4.42225  2.77519  2.73123  3.46354  2.40513  3.72494  3.29354  2.67741  2.69355  4.24690  2.90347  2.73739  3.18146  2.89801  2.37887  2.77519  2.98518  4.58477  3.61503
          0.01818  4.41224  5.13459  0.61958  0.77255  0.48576  0.95510
     42   2.78774  4.92277  3.22072  2.66044  4.21026  3.57936  3.76217  3.61041  2.15037  2.66135  4.03731  3.14611  3.98151  2.91978  2.46506  1.52645  3.01853  3.29502  5.42378  4.12981     49 - -
          2.68618  4.42225  2.77519  2.73123  3.46354  2.40513  3.72494  3.29354  2.67741  2.69355  4.24690  2.90347  2.73739  3.18146  2.89801  2.37887  2.77519  2.98518  4.58477  3.61503
          0.01818  4.41224  5.13459  0.61958  0.77255  0.48576  0.95510
     43   2.67828  4.58864  3.79083  3.66814  4.68605  3.31402  4.74066  4.30280  3.78294  3.98953  4.88731  3.77255  4.10293  4.08961  4.02397  0.50034  3.20412  3.70783  6.01611  4.78458     50 - -
          2.68618  4.42225  2.77519  2.73123  3.46354  2.40513  3.72494  3.29354  2.67741  2.69355  4.24690  2.90347  2.73739  3.18146  2.89801  2.37887  2.77519  2.98518  4.58477  3.61503
          0.01818  4.41224  5.13459  0.61958  0.77255  0.48576  0.95510
     44   2.38275  4.76786  3.12845  2.36939  3.11284  1.87859  3.77697  3.40911  2.60636  3.04692  3.88613  3.11118  3.93397  2.95987  2.70290  2.76195  2.93398  3.11084  5.32206  4.01422     51 - -
          2.68618  4.42225  2.77519  2.73123  3.46354  2.40513  3.72494  3.29354  2.67741  2.69355  4.24690  2.90347  2.73739  3.18146  2.89801  2.37887  2.77519  2.98518  4.58477  3.61503
          0.01818  4.41224  5.13459  0.61958  0.77255  0.48576  0.95510
     45   2.85433  5.01052  2.82182  2.14998  4.65278  3.40415  4.07640  4.11740  2.95612  3.71998  4.56755  3.14807  4.03085  3.26501  3.39066  0.95248  3.21440  3.68365  5.89620  4.54051     52 - -
          2.68618  4.42225  2.77519  2.73123  3.46354  2.40513  3.72494  3.29354  2.67741  2.69355  4.24690  2.90347  2.73739  3.18146  2.89801  2.37887  2.77519  2.98518  4.58477  3.61503
          0.10128  4.41224  2.47469  0.61958  0.77255  0.48576  0.95510
     46   2.60987  4.52349  3.68601  3.54993  4.58243  3.24881  4.63139  4.18213  3.65765  3.87353  4.77430  3.67728  4.02997  3.97161  3.90920  0.56580  3.12852  3.60903  5.91965  4.67705     53 - -
          2.68618  4.42225  2.77519  2.73123  3.46354  2.40513  3.72494  3.29354  2.67741  2.69355  4.24690  2.90347  2.73739  3.18146  2.89801  2.37887  2.77519  2.98518  4.58477  3.61503
          0.01974  4.33071  5.05306  0.61958  0.77255  0.60147  0.79409
     47   3.33579  5.04052  4.10051  4.06833  5.15461  0.27759  5.13451  4.89127  4.31005  4.47617  5.47286  4.26728  4.44289  4.59872  4.47187  3.52438  3.85130  4.33044  6.10346  5.28033     54 - -
          2.68618  4.42225  2.77519  2.73123  3.46354  2.40513  3.72494  3.29354  2.67741  2.69355  4.24690  2.90347  2.73739  3.18146  2.89801  2.37887  2.77519  2.98518  4.58477  3.61503
          0.01974  4.33071  5.05306  0.61958  0.77255  0.60147  0.79409
     48   3.97546  5.27527  4.54956  4.38497  2.46747  4.39118  3.93377  3.93179  4.23309  3.26103  4.56021  4.33442  4.86323  4.42092  4.31211  4.05630  4.26931  3.82618  4.12129  0.44971     55 - -
          2.68618  4.42225  2.77519  2.73123  3.46354  2.40513  3.72494  3.29354  2.67741  2.69355  4.24690  2.90347  2.73739  3.18146  2.89801  2.37887  2.77519  2.98518  4.58477  3.61503
          0.01974  4.33071  5.05306  0.61958  0.77255  0.60147  0.79409
     49   2.57351  2.54416  3.54831  3.10337  3.93255  1.41603  2.84741  3.40025  3.03965  3.08683  3.95854  3.41743  3.96325  3.39027  3.37388  2.74993  2.94203  3.06263  5.33233  4.05909     56 - -
          2.68618  4.42225  2.77519  2.73123  3.46354  2.40513  3.72494  3.29354  2.67741  2.69355  4.24690  2.90347  2.73739  3.18146  2.89801  2.37887  2.77519  2.98518  4.58477  3.61503
          0.01974  4.33071  5.05306  0.61958  0.77255  0.60147  0.79409
     50   3.33579  5.04052  4.10051  4.06833  5.15461  0.27759  5.13451  4.89127  4.31005  4.47617  5.47286  4.26728  4.44289  4.59872  4.47187  3.52438  3.85130  4.33044  6.10346  5.28033     57 - -
          2.68618  4.42225  2.77519  2.73123  3.46354  2.40513  3.72494  3.29354  2.67741  2.69355  4.24690  2.90347  2.73739  3.18146  2.89801  2.37887  2.77519  2.98518  4.58477  3.61503
          0.01974  4.33071  5.05306  0.61958  0.77255  0.60147  0.79409
     51   3.10753  5.29545  3.54212  2.85747  4.76239  3.76904  3.73095  4.10761  1.24105  3.54865  4.39167  3.28297  4.13110  2.85599  1.61207  3.09621  2.70457  3.76701  5.60260  4.40934     58 - -
          2.68618  4.42225  2.77519  2.73123  3.46354  2.40513  3.72494  3.29354  2.67741  2.69355  4.24690  2.90347  2.73739  3.18146  2.89801  2.37887  2.77519  2.98518  4.58477  3.61503
          0.01974  4.33071  5.05306  0.61958  0.77255  0.60147  0.79409
     52   2.04415  4.85411  3.06981  2.52875  4.15134  3.47006  2.68852  3.56920  2.48101  3.16570  3.97858  3.03668  2.70448  2.86295  2.59597  2.69998  2.60166  3.23385  5.39767  4.06937     59 - -
          2.68618  4.42225  2.77519  2.73123  3.46354  2.40513  3.72494  3.29354  2.67741  2.69355  4.24690  2.90347  2.73739  3.18146  2.89801  2.37887  2.77519  2.98518  4.58477  3.61503
          0.01974  4.33071  5.05306  0.61958  0.77255  0.60147  0.79409
     53   2.56348  4.62173  3.21567  2.76321  4.22146  3.33153  3.93667  3.63533  2.78871  3.27262  4.09606  2.67350  2.46542  3.12426  3.21110  1.51259  2.90749  2.72288  5.52051  4.22287     60 - -
          2.68618  4.42225  2.77519  2.73123  3.46354  2.40513  3.72494  3.29354  2.67741  2.69355  4.24690  2.90347  2.73739  3.18146  2.89801  2.37887  2.77519  2.98518  4.58477  3.61503
          0.01974  4.33071  5.05306  0.61958  0.77255  0.60147  0.79409
     54   2.44923  4.41400  3.54018  3.16008  4.37682  3.19439  4.24840  3.78174  3.17553  3.45564  4.28248  3.40944  2.85865  3.48901  3.52873  1.83785  1.23383  3.29733  5.70933  4.47259     61 - -
          2.68618  4.42225  2.77519  2.73123  3.46354  2.40513  3.72494  3.29354  2.67741  2.69355  4.24690  2.90347  2.73739  3.18146  2.89801  2.37887  2.77519  2.98518  4.58477  3.61503
          0.01974  4.33071  5.05306  0.61958  0.77255  0.60147  0.79409
     55   2.71084  5.09301  2.51249  2.39325  4.44440  2.93516  3.70692  3.90428  2.49523  3.43540  4.21305  2.93431  3.86865  1.87067  2.98370  2.43275  2.29236  3.50407  5.61056  4.22131     62 - -
          2.68618  4.42225  2.77519  2.73123  3.46354  2.40513  3.72494  3.29354  2.67741  2.69355  4.24690  2.90347  2.73739  3.18146  2.89801  2.37887  2.77519  2.98518  4.58477  3.61503
          0.01974  4.33071  5.05306  0.61958  0.77255  0.60147  0.79409
     56   1.79492  4.50656  3.31137  2.49884  2.62023  3.00462  3.85020  3.09974  2.78823  2.79472  3.66798  3.23613  3.95036  3.10793  3.18649  2.78586  2.57956  2.83956  5.13122  3.86852     63 - -
          2.68618  4.42225  2.77519  2.73123  3.46354  2.40513  3.72494  3.29354  2.67741  2.69355  4.24690  2.90347  2.73739  3.18146  2.89801  2.37887  2.77519  2.98518  4.58477  3.61503
          0.01974  4.33071  5.05306  0.61958  0.77255  0.60147  0.79409
     57   2.64914  4.76070  3.04089  2.61560  4.13910  2.40268  3.83391  3.60471  2.68211  3.22205  4.04961  2.67475  3.90401  3.01549  3.12530  1.60334  2.94325  3.25207  5.44224  3.22170     64 - -
          2.68618  4.42225  2.77519  2.73123  3.46354  2.40513  3.72494  3.29354  2.67741  2.69355  4.24690  2.90347  2.73739  3.18146  2.89801  2.37887  2.77519  2.98518  4.58477  3.61503
          0.18667  4.33071  1.85071  0.61958  0.77255  0.60147  0.79409
     58   2.48711  4.40588  3.49348  3.33409  4.38741  3.13180  4.42982  3.95576  3.42860  3.65643  4.56391  3.50255  3.89713  3.75579  3.69749  0.71992  2.99126  3.42395  5.73759  4.47583     65 - -
          2.68625  4.42093  2.77526  2.73130  3.46361  2.40520  3.72501  3.29253  2.67748  2.69362  4.24697  2.90354  2.73746  3.18153  2.89808  2.37879  2.77526  2.98525  4.58484  3.61510
          0.54037  0.89173  4.88967  0.14346  2.01260  0.64251  0.74648
     59   1.70802  4.56775  3.14324  2.75417  4.32948  2.63333  3.96789  3.75056  2.83599  3.37792  4.18953  1.97653  3.83888  3.15337  3.26112  2.60405  2.32901  3.30536  5.60958  4.31310     67 - -
          2.68618  4.42225  2.77519  2.73123  3.46354  2.40513  3.72494  3.29354  2.67741  2.69355  4.24690  2.90347  2.73739  3.18146  2.89801  2.37887  2.77519  2.98518  4.58477  3.61503
          0.02168  4.23795  4.96030  0.61958  0.77255  0.52757  0.89169
     60   2.83923  5.30054  2.66187  1.55403  4.62579  3.43630  3.74269  4.09823  2.26277  3.59696  4.38246  2.55052  2.34438  2.86936  2.99988  2.78744  3.08451  3.68807  5.74639  4.33737     68 - -
          2.68618  4.42225  2.77519  2.73123  3.46354  2.40513  3.72494  3.29354  2.67741  2.69355  4.24690  2.90347  2.73739  3.18146  2.89801  2.37887  2.77519  2.98518  4.58477  3.61503
          0.01981  4.32707  5.04941  0.61958  0.77255  0.41724  1.07547
     61   2.41265  4.38044  3.57817  3.01531  3.52608  3.64901  3.92372  2.57213  2.95517  1.76397  3.49180  3.40996  4.03734  2.73836  3.29779  2.49620  2.53633  2.64294  4.97833  3.74779     69 - -
          2.68618  4.42225  2.77519  2.73123  3.46354  2.40513  3.72494  3.29354  2.67741  2.69355  4.24690  2.90347  2.73739  3.18146  2.89801  2.37887  2.77519  2.98518  4.58477  3.61503
          0.01818  4.41224  5.13459  0.61958  0.77255  0.48576  0.95510
     62   2.31688  4.55545  3.37628  2.86975  4.01546  2.85668  3.96267  3.40413  2.86022  2.26625  3.92226  3.27728  2.35355  3.18706  3.26498  1.84680  2.91510  3.07536  5.37253  4.10327     70 - -
          2.68618  4.42225  2.77519  2.73123  3.46354  2.40513  3.72494  3.29354  2.67741  2.69355  4.24690  2.90347  2.73739  3.18146  2.89801  2.37887  2.77519  2.98518  4.58477  3.61503
          0.01818  4.41224  5.13459  0.61958  0.77255  0.48576  0.95510
     63   2.70144  5.05803  2.53533  2.42884  3.47377  3.46742  3.69225  3.80150  2.46788  3.34804  4.12940  2.96706  2.76945  1.89894  2.95026  2.38192  2.93778  3.42535  5.53483  4.15709     71 - -
          2.68618  4.42225  2.77519  2.73123  3.46354  2.40513  3.72494  3.29354  2.67741  2.69355  4.24690  2.90347  2.73739  3.18146  2.89801  2.37887  2.77519  2.98518  4.58477  3.61503
          0.01818  4.41224  5.13459  0.61958  0.77255  0.48576  0.95510
     64   2.10685  4.89791  3.06041  2.50528  4.15232  3.49622  3.70342  3.57277  2.25616  3.16706  3.13966  3.02597  3.30229  2.37201  2.95147  2.48155  2.54946  3.24076  5.40126  4.06194     72 - -
          2.68618  4.42225  2.77519  2.73123  3.46354  2.40513  3.72494  3.29354  2.67741  2.69355  4.24690  2.90347  2.73739  3.18146  2.89801  2.37887  2.77519  2.98518  4.58477  3.61503
          0.01818  4.41224  5.13459  0.61958  0.77255  0.48576  0.95510
     65   1.86425  4.40809  3.78002  3.29782  3.79002  3.55306  4.21274  2.00436  3.24129  2.76400  3.73317  3.59320  1.81832  3.55102  3.55583  2.90724  2.99618  2.62802  5.28506  4.06187     73 - -
          2.68618  4.42225  2.77519  2.73123  3.46354  2.40513  3.72494  3.29354  2.67741  2.69355  4.24690  2.90347  2.73739  3.18146  2.89801  2.37887  2.77519  2.98518  4.58477  3.61503
          0.01818  4.41224  5.13459  0.61958  0.77255  0.48576  0.95510
     66   2.07045  4.49758  3.39225  2.57570  3.65937  3.60670  3.85701  2.12425  2.80994  2.39217  3.60149  2.89295  3.29490  3.13211  3.19756  2.84719  2.90896  2.76705  5.07427  3.82031     74 - -
          2.68618  4.42225  2.77519  2.73123  3.46354  2.40513  3.72494  3.29354  2.67741  2.69355  4.24690  2.90347  2.73739  3.18146  2.89801  2.37887  2.77519  2.98518  4.58477  3.61503
          0.07600  4.41224  2.79595  0.61958  0.77255  0.48576  0.95510
     67   2.77016  4.95003  3.16023  2.66976  4.44198  3.49344  3.80809  3.84130  1.36445  3.40873  4.22697  3.14046  3.96581  2.95344  2.77599  2.43237  2.15186  3.46474  5.58338  4.28647     75 - -
          2.68618  4.42225  2.77519  2.73123  3.46354  2.40513  3.72494  3.29354  2.67741  2.69355  4.24690  2.90347  2.73739  3.18146  2.89801  2.37887  2.77519  2.98518  4.58477  3.61503
          0.01925  4.35550  5.07784  0.61958  0.77255  0.56866  0.83537
     68   2.89964  5.03710  3.37182  2.73480  4.33569  3.66612  3.72690  3.72728  1.80780  3.27758  4.11568  3.19760  4.03409  2.87344  1.54750  2.92830  2.55334  3.41555  3.60584  4.18584     76 - -
          2.68618  4.42225  2.77519  2.73123  3.46354  2.40513  3.72494  3.29354  2.67741  2.69355  4.24690  2.90347  2.73739  3.18146  2.89801  2.37887  2.77519  2.98518  4.58477  3.61503
          0.01925  4.35550  5.07784  0.61958  0.77255  0.56866  0.83537
     69   2.67435  5.00982  2.57511  2.42939  4.29913  3.46017  3.66780  3.20056  2.42951  3.29386  4.07810  2.35482  3.86135  2.79234  2.33851  2.67213  2.21447  3.37067  5.48835  4.12158     77 - -
          2.68618  4.42225  2.77519  2.73123  3.46354  2.40513  3.72494  3.29354  2.67741  2.69355  4.24690  2.90347  2.73739  3.18146  2.89801  2.37887  2.77519  2.98518  4.58477  3.61503
          0.01925  4.35550  5.07784  0.61958  0.77255  0.43721  1.03799
     70   3.57898  5.48384  3.78694  3.34579  5.00145  3.96607  4.19882  4.47798  0.48080  3.93731  4.90019  3.73290  4.45298  3.38128  2.70585  3.60400  3.80557  4.16667  5.85102  4.76322     78 - -
          2.68618  4.42225  2.77519  2.73123  3.46354  2.40513  3.72494  3.29354  2.67741  2.69355  4.24690  2.90347  2.73739  3.18146  2.89801  2.37887  2.77519  2.98518  4.58477  3.61503
          0.01818  4.41224  5.13459  0.61958  0.77255  0.48576  0.95510
     71   3.30097  5.98442  0.93586  1.51605  5.25917  3.44099  4.05969  4.82741  3.17340  4.28869  5.17368  2.89240  4.10826  3.23747  3.83697  3.14299  3.60738  4.36671  6.42355  4.85682     79 - -
          2.68618  4.42225  2.77519  2.73123  3.46354  2.40513  3.72494  3.29354  2.67741  2.69355  4.24690  2.90347  2.73739  3.18146  2.89801  2.37887  2.77519  2.98518  4.58477  3.61503
          0.01818  4.41224  5.13459  0.61958  0.77255  0.48576  0.95510
     72   3.26720  5.44299  3.68779  2.97120  4.91300  3.88448  2.94084  4.26854  0.93557  3.66197  4.51583  3.37707  4.22970  2.89912  1.91281  3.24100  3.41680  3.93378  5.66430  4.49551     80 - -
          2.68618  4.42225  2.77519  2.73123  3.46354  2.40513  3.72494  3.29354  2.67741  2.69355  4.24690  2.90347  2.73739  3.18146  2.89801  2.37887  2.77519  2.98518  4.58477  3.61503
          0.01818  4.41224  5.13459  0.61958  0.77255  0.48576  0.95510
     73   2.82854  5.28113  2.75330  1.47999  4.62609  2.81244  3.75405  4.09749  2.00848  3.59499  4.37173  2.94960  3.93146  2.87549  2.99243  2.36380  3.07345  3.68210  5.74180  4.33857     81 - -
          2.68618  4.42225  2.77519  2.73123  3.46354  2.40513  3.72494  3.29354  2.67741  2.69355  4.24690  2.90347  2.73739  3.18146  2.89801  2.37887  2.77519  2.98518  4.58477  3.61503
          0.01818  4.41224  5.13459  0.61958  0.77255  0.48576  0.95510
     74   2.74687  4.91387  3.17612  2.59626  4.16402  3.56351  2.67965  3.57037  2.22437  2.80251  3.10874  3.09775  3.94610  2.87547  1.92406  2.52640  2.96943  3.25527  5.39021  4.08238     82 - -
          2.68618  4.42225  2.77519  2.73123  3.46354  2.40513  3.72494  3.29354  2.67741  2.69355  4.24690  2.90347  2.73739  3.18146  2.89801  2.37887  2.77519  2.98518  4.58477  3.61503
          0.01818  4.41224  5.13459  0.61958  0.77255  0.48576  0.95510
     75   3.03059  5.17659  3.28834  2.85565  4.73715  3.63954  3.90140  4.15137  0.90748  3.65623  4.50848  3.29275  4.13051  3.05019  2.60112  2.40273  3.29583  3.76898  5.73187  4.48536     83 - -
          2.68618  4.42225  2.77519  2.73123  3.46354  2.40513  3.72494  3.29354  2.67741  2.69355  4.24690  2.90347  2.73739  3.18146  2.89801  2.37887  2.77519  2.98518  4.58477  3.61503
          0.01818  4.41224  5.13459  0.61958  0.77255  0.48576  0.95510
     76   3.04701  5.15766  3.40388  2.90979  4.69602  3.68219  3.89757  4.01902  0.90559  3.57298  4.44711  3.33425  4.15028  3.04573  2.55759  3.07899  2.52863  3.67346  5.69776  4.47478     84 - -
          2.68618  4.42225  2.77519  2.73123  3.46354  2.40513  3.72494  3.29354  2.67741  2.69355  4.24690  2.90347  2.73739  3.18146  2.89801  2.37887  2.77519  2.98518  4.58477  3.61503
          0.01818  4.41224  5.13459  0.61958  0.77255  0.48576  0.95510
     77   2.88982  4.92608  3.39250  2.81760  4.19041  3.67416  3.83124  3.47627  1.30163  2.28288  4.02590  3.27150  4.07465  3.00222  2.70308  2.96094  2.58628  3.21275  5.43085  4.17179     85 - -
          2.68618  4.42225  2.77519  2.73123  3.46354  2.40513  3.72494  3.29354  2.67741  2.69355  4.24690  2.90347  2.73739  3.18146  2.89801  2.37887  2.77519  2.98518  4.58477  3.61503
          0.08173  4.41224  2.71283  0.61958  0.77255  0.48576  0.95510
     78   2.90058  5.21399  2.99063  2.56725  4.62765  3.54598  3.76170  4.06123  1.22924  3.55457  4.36331  2.49510  2.95439  2.89156  2.68314  2.88119  3.13699  3.67413  5.66943  4.35114     86 - -
          2.68618  4.42225  2.77519  2.73123  3.46354  2.40513  3.72494  3.29354  2.67741  2.69355  4.24690  2.90347  2.73739  3.18146  2.89801  2.37887  2.77519  2.98518  4.58477  3.61503
          0.01936  4.34988  5.07223  0.61958  0.77255  0.57626  0.82553
     79   2.68206  4.93970  3.01230  2.47570  4.20525  3.48146  3.68448  3.63092  2.20841  2.33960  4.01235  2.57876  3.26887  2.56345  2.89752  2.20182  2.91368  3.28910  5.42764  4.08327     87 - -
          2.68618  4.42225  2.77519  2.73123  3.46354  2.40513  3.72494  3.29354  2.67741  2.69355  4.24690  2.90347  2.73739  3.18146  2.89801  2.37887  2.77519  2.98518  4.58477  3.61503
          0.01936  4.34988  5.07223  0.61958  0.77255  0.57626  0.82553
     80   2.43132  4.95790  3.03198  2.50931  4.30397  3.46929  3.71387  3.72686  1.57750  3.29603  4.09456  2.59548  3.89241  2.84873  2.87150  2.45239  2.94169  2.91870  5.49480  4.15379     88 - -
          2.68618  4.42225  2.77519  2.73123  3.46354  2.40513  3.72494  3.29354  2.67741  2.69355  4.24690  2.90347  2.73739  3.18146  2.89801  2.37887  2.77519  2.98518  4.58477  3.61503
          0.01936  4.34988  5.07223  0.61958  0.77255  0.57626  0.82553
     81   2.66234  4.98264  2.94944  2.44925  4.35080  2.80410  3.70377  3.79864  2.47821  3.34853  4.12956  2.64880  3.03718  2.33608  2.95311  2.35904  2.16737  3.40964  5.53783  4.16973     89 - -
          2.68618  4.42225  2.77519  2.73123  3.46354  2.40513  3.72494  3.29354  2.67741  2.69355  4.24690  2.90347  2.73739  3.18146  2.89801  2.37887  2.77519  2.98518  4.58477  3.61503
          0.01936  4.34988  5.07223  0.61958  0.77255  0.43307  1.04560
     82   2.03042  4.58572  3.33959  2.80372  3.92908  3.48240  3.89078  3.28961  2.45764  2.97843  3.83424  3.24162  3.95031  3.11216  3.18021  1.88058  2.58536  2.29339  5.29031  4.01728     90 - -
          2.68618  4.42225  2.77519  2.73123  3.46354  2.40513  3.72494  3.29354  2.67741  2.69355  4.24690  2.90347  2.73739  3.18146  2.89801  2.37887  2.77519  2.98518  4.58477  3.61503
          0.01818  4.41224  5.13459  0.61958  0.77255  0.48576  0.95510
     83   2.71492  4.98660  2.90625  1.84931  4.44190  2.72116  3.81540  3.88766  2.62860  3.45102  4.24420  3.02832  3.91371  2.95605  3.10487  2.12691  1.93635  3.48579  5.64844  4.28332     91 - -
          2.68618  4.42225  2.77519  2.73123  3.46354  2.40513  3.72494  3.29354  2.67741  2.69355  4.24690  2.90347  2.73739  3.18146  2.89801  2.37887  2.77519  2.98518  4.58477  3.61503
          0.01818  4.41224  5.13459  0.61958  0.77255  0.48576  0.95510
     84   2.71436  5.16306  2.19471  2.38843  4.48011  3.45872  3.67417  3.94882  2.23373  2.71660  4.21554  2.64290  3.87075  2.18798  2.91641  2.39451  2.94808  3.53956  5.61023  4.21247     92 - -
          2.68618  4.42225  2.77519  2.73123  3.46354  2.40513  3.72494  3.29354  2.67741  2.69355  4.24690  2.90347  2.73739  3.18146  2.89801  2.37887  2.77519  2.98518  4.58477  3.61503
          0.01818  4.41224  5.13459  0.61958  0.77255  0.48576  0.95510
     85   2.24874  4.73025  3.19862  2.70899  4.32192  2.36148  3.90149  3.74954  2.41304  3.35266  4.15631  3.16043  3.90356  3.06330  3.15785  1.72444  2.26896  3.34257  5.57809  4.26292     93 - -
          2.68618  4.42225  2.77519  2.73123  3.46354  2.40513  3.72494  3.29354  2.67741  2.69355  4.24690  2.90347  2.73739  3.18146  2.89801  2.37887  2.77519  2.98518  4.58477  3.61503
          0.01818  4.41224  5.13459  0.61958  0.77255  0.48576  0.95510
     86   2.20544  4.54548  3.39806  2.87085  4.00487  2.02895  3.95552  2.82656  2.85435  3.06288  3.90949  3.27701  3.15517  3.17870  3.26210  2.31094  2.21568  3.06433  5.36189  4.09313     94 - -
          2.68618  4.42225  2.77519  2.73123  3.46354  2.40513  3.72494  3.29354  2.67741  2.69355  4.24690  2.90347  2.73739  3.18146  2.89801  2.37887  2.77519  2.98518  4.58477  3.61503
          0.23062  4.41224  1.64076  0.61958  0.77255  0.48576  0.95510
     87   2.57865  4.49801  3.24654  2.76391  3.82230  2.67880  3.84835  3.18393  2.74708  2.16536  3.74954  2.71531  3.89878  3.08933  3.13758  2.71972  2.01025  2.89841  5.20139  3.93280     95 - -
          2.68618  4.42225  2.77519  2.73123  3.46354  2.40513  3.72494  3.29354  2.67741  2.69355  4.24690  2.90347  2.73739  3.18146  2.89801  2.37887  2.77519  2.98518  4.58477  3.61503
          0.02244  4.20406  4.92641  0.61958  0.77255  0.74383  0.64491
     88   2.37108  4.35528  3.65870  3.11337  3.49727  3.68127  3.99859  2.59496  3.00851  2.13840  3.43974  3.48711  4.07942  2.66135  3.32419  2.96250  2.93903  1.66818  5.01365  3.78906     96 - -
          2.68618  4.42225  2.77519  2.73123  3.46354  2.40513  3.72494  3.29354  2.67741  2.69355  4.24690  2.90347  2.73739  3.18146  2.89801  2.37887  2.77519  2.98518  4.58477  3.61503
          0.02244  4.20406  4.92641  0.61958  0.77255  0.74383  0.64491
     89   2.22325  4.64928  3.13194  2.60972  4.00567  3.40117  3.75821  3.39512  2.25398  3.03963  3.87457  3.08186  2.39309  2.94047  3.00370  2.38158  2.85746  2.65256  5.31169  4.01224     97 - -
          2.68618  4.42225  2.77519  2.73123  3.46354  2.40513  3.72494  3.29354  2.67741  2.69355  4.24690  2.90347  2.73739  3.18146  2.89801  2.37887  2.77519  2.98518  4.58477  3.61503
          0.02244  4.20406  4.92641  0.61958  0.77255  0.74383  0.64491
     90   2.00501  4.95208  2.88507  2.41321  4.25434  3.41488  2.94611  3.69428  2.43328  3.25879  4.05676  2.58820  3.84196  2.39752  2.89060  2.40143  2.90447  3.33359  5.45991  4.10223     98 - -
          2.68224  4.41860  2.77645  2.72984  3.46634  2.40310  3.72697  3.29533  2.67994  2.69492  4.24689  2.90334  2.73652  3.18008  2.89979  2.37999  2.77366  2.98417  4.58757  3.61783
          0.52653  0.91107  4.92641  3.47645  0.03141  0.74383  0.64491
     91   2.31638  4.52684  3.23813  2.69994  3.79191  3.45226  2.92043  3.16557  2.67013  2.84484  3.70554  3.15339  3.16141  3.01032  3.07862  2.71040  2.07864  2.48208  5.16098  3.88642    148 - -
          2.68618  4.42225  2.77519  2.73123  3.46354  2.40513  3.72494  3.29354  2.67741  2.69355  4.24690  2.90347  2.73739  3.18146  2.89801  2.37887  2.77519  2.98518  4.58477  3.61503
          0.02244  4.20406  4.92641  0.61958  0.77255  0.49761  0.93645
     92   2.69429  4.89630  2.90154  1.97165  4.36598  3.39114  3.83252  3.78646  2.65488  3.38438  4.19780  3.04030  3.90522  2.98924  3.11099  1.88043  1.86854  3.40281  5.60367  4.25762    149 - -
          2.68618  4.42225  2.77519  2.73123  3.46354  2.40513  3.72494  3.29354  2.67741  2.69355  4.24690  2.90347  2.73739  3.18146  2.89801  2.37887  2.77519  2.98518  4.58477  3.61503
          0.01974  4.33071  5.05306  0.61958  0.77255  0.60147  0.79409
     93   2.16383  5.24487  2.39574  1.89366  4.56380  2.28137  3.71711  4.04013  2.28526  3.54628  4.32022  2.89405  3.88440  2.83885  3.03451  2.73237  3.02336  3.62662  5.70521  4.28782    150 - -
          2.68618  4.42225  2.77519  2.73123  3.46354  2.40513  3.72494  3.29354  2.67741  2.69355  4.24690  2.90347  2.73739  3.18146  2.89801  2.37887  2.77519  2.98518  4.58477  3.61503
          0.01974  4.33071  5.05306  0.61958  0.77255  0.60147  0.79409
     94   2.79403  5.28761  2.34900  1.94800  4.60854  3.41342  3.72375  4.09268  2.54232  3.58906  4.36054  1.89498  2.92617  2.84476  3.05829  2.74104  2.55972  3.67019  5.74126  4.31349    151 - -
          2.68618  4.42225  2.77519  2.73123  3.46354  2.40513  3.72494  3.29354  2.67741  2.69355  4.24690  2.90347  2.73739  3.18146  2.89801  2.37887  2.77519  2.98518  4.58477  3.61503
          0.01974  4.33071  5.05306  0.61958  0.77255  0.41966  1.07081
     95   2.74970  5.04077  3.08737  2.52362  4.33645  3.53395  3.69736  3.13907  2.19691  3.31123  4.10833  3.04090  3.92362  1.86489  2.51383  2.10375  2.97421  3.40739  5.49545  4.16011    152 - -
          2.68618  4.42225  2.77519  2.73123  3.46354  2.40513  3.72494  3.29354  2.67741  2.69355  4.24690  2.90347  2.73739  3.18146  2.89801  2.37887  2.77519  2.98518  4.58477  3.61503
          0.01818  4.41224  5.13459  0.61958  0.77255  0.48576  0.95510
     96   2.28210  4.57740  3.32776  2.79465  3.88538  3.49717  3.88026  2.45250  2.77828  2.93827  3.79729  2.51343  3.95307  3.10795  3.18947  2.05562  2.24509  2.96191  5.25603  3.98353    153 - -
          2.68618  4.42225  2.77519  2.73123  3.46354  2.40513  3.72494  3.29354  2.67741  2.69355  4.24690  2.90347  2.73739  3.18146  2.89801  2.37887  2.77519  2.98518  4.58477  3.61503
          0.01818  4.41224  5.13459  0.61958  0.77255  0.48576  0.95510
     97   2.97569  4.41083  4.35903  2.64278  3.57974  4.16400  4.51780  1.39928  3.71066  2.11543  3.47757  4.08892  4.50302  3.97911  3.95136  3.46832  3.21534  1.53230  5.24891  4.04653    154 - -
          2.68618  4.42225  2.77519  2.73123  3.46354  2.40513  3.72494  3.29354  2.67741  2.69355  4.24690  2.90347  2.73739  3.18146  2.89801  2.37887  2.77519  2.98518  4.58477  3.61503
          0.07525  4.41224  2.80734  0.61958  0.77255  0.48576  0.95510
     98   2.09029  3.70133  3.01344  2.20397  4.21833  3.03497  3.67504  3.64954  2.25175  3.22275  4.01726  2.98693  3.86446  2.80814  2.54581  2.39340  2.89438  3.29796  5.43583  4.08354    155 - -
          2.68618  4.42225  2.77519  2.73123  3.46354  2.40513  3.72494  3.29354  2.67741  2.69355  4.24690  2.90347  2.73739  3.18146  2.89801  2.37887  2.77519  2.98518  4.58477  3.61503
          0.01924  4.35623  5.07858  0.61958  0.77255  0.43776  1.03700
     99   2.69166  5.10928  2.92067  2.08867  4.42441  2.89521  3.66968  3.88623  2.42786  3.40623  4.17014  2.64517  3.14361  2.44483  2.91446  2.09933  2.92617  3.03603  5.57213  4.18244    156 - -
          2.68618  4.42225  2.77519  2.73123  3.46354  2.40513  3.72494  3.29354  2.67741  2.69355  4.24690  2.90347  2.73739  3.18146  2.89801  2.37887  2.77519  2.98518  4.58477  3.61503
          0.01818  4.41224  5.13459  0.61958  0.77255  0.48576  0.95510
    100   2.43401  3.30454  4.42468  3.83944  3.30297  3.89965  4.25842  2.14254  3.69351  1.83259  3.29397  3.96933  4.27009  3.88851  3.81780  2.78215  2.98635  1.55758  4.85654  3.66970    157 - -
          2.68618  4.42225  2.77519  2.73123  3.46354  2.40513  3.72494  3.29354  2.67741  2.69355  4.24690  2.90347  2.73739  3.18146  2.89801  2.37887  2.77519  2.98518  4.58477  3.61503
          0.01818  4.41224  5.13459  0.61958  0.77255  0.48576  0.95510
    101   2.68826  4.99572  2.97862  2.46662  4.31385  2.38487  3.71013  3.75477  2.48490  2.90360  4.10307  2.58599  3.26600  2.46743  2.95695  2.08544  2.93182  3.38461  5.51510  4.15238    158 - -
          2.68618  4.42225  2.77519  2.73123  3.46354  2.40513  3.72494  3.29354  2.67741  2.69355  4.24690  2.90347  2.73739  3.18146  2.89801  2.37887  2.77519  2.98518  4.58477  3.61503
          0.01818  4.41224  5.13459  0.61958  0.77255  0.48576  0.95510
    102   2.69172  5.04596  2.96931  2.44771  4.37922  2.43849  3.69459  3.82871  2.25702  3.36788  4.14433  2.97968  3.26238  2.26984  2.91917  2.39267  2.32773  3.44181  5.54827  4.17646    159 - -
          2.68618  4.42225  2.77519  2.73123  3.46354  2.40513  3.72494  3.29354  2.67741  2.69355  4.24690  2.90347  2.73739  3.18146  2.89801  2.37887  2.77519  2.98518  4.58477  3.61503
          0.01818  4.41224  5.13459  0.61958  0.77255  0.48576  0.95510
    103   2.42823  5.27135  2.73514  1.45651  4.59625  3.45396  3.74036  4.07214  2.53237  3.57379  4.34576  2.48752  3.14883  2.54856  3.02973  2.75958  3.04800  3.65687  5.72744  4.31416    160 - -
          2.68618  4.42225  2.77519  2.73123  3.46354  2.40513  3.72494  3.29354  2.67741  2.69355  4.24690  2.90347  2.73739  3.18146  2.89801  2.37887  2.77519  2.98518  4.58477  3.61503
          0.08173  4.41224  2.71283  0.61958  0.77255  0.48576  0.95510
    104   2.71574  5.06485  2.56437  1.98844  4.34230  3.45392  3.69245  3.78694  2.47893  2.17153  4.12935  2.94757  3.08808  2.45048  2.96074  2.70452  2.95158  3.41938  5.53650  4.16071    161 - -
          2.68618  4.42225  2.77519  2.73123  3.46354  2.40513  3.72494  3.29354  2.67741  2.69355  4.24690  2.90347  2.73739  3.18146  2.89801  2.37887  2.77519  2.98518  4.58477  3.61503
          0.01936  4.34988  5.07223  0.61958  0.77255  0.57626  0.82553
    105   2.44092  4.94827  2.97707  2.18867  4.24658  2.42194  3.69260  3.67840  2.20782  3.25190  4.04739  2.98587  3.86899  2.82749  2.94010  2.25276  2.90980  2.81625  5.46420  4.10943    162 - -
          2.68618  4.42225  2.77519  2.73123  3.46354  2.40513  3.72494  3.29354  2.67741  2.69355  4.24690  2.90347  2.73739  3.18146  2.89801  2.37887  2.77519  2.98518  4.58477  3.61503
          0.01936  4.34988  5.07223  0.61958  0.77255  0.43307  1.04560
    106   1.82766  4.74719  3.13711  2.28978  4.12532  3.46285  3.86030  3.48562  2.70250  3.15321  3.99470  3.14900  2.08536  3.04294  3.13843  2.75301  2.95567  2.74803  5.43638  4.12989    163 - -
          2.68618  4.42225  2.77519  2.73123  3.46354  2.40513  3.72494  3.29354  2.67741  2.69355  4.24690  2.90347  2.73739  3.18146  2.89801  2.37887  2.77519  2.98518  4.58477  3.61503
          0.01818  4.41224  5.13459  0.61958  0.77255  0.48576  0.95510
    107   2.76157  5.13906  2.41374  2.02414  4.42987  3.46195  3.73284  3.88018  2.53913  3.42678  4.21417  2.32570  3.90523  2.86190  3.03498  2.38187  3.00294  2.18956  5.61711  4.22802    164 - -
          2.68618  4.42225  2.77519  2.73123  3.46354  2.40513  3.72494  3.29354  2.67741  2.69355  4.24690  2.90347  2.73739  3.18146  2.89801  2.37887  2.77519  2.98518  4.58477  3.61503
          0.01818  4.41224  5.13459  0.61958  0.77255  0.48576  0.95510
    108   1.75167  3.45825  3.41444  2.87124  3.80769  2.34325  3.90865  3.17661  2.83174  2.55605  3.73711  3.29174  3.96897  2.61583  3.22164  2.78641  2.90840  2.90147  5.19976  3.94184    165 - -
          2.68618  4.42225  2.77519  2.73123  3.46354  2.40513  3.72494  3.29354  2.67741  2.69355  4.24690  2.90347  2.73739  3.18146  2.89801  2.37887  2.77519  2.98518  4.58477  3.61503
          0.01818  4.41224  5.13459  0.61958  0.77255  0.48576  0.95510
    109   1.83170  4.72967  3.17183  2.20736  4.07186  3.46954  3.81699  3.45709  2.65580  3.10641  3.93881  3.13264  3.92044  2.99594  3.09798  2.35610  2.27529  2.73016  5.38081  4.07395    166 - -
          2.68618  4.42225  2.77519  2.73123  3.46354  2.40513  3.72494  3.29354  2.67741  2.69355  4.24690  2.90347  2.73739  3.18146  2.89801  2.37887  2.77519  2.98518  4.58477  3.61503
          0.01818  4.41224  5.13459  0.61958  0.77255  0.48576  0.95510
    110   2.28577  3.03863  3.67334  3.14046  3.78912  1.91104  4.07469  3.15532  3.09383  2.86646  3.00617  3.45423  3.98049  3.39072  3.43772  2.09755  2.52499  2.86500  5.21514  3.98821    167 - -
          2.68618  4.42225  2.77519  2.73123  3.46354  2.40513  3.72494  3.29354  2.67741  2.69355  4.24690  2.90347  2.73739  3.18146  2.89801  2.37887  2.77519  2.98518  4.58477  3.61503
          0.16407  4.41224  1.97192  0.61958  0.77255  0.48576  0.95510
    111   1.78779  4.49105  3.33228  2.83381  4.04742  2.74275  3.93769  3.44376  2.82779  2.63416  3.94415  3.22556  3.04614  3.15344  3.23396  1.89963  2.85133  3.08415  5.38934  4.11861    168 - -
          2.68617  4.42343  2.77637  2.73027  3.46471  2.40274  3.72113  3.29363  2.67858  2.69413  4.24526  2.90317  2.73795  3.18167  2.89918  2.37854  2.77508  2.98610  4.58594  3.61621
          0.64223  0.97619  2.33163  2.62217  0.07542  0.67541  0.71120
    112   2.98577  5.37267  2.53404  1.12005  4.70717  3.41782  3.79583  4.15585  2.17654  3.67141  4.52179  2.91192  3.96099  2.94955  2.93936  2.92027  3.24147  3.77712  5.80341  4.42683    197 - -
          2.68618  4.42225  2.77519  2.73123  3.46354  2.40513  3.72494  3.29354  2.67741  2.69355  4.24690  2.90347  2.73739  3.18146  2.89801  2.37887  2.77519  2.98518  4.58477  3.61503
          0.02312  4.17450  4.89684  0.61958  0.77255  0.77206  0.62001
    113   2.27815  4.46250  3.37660  2.28645  3.62794  3.59159  3.87984  2.77664  2.81560  1.92620  3.54876  3.29380  3.99383  3.15216  3.19112  2.85648  2.90823  2.30526  5.09064  3.84017    198 - -
          2.68618  4.42225  2.77519  2.73123  3.46354  2.40513  3.72494  3.29354  2.67741  2.69355  4.24690  2.90347  2.73739  3.18146  2.89801  2.37887  2.77519  2.98518  4.58477  3.61503
          0.02312  4.17450  4.89684  0.61958  0.77255  0.47982  0.96468
    114   2.66041  4.83889  2.60273  2.14831  4.06672  3.48211  3.69776  3.47885  2.51013  2.75874  3.91311  2.63336  3.87915  2.85504  2.97193  2.69934  2.89287  2.32804  5.34466  3.29367    199 - -
          2.68618  4.42225  2.77519  2.73123  3.46354  2.40513  3.72494  3.29354  2.67741  2.69355  4.24690  2.90347  2.73739  3.18146  2.89801  2.37887  2.77519  2.98518  4.58477  3.61503
          0.01974  4.33071  5.05306  0.61958  0.77255  0.60147  0.79409
    115   2.67271  5.07384  2.95161  2.40230  4.38767  3.45214  3.02048  3.84270  2.20155  3.36317  4.13039  2.63659  3.24278  2.75248  2.47637  2.08302  2.63518  3.44927  5.52705  4.14943    200 - -
          2.68618  4.42225  2.77519  2.73123  3.46354  2.40513  3.72494  3.29354  2.67741  2.69355  4.24690  2.90347  2.73739  3.18146  2.89801  2.37887  2.77519  2.98518  4.58477  3.61503
          0.01974  4.33071  5.05306  0.61958  0.77255  0.60147  0.79409
    116   2.78138  4.52964  3.51167  3.00851  3.65522  3.67049  3.13029  2.97054  2.43033  2.73981  3.66350  3.40391  4.08385  3.22505  3.02731  2.98207  3.02150  1.35636  5.08089  3.81651    201 - -
          2.68618  4.42225  2.77519  2.73123  3.46354  2.40513  3.72494  3.29354  2.67741  2.69355  4.24690  2.90347  2.73739  3.18146  2.89801  2.37887  2.77519  2.98518  4.58477  3.61503
          0.08899  4.33071  2.63130  0.61958  0.77255  0.60147  0.79409
    117   2.86337  5.38716  1.98422  1.47177  4.70882  3.37204  3.76376  4.20554  2.64221  3.69686  4.48570  2.83934  3.02964  2.89728  3.18305  2.33244  3.12351  3.77532  5.85013  4.39620    202 - -
          2.68618  4.42225  2.77519  2.73123  3.46354  2.40513  3.72494  3.29354  2.67741  2.69355  4.24690  2.90347  2.73739  3.18146  2.89801  2.37887  2.77519  2.98518  4.58477  3.61503
          0.02114  4.26286  4.98521  0.61958  0.77255  0.68246  0.70395
    118   2.75365  4.31855  4.08279  3.58594  3.55355  2.73035  4.33177  2.35019  3.47743  2.08621  3.50647  3.82765  4.24293  3.77318  3.72190  3.12402  3.05100  1.23405  5.15473  3.93293    203 - -
          2.68618  4.42225  2.77519  2.73123  3.46354  2.40513  3.72494  3.29354  2.67741  2.69355  4.24690  2.90347  2.73739  3.18146  2.89801  2.37887  2.77519  2.98518  4.58477  3.61503
          0.02114  4.26286  4.98521  0.61958  0.77255  0.68246  0.70395
    119   1.94553  4.30672  3.67732  3.12700  3.52342  3.61971  4.00187  2.29949  3.06869  2.55370  3.48190  2.93960  4.04503  3.36494  3.39282  2.90486  2.55690  1.93668  5.00512  3.78068    204 - -
          2.68618  4.42225  2.77519  2.73123  3.46354  2.40513  3.72494  3.29354  2.67741  2.69355  4.24690  2.90347  2.73739  3.18146  2.89801  2.37887  2.77519  2.98518  4.58477  3.61503
          0.02114  4.26286  4.98521  0.61958  0.77255  0.68246  0.70395
    120   1.80506  4.70715  3.11500  2.34446  3.98149  3.46238  3.73835  3.36943  2.55527  3.01333  3.85111  3.07628  3.88452  2.91902  2.65595  2.44643  2.88230  2.61961  5.28943  3.98635    205 - -
          2.68618  4.42225  2.77519  2.73123  3.46354  2.40513  3.72494  3.29354  2.67741  2.69355  4.24690  2.90347  2.73739  3.18146  2.89801  2.37887  2.77519  2.98518  4.58477  3.61503
          0.02114  4.26286  4.98521  0.61958  0.77255  0.68246  0.70395
    121   1.48267  4.61043  3.24284  2.78167  4.14878  3.36674  3.90543  3.48575  2.21924  3.17124  4.02110  3.19967  3.90417  3.10160  3.06499  2.70497  2.20775  3.13860  5.44943  4.17467    206 - -
          2.68618  4.42225  2.77519  2.73123  3.46354  2.40513  3.72494  3.29354  2.67741  2.69355  4.24690  2.90347  2.73739  3.18146  2.89801  2.37887  2.77519  2.98518  4.58477  3.61503
          0.02114  4.26286  4.98521  0.61958  0.77255  0.53927  0.87508
    122   1.60477  4.80933  2.98512  2.22557  4.30620  3.37484  3.84081  3.73095  2.67311  3.33271  4.14424  3.06781  2.67357  3.00200  3.12864  2.26753  2.94884  3.34566  5.56099  4.22777    207 - -
          2.68618  4.42225  2.77519  2.73123  3.46354  2.40513  3.72494  3.29354  2.67741  2.69355  4.24690  2.90347  2.73739  3.18146  2.89801  2.37887  2.77519  2.98518  4.58477  3.61503
          0.01974  4.33071  5.05306  0.61958  0.77255  0.60147  0.79409
    123   2.05729  4.79042  3.07134  2.24733  4.04121  3.47977  3.71993  3.44342  2.53634  3.06867  3.89442  3.04632  3.88625  2.53030  2.98792  2.46665  2.61393  2.49973  5.33085  4.01014    208 - -
          2.68618  4.42225  2.77519  2.73123  3.46354  2.40513  3.72494  3.29354  2.67741  2.69355  4.24690  2.90347  2.73739  3.18146  2.89801  2.37887  2.77519  2.98518  4.58477  3.61503
          0.01974  4.33071  5.05306  0.61958  0.77255  0.60147  0.79409
    124   2.07478  4.35701  3.78272  3.34756  3.95372  3.38378  4.28566  2.99850  3.30294  2.93757  3.88903  3.57547  1.64654  3.60880  3.60979  2.77959  2.94491  1.78413  5.42855  4.21028    209 - -
          2.68618  4.42225  2.77519  2.73123  3.46354  2.40513  3.72494  3.29354  2.67741  2.69355  4.24690  2.90347  2.73739  3.18146  2.89801  2.37887  2.77519  2.98518  4.58477  3.61503
          0.01974  4.33071  5.05306  0.61958  0.77255  0.60147  0.79409
    125   1.18827  2.75148  4.02351  3.58866  4.17499  3.16631  4.43372  3.53005  3.52145  3.26962  4.12384  3.62101  3.89463  3.77946  3.78607  1.89378  2.31292  3.09260  5.58764  4.40643    210 - -
          2.68618  4.42225  2.77519  2.73123  3.46354  2.40513  3.72494  3.29354  2.67741  2.69355  4.24690  2.90347  2.73739  3.18146  2.89801  2.37887  2.77519  2.98518  4.58477  3.61503
          0.01974  4.33071  5.05306  0.61958  0.77255  0.60147  0.79409
    126   2.75700  5.06167  3.07727  2.51228  4.36541  3.52678  3.09924  3.79399  1.91996  2.89509  4.12437  3.02658  3.91450  1.88017  2.69831  2.75388  2.64030  3.43516  5.49335  4.16266    211 - -
          2.68618  4.42225  2.77519  2.73123  3.46354  2.40513  3.72494  3.29354  2.67741  2.69355  4.24690  2.90347  2.73739  3.18146  2.89801  2.37887  2.77519  2.98518  4.58477  3.61503
          0.01974  4.33071  5.05306  0.61958  0.77255  0.60147  0.79409
    127   2.33344  4.41673  2.96335  2.93910  3.61183  3.60214  3.91549  2.09899  2.91131  2.65573  3.55920  3.35317  4.01084  3.21936  3.28128  2.21750  2.90254  2.17469  5.05634  3.81289    212 - -
          2.68618  4.42225  2.77519  2.73123  3.46354  2.40513  3.72494  3.29354  2.67741  2.69355  4.24690  2.90347  2.73739  3.18146  2.89801  2.37887  2.77519  2.98518  4.58477  3.61503
          0.01974  4.33071  5.05306  0.61958  0.77255  0.60147  0.79409
    128   2.82785  4.27781  4.29183  3.71100  2.60755  3.95993  4.25895  1.65948  3.59028  1.90405  3.20152  3.93420  4.30073  2.67206  3.77150  3.25401  3.05889  2.02861  4.89056  3.70488    213 - -
          2.68618  4.42225  2.77519  2.73123  3.46354  2.40513  3.72494  3.29354  2.67741  2.69355  4.24690  2.90347  2.73739  3.18146  2.89801  2.37887  2.77519  2.98518  4.58477  3.61503
          0.01974  4.33071  5.05306  0.61958  0.77255  0.60147  0.79409
    129   2.64398  4.39247  3.48479  2.92335  2.92054  3.60763  3.87221  2.88083  2.88046  2.35908  3.50118  2.35049  3.07411  3.18906  3.24349  2.85480  2.59443  2.21907  4.98002  3.73769    214 - -
          2.68618  4.42225  2.77519  2.73123  3.46354  2.40513  3.72494  3.29354  2.67741  2.69355  4.24690  2.90347  2.73739  3.18146  2.89801  2.37887  2.77519  2.98518  4.58477  3.61503
          0.01974  4.33071  5.05306  0.61958  0.77255  0.60147  0.79409
    130   2.83752  5.21385  2.27551  1.30746  4.48542  3.43923  3.77944  2.87136  2.62916  3.47801  4.30083  2.92661  3.92958  2.92202  3.13453  2.80464  3.08810  3.51848  5.69762  4.29301    215 - -
          2.68618  4.42225  2.77519  2.73123  3.46354  2.40513  3.72494  3.29354  2.67741  2.69355  4.24690  2.90347  2.73739  3.18146  2.89801  2.37887  2.77519  2.98518  4.58477  3.61503
          0.01974  4.33071  5.05306  0.61958  0.77255  0.60147  0.79409
    131   2.75662  5.16646  2.87650  1.86982  4.50415  3.46674  3.68313  3.95658  1.70530  3.46313  4.23963  2.95347  2.98339  2.80008  2.82539  2.72811  2.63839  3.55786  5.61173  4.23731    216 - -
          2.68618  4.42225  2.77519  2.73123  3.46354  2.40513  3.72494  3.29354  2.67741  2.69355  4.24690  2.90347  2.73739  3.18146  2.89801  2.37887  2.77519  2.98518  4.58477  3.61503
          0.01974  4.33071  5.05306  0.61958  0.77255  0.60147  0.79409
    132   2.75094  5.10665  2.82210  2.43635  4.52152  2.54692  3.74821  3.98048  1.98478  3.50329  4.28808  1.90689  3.89868  2.87681  2.95728  2.31412  3.01309  3.56963  5.66488  4.28772    217 - -
          2.68618  4.42225  2.77519  2.73123  3.46354  2.40513  3.72494  3.29354  2.67741  2.69355  4.24690  2.90347  2.73739  3.18146  2.89801  2.37887  2.77519  2.98518  4.58477  3.61503
          0.01974  4.33071  5.05306  0.61958  0.77255  0.60147  0.79409
    133   2.27394  4.76309  3.04154  2.32339  4.22114  3.39504  3.84621  3.61788  2.67865  3.24881  4.07458  3.09727  2.03899  3.01813  3.11950  2.71079  2.04554  3.25925  5.50052  4.18284    218 - -
          2.68618  4.42225  2.77519  2.73123  3.46354  2.40513  3.72494  3.29354  2.67741  2.69355  4.24690  2.90347  2.73739  3.18146  2.89801  2.37887  2.77519  2.98518  4.58477  3.61503
          0.08523  4.33071  2.68038  0.61958  0.77255  0.60147  0.79409
    134   2.72834  5.16056  2.46881  1.81374  4.47072  3.42498  3.66449  3.93032  1.86763  2.77445  4.21983  2.90174  3.85822  2.78279  2.89108  2.69450  2.96378  3.53178  5.60380  4.21066    219 - -
          2.68618  4.42225  2.77519  2.73123  3.46354  2.40513  3.72494  3.29354  2.67741  2.69355  4.24690  2.90347  2.73739  3.18146  2.89801  2.37887  2.77519  2.98518  4.58477  3.61503
          0.02106  4.26655  4.98889  0.61958  0.77255  0.54221  0.87099
    135   2.69672  5.02623  2.11255  2.41494  4.34952  3.42790  3.70961  3.79387  2.51070  3.35233  4.14190  2.38859  3.18226  2.84147  2.99775  2.33202  2.94560  2.51559  5.55044  4.17486    220 - -
          2.68577  4.42462  2.77877  2.73633  3.46926  2.40398  3.70269  3.29516  2.68020  2.69334  4.24850  2.90699  2.73779  3.15758  2.90081  2.37905  2.77653  2.98461  4.59049  3.62075
          0.70376  0.69538  5.05306  3.88748  0.02071  0.60147  0.79409
    136   2.64027  4.60824  3.23081  2.67643  3.81635  2.87293  3.77403  3.19695  2.64899  2.86511  2.80600  3.15203  3.92245  2.22252  3.06962  2.49264  2.57570  2.55458  5.17744  3.89565    357 - -
          2.68618  4.42225  2.77519  2.73123  3.46354  2.40513  3.72494  3.29354  2.67741  2.69355  4.24690  2.90347  2.73739  3.18146  2.89801  2.37887  2.77519  2.98518  4.58477  3.61503
          0.01974  4.33071  5.05306  0.61958  0.77255  0.60147  0.79409
    137   2.66014  3.35462  2.75903  2.35302  3.97656  3.50004  3.72619  3.36422  2.55706  3.00848  3.84480  3.06340  3.89811  2.19385  3.00400  2.72423  2.89434  2.22614  5.28747  3.97503    358 - -
          2.68618  4.42225  2.77519  2.73123  3.46354  2.40513  3.72494  3.29354  2.67741  2.69355  4.24690  2.90347  2.73739  3.18146  2.89801  2.37887  2.77519  2.98518  4.58477  3.61503
          0.01974  4.33071  5.05306  0.61958  0.77255  0.41966  1.07081
    138   2.70864  4.97468  2.99308  2.06989  4.24338  2.87199  3.71218  2.80176  2.22261  3.24850  4.05113  3.01087  2.35496  2.85096  2.94584  2.72164  2.94279  3.32383  5.46726  4.11787    359 - -
          2.68618  4.42225  2.77519  2.73123  3.46354  2.40513  3.72494  3.29354  2.67741  2.69355  4.24690  2.90347  2.73739  3.18146  2.89801  2.37887  2.77519  2.98518  4.58477  3.61503
          0.01818  4.41224  5.13459  0.61958  0.77255  0.48576  0.95510
    139   2.43121  4.54756  3.33838  2.78202  3.73838  2.90316  2.53945  3.11336  2.75311  2.25920  3.66686  3.23735  3.96836  3.08126  3.15708  2.45340  2.62117  2.57535  5.13028  3.86504    360 - -
          2.68618  4.42225  2.77519  2.73123  3.46354  2.40513  3.72494  3.29354  2.67741  2.69355  4.24690  2.90347  2.73739  3.18146  2.89801  2.37887  2.77519  2.98518  4.58477  3.61503
          0.01818  4.41224  5.13459  0.61958  0.77255  0.48576  0.95510
    140   2.69094  4.68924  3.23214  2.68307  3.90038  3.55529  2.52022  3.28438  2.31678  2.94325  3.79572  3.16418  3.95364  2.99167  3.02929  2.53021  2.40394  2.11836  5.24003  3.95392    361 - -
          2.68618  4.42225  2.77519  2.73123  3.46354  2.40513  3.72494  3.29354  2.67741  2.69355  4.24690  2.90347  2.73739  3.18146  2.89801  2.37887  2.77519  2.98518  4.58477  3.61503
          0.01818  4.41224  5.13459  0.61958  0.77255  0.48576  0.95510
    141   2.46247  5.08169  2.34280  2.41858  4.39077  2.86264  3.68814  3.84344  2.45761  2.97175  4.15475  2.95857  3.87493  1.96347  2.94197  2.68676  2.65391  3.45652  5.56030  4.17827    362 - -
          2.68618  4.42225  2.77519  2.73123  3.46354  2.40513  3.72494  3.29354  2.67741  2.69355  4.24690  2.90347  2.73739  3.18146  2.89801  2.37887  2.77519  2.98518  4.58477  3.61503
          0.01818  4.41224  5.13459  0.61958  0.77255  0.48576  0.95510
    142   2.22672  5.19928  2.61047  2.20215  4.53193  3.45707  2.97279  4.00920  2.02708  3.49643  4.24674  2.92733  3.86682  2.14035  2.89061  2.67841  2.94832  3.58398  5.63460  4.23019    363 - -
          2.68618  4.42225  2.77519  2.73123  3.46354  2.40513  3.72494  3.29354  2.67741  2.69355  4.24690  2.90347  2.73739  3.18146  2.89801  2.37887  2.77519  2.98518  4.58477  3.61503
          0.01818  4.41224  5.13459  0.61958  0.77255  0.48576  0.95510
    143   2.34881  4.92903  3.07208  2.53467  4.26690  3.48112  3.73398  3.69286  2.48539  3.26952  4.07007  3.04596  3.90244  2.15643  2.63132  2.37860  1.99587  3.33566  5.48116  4.14240    364 - -
          2.68618  4.42225  2.77519  2.73123  3.46354  2.40513  3.72494  3.29354  2.67741  2.69355  4.24690  2.90347  2.73739  3.18146  2.89801  2.37887  2.77519  2.98518  4.58477  3.61503
          0.01818  4.41224  5.13459  0.61958  0.77255  0.48576  0.95510
    144   2.38849  5.23662  2.25728  2.18350  4.56683  3.44641  3.68554  4.05040  2.45541  3.53677  4.28855  2.62739  3.22544  2.12554  2.95715  2.36963  2.97472  3.62072  5.67698  4.26051    365 - -
          2.68618  4.42225  2.77519  2.73123  3.46354  2.40513  3.72494  3.29354  2.67741  2.69355  4.24690  2.90347  2.73739  3.18146  2.89801  2.37887  2.77519  2.98518  4.58477  3.61503
          0.01818  4.41224  5.13459  0.61958  0.77255  0.48576  0.95510
    145   2.71089  4.90623  2.50718  2.59989  4.52313  2.29243  3.94649  3.96982  2.81748  3.55271  4.35723  3.09148  1.62039  3.10739  3.29446  2.75356  2.45589  3.53606  5.75866  4.40485    366 - -
          2.68618  4.42225  2.77519  2.73123  3.46354  2.40513  3.72494  3.29354  2.67741  2.69355  4.24690  2.90347  2.73739  3.18146  2.89801  2.37887  2.77519  2.98518  4.58477  3.61503
          0.01818  4.41224  5.13459  0.61958  0.77255  0.48576  0.95510
    146   2.67693  4.85486  2.77118  2.52915  4.08931  3.03254  3.71550  3.50186  2.51716  2.10309  3.92954  3.04550  3.28288  2.52246  2.61627  2.71705  2.90864  2.85056  5.36218  4.03304    367 - -
          2.68618  4.42225  2.77519  2.73123  3.46354  2.40513  3.72494  3.29354  2.67741  2.69355  4.24690  2.90347  2.73739  3.18146  2.89801  2.37887  2.77519  2.98518  4.58477  3.61503
          0.01818  4.41224  5.13459  0.61958  0.77255  0.48576  0.95510
    147   2.39989  5.18511  1.78550  2.18427  4.49493  3.45842  3.70781  3.95517  2.11414  3.47654  4.24798  2.93793  3.89171  2.82547  2.98089  2.71964  2.98934  2.92646  5.64293  4.24319    368 - -
          2.68618  4.42225  2.77519  2.73123  3.46354  2.40513  3.72494  3.29354  2.67741  2.69355  4.24690  2.90347  2.73739  3.18146  2.89801  2.37887  2.77519  2.98518  4.58477  3.61503
          0.01818  4.41224  5.13459  0.61958  0.77255  0.48576  0.95510
    148   2.69872  5.13931  2.65195  2.39684  4.45808  3.46163  2.71585  3.92473  1.82799  3.43260  4.19148  2.56889  3.86442  2.77179  2.88905  2.36542  2.93094  3.06946  5.58717  4.19425    369 - -
          2.68618  4.42225  2.77519  2.73123  3.46354  2.40513  3.72494  3.29354  2.67741  2.69355  4.24690  2.90347  2.73739  3.18146  2.89801  2.37887  2.77519  2.98518  4.58477  3.61503
          0.01818  4.41224  5.13459  0.61958  0.77255  0.48576  0.95510
    149   2.88806  5.40144  2.62818  1.61029  4.72667  2.70986  3.78670  4.21641  2.60307  3.70021  4.47914  2.19821  3.94831  2.04495  3.10862  2.82351  3.13746  3.78844  5.84222  4.40855    370 - -
          2.68618  4.42225  2.77519  2.73123  3.46354  2.40513  3.72494  3.29354  2.67741  2.69355  4.24690  2.90347  2.73739  3.18146  2.89801  2.37887  2.77519  2.98518  4.58477  3.61503
          0.08173  4.41224  2.71283  0.61958  0.77255  0.48576  0.95510
    150   2.65326  4.57337  2.79008  2.71190  3.74062  3.55632  2.53909  3.12025  2.68780  2.18701  3.12407  3.18310  3.94290  3.01965  3.10218  2.53394  2.88539  2.59393  5.12385  3.84791    371 - -
          2.68618  4.42225  2.77519  2.73123  3.46354  2.40513  3.72494  3.29354  2.67741  2.69355  4.24690  2.90347  2.73739  3.18146  2.89801  2.37887  2.77519  2.98518  4.58477  3.61503
          0.01936  4.34988  5.07223  0.61958  0.77255  0.57626  0.82553
    151   2.27316  3.12887  3.80949  3.24526  3.40294  3.63712  4.00474  2.72544  3.16712  1.77254  3.39220  2.88293  4.05287  3.43841  3.44589  2.58816  2.88052  2.28648  4.88488  3.67546    372 - -
          2.68618  4.42225  2.77519  2.73123  3.46354  2.40513  3.72494  3.29354  2.67741  2.69355  4.24690  2.90347  2.73739  3.18146  2.89801  2.37887  2.77519  2.98518  4.58477  3.61503
          0.01936  4.34988  5.07223  0.61958  0.77255  0.57626  0.82553
    152   2.66890  4.85291  3.07466  2.51675  4.08926  3.49717  3.69462  2.91072  2.21155  3.10898  3.92595  2.64635  3.88682  2.18403  2.92075  2.29353  2.89886  3.18567  3.79106  4.02330    373 - -
          2.68618  4.42225  2.77519  2.73123  3.46354  2.40513  3.72494  3.29354  2.67741  2.69355  4.24690  2.90347  2.73739  3.18146  2.89801  2.37887  2.77519  2.98518  4.58477  3.61503
          0.01936  4.34988  5.07223  0.61958  0.77255  0.43307  1.04560
    153   2.63849  3.52051  3.33753  2.78495  2.98721  2.98765  3.85243  3.19239  2.76245  2.86911  3.73044  2.70990  2.52618  3.08875  3.17283  2.24048  2.59128  2.91856  5.19035  3.92096    374 - -
          2.68618  4.42225  2.77519  2.73123  3.46354  2.40513  3.72494  3.29354  2.67741  2.69355  4.24690  2.90347  2.73739  3.18146  2.89801  2.37887  2.77519  2.98518  4.58477  3.61503
          0.01818  4.41224  5.13459  0.61958  0.77255  0.48576  0.95510
    154   3.06428  5.65356  1.33289  2.31090  4.95244  3.43861  3.90569  4.48072  2.84443  3.95202  4.76504  2.10053  4.01760  1.96898  3.40937  2.96015  3.33664  4.03714  6.09209  4.59877    375 - -
          2.68618  4.42225  2.77519  2.73123  3.46354  2.40513  3.72494  3.29354  2.67741  2.69355  4.24690  2.90347  2.73739  3.18146  2.89801  2.37887  2.77519  2.98518  4.58477  3.61503
          0.07525  4.41224  2.80734  0.61958  0.77255  0.48576  0.95510
    155   2.74994  4.89473  3.15657  2.60172  4.14598  3.55366  3.72790  3.53679  2.13446  2.41473  3.97481  3.09906  3.94608  1.97076  2.79876  2.79219  2.29452  3.23087  5.38194  4.07994    376 - -
          2.68618  4.42225  2.77519  2.73123  3.46354  2.40513  3.72494  3.29354  2.67741  2.69355  4.24690  2.90347  2.73739  3.18146  2.89801  2.37887  2.77519  2.98518  4.58477  3.61503
          0.01924  4.35623  5.07858  0.61958  0.77255  0.43776  1.03700
    156   2.44967  4.55900  3.39058  2.83657  3.74994  3.60759  3.87655  3.01982  2.78025  2.43125  3.67008  3.28596  4.00783  1.94383  3.16987  2.85310  2.51130  2.20942  5.16095  3.90071    377 - -
          2.68618  4.42225  2.77519  2.73123  3.46354  2.40513  3.72494  3.29354  2.67741  2.69355  4.24690  2.90347  2.73739  3.18146  2.89801  2.37887  2.77519  2.98518  4.58477  3.61503
          0.01818  4.41224  5.13459  0.61958  0.77255  0.48576  0.95510
    157   2.66491  4.40724  3.55914  3.00396  3.56338  3.61464  3.92560  2.94612  2.93468  2.32036  3.55041  3.39599  1.92892  3.25609  3.27984  2.57081  2.58069  2.71343  3.33105  3.76083    378 - -
          2.68618  4.42225  2.77519  2.73123  3.46354  2.40513  3.72494  3.29354  2.67741  2.69355  4.24690  2.90347  2.73739  3.18146  2.89801  2.37887  2.77519  2.98518  4.58477  3.61503
          0.01818  4.41224  5.13459  0.61958  0.77255  0.48576  0.95510
    158   2.69997  5.16052  2.61703  2.14843  4.48491  3.45825  3.65982  3.95604  2.16999  3.45516  3.46128  2.93297  3.86179  1.89520  2.88771  2.39229  2.93208  3.54049  5.60298  4.20473    379 - -
          2.68618  4.42225  2.77519  2.73123  3.46354  2.40513  3.72494  3.29354  2.67741  2.69355  4.24690  2.90347  2.73739  3.18146  2.89801  2.37887  2.77519  2.98518  4.58477  3.61503
          0.01818  4.41224  5.13459  0.61958  0.77255  0.48576  0.95510
    159   2.13820  4.90500  3.04743  2.50763  4.16607  3.49413  3.16716  3.58789  2.50000  3.18159  3.98966  2.72636  3.89457  2.19272  2.96008  2.41804  2.91721  2.60196  5.41424  4.07426    380 - -
          2.68618  4.42225  2.77519  2.73123  3.46354  2.40513  3.72494  3.29354  2.67741  2.69355  4.24690  2.90347  2.73739  3.18146  2.89801  2.37887  2.77519  2.98518  4.58477  3.61503
          0.01818  4.41224  5.13459  0.61958  0.77255  0.48576  0.95510
    160   2.69302  5.03396  2.96531  2.05540  4.32435  2.88091  3.68577  3.76746  2.45089  2.80905  4.10215  2.97608  3.87785  2.17018  2.92511  2.46630  2.43133  3.39715  5.51233  4.14354    381 - -
          2.68618  4.42225  2.77519  2.73123  3.46354  2.40513  3.72494  3.29354  2.67741  2.69355  4.24690  2.90347  2.73739  3.18146  2.89801  2.37887  2.77519  2.98518  4.58477  3.61503
          0.13658  4.41224  2.15821  0.61958  0.77255  0.48576  0.95510
    161   2.18144  5.10820  2.88588  2.19801  4.42631  3.44698  3.65489  3.88010  2.12378  3.39745  4.17126  2.93310  3.00941  2.09330  2.83586  2.68383  2.93866  3.48719  5.55824  4.18117    382 - -
          2.68618  4.42225  2.77519  2.73123  3.46354  2.40513  3.72494  3.29354  2.67741  2.69355  4.24690  2.90347  2.73739  3.18146  2.89801  2.37887  2.77519  2.98518  4.58477  3.61503
          0.02044  4.29611  5.01846  0.61958  0.77255  0.64428  0.74453
    162   2.81278  5.28278  2.25036  2.33005  4.60666  2.07326  3.72768  4.08417  2.25723  3.58354  4.36531  2.88832  3.89513  2.01400  3.01915  2.76080  3.05988  3.67012  5.73535  4.31895    383 - -
          2.68652  4.42279  2.77573  2.73128  3.46407  2.40546  3.72548  3.29408  2.67767  2.69361  4.24612  2.90376  2.73793  3.17428  2.89854  2.37920  2.77522  2.98535  4.58530  3.61557
          0.46737  1.00312  5.01846  1.86601  0.16811  0.64428  0.74453
    163   1.80909  4.57977  3.24304  2.74005  3.85493  2.76370  3.83409  3.22376  2.70444  2.22692  3.76948  3.19146  3.93184  2.55297  3.10069  2.76144  2.90350  2.94592  5.22302  3.94912    392 - -
          2.68618  4.42225  2.77519  2.73123  3.46354  2.40513  3.72494  3.29354  2.67741  2.69355  4.24690  2.90347  2.73739  3.18146  2.89801  2.37887  2.77519  2.98518  4.58477  3.61503
          0.02044  4.29611  5.01846  0.61958  0.77255  0.39805  1.11361
    164   1.96684  5.06705  2.50961  2.43637  4.42063  3.44768  3.71920  3.87509  2.49906  3.41352  4.18988  2.97184  3.88345  2.13766  2.98388  2.24979  2.64728  3.47939  5.59379  4.21257    393 - -
          2.68618  4.42225  2.77519  2.73123  3.46354  2.40513  3.72494  3.29354  2.67741  2.69355  4.24690  2.90347  2.73739  3.18146  2.89801  2.37887  2.77519  2.98518  4.58477  3.61503
          0.01818  4.41224  5.13459  0.61958  0.77255  0.48576  0.95510
    165   2.27164  4.45845  3.48650  2.93809  3.73360  3.53021  3.93683  3.07635  2.90228  2.50612  3.67529  3.34063  2.46829  3.21740  3.28064  2.20187  2.47329  2.27982  5.14852  3.90141    394 - -
          2.68618  4.42225  2.77519  2.73123  3.46354  2.40513  3.72494  3.29354  2.67741  2.69355  4.24690  2.90347  2.73739  3.18146  2.89801  2.37887  2.77519  2.98518  4.58477  3.61503
          0.01818  4.41224  5.13459  0.61958  0.77255  0.48576  0.95510
    166   2.38710  5.17597  2.64664  2.38399  4.51032  3.45784  3.65307  3.98586  2.17294  3.47428  4.22262  2.66235  3.26173  1.96705  2.59065  2.66398  2.92939  3.56151  5.61265  4.21176    395 - -
          2.68618  4.42225  2.77519  2.73123  3.46354  2.40513  3.72494  3.29354  2.67741  2.69355  4.24690  2.90347  2.73739  3.18146  2.89801  2.37887  2.77519  2.98518  4.58477  3.61503
          0.01818  4.41224  5.13459  0.61958  0.77255  0.48576  0.95510
    167   2.32725  4.22917  3.87733  3.30184  2.77905  3.71949  4.01473  2.67356  3.21903  2.23169  2.89923  3.60351  4.09773  3.47876  3.48108  2.20213  2.29483  2.26868  4.84051  3.63478    396 - -
          2.68618  4.42225  2.77519  2.73123  3.46354  2.40513  3.72494  3.29354  2.67741  2.69355  4.24690  2.90347  2.73739  3.18146  2.89801  2.37887  2.77519  2.98518  4.58477  3.61503
          0.01818  4.41224  5.13459  0.61958  0.77255  0.48576  0.95510
    168   2.66194  2.77375  3.23972  2.45266  3.89588  2.84522  3.83212  3.27232  2.71172  2.94546  3.80020  2.08999  3.94936  3.04648  3.13359  2.77405  2.91889  2.42386  5.25351  3.97013    397 - -
          2.68618  4.42225  2.77519  2.73123  3.46354  2.40513  3.72494  3.29354  2.67741  2.69355  4.24690  2.90347  2.73739  3.18146  2.89801  2.37887  2.77519  2.98518  4.58477  3.61503
          0.01818  4.41224  5.13459  0.61958  0.77255  0.48576  0.95510
    169   2.74601  4.88609  2.97551  2.22576  4.34352  3.44239  3.90638  3.74000  2.73427  3.36549  4.19941  3.11990  2.52691  3.07890  3.16978  2.79865  1.42124  3.37939  5.60939  4.28359    398 - -
          2.68618  4.42225  2.77519  2.73123  3.46354  2.40513  3.72494  3.29354  2.67741  2.69355  4.24690  2.90347  2.73739  3.18146  2.89801  2.37887  2.77519  2.98518  4.58477  3.61503
          0.01818  4.41224  5.13459  0.61958  0.77255  0.48576  0.95510
    170   2.64756  4.44566  3.48685  2.94306  3.66680  2.55711  3.92397  2.26429  2.90451  2.44172  3.61852  3.34999  2.50206  3.22003  3.27399  2.31067  2.90980  2.76718  5.09280  3.84847    399 - -
          2.68618  4.42225  2.77519  2.73123  3.46354  2.40513  3.72494  3.29354  2.67741  2.69355  4.24690  2.90347  2.73739  3.18146  2.89801  2.37887  2.77519  2.98518  4.58477  3.61503
          0.01818  4.41224  5.13459  0.61958  0.77255  0.48576  0.95510
    171   2.69661  4.99078  2.41474  2.47606  4.26260  3.49594  3.68978  3.01589  2.44217  3.25798  4.05453  3.00375  3.88973  2.47017  1.94925  2.70410  2.92687  2.93587  5.46786  4.11473    400 - -
          2.68618  4.42225  2.77519  2.73123  3.46354  2.40513  3.72494  3.29354  2.67741  2.69355  4.24690  2.90347  2.73739  3.18146  2.89801  2.37887  2.77519  2.98518  4.58477  3.61503
          0.01818  4.41224  5.13459  0.61958  0.77255  0.48576  0.95510
    172   2.72099  5.17203  2.56904  1.83794  4.49640  3.45524  3.68236  3.96650  2.44280  3.47192  4.23213  2.93439  3.87407  2.79311  2.53061  2.27040  2.22040  3.55424  5.62593  4.22576    401 - -
          2.68618  4.42225  2.77519  2.73123  3.46354  2.40513  3.72494  3.29354  2.67741  2.69355  4.24690  2.90347  2.73739  3.18146  2.89801  2.37887  2.77519  2.98518  4.58477  3.61503
          0.01818  4.41224  5.13459  0.61958  0.77255  0.48576  0.95510
    173   2.69441  4.92439  3.00963  2.50954  3.24270  2.84838  3.73605  3.64330  2.31692  3.23258  4.03988  1.94410  3.90218  2.88273  2.99420  2.18897  2.93935  3.29966  5.45590  4.10914    402 - -
          2.68618  4.42225  2.77519  2.73123  3.46354  2.40513  3.72494  3.29354  2.67741  2.69355  4.24690  2.90347  2.73739  3.18146  2.89801  2.37887  2.77519  2.98518  4.58477  3.61503
          0.01818  4.41224  5.13459  0.61958  0.77255  0.48576  0.95510
    174   2.68082  4.99959  3.00535  2.20567  4.27674  3.48211  3.67804  3.16318  1.97260  2.91551  4.06127  2.60747  3.87512  2.80441  2.91001  2.24408  2.64032  3.35294  5.47559  4.11417    403 - -
          2.68618  4.42225  2.77519  2.73123  3.46354  2.40513  3.72494  3.29354  2.67741  2.69355  4.24690  2.90347  2.73739  3.18146  2.89801  2.37887  2.77519  2.98518  4.58477  3.61503
          0.01818  4.41224  5.13459  0.61958  0.77255  0.48576  0.95510
    175   2.68595  5.05754  2.59419  2.42833  4.35554  3.47149  3.67065  3.25071  2.24734  3.34338  4.11784  2.96513  2.41244  2.78850  2.53238  2.21929  2.91806  3.42390  5.52444  4.14956    404 - -
          2.68618  4.42225  2.77519  2.73123  3.46354  2.40513  3.72494  3.29354  2.67741  2.69355  4.24690  2.90347  2.73739  3.18146  2.89801  2.37887  2.77519  2.98518  4.58477  3.61503
          0.01818  4.41224  5.13459  0.61958  0.77255  0.48576  0.95510
    176   2.67511  3.64520  2.30042  2.59039  4.01333  3.51299  3.75954  3.40268  2.59312  3.04658  3.88114  3.09291  3.91976  2.34552  3.04176  2.50167  2.91585  2.16705  5.32352  4.01057    405 - -
          2.68618  4.42225  2.77519  2.73123  3.46354  2.40513  3.72494  3.29354  2.67741  2.69355  4.24690  2.90347  2.73739  3.18146  2.89801  2.37887  2.77519  2.98518  4.58477  3.61503
          0.01818  4.41224  5.13459  0.61958  0.77255  0.48576  0.95510
    177   2.42188  3.56045  3.38794  2.82432  3.65799  3.60023  3.84080  3.02819  2.43705  2.72227  3.59897  3.27108  3.98446  2.66757  3.18091  2.50131  2.61297  2.14168  5.06782  3.22815    406 - -
          2.68618  4.42225  2.77519  2.73123  3.46354  2.40513  3.72494  3.29354  2.67741  2.69355  4.24690  2.90347  2.73739  3.18146  2.89801  2.37887  2.77519  2.98518  4.58477  3.61503
          0.01818  4.41224  5.13459  0.61958  0.77255  0.48576  0.95510
    178   2.80194  5.22562  2.74517  1.54017  4.57066  3.44974  3.76279  4.03827  2.56567  3.55680  4.33713  2.23575  3.18985  2.88859  3.06097  2.76737  2.32916  3.62977  5.72225  4.31706    407 - -
          2.68618  4.42225  2.77519  2.73123  3.46354  2.40513  3.72494  3.29354  2.67741  2.69355  4.24690  2.90347  2.73739  3.18146  2.89801  2.37887  2.77519  2.98518  4.58477  3.61503
          0.01818  4.41224  5.13459  0.61958  0.77255  0.48576  0.95510
    179   3.30009  5.98359  0.94166  1.50711  5.25836  3.44090  4.05905  4.82646  3.17213  4.28765  5.17225  2.89224  4.10788  3.23668  3.83540  3.14225  3.60635  4.36573  6.42257  4.85597    408 - -
          2.68618  4.42225  2.77519  2.73123  3.46354  2.40513  3.72494  3.29354  2.67741  2.69355  4.24690  2.90347  2.73739  3.18146  2.89801  2.37887  2.77519  2.98518  4.58477  3.61503
          0.01818  4.41224  5.13459  0.61958  0.77255  0.48576  0.95510
    180   2.77675  4.96795  2.81447  2.17660  4.64785  1.49583  4.01875  4.10784  2.91269  3.68473  4.50048  3.10059  3.97742  3.19066  3.38309  1.73364  3.13006  3.65273  5.87795  4.51729    409 - -
          2.68618  4.42225  2.77519  2.73123  3.46354  2.40513  3.72494  3.29354  2.67741  2.69355  4.24690  2.90347  2.73739  3.18146  2.89801  2.37887  2.77519  2.98518  4.58477  3.61503
          0.01818  4.41224  5.13459  0.61958  0.77255  0.48576  0.95510
    181   4.17434  5.28351  5.13160  4.93160  0.60394  4.82283  3.72054  3.74475  4.74535  2.97980  4.31480  4.46818  5.11212  4.57841  4.66983  4.22603  4.39129  3.70955  3.82092  1.71221    410 - -
          2.68618  4.42225  2.77519  2.73123  3.46354  2.40513  3.72494  3.29354  2.67741  2.69355  4.24690  2.90347  2.73739  3.18146  2.89801  2.37887  2.77519  2.98518  4.58477  3.61503
          0.01818  4.41224  5.13459  0.61958  0.77255  0.48576  0.95510
    182   2.57812  1.65896  3.82693  3.32247  3.64743  2.68893  4.13917  3.05156  3.25301  2.77706  3.67204  3.56924  4.02396  3.53737  3.54077  2.19822  2.91669  2.78099  5.11247  2.89826    411 - -
          2.68618  4.42225  2.77519  2.73123  3.46354  2.40513  3.72494  3.29354  2.67741  2.69355  4.24690  2.90347  2.73739  3.18146  2.89801  2.37887  2.77519  2.98518  4.58477  3.61503
          0.01818  4.41224  5.13459  0.61958  0.77255  0.48576  0.95510
    183   1.84265  1.29020  4.47963  4.05825  3.93587  3.44564  4.66483  2.77984  3.92326  2.88596  3.88581  3.96316  4.13592  4.14957  4.07881  2.88198  3.01065  2.05280  5.49492  4.31833    412 - -
          2.68618  4.42225  2.77519  2.73123  3.46354  2.40513  3.72494  3.29354  2.67741  2.69355  4.24690  2.90347  2.73739  3.18146  2.89801  2.37887  2.77519  2.98518  4.58477  3.61503
          0.01818  4.41224  5.13459  0.61958  0.77255  0.48576  0.95510
    184   2.52271  4.51049  4.96085  4.46517  3.86122  4.48914  5.15010  1.65005  4.36798  2.46677  3.67592  4.63267  4.85801  4.63043  4.55936  3.87565  3.45294  0.83718  5.72440  4.51156    413 - -
          2.68618  4.42225  2.77519  2.73123  3.46354  2.40513  3.72494  3.29354  2.67741  2.69355  4.24690  2.90347  2.73739  3.18146  2.89801  2.37887  2.77519  2.98518  4.58477  3.61503
          0.01818  4.41224  5.13459  0.61958  0.77255  0.48576  0.95510
    185   3.39842  4.65371  5.29909  4.83738  3.83610  4.85113  5.54364  0.75479  4.73050  2.26635  3.60788  5.01157  5.13222  4.98023  4.89574  4.28061  3.66933  1.49980  5.91630  4.71371    414 - -
          2.68618  4.42225  2.77519  2.73123  3.46354  2.40513  3.72494  3.29354  2.67741  2.69355  4.24690  2.90347  2.73739  3.18146  2.89801  2.37887  2.77519  2.98518  4.58477  3.61503
          0.01818  4.41224  5.13459  0.61958  0.77255  0.48576  0.95510
    186   2.67828  4.58864  3.79083  3.66814  4.68605  3.31402  4.74066  4.30280  3.78294  3.98953  4.88731  3.77255  4.10293  4.08961  4.02397  0.50034  3.20412  3.70783  6.01611  4.78458    415 - -
          2.68618  4.42225  2.77519  2.73123  3.46354  2.40513  3.72494  3.29354  2.67741  2.69355  4.24690  2.90347  2.73739  3.18146  2.89801  2.37887  2.77519  2.98518  4.58477  3.61503
          0.01818  4.41224  5.13459  0.61958  0.77255  0.48576  0.95510
    187   3.50326  4.98091  4.69708  4.36682  3.58532  4.28273  4.97720  2.82356  4.10062  2.12399  0.62254  4.56739  4.77377  4.45925  4.23487  3.89245  3.83416  2.88777  5.47514  4.27487    416 - -
          2.68618  4.42225  2.77519  2.73123  3.46354  2.40513  3.72494  3.29354  2.67741  2.69355  4.24690  2.90347  2.73739  3.18146  2.89801  2.37887  2.77519  2.98518  4.58477  3.61503
          0.01818  4.41224  5.13459  0.61958  0.77255  0.48576  0.95510
    188   2.86432  5.05855  3.04634  2.60211  3.86845  3.59146  1.59318  3.74387  2.53273  3.29832  4.14587  2.57443  4.01180  2.60740  2.93130  2.87510  3.09399  3.42298  5.23374  3.07184    417 - -
          2.68618  4.42225  2.77519  2.73123  3.46354  2.40513  3.72494  3.29354  2.67741  2.69355  4.24690  2.90347  2.73739  3.18146  2.89801  2.37887  2.77519  2.98518  4.58477  3.61503
          0.01818  4.41224  5.13459  0.61958  0.77255  0.48576  0.95510
    189   3.68002  5.78755  0.37877  2.84495  5.26314  3.72233  4.54245  4.99868  3.74619  4.51589  5.53761  3.41767  4.41267  3.80358  4.31188  3.60207  4.03950  4.58849  6.30909  5.08771    418 - -
          2.68618  4.42225  2.77519  2.73123  3.46354  2.40513  3.72494  3.29354  2.67741  2.69355  4.24690  2.90347  2.73739  3.18146  2.89801  2.37887  2.77519  2.98518  4.58477  3.61503
          0.01818  4.41224  5.13459  0.61958  0.77255  0.48576  0.95510
    190   3.47236  5.16004  4.25188  4.23249  5.30058  0.23428  5.28335  5.06668  4.48397  4.63576  5.63921  4.41909  4.56298  4.76627  4.62806  3.66439  3.99304  4.49018  6.21894  5.43193    419 - -
          2.68618  4.42225  2.77519  2.73123  3.46354  2.40513  3.72494  3.29354  2.67741  2.69355  4.24690  2.90347  2.73739  3.18146  2.89801  2.37887  2.77519  2.98518  4.58477  3.61503
          0.01818  4.41224  5.13459  0.61958  0.77255  0.48576  0.95510
    191   3.39257  4.63745  5.32077  4.79621  3.63471  4.85003  5.35520  1.51758  4.69065  1.41732  3.41113  4.96477  5.06493  4.84291  4.80188  4.23478  3.63634  1.15045  5.67400  4.54121    420 - -
          2.68618  4.42225  2.77519  2.73123  3.46354  2.40513  3.72494  3.29354  2.67741  2.69355  4.24690  2.90347  2.73739  3.18146  2.89801  2.37887  2.77519  2.98518  4.58477  3.61503
          0.01818  4.41224  5.13459  0.61958  0.77255  0.48576  0.95510
    192   3.35708  4.62123  5.25182  4.78972  3.90009  4.80169  5.51566  1.58815  4.68887  2.36854  3.67697  4.96126  5.10483  4.96063  4.86942  4.22710  3.63165  0.70021  5.94254  4.71712    421 - -
          2.68618  4.42225  2.77519  2.73123  3.46354  2.40513  3.72494  3.29354  2.67741  2.69355  4.24690  2.90347  2.73739  3.18146  2.89801  2.37887  2.77519  2.98518  4.58477  3.61503
          0.01818  4.41224  5.13459  0.61958  0.77255  0.48576  0.95510
    193   3.69067  4.93972  5.47367  4.89575  3.22600  5.03109  5.32061  1.95915  4.75335  0.72729  2.16504  5.12544  5.10427  4.71264  4.76875  4.40379  3.89785  2.53464  5.41946  4.44055    422 - -
          2.68618  4.42225  2.77519  2.73123  3.46354  2.40513  3.72494  3.29354  2.67741  2.69355  4.24690  2.90347  2.73739  3.18146  2.89801  2.37887  2.77519  2.98518  4.58477  3.61503
          0.01818  4.41224  5.13459  0.61958  0.77255  0.48576  0.95510
    194   3.29295  4.90664  2.74367  3.50794  1.53019  4.12636  2.71394  3.47825  3.48400  2.99387  4.03902  3.76296  4.48698  3.69732  3.78604  3.41188  3.51938  3.28504  4.12534  1.44876    423 - -
          2.68618  4.42225  2.77519  2.73123  3.46354  2.40513  3.72494  3.29354  2.67741  2.69355  4.24690  2.90347  2.73739  3.18146  2.89801  2.37887  2.77519  2.98518  4.58477  3.61503
          0.01818  4.41224  5.13459  0.61958  0.77255  0.48576  0.95510
    195   2.23614  4.40024  3.94875  3.47201  3.85731  3.57129  4.35144  2.24840  3.39127  2.77796  3.78249  3.71143  4.14620  3.70192  3.68319  2.94714  1.20265  2.50965  5.38854  4.17425    424 - -
          2.68618  4.42225  2.77519  2.73123  3.46354  2.40513  3.72494  3.29354  2.67741  2.69355  4.24690  2.90347  2.73739  3.18146  2.89801  2.37887  2.77519  2.98518  4.58477  3.61503
          0.01818  4.41224  5.13459  0.61958  0.77255  0.48576  0.95510
    196   2.48338  4.40350  3.80116  3.54448  4.54059  3.20405  4.56034  3.89186  3.54944  3.64891  4.50702  3.63264  3.97046  3.86144  3.81744  2.08367  0.80684  3.37179  5.91210  4.70516    425 - -
          2.68618  4.42225  2.77519  2.73123  3.46354  2.40513  3.72494  3.29354  2.67741  2.69355  4.24690  2.90347  2.73739  3.18146  2.89801  2.37887  2.77519  2.98518  4.58477  3.61503
          0.01818  4.41224  5.13459  0.61958  0.77255  0.48576  0.95510
    197   2.65538  4.73272  3.07996  2.84091  4.59908  3.30614  4.15053  4.07481  3.03946  3.68088  4.49739  2.46338  1.25841  3.34730  3.45318  2.04984  3.06394  3.57566  5.86608  4.55089    426 - -
          2.68618  4.42225  2.77519  2.73123  3.46354  2.40513  3.72494  3.29354  2.67741  2.69355  4.24690  2.90347  2.73739  3.18146  2.89801  2.37887  2.77519  2.98518  4.58477  3.61503
          0.01818  4.41224  5.13459  0.61958  0.77255  0.48576  0.95510
    198   2.67828  4.58864  3.79083  3.66814  4.68605  3.31402  4.74066  4.30280  3.78294  3.98953  4.88731  3.77255  4.10293  4.08961  4.02397  0.50034  3.20412  3.70783  6.01611  4.78458    427 - -
          2.68618  4.42225  2.77519  2.73123  3.46354  2.40513  3.72494  3.29354  2.67741  2.69355  4.24690  2.90347  2.73739  3.18146  2.89801  2.37887  2.77519  2.98518  4.58477  3.61503
          0.01818  4.41224  5.13459  0.61958  0.77255  0.48576  0.95510
    199   3.53608  4.78361  5.35640  4.84361  3.48180  4.94141  5.38018  0.95466  4.69079  1.32943  3.26785  5.04646  5.11933  4.82133  4.78567  4.34659  3.77596  2.03241  5.60779  4.49196    428 - -
          2.68618  4.42225  2.77519  2.73123  3.46354  2.40513  3.72494  3.29354  2.67741  2.69355  4.24690  2.90347  2.73739  3.18146  2.89801  2.37887  2.77519  2.98518  4.58477  3.61503
          0.01818  4.41224  5.13459  0.61958  0.77255  0.48576  0.95510
    200   2.66396  3.52406  2.73723  2.69772  3.86006  3.53793  3.07583  3.24000  2.68306  2.91120  3.76648  3.17386  3.94605  3.01848  3.10822  2.77376  1.73839  2.66710  5.21982  3.93389    429 - -
          2.68618  4.42225  2.77519  2.73123  3.46354  2.40513  3.72494  3.29354  2.67741  2.69355  4.24690  2.90347  2.73739  3.18146  2.89801  2.37887  2.77519  2.98518  4.58477  3.61503
          0.01818  4.41224  5.13459  0.61958  0.77255  0.48576  0.95510
    201   2.07662  5.08319  2.53167  2.42308  4.38607  3.46777  2.51955  3.83799  2.19892  3.37506  4.15139  2.96242  3.87882  2.80782  2.93023  2.69286  2.41792  3.45427  5.55516  4.17597    430 - -
          2.68618  4.42225  2.77519  2.73123  3.46354  2.40513  3.72494  3.29354  2.67741  2.69355  4.24690  2.90347  2.73739  3.18146  2.89801  2.37887  2.77519  2.98518  4.58477  3.61503
          0.01818  4.41224  5.13459  0.61958  0.77255  0.48576  0.95510
    202   1.92715  4.37188  3.79834  3.32522  4.07759  3.32409  4.27625  3.33897  3.28520  3.13710  4.01269  3.54364  3.97180  3.57753  3.61257  1.39122  2.46800  2.05597  5.49242  4.27575    431 - -
          2.68618  4.42225  2.77519  2.73123  3.46354  2.40513  3.72494  3.29354  2.67741  2.69355  4.24690  2.90347  2.73739  3.18146  2.89801  2.37887  2.77519  2.98518  4.58477  3.61503
          0.01818  4.41224  5.13459  0.61958  0.77255  0.48576  0.95510
    203   3.75854  5.03076  5.38962  4.84012  3.20890  5.02798  5.30233  2.42163  4.63359  0.57784  2.32401  5.10026  5.11885  4.67235  4.68237  4.42486  3.97180  2.65896  5.41644  4.39848    432 - -
          2.68618  4.42225  2.77519  2.73123  3.46354  2.40513  3.72494  3.29354  2.67741  2.69355  4.24690  2.90347  2.73739  3.18146  2.89801  2.37887  2.77519  2.98518  4.58477  3.61503
          0.01818  4.41224  5.13459  0.61958  0.77255  0.48576  0.95510
    204   3.47236  5.16004  4.25188  4.23249  5.30058  0.23428  5.28335  5.06668  4.48397  4.63576  5.63921  4.41909  4.56298  4.76627  4.62806  3.66439  3.99304  4.49018  6.21894  5.43193    433 - -
          2.68618  4.42225  2.77519  2.73123  3.46354  2.40513  3.72494  3.29354  2.67741  2.69355  4.24690  2.90347  2.73739  3.18146  2.89801  2.37887  2.77519  2.98518  4.58477  3.61503
          0.01818  4.41224  5.13459  0.61958  0.77255  0.48576  0.95510
    205   3.38674  2.84989  4.82064  4.38653  1.18179  4.34791  3.83007  3.15130  4.21224  2.70561  3.80971  4.22472  4.68762  4.23925  4.24171  3.68594  3.61925  3.01037  4.02999  1.47711    434 - -
          2.68618  4.42225  2.77519  2.73123  3.46354  2.40513  3.72494  3.29354  2.67741  2.69355  4.24690  2.90347  2.73739  3.18146  2.89801  2.37887  2.77519  2.98518  4.58477  3.61503
          0.01818  4.41224  5.13459  0.61958  0.77255  0.48576  0.95510
    206   2.99937  4.79735  3.82640  3.53001  4.05046  3.67199  4.49116  3.45065  3.41389  2.36071  4.20205  3.81942  0.77077  3.84129  3.67653  3.19336  3.39453  3.24216  5.56058  4.27268    435 - -
          2.68618  4.42225  2.77519  2.73123  3.46354  2.40513  3.72494  3.29354  2.67741  2.69355  4.24690  2.90347  2.73739  3.18146  2.89801  2.37887  2.77519  2.98518  4.58477  3.61503
          0.01818  4.41224  5.13459  0.61958  0.77255  0.48576  0.95510
    207   3.41162  5.49360  3.87746  3.12999  5.03967  3.96530  3.82937  4.35373  0.78360  3.72860  4.61311  3.49253  4.31665  2.95934  1.84135  3.39185  3.54840  4.03624  5.70574  4.59327    436 - -
          2.68618  4.42225  2.77519  2.73123  3.46354  2.40513  3.72494  3.29354  2.67741  2.69355  4.24690  2.90347  2.73739  3.18146  2.89801  2.37887  2.77519  2.98518  4.58477  3.61503
          0.01818  4.41224  5.13459  0.61958  0.77255  0.48576  0.95510
    208   3.68002  5.78755  0.37877  2.84495  5.26314  3.72233  4.54245  4.99868  3.74619  4.51589  5.53761  3.41767  4.41267  3.80358  4.31188  3.60207  4.03950  4.58849  6.30909  5.08771    437 - -
          2.68618  4.42225  2.77519  2.73123  3.46354  2.40513  3.72494  3.29354  2.67741  2.69355  4.24690  2.90347  2.73739  3.18146  2.89801  2.37887  2.77519  2.98518  4.58477  3.61503
          0.01818  4.41224  5.13459  0.61958  0.77255  0.48576  0.95510
    209   2.26533  4.36098  3.88406  3.43526  3.75340  3.49796  4.26731  2.99593  3.33295  2.74442  1.25114  3.65407  4.08171  3.65153  3.59691  2.36459  2.98912  2.75420  5.25820  4.04621    438 - -
          2.68618  4.42225  2.77519  2.73123  3.46354  2.40513  3.72494  3.29354  2.67741  2.69355  4.24690  2.90347  2.73739  3.18146  2.89801  2.37887  2.77519  2.98518  4.58477  3.61503
          0.01818  4.41224  5.13459  0.61958  0.77255  0.48576  0.95510
    210   4.37657  5.52767  5.00104  4.86144  3.42724  4.41397  4.72413  4.47241  4.60408  3.75818  5.07208  4.91932  4.97980  4.95874  4.62464  4.57571  4.71135  4.37346  0.26338  3.40699    439 - -
          2.68618  4.42225  2.77519  2.73123  3.46354  2.40513  3.72494  3.29354  2.67741  2.69355  4.24690  2.90347  2.73739  3.18146  2.89801  2.37887  2.77519  2.98518  4.58477  3.61503
          0.01818  4.41224  5.13459  0.61958  0.77255  0.48576  0.95510
    211   2.80337  4.33243  4.04404  3.46871  3.41310  3.87765  4.16919  1.91170  2.69244  1.50661  3.36313  3.76493  4.24121  3.61713  3.54303  3.16415  2.56765  2.35716  4.97800  3.78298    440 - -
          2.68618  4.42225  2.77519  2.73123  3.46354  2.40513  3.72494  3.29354  2.67741  2.69355  4.24690  2.90347  2.73739  3.18146  2.89801  2.37887  2.77519  2.98518  4.58477  3.61503
          0.01818  4.41224  5.13459  0.61958  0.77255  0.48576  0.95510
    212   3.12490  5.25855  2.07536  2.75176  5.04972  0.73423  4.35093  4.61964  3.43754  4.18540  5.06708  3.26775  4.18206  3.57463  3.95537  3.14180  3.52752  4.11543  6.20976  4.90825    441 - -
          2.68618  4.42225  2.77519  2.73123  3.46354  2.40513  3.72494  3.29354  2.67741  2.69355  4.24690  2.90347  2.73739  3.18146  2.89801  2.37887  2.77519  2.98518  4.58477  3.61503
          0.01818  4.41224  5.13459  0.61958  0.77255  0.48576  0.95510
    213   3.37584  5.49833  3.84819  3.07649  5.03679  3.95566  3.79053  4.33499  1.71171  3.70362  4.57419  3.44996  4.28932  2.36121  0.96585  3.34809  3.50461  4.01372  5.69004  4.56967    442 - -
          2.68618  4.42225  2.77519  2.73123  3.46354  2.40513  3.72494  3.29354  2.67741  2.69355  4.24690  2.90347  2.73739  3.18146  2.89801  2.37887  2.77519  2.98518  4.58477  3.61503
          0.01818  4.41224  5.13459  0.61958  0.77255  0.48576  0.95510
    214   2.65835  4.54478  3.66745  3.31837  4.03775  3.40704  4.30907  3.46535  3.25161  2.43878  4.16755  3.57365  4.06753  3.62424  3.55401  0.88754  3.07795  3.14432  5.51098  4.18028    443 - -
          2.68618  4.42225  2.77519  2.73123  3.46354  2.40513  3.72494  3.29354  2.67741  2.69355  4.24690  2.90347  2.73739  3.18146  2.89801  2.37887  2.77519  2.98518  4.58477  3.61503
          0.01818  4.41224  5.13459  0.61958  0.77255  0.48576  0.95510
    215   4.03825  5.28685  4.99480  4.83848  0.42290  4.53688  4.24269  3.53555  4.74297  2.79026  4.19826  4.67880  5.00342  4.76680  4.72715  4.25782  4.34966  3.56102  4.38450  2.70590    444 - -
          2.68618  4.42225  2.77519  2.73123  3.46354  2.40513  3.72494  3.29354  2.67741  2.69355  4.24690  2.90347  2.73739  3.18146  2.89801  2.37887  2.77519  2.98518  4.58477  3.61503
          0.01818  4.41224  5.13459  0.61958  0.77255  0.48576  0.95510
    216   3.48731  4.79808  5.04887  4.71121  3.80519  4.61473  5.37388  0.58278  4.55454  2.31150  3.68835  4.88937  5.02355  4.86641  4.69560  4.19339  3.78787  2.01235  5.78463  4.55224    445 - -
          2.68618  4.42225  2.77519  2.73123  3.46354  2.40513  3.72494  3.29354  2.67741  2.69355  4.24690  2.90347  2.73739  3.18146  2.89801  2.37887  2.77519  2.98518  4.58477  3.61503
          0.01818  4.41224  5.13459  0.61958  0.77255  0.48576  0.95510
    217   3.68002  5.78755  0.37877  2.84495  5.26314  3.72233  4.54245  4.99868  3.74619  4.51589  5.53761  3.41767  4.41267  3.80358  4.31188  3.60207  4.03950  4.58849  6.30909  5.08771    446 - -
          2.68618  4.42225  2.77519  2.73123  3.46354  2.40513  3.72494  3.29354  2.67741  2.69355  4.24690  2.90347  2.73739  3.18146  2.89801  2.37887  2.77519  2.98518  4.58477  3.61503
          0.01818  4.41224  5.13459  0.61958  0.77255  0.48576  0.95510
    218   4.15576  5.27522  5.11719  4.91180  0.59050  4.81176  3.72997  3.71854  4.72734  2.95471  4.29161  4.46617  5.10409  4.57205  4.65900  4.21684  4.37477  3.68725  3.83225  1.77567    447 - -
          2.68618  4.42225  2.77519  2.73123  3.46354  2.40513  3.72494  3.29354  2.67741  2.69355  4.24690  2.90347  2.73739  3.18146  2.89801  2.37887  2.77519  2.98518  4.58477  3.61503
          0.01818  4.41224  5.13459  0.61958  0.77255  0.48576  0.95510
    219   3.37786  4.62087  5.29277  4.78785  3.77759  4.86475  5.43746  1.61379  4.69061  1.91614  3.55225  4.97154  5.10201  4.90616  4.84474  4.26089  3.63069  0.81653  5.81219  4.63140    448 - -
          2.68618  4.42225  2.77519  2.73123  3.46354  2.40513  3.72494  3.29354  2.67741  2.69355  4.24690  2.90347  2.73739  3.18146  2.89801  2.37887  2.77519  2.98518  4.58477  3.61503
          0.01818  4.41224  5.13459  0.61958  0.77255  0.48576  0.95510
    220   3.19072  5.46884  2.14440  2.56231  4.34226  3.56406  0.95558  4.32945  2.99773  3.84265  4.74008  3.11364  4.15398  3.26794  3.46961  3.13698  3.47976  3.95998  5.69022  4.18766    449 - -
          2.68618  4.42225  2.77519  2.73123  3.46354  2.40513  3.72494  3.29354  2.67741  2.69355  4.24690  2.90347  2.73739  3.18146  2.89801  2.37887  2.77519  2.98518  4.58477  3.61503
          0.01818  4.41224  5.13459  0.61958  0.77255  0.48576  0.95510
    221   2.99416  4.77805  3.83418  3.51431  3.97400  3.69313  4.46229  3.34531  3.39116  2.16815  4.09541  3.81152  0.84707  3.81215  3.65716  3.19567  3.37474  3.16009  5.51184  4.22544    450 - -
          2.68618  4.42225  2.77519  2.73123  3.46354  2.40513  3.72494  3.29354  2.67741  2.69355  4.24690  2.90347  2.73739  3.18146  2.89801  2.37887  2.77519  2.98518  4.58477  3.61503
          0.01818  4.41224  5.13459  0.61958  0.77255  0.48576  0.95510
    222   3.17458  5.41229  3.49215  2.85911  4.88897  3.80411  3.76775  4.24828  1.05595  3.65613  4.49305  2.57637  4.17212  2.88869  1.87481  3.14489  3.34587  3.89338  5.68293  4.48214    451 - -
          2.68618  4.42225  2.77519  2.73123  3.46354  2.40513  3.72494  3.29354  2.67741  2.69355  4.24690  2.90347  2.73739  3.18146  2.89801  2.37887  2.77519  2.98518  4.58477  3.61503
          0.01818  4.41224  5.13459  0.61958  0.77255  0.48576  0.95510
    223   3.68002  5.78755  0.37877  2.84495  5.26314  3.72233  4.54245  4.99868  3.74619  4.51589  5.53761  3.41767  4.41267  3.80358  4.31188  3.60207  4.03950  4.58849  6.30909  5.08771    452 - -
          2.68618  4.42225  2.77519  2.73123  3.46354  2.40513  3.72494  3.29354  2.67741  2.69355  4.24690  2.90347  2.73739  3.18146  2.89801  2.37887  2.77519  2.98518  4.58477  3.61503
          0.01818  4.41224  5.13459  0.61958  0.77255  0.48576  0.95510
    224   3.47143  5.51589  4.01828  3.20080  5.08428  4.01204  3.83013  4.37582  1.52956  3.73811  4.63083  3.53814  4.34918  2.96028  0.88158  3.45285  3.59214  4.06844  5.70407  4.61587    453 - -
          2.68618  4.42225  2.77519  2.73123  3.46354  2.40513  3.72494  3.29354  2.67741  2.69355  4.24690  2.90347  2.73739  3.18146  2.89801  2.37887  2.77519  2.98518  4.58477  3.61503
          0.01818  4.41224  5.13459  0.61958  0.77255  0.48576  0.95510
    225   1.79173  4.86792  3.06072  2.32583  4.11020  3.50367  3.06318  3.52496  2.52494  3.13250  3.13465  2.74039  3.90274  2.87732  2.98242  2.49064  2.91800  3.20469  5.37995  4.04856    454 - -
          2.68618  4.42225  2.77519  2.73123  3.46354  2.40513  3.72494  3.29354  2.67741  2.69355  4.24690  2.90347  2.73739  3.18146  2.89801  2.37887  2.77519  2.98518  4.58477  3.61503
          0.01818  4.41224  5.13459  0.61958  0.77255  0.48576  0.95510
    226   2.65214  4.43271  4.08632  3.71142  4.09204  3.47073  4.58758  2.90123  3.60342  2.96013  4.02794  3.82503  4.15346  3.93583  3.85340  2.91177  0.91099  2.14940  5.65920  4.44154    455 - -
          2.68618  4.42225  2.77519  2.73123  3.46354  2.40513  3.72494  3.29354  2.67741  2.69355  4.24690  2.90347  2.73739  3.18146  2.89801  2.37887  2.77519  2.98518  4.58477  3.61503
          0.01818  4.41224  5.13459  0.61958  0.77255  0.48576  0.95510
    227   3.79754  5.06306  5.09377  4.73735  0.74783  4.73047  4.20018  2.89867  4.55717  1.81607  3.53825  4.62169  5.01082  4.55706  4.57739  4.15269  4.03843  2.99699  4.33661  2.68549    456 - -
          2.68618  4.42225  2.77519  2.73123  3.46354  2.40513  3.72494  3.29354  2.67741  2.69355  4.24690  2.90347  2.73739  3.18146  2.89801  2.37887  2.77519  2.98518  4.58477  3.61503
          0.01818  4.41224  5.13459  0.61958  0.77255  0.48576  0.95510
    228   1.31313  4.33540  3.93744  3.41602  3.68908  3.60008  4.23779  2.29752  3.34454  2.68786  3.64292  3.67305  4.12165  3.62746  3.63294  2.53428  2.97979  2.12079  5.19646  3.98407    457 - -
          2.68618  4.42225  2.77519  2.73123  3.46354  2.40513  3.72494  3.29354  2.67741  2.69355  4.24690  2.90347  2.73739  3.18146  2.89801  2.37887  2.77519  2.98518  4.58477  3.61503
          0.01818  4.41224  5.13459  0.61958  0.77255  0.48576  0.95510
    229   2.94818  5.45182  2.22235  2.03361  4.78142  3.43666  3.85284  4.27664  2.74655  3.77584  4.57327  2.39059  3.97665  2.99211  3.28902  1.35558  3.21420  3.85039  5.93545  4.48232    458 - -
          2.68618  4.42225  2.77519  2.73123  3.46354  2.40513  3.72494  3.29354  2.67741  2.69355  4.24690  2.90347  2.73739  3.18146  2.89801  2.37887  2.77519  2.98518  4.58477  3.61503
          0.01818  4.41224  5.13459  0.61958  0.77255  0.48576  0.95510
    230   3.04141  5.29530  3.28482  2.73394  4.60051  3.70766  2.82469  4.07978  2.20190  3.54460  4.37527  3.20668  4.09781  1.27864  2.14204  3.02283  3.23769  3.72908  5.59922  4.31519    459 - -
          2.68618  4.42225  2.77519  2.73123  3.46354  2.40513  3.72494  3.29354  2.67741  2.69355  4.24690  2.90347  2.73739  3.18146  2.89801  2.37887  2.77519  2.98518  4.58477  3.61503
          0.01818  4.41224  5.13459  0.61958  0.77255  0.48576  0.95510
    231   3.37519  4.63836  5.24572  4.71702  3.60899  4.79384  5.28700  0.88833  4.60064  2.03928  2.57566  4.89715  5.02332  4.76537  4.72273  4.17302  3.62014  1.68418  5.63513  4.50424    460 - -
          2.68618  4.42225  2.77519  2.73123  3.46354  2.40513  3.72494  3.29354  2.67741  2.69355  4.24690  2.90347  2.73739  3.18146  2.89801  2.37887  2.77519  2.98518  4.58477  3.61503
          0.01818  4.41224  5.13459  0.61958  0.77255  0.48576  0.95510
    232   2.23251  4.63942  3.36860  2.94761  4.24663  3.41786  4.05323  3.55923  2.41471  3.26950  4.13206  3.33175  3.99285  3.26567  3.18725  2.79055  1.18132  3.20679  5.55990  4.30115    461 - -
          2.68618  4.42225  2.77519  2.73123  3.46354  2.40513  3.72494  3.29354  2.67741  2.69355  4.24690  2.90347  2.73739  3.18146  2.89801  2.37887  2.77519  2.98518  4.58477  3.61503
          0.01818  4.41224  5.13459  0.61958  0.77255  0.48576  0.95510
    233   2.55863  4.58810  3.32867  2.99088  4.51021  3.27238  4.18837  3.94606  3.07373  3.58275  4.39535  2.64533  3.93750  3.39331  3.46619  1.12853  2.02445  3.45020  5.79886  4.52074    462 - -
          2.68618  4.42225  2.77519  2.73123  3.46354  2.40513  3.72494  3.29354  2.67741  2.69355  4.24690  2.90347  2.73739  3.18146  2.89801  2.37887  2.77519  2.98518  4.58477  3.61503
          0.01818  4.41224  5.13459  0.61958  0.77255  0.48576  0.95510
    234   2.76089  5.00878  3.00753  2.24422  4.29159  1.97472  3.73816  2.94994  1.92057  3.28504  4.09713  3.04280  3.93553  2.88032  2.89495  2.77396  2.99475  3.36240  5.49815  4.16111    463 - -
          2.68618  4.42225  2.77519  2.73123  3.46354  2.40513  3.72494  3.29354  2.67741  2.69355  4.24690  2.90347  2.73739  3.18146  2.89801  2.37887  2.77519  2.98518  4.58477  3.61503
          0.10499  4.41224  2.43565  0.61958  0.77255  0.48576  0.95510
    235   3.34491  4.59710  5.24152  4.71284  3.56454  4.78517  5.27358  1.36004  4.60517  1.41234  3.34339  4.88984  5.00117  4.75637  4.71989  4.16543  3.58749  1.33568  5.60061  4.47204    464 - -
          2.68618  4.42225  2.77519  2.73123  3.46354  2.40513  3.72494  3.29354  2.67741  2.69355  4.24690  2.90347  2.73739  3.18146  2.89801  2.37887  2.77519  2.98518  4.58477  3.61503
          0.01981  4.32707  5.04941  0.61958  0.77255  0.60613  0.78846
    236   1.78214  4.30735  4.04458  3.57206  3.83468  3.50595  4.39414  2.63709  3.49863  2.77456  3.76215  3.74378  4.10849  3.77890  3.76661  2.89607  1.99451  1.49749  5.37036  4.16658    465 - -
          2.68618  4.42225  2.77519  2.73123  3.46354  2.40513  3.72494  3.29354  2.67741  2.69355  4.24690  2.90347  2.73739  3.18146  2.89801  2.37887  2.77519  2.98518  4.58477  3.61503
          0.01981  4.32707  5.04941  0.61958  0.77255  0.41724  1.07547
    237   2.73724  4.31770  2.99615  3.29247  3.46337  3.78960  4.08795  2.22195  3.22806  2.02613  3.43039  3.63101  4.16512  3.50478  3.52173  2.67342  2.97386  1.60979  4.97690  3.76093    466 - -
          2.68618  4.42225  2.77519  2.73123  3.46354  2.40513  3.72494  3.29354  2.67741  2.69355  4.24690  2.90347  2.73739  3.18146  2.89801  2.37887  2.77519  2.98518  4.58477  3.61503
          0.01818  4.41224  5.13459  0.61958  0.77255  0.48576  0.95510
    238   2.59702  4.54574  3.54735  3.38800  4.67944  3.25511  4.54968  4.19080  3.52210  3.85803  4.71221  3.58340  0.80713  3.83606  3.81505  2.13349  3.09858  3.60992  6.00019  4.76548    467 - -
          2.68618  4.42225  2.77519  2.73123  3.46354  2.40513  3.72494  3.29354  2.67741  2.69355  4.24690  2.90347  2.73739  3.18146  2.89801  2.37887  2.77519  2.98518  4.58477  3.61503
          0.01818  4.41224  5.13459  0.61958  0.77255  0.48576  0.95510
    239   2.70554  4.54744  3.41903  2.84181  3.70487  3.62659  3.83627  2.61294  2.26811  1.95918  3.64001  3.28468  4.00558  2.72719  2.64438  2.86514  2.93287  2.83535  5.09688  3.04663    468 - -
          2.68618  4.42225  2.77519  2.73123  3.46354  2.40513  3.72494  3.29354  2.67741  2.69355  4.24690  2.90347  2.73739  3.18146  2.89801  2.37887  2.77519  2.98518  4.58477  3.61503
          0.01818  4.41224  5.13459  0.61958  0.77255  0.48576  0.95510
    240   2.35982  4.79431  3.11361  2.13761  4.02923  2.47505  3.74055  2.86983  2.56479  3.05955  3.88809  2.76424  3.91037  2.90938  3.01765  2.72912  2.63576  2.78404  5.32849  4.01077    469 - -
          2.68618  4.42225  2.77519  2.73123  3.46354  2.40513  3.72494  3.29354  2.67741  2.69355  4.24690  2.90347  2.73739  3.18146  2.89801  2.37887  2.77519  2.98518  4.58477  3.61503
          0.01818  4.41224  5.13459  0.61958  0.77255  0.48576  0.95510
    241   2.47016  4.86420  2.71679  1.70602  4.10522  3.52135  3.75658  2.49884  2.57701  3.11075  3.94901  3.06371  3.92770  2.91691  3.03886  2.75437  2.94408  2.77615  5.39870  4.06794    470 - -
          2.68618  4.42225  2.77519  2.73123  3.46354  2.40513  3.72494  3.29354  2.67741  2.69355  4.24690  2.90347  2.73739  3.18146  2.89801  2.37887  2.77519  2.98518  4.58477  3.61503
          0.01818  4.41224  5.13459  0.61958  0.77255  0.48576  0.95510
    242   2.63008  3.31679  3.22705  2.68661  4.10725  3.45000  3.83328  3.51394  2.65331  3.14348  3.96973  2.47980  3.91610  3.01011  2.68163  1.69255  2.48202  3.17606  5.40443  4.10202    471 - -
          2.68623  4.42230  2.77524  2.73109  3.46359  2.40504  3.72499  3.29359  2.67746  2.69360  4.24695  2.90351  2.73744  3.18121  2.89806  2.37892  2.77504  2.98523  4.58482  3.61508
          0.41439  2.70900  1.29954  1.03441  0.43918  0.48576  0.95510
    243   3.06124  5.25411  3.43308  2.76508  4.71578  3.69386  3.62731  4.06223  1.26949  3.48006  4.32809  3.18904  4.05080  2.33004  1.80061  3.03897  3.22365  3.72524  5.51533  4.33134    476 - -
          2.68618  4.42225  2.77519  2.73123  3.46354  2.40513  3.72494  3.29354  2.67741  2.69355  4.24690  2.90347  2.73739  3.18146  2.89801  2.37887  2.77519  2.98518  4.58477  3.61503
          0.02488  4.10195  4.82430  0.61958  0.77255  0.44297  1.02757
    244   2.11334  4.78759  3.06001  2.58950  4.33182  2.36553  3.82006  3.76991  2.62806  3.35302  4.14839  3.06931  3.06500  2.49695  3.08413  1.93076  2.90909  3.36142  5.56378  4.22790    477 - -
          2.68618  4.42225  2.77519  2.73123  3.46354  2.40513  3.72494  3.29354  2.67741  2.69355  4.24690  2.90347  2.73739  3.18146  2.89801  2.37887  2.77519  2.98518  4.58477  3.61503
          0.01974  4.33071  5.05306  0.61958  0.77255  0.60147  0.79409
    245   2.70020  5.05663  2.91597  2.43220  4.41167  2.35912  3.69038  3.86218  2.04079  3.39338  4.17250  2.96293  3.21289  2.52937  2.88675  2.09666  2.94485  3.46946  5.56490  4.19478    478 - -
          2.68618  4.42225  2.77519  2.73123  3.46354  2.40513  3.72494  3.29354  2.67741  2.69355  4.24690  2.90347  2.73739  3.18146  2.89801  2.37887  2.77519  2.98518  4.58477  3.61503
          0.01974  4.33071  5.05306  0.61958  0.77255  0.41966  1.07081
    246   2.67439  4.71963  3.18448  2.62784  3.28245  2.65140  3.75995  3.32159  2.59908  2.96801  3.81112  3.12208  3.93005  2.23542  2.62339  2.51756  2.90806  2.40383  5.25617  3.95682    479 - -
          2.68618  4.42225  2.77519  2.73123  3.46354  2.40513  3.72494  3.29354  2.67741  2.69355  4.24690  2.90347  2.73739  3.18146  2.89801  2.37887  2.77519  2.98518  4.58477  3.61503
          0.28870  4.41224  1.43282  0.61958  0.77255  0.48576  0.95510
    247   2.10299  4.38519  3.35703  2.87887  3.87430  2.55281  3.93530  2.62381  2.86512  2.92651  3.79845  3.24709  2.10732  3.18862  3.24319  2.64174  2.82013  2.88463  5.26248  4.00972    480 - -
          2.68618  4.42225  2.77519  2.73123  3.46354  2.40513  3.72494  3.29354  2.67741  2.69355  4.24690  2.90347  2.73739  3.18146  2.89801  2.37887  2.77519  2.98518  4.58477  3.61503
          0.02376  4.14731  4.86966  0.61958  0.77255  0.33124  1.26597
    248   2.84923  5.34760  2.30075  2.36599  4.68510  2.57468  3.76366  4.17086  1.58359  3.65592  4.42839  2.22727  3.93262  2.88438  3.05461  2.79303  3.09628  3.74257  5.79616  4.37214    481 - -
          2.68618  4.42225  2.77519  2.73123  3.46354  2.40513  3.72494  3.29354  2.67741  2.69355  4.24690  2.90347  2.73739  3.18146  2.89801  2.37887  2.77519  2.98518  4.58477  3.61503
          0.01818  4.41224  5.13459  0.61958  0.77255  0.48576  0.95510
    249   3.10550  5.64054  1.29180  2.33005  5.04117  1.85968  3.99233  4.57748  3.01401  4.06310  4.89873  2.13615  4.04594  3.15602  3.61649  3.00658  3.41167  4.11421  6.21365  4.70524    482 - -
          2.68618  4.42225  2.77519  2.73123  3.46354  2.40513  3.72494  3.29354  2.67741  2.69355  4.24690  2.90347  2.73739  3.18146  2.89801  2.37887  2.77519  2.98518  4.58477  3.61503
          0.01818  4.41224  5.13459  0.61958  0.77255  0.48576  0.95510
    250   2.37247  4.84831  3.10299  2.54280  4.08201  3.51594  3.19839  3.04071  2.50812  3.10337  3.92328  3.05598  3.90517  2.21011  2.38075  2.49691  2.91158  2.72706  5.35427  4.02976    483 - -
          2.68618  4.42225  2.77519  2.73123  3.46354  2.40513  3.72494  3.29354  2.67741  2.69355  4.24690  2.90347  2.73739  3.18146  2.89801  2.37887  2.77519  2.98518  4.58477  3.61503
          0.01818  4.41224  5.13459  0.61958  0.77255  0.48576  0.95510
    251   2.76502  5.04958  3.11670  2.55418  4.38969  3.02433  3.71478  3.81327  1.46672  3.35439  4.15104  3.06327  3.93754  2.84236  2.46563  2.40466  2.99579  2.97589  5.52664  4.19877    484 - -
          2.68618  4.42225  2.77519  2.73123  3.46354  2.40513  3.72494  3.29354  2.67741  2.69355  4.24690  2.90347  2.73739  3.18146  2.89801  2.37887  2.77519  2.98518  4.58477  3.61503
          0.01818  4.41224  5.13459  0.61958  0.77255  0.48576  0.95510
    252   1.63949  4.65713  3.21195  2.87530  4.54393  3.28618  4.12039  3.98820  2.99790  3.60341  4.40600  1.78060  3.92960  3.30609  3.42048  1.74223  2.98683  3.49081  5.80884  4.50750    485 - -
          2.68618  4.42225  2.77519  2.73123  3.46354  2.40513  3.72494  3.29354  2.67741  2.69355  4.24690  2.90347  2.73739  3.18146  2.89801  2.37887  2.77519  2.98518  4.58477  3.61503
          0.01818  4.41224  5.13459  0.61958  0.77255  0.48576  0.95510
    253   2.50758  4.40088  3.76389  3.31923  4.18758  3.29967  4.30449  3.44997  3.27954  3.24306  4.11809  3.53562  3.96758  3.58680  3.60901  1.27067  1.80352  2.38656  5.58825  4.36442    486 - -
          2.68618  4.42225  2.77519  2.73123  3.46354  2.40513  3.72494  3.29354  2.67741  2.69355  4.24690  2.90347  2.73739  3.18146  2.89801  2.37887  2.77519  2.98518  4.58477  3.61503
          0.01818  4.41224  5.13459  0.61958  0.77255  0.48576  0.95510
    254   3.05210  4.41809  4.80058  4.20639  2.53951  4.24664  4.56072  2.09080  4.05095  1.20474  2.33184  4.33211  4.53726  4.16431  4.12187  3.56323  2.59879  2.40579  4.99734  3.87530    487 - -
          2.68618  4.42225  2.77519  2.73123  3.46354  2.40513  3.72494  3.29354  2.67741  2.69355  4.24690  2.90347  2.73739  3.18146  2.89801  2.37887  2.77519  2.98518  4.58477  3.61503
          0.01818  4.41224  5.13459  0.61958  0.77255  0.48576  0.95510
    255   2.85657  2.98846  4.52465  3.96083  2.16410  3.96843  4.06636  2.61960  3.79554  2.35115  3.34633  4.00718  4.32853  3.94178  3.87867  3.27887  3.09087  2.00440  4.48413  1.68747    488 - -
          2.68618  4.42225  2.77519  2.73123  3.46354  2.40513  3.72494  3.29354  2.67741  2.69355  4.24690  2.90347  2.73739  3.18146  2.89801  2.37887  2.77519  2.98518  4.58477  3.61503
          0.01818  4.41224  5.13459  0.61958  0.77255  0.48576  0.95510
    256   3.02294  2.01207  4.84143  4.30604  3.59850  4.23802  4.79803  2.06814  4.15841  1.99523  3.49660  4.41014  4.62933  4.37461  4.28978  3.60224  3.29736  1.18828  5.34073  4.14339    489 - -
          2.68618  4.42225  2.77519  2.73123  3.46354  2.40513  3.72494  3.29354  2.67741  2.69355  4.24690  2.90347  2.73739  3.18146  2.89801  2.37887  2.77519  2.98518  4.58477  3.61503
          0.01818  4.41224  5.13459  0.61958  0.77255  0.48576  0.95510
    257   2.68712  3.41147  3.58635  3.01324  3.64396  3.01161  3.92755  2.99462  2.84510  2.70123  2.09672  3.40166  4.03630  3.23429  1.97357  2.89410  2.93870  2.75871  5.06713  3.83530    490 - -
          2.68618  4.42225  2.77519  2.73123  3.46354  2.40513  3.72494  3.29354  2.67741  2.69355  4.24690  2.90347  2.73739  3.18146  2.89801  2.37887  2.77519  2.98518  4.58477  3.61503
          0.01818  4.41224  5.13459  0.61958  0.77255  0.48576  0.95510
    258   3.10930  4.54272  4.55534  4.00422  3.32897  4.24504  4.59656  1.93203  3.85512  0.99161  3.19835  4.24449  3.01279  4.07567  4.02988  3.57161  3.35026  2.37925  5.15884  4.01293    491 - -
          2.68618  4.42225  2.77519  2.73123  3.46354  2.40513  3.72494  3.29354  2.67741  2.69355  4.24690  2.90347  2.73739  3.18146  2.89801  2.37887  2.77519  2.98518  4.58477  3.61503
          0.01818  4.41224  5.13459  0.61958  0.77255  0.48576  0.95510
    259   3.38913  5.50215  3.86778  3.09062  5.04380  3.96406  3.79335  4.33898  1.70748  3.70632  4.57953  3.45965  4.29693  2.43570  0.94152  3.36197  3.51564  4.02016  5.69087  4.57506    492 - -
          2.68618  4.42225  2.77519  2.73123  3.46354  2.40513  3.72494  3.29354  2.67741  2.69355  4.24690  2.90347  2.73739  3.18146  2.89801  2.37887  2.77519  2.98518  4.58477  3.61503
          0.01818  4.41224  5.13459  0.61958  0.77255  0.48576  0.95510
    260   3.15018  5.34244  3.59214  2.89884  4.81429  3.81191  3.76774  4.15894  1.31076  3.59464  4.43638  3.32357  4.17148  2.89165  1.47077  3.13726  2.59564  3.81662  5.64425  4.45255    493 - -
          2.68618  4.42225  2.77519  2.73123  3.46354  2.40513  3.72494  3.29354  2.67741  2.69355  4.24690  2.90347  2.73739  3.18146  2.89801  2.37887  2.77519  2.98518  4.58477  3.61503
          0.01818  4.41224  5.13459  0.61958  0.77255  0.48576  0.95510
    261   3.65768  5.05292  4.46420  4.09494  1.87643  4.42805  3.71417  3.63053  4.00706  3.06024  4.21281  2.66054  4.77491  4.11162  4.16910  3.76848  3.88725  3.47999  3.92885  0.82196    494 - -
          2.68618  4.42225  2.77519  2.73123  3.46354  2.40513  3.72494  3.29354  2.67741  2.69355  4.24690  2.90347  2.73739  3.18146  2.89801  2.37887  2.77519  2.98518  4.58477  3.61503
          0.01818  4.41224  5.13459  0.61958  0.77255  0.48576  0.95510
    262   2.79505  5.18936  2.46247  2.45159  4.53771  3.48960  3.73194  3.99291  2.44746  3.50454  4.28554  2.55505  3.92784  2.85306  1.53869  2.76909  2.64851  3.59423  5.65576  4.28090    495 - -
          2.68618  4.42225  2.77519  2.73123  3.46354  2.40513  3.72494  3.29354  2.67741  2.69355  4.24690  2.90347  2.73739  3.18146  2.89801  2.37887  2.77519  2.98518  4.58477  3.61503
          0.01818  4.41224  5.13459  0.61958  0.77255  0.48576  0.95510
    263   2.13789  4.61285  3.42301  3.08206  4.52469  1.06460  4.21270  3.94144  3.00370  3.57948  4.41186  3.40227  3.98395  3.42629  2.61883  2.75043  3.03607  3.46627  5.79010  4.54509    496 - -
          2.68618  4.42225  2.77519  2.73123  3.46354  2.40513  3.72494  3.29354  2.67741  2.69355  4.24690  2.90347  2.73739  3.18146  2.89801  2.37887  2.77519  2.98518  4.58477  3.61503
          0.01818  4.41224  5.13459  0.61958  0.77255  0.48576  0.95510
    264   2.75495  4.26656  4.13753  3.57847  2.67198  3.81908  4.16559  2.60251  3.46282  1.29290  3.30756  3.80681  4.21239  3.70122  3.66736  2.68141  2.53790  2.44760  4.85994  3.63569    497 - -
          2.68618  4.42225  2.77519  2.73123  3.46354  2.40513  3.72494  3.29354  2.67741  2.69355  4.24690  2.90347  2.73739  3.18146  2.89801  2.37887  2.77519  2.98518  4.58477  3.61503
          0.08173  4.41224  2.71283  0.61958  0.77255  0.48576  0.95510
    265   2.74480  5.02397  3.01687  2.50341  4.29086  3.50518  3.69946  3.75331  1.59111  3.30719  4.11029  2.68381  3.91342  2.83646  2.81335  2.20727  2.97588  3.39963  5.47709  3.11708    498 - -
          2.68618  4.42225  2.77519  2.73123  3.46354  2.40513  3.72494  3.29354  2.67741  2.69355  4.24690  2.90347  2.73739  3.18146  2.89801  2.37887  2.77519  2.98518  4.58477  3.61503
          0.14604  4.34988  2.09584  0.61958  0.77255  0.43307  1.04560
    266   2.54069  2.46206  3.87477  3.33900  2.84499  3.48230  4.09072  2.84229  3.25866  2.59838  3.50742  3.57101  3.99987  3.52336  3.52525  2.08484  1.97237  2.59798  4.98840  3.77594    499 - -
          2.68601  4.42253  2.77494  2.73151  3.46382  2.40485  3.72465  3.29337  2.67744  2.69383  4.24718  2.90250  2.73767  3.18174  2.89828  2.37878  2.77521  2.98546  4.58505  3.61531
          0.29826  1.38119  5.01846  1.57178  0.23278  0.39805  1.11361
    267   2.09508  4.70435  3.18700  2.62869  3.90496  2.91800  3.08785  3.29791  2.61082  2.67151  3.06771  3.12298  3.92830  2.64910  3.04850  2.51139  2.63335  3.01580  5.24112  3.94353    514 - -
          2.68618  4.42225  2.77519  2.73123  3.46354  2.40513  3.72494  3.29354  2.67741  2.69355  4.24690  2.90347  2.73739  3.18146  2.89801  2.37887  2.77519  2.98518  4.58477  3.61503
          0.01818  4.41224  5.13459  0.61958  0.77255  0.48576  0.95510
    268   2.50953  4.46319  3.62369  3.49590  4.84153  0.83936  4.66310  4.35291  3.71849  4.01474  4.82154  3.61227  3.97736  3.95619  4.00538  1.76203  3.03953  3.65819  6.14812  4.95393    515 - -
          2.68618  4.42225  2.77519  2.73123  3.46354  2.40513  3.72494  3.29354  2.67741  2.69355  4.24690  2.90347  2.73739  3.18146  2.89801  2.37887  2.77519  2.98518  4.58477  3.61503
          0.01818  4.41224  5.13459  0.61958  0.77255  0.48576  0.95510
    269   3.04085  4.49649  4.30978  3.78082  1.27319  4.06267  3.93379  2.45723  3.65016  2.47415  3.53247  3.92891  4.41165  2.84667  3.82910  3.36046  3.26921  2.74941  4.33683  2.28655    516 - -
          2.68618  4.42225  2.77519  2.73123  3.46354  2.40513  3.72494  3.29354  2.67741  2.69355  4.24690  2.90347  2.73739  3.18146  2.89801  2.37887  2.77519  2.98518  4.58477  3.61503
          0.01818  4.41224  5.13459  0.61958  0.77255  0.48576  0.95510
    270   2.88077  5.20110  2.64425  2.09718  4.69954  1.38814  3.93175  4.17142  2.82651  3.71545  4.52912  2.51631  3.98579  3.08910  3.33112  2.33267  3.18822  3.74280  5.89963  4.49493    517 - -
          2.68618  4.42225  2.77519  2.73123  3.46354  2.40513  3.72494  3.29354  2.67741  2.69355  4.24690  2.90347  2.73739  3.18146  2.89801  2.37887  2.77519  2.98518  4.58477  3.61503
          0.01818  4.41224  5.13459  0.61958  0.77255  0.48576  0.95510
    271   2.76464  4.37915  3.79913  3.23278  3.52114  3.78483  4.05088  2.10536  2.66713  2.52006  3.47859  3.58778  4.15976  2.81529  3.34943  3.06027  2.99757  1.48571  5.01650  3.80007    518 - -
          2.68618  4.42225  2.77519  2.73123  3.46354  2.40513  3.72494  3.29354  2.67741  2.69355  4.24690  2.90347  2.73739  3.18146  2.89801  2.37887  2.77519  2.98518  4.58477  3.61503
          0.01818  4.41224  5.13459  0.61958  0.77255  0.48576  0.95510
    272   2.67622  4.76781  3.14583  2.36936  3.98596  3.52830  3.74462  2.82483  2.20396  3.01813  3.85355  3.09419  3.91997  2.92099  3.01153  2.19931  2.22071  2.75626  5.29647  3.98718    519 - -
          2.68618  4.42225  2.77519  2.73123  3.46354  2.40513  3.72494  3.29354  2.67741  2.69355  4.24690  2.90347  2.73739  3.18146  2.89801  2.37887  2.77519  2.98518  4.58477  3.61503
          0.01818  4.41224  5.13459  0.61958  0.77255  0.48576  0.95510
    273   2.47960  5.25295  2.79261  1.71147  4.58693  2.79947  3.71533  4.06189  1.91445  3.55470  4.31934  2.53367  3.90303  2.82926  2.95761  2.73873  3.02006  3.64221  5.69852  4.29217    520 - -
          2.68618  4.42225  2.77519  2.73123  3.46354  2.40513  3.72494  3.29354  2.67741  2.69355  4.24690  2.90347  2.73739  3.18146  2.89801  2.37887  2.77519  2.98518  4.58477  3.61503
          0.01818  4.41224  5.13459  0.61958  0.77255  0.48576  0.95510
    274   3.00708  5.19081  3.43306  2.80249  4.60053  3.71604  3.76756  3.97026  1.81129  3.47097  4.30532  3.25276  4.09830  2.90005  1.56372  3.01471  1.85905  3.63183  5.58402  4.34894    521 - -
          2.68618  4.42225  2.77519  2.73123  3.46354  2.40513  3.72494  3.29354  2.67741  2.69355  4.24690  2.90347  2.73739  3.18146  2.89801  2.37887  2.77519  2.98518  4.58477  3.61503
          0.01818  4.41224  5.13459  0.61958  0.77255  0.48576  0.95510
    275   2.39520  3.33059  3.35100  2.79555  3.79841  3.53085  3.85523  3.17516  2.40788  2.85667  3.72005  3.24174  3.04980  3.09498  3.17254  2.49051  2.00516  2.60523  5.18134  3.91447    522 - -
          2.68618  4.42225  2.77519  2.73123  3.46354  2.40513  3.72494  3.29354  2.67741  2.69355  4.24690  2.90347  2.73739  3.18146  2.89801  2.37887  2.77519  2.98518  4.58477  3.61503
          0.01818  4.41224  5.13459  0.61958  0.77255  0.48576  0.95510
    276   2.81289  4.76602  3.05902  2.33305  4.01555  3.56915  3.94180  3.21580  2.83081  3.03899  3.93789  2.29958  4.04625  3.16895  3.23724  2.92254  3.07621  1.44686  5.39681  4.10095    523 - -
          2.68618  4.42225  2.77519  2.73123  3.46354  2.40513  3.72494  3.29354  2.67741  2.69355  4.24690  2.90347  2.73739  3.18146  2.89801  2.37887  2.77519  2.98518  4.58477  3.61503
          0.01818  4.41224  5.13459  0.61958  0.77255  0.48576  0.95510
    277   2.68132  4.85949  3.07687  2.53195  4.09202  3.50764  3.71951  3.51187  2.52049  2.76988  3.93887  2.28998  3.90291  2.54208  2.97557  2.07856  2.64288  3.19375  5.36570  3.17692    524 - -
          2.68618  4.42225  2.77519  2.73123  3.46354  2.40513  3.72494  3.29354  2.67741  2.69355  4.24690  2.90347  2.73739  3.18146  2.89801  2.37887  2.77519  2.98518  4.58477  3.61503
          0.01818  4.41224  5.13459  0.61958  0.77255  0.48576  0.95510
    278   4.27907  5.34676  5.15871  4.98560  1.57265  4.86721  3.68354  3.89454  4.79670  3.11708  4.45397  4.47011  5.15044  4.59853  4.70618  4.27005  4.49026  3.84212  3.77813  0.61974    525 - -
          2.68618  4.42225  2.77519  2.73123  3.46354  2.40513  3.72494  3.29354  2.67741  2.69355  4.24690  2.90347  2.73739  3.18146  2.89801  2.37887  2.77519  2.98518  4.58477  3.61503
          0.01818  4.41224  5.13459  0.61958  0.77255  0.48576  0.95510
    279   2.40899  4.96194  3.03592  1.82418  4.22494  3.49798  3.69243  3.65041  2.20979  2.84655  2.97395  3.01046  3.89023  2.56999  2.91014  2.70476  2.92112  3.30660  5.44403  4.09636    526 - -
          2.68618  4.42225  2.77519  2.73123  3.46354  2.40513  3.72494  3.29354  2.67741  2.69355  4.24690  2.90347  2.73739  3.18146  2.89801  2.37887  2.77519  2.98518  4.58477  3.61503
          0.01818  4.41224  5.13459  0.61958  0.77255  0.48576  0.95510
    280   2.17565  4.41900  3.81651  3.44631  4.21220  3.33192  4.42465  3.32063  3.41147  3.19873  4.14697  3.62451  1.11053  3.72733  3.70887  2.76188  2.99583  2.30945  5.66338  4.44627    527 - -
          2.68618  4.42225  2.77519  2.73123  3.46354  2.40513  3.72494  3.29354  2.67741  2.69355  4.24690  2.90347  2.73739  3.18146  2.89801  2.37887  2.77519  2.98518  4.58477  3.61503
          0.01818  4.41224  5.13459  0.61958  0.77255  0.48576  0.95510
    281   3.39676  2.84781  4.82455  4.39294  1.24718  4.35453  3.82580  3.16234  4.21878  2.71478  3.81978  4.22724  4.69357  4.24333  4.24736  3.69284  3.62899  3.02123  4.02359  1.38425    528 - -
          2.68618  4.42225  2.77519  2.73123  3.46354  2.40513  3.72494  3.29354  2.67741  2.69355  4.24690  2.90347  2.73739  3.18146  2.89801  2.37887  2.77519  2.98518  4.58477  3.61503
          0.01818  4.41224  5.13459  0.61958  0.77255  0.48576  0.95510
    282   2.98966  5.21561  3.40498  2.75224  4.57872  3.71612  2.99981  3.96565  1.90806  2.54423  4.27917  3.21653  4.07705  2.50392  1.47655  2.98590  3.17982  3.62619  5.56305  4.31350    529 - -
          2.68618  4.42225  2.77519  2.73123  3.46354  2.40513  3.72494  3.29354  2.67741  2.69355  4.24690  2.90347  2.73739  3.18146  2.89801  2.37887  2.77519  2.98518  4.58477  3.61503
          0.01818  4.41224  5.13459  0.61958  0.77255  0.48576  0.95510
    283   3.71077  4.96952  5.40379  4.87599  3.27768  5.02466  5.34864  1.94216  4.68991  0.60979  3.05870  5.11666  5.13881  4.74193  4.74540  4.43320  3.93472  2.43655  5.47249  4.41750    530 - -
          2.68618  4.42225  2.77519  2.73123  3.46354  2.40513  3.72494  3.29354  2.67741  2.69355  4.24690  2.90347  2.73739  3.18146  2.89801  2.37887  2.77519  2.98518  4.58477  3.61503
          0.01818  4.41224  5.13459  0.61958  0.77255  0.48576  0.95510
    284   2.70009  4.77660  3.19584  2.63676  4.02232  2.88094  3.76352  3.41173  2.16264  3.04773  3.88582  3.12769  3.94118  2.94096  2.57198  2.77105  2.13612  2.27653  5.31785  4.01974    531 - -
          2.68618  4.42225  2.77519  2.73123  3.46354  2.40513  3.72494  3.29354  2.67741  2.69355  4.24690  2.90347  2.73739  3.18146  2.89801  2.37887  2.77519  2.98518  4.58477  3.61503
          0.01818  4.41224  5.13459  0.61958  0.77255  0.48576  0.95510
    285   3.35828  4.64914  5.21676  4.64014  2.33937  4.65801  4.98275  1.91906  4.49639  1.05341  3.10029  4.77248  4.86532  4.54104  4.53115  4.00557  3.58177  1.76190  5.25996  4.16071    532 - -
          2.68618  4.42225  2.77519  2.73123  3.46354  2.40513  3.72494  3.29354  2.67741  2.69355  4.24690  2.90347  2.73739  3.18146  2.89801  2.37887  2.77519  2.98518  4.58477  3.61503
          0.01818  4.41224  5.13459  0.61958  0.77255  0.48576  0.95510
    286   2.64007  4.33164  3.81300  3.28197  2.97311  3.58200  4.11178  2.84435  3.21617  2.64997  3.58203  3.57607  4.07316  3.50178  3.51694  2.51541  1.40325  2.25728  5.07531  3.84369    533 - -
          2.68618  4.42225  2.77519  2.73123  3.46354  2.40513  3.72494  3.29354  2.67741  2.69355  4.24690  2.90347  2.73739  3.18146  2.89801  2.37887  2.77519  2.98518  4.58477  3.61503
          0.01818  4.41224  5.13459  0.61958  0.77255  0.48576  0.95510
    287   3.44251  4.81669  4.90900  4.50272  0.86717  4.44506  4.34058  2.66295  4.35728  2.14715  3.50733  4.48708  4.81646  4.44365  4.43493  3.85037  3.72082  2.14570  4.56191  2.96931    534 - -
          2.68618  4.42225  2.77519  2.73123  3.46354  2.40513  3.72494  3.29354  2.67741  2.69355  4.24690  2.90347  2.73739  3.18146  2.89801  2.37887  2.77519  2.98518  4.58477  3.61503
          0.01818  4.41224  5.13459  0.61958  0.77255  0.48576  0.95510
    288   3.35730  5.50516  3.84144  3.05632  5.05153  3.94721  3.78079  4.34991  1.42674  3.71056  4.57434  3.43551  4.27711  2.35967  1.14724  3.32550  3.48698  4.02103  5.69266  4.56752    535 - -
          2.68618  4.42225  2.77519  2.73123  3.46354  2.40513  3.72494  3.29354  2.67741  2.69355  4.24690  2.90347  2.73739  3.18146  2.89801  2.37887  2.77519  2.98518  4.58477  3.61503
          0.21503  4.41224  1.70731  0.61958  0.77255  0.48576  0.95510
    289   2.87303  5.42445  2.13378  1.67093  4.72362  3.35729  2.94309  4.23045  2.62904  3.71219  4.50310  1.87800  3.88839  2.88315  3.17006  2.79088  3.13057  3.79842  5.85746  4.39514    536 - -
          2.68618  4.42225  2.77519  2.73123  3.46354  2.40513  3.72494  3.29354  2.67741  2.69355  4.24690  2.90347  2.73739  3.18146  2.89801  2.37887  2.77519  2.98518  4.58477  3.61503
          0.02209  4.21931  4.94166  0.61958  0.77255  0.72862  0.65889
    290   2.35657  4.31556  4.53417  3.95781  2.22647  4.09870  4.41180  1.83969  3.82523  1.53128  3.12230  4.13249  4.41627  3.99561  3.95823  3.41168  3.15309  2.18745  4.92860  3.74375    537 - -
          2.68618  4.42225  2.77519  2.73123  3.46354  2.40513  3.72494  3.29354  2.67741  2.69355  4.24690  2.90347  2.73739  3.18146  2.89801  2.37887  2.77519  2.98518  4.58477  3.61503
          0.10002  4.21931  2.51990  0.61958  0.77255  0.72862  0.65889
    291   2.56634  4.71866  2.85361  2.55084  4.39385  3.23147  3.86401  3.85720  2.71371  3.44450  4.25387  1.85096  2.66312  3.03405  3.15742  1.89383  2.91895  3.40971  5.63553  4.29436    538 - -
          2.68618  4.42225  2.77519  2.73123  3.46354  2.40513  3.72494  3.29354  2.67741  2.69355  4.24690  2.90347  2.73739  3.18146  2.89801  2.37887  2.77519  2.98518  4.58477  3.61503
          0.02386  4.14316  4.86550  0.61958  0.77255  0.32981  1.26962
    292   2.80325  5.31074  2.06970  1.66422  4.63851  3.45752  2.93315  4.12508  2.49191  3.60494  4.36637  2.92169  3.90806  2.83487  2.30185  2.75083  3.04227  3.69554  5.73912  4.31982    539 - -
          2.68618  4.42225  2.77519  2.73123  3.46354  2.40513  3.72494  3.29354  2.67741  2.69355  4.24690  2.90347  2.73739  3.18146  2.89801  2.37887  2.77519  2.98518  4.58477  3.61503
          0.01818  4.41224  5.13459  0.61958  0.77255  0.48576  0.95510
    293   2.10533  5.06256  2.62503  1.90951  4.35363  3.46719  3.68727  3.06338  2.46257  3.34728  4.12702  2.59903  3.87616  2.80950  2.94723  2.68903  2.64516  3.42285  5.53691  4.15936    540 - -
          2.68618  4.42225  2.77519  2.73123  3.46354  2.40513  3.72494  3.29354  2.67741  2.69355  4.24690  2.90347  2.73739  3.18146  2.89801  2.37887  2.77519  2.98518  4.58477  3.61503
          0.01818  4.41224  5.13459  0.61958  0.77255  0.48576  0.95510
    294   2.38346  5.16507  2.60980  2.21115  4.48949  3.45270  3.67306  3.96125  2.43255  3.46469  4.22163  2.57430  2.36540  2.78185  2.62229  2.37207  2.94390  3.54674  5.61724  4.21585    541 - -
          2.68618  4.42225  2.77519  2.73123  3.46354  2.40513  3.72494  3.29354  2.67741  2.69355  4.24690  2.90347  2.73739  3.18146  2.89801  2.37887  2.77519  2.98518  4.58477  3.61503
          0.01818  4.41224  5.13459  0.61958  0.77255  0.48576  0.95510
    295   2.06598  5.02151  2.34892  2.45692  4.38342  2.68269  3.71777  3.83281  2.49279  3.37911  4.15751  2.98615  3.87905  2.84190  2.54551  2.68546  2.30967  3.44152  5.56515  4.19241    542 - -
          2.68618  4.42225  2.77519  2.73123  3.46354  2.40513  3.72494  3.29354  2.67741  2.69355  4.24690  2.90347  2.73739  3.18146  2.89801  2.37887  2.77519  2.98518  4.58477  3.61503
          0.01818  4.41224  5.13459  0.61958  0.77255  0.48576  0.95510
    296   2.70975  5.16309  2.87231  1.91313  4.49186  2.90495  3.67676  3.96355  2.43757  3.46760  4.22510  2.64875  3.06298  2.53952  2.92974  2.19349  2.63569  3.54855  5.62058  4.21943    543 - -
          2.68618  4.42225  2.77519  2.73123  3.46354  2.40513  3.72494  3.29354  2.67741  2.69355  4.24690  2.90347  2.73739  3.18146  2.89801  2.37887  2.77519  2.98518  4.58477  3.61503
          0.30240  4.41224  1.39098  0.61958  0.77255  0.48576  0.95510
    297   2.76268  5.23367  2.14003  2.25785  4.55444  3.34327  3.68217  4.03496  2.22198  3.53964  4.32513  1.94778  2.83767  2.81156  3.01696  2.70860  3.01439  3.62103  5.69725  4.27288    544 - -
          2.68618  4.42225  2.77519  2.73123  3.46354  2.40513  3.72494  3.29354  2.67741  2.69355  4.24690  2.90347  2.73739  3.18146  2.89801  2.37887  2.77519  2.98518  4.58477  3.61503
          0.02409  4.13393  4.85628  0.61958  0.77255  0.80828  0.58992
    298   1.86309  4.79411  2.90765  2.49040  4.24270  3.33682  3.73587  3.66714  2.23513  3.25817  4.07086  2.42480  3.83035  2.89183  2.95493  2.23475  2.89627  3.29244  5.47506  4.14314    545 - -
          2.68618  4.42225  2.77519  2.73123  3.46354  2.40513  3.72494  3.29354  2.67741  2.69355  4.24690  2.90347  2.73739  3.18146  2.89801  2.37887  2.77519  2.98518  4.58477  3.61503
          0.02409  4.13393  4.85628  0.61958  0.77255  0.80828  0.58992
    299   2.70426  4.61285  3.18449  1.95595  3.53378  3.55499  3.75585  3.08417  2.66494  2.09026  3.66308  3.17154  3.95705  3.03009  3.05121  2.82536  2.93741  2.86014  4.99181  2.78914    546 - -
          2.68618  4.42225  2.77519  2.73123  3.46354  2.40513  3.72494  3.29354  2.67741  2.69355  4.24690  2.90347  2.73739  3.18146  2.89801  2.37887  2.77519  2.98518  4.58477  3.61503
          0.02409  4.13393  4.85628  0.61958  0.77255  0.80828  0.58992
    300   2.81651  4.29271  4.16893  3.59662  3.24691  3.93585  4.24825  1.69179  3.48101  1.79851  2.49794  3.86912  2.95857  3.72277  3.69985  3.23028  3.05069  2.21437  4.93512  3.76334    547 - -
          2.68618  4.42225  2.77519  2.73123  3.46354  2.40513  3.72494  3.29354  2.67741  2.69355  4.24690  2.90347  2.73739  3.18146  2.89801  2.37887  2.77519  2.98518  4.58477  3.61503
          0.02409  4.13393  4.85628  0.61958  0.77255  0.51603  0.90853
    301   2.64329  4.65718  2.80145  2.37696  3.84626  3.51636  3.73687  3.22614  2.59551  2.53313  2.52332  3.10372  3.90505  2.54829  3.02869  2.73642  2.87490  2.54577  5.19458  3.90154    548 - -
          2.68618  4.42225  2.77519  2.73123  3.46354  2.40513  3.72494  3.29354  2.67741  2.69355  4.24690  2.90347  2.73739  3.18146  2.89801  2.37887  2.77519  2.98518  4.58477  3.61503
          0.02044  4.29611  5.01846  0.61958  0.77255  0.64428  0.74453
    302   2.63346  4.71844  3.12217  2.59420  4.00790  3.45985  3.75115  3.40776  2.57038  2.57778  3.87645  3.08305  3.06475  2.58803  3.00268  1.83735  2.57372  3.09730  5.31302  4.00667    549 - -
          2.68618  4.42225  2.77519  2.73123  3.46354  2.40513  3.72494  3.29354  2.67741  2.69355  4.24690  2.90347  2.73739  3.18146  2.89801  2.37887  2.77519  2.98518  4.58477  3.61503
          0.02044  4.29611  5.01846  0.61958  0.77255  0.64428  0.74453
    303   2.73687  5.07345  2.76190  2.41920  4.50416  2.19409  3.76530  3.96769  2.56363  3.50230  4.29257  2.17309  3.88706  2.17134  3.03651  2.30165  3.01115  3.55521  5.67485  4.29132    550 - -
          2.68618  4.42225  2.77519  2.73123  3.46354  2.40513  3.72494  3.29354  2.67741  2.69355  4.24690  2.90347  2.73739  3.18146  2.89801  2.37887  2.77519  2.98518  4.58477  3.61503
          0.02044  4.29611  5.01846  0.61958  0.77255  0.64428  0.74453
    304   2.74251  4.99187  3.06247  2.54408  4.34977  2.45068  3.02149  3.78578  2.36337  3.33227  4.13779  3.04569  3.91509  2.84658  1.79481  2.37741  2.98447  3.42198  5.50110  4.17640    551 - -
          2.68618  4.42225  2.77519  2.73123  3.46354  2.40513  3.72494  3.29354  2.67741  2.69355  4.24690  2.90347  2.73739  3.18146  2.89801  2.37887  2.77519  2.98518  4.58477  3.61503
          0.02044  4.29611  5.01846  0.61958  0.77255  0.64428  0.74453
    305   2.65575  4.98798  2.94387  2.42439  4.31966  2.96505  3.66667  3.76471  2.21890  3.31230  4.09386  2.95361  3.04580  2.45650  2.89212  2.04819  2.49580  3.38443  5.50007  4.13370    552 - -
          2.68618  4.42225  2.77519  2.73123  3.46354  2.40513  3.72494  3.29354  2.67741  2.69355  4.24690  2.90347  2.73739  3.18146  2.89801  2.37887  2.77519  2.98518  4.58477  3.61503
          0.33079  4.29611  1.31669  0.61958  0.77255  0.39805  1.11361
    306   2.32035  4.59937  3.11372  2.63580  3.86895  3.44118  3.76703  3.20673  2.61399  2.90617  3.77192  2.54139  3.88567  2.48345  3.01757  2.72291  2.87642  2.04419  5.21941  3.93357    553 - -
          2.68618  4.42225  2.77519  2.73123  3.46354  2.40513  3.72494  3.29354  2.67741  2.69355  4.24690  2.90347  2.73739  3.18146  2.89801  2.37887  2.77519  2.98518  4.58477  3.61503
          0.02376  4.14731  4.86966  0.61958  0.77255  0.33124  1.26597
    307   3.47871  4.75482  5.28050  4.71453  3.32945  4.81476  5.16522  1.32009  4.57007  1.47931  1.63241  4.90546  4.98421  4.63175  4.63202  4.17588  3.70221  2.25323  5.40915  4.35487    554 - -
          2.68618  4.42225  2.77519  2.73123  3.46354  2.40513  3.72494  3.29354  2.67741  2.69355  4.24690  2.90347  2.73739  3.18146  2.89801  2.37887  2.77519  2.98518  4.58477  3.61503
          0.01818  4.41224  5.13459  0.61958  0.77255  0.48576  0.95510
    308   2.94946  4.31771  4.73663  4.14662  2.32453  4.12404  4.37114  2.13307  3.97524  1.36592  3.14718  4.21578  4.44253  4.09327  4.02946  3.43880  3.17747  2.06447  4.79874  2.55377    555 - -
          2.68618  4.42225  2.77519  2.73123  3.46354  2.40513  3.72494  3.29354  2.67741  2.69355  4.24690  2.90347  2.73739  3.18146  2.89801  2.37887  2.77519  2.98518  4.58477  3.61503
          0.01818  4.41224  5.13459  0.61958  0.77255  0.48576  0.95510
    309   3.82684  5.14697  5.05884  4.73245  3.44141  4.66536  5.22719  2.70018  4.50073  0.41414  3.34921  4.96087  5.02765  4.73119  4.57523  4.35346  4.10630  2.87138  5.47997  4.31815    556 - -
          2.68618  4.42225  2.77519  2.73123  3.46354  2.40513  3.72494  3.29354  2.67741  2.69355  4.24690  2.90347  2.73739  3.18146  2.89801  2.37887  2.77519  2.98518  4.58477  3.61503
          0.01818  4.41224  5.13459  0.61958  0.77255  0.48576  0.95510
    310   3.26688  4.53996  5.17288  4.64107  2.68389  4.66075  5.11235  1.44943  4.52654  2.17704  3.45601  4.77331  4.92592  4.69482  4.63567  4.02791  3.51252  1.01681  5.50070  4.29487    557 - -
          2.68618  4.42225  2.77519  2.73123  3.46354  2.40513  3.72494  3.29354  2.67741  2.69355  4.24690  2.90347  2.73739  3.18146  2.89801  2.37887  2.77519  2.98518  4.58477  3.61503
          0.01818  4.41224  5.13459  0.61958  0.77255  0.48576  0.95510
    311   2.54624  4.51826  5.06817  4.56708  3.85479  4.59370  5.22266  1.05312  4.47196  2.44002  3.66075  4.72800  4.92502  4.72199  4.64743  3.97923  3.48574  1.25057  5.74329  4.53438    558 - -
          2.68618  4.42225  2.77519  2.73123  3.46354  2.40513  3.72494  3.29354  2.67741  2.69355  4.24690  2.90347  2.73739  3.18146  2.89801  2.37887  2.77519  2.98518  4.58477  3.61503
          0.01818  4.41224  5.13459  0.61958  0.77255  0.48576  0.95510
    312   2.66591  3.30914  3.34587  2.78341  3.04364  3.58646  3.82527  3.07841  2.42350  2.76547  3.63676  3.24050  3.97296  2.51669  3.15346  2.15970  2.60097  2.56124  5.10210  3.83898    559 - -
          2.68618  4.42225  2.77519  2.73123  3.46354  2.40513  3.72494  3.29354  2.67741  2.69355  4.24690  2.90347  2.73739  3.18146  2.89801  2.37887  2.77519  2.98518  4.58477  3.61503
          0.01818  4.41224  5.13459  0.61958  0.77255  0.48576  0.95510
    313   0.88557  4.46352  4.03543  3.64117  2.63915  3.54869  4.39090  3.04033  3.59520  2.78616  3.86701  3.80000  4.17739  3.86611  3.85116  2.97140  3.11867  2.81939  5.22062  3.85019    560 - -
          2.68618  4.42225  2.77519  2.73123  3.46354  2.40513  3.72494  3.29354  2.67741  2.69355  4.24690  2.90347  2.73739  3.18146  2.89801  2.37887  2.77519  2.98518  4.58477  3.61503
          0.01818  4.41224  5.13459  0.61958  0.77255  0.48576  0.95510
    314   2.79087  5.00036  2.97316  2.58721  4.40769  3.48170  3.83905  3.84009  2.57947  3.41748  4.23841  2.65350  3.97016  1.95066  2.98697  2.81560  1.57895  3.47186  5.61377  4.27730    561 - -
          2.68618  4.42225  2.77519  2.73123  3.46354  2.40513  3.72494  3.29354  2.67741  2.69355  4.24690  2.90347  2.73739  3.18146  2.89801  2.37887  2.77519  2.98518  4.58477  3.61503
          0.01818  4.41224  5.13459  0.61958  0.77255  0.48576  0.95510
    315   2.99466  4.78077  3.83263  3.51593  3.98453  3.68990  4.46584  3.35971  3.39359  2.19531  4.11021  3.81215  0.83569  3.81562  3.65922  3.19500  3.37727  3.17127  5.51849  4.23163    562 - -
          2.68618  4.42225  2.77519  2.73123  3.46354  2.40513  3.72494  3.29354  2.67741  2.69355  4.24690  2.90347  2.73739  3.18146  2.89801  2.37887  2.77519  2.98518  4.58477  3.61503
          0.01818  4.41224  5.13459  0.61958  0.77255  0.48576  0.95510
    316   3.25109  4.52916  5.15803  4.61995  2.45825  4.62745  5.05677  1.34786  4.49834  2.14418  3.42168  4.74229  4.89420  4.65517  4.59592  3.98996  3.49465  1.17465  5.44044  4.23643    563 - -
          2.68618  4.42225  2.77519  2.73123  3.46354  2.40513  3.72494  3.29354  2.67741  2.69355  4.24690  2.90347  2.73739  3.18146  2.89801  2.37887  2.77519  2.98518  4.58477  3.61503
          0.01818  4.41224  5.13459  0.61958  0.77255  0.48576  0.95510
    317   2.75071  4.87807  3.19530  2.62368  2.86999  3.57692  2.64432  3.51810  1.76898  3.11773  3.95501  3.12016  3.96021  2.91266  2.51760  2.79728  2.97534  3.21449  5.25172  3.21614    564 - -
          2.68618  4.42225  2.77519  2.73123  3.46354  2.40513  3.72494  3.29354  2.67741  2.69355  4.24690  2.90347  2.73739  3.18146  2.89801  2.37887  2.77519  2.98518  4.58477  3.61503
          0.01818  4.41224  5.13459  0.61958  0.77255  0.48576  0.95510
    318   2.67828  4.58864  3.79083  3.66814  4.68605  3.31402  4.74066  4.30280  3.78294  3.98953  4.88731  3.77255  4.10293  4.08961  4.02397  0.50034  3.20412  3.70783  6.01611  4.78458    565 - -
          2.68618  4.42225  2.77519  2.73123  3.46354  2.40513  3.72494  3.29354  2.67741  2.69355  4.24690  2.90347  2.73739  3.18146  2.89801  2.37887  2.77519  2.98518  4.58477  3.61503
          0.01818  4.41224  5.13459  0.61958  0.77255  0.48576  0.95510
    319   1.30465  4.33742  3.93737  3.50121  4.07295  3.32568  4.39111  3.24070  3.45432  3.11936  4.02053  3.64358  4.00136  3.73249  3.74201  1.91759  2.93968  1.84211  5.51998  4.31654    566 - -
          2.68618  4.42225  2.77519  2.73123  3.46354  2.40513  3.72494  3.29354  2.67741  2.69355  4.24690  2.90347  2.73739  3.18146  2.89801  2.37887  2.77519  2.98518  4.58477  3.61503
          0.01818  4.41224  5.13459  0.61958  0.77255  0.48576  0.95510
    320   4.27907  5.34676  5.15871  4.98560  1.57265  4.86721  3.68354  3.89454  4.79670  3.11708  4.45397  4.47011  5.15044  4.59853  4.70618  4.27005  4.49026  3.84212  3.77813  0.61974    567 - -
          2.68618  4.42225  2.77519  2.73123  3.46354  2.40513  3.72494  3.29354  2.67741  2.69355  4.24690  2.90347  2.73739  3.18146  2.89801  2.37887  2.77519  2.98518  4.58477  3.61503
          0.01818  4.41224  5.13459  0.61958  0.77255  0.48576  0.95510
    321   3.04701  5.15766  3.40388  2.90979  4.69602  3.68219  3.89757  4.01902  0.90559  3.57298  4.44711  3.33425  4.15028  3.04573  2.55759  3.07899  2.52863  3.67346  5.69776  4.47478    568 - -
          2.68618  4.42225  2.77519  2.73123  3.46354  2.40513  3.72494  3.29354  2.67741  2.69355  4.24690  2.90347  2.73739  3.18146  2.89801  2.37887  2.77519  2.98518  4.58477  3.61503
          0.01818  4.41224  5.13459  0.61958  0.77255  0.48576  0.95510
    322   2.39421  3.21892  3.52549  2.16959  3.65286  3.60865  3.94560  2.90167  2.93556  2.70163  3.59994  3.38153  4.02839  3.24778  3.30295  2.87392  2.37249  1.92611  5.09204  3.85001    569 - -
          2.68618  4.42225  2.77519  2.73123  3.46354  2.40513  3.72494  3.29354  2.67741  2.69355  4.24690  2.90347  2.73739  3.18146  2.89801  2.37887  2.77519  2.98518  4.58477  3.61503
          0.01818  4.41224  5.13459  0.61958  0.77255  0.48576  0.95510
    323   2.55523  4.51935  3.54335  3.33201  4.66453  3.23331  4.48869  4.15674  3.44973  3.81386  4.64696  3.53975  1.06981  3.75406  3.76697  1.59853  3.04753  3.57286  5.97846  4.74196    570 - -
          2.68618  4.42225  2.77519  2.73123  3.46354  2.40513  3.72494  3.29354  2.67741  2.69355  4.24690  2.90347  2.73739  3.18146  2.89801  2.37887  2.77519  2.98518  4.58477  3.61503
          0.01818  4.41224  5.13459  0.61958  0.77255  0.48576  0.95510
    324   2.49973  5.21917  2.39092  1.66870  3.49314  3.45249  3.71876  3.99702  2.51450  3.51074  4.28166  2.15638  3.89666  2.83753  3.01809  2.73059  3.00835  3.59115  5.67321  4.26408    571 - -
          2.68618  4.42225  2.77519  2.73123  3.46354  2.40513  3.72494  3.29354  2.67741  2.69355  4.24690  2.90347  2.73739  3.18146  2.89801  2.37887  2.77519  2.98518  4.58477  3.61503
          0.01818  4.41224  5.13459  0.61958  0.77255  0.48576  0.95510
    325   3.55700  5.67440  2.87650  0.44898  5.11108  3.72743  4.40821  4.68797  3.37191  4.22743  5.21573  3.40280  4.36818  3.63625  3.81277  3.50258  3.87732  4.32752  6.17069  4.94583    572 - -
          2.68618  4.42225  2.77519  2.73123  3.46354  2.40513  3.72494  3.29354  2.67741  2.69355  4.24690  2.90347  2.73739  3.18146  2.89801  2.37887  2.77519  2.98518  4.58477  3.61503
          0.07828  4.41224  2.76191  0.61958  0.77255  0.48576  0.95510
    326   2.63466  4.32835  3.83551  3.33631  3.67110  3.56186  4.18334  1.64083  3.26150  2.67826  3.63085  3.61006  4.08408  3.56202  3.55271  1.97544  2.15465  2.51272  5.16996  3.95245    573 - -
          2.68618  4.42225  2.77519  2.73123  3.46354  2.40513  3.72494  3.29354  2.67741  2.69355  4.24690  2.90347  2.73739  3.18146  2.89801  2.37887  2.77519  2.98518  4.58477  3.61503
          0.17496  4.35326  1.91293  0.61958  0.77255  0.57170  0.83141
    327   3.43917  4.72717  5.09864  4.56739  3.23549  4.74716  5.09984  1.57288  4.39905  0.90077  3.03178  4.80539  4.92385  4.52385  4.50311  4.13168  3.67069  2.15042  5.35323  4.25679    574 - -
          2.68618  4.42225  2.77519  2.73123  3.46354  2.40513  3.72494  3.29354  2.67741  2.69355  4.24690  2.90347  2.73739  3.18146  2.89801  2.37887  2.77519  2.98518  4.58477  3.61503
          0.02251  4.20081  4.92315  0.61958  0.77255  0.61087  0.78281
    328   2.64291  2.72892  3.05675  2.23580  4.04711  3.47101  3.15040  3.45779  2.47673  3.06944  3.89050  3.01934  3.24759  2.84320  2.62425  2.35788  2.87664  3.14249  5.32026  3.99697    575 - -
          2.68618  4.42225  2.77519  2.73123  3.46354  2.40513  3.72494  3.29354  2.67741  2.69355  4.24690  2.90347  2.73739  3.18146  2.89801  2.37887  2.77519  2.98518  4.58477  3.61503
          0.02101  4.26918  4.99153  0.61958  0.77255  0.38317  1.14475
    329   2.69220  5.00785  2.99692  1.97417  4.28371  3.48612  3.68431  2.73832  2.26809  3.28036  4.06963  2.40129  3.88202  2.46708  2.91011  2.69444  2.92306  2.95420  5.48217  4.12204    576 - -
          2.68618  4.42225  2.77519  2.73123  3.46354  2.40513  3.72494  3.29354  2.67741  2.69355  4.24690  2.90347  2.73739  3.18146  2.89801  2.37887  2.77519  2.98518  4.58477  3.61503
          0.01818  4.41224  5.13459  0.61958  0.77255  0.48576  0.95510
    330   2.46693  4.74075  3.21403  2.64715  3.95379  3.55702  3.76153  2.54708  2.10621  2.98470  3.82986  3.13738  3.94489  2.94865  2.23139  2.43941  2.92741  2.73383  5.26987  3.97683    577 - -
          2.68618  4.42225  2.77519  2.73123  3.46354  2.40513  3.72494  3.29354  2.67741  2.69355  4.24690  2.90347  2.73739  3.18146  2.89801  2.37887  2.77519  2.98518  4.58477  3.61503
          0.01818  4.41224  5.13459  0.61958  0.77255  0.48576  0.95510
    331   2.67712  4.82486  2.30531  2.54518  3.35312  3.50933  3.73055  2.62877  2.55138  3.08289  3.90745  2.75037  3.15867  2.89447  3.00946  2.21532  2.91125  3.15188  5.34329  4.01831    578 - -
          2.68618  4.42225  2.77519  2.73123  3.46354  2.40513  3.72494  3.29354  2.67741  2.69355  4.24690  2.90347  2.73739  3.18146  2.89801  2.37887  2.77519  2.98518  4.58477  3.61503
          0.01818  4.41224  5.13459  0.61958  0.77255  0.48576  0.95510
    332   2.42764  4.67505  3.22867  2.68047  3.90963  3.53254  3.79559  3.29458  2.33468  2.20537  3.80257  3.16002  2.49295  2.99764  3.06762  2.49173  2.54671  3.01137  5.25178  3.96342    579 - -
          2.68618  4.42225  2.77519  2.73123  3.46354  2.40513  3.72494  3.29354  2.67741  2.69355  4.24690  2.90347  2.73739  3.18146  2.89801  2.37887  2.77519  2.98518  4.58477  3.61503
          0.23062  4.41224  1.64076  0.61958  0.77255  0.48576  0.95510
    333   2.84898  4.80119  3.39307  2.86413  4.09739  3.61843  3.85416  3.18817  1.35546  3.00694  3.96937  3.29175  4.05557  3.04256  2.69788  2.95670  3.09869  2.08778  5.39132  4.13452    580 - -
          2.68618  4.42225  2.77519  2.73123  3.46354  2.40513  3.72494  3.29354  2.67741  2.69355  4.24690  2.90347  2.73739  3.18146  2.89801  2.37887  2.77519  2.98518  4.58477  3.61503
          0.02244  4.20406  4.92641  0.61958  0.77255  0.35276  1.21317
    334   4.03825  5.28685  4.99480  4.83848  0.42290  4.53688  4.24269  3.53555  4.74297  2.79026  4.19826  4.67880  5.00342  4.76680  4.72715  4.25782  4.34966  3.56102  4.38450  2.70590    581 - -
          2.68618  4.42225  2.77519  2.73123  3.46354  2.40513  3.72494  3.29354  2.67741  2.69355  4.24690  2.90347  2.73739  3.18146  2.89801  2.37887  2.77519  2.98518  4.58477  3.61503
          0.01818  4.41224  5.13459  0.61958  0.77255  0.48576  0.95510
    335   2.26165  4.37071  3.62863  3.07842  3.62813  2.98263  3.99430  2.49475  3.03115  2.69790  3.59040  3.43758  4.01668  3.32869  3.37482  2.07299  2.24097  2.21468  5.07325  3.84416    582 - -
          2.68618  4.42225  2.77519  2.73123  3.46354  2.40513  3.72494  3.29354  2.67741  2.69355  4.24690  2.90347  2.73739  3.18146  2.89801  2.37887  2.77519  2.98518  4.58477  3.61503
          0.01818  4.41224  5.13459  0.61958  0.77255  0.48576  0.95510
    336   2.90614  4.39632  4.28127  3.72349  3.46073  4.01239  4.40182  1.86071  3.60386  2.23273  2.47014  3.98482  4.38828  3.86596  3.83063  3.32389  1.53520  2.22324  5.12667  3.94247    583 - -
          2.68618  4.42225  2.77519  2.73123  3.46354  2.40513  3.72494  3.29354  2.67741  2.69355  4.24690  2.90347  2.73739  3.18146  2.89801  2.37887  2.77519  2.98518  4.58477  3.61503
          0.01818  4.41224  5.13459  0.61958  0.77255  0.48576  0.95510
    337   3.47461  5.49857  4.00802  3.21618  5.05569  4.00812  3.84743  4.36021  1.70369  3.73409  4.63285  3.55098  4.35581  2.98150  0.79639  3.46273  3.60209  4.05606  5.70386  4.61407    584 - -
          2.68618  4.42225  2.77519  2.73123  3.46354  2.40513  3.72494  3.29354  2.67741  2.69355  4.24690  2.90347  2.73739  3.18146  2.89801  2.37887  2.77519  2.98518  4.58477  3.61503
          0.01818  4.41224  5.13459  0.61958  0.77255  0.48576  0.95510
    338   3.78629  5.44195  3.84755  3.69162  3.83234  4.04120  0.38992  4.58275  3.52963  3.98852  5.10035  4.06592  4.63620  4.07465  3.74530  3.86284  4.12188  4.30700  5.27683  3.77468    585 - -
          2.68618  4.42225  2.77519  2.73123  3.46354  2.40513  3.72494  3.29354  2.67741  2.69355  4.24690  2.90347  2.73739  3.18146  2.89801  2.37887  2.77519  2.98518  4.58477  3.61503
          0.01818  4.41224  5.13459  0.61958  0.77255  0.48576  0.95510
    339   2.61486  4.69423  3.17445  2.82380  4.46425  3.32407  4.06265  3.89781  2.92112  3.51887  4.33179  1.88449  3.93830  3.24734  3.34095  2.08168  1.52632  3.44385  5.73488  4.42936    586 - -
          2.68618  4.42225  2.77519  2.73123  3.46354  2.40513  3.72494  3.29354  2.67741  2.69355  4.24690  2.90347  2.73739  3.18146  2.89801  2.37887  2.77519  2.98518  4.58477  3.61503
          0.01818  4.41224  5.13459  0.61958  0.77255  0.48576  0.95510
    340   1.12317  4.40271  3.74996  3.35356  4.39048  3.22921  4.37669  3.74419  3.34509  3.46314  4.30377  3.53546  2.67647  3.64280  3.67460  2.65186  1.80802  3.27418  5.75136  4.53703    587 - -
          2.68618  4.42225  2.77519  2.73123  3.46354  2.40513  3.72494  3.29354  2.67741  2.69355  4.24690  2.90347  2.73739  3.18146  2.89801  2.37887  2.77519  2.98518  4.58477  3.61503
          0.01818  4.41224  5.13459  0.61958  0.77255  0.48576  0.95510
    341   2.09952  4.54471  3.36629  2.83433  2.97858  3.48456  3.90348  3.24991  2.81843  2.93028  3.79032  2.82376  3.95391  3.14214  3.22340  2.03849  2.04141  2.96021  5.24638  3.97834    588 - -
          2.68618  4.42225  2.77519  2.73123  3.46354  2.40513  3.72494  3.29354  2.67741  2.69355  4.24690  2.90347  2.73739  3.18146  2.89801  2.37887  2.77519  2.98518  4.58477  3.61503
          0.01818  4.41224  5.13459  0.61958  0.77255  0.48576  0.95510
    342   2.59846  2.11487  4.11893  3.64822  2.64736  1.43975  4.30951  3.05024  3.55809  2.81020  3.74593  3.75758  4.08315  3.80589  3.78036  2.87283  2.97735  2.78272  5.12744  3.85222    589 - -
          2.68618  4.42225  2.77519  2.73123  3.46354  2.40513  3.72494  3.29354  2.67741  2.69355  4.24690  2.90347  2.73739  3.18146  2.89801  2.37887  2.77519  2.98518  4.58477  3.61503
          0.01818  4.41224  5.13459  0.61958  0.77255  0.48576  0.95510
    343   2.66860  4.59852  3.28032  2.40517  3.77300  3.57095  3.79740  2.68652  2.69340  2.82750  3.68974  2.84386  3.95618  3.02666  2.69952  2.54969  2.61977  2.20787  5.14966  3.22999    590 - -
          2.68618  4.42225  2.77519  2.73123  3.46354  2.40513  3.72494  3.29354  2.67741  2.69355  4.24690  2.90347  2.73739  3.18146  2.89801  2.37887  2.77519  2.98518  4.58477  3.61503
          0.01818  4.41224  5.13459  0.61958  0.77255  0.48576  0.95510
    344   3.21151  4.54866  4.97109  4.39295  2.54774  4.39470  4.53520  2.09714  4.22322  0.94957  3.08441  4.46703  4.65574  4.28295  4.25633  3.72054  3.43202  2.57583  3.03429  3.55191    591 - -
          2.68618  4.42225  2.77519  2.73123  3.46354  2.40513  3.72494  3.29354  2.67741  2.69355  4.24690  2.90347  2.73739  3.18146  2.89801  2.37887  2.77519  2.98518  4.58477  3.61503
          0.01818  4.41224  5.13459  0.61958  0.77255  0.48576  0.95510
    345   2.62760  3.07733  3.25777  2.19961  4.19005  3.39936  3.97969  3.57915  2.83893  3.24238  4.08224  3.24313  3.94784  3.18078  3.24896  1.29585  2.96283  3.21851  5.51016  4.22096    592 - -
          2.68618  4.42225  2.77519  2.73123  3.46354  2.40513  3.72494  3.29354  2.67741  2.69355  4.24690  2.90347  2.73739  3.18146  2.89801  2.37887  2.77519  2.98518  4.58477  3.61503
          0.01818  4.41224  5.13459  0.61958  0.77255  0.48576  0.95510
    346   3.85459  5.27255  4.33932  4.02729  2.27511  4.47101  1.77518  3.93916  3.82644  3.25331  4.46363  4.07658  4.83480  4.07421  4.00107  3.86529  4.08055  3.79588  3.93612  0.84941    593 - -
          2.68618  4.42225  2.77519  2.73123  3.46354  2.40513  3.72494  3.29354  2.67741  2.69355  4.24690  2.90347  2.73739  3.18146  2.89801  2.37887  2.77519  2.98518  4.58477  3.61503
          0.01818  4.41224  5.13459  0.61958  0.77255  0.48576  0.95510
    347   3.37393  4.62359  5.26486  4.76390  3.79114  4.84881  5.43150  1.68044  4.66151  1.99796  3.56989  4.95337  5.09684  4.89243  4.82573  4.24702  3.62976  0.76420  5.82407  4.63218    594 - -
          2.68618  4.42225  2.77519  2.73123  3.46354  2.40513  3.72494  3.29354  2.67741  2.69355  4.24690  2.90347  2.73739  3.18146  2.89801  2.37887  2.77519  2.98518  4.58477  3.61503
          0.01818  4.41224  5.13459  0.61958  0.77255  0.48576  0.95510
    348   3.68002  5.78755  0.37877  2.84495  5.26314  3.72233  4.54245  4.99868  3.74619  4.51589  5.53761  3.41767  4.41267  3.80358  4.31188  3.60207  4.03950  4.58849  6.30909  5.08771    595 - -
          2.68618  4.42225  2.77519  2.73123  3.46354  2.40513  3.72494  3.29354  2.67741  2.69355  4.24690  2.90347  2.73739  3.18146  2.89801  2.37887  2.77519  2.98518  4.58477  3.61503
          0.01818  4.41224  5.13459  0.61958  0.77255  0.48576  0.95510
    349   2.72388  5.03781  2.95651  2.47884  4.38080  2.37986  3.14564  3.82478  2.20189  3.37487  4.16406  3.00552  2.24171  2.86179  2.94268  2.36279  2.97120  3.44669  5.56276  4.20105    596 - -
          2.68618  4.42225  2.77519  2.73123  3.46354  2.40513  3.72494  3.29354  2.67741  2.69355  4.24690  2.90347  2.73739  3.18146  2.89801  2.37887  2.77519  2.98518  4.58477  3.61503
          0.01818  4.41224  5.13459  0.61958  0.77255  0.48576  0.95510
    350   2.39061  5.24865  2.00789  2.01102  4.55807  3.45104  3.72970  4.03058  2.53161  2.85303  4.31265  2.13721  3.90398  2.84921  3.03820  2.74412  3.02796  3.62127  5.70201  4.28835    597 - -
          2.68618  4.42225  2.77519  2.73123  3.46354  2.40513  3.72494  3.29354  2.67741  2.69355  4.24690  2.90347  2.73739  3.18146  2.89801  2.37887  2.77519  2.98518  4.58477  3.61503
          0.01818  4.41224  5.13459  0.61958  0.77255  0.48576  0.95510
    351   2.26639  4.33042  3.93481  3.39934  3.62161  3.66874  4.20757  2.23482  3.32867  2.61992  3.57732  3.67924  4.14829  3.60891  3.61674  1.74390  2.98620  1.75168  5.13553  3.92224    598 - -
          2.68618  4.42225  2.77519  2.73123  3.46354  2.40513  3.72494  3.29354  2.67741  2.69355  4.24690  2.90347  2.73739  3.18146  2.89801  2.37887  2.77519  2.98518  4.58477  3.61503
          0.01818  4.41224  5.13459  0.61958  0.77255  0.48576  0.95510
    352   2.94772  4.48196  4.59213  4.20110  3.95988  3.96885  4.95911  2.17163  4.07967  2.64267  3.82035  4.29407  4.54364  4.38893  4.27892  3.40711  2.50017  0.77190  5.72810  4.51037    599 - -
          2.68618  4.42225  2.77519  2.73123  3.46354  2.40513  3.72494  3.29354  2.67741  2.69355  4.24690  2.90347  2.73739  3.18146  2.89801  2.37887  2.77519  2.98518  4.58477  3.61503
          0.01818  4.41224  5.13459  0.61958  0.77255  0.48576  0.95510
    353   2.72288  5.14538  2.87692  1.90950  4.47438  3.45789  3.69346  3.93846  2.45435  3.45381  4.22042  2.94774  2.86916  2.26124  2.93800  2.11997  2.65067  3.53361  5.61549  4.22291    600 - -
          2.68618  4.42225  2.77519  2.73123  3.46354  2.40513  3.72494  3.29354  2.67741  2.69355  4.24690  2.90347  2.73739  3.18146  2.89801  2.37887  2.77519  2.98518  4.58477  3.61503
          0.01818  4.41224  5.13459  0.61958  0.77255  0.48576  0.95510
    354   2.28512  4.62206  3.26753  2.80727  3.82077  3.50573  3.90010  3.32817  2.82425  2.99526  3.86160  2.77757  3.98280  3.15436  3.22679  2.02559  2.96547  3.03768  5.22160  1.88704    601 - -
          2.68618  4.42225  2.77519  2.73123  3.46354  2.40513  3.72494  3.29354  2.67741  2.69355  4.24690  2.90347  2.73739  3.18146  2.89801  2.37887  2.77519  2.98518  4.58477  3.61503
          0.01818  4.41224  5.13459  0.61958  0.77255  0.48576  0.95510
    355   3.51493  4.78725  5.33328  4.76518  1.88003  4.80562  5.01351  1.63959  4.61896  1.05754  3.04541  4.90146  4.96352  4.60806  4.63064  4.16253  3.73068  2.46159  5.19791  4.02722    602 - -
          2.68618  4.42225  2.77519  2.73123  3.46354  2.40513  3.72494  3.29354  2.67741  2.69355  4.24690  2.90347  2.73739  3.18146  2.89801  2.37887  2.77519  2.98518  4.58477  3.61503
          0.01818  4.41224  5.13459  0.61958  0.77255  0.48576  0.95510
    356   3.47236  5.16004  4.25188  4.23249  5.30058  0.23428  5.28335  5.06668  4.48397  4.63576  5.63921  4.41909  4.56298  4.76627  4.62806  3.66439  3.99304  4.49018  6.21894  5.43193    603 - -
          2.68618  4.42225  2.77519  2.73123  3.46354  2.40513  3.72494  3.29354  2.67741  2.69355  4.24690  2.90347  2.73739  3.18146  2.89801  2.37887  2.77519  2.98518  4.58477  3.61503
          0.01818  4.41224  5.13459  0.61958  0.77255  0.48576  0.95510
    357   4.23612  5.33658  5.09511  4.90521  1.80408  4.83069  3.69581  3.86977  4.72241  3.10494  4.43951  4.45013  5.12640  4.56869  4.66215  4.23864  4.45388  3.81534  3.79711  0.55267    604 - -
          2.68618  4.42225  2.77519  2.73123  3.46354  2.40513  3.72494  3.29354  2.67741  2.69355  4.24690  2.90347  2.73739  3.18146  2.89801  2.37887  2.77519  2.98518  4.58477  3.61503
          0.01818  4.41224  5.13459  0.61958  0.77255  0.48576  0.95510
    358   3.82684  5.14697  5.05884  4.73245  3.44141  4.66536  5.22719  2.70018  4.50073  0.41414  3.34921  4.96087  5.02765  4.73119  4.57523  4.35346  4.10630  2.87138  5.47997  4.31815    605 - -
          2.68618  4.42225  2.77519  2.73123  3.46354  2.40513  3.72494  3.29354  2.67741  2.69355  4.24690  2.90347  2.73739  3.18146  2.89801  2.37887  2.77519  2.98518  4.58477  3.61503
          0.01818  4.41224  5.13459  0.61958  0.77255  0.48576  0.95510
    359   3.62783  5.25737  4.29509  4.23208  5.13001  3.91641  5.23205  4.85820  4.34425  4.40461  5.49778  4.47129  0.24491  4.71262  4.49738  3.81883  4.11476  4.43278  6.12826  5.26746    606 - -
          2.68618  4.42225  2.77519  2.73123  3.46354  2.40513  3.72494  3.29354  2.67741  2.69355  4.24690  2.90347  2.73739  3.18146  2.89801  2.37887  2.77519  2.98518  4.58477  3.61503
          0.01818  4.41224  5.13459  0.61958  0.77255  0.48576  0.95510
    360   3.46836  5.39128  3.41464  3.21499  4.63494  3.83304  4.36395  4.39300  3.00460  3.83353  4.88127  3.66635  4.41583  0.51519  3.26189  3.50970  3.78171  4.09691  5.81617  4.56978    607 - -
          2.68618  4.42225  2.77519  2.73123  3.46354  2.40513  3.72494  3.29354  2.67741  2.69355  4.24690  2.90347  2.73739  3.18146  2.89801  2.37887  2.77519  2.98518  4.58477  3.61503
          0.01818  4.41224  5.13459  0.61958  0.77255  0.48576  0.95510
    361   3.27913  5.85545  0.76065  2.33463  5.17728  3.43857  4.09435  4.79480  3.22099  4.27910  5.17366  2.25011  4.11739  3.28301  3.87227  3.14470  3.60505  4.32939  6.38074  4.82770    608 - -
          2.68618  4.42225  2.77519  2.73123  3.46354  2.40513  3.72494  3.29354  2.67741  2.69355  4.24690  2.90347  2.73739  3.18146  2.89801  2.37887  2.77519  2.98518  4.58477  3.61503
          0.01818  4.41224  5.13459  0.61958  0.77255  0.48576  0.95510
    362   3.27090  4.57744  5.14365  4.55636  2.53751  4.54373  4.87624  1.51443  4.40113  1.51528  1.93566  4.66808  4.77480  4.45421  4.42885  3.88253  3.49424  2.06053  5.19023  4.10438    609 - -
          2.68618  4.42225  2.77519  2.73123  3.46354  2.40513  3.72494  3.29354  2.67741  2.69355  4.24690  2.90347  2.73739  3.18146  2.89801  2.37887  2.77519  2.98518  4.58477  3.61503
          0.01818  4.41224  5.13459  0.61958  0.77255  0.48576  0.95510
    363   3.02325  4.41656  4.60982  4.03374  3.35373  4.21749  4.55053  1.56260  3.88756  1.43045  3.24165  4.23299  4.52995  3.16619  4.03801  3.53070  3.25569  1.80331  5.10462  3.95085    610 - -
          2.68618  4.42225  2.77519  2.73123  3.46354  2.40513  3.72494  3.29354  2.67741  2.69355  4.24690  2.90347  2.73739  3.18146  2.89801  2.37887  2.77519  2.98518  4.58477  3.61503
          0.01818  4.41224  5.13459  0.61958  0.77255  0.48576  0.95510
    364   3.15036  5.68282  1.77403  2.04372  5.04484  1.19556  4.01005  4.56818  3.04707  4.06635  4.91642  2.91660  4.06523  3.17968  3.65190  3.04437  3.45350  4.12483  6.22554  4.72260    611 - -
          2.68618  4.42225  2.77519  2.73123  3.46354  2.40513  3.72494  3.29354  2.67741  2.69355  4.24690  2.90347  2.73739  3.18146  2.89801  2.37887  2.77519  2.98518  4.58477  3.61503
          0.01818  4.41224  5.13459  0.61958  0.77255  0.48576  0.95510
    365   3.46807  5.52102  4.01812  3.19362  5.09282  4.01173  3.82450  4.38107  1.44088  3.73957  4.62996  3.53260  4.34583  2.95330  0.93431  3.44724  3.58722  4.07204  5.70430  4.61576    612 - -
          2.68618  4.42225  2.77519  2.73123  3.46354  2.40513  3.72494  3.29354  2.67741  2.69355  4.24690  2.90347  2.73739  3.18146  2.89801  2.37887  2.77519  2.98518  4.58477  3.61503
          0.01818  4.41224  5.13459  0.61958  0.77255  0.48576  0.95510
    366   2.87208  5.08970  2.00730  2.58049  4.77419  3.37161  4.09719  4.29075  3.07529  3.86906  4.70360  3.09164  4.02168  3.28262  3.58591  0.97839  3.24431  3.81074  6.01882  4.61580    613 - -
          2.68618  4.42225  2.77519  2.73123  3.46354  2.40513  3.72494  3.29354  2.67741  2.69355  4.24690  2.90347  2.73739  3.18146  2.89801  2.37887  2.77519  2.98518  4.58477  3.61503
          0.01818  4.41224  5.13459  0.61958  0.77255  0.48576  0.95510
    367   2.32478  4.44542  4.92257  4.37471  3.62638  4.45225  4.90576  1.40090  4.25802  1.79063  3.48209  4.53327  4.75960  4.46460  4.40059  3.79749  3.37289  1.39388  5.41959  4.23711    614 - -
          2.68618  4.42225  2.77519  2.73123  3.46354  2.40513  3.72494  3.29354  2.67741  2.69355  4.24690  2.90347  2.73739  3.18146  2.89801  2.37887  2.77519  2.98518  4.58477  3.61503
          0.01818  4.41224  5.13459  0.61958  0.77255  0.48576  0.95510
    368   3.50230  4.80392  5.20279  4.63442  1.62041  4.72665  4.85562  2.48270  4.48275  1.32410  1.64054  4.78096  4.90017  4.49057  4.51539  4.07173  3.71492  2.65939  5.06624  3.83622    615 - -
          2.68618  4.42225  2.77519  2.73123  3.46354  2.40513  3.72494  3.29354  2.67741  2.69355  4.24690  2.90347  2.73739  3.18146  2.89801  2.37887  2.77519  2.98518  4.58477  3.61503
          0.01818  4.41224  5.13459  0.61958  0.77255  0.48576  0.95510
    369   3.12108  5.75884  1.25035  1.62128  5.04656  3.43512  3.93490  4.58054  2.91327  4.04117  4.86455  2.88127  4.03538  2.24421  3.50373  2.99956  3.39839  4.12874  6.18369  4.66653    616 - -
          2.68618  4.42225  2.77519  2.73123  3.46354  2.40513  3.72494  3.29354  2.67741  2.69355  4.24690  2.90347  2.73739  3.18146  2.89801  2.37887  2.77519  2.98518  4.58477  3.61503
          0.01818  4.41224  5.13459  0.61958  0.77255  0.48576  0.95510
    370   3.53360  4.81973  4.98379  4.53849  1.37246  4.54559  4.02447  2.95140  4.36576  1.24794  3.52396  4.41443  4.82057  4.36115  4.38192  3.88699  3.75191  2.97315  4.20024  2.07043    617 - -
          2.68618  4.42225  2.77519  2.73123  3.46354  2.40513  3.72494  3.29354  2.67741  2.69355  4.24690  2.90347  2.73739  3.18146  2.89801  2.37887  2.77519  2.98518  4.58477  3.61503
          0.01818  4.41224  5.13459  0.61958  0.77255  0.48576  0.95510
    371   4.11566  5.38141  4.68178  4.53852  2.52773  4.49535  4.00894  4.06597  4.38666  3.37228  4.68543  4.45076  4.96827  4.55110  4.44524  4.18476  4.41131  3.96462  4.18204  0.39404    618 - -
          2.68618  4.42225  2.77519  2.73123  3.46354  2.40513  3.72494  3.29354  2.67741  2.69355  4.24690  2.90347  2.73739  3.18146  2.89801  2.37887  2.77519  2.98518  4.58477  3.61503
          0.01818  4.41224  5.13459  0.61958  0.77255  0.48576  0.95510
    372   2.94138  2.75040  3.85749  3.43610  3.62554  3.66876  0.89931  3.57263  3.18878  3.22610  4.18894  3.71668  4.24023  3.64904  3.44819  3.11979  3.29290  3.28816  5.11437  3.66361    619 - -
          2.68618  4.42225  2.77519  2.73123  3.46354  2.40513  3.72494  3.29354  2.67741  2.69355  4.24690  2.90347  2.73739  3.18146  2.89801  2.37887  2.77519  2.98518  4.58477  3.61503
          0.01818  4.41224  5.13459  0.61958  0.77255  0.48576  0.95510
    373   2.77423  4.66255  3.36108  2.88995  3.73820  3.60366  2.90051  2.62380  2.78800  2.91303  3.83160  3.32265  1.50660  3.19107  3.14094  2.91243  3.03890  2.99593  5.16655  3.82604    620 - -
          2.68618  4.42225  2.77519  2.73123  3.46354  2.40513  3.72494  3.29354  2.67741  2.69355  4.24690  2.90347  2.73739  3.18146  2.89801  2.37887  2.77519  2.98518  4.58477  3.61503
          0.01818  4.41224  5.13459  0.61958  0.77255  0.48576  0.95510
    374   2.98717  5.56962  1.78368  1.35817  4.87925  2.84008  3.85091  4.39109  2.28257  3.86096  4.65256  2.89148  3.98313  2.98583  3.29687  2.89550  3.24838  3.94723  6.00150  4.52609    621 - -
          2.68618  4.42225  2.77519  2.73123  3.46354  2.40513  3.72494  3.29354  2.67741  2.69355  4.24690  2.90347  2.73739  3.18146  2.89801  2.37887  2.77519  2.98518  4.58477  3.61503
          0.01818  4.41224  5.13459  0.61958  0.77255  0.48576  0.95510
    375   3.68002  5.78755  0.37877  2.84495  5.26314  3.72233  4.54245  4.99868  3.74619  4.51589  5.53761  3.41767  4.41267  3.80358  4.31188  3.60207  4.03950  4.58849  6.30909  5.08771    622 - -
          2.68618  4.42225  2.77519  2.73123  3.46354  2.40513  3.72494  3.29354  2.67741  2.69355  4.24690  2.90347  2.73739  3.18146  2.89801  2.37887  2.77519  2.98518  4.58477  3.61503
          0.01818  4.41224  5.13459  0.61958  0.77255  0.48576  0.95510
    376   3.71411  4.99309  5.35909  4.80118  3.20504  4.98090  5.25602  2.42474  4.60590  0.76784  1.66466  5.05205  5.08307  4.64088  4.65460  4.36612  3.92652  2.65620  5.39239  4.37684    623 - -
          2.68618  4.42225  2.77519  2.73123  3.46354  2.40513  3.72494  3.29354  2.67741  2.69355  4.24690  2.90347  2.73739  3.18146  2.89801  2.37887  2.77519  2.98518  4.58477  3.61503
          0.01818  4.41224  5.13459  0.61958  0.77255  0.48576  0.95510
    377   2.67596  4.88432  2.99846  2.31458  4.37906  2.88965  3.84367  3.81674  2.66201  3.39821  4.19794  3.07331  1.91435  2.99335  3.12625  2.09148  2.48354  3.41909  5.61053  4.26530    624 - -
          2.68618  4.42225  2.77519  2.73123  3.46354  2.40513  3.72494  3.29354  2.67741  2.69355  4.24690  2.90347  2.73739  3.18146  2.89801  2.37887  2.77519  2.98518  4.58477  3.61503
          0.01818  4.41224  5.13459  0.61958  0.77255  0.48576  0.95510
    378   2.73792  4.13630  4.49916  3.90166  2.44936  3.89656  4.21193  1.87094  3.73287  1.97840  3.19971  3.98650  4.25233  3.89714  3.81350  3.20199  2.51196  2.01272  4.74926  2.65495    625 - -
          2.68618  4.42225  2.77519  2.73123  3.46354  2.40513  3.72494  3.29354  2.67741  2.69355  4.24690  2.90347  2.73739  3.18146  2.89801  2.37887  2.77519  2.98518  4.58477  3.61503
          0.01818  4.41224  5.13459  0.61958  0.77255  0.48576  0.95510
    379   3.60937  4.86058  5.43997  4.86762  3.27274  4.96486  5.28901  1.49776  4.72882  0.90963  2.35453  5.07096  5.07250  4.71498  4.75169  4.33585  3.82368  2.38911  5.42922  4.42533    626 - -
          2.68618  4.42225  2.77519  2.73123  3.46354  2.40513  3.72494  3.29354  2.67741  2.69355  4.24690  2.90347  2.73739  3.18146  2.89801  2.37887  2.77519  2.98518  4.58477  3.61503
          0.01818  4.41224  5.13459  0.61958  0.77255  0.48576  0.95510
    380   3.35177  5.50575  3.83247  3.04960  5.05266  3.94328  3.77934  4.35253  1.11586  3.71208  4.57444  3.43085  4.27362  2.46649  1.43444  3.31917  3.48247  4.02172  5.69371  4.56647    627 - -
          2.68618  4.42225  2.77519  2.73123  3.46354  2.40513  3.72494  3.29354  2.67741  2.69355  4.24690  2.90347  2.73739  3.18146  2.89801  2.37887  2.77519  2.98518  4.58477  3.61503
          0.01818  4.41224  5.13459  0.61958  0.77255  0.48576  0.95510
    381   2.85818  5.39601  2.08909  1.69588  4.72592  3.45356  3.75615  4.21971  1.90314  3.68946  4.45566  2.91210  3.93054  2.29377  3.05137  2.79296  3.10209  3.78145  5.81951  4.38537    628 - -
          2.68618  4.42225  2.77519  2.73123  3.46354  2.40513  3.72494  3.29354  2.67741  2.69355  4.24690  2.90347  2.73739  3.18146  2.89801  2.37887  2.77519  2.98518  4.58477  3.61503
          0.01818  4.41224  5.13459  0.61958  0.77255  0.48576  0.95510
    382   1.99685  4.35297  4.46749  3.92344  3.62040  4.06411  4.56425  1.42603  3.82272  2.47027  3.53351  4.12661  4.46743  4.06978  4.03056  3.39860  2.53213  1.65000  5.26156  4.05972    629 - -
          2.68618  4.42225  2.77519  2.73123  3.46354  2.40513  3.72494  3.29354  2.67741  2.69355  4.24690  2.90347  2.73739  3.18146  2.89801  2.37887  2.77519  2.98518  4.58477  3.61503
          0.01818  4.41224  5.13459  0.61958  0.77255  0.48576  0.95510
    383   3.94319  5.29650  4.44154  4.16761  2.24203  4.53348  2.49083  3.96721  3.95813  3.26195  4.49650  4.14816  4.89546  4.17191  4.09882  3.94739  4.17050  3.83565  3.90632  0.63623    630 - -
          2.68618  4.42225  2.77519  2.73123  3.46354  2.40513  3.72494  3.29354  2.67741  2.69355  4.24690  2.90347  2.73739  3.18146  2.89801  2.37887  2.77519  2.98518  4.58477  3.61503
          0.01818  4.41224  5.13459  0.61958  0.77255  0.48576  0.95510
    384   2.91128  5.30842  2.75072  1.20010  4.65324  3.50028  3.80476  4.09239  2.19775  3.61410  4.41938  2.99270  3.98531  2.93861  2.97392  2.87011  2.56117  3.70224  5.77092  4.38971    631 - -
          2.68618  4.42225  2.77519  2.73123  3.46354  2.40513  3.72494  3.29354  2.67741  2.69355  4.24690  2.90347  2.73739  3.18146  2.89801  2.37887  2.77519  2.98518  4.58477  3.61503
          0.01818  4.41224  5.13459  0.61958  0.77255  0.48576  0.95510
    385   2.57995  4.53669  3.42285  2.96864  4.12845  3.37230  4.06509  3.48857  2.96511  3.18872  4.03957  2.60167  3.95283  3.29633  3.35071  2.36714  1.30135  2.64736  5.48412  4.22129    632 - -
          2.68618  4.42225  2.77519  2.73123  3.46354  2.40513  3.72494  3.29354  2.67741  2.69355  4.24690  2.90347  2.73739  3.18146  2.89801  2.37887  2.77519  2.98518  4.58477  3.61503
          0.01818  4.41224  5.13459  0.61958  0.77255  0.48576  0.95510
    386   3.36772  4.62003  5.28821  4.82263  3.90896  4.84076  5.54862  1.49676  4.72895  2.37075  3.67839  4.99476  5.12803  4.99511  4.90727  4.26505  3.63856  0.73225  5.95992  4.73831    633 - -
          2.68618  4.42225  2.77519  2.73123  3.46354  2.40513  3.72494  3.29354  2.67741  2.69355  4.24690  2.90347  2.73739  3.18146  2.89801  2.37887  2.77519  2.98518  4.58477  3.61503
          0.01818  4.41224  5.13459  0.61958  0.77255  0.48576  0.95510
    387   3.31022  4.60054  5.14158  4.59094  3.48944  4.65958  5.08746  1.43045  4.46233  1.95408  1.59359  4.75687  4.90251  4.60201  4.56461  4.01806  3.54870  1.63413  5.45609  4.33851    634 - -
          2.68618  4.42225  2.77519  2.73123  3.46354  2.40513  3.72494  3.29354  2.67741  2.69355  4.24690  2.90347  2.73739  3.18146  2.89801  2.37887  2.77519  2.98518  4.58477  3.61503
          0.01818  4.41224  5.13459  0.61958  0.77255  0.48576  0.95510
    388   2.74965  4.88953  3.16007  2.62633  4.18573  3.54630  3.77083  3.54381  1.59428  3.18355  4.01669  2.65165  3.95983  2.92954  2.87543  2.79762  2.64369  2.27113  5.42791  4.12159    635 - -
          2.68618  4.42225  2.77519  2.73123  3.46354  2.40513  3.72494  3.29354  2.67741  2.69355  4.24690  2.90347  2.73739  3.18146  2.89801  2.37887  2.77519  2.98518  4.58477  3.61503
          0.01818  4.41224  5.13459  0.61958  0.77255  0.48576  0.95510
    389   2.38843  4.96328  2.72944  2.29628  4.22693  3.49024  3.68944  3.65327  1.81819  2.53269  3.35346  3.00120  3.88361  2.82327  2.92678  2.69538  2.91438  3.30671  5.44746  4.09512    636 - -
          2.68618  4.42225  2.77519  2.73123  3.46354  2.40513  3.72494  3.29354  2.67741  2.69355  4.24690  2.90347  2.73739  3.18146  2.89801  2.37887  2.77519  2.98518  4.58477  3.61503
          0.01818  4.41224  5.13459  0.61958  0.77255  0.48576  0.95510
    390   2.73190  3.66127  2.51402  2.21989  4.38953  1.85675  3.71894  3.83705  2.22108  3.38509  4.17098  2.96997  3.89611  2.84651  2.98499  2.72083  2.97277  3.46006  5.57564  4.19815    637 - -
          2.68618  4.42225  2.77519  2.73123  3.46354  2.40513  3.72494  3.29354  2.67741  2.69355  4.24690  2.90347  2.73739  3.18146  2.89801  2.37887  2.77519  2.98518  4.58477  3.61503
          0.01818  4.41224  5.13459  0.61958  0.77255  0.48576  0.95510
    391   2.73262  4.94434  2.95827  2.61540  4.54675  2.16346  3.91387  4.00775  2.70233  3.56646  4.36764  3.10329  3.94965  1.62258  3.13583  2.00058  3.05371  3.57148  5.74205  4.39411    638 - -
          2.68618  4.42225  2.77519  2.73123  3.46354  2.40513  3.72494  3.29354  2.67741  2.69355  4.24690  2.90347  2.73739  3.18146  2.89801  2.37887  2.77519  2.98518  4.58477  3.61503
          0.01818  4.41224  5.13459  0.61958  0.77255  0.48576  0.95510
    392   2.40768  4.24591  3.93105  3.35986  3.39171  3.74169  4.07253  2.09348  3.27490  2.44483  2.91503  3.65177  4.13147  3.53579  3.53426  2.58877  1.91850  2.20580  4.89553  3.69019    639 - -
          2.68618  4.42225  2.77519  2.73123  3.46354  2.40513  3.72494  3.29354  2.67741  2.69355  4.24690  2.90347  2.73739  3.18146  2.89801  2.37887  2.77519  2.98518  4.58477  3.61503
          0.01818  4.41224  5.13459  0.61958  0.77255  0.48576  0.95510
    393   1.52170  4.70571  3.20201  2.75393  4.32262  3.36799  3.94982  3.74674  2.78219  3.36110  4.17433  3.19218  3.09517  2.67244  3.21125  1.80306  2.95026  3.34085  5.59512  4.28921    640 - -
          2.68553  4.42246  2.77541  2.73145  3.46375  2.40454  3.72516  3.29375  2.67762  2.69376  4.24711  2.90368  2.73761  3.18168  2.89822  2.37830  2.77541  2.98514  4.58498  3.61525
          0.58350  1.11925  2.15821  1.02883  0.44227  0.48576  0.95510
    394   3.63355  4.89015  4.88567  4.50492  0.96870  4.53181  3.77542  3.15755  4.33303  1.95572  3.75377  4.29844  4.81905  4.30622  4.35010  3.88090  3.85133  3.13187  3.92700  1.83034    644 - -
          2.68618  4.42225  2.77519  2.73123  3.46354  2.40513  3.72494  3.29354  2.67741  2.69355  4.24690  2.90347  2.73739  3.18146  2.89801  2.37887  2.77519  2.98518  4.58477  3.61503
          0.02044  4.29611  5.01846  0.61958  0.77255  0.39805  1.11361
    395   2.76500  3.21003  3.49338  2.89581  3.83334  3.65378  3.85429  3.15742  2.26482  2.86100  3.74446  3.32320  4.04300  3.09307  1.79107  2.91453  2.99551  2.11922  5.18545  3.94429    645 - -
          2.68618  4.42225  2.77519  2.73123  3.46354  2.40513  3.72494  3.29354  2.67741  2.69355  4.24690  2.90347  2.73739  3.18146  2.89801  2.37887  2.77519  2.98518  4.58477  3.61503
          0.01818  4.41224  5.13459  0.61958  0.77255  0.48576  0.95510
    396   2.50242  4.45922  3.64886  3.48144  4.80444  2.28943  4.62569  4.31075  3.65462  3.97034  4.77567  3.60357  3.97063  3.90921  3.94955  0.70551  3.02533  3.63266  6.11007  4.90942    646 - -
          2.68618  4.42225  2.77519  2.73123  3.46354  2.40513  3.72494  3.29354  2.67741  2.69355  4.24690  2.90347  2.73739  3.18146  2.89801  2.37887  2.77519  2.98518  4.58477  3.61503
          0.01818  4.41224  5.13459  0.61958  0.77255  0.48576  0.95510
    397   3.02653  5.37363  3.11116  2.63950  4.78008  3.65435  3.76119  4.19703  1.26773  3.63952  4.45079  2.53494  4.06867  1.99254  2.53941  2.98647  3.23170  3.81432  5.71067  4.42192    647 - -
          2.68618  4.42225  2.77519  2.73123  3.46354  2.40513  3.72494  3.29354  2.67741  2.69355  4.24690  2.90347  2.73739  3.18146  2.89801  2.37887  2.77519  2.98518  4.58477  3.61503
          0.01818  4.41224  5.13459  0.61958  0.77255  0.48576  0.95510
    398   2.64516  4.56368  3.67338  3.48114  4.62450  3.31267  4.58117  3.97705  3.52085  3.70112  4.62181  3.65901  0.76125  3.87396  3.79191  2.82385  2.45177  3.49497  5.96418  4.76767    648 - -
          2.68618  4.42225  2.77519  2.73123  3.46354  2.40513  3.72494  3.29354  2.67741  2.69355  4.24690  2.90347  2.73739  3.18146  2.89801  2.37887  2.77519  2.98518  4.58477  3.61503
          0.01818  4.41224  5.13459  0.61958  0.77255  0.48576  0.95510
    399   4.11566  5.38141  4.68178  4.53852  2.52773  4.49535  4.00894  4.06597  4.38666  3.37228  4.68543  4.45076  4.96827  4.55110  4.44524  4.18476  4.41131  3.96462  4.18204  0.39404    649 - -
          2.68618  4.42225  2.77519  2.73123  3.46354  2.40513  3.72494  3.29354  2.67741  2.69355  4.24690  2.90347  2.73739  3.18146  2.89801  2.37887  2.77519  2.98518  4.58477  3.61503
          0.01818  4.41224  5.13459  0.61958  0.77255  0.48576  0.95510
    400   3.73605  5.46791  4.29116  3.72673  4.96925  4.07302  4.37578  4.58178  2.66326  3.99800  5.01055  4.03055  4.57383  3.59322  0.39823  3.81200  3.98058  4.28784  5.84504  4.81160    650 - -
          2.68618  4.42225  2.77519  2.73123  3.46354  2.40513  3.72494  3.29354  2.67741  2.69355  4.24690  2.90347  2.73739  3.18146  2.89801  2.37887  2.77519  2.98518  4.58477  3.61503
          0.01818  4.41224  5.13459  0.61958  0.77255  0.48576  0.95510
    401   3.41230  4.73643  4.83446  4.36965  1.03031  4.42073  3.97441  2.96874  4.20355  2.32485  2.35814  4.29596  4.72326  4.24952  4.25580  3.75243  3.63529  2.93372  4.18594  2.10345    651 - -
          2.68618  4.42225  2.77519  2.73123  3.46354  2.40513  3.72494  3.29354  2.67741  2.69355  4.24690  2.90347  2.73739  3.18146  2.89801  2.37887  2.77519  2.98518  4.58477  3.61503
          0.01818  4.41224  5.13459  0.61958  0.77255  0.48576  0.95510
    402   2.42708  4.25837  3.83526  3.25988  3.37161  3.10252  4.00442  2.37610  2.67326  1.73543  2.62400  3.58017  4.09840  3.44571  3.44176  2.99244  2.91223  2.49081  4.86331  3.65565    652 - -
          2.68618  4.42225  2.77519  2.73123  3.46354  2.40513  3.72494  3.29354  2.67741  2.69355  4.24690  2.90347  2.73739  3.18146  2.89801  2.37887  2.77519  2.98518  4.58477  3.61503
          0.01818  4.41224  5.13459  0.61958  0.77255  0.48576  0.95510
    403   2.53437  3.01490  4.68464  4.12432  3.52686  4.11914  4.58277  1.67812  3.98962  2.41944  3.46217  4.23886  4.49498  4.19432  4.11801  3.45464  2.69949  1.25773  5.15968  3.96581    653 - -
          2.68618  4.42225  2.77519  2.73123  3.46354  2.40513  3.72494  3.29354  2.67741  2.69355  4.24690  2.90347  2.73739  3.18146  2.89801  2.37887  2.77519  2.98518  4.58477  3.61503
          0.01818  4.41224  5.13459  0.61958  0.77255  0.48576  0.95510
    404   3.03201  5.35085  2.76911  2.54826  4.67668  3.53232  3.90815  4.24135  2.61446  3.74077  4.58485  1.96021  4.06944  1.22085  2.99466  2.99607  3.30253  3.84626  5.81797  4.43231    654 - -
          2.68618  4.42225  2.77519  2.73123  3.46354  2.40513  3.72494  3.29354  2.67741  2.69355  4.24690  2.90347  2.73739  3.18146  2.89801  2.37887  2.77519  2.98518  4.58477  3.61503
          0.01818  4.41224  5.13459  0.61958  0.77255  0.48576  0.95510
    405   3.29663  5.25058  3.17986  3.13620  4.71491  3.65232  4.52187  4.58496  3.49703  4.17231  5.15031  0.47497  4.34286  3.82446  3.84631  3.36023  3.71266  4.14654  5.95199  4.64671    655 - -
          2.68618  4.42225  2.77519  2.73123  3.46354  2.40513  3.72494  3.29354  2.67741  2.69355  4.24690  2.90347  2.73739  3.18146  2.89801  2.37887  2.77519  2.98518  4.58477  3.61503
          0.01818  4.41224  5.13459  0.61958  0.77255  0.48576  0.95510
    406   3.47236  5.16004  4.25188  4.23249  5.30058  0.23428  5.28335  5.06668  4.48397  4.63576  5.63921  4.41909  4.56298  4.76627  4.62806  3.66439  3.99304  4.49018  6.21894  5.43193    656 - -
          2.68618  4.42225  2.77519  2.73123  3.46354  2.40513  3.72494  3.29354  2.67741  2.69355  4.24690  2.90347  2.73739  3.18146  2.89801  2.37887  2.77519  2.98518  4.58477  3.61503
          0.01818  4.41224  5.13459  0.61958  0.77255  0.48576  0.95510
    407   2.70909  1.60446  1.66862  2.85315  4.37793  2.70120  4.12925  3.77775  3.07516  3.45297  4.30087  3.28181  4.00331  3.34680  3.50771  2.81585  3.08089  3.38521  5.69351  4.40540    657 - -
          2.68618  4.42225  2.77519  2.73123  3.46354  2.40513  3.72494  3.29354  2.67741  2.69355  4.24690  2.90347  2.73739  3.18146  2.89801  2.37887  2.77519  2.98518  4.58477  3.61503
          0.01818  4.41224  5.13459  0.61958  0.77255  0.48576  0.95510
    408   4.29019  5.34939  5.17511  5.00724  1.47768  4.87619  3.68067  3.90136  4.81634  3.12082  4.45829  4.47534  5.15654  4.60651  4.71745  4.27817  4.49984  3.84930  3.77360  0.65610    658 - -
          2.68618  4.42225  2.77519  2.73123  3.46354  2.40513  3.72494  3.29354  2.67741  2.69355  4.24690  2.90347  2.73739  3.18146  2.89801  2.37887  2.77519  2.98518  4.58477  3.61503
          0.01818  4.41224  5.13459  0.61958  0.77255  0.48576  0.95510
    409   2.51653  4.48844  5.04173  4.51204  3.75445  4.58417  5.09878  1.31106  4.40818  2.11377  3.58146  4.67603  4.88158  4.63463  4.56493  3.94651  3.44843  1.15054  5.60121  4.40415    659 - -
          2.68618  4.42225  2.77519  2.73123  3.46354  2.40513  3.72494  3.29354  2.67741  2.69355  4.24690  2.90347  2.73739  3.18146  2.89801  2.37887  2.77519  2.98518  4.58477  3.61503
          0.01818  4.41224  5.13459  0.61958  0.77255  0.48576  0.95510
    410   2.83932  4.35000  4.11423  3.53473  3.41187  3.93330  4.22495  2.45799  2.54546  1.79039  2.84327  3.82682  4.28725  3.67844  3.61506  3.21943  3.07201  1.49596  5.00660  3.81521    660 - -
          2.68618  4.42225  2.77519  2.73123  3.46354  2.40513  3.72494  3.29354  2.67741  2.69355  4.24690  2.90347  2.73739  3.18146  2.89801  2.37887  2.77519  2.98518  4.58477  3.61503
          0.01818  4.41224  5.13459  0.61958  0.77255  0.48576  0.95510
    411   3.64533  4.89286  5.42385  4.89018  3.33381  5.00885  5.36811  1.51073  4.72856  0.78956  3.10688  5.11126  5.13196  4.77780  4.78350  4.40905  3.87131  2.28541  5.51046  4.45719    661 - -
          2.68618  4.42225  2.77519  2.73123  3.46354  2.40513  3.72494  3.29354  2.67741  2.69355  4.24690  2.90347  2.73739  3.18146  2.89801  2.37887  2.77519  2.98518  4.58477  3.61503
          0.01818  4.41224  5.13459  0.61958  0.77255  0.48576  0.95510
    412   2.90524  5.35000  2.65320  1.33737  4.68997  3.46317  3.81721  4.16781  2.62572  3.67349  4.46975  2.95085  3.96985  2.43767  3.10874  1.99248  3.16151  3.75691  5.82740  4.41249    662 - -
          2.68618  4.42225  2.77519  2.73123  3.46354  2.40513  3.72494  3.29354  2.67741  2.69355  4.24690  2.90347  2.73739  3.18146  2.89801  2.37887  2.77519  2.98518  4.58477  3.61503
          0.01818  4.41224  5.13459  0.61958  0.77255  0.48576  0.95510
    413   2.81613  4.65154  4.03540  3.85601  4.57478  3.46297  4.81510  3.77932  3.81150  3.62025  4.65830  3.94231  4.21945  4.18235  4.01810  3.02636  0.50922  3.40556  5.95382  4.80085    663 - -
          2.68618  4.42225  2.77519  2.73123  3.46354  2.40513  3.72494  3.29354  2.67741  2.69355  4.24690  2.90347  2.73739  3.18146  2.89801  2.37887  2.77519  2.98518  4.58477  3.61503
          0.01818  4.41224  5.13459  0.61958  0.77255  0.48576  0.95510
    414   3.25190  5.86326  1.94954  0.79181  5.15784  3.45475  4.04030  4.70636  3.09827  4.18606  5.05646  2.91809  4.10043  3.21326  3.71717  3.11546  3.55031  4.26156  6.31463  4.79146    664 - -
          2.68618  4.42225  2.77519  2.73123  3.46354  2.40513  3.72494  3.29354  2.67741  2.69355  4.24690  2.90347  2.73739  3.18146  2.89801  2.37887  2.77519  2.98518  4.58477  3.61503
          0.01818  4.41224  5.13459  0.61958  0.77255  0.48576  0.95510
    415   4.37657  5.52767  5.00104  4.86144  3.42724  4.41397  4.72413  4.47241  4.60408  3.75818  5.07208  4.91932  4.97980  4.95874  4.62464  4.57571  4.71135  4.37346  0.26338  3.40699    665 - -
          2.68618  4.42225  2.77519  2.73123  3.46354  2.40513  3.72494  3.29354  2.67741  2.69355  4.24690  2.90347  2.73739  3.18146  2.89801  2.37887  2.77519  2.98518  4.58477  3.61503
          0.01818  4.41224  5.13459  0.61958  0.77255  0.48576  0.95510
    416   2.46787  4.41163  3.75647  3.45326  4.57133  3.19311  4.49878  3.96220  3.46923  3.67603  4.50868  3.58108  3.94762  3.77165  3.77094  1.10262  1.47311  3.41342  5.91719  4.70405    666 - -
          2.68618  4.42225  2.77519  2.73123  3.46354  2.40513  3.72494  3.29354  2.67741  2.69355  4.24690  2.90347  2.73739  3.18146  2.89801  2.37887  2.77519  2.98518  4.58477  3.61503
          0.01818  4.41224  5.13459  0.61958  0.77255  0.48576  0.95510
    417   2.46766  4.41091  3.76725  3.51915  4.65201  3.17838  4.57236  4.05421  3.55645  3.77340  4.60732  3.61194  3.95440  3.85569  3.83851  0.75104  2.23255  3.46852  5.99716  4.78794    667 - -
          2.68618  4.42225  2.77519  2.73123  3.46354  2.40513  3.72494  3.29354  2.67741  2.69355  4.24690  2.90347  2.73739  3.18146  2.89801  2.37887  2.77519  2.98518  4.58477  3.61503
          0.01818  4.41224  5.13459  0.61958  0.77255  0.48576  0.95510
    418   4.03825  5.28685  4.99480  4.83848  0.42290  4.53688  4.24269  3.53555  4.74297  2.79026  4.19826  4.67880  5.00342  4.76680  4.72715  4.25782  4.34966  3.56102  4.38450  2.70590    668 - -
          2.68618  4.42225  2.77519  2.73123  3.46354  2.40513  3.72494  3.29354  2.67741  2.69355  4.24690  2.90347  2.73739  3.18146  2.89801  2.37887  2.77519  2.98518  4.58477  3.61503
          0.01818  4.41224  5.13459  0.61958  0.77255  0.48576  0.95510
    419   3.37901  4.61920  5.32888  4.86102  3.91999  4.88189  5.58733  1.34881  4.77475  2.37474  3.68182  5.03240  5.15329  5.03559  4.95018  4.30611  3.64651  0.79947  5.98091  4.76253    669 - -
          2.68618  4.42225  2.77519  2.73123  3.46354  2.40513  3.72494  3.29354  2.67741  2.69355  4.24690  2.90347  2.73739  3.18146  2.89801  2.37887  2.77519  2.98518  4.58477  3.61503
          0.01818  4.41224  5.13459  0.61958  0.77255  0.48576  0.95510
    420   3.29663  5.25058  3.17986  3.13620  4.71491  3.65232  4.52187  4.58496  3.49703  4.17231  5.15031  0.47497  4.34286  3.82446  3.84631  3.36023  3.71266  4.14654  5.95199  4.64671    670 - -
          2.68618  4.42225  2.77519  2.73123  3.46354  2.40513  3.72494  3.29354  2.67741  2.69355  4.24690  2.90347  2.73739  3.18146  2.89801  2.37887  2.77519  2.98518  4.58477  3.61503
          0.01818  4.41224  5.13459  0.61958  0.77255  0.48576  0.95510
    421   3.62783  5.25737  4.29509  4.23208  5.13001  3.91641  5.23205  4.85820  4.34425  4.40461  5.49778  4.47129  0.24491  4.71262  4.49738  3.81883  4.11476  4.43278  6.12826  5.26746    671 - -
          2.68618  4.42225  2.77519  2.73123  3.46354  2.40513  3.72494  3.29354  2.67741  2.69355  4.24690  2.90347  2.73739  3.18146  2.89801  2.37887  2.77519  2.98518  4.58477  3.61503
          0.01818  4.41224  5.13459  0.61958  0.77255  0.48576  0.95510
    422   4.37657  5.52767  5.00104  4.86144  3.42724  4.41397  4.72413  4.47241  4.60408  3.75818  5.07208  4.91932  4.97980  4.95874  4.62464  4.57571  4.71135  4.37346  0.26338  3.40699    672 - -
          2.68618  4.42225  2.77519  2.73123  3.46354  2.40513  3.72494  3.29354  2.67741  2.69355  4.24690  2.90347  2.73739  3.18146  2.89801  2.37887  2.77519  2.98518  4.58477  3.61503
          0.01818  4.41224  5.13459  0.61958  0.77255  0.48576  0.95510
    423   2.47018  4.41280  3.76527  3.53212  4.66621  3.17709  4.58839  4.07218  3.57589  3.79320  4.62913  3.61866  3.95750  3.87506  3.85290  0.71656  2.35897  3.48016  6.01251  4.80272    673 - -
          2.68618  4.42225  2.77519  2.73123  3.46354  2.40513  3.72494  3.29354  2.67741  2.69355  4.24690  2.90347  2.73739  3.18146  2.89801  2.37887  2.77519  2.98518  4.58477  3.61503
          0.01818  4.41224  5.13459  0.61958  0.77255  0.48576  0.95510
    424   3.14352  5.35695  3.52240  2.87155  4.84037  2.78879  3.77398  4.19857  1.41308  3.62465  4.46144  3.30531  4.16364  2.89714  1.37298  3.12561  3.32343  3.84531  5.66606  4.46619    674 - -
          2.68618  4.42225  2.77519  2.73123  3.46354  2.40513  3.72494  3.29354  2.67741  2.69355  4.24690  2.90347  2.73739  3.18146  2.89801  2.37887  2.77519  2.98518  4.58477  3.61503
          0.01818  4.41224  5.13459  0.61958  0.77255  0.48576  0.95510
    425   2.89634  5.31015  3.07040  1.91226  4.69733  3.58948  3.70881  4.13277  1.58884  3.58265  4.36410  2.58213  3.98773  2.81892  2.06107  2.85669  3.10827  3.72880  5.67218  4.34452    675 - -
          2.68618  4.42225  2.77519  2.73123  3.46354  2.40513  3.72494  3.29354  2.67741  2.69355  4.24690  2.90347  2.73739  3.18146  2.89801  2.37887  2.77519  2.98518  4.58477  3.61503
          0.01818  4.41224  5.13459  0.61958  0.77255  0.48576  0.95510
    426   3.55590  4.87646  5.19984  4.69790  3.33450  4.78563  5.22056  2.29563  4.51175  0.65965  3.13555  4.91108  5.01464  4.63890  4.60542  4.19575  3.80677  1.96771  5.46411  4.36973    676 - -
          2.68618  4.42225  2.77519  2.73123  3.46354  2.40513  3.72494  3.29354  2.67741  2.69355  4.24690  2.90347  2.73739  3.18146  2.89801  2.37887  2.77519  2.98518  4.58477  3.61503
          0.01818  4.41224  5.13459  0.61958  0.77255  0.48576  0.95510
    427   3.55700  5.67440  2.87650  0.44898  5.11108  3.72743  4.40821  4.68797  3.37191  4.22743  5.21573  3.40280  4.36818  3.63625  3.81277  3.50258  3.87732  4.32752  6.17069  4.94583    677 - -
          2.68618  4.42225  2.77519  2.73123  3.46354  2.40513  3.72494  3.29354  2.67741  2.69355  4.24690  2.90347  2.73739  3.18146  2.89801  2.37887  2.77519  2.98518  4.58477  3.61503
          0.01818  4.41224  5.13459  0.61958  0.77255  0.48576  0.95510
    428   4.03825  5.28685  4.99480  4.83848  0.42290  4.53688  4.24269  3.53555  4.74297  2.79026  4.19826  4.67880  5.00342  4.76680  4.72715  4.25782  4.34966  3.56102  4.38450  2.70590    678 - -
          2.68618  4.42225  2.77519  2.73123  3.46354  2.40513  3.72494  3.29354  2.67741  2.69355  4.24690  2.90347  2.73739  3.18146  2.89801  2.37887  2.77519  2.98518  4.58477  3.61503
          0.01818  4.41224  5.13459  0.61958  0.77255  0.48576  0.95510
    429   3.35455  4.62151  5.24360  4.78248  3.89830  4.79251  5.50840  1.60564  4.67995  2.36836  3.67696  4.95369  5.09947  4.95310  4.86095  4.21831  3.63007  0.69481  5.93881  4.71239    679 - -
          2.68618  4.42225  2.77519  2.73123  3.46354  2.40513  3.72494  3.29354  2.67741  2.69355  4.24690  2.90347  2.73739  3.18146  2.89801  2.37887  2.77519  2.98518  4.58477  3.61503
          0.01818  4.41224  5.13459  0.61958  0.77255  0.48576  0.95510
    430   3.39442  4.62857  5.35671  4.88838  3.90412  4.90890  5.60948  0.92072  4.80315  2.34413  3.66185  5.05987  5.16905  5.05487  4.97279  4.33459  3.66008  1.17122  5.98049  4.77078    680 - -
          2.68618  4.42225  2.77519  2.73123  3.46354  2.40513  3.72494  3.29354  2.67741  2.69355  4.24690  2.90347  2.73739  3.18146  2.89801  2.37887  2.77519  2.98518  4.58477  3.61503
          0.01818  4.41224  5.13459  0.61958  0.77255  0.48576  0.95510
    431   3.47236  5.16004  4.25188  4.23249  5.30058  0.23428  5.28335  5.06668  4.48397  4.63576  5.63921  4.41909  4.56298  4.76627  4.62806  3.66439  3.99304  4.49018  6.21894  5.43193    681 - -
          2.68618  4.42225  2.77519  2.73123  3.46354  2.40513  3.72494  3.29354  2.67741  2.69355  4.24690  2.90347  2.73739  3.18146  2.89801  2.37887  2.77519  2.98518  4.58477  3.61503
          0.01818  4.41224  5.13459  0.61958  0.77255  0.48576  0.95510
    432   2.77832  4.99421  3.15811  2.58611  4.17905  3.57207  2.17587  3.67847  1.85210  2.83297  4.06297  3.09061  3.95620  2.55101  2.77225  2.79789  2.99897  3.34945  5.39935  3.15581    682 - -
          2.68618  4.42225  2.77519  2.73123  3.46354  2.40513  3.72494  3.29354  2.67741  2.69355  4.24690  2.90347  2.73739  3.18146  2.89801  2.37887  2.77519  2.98518  4.58477  3.61503
          0.01818  4.41224  5.13459  0.61958  0.77255  0.48576  0.95510
    433   3.78629  5.44195  3.84755  3.69162  3.83234  4.04120  0.38992  4.58275  3.52963  3.98852  5.10035  4.06592  4.63620  4.07465  3.74530  3.86284  4.12188  4.30700  5.27683  3.77468    683 - -
          2.68618  4.42225  2.77519  2.73123  3.46354  2.40513  3.72494  3.29354  2.67741  2.69355  4.24690  2.90347  2.73739  3.18146  2.89801  2.37887  2.77519  2.98518  4.58477  3.61503
          0.01818  4.41224  5.13459  0.61958  0.77255  0.48576  0.95510
    434   3.12826  5.21767  3.61771  2.93323  4.44177  3.82445  3.77875  3.93819  1.85832  3.43501  4.30020  3.35066  4.17926  2.93322  1.16677  3.14555  3.30322  3.63692  5.48386  2.69132    684 - -
          2.68618  4.42225  2.77519  2.73123  3.46354  2.40513  3.72494  3.29354  2.67741  2.69355  4.24690  2.90347  2.73739  3.18146  2.89801  2.37887  2.77519  2.98518  4.58477  3.61503
          0.01818  4.41224  5.13459  0.61958  0.77255  0.48576  0.95510
    435   3.39451  4.62886  5.35617  4.88787  3.90325  4.90838  5.60877  0.91646  4.80243  2.34307  3.66110  5.05941  5.16869  5.05403  4.97199  4.33409  3.66021  1.17730  5.97972  4.77018    685 - -
          2.68618  4.42225  2.77519  2.73123  3.46354  2.40513  3.72494  3.29354  2.67741  2.69355  4.24690  2.90347  2.73739  3.18146  2.89801  2.37887  2.77519  2.98518  4.58477  3.61503
          0.01818  4.41224  5.13459  0.61958  0.77255  0.48576  0.95510
    436   3.45552  4.73162  5.31033  4.73451  2.48446  4.77122  5.08489  1.73673  4.59574  0.93279  3.06386  4.88538  4.94241  4.60810  4.61970  4.12598  3.67502  2.07135  5.30656  4.23257    686 - -
          2.68618  4.42225  2.77519  2.73123  3.46354  2.40513  3.72494  3.29354  2.67741  2.69355  4.24690  2.90347  2.73739  3.18146  2.89801  2.37887  2.77519  2.98518  4.58477  3.61503
          0.01818  4.41224  5.13459  0.61958  0.77255  0.48576  0.95510
    437   2.98137  5.38721  2.92649  2.05429  4.76144  3.58712  3.76694  4.19736  1.85919  3.65376  4.45548  3.05910  4.02806  1.46579  2.68898  2.93151  3.19999  3.80251  5.74969  4.41665    687 - -
          2.68618  4.42225  2.77519  2.73123  3.46354  2.40513  3.72494  3.29354  2.67741  2.69355  4.24690  2.90347  2.73739  3.18146  2.89801  2.37887  2.77519  2.98518  4.58477  3.61503
          0.01818  4.41224  5.13459  0.61958  0.77255  0.48576  0.95510
    438   3.47236  5.16004  4.25188  4.23249  5.30058  0.23428  5.28335  5.06668  4.48397  4.63576  5.63921  4.41909  4.56298  4.76627  4.62806  3.66439  3.99304  4.49018  6.21894  5.43193    688 - -
          2.68618  4.42225  2.77519  2.73123  3.46354  2.40513  3.72494  3.29354  2.67741  2.69355  4.24690  2.90347  2.73739  3.18146  2.89801  2.37887  2.77519  2.98518  4.58477  3.61503
          0.01818  4.41224  5.13459  0.61958  0.77255  0.48576  0.95510
    439   3.62783  5.25737  4.29509  4.23208  5.13001  3.91641  5.23205  4.85820  4.34425  4.40461  5.49778  4.47129  0.24491  4.71262  4.49738  3.81883  4.11476  4.43278  6.12826  5.26746    689 - -
          2.68618  4.42225  2.77519  2.73123  3.46354  2.40513  3.72494  3.29354  2.67741  2.69355  4.24690  2.90347  2.73739  3.18146  2.89801  2.37887  2.77519  2.98518  4.58477  3.61503
          0.01818  4.41224  5.13459  0.61958  0.77255  0.48576  0.95510
    440   2.20894  4.90266  3.05798  2.32491  4.16535  3.50160  3.71925  2.94443  2.07230  3.17804  3.98987  3.03863  3.90296  2.86682  2.95123  1.97858  2.92629  3.24731  5.41411  4.07875    690 - -
          2.68618  4.42225  2.77519  2.73123  3.46354  2.40513  3.72494  3.29354  2.67741  2.69355  4.24690  2.90347  2.73739  3.18146  2.89801  2.37887  2.77519  2.98518  4.58477  3.61503
          0.01818  4.41224  5.13459  0.61958  0.77255  0.48576  0.95510
    441   2.76694  5.06225  2.47962  2.45104  4.32150  3.48373  3.75077  2.44499  2.56018  3.33346  4.14232  1.82974  3.92360  2.46751  3.03766  2.76524  3.00699  3.40365  5.54950  4.18124    691 - -
          2.68618  4.42225  2.77519  2.73123  3.46354  2.40513  3.72494  3.29354  2.67741  2.69355  4.24690  2.90347  2.73739  3.18146  2.89801  2.37887  2.77519  2.98518  4.58477  3.61503
          0.01818  4.41224  5.13459  0.61958  0.77255  0.48576  0.95510
    442   1.58835  2.68772  4.08710  3.68610  4.28950  3.21956  4.53649  3.60524  3.61251  3.37343  4.24078  3.69904  1.30117  3.88164  3.86568  2.66015  2.92404  3.16385  5.70344  4.52468    692 - -
          2.68618  4.42225  2.77519  2.73123  3.46354  2.40513  3.72494  3.29354  2.67741  2.69355  4.24690  2.90347  2.73739  3.18146  2.89801  2.37887  2.77519  2.98518  4.58477  3.61503
          0.01818  4.41224  5.13459  0.61958  0.77255  0.48576  0.95510
    443   3.27778  5.85555  0.76671  2.33368  5.17690  3.43829  4.09267  4.79337  3.21808  4.27721  5.17098  2.22972  4.11651  3.28093  3.86907  3.14327  3.60318  4.32801  6.37974  4.82663    693 - -
          2.68618  4.42225  2.77519  2.73123  3.46354  2.40513  3.72494  3.29354  2.67741  2.69355  4.24690  2.90347  2.73739  3.18146  2.89801  2.37887  2.77519  2.98518  4.58477  3.61503
          0.01818  4.41224  5.13459  0.61958  0.77255  0.48576  0.95510
    444   3.36974  4.61982  5.29542  4.82931  3.91087  4.84823  5.55533  1.47512  4.73699  2.37142  3.67891  5.00140  5.13255  5.00215  4.91483  4.27241  3.63993  0.74084  5.96354  4.74256    694 - -
          2.68618  4.42225  2.77519  2.73123  3.46354  2.40513  3.72494  3.29354  2.67741  2.69355  4.24690  2.90347  2.73739  3.18146  2.89801  2.37887  2.77519  2.98518  4.58477  3.61503
          0.01818  4.41224  5.13459  0.61958  0.77255  0.48576  0.95510
    445   3.08855  4.64421  4.39194  4.02070  0.90073  3.96690  4.24216  2.92305  3.91271  2.48054  3.70215  4.09851  4.48440  4.12351  4.07394  3.38796  2.49653  2.81547  4.64270  3.07786    695 - -
          2.68618  4.42225  2.77519  2.73123  3.46354  2.40513  3.72494  3.29354  2.67741  2.69355  4.24690  2.90347  2.73739  3.18146  2.89801  2.37887  2.77519  2.98518  4.58477  3.61503
          0.01818  4.41224  5.13459  0.61958  0.77255  0.48576  0.95510
    446   2.11674  5.14940  2.63788  2.15238  4.47289  3.45886  3.65972  3.94206  2.40337  3.44459  4.20000  2.93573  3.86135  2.34343  2.34335  2.66780  2.56260  3.52919  5.59510  4.19901    696 - -
          2.68618  4.42225  2.77519  2.73123  3.46354  2.40513  3.72494  3.29354  2.67741  2.69355  4.24690  2.90347  2.73739  3.18146  2.89801  2.37887  2.77519  2.98518  4.58477  3.61503
          0.08173  4.41224  2.71283  0.61958  0.77255  0.48576  0.95510
    447   2.31588  4.32235  3.62331  3.05583  3.45827  3.64981  3.92472  2.78365  2.99380  2.23222  2.97327  3.43357  4.03312  2.86530  3.32187  2.31464  2.88709  1.98708  4.92300  3.69861    697 - -
          2.68618  4.42225  2.77519  2.73123  3.46354  2.40513  3.72494  3.29354  2.67741  2.69355  4.24690  2.90347  2.73739  3.18146  2.89801  2.37887  2.77519  2.98518  4.58477  3.61503
          0.01936  4.34988  5.07223  0.61958  0.77255  0.43307  1.04560
    448   2.08309  3.38659  3.23314  2.68088  3.93240  3.50548  3.80343  3.32552  2.66427  2.97840  3.82246  2.78473  3.27228  2.68575  3.09679  2.09466  2.90113  2.68087  5.27217  3.98029    698 - -
          2.68618  4.42225  2.77519  2.73123  3.46354  2.40513  3.72494  3.29354  2.67741  2.69355  4.24690  2.90347  2.73739  3.18146  2.89801  2.37887  2.77519  2.98518  4.58477  3.61503
          0.07828  4.41224  2.76191  0.61958  0.77255  0.48576  0.95510
    449   2.86542  5.19207  1.71622  2.42494  4.72309  3.36715  3.93641  4.21153  2.87076  3.75705  4.57395  2.96696  1.60181  3.09786  3.39852  2.39108  3.18650  3.76584  5.93126  4.50989    699 - -
          2.68618  4.42225  2.77519  2.73123  3.46354  2.40513  3.72494  3.29354  2.67741  2.69355  4.24690  2.90347  2.73739  3.18146  2.89801  2.37887  2.77519  2.98518  4.58477  3.61503
          0.25107  4.35326  1.56463  0.61958  0.77255  0.57170  0.83141
    450   2.54444  3.17756  3.63577  3.10071  2.17646  3.49612  3.91204  2.80039  3.03824  2.52994  3.43704  2.69044  3.95363  3.32443  3.34346  2.37029  2.82372  2.56708  4.84147  3.56521    700 - -
          2.68618  4.42225  2.77519  2.73123  3.46354  2.40513  3.72494  3.29354  2.67741  2.69355  4.24690  2.90347  2.73739  3.18146  2.89801  2.37887  2.77519  2.98518  4.58477  3.61503
          0.02427  4.12646  4.84881  0.61958  0.77255  0.67849  0.70802
    451   2.38132  4.80301  2.57014  2.47200  4.03515  3.44372  3.67857  3.44955  2.27825  3.06618  3.89069  2.98866  3.85309  2.84113  2.94942  2.68031  2.48184  3.13548  5.31778  2.53235    701 - -
          2.68628  4.42235  2.77529  2.73086  3.46363  2.40522  3.72504  3.29315  2.67750  2.69338  4.24699  2.90356  2.73749  3.18156  2.89780  2.37896  2.77507  2.98528  4.58486  3.61513
          0.33398  1.28501  4.92227  0.67581  0.71079  0.50165  0.93021
    452   2.67225  2.76680  2.99262  2.26351  4.21660  3.46961  3.10899  3.64602  2.18441  3.21939  4.01763  2.60624  2.88661  2.80688  2.89122  2.68383  2.90373  3.29881  5.43217  4.08254    704 - -
          2.68618  4.42225  2.77519  2.73123  3.46354  2.40513  3.72494  3.29354  2.67741  2.69355  4.24690  2.90347  2.73739  3.18146  2.89801  2.37887  2.77519  2.98518  4.58477  3.61503
          0.01981  4.32707  5.04941  0.61958  0.77255  0.41724  1.07547
    453   2.76249  5.26164  2.20513  2.01814  4.58956  2.85943  3.70477  4.07373  2.48738  3.56195  4.31868  2.91421  3.88706  2.11102  2.99285  2.43927  2.54872  3.64540  5.70477  4.28489    705 - -
          2.68618  4.42225  2.77519  2.73123  3.46354  2.40513  3.72494  3.29354  2.67741  2.69355  4.24690  2.90347  2.73739  3.18146  2.89801  2.37887  2.77519  2.98518  4.58477  3.61503
          0.01818  4.41224  5.13459  0.61958  0.77255  0.48576  0.95510
    454   2.67842  3.34200  3.26079  2.46236  3.82161  3.56814  3.78855  2.42666  2.25588  2.86960  3.72813  3.17812  3.95445  2.68061  3.06908  2.79174  2.21009  2.93432  5.18317  3.90359    706 - -
          2.68618  4.42225  2.77519  2.73123  3.46354  2.40513  3.72494  3.29354  2.67741  2.69355  4.24690  2.90347  2.73739  3.18146  2.89801  2.37887  2.77519  2.98518  4.58477  3.61503
          0.01818  4.41224  5.13459  0.61958  0.77255  0.48576  0.95510
    455   2.72343  5.11076  2.99535  2.19758  4.42262  3.49549  3.15153  3.87189  1.99088  2.58204  4.16499  2.98168  3.88957  2.14678  2.82086  2.47782  2.95066  3.48481  5.55293  4.18530    707 - -
          2.68618  4.42225  2.77519  2.73123  3.46354  2.40513  3.72494  3.29354  2.67741  2.69355  4.24690  2.90347  2.73739  3.18146  2.89801  2.37887  2.77519  2.98518  4.58477  3.61503
          0.01818  4.41224  5.13459  0.61958  0.77255  0.48576  0.95510
    456   2.38606  4.77000  3.15222  2.61742  4.01368  3.52565  3.76925  3.40062  2.35933  2.37926  3.88275  2.27875  3.93329  2.94847  3.01227  2.75994  2.14155  3.10328  5.32148  4.01657    708 - -
          2.68618  4.42225  2.77519  2.73123  3.46354  2.40513  3.72494  3.29354  2.67741  2.69355  4.24690  2.90347  2.73739  3.18146  2.89801  2.37887  2.77519  2.98518  4.58477  3.61503
          0.01818  4.41224  5.13459  0.61958  0.77255  0.48576  0.95510
    457   2.81047  5.19261  3.03035  2.50344  4.51127  3.54378  3.69704  3.97118  1.63852  3.46788  4.25049  2.33957  3.94258  2.09536  2.72166  2.78618  3.03156  3.58371  5.59386  3.35320    709 - -
          2.68618  4.42225  2.77519  2.73123  3.46354  2.40513  3.72494  3.29354  2.67741  2.69355  4.24690  2.90347  2.73739  3.18146  2.89801  2.37887  2.77519  2.98518  4.58477  3.61503
          0.01818  4.41224  5.13459  0.61958  0.77255  0.48576  0.95510
    458   2.87800  4.32502  4.32335  2.87519  2.00024  4.00727  4.28623  1.59876  3.63458  1.97150  3.26733  3.97582  4.35029  3.85194  3.81619  3.30526  3.10993  2.31557  4.90222  3.67428    710 - -
          2.68618  4.42225  2.77519  2.73123  3.46354  2.40513  3.72494  3.29354  2.67741  2.69355  4.24690  2.90347  2.73739  3.18146  2.89801  2.37887  2.77519  2.98518  4.58477  3.61503
          0.01818  4.41224  5.13459  0.61958  0.77255  0.48576  0.95510
    459   2.66743  3.68768  3.07658  2.25762  4.17311  3.48256  3.72414  3.59417  2.51124  3.18879  3.99574  3.04114  3.25722  2.87023  2.59868  1.78692  2.63633  3.25436  5.42131  4.08456    711 - -
          2.68618  4.42225  2.77519  2.73123  3.46354  2.40513  3.72494  3.29354  2.67741  2.69355  4.24690  2.90347  2.73739  3.18146  2.89801  2.37887  2.77519  2.98518  4.58477  3.61503
          0.01818  4.41224  5.13459  0.61958  0.77255  0.48576  0.95510
    460   2.84156  5.34069  1.69890  1.74581  4.64529  3.45102  3.75781  4.13523  2.25064  3.62956  4.40373  2.91548  3.92631  2.88002  3.08405  2.78529  3.08640  3.71528  5.77705  3.12093    712 - -
          2.68618  4.42225  2.77519  2.73123  3.46354  2.40513  3.72494  3.29354  2.67741  2.69355  4.24690  2.90347  2.73739  3.18146  2.89801  2.37887  2.77519  2.98518  4.58477  3.61503
          0.01818  4.41224  5.13459  0.61958  0.77255  0.48576  0.95510
    461   3.15937  5.79977  1.47503  1.23871  5.09982  2.55790  3.97150  4.64050  2.99530  4.10447  4.94067  2.88207  4.05182  3.13060  3.61232  3.03151  3.44739  4.18362  6.25072  4.71906    713 - -
          2.68618  4.42225  2.77519  2.73123  3.46354  2.40513  3.72494  3.29354  2.67741  2.69355  4.24690  2.90347  2.73739  3.18146  2.89801  2.37887  2.77519  2.98518  4.58477  3.61503
          0.01818  4.41224  5.13459  0.61958  0.77255  0.48576  0.95510
    462   2.35016  4.51882  3.37836  2.56196  3.68578  3.60330  3.84957  3.02466  2.78570  2.40771  3.62141  3.27205  3.99155  2.77491  3.17746  2.84062  2.19378  2.08873  5.09449  3.83709    714 - -
          2.68618  4.42225  2.77519  2.73123  3.46354  2.40513  3.72494  3.29354  2.67741  2.69355  4.24690  2.90347  2.73739  3.18146  2.89801  2.37887  2.77519  2.98518  4.58477  3.61503
          0.01818  4.41224  5.13459  0.61958  0.77255  0.48576  0.95510
    463   2.72452  4.60848  3.35772  2.80095  3.77308  3.61984  3.82935  2.77745  2.42916  1.68594  3.69562  2.72867  4.00471  2.59912  3.03110  2.86430  2.95240  2.89316  5.15130  3.89126    715 - -
          2.68618  4.42225  2.77519  2.73123  3.46354  2.40513  3.72494  3.29354  2.67741  2.69355  4.24690  2.90347  2.73739  3.18146  2.89801  2.37887  2.77519  2.98518  4.58477  3.61503
          0.01818  4.41224  5.13459  0.61958  0.77255  0.48576  0.95510
    464   2.51281  5.20732  2.93565  2.17148  4.54787  3.50297  3.69549  4.00371  1.53835  3.49733  4.26800  2.98262  3.91582  2.45525  2.80817  2.38017  3.00998  3.59939  5.63467  4.26209    716 - -
          2.68618  4.42225  2.77519  2.73123  3.46354  2.40513  3.72494  3.29354  2.67741  2.69355  4.24690  2.90347  2.73739  3.18146  2.89801  2.37887  2.77519  2.98518  4.58477  3.61503
          0.01818  4.41224  5.13459  0.61958  0.77255  0.48576  0.95510
    465   2.82317  5.22755  3.00252  1.52765  4.57981  3.54013  3.70218  4.02297  1.98296  3.50911  4.28766  3.02043  3.94558  2.81557  2.34580  2.79274  2.57245  3.62582  5.63471  4.28384    717 - -
          2.68618  4.42225  2.77519  2.73123  3.46354  2.40513  3.72494  3.29354  2.67741  2.69355  4.24690  2.90347  2.73739  3.18146  2.89801  2.37887  2.77519  2.98518  4.58477  3.61503
          0.01818  4.41224  5.13459  0.61958  0.77255  0.48576  0.95510
    466   1.31591  4.62818  3.27858  2.87363  4.43793  3.30017  4.07343  3.87235  2.94136  3.49042  4.29559  2.51047  2.79526  3.25823  3.36430  2.05349  2.95098  3.40757  5.71422  4.42110    718 - -
          2.68618  4.42225  2.77519  2.73123  3.46354  2.40513  3.72494  3.29354  2.67741  2.69355  4.24690  2.90347  2.73739  3.18146  2.89801  2.37887  2.77519  2.98518  4.58477  3.61503
          0.01818  4.41224  5.13459  0.61958  0.77255  0.48576  0.95510
    467   2.50646  4.99166  3.16757  2.58594  4.28240  3.56348  3.71732  3.68673  1.51453  3.25709  3.32040  3.08921  3.95002  2.85593  2.39777  2.78927  2.54579  3.35278  5.45832  4.14605    719 - -
          2.68618  4.42225  2.77519  2.73123  3.46354  2.40513  3.72494  3.29354  2.67741  2.69355  4.24690  2.90347  2.73739  3.18146  2.89801  2.37887  2.77519  2.98518  4.58477  3.61503
          0.01818  4.41224  5.13459  0.61958  0.77255  0.48576  0.95510
    468   2.47413  4.22502  4.20847  3.62570  3.32598  3.87696  4.19228  1.78673  3.49483  2.30545  2.26537  3.84908  4.23903  3.73428  2.87838  3.16842  2.99193  1.92470  4.88196  3.69245    720 - -
          2.68618  4.42225  2.77519  2.73123  3.46354  2.40513  3.72494  3.29354  2.67741  2.69355  4.24690  2.90347  2.73739  3.18146  2.89801  2.37887  2.77519  2.98518  4.58477  3.61503
          0.01818  4.41224  5.13459  0.61958  0.77255  0.48576  0.95510
    469   3.24624  4.53222  5.15151  4.59405  2.29562  4.58995  4.97906  1.31968  4.45877  1.81023  3.29957  4.70778  4.84432  4.57823  4.52836  3.94213  3.48215  1.47351  5.33938  4.17734    721 - -
          2.68618  4.42225  2.77519  2.73123  3.46354  2.40513  3.72494  3.29354  2.67741  2.69355  4.24690  2.90347  2.73739  3.18146  2.89801  2.37887  2.77519  2.98518  4.58477  3.61503
          0.01818  4.41224  5.13459  0.61958  0.77255  0.48576  0.95510
    470   2.89528  5.30946  3.06013  1.57100  4.69320  3.58675  3.70992  4.12930  1.99344  3.58109  4.36291  3.05881  3.98660  2.24300  2.15047  2.85552  3.10777  3.72601  5.67285  4.34346    722 - -
          2.68618  4.42225  2.77519  2.73123  3.46354  2.40513  3.72494  3.29354  2.67741  2.69355  4.24690  2.90347  2.73739  3.18146  2.89801  2.37887  2.77519  2.98518  4.58477  3.61503
          0.01818  4.41224  5.13459  0.61958  0.77255  0.48576  0.95510
    471   2.95708  5.41059  2.68764  1.24694  4.76273  2.86600  3.81932  4.23051  1.91467  3.71640  4.51583  2.97616  3.99776  2.95129  3.00238  2.89742  3.20450  3.81907  5.84756  4.45080    723 - -
          2.68618  4.42225  2.77519  2.73123  3.46354  2.40513  3.72494  3.29354  2.67741  2.69355  4.24690  2.90347  2.73739  3.18146  2.89801  2.37887  2.77519  2.98518  4.58477  3.61503
          0.01818  4.41224  5.13459  0.61958  0.77255  0.48576  0.95510
    472   2.76146  5.27582  2.40111  1.82856  4.60805  3.44788  3.69700  4.09547  2.26774  3.57438  4.32657  2.61173  3.88476  2.11108  2.96933  2.71252  2.56569  3.66084  5.70906  4.28779    724 - -
          2.68618  4.42225  2.77519  2.73123  3.46354  2.40513  3.72494  3.29354  2.67741  2.69355  4.24690  2.90347  2.73739  3.18146  2.89801  2.37887  2.77519  2.98518  4.58477  3.61503
          0.01818  4.41224  5.13459  0.61958  0.77255  0.48576  0.95510
    473   3.12726  4.54802  4.72888  4.29384  3.79875  4.28164  5.00922  0.82578  4.14454  2.39793  3.64486  4.46302  4.72990  4.45647  4.33515  3.69725  2.57990  1.90745  5.65011  4.43887    725 - -
          2.68618  4.42225  2.77519  2.73123  3.46354  2.40513  3.72494  3.29354  2.67741  2.69355  4.24690  2.90347  2.73739  3.18146  2.89801  2.37887  2.77519  2.98518  4.58477  3.61503
          0.01818  4.41224  5.13459  0.61958  0.77255  0.48576  0.95510
    474   2.69205  4.38387  3.62373  3.05806  3.52763  3.67253  3.94197  2.84042  2.95160  1.70329  3.49405  2.82576  4.05958  3.28810  2.83204  2.93368  2.62455  2.11879  4.98343  3.75646    726 - -
          2.68618  4.42225  2.77519  2.73123  3.46354  2.40513  3.72494  3.29354  2.67741  2.69355  4.24690  2.90347  2.73739  3.18146  2.89801  2.37887  2.77519  2.98518  4.58477  3.61503
          0.01818  4.41224  5.13459  0.61958  0.77255  0.48576  0.95510
    475   2.43026  5.08824  3.06092  2.22471  4.39922  3.52242  3.68113  3.83409  1.97021  2.93310  4.14716  3.01651  3.91033  2.80027  1.98528  2.73466  2.64388  3.46141  5.52935  4.18129    727 - -
          2.68618  4.42225  2.77519  2.73123  3.46354  2.40513  3.72494  3.29354  2.67741  2.69355  4.24690  2.90347  2.73739  3.18146  2.89801  2.37887  2.77519  2.98518  4.58477  3.61503
          0.01818  4.41224  5.13459  0.61958  0.77255  0.48576  0.95510
    476   2.75212  4.48458  3.60365  3.04019  3.60714  3.69480  3.93974  2.93145  2.83436  1.46627  3.57008  2.78596  4.08524  3.25163  2.60483  2.96727  2.98746  2.45163  5.05693  3.81962    728 - -
          2.68618  4.42225  2.77519  2.73123  3.46354  2.40513  3.72494  3.29354  2.67741  2.69355  4.24690  2.90347  2.73739  3.18146  2.89801  2.37887  2.77519  2.98518  4.58477  3.61503
          0.01818  4.41224  5.13459  0.61958  0.77255  0.48576  0.95510
    477   2.91710  4.45747  4.08807  3.54623  3.34114  3.96017  4.25332  2.61610  3.39056  1.14492  2.45830  2.88495  4.32333  3.69500  3.62857  3.26342  3.15588  2.53756  5.01023  3.80177    729 - -
          2.68618  4.42225  2.77519  2.73123  3.46354  2.40513  3.72494  3.29354  2.67741  2.69355  4.24690  2.90347  2.73739  3.18146  2.89801  2.37887  2.77519  2.98518  4.58477  3.61503
          0.01818  4.41224  5.13459  0.61958  0.77255  0.48576  0.95510
    478   2.38598  5.19449  2.57876  2.13926  4.52567  3.44978  3.66582  4.00471  1.94131  3.49456  4.24411  2.42055  3.86227  2.77061  2.91437  2.38846  2.66455  3.57870  5.63595  4.22751    730 - -
          2.68618  4.42225  2.77519  2.73123  3.46354  2.40513  3.72494  3.29354  2.67741  2.69355  4.24690  2.90347  2.73739  3.18146  2.89801  2.37887  2.77519  2.98518  4.58477  3.61503
          0.01818  4.41224  5.13459  0.61958  0.77255  0.48576  0.95510
    479   2.80131  5.17929  2.89412  1.41622  4.48853  3.50477  3.72501  3.92856  2.22373  3.45556  4.24559  2.99123  3.93214  2.46961  2.87528  2.77750  3.03318  2.85662  5.62253  4.25430    731 - -
          2.68618  4.42225  2.77519  2.73123  3.46354  2.40513  3.72494  3.29354  2.67741  2.69355  4.24690  2.90347  2.73739  3.18146  2.89801  2.37887  2.77519  2.98518  4.58477  3.61503
          0.01818  4.41224  5.13459  0.61958  0.77255  0.48576  0.95510
    480   2.21009  5.00032  2.61286  2.26476  4.30048  3.46690  3.69310  3.74098  2.47024  3.30084  4.08611  2.98267  2.59339  2.82005  2.94913  2.44154  2.53603  2.97456  5.50132  4.13514    732 - -
          2.68618  4.42225  2.77519  2.73123  3.46354  2.40513  3.72494  3.29354  2.67741  2.69355  4.24690  2.90347  2.73739  3.18146  2.89801  2.37887  2.77519  2.98518  4.58477  3.61503
          0.01818  4.41224  5.13459  0.61958  0.77255  0.48576  0.95510
    481   2.73128  4.28376  3.93142  3.35676  3.40088  3.79547  4.08503  2.31586  2.69655  1.89108  3.37370  3.66664  3.16638  3.53261  3.51185  3.07042  2.96499  1.68047  4.92047  3.71534    733 - -
          2.68618  4.42225  2.77519  2.73123  3.46354  2.40513  3.72494  3.29354  2.67741  2.69355  4.24690  2.90347  2.73739  3.18146  2.89801  2.37887  2.77519  2.98518  4.58477  3.61503
          0.01818  4.41224  5.13459  0.61958  0.77255  0.48576  0.95510
    482   2.00116  4.68738  3.22738  2.68999  4.03201  3.47089  3.82972  3.42150  2.67291  3.07148  3.90829  3.15943  3.92389  2.33046  3.10515  2.15684  2.36306  2.61444  5.35240  4.05514    734 - -
          2.68618  4.42225  2.77519  2.73123  3.46354  2.40513  3.72494  3.29354  2.67741  2.69355  4.24690  2.90347  2.73739  3.18146  2.89801  2.37887  2.77519  2.98518  4.58477  3.61503
          0.01818  4.41224  5.13459  0.61958  0.77255  0.48576  0.95510
    483   2.49787  5.32085  3.54687  2.87534  4.78998  3.78856  3.76935  4.14128  1.34090  3.58559  4.42444  3.30651  4.15636  2.89391  1.47114  3.11140  3.30358  3.79523  5.64326  4.44169    735 - -
          2.68618  4.42225  2.77519  2.73123  3.46354  2.40513  3.72494  3.29354  2.67741  2.69355  4.24690  2.90347  2.73739  3.18146  2.89801  2.37887  2.77519  2.98518  4.58477  3.61503
          0.01818  4.41224  5.13459  0.61958  0.77255  0.48576  0.95510
    484   2.84226  4.93425  3.18046  2.69831  4.06881  3.59817  3.80615  3.61093  1.98597  3.20852  4.06563  3.18052  1.63599  2.99615  2.85860  2.89277  3.07976  3.30846  5.35902  2.98075    736 - -
          2.68618  4.42225  2.77519  2.73123  3.46354  2.40513  3.72494  3.29354  2.67741  2.69355  4.24690  2.90347  2.73739  3.18146  2.89801  2.37887  2.77519  2.98518  4.58477  3.61503
          0.01818  4.41224  5.13459  0.61958  0.77255  0.48576  0.95510
    485   2.24065  4.98824  2.99376  2.21428  4.36808  3.46736  3.76297  3.80149  2.51696  3.36544  4.16265  3.03796  3.91581  2.89996  2.54097  1.59166  2.97957  3.42605  5.56270  4.21389    737 - -
          2.68632  4.42239  2.77505  2.73137  3.46368  2.40527  3.72508  3.29368  2.67755  2.69369  4.24578  2.90328  2.73753  3.18117  2.89815  2.37883  2.77476  2.98532  4.58491  3.61455
          0.18532  1.81236  5.13459  1.22011  0.34984  0.48576  0.95510
    486   2.94527  5.49825  1.48666  1.74342  4.80772  3.44053  3.82735  4.30938  2.70343  3.79038  4.57756  2.89762  3.96755  2.46001  3.24511  2.86480  2.56712  3.87465  5.93691  4.47589    744 - -
          2.68618  4.42225  2.77519  2.73123  3.46354  2.40513  3.72494  3.29354  2.67741  2.69355  4.24690  2.90347  2.73739  3.18146  2.89801  2.37887  2.77519  2.98518  4.58477  3.61503
          0.01818  4.41224  5.13459  0.61958  0.77255  0.48576  0.95510
    487   2.43071  4.22228  3.98949  3.41364  3.35001  3.77341  4.08060  2.13531  3.31986  2.40451  2.32054  2.93743  4.14840  3.57186  3.55977  3.05312  2.49479  1.96971  4.86034  3.65859    745 - -
          2.68618  4.42225  2.77519  2.73123  3.46354  2.40513  3.72494  3.29354  2.67741  2.69355  4.24690  2.90347  2.73739  3.18146  2.89801  2.37887  2.77519  2.98518  4.58477  3.61503
          0.01818  4.41224  5.13459  0.61958  0.77255  0.48576  0.95510
    488   1.80051  4.32156  3.90230  3.41177  3.85631  3.41661  4.26802  3.04712  3.35356  2.90840  3.81314  3.61636  4.02371  3.63145  3.64708  2.28189  2.09546  1.62193  5.31662  4.10990    746 - -
          2.68618  4.42225  2.77519  2.73123  3.46354  2.40513  3.72494  3.29354  2.67741  2.69355  4.24690  2.90347  2.73739  3.18146  2.89801  2.37887  2.77519  2.98518  4.58477  3.61503
          0.01818  4.41224  5.13459  0.61958  0.77255  0.48576  0.95510
    489   2.98360  5.47659  2.25085  2.12848  4.81269  3.49648  3.82155  4.28767  1.16172  3.76113  4.56004  2.96046  4.00281  2.95271  3.01816  2.91170  3.22870  3.87041  5.88514  4.47579    747 - -
          2.68618  4.42225  2.77519  2.73123  3.46354  2.40513  3.72494  3.29354  2.67741  2.69355  4.24690  2.90347  2.73739  3.18146  2.89801  2.37887  2.77519  2.98518  4.58477  3.61503
          0.01818  4.41224  5.13459  0.61958  0.77255  0.48576  0.95510
    490   2.77447  5.09035  3.06861  2.52013  4.38857  3.54025  3.11398  3.82614  2.10875  2.89137  4.15435  3.03903  3.93321  1.68562  2.75909  2.43350  2.99740  3.46358  5.52568  4.18559    748 - -
          2.68618  4.42225  2.77519  2.73123  3.46354  2.40513  3.72494  3.29354  2.67741  2.69355  4.24690  2.90347  2.73739  3.18146  2.89801  2.37887  2.77519  2.98518  4.58477  3.61503
          0.01818  4.41224  5.13459  0.61958  0.77255  0.48576  0.95510
    491   3.06860  5.66249  2.12044  1.06826  4.95871  3.44296  3.90211  4.47785  2.83174  3.94812  4.76143  2.89434  4.01895  2.25353  3.39049  2.96299  3.33803  4.03712  6.09068  4.60115    749 - -
          2.68618  4.42225  2.77519  2.73123  3.46354  2.40513  3.72494  3.29354  2.67741  2.69355  4.24690  2.90347  2.73739  3.18146  2.89801  2.37887  2.77519  2.98518  4.58477  3.61503
          0.01818  4.41224  5.13459  0.61958  0.77255  0.48576  0.95510
    492   3.29477  4.57330  5.16881  4.61873  3.52823  4.67122  5.10564  1.74639  4.49771  1.76289  2.37513  4.77279  4.91259  4.63836  4.59628  4.02959  3.53265  1.07148  5.47723  4.34973    750 - -
          2.68618  4.42225  2.77519  2.73123  3.46354  2.40513  3.72494  3.29354  2.67741  2.69355  4.24690  2.90347  2.73739  3.18146  2.89801  2.37887  2.77519  2.98518  4.58477  3.61503
          0.01818  4.41224  5.13459  0.61958  0.77255  0.48576  0.95510
    493   2.65835  4.54478  3.66745  3.31837  4.03775  3.40704  4.30907  3.46535  3.25161  2.43878  4.16755  3.57365  4.06753  3.62424  3.55401  0.88754  3.07795  3.14432  5.51098  4.18028    751 - -
          2.68618  4.42225  2.77519  2.73123  3.46354  2.40513  3.72494  3.29354  2.67741  2.69355  4.24690  2.90347  2.73739  3.18146  2.89801  2.37887  2.77519  2.98518  4.58477  3.61503
          0.01818  4.41224  5.13459  0.61958  0.77255  0.48576  0.95510
    494   2.86752  5.08898  3.26957  2.66359  4.41378  3.63020  3.72919  3.81198  1.35029  3.34841  3.08235  3.14915  4.00910  2.86300  2.24299  2.47145  3.07863  3.47519  5.51008  4.22541    752 - -
          2.68618  4.42225  2.77519  2.73123  3.46354  2.40513  3.72494  3.29354  2.67741  2.69355  4.24690  2.90347  2.73739  3.18146  2.89801  2.37887  2.77519  2.98518  4.58477  3.61503
          0.01818  4.41224  5.13459  0.61958  0.77255  0.48576  0.95510
    495   3.23410  5.44422  3.50828  2.34494  4.92476  3.83519  3.78236  4.26529  1.81252  3.67079  4.51967  3.32488  4.20389  2.90641  1.04596  3.20249  3.39645  3.92283  5.69504  4.51228    753 - -
          2.68618  4.42225  2.77519  2.73123  3.46354  2.40513  3.72494  3.29354  2.67741  2.69355  4.24690  2.90347  2.73739  3.18146  2.89801  2.37887  2.77519  2.98518  4.58477  3.61503
          0.01818  4.41224  5.13459  0.61958  0.77255  0.48576  0.95510
    496   2.77445  1.49309  3.79839  3.25595  3.43704  3.70849  4.00047  2.94919  2.49715  2.67678  3.60791  3.57340  4.13888  3.41817  3.24711  3.02575  3.03344  2.73064  4.92415  2.78653    754 - -
          2.68618  4.42225  2.77519  2.73123  3.46354  2.40513  3.72494  3.29354  2.67741  2.69355  4.24690  2.90347  2.73739  3.18146  2.89801  2.37887  2.77519  2.98518  4.58477  3.61503
          0.01818  4.41224  5.13459  0.61958  0.77255  0.48576  0.95510
    497   3.22319  5.44145  3.39450  2.86108  4.89443  3.80008  3.80887  4.27574  1.03655  3.68737  4.54402  3.30492  4.19726  1.86559  2.36607  3.19111  3.40174  3.92912  5.71544  4.50898    755 - -
          2.68618  4.42225  2.77519  2.73123  3.46354  2.40513  3.72494  3.29354  2.67741  2.69355  4.24690  2.90347  2.73739  3.18146  2.89801  2.37887  2.77519  2.98518  4.58477  3.61503
          0.01818  4.41224  5.13459  0.61958  0.77255  0.48576  0.95510
    498   1.70257  5.49655  1.41868  2.01291  4.83686  3.43373  3.91018  4.31722  2.85332  3.84017  4.65887  2.91800  4.00749  3.06168  3.41350  2.93220  3.28774  3.89769  6.01459  4.55127    756 - -
          2.68618  4.42225  2.77519  2.73123  3.46354  2.40513  3.72494  3.29354  2.67741  2.69355  4.24690  2.90347  2.73739  3.18146  2.89801  2.37887  2.77519  2.98518  4.58477  3.61503
          0.01818  4.41224  5.13459  0.61958  0.77255  0.48576  0.95510
    499   3.82684  5.14697  5.05884  4.73245  3.44141  4.66536  5.22719  2.70018  4.50073  0.41414  3.34921  4.96087  5.02765  4.73119  4.57523  4.35346  4.10630  2.87138  5.47997  4.31815    757 - -
          2.68618  4.42225  2.77519  2.73123  3.46354  2.40513  3.72494  3.29354  2.67741  2.69355  4.24690  2.90347  2.73739  3.18146  2.89801  2.37887  2.77519  2.98518  4.58477  3.61503
          0.01818  4.41224  5.13459  0.61958  0.77255  0.48576  0.95510
    500   1.15512  4.57871  3.37940  2.95282  4.11940  3.39732  2.92265  3.52136  2.92543  3.19932  4.05816  3.33138  3.97271  3.28705  3.29540  2.76020  2.40569  3.17014  5.47428  4.19867    758 - -
          2.68618  4.42225  2.77519  2.73123  3.46354  2.40513  3.72494  3.29354  2.67741  2.69355  4.24690  2.90347  2.73739  3.18146  2.89801  2.37887  2.77519  2.98518  4.58477  3.61503
          0.01818  4.41224  5.13459  0.61958  0.77255  0.48576  0.95510
    501   2.76448  5.04464  2.83861  2.15636  4.48471  3.43023  3.83582  3.93167  2.65616  3.49381  4.29444  2.61426  3.93624  2.98094  3.13010  1.40473  2.54250  3.53348  5.68978  4.31970    759 - -
          2.68618  4.42225  2.77519  2.73123  3.46354  2.40513  3.72494  3.29354  2.67741  2.69355  4.24690  2.90347  2.73739  3.18146  2.89801  2.37887  2.77519  2.98518  4.58477  3.61503
          0.01818  4.41224  5.13459  0.61958  0.77255  0.48576  0.95510
    502   3.08215  4.68580  4.25496  3.94363  0.83273  3.88390  4.06029  3.28506  3.88550  2.84331  3.97495  3.99377  4.44233  4.07826  4.05484  2.42283  3.44093  3.10440  4.42435  2.78599    760 - -
          2.68618  4.42225  2.77519  2.73123  3.46354  2.40513  3.72494  3.29354  2.67741  2.69355  4.24690  2.90347  2.73739  3.18146  2.89801  2.37887  2.77519  2.98518  4.58477  3.61503
          0.01818  4.41224  5.13459  0.61958  0.77255  0.48576  0.95510
    503   3.28628  4.71427  4.82543  4.32716  3.41016  4.39761  4.92441  2.34676  4.12617  1.86082  1.02174  4.52677  4.75956  4.36247  4.27779  3.79100  3.56653  1.98945  5.39133  4.24683    761 - -
          2.68618  4.42225  2.77519  2.73123  3.46354  2.40513  3.72494  3.29354  2.67741  2.69355  4.24690  2.90347  2.73739  3.18146  2.89801  2.37887  2.77519  2.98518  4.58477  3.61503
          0.01818  4.41224  5.13459  0.61958  0.77255  0.48576  0.95510
    504   2.86619  5.32526  2.74288  1.33492  4.64823  2.89481  2.89688  4.12039  2.19721  3.61271  4.39539  2.95546  3.94951  2.88298  2.96603  2.81623  3.10552  3.71144  5.75314  4.35323    762 - -
          2.68618  4.42225  2.77519  2.73123  3.46354  2.40513  3.72494  3.29354  2.67741  2.69355  4.24690  2.90347  2.73739  3.18146  2.89801  2.37887  2.77519  2.98518  4.58477  3.61503
          0.01818  4.41224  5.13459  0.61958  0.77255  0.48576  0.95510
    505   2.67400  3.46168  3.05897  2.00816  4.12828  3.49608  3.71278  3.54671  2.51249  3.14842  3.96015  2.42313  3.89341  2.86250  2.97567  2.30255  2.53410  3.21981  5.38978  3.35945    763 - -
          2.68618  4.42225  2.77519  2.73123  3.46354  2.40513  3.72494  3.29354  2.67741  2.69355  4.24690  2.90347  2.73739  3.18146  2.89801  2.37887  2.77519  2.98518  4.58477  3.61503
          0.01818  4.41224  5.13459  0.61958  0.77255  0.48576  0.95510
    506   3.66786  4.92071  5.44263  4.87641  2.42913  4.97813  5.17113  2.00487  4.73932  0.69395  2.99606  5.06255  5.07350  4.68728  4.74518  4.34754  3.87636  2.56765  5.28220  4.16148    764 - -
          2.68618  4.42225  2.77519  2.73123  3.46354  2.40513  3.72494  3.29354  2.67741  2.69355  4.24690  2.90347  2.73739  3.18146  2.89801  2.37887  2.77519  2.98518  4.58477  3.61503
          0.01818  4.41224  5.13459  0.61958  0.77255  0.48576  0.95510
    507   3.44015  4.76202  5.10737  4.53974  3.28549  4.69983  5.03491  2.31469  4.38676  1.33250  1.27414  4.75856  4.90023  4.48549  4.48196  4.05022  3.66600  2.00496  5.34085  4.27936    765 - -
          2.68618  4.42225  2.77519  2.73123  3.46354  2.40513  3.72494  3.29354  2.67741  2.69355  4.24690  2.90347  2.73739  3.18146  2.89801  2.37887  2.77519  2.98518  4.58477  3.61503
          0.01818  4.41224  5.13459  0.61958  0.77255  0.48576  0.95510
    508   2.93895  5.50113  1.50607  1.91200  4.81007  3.44313  2.85405  4.31726  2.67854  3.79027  4.57304  2.89756  3.96382  2.17881  3.21314  2.85777  3.19351  3.87836  5.92845  4.46814    766 - -
          2.68618  4.42225  2.77519  2.73123  3.46354  2.40513  3.72494  3.29354  2.67741  2.69355  4.24690  2.90347  2.73739  3.18146  2.89801  2.37887  2.77519  2.98518  4.58477  3.61503
          0.01818  4.41224  5.13459  0.61958  0.77255  0.48576  0.95510
    509   3.10839  5.45060  2.63289  0.83920  4.87625  3.50844  4.03700  4.36828  2.93131  3.89933  4.75756  3.06784  2.72012  3.20623  3.41680  3.05724  3.40578  3.96068  6.02482  4.63944    767 - -
          2.68618  4.42225  2.77519  2.73123  3.46354  2.40513  3.72494  3.29354  2.67741  2.69355  4.24690  2.90347  2.73739  3.18146  2.89801  2.37887  2.77519  2.98518  4.58477  3.61503
          0.01818  4.41224  5.13459  0.61958  0.77255  0.48576  0.95510
    510   2.67097  4.27814  3.88241  3.32631  3.47677  3.68289  4.09085  2.32700  3.24870  2.52758  3.45537  3.62236  3.27682  3.52144  3.52607  2.51198  2.32678  1.57272  4.97192  3.76246    768 - -
          2.68618  4.42225  2.77519  2.73123  3.46354  2.40513  3.72494  3.29354  2.67741  2.69355  4.24690  2.90347  2.73739  3.18146  2.89801  2.37887  2.77519  2.98518  4.58477  3.61503
          0.01818  4.41224  5.13459  0.61958  0.77255  0.48576  0.95510
    511   2.10802  4.92688  3.04749  2.49292  4.18992  3.49293  3.69727  2.98641  2.24277  3.19951  4.00145  2.71488  2.92853  2.83655  2.64092  2.38754  2.91048  3.27472  5.42393  4.07929    769 - -
          2.68618  4.42225  2.77519  2.73123  3.46354  2.40513  3.72494  3.29354  2.67741  2.69355  4.24690  2.90347  2.73739  3.18146  2.89801  2.37887  2.77519  2.98518  4.58477  3.61503
          0.01818  4.41224  5.13459  0.61958  0.77255  0.48576  0.95510
    512   2.82711  5.20575  3.12292  2.54317  4.56983  3.57163  3.68933  4.00295  1.64683  3.48401  4.26459  3.05619  3.95632  2.08406  2.28698  2.44131  2.66410  3.61172  5.60116  4.27157    770 - -
          2.68618  4.42225  2.77519  2.73123  3.46354  2.40513  3.72494  3.29354  2.67741  2.69355  4.24690  2.90347  2.73739  3.18146  2.89801  2.37887  2.77519  2.98518  4.58477  3.61503
          0.01818  4.41224  5.13459  0.61958  0.77255  0.48576  0.95510
    513   2.29216  4.53717  3.37173  2.83012  3.80743  3.52351  3.88547  2.77993  2.80565  2.86440  3.73228  2.84412  2.03248  3.13174  3.20644  2.49715  2.90827  2.47857  5.19665  3.93312    771 - -
          2.68618  4.42225  2.77519  2.73123  3.46354  2.40513  3.72494  3.29354  2.67741  2.69355  4.24690  2.90347  2.73739  3.18146  2.89801  2.37887  2.77519  2.98518  4.58477  3.61503
          0.01818  4.41224  5.13459  0.61958  0.77255  0.48576  0.95510
    514   2.43311  5.35122  2.08877  1.67752  4.67792  2.88455  3.75266  4.17058  2.57243  3.65420  4.41969  2.55998  2.98055  2.87078  3.09396  2.77025  3.07633  3.73652  5.79704  4.36029    772 - -
          2.68618  4.42225  2.77519  2.73123  3.46354  2.40513  3.72494  3.29354  2.67741  2.69355  4.24690  2.90347  2.73739  3.18146  2.89801  2.37887  2.77519  2.98518  4.58477  3.61503
          0.01818  4.41224  5.13459  0.61958  0.77255  0.48576  0.95510
    515   2.74057  4.44820  3.57363  2.43558  2.95060  3.70592  3.96573  2.85823  2.99858  1.48856  3.47786  3.44801  3.14105  3.30732  3.34102  2.97058  2.97508  2.67466  4.99986  3.75168    773 - -
          2.68618  4.42225  2.77519  2.73123  3.46354  2.40513  3.72494  3.29354  2.67741  2.69355  4.24690  2.90347  2.73739  3.18146  2.89801  2.37887  2.77519  2.98518  4.58477  3.61503
          0.01818  4.41224  5.13459  0.61958  0.77255  0.48576  0.95510
    516   2.72120  5.16453  2.92178  2.08212  4.48999  2.99319  3.66989  3.95471  1.75857  3.45595  4.21639  2.56294  3.87745  2.52307  2.86275  2.69194  2.95202  2.95943  5.60379  4.21502    774 - -
          2.68618  4.42225  2.77519  2.73123  3.46354  2.40513  3.72494  3.29354  2.67741  2.69355  4.24690  2.90347  2.73739  3.18146  2.89801  2.37887  2.77519  2.98518  4.58477  3.61503
          0.01818  4.41224  5.13459  0.61958  0.77255  0.48576  0.95510
    517   2.89352  4.87149  3.26598  2.35881  4.05339  3.67177  3.85098  3.38836  1.98561  1.47915  3.93021  3.25520  4.07791  3.04863  2.82586  2.97984  3.11499  3.14571  5.36117  4.10018    775 - -
          2.68618  4.42225  2.77519  2.73123  3.46354  2.40513  3.72494  3.29354  2.67741  2.69355  4.24690  2.90347  2.73739  3.18146  2.89801  2.37887  2.77519  2.98518  4.58477  3.61503
          0.01818  4.41224  5.13459  0.61958  0.77255  0.48576  0.95510
    518   2.88424  5.42172  1.87249  2.03389  4.74334  3.44850  3.78003  4.23932  2.60231  3.71550  4.48902  1.82040  3.94221  2.90251  2.40056  2.81537  3.13267  3.80409  5.85276  4.41085    776 - -
          2.68618  4.42225  2.77519  2.73123  3.46354  2.40513  3.72494  3.29354  2.67741  2.69355  4.24690  2.90347  2.73739  3.18146  2.89801  2.37887  2.77519  2.98518  4.58477  3.61503
          0.01818  4.41224  5.13459  0.61958  0.77255  0.48576  0.95510
    519   2.90504  4.40824  4.18263  3.62966  3.26351  3.96968  3.06394  2.58214  3.44733  1.20113  3.31192  3.89107  4.33053  3.74473  3.65801  3.27505  3.14228  1.93000  4.90833  3.64302    777 - -
          2.68618  4.42225  2.77519  2.73123  3.46354  2.40513  3.72494  3.29354  2.67741  2.69355  4.24690  2.90347  2.73739  3.18146  2.89801  2.37887  2.77519  2.98518  4.58477  3.61503
          0.01818  4.41224  5.13459  0.61958  0.77255  0.48576  0.95510
    520   2.72593  4.52955  3.42686  2.36394  3.66942  3.64875  3.91983  2.94898  2.86338  1.70022  3.60188  3.34269  2.69987  3.19789  3.23711  2.90918  2.96490  2.39816  5.12047  3.87178    778 - -
          2.68618  4.42225  2.77519  2.73123  3.46354  2.40513  3.72494  3.29354  2.67741  2.69355  4.24690  2.90347  2.73739  3.18146  2.89801  2.37887  2.77519  2.98518  4.58477  3.61503
          0.01818  4.41224  5.13459  0.61958  0.77255  0.48576  0.95510
    521   2.43734  4.77921  3.13023  2.57588  3.99493  3.52318  3.02350  2.70648  2.56159  3.02823  3.86005  2.31130  3.12948  2.63261  3.00968  2.73533  2.90512  2.69960  5.30118  3.98794    779 - -
          2.68618  4.42225  2.77519  2.73123  3.46354  2.40513  3.72494  3.29354  2.67741  2.69355  4.24690  2.90347  2.73739  3.18146  2.89801  2.37887  2.77519  2.98518  4.58477  3.61503
          0.40409  4.41224  1.13854  0.61958  0.77255  0.48576  0.95510
    522   2.62762  4.78834  2.92372  2.13836  4.04755  3.40713  3.65138  3.42180  2.42752  3.05265  3.88958  2.95950  3.82816  2.26378  2.85539  2.66745  2.51217  2.60774  5.31470  3.99188    780 - -
          2.68618  4.42225  2.77519  2.73123  3.46354  2.40513  3.72494  3.29354  2.67741  2.69355  4.24690  2.90347  2.73739  3.18146  2.89801  2.37887  2.77519  2.98518  4.58477  3.61503
          0.02663  4.03479  4.75714  0.61958  0.77255  0.29814  1.35557
    523   2.87465  5.33117  1.61649  1.59547  4.62006  3.45551  3.79610  4.08081  2.64180  3.60819  3.09347  2.92851  3.94936  2.92903  3.15926  2.82289  3.12501  3.68606  5.78962  4.36501    781 - -
          2.68618  4.42225  2.77519  2.73123  3.46354  2.40513  3.72494  3.29354  2.67741  2.69355  4.24690  2.90347  2.73739  3.18146  2.89801  2.37887  2.77519  2.98518  4.58477  3.61503
          0.01818  4.41224  5.13459  0.61958  0.77255  0.48576  0.95510
    524   2.73054  5.21438  2.48538  2.17585  4.54152  3.44835  3.68361  4.02085  2.45209  3.51391  4.26822  2.51738  3.24812  2.53663  2.95138  1.89147  2.65655  3.59706  5.65917  4.24753    782 - -
          2.68618  4.42225  2.77519  2.73123  3.46354  2.40513  3.72494  3.29354  2.67741  2.69355  4.24690  2.90347  2.73739  3.18146  2.89801  2.37887  2.77519  2.98518  4.58477  3.61503
          0.01818  4.41224  5.13459  0.61958  0.77255  0.48576  0.95510
    525   2.88981  5.41037  1.51305  2.03450  4.73252  2.72753  3.78964  4.22437  2.61784  3.70842  4.48691  2.91305  3.94746  2.91503  2.29425  2.82347  3.14021  3.79485  5.85173  4.41322    783 - -
          2.68618  4.42225  2.77519  2.73123  3.46354  2.40513  3.72494  3.29354  2.67741  2.69355  4.24690  2.90347  2.73739  3.18146  2.89801  2.37887  2.77519  2.98518  4.58477  3.61503
          0.01818  4.41224  5.13459  0.61958  0.77255  0.48576  0.95510
    526   2.67758  4.58779  3.29981  2.74649  2.52001  3.58020  2.85912  3.14197  2.72194  2.45444  3.68488  2.72880  3.29029  3.05280  3.13296  2.27381  2.91082  2.88564  5.11384  3.82080    784 - -
          2.68618  4.42225  2.77519  2.73123  3.46354  2.40513  3.72494  3.29354  2.67741  2.69355  4.24690  2.90347  2.73739  3.18146  2.89801  2.37887  2.77519  2.98518  4.58477  3.61503
          0.01818  4.41224  5.13459  0.61958  0.77255  0.48576  0.95510
    527   2.60316  3.03270  3.97793  3.43572  2.43001  3.56953  4.13550  2.82815  3.34691  2.58304  3.49706  3.65439  4.06772  3.60144  3.59369  2.28203  1.66115  2.59534  4.97585  3.76323    785 - -
          2.68618  4.42225  2.77519  2.73123  3.46354  2.40513  3.72494  3.29354  2.67741  2.69355  4.24690  2.90347  2.73739  3.18146  2.89801  2.37887  2.77519  2.98518  4.58477  3.61503
          0.01818  4.41224  5.13459  0.61958  0.77255  0.48576  0.95510
    528   2.71547  4.18992  4.15957  3.58085  2.22394  3.80965  4.06083  2.35173  3.46150  2.34971  3.29460  3.78094  4.17862  3.67767  3.64251  2.08694  2.94879  2.12454  4.69202  2.60562    786 - -
          2.68618  4.42225  2.77519  2.73123  3.46354  2.40513  3.72494  3.29354  2.67741  2.69355  4.24690  2.90347  2.73739  3.18146  2.89801  2.37887  2.77519  2.98518  4.58477  3.61503
          0.09525  4.41225  2.54173  0.61958  0.77255  0.48576  0.95510
    529   2.70982  4.92949  2.44606  2.48158  4.20726  2.88685  3.76299  3.67635  2.60391  3.26959  4.08628  3.00444  3.90032  2.92297  3.07921  1.67195  2.96930  3.32882  5.47826  2.82686    787 - -
          2.68628  4.42235  2.77529  2.73133  3.46363  2.40522  3.72504  3.29364  2.67750  2.69323  4.24699  2.90331  2.73728  3.18122  2.89785  2.37881  2.77529  2.98528  4.58486  3.61513
          0.18524  2.54734  2.39906  1.45501  0.26579  0.42367  1.06316
    530   3.44434  5.57344  2.79539  0.51490  4.99271  3.64247  4.30352  4.54760  3.25191  4.09875  5.08031  3.30906  4.27678  3.52690  3.69037  3.39375  3.76087  4.19288  6.07195  4.83160    795 - -
          2.68618  4.42225  2.77519  2.73123  3.46354  2.40513  3.72494  3.29354  2.67741  2.69355  4.24690  2.90347  2.73739  3.18146  2.89801  2.37887  2.77519  2.98518  4.58477  3.61503
          0.01974  4.33071  5.05306  0.61958  0.77255  0.41966  1.07081
    531   3.27699  5.34917  3.67843  3.04237  4.49628  3.88044  1.94802  4.17142  2.15807  3.60695  4.49433  3.43855  4.26279  3.00794  1.08879  3.27934  3.45304  3.85877  5.52390  4.24812    796 - -
          2.68618  4.42225  2.77519  2.73123  3.46354  2.40513  3.72494  3.29354  2.67741  2.69355  4.24690  2.90347  2.73739  3.18146  2.89801  2.37887  2.77519  2.98518  4.58477  3.61503
          0.01818  4.41224  5.13459  0.61958  0.77255  0.48576  0.95510
    532   3.27535  5.64061  0.68298  2.49922  5.19972  2.46215  4.22025  4.79309  3.34853  4.30149  5.19792  3.07210  4.17064  3.42164  3.96393  3.19369  3.63029  4.31018  6.34709  4.91995    797 - -
          2.68618  4.42225  2.77519  2.73123  3.46354  2.40513  3.72494  3.29354  2.67741  2.69355  4.24690  2.90347  2.73739  3.18146  2.89801  2.37887  2.77519  2.98518  4.58477  3.61503
          0.01818  4.41224  5.13459  0.61958  0.77255  0.48576  0.95510
    533   2.67828  4.58864  3.79083  3.66814  4.68605  3.31402  4.74066  4.30280  3.78294  3.98953  4.88731  3.77255  4.10293  4.08961  4.02397  0.50034  3.20412  3.70783  6.01611  4.78458    798 - -
          2.68618  4.42225  2.77519  2.73123  3.46354  2.40513  3.72494  3.29354  2.67741  2.69355  4.24690  2.90347  2.73739  3.18146  2.89801  2.37887  2.77519  2.98518  4.58477  3.61503
          0.01818  4.41224  5.13459  0.61958  0.77255  0.48576  0.95510
    534   2.94772  4.48196  4.59213  4.20110  3.95988  3.96885  4.95911  2.17163  4.07967  2.64267  3.82035  4.29407  4.54364  4.38893  4.27892  3.40711  2.50017  0.77190  5.72810  4.51037    799 - -
          2.68618  4.42225  2.77519  2.73123  3.46354  2.40513  3.72494  3.29354  2.67741  2.69355  4.24690  2.90347  2.73739  3.18146  2.89801  2.37887  2.77519  2.98518  4.58477  3.61503
          0.01818  4.41224  5.13459  0.61958  0.77255  0.48576  0.95510
    535   2.75469  4.47107  3.94693  3.54955  3.68997  3.60125  4.35250  2.97886  3.38763  2.61508  1.06922  3.76159  4.18730  3.75644  3.62372  2.36590  3.12020  2.79544  5.27670  4.01874    800 - -
          2.68618  4.42225  2.77519  2.73123  3.46354  2.40513  3.72494  3.29354  2.67741  2.69355  4.24690  2.90347  2.73739  3.18146  2.89801  2.37887  2.77519  2.98518  4.58477  3.61503
          0.01818  4.41224  5.13459  0.61958  0.77255  0.48576  0.95510
    536   3.82684  5.14697  5.05884  4.73245  3.44141  4.66536  5.22719  2.70018  4.50073  0.41414  3.34921  4.96087  5.02765  4.73119  4.57523  4.35346  4.10630  2.87138  5.47997  4.31815    801 - -
          2.68618  4.42225  2.77519  2.73123  3.46354  2.40513  3.72494  3.29354  2.67741  2.69355  4.24690  2.90347  2.73739  3.18146  2.89801  2.37887  2.77519  2.98518  4.58477  3.61503
          0.10128  4.41224  2.47469  0.61958  0.77255  0.48576  0.95510
    537   3.33579  5.04052  4.10051  4.06833  5.15461  0.27759  5.13451  4.89127  4.31005  4.47617  5.47286  4.26728  4.44289  4.59872  4.47187  3.52438  3.85130  4.33044  6.10346  5.28033    802 - -
          2.68618  4.42225  2.77519  2.73123  3.46354  2.40513  3.72494  3.29354  2.67741  2.69355  4.24690  2.90347  2.73739  3.18146  2.89801  2.37887  2.77519  2.98518  4.58477  3.61503
          0.01974  4.33071  5.05306  0.61958  0.77255  0.60147  0.79409
    538   3.06478  5.40007  2.54867  0.93624  4.88371  2.23339  4.01997  4.38690  2.95667  3.92009  4.77425  3.01378  4.05304  3.19514  3.46186  3.01431  3.37805  3.95834  6.03280  4.64190    803 - -
          2.68618  4.42225  2.77519  2.73123  3.46354  2.40513  3.72494  3.29354  2.67741  2.69355  4.24690  2.90347  2.73739  3.18146  2.89801  2.37887  2.77519  2.98518  4.58477  3.61503
          0.01974  4.33071  5.05306  0.61958  0.77255  0.60147  0.79409
    539   3.33694  4.60493  5.19580  4.72853  3.76702  4.76192  5.42929  0.81063  4.61600  2.20858  3.54721  4.90993  5.05143  4.86782  4.78513  4.18430  3.60769  1.48735  5.82683  4.62506    804 - -
          2.68618  4.42225  2.77519  2.73123  3.46354  2.40513  3.72494  3.29354  2.67741  2.69355  4.24690  2.90347  2.73739  3.18146  2.89801  2.37887  2.77519  2.98518  4.58477  3.61503
          0.01974  4.33071  5.05306  0.61958  0.77255  0.60147  0.79409
    540   2.60987  4.52349  3.68601  3.54993  4.58243  3.24881  4.63139  4.18213  3.65765  3.87353  4.77430  3.67728  4.02997  3.97161  3.90920  0.56580  3.12852  3.60903  5.91965  4.67705    805 - -
          2.68618  4.42225  2.77519  2.73123  3.46354  2.40513  3.72494  3.29354  2.67741  2.69355  4.24690  2.90347  2.73739  3.18146  2.89801  2.37887  2.77519  2.98518  4.58477  3.61503
          0.01974  4.33071  5.05306  0.61958  0.77255  0.41966  1.07081
    541   2.59268  4.54253  3.54712  3.38424  4.67874  3.25250  4.54552  4.18824  3.51762  3.85478  4.70697  3.57993  0.82008  3.83037  3.81229  2.09857  3.09375  3.60659  5.99920  4.76460    806 - -
          2.68618  4.42225  2.77519  2.73123  3.46354  2.40513  3.72494  3.29354  2.67741  2.69355  4.24690  2.90347  2.73739  3.18146  2.89801  2.37887  2.77519  2.98518  4.58477  3.61503
          0.01818  4.41224  5.13459  0.61958  0.77255  0.48576  0.95510
    542   3.18928  5.29622  3.10102  2.81468  4.01424  3.71469  1.04643  4.09216  2.55272  3.57112  4.49555  3.28892  4.20848  2.42099  2.83648  3.18507  3.43192  3.78086  5.35855  3.88457    807 - -
          2.68618  4.42225  2.77519  2.73123  3.46354  2.40513  3.72494  3.29354  2.67741  2.69355  4.24690  2.90347  2.73739  3.18146  2.89801  2.37887  2.77519  2.98518  4.58477  3.61503
          0.01818  4.41224  5.13459  0.61958  0.77255  0.48576  0.95510
    543   3.78629  5.44195  3.84755  3.69162  3.83234  4.04120  0.38992  4.58275  3.52963  3.98852  5.10035  4.06592  4.63620  4.07465  3.74530  3.86284  4.12188  4.30700  5.27683  3.77468    808 - -
          2.68618  4.42225  2.77519  2.73123  3.46354  2.40513  3.72494  3.29354  2.67741  2.69355  4.24690  2.90347  2.73739  3.18146  2.89801  2.37887  2.77519  2.98518  4.58477  3.61503
          0.01818  4.41224  5.13459  0.61958  0.77255  0.48576  0.95510
    544   3.07414  5.68244  1.50875  1.33457  4.96320  3.43760  2.78914  4.49884  2.85855  3.96700  4.78029  2.88690  4.01870  3.05455  3.43476  2.96485  3.34554  4.05416  6.10536  4.60396    809 - -
          2.68618  4.42225  2.77519  2.73123  3.46354  2.40513  3.72494  3.29354  2.67741  2.69355  4.24690  2.90347  2.73739  3.18146  2.89801  2.37887  2.77519  2.98518  4.58477  3.61503
          0.01818  4.41224  5.13459  0.61958  0.77255  0.48576  0.95510
    545   3.34306  5.07790  3.64710  3.30224  2.61621  4.04102  2.87384  3.71877  3.24620  3.18586  4.23823  2.60744  4.45435  3.58291  3.55040  3.39604  3.57918  3.50615  4.24354  0.96276    810 - -
          2.68618  4.42225  2.77519  2.73123  3.46354  2.40513  3.72494  3.29354  2.67741  2.69355  4.24690  2.90347  2.73739  3.18146  2.89801  2.37887  2.77519  2.98518  4.58477  3.61503
          0.01818  4.41224  5.13459  0.61958  0.77255  0.48576  0.95510
    546   3.15250  4.66844  4.14350  3.67006  1.54029  4.07445  3.80911  3.19623  3.59656  2.79938  3.81191  2.96101  4.44647  3.79406  3.82651  2.74559  3.38851  3.00750  4.19037  1.46340    811 - -
          2.68618  4.42225  2.77519  2.73123  3.46354  2.40513  3.72494  3.29354  2.67741  2.69355  4.24690  2.90347  2.73739  3.18146  2.89801  2.37887  2.77519  2.98518  4.58477  3.61503
          0.01818  4.41224  5.13459  0.61958  0.77255  0.48576  0.95510
    547   3.33901  6.00154  0.74751  1.88691  5.28204  3.44922  4.09260  4.85507  3.23105  4.32608  5.22962  2.90823  4.12831  3.27772  3.90243  3.17833  3.65295  4.39900  6.45366  4.89027    812 - -
          2.68618  4.42225  2.77519  2.73123  3.46354  2.40513  3.72494  3.29354  2.67741  2.69355  4.24690  2.90347  2.73739  3.18146  2.89801  2.37887  2.77519  2.98518  4.58477  3.61503
          0.01818  4.41224  5.13459  0.61958  0.77255  0.48576  0.95510
    548   2.67828  4.58864  3.79083  3.66814  4.68605  3.31402  4.74066  4.30280  3.78294  3.98953  4.88731  3.77255  4.10293  4.08961  4.02397  0.50034  3.20412  3.70783  6.01611  4.78458    813 - -
          2.68618  4.42225  2.77519  2.73123  3.46354  2.40513  3.72494  3.29354  2.67741  2.69355  4.24690  2.90347  2.73739  3.18146  2.89801  2.37887  2.77519  2.98518  4.58477  3.61503
          0.01818  4.41224  5.13459  0.61958  0.77255  0.48576  0.95510
    549   3.57898  5.48384  3.78694  3.34579  5.00145  3.96607  4.19882  4.47798  0.48080  3.93731  4.90019  3.73290  4.45298  3.38128  2.70585  3.60400  3.80557  4.16667  5.85102  4.76322    814 - -
          2.68618  4.42225  2.77519  2.73123  3.46354  2.40513  3.72494  3.29354  2.67741  2.69355  4.24690  2.90347  2.73739  3.18146  2.89801  2.37887  2.77519  2.98518  4.58477  3.61503
          0.01818  4.41224  5.13459  0.61958  0.77255  0.48576  0.95510
    550   2.67828  4.58864  3.79083  3.66814  4.68605  3.31402  4.74066  4.30280  3.78294  3.98953  4.88731  3.77255  4.10293  4.08961  4.02397  0.50034  3.20412  3.70783  6.01611  4.78458    815 - -
          2.68618  4.42225  2.77519  2.73123  3.46354  2.40513  3.72494  3.29354  2.67741  2.69355  4.24690  2.90347  2.73739  3.18146  2.89801  2.37887  2.77519  2.98518  4.58477  3.61503
          0.01818  4.41224  5.13459  0.61958  0.77255  0.48576  0.95510
    551   2.50980  4.46325  3.65634  3.49696  4.80335  2.48501  4.63791  4.31449  3.66900  3.97729  4.78623  3.61428  3.97718  3.92638  3.95772  0.66280  3.03421  3.63779  6.11033  4.91032    816 - -
          2.68618  4.42225  2.77519  2.73123  3.46354  2.40513  3.72494  3.29354  2.67741  2.69355  4.24690  2.90347  2.73739  3.18146  2.89801  2.37887  2.77519  2.98518  4.58477  3.61503
          0.01818  4.41224  5.13459  0.61958  0.77255  0.48576  0.95510
    552   2.46920  4.41058  3.75861  3.45307  4.55714  3.19595  4.49510  3.94445  3.46648  3.66074  4.49544  3.58174  3.94875  3.76954  3.76755  1.25659  1.29054  3.40274  5.90572  4.69278    817 - -
          2.68618  4.42225  2.77519  2.73123  3.46354  2.40513  3.72494  3.29354  2.67741  2.69355  4.24690  2.90347  2.73739  3.18146  2.89801  2.37887  2.77519  2.98518  4.58477  3.61503
          0.01818  4.41224  5.13459  0.61958  0.77255  0.48576  0.95510
    553   3.25075  5.89571  1.70740  0.88317  5.18198  3.44578  4.03199  4.73587  3.09978  4.20513  5.07235  2.90155  4.09347  3.20328  3.73213  3.10810  3.54882  4.28317  6.33824  4.79865    818 - -
          2.68618  4.42225  2.77519  2.73123  3.46354  2.40513  3.72494  3.29354  2.67741  2.69355  4.24690  2.90347  2.73739  3.18146  2.89801  2.37887  2.77519  2.98518  4.58477  3.61503
          0.01818  4.41224  5.13459  0.61958  0.77255  0.48576  0.95510
    554   2.81613  4.65154  4.03540  3.85601  4.57478  3.46297  4.81510  3.77932  3.81150  3.62025  4.65830  3.94231  4.21945  4.18235  4.01810  3.02636  0.50922  3.40556  5.95382  4.80085    819 - -
          2.68618  4.42225  2.77519  2.73123  3.46354  2.40513  3.72494  3.29354  2.67741  2.69355  4.24690  2.90347  2.73739  3.18146  2.89801  2.37887  2.77519  2.98518  4.58477  3.61503
          0.01818  4.41224  5.13459  0.61958  0.77255  0.48576  0.95510
    555   2.99466  4.78077  3.83263  3.51593  3.98453  3.68990  4.46584  3.35971  3.39359  2.19531  4.11021  3.81215  0.83569  3.81562  3.65922  3.19500  3.37727  3.17127  5.51849  4.23163    820 - -
          2.68618  4.42225  2.77519  2.73123  3.46354  2.40513  3.72494  3.29354  2.67741  2.69355  4.24690  2.90347  2.73739  3.18146  2.89801  2.37887  2.77519  2.98518  4.58477  3.61503
          0.01818  4.41224  5.13459  0.61958  0.77255  0.48576  0.95510
    556   2.84777  4.52807  3.93490  3.44324  3.61632  3.77716  4.30907  2.70702  3.32398  1.84724  3.55868  3.75598  1.43449  3.66184  3.61276  3.12664  3.15308  2.26658  5.25829  4.02425    821 - -
          2.68618  4.42225  2.77519  2.73123  3.46354  2.40513  3.72494  3.29354  2.67741  2.69355  4.24690  2.90347  2.73739  3.18146  2.89801  2.37887  2.77519  2.98518  4.58477  3.61503
          0.01818  4.41224  5.13459  0.61958  0.77255  0.48576  0.95510
    557   2.67828  4.58864  3.79083  3.66814  4.68605  3.31402  4.74066  4.30280  3.78294  3.98953  4.88731  3.77255  4.10293  4.08961  4.02397  0.50034  3.20412  3.70783  6.01611  4.78458    822 - -
          2.68618  4.42225  2.77519  2.73123  3.46354  2.40513  3.72494  3.29354  2.67741  2.69355  4.24690  2.90347  2.73739  3.18146  2.89801  2.37887  2.77519  2.98518  4.58477  3.61503
          0.01818  4.41224  5.13459  0.61958  0.77255  0.48576  0.95510
    558   4.11566  5.38141  4.68178  4.53852  2.52773  4.49535  4.00894  4.06597  4.38666  3.37228  4.68543  4.45076  4.96827  4.55110  4.44524  4.18476  4.41131  3.96462  4.18204  0.39404    823 - -
          2.68618  4.42225  2.77519  2.73123  3.46354  2.40513  3.72494  3.29354  2.67741  2.69355  4.24690  2.90347  2.73739  3.18146  2.89801  2.37887  2.77519  2.98518  4.58477  3.61503
          0.01818  4.41224  5.13459  0.61958  0.77255  0.48576  0.95510
    559   3.29663  5.25058  3.17986  3.13620  4.71491  3.65232  4.52187  4.58496  3.49703  4.17231  5.15031  0.47497  4.34286  3.82446  3.84631  3.36023  3.71266  4.14654  5.95199  4.64671    824 - -
          2.68618  4.42225  2.77519  2.73123  3.46354  2.40513  3.72494  3.29354  2.67741  2.69355  4.24690  2.90347  2.73739  3.18146  2.89801  2.37887  2.77519  2.98518  4.58477  3.61503
          0.01818  4.41224  5.13459  0.61958  0.77255  0.48576  0.95510
    560   3.13013  5.48093  2.72663  2.09366  4.80311  3.57066  3.92195  4.28762  2.60628  3.77529  4.63910  3.07606  4.10601  1.02237  2.97563  3.07131  3.38243  3.91557  5.89079  4.53078    825 - -
          2.68618  4.42225  2.77519  2.73123  3.46354  2.40513  3.72494  3.29354  2.67741  2.69355  4.24690  2.90347  2.73739  3.18146  2.89801  2.37887  2.77519  2.98518  4.58477  3.61503
          0.01818  4.41224  5.13459  0.61958  0.77255  0.48576  0.95510
    561   3.21799  4.76417  4.11986  3.68835  3.15232  4.10584  3.06424  2.91757  3.37703  0.80145  3.51697  3.97033  4.50020  3.81227  3.57947  3.50432  3.46551  2.89776  4.84793  3.39927    826 - -
          2.68618  4.42225  2.77519  2.73123  3.46354  2.40513  3.72494  3.29354  2.67741  2.69355  4.24690  2.90347  2.73739  3.18146  2.89801  2.37887  2.77519  2.98518  4.58477  3.61503
          0.01818  4.41224  5.13459  0.61958  0.77255  0.48576  0.95510
    562   3.29663  5.25058  3.17986  3.13620  4.71491  3.65232  4.52187  4.58496  3.49703  4.17231  5.15031  0.47497  4.34286  3.82446  3.84631  3.36023  3.71266  4.14654  5.95199  4.64671    827 - -
          2.68618  4.42225  2.77519  2.73123  3.46354  2.40513  3.72494  3.29354  2.67741  2.69355  4.24690  2.90347  2.73739  3.18146  2.89801  2.37887  2.77519  2.98518  4.58477  3.61503
          0.01818  4.41224  5.13459  0.61958  0.77255  0.48576  0.95510
    563   4.11566  5.38141  4.68178  4.53852  2.52773  4.49535  4.00894  4.06597  4.38666  3.37228  4.68543  4.45076  4.96827  4.55110  4.44524  4.18476  4.41131  3.96462  4.18204  0.39404    828 - -
          2.68618  4.42225  2.77519  2.73123  3.46354  2.40513  3.72494  3.29354  2.67741  2.69355  4.24690  2.90347  2.73739  3.18146  2.89801  2.37887  2.77519  2.98518  4.58477  3.61503
          0.01818  4.41224  5.13459  0.61958  0.77255  0.48576  0.95510
    564   3.29663  5.25058  3.17986  3.13620  4.71491  3.65232  4.52187  4.58496  3.49703  4.17231  5.15031  0.47497  4.34286  3.82446  3.84631  3.36023  3.71266  4.14654  5.95199  4.64671    829 - -
          2.68618  4.42225  2.77519  2.73123  3.46354  2.40513  3.72494  3.29354  2.67741  2.69355  4.24690  2.90347  2.73739  3.18146  2.89801  2.37887  2.77519  2.98518  4.58477  3.61503
          0.01818  4.41224  5.13459  0.61958  0.77255  0.48576  0.95510
    565   3.25166  5.90244  1.64459  0.91128  5.18730  3.44441  4.03139  4.74233  3.10147  4.20980  5.07689  2.89900  4.09280  3.20256  3.73639  3.10778  3.54985  4.28824  6.34354  4.80097    830 - -
          2.68618  4.42225  2.77519  2.73123  3.46354  2.40513  3.72494  3.29354  2.67741  2.69355  4.24690  2.90347  2.73739  3.18146  2.89801  2.37887  2.77519  2.98518  4.58477  3.61503
          0.01818  4.41224  5.13459  0.61958  0.77255  0.48576  0.95510
    566   2.75457  4.82543  3.03029  2.84027  4.59011  3.36295  4.17197  4.03078  3.04040  3.69601  4.55463  1.00580  4.02361  3.37970  3.43169  2.84288  2.19965  3.57988  5.87303  4.53925    831 - -
          2.68618  4.42225  2.77519  2.73123  3.46354  2.40513  3.72494  3.29354  2.67741  2.69355  4.24690  2.90347  2.73739  3.18146  2.89801  2.37887  2.77519  2.98518  4.58477  3.61503
          0.01818  4.41224  5.13459  0.61958  0.77255  0.48576  0.95510
    567   3.60863  4.85495  5.41103  4.88073  3.37210  4.98796  5.36953  1.30810  4.72454  0.92436  3.14688  5.09320  5.12549  4.79064  4.78739  4.38752  3.83803  2.20570  5.53366  4.46739    832 - -
          2.68618  4.42225  2.77519  2.73123  3.46354  2.40513  3.72494  3.29354  2.67741  2.69355  4.24690  2.90347  2.73739  3.18146  2.89801  2.37887  2.77519  2.98518  4.58477  3.61503
          0.01818  4.41224  5.13459  0.61958  0.77255  0.48576  0.95510
    568   2.90413  5.12652  3.00515  2.29802  4.35322  3.58753  3.79987  3.77478  2.46171  2.64531  4.19354  3.10713  4.02359  1.33704  2.82855  2.90925  3.13366  3.46604  5.55892  4.22965    833 - -
          2.68618  4.42225  2.77519  2.73123  3.46354  2.40513  3.72494  3.29354  2.67741  2.69355  4.24690  2.90347  2.73739  3.18146  2.89801  2.37887  2.77519  2.98518  4.58477  3.61503
          0.01818  4.41224  5.13459  0.61958  0.77255  0.48576  0.95510
    569   3.73605  5.46791  4.29116  3.72673  4.96925  4.07302  4.37578  4.58178  2.66326  3.99800  5.01055  4.03055  4.57383  3.59322  0.39823  3.81200  3.98058  4.28784  5.84504  4.81160    834 - -
          2.68618  4.42225  2.77519  2.73123  3.46354  2.40513  3.72494  3.29354  2.67741  2.69355  4.24690  2.90347  2.73739  3.18146  2.89801  2.37887  2.77519  2.98518  4.58477  3.61503
          0.01818  4.41224  5.13459  0.61958  0.77255  0.48576  0.95510
    570   4.21577  5.30277  5.16170  4.97487  0.64852  4.84647  3.70323  3.79887  4.78486  3.02970  4.36276  4.47396  5.12994  4.59339  4.69386  4.24715  4.42876  3.75682  3.79966  1.55155    835 - -
          2.68618  4.42225  2.77519  2.73123  3.46354  2.40513  3.72494  3.29354  2.67741  2.69355  4.24690  2.90347  2.73739  3.18146  2.89801  2.37887  2.77519  2.98518  4.58477  3.61503
          0.01818  4.41224  5.13459  0.61958  0.77255  0.48576  0.95510
    571   4.03825  5.28685  4.99480  4.83848  0.42290  4.53688  4.24269  3.53555  4.74297  2.79026  4.19826  4.67880  5.00342  4.76680  4.72715  4.25782  4.34966  3.56102  4.38450  2.70590    836 - -
          2.68618  4.42225  2.77519  2.73123  3.46354  2.40513  3.72494  3.29354  2.67741  2.69355  4.24690  2.90347  2.73739  3.18146  2.89801  2.37887  2.77519  2.98518  4.58477  3.61503
          0.01818  4.41224  5.13459  0.61958  0.77255  0.48576  0.95510
    572   2.97568  5.53957  1.53063  2.32560  4.85070  3.44604  3.84043  4.35714  2.35149  3.82952  4.62076  1.79797  3.98127  2.54693  3.24342  2.88923  3.23369  3.91903  5.96861  4.50521    837 - -
          2.68618  4.42225  2.77519  2.73123  3.46354  2.40513  3.72494  3.29354  2.67741  2.69355  4.24690  2.90347  2.73739  3.18146  2.89801  2.37887  2.77519  2.98518  4.58477  3.61503
          0.01818  4.41224  5.13459  0.61958  0.77255  0.48576  0.95510
    573   2.67828  4.58864  3.79083  3.66814  4.68605  3.31402  4.74066  4.30280  3.78294  3.98953  4.88731  3.77255  4.10293  4.08961  4.02397  0.50034  3.20412  3.70783  6.01611  4.78458    838 - -
          2.68618  4.42225  2.77519  2.73123  3.46354  2.40513  3.72494  3.29354  2.67741  2.69355  4.24690  2.90347  2.73739  3.18146  2.89801  2.37887  2.77519  2.98518  4.58477  3.61503
          0.01818  4.41224  5.13459  0.61958  0.77255  0.48576  0.95510
    574   3.02030  5.33927  3.34185  2.71630  4.76014  3.70954  2.62823  4.15749  1.42785  3.58923  4.39716  2.61572  4.07737  2.83960  1.79377  2.98968  3.20876  3.78254  5.64748  4.38924    839 - -
          2.68618  4.42225  2.77519  2.73123  3.46354  2.40513  3.72494  3.29354  2.67741  2.69355  4.24690  2.90347  2.73739  3.18146  2.89801  2.37887  2.77519  2.98518  4.58477  3.61503
          0.01818  4.41224  5.13459  0.61958  0.77255  0.48576  0.95510
    575   2.34949  4.76914  3.11384  2.19492  4.04776  3.51547  3.82998  2.79679  2.67107  3.06744  3.92487  3.13874  1.84769  3.01771  3.10358  2.78990  2.96789  3.08689  5.37515  4.07039    840 - -
          2.68618  4.42225  2.77519  2.73123  3.46354  2.40513  3.72494  3.29354  2.67741  2.69355  4.24690  2.90347  2.73739  3.18146  2.89801  2.37887  2.77519  2.98518  4.58477  3.61503
          0.01818  4.41224  5.13459  0.61958  0.77255  0.48576  0.95510
    576   2.04122  4.81897  3.11722  2.57693  4.15809  2.88424  3.76377  3.57413  2.09790  3.18132  3.99413  3.07625  2.82362  2.91916  3.01862  2.45950  2.91216  2.70171  5.42358  4.09701    841 - -
          2.68618  4.42225  2.77519  2.73123  3.46354  2.40513  3.72494  3.29354  2.67741  2.69355  4.24690  2.90347  2.73739  3.18146  2.89801  2.37887  2.77519  2.98518  4.58477  3.61503
          0.01818  4.41224  5.13459  0.61958  0.77255  0.48576  0.95510
    577   2.36053  4.16608  4.09893  3.51517  2.85054  3.77419  4.07758  2.58119  3.40185  2.32821  2.30278  3.74020  4.14440  3.62892  3.59683  3.05920  2.03256  2.18298  4.77798  3.05716    842 - -
          2.68618  4.42225  2.77519  2.73123  3.46354  2.40513  3.72494  3.29354  2.67741  2.69355  4.24690  2.90347  2.73739  3.18146  2.89801  2.37887  2.77519  2.98518  4.58477  3.61503
          0.01818  4.41224  5.13459  0.61958  0.77255  0.48576  0.95510
    578   1.90745  4.66970  3.23437  2.81809  4.45770  3.31134  4.03165  3.89130  2.88132  3.50104  4.30030  1.77932  3.91234  3.20457  3.31347  1.82019  2.50826  3.42670  5.71602  4.41080    843 - -
          2.68649  4.42155  2.77528  2.72951  3.46440  2.40516  3.72503  3.29296  2.67800  2.69413  4.24645  2.90433  2.73595  3.18136  2.89853  2.37879  2.77546  2.98497  4.58563  3.61589
          0.89943  0.73885  2.15821  1.98818  0.14728  0.48576  0.95510
    579   2.60226  4.53849  3.28490  2.77257  3.85592  3.45229  3.85611  3.22911  2.74675  2.91110  2.36315  2.66016  3.92014  3.08809  3.14599  1.87793  2.52080  2.94083  5.22733  3.95627    876 - -
          2.68618  4.42225  2.77519  2.73123  3.46354  2.40513  3.72494  3.29354  2.67741  2.69355  4.24690  2.90347  2.73739  3.18146  2.89801  2.37887  2.77519  2.98518  4.58477  3.61503
          0.19368  4.29611  1.81732  0.61958  0.77255  0.64428  0.74453
    580   2.73964  5.01041  3.03772  2.50739  4.39607  2.69431  3.64399  3.81360  1.68295  3.33464  4.13970  3.00435  3.88277  2.77325  2.22162  2.40763  2.97080  3.44494  5.48186  4.17432    877 - -
          2.68618  4.42225  2.77519  2.73123  3.46354  2.40513  3.72494  3.29354  2.67741  2.69355  4.24690  2.90347  2.73739  3.18146  2.89801  2.37887  2.77519  2.98518  4.58477  3.61503
          0.02426  4.12669  4.84904  0.61958  0.77255  0.51188  0.91471
    581   2.67202  4.75929  3.03656  2.06659  4.00561  2.80133  3.75214  3.40011  2.58756  3.03704  2.23692  3.06442  3.06246  2.93423  3.02643  2.73778  2.91784  3.10108  5.31816  4.00789    878 - -
          2.68618  4.42225  2.77519  2.73123  3.46354  2.40513  3.72494  3.29354  2.67741  2.69355  4.24690  2.90347  2.73739  3.18146  2.89801  2.37887  2.77519  2.98518  4.58477  3.61503
          0.02044  4.29611  5.01846  0.61958  0.77255  0.64428  0.74453
    582   2.70800  5.01531  1.90272  2.41722  4.23945  3.44474  3.69109  3.73391  2.48815  3.29698  4.09801  2.95297  3.87405  2.83307  2.62462  2.33946  2.94713  3.37648  5.47160  2.73295    879 - -
          2.68618  4.42225  2.77519  2.73123  3.46354  2.40513  3.72494  3.29354  2.67741  2.69355  4.24690  2.90347  2.73739  3.18146  2.89801  2.37887  2.77519  2.98518  4.58477  3.61503
          0.02044  4.29611  5.01846  0.61958  0.77255  0.39805  1.11361
    583   2.60826  4.49630  3.43938  2.90758  3.13808  2.43450  3.94472  3.21490  2.88548  2.90505  3.77191  3.31156  3.17308  3.20302  3.27652  1.68138  2.90588  2.49353  5.22979  3.97042    880 - -
          2.68618  4.42225  2.77519  2.73123  3.46354  2.40513  3.72494  3.29354  2.67741  2.69355  4.24690  2.90347  2.73739  3.18146  2.89801  2.37887  2.77519  2.98518  4.58477  3.61503
          0.01818  4.41224  5.13459  0.61958  0.77255  0.48576  0.95510
    584   2.87321  5.07060  2.77157  1.98761  4.66733  3.41312  4.03644  4.13370  2.91369  3.72247  4.56391  3.10859  4.02471  3.21605  3.36336  1.02930  3.21751  3.70469  5.89734  4.52829    881 - -
          2.68618  4.42225  2.77519  2.73123  3.46354  2.40513  3.72494  3.29354  2.67741  2.69355  4.24690  2.90347  2.73739  3.18146  2.89801  2.37887  2.77519  2.98518  4.58477  3.61503
          0.01818  4.41224  5.13459  0.61958  0.77255  0.48576  0.95510
    585   2.45891  5.21695  1.86040  2.41670  4.68911  1.89795  3.85753  4.17173  2.72534  3.69052  4.47716  2.56341  3.94455  2.99519  3.24623  2.31878  3.11667  3.72845  5.85692  4.43793    882 - -
          2.68618  4.42225  2.77519  2.73123  3.46354  2.40513  3.72494  3.29354  2.67741  2.69355  4.24690  2.90347  2.73739  3.18146  2.89801  2.37887  2.77519  2.98518  4.58477  3.61503
          0.01818  4.41224  5.13459  0.61958  0.77255  0.48576  0.95510
    586   2.67608  4.76797  3.12438  2.36277  3.32708  2.20718  3.75037  3.39059  2.58823  3.02536  3.86030  3.09076  3.15497  2.92938  3.03672  2.23678  2.91192  3.09369  5.29810  3.33406    883 - -
          2.68618  4.42225  2.77519  2.73123  3.46354  2.40513  3.72494  3.29354  2.67741  2.69355  4.24690  2.90347  2.73739  3.18146  2.89801  2.37887  2.77519  2.98518  4.58477  3.61503
          0.01818  4.41224  5.13459  0.61958  0.77255  0.48576  0.95510
    587   2.71732  5.10486  2.92460  2.03217  4.40410  3.47485  3.68459  3.85760  2.18536  3.38849  4.16377  2.17707  3.88305  2.80299  2.90714  2.70008  2.22460  3.47242  5.56223  3.42452    884 - -
          2.68618  4.42225  2.77519  2.73123  3.46354  2.40513  3.72494  3.29354  2.67741  2.69355  4.24690  2.90347  2.73739  3.18146  2.89801  2.37887  2.77519  2.98518  4.58477  3.61503
          0.01818  4.41224  5.13459  0.61958  0.77255  0.48576  0.95510
    588   2.67302  4.85047  2.76340  2.52679  3.18729  3.50674  3.71376  3.02747  2.26519  2.79568  3.92359  2.10517  3.30314  2.86958  2.98055  2.71361  2.90457  3.17776  5.35682  4.02633    885 - -
          2.68618  4.42225  2.77519  2.73123  3.46354  2.40513  3.72494  3.29354  2.67741  2.69355  4.24690  2.90347  2.73739  3.18146  2.89801  2.37887  2.77519  2.98518  4.58477  3.61503
          0.01818  4.41224  5.13459  0.61958  0.77255  0.48576  0.95510
    589   2.78900  3.06400  4.28471  3.71631  3.40352  3.89440  4.29790  2.14938  3.59345  1.89467  3.36418  3.92213  4.28837  3.82978  3.78652  3.20637  1.60115  2.22435  4.98784  3.79655    886 - -
          2.68618  4.42225  2.77519  2.73123  3.46354  2.40513  3.72494  3.29354  2.67741  2.69355  4.24690  2.90347  2.73739  3.18146  2.89801  2.37887  2.77519  2.98518  4.58477  3.61503
          0.01818  4.41224  5.13459  0.61958  0.77255  0.48576  0.95510
    590   2.72502  5.19698  2.12158  1.89822  4.51769  3.45149  3.68030  3.31745  2.44666  3.49187  4.24854  2.61401  3.87201  2.46562  2.94336  2.68863  2.54935  3.57506  5.64161  4.23426    887 - -
          2.68618  4.42225  2.77519  2.73123  3.46354  2.40513  3.72494  3.29354  2.67741  2.69355  4.24690  2.90347  2.73739  3.18146  2.89801  2.37887  2.77519  2.98518  4.58477  3.61503
          0.01818  4.41224  5.13459  0.61958  0.77255  0.48576  0.95510
    591   1.84153  4.47708  3.54100  3.03122  4.10918  3.34266  4.08624  3.49050  3.00803  3.17379  4.01732  3.36890  3.03909  3.32323  3.39469  1.82756  1.95540  2.63966  5.46995  4.21805    888 - -
          2.68618  4.42225  2.77519  2.73123  3.46354  2.40513  3.72494  3.29354  2.67741  2.69355  4.24690  2.90347  2.73739  3.18146  2.89801  2.37887  2.77519  2.98518  4.58477  3.61503
          0.01818  4.41224  5.13459  0.61958  0.77255  0.48576  0.95510
    592   2.45771  4.78692  3.13599  2.20376  4.01765  3.52716  3.75224  2.41771  2.56415  3.04660  3.88166  3.09655  3.92608  2.92667  2.59308  2.02156  2.92343  3.11028  5.32011  4.01056    889 - -
          2.68618  4.42225  2.77519  2.73123  3.46354  2.40513  3.72494  3.29354  2.67741  2.69355  4.24690  2.90347  2.73739  3.18146  2.89801  2.37887  2.77519  2.98518  4.58477  3.61503
          0.01818  4.41224  5.13459  0.61958  0.77255  0.48576  0.95510
    593   2.37881  5.08604  2.88868  2.49399  4.52280  2.06702  3.79286  3.97433  2.02244  3.50993  4.29845  2.04794  3.92982  2.92506  3.00176  2.76195  3.03400  3.56659  5.68075  4.31245    890 - -
          2.68618  4.42225  2.77519  2.73123  3.46354  2.40513  3.72494  3.29354  2.67741  2.69355  4.24690  2.90347  2.73739  3.18146  2.89801  2.37887  2.77519  2.98518  4.58477  3.61503
          0.07600  4.41224  2.79595  0.61958  0.77255  0.48576  0.95510
    594   2.74266  5.08553  1.93953  2.41272  4.36431  3.45920  3.71294  2.52507  2.10223  3.36202  4.15814  2.54696  3.89362  2.84558  2.97935  2.73025  2.98072  3.43270  5.56084  4.18452    891 - -
          2.68618  4.42225  2.77519  2.73123  3.46354  2.40513  3.72494  3.29354  2.67741  2.69355  4.24690  2.90347  2.73739  3.18146  2.89801  2.37887  2.77519  2.98518  4.58477  3.61503
          0.01925  4.35550  5.07784  0.61958  0.77255  0.56866  0.83537
    595   2.67506  4.86306  3.03213  1.85173  4.10415  3.48827  2.98288  2.72658  2.50762  3.12554  3.94358  3.02527  3.88933  2.86240  2.96351  2.41041  2.53107  3.19644  5.37180  4.03906    892 - -
          2.68618  4.42225  2.77519  2.73123  3.46354  2.40513  3.72494  3.29354  2.67741  2.69355  4.24690  2.90347  2.73739  3.18146  2.89801  2.37887  2.77519  2.98518  4.58477  3.61503
          0.01925  4.35550  5.07784  0.61958  0.77255  0.56866  0.83537
    596   2.66347  4.72760  3.15497  2.60631  3.95110  3.00484  3.74649  3.34691  2.57078  2.67063  3.02774  3.10098  3.91367  2.05159  3.00150  2.17159  2.90093  3.05587  5.27060  3.96793    893 - -
          2.68618  4.42225  2.77519  2.73123  3.46354  2.40513  3.72494  3.29354  2.67741  2.69355  4.24690  2.90347  2.73739  3.18146  2.89801  2.37887  2.77519  2.98518  4.58477  3.61503
          0.01925  4.35550  5.07784  0.61958  0.77255  0.43721  1.03799
    597   2.67446  5.03714  2.62837  2.25934  3.32435  3.02166  3.66648  3.77339  2.42986  3.31807  3.42609  2.96317  3.27927  2.18289  2.91116  2.37320  2.90605  3.39706  5.50572  4.13145    894 - -
          2.68618  4.42225  2.77519  2.73123  3.46354  2.40513  3.72494  3.29354  2.67741  2.69355  4.24690  2.90347  2.73739  3.18146  2.89801  2.37887  2.77519  2.98518  4.58477  3.61503
          0.01818  4.41224  5.13459  0.61958  0.77255  0.48576  0.95510
    598   2.77553  5.19085  2.84489  1.93870  4.53133  3.47099  3.72508  3.99267  2.06986  3.50431  4.27956  2.96363  3.21629  2.84447  2.93769  1.72236  3.01660  3.58879  5.66088  4.27298    895 - -
          2.68618  4.42225  2.77519  2.73123  3.46354  2.40513  3.72494  3.29354  2.67741  2.69355  4.24690  2.90347  2.73739  3.18146  2.89801  2.37887  2.77519  2.98518  4.58477  3.61503
          0.01818  4.41224  5.13459  0.61958  0.77255  0.48576  0.95510
    599   2.70202  4.83954  3.07446  2.35422  4.07147  3.51816  2.26021  3.47742  2.55559  3.10050  3.92931  2.74433  3.92336  2.91407  2.99949  2.75177  2.32149  2.43971  5.35959  4.03865    896 - -
          2.68618  4.42225  2.77519  2.73123  3.46354  2.40513  3.72494  3.29354  2.67741  2.69355  4.24690  2.90347  2.73739  3.18146  2.89801  2.37887  2.77519  2.98518  4.58477  3.61503
          0.01818  4.41224  5.13459  0.61958  0.77255  0.48576  0.95510
    600   2.09312  5.12614  2.51405  2.40017  4.46245  2.89743  3.68788  3.92867  2.45619  3.44478  4.20800  2.43184  3.87021  2.53661  2.94782  2.43119  2.54011  3.52034  5.60753  4.21267    897 - -
          2.68618  4.42225  2.77519  2.73123  3.46354  2.40513  3.72494  3.29354  2.67741  2.69355  4.24690  2.90347  2.73739  3.18146  2.89801  2.37887  2.77519  2.98518  4.58477  3.61503
          0.01818  4.41224  5.13459  0.61958  0.77255  0.48576  0.95510
    601   2.67587  4.90247  3.05424  2.31979  4.14929  3.49820  3.17570  3.56994  2.25613  2.83599  3.97150  2.61759  3.25859  2.84432  2.95055  2.70249  2.55194  2.39266  5.39858  4.05833    898 - -
          2.68618  4.42225  2.77519  2.73123  3.46354  2.40513  3.72494  3.29354  2.67741  2.69355  4.24690  2.90347  2.73739  3.18146  2.89801  2.37887  2.77519  2.98518  4.58477  3.61503
          0.01818  4.41224  5.13459  0.61958  0.77255  0.48576  0.95510
    602   2.67947  3.71290  3.01686  2.29203  4.26118  3.47963  3.69314  3.69525  2.08438  3.26318  4.05467  2.68402  3.88046  2.82398  2.92821  2.10801  2.27305  3.33756  5.47084  4.11493    899 - -
          2.68618  4.42225  2.77519  2.73123  3.46354  2.40513  3.72494  3.29354  2.67741  2.69355  4.24690  2.90347  2.73739  3.18146  2.89801  2.37887  2.77519  2.98518  4.58477  3.61503
          0.01818  4.41224  5.13459  0.61958  0.77255  0.48576  0.95510
    603   2.42842  5.01352  2.96428  2.47204  4.41322  2.97641  3.73283  3.86600  2.21709  3.40751  4.18390  2.58775  2.50847  2.85688  2.97782  1.99164  2.94265  3.46419  5.58808  4.21659    900 - -
          2.68618  4.42225  2.77519  2.73123  3.46354  2.40513  3.72494  3.29354  2.67741  2.69355  4.24690  2.90347  2.73739  3.18146  2.89801  2.37887  2.77519  2.98518  4.58477  3.61503
          0.01818  4.41224  5.13459  0.61958  0.77255  0.48576  0.95510
    604   2.38740  4.50180  3.42451  2.88379  3.73923  3.56636  3.90947  2.32755  2.85570  2.79015  3.67444  2.11653  3.99673  3.17735  3.24391  2.25463  2.91965  2.40613  5.15247  3.89698    901 - -
          2.68618  4.42225  2.77519  2.73123  3.46354  2.40513  3.72494  3.29354  2.67741  2.69355  4.24690  2.90347  2.73739  3.18146  2.89801  2.37887  2.77519  2.98518  4.58477  3.61503
          0.21503  4.41224  1.70731  0.61958  0.77255  0.48576  0.95510
    605   2.28760  4.59479  3.17770  2.63251  3.80726  3.48684  3.74001  3.18473  2.60663  2.56784  3.70950  2.74301  3.88984  2.53337  3.02779  2.39664  2.85454  2.36216  5.16268  3.87773    902 - -
          2.68618  4.42225  2.77519  2.73123  3.46354  2.40513  3.72494  3.29354  2.67741  2.69355  4.24690  2.90347  2.73739  3.18146  2.89801  2.37887  2.77519  2.98518  4.58477  3.61503
          0.02209  4.21931  4.94166  0.61958  0.77255  0.35927  1.19795
    606   2.70982  5.06972  2.97541  2.46157  4.42951  2.49020  3.70497  3.88113  2.43753  3.40958  4.18453  2.99043  3.06450  1.98565  2.58152  2.26535  2.95343  3.48537  5.57799  4.20853    903 - -
          2.68618  4.42225  2.77519  2.73123  3.46354  2.40513  3.72494  3.29354  2.67741  2.69355  4.24690  2.90347  2.73739  3.18146  2.89801  2.37887  2.77519  2.98518  4.58477  3.61503
          0.01818  4.41224  5.13459  0.61958  0.77255  0.48576  0.95510
    607   2.71389  5.15356  2.57095  2.41668  4.48618  3.47639  3.66343  3.94952  1.92147  3.44870  4.20768  2.95604  3.13761  2.77066  2.17888  2.68656  2.35194  3.53956  5.59350  4.20879    904 - -
          2.68618  4.42225  2.77519  2.73123  3.46354  2.40513  3.72494  3.29354  2.67741  2.69355  4.24690  2.90347  2.73739  3.18146  2.89801  2.37887  2.77519  2.98518  4.58477  3.61503
          0.01818  4.41224  5.13459  0.61958  0.77255  0.48576  0.95510
    608   2.59566  2.14269  3.41538  2.45079  4.02151  1.87398  4.03364  3.39073  2.95504  3.08326  3.94154  3.33343  3.96155  3.27930  3.33882  2.74867  2.41121  3.06209  5.39408  4.13838    905 - -
          2.68618  4.42225  2.77519  2.73123  3.46354  2.40513  3.72494  3.29354  2.67741  2.69355  4.24690  2.90347  2.73739  3.18146  2.89801  2.37887  2.77519  2.98518  4.58477  3.61503
          0.01818  4.41224  5.13459  0.61958  0.77255  0.48576  0.95510
    609   2.81283  4.21619  4.51702  3.92235  2.18983  2.95970  4.28145  1.97403  3.76449  1.60622  2.70805  4.03944  4.31130  3.92697  3.86044  3.27352  3.04350  2.34484  4.81566  3.64102    906 - -
          2.68618  4.42225  2.77519  2.73123  3.46354  2.40513  3.72494  3.29354  2.67741  2.69355  4.24690  2.90347  2.73739  3.18146  2.89801  2.37887  2.77519  2.98518  4.58477  3.61503
          0.01818  4.41224  5.13459  0.61958  0.77255  0.48576  0.95510
    610   2.65190  4.80864  3.11112  2.65586  4.34685  3.40296  3.87457  3.77711  2.67369  3.37039  4.17669  3.12797  2.93124  2.53412  3.11058  1.43356  2.44677  3.37997  5.58832  4.26347    907 - -
          2.68618  4.42225  2.77519  2.73123  3.46354  2.40513  3.72494  3.29354  2.67741  2.69355  4.24690  2.90347  2.73739  3.18146  2.89801  2.37887  2.77519  2.98518  4.58477  3.61503
          0.01818  4.41224  5.13459  0.61958  0.77255  0.48576  0.95510
    611   2.00218  4.41131  3.54068  2.99406  2.92728  2.85303  3.94188  2.97388  2.95407  2.33633  3.58144  3.38575  2.29136  3.26011  3.31215  2.85473  2.90857  2.73370  5.05491  3.81288    908 - -
          2.68618  4.42225  2.77519  2.73123  3.46354  2.40513  3.72494  3.29354  2.67741  2.69355  4.24690  2.90347  2.73739  3.18146  2.89801  2.37887  2.77519  2.98518  4.58477  3.61503
          0.01818  4.41224  5.13459  0.61958  0.77255  0.48576  0.95510
    612   2.68087  4.18144  4.06079  3.47927  2.73257  3.77013  4.07591  2.33303  3.37323  2.34848  2.57535  3.72096  4.14229  3.60758  3.58289  2.21456  2.21833  2.19148  4.80107  3.60525    909 - -
          2.68618  4.42225  2.77519  2.73123  3.46354  2.40513  3.72494  3.29354  2.67741  2.69355  4.24690  2.90347  2.73739  3.18146  2.89801  2.37887  2.77519  2.98518  4.58477  3.61503
          0.01818  4.41224  5.13459  0.61958  0.77255  0.48576  0.95510
    613   2.16973  4.92365  2.96281  2.56227  4.44209  1.79360  3.84856  3.88844  2.66072  3.45652  4.25114  2.62641  3.91521  2.48611  3.12574  2.33797  2.99136  3.47626  5.65561  4.30235    910 - -
          2.68618  4.42225  2.77519  2.73123  3.46354  2.40513  3.72494  3.29354  2.67741  2.69355  4.24690  2.90347  2.73739  3.18146  2.89801  2.37887  2.77519  2.98518  4.58477  3.61503
          0.01818  4.41224  5.13459  0.61958  0.77255  0.48576  0.95510
    614   2.69395  4.97960  2.95664  2.50912  4.42360  2.10017  3.78228  3.87268  2.56927  3.42656  4.21248  2.65343  3.89973  2.34383  3.03838  2.08526  2.49522  3.46957  5.61603  4.25267    911 - -
          2.68618  4.42225  2.77519  2.73123  3.46354  2.40513  3.72494  3.29354  2.67741  2.69355  4.24690  2.90347  2.73739  3.18146  2.89801  2.37887  2.77519  2.98518  4.58477  3.61503
          0.01818  4.41224  5.13459  0.61958  0.77255  0.48576  0.95510
    615   2.17973  4.57056  3.31767  3.02298  4.64357  1.39931  4.25811  4.09971  3.18070  3.71694  4.51208  2.67057  3.92717  3.46181  3.58559  1.67386  2.98013  3.53689  5.91802  4.64412    912 - -
          2.68618  4.42225  2.77519  2.73123  3.46354  2.40513  3.72494  3.29354  2.67741  2.69355  4.24690  2.90347  2.73739  3.18146  2.89801  2.37887  2.77519  2.98518  4.58477  3.61503
          0.01818  4.41224  5.13459  0.61958  0.77255  0.48576  0.95510
    616   2.44724  4.40861  3.70481  3.40943  4.65092  1.22255  4.49479  4.08835  3.48167  3.75445  4.55679  3.54998  3.92678  3.75400  3.80455  1.90900  1.81476  3.48329  5.97217  4.76598    913 - -
          2.68618  4.42225  2.77519  2.73123  3.46354  2.40513  3.72494  3.29354  2.67741  2.69355  4.24690  2.90347  2.73739  3.18146  2.89801  2.37887  2.77519  2.98518  4.58477  3.61503
          0.07525  4.41224  2.80734  0.61958  0.77255  0.48576  0.95510
    617   1.73249  4.35740  3.70584  3.40654  4.65646  1.93956  4.48491  4.10268  3.48159  3.76389  4.55705  3.52485  3.88095  3.74306  3.80392  1.15929  2.89804  3.46798  5.97226  4.77113    914 - -
          2.68618  4.42225  2.77519  2.73123  3.46354  2.40513  3.72494  3.29354  2.67741  2.69355  4.24690  2.90347  2.73739  3.18146  2.89801  2.37887  2.77519  2.98518  4.58477  3.61503
          0.01924  4.35623  5.07858  0.61958  0.77255  0.43776  1.03700
    618   2.65645  4.76293  2.74971  2.62199  4.10426  2.11302  3.80931  2.84243  2.64862  3.13893  3.96640  3.11102  3.91681  2.98306  3.09885  2.22585  2.27594  3.17739  5.40397  4.08936    915 - -
          2.68618  4.42225  2.77519  2.73123  3.46354  2.40513  3.72494  3.29354  2.67741  2.69355  4.24690  2.90347  2.73739  3.18146  2.89801  2.37887  2.77519  2.98518  4.58477  3.61503
          0.01818  4.41224  5.13459  0.61958  0.77255  0.48576  0.95510
    619   2.72521  4.89505  2.96929  2.31507  4.19688  1.77018  3.79548  2.87933  2.62572  3.22378  4.04818  2.60319  3.93210  2.95995  3.08410  2.48257  2.98208  3.27941  5.47211  4.13840    916 - -
          2.68618  4.42225  2.77519  2.73123  3.46354  2.40513  3.72494  3.29354  2.67741  2.69355  4.24690  2.90347  2.73739  3.18146  2.89801  2.37887  2.77519  2.98518  4.58477  3.61503
          0.01818  4.41224  5.13459  0.61958  0.77255  0.48576  0.95510
    620   2.56815  3.25078  3.77475  3.25134  3.77836  3.44877  4.14045  3.08617  3.18351  2.35160  3.74143  3.52595  4.00683  3.48175  3.50146  1.44978  2.12788  2.80614  5.22414  4.00389    917 - -
          2.68618  4.42225  2.77519  2.73123  3.46354  2.40513  3.72494  3.29354  2.67741  2.69355  4.24690  2.90347  2.73739  3.18146  2.89801  2.37887  2.77519  2.98518  4.58477  3.61503
          0.21503  4.41224  1.70731  0.61958  0.77255  0.48576  0.95510
    621   2.94286  5.46571  2.06248  1.97115  4.78582  1.64608  3.81817  4.28907  2.77083  3.78937  4.60837  2.24938  3.91828  2.97039  3.33789  2.85456  3.22039  3.86253  5.95528  4.48018    918 - -
          2.68618  4.42225  2.77519  2.73123  3.46354  2.40513  3.72494  3.29354  2.67741  2.69355  4.24690  2.90347  2.73739  3.18146  2.89801  2.37887  2.77519  2.98518  4.58477  3.61503
          0.02209  4.21931  4.94166  0.61958  0.77255  0.72862  0.65889
    622   2.63471  4.67901  3.20177  2.65099  3.99254  3.45954  3.75113  3.37587  2.50824  2.64420  3.86424  3.11713  3.89397  2.93586  2.21823  1.94990  2.42902  3.07098  5.28820  4.00088    919 - -
          2.68618  4.42225  2.77519  2.73123  3.46354  2.40513  3.72494  3.29354  2.67741  2.69355  4.24690  2.90347  2.73739  3.18146  2.89801  2.37887  2.77519  2.98518  4.58477  3.61503
          0.02209  4.21931  4.94166  0.61958  0.77255  0.35927  1.19795
    623   1.47618  4.51454  3.42173  2.91246  3.91797  2.71528  3.97236  2.64623  2.89835  2.97718  3.84024  2.81779  3.96094  3.21974  3.29064  2.75849  2.56256  2.97224  5.30131  4.04302    920 - -
          2.68618  4.42225  2.77519  2.73123  3.46354  2.40513  3.72494  3.29354  2.67741  2.69355  4.24690  2.90347  2.73739  3.18146  2.89801  2.37887  2.77519  2.98518  4.58477  3.61503
          0.01818  4.41224  5.13459  0.61958  0.77255  0.48576  0.95510
    624   2.66720  4.84515  3.05939  2.08163  4.21377  2.15594  3.78851  3.62920  2.60301  3.23658  4.04868  3.07132  3.90598  2.94387  3.06229  2.24493  2.49411  2.71812  5.47536  4.14255    921 - -
          2.68618  4.42225  2.77519  2.73123  3.46354  2.40513  3.72494  3.29354  2.67741  2.69355  4.24690  2.90347  2.73739  3.18146  2.89801  2.37887  2.77519  2.98518  4.58477  3.61503
          0.01818  4.41224  5.13459  0.61958  0.77255  0.48576  0.95510
    625   2.62580  4.76242  3.08012  2.73846  4.55822  2.54262  4.02381  4.01168  2.87951  3.59711  4.39145  1.46103  3.92468  3.18980  3.32701  2.08673  2.40172  3.52864  5.79267  4.46545    922 - -
          2.68618  4.42225  2.77519  2.73123  3.46354  2.40513  3.72494  3.29354  2.67741  2.69355  4.24690  2.90347  2.73739  3.18146  2.89801  2.37887  2.77519  2.98518  4.58477  3.61503
          0.01818  4.41224  5.13459  0.61958  0.77255  0.48576  0.95510
    626   2.67763  4.32845  3.67944  3.11635  2.38103  3.68026  3.95403  2.80328  3.04750  1.92230  3.43197  3.48085  4.06416  2.77649  3.36232  2.40355  2.49699  2.59308  4.91094  3.67912    923 - -
          2.68618  4.42225  2.77519  2.73123  3.46354  2.40513  3.72494  3.29354  2.67741  2.69355  4.24690  2.90347  2.73739  3.18146  2.89801  2.37887  2.77519  2.98518  4.58477  3.61503
          0.01818  4.41224  5.13459  0.61958  0.77255  0.48576  0.95510
    627   2.88019  5.36299  2.32127  2.12949  4.70438  2.68842  3.81127  4.19234  2.67068  3.69390  4.47876  2.42640  3.94807  2.94260  3.20001  1.51432  3.14039  3.76716  5.85291  4.41550    924 - -
          2.68618  4.42225  2.77519  2.73123  3.46354  2.40513  3.72494  3.29354  2.67741  2.69355  4.24690  2.90347  2.73739  3.18146  2.89801  2.37887  2.77519  2.98518  4.58477  3.61503
          0.01818  4.41224  5.13459  0.61958  0.77255  0.48576  0.95510
    628   2.41575  2.98123  4.09048  3.69647  4.40615  3.18026  4.56646  3.76147  3.62240  3.50726  4.35011  3.68826  3.93908  3.89306  3.87999  0.88097  2.20496  3.26065  5.79815  4.61971    925 - -
          2.68618  4.42225  2.77519  2.73123  3.46354  2.40513  3.72494  3.29354  2.67741  2.69355  4.24690  2.90347  2.73739  3.18146  2.89801  2.37887  2.77519  2.98518  4.58477  3.61503
          0.01818  4.41224  5.13459  0.61958  0.77255  0.48576  0.95510
    629   2.71309  5.05725  2.91775  1.77834  4.36012  2.55226  2.99059  3.80792  2.48566  3.35790  4.14273  2.97489  3.88838  2.83472  2.96434  2.27496  2.95284  2.97355  5.54903  4.17521    926 - -
          2.68618  4.42225  2.77519  2.73123  3.46354  2.40513  3.72494  3.29354  2.67741  2.69355  4.24690  2.90347  2.73739  3.18146  2.89801  2.37887  2.77519  2.98518  4.58477  3.61503
          0.01818  4.41224  5.13459  0.61958  0.77255  0.48576  0.95510
    630   2.55386  4.49809  3.50002  3.03450  4.13326  2.76636  4.10424  3.51133  3.01747  2.55213  4.04985  3.37372  3.94794  3.34432  3.39386  1.25848  2.35348  3.14205  5.49475  4.24032    927 - -
          2.68618  4.42225  2.77519  2.73123  3.46354  2.40513  3.72494  3.29354  2.67741  2.69355  4.24690  2.90347  2.73739  3.18146  2.89801  2.37887  2.77519  2.98518  4.58477  3.61503
          0.01818  4.41224  5.13459  0.61958  0.77255  0.48576  0.95510
    631   2.68854  4.62293  3.27764  2.73153  3.75016  2.90605  3.80492  3.18215  2.70095  2.58312  3.16364  1.82947  3.97002  3.04188  3.11226  2.81026  2.92319  2.92235  5.13942  3.05319    928 - -
          2.68618  4.42225  2.77519  2.73123  3.46354  2.40513  3.72494  3.29354  2.67741  2.69355  4.24690  2.90347  2.73739  3.18146  2.89801  2.37887  2.77519  2.98518  4.58477  3.61503
          0.01818  4.41224  5.13459  0.61958  0.77255  0.48576  0.95510
    632   1.90893  5.05671  2.49642  2.44405  4.44593  2.96867  3.73455  3.90463  2.52117  3.44019  4.21415  2.32517  3.20155  2.85745  3.00942  2.69316  2.51795  3.49815  5.61750  4.23440    929 - -
          2.68618  4.42225  2.77519  2.73123  3.46354  2.40513  3.72494  3.29354  2.67741  2.69355  4.24690  2.90347  2.73739  3.18146  2.89801  2.37887  2.77519  2.98518  4.58477  3.61503
          0.01818  4.41224  5.13459  0.61958  0.77255  0.48576  0.95510
    633   2.68465  4.88301  3.06548  2.52491  4.13666  2.88960  3.71975  3.08765  2.50966  2.81656  3.96946  2.72412  3.90155  1.87795  2.96367  2.40394  2.91984  3.22730  5.39557  4.06182    930 - -
          2.68618  4.42225  2.77519  2.73123  3.46354  2.40513  3.72494  3.29354  2.67741  2.69355  4.24690  2.90347  2.73739  3.18146  2.89801  2.37887  2.77519  2.98518  4.58477  3.61503
          0.01818  4.41224  5.13459  0.61958  0.77255  0.48576  0.95510
    634   2.65667  3.29731  3.50182  2.53347  3.60366  2.73549  3.90571  2.95786  2.90245  2.67213  2.22287  3.35640  4.00964  3.21505  3.26620  2.86035  2.26729  2.72131  5.03655  3.79661    931 - -
          2.68618  4.42225  2.77519  2.73123  3.46354  2.40513  3.72494  3.29354  2.67741  2.69355  4.24690  2.90347  2.73739  3.18146  2.89801  2.37887  2.77519  2.98518  4.58477  3.61503
          0.01818  4.41224  5.13459  0.61958  0.77255  0.48576  0.95510
    635   2.84518  5.37765  1.95235  2.12237  4.70006  2.44121  3.76013  4.19527  2.58546  3.67579  4.44264  2.56644  3.92281  2.43426  3.10959  2.15837  3.09259  3.75967  5.81708  4.37602    932 - -
          2.68618  4.42225  2.77519  2.73123  3.46354  2.40513  3.72494  3.29354  2.67741  2.69355  4.24690  2.90347  2.73739  3.18146  2.89801  2.37887  2.77519  2.98518  4.58477  3.61503
          0.01818  4.41224  5.13459  0.61958  0.77255  0.48576  0.95510
    636   2.48554  4.39603  3.80579  3.40194  4.32337  3.25412  4.39269  3.59317  3.36564  3.38418  4.25367  3.56988  3.96065  3.67296  3.68099  0.96339  2.26363  2.56931  5.71336  4.49474    933 - -
          2.68618  4.42225  2.77519  2.73123  3.46354  2.40513  3.72494  3.29354  2.67741  2.69355  4.24690  2.90347  2.73739  3.18146  2.89801  2.37887  2.77519  2.98518  4.58477  3.61503
          0.01818  4.41224  5.13459  0.61958  0.77255  0.48576  0.95510
    637   1.56483  3.05843  3.92880  3.46975  4.25595  1.99683  4.39422  3.65292  3.42293  3.34974  4.18954  3.59033  3.93169  3.69669  3.73178  2.24583  1.80641  3.20079  5.64344  4.44448    934 - -
          2.68618  4.42225  2.77519  2.73123  3.46354  2.40513  3.72494  3.29354  2.67741  2.69355  4.24690  2.90347  2.73739  3.18146  2.89801  2.37887  2.77519  2.98518  4.58477  3.61503
          0.01818  4.41224  5.13459  0.61958  0.77255  0.48576  0.95510
    638   2.49609  4.47806  3.56397  3.16570  4.44741  3.24224  4.26794  3.86292  3.18197  3.52300  4.34113  3.43251  2.45669  3.49544  3.54871  1.61948  1.41749  3.36833  5.76634  4.52202    935 - -
          2.68618  4.42225  2.77519  2.73123  3.46354  2.40513  3.72494  3.29354  2.67741  2.69355  4.24690  2.90347  2.73739  3.18146  2.89801  2.37887  2.77519  2.98518  4.58477  3.61503
          0.01818  4.41224  5.13459  0.61958  0.77255  0.48576  0.95510
    639   2.67821  3.73853  3.05920  2.50118  4.18637  2.89916  3.70010  3.60969  2.22544  3.19586  3.99899  2.28473  3.88934  2.84034  2.36744  2.70112  2.63485  2.90624  5.42105  4.07902    936 - -
          2.68618  4.42225  2.77519  2.73123  3.46354  2.40513  3.72494  3.29354  2.67741  2.69355  4.24690  2.90347  2.73739  3.18146  2.89801  2.37887  2.77519  2.98518  4.58477  3.61503
          0.07525  4.41224  2.80734  0.61958  0.77255  0.48576  0.95510
    640   2.70829  4.99166  2.86146  2.21551  4.39486  2.47289  3.77457  3.83997  2.58827  3.40335  4.19915  2.50526  3.89360  2.91516  3.06707  2.41876  1.87020  3.45134  5.60466  4.23759    937 - -
          2.68618  4.42225  2.77519  2.73123  3.46354  2.40513  3.72494  3.29354  2.67741  2.69355  4.24690  2.90347  2.73739  3.18146  2.89801  2.37887  2.77519  2.98518  4.58477  3.61503
          0.10744  4.35623  2.41867  0.61958  0.77255  0.56766  0.83667
    641   2.39283  4.84477  2.58090  2.47497  4.13828  2.80712  3.69643  3.04645  2.50459  3.15736  3.96767  2.64563  3.85423  2.84614  2.97153  2.66809  2.15177  3.21694  5.39528  4.05510    938 - -
          2.68618  4.42225  2.77519  2.73123  3.46354  2.40513  3.72494  3.29354  2.67741  2.69355  4.24690  2.90347  2.73739  3.18146  2.89801  2.37887  2.77519  2.98518  4.58477  3.61503
          0.02099  4.26979  4.99213  0.61958  0.77255  0.67473  0.71191
    642   2.52130  4.40989  3.50759  3.04129  3.94609  3.33542  4.06069  3.24679  2.98588  2.52542  3.89127  3.36586  3.92192  3.32893  3.33516  1.81384  1.58849  2.93001  5.35183  4.10019    939 - -
          2.68618  4.42225  2.77519  2.73123  3.46354  2.40513  3.72494  3.29354  2.67741  2.69355  4.24690  2.90347  2.73739  3.18146  2.89801  2.37887  2.77519  2.98518  4.58477  3.61503
          0.08816  4.26979  2.65350  0.61958  0.77255  0.67473  0.71191
    643   2.57311  4.70545  2.85602  2.61713  4.52589  2.38470  3.97214  4.00088  2.86268  3.58647  4.39318  1.64009  3.84606  3.15144  3.31025  1.86171  2.96088  3.50460  5.76883  4.42995    940 - -
          2.68618  4.42225  2.77519  2.73123  3.46354  2.40513  3.72494  3.29354  2.67741  2.69355  4.24690  2.90347  2.73739  3.18146  2.89801  2.37887  2.77519  2.98518  4.58477  3.61503
          0.02244  4.20406  4.92641  0.61958  0.77255  0.74383  0.64491
    644   2.57509  4.59611  3.06709  2.79518  4.29976  3.25156  4.03024  3.69041  2.89099  3.38511  4.24605  2.04942  3.88817  3.24690  3.26758  2.68817  1.35289  3.28289  5.61417  4.31097    941 - -
          2.68618  4.42225  2.77519  2.73123  3.46354  2.40513  3.72494  3.29354  2.67741  2.69355  4.24690  2.90347  2.73739  3.18146  2.89801  2.37887  2.77519  2.98518  4.58477  3.61503
          0.02244  4.20406  4.92641  0.61958  0.77255  0.74383  0.64491
    645   2.34000  4.30086  3.49258  3.19599  4.44636  1.41109  4.30019  3.86752  3.27064  3.54255  4.35756  3.38193  3.80194  3.55605  3.60273  2.07862  1.82273  3.30921  5.77399  4.55523    942 - -
          2.68618  4.42225  2.77519  2.73123  3.46354  2.40513  3.72494  3.29354  2.67741  2.69355  4.24690  2.90347  2.73739  3.18146  2.89801  2.37887  2.77519  2.98518  4.58477  3.61503
          0.02244  4.20406  4.92641  0.61958  0.77255  0.74383  0.64491
    646   2.48662  4.51567  3.12085  2.81844  4.35882  1.86344  4.04810  3.78192  2.94303  3.42647  4.25095  2.54789  3.83946  3.25684  3.34118  2.60710  1.63617  3.31885  5.65586  4.37337    943 - -
          2.68618  4.42225  2.77519  2.73123  3.46354  2.40513  3.72494  3.29354  2.67741  2.69355  4.24690  2.90347  2.73739  3.18146  2.89801  2.37887  2.77519  2.98518  4.58477  3.61503
          0.02244  4.20406  4.92641  0.61958  0.77255  0.74383  0.64491
    647   2.58036  4.75712  2.47425  2.53266  4.35112  2.54179  3.82942  3.79075  2.68292  3.38117  4.18412  3.01477  3.83259  2.98904  3.15104  1.97237  1.94395  3.36962  5.59508  4.25259    944 - -
          2.68618  4.42225  2.77519  2.73123  3.46354  2.40513  3.72494  3.29354  2.67741  2.69355  4.24690  2.90347  2.73739  3.18146  2.89801  2.37887  2.77519  2.98518  4.58477  3.61503
          0.09731  4.20406  2.55373  0.61958  0.77255  0.74383  0.64491
    648   2.54576  4.54602  3.14701  2.65952  3.91974  2.17955  3.79100  3.30015  2.65248  2.96758  3.01615  2.56113  3.84660  2.99864  3.06472  2.65625  2.35332  2.98753  5.26078  3.97527    945 - -
          2.68618  4.42225  2.77519  2.73123  3.46354  2.40513  3.72494  3.29354  2.67741  2.69355  4.24690  2.90347  2.73739  3.18146  2.89801  2.37887  2.77519  2.98518  4.58477  3.61503
          0.02416  4.13091  4.85326  0.61958  0.77255  0.81086  0.58784
    649   2.66523  4.83883  2.65522  2.09244  4.45651  1.60291  3.87636  3.90409  2.77142  3.49738  4.32737  2.96046  3.85108  3.05646  3.23143  2.18032  3.01095  3.47807  5.70331  4.34882    946 - -
          2.68618  4.42225  2.77519  2.73123  3.46354  2.40513  3.72494  3.29354  2.67741  2.69355  4.24690  2.90347  2.73739  3.18146  2.89801  2.37887  2.77519  2.98518  4.58477  3.61503
          0.02416  4.13091  4.85326  0.61958  0.77255  0.81086  0.58784
    650   2.47214  4.49991  3.09215  2.75588  4.24315  3.18754  3.96263  3.65580  2.83483  3.30933  4.14105  2.35645  3.81269  3.16950  3.22961  2.17725  1.53977  3.22862  5.54731  4.25973    947 - -
          2.68618  4.42225  2.77519  2.73123  3.46354  2.40513  3.72494  3.29354  2.67741  2.69355  4.24690  2.90347  2.73739  3.18146  2.89801  2.37887  2.77519  2.98518  4.58477  3.61503
          0.10979  4.13091  2.43150  0.61958  0.77255  0.81086  0.58784
    651   2.89682  4.65153  3.60616  3.52946  4.66216  0.50384  4.63596  4.30736  3.73433  3.93855  4.91804  3.77093  4.04809  4.04490  3.94819  3.07428  3.39169  3.80190  5.70794  4.77107    948 - -
          2.68618  4.42225  2.77519  2.73123  3.46354  2.40513  3.72494  3.29354  2.67741  2.69355  4.24690  2.90347  2.73739  3.18146  2.89801  2.37887  2.77519  2.98518  4.58477  3.61503
          0.02629  4.04742  4.76976  0.61958  0.77255  0.87705  0.53787
    652   2.66689  4.73227  2.81358  2.08452  4.18115  3.31401  3.83778  3.47010  2.66239  3.18712  4.07884  3.02796  3.87041  3.03461  3.05844  2.73745  1.54352  3.15024  5.48372  4.17417    949 - -
          2.68618  4.42225  2.77519  2.73123  3.46354  2.40513  3.72494  3.29354  2.67741  2.69355  4.24690  2.90347  2.73739  3.18146  2.89801  2.37887  2.77519  2.98518  4.58477  3.61503
          0.02629  4.04742  4.76976  0.61958  0.77255  0.87705  0.53787
    653   1.96432  4.45257  3.02338  2.71744  4.29264  3.10849  3.95530  3.72219  2.84459  3.36317  4.18441  2.28602  3.75799  3.15841  3.24899  1.60160  2.81634  3.25455  5.58470  4.29224    950 - -
          2.68618  4.42225  2.77519  2.73123  3.46354  2.40513  3.72494  3.29354  2.67741  2.69355  4.24690  2.90347  2.73739  3.18146  2.89801  2.37887  2.77519  2.98518  4.58477  3.61503
          0.02629  4.04742  4.76976  0.61958  0.77255  0.87705  0.53787
    654   2.23475  2.52191  3.83758  3.46704  4.06289  2.99776  4.31988  3.40657  3.37666  3.18974  4.06964  3.47984  3.74511  3.67047  3.62158  1.16567  2.72146  2.96232  5.48281  4.27292    951 - -
          2.68585  4.42269  2.77563  2.73167  3.46398  2.40476  3.72538  3.29353  2.67757  2.69399  4.24734  2.90208  2.73783  3.18190  2.89845  2.37816  2.77473  2.98529  4.58521  3.61547
          0.28563  1.42721  4.76976  2.21912  0.11508  0.87705  0.53787
    655   2.89682  4.65153  3.60616  3.52946  4.66216  0.50384  4.63596  4.30736  3.73433  3.93855  4.91804  3.77093  4.04809  4.04490  3.94819  3.07428  3.39169  3.80190  5.70794  4.77107    966 - -
          2.68618  4.42225  2.77519  2.73123  3.46354  2.40513  3.72494  3.29354  2.67741  2.69355  4.24690  2.90347  2.73739  3.18146  2.89801  2.37887  2.77519  2.98518  4.58477  3.61503
          0.02629  4.04742  4.76976  0.61958  0.77255  0.87705  0.53787
    656   2.89682  4.65153  3.60616  3.52946  4.66216  0.50384  4.63596  4.30736  3.73433  3.93855  4.91804  3.77093  4.04809  4.04490  3.94819  3.07428  3.39169  3.80190  5.70794  4.77107    967 - -
          2.68618  4.42225  2.77519  2.73123  3.46354  2.40513  3.72494  3.29354  2.67741  2.69355  4.24690  2.90347  2.73739  3.18146  2.89801  2.37887  2.77519  2.98518  4.58477  3.61503
          0.02629  4.04742  4.76976  0.61958  0.77255  0.87705  0.53787
    657   2.64154  4.83959  2.61094  1.99282  4.39927  1.90367  3.80459  3.84523  2.68702  3.43337  4.26011  2.90607  3.81393  2.97798  3.15249  2.11838  2.97039  3.43204  5.63991  4.27966    968 - -
          2.68618  4.42225  2.77519  2.73123  3.46354  2.40513  3.72494  3.29354  2.67741  2.69355  4.24690  2.90347  2.73739  3.18146  2.89801  2.37887  2.77519  2.98518  4.58477  3.61503
          0.02629  4.04742  4.76976  0.61958  0.77255  0.74560  0.64331
    658   1.42691  4.24672  3.49820  3.28440  4.46337  1.34790  4.38291  3.84006  3.40306  3.57056  4.41217  3.41351  3.77872  3.67183  3.69679  2.49392  2.81753  3.27699  5.79712  4.60834    969 - -
          2.68618  4.42225  2.77519  2.73123  3.46354  2.40513  3.72494  3.29354  2.67741  2.69355  4.24690  2.90347  2.73739  3.18146  2.89801  2.37887  2.77519  2.98518  4.58477  3.61503
          0.02433  4.12387  4.84622  0.61958  0.77255  0.56641  0.83832
    659   2.28995  4.99306  2.29600  2.41521  4.38243  3.39002  3.70609  3.83283  2.49223  3.38083  4.16577  2.94378  3.84893  2.83618  2.52794  1.83095  2.92928  3.43680  5.56611  4.19204    970 - -
          2.68618  4.42225  2.77519  2.73123  3.46354  2.40513  3.72494  3.29354  2.67741  2.69355  4.24690  2.90347  2.73739  3.18146  2.89801  2.37887  2.77519  2.98518  4.58477  3.61503
          0.02114  4.26286  4.98521  0.61958  0.77255  0.53927  0.87508
    660   3.44741  4.74360  4.83132  4.40370  1.19656  4.41649  3.83239  2.27479  4.23631  2.48298  3.69091  4.25332  4.72325  4.24851  4.26721  3.75387  3.67023  2.94947  4.01664  1.57562    971 - -
          2.68618  4.42225  2.77519  2.73123  3.46354  2.40513  3.72494  3.29354  2.67741  2.69355  4.24690  2.90347  2.73739  3.18146  2.89801  2.37887  2.77519  2.98518  4.58477  3.61503
          0.01974  4.33071  5.05306  0.61958  0.77255  0.60147  0.79409
    661   2.82004  5.19636  3.03632  2.50587  4.54646  3.53951  3.06217  3.98629  1.72640  3.47065  4.25687  3.02264  2.97053  1.89191  2.63316  2.79339  3.03707  3.59853  5.58902  4.25478    972 - -
          2.68618  4.42225  2.77519  2.73123  3.46354  2.40513  3.72494  3.29354  2.67741  2.69355  4.24690  2.90347  2.73739  3.18146  2.89801  2.37887  2.77519  2.98518  4.58477  3.61503
          0.01974  4.33071  5.05306  0.61958  0.77255  0.60147  0.79409
    662   2.69088  4.72532  3.13589  2.76499  4.16342  3.41141  3.03381  3.64209  2.74445  3.27031  4.12640  3.20343  1.41850  3.14696  3.11882  2.78461  2.44376  3.28806  5.47864  4.16077    973 - -
          2.68618  4.42225  2.77519  2.73123  3.46354  2.40513  3.72494  3.29354  2.67741  2.69355  4.24690  2.90347  2.73739  3.18146  2.89801  2.37887  2.77519  2.98518  4.58477  3.61503
          0.01974  4.33071  5.05306  0.61958  0.77255  0.41966  1.07081
    663   2.72976  3.11048  4.13680  3.56096  3.34202  3.82006  4.16631  2.50791  3.44987  2.13120  2.86516  3.79599  2.01523  3.68840  3.65909  3.11454  2.97312  1.89926  4.88767  3.69435    974 - -
          2.68618  4.42225  2.77519  2.73123  3.46354  2.40513  3.72494  3.29354  2.67741  2.69355  4.24690  2.90347  2.73739  3.18146  2.89801  2.37887  2.77519  2.98518  4.58477  3.61503
          0.01818  4.41224  5.13459  0.61958  0.77255  0.48576  0.95510
    664   2.71257  4.64840  3.32307  2.75214  3.83078  3.59983  3.80693  2.72744  2.62750  2.57222  3.73547  3.21898  3.98433  2.59602  2.45375  2.83290  1.84071  2.93634  5.19100  3.92207    975 - -
          2.68618  4.42225  2.77519  2.73123  3.46354  2.40513  3.72494  3.29354  2.67741  2.69355  4.24690  2.90347  2.73739  3.18146  2.89801  2.37887  2.77519  2.98518  4.58477  3.61503
          0.01818  4.41224  5.13459  0.61958  0.77255  0.48576  0.95510
    665   3.82684  5.14697  5.05884  4.73245  3.44141  4.66536  5.22719  2.70018  4.50073  0.41414  3.34921  4.96087  5.02765  4.73119  4.57523  4.35346  4.10630  2.87138  5.47997  4.31815    976 - -
          2.68618  4.42225  2.77519  2.73123  3.46354  2.40513  3.72494  3.29354  2.67741  2.69355  4.24690  2.90347  2.73739  3.18146  2.89801  2.37887  2.77519  2.98518  4.58477  3.61503
          0.01818  4.41224  5.13459  0.61958  0.77255  0.48576  0.95510
    666   2.81613  4.65154  4.03540  3.85601  4.57478  3.46297  4.81510  3.77932  3.81150  3.62025  4.65830  3.94231  4.21945  4.18235  4.01810  3.02636  0.50922  3.40556  5.95382  4.80085    977 - -
          2.68618  4.42225  2.77519  2.73123  3.46354  2.40513  3.72494  3.29354  2.67741  2.69355  4.24690  2.90347  2.73739  3.18146  2.89801  2.37887  2.77519  2.98518  4.58477  3.61503
          0.01818  4.41224  5.13459  0.61958  0.77255  0.48576  0.95510
    667   3.13921  5.60178  2.53928  0.90092  4.90598  3.50609  3.94570  4.41400  2.77078  3.89752  4.75334  2.98714  4.08107  2.41382  3.22537  3.05129  3.40736  4.01382  6.02669  4.60074    978 - -
          2.68618  4.42225  2.77519  2.73123  3.46354  2.40513  3.72494  3.29354  2.67741  2.69355  4.24690  2.90347  2.73739  3.18146  2.89801  2.37887  2.77519  2.98518  4.58477  3.61503
          0.01818  4.41224  5.13459  0.61958  0.77255  0.48576  0.95510
    668   2.45523  4.96700  3.00750  1.98204  3.47141  3.48202  3.69246  3.67193  2.22340  3.24556  4.03992  2.99668  3.88081  2.82549  2.94107  2.06199  2.57375  3.32013  5.45912  4.10341    979 - -
          2.68618  4.42225  2.77519  2.73123  3.46354  2.40513  3.72494  3.29354  2.67741  2.69355  4.24690  2.90347  2.73739  3.18146  2.89801  2.37887  2.77519  2.98518  4.58477  3.61503
          0.01818  4.41224  5.13459  0.61958  0.77255  0.48576  0.95510
    669   3.72034  4.96739  5.48178  4.90569  3.22368  5.06168  5.34446  2.05328  4.75997  0.65774  2.33292  5.14843  5.12390  4.72106  4.77967  4.43758  3.92655  2.55327  5.43178  4.45580    980 - -
          2.68618  4.42225  2.77519  2.73123  3.46354  2.40513  3.72494  3.29354  2.67741  2.69355  4.24690  2.90347  2.73739  3.18146  2.89801  2.37887  2.77519  2.98518  4.58477  3.61503
          0.01818  4.41224  5.13459  0.61958  0.77255  0.48576  0.95510
    670   3.82684  5.14697  5.05884  4.73245  3.44141  4.66536  5.22719  2.70018  4.50073  0.41414  3.34921  4.96087  5.02765  4.73119  4.57523  4.35346  4.10630  2.87138  5.47997  4.31815    981 - -
          2.68618  4.42225  2.77519  2.73123  3.46354  2.40513  3.72494  3.29354  2.67741  2.69355  4.24690  2.90347  2.73739  3.18146  2.89801  2.37887  2.77519  2.98518  4.58477  3.61503
          0.01818  4.41224  5.13459  0.61958  0.77255  0.48576  0.95510
    671   2.67108  2.61616  3.58633  3.02678  3.51308  3.64302  3.92644  2.88071  2.96535  2.29426  3.50583  2.07256  4.03871  3.27429  3.30574  2.90254  2.61195  2.65619  4.96836  3.12498    982 - -
          2.68618  4.42225  2.77519  2.73123  3.46354  2.40513  3.72494  3.29354  2.67741  2.69355  4.24690  2.90347  2.73739  3.18146  2.89801  2.37887  2.77519  2.98518  4.58477  3.61503
          0.01818  4.41224  5.13459  0.61958  0.77255  0.48576  0.95510
    672   3.20462  5.33492  3.70752  2.97090  4.75308  3.86635  3.77757  4.09185  1.07442  2.72154  4.40701  3.37662  4.20997  2.90841  1.75459  3.20144  3.36425  3.78027  5.60946  4.43277    983 - -
          2.68618  4.42225  2.77519  2.73123  3.46354  2.40513  3.72494  3.29354  2.67741  2.69355  4.24690  2.90347  2.73739  3.18146  2.89801  2.37887  2.77519  2.98518  4.58477  3.61503
          0.01818  4.41224  5.13459  0.61958  0.77255  0.48576  0.95510
    673   3.78629  5.44195  3.84755  3.69162  3.83234  4.04120  0.38992  4.58275  3.52963  3.98852  5.10035  4.06592  4.63620  4.07465  3.74530  3.86284  4.12188  4.30700  5.27683  3.77468    984 - -
          2.68618  4.42225  2.77519  2.73123  3.46354  2.40513  3.72494  3.29354  2.67741  2.69355  4.24690  2.90347  2.73739  3.18146  2.89801  2.37887  2.77519  2.98518  4.58477  3.61503
          0.01818  4.41224  5.13459  0.61958  0.77255  0.48576  0.95510
    674   3.29663  5.25058  3.17986  3.13620  4.71491  3.65232  4.52187  4.58496  3.49703  4.17231  5.15031  0.47497  4.34286  3.82446  3.84631  3.36023  3.71266  4.14654  5.95199  4.64671    985 - -
          2.68618  4.42225  2.77519  2.73123  3.46354  2.40513  3.72494  3.29354  2.67741  2.69355  4.24690  2.90347  2.73739  3.18146  2.89801  2.37887  2.77519  2.98518  4.58477  3.61503
          0.01818  4.41224  5.13459  0.61958  0.77255  0.48576  0.95510
    675   2.56448  5.55868  1.87422  1.25682  4.88336  2.67652  3.87961  4.39136  2.80533  3.87565  4.67722  2.89633  3.99357  3.02139  3.36966  2.91325  3.27268  3.95129  6.02789  4.54990    986 - -
          2.68618  4.42225  2.77519  2.73123  3.46354  2.40513  3.72494  3.29354  2.67741  2.69355  4.24690  2.90347  2.73739  3.18146  2.89801  2.37887  2.77519  2.98518  4.58477  3.61503
          0.01818  4.41224  5.13459  0.61958  0.77255  0.48576  0.95510
    676   2.80328  5.27039  1.74333  1.80069  4.57887  3.45630  3.73637  3.10599  2.21846  3.55774  4.33205  2.92685  3.91266  2.85649  3.03378  2.75846  3.04461  3.63827  5.71715  4.30334    987 - -
          2.68618  4.42225  2.77519  2.73123  3.46354  2.40513  3.72494  3.29354  2.67741  2.69355  4.24690  2.90347  2.73739  3.18146  2.89801  2.37887  2.77519  2.98518  4.58477  3.61503
          0.01818  4.41224  5.13459  0.61958  0.77255  0.48576  0.95510
    677   3.50326  4.98091  4.69708  4.36682  3.58532  4.28273  4.97720  2.82356  4.10062  2.12399  0.62254  4.56739  4.77377  4.45925  4.23487  3.89245  3.83416  2.88777  5.47514  4.27487    988 - -
          2.68618  4.42225  2.77519  2.73123  3.46354  2.40513  3.72494  3.29354  2.67741  2.69355  4.24690  2.90347  2.73739  3.18146  2.89801  2.37887  2.77519  2.98518  4.58477  3.61503
          0.01818  4.41224  5.13459  0.61958  0.77255  0.48576  0.95510
    678   3.08213  5.54672  2.58513  1.09261  4.85967  3.50641  3.90118  4.35695  2.69211  3.83725  4.67354  2.98363  4.05522  1.95620  3.13840  3.00248  3.34097  3.95349  5.96491  4.54878    989 - -
          2.68618  4.42225  2.77519  2.73123  3.46354  2.40513  3.72494  3.29354  2.67741  2.69355  4.24690  2.90347  2.73739  3.18146  2.89801  2.37887  2.77519  2.98518  4.58477  3.61503
          0.01818  4.41224  5.13459  0.61958  0.77255  0.48576  0.95510
    679   2.99804  3.14815  3.54048  2.88584  4.47494  3.72856  3.80266  3.83470  1.06602  3.38149  4.23509  3.31328  4.11785  2.95131  2.20922  3.03703  3.20871  3.52012  5.52734  4.30542    990 - -
          2.68618  4.42225  2.77519  2.73123  3.46354  2.40513  3.72494  3.29354  2.67741  2.69355  4.24690  2.90347  2.73739  3.18146  2.89801  2.37887  2.77519  2.98518  4.58477  3.61503
          0.01818  4.41224  5.13459  0.61958  0.77255  0.48576  0.95510
    680   2.68902  4.37231  2.93255  2.47427  2.85253  3.68631  3.94705  2.51102  3.00300  2.09221  3.46556  3.44397  4.06306  3.29870  3.34409  2.93702  2.92119  1.99928  4.96986  3.74019    991 - -
          2.68618  4.42225  2.77519  2.73123  3.46354  2.40513  3.72494  3.29354  2.67741  2.69355  4.24690  2.90347  2.73739  3.18146  2.89801  2.37887  2.77519  2.98518  4.58477  3.61503
          0.01818  4.41224  5.13459  0.61958  0.77255  0.48576  0.95510
    681   3.66069  4.95900  5.27035  4.71710  3.21518  4.90341  5.18703  2.42434  4.51285  0.99030  1.30570  4.96486  5.03828  4.58746  4.58081  4.28514  3.87823  2.63184  5.37280  4.33222    992 - -
          2.68618  4.42225  2.77519  2.73123  3.46354  2.40513  3.72494  3.29354  2.67741  2.69355  4.24690  2.90347  2.73739  3.18146  2.89801  2.37887  2.77519  2.98518  4.58477  3.61503
          0.01818  4.41224  5.13459  0.61958  0.77255  0.48576  0.95510
    682   3.38464  4.65347  5.27831  4.71749  3.41092  4.75190  5.14936  1.55650  4.58951  1.20338  2.61255  4.86873  4.95271  4.66377  4.64752  4.11260  3.61447  1.57871  5.43205  4.35345    993 - -
          2.68618  4.42225  2.77519  2.73123  3.46354  2.40513  3.72494  3.29354  2.67741  2.69355  4.24690  2.90347  2.73739  3.18146  2.89801  2.37887  2.77519  2.98518  4.58477  3.61503
          0.01818  4.41224  5.13459  0.61958  0.77255  0.48576  0.95510
    683   2.94251  5.23263  3.20984  2.65210  4.58696  3.64797  3.73476  3.99935  1.22558  2.88623  4.30185  2.71518  4.03639  2.43360  2.54725  2.92681  3.14769  3.64076  5.60142  4.31287    994 - -
          2.68618  4.42225  2.77519  2.73123  3.46354  2.40513  3.72494  3.29354  2.67741  2.69355  4.24690  2.90347  2.73739  3.18146  2.89801  2.37887  2.77519  2.98518  4.58477  3.61503
          0.01818  4.41224  5.13459  0.61958  0.77255  0.48576  0.95510
    684   2.96757  5.19431  3.37451  2.73406  4.55028  3.69985  3.73352  3.93587  1.28370  3.43238  2.80789  3.20313  4.06473  2.40607  2.21779  2.96621  3.16190  3.59821  5.55662  4.30094    995 - -
          2.68618  4.42225  2.77519  2.73123  3.46354  2.40513  3.72494  3.29354  2.67741  2.69355  4.24690  2.90347  2.73739  3.18146  2.89801  2.37887  2.77519  2.98518  4.58477  3.61503
          0.01818  4.41224  5.13459  0.61958  0.77255  0.48576  0.95510
    685   3.52575  5.20272  3.83189  3.50001  2.60752  4.14457  0.86478  3.88159  3.28373  3.27596  4.39517  3.77923  4.57053  3.70852  3.53294  3.56162  3.76791  3.68967  4.23927  2.15028    996 - -
          2.68618  4.42225  2.77519  2.73123  3.46354  2.40513  3.72494  3.29354  2.67741  2.69355  4.24690  2.90347  2.73739  3.18146  2.89801  2.37887  2.77519  2.98518  4.58477  3.61503
          0.01818  4.41224  5.13459  0.61958  0.77255  0.48576  0.95510
    686   3.25013  5.30389  3.81374  3.05396  4.69577  3.90624  3.80075  4.02714  1.78126  2.68155  4.38396  3.43545  4.24798  2.94123  1.02734  3.26432  3.40481  3.73905  5.58386  4.42294    997 - -
          2.68618  4.42225  2.77519  2.73123  3.46354  2.40513  3.72494  3.29354  2.67741  2.69355  4.24690  2.90347  2.73739  3.18146  2.89801  2.37887  2.77519  2.98518  4.58477  3.61503
          0.01818  4.41224  5.13459  0.61958  0.77255  0.48576  0.95510
    687   3.13587  5.55842  2.63781  0.92174  4.90759  3.54290  3.92381  4.37027  2.16921  3.86011  4.70643  3.02948  4.09154  3.07474  3.05935  3.05878  3.39110  3.97691  5.97208  4.59016    998 - -
          2.68618  4.42225  2.77519  2.73123  3.46354  2.40513  3.72494  3.29354  2.67741  2.69355  4.24690  2.90347  2.73739  3.18146  2.89801  2.37887  2.77519  2.98518  4.58477  3.61503
          0.01818  4.41224  5.13459  0.61958  0.77255  0.48576  0.95510
    688   2.08024  4.87839  3.05384  2.52628  3.34938  3.48675  3.73132  3.57557  2.53234  3.17604  3.98812  2.40501  3.89891  2.32630  2.99306  2.20575  2.92042  3.24253  5.41221  4.07408    999 - -
          2.68618  4.42225  2.77519  2.73123  3.46354  2.40513  3.72494  3.29354  2.67741  2.69355  4.24690  2.90347  2.73739  3.18146  2.89801  2.37887  2.77519  2.98518  4.58477  3.61503
          0.01818  4.41224  5.13459  0.61958  0.77255  0.48576  0.95510
    689   3.46972  5.51894  4.01861  3.19688  5.08936  4.01203  3.82687  4.37890  1.48126  3.73897  4.63038  3.53508  4.34736  2.95624  0.90938  3.44984  3.58947  4.07062  5.70420  4.61589   1000 - -
          2.68618  4.42225  2.77519  2.73123  3.46354  2.40513  3.72494  3.29354  2.67741  2.69355  4.24690  2.90347  2.73739  3.18146  2.89801  2.37887  2.77519  2.98518  4.58477  3.61503
          0.27237  4.41224  1.48589  0.61958  0.77255  0.48576  0.95510
    690   2.64122  4.56756  3.25237  2.72876  3.80646  3.48930  3.78043  3.16588  2.24044  2.83867  2.32033  3.17509  3.91944  3.00694  2.93908  2.01541  2.89501  2.90178  5.16609  3.89870   1001 - -
          2.68618  4.42225  2.77519  2.73123  3.46354  2.40513  3.72494  3.29354  2.67741  2.69355  4.24690  2.90347  2.73739  3.18146  2.89801  2.37887  2.77519  2.98518  4.58477  3.61503
          0.09760  4.16326  2.55836  0.61958  0.77255  0.78238  0.61123
    691   2.49859  4.35224  3.30744  2.93016  3.82092  2.52216  3.98901  3.06366  2.95402  2.88609  3.78588  2.65222  3.87851  3.27869  3.30128  2.68371  2.85089  1.60318  5.24281  3.98726   1002 - -
          2.68618  4.42225  2.77519  2.73123  3.46354  2.40513  3.72494  3.29354  2.67741  2.69355  4.24690  2.90347  2.73739  3.18146  2.89801  2.37887  2.77519  2.98518  4.58477  3.61503
          0.02516  4.09082  4.81316  0.61958  0.77255  0.54628  0.86536
    692   1.29836  4.30372  3.65619  3.27018  4.42054  2.26678  4.31576  3.84158  3.28727  3.51129  4.32097  3.43478  3.82379  3.56893  3.62603  1.84143  2.29946  3.29546  5.75355  4.54030   1003 - -
          2.68618  4.42225  2.77519  2.73123  3.46354  2.40513  3.72494  3.29354  2.67741  2.69355  4.24690  2.90347  2.73739  3.18146  2.89801  2.37887  2.77519  2.98518  4.58477  3.61503
          0.02114  4.26286  4.98521  0.61958  0.77255  0.53927  0.87508
    693   3.10808  5.30012  3.51616  2.85148  4.77424  3.76129  3.73491  4.12931  1.50182  3.56418  4.40557  3.27855  4.13020  2.86034  1.32971  2.57046  3.28653  3.78370  5.61160  4.41588   1004 - -
          2.68618  4.42225  2.77519  2.73123  3.46354  2.40513  3.72494  3.29354  2.67741  2.69355  4.24690  2.90347  2.73739  3.18146  2.89801  2.37887  2.77519  2.98518  4.58477  3.61503
          0.01974  4.33071  5.05306  0.61958  0.77255  0.60147  0.79409
    694   2.68723  4.95311  2.95944  2.25720  4.32079  1.97298  3.72943  3.75501  2.49215  3.32081  4.11826  3.00400  3.88309  2.86714  2.52392  2.41128  2.48563  3.38289  5.52217  4.17260   1005 - -
          2.68618  4.42225  2.77519  2.73123  3.46354  2.40513  3.72494  3.29354  2.67741  2.69355  4.24690  2.90347  2.73739  3.18146  2.89801  2.37887  2.77519  2.98518  4.58477  3.61503
          0.01974  4.33071  5.05306  0.61958  0.77255  0.60147  0.79409
    695   2.66370  4.83222  2.70397  2.30588  4.07733  2.85128  3.71395  2.59900  2.53457  3.10297  3.92455  3.02300  3.88350  2.87420  2.99661  2.45778  2.18489  3.16918  5.35837  4.02834   1006 - -
          2.68618  4.42225  2.77519  2.73123  3.46354  2.40513  3.72494  3.29354  2.67741  2.69355  4.24690  2.90347  2.73739  3.18146  2.89801  2.37887  2.77519  2.98518  4.58477  3.61503
          0.01974  4.33071  5.05306  0.61958  0.77255  0.60147  0.79409
    696   2.77932  5.26643  2.06018  2.08689  4.60974  3.45473  3.68068  4.08350  1.81187  3.55701  4.32014  2.92107  3.88863  2.79128  2.30756  2.73140  3.01193  3.65876  5.68162  4.28414   1007 - -
          2.68618  4.42225  2.77519  2.73123  3.46354  2.40513  3.72494  3.29354  2.67741  2.69355  4.24690  2.90347  2.73739  3.18146  2.89801  2.37887  2.77519  2.98518  4.58477  3.61503
          0.01974  4.33071  5.05306  0.61958  0.77255  0.60147  0.79409
    697   2.43662  5.05926  2.62322  2.22771  4.35431  3.45477  3.66594  3.06916  1.64857  3.33955  4.12140  2.94703  3.86316  2.78765  2.88655  2.68200  2.92686  3.41741  5.52382  4.15068   1008 - -
          2.68630  4.42262  2.77512  2.73083  3.46391  2.40550  3.72368  3.29354  2.67625  2.69371  4.24727  2.90353  2.73777  3.18143  2.89813  2.37862  2.77557  2.98555  4.58514  3.61540
          0.42354  1.51445  2.07667  1.91068  0.16014  0.41966  1.07081
    698   2.66460  4.95687  2.94704  2.23904  4.22665  3.45094  3.01211  3.66120  2.43998  2.73570  4.02714  2.22029  3.85489  2.79873  2.90768  2.34789  2.59422  3.30901  5.44154  4.08428   1019 - -
          2.68618  4.42225  2.77519  2.73123  3.46354  2.40513  3.72494  3.29354  2.67741  2.69355  4.24690  2.90347  2.73739  3.18146  2.89801  2.37887  2.77519  2.98518  4.58477  3.61503
          0.02044  4.29611  5.01846  0.61958  0.77255  0.39805  1.11361
    699   2.85095  5.16776  3.10130  2.57894  4.54830  3.56928  3.73459  3.97186  1.32509  3.47682  4.27420  3.08479  3.98091  2.45120  2.67682  2.41461  2.65975  3.59326  5.61151  4.29278   1020 - -
          2.68618  4.42225  2.77519  2.73123  3.46354  2.40513  3.72494  3.29354  2.67741  2.69355  4.24690  2.90347  2.73739  3.18146  2.89801  2.37887  2.77519  2.98518  4.58477  3.61503
          0.01818  4.41224  5.13459  0.61958  0.77255  0.48576  0.95510
    700   2.29208  5.16243  2.97894  2.24621  4.49445  3.50892  3.69119  3.94178  1.56976  3.44934  4.22494  2.99496  3.91373  2.46101  2.79545  2.74397  2.67481  3.54909  5.59750  4.23408   1021 - -
          2.68618  4.42225  2.77519  2.73123  3.46354  2.40513  3.72494  3.29354  2.67741  2.69355  4.24690  2.90347  2.73739  3.18146  2.89801  2.37887  2.77519  2.98518  4.58477  3.61503
          0.01818  4.41224  5.13459  0.61958  0.77255  0.48576  0.95510
    701   2.75134  5.16395  2.89384  2.42868  4.51061  2.38474  3.70730  3.97143  1.99881  3.48052  4.25112  2.64011  3.90015  2.46780  2.89905  2.02439  2.99029  3.56578  5.63395  4.25062   1022 - -
          2.68618  4.42225  2.77519  2.73123  3.46354  2.40513  3.72494  3.29354  2.67741  2.69355  4.24690  2.90347  2.73739  3.18146  2.89801  2.37887  2.77519  2.98518  4.58477  3.61503
          0.01818  4.41224  5.13459  0.61958  0.77255  0.48576  0.95510
    702   2.17336  4.91103  3.03515  2.52611  4.20099  3.48839  3.73950  3.62169  2.52494  2.80832  4.02735  2.47290  2.27305  2.50298  2.97745  2.72664  2.94121  3.28331  5.44720  4.10897   1023 - -
          2.68618  4.42225  2.77519  2.73123  3.46354  2.40513  3.72494  3.29354  2.67741  2.69355  4.24690  2.90347  2.73739  3.18146  2.89801  2.37887  2.77519  2.98518  4.58477  3.61503
          0.01818  4.41224  5.13459  0.61958  0.77255  0.48576  0.95510
    703   2.72660  5.13195  2.85147  2.05673  4.48541  2.96063  3.71870  3.95048  2.50028  3.47174  4.24163  2.22821  2.50802  2.83743  2.99213  2.43225  2.57241  3.54223  5.63887  4.24459   1024 - -
          2.68618  4.42225  2.77519  2.73123  3.46354  2.40513  3.72494  3.29354  2.67741  2.69355  4.24690  2.90347  2.73739  3.18146  2.89801  2.37887  2.77519  2.98518  4.58477  3.61503
          0.01818  4.41224  5.13459  0.61958  0.77255  0.48576  0.95510
    704   2.36887  4.82078  1.82267  2.58760  3.10152  3.48861  3.80554  3.48085  2.65481  3.13572  3.97691  3.09185  3.93448  2.98054  3.11300  2.75924  2.17551  3.16945  5.41006  4.08117   1025 - -
          2.68618  4.42225  2.77519  2.73123  3.46354  2.40513  3.72494  3.29354  2.67741  2.69355  4.24690  2.90347  2.73739  3.18146  2.89801  2.37887  2.77519  2.98518  4.58477  3.61503
          0.01818  4.41224  5.13459  0.61958  0.77255  0.48576  0.95510
    705   2.68935  5.08165  2.67345  2.42601  4.39117  3.47329  3.66430  3.84411  1.83191  3.37087  4.13975  2.96289  3.86826  2.77794  2.41448  2.38234  2.54711  2.93045  5.54045  4.16330   1026 - -
          2.68618  4.42225  2.77519  2.73123  3.46354  2.40513  3.72494  3.29354  2.67741  2.69355  4.24690  2.90347  2.73739  3.18146  2.89801  2.37887  2.77519  2.98518  4.58477  3.61503
          0.01818  4.41224  5.13459  0.61958  0.77255  0.48576  0.95510
    706   2.09193  4.74981  3.15361  2.59917  3.97042  3.52414  3.74984  3.36651  2.58394  2.59473  3.84270  2.67035  3.25657  2.43903  3.02817  2.74063  2.62486  2.67671  5.28712  3.97979   1027 - -
          2.68618  4.42225  2.77519  2.73123  3.46354  2.40513  3.72494  3.29354  2.67741  2.69355  4.24690  2.90347  2.73739  3.18146  2.89801  2.37887  2.77519  2.98518  4.58477  3.61503
          0.01818  4.41224  5.13459  0.61958  0.77255  0.48576  0.95510
    707   2.73883  5.13481  3.01796  2.46167  4.46257  2.44710  3.67235  3.91133  1.85158  3.41951  4.19075  2.66383  3.89859  2.44185  2.45824  2.71885  2.96438  3.03440  5.56858  4.20543   1028 - -
          2.68618  4.42225  2.77519  2.73123  3.46354  2.40513  3.72494  3.29354  2.67741  2.69355  4.24690  2.90347  2.73739  3.18146  2.89801  2.37887  2.77519  2.98518  4.58477  3.61503
          0.21503  4.41224  1.70731  0.61958  0.77255  0.48576  0.95510
    708   2.62370  3.34452  3.23151  2.42237  3.74736  3.51704  3.74543  3.11524  2.20204  2.79466  2.92634  3.14199  3.90633  2.96994  3.01920  2.74615  2.25638  2.85432  5.11587  3.84178   1029 - -
          2.68618  4.42225  2.77519  2.73123  3.46354  2.40513  3.72494  3.29354  2.67741  2.69355  4.24690  2.90347  2.73739  3.18146  2.89801  2.37887  2.77519  2.98518  4.58477  3.61503
          0.02209  4.21931  4.94166  0.61958  0.77255  0.35927  1.19795
    709   2.68825  4.69615  3.22507  2.37838  3.87350  3.56156  3.16654  2.77415  2.06778  2.53653  3.78115  3.14995  3.94717  2.97066  3.02255  2.78198  2.91790  3.00259  5.21702  2.58859   1030 - -
          2.68618  4.42225  2.77519  2.73123  3.46354  2.40513  3.72494  3.29354  2.67741  2.69355  4.24690  2.90347  2.73739  3.18146  2.89801  2.37887  2.77519  2.98518  4.58477  3.61503
          0.01818  4.41224  5.13459  0.61958  0.77255  0.48576  0.95510
    710   2.68002  5.00843  2.99340  2.06295  3.45309  2.49288  3.67609  3.72648  2.44183  3.28365  4.06845  2.69180  3.87255  2.56639  2.58136  2.68032  2.91125  3.36268  5.48113  3.23290   1031 - -
          2.68618  4.42225  2.77519  2.73123  3.46354  2.40513  3.72494  3.29354  2.67741  2.69355  4.24690  2.90347  2.73739  3.18146  2.89801  2.37887  2.77519  2.98518  4.58477  3.61503
          0.01818  4.41224  5.13459  0.61958  0.77255  0.48576  0.95510
    711   2.68402  4.88727  2.73440  2.51115  4.11279  2.24591  2.84977  2.94164  2.51468  3.14549  3.95951  3.03196  3.89829  2.58432  2.97727  2.71593  2.91609  3.22025  5.38049  3.15801   1032 - -
          2.68618  4.42225  2.77519  2.73123  3.46354  2.40513  3.72494  3.29354  2.67741  2.69355  4.24690  2.90347  2.73739  3.18146  2.89801  2.37887  2.77519  2.98518  4.58477  3.61503
          0.01818  4.41224  5.13459  0.61958  0.77255  0.48576  0.95510
    712   2.66961  4.66255  3.21711  2.38248  3.85322  2.48740  3.77661  3.24094  2.64716  2.41992  3.75361  3.14962  3.12977  2.98388  3.07779  2.43132  2.90269  2.65723  5.20701  3.27974   1033 - -
          2.68618  4.42225  2.77519  2.73123  3.46354  2.40513  3.72494  3.29354  2.67741  2.69355  4.24690  2.90347  2.73739  3.18146  2.89801  2.37887  2.77519  2.98518  4.58477  3.61503
          0.01818  4.41224  5.13459  0.61958  0.77255  0.48576  0.95510
    713   1.69496  5.08370  2.37151  2.46007  4.55326  2.69887  3.81925  4.01927  2.64974  3.55647  4.33939  2.24327  3.91618  2.95351  3.14852  2.42599  3.03217  3.59279  5.73437  4.34332   1034 - -
          2.68618  4.42225  2.77519  2.73123  3.46354  2.40513  3.72494  3.29354  2.67741  2.69355  4.24690  2.90347  2.73739  3.18146  2.89801  2.37887  2.77519  2.98518  4.58477  3.61503
          0.01818  4.41224  5.13459  0.61958  0.77255  0.48576  0.95510
    714   2.70122  4.80062  3.17130  2.60442  4.02155  3.54685  3.73968  2.85489  2.26703  3.04492  3.87972  3.10441  3.09228  2.39019  2.43350  2.76317  2.92935  2.30671  5.31172  4.00744   1035 - -
          2.68618  4.42225  2.77519  2.73123  3.46354  2.40513  3.72494  3.29354  2.67741  2.69355  4.24690  2.90347  2.73739  3.18146  2.89801  2.37887  2.77519  2.98518  4.58477  3.61503
          0.01818  4.41224  5.13459  0.61958  0.77255  0.48576  0.95510
    715   2.15287  2.74426  3.48304  2.98725  4.10921  1.67381  4.05906  3.50660  2.96621  3.17387  4.01596  3.34344  3.93556  2.62293  3.35439  2.33638  2.91265  3.13937  5.46284  4.20623   1036 - -
          2.68618  4.42225  2.77519  2.73123  3.46354  2.40513  3.72494  3.29354  2.67741  2.69355  4.24690  2.90347  2.73739  3.18146  2.89801  2.37887  2.77519  2.98518  4.58477  3.61503
          0.01818  4.41224  5.13459  0.61958  0.77255  0.48576  0.95510
    716   2.86128  5.10677  3.00160  2.57246  4.40266  3.55532  1.56181  3.85062  2.20830  3.40199  4.22248  2.68465  3.99360  2.92436  2.81413  2.86436  2.58688  3.50305  5.56744  4.23609   1037 - -
          2.68618  4.42225  2.77519  2.73123  3.46354  2.40513  3.72494  3.29354  2.67741  2.69355  4.24690  2.90347  2.73739  3.18146  2.89801  2.37887  2.77519  2.98518  4.58477  3.61503
          0.01818  4.41224  5.13459  0.61958  0.77255  0.48576  0.95510
    717   1.98163  4.61909  3.41250  3.03413  4.48090  1.19854  4.16155  3.89537  2.94921  3.52950  4.35786  3.37223  3.97224  3.36681  2.52612  2.73916  3.01621  3.43492  5.74594  4.49295   1038 - -
          2.68618  4.42225  2.77519  2.73123  3.46354  2.40513  3.72494  3.29354  2.67741  2.69355  4.24690  2.90347  2.73739  3.18146  2.89801  2.37887  2.77519  2.98518  4.58477  3.61503
          0.01818  4.41224  5.13459  0.61958  0.77255  0.48576  0.95510
    718   2.53471  4.28802  4.53019  3.96310  3.47833  4.08618  4.48001  1.55588  3.83753  2.08508  3.41974  4.13371  4.44495  4.05750  3.99719  2.86211  3.13322  1.43459  5.09778  3.90361   1039 - -
          2.68618  4.42225  2.77519  2.73123  3.46354  2.40513  3.72494  3.29354  2.67741  2.69355  4.24690  2.90347  2.73739  3.18146  2.89801  2.37887  2.77519  2.98518  4.58477  3.61503
          0.01818  4.41224  5.13459  0.61958  0.77255  0.48576  0.95510
    719   3.04558  4.99915  3.51332  2.99010  2.50086  3.78447  3.89828  3.53864  1.03966  3.08936  4.08668  3.41812  4.19981  3.17281  2.85519  3.12322  3.27742  3.31376  5.15002  3.70836   1040 - -
          2.68618  4.42225  2.77519  2.73123  3.46354  2.40513  3.72494  3.29354  2.67741  2.69355  4.24690  2.90347  2.73739  3.18146  2.89801  2.37887  2.77519  2.98518  4.58477  3.61503
          0.01818  4.41224  5.13459  0.61958  0.77255  0.48576  0.95510
    720   3.26311  5.40027  3.65369  2.97862  4.77852  3.87753  2.96239  4.20313  2.06108  3.62132  4.48606  3.38360  4.23430  2.49629  0.96545  3.24758  3.41943  3.88126  5.62387  4.42931   1041 - -
          2.68618  4.42225  2.77519  2.73123  3.46354  2.40513  3.72494  3.29354  2.67741  2.69355  4.24690  2.90347  2.73739  3.18146  2.89801  2.37887  2.77519  2.98518  4.58477  3.61503
          0.01818  4.41224  5.13459  0.61958  0.77255  0.48576  0.95510
    721   2.61428  4.74861  3.09430  2.75299  4.57876  1.75943  4.03833  4.03852  2.89885  3.61996  4.41046  2.49392  2.55604  3.20421  3.34788  1.78305  2.99419  3.54153  5.81119  4.48466   1042 - -
          2.68618  4.42225  2.77519  2.73123  3.46354  2.40513  3.72494  3.29354  2.67741  2.69355  4.24690  2.90347  2.73739  3.18146  2.89801  2.37887  2.77519  2.98518  4.58477  3.61503
          0.01818  4.41224  5.13459  0.61958  0.77255  0.48576  0.95510
    722   2.57779  4.64317  3.28392  2.79701  4.25551  2.02232  3.96004  3.67145  2.81188  3.30099  4.11742  2.58312  3.91115  3.14231  3.24179  1.90883  2.26658  2.75139  5.54934  4.25335   1043 - -
          2.68618  4.42225  2.77519  2.73123  3.46354  2.40513  3.72494  3.29354  2.67741  2.69355  4.24690  2.90347  2.73739  3.18146  2.89801  2.37887  2.77519  2.98518  4.58477  3.61503
          0.01818  4.41224  5.13459  0.61958  0.77255  0.48576  0.95510
    723   2.06354  4.39633  3.80043  3.60247  4.72419  3.15811  4.65745  4.13827  3.68565  3.86385  4.69401  3.64783  3.95512  3.95668  3.94960  0.68316  2.98378  3.51141  6.07296  4.87424   1044 - -
          2.68618  4.42225  2.77519  2.73123  3.46354  2.40513  3.72494  3.29354  2.67741  2.69355  4.24690  2.90347  2.73739  3.18146  2.89801  2.37887  2.77519  2.98518  4.58477  3.61503
          0.01818  4.41224  5.13459  0.61958  0.77255  0.48576  0.95510
    724   2.71374  4.87400  3.07560  2.56593  4.11750  3.51368  1.88994  3.55072  2.53764  2.79655  3.98376  2.61903  3.11289  2.91491  2.97175  2.75641  2.64642  3.23105  5.39128  4.05992   1045 - -
          2.68618  4.42225  2.77519  2.73123  3.46354  2.40513  3.72494  3.29354  2.67741  2.69355  4.24690  2.90347  2.73739  3.18146  2.89801  2.37887  2.77519  2.98518  4.58477  3.61503
          0.01818  4.41224  5.13459  0.61958  0.77255  0.48576  0.95510
    725   2.11095  4.44099  3.60391  3.14073  4.10870  2.73983  4.17123  2.65641  3.12657  3.17684  4.03475  3.43659  3.95383  3.43491  3.48770  1.22108  2.92246  3.09008  5.49187  4.25305   1046 - -
          2.68618  4.42225  2.77519  2.73123  3.46354  2.40513  3.72494  3.29354  2.67741  2.69355  4.24690  2.90347  2.73739  3.18146  2.89801  2.37887  2.77519  2.98518  4.58477  3.61503
          0.01818  4.41224  5.13459  0.61958  0.77255  0.48576  0.95510
    726   2.76975  4.46393  3.67550  3.14576  3.35096  3.70505  3.93954  2.97551  2.99250  2.38936  3.60228  2.77453  4.11845  3.36092  3.29121  2.99700  2.63744  2.75803  1.64991  3.48448   1047 - -
          2.68618  4.42225  2.77519  2.73123  3.46354  2.40513  3.72494  3.29354  2.67741  2.69355  4.24690  2.90347  2.73739  3.18146  2.89801  2.37887  2.77519  2.98518  4.58477  3.61503
          0.01818  4.41224  5.13459  0.61958  0.77255  0.48576  0.95510
    727   2.88627  5.22562  2.69343  1.07915  4.64910  3.44741  3.88366  4.08694  2.72222  3.64457  4.46241  3.00051  3.10282  3.03224  3.20214  2.86349  2.67816  3.68622  5.83236  4.43755   1048 - -
          2.68618  4.42225  2.77519  2.73123  3.46354  2.40513  3.72494  3.29354  2.67741  2.69355  4.24690  2.90347  2.73739  3.18146  2.89801  2.37887  2.77519  2.98518  4.58477  3.61503
          0.14266  4.41224  2.11342  0.61958  0.77255  0.48576  0.95510
    728   2.86418  5.18220  1.76216  2.40697  4.75257  1.47736  3.94307  4.24684  2.90055  3.78709  4.60825  2.94983  2.93577  3.10927  3.43650  2.84335  3.19416  3.78992  5.95039  4.53571   1049 - -
          2.68618  4.42225  2.77519  2.73123  3.46354  2.40513  3.72494  3.29354  2.67741  2.69355  4.24690  2.90347  2.73739  3.18146  2.89801  2.37887  2.77519  2.98518  4.58477  3.61503
          0.02057  4.29015  5.01250  0.61958  0.77255  0.50813  0.92034
    729   2.75683  5.23346  2.04832  1.92026  4.55128  2.51160  3.69853  4.02802  2.19172  3.52863  4.29415  2.90216  3.87777  2.81418  2.99114  2.71331  2.99725  3.05319  5.68137  4.26662   1050 - -
          2.68618  4.42225  2.77519  2.73123  3.46354  2.40513  3.72494  3.29354  2.67741  2.69355  4.24690  2.90347  2.73739  3.18146  2.89801  2.37887  2.77519  2.98518  4.58477  3.61503
          0.01924  4.35623  5.07858  0.61958  0.77255  0.56766  0.83667
    730   1.61450  4.93536  1.84594  2.54142  4.56759  3.33939  3.93129  4.01539  2.81882  3.59716  4.40138  3.04311  3.92031  3.09061  3.30995  2.00801  3.04934  3.56971  5.79500  4.42362   1051 - -
          2.68618  4.42225  2.77519  2.73123  3.46354  2.40513  3.72494  3.29354  2.67741  2.69355  4.24690  2.90347  2.73739  3.18146  2.89801  2.37887  2.77519  2.98518  4.58477  3.61503
          0.01924  4.35623  5.07858  0.61958  0.77255  0.56766  0.83667
    731   2.68512  3.39256  3.05345  2.52038  4.15776  3.48836  2.28254  3.58202  2.27897  3.17560  3.98862  2.30649  3.89485  2.86017  2.91554  2.45037  2.92249  3.25013  5.40242  4.06922   1052 - -
          2.68618  4.42225  2.77519  2.73123  3.46354  2.40513  3.72494  3.29354  2.67741  2.69355  4.24690  2.90347  2.73739  3.18146  2.89801  2.37887  2.77519  2.98518  4.58477  3.61503
          0.01924  4.35623  5.07858  0.61958  0.77255  0.56766  0.83667
    732   2.81865  4.95933  3.12339  2.35831  2.66263  3.57993  3.75213  3.59259  1.40701  3.18288  4.03962  3.12058  3.98624  2.92327  2.79818  2.85365  3.04369  3.29279  5.37316  4.03621   1053 - -
          2.68618  4.42225  2.77519  2.73123  3.46354  2.40513  3.72494  3.29354  2.67741  2.69355  4.24690  2.90347  2.73739  3.18146  2.89801  2.37887  2.77519  2.98518  4.58477  3.61503
          0.01924  4.35623  5.07858  0.61958  0.77255  0.56766  0.83667
    733   2.66302  4.50485  3.37464  2.81071  3.66995  3.59307  3.83309  2.67370  2.23167  2.38603  3.60292  3.25962  3.08462  3.09589  3.15028  2.82762  2.17760  2.50321  5.07989  3.82295   1054 - -
          2.68618  4.42225  2.77519  2.73123  3.46354  2.40513  3.72494  3.29354  2.67741  2.69355  4.24690  2.90347  2.73739  3.18146  2.89801  2.37887  2.77519  2.98518  4.58477  3.61503
          0.01924  4.35623  5.07858  0.61958  0.77255  0.43776  1.03700
    734   2.66857  4.51748  2.95990  2.80497  3.67736  3.59711  3.83469  2.06817  2.42764  2.73923  3.61461  3.25749  3.98130  3.09791  3.17186  2.47803  2.61525  2.52476  5.08292  3.23560   1055 - -
          2.68618  4.42225  2.77519  2.73123  3.46354  2.40513  3.72494  3.29354  2.67741  2.69355  4.24690  2.90347  2.73739  3.18146  2.89801  2.37887  2.77519  2.98518  4.58477  3.61503
          0.01818  4.41224  5.13459  0.61958  0.77255  0.48576  0.95510
    735   2.91754  5.23308  3.10087  2.61047  4.63245  3.59696  3.75653  4.05713  1.35980  3.54317  4.34815  3.11102  4.01810  2.39684  2.63389  1.99949  3.14147  3.67614  5.65545  4.34794   1056 - -
          2.68618  4.42225  2.77519  2.73123  3.46354  2.40513  3.72494  3.29354  2.67741  2.69355  4.24690  2.90347  2.73739  3.18146  2.89801  2.37887  2.77519  2.98518  4.58477  3.61503
          0.01818  4.41224  5.13459  0.61958  0.77255  0.48576  0.95510
    736   3.03950  5.34523  3.37874  2.73959  4.77004  3.72658  2.05913  4.16093  1.59219  3.59044  4.40232  3.20765  4.09030  2.13031  2.07031  3.00986  3.22419  3.79051  5.64550  4.39665   1057 - -
          2.68618  4.42225  2.77519  2.73123  3.46354  2.40513  3.72494  3.29354  2.67741  2.69355  4.24690  2.90347  2.73739  3.18146  2.89801  2.37887  2.77519  2.98518  4.58477  3.61503
          0.01818  4.41224  5.13459  0.61958  0.77255  0.48576  0.95510
    737   2.74973  5.09206  3.05267  2.49397  4.39586  3.52396  2.67483  3.83613  1.97300  2.79027  4.15078  3.01775  2.88236  2.13575  2.77496  2.74077  2.97364  3.46486  5.52975  4.18058   1058 - -
          2.68618  4.42225  2.77519  2.73123  3.46354  2.40513  3.72494  3.29354  2.67741  2.69355  4.24690  2.90347  2.73739  3.18146  2.89801  2.37887  2.77519  2.98518  4.58477  3.61503
          0.01818  4.41224  5.13459  0.61958  0.77255  0.48576  0.95510
    738   2.70068  3.44011  2.60407  2.27298  4.22071  3.48666  2.01162  3.64915  2.50986  3.23420  4.03834  3.00863  3.89701  2.85828  2.97905  2.71675  2.53677  3.30716  5.45785  4.10663   1059 - -
          2.68618  4.42225  2.77519  2.73123  3.46354  2.40513  3.72494  3.29354  2.67741  2.69355  4.24690  2.90347  2.73739  3.18146  2.89801  2.37887  2.77519  2.98518  4.58477  3.61503
          0.01818  4.41224  5.13459  0.61958  0.77255  0.48576  0.95510
    739   2.76914  4.93410  2.92599  2.28008  4.19062  2.30450  3.80090  3.60288  2.63130  2.09663  4.05437  2.17130  3.95302  2.97071  3.08290  2.80338  3.01736  3.28514  5.47217  4.13735   1060 - -
          2.68618  4.42225  2.77519  2.73123  3.46354  2.40513  3.72494  3.29354  2.67741  2.69355  4.24690  2.90347  2.73739  3.18146  2.89801  2.37887  2.77519  2.98518  4.58477  3.61503
          0.01818  4.41224  5.13459  0.61958  0.77255  0.48576  0.95510
    740   2.54603  4.45793  3.54698  3.05347  4.03170  2.59769  4.09023  3.40569  3.03633  3.10017  3.95502  3.38785  1.96124  3.34714  3.41172  2.25786  2.49554  2.03961  5.41219  4.16725   1061 - -
          2.68618  4.42225  2.77519  2.73123  3.46354  2.40513  3.72494  3.29354  2.67741  2.69355  4.24690  2.90347  2.73739  3.18146  2.89801  2.37887  2.77519  2.98518  4.58477  3.61503
          0.01818  4.41224  5.13459  0.61958  0.77255  0.48576  0.95510
    741   2.41131  5.17204  2.18315  2.38101  4.50745  2.99588  3.67685  3.98223  2.10271  3.48172  4.23652  2.54692  3.86638  2.78497  2.93273  2.43099  2.54563  3.56197  5.63094  4.22661   1062 - -
          2.68610  4.42059  2.77688  2.73292  3.46523  2.40503  3.72330  3.29414  2.67851  2.69227  4.24297  2.90515  2.73784  3.16490  2.89969  2.38012  2.77688  2.98607  4.58646  3.61672
          0.66696  1.67349  1.20684  3.42843  0.03298  0.48576  0.95510
    742   2.97991  5.12956  3.28515  2.71870  4.49915  3.61331  3.65409  3.92011  2.02194  3.38280  4.25274  3.15561  4.01143  1.77837  1.57487  2.97931  3.17402  3.59617  5.46047  4.23389   1105 - -
          2.68618  4.42225  2.77519  2.73123  3.46354  2.40513  3.72494  3.29354  2.67741  2.69355  4.24690  2.90347  2.73739  3.18146  2.89801  2.37887  2.77519  2.98518  4.58477  3.61503
          0.02582  4.06517  4.78751  0.61958  0.77255  0.86379  0.54742
    743   2.33999  4.91147  2.78717  2.39374  4.29224  3.34328  3.67433  3.73035  2.44042  3.29440  4.10139  2.51642  3.05453  1.96113  2.87988  2.65663  2.91112  3.35567  5.49007  4.13699   1106 - -
          2.68618  4.42225  2.77519  2.73123  3.46354  2.40513  3.72494  3.29354  2.67741  2.69355  4.24690  2.90347  2.73739  3.18146  2.89801  2.37887  2.77519  2.98518  4.58477  3.61503
          0.02582  4.06517  4.78751  0.61958  0.77255  0.57155  0.83161
    744   2.74749  5.13642  2.97761  2.44373  4.48392  3.48256  3.63590  3.92567  2.02619  3.41819  4.19723  2.61440  3.88070  2.03594  2.37109  2.23183  2.96903  3.53335  5.54907  4.20226   1107 - -
          2.68618  4.42225  2.77519  2.73123  3.46354  2.40513  3.72494  3.29354  2.67741  2.69355  4.24690  2.90347  2.73739  3.18146  2.89801  2.37887  2.77519  2.98518  4.58477  3.61503
          0.02168  4.23795  4.96030  0.61958  0.77255  0.52047  0.90199
    745   2.72065  5.19048  2.42752  2.35771  4.51795  3.43437  3.66342  3.99161  2.06181  3.48608  4.24563  2.59834  3.85889  2.09583  2.89732  2.68255  2.32257  3.57365  5.63069  4.22763   1108 - -
          2.68618  4.42225  2.77519  2.73123  3.46354  2.40513  3.72494  3.29354  2.67741  2.69355  4.24690  2.90347  2.73739  3.18146  2.89801  2.37887  2.77519  2.98518  4.58477  3.61503
          0.01974  4.33071  5.05306  0.61958  0.77255  0.60147  0.79409
    746   2.33562  5.00192  2.95008  2.49635  4.32911  3.46615  3.09002  3.77850  2.46522  3.33806  4.14341  3.01405  3.90825  1.62354  2.89020  2.43175  2.98422  3.41497  5.52301  4.17339   1109 - -
          2.68618  4.42225  2.77519  2.73123  3.46354  2.40513  3.72494  3.29354  2.67741  2.69355  4.24690  2.90347  2.73739  3.18146  2.89801  2.37887  2.77519  2.98518  4.58477  3.61503
          0.01974  4.33071  5.05306  0.61958  0.77255  0.60147  0.79409
    747   2.42837  4.71526  3.14667  2.61542  3.94951  3.50953  3.75695  2.48783  2.58214  2.98079  3.82841  2.74330  3.91722  1.98303  3.00708  2.74738  2.58546  3.03065  5.27315  3.97436   1110 - -
          2.68618  4.42225  2.77519  2.73123  3.46354  2.40513  3.72494  3.29354  2.67741  2.69355  4.24690  2.90347  2.73739  3.18146  2.89801  2.37887  2.77519  2.98518  4.58477  3.61503
          0.01974  4.33071  5.05306  0.61958  0.77255  0.60147  0.79409
    748   2.45915  5.22155  2.81630  2.01746  4.55477  3.45348  3.67772  4.02243  2.11351  3.51153  4.27839  2.51984  3.88278  1.91653  2.85618  2.72032  2.99382  3.60847  5.64920  4.25667   1111 - -
          2.68618  4.42225  2.77519  2.73123  3.46354  2.40513  3.72494  3.29354  2.67741  2.69355  4.24690  2.90347  2.73739  3.18146  2.89801  2.37887  2.77519  2.98518  4.58477  3.61503
          0.17160  4.33071  1.93433  0.61958  0.77255  0.41966  1.07081
    749   2.65912  4.91615  2.62673  2.44121  4.19020  2.52545  3.67964  2.92944  2.47307  3.20064  4.00518  2.96838  3.85607  2.13014  2.94230  2.67548  2.60669  3.26932  5.42585  4.07468   1112 - -
          2.68618  4.42225  2.77519  2.73123  3.46354  2.40513  3.72494  3.29354  2.67741  2.69355  4.24690  2.90347  2.73739  3.18146  2.89801  2.37887  2.77519  2.98518  4.58477  3.61503
          0.02086  4.27606  4.99841  0.61958  0.77255  0.53773  0.87725
    750   2.35082  5.14047  2.79444  2.01480  4.47961  3.44004  3.72383  3.93394  2.49332  3.46348  4.25000  2.94557  3.89539  1.75611  2.96144  2.34927  3.00728  3.54101  5.63550  4.25153   1113 - -
          2.68618  4.42225  2.77519  2.73123  3.46354  2.40513  3.72494  3.29354  2.67741  2.69355  4.24690  2.90347  2.73739  3.18146  2.89801  2.37887  2.77519  2.98518  4.58477  3.61503
          0.01962  4.33662  5.05896  0.61958  0.77255  0.59382  0.80344
    751   1.45252  4.35689  3.62040  3.12129  2.95920  2.62177  4.07839  3.16605  3.09084  2.89535  3.77726  3.42730  3.94888  3.38808  3.43550  2.73042  2.19081  2.86582  5.24522  4.01182   1114 - -
          2.68618  4.42225  2.77519  2.73123  3.46354  2.40513  3.72494  3.29354  2.67741  2.69355  4.24690  2.90347  2.73739  3.18146  2.89801  2.37887  2.77519  2.98518  4.58477  3.61503
          0.01962  4.33662  5.05896  0.61958  0.77255  0.59382  0.80344
    752   2.65654  4.85312  3.05843  2.50293  4.10186  2.87967  3.68990  3.51749  2.47686  2.68003  3.93281  3.01944  3.23004  2.18006  2.64181  2.46825  2.88940  2.84359  5.36079  4.02890   1115 - -
          2.68618  4.42225  2.77519  2.73123  3.46354  2.40513  3.72494  3.29354  2.67741  2.69355  4.24690  2.90347  2.73739  3.18146  2.89801  2.37887  2.77519  2.98518  4.58477  3.61503
          0.01962  4.33662  5.05896  0.61958  0.77255  0.42367  1.06316
    753   2.43357  4.75743  3.16296  2.61741  4.03358  3.50115  3.77278  3.43109  2.59370  3.06522  3.23748  3.11032  3.91910  2.20193  3.03259  2.20474  2.08440  3.12227  5.33785  4.02941   1116 - -
          2.68618  4.42225  2.77519  2.73123  3.46354  2.40513  3.72494  3.29354  2.67741  2.69355  4.24690  2.90347  2.73739  3.18146  2.89801  2.37887  2.77519  2.98518  4.58477  3.61503
          0.01818  4.41224  5.13459  0.61958  0.77255  0.48576  0.95510
    754   2.38871  5.15843  2.91507  2.40664  4.48224  2.91511  2.81099  3.94694  2.22243  3.45158  4.21333  2.33972  3.87729  2.14164  2.87602  2.69187  2.95200  3.53966  5.60260  4.21330   1117 - -
          2.68618  4.42225  2.77519  2.73123  3.46354  2.40513  3.72494  3.29354  2.67741  2.69355  4.24690  2.90347  2.73739  3.18146  2.89801  2.37887  2.77519  2.98518  4.58477  3.61503
          0.01818  4.41224  5.13459  0.61958  0.77255  0.48576  0.95510
    755   2.68630  4.95157  3.03791  2.49000  4.22754  2.89036  3.69892  3.65434  2.13056  3.23194  4.03073  3.01384  3.26841  2.18329  2.92198  2.70232  2.57282  2.53495  5.44822  4.10093   1118 - -
          2.68618  4.42225  2.77519  2.73123  3.46354  2.40513  3.72494  3.29354  2.67741  2.69355  4.24690  2.90347  2.73739  3.18146  2.89801  2.37887  2.77519  2.98518  4.58477  3.61503
          0.01818  4.41224  5.13459  0.61958  0.77255  0.48576  0.95510
    756   2.44765  5.03608  2.97763  2.42966  4.32559  2.89983  3.18274  3.77296  2.43074  3.31825  4.09506  2.61922  3.27697  2.18092  2.90985  2.67040  2.55759  3.39732  5.50614  3.43568   1119 - -
          2.68618  4.42225  2.77519  2.73123  3.46354  2.40513  3.72494  3.29354  2.67741  2.69355  4.24690  2.90347  2.73739  3.18146  2.89801  2.37887  2.77519  2.98518  4.58477  3.61503
          0.01818  4.41224  5.13459  0.61958  0.77255  0.48576  0.95510
    757   2.39274  5.06188  3.06007  2.51503  4.37165  3.52538  3.13745  3.80375  2.38263  3.34543  4.13911  3.03428  3.92367  1.66355  2.52899  2.75385  2.64217  3.44062  5.52183  4.18079   1120 - -
          2.68618  4.42225  2.77519  2.73123  3.46354  2.40513  3.72494  3.29354  2.67741  2.69355  4.24690  2.90347  2.73739  3.18146  2.89801  2.37887  2.77519  2.98518  4.58477  3.61503
          0.01818  4.41224  5.13459  0.61958  0.77255  0.48576  0.95510
    758   2.68353  2.86736  4.14476  3.57038  3.32985  3.76257  4.14211  2.54815  3.45443  1.83766  3.32511  3.77795  3.09478  3.68538  3.64908  3.06472  2.26555  1.91271  4.85230  3.65935   1121 - -
          2.68618  4.42225  2.77519  2.73123  3.46354  2.40513  3.72494  3.29354  2.67741  2.69355  4.24690  2.90347  2.73739  3.18146  2.89801  2.37887  2.77519  2.98518  4.58477  3.61503
          0.01818  4.41224  5.13459  0.61958  0.77255  0.48576  0.95510
    759   2.66725  4.85162  3.07869  2.57992  4.24247  2.78467  3.79050  3.66596  2.58640  3.26243  4.07120  3.07775  2.14653  2.14434  3.03613  2.44889  2.93928  2.83257  5.49130  4.15925   1122 - -
          2.68618  4.42225  2.77519  2.73123  3.46354  2.40513  3.72494  3.29354  2.67741  2.69355  4.24690  2.90347  2.73739  3.18146  2.89801  2.37887  2.77519  2.98518  4.58477  3.61503
          0.01818  4.41224  5.13459  0.61958  0.77255  0.48576  0.95510
    760   2.74764  5.08120  2.90141  2.17464  4.40939  3.47294  3.73670  3.85297  2.50172  3.40102  4.19144  2.99169  3.91113  2.12239  2.96405  2.26515  1.91264  3.47537  5.58872  4.21992   1123 - -
          2.68618  4.42225  2.77519  2.73123  3.46354  2.40513  3.72494  3.29354  2.67741  2.69355  4.24690  2.90347  2.73739  3.18146  2.89801  2.37887  2.77519  2.98518  4.58477  3.61503
          0.01818  4.41224  5.13459  0.61958  0.77255  0.48576  0.95510
    761   2.70674  5.12815  2.90586  2.40529  4.45308  2.85981  2.99599  3.91706  2.43442  3.43255  4.19686  2.65114  2.89157  2.14772  2.91669  2.20294  2.94310  3.51321  5.59375  4.20319   1124 - -
          2.68618  4.42225  2.77519  2.73123  3.46354  2.40513  3.72494  3.29354  2.67741  2.69355  4.24690  2.90347  2.73739  3.18146  2.89801  2.37887  2.77519  2.98518  4.58477  3.61503
          0.01818  4.41224  5.13459  0.61958  0.77255  0.48576  0.95510
    762   2.41062  5.02586  3.01477  2.46227  4.31906  2.89085  3.68079  3.75823  2.41950  3.30817  3.34688  2.69238  3.88335  1.97915  2.40849  2.69502  2.92701  3.39083  5.49805  4.13826   1125 - -
          2.68618  4.42225  2.77519  2.73123  3.46354  2.40513  3.72494  3.29354  2.67741  2.69355  4.24690  2.90347  2.73739  3.18146  2.89801  2.37887  2.77519  2.98518  4.58477  3.61503
          0.01818  4.41224  5.13459  0.61958  0.77255  0.48576  0.95510
    763   2.47089  5.11941  2.34774  2.39659  4.43690  3.45577  3.66853  3.90115  2.42763  3.41750  4.17915  2.59039  3.28130  2.15923  2.91670  2.43378  2.92682  2.89866  5.58037  4.18761   1126 - -
          2.68618  4.42225  2.77519  2.73123  3.46354  2.40513  3.72494  3.29354  2.67741  2.69355  4.24690  2.90347  2.73739  3.18146  2.89801  2.37887  2.77519  2.98518  4.58477  3.61503
          0.01818  4.41224  5.13459  0.61958  0.77255  0.48576  0.95510
    764   2.67049  4.46483  3.43907  2.88516  2.97626  2.91818  3.87219  2.16730  2.84638  2.68907  3.57525  3.31562  4.00334  2.29980  3.22289  2.35752  2.90745  2.74870  5.04249  3.79020   1127 - -
          2.68618  4.42225  2.77519  2.73123  3.46354  2.40513  3.72494  3.29354  2.67741  2.69355  4.24690  2.90347  2.73739  3.18146  2.89801  2.37887  2.77519  2.98518  4.58477  3.61503
          0.01818  4.41224  5.13459  0.61958  0.77255  0.48576  0.95510
    765   2.39583  5.15641  2.64030  2.38671  4.48769  3.45713  3.64948  3.96093  2.21656  3.45460  4.20400  2.93154  3.15458  2.15857  2.41743  2.36205  2.91940  3.54032  5.59727  4.19864   1128 - -
          2.68618  4.42225  2.77519  2.73123  3.46354  2.40513  3.72494  3.29354  2.67741  2.69355  4.24690  2.90347  2.73739  3.18146  2.89801  2.37887  2.77519  2.98518  4.58477  3.61503
          0.01818  4.41224  5.13459  0.61958  0.77255  0.48576  0.95510
    766   2.40562  5.07825  2.94744  2.41924  4.39289  2.87854  3.17105  3.84859  2.43030  3.37818  4.14757  2.66818  3.27758  2.01517  2.91048  2.67355  2.55607  3.45684  5.55163  4.17010   1129 - -
          2.68618  4.42225  2.77519  2.73123  3.46354  2.40513  3.72494  3.29354  2.67741  2.69355  4.24690  2.90347  2.73739  3.18146  2.89801  2.37887  2.77519  2.98518  4.58477  3.61503
          0.01818  4.41224  5.13459  0.61958  0.77255  0.48576  0.95510
    767   2.68785  5.11721  2.94010  2.22967  4.43874  2.88612  3.66034  3.90257  2.40426  3.41464  4.17420  2.94463  3.15098  2.16181  2.62646  2.26403  2.56021  3.49729  5.57279  4.18316   1130 - -
          2.68618  4.42225  2.77519  2.73123  3.46354  2.40513  3.72494  3.29354  2.67741  2.69355  4.24690  2.90347  2.73739  3.18146  2.89801  2.37887  2.77519  2.98518  4.58477  3.61503
          0.01818  4.41224  5.13459  0.61958  0.77255  0.48576  0.95510
    768   2.16718  4.97551  2.99682  2.49186  4.33630  3.45603  3.73242  3.77572  2.50387  3.33717  4.12587  2.67896  3.05560  1.99872  2.96902  2.69750  2.32019  3.39789  5.53576  4.17743   1131 - -
          2.68618  4.42225  2.77519  2.73123  3.46354  2.40513  3.72494  3.29354  2.67741  2.69355  4.24690  2.90347  2.73739  3.18146  2.89801  2.37887  2.77519  2.98518  4.58477  3.61503
          0.01818  4.41224  5.13459  0.61958  0.77255  0.48576  0.95510
    769   2.64238  4.29421  3.78400  3.23287  3.50204  2.84598  4.04167  2.79801  3.16336  1.93868  3.48235  3.54750  4.06498  3.44490  3.45945  2.50191  2.24773  1.94914  4.97769  3.76395   1132 - -
          2.68618  4.42225  2.77519  2.73123  3.46354  2.40513  3.72494  3.29354  2.67741  2.69355  4.24690  2.90347  2.73739  3.18146  2.89801  2.37887  2.77519  2.98518  4.58477  3.61503
          0.01818  4.41224  5.13459  0.61958  0.77255  0.48576  0.95510
    770   2.67889  4.14707  4.16739  3.58099  3.24798  3.78797  4.09655  2.30300  3.45579  2.32453  2.74469  3.77975  4.15723  3.67450  3.62952  2.72717  2.60480  1.88612  4.76648  2.20178   1133 - -
          2.68618  4.42225  2.77519  2.73123  3.46354  2.40513  3.72494  3.29354  2.67741  2.69355  4.24690  2.90347  2.73739  3.18146  2.89801  2.37887  2.77519  2.98518  4.58477  3.61503
          0.01818  4.41224  5.13459  0.61958  0.77255  0.48576  0.95510
    771   2.11725  5.17414  2.82818  2.15455  4.50173  3.46244  3.72434  3.96332  2.49516  3.48353  4.25974  2.63665  3.90380  1.81327  2.97523  2.47007  3.00550  3.56374  5.64963  4.25777   1134 - -
          2.68618  4.42225  2.77519  2.73123  3.46354  2.40513  3.72494  3.29354  2.67741  2.69355  4.24690  2.90347  2.73739  3.18146  2.89801  2.37887  2.77519  2.98518  4.58477  3.61503
          0.01818  4.41224  5.13459  0.61958  0.77255  0.48576  0.95510
    772   2.46913  5.06558  2.98170  2.44767  4.39274  2.86842  3.68518  3.84219  2.42165  3.37465  4.14935  2.68819  3.88018  2.00894  2.51692  2.69030  2.35198  3.45466  5.54828  4.17775   1135 - -
          2.68618  4.42225  2.77519  2.73123  3.46354  2.40513  3.72494  3.29354  2.67741  2.69355  4.24690  2.90347  2.73739  3.18146  2.89801  2.37887  2.77519  2.98518  4.58477  3.61503
          0.01818  4.41224  5.13459  0.61958  0.77255  0.48576  0.95510
    773   2.31403  4.71105  3.20414  2.73070  4.32053  2.09394  3.92534  3.74770  2.75532  3.35601  4.16267  3.17502  3.90729  2.66486  3.19423  1.99773  2.03050  3.33898  5.58609  4.27484   1136 - -
          2.68697  4.42560  2.77855  2.73459  3.46689  2.40625  3.70520  3.29689  2.68018  2.69275  4.24185  2.90406  2.73827  3.15899  2.90136  2.38005  2.77635  2.98774  4.58812  3.61094
          0.84864  1.13665  1.38185  3.67033  0.02580  0.48576  0.95510
    774   2.36647  4.25934  3.56601  3.18016  4.07986  1.48423  4.18980  3.29899  3.16355  3.12310  4.01289  3.39133  3.82422  3.47515  3.48309  2.55992  2.18417  2.33412  5.48579  4.26270   1219 - -
          2.68618  4.42225  2.77519  2.73123  3.46354  2.40513  3.72494  3.29354  2.67741  2.69355  4.24690  2.90347  2.73739  3.18146  2.89801  2.37887  2.77519  2.98518  4.58477  3.61503
          0.02416  4.13091  4.85326  0.61958  0.77255  0.81086  0.58784
    775   2.58754  4.73109  2.79599  2.54564  4.43616  2.38599  3.89545  3.90175  2.76864  3.49025  4.30647  2.00995  2.01391  3.07310  3.21399  2.64741  2.95027  3.44700  5.67754  4.33964   1220 - -
          2.68618  4.42225  2.77519  2.73123  3.46354  2.40513  3.72494  3.29354  2.67741  2.69355  4.24690  2.90347  2.73739  3.18146  2.89801  2.37887  2.77519  2.98518  4.58477  3.61503
          0.10979  4.13091  2.43150  0.61958  0.77255  0.81086  0.58784
    776   2.48306  4.36937  3.25945  2.84950  3.82045  3.28719  3.92167  3.10107  2.85392  2.89117  3.78043  2.50273  3.84839  3.18982  3.21612  2.14058  2.82511  1.82187  5.22634  3.95843   1221 - -
          2.68618  4.42225  2.77519  2.73123  3.46354  2.40513  3.72494  3.29354  2.67741  2.69355  4.24690  2.90347  2.73739  3.18146  2.89801  2.37887  2.77519  2.98518  4.58477  3.61503
          0.14025  4.04742  2.17690  0.61958  0.77255  0.52284  0.89853
    777   2.62654  4.77692  3.02046  2.50705  4.06194  2.76353  3.68997  3.47285  2.47385  3.08139  3.18151  3.00998  2.77488  2.09137  2.90575  2.67484  2.87413  3.15098  5.33270  4.01185   1222 - -
          2.68618  4.42225  2.77519  2.73123  3.46354  2.40513  3.72494  3.29354  2.67741  2.69355  4.24690  2.90347  2.73739  3.18146  2.89801  2.37887  2.77519  2.98518  4.58477  3.61503
          0.02312  4.17450  4.89684  0.61958  0.77255  0.77206  0.62001
    778   2.49683  4.43881  3.30560  2.82398  3.92901  3.31359  3.90931  3.27524  2.81393  2.98547  3.84340  2.67270  3.85654  3.14387  3.20540  1.83490  2.30164  2.22886  5.29642  4.03238   1223 - -
          2.68618  4.42225  2.77519  2.73123  3.46354  2.40513  3.72494  3.29354  2.67741  2.69355  4.24690  2.90347  2.73739  3.18146  2.89801  2.37887  2.77519  2.98518  4.58477  3.61503
          0.02312  4.17450  4.89684  0.61958  0.77255  0.77206  0.62001
    779   2.37184  4.92321  2.48502  2.39862  4.28303  2.69165  3.69280  3.72141  2.50510  3.29253  4.09116  2.92573  3.82841  2.51027  2.98442  2.65282  2.07015  3.34725  5.50166  4.13739   1224 - -
          2.68618  4.42225  2.77519  2.73123  3.46354  2.40513  3.72494  3.29354  2.67741  2.69355  4.24690  2.90347  2.73739  3.18146  2.89801  2.37887  2.77519  2.98518  4.58477  3.61503
          0.02312  4.17450  4.89684  0.61958  0.77255  0.77206  0.62001
    780   2.98842  4.38305  4.59523  4.08416  3.67312  4.21994  4.80762  1.68754  3.97532  2.32114  3.51317  4.30053  4.60612  4.25640  4.19592  3.58569  2.66013  1.01735  5.47490  4.26494   1225 - -
          2.68618  4.42225  2.77519  2.73123  3.46354  2.40513  3.72494  3.29354  2.67741  2.69355  4.24690  2.90347  2.73739  3.18146  2.89801  2.37887  2.77519  2.98518  4.58477  3.61503
          0.02312  4.17450  4.89684  0.61958  0.77255  0.60192  0.79354
    781   1.21666  4.50674  3.20309  2.90187  4.40979  3.19132  4.11919  3.83440  3.02829  3.48604  4.30755  2.19883  3.86194  3.33320  3.42164  2.21943  2.91130  3.35169  5.71305  4.43514   1226 - -
          2.68549  4.42392  2.77686  2.73228  3.46392  2.40347  3.72494  3.29412  2.67907  2.69284  4.24575  2.90440  2.73782  3.18119  2.89821  2.37793  2.77235  2.98685  4.58643  3.61520
          0.59643  1.16276  1.99069  3.12628  0.04487  0.68246  0.70395
    782   2.45204  4.51942  3.04195  2.70400  4.33173  1.87720  3.94650  3.76770  2.82605  3.38614  4.19719  2.39996  3.78838  3.13614  3.24828  2.18618  2.21000  3.30193  5.60822  4.31070   1268 - -
          2.68618  4.42225  2.77519  2.73123  3.46354  2.40513  3.72494  3.29354  2.67741  2.69355  4.24690  2.90347  2.73739  3.18146  2.89801  2.37887  2.77519  2.98518  4.58477  3.61503
          0.02433  4.12387  4.84622  0.61958  0.77255  0.81683  0.58309
    783   2.63706  4.84663  2.04205  2.42196  4.14204  3.38205  3.69024  3.53319  2.51586  2.62627  3.98367  2.94394  2.90131  2.84577  2.98478  2.66470  2.55125  3.20143  5.40920  4.06125   1269 - -
          2.68618  4.42225  2.77519  2.73123  3.46354  2.40513  3.72494  3.29354  2.67741  2.69355  4.24690  2.90347  2.73739  3.18146  2.89801  2.37887  2.77519  2.98518  4.58477  3.61503
          0.02433  4.12387  4.84622  0.61958  0.77255  0.55462  0.85400
    784   2.81342  4.75989  3.12981  2.27896  3.86648  3.59541  3.83565  3.22911  2.61207  1.53734  3.78038  3.19408  4.01882  2.53321  2.96332  2.91518  3.04565  3.01494  5.26221  3.98537   1270 - -
          2.68618  4.42225  2.77519  2.73123  3.46354  2.40513  3.72494  3.29354  2.67741  2.69355  4.24690  2.90347  2.73739  3.18146  2.89801  2.37887  2.77519  2.98518  4.58477  3.61503
          0.02099  4.26979  4.99213  0.61958  0.77255  0.67473  0.71191
    785   2.62741  4.39179  3.65544  3.20791  3.54988  2.54959  4.04616  3.14480  3.08322  2.84172  3.76070  3.49329  4.01605  3.44675  3.36834  2.84272  2.48600  2.87341  1.53017  3.68813   1271 - -
          2.68618  4.42225  2.77519  2.73123  3.46354  2.40513  3.72494  3.29354  2.67741  2.69355  4.24690  2.90347  2.73739  3.18146  2.89801  2.37887  2.77519  2.98518  4.58477  3.61503
          0.02099  4.26979  4.99213  0.61958  0.77255  0.67473  0.71191
    786   2.74129  4.93751  3.08831  2.57320  4.29224  3.49341  3.71947  3.70358  2.36932  3.26960  4.08994  3.06588  1.91869  2.49981  2.31490  2.76830  2.61050  3.35837  5.46494  4.15844   1272 - -
          2.68618  4.42225  2.77519  2.73123  3.46354  2.40513  3.72494  3.29354  2.67741  2.69355  4.24690  2.90347  2.73739  3.18146  2.89801  2.37887  2.77519  2.98518  4.58477  3.61503
          0.02099  4.26979  4.99213  0.61958  0.77255  0.54483  0.86735
    787   1.92767  4.39250  3.56044  3.25316  4.52161  3.14801  4.36110  3.94052  3.31850  3.61399  4.43143  3.45171  1.28452  3.61107  3.65553  1.88759  2.90517  3.38845  5.84670  4.62199   1273 - -
          2.68618  4.42225  2.77519  2.73123  3.46354  2.40513  3.72494  3.29354  2.67741  2.69355  4.24690  2.90347  2.73739  3.18146  2.89801  2.37887  2.77519  2.98518  4.58477  3.61503
          0.01974  4.33071  5.05306  0.61958  0.77255  0.60147  0.79409
    788   2.89426  4.30592  4.49964  3.92392  1.91960  4.05222  4.37075  2.34205  3.78801  1.65109  3.19767  4.09042  4.39095  3.97046  3.92521  3.36377  2.51082  1.85281  4.91441  3.71036   1274 - -
          2.68618  4.42225  2.77519  2.73123  3.46354  2.40513  3.72494  3.29354  2.67741  2.69355  4.24690  2.90347  2.73739  3.18146  2.89801  2.37887  2.77519  2.98518  4.58477  3.61503
          0.01974  4.33071  5.05306  0.61958  0.77255  0.60147  0.79409
    789   2.11009  4.35163  3.71093  3.25993  4.19755  3.22566  4.25824  3.49869  3.22858  3.26030  4.11616  3.47336  3.90171  3.52943  3.56672  1.20968  2.23594  2.53765  5.57977  4.35848   1275 - -
          2.68618  4.42225  2.77519  2.73123  3.46354  2.40513  3.72494  3.29354  2.67741  2.69355  4.24690  2.90347  2.73739  3.18146  2.89801  2.37887  2.77519  2.98518  4.58477  3.61503
          0.01974  4.33071  5.05306  0.61958  0.77255  0.41966  1.07081
    790   2.61635  4.33089  4.04942  3.59739  3.85574  3.50222  4.40149  2.79645  3.51639  2.84717  3.80765  3.75499  4.11548  3.80111  3.77090  2.46382  1.79259  1.28186  5.36821  4.16414   1276 - -
          2.68618  4.42225  2.77519  2.73123  3.46354  2.40513  3.72494  3.29354  2.67741  2.69355  4.24690  2.90347  2.73739  3.18146  2.89801  2.37887  2.77519  2.98518  4.58477  3.61503
          0.01818  4.41224  5.13459  0.61958  0.77255  0.48576  0.95510
    791   2.68580  4.96716  2.98782  2.50525  4.36642  3.44244  3.75632  3.80960  2.53491  3.36963  4.15796  2.68477  3.06828  2.48063  3.00067  1.70887  2.37860  3.42190  5.56579  4.20714   1277 - -
          2.68618  4.42225  2.77519  2.73123  3.46354  2.40513  3.72494  3.29354  2.67741  2.69355  4.24690  2.90347  2.73739  3.18146  2.89801  2.37887  2.77519  2.98518  4.58477  3.61503
          0.01818  4.41224  5.13459  0.61958  0.77255  0.48576  0.95510
    792   2.75947  4.20475  4.30612  3.72712  3.34100  2.95397  4.24374  1.91469  3.60121  2.34071  2.45678  3.91407  4.26595  3.81984  3.76943  3.19741  2.64046  1.59733  4.89685  3.70619   1278 - -
          2.68618  4.42225  2.77519  2.73123  3.46354  2.40513  3.72494  3.29354  2.67741  2.69355  4.24690  2.90347  2.73739  3.18146  2.89801  2.37887  2.77519  2.98518  4.58477  3.61503
          0.01818  4.41224  5.13459  0.61958  0.77255  0.48576  0.95510
    793   2.67262  4.45334  3.61311  3.09744  3.64194  3.55805  4.00955  3.10452  3.00061  2.79889  3.70566  3.45160  2.57347  3.34752  3.32851  2.87658  1.66101  2.85018  2.41981  3.80656   1279 - -
          2.68618  4.42225  2.77519  2.73123  3.46354  2.40513  3.72494  3.29354  2.67741  2.69355  4.24690  2.90347  2.73739  3.18146  2.89801  2.37887  2.77519  2.98518  4.58477  3.61503
          0.01818  4.41224  5.13459  0.61958  0.77255  0.48576  0.95510
    794   2.49906  4.51503  3.48661  3.06790  4.47807  2.45093  4.20461  3.91258  3.10077  3.54576  4.34871  3.37431  1.88664  3.41008  3.49447  1.83922  1.86406  3.40512  5.77256  4.51177   1280 - -
          2.68618  4.42225  2.77519  2.73123  3.46354  2.40513  3.72494  3.29354  2.67741  2.69355  4.24690  2.90347  2.73739  3.18146  2.89801  2.37887  2.77519  2.98518  4.58477  3.61503
          0.07525  4.41224  2.80734  0.61958  0.77255  0.48576  0.95510
    795   2.33091  4.25544  3.79332  3.22731  2.77403  3.67197  3.99713  2.71273  3.15237  2.43956  2.12656  3.54841  2.82539  3.42519  3.43664  2.94900  2.46421  2.50989  4.87855  3.66750   1281 - -
          2.68618  4.42225  2.77519  2.73123  3.46354  2.40513  3.72494  3.29354  2.67741  2.69355  4.24690  2.90347  2.73739  3.18146  2.89801  2.37887  2.77519  2.98518  4.58477  3.61503
          0.01924  4.35623  5.07858  0.61958  0.77255  0.56766  0.83667
    796   2.61300  3.25897  3.19556  2.65627  4.05974  3.43802  3.80469  3.46404  2.63376  3.09722  3.92612  3.12739  2.61207  2.15313  3.06782  2.21235  2.49253  3.13399  5.36405  4.06137   1282 - -
          2.68618  4.42225  2.77519  2.73123  3.46354  2.40513  3.72494  3.29354  2.67741  2.69355  4.24690  2.90347  2.73739  3.18146  2.89801  2.37887  2.77519  2.98518  4.58477  3.61503
          0.01924  4.35623  5.07858  0.61958  0.77255  0.43776  1.03700
    797   2.01626  4.88868  3.04762  2.54334  4.30177  2.78777  3.77226  3.73695  2.56598  3.31507  4.10994  2.68883  3.89009  2.49625  3.03099  2.41179  2.12921  3.35748  5.52774  4.18132   1283 - -
          2.68618  4.42225  2.77519  2.73123  3.46354  2.40513  3.72494  3.29354  2.67741  2.69355  4.24690  2.90347  2.73739  3.18146  2.89801  2.37887  2.77519  2.98518  4.58477  3.61503
          0.01818  4.41224  5.13459  0.61958  0.77255  0.48576  0.95510
    798   2.40221  4.56178  3.32594  2.77181  3.77532  2.88513  3.83597  2.67524  2.74802  2.48821  3.69786  2.84769  3.96086  3.07557  3.15747  2.12335  2.38468  2.88627  5.16008  3.89136   1284 - -
          2.68618  4.42225  2.77519  2.73123  3.46354  2.40513  3.72494  3.29354  2.67741  2.69355  4.24690  2.90347  2.73739  3.18146  2.89801  2.37887  2.77519  2.98518  4.58477  3.61503
          0.01818  4.41224  5.13459  0.61958  0.77255  0.48576  0.95510
    799   1.57749  4.64027  3.30197  2.77746  3.92263  3.52916  3.87014  3.26415  2.71906  2.52766  3.82425  3.23117  3.97358  2.40878  3.11571  2.79961  2.50115  2.98766  5.28530  4.00964   1285 - -
          2.68618  4.42225  2.77519  2.73123  3.46354  2.40513  3.72494  3.29354  2.67741  2.69355  4.24690  2.90347  2.73739  3.18146  2.89801  2.37887  2.77519  2.98518  4.58477  3.61503
          0.21503  4.41224  1.70731  0.61958  0.77255  0.48576  0.95510
    800   2.21561  4.96965  2.92739  2.42061  4.28545  2.78569  2.95853  3.72588  2.39596  3.27868  4.06935  2.35899  3.84148  2.78276  2.45238  2.66175  2.89910  3.35703  5.46857  4.11155   1286 - -
          2.68626  4.42233  2.77527  2.73131  3.46308  2.40520  3.72502  3.29362  2.67748  2.69362  4.24697  2.90354  2.73726  3.18114  2.89808  2.37894  2.77527  2.98499  4.58485  3.61449
          0.32640  1.73514  2.28175  0.83928  0.56567  0.72862  0.65889
    801   2.27590  4.74597  2.96477  2.49202  4.04824  2.42550  3.69496  3.45756  2.50240  2.67219  3.90483  2.63174  3.83656  2.50922  2.93975  2.66329  2.86656  3.13362  5.32871  4.00832   1290 - -
          2.68618  4.42225  2.77519  2.73123  3.46354  2.40513  3.72494  3.29354  2.67741  2.69355  4.24690  2.90347  2.73739  3.18146  2.89801  2.37887  2.77519  2.98518  4.58477  3.61503
          0.02444  4.11953  4.84188  0.61958  0.77255  0.45113  1.01310
    802   2.62655  4.72823  2.97427  2.74058  4.58685  1.63380  4.07838  4.04061  2.97006  3.64702  4.46078  1.64954  3.91848  3.26615  3.40096  2.71146  2.50381  3.54538  5.83989  4.51774   1291 - -
          2.68618  4.42225  2.77519  2.73123  3.46354  2.40513  3.72494  3.29354  2.67741  2.69355  4.24690  2.90347  2.73739  3.18146  2.89801  2.37887  2.77519  2.98518  4.58477  3.61503
          0.01974  4.33071  5.05306  0.61958  0.77255  0.60147  0.79409
    803   1.96191  4.39643  3.49243  2.94005  3.63701  2.80731  3.90847  2.98802  2.89999  2.70426  2.67095  3.33552  3.06795  3.20952  3.26714  2.79991  2.53211  2.44828  5.06436  3.82385   1292 - -
          2.68618  4.42225  2.77519  2.73123  3.46354  2.40513  3.72494  3.29354  2.67741  2.69355  4.24690  2.90347  2.73739  3.18146  2.89801  2.37887  2.77519  2.98518  4.58477  3.61503
          0.01974  4.33071  5.05306  0.61958  0.77255  0.41966  1.07081
    804   2.86983  5.26585  2.20780  2.40667  4.71441  1.85908  3.87719  4.19675  2.76281  3.71973  4.51615  1.78354  3.96299  3.02041  3.28832  2.83481  2.66156  3.76104  5.88970  4.46469   1293 - -
          2.68618  4.42225  2.77519  2.73123  3.46354  2.40513  3.72494  3.29354  2.67741  2.69355  4.24690  2.90347  2.73739  3.18146  2.89801  2.37887  2.77519  2.98518  4.58477  3.61503
          0.01818  4.41224  5.13459  0.61958  0.77255  0.48576  0.95510
    805   1.65266  4.37849  3.82979  3.45888  4.54880  3.17655  4.47575  3.94075  3.45854  3.64013  4.45512  3.57529  3.92363  3.74115  3.77533  1.13141  2.06006  3.38615  5.88931  4.68812   1294 - -
          2.68618  4.42225  2.77519  2.73123  3.46354  2.40513  3.72494  3.29354  2.67741  2.69355  4.24690  2.90347  2.73739  3.18146  2.89801  2.37887  2.77519  2.98518  4.58477  3.61503
          0.01818  4.41224  5.13459  0.61958  0.77255  0.48576  0.95510
    806   2.67077  3.72492  3.08009  2.52395  3.40937  2.90591  3.71244  3.52132  2.51156  3.12682  3.94105  2.73309  3.89469  2.31565  2.61532  2.12548  2.90432  3.19888  5.37236  4.04011   1295 - -
          2.68618  4.42225  2.77519  2.73123  3.46354  2.40513  3.72494  3.29354  2.67741  2.69355  4.24690  2.90347  2.73739  3.18146  2.89801  2.37887  2.77519  2.98518  4.58477  3.61503
          0.01818  4.41224  5.13459  0.61958  0.77255  0.48576  0.95510
    807   1.61536  4.33366  3.66789  3.10475  2.87065  3.66631  3.27061  2.53533  3.04281  2.54253  3.45216  3.47140  4.05756  3.33549  3.36420  2.92952  2.50684  2.59520  4.92884  3.69561   1296 - -
          2.68618  4.42225  2.77519  2.73123  3.46354  2.40513  3.72494  3.29354  2.67741  2.69355  4.24690  2.90347  2.73739  3.18146  2.89801  2.37887  2.77519  2.98518  4.58477  3.61503
          0.01818  4.41224  5.13459  0.61958  0.77255  0.48576  0.95510
    808   1.87445  4.41197  3.52387  2.95820  3.54988  3.64479  3.89725  2.58851  2.90539  2.21055  2.88878  2.93407  4.02568  2.74921  3.26293  2.88960  2.90672  2.67253  4.99438  3.75746   1297 - -
          2.68618  4.42225  2.77519  2.73123  3.46354  2.40513  3.72494  3.29354  2.67741  2.69355  4.24690  2.90347  2.73739  3.18146  2.89801  2.37887  2.77519  2.98518  4.58477  3.61503
          0.01818  4.41224  5.13459  0.61958  0.77255  0.48576  0.95510
    809   2.36489  5.04318  2.95474  2.20389  4.37125  3.01969  3.69072  3.82295  2.45856  3.36335  4.13801  2.97002  2.85208  2.56105  2.94005  2.08921  2.54798  3.43513  5.54608  4.16953   1298 - -
          2.68618  4.42225  2.77519  2.73123  3.46354  2.40513  3.72494  3.29354  2.67741  2.69355  4.24690  2.90347  2.73739  3.18146  2.89801  2.37887  2.77519  2.98518  4.58477  3.61503
          0.07600  4.41224  2.79595  0.61958  0.77255  0.48576  0.95510
    810   2.34308  4.68218  2.70712  2.62051  2.57404  3.06426  3.74944  3.27148  2.60529  2.63352  3.77186  3.11310  3.91669  2.94665  2.40811  2.74555  2.88980  2.99183  5.21880  3.92097   1299 - -
          2.68618  4.42225  2.77519  2.73123  3.46354  2.40513  3.72494  3.29354  2.67741  2.69355  4.24690  2.90347  2.73739  3.18146  2.89801  2.37887  2.77519  2.98518  4.58477  3.61503
          0.01925  4.35550  5.07784  0.61958  0.77255  0.43721  1.03799
    811   2.36001  4.24000  4.31182  3.73942  3.38620  3.14990  4.29006  2.11330  3.62002  1.72473  3.35393  3.93895  4.29838  3.84622  3.80102  3.22940  3.03287  1.56971  4.95780  3.76573   1300 - -
          2.68618  4.42225  2.77519  2.73123  3.46354  2.40513  3.72494  3.29354  2.67741  2.69355  4.24690  2.90347  2.73739  3.18146  2.89801  2.37887  2.77519  2.98518  4.58477  3.61503
          0.01818  4.41224  5.13459  0.61958  0.77255  0.48576  0.95510
    812   2.79104  4.71378  3.63256  3.48602  4.90873  1.36926  4.68431  4.43879  3.69780  4.06793  4.91987  3.72077  1.02357  3.97634  4.00299  2.95249  3.28777  3.83784  6.10015  4.98881   1301 - -
          2.68618  4.42225  2.77519  2.73123  3.46354  2.40513  3.72494  3.29354  2.67741  2.69355  4.24690  2.90347  2.73739  3.18146  2.89801  2.37887  2.77519  2.98518  4.58477  3.61503
          0.01818  4.41224  5.13459  0.61958  0.77255  0.48576  0.95510
    813   2.32953  4.30915  3.70666  3.13814  3.44345  3.67798  3.96803  2.48686  3.07345  2.29334  2.35335  3.49520  3.12456  3.35935  3.38546  2.18180  2.90553  2.56141  4.91734  3.69893   1302 - -
          2.68618  4.42225  2.77519  2.73123  3.46354  2.40513  3.72494  3.29354  2.67741  2.69355  4.24690  2.90347  2.73739  3.18146  2.89801  2.37887  2.77519  2.98518  4.58477  3.61503
          0.01818  4.41224  5.13459  0.61958  0.77255  0.48576  0.95510
    814   2.24005  4.36784  3.57309  3.00592  2.91720  3.65042  2.55684  2.49099  2.95587  2.34622  3.47352  3.40228  3.33523  3.25521  3.30108  2.50293  2.89753  2.63952  4.95089  3.71744   1303 - -
          2.68618  4.42225  2.77519  2.73123  3.46354  2.40513  3.72494  3.29354  2.67741  2.69355  4.24690  2.90347  2.73739  3.18146  2.89801  2.37887  2.77519  2.98518  4.58477  3.61503
          0.01818  4.41224  5.13459  0.61958  0.77255  0.48576  0.95510
    815   2.66157  4.82818  3.09164  2.64251  4.35723  3.40776  3.86782  3.78885  2.66316  3.37860  4.18429  3.11929  2.09362  2.50156  3.10058  1.74024  2.58029  3.39208  5.59362  4.26579   1304 - -
          2.68618  4.42225  2.77519  2.73123  3.46354  2.40513  3.72494  3.29354  2.67741  2.69355  4.24690  2.90347  2.73739  3.18146  2.89801  2.37887  2.77519  2.98518  4.58477  3.61503
          0.08173  4.41224  2.71283  0.61958  0.77255  0.48576  0.95510
    816   2.68034  4.77624  3.14178  2.58854  4.00602  3.51956  3.73034  2.39574  2.51728  3.03200  3.86780  3.08729  3.08420  2.16322  2.63269  2.39436  2.91298  3.10537  5.29990  3.99484   1305 - -
          2.68618  4.42225  2.77519  2.73123  3.46354  2.40513  3.72494  3.29354  2.67741  2.69355  4.24690  2.90347  2.73739  3.18146  2.89801  2.37887  2.77519  2.98518  4.58477  3.61503
          0.01936  4.34988  5.07223  0.61958  0.77255  0.43307  1.04560
    817   2.75732  4.20223  4.33179  3.75011  2.21965  3.87757  4.19971  2.50042  3.61203  2.21612  1.99814  3.91243  4.24538  3.81087  3.75680  2.62659  2.99541  1.90287  4.80340  3.59680   1306 - -
          2.68618  4.42225  2.77519  2.73123  3.46354  2.40513  3.72494  3.29354  2.67741  2.69355  4.24690  2.90347  2.73739  3.18146  2.89801  2.37887  2.77519  2.98518  4.58477  3.61503
          0.01818  4.41224  5.13459  0.61958  0.77255  0.48576  0.95510
    818   2.66129  4.37649  3.57148  3.00930  3.01948  2.91973  3.92043  2.57054  2.96099  2.31378  3.49685  3.40309  2.26820  3.26161  3.30808  2.37988  2.90156  2.65586  4.97486  3.73996   1307 - -
          2.68618  4.42225  2.77519  2.73123  3.46354  2.40513  3.72494  3.29354  2.67741  2.69355  4.24690  2.90347  2.73739  3.18146  2.89801  2.37887  2.77519  2.98518  4.58477  3.61503
          0.01818  4.41224  5.13459  0.61958  0.77255  0.48576  0.95510
    819   2.64431  4.51777  3.38206  2.83153  3.15706  2.88174  3.86987  3.12056  2.80468  2.53314  3.67991  3.26920  2.46439  3.12702  3.20214  2.41752  2.15522  2.85909  5.14362  3.88281   1308 - -
          2.68618  4.42225  2.77519  2.73123  3.46354  2.40513  3.72494  3.29354  2.67741  2.69355  4.24690  2.90347  2.73739  3.18146  2.89801  2.37887  2.77519  2.98518  4.58477  3.61503
          0.01818  4.41224  5.13459  0.61958  0.77255  0.48576  0.95510
    820   2.70215  4.22055  4.01091  3.43086  3.30885  3.78239  4.07545  2.36397  3.32814  1.71401  2.87391  3.70042  4.14984  2.88406  3.55791  2.57735  2.93436  1.99048  4.83324  3.63746   1309 - -
          2.68618  4.42225  2.77519  2.73123  3.46354  2.40513  3.72494  3.29354  2.67741  2.69355  4.24690  2.90347  2.73739  3.18146  2.89801  2.37887  2.77519  2.98518  4.58477  3.61503
          0.01818  4.41224  5.13459  0.61958  0.77255  0.48576  0.95510
    821   2.72444  4.64532  3.30463  2.78751  3.80079  3.58202  3.84138  3.24382  2.33465  2.91312  3.78359  3.24233  3.99942  3.08327  3.06191  2.54830  2.28718  2.97849  5.17921  1.85979   1310 - -
          2.68618  4.42225  2.77519  2.73123  3.46354  2.40513  3.72494  3.29354  2.67741  2.69355  4.24690  2.90347  2.73739  3.18146  2.89801  2.37887  2.77519  2.98518  4.58477  3.61503
          0.01818  4.41224  5.13459  0.61958  0.77255  0.48576  0.95510
    822   2.70812  2.73063  3.97090  3.40567  3.24770  3.74625  4.03101  2.71288  3.29531  2.14627  3.38247  3.67044  2.41722  3.55828  3.53476  3.03575  2.95307  2.51541  4.77223  2.12185   1311 - -
          2.68618  4.42225  2.77519  2.73123  3.46354  2.40513  3.72494  3.29354  2.67741  2.69355  4.24690  2.90347  2.73739  3.18146  2.89801  2.37887  2.77519  2.98518  4.58477  3.61503
          0.01818  4.41224  5.13459  0.61958  0.77255  0.48576  0.95510
    823   2.87310  4.26340  4.55555  3.97609  3.37932  2.96507  4.42689  1.57711  3.83703  2.00452  2.83129  4.12484  4.41530  4.03430  3.96870  3.38237  3.11017  1.56656  5.00432  3.82210   1312 - -
          2.68618  4.42225  2.77519  2.73123  3.46354  2.40513  3.72494  3.29354  2.67741  2.69355  4.24690  2.90347  2.73739  3.18146  2.89801  2.37887  2.77519  2.98518  4.58477  3.61503
          0.01818  4.41224  5.13459  0.61958  0.77255  0.48576  0.95510
    824   2.30124  4.52476  3.64038  3.24542  4.01074  3.46030  4.25431  3.23441  3.17795  2.34646  3.97229  3.54340  1.19805  3.54290  3.49351  2.86317  3.05155  2.96663  5.48549  4.23496   1313 - -
          2.68618  4.42225  2.77519  2.73123  3.46354  2.40513  3.72494  3.29354  2.67741  2.69355  4.24690  2.90347  2.73739  3.18146  2.89801  2.37887  2.77519  2.98518  4.58477  3.61503
          0.07525  4.41224  2.80734  0.61958  0.77255  0.48576  0.95510
    825   1.79394  4.40443  3.57291  3.06077  3.93165  3.36276  4.06457  3.27930  3.02986  2.99835  3.86330  3.38699  2.46402  3.33758  3.39631  2.23477  2.47407  2.14111  5.32932  4.09056   1314 - -
          2.68618  4.42225  2.77519  2.73123  3.46354  2.40513  3.72494  3.29354  2.67741  2.69355  4.24690  2.90347  2.73739  3.18146  2.89801  2.37887  2.77519  2.98518  4.58477  3.61503
          0.01924  4.35623  5.07858  0.61958  0.77255  0.43776  1.03700
    826   2.07268  4.57653  3.30898  2.75119  3.76207  3.56881  3.81717  3.13834  2.72129  2.48669  2.80810  3.21554  3.25953  2.72516  3.13089  2.18831  2.90316  2.88033  5.14583  3.87557   1315 - -
          2.68618  4.42225  2.77519  2.73123  3.46354  2.40513  3.72494  3.29354  2.67741  2.69355  4.24690  2.90347  2.73739  3.18146  2.89801  2.37887  2.77519  2.98518  4.58477  3.61503
          0.01818  4.41224  5.13459  0.61958  0.77255  0.48576  0.95510
    827   1.96778  4.91730  3.07738  2.52602  4.17237  3.51229  3.71157  3.59508  2.47088  3.18520  3.99597  3.04270  3.29041  2.12782  2.55939  2.72730  2.93141  3.26439  5.41127  3.15473   1316 - -
          2.68618  4.42225  2.77519  2.73123  3.46354  2.40513  3.72494  3.29354  2.67741  2.69355  4.24690  2.90347  2.73739  3.18146  2.89801  2.37887  2.77519  2.98518  4.58477  3.61503
          0.01818  4.41224  5.13459  0.61958  0.77255  0.48576  0.95510
    828   1.74819  4.64946  3.28373  2.75429  4.07874  2.57970  3.88267  3.47546  2.72739  3.12219  3.95691  3.19981  2.51131  3.07503  2.72282  2.71753  2.91464  2.69811  5.39801  4.10850   1317 - -
          2.68618  4.42225  2.77519  2.73123  3.46354  2.40513  3.72494  3.29354  2.67741  2.69355  4.24690  2.90347  2.73739  3.18146  2.89801  2.37887  2.77519  2.98518  4.58477  3.61503
          0.01818  4.41224  5.13459  0.61958  0.77255  0.48576  0.95510
    829   2.09481  4.74639  3.15596  2.60024  3.96144  3.05839  3.74856  3.35863  2.58375  2.60503  3.25651  2.75559  3.91963  2.38074  3.02719  2.74244  2.52744  3.06625  5.27999  3.97364   1318 - -
          2.68618  4.42225  2.77519  2.73123  3.46354  2.40513  3.72494  3.29354  2.67741  2.69355  4.24690  2.90347  2.73739  3.18146  2.89801  2.37887  2.77519  2.98518  4.58477  3.61503
          0.01818  4.41224  5.13459  0.61958  0.77255  0.48576  0.95510
    830   2.05934  3.21249  3.08600  2.66550  2.97888  3.67260  3.93725  2.44358  3.03123  2.31811  3.42334  3.46014  4.04974  3.31847  3.35333  2.92656  2.89537  2.58097  4.90763  3.14544   1319 - -
          2.68618  4.42225  2.77519  2.73123  3.46354  2.40513  3.72494  3.29354  2.67741  2.69355  4.24690  2.90347  2.73739  3.18146  2.89801  2.37887  2.77519  2.98518  4.58477  3.61503
          0.09525  4.41225  2.54173  0.61958  0.77255  0.48576  0.95510
    831   2.63338  4.69051  3.14887  2.37784  3.99927  3.46077  3.79013  3.38574  2.63565  3.03751  3.87659  3.11481  2.80893  2.97738  3.07159  2.42919  1.90261  2.59387  5.32028  4.01932   1320 - -
          2.68618  4.42225  2.77519  2.73123  3.46354  2.40513  3.72494  3.29354  2.67741  2.69355  4.24690  2.90347  2.73739  3.18146  2.89801  2.37887  2.77519  2.98518  4.58477  3.61503
          0.01962  4.33662  5.05896  0.61958  0.77255  0.59382  0.80344
    832   2.05968  4.64610  3.19653  2.63971  3.85145  3.03600  3.75542  3.23877  2.61866  2.61865  3.19235  3.12528  3.09869  2.54977  3.04912  2.74164  2.58267  2.96160  5.19994  3.90992   1321 - -
          2.68618  4.42225  2.77519  2.73123  3.46354  2.40513  3.72494  3.29354  2.67741  2.69355  4.24690  2.90347  2.73739  3.18146  2.89801  2.37887  2.77519  2.98518  4.58477  3.61503
          0.01962  4.33662  5.05896  0.61958  0.77255  0.59382  0.80344
    833   2.01064  2.80740  3.63651  3.07174  3.44773  3.62275  3.92681  2.50037  3.01279  2.52843  3.42811  2.79797  4.01935  3.30296  3.33547  2.57809  2.87264  2.58010  4.90994  3.11229   1322 - -
          2.68618  4.42225  2.77519  2.73123  3.46354  2.40513  3.72494  3.29354  2.67741  2.69355  4.24690  2.90347  2.73739  3.18146  2.89801  2.37887  2.77519  2.98518  4.58477  3.61503
          0.01962  4.33662  5.05896  0.61958  0.77255  0.59382  0.80344
    834   2.65503  4.32315  3.61866  3.04961  3.43248  3.65555  3.91329  2.41080  2.98466  2.27427  3.41655  3.42936  2.54951  2.74157  3.31186  2.90894  2.88688  2.34556  4.90273  2.76186   1323 - -
          2.68618  4.42225  2.77519  2.73123  3.46354  2.40513  3.72494  3.29354  2.67741  2.69355  4.24690  2.90347  2.73739  3.18146  2.89801  2.37887  2.77519  2.98518  4.58477  3.61503
          0.01962  4.33662  5.05896  0.61958  0.77255  0.42367  1.06316
    835   2.68362  4.99116  2.99734  2.46267  4.28475  3.47571  3.69371  3.19473  2.46266  3.28506  4.07390  2.15889  3.10587  2.17566  2.93274  2.44689  2.64619  3.35918  5.48805  4.12755   1324 - -
          2.68618  4.42225  2.77519  2.73123  3.46354  2.40513  3.72494  3.29354  2.67741  2.69355  4.24690  2.90347  2.73739  3.18146  2.89801  2.37887  2.77519  2.98518  4.58477  3.61503
          0.01818  4.41224  5.13459  0.61958  0.77255  0.48576  0.95510
    836   2.80374  4.81758  2.61388  2.71303  4.04277  3.53789  3.94248  3.41409  2.83931  2.12324  3.99344  3.20112  1.56245  3.15924  3.26651  2.89136  3.08044  3.14545  5.42592  4.10771   1325 - -
          2.68618  4.42225  2.77519  2.73123  3.46354  2.40513  3.72494  3.29354  2.67741  2.69355  4.24690  2.90347  2.73739  3.18146  2.89801  2.37887  2.77519  2.98518  4.58477  3.61503
          0.01818  4.41224  5.13459  0.61958  0.77255  0.48576  0.95510
    837   2.03655  4.22432  3.87415  3.29936  3.34723  3.70702  4.00962  2.69177  3.21389  2.43194  2.91353  3.59784  3.31107  3.47484  3.47445  2.57939  2.89605  1.89862  3.32231  3.63012   1326 - -
          2.68618  4.42225  2.77519  2.73123  3.46354  2.40513  3.72494  3.29354  2.67741  2.69355  4.24690  2.90347  2.73739  3.18146  2.89801  2.37887  2.77519  2.98518  4.58477  3.61503
          0.01818  4.41224  5.13459  0.61958  0.77255  0.48576  0.95510
    838   2.45767  4.63612  3.30726  2.74616  3.80545  3.58480  3.80699  3.20271  2.65402  2.51206  3.73630  3.21280  2.09841  3.03356  2.44307  2.82020  2.93300  2.94184  5.17380  3.06799   1327 - -
          2.68618  4.42225  2.77519  2.73123  3.46354  2.40513  3.72494  3.29354  2.67741  2.69355  4.24690  2.90347  2.73739  3.18146  2.89801  2.37887  2.77519  2.98518  4.58477  3.61503
          0.07525  4.41224  2.80734  0.61958  0.77255  0.48576  0.95510
    839   2.36981  4.61350  3.22691  2.42866  3.79599  3.54342  3.77218  2.32904  2.65686  2.84732  3.70524  2.69541  3.08962  2.99092  3.08067  2.76751  2.61340  2.91205  5.16237  3.24875   1328 - -
          2.68618  4.42225  2.77519  2.73123  3.46354  2.40513  3.72494  3.29354  2.67741  2.69355  4.24690  2.90347  2.73739  3.18146  2.89801  2.37887  2.77519  2.98518  4.58477  3.61503
          0.01924  4.35623  5.07858  0.61958  0.77255  0.43776  1.03700
    840   2.67136  4.35704  3.60711  3.03806  2.85379  3.66455  3.92325  2.83403  2.64521  2.55452  3.00098  3.42661  4.04301  2.87103  3.31160  2.91531  1.98779  2.14598  4.94446  3.71672   1329 - -
          2.68618  4.42225  2.77519  2.73123  3.46354  2.40513  3.72494  3.29354  2.67741  2.69355  4.24690  2.90347  2.73739  3.18146  2.89801  2.37887  2.77519  2.98518  4.58477  3.61503
          0.01818  4.41224  5.13459  0.61958  0.77255  0.48576  0.95510
    841   2.17810  4.47074  3.43841  2.88354  3.65585  3.59127  3.88044  3.01023  2.84428  2.44911  3.60194  3.31184  3.10371  2.80245  3.22386  2.45396  2.90515  1.95497  5.07473  3.82573   1330 - -
          2.68618  4.42225  2.77519  2.73123  3.46354  2.40513  3.72494  3.29354  2.67741  2.69355  4.24690  2.90347  2.73739  3.18146  2.89801  2.37887  2.77519  2.98518  4.58477  3.61503
          0.01818  4.41224  5.13459  0.61958  0.77255  0.48576  0.95510
    842   2.67822  4.58604  3.32947  2.79189  3.80258  3.56093  3.85440  3.16532  2.74150  2.46047  3.72654  3.24451  1.93422  2.72569  3.13556  2.51224  2.92889  2.48353  5.18739  3.91855   1331 - -
          2.68618  4.42225  2.77519  2.73123  3.46354  2.40513  3.72494  3.29354  2.67741  2.69355  4.24690  2.90347  2.73739  3.18146  2.89801  2.37887  2.77519  2.98518  4.58477  3.61503
          0.01818  4.41224  5.13459  0.61958  0.77255  0.48576  0.95510
    843   2.66911  4.48054  3.41617  2.85738  3.63003  2.92522  3.85615  2.70064  2.81893  2.70490  3.58597  3.29524  3.99501  2.70385  3.20189  2.27192  2.90364  2.51615  5.04928  2.32132   1332 - -
          2.68618  4.42225  2.77519  2.73123  3.46354  2.40513  3.72494  3.29354  2.67741  2.69355  4.24690  2.90347  2.73739  3.18146  2.89801  2.37887  2.77519  2.98518  4.58477  3.61503
          0.01818  4.41224  5.13459  0.61958  0.77255  0.48576  0.95510
    844   2.67481  4.76215  3.13960  2.32901  3.97209  3.52834  3.74277  2.82578  2.57463  3.00758  2.38114  2.66921  3.30494  2.65227  3.01984  2.49082  2.90651  3.07792  5.28647  3.97749   1333 - -
          2.68618  4.42225  2.77519  2.73123  3.46354  2.40513  3.72494  3.29354  2.67741  2.69355  4.24690  2.90347  2.73739  3.18146  2.89801  2.37887  2.77519  2.98518  4.58477  3.61503
          0.01818  4.41224  5.13459  0.61958  0.77255  0.48576  0.95510
    845   2.10557  5.02585  2.97636  2.44065  4.32836  3.46777  3.05182  3.77425  2.44744  3.32288  4.10239  2.59244  2.90486  2.53978  2.92450  2.45944  2.53967  3.39860  5.51332  4.14288   1334 - -
          2.68618  4.42225  2.77519  2.73123  3.46354  2.40513  3.72494  3.29354  2.67741  2.69355  4.24690  2.90347  2.73739  3.18146  2.89801  2.37887  2.77519  2.98518  4.58477  3.61503
          0.01818  4.41224  5.13459  0.61958  0.77255  0.48576  0.95510
    846   1.99256  4.67257  3.23467  2.70215  4.02381  2.95106  3.83961  3.41892  2.69153  3.06687  3.90434  3.16749  2.31582  2.68439  3.12331  2.72788  2.59425  2.60737  5.34909  4.05441   1335 - -
          2.68618  4.42225  2.77519  2.73123  3.46354  2.40513  3.72494  3.29354  2.67741  2.69355  4.24690  2.90347  2.73739  3.18146  2.89801  2.37887  2.77519  2.98518  4.58477  3.61503
          0.07828  4.41224  2.76191  0.61958  0.77255  0.48576  0.95510
    847   2.57222  4.51800  3.36524  2.87048  3.97426  1.92788  3.95433  3.36279  2.85885  3.03499  2.48871  3.27029  2.87240  3.18751  3.25489  2.15676  2.89726  3.03835  5.33933  4.07417   1336 - -
          2.68618  4.42225  2.77519  2.73123  3.46354  2.40513  3.72494  3.29354  2.67741  2.69355  4.24690  2.90347  2.73739  3.18146  2.89801  2.37887  2.77519  2.98518  4.58477  3.61503
          0.01930  4.35326  5.07560  0.61958  0.77255  0.43555  1.04104
    848   2.68075  4.81575  2.77806  2.35625  4.03739  3.51644  3.73288  3.43918  2.55377  3.06574  3.27151  3.06515  2.71188  2.60902  3.00792  2.73314  2.91313  2.10023  5.33273  4.01215   1337 - -
          2.68618  4.42225  2.77519  2.73123  3.46354  2.40513  3.72494  3.29354  2.67741  2.69355  4.24690  2.90347  2.73739  3.18146  2.89801  2.37887  2.77519  2.98518  4.58477  3.61503
          0.01818  4.41224  5.13459  0.61958  0.77255  0.48576  0.95510
    849   2.43138  4.34086  3.62031  3.05183  3.47409  3.66039  3.06428  2.54998  2.99571  2.55029  2.41075  3.43427  2.78669  3.29036  3.32822  2.62677  2.89718  2.30776  4.93241  3.70637   1338 - -
          2.68618  4.42225  2.77519  2.73123  3.46354  2.40513  3.72494  3.29354  2.67741  2.69355  4.24690  2.90347  2.73739  3.18146  2.89801  2.37887  2.77519  2.98518  4.58477  3.61503
          0.01818  4.41224  5.13459  0.61958  0.77255  0.48576  0.95510
    850   2.45893  4.85591  3.06032  2.54221  4.09560  3.50459  3.73826  3.51661  2.54824  3.12864  3.95047  2.65244  3.23322  2.52303  3.00192  2.39481  2.92890  3.19919  5.37578  2.20911   1339 - -
          2.68618  4.42225  2.77519  2.73123  3.46354  2.40513  3.72494  3.29354  2.67741  2.69355  4.24690  2.90347  2.73739  3.18146  2.89801  2.37887  2.77519  2.98518  4.58477  3.61503
          0.01818  4.41224  5.13459  0.61958  0.77255  0.48576  0.95510
    851   2.38231  5.02273  2.95334  2.47005  4.38735  3.45329  3.73069  3.83380  2.50103  3.38299  4.16639  2.15581  2.51291  2.33228  2.97107  2.70247  2.52112  3.44622  5.57092  4.20303   1340 - -
          2.68618  4.42225  2.77519  2.73123  3.46354  2.40513  3.72494  3.29354  2.67741  2.69355  4.24690  2.90347  2.73739  3.18146  2.89801  2.37887  2.77519  2.98518  4.58477  3.61503
          0.01818  4.41224  5.13459  0.61958  0.77255  0.48576  0.95510
    852   2.72970  4.96982  3.08603  2.53065  4.19721  3.53055  2.07388  3.65412  2.17738  2.76170  4.03751  2.73135  3.92040  2.55707  2.85277  2.74754  2.95596  3.31851  5.42032  3.33741   1341 - -
          2.68618  4.42225  2.77519  2.73123  3.46354  2.40513  3.72494  3.29354  2.67741  2.69355  4.24690  2.90347  2.73739  3.18146  2.89801  2.37887  2.77519  2.98518  4.58477  3.61503
          0.01818  4.41224  5.13459  0.61958  0.77255  0.48576  0.95510
    853   2.68029  4.90730  3.04338  2.50936  4.18434  3.48719  3.71833  3.60722  2.50637  2.72631  4.00525  2.45996  2.58239  2.59741  2.96734  2.41196  2.33506  3.26854  5.42907  4.08787   1342 - -
          2.68618  4.42225  2.77519  2.73123  3.46354  2.40513  3.72494  3.29354  2.67741  2.69355  4.24690  2.90347  2.73739  3.18146  2.89801  2.37887  2.77519  2.98518  4.58477  3.61503
          0.01818  4.41224  5.13459  0.61958  0.77255  0.48576  0.95510
    854   2.35411  5.09212  2.88092  2.46493  4.47627  3.45430  3.76233  3.93043  2.53202  3.46796  4.25397  2.10654  2.37934  2.10053  2.99663  2.74363  3.00955  3.53247  5.64375  4.26853   1343 - -
          2.68618  4.42225  2.77519  2.73123  3.46354  2.40513  3.72494  3.29354  2.67741  2.69355  4.24690  2.90347  2.73739  3.18146  2.89801  2.37887  2.77519  2.98518  4.58477  3.61503
          0.01818  4.41224  5.13459  0.61958  0.77255  0.48576  0.95510
    855   2.72444  4.13714  4.42737  3.83143  2.62310  3.86549  4.16049  2.28007  3.66958  1.61776  2.63192  3.93492  4.22300  3.83938  3.76483  2.77070  2.95567  2.35729  4.70747  2.52072   1344 - -
          2.68618  4.42225  2.77519  2.73123  3.46354  2.40513  3.72494  3.29354  2.67741  2.69355  4.24690  2.90347  2.73739  3.18146  2.89801  2.37887  2.77519  2.98518  4.58477  3.61503
          0.01818  4.41224  5.13459  0.61958  0.77255  0.48576  0.95510
    856   2.32678  3.21558  3.96485  3.38505  2.86121  3.73772  3.30106  2.64822  3.28825  2.38801  2.47262  3.10991  4.10982  3.53355  3.51995  3.01373  2.89725  2.44829  4.78199  2.42626   1345 - -
          2.68618  4.42225  2.77519  2.73123  3.46354  2.40513  3.72494  3.29354  2.67741  2.69355  4.24690  2.90347  2.73739  3.18146  2.89801  2.37887  2.77519  2.98518  4.58477  3.61503
          0.01818  4.41224  5.13459  0.61958  0.77255  0.48576  0.95510
    857   2.67958  5.04617  2.59904  2.42539  3.47120  3.47029  2.56267  3.78449  2.43230  3.32664  4.10269  2.47828  3.27597  2.45866  2.91371  2.67089  2.91126  3.40695  5.50356  3.28076   1346 - -
          2.68618  4.42225  2.77519  2.73123  3.46354  2.40513  3.72494  3.29354  2.67741  2.69355  4.24690  2.90347  2.73739  3.18146  2.89801  2.37887  2.77519  2.98518  4.58477  3.61503
          0.07828  4.41224  2.76191  0.61958  0.77255  0.48576  0.95510
    858   2.65808  4.63962  3.21782  2.66114  3.82864  3.54089  3.76592  2.72262  2.63158  2.57938  3.73084  2.54941  3.93001  2.23409  3.05509  2.41725  2.89085  2.57057  5.18596  3.89962   1347 - -
          2.68618  4.42225  2.77519  2.73123  3.46354  2.40513  3.72494  3.29354  2.67741  2.69355  4.24690  2.90347  2.73739  3.18146  2.89801  2.37887  2.77519  2.98518  4.58477  3.61503
          0.08002  4.35326  2.74836  0.61958  0.77255  0.57170  0.83141
    859   2.74375  5.08165  2.92935  2.45582  4.42927  3.46609  3.68946  3.87045  2.09604  3.39702  4.18739  2.98038  2.37183  2.05731  2.79509  2.33668  2.98130  3.48882  5.55980  4.20727   1348 - -
          2.68618  4.42225  2.77519  2.73123  3.46354  2.40513  3.72494  3.29354  2.67741  2.69355  4.24690  2.90347  2.73739  3.18146  2.89801  2.37887  2.77519  2.98518  4.58477  3.61503
          0.11902  4.29374  2.31714  0.61958  0.77255  0.51720  0.90681
    860   2.62631  4.23086  3.71976  3.14807  2.74658  3.65632  3.92219  2.36804  3.07593  2.42138  3.33590  3.48625  4.03194  2.90538  3.36857  2.14859  2.85866  2.25615  4.80517  3.04661   1349 - -
          2.68618  4.42225  2.77519  2.73123  3.46354  2.40513  3.72494  3.29354  2.67741  2.69355  4.24690  2.90347  2.73739  3.18146  2.89801  2.37887  2.77519  2.98518  4.58477  3.61503
          0.02115  4.26266  4.98501  0.61958  0.77255  0.68269  0.70372
    861   2.61917  4.62117  3.17165  2.63707  3.86419  2.83661  3.75795  3.25340  2.61832  2.14936  3.76029  3.11487  3.22801  2.64217  3.04245  2.43874  2.49411  2.96838  5.20959  3.92133   1350 - -
          2.68618  4.42225  2.77519  2.73123  3.46354  2.40513  3.72494  3.29354  2.67741  2.69355  4.24690  2.90347  2.73739  3.18146  2.89801  2.37887  2.77519  2.98518  4.58477  3.61503
          0.02115  4.26266  4.98501  0.61958  0.77255  0.49379  0.94240
    862   2.72233  4.47285  2.86070  2.95730  2.70133  3.66710  3.83567  2.98060  2.92662  2.00462  3.57355  2.75569  4.04868  3.22690  3.29111  2.91559  2.95415  2.75514  4.80153  2.34029   1351 - -
          2.68618  4.42225  2.77519  2.73123  3.46354  2.40513  3.72494  3.29354  2.67741  2.69355  4.24690  2.90347  2.73739  3.18146  2.89801  2.37887  2.77519  2.98518  4.58477  3.61503
          0.01930  4.35326  5.07560  0.61958  0.77255  0.43555  1.04104
    863   2.25688  4.59674  3.28252  2.72840  3.76981  3.57146  3.80418  3.15440  2.70172  2.82922  2.70180  2.72477  3.96052  2.72974  3.11497  2.44570  2.90551  2.89523  5.14896  2.57272   1352 - -
          2.68618  4.42225  2.77519  2.73123  3.46354  2.40513  3.72494  3.29354  2.67741  2.69355  4.24690  2.90347  2.73739  3.18146  2.89801  2.37887  2.77519  2.98518  4.58477  3.61503
          0.01818  4.41224  5.13459  0.61958  0.77255  0.48576  0.95510
    864   2.26852  4.78979  3.10834  2.68777  4.37316  3.38858  3.91664  3.80340  2.72858  3.40183  4.21194  3.14998  1.74264  2.50781  3.16097  2.03810  2.97858  3.39756  5.62189  4.30177   1353 - -
          2.68618  4.42225  2.77519  2.73123  3.46354  2.40513  3.72494  3.29354  2.67741  2.69355  4.24690  2.90347  2.73739  3.18146  2.89801  2.37887  2.77519  2.98518  4.58477  3.61503
          0.01818  4.41224  5.13459  0.61958  0.77255  0.48576  0.95510
    865   2.36064  5.00206  2.94687  2.19910  4.32102  3.47074  3.73869  3.75452  2.52172  3.32426  4.12201  3.00737  2.12002  2.58655  2.98783  2.72608  2.32470  3.39169  5.53268  4.17476   1354 - -
          2.68618  4.42225  2.77519  2.73123  3.46354  2.40513  3.72494  3.29354  2.67741  2.69355  4.24690  2.90347  2.73739  3.18146  2.89801  2.37887  2.77519  2.98518  4.58477  3.61503
          0.01818  4.41224  5.13459  0.61958  0.77255  0.48576  0.95510
    866   2.65670  4.37545  3.59360  3.03503  3.55039  2.89272  3.94446  2.57812  2.98148  2.61492  2.39245  3.41929  2.87727  3.28468  3.32448  2.88785  2.04761  2.65905  5.00203  3.77202   1355 - -
[truncated: 129,345 more chars]
