# Supplementary material for: Potential Conservation of Circadian Clock Proteins in the phylum Nematoda as Revealed by Bioinformatic Searches
Source: PLoS One. 2014 Nov 14;9(11):e112871. doi: 10.1371/journal.pone.0112871 (PMC4232591; doi:10.1371/journal.pone.0112871)
Supplement: File S1 — HMM profiles used in this work and HMMsearch results. (ZIP) [file pone.0112871.s007.zip › HMMs-CE/Artropodos/pdfr-PB-aln.hmm]

HMMER3/b [3.0 | March 2010]
NAME  pdfr-PB-aln
LENG  549
ALPH  amino
RF    no
CS    no
MAP   yes
DATE  Fri Jun 15 18:42:58 2012
NSEQ  8
EFFN  1.152344
CKSUM 354942401
STATS LOCAL MSV      -12.1969  0.69758
STATS LOCAL VITERBI  -12.9601  0.69758
STATS LOCAL FORWARD   -6.0369  0.69758
HMM          A        C        D        E        F        G        H        I        K        L        M        N        P        Q        R        S        T        V        W        Y   
            m->m     m->i     m->d     i->m     i->i     d->m     d->d
  COMPO   2.56021  3.87677  3.15910  2.77381  3.25542  3.02638  3.76033  2.74262  2.74998  2.35231  3.54997  3.07357  3.37164  3.12774  2.92638  2.66272  2.76779  2.59606  4.11760  3.40631
          2.68226  4.41747  2.77671  2.73168  3.46466  2.40524  3.72536  3.29235  2.67838  2.69374  4.23749  2.90542  2.73843  3.18318  2.89835  2.37730  2.77441  2.98706  4.58829  3.61669
          0.59022  1.49448  1.50765  4.23391  0.01460  0.00000        *
      1   2.47436  4.31320  3.34556  2.94114  3.68460  1.85762  3.94593  2.98083  2.87180  2.69168  2.54401  3.27453  3.83873  3.24316  3.19174  2.66284  2.82891  2.72599  5.14620  3.88385    127 - -
          2.68618  4.42225  2.77519  2.73123  3.46354  2.40513  3.72494  3.29354  2.67741  2.69355  4.24690  2.90347  2.73739  3.18146  2.89801  2.37887  2.77519  2.98518  4.58477  3.61503
          0.03088  3.88899  4.61134  0.61958  0.77255  0.71065  0.67595
      2   2.56976  4.60283  3.12084  2.67542  4.12327  3.27495  3.73160  3.56824  2.34244  3.17118  4.03340  3.08080  3.81096  2.91971  1.92096  1.88521  2.88812  3.20412  5.34117  4.06490    128 - -
          2.68618  4.42225  2.77519  2.73123  3.46354  2.40513  3.72494  3.29354  2.67741  2.69355  4.24690  2.90347  2.73739  3.18146  2.89801  2.37887  2.77519  2.98518  4.58477  3.61503
          0.03088  3.88899  4.61134  0.61958  0.77255  0.71065  0.67595
      3   2.14629  4.31043  3.25185  2.84766  3.77458  3.25834  3.91459  2.87704  2.83808  2.79033  3.71931  2.45900  3.82354  3.18363  3.19128  2.63033  2.79282  1.94457  5.20778  3.94330    129 - -
          2.68618  4.42225  2.77519  2.73123  3.46354  2.40513  3.72494  3.29354  2.67741  2.69355  4.24690  2.90347  2.73739  3.18146  2.89801  2.37887  2.77519  2.98518  4.58477  3.61503
          0.03088  3.88899  4.61134  0.61958  0.77255  0.71065  0.67595
      4   1.80126  4.20705  3.20715  2.88211  4.14118  2.97127  4.00832  3.52510  2.93638  3.21782  4.05858  3.15405  2.15578  3.25222  3.28784  2.03909  2.68674  3.05780  5.47990  4.23512    130 - -
          2.68618  4.42225  2.77519  2.73123  3.46354  2.40513  3.72494  3.29354  2.67741  2.69355  4.24690  2.90347  2.73739  3.18146  2.89801  2.37887  2.77519  2.98518  4.58477  3.61503
          0.03088  3.88899  4.61134  0.61958  0.77255  0.71065  0.67595
      5   2.64702  4.34061  3.68314  3.23032  3.45955  3.54396  4.12064  2.45258  3.07037  1.70025  3.41004  3.54073  4.05180  3.45714  3.34933  2.92251  2.01285  2.31095  5.11029  3.85975    131 - -
          2.68618  4.42225  2.77519  2.73123  3.46354  2.40513  3.72494  3.29354  2.67741  2.69355  4.24690  2.90347  2.73739  3.18146  2.89801  2.37887  2.77519  2.98518  4.58477  3.61503
          0.03088  3.88899  4.61134  0.61958  0.77255  0.71065  0.67595
      6   3.17361  4.63088  4.21607  3.85581  3.14171  4.00324  4.50636  2.34646  3.62340  0.85513  3.15918  4.12970  4.43563  3.98778  3.79684  3.57576  3.46705  2.38812  5.02718  3.75437    132 - -
          2.68618  4.42225  2.77519  2.73123  3.46354  2.40513  3.72494  3.29354  2.67741  2.69355  4.24690  2.90347  2.73739  3.18146  2.89801  2.37887  2.77519  2.98518  4.58477  3.61503
          0.03088  3.88899  4.61134  0.61958  0.77255  0.71065  0.67595
      7   2.53708  4.61821  2.81650  2.49399  4.00550  2.47322  2.38578  3.54332  2.55781  3.15517  4.00046  2.95921  3.77117  2.93269  2.95603  2.26772  2.85550  3.17797  5.31753  3.96598    133 - -
          2.68618  4.42225  2.77519  2.73123  3.46354  2.40513  3.72494  3.29354  2.67741  2.69355  4.24690  2.90347  2.73739  3.18146  2.89801  2.37887  2.77519  2.98518  4.58477  3.61503
          0.03088  3.88899  4.61134  0.61958  0.77255  0.71065  0.67595
      8   2.70115  5.05238  1.80534  2.18971  4.43840  3.20228  3.68811  3.89733  2.60326  3.46692  4.29399  2.20751  3.76866  2.84857  3.12322  2.66749  2.51541  3.49941  5.65756  4.23674    134 - -
          2.68618  4.42225  2.77519  2.73123  3.46354  2.40513  3.72494  3.29354  2.67741  2.69355  4.24690  2.90347  2.73739  3.18146  2.89801  2.37887  2.77519  2.98518  4.58477  3.61503
          0.03088  3.88899  4.61134  0.61958  0.77255  0.53887  0.87564
      9   2.47181  4.29481  4.23806  3.66708  2.25244  3.95942  4.23728  2.32162  3.55297  1.58094  2.42649  3.91523  4.28281  3.75698  3.74504  3.25977  3.07113  2.28174  4.82495  3.62050    135 - -
          2.68618  4.42225  2.77519  2.73123  3.46354  2.40513  3.72494  3.29354  2.67741  2.69355  4.24690  2.90347  2.73739  3.18146  2.89801  2.37887  2.77519  2.98518  4.58477  3.61503
          0.02742  4.00606  4.72841  0.61958  0.77255  0.61405  0.77904
     10   2.82011  5.16102  1.42901  2.29492  4.47935  3.31191  3.73272  3.98342  2.56175  3.52161  4.36315  2.84491  3.85320  2.89252  2.32994  2.77898  3.09099  3.60034  5.65165  4.26303    136 - -
          2.68618  4.42225  2.77519  2.73123  3.46354  2.40513  3.72494  3.29354  2.67741  2.69355  4.24690  2.90347  2.73739  3.18146  2.89801  2.37887  2.77519  2.98518  4.58477  3.61503
          0.02742  4.00606  4.72841  0.61958  0.77255  0.61405  0.77904
     11   1.91165  4.27417  3.92682  3.37733  2.88423  3.76343  4.13752  2.32116  3.29439  1.85233  3.25188  3.68420  4.15772  3.56397  3.56792  3.06633  2.97120  2.02699  4.93950  3.70975    137 - -
          2.68618  4.42225  2.77519  2.73123  3.46354  2.40513  3.72494  3.29354  2.67741  2.69355  4.24690  2.90347  2.73739  3.18146  2.89801  2.37887  2.77519  2.98518  4.58477  3.61503
          0.02742  4.00606  4.72841  0.61958  0.77255  0.61405  0.77904
     12   2.30218  4.29836  3.24858  2.86010  4.20976  2.31321  3.99684  3.63124  2.90635  3.27999  4.09688  3.16782  2.98542  3.21572  3.29014  1.80088  2.06524  3.15219  5.52307  4.26749    138 - -
          2.68618  4.42225  2.77519  2.73123  3.46354  2.40513  3.72494  3.29354  2.67741  2.69355  4.24690  2.90347  2.73739  3.18146  2.89801  2.37887  2.77519  2.98518  4.58477  3.61503
          0.02742  4.00606  4.72841  0.61958  0.77255  0.61405  0.77904
     13   2.65897  4.96938  2.69730  2.04116  4.27501  3.34305  3.63311  3.71350  2.41959  3.27357  4.07842  2.60364  3.80050  2.48010  2.88056  2.44518  2.27025  3.34989  5.47361  4.10714    139 - -
          2.68618  4.42225  2.77519  2.73123  3.46354  2.40513  3.72494  3.29354  2.67741  2.69355  4.24690  2.90347  2.73739  3.18146  2.89801  2.37887  2.77519  2.98518  4.58477  3.61503
          0.02742  4.00606  4.72841  0.61958  0.77255  0.61405  0.77904
     14   2.07774  4.33809  3.34178  2.84433  3.76871  3.29872  3.87874  3.03953  2.79921  2.44489  3.69189  3.21697  2.81570  3.13725  3.16786  2.62681  2.11836  2.75284  5.17481  3.92529    140 - -
          2.68618  4.42225  2.77519  2.73123  3.46354  2.40513  3.72494  3.29354  2.67741  2.69355  4.24690  2.90347  2.73739  3.18146  2.89801  2.37887  2.77519  2.98518  4.58477  3.61503
          0.02742  4.00606  4.72841  0.61958  0.77255  0.61405  0.77904
     15   2.60903  4.65009  3.00422  1.88704  3.18224  3.43606  3.67355  2.88780  2.52889  2.86709  3.73793  2.76059  3.84575  2.87587  2.96043  2.68812  2.84583  2.92189  5.14736  3.81570    141 - -
          2.68492  4.42356  2.77464  2.73177  3.46484  2.40560  3.72625  3.29485  2.67871  2.69190  4.24646  2.90340  2.73690  3.18157  2.89886  2.37882  2.77490  2.98402  4.58363  3.61541
          0.35346  1.24165  4.72841  3.15736  0.04347  0.61405  0.77904
     16   2.03994  3.08083  3.49165  2.94293  3.48698  3.03580  3.85340  2.49652  2.61430  2.55142  3.44880  3.30549  3.89216  3.18744  3.20576  2.73173  2.77907  2.55398  4.93252  3.70391    193 - -
          2.68618  4.42225  2.77519  2.73123  3.46354  2.40513  3.72494  3.29354  2.67741  2.69355  4.24690  2.90347  2.73739  3.18146  2.89801  2.37887  2.77519  2.98518  4.58477  3.61503
          0.02742  4.00606  4.72841  0.61958  0.77255  0.61405  0.77904
     17   2.03843  4.84314  2.73224  2.41031  4.25598  3.29987  3.71059  3.68996  2.49601  3.27944  4.10863  2.12117  3.81451  2.35248  2.91888  2.66856  2.92872  3.32209  5.48525  4.14019    194 - -
          2.68618  4.42225  2.77519  2.73123  3.46354  2.40513  3.72494  3.29354  2.67741  2.69355  4.24690  2.90347  2.73739  3.18146  2.89801  2.37887  2.77519  2.98518  4.58477  3.61503
          0.02742  4.00606  4.72841  0.61958  0.77255  0.41317  1.08339
     18   2.59793  4.50336  2.93387  2.67292  3.68258  3.49529  3.74571  3.03182  2.65083  2.39983  2.84001  2.86969  3.89170  2.98443  3.05882  2.73415  2.16378  2.77953  5.07268  3.80078    195 - -
          2.68618  4.42225  2.77519  2.73123  3.46354  2.40513  3.72494  3.29354  2.67741  2.69355  4.24690  2.90347  2.73739  3.18146  2.89801  2.37887  2.77519  2.98518  4.58477  3.61503
          0.02420  4.12930  4.85164  0.61958  0.77255  0.48576  0.95510
     19   2.59685  4.54041  3.18893  2.73454  3.85284  3.40749  3.83775  3.16563  2.69208  2.41231  3.79639  2.35513  3.89744  3.06804  3.07150  2.72665  1.85186  2.88780  5.23473  3.94443    196 - -
          2.68618  4.42225  2.77519  2.73123  3.46354  2.40513  3.72494  3.29354  2.67741  2.69355  4.24690  2.90347  2.73739  3.18146  2.89801  2.37887  2.77519  2.98518  4.58477  3.61503
          0.02420  4.12930  4.85164  0.61958  0.77255  0.48576  0.95510
     20   2.62958  4.15836  3.90255  3.32440  2.47645  3.70202  3.98687  2.53484  3.22717  2.03537  2.66580  3.60608  3.43997  3.09237  3.46557  2.97863  2.86126  2.05299  4.74985  3.54929    197 - -
          2.68618  4.42225  2.77519  2.73123  3.46354  2.40513  3.72494  3.29354  2.67741  2.69355  4.24690  2.90347  2.73739  3.18146  2.89801  2.37887  2.77519  2.98518  4.58477  3.61503
          0.02420  4.12930  4.85164  0.61958  0.77255  0.48576  0.95510
     21   2.73205  5.15044  2.16246  1.64803  4.46292  3.34446  3.68122  3.92122  2.51951  3.45873  4.25160  2.83352  3.83129  2.81487  3.02992  2.30000  2.98481  3.08020  5.63913  4.22754    198 - -
          2.68618  4.42225  2.77519  2.73123  3.46354  2.40513  3.72494  3.29354  2.67741  2.69355  4.24690  2.90347  2.73739  3.18146  2.89801  2.37887  2.77519  2.98518  4.58477  3.61503
          0.02420  4.12930  4.85164  0.61958  0.77255  0.48576  0.95510
     22   2.60102  4.52642  3.19870  2.65562  3.23517  3.49102  3.29472  2.64440  2.63141  2.76317  3.63059  2.48856  3.88644  2.96722  3.04267  2.17257  2.83723  2.82966  5.04459  3.74043    199 - -
          2.68618  4.42225  2.77519  2.73123  3.46354  2.40513  3.72494  3.29354  2.67741  2.69355  4.24690  2.90347  2.73739  3.18146  2.89801  2.37887  2.77519  2.98518  4.58477  3.61503
          0.02420  4.12930  4.85164  0.61958  0.77255  0.48576  0.95510
     23   2.64881  2.12201  3.65350  3.08434  3.33478  3.59344  3.85857  2.84498  2.83917  2.55475  3.48026  3.42266  4.00786  3.25475  2.46753  2.88934  2.89985  2.62579  4.81465  2.76224    200 - -
          2.68618  4.42225  2.77519  2.73123  3.46354  2.40513  3.72494  3.29354  2.67741  2.69355  4.24690  2.90347  2.73739  3.18146  2.89801  2.37887  2.77519  2.98518  4.58477  3.61503
          0.02420  4.12930  4.85164  0.61958  0.77255  0.48576  0.95510
     24   2.41464  4.94994  2.87242  2.01386  4.29616  3.39411  3.65571  3.72804  2.38919  3.28451  4.08355  2.93393  3.83274  2.79067  2.35216  2.04542  2.90847  3.35873  5.47485  4.12513    201 - -
          2.68618  4.42225  2.77519  2.73123  3.46354  2.40513  3.72494  3.29354  2.67741  2.69355  4.24690  2.90347  2.73739  3.18146  2.89801  2.37887  2.77519  2.98518  4.58477  3.61503
          0.02420  4.12930  4.85164  0.61958  0.77255  0.48576  0.95510
     25   1.81305  4.28746  3.58689  3.11873  3.66849  3.37521  4.04383  2.89442  3.05123  1.80640  3.63474  3.41594  3.93016  3.37637  3.36435  2.25664  2.85179  2.64334  5.14387  3.90999    202 - -
          2.68618  4.42225  2.77519  2.73123  3.46354  2.40513  3.72494  3.29354  2.67741  2.69355  4.24690  2.90347  2.73739  3.18146  2.89801  2.37887  2.77519  2.98518  4.58477  3.61503
          0.02420  4.12930  4.85164  0.61958  0.77255  0.48576  0.95510
     26   2.71352  4.82672  3.16637  2.58195  4.08281  3.51844  3.65624  3.47048  1.90294  2.40294  3.90643  3.06558  3.90017  2.59853  2.44469  2.76125  2.42489  3.16968  5.29685  4.01494    203 - -
          2.68618  4.42225  2.77519  2.73123  3.46354  2.40513  3.72494  3.29354  2.67741  2.69355  4.24690  2.90347  2.73739  3.18146  2.89801  2.37887  2.77519  2.98518  4.58477  3.61503
          0.02420  4.12930  4.85164  0.61958  0.77255  0.48576  0.95510
     27   2.63431  4.34063  3.51801  2.95782  2.57427  3.60945  3.82836  2.83526  2.90696  2.53710  2.92051  2.59197  2.97827  3.20681  3.25199  2.85979  2.86689  2.61532  4.81021  2.78285    204 - -
          2.68618  4.42225  2.77519  2.73123  3.46354  2.40513  3.72494  3.29354  2.67741  2.69355  4.24690  2.90347  2.73739  3.18146  2.89801  2.37887  2.77519  2.98518  4.58477  3.61503
          0.02242  4.20496  4.92730  0.61958  0.77255  0.48576  0.95510
     28   2.69899  5.02066  2.98195  1.99505  4.32264  3.46546  3.63199  3.75199  2.17909  3.28984  4.08246  2.96260  3.85999  2.27935  2.43556  2.69329  2.92303  2.61511  5.46381  4.12152    205 - -
          2.68618  4.42225  2.77519  2.73123  3.46354  2.40513  3.72494  3.29354  2.67741  2.69355  4.24690  2.90347  2.73739  3.18146  2.89801  2.37887  2.77519  2.98518  4.58477  3.61503
          0.02242  4.20496  4.92730  0.61958  0.77255  0.48576  0.95510
     29   2.72308  5.03519  2.99356  2.26669  4.34078  3.47884  3.63830  3.76756  2.09083  2.66265  4.09878  2.12142  3.87469  2.76450  2.35166  2.71701  2.94511  3.40713  5.47031  4.13580    206 - -
          2.68618  4.42225  2.77519  2.73123  3.46354  2.40513  3.72494  3.29354  2.67741  2.69355  4.24690  2.90347  2.73739  3.18146  2.89801  2.37887  2.77519  2.98518  4.58477  3.61503
          0.02242  4.20496  4.92730  0.61958  0.77255  0.48576  0.95510
     30   2.61783  4.23191  3.68554  3.11439  2.68418  3.64085  3.89082  2.41869  2.60205  2.27943  3.33711  3.45799  4.01590  3.32072  3.33521  2.44179  2.84958  2.49104  4.77520  2.66412    207 - -
          2.68618  4.42225  2.77519  2.73123  3.46354  2.40513  3.72494  3.29354  2.67741  2.69355  4.24690  2.90347  2.73739  3.18146  2.89801  2.37887  2.77519  2.98518  4.58477  3.61503
          0.02242  4.20496  4.92730  0.61958  0.77255  0.48576  0.95510
     31   2.62462  3.28478  3.82755  2.72771  3.30085  3.68603  3.97431  2.38824  3.16922  2.05726  2.96857  3.55980  4.05790  3.43233  3.43450  2.95685  2.32059  2.17908  4.80336  3.59718    208 - -
          2.68618  4.42225  2.77519  2.73123  3.46354  2.40513  3.72494  3.29354  2.67741  2.69355  4.24690  2.90347  2.73739  3.18146  2.89801  2.37887  2.77519  2.98518  4.58477  3.61503
          0.02242  4.20496  4.92730  0.61958  0.77255  0.48576  0.95510
     32   2.62375  4.34609  2.88176  2.92639  3.48285  3.60272  3.86140  2.19648  2.88193  2.12484  3.09939  3.33608  3.44161  3.18695  3.23857  2.84981  2.54293  2.55322  4.94174  3.70668    209 - -
          2.68618  4.42225  2.77519  2.73123  3.46354  2.40513  3.72494  3.29354  2.67741  2.69355  4.24690  2.90347  2.73739  3.18146  2.89801  2.37887  2.77519  2.98518  4.58477  3.61503
          0.02242  4.20496  4.92730  0.61958  0.77255  0.48576  0.95510
     33   2.62147  4.62769  3.12638  2.30999  3.15430  3.47989  3.72786  3.21889  2.59349  2.66807  3.73307  3.08674  2.42786  2.93394  3.02248  2.33651  2.86068  2.94233  5.17396  3.87473    210 - -
          2.68618  4.42225  2.77519  2.73123  3.46354  2.40513  3.72494  3.29354  2.67741  2.69355  4.24690  2.90347  2.73739  3.18146  2.89801  2.37887  2.77519  2.98518  4.58477  3.61503
          0.02242  4.20496  4.92730  0.61958  0.77255  0.48576  0.95510
     34   2.66230  5.01016  2.92037  2.15266  4.30412  3.43321  3.62596  3.74501  2.16214  2.78668  4.07050  2.66201  3.83349  2.29170  2.80396  2.65384  2.46293  3.37389  5.46786  4.10558    211 - -
          2.68618  4.42225  2.77519  2.73123  3.46354  2.40513  3.72494  3.29354  2.67741  2.69355  4.24690  2.90347  2.73739  3.18146  2.89801  2.37887  2.77519  2.98518  4.58477  3.61503
          0.02242  4.20496  4.92730  0.61958  0.77255  0.48576  0.95510
     35   2.55264  4.57391  2.79426  2.68505  4.03880  2.09641  3.85937  3.39104  2.74253  3.08170  3.92805  3.12897  3.86155  3.06175  3.17063  2.66051  2.03029  2.51459  5.37430  4.08243    212 - -
          2.68618  4.42225  2.77519  2.73123  3.46354  2.40513  3.72494  3.29354  2.67741  2.69355  4.24690  2.90347  2.73739  3.18146  2.89801  2.37887  2.77519  2.98518  4.58477  3.61503
          0.02242  4.20496  4.92730  0.61958  0.77255  0.48576  0.95510
     36   2.60719  4.60017  3.10915  2.28471  3.93475  2.20063  3.81692  3.25715  2.69233  2.97069  3.83190  3.12300  3.89084  3.02719  3.11140  2.71580  2.50992  2.20673  5.28617  3.99877    213 - -
          2.68618  4.42225  2.77519  2.73123  3.46354  2.40513  3.72494  3.29354  2.67741  2.69355  4.24690  2.90347  2.73739  3.18146  2.89801  2.37887  2.77519  2.98518  4.58477  3.61503
          0.02242  4.20496  4.92730  0.61958  0.77255  0.48576  0.95510
     37   2.64303  4.65195  3.18505  2.61669  3.85430  3.50947  3.70983  2.96076  2.24341  2.24039  3.74034  3.09944  3.29866  2.90691  2.46519  2.46043  2.87175  2.96250  5.18054  3.89648    214 - -
          2.68618  4.42225  2.77519  2.73123  3.46354  2.40513  3.72494  3.29354  2.67741  2.69355  4.24690  2.90347  2.73739  3.18146  2.89801  2.37887  2.77519  2.98518  4.58477  3.61503
          0.02242  4.20496  4.92730  0.61958  0.77255  0.48576  0.95510
     38   3.17981  4.66711  4.16799  3.69913  2.34036  4.06301  3.65977  3.21518  3.55510  2.76616  3.81836  3.81920  4.42916  3.76674  3.75849  2.49811  3.41570  3.03587  2.68340  1.19013    215 - -
          2.68618  4.42225  2.77519  2.73123  3.46354  2.40513  3.72494  3.29354  2.67741  2.69355  4.24690  2.90347  2.73739  3.18146  2.89801  2.37887  2.77519  2.98518  4.58477  3.61503
          0.02242  4.20496  4.92730  0.61958  0.77255  0.48576  0.95510
     39   3.02756  0.45925  4.60240  4.42714  4.35993  3.56835  5.00306  3.57444  4.26236  3.46720  4.60357  4.32867  4.29921  4.59495  4.32272  3.29797  3.52295  3.29243  5.68824  4.64139    216 - -
          2.68618  4.42225  2.77519  2.73123  3.46354  2.40513  3.72494  3.29354  2.67741  2.69355  4.24690  2.90347  2.73739  3.18146  2.89801  2.37887  2.77519  2.98518  4.58477  3.61503
          0.02242  4.20496  4.92730  0.61958  0.77255  0.48576  0.95510
     40   2.79719  5.22123  2.61927  2.15940  4.54056  3.39174  3.70876  4.00745  2.49567  3.52132  4.31649  1.75250  2.92371  2.31448  2.96681  2.75242  3.04499  3.60990  5.68202  4.28126    217 - -
          2.68618  4.42225  2.77519  2.73123  3.46354  2.40513  3.72494  3.29354  2.67741  2.69355  4.24690  2.90347  2.73739  3.18146  2.89801  2.37887  2.77519  2.98518  4.58477  3.61503
          0.02242  4.20496  4.92730  0.61958  0.77255  0.48576  0.95510
     41   2.66543  4.28087  3.80596  3.26444  3.25476  3.64609  3.97298  2.72320  3.13734  2.43510  3.41000  3.55950  2.59299  3.44604  3.40415  2.95308  2.92747  1.96499  2.32560  3.47366    218 - -
          2.68618  4.42225  2.77519  2.73123  3.46354  2.40513  3.72494  3.29354  2.67741  2.69355  4.24690  2.90347  2.73739  3.18146  2.89801  2.37887  2.77519  2.98518  4.58477  3.61503
          0.02242  4.20496  4.92730  0.61958  0.77255  0.48576  0.95510
     42   2.36833  4.55325  3.24923  2.71688  3.96181  2.73158  3.81740  3.33763  2.65131  3.00302  3.84871  3.15298  3.86646  3.02050  2.46014  2.66705  1.88299  2.72974  5.29147  4.01336    219 - -
          2.68618  4.42225  2.77519  2.73123  3.46354  2.40513  3.72494  3.29354  2.67741  2.69355  4.24690  2.90347  2.73739  3.18146  2.89801  2.37887  2.77519  2.98518  4.58477  3.61503
          0.02242  4.20496  4.92730  0.61958  0.77255  0.48576  0.95510
     43   3.76815  4.98153  4.86327  4.55624  1.39076  4.51903  3.64453  3.39272  4.35523  2.67778  3.96782  4.26101  4.83175  4.31347  4.35121  3.92032  3.99338  3.34845  1.26592  2.05526    220 - -
          2.68618  4.42225  2.77519  2.73123  3.46354  2.40513  3.72494  3.29354  2.67741  2.69355  4.24690  2.90347  2.73739  3.18146  2.89801  2.37887  2.77519  2.98518  4.58477  3.61503
          0.02242  4.20496  4.92730  0.61958  0.77255  0.48576  0.95510
     44   3.38632  5.52474  0.53817  2.60832  4.95565  3.49861  4.27477  4.62807  3.42915  4.18078  5.17897  3.17684  4.17549  3.52318  3.98110  3.31958  3.73615  4.23553  6.05446  4.78997    221 - -
          2.68618  4.42225  2.77519  2.73123  3.46354  2.40513  3.72494  3.29354  2.67741  2.69355  4.24690  2.90347  2.73739  3.18146  2.89801  2.37887  2.77519  2.98518  4.58477  3.61503
          0.02242  4.20496  4.92730  0.61958  0.77255  0.48576  0.95510
     45   2.34964  4.31639  3.49032  3.14229  4.38680  2.21222  4.23786  3.80660  3.18797  3.47478  4.29023  3.35813  3.80252  3.48268  3.53581  1.68133  1.52486  3.27661  5.71302  4.48497    222 - -
          2.68618  4.42225  2.77519  2.73123  3.46354  2.40513  3.72494  3.29354  2.67741  2.69355  4.24690  2.90347  2.73739  3.18146  2.89801  2.37887  2.77519  2.98518  4.58477  3.61503
          0.02242  4.20496  4.92730  0.61958  0.77255  0.48576  0.95510
     46   3.01327  4.42008  4.48167  3.92445  2.95854  4.14087  4.25957  1.99873  3.76784  1.31571  3.15268  4.10205  4.44877  3.95531  3.91559  3.45327  3.24140  2.37373  4.70074  2.15484    223 - -
          2.68618  4.42225  2.77519  2.73123  3.46354  2.40513  3.72494  3.29354  2.67741  2.69355  4.24690  2.90347  2.73739  3.18146  2.89801  2.37887  2.77519  2.98518  4.58477  3.61503
          0.02242  4.20496  4.92730  0.61958  0.77255  0.48576  0.95510
     47   3.55141  4.92244  4.72310  4.37726  3.29849  4.40097  4.93061  2.53245  4.14269  0.55218  3.23989  4.62124  4.78717  4.42925  4.25900  4.03121  3.83483  2.65373  5.28450  4.08037    224 - -
          2.68618  4.42225  2.77519  2.73123  3.46354  2.40513  3.72494  3.29354  2.67741  2.69355  4.24690  2.90347  2.73739  3.18146  2.89801  2.37887  2.77519  2.98518  4.58477  3.61503
          0.02242  4.20496  4.92730  0.61958  0.77255  0.48576  0.95510
     48   3.02756  0.45925  4.60240  4.42714  4.35993  3.56835  5.00306  3.57444  4.26236  3.46720  4.60357  4.32867  4.29921  4.59495  4.32272  3.29797  3.52295  3.29243  5.68824  4.64139    225 - -
          2.68618  4.42225  2.77519  2.73123  3.46354  2.40513  3.72494  3.29354  2.67741  2.69355  4.24690  2.90347  2.73739  3.18146  2.89801  2.37887  2.77519  2.98518  4.58477  3.61503
          0.02242  4.20496  4.92730  0.61958  0.77255  0.48576  0.95510
     49   3.94832  5.19273  4.63726  4.43482  3.08913  4.13580  4.37352  4.00252  4.15941  3.33381  4.61806  4.52144  4.68334  4.52876  4.22436  4.14856  4.26852  3.90116  0.41800  3.07604    226 - -
          2.68618  4.42225  2.77519  2.73123  3.46354  2.40513  3.72494  3.29354  2.67741  2.69355  4.24690  2.90347  2.73739  3.18146  2.89801  2.37887  2.77519  2.98518  4.58477  3.61503
          0.02242  4.20496  4.92730  0.61958  0.77255  0.48576  0.95510
     50   3.25640  4.94370  3.90127  3.79740  4.74290  3.61310  4.83561  4.38947  3.88633  3.97319  5.04561  4.06471  0.39081  4.26412  4.08240  3.43707  3.72612  3.99382  5.82348  4.87206    227 - -
          2.68618  4.42225  2.77519  2.73123  3.46354  2.40513  3.72494  3.29354  2.67741  2.69355  4.24690  2.90347  2.73739  3.18146  2.89801  2.37887  2.77519  2.98518  4.58477  3.61503
          0.02242  4.20496  4.92730  0.61958  0.77255  0.48576  0.95510
     51   2.87417  4.91699  3.08126  2.78322  4.44582  3.46108  3.95998  3.88012  2.06616  3.47164  4.35989  3.23045  1.20920  3.15310  2.91269  2.93694  3.19050  3.52124  5.61606  4.36486    228 - -
          2.68618  4.42225  2.77519  2.73123  3.46354  2.40513  3.72494  3.29354  2.67741  2.69355  4.24690  2.90347  2.73739  3.18146  2.89801  2.37887  2.77519  2.98518  4.58477  3.61503
          0.02242  4.20496  4.92730  0.61958  0.77255  0.48576  0.95510
     52   2.63109  4.47241  3.76746  3.55210  4.30659  3.29658  4.53833  3.47700  3.50192  3.32803  4.36702  3.69495  4.03128  3.88222  3.73488  2.83741  0.71193  3.13347  5.71277  4.52728    229 - -
          2.68618  4.42225  2.77519  2.73123  3.46354  2.40513  3.72494  3.29354  2.67741  2.69355  4.24690  2.90347  2.73739  3.18146  2.89801  2.37887  2.77519  2.98518  4.58477  3.61503
          0.02242  4.20496  4.92730  0.61958  0.77255  0.48576  0.95510
     53   2.30537  5.03492  2.92790  2.19867  4.35034  3.44376  3.63745  3.78798  1.99077  3.32102  4.10835  2.94342  2.54243  2.76063  2.57069  2.68160  2.92183  3.41408  5.49211  4.13809    230 - -
          2.68618  4.42225  2.77519  2.73123  3.46354  2.40513  3.72494  3.29354  2.67741  2.69355  4.24690  2.90347  2.73739  3.18146  2.89801  2.37887  2.77519  2.98518  4.58477  3.61503
          0.02242  4.20496  4.92730  0.61958  0.77255  0.48576  0.95510
     54   0.88896  4.31580  3.59689  3.32391  4.37371  3.11196  4.37771  3.69495  3.36270  3.44430  4.32504  3.47573  2.66148  3.66639  3.65700  2.58236  2.88109  3.21728  5.73797  4.53740    231 - -
          2.68618  4.42225  2.77519  2.73123  3.46354  2.40513  3.72494  3.29354  2.67741  2.69355  4.24690  2.90347  2.73739  3.18146  2.89801  2.37887  2.77519  2.98518  4.58477  3.61503
          0.02242  4.20496  4.92730  0.61958  0.77255  0.48576  0.95510
     55   2.49037  4.53072  3.00619  2.82361  4.55202  1.26218  4.14733  4.03172  3.09339  3.65126  4.46713  2.57271  3.84037  3.36496  3.49516  2.05933  2.93815  3.48183  5.83616  4.54120    232 - -
          2.68618  4.42225  2.77519  2.73123  3.46354  2.40513  3.72494  3.29354  2.67741  2.69355  4.24690  2.90347  2.73739  3.18146  2.89801  2.37887  2.77519  2.98518  4.58477  3.61503
          0.02242  4.20496  4.92730  0.61958  0.77255  0.48576  0.95510
     56   2.61527  4.53375  3.23340  2.31185  3.74367  3.50375  3.77654  3.06043  2.67054  2.53792  3.65873  3.15996  3.91105  3.00857  3.07918  2.41040  2.25071  2.30212  5.12719  3.85425    233 - -
          2.68618  4.42225  2.77519  2.73123  3.46354  2.40513  3.72494  3.29354  2.67741  2.69355  4.24690  2.90347  2.73739  3.18146  2.89801  2.37887  2.77519  2.98518  4.58477  3.61503
          0.02242  4.20496  4.92730  0.61958  0.77255  0.48576  0.95510
     57   2.84399  4.31002  4.25526  3.68348  3.32343  3.97234  4.31250  2.31791  3.57006  1.75355  2.33502  3.93540  4.32233  3.80517  3.77938  3.27223  2.08013  1.86640  4.99131  3.81764    234 - -
          2.68618  4.42225  2.77519  2.73123  3.46354  2.40513  3.72494  3.29354  2.67741  2.69355  4.24690  2.90347  2.73739  3.18146  2.89801  2.37887  2.77519  2.98518  4.58477  3.61503
          0.02100  4.26962  4.99197  0.61958  0.77255  0.48576  0.95510
     58   1.76881  3.23408  4.01505  3.46326  3.46076  3.64840  4.16472  2.26475  3.37413  2.47599  3.43076  3.69675  4.11027  3.62958  3.61988  2.97202  2.20738  2.05676  4.98453  3.78274    235 - -
          2.68618  4.42225  2.77519  2.73123  3.46354  2.40513  3.72494  3.29354  2.67741  2.69355  4.24690  2.90347  2.73739  3.18146  2.89801  2.37887  2.77519  2.98518  4.58477  3.61503
          0.02100  4.26962  4.99197  0.61958  0.77255  0.48576  0.95510
     59   2.66725  4.90848  2.71415  2.47329  4.16199  3.47401  3.66023  3.58843  2.16688  3.17011  3.97700  2.99258  3.86510  2.80107  2.04501  2.68694  2.89556  2.77974  5.38521  3.07577    236 - -
          2.68618  4.42225  2.77519  2.73123  3.46354  2.40513  3.72494  3.29354  2.67741  2.69355  4.24690  2.90347  2.73739  3.18146  2.89801  2.37887  2.77519  2.98518  4.58477  3.61503
          0.08708  4.26962  2.66777  0.61958  0.77255  0.48576  0.95510
     60   2.83804  4.58622  3.61212  3.05232  3.46353  3.77946  3.99381  2.78543  2.87020  1.77582  2.47120  3.47631  4.13959  1.99123  3.19218  3.04655  3.06602  2.71163  5.08655  3.86202    237 - -
          2.68618  4.42225  2.77519  2.73123  3.46354  2.40513  3.72494  3.29354  2.67741  2.69355  4.24690  2.90347  2.73739  3.18146  2.89801  2.37887  2.77519  2.98518  4.58477  3.61503
          0.02242  4.20496  4.92730  0.61958  0.77255  0.56739  0.83702
     61   2.76574  5.01206  3.01763  2.54248  4.41551  3.46813  3.70644  3.85143  2.31805  3.38214  4.19432  2.31286  2.51324  2.84403  1.79053  2.77399  3.01301  3.47826  5.52803  4.21377    238 - -
          2.68618  4.42225  2.77519  2.73123  3.46354  2.40513  3.72494  3.29354  2.67741  2.69355  4.24690  2.90347  2.73739  3.18146  2.89801  2.37887  2.77519  2.98518  4.58477  3.61503
          0.02242  4.20496  4.92730  0.61958  0.77255  0.56739  0.83702
     62   3.02756  0.45925  4.60240  4.42714  4.35993  3.56835  5.00306  3.57444  4.26236  3.46720  4.60357  4.32867  4.29921  4.59495  4.32272  3.29797  3.52295  3.29243  5.68824  4.64139    239 - -
          2.68618  4.42225  2.77519  2.73123  3.46354  2.40513  3.72494  3.29354  2.67741  2.69355  4.24690  2.90347  2.73739  3.18146  2.89801  2.37887  2.77519  2.98518  4.58477  3.61503
          0.02242  4.20496  4.92730  0.61958  0.77255  0.56739  0.83702
     63   2.84338  4.58910  3.70988  3.34222  2.38671  3.59634  4.12886  3.17425  3.31972  2.73915  3.85015  3.63732  1.15681  3.63250  3.61346  3.04429  3.19116  2.98490  4.92059  3.45422    240 - -
          2.68622  4.42229  2.77497  2.73127  3.46358  2.40489  3.72498  3.29358  2.67745  2.69359  4.24694  2.90351  2.73744  3.18150  2.89805  2.37891  2.77523  2.98522  4.58481  3.61507
          0.27977  1.44055  4.92730  0.21037  1.66223  0.56739  0.83702
     64   2.61955  4.78978  3.02469  2.23444  4.02614  2.70273  3.66179  3.43804  2.46484  3.04976  3.86909  2.99178  3.29964  2.81910  2.61582  2.50687  2.85238  2.62671  5.30169  3.47750    242 - -
          2.68618  4.42225  2.77519  2.73123  3.46354  2.40513  3.72494  3.29354  2.67741  2.69355  4.24690  2.90347  2.73739  3.18146  2.89801  2.37887  2.77519  2.98518  4.58477  3.61503
          0.02242  4.20496  4.92730  0.61958  0.77255  0.56739  0.83702
     65   1.95563  4.27990  3.65696  2.82481  2.23611  3.62940  3.96026  2.66096  3.06573  2.44723  3.39845  3.47239  4.03663  3.35488  3.37505  2.91329  2.88654  2.21108  4.90022  3.66106    243 - -
          2.68618  4.42225  2.77519  2.73123  3.46354  2.40513  3.72494  3.29354  2.67741  2.69355  4.24690  2.90347  2.73739  3.18146  2.89801  2.37887  2.77519  2.98518  4.58477  3.61503
          0.02242  4.20496  4.92730  0.61958  0.77255  0.56739  0.83702
     66   2.72733  5.13123  2.60166  2.37445  4.43486  3.42991  2.43652  3.90801  2.35582  3.41637  4.19742  2.33982  3.85592  2.76648  2.13269  2.69809  2.95918  3.51521  5.55817  4.17886    244 - -
          2.68618  4.42225  2.77519  2.73123  3.46354  2.40513  3.72494  3.29354  2.67741  2.69355  4.24690  2.90347  2.73739  3.18146  2.89801  2.37887  2.77519  2.98518  4.58477  3.61503
          0.02242  4.20496  4.92730  0.61958  0.77255  0.56739  0.83702
     67   2.71113  4.51118  3.58419  3.24813  3.84217  1.32124  4.22707  3.17404  3.20021  1.76715  3.91958  3.54999  4.06051  3.56779  3.49171  2.91352  3.08691  2.93444  5.32857  4.05864    245 - -
          2.68618  4.42225  2.77519  2.73123  3.46354  2.40513  3.72494  3.29354  2.67741  2.69355  4.24690  2.90347  2.73739  3.18146  2.89801  2.37887  2.77519  2.98518  4.58477  3.61503
          0.02242  4.20496  4.92730  0.61958  0.77255  0.56739  0.83702
     68   2.71804  4.20736  4.11361  3.54869  2.94523  3.82326  4.17874  1.78754  3.44784  2.28336  3.30292  3.79340  4.20343  3.69119  3.66774  2.21853  2.96457  1.79862  4.89907  3.68640    246 - -
          2.68621  4.42228  2.77523  2.73126  3.46357  2.40516  3.72498  3.29357  2.67744  2.69358  4.24693  2.90350  2.73743  3.18149  2.89774  2.37890  2.77523  2.98521  4.58480  3.61445
          0.11639  2.27670  4.92730  0.65800  0.72958  0.56739  0.83702
     69   3.38632  5.52474  0.53817  2.60832  4.95565  3.49861  4.27477  4.62807  3.42915  4.18078  5.17897  3.17684  4.17549  3.52318  3.98110  3.31958  3.73615  4.23553  6.05446  4.78997    249 - -
          2.68618  4.42225  2.77519  2.73123  3.46354  2.40513  3.72494  3.29354  2.67741  2.69355  4.24690  2.90347  2.73739  3.18146  2.89801  2.37887  2.77519  2.98518  4.58477  3.61503
          0.02242  4.20496  4.92730  0.61958  0.77255  0.56739  0.83702
     70   2.45592  4.35973  3.47276  2.98313  3.93807  3.27550  4.01157  3.27584  2.95297  2.99882  3.86263  3.30982  2.92906  3.27175  3.31998  2.11981  1.68402  2.38542  5.32444  4.08128    250 - -
          2.68618  4.42225  2.77519  2.73123  3.46354  2.40513  3.72494  3.29354  2.67741  2.69355  4.24690  2.90347  2.73739  3.18146  2.89801  2.37887  2.77519  2.98518  4.58477  3.61503
          0.02242  4.20496  4.92730  0.61958  0.77255  0.56739  0.83702
     71   2.71948  4.94480  3.10192  2.54275  4.29662  3.48566  3.67073  3.70701  2.04267  3.26120  4.07204  3.03734  3.89406  2.80768  2.04723  2.22371  2.27424  3.35651  5.44166  4.13497    251 - -
          2.68618  4.42225  2.77519  2.73123  3.46354  2.40513  3.72494  3.29354  2.67741  2.69355  4.24690  2.90347  2.73739  3.18146  2.89801  2.37887  2.77519  2.98518  4.58477  3.61503
          0.02242  4.20496  4.92730  0.61958  0.77255  0.56739  0.83702
     72   3.07587  5.29222  3.22600  2.72130  4.71072  3.66496  3.70887  4.10355  1.17175  3.54188  4.39858  3.17551  4.07192  2.01070  2.31552  3.05024  3.26458  3.76090  5.59547  4.37013    252 - -
          2.68618  4.42225  2.77519  2.73123  3.46354  2.40513  3.72494  3.29354  2.67741  2.69355  4.24690  2.90347  2.73739  3.18146  2.89801  2.37887  2.77519  2.98518  4.58477  3.61503
          0.02242  4.20496  4.92730  0.61958  0.77255  0.56739  0.83702
     73   2.79497  4.51815  3.53627  3.03673  1.91889  3.69915  3.74928  3.05590  3.00735  2.70567  3.64623  2.20974  4.09457  3.29710  3.35100  2.67138  3.03454  2.83404  4.49282  2.51645    253 - -
          2.68618  4.42225  2.77519  2.73123  3.46354  2.40513  3.72494  3.29354  2.67741  2.69355  4.24690  2.90347  2.73739  3.18146  2.89801  2.37887  2.77519  2.98518  4.58477  3.61503
          0.02242  4.20496  4.92730  0.61958  0.77255  0.43790  1.03673
     74   1.35734  4.52938  3.29410  2.48635  3.94235  3.44247  3.98779  3.07801  2.89154  2.93847  3.85391  3.28709  3.96847  3.23087  3.27320  2.78802  2.94652  2.33665  5.35097  4.08596    254 - -
          2.68618  4.42225  2.77519  2.73123  3.46354  2.40513  3.72494  3.29354  2.67741  2.69355  4.24690  2.90347  2.73739  3.18146  2.89801  2.37887  2.77519  2.98518  4.58477  3.61503
          0.02100  4.26962  4.99197  0.61958  0.77255  0.48576  0.95510
     75   2.63511  4.47117  3.32516  2.26732  3.62815  3.55932  3.80598  2.24088  2.75000  2.69238  3.57302  3.22871  3.94890  3.07594  3.14003  2.51290  2.51152  2.74463  5.03947  2.94283    255 - -
          2.68618  4.42225  2.77519  2.73123  3.46354  2.40513  3.72494  3.29354  2.67741  2.69355  4.24690  2.90347  2.73739  3.18146  2.89801  2.37887  2.77519  2.98518  4.58477  3.61503
          0.02100  4.26962  4.99197  0.61958  0.77255  0.48576  0.95510
     76   3.32250  5.39115  3.82587  3.05763  4.92196  3.88868  3.74454  4.23249  1.49210  3.61975  4.50499  3.41598  4.23496  2.87576  1.03421  3.30824  3.45811  3.92103  5.60857  4.49578    256 - -
          2.68618  4.42225  2.77519  2.73123  3.46354  2.40513  3.72494  3.29354  2.67741  2.69355  4.24690  2.90347  2.73739  3.18146  2.89801  2.37887  2.77519  2.98518  4.58477  3.61503
          0.02100  4.26962  4.99197  0.61958  0.77255  0.48576  0.95510
     77   2.89322  5.11513  3.29406  2.36933  4.45208  3.63124  3.67582  3.85020  1.70753  3.35803  4.18119  3.13626  3.99841  2.80650  1.66699  2.89477  3.09013  3.51349  3.33889  4.21888    257 - -
          2.68618  4.42225  2.77519  2.73123  3.46354  2.40513  3.72494  3.29354  2.67741  2.69355  4.24690  2.90347  2.73739  3.18146  2.89801  2.37887  2.77519  2.98518  4.58477  3.61503
          0.02100  4.26962  4.99197  0.61958  0.77255  0.48576  0.95510
     78   3.12833  0.39924  4.70739  4.55035  4.47731  3.65034  5.11330  3.71045  4.38952  3.59624  4.73626  4.43718  4.38484  4.71922  4.43620  3.39813  3.62916  3.42196  5.78344  4.75656    258 - -
          2.68618  4.42225  2.77519  2.73123  3.46354  2.40513  3.72494  3.29354  2.67741  2.69355  4.24690  2.90347  2.73739  3.18146  2.89801  2.37887  2.77519  2.98518  4.58477  3.61503
          0.02100  4.26962  4.99197  0.61958  0.77255  0.48576  0.95510
     79   2.40024  4.74645  3.04457  2.14183  4.00862  2.19955  3.73379  3.41767  2.56569  3.04728  3.88048  3.04931  3.88119  2.91070  3.00985  2.47655  2.89196  3.10835  3.48731  3.99785    259 - -
          2.68618  4.42225  2.77519  2.73123  3.46354  2.40513  3.72494  3.29354  2.67741  2.69355  4.24690  2.90347  2.73739  3.18146  2.89801  2.37887  2.77519  2.98518  4.58477  3.61503
          0.08708  4.26962  2.66777  0.61958  0.77255  0.48576  0.95510
     80   2.40291  4.29859  3.16942  2.97494  3.42735  3.60380  3.86718  2.15547  2.92474  2.10707  3.40048  3.36540  3.12287  3.22190  3.26340  2.85658  2.84527  2.54012  4.88914  3.24145    260 - -
          2.68618  4.42225  2.77519  2.73123  3.46354  2.40513  3.72494  3.29354  2.67741  2.69355  4.24690  2.90347  2.73739  3.18146  2.89801  2.37887  2.77519  2.98518  4.58477  3.61503
          0.02242  4.20496  4.92730  0.61958  0.77255  0.56739  0.83702
     81   2.82765  5.29908  1.63062  2.06272  4.58517  3.36401  3.73336  4.06430  2.60174  2.87128  4.38350  2.19107  3.87755  2.87133  3.12811  2.76686  3.08208  3.66235  5.75419  4.31917    261 - -
          2.68618  4.42225  2.77519  2.73123  3.46354  2.40513  3.72494  3.29354  2.67741  2.69355  4.24690  2.90347  2.73739  3.18146  2.89801  2.37887  2.77519  2.98518  4.58477  3.61503
          0.02242  4.20496  4.92730  0.61958  0.77255  0.56739  0.83702
     82   3.13304  4.86192  3.87371  3.82148  4.93201  0.36139  4.90812  4.62571  4.04720  4.23278  5.22050  4.03962  4.26236  4.34567  4.23418  3.31648  3.63980  4.08948  5.92596  5.04963    262 - -
          2.68618  4.42225  2.77519  2.73123  3.46354  2.40513  3.72494  3.29354  2.67741  2.69355  4.24690  2.90347  2.73739  3.18146  2.89801  2.37887  2.77519  2.98518  4.58477  3.61503
          0.02242  4.20496  4.92730  0.61958  0.77255  0.56739  0.83702
     83   2.73571  4.78903  3.24122  2.65755  4.03118  3.55150  3.70671  3.40848  2.35187  2.47359  3.88004  3.12835  3.93912  2.58407  1.95078  2.80405  2.25585  3.12484  5.28238  4.01009    263 - -
          2.68618  4.42225  2.77519  2.73123  3.46354  2.40513  3.72494  3.29354  2.67741  2.69355  4.24690  2.90347  2.73739  3.18146  2.89801  2.37887  2.77519  2.98518  4.58477  3.61503
          0.02242  4.20496  4.92730  0.61958  0.77255  0.56739  0.83702
     84   3.94832  5.19273  4.63726  4.43482  3.08913  4.13580  4.37352  4.00252  4.15941  3.33381  4.61806  4.52144  4.68334  4.52876  4.22436  4.14856  4.26852  3.90116  0.41800  3.07604    264 - -
          2.68618  4.42225  2.77519  2.73123  3.46354  2.40513  3.72494  3.29354  2.67741  2.69355  4.24690  2.90347  2.73739  3.18146  2.89801  2.37887  2.77519  2.98518  4.58477  3.61503
          0.02242  4.20496  4.92730  0.61958  0.77255  0.56739  0.83702
     85   2.93224  5.50617  1.89282  1.84404  4.81224  2.32804  3.79137  4.32580  2.73161  3.80642  4.61392  1.88845  3.90359  2.93617  3.30289  2.83520  3.20292  3.88696  5.95883  4.47265    265 - -
          2.68618  4.42225  2.77519  2.73123  3.46354  2.40513  3.72494  3.29354  2.67741  2.69355  4.24690  2.90347  2.73739  3.18146  2.89801  2.37887  2.77519  2.98518  4.58477  3.61503
          0.11639  4.20496  2.35444  0.61958  0.77255  0.56739  0.83702
     86   2.30036  4.27361  3.40226  3.07147  4.36403  1.94771  4.18596  3.78794  3.13357  3.45251  4.26554  3.29473  3.74898  3.42727  3.48421  1.53446  2.03665  3.24707  5.68402  4.45280    266 - -
          2.68618  4.42225  2.77519  2.73123  3.46354  2.40513  3.72494  3.29354  2.67741  2.69355  4.24690  2.90347  2.73739  3.18146  2.89801  2.37887  2.77519  2.98518  4.58477  3.61503
          0.02460  4.11317  4.83552  0.61958  0.77255  0.66535  0.72174
     87   3.11523  5.27554  3.53212  2.82702  4.75521  3.73517  3.63504  4.08643  1.46069  3.49457  4.35151  3.23283  4.08368  2.45620  1.40459  3.09448  3.26730  3.75775  5.51820  4.35621    267 - -
          2.68618  4.42225  2.77519  2.73123  3.46354  2.40513  3.72494  3.29354  2.67741  2.69355  4.24690  2.90347  2.73739  3.18146  2.89801  2.37887  2.77519  2.98518  4.58477  3.61503
          0.02460  4.11317  4.83552  0.61958  0.77255  0.66535  0.72174
     88   2.44727  4.88211  2.86907  2.47170  4.29602  3.36987  3.71349  3.71647  2.04506  3.29269  4.11100  2.67074  2.07242  2.86553  2.84258  2.69834  2.94416  3.34961  5.49173  4.16321    268 - -
          2.68618  4.42225  2.77519  2.73123  3.46354  2.40513  3.72494  3.29354  2.67741  2.69355  4.24690  2.90347  2.73739  3.18146  2.89801  2.37887  2.77519  2.98518  4.58477  3.61503
          0.02460  4.11317  4.83552  0.61958  0.77255  0.66535  0.72174
     89   2.59639  4.55003  3.09518  2.70384  2.64702  2.04744  3.82021  3.30140  2.77644  2.96492  3.84482  2.29888  3.88529  3.09376  3.18116  2.71500  2.89926  3.00076  5.11311  3.73127    269 - -
          2.68618  4.42225  2.77519  2.73123  3.46354  2.40513  3.72494  3.29354  2.67741  2.69355  4.24690  2.90347  2.73739  3.18146  2.89801  2.37887  2.77519  2.98518  4.58477  3.61503
          0.11001  4.11317  2.43249  0.61958  0.77255  0.66535  0.72174
     90   1.83680  4.42711  3.11315  2.71972  4.16157  3.14358  3.89910  3.56309  2.77693  3.21604  4.04144  2.30471  3.75456  3.10106  3.18332  2.20196  2.22321  3.14141  5.46757  4.18676    270 - -
          2.68618  4.42225  2.77519  2.73123  3.46354  2.40513  3.72494  3.29354  2.67741  2.69355  4.24690  2.90347  2.73739  3.18146  2.89801  2.37887  2.77519  2.98518  4.58477  3.61503
          0.02676  4.02993  4.75227  0.61958  0.77255  0.74002  0.64837
     91   2.41536  4.85618  2.77776  2.02994  4.20463  3.33053  3.66087  3.63068  2.47119  3.21657  4.02578  2.63740  3.13606  2.80947  2.93704  2.62816  2.25985  3.27041  5.43683  4.08362    271 - -
          2.68618  4.42225  2.77519  2.73123  3.46354  2.40513  3.72494  3.29354  2.67741  2.69355  4.24690  2.90347  2.73739  3.18146  2.89801  2.37887  2.77519  2.98518  4.58477  3.61503
          0.02676  4.02993  4.75227  0.61958  0.77255  0.74002  0.64837
     92   2.63769  4.94230  2.69329  1.91846  4.29384  2.94640  3.65559  3.73689  2.46962  3.29913  4.10003  2.60311  3.12007  2.79716  2.94837  2.63522  2.35755  3.35986  5.50113  4.12892    272 - -
          2.68624  4.42231  2.77498  2.73116  3.46360  2.40518  3.72500  3.29360  2.67746  2.69361  4.24695  2.90352  2.73745  3.18152  2.89791  2.37892  2.77525  2.98475  4.58483  3.61509
          0.34831  1.25356  4.75227  0.41952  1.07107  0.59955  0.79641
     93   2.59978  4.79315  2.96526  2.49781  4.23768  3.34681  3.70764  3.66570  2.45510  3.24628  4.05441  2.30687  3.82313  2.85726  2.48571  1.93747  2.55380  3.28940  5.45132  4.12342    276 - -
          2.68618  4.42225  2.77519  2.73123  3.46354  2.40513  3.72494  3.29354  2.67741  2.69355  4.24690  2.90347  2.73739  3.18146  2.89801  2.37887  2.77519  2.98518  4.58477  3.61503
          0.02460  4.11317  4.83552  0.61958  0.77255  0.66535  0.72174
     94   2.70210  5.04386  2.34922  1.99216  4.32306  3.36531  3.66876  3.76241  2.49224  2.87086  4.13392  2.86488  2.29345  2.80932  2.98199  2.68422  2.94829  3.39902  5.53280  4.14829    277 - -
          2.68618  4.42225  2.77519  2.73123  3.46354  2.40513  3.72494  3.29354  2.67741  2.69355  4.24690  2.90347  2.73739  3.18146  2.89801  2.37887  2.77519  2.98518  4.58477  3.61503
          0.02460  4.11317  4.83552  0.61958  0.77255  0.66535  0.72174
     95   2.33907  4.58551  3.12311  2.59590  3.79531  3.45416  2.88531  2.61036  2.57005  2.84894  3.70410  2.82223  2.79428  2.92161  2.98759  2.69768  2.83746  2.90936  5.14703  3.85660    278 - -
          2.68618  4.42225  2.77519  2.73123  3.46354  2.40513  3.72494  3.29354  2.67741  2.69355  4.24690  2.90347  2.73739  3.18146  2.89801  2.37887  2.77519  2.98518  4.58477  3.61503
          0.02460  4.11317  4.83552  0.61958  0.77255  0.49856  0.93498
     96   3.13304  4.86192  3.87371  3.82148  4.93201  0.36139  4.90812  4.62571  4.04720  4.23278  5.22050  4.03962  4.26236  4.34567  4.23418  3.31648  3.63980  4.08948  5.92596  5.04963    279 - -
          2.68618  4.42225  2.77519  2.73123  3.46354  2.40513  3.72494  3.29354  2.67741  2.69355  4.24690  2.90347  2.73739  3.18146  2.89801  2.37887  2.77519  2.98518  4.58477  3.61503
          0.02242  4.20496  4.92730  0.61958  0.77255  0.56739  0.83702
     97   3.75085  5.01815  4.66154  4.32994  2.09371  4.44441  3.59950  3.57515  4.06778  2.91359  4.14750  4.14917  4.77913  4.17529  4.13665  3.84838  3.97615  3.47084  1.04837  1.64743    280 - -
          2.68618  4.42225  2.77519  2.73123  3.46354  2.40513  3.72494  3.29354  2.67741  2.69355  4.24690  2.90347  2.73739  3.18146  2.89801  2.37887  2.77519  2.98518  4.58477  3.61503
          0.02242  4.20496  4.92730  0.61958  0.77255  0.56739  0.83702
     98   2.12006  4.29396  3.69971  3.42377  4.28854  3.14240  4.42284  3.38777  3.39453  3.28540  4.23151  3.53612  3.88704  3.72754  3.65916  2.61082  0.95786  2.99700  5.71768  4.51407    281 - -
          2.68618  4.42225  2.77519  2.73123  3.46354  2.40513  3.72494  3.29354  2.67741  2.69355  4.24690  2.90347  2.73739  3.18146  2.89801  2.37887  2.77519  2.98518  4.58477  3.61503
          0.02242  4.20496  4.92730  0.61958  0.77255  0.56739  0.83702
     99   3.02315  5.50415  1.74069  2.25025  4.83804  3.32284  3.90245  4.41014  2.92252  3.92391  4.78115  1.23121  3.95507  3.07800  3.50239  2.92988  3.33085  3.97263  6.04131  4.54692    282 - -
          2.68618  4.42225  2.77519  2.73123  3.46354  2.40513  3.72494  3.29354  2.67741  2.69355  4.24690  2.90347  2.73739  3.18146  2.89801  2.37887  2.77519  2.98518  4.58477  3.61503
          0.02242  4.20496  4.92730  0.61958  0.77255  0.56739  0.83702
    100   3.76332  5.11577  4.34755  4.15060  2.38916  4.23194  3.82757  3.73124  4.00000  3.09582  4.37288  4.15805  4.70308  4.22258  4.10984  3.86154  4.05447  3.61887  4.04161  0.55263    283 - -
          2.68618  4.42225  2.77519  2.73123  3.46354  2.40513  3.72494  3.29354  2.67741  2.69355  4.24690  2.90347  2.73739  3.18146  2.89801  2.37887  2.77519  2.98518  4.58477  3.61503
          0.02242  4.20496  4.92730  0.61958  0.77255  0.56739  0.83702
    101   2.40360  4.33284  3.53357  3.27334  4.41009  2.00739  4.35553  3.76936  3.32901  3.50378  4.35971  3.44824  3.85290  3.63660  3.63058  2.58332  1.09342  3.26784  5.75083  4.54824    284 - -
          2.68618  4.42225  2.77519  2.73123  3.46354  2.40513  3.72494  3.29354  2.67741  2.69355  4.24690  2.90347  2.73739  3.18146  2.89801  2.37887  2.77519  2.98518  4.58477  3.61503
          0.02242  4.20496  4.92730  0.61958  0.77255  0.56739  0.83702
    102   2.60954  4.73302  2.99574  2.59444  4.25068  3.33505  3.81923  3.67206  2.61320  3.27733  4.10081  3.06329  1.83140  2.45725  3.02745  2.31981  2.62550  3.29192  5.50486  4.19023    285 - -
          2.68618  4.42225  2.77519  2.73123  3.46354  2.40513  3.72494  3.29354  2.67741  2.69355  4.24690  2.90347  2.73739  3.18146  2.89801  2.37887  2.77519  2.98518  4.58477  3.61503
          0.02242  4.20496  4.92730  0.61958  0.77255  0.56739  0.83702
    103   3.02756  0.45925  4.60240  4.42714  4.35993  3.56835  5.00306  3.57444  4.26236  3.46720  4.60357  4.32867  4.29921  4.59495  4.32272  3.29797  3.52295  3.29243  5.68824  4.64139    286 - -
          2.68618  4.42225  2.77519  2.73123  3.46354  2.40513  3.72494  3.29354  2.67741  2.69355  4.24690  2.90347  2.73739  3.18146  2.89801  2.37887  2.77519  2.98518  4.58477  3.61503
          0.02242  4.20496  4.92730  0.61958  0.77255  0.56739  0.83702
    104   2.73123  4.24280  3.99926  3.43026  2.24283  3.78570  3.92401  2.65698  3.31142  2.06896  2.92782  3.67404  4.14678  3.55458  2.80221  3.06680  2.96122  2.48835  4.53920  2.18741    287 - -
          2.68618  4.42225  2.77519  2.73123  3.46354  2.40513  3.72494  3.29354  2.67741  2.69355  4.24690  2.90347  2.73739  3.18146  2.89801  2.37887  2.77519  2.98518  4.58477  3.61503
          0.02242  4.20496  4.92730  0.61958  0.77255  0.56739  0.83702
    105   2.67167  5.01529  2.86890  2.14015  4.33434  3.41509  3.64918  3.77741  2.03176  3.31995  4.10626  2.92407  2.58697  2.77511  2.85089  2.43872  2.50816  3.40003  5.50245  4.13607    288 - -
          2.68618  4.42225  2.77519  2.73123  3.46354  2.40513  3.72494  3.29354  2.67741  2.69355  4.24690  2.90347  2.73739  3.18146  2.89801  2.37887  2.77519  2.98518  4.58477  3.61503
          0.02242  4.20496  4.92730  0.61958  0.77255  0.56739  0.83702
    106   2.34768  4.37013  3.59324  3.04653  3.50376  3.60884  3.96213  2.75007  2.96836  2.13811  2.67257  3.42646  2.15703  3.29024  3.30200  2.89053  2.91178  2.56494  5.01615  3.79115    289 - -
          2.68618  4.42225  2.77519  2.73123  3.46354  2.40513  3.72494  3.29354  2.67741  2.69355  4.24690  2.90347  2.73739  3.18146  2.89801  2.37887  2.77519  2.98518  4.58477  3.61503
          0.02242  4.20496  4.92730  0.61958  0.77255  0.56739  0.83702
    107   2.80163  5.12901  2.65583  1.41338  4.26390  3.41332  3.72252  3.84664  2.55235  3.40136  4.22574  2.49759  3.89674  2.88418  3.02154  2.77659  3.04897  3.49002  5.52119  2.99446    290 - -
          2.68618  4.42225  2.77519  2.73123  3.46354  2.40513  3.72494  3.29354  2.67741  2.69355  4.24690  2.90347  2.73739  3.18146  2.89801  2.37887  2.77519  2.98518  4.58477  3.61503
          0.02242  4.20496  4.92730  0.61958  0.77255  0.56739  0.83702
    108   2.49953  4.33485  4.64723  4.09135  3.47215  4.24150  4.66075  1.40918  3.97712  2.16201  2.60339  4.28404  4.56350  4.19413  4.14482  3.57253  3.22097  1.48960  5.22987  4.05063    291 - -
          2.68618  4.42225  2.77519  2.73123  3.46354  2.40513  3.72494  3.29354  2.67741  2.69355  4.24690  2.90347  2.73739  3.18146  2.89801  2.37887  2.77519  2.98518  4.58477  3.61503
          0.02242  4.20496  4.92730  0.61958  0.77255  0.56739  0.83702
    109   2.64833  4.49950  3.34458  2.77352  3.65684  3.56338  3.77841  2.24529  2.64029  2.35972  3.58465  3.21934  3.09826  2.66478  2.50956  2.80439  2.87715  2.77555  5.05275  3.79960    292 - -
          2.68618  4.42225  2.77519  2.73123  3.46354  2.40513  3.72494  3.29354  2.67741  2.69355  4.24690  2.90347  2.73739  3.18146  2.89801  2.37887  2.77519  2.98518  4.58477  3.61503
          0.02242  4.20496  4.92730  0.61958  0.77255  0.56739  0.83702
    110   2.72125  5.10750  2.93052  1.97747  4.43495  3.45825  3.62726  3.87972  2.28545  3.04796  4.16493  2.45897  3.86032  2.49735  2.10011  2.69800  2.94522  3.49214  5.52881  4.17338    293 - -
          2.68618  4.42225  2.77519  2.73123  3.46354  2.40513  3.72494  3.29354  2.67741  2.69355  4.24690  2.90347  2.73739  3.18146  2.89801  2.37887  2.77519  2.98518  4.58477  3.61503
          0.02242  4.20496  4.92730  0.61958  0.77255  0.56739  0.83702
    111   3.48167  4.80787  5.01340  4.46043  3.11673  4.70196  4.98456  2.30666  4.26547  0.83967  1.89743  4.72601  4.86563  4.38390  4.36880  4.07022  3.70193  2.48651  5.24273  4.18259    294 - -
          2.68618  4.42225  2.77519  2.73123  3.46354  2.40513  3.72494  3.29354  2.67741  2.69355  4.24690  2.90347  2.73739  3.18146  2.89801  2.37887  2.77519  2.98518  4.58477  3.61503
          0.02242  4.20496  4.92730  0.61958  0.77255  0.56739  0.83702
    112   2.62236  4.12268  3.99204  3.40925  2.83062  3.71124  3.42918  2.37565  3.30226  1.96835  2.49885  3.65443  3.12423  3.53552  3.51187  2.99231  2.85404  2.14295  4.72390  3.52743    295 - -
          2.68618  4.42225  2.77519  2.73123  3.46354  2.40513  3.72494  3.29354  2.67741  2.69355  4.24690  2.90347  2.73739  3.18146  2.89801  2.37887  2.77519  2.98518  4.58477  3.61503
          0.02242  4.20496  4.92730  0.61958  0.77255  0.56739  0.83702
    113   2.64246  4.94063  2.95864  2.42094  4.23550  3.10108  3.63714  3.66936  2.38113  3.22997  4.02222  2.50070  3.83276  2.30579  2.43799  2.39963  2.87660  2.80350  5.42895  4.07641    296 - -
          2.68618  4.42225  2.77519  2.73123  3.46354  2.40513  3.72494  3.29354  2.67741  2.69355  4.24690  2.90347  2.73739  3.18146  2.89801  2.37887  2.77519  2.98518  4.58477  3.61503
          0.02242  4.20496  4.92730  0.61958  0.77255  0.56739  0.83702
    114   2.78589  5.30266  2.24403  1.79088  4.62910  3.38247  3.68065  4.11553  1.97524  3.59244  4.36449  2.84355  3.85834  2.21654  2.95443  2.72390  3.02874  3.68652  5.72677  4.30167    297 - -
          2.68618  4.42225  2.77519  2.73123  3.46354  2.40513  3.72494  3.29354  2.67741  2.69355  4.24690  2.90347  2.73739  3.18146  2.89801  2.37887  2.77519  2.98518  4.58477  3.61503
          0.02242  4.20496  4.92730  0.61958  0.77255  0.56739  0.83702
    115   2.76699  4.22261  4.22772  3.64785  3.23242  3.89653  4.21449  2.10683  3.52808  1.59469  2.40262  3.87411  4.24414  3.74709  3.71447  2.61970  3.00081  2.08310  4.86532  3.69025    298 - -
          2.68618  4.42225  2.77519  2.73123  3.46354  2.40513  3.72494  3.29354  2.67741  2.69355  4.24690  2.90347  2.73739  3.18146  2.89801  2.37887  2.77519  2.98518  4.58477  3.61503
          0.02242  4.20496  4.92730  0.61958  0.77255  0.56739  0.83702
    116   2.61311  4.35159  3.48360  2.95872  3.42824  2.61380  3.86377  2.53305  2.91057  2.61101  3.51203  3.34295  3.97309  3.22257  3.25335  2.42867  2.87017  2.66164  4.89568  2.18410    299 - -
          2.68618  4.42225  2.77519  2.73123  3.46354  2.40513  3.72494  3.29354  2.67741  2.69355  4.24690  2.90347  2.73739  3.18146  2.89801  2.37887  2.77519  2.98518  4.58477  3.61503
          0.02242  4.20496  4.92730  0.61958  0.77255  0.56739  0.83702
    117   2.42582  4.96547  2.87565  2.09807  4.29356  2.83019  3.65506  3.73700  2.21410  3.29086  4.07747  2.92423  3.82596  2.78373  2.90328  2.20411  2.49956  3.36040  5.48507  4.11737    300 - -
          2.68618  4.42225  2.77519  2.73123  3.46354  2.40513  3.72494  3.29354  2.67741  2.69355  4.24690  2.90347  2.73739  3.18146  2.89801  2.37887  2.77519  2.98518  4.58477  3.61503
          0.27977  4.20496  1.47350  0.61958  0.77255  0.56739  0.83702
    118   2.67691  5.03465  2.57796  1.92053  4.33248  2.91774  2.89616  3.78917  2.43740  3.33472  4.13818  2.54622  3.78672  2.76713  2.91589  2.36775  2.92605  3.41406  5.52222  4.13487    301 - -
          2.68618  4.42225  2.77519  2.73123  3.46354  2.40513  3.72494  3.29354  2.67741  2.69355  4.24690  2.90347  2.73739  3.18146  2.89801  2.37887  2.77519  2.98518  4.58477  3.61503
          0.02890  3.95409  4.67644  0.61958  0.77255  0.79880  0.59760
    119   2.33435  4.88530  1.71987  2.28827  4.44897  2.62016  3.75632  3.90600  2.68212  3.47929  4.29638  2.81489  3.76586  2.92146  3.19484  2.34659  2.94911  3.47266  5.67878  4.28463    302 - -
          2.68623  4.42230  2.77524  2.73084  3.46358  2.40517  3.72499  3.29335  2.67745  2.69359  4.24694  2.90351  2.73744  3.18151  2.89805  2.37880  2.77524  2.98523  4.58482  3.61508
          0.60217  1.05149  2.27341  0.19061  1.75133  0.55374  0.85519
    120   2.70007  5.11976  2.18524  2.11222  4.42725  3.33519  3.62922  3.88443  1.97700  3.40950  4.19881  2.81632  3.80240  2.75820  2.90217  2.66158  2.38155  3.49199  5.57976  4.18094    304 - -
          2.68618  4.42225  2.77519  2.73123  3.46354  2.40513  3.72494  3.29354  2.67741  2.69355  4.24690  2.90347  2.73739  3.18146  2.89801  2.37887  2.77519  2.98518  4.58477  3.61503
          0.02676  4.02993  4.75227  0.61958  0.77255  0.74002  0.64837
    121   2.70097  4.95306  1.77723  2.33147  4.31098  2.20195  3.74657  3.75282  2.64211  2.88487  4.20285  2.86697  3.82600  2.91525  3.13644  2.70248  2.99026  3.38702  5.57073  4.18435    305 - -
          2.68582  4.42230  2.77525  2.73128  3.46279  2.40518  3.72500  3.29359  2.67746  2.69360  4.24695  2.90352  2.73745  3.18151  2.89806  2.37892  2.77525  2.98524  4.58482  3.61508
          0.45787  1.02516  4.75227  0.17677  1.81997  0.74002  0.64837
    122   2.77359  5.29999  1.92815  1.98766  4.60877  3.29935  3.65628  4.10062  2.29073  3.58575  4.37242  2.49017  3.81047  2.23306  3.01352  2.70087  3.02512  3.67539  5.73215  4.28917    307 - -
          2.68618  4.42225  2.77519  2.73123  3.46354  2.40513  3.72494  3.29354  2.67741  2.69355  4.24690  2.90347  2.73739  3.18146  2.89801  2.37887  2.77519  2.98518  4.58477  3.61503
          0.02676  4.02993  4.75227  0.61958  0.77255  0.74002  0.64837
    123   1.95768  4.56373  2.51407  2.60133  3.82808  3.41989  3.74357  3.06264  2.61327  2.82762  3.22521  3.07781  3.85498  2.94695  3.04285  2.68223  2.83246  2.57854  5.20131  3.90816    308 - -
          2.68618  4.42225  2.77519  2.73123  3.46354  2.40513  3.72494  3.29354  2.67741  2.69355  4.24690  2.90347  2.73739  3.18146  2.89801  2.37887  2.77519  2.98518  4.58477  3.61503
          0.02676  4.02993  4.75227  0.61958  0.77255  0.74002  0.64837
    124   2.73824  4.86016  3.01687  2.53818  3.90041  3.47946  3.63940  3.52547  1.74187  3.10865  3.96209  2.63996  3.89351  2.83081  2.66503  2.77252  2.96406  3.22090  5.19259  2.60271    309 - -
          2.68618  4.42225  2.77519  2.73123  3.46354  2.40513  3.72494  3.29354  2.67741  2.69355  4.24690  2.90347  2.73739  3.18146  2.89801  2.37887  2.77519  2.98518  4.58477  3.61503
          0.02676  4.02993  4.75227  0.61958  0.77255  0.74002  0.64837
    125   3.17619  4.51004  4.77744  4.22558  1.96616  4.39809  4.56581  1.67748  4.09434  1.38218  2.97400  4.40603  4.63163  4.20058  4.20323  3.73523  3.40181  2.19000  4.88736  3.59822    310 - -
          2.68618  4.42225  2.77519  2.73123  3.46354  2.40513  3.72494  3.29354  2.67741  2.69355  4.24690  2.90347  2.73739  3.18146  2.89801  2.37887  2.77519  2.98518  4.58477  3.61503
          0.02676  4.02993  4.75227  0.61958  0.77255  0.61054  0.78320
    126   2.92712  5.47928  1.39399  2.16954  4.76906  3.28849  3.77277  4.29496  2.72610  3.78436  4.61017  2.13134  3.87666  2.43490  3.28953  2.82718  3.20392  3.86553  5.93340  4.44552    311 - -
          2.68618  4.42225  2.77519  2.73123  3.46354  2.40513  3.72494  3.29354  2.67741  2.69355  4.24690  2.90347  2.73739  3.18146  2.89801  2.37887  2.77519  2.98518  4.58477  3.61503
          0.02477  4.10649  4.82884  0.61958  0.77255  0.67179  0.71497
    127   3.17300  4.47396  4.92257  4.43740  3.61011  4.53822  5.14193  1.03453  4.32070  2.08624  3.40843  4.64364  4.84455  4.57989  4.50707  3.93887  3.44147  1.37817  5.61292  4.41154    312 - -
          2.68618  4.42225  2.77519  2.73123  3.46354  2.40513  3.72494  3.29354  2.67741  2.69355  4.24690  2.90347  2.73739  3.18146  2.89801  2.37887  2.77519  2.98518  4.58477  3.61503
          0.02477  4.10649  4.82884  0.61958  0.77255  0.50500  0.92510
    128   1.20660  4.25497  3.86036  3.42816  3.97104  3.27388  4.33074  2.89739  3.36524  2.92633  3.89122  3.58018  3.94211  3.66159  3.65184  2.68706  2.37613  2.11059  5.46176  4.25689    313 - -
          2.68618  4.42225  2.77519  2.73123  3.46354  2.40513  3.72494  3.29354  2.67741  2.69355  4.24690  2.90347  2.73739  3.18146  2.89801  2.37887  2.77519  2.98518  4.58477  3.61503
          0.02256  4.19887  4.92121  0.61958  0.77255  0.57449  0.82780
    129   2.52290  4.92051  3.04464  1.95544  4.19320  3.49077  3.66885  3.58547  2.34598  2.58057  3.99945  3.01951  3.89045  2.81420  2.05392  2.73737  2.94076  3.26306  5.39440  4.07902    314 - -
          2.68618  4.42225  2.77519  2.73123  3.46354  2.40513  3.72494  3.29354  2.67741  2.69355  4.24690  2.90347  2.73739  3.18146  2.89801  2.37887  2.77519  2.98518  4.58477  3.61503
          0.02256  4.19887  4.92121  0.61958  0.77255  0.57449  0.82780
    130   2.78608  4.85649  3.29259  2.68240  4.13013  3.58342  3.69541  2.79192  1.99932  3.09283  3.94754  3.14548  3.96199  2.85907  1.70901  2.84318  2.61673  3.19050  5.32414  4.06536    315 - -
          2.68618  4.42225  2.77519  2.73123  3.46354  2.40513  3.72494  3.29354  2.67741  2.69355  4.24690  2.90347  2.73739  3.18146  2.89801  2.37887  2.77519  2.98518  4.58477  3.61503
          0.02256  4.19887  4.92121  0.61958  0.77255  0.57449  0.82780
    131   2.62623  4.46769  3.76025  3.54397  4.29939  3.29221  4.53090  3.46891  3.49365  3.32020  4.35925  3.68832  4.02628  3.87421  3.72728  2.83244  0.71877  3.12618  5.70625  4.51995    316 - -
          2.68618  4.42225  2.77519  2.73123  3.46354  2.40513  3.72494  3.29354  2.67741  2.69355  4.24690  2.90347  2.73739  3.18146  2.89801  2.37887  2.77519  2.98518  4.58477  3.61503
          0.02256  4.19887  4.92121  0.61958  0.77255  0.57449  0.82780
    132   2.88055  4.88793  3.50871  2.94346  4.41088  3.56338  3.83586  3.75411  2.25058  3.33364  4.23357  3.31826  4.04677  3.00491  1.14026  2.95867  2.43314  3.42845  5.50502  4.29611    317 - -
          2.68618  4.42225  2.77519  2.73123  3.46354  2.40513  3.72494  3.29354  2.67741  2.69355  4.24690  2.90347  2.73739  3.18146  2.89801  2.37887  2.77519  2.98518  4.58477  3.61503
          0.02256  4.19887  4.92121  0.61958  0.77255  0.57449  0.82780
    133   2.65447  4.56917  3.20161  2.74550  3.63146  3.48111  3.80410  3.20244  2.72636  2.87881  3.76267  2.61713  3.93776  3.08144  3.11012  2.78261  1.80330  2.93158  5.05836  2.52549    318 - -
          2.68618  4.42225  2.77519  2.73123  3.46354  2.40513  3.72494  3.29354  2.67741  2.69355  4.24690  2.90347  2.73739  3.18146  2.89801  2.37887  2.77519  2.98518  4.58477  3.61503
          0.02256  4.19887  4.92121  0.61958  0.77255  0.57449  0.82780
    134   3.47792  4.78543  5.04589  4.52335  3.18429  4.73229  5.05870  1.90845  4.33036  0.74807  2.99394  4.77737  4.91353  4.47239  4.44075  4.12396  3.71028  2.27720  5.31157  4.20290    319 - -
          2.68618  4.42225  2.77519  2.73123  3.46354  2.40513  3.72494  3.29354  2.67741  2.69355  4.24690  2.90347  2.73739  3.18146  2.89801  2.37887  2.77519  2.98518  4.58477  3.61503
          0.02256  4.19887  4.92121  0.61958  0.77255  0.57449  0.82780
    135   2.88621  5.09291  2.73488  1.22738  3.96605  3.47239  3.77877  3.74755  2.64445  3.31972  4.21431  3.00461  3.96932  2.99553  3.07840  2.88020  3.13890  3.43888  5.33743  2.79926    320 - -
          2.68618  4.42225  2.77519  2.73123  3.46354  2.40513  3.72494  3.29354  2.67741  2.69355  4.24690  2.90347  2.73739  3.18146  2.89801  2.37887  2.77519  2.98518  4.58477  3.61503
          0.02256  4.19887  4.92121  0.61958  0.77255  0.57449  0.82780
    136   2.92372  4.30181  4.60326  4.01883  2.54492  4.12151  4.44642  1.58099  3.87893  1.64893  2.61423  4.17581  4.42764  4.03224  3.98984  3.43541  2.70576  2.17031  4.94118  3.79321    321 - -
          2.68618  4.42225  2.77519  2.73123  3.46354  2.40513  3.72494  3.29354  2.67741  2.69355  4.24690  2.90347  2.73739  3.18146  2.89801  2.37887  2.77519  2.98518  4.58477  3.61503
          0.02256  4.19887  4.92121  0.61958  0.77255  0.57449  0.82780
    137   3.10826  4.42703  4.86101  4.31786  2.47472  4.41264  4.79094  1.70352  4.20001  2.00408  3.27976  4.48074  4.69896  4.37342  4.33178  3.76092  3.35164  1.13943  5.22506  3.99683    322 - -
          2.68618  4.42225  2.77519  2.73123  3.46354  2.40513  3.72494  3.29354  2.67741  2.69355  4.24690  2.90347  2.73739  3.18146  2.89801  2.37887  2.77519  2.98518  4.58477  3.61503
          0.02256  4.19887  4.92121  0.61958  0.77255  0.57449  0.82780
    138   3.12351  4.85348  3.86298  3.80978  4.92135  0.36606  4.89731  4.61306  4.03471  4.22114  5.20848  4.02885  4.25380  4.33366  4.22284  3.30671  3.62982  4.07803  5.91742  5.03861    323 - -
          2.68618  4.42225  2.77519  2.73123  3.46354  2.40513  3.72494  3.29354  2.67741  2.69355  4.24690  2.90347  2.73739  3.18146  2.89801  2.37887  2.77519  2.98518  4.58477  3.61503
          0.02256  4.19887  4.92121  0.61958  0.77255  0.57449  0.82780
    139   3.28092  4.61956  4.68660  4.20218  1.73967  4.31455  3.94722  2.74868  4.04765  1.25146  3.34177  4.19547  4.60464  4.11482  4.12435  3.64291  3.50248  2.75097  4.17758  2.08665    324 - -
          2.68618  4.42225  2.77519  2.73123  3.46354  2.40513  3.72494  3.29354  2.67741  2.69355  4.24690  2.90347  2.73739  3.18146  2.89801  2.37887  2.77519  2.98518  4.58477  3.61503
          0.02256  4.19887  4.92121  0.61958  0.77255  0.57449  0.82780
    140   2.31598  2.38223  3.80979  3.36634  4.10851  2.34825  4.27868  3.49595  3.31583  3.20305  4.04886  3.47704  3.81180  3.59202  3.61351  1.58389  2.08441  3.05398  5.50323  4.30678    325 - -
          2.68618  4.42225  2.77519  2.73123  3.46354  2.40513  3.72494  3.29354  2.67741  2.69355  4.24690  2.90347  2.73739  3.18146  2.89801  2.37887  2.77519  2.98518  4.58477  3.61503
          0.02256  4.19887  4.92121  0.61958  0.77255  0.57449  0.82780
    141   3.43515  4.72510  5.11821  4.55626  2.51617  4.71258  4.92944  1.87648  4.42456  0.85208  2.93231  4.75963  4.86496  4.45295  4.48740  4.06700  3.65118  2.36557  5.14054  3.98896    326 - -
          2.68618  4.42225  2.77519  2.73123  3.46354  2.40513  3.72494  3.29354  2.67741  2.69355  4.24690  2.90347  2.73739  3.18146  2.89801  2.37887  2.77519  2.98518  4.58477  3.61503
          0.02256  4.19887  4.92121  0.61958  0.77255  0.57449  0.82780
    142   2.50930  4.42724  3.52877  3.37345  4.42371  3.15297  4.46680  3.99779  3.47040  3.69666  4.60273  3.53451  3.92134  3.79516  3.73635  0.68763  3.01623  3.45829  5.77149  4.51314    327 - -
          2.68618  4.42225  2.77519  2.73123  3.46354  2.40513  3.72494  3.29354  2.67741  2.69355  4.24690  2.90347  2.73739  3.18146  2.89801  2.37887  2.77519  2.98518  4.58477  3.61503
          0.02256  4.19887  4.92121  0.61958  0.77255  0.57449  0.82780
    143   3.51380  4.81991  5.01251  4.51022  2.15886  4.67288  4.67297  2.40037  4.35988  0.77746  2.99133  4.67155  4.86152  4.40682  4.43174  4.05389  3.73646  2.57302  4.86224  3.48415    328 - -
          2.68618  4.42225  2.77519  2.73123  3.46354  2.40513  3.72494  3.29354  2.67741  2.69355  4.24690  2.90347  2.73739  3.18146  2.89801  2.37887  2.77519  2.98518  4.58477  3.61503
          0.02256  4.19887  4.92121  0.61958  0.77255  0.57449  0.82780
    144   2.66613  4.14300  4.12627  3.55277  2.47066  3.77238  4.11598  1.76046  3.43801  2.26119  3.24577  3.76666  4.15130  3.66659  3.62998  2.57319  2.66300  2.07010  4.80185  3.59909    329 - -
          2.68618  4.42225  2.77519  2.73123  3.46354  2.40513  3.72494  3.29354  2.67741  2.69355  4.24690  2.90347  2.73739  3.18146  2.89801  2.37887  2.77519  2.98518  4.58477  3.61503
          0.02256  4.19887  4.92121  0.61958  0.77255  0.57449  0.82780
    145   1.06678  4.23252  3.70479  3.35996  4.33194  3.05899  4.35462  3.66801  3.35746  3.41556  4.25514  3.46435  3.80482  3.64275  3.65441  2.09057  2.15524  3.16566  5.70034  4.50395    330 - -
          2.68618  4.42225  2.77519  2.73123  3.46354  2.40513  3.72494  3.29354  2.67741  2.69355  4.24690  2.90347  2.73739  3.18146  2.89801  2.37887  2.77519  2.98518  4.58477  3.61503
          0.02256  4.19887  4.92121  0.61958  0.77255  0.57449  0.82780
    146   3.54363  4.91621  4.71327  4.36694  3.29476  4.39326  4.92210  2.52802  4.13237  0.55684  3.23729  4.61145  4.78022  4.42050  4.24987  4.02201  3.82719  2.64780  5.27907  4.07369    331 - -
          2.68618  4.42225  2.77519  2.73123  3.46354  2.40513  3.72494  3.29354  2.67741  2.69355  4.24690  2.90347  2.73739  3.18146  2.89801  2.37887  2.77519  2.98518  4.58477  3.61503
          0.02256  4.19887  4.92121  0.61958  0.77255  0.57449  0.82780
    147   2.77649  4.24614  4.18878  3.62722  2.88273  3.89177  4.21258  1.46671  3.51272  2.04556  3.26673  3.86175  4.25760  3.75136  3.71815  2.50619  3.01919  2.16103  4.87664  3.63694    332 - -
          2.68618  4.42225  2.77519  2.73123  3.46354  2.40513  3.72494  3.29354  2.67741  2.69355  4.24690  2.90347  2.73739  3.18146  2.89801  2.37887  2.77519  2.98518  4.58477  3.61503
          0.02256  4.19887  4.92121  0.61958  0.77255  0.57449  0.82780
    148   2.70448  4.42169  4.85719  4.35259  3.72088  4.43976  5.04176  1.26871  4.25509  2.30320  3.53150  4.54324  4.77786  4.51505  4.44946  3.81801  3.36746  1.14187  5.60204  4.39537    333 - -
          2.68618  4.42225  2.77519  2.73123  3.46354  2.40513  3.72494  3.29354  2.67741  2.69355  4.24690  2.90347  2.73739  3.18146  2.89801  2.37887  2.77519  2.98518  4.58477  3.61503
          0.02256  4.19887  4.92121  0.61958  0.77255  0.57449  0.82780
    149   1.85507  4.27064  3.58077  3.33645  4.47904  3.03830  4.40745  3.86513  3.40232  3.59541  4.43463  3.45005  3.80926  3.69005  3.69430  0.94451  2.83384  3.29877  5.83082  4.61593    334 - -
          2.68618  4.42225  2.77519  2.73123  3.46354  2.40513  3.72494  3.29354  2.67741  2.69355  4.24690  2.90347  2.73739  3.18146  2.89801  2.37887  2.77519  2.98518  4.58477  3.61503
          0.02256  4.19887  4.92121  0.61958  0.77255  0.57449  0.82780
    150   3.32892  4.69218  4.86663  4.36423  3.25577  4.51872  4.95157  2.17095  4.18198  0.83498  3.08172  4.59790  4.79577  4.37691  4.32283  3.91227  3.58568  1.85237  5.31680  4.17979    335 - -
          2.68618  4.42225  2.77519  2.73123  3.46354  2.40513  3.72494  3.29354  2.67741  2.69355  4.24690  2.90347  2.73739  3.18146  2.89801  2.37887  2.77519  2.98518  4.58477  3.61503
          0.02256  4.19887  4.92121  0.61958  0.77255  0.57449  0.82780
    151   2.45086  4.11646  4.07177  3.49012  3.21030  3.74318  4.04969  1.99484  3.37226  1.91343  3.21456  3.71268  4.11104  3.60241  3.56529  2.77282  2.87182  2.09616  4.74190  2.75974    336 - -
          2.68618  4.42225  2.77519  2.73123  3.46354  2.40513  3.72494  3.29354  2.67741  2.69355  4.24690  2.90347  2.73739  3.18146  2.89801  2.37887  2.77519  2.98518  4.58477  3.61503
          0.02256  4.19887  4.92121  0.61958  0.77255  0.57449  0.82780
    152   3.29520  4.63993  4.77625  4.41463  3.61681  4.40235  5.09441  0.74537  4.24984  2.14877  3.51454  4.61662  4.81364  4.57221  4.41111  3.94061  3.59310  1.91184  5.56648  4.32530    337 - -
          2.68618  4.42225  2.77519  2.73123  3.46354  2.40513  3.72494  3.29354  2.67741  2.69355  4.24690  2.90347  2.73739  3.18146  2.89801  2.37887  2.77519  2.98518  4.58477  3.61503
          0.02256  4.19887  4.92121  0.61958  0.77255  0.57449  0.82780
    153   3.84123  5.03338  4.83929  4.56701  0.79787  4.56522  3.59462  3.45637  4.39943  2.74565  4.04607  4.24659  4.86779  4.32081  4.39056  3.95059  4.06318  3.40607  3.71771  1.61727    338 - -
          2.68618  4.42225  2.77519  2.73123  3.46354  2.40513  3.72494  3.29354  2.67741  2.69355  4.24690  2.90347  2.73739  3.18146  2.89801  2.37887  2.77519  2.98518  4.58477  3.61503
          0.02256  4.19887  4.92121  0.61958  0.77255  0.57449  0.82780
    154   2.87351  2.04973  4.58439  4.00652  2.68662  4.06479  4.39427  1.87299  3.85840  1.75691  3.15673  4.13669  4.39512  4.02484  3.96675  3.38382  3.11037  2.09739  4.89556  3.69213    339 - -
          2.68618  4.42225  2.77519  2.73123  3.46354  2.40513  3.72494  3.29354  2.67741  2.69355  4.24690  2.90347  2.73739  3.18146  2.89801  2.37887  2.77519  2.98518  4.58477  3.61503
          0.02256  4.19887  4.92121  0.61958  0.77255  0.57449  0.82780
    155   2.67349  4.92298  3.04020  2.47221  4.19149  3.47268  2.86972  3.61550  2.17591  3.18371  3.98931  2.98677  3.85925  2.50980  2.40937  2.68855  2.37420  3.27620  5.38450  3.16662    340 - -
          2.68618  4.42225  2.77519  2.73123  3.46354  2.40513  3.72494  3.29354  2.67741  2.69355  4.24690  2.90347  2.73739  3.18146  2.89801  2.37887  2.77519  2.98518  4.58477  3.61503
          0.02256  4.19887  4.92121  0.61958  0.77255  0.57449  0.82780
    156   3.89477  5.05987  4.88073  4.62404  0.89010  4.59666  3.56830  3.52758  4.45236  2.81245  4.10940  4.25618  4.89238  4.34339  4.42443  3.98009  4.11244  3.46850  3.68415  1.38028    341 - -
          2.68618  4.42225  2.77519  2.73123  3.46354  2.40513  3.72494  3.29354  2.67741  2.69355  4.24690  2.90347  2.73739  3.18146  2.89801  2.37887  2.77519  2.98518  4.58477  3.61503
          0.02256  4.19887  4.92121  0.61958  0.77255  0.57449  0.82780
    157   3.41447  5.20502  3.94215  3.39987  4.64508  3.82252  4.11718  4.22109  2.44374  3.67765  4.67991  3.72883  4.31889  3.33063  0.57713  3.48968  3.66428  3.93339  5.60092  4.51349    342 - -
          2.68618  4.42225  2.77519  2.73123  3.46354  2.40513  3.72494  3.29354  2.67741  2.69355  4.24690  2.90347  2.73739  3.18146  2.89801  2.37887  2.77519  2.98518  4.58477  3.61503
          0.02256  4.19887  4.92121  0.61958  0.77255  0.57449  0.82780
    158   2.17990  4.68029  3.04707  2.23978  4.08857  2.90268  3.76870  3.49111  2.60710  3.12269  3.94775  3.05058  3.84297  2.94250  3.05270  1.91110  2.86222  2.71944  5.38122  4.06756    343 - -
          2.68618  4.42225  2.77519  2.73123  3.46354  2.40513  3.72494  3.29354  2.67741  2.69355  4.24690  2.90347  2.73739  3.18146  2.89801  2.37887  2.77519  2.98518  4.58477  3.61503
          0.02256  4.19887  4.92121  0.61958  0.77255  0.57449  0.82780
    159   3.54363  4.91621  4.71327  4.36694  3.29476  4.39326  4.92210  2.52802  4.13237  0.55684  3.23729  4.61145  4.78022  4.42050  4.24987  4.02201  3.82719  2.64780  5.27907  4.07369    344 - -
          2.68618  4.42225  2.77519  2.73123  3.46354  2.40513  3.72494  3.29354  2.67741  2.69355  4.24690  2.90347  2.73739  3.18146  2.89801  2.37887  2.77519  2.98518  4.58477  3.61503
          0.02256  4.19887  4.92121  0.61958  0.77255  0.57449  0.82780
    160   3.25397  5.29619  3.72494  3.01546  4.79009  3.82210  3.73150  4.12717  1.71904  3.54743  4.44060  3.37849  4.18977  2.87080  0.97343  3.25392  3.40747  3.82104  5.55667  4.42918    345 - -
          2.68618  4.42225  2.77519  2.73123  3.46354  2.40513  3.72494  3.29354  2.67741  2.69355  4.24690  2.90347  2.73739  3.18146  2.89801  2.37887  2.77519  2.98518  4.58477  3.61503
          0.02256  4.19887  4.92121  0.61958  0.77255  0.57449  0.82780
    161   2.54084  2.74577  3.42905  3.07898  4.09589  3.26567  4.14440  3.51776  3.05596  3.26983  4.16047  1.17424  3.91734  3.42025  3.38662  2.70207  2.95212  3.13941  5.47312  4.18125    346 - -
          2.68618  4.42225  2.77519  2.73123  3.46354  2.40513  3.72494  3.29354  2.67741  2.69355  4.24690  2.90347  2.73739  3.18146  2.89801  2.37887  2.77519  2.98518  4.58477  3.61503
          0.02256  4.19887  4.92121  0.61958  0.77255  0.57449  0.82780
    162   2.63841  4.74618  3.03376  2.54080  4.00067  3.43961  2.84940  3.42113  2.52525  3.05369  3.89020  2.04712  3.87036  2.89416  2.95395  2.69910  2.47805  2.63126  5.30138  3.97799    347 - -
          2.68618  4.42225  2.77519  2.73123  3.46354  2.40513  3.72494  3.29354  2.67741  2.69355  4.24690  2.90347  2.73739  3.18146  2.89801  2.37887  2.77519  2.98518  4.58477  3.61503
          0.02256  4.19887  4.92121  0.61958  0.77255  0.57449  0.82780
    163   3.41447  5.20502  3.94215  3.39987  4.64508  3.82252  4.11718  4.22109  2.44374  3.67765  4.67991  3.72883  4.31889  3.33063  0.57713  3.48968  3.66428  3.93339  5.60092  4.51349    348 - -
          2.68618  4.42225  2.77519  2.73123  3.46354  2.40513  3.72494  3.29354  2.67741  2.69355  4.24690  2.90347  2.73739  3.18146  2.89801  2.37887  2.77519  2.98518  4.58477  3.61503
          0.02256  4.19887  4.92121  0.61958  0.77255  0.57449  0.82780
    164   2.54638  4.52915  3.15411  2.89089  4.27182  3.23092  4.08916  3.64735  2.96217  3.36773  4.23973  2.42846  3.88958  3.32496  3.31481  2.67962  1.17096  3.23969  5.60704  4.31858    349 - -
          2.68618  4.42225  2.77519  2.73123  3.46354  2.40513  3.72494  3.29354  2.67741  2.69355  4.24690  2.90347  2.73739  3.18146  2.89801  2.37887  2.77519  2.98518  4.58477  3.61503
          0.02256  4.19887  4.92121  0.61958  0.77255  0.57449  0.82780
    165   2.94158  5.04110  3.43909  2.77368  4.36876  3.67523  3.68611  2.81386  1.58799  3.25526  4.11985  3.21028  4.03697  2.83186  1.61111  2.97052  3.13054  3.41137  5.41878  4.19616    350 - -
          2.68618  4.42225  2.77519  2.73123  3.46354  2.40513  3.72494  3.29354  2.67741  2.69355  4.24690  2.90347  2.73739  3.18146  2.89801  2.37887  2.77519  2.98518  4.58477  3.61503
          0.02256  4.19887  4.92121  0.61958  0.77255  0.57449  0.82780
    166   3.29520  4.63993  4.77625  4.41463  3.61681  4.40235  5.09441  0.74537  4.24984  2.14877  3.51454  4.61662  4.81364  4.57221  4.41111  3.94061  3.59310  1.91184  5.56648  4.32530    351 - -
          2.68618  4.42225  2.77519  2.73123  3.46354  2.40513  3.72494  3.29354  2.67741  2.69355  4.24690  2.90347  2.73739  3.18146  2.89801  2.37887  2.77519  2.98518  4.58477  3.61503
          0.02256  4.19887  4.92121  0.61958  0.77255  0.57449  0.82780
    167   3.42347  5.15937  3.51237  3.31712  3.56975  3.77112  0.60839  4.17874  3.15398  3.62496  4.70355  3.70817  4.34731  3.69122  3.39354  3.49502  3.74322  3.90793  5.02672  3.51395    352 - -
          2.68618  4.42225  2.77519  2.73123  3.46354  2.40513  3.72494  3.29354  2.67741  2.69355  4.24690  2.90347  2.73739  3.18146  2.89801  2.37887  2.77519  2.98518  4.58477  3.61503
          0.02256  4.19887  4.92121  0.61958  0.77255  0.57449  0.82780
    168   2.88992  4.99931  3.23545  2.75819  4.49119  3.54599  3.78650  3.81236  1.12825  3.39723  4.27123  3.19533  4.01567  2.93925  2.51718  2.92783  2.46699  3.47652  5.55681  4.31421    353 - -
          2.68618  4.42225  2.77519  2.73123  3.46354  2.40513  3.72494  3.29354  2.67741  2.69355  4.24690  2.90347  2.73739  3.18146  2.89801  2.37887  2.77519  2.98518  4.58477  3.61503
          0.02256  4.19887  4.92121  0.61958  0.77255  0.57449  0.82780
    169   2.91741  5.14115  2.70467  2.49375  4.07626  3.43843  2.57009  3.99963  2.62759  3.52627  4.39881  1.30589  3.98086  3.03063  3.02282  2.90293  3.19711  3.63517  5.41642  3.93362    354 - -
          2.68618  4.42225  2.77519  2.73123  3.46354  2.40513  3.72494  3.29354  2.67741  2.69355  4.24690  2.90347  2.73739  3.18146  2.89801  2.37887  2.77519  2.98518  4.58477  3.61503
          0.02256  4.19887  4.92121  0.61958  0.77255  0.57449  0.82780
    170   3.54363  4.91621  4.71327  4.36694  3.29476  4.39326  4.92210  2.52802  4.13237  0.55684  3.23729  4.61145  4.78022  4.42050  4.24987  4.02201  3.82719  2.64780  5.27907  4.07369    355 - -
          2.68618  4.42225  2.77519  2.73123  3.46354  2.40513  3.72494  3.29354  2.67741  2.69355  4.24690  2.90347  2.73739  3.18146  2.89801  2.37887  2.77519  2.98518  4.58477  3.61503
          0.02256  4.19887  4.92121  0.61958  0.77255  0.57449  0.82780
    171   3.33400  4.69913  4.73942  4.25404  1.15092  4.39842  4.29559  2.53425  4.09834  1.77849  2.40322  4.35789  4.68407  4.20771  4.20443  3.75997  3.57198  2.61507  4.55282  3.03986    356 - -
          2.68618  4.42225  2.77519  2.73123  3.46354  2.40513  3.72494  3.29354  2.67741  2.69355  4.24690  2.90347  2.73739  3.18146  2.89801  2.37887  2.77519  2.98518  4.58477  3.61503
          0.02256  4.19887  4.92121  0.61958  0.77255  0.57449  0.82780
    172   2.71358  4.18909  4.15759  3.59317  2.67400  2.80251  4.18023  2.09504  3.48509  2.26466  3.28370  3.81622  4.20490  3.71913  3.68712  3.12853  2.96012  1.51453  4.86776  3.65130    357 - -
          2.68618  4.42225  2.77519  2.73123  3.46354  2.40513  3.72494  3.29354  2.67741  2.69355  4.24690  2.90347  2.73739  3.18146  2.89801  2.37887  2.77519  2.98518  4.58477  3.61503
          0.02256  4.19887  4.92121  0.61958  0.77255  0.57449  0.82780
    173   0.92890  4.24291  3.76574  3.47054  4.32135  3.09097  4.44371  3.46610  3.45288  3.34436  4.25380  3.53696  3.84830  3.75260  3.71726  2.55381  2.15729  3.03485  5.73613  4.54593    358 - -
          2.68618  4.42225  2.77519  2.73123  3.46354  2.40513  3.72494  3.29354  2.67741  2.69355  4.24690  2.90347  2.73739  3.18146  2.89801  2.37887  2.77519  2.98518  4.58477  3.61503
          0.02256  4.19887  4.92121  0.61958  0.77255  0.57449  0.82780
    174   2.73357  4.30175  3.89516  3.34842  3.22031  3.75521  4.03464  2.60668  3.20817  2.23415  1.70323  3.64516  4.14260  3.51153  3.45881  3.05288  2.58140  2.46304  4.80668  2.78043    359 - -
          2.68618  4.42225  2.77519  2.73123  3.46354  2.40513  3.72494  3.29354  2.67741  2.69355  4.24690  2.90347  2.73739  3.18146  2.89801  2.37887  2.77519  2.98518  4.58477  3.61503
          0.02256  4.19887  4.92121  0.61958  0.77255  0.57449  0.82780
    175   3.23935  4.52024  5.02931  4.49698  3.49714  4.63113  5.09871  1.62397  4.38517  1.48294  3.29080  4.70096  4.87211  4.56960  4.53190  4.00008  3.48368  1.17617  5.49627  4.35033    360 - -
          2.68618  4.42225  2.77519  2.73123  3.46354  2.40513  3.72494  3.29354  2.67741  2.69355  4.24690  2.90347  2.73739  3.18146  2.89801  2.37887  2.77519  2.98518  4.58477  3.61503
          0.02256  4.19887  4.92121  0.61958  0.77255  0.57449  0.82780
    176   3.28277  4.56772  5.04993  4.50720  3.38704  4.64797  5.07285  1.64513  4.38823  1.17805  3.17493  4.71636  4.86650  4.53339  4.51373  4.01285  3.52069  1.48696  5.42112  4.31078    361 - -
          2.68618  4.42225  2.77519  2.73123  3.46354  2.40513  3.72494  3.29354  2.67741  2.69355  4.24690  2.90347  2.73739  3.18146  2.89801  2.37887  2.77519  2.98518  4.58477  3.61503
          0.02256  4.19887  4.92121  0.61958  0.77255  0.57449  0.82780
    177   2.23365  4.85848  2.98015  2.66808  4.33437  3.39620  3.88579  3.74282  2.58389  3.33932  4.24150  3.12814  3.95033  1.29145  2.92695  2.81628  3.07612  3.39488  5.58109  4.26762    362 - -
          2.68618  4.42225  2.77519  2.73123  3.46354  2.40513  3.72494  3.29354  2.67741  2.69355  4.24690  2.90347  2.73739  3.18146  2.89801  2.37887  2.77519  2.98518  4.58477  3.61503
          0.02256  4.19887  4.92121  0.61958  0.77255  0.57449  0.82780
    178   2.70643  4.41755  3.62750  3.28562  3.75491  3.56063  4.24966  2.58994  3.24748  2.74250  3.77448  2.63321  4.12599  3.60588  3.53710  2.97624  3.05157  1.12616  5.30339  4.01533    363 - -
          2.68618  4.42225  2.77519  2.73123  3.46354  2.40513  3.72494  3.29354  2.67741  2.69355  4.24690  2.90347  2.73739  3.18146  2.89801  2.37887  2.77519  2.98518  4.58477  3.61503
          0.02256  4.19887  4.92121  0.61958  0.77255  0.57449  0.82780
    179   3.15485  4.46353  4.95328  4.38706  2.53792  4.45516  4.80917  1.65793  4.25714  1.42890  3.11184  4.53963  4.70288  4.37089  4.34363  3.79687  3.38606  1.54235  5.18037  4.04089    364 - -
          2.68618  4.42225  2.77519  2.73123  3.46354  2.40513  3.72494  3.29354  2.67741  2.69355  4.24690  2.90347  2.73739  3.18146  2.89801  2.37887  2.77519  2.98518  4.58477  3.61503
          0.02256  4.19887  4.92121  0.61958  0.77255  0.57449  0.82780
    180   3.29417  4.58902  5.02178  4.47459  2.60344  4.60065  4.87965  1.14164  4.34607  1.49289  3.09479  4.65365  4.81427  4.44872  4.44246  3.95552  3.52430  2.06706  5.17940  3.96766    365 - -
          2.68618  4.42225  2.77519  2.73123  3.46354  2.40513  3.72494  3.29354  2.67741  2.69355  4.24690  2.90347  2.73739  3.18146  2.89801  2.37887  2.77519  2.98518  4.58477  3.61503
          0.02256  4.19887  4.92121  0.61958  0.77255  0.57449  0.82780
    181   3.08979  4.93854  3.76241  3.10621  3.66259  3.79394  3.80414  3.59802  2.32848  3.11908  4.08161  3.46700  4.18255  3.09178  1.09280  3.18162  3.29471  3.36147  2.88769  3.61866    366 - -
          2.68618  4.42225  2.77519  2.73123  3.46354  2.40513  3.72494  3.29354  2.67741  2.69355  4.24690  2.90347  2.73739  3.18146  2.89801  2.37887  2.77519  2.98518  4.58477  3.61503
          0.02256  4.19887  4.92121  0.61958  0.77255  0.57449  0.82780
    182   3.46977  4.77034  5.06638  4.53949  3.19551  4.74184  5.07352  1.82227  4.35547  0.77993  2.99913  4.78998  4.91823  4.48812  4.46287  4.13031  3.70097  2.24433  5.32288  4.22189    367 - -
          2.68618  4.42225  2.77519  2.73123  3.46354  2.40513  3.72494  3.29354  2.67741  2.69355  4.24690  2.90347  2.73739  3.18146  2.89801  2.37887  2.77519  2.98518  4.58477  3.61503
          0.02256  4.19887  4.92121  0.61958  0.77255  0.57449  0.82780
    183   2.82430  4.40086  4.00526  3.47018  3.49101  3.86140  4.28954  2.07405  3.34736  1.94465  3.39788  3.78826  4.27329  3.66659  3.62705  3.18102  1.56627  2.18625  5.16045  3.94617    368 - -
          2.68618  4.42225  2.77519  2.73123  3.46354  2.40513  3.72494  3.29354  2.67741  2.69355  4.24690  2.90347  2.73739  3.18146  2.89801  2.37887  2.77519  2.98518  4.58477  3.61503
          0.02256  4.19887  4.92121  0.61958  0.77255  0.57449  0.82780
    184   2.77722  4.24923  4.15870  3.57938  3.27627  3.90126  4.20614  2.17421  2.88676  1.67918  2.62810  3.83872  4.24587  3.70270  3.66804  3.19118  3.00929  1.76651  4.90514  3.72583    369 - -
          2.68618  4.42225  2.77519  2.73123  3.46354  2.40513  3.72494  3.29354  2.67741  2.69355  4.24690  2.90347  2.73739  3.18146  2.89801  2.37887  2.77519  2.98518  4.58477  3.61503
          0.02256  4.19887  4.92121  0.61958  0.77255  0.57449  0.82780
    185   3.22280  4.66479  4.30818  3.86747  2.50563  4.15032  3.86191  2.22106  3.68209  2.42675  3.63106  3.98006  4.51574  3.91784  3.85579  3.50314  3.46814  2.72515  4.17999  1.08855    370 - -
          2.68618  4.42225  2.77519  2.73123  3.46354  2.40513  3.72494  3.29354  2.67741  2.69355  4.24690  2.90347  2.73739  3.18146  2.89801  2.37887  2.77519  2.98518  4.58477  3.61503
          0.02256  4.19887  4.92121  0.61958  0.77255  0.57449  0.82780
    186   3.25006  4.51644  5.08701  4.55975  3.53573  4.67328  5.16310  1.33281  4.45365  1.59555  3.32221  4.75499  4.90796  4.63737  4.59625  4.04848  3.49526  1.28941  5.54537  4.39666    371 - -
          2.68618  4.42225  2.77519  2.73123  3.46354  2.40513  3.72494  3.29354  2.67741  2.69355  4.24690  2.90347  2.73739  3.18146  2.89801  2.37887  2.77519  2.98518  4.58477  3.61503
          0.02256  4.19887  4.92121  0.61958  0.77255  0.57449  0.82780
    187   2.93745  5.30404  1.02764  2.30372  4.79440  3.28639  3.94374  4.33080  2.98289  3.88596  4.74759  2.86378  3.93925  3.12797  3.55586  2.24351  3.27849  3.87874  6.02813  4.55530    372 - -
          2.68618  4.42225  2.77519  2.73123  3.46354  2.40513  3.72494  3.29354  2.67741  2.69355  4.24690  2.90347  2.73739  3.18146  2.89801  2.37887  2.77519  2.98518  4.58477  3.61503
          0.02256  4.19887  4.92121  0.61958  0.77255  0.57449  0.82780
    188   2.87490  4.87308  3.22657  2.79552  3.91204  3.59755  3.86609  2.85159  2.53268  2.86771  3.92717  3.25076  4.05490  1.29067  2.84399  2.95758  3.13278  3.10594  5.32495  3.98781    373 - -
          2.68618  4.42225  2.77519  2.73123  3.46354  2.40513  3.72494  3.29354  2.67741  2.69355  4.24690  2.90347  2.73739  3.18146  2.89801  2.37887  2.77519  2.98518  4.58477  3.61503
          0.02256  4.19887  4.92121  0.61958  0.77255  0.57449  0.82780
    189   1.98130  4.38654  3.43225  2.40515  2.64612  3.57538  3.86957  2.80898  2.86778  2.57737  3.50015  3.31462  3.97823  3.17951  3.23322  2.83809  2.87325  2.27886  4.99338  3.74202    374 - -
          2.68618  4.42225  2.77519  2.73123  3.46354  2.40513  3.72494  3.29354  2.67741  2.69355  4.24690  2.90347  2.73739  3.18146  2.89801  2.37887  2.77519  2.98518  4.58477  3.61503
          0.02256  4.19887  4.92121  0.61958  0.77255  0.57449  0.82780
    190   2.63721  4.28267  3.64972  3.07683  3.41230  3.64682  3.91807  2.28271  2.97211  2.11190  3.38037  3.44278  4.02586  3.29193  2.53981  2.50698  2.87175  2.13313  4.89365  3.67287    375 - -
          2.68618  4.42225  2.77519  2.73123  3.46354  2.40513  3.72494  3.29354  2.67741  2.69355  4.24690  2.90347  2.73739  3.18146  2.89801  2.37887  2.77519  2.98518  4.58477  3.61503
          0.02256  4.19887  4.92121  0.61958  0.77255  0.57449  0.82780
    191   2.63092  4.27769  3.63372  3.05893  3.05458  3.64150  3.89902  2.46476  2.63546  2.04955  3.35887  3.42804  4.01484  3.27534  2.55032  2.89892  2.86181  2.16680  4.86897  3.64859    376 - -
          2.68618  4.42225  2.77519  2.73123  3.46354  2.40513  3.72494  3.29354  2.67741  2.69355  4.24690  2.90347  2.73739  3.18146  2.89801  2.37887  2.77519  2.98518  4.58477  3.61503
          0.02256  4.19887  4.92121  0.61958  0.77255  0.57449  0.82780
    192   2.41966  5.02038  2.88360  2.02526  4.37318  2.56430  3.67231  3.80846  2.38224  3.34909  4.14439  2.95166  3.86130  2.80275  2.03404  2.70041  2.94871  3.43159  5.52433  4.17310    377 - -
          2.68618  4.42225  2.77519  2.73123  3.46354  2.40513  3.72494  3.29354  2.67741  2.69355  4.24690  2.90347  2.73739  3.18146  2.89801  2.37887  2.77519  2.98518  4.58477  3.61503
          0.02256  4.19887  4.92121  0.61958  0.77255  0.57449  0.82780
    193   2.66015  5.00541  2.83494  2.39056  4.38980  2.89194  3.67306  3.84315  2.03602  3.37783  4.15919  2.33307  3.32477  2.79910  2.89930  2.08861  2.91560  3.44376  5.55232  4.17874    378 - -
          2.68618  4.42225  2.77519  2.73123  3.46354  2.40513  3.72494  3.29354  2.67741  2.69355  4.24690  2.90347  2.73739  3.18146  2.89801  2.37887  2.77519  2.98518  4.58477  3.61503
          0.02256  4.19887  4.92121  0.61958  0.77255  0.57449  0.82780
    194   2.71833  5.17714  2.39692  2.30461  4.51198  2.92572  3.66397  3.98758  1.92820  3.49053  4.26150  2.29237  3.83523  2.78341  2.95071  2.26088  2.96376  3.57105  5.64458  4.23346    379 - -
          2.68618  4.42225  2.77519  2.73123  3.46354  2.40513  3.72494  3.29354  2.67741  2.69355  4.24690  2.90347  2.73739  3.18146  2.89801  2.37887  2.77519  2.98518  4.58477  3.61503
          0.25175  4.19887  1.57239  0.61958  0.77255  0.57449  0.82780
    195   2.58640  4.58697  2.99895  2.07474  3.83891  2.91652  3.71151  2.50989  2.56848  2.86298  3.73370  3.03174  3.83996  2.91709  2.98686  2.68418  2.59510  2.86369  5.19076  3.89798    380 - -
          2.68618  4.42225  2.77519  2.73123  3.46354  2.40513  3.72494  3.29354  2.67741  2.69355  4.24690  2.90347  2.73739  3.18146  2.89801  2.37887  2.77519  2.98518  4.58477  3.61503
          0.02828  3.97540  4.69775  0.61958  0.77255  0.78307  0.61065
    196   2.08386  4.57146  3.06092  2.56793  3.83445  3.38274  3.69437  3.23546  2.29015  2.89199  3.74575  3.03933  3.82443  2.89913  2.92032  2.22592  2.82156  2.94300  5.16940  3.29684    381 - -
          2.68605  4.42249  2.77479  2.73130  3.46378  2.40524  3.72518  3.29378  2.67749  2.69379  4.24713  2.90268  2.73763  3.18170  2.89824  2.37889  2.77439  2.98542  4.58501  3.61527
          0.52095  0.92400  4.69775  1.32070  0.31054  0.69488  0.69141
    197   2.27182  4.22521  3.35942  3.03889  4.24383  2.21648  4.13744  3.64298  3.09060  3.33159  4.16136  3.26209  3.71812  3.39295  3.42812  2.07390  1.49952  3.14290  5.58353  4.35548    388 - -
          2.68618  4.42225  2.77519  2.73123  3.46354  2.40513  3.72494  3.29354  2.67741  2.69355  4.24690  2.90347  2.73739  3.18146  2.89801  2.37887  2.77519  2.98518  4.58477  3.61503
          0.02676  4.02993  4.75227  0.61958  0.77255  0.74002  0.64837
    198   2.63863  4.28139  3.66989  3.11056  3.35865  3.64298  3.95798  2.35058  3.01954  2.13014  2.58161  3.47037  4.03447  3.32830  3.32921  2.08402  2.88511  2.37834  4.90761  3.68303    389 - -
          2.68618  4.42225  2.77519  2.73123  3.46354  2.40513  3.72494  3.29354  2.67741  2.69355  4.24690  2.90347  2.73739  3.18146  2.89801  2.37887  2.77519  2.98518  4.58477  3.61503
          0.02676  4.02993  4.75227  0.61958  0.77255  0.74002  0.64837
    199   2.65253  4.62781  3.20419  2.64288  3.83219  3.49558  3.68820  3.19993  2.40867  2.25787  3.71954  3.10607  3.88966  2.44713  2.47857  2.75232  2.37752  2.93865  5.15246  3.88443    390 - -
          2.68618  4.42225  2.77519  2.73123  3.46354  2.40513  3.72494  3.29354  2.67741  2.69355  4.24690  2.90347  2.73739  3.18146  2.89801  2.37887  2.77519  2.98518  4.58477  3.61503
          0.02676  4.02993  4.75227  0.61958  0.77255  0.61054  0.78320
    200   2.76487  5.01299  3.06813  2.52105  4.33130  3.49888  3.15434  3.75902  2.19455  3.28617  4.10137  3.01554  3.89577  2.47206  1.83606  2.19479  2.98187  3.41142  5.43076  4.12806    391 - -
          2.68618  4.42225  2.77519  2.73123  3.46354  2.40513  3.72494  3.29354  2.67741  2.69355  4.24690  2.90347  2.73739  3.18146  2.89801  2.37887  2.77519  2.98518  4.58477  3.61503
          0.02477  4.10649  4.82884  0.61958  0.77255  0.67179  0.71497
    201   2.60288  4.28665  3.76057  3.26828  3.60326  1.93719  4.14817  2.18705  3.19696  2.53230  3.54850  3.56242  4.05259  3.50777  3.49917  2.88988  2.92101  1.82500  5.14818  3.91650    392 - -
          2.68618  4.42225  2.77519  2.73123  3.46354  2.40513  3.72494  3.29354  2.67741  2.69355  4.24690  2.90347  2.73739  3.18146  2.89801  2.37887  2.77519  2.98518  4.58477  3.61503
          0.02477  4.10649  4.82884  0.61958  0.77255  0.67179  0.71497
    202   3.21740  4.57969  4.65568  4.28554  3.54268  4.30980  4.97613  0.82738  4.11835  2.08758  3.44857  4.49909  4.72438  4.44651  4.28908  3.83339  3.51479  1.88147  5.47746  4.23186    393 - -
          2.68618  4.42225  2.77519  2.73123  3.46354  2.40513  3.72494  3.29354  2.67741  2.69355  4.24690  2.90347  2.73739  3.18146  2.89801  2.37887  2.77519  2.98518  4.58477  3.61503
          0.02477  4.10649  4.82884  0.61958  0.77255  0.67179  0.71497
    203   2.89715  5.47117  1.70598  1.55150  4.76679  2.82349  3.74784  4.27825  2.68463  3.76013  4.57051  2.74720  3.86311  2.56498  3.25112  2.79854  3.16612  3.84390  5.91326  4.42888    394 - -
          2.68618  4.42225  2.77519  2.73123  3.46354  2.40513  3.72494  3.29354  2.67741  2.69355  4.24690  2.90347  2.73739  3.18146  2.89801  2.37887  2.77519  2.98518  4.58477  3.61503
          0.02477  4.10649  4.82884  0.61958  0.77255  0.67179  0.71497
    204   2.93636  4.92940  2.86663  2.77914  4.33182  3.35633  4.13710  4.09993  3.06458  3.72160  4.68039  0.80188  4.02248  3.41565  3.42262  2.99796  3.32924  3.69791  5.61093  4.26753    395 - -
          2.68618  4.42225  2.77519  2.73123  3.46354  2.40513  3.72494  3.29354  2.67741  2.69355  4.24690  2.90347  2.73739  3.18146  2.89801  2.37887  2.77519  2.98518  4.58477  3.61503
          0.02477  4.10649  4.82884  0.61958  0.77255  0.67179  0.71497
    205   2.63585  4.36370  3.72199  3.23741  3.58880  3.52970  4.13397  2.66389  3.10133  2.41505  2.51295  3.54197  4.04957  3.46315  3.39425  2.89038  1.51638  2.49137  5.17232  3.94623    396 - -
          2.68618  4.42225  2.77519  2.73123  3.46354  2.40513  3.72494  3.29354  2.67741  2.69355  4.24690  2.90347  2.73739  3.18146  2.89801  2.37887  2.77519  2.98518  4.58477  3.61503
          0.02477  4.10649  4.82884  0.61958  0.77255  0.38487  1.14113
    206   2.82518  4.49737  3.81663  3.31171  3.53249  3.77444  4.19848  2.19110  3.18595  2.10418  3.48565  3.66277  1.55280  3.53942  3.48766  3.10315  3.10515  2.45369  5.16963  3.91754    397 - -
          2.68618  4.42225  2.77519  2.73123  3.46354  2.40513  3.72494  3.29354  2.67741  2.69355  4.24690  2.90347  2.73739  3.18146  2.89801  2.37887  2.77519  2.98518  4.58477  3.61503
          0.02100  4.26962  4.99197  0.61958  0.77255  0.48576  0.95510
    207   2.68153  4.15110  4.13308  3.55336  2.76991  3.78344  4.04597  2.07349  3.43307  2.25924  3.23146  3.75655  3.12158  3.64946  3.61331  3.07287  2.91426  2.07606  4.68134  2.20162    398 - -
          2.68618  4.42225  2.77519  2.73123  3.46354  2.40513  3.72494  3.29354  2.67741  2.69355  4.24690  2.90347  2.73739  3.18146  2.89801  2.37887  2.77519  2.98518  4.58477  3.61503
          0.02100  4.26962  4.99197  0.61958  0.77255  0.48576  0.95510
    208   3.38425  4.65290  5.18803  4.64421  3.37702  4.76488  5.18073  1.47752  4.52124  1.06575  3.15291  4.84948  4.95307  4.62924  4.62127  4.13744  3.61845  1.75628  5.46035  4.37657    399 - -
          2.68618  4.42225  2.77519  2.73123  3.46354  2.40513  3.72494  3.29354  2.67741  2.69355  4.24690  2.90347  2.73739  3.18146  2.89801  2.37887  2.77519  2.98518  4.58477  3.61503
          0.02100  4.26962  4.99197  0.61958  0.77255  0.48576  0.95510
    209   2.77016  0.87872  2.58459  3.38549  4.16706  3.44384  4.43042  3.44701  3.50098  3.29740  4.25194  3.66119  4.10839  3.78777  3.79935  2.97122  3.18679  3.13251  5.55142  4.34512    400 - -
          2.68618  4.42225  2.77519  2.73123  3.46354  2.40513  3.72494  3.29354  2.67741  2.69355  4.24690  2.90347  2.73739  3.18146  2.89801  2.37887  2.77519  2.98518  4.58477  3.61503
          0.02100  4.26962  4.99197  0.61958  0.77255  0.48576  0.95510
    210   2.87684  4.97122  2.91036  1.20873  4.15617  3.54555  3.89872  2.59733  2.71289  3.07177  4.06186  3.12390  4.03001  3.08212  3.13150  2.92772  3.13639  3.05291  5.53278  4.18972    401 - -
          2.68618  4.42225  2.77519  2.73123  3.46354  2.40513  3.72494  3.29354  2.67741  2.69355  4.24690  2.90347  2.73739  3.18146  2.89801  2.37887  2.77519  2.98518  4.58477  3.61503
          0.02100  4.26962  4.99197  0.61958  0.77255  0.48576  0.95510
    211   1.45928  4.33185  3.61757  3.12630  3.84166  2.51116  4.08821  2.48723  3.08812  2.89157  3.78321  3.42151  3.93042  3.39227  3.42840  2.70785  2.42550  2.79369  5.27069  4.04324    402 - -
          2.68618  4.42225  2.77519  2.73123  3.46354  2.40513  3.72494  3.29354  2.67741  2.69355  4.24690  2.90347  2.73739  3.18146  2.89801  2.37887  2.77519  2.98518  4.58477  3.61503
          0.02100  4.26962  4.99197  0.61958  0.77255  0.48576  0.95510
    212   2.52900  2.58858  3.90669  3.39950  2.68439  3.42980  4.13010  2.92380  3.31692  2.67823  3.60644  3.59252  3.99488  3.58312  3.57897  1.46543  2.87904  2.66711  5.00427  3.72504    403 - -
          2.68618  4.42225  2.77519  2.73123  3.46354  2.40513  3.72494  3.29354  2.67741  2.69355  4.24690  2.90347  2.73739  3.18146  2.89801  2.37887  2.77519  2.98518  4.58477  3.61503
          0.02100  4.26962  4.99197  0.61958  0.77255  0.48576  0.95510
    213   3.36280  4.78615  4.40175  3.99110  2.44939  4.24486  3.84982  2.42393  3.79282  2.54427  3.76683  4.05716  4.61310  4.01466  3.95046  3.61198  3.61078  2.89094  4.12524  0.91298    404 - -
          2.68618  4.42225  2.77519  2.73123  3.46354  2.40513  3.72494  3.29354  2.67741  2.69355  4.24690  2.90347  2.73739  3.18146  2.89801  2.37887  2.77519  2.98518  4.58477  3.61503
          0.02100  4.26962  4.99197  0.61958  0.77255  0.48576  0.95510
    214   2.28111  4.25198  3.93300  3.47352  3.79267  3.39962  4.29644  2.78208  3.40533  2.79848  3.74179  3.64262  4.01426  3.68469  3.67160  2.27518  2.44902  1.28021  5.28955  4.08744    405 - -
          2.68618  4.42225  2.77519  2.73123  3.46354  2.40513  3.72494  3.29354  2.67741  2.69355  4.24690  2.90347  2.73739  3.18146  2.89801  2.37887  2.77519  2.98518  4.58477  3.61503
          0.02100  4.26962  4.99197  0.61958  0.77255  0.48576  0.95510
    215   3.54786  4.82348  5.24773  4.67427  3.16527  4.85978  5.15232  1.95893  4.52986  0.77034  2.32427  4.91906  4.97007  4.55057  4.58846  4.22232  3.75969  2.41656  5.32592  4.31901    406 - -
          2.68618  4.42225  2.77519  2.73123  3.46354  2.40513  3.72494  3.29354  2.67741  2.69355  4.24690  2.90347  2.73739  3.18146  2.89801  2.37887  2.77519  2.98518  4.58477  3.61503
          0.02100  4.26962  4.99197  0.61958  0.77255  0.48576  0.95510
    216   3.14470  4.54699  4.60335  4.03630  3.03171  4.28069  4.44118  2.46817  3.86946  0.95988  2.53156  4.24574  4.55478  4.04477  4.01167  3.59598  3.36734  2.52788  4.86874  2.70569    407 - -
          2.68618  4.42225  2.77519  2.73123  3.46354  2.40513  3.72494  3.29354  2.67741  2.69355  4.24690  2.90347  2.73739  3.18146  2.89801  2.37887  2.77519  2.98518  4.58477  3.61503
          0.02100  4.26962  4.99197  0.61958  0.77255  0.48576  0.95510
    217   3.00761  5.39962  2.55325  1.05752  4.56830  3.44861  2.75415  4.19324  2.65895  3.69773  4.54628  2.94241  3.99495  3.00785  3.10453  2.94279  3.26819  3.81121  5.76420  4.33130    408 - -
          2.68618  4.42225  2.77519  2.73123  3.46354  2.40513  3.72494  3.29354  2.67741  2.69355  4.24690  2.90347  2.73739  3.18146  2.89801  2.37887  2.77519  2.98518  4.58477  3.61503
          0.02100  4.26962  4.99197  0.61958  0.77255  0.48576  0.95510
    218   3.07962  2.93657  4.32942  3.89830  2.64033  3.93100  3.92210  3.10050  3.71085  2.74672  3.83085  3.95691  4.40751  3.94945  3.87248  3.33697  3.38259  2.92139  4.27581  0.93444    409 - -
          2.68618  4.42225  2.77519  2.73123  3.46354  2.40513  3.72494  3.29354  2.67741  2.69355  4.24690  2.90347  2.73739  3.18146  2.89801  2.37887  2.77519  2.98518  4.58477  3.61503
          0.02100  4.26962  4.99197  0.61958  0.77255  0.48576  0.95510
    219   1.41210  4.30398  3.64629  3.14727  2.80676  3.37576  4.06640  3.06168  3.10696  2.80887  3.70330  3.43645  3.93741  3.40050  3.43543  2.37274  2.43334  2.77656  5.17215  3.93903    410 - -
          2.68618  4.42225  2.77519  2.73123  3.46354  2.40513  3.72494  3.29354  2.67741  2.69355  4.24690  2.90347  2.73739  3.18146  2.89801  2.37887  2.77519  2.98518  4.58477  3.61503
          0.02100  4.26962  4.99197  0.61958  0.77255  0.48576  0.95510
    220   2.73618  3.54140  3.14374  2.55634  4.23687  3.52915  3.67231  3.64284  2.01584  3.20982  4.02515  3.05542  3.91312  2.44909  1.96554  2.75807  2.47399  3.31154  5.40670  4.10154    411 - -
          2.68618  4.42225  2.77519  2.73123  3.46354  2.40513  3.72494  3.29354  2.67741  2.69355  4.24690  2.90347  2.73739  3.18146  2.89801  2.37887  2.77519  2.98518  4.58477  3.61503
          0.02100  4.26962  4.99197  0.61958  0.77255  0.48576  0.95510
    221   2.53519  4.40263  3.52156  3.04777  3.88847  3.36273  4.05127  3.17852  2.98726  2.39686  3.83813  3.37590  3.93453  3.32933  3.33260  1.93937  1.57566  2.87912  5.30639  4.05742    412 - -
          2.68618  4.42225  2.77519  2.73123  3.46354  2.40513  3.72494  3.29354  2.67741  2.69355  4.24690  2.90347  2.73739  3.18146  2.89801  2.37887  2.77519  2.98518  4.58477  3.61503
          0.02100  4.26962  4.99197  0.61958  0.77255  0.48576  0.95510
    222   0.98176  2.99616  4.10209  3.69713  4.14652  3.14448  4.49065  3.33243  3.60553  3.20236  4.09430  3.66064  3.88735  3.86219  3.83496  2.58625  2.20094  2.93590  5.59082  4.41885    413 - -
          2.68618  4.42225  2.77519  2.73123  3.46354  2.40513  3.72494  3.29354  2.67741  2.69355  4.24690  2.90347  2.73739  3.18146  2.89801  2.37887  2.77519  2.98518  4.58477  3.61503
          0.02100  4.26962  4.99197  0.61958  0.77255  0.48576  0.95510
    223   2.78694  4.54058  3.52377  3.13886  3.60963  3.60936  4.07855  2.97332  3.00773  2.62724  1.30960  2.64880  4.11632  3.42366  3.29472  2.99804  3.08918  2.78835  5.14183  3.83542    414 - -
          2.68618  4.42225  2.77519  2.73123  3.46354  2.40513  3.72494  3.29354  2.67741  2.69355  4.24690  2.90347  2.73739  3.18146  2.89801  2.37887  2.77519  2.98518  4.58477  3.61503
          0.02100  4.26962  4.99197  0.61958  0.77255  0.48576  0.95510
    224   3.94977  5.11445  4.93712  4.68832  0.72579  4.64996  3.63376  3.54917  4.51441  2.82048  4.13252  4.31990  4.94801  4.40645  4.48312  4.04138  4.17016  3.50403  3.74836  1.64733    415 - -
          2.68618  4.42225  2.77519  2.73123  3.46354  2.40513  3.72494  3.29354  2.67741  2.69355  4.24690  2.90347  2.73739  3.18146  2.89801  2.37887  2.77519  2.98518  4.58477  3.61503
          0.02100  4.26962  4.99197  0.61958  0.77255  0.48576  0.95510
    225   2.42038  4.21759  4.20377  3.62311  2.65679  3.86279  4.17658  2.45663  3.50429  1.82792  1.97262  3.84416  4.21781  3.71905  3.68788  3.15656  2.61100  2.33180  4.82898  3.64933    416 - -
          2.68618  4.42225  2.77519  2.73123  3.46354  2.40513  3.72494  3.29354  2.67741  2.69355  4.24690  2.90347  2.73739  3.18146  2.89801  2.37887  2.77519  2.98518  4.58477  3.61503
          0.02100  4.26962  4.99197  0.61958  0.77255  0.48576  0.95510
    226   4.07974  5.29582  4.75023  4.56735  3.18974  4.22144  4.47962  4.14493  4.29593  3.46237  4.75594  4.64382  4.77487  4.66105  4.34732  4.27943  4.40440  4.04466  0.36162  3.17422    417 - -
          2.68618  4.42225  2.77519  2.73123  3.46354  2.40513  3.72494  3.29354  2.67741  2.69355  4.24690  2.90347  2.73739  3.18146  2.89801  2.37887  2.77519  2.98518  4.58477  3.61503
          0.02100  4.26962  4.99197  0.61958  0.77255  0.48576  0.95510
    227   3.33692  4.83149  4.50905  4.15174  3.45429  4.15159  4.79508  2.67358  3.89415  2.00350  0.77813  4.37443  4.62986  4.25756  4.04873  3.71878  3.65838  2.72294  5.33640  4.12659    418 - -
          2.68618  4.42225  2.77519  2.73123  3.46354  2.40513  3.72494  3.29354  2.67741  2.69355  4.24690  2.90347  2.73739  3.18146  2.89801  2.37887  2.77519  2.98518  4.58477  3.61503
          0.02100  4.26962  4.99197  0.61958  0.77255  0.48576  0.95510
    228   3.61558  4.91404  4.91050  4.52117  0.90105  4.57685  4.13917  2.74995  4.35016  1.71467  3.40470  4.47582  4.86345  4.39371  4.40466  3.98326  3.85653  2.83375  4.30256  2.66936    419 - -
          2.68618  4.42225  2.77519  2.73123  3.46354  2.40513  3.72494  3.29354  2.67741  2.69355  4.24690  2.90347  2.73739  3.18146  2.89801  2.37887  2.77519  2.98518  4.58477  3.61503
          0.02100  4.26962  4.99197  0.61958  0.77255  0.48576  0.95510
    229   3.25353  4.53829  5.06335  4.52454  3.50076  4.63058  5.09028  1.07022  4.40664  1.96092  2.44123  4.71294  4.87556  4.57782  4.53798  3.99570  3.49645  1.60368  5.48279  4.34882    420 - -
          2.68618  4.42225  2.77519  2.73123  3.46354  2.40513  3.72494  3.29354  2.67741  2.69355  4.24690  2.90347  2.73739  3.18146  2.89801  2.37887  2.77519  2.98518  4.58477  3.61503
          0.02100  4.26962  4.99197  0.61958  0.77255  0.48576  0.95510
    230   3.36499  5.50018  2.73983  0.56886  4.90739  3.58282  4.23016  4.44681  3.16780  4.00650  4.98395  3.24406  4.21241  3.45060  3.60403  3.31756  3.67893  4.09650  6.00047  4.75031    421 - -
          2.68618  4.42225  2.77519  2.73123  3.46354  2.40513  3.72494  3.29354  2.67741  2.69355  4.24690  2.90347  2.73739  3.18146  2.89801  2.37887  2.77519  2.98518  4.58477  3.61503
          0.02100  4.26962  4.99197  0.61958  0.77255  0.48576  0.95510
    231   3.23595  4.95276  3.98914  3.94723  5.04592  0.31547  5.02385  4.76130  4.18129  4.35730  5.34940  4.15552  4.35435  4.47473  4.35570  3.42202  3.74732  4.21238  6.01702  5.16761    422 - -
          2.68618  4.42225  2.77519  2.73123  3.46354  2.40513  3.72494  3.29354  2.67741  2.69355  4.24690  2.90347  2.73739  3.18146  2.89801  2.37887  2.77519  2.98518  4.58477  3.61503
          0.02100  4.26962  4.99197  0.61958  0.77255  0.48576  0.95510
    232   3.55379  4.84454  5.16452  4.64020  3.21215  4.82772  5.15339  1.92256  4.44891  0.69699  3.01164  4.88877  4.98728  4.56196  4.54130  4.22475  3.78335  2.32894  5.36262  4.27206    423 - -
          2.68618  4.42225  2.77519  2.73123  3.46354  2.40513  3.72494  3.29354  2.67741  2.69355  4.24690  2.90347  2.73739  3.18146  2.89801  2.37887  2.77519  2.98518  4.58477  3.61503
          0.02100  4.26962  4.99197  0.61958  0.77255  0.48576  0.95510
    233   4.02136  5.17011  4.92196  4.68681  1.64594  4.67037  3.60010  3.67723  4.51518  2.94642  4.25646  4.30673  4.96958  4.40456  4.48950  4.06323  4.24008  3.61418  3.71263  0.69193    424 - -
          2.68618  4.42225  2.77519  2.73123  3.46354  2.40513  3.72494  3.29354  2.67741  2.69355  4.24690  2.90347  2.73739  3.18146  2.89801  2.37887  2.77519  2.98518  4.58477  3.61503
          0.02100  4.26962  4.99197  0.61958  0.77255  0.48576  0.95510
    234   3.55379  4.84454  5.16452  4.64020  3.21215  4.82772  5.15339  1.92256  4.44891  0.69699  3.01164  4.88877  4.98728  4.56196  4.54130  4.22475  3.78335  2.32894  5.36262  4.27206    425 - -
          2.68618  4.42225  2.77519  2.73123  3.46354  2.40513  3.72494  3.29354  2.67741  2.69355  4.24690  2.90347  2.73739  3.18146  2.89801  2.37887  2.77519  2.98518  4.58477  3.61503
          0.02100  4.26962  4.99197  0.61958  0.77255  0.48576  0.95510
    235   2.95167  4.91689  3.39641  2.86165  3.28645  3.71978  1.54911  3.55540  2.51121  3.10484  4.02480  3.29060  4.10713  3.06035  2.40882  3.00954  3.16871  3.29161  4.77289  2.58025    426 - -
          2.68618  4.42225  2.77519  2.73123  3.46354  2.40513  3.72494  3.29354  2.67741  2.69355  4.24690  2.90347  2.73739  3.18146  2.89801  2.37887  2.77519  2.98518  4.58477  3.61503
          0.02100  4.26962  4.99197  0.61958  0.77255  0.48576  0.95510
    236   2.73561  4.67228  3.21364  2.76297  3.55667  3.55026  3.81147  3.23177  2.74810  2.92234  3.83289  1.57996  3.99516  3.10580  3.13844  2.84762  2.99529  2.48998  5.01901  2.91752    427 - -
          2.68618  4.42225  2.77519  2.73123  3.46354  2.40513  3.72494  3.29354  2.67741  2.69355  4.24690  2.90347  2.73739  3.18146  2.89801  2.37887  2.77519  2.98518  4.58477  3.61503
          0.02100  4.26962  4.99197  0.61958  0.77255  0.48576  0.95510
    237   3.23632  4.56906  4.91348  4.34800  3.28453  4.50235  4.86069  2.15425  4.20903  1.38275  1.90622  4.55362  4.74448  4.34729  4.32693  3.84336  3.46768  1.49416  5.25238  4.15283    428 - -
          2.68618  4.42225  2.77519  2.73123  3.46354  2.40513  3.72494  3.29354  2.67741  2.69355  4.24690  2.90347  2.73739  3.18146  2.89801  2.37887  2.77519  2.98518  4.58477  3.61503
          0.02100  4.26962  4.99197  0.61958  0.77255  0.48576  0.95510
    238   3.26464  4.53637  5.11789  4.64066  3.78694  4.69538  5.35510  1.43647  4.53954  2.26707  3.56977  4.82619  4.99239  4.80372  4.72292  4.10646  3.53396  0.84876  5.80343  4.58764    429 - -
          2.68618  4.42225  2.77519  2.73123  3.46354  2.40513  3.72494  3.29354  2.67741  2.69355  4.24690  2.90347  2.73739  3.18146  2.89801  2.37887  2.77519  2.98518  4.58477  3.61503
          0.02100  4.26962  4.99197  0.61958  0.77255  0.48576  0.95510
    239   1.97384  4.29923  3.71281  3.24095  3.97714  3.26289  4.18994  3.22672  3.19656  3.03282  3.91383  3.46697  3.90315  3.49385  3.52185  2.24424  1.47996  2.32029  5.39625  4.17895    430 - -
          2.68618  4.42225  2.77519  2.73123  3.46354  2.40513  3.72494  3.29354  2.67741  2.69355  4.24690  2.90347  2.73739  3.18146  2.89801  2.37887  2.77519  2.98518  4.58477  3.61503
          0.02100  4.26962  4.99197  0.61958  0.77255  0.48576  0.95510
    240   2.23515  4.50208  3.50238  2.98872  3.80192  3.59075  3.97833  2.82593  2.12690  2.77383  3.71495  3.38734  4.04595  3.24312  3.14671  2.90085  2.97670  1.58718  5.23333  3.99007    431 - -
          2.68618  4.42225  2.77519  2.73123  3.46354  2.40513  3.72494  3.29354  2.67741  2.69355  4.24690  2.90347  2.73739  3.18146  2.89801  2.37887  2.77519  2.98518  4.58477  3.61503
          0.02100  4.26962  4.99197  0.61958  0.77255  0.48576  0.95510
    241   2.15054  4.80098  3.02556  2.56214  4.20536  3.40808  3.77002  3.61166  2.27639  3.22211  4.04148  2.48060  3.88017  2.93030  2.97876  2.69762  1.85239  3.25867  5.45621  4.13534    432 - -
          2.68618  4.42225  2.77519  2.73123  3.46354  2.40513  3.72494  3.29354  2.67741  2.69355  4.24690  2.90347  2.73739  3.18146  2.89801  2.37887  2.77519  2.98518  4.58477  3.61503
          0.02100  4.26962  4.99197  0.61958  0.77255  0.48576  0.95510
    242   2.75093  4.23883  4.10427  3.54143  2.70784  3.85825  4.17124  2.11419  3.44167  2.31975  3.33136  2.81961  4.22744  3.69006  3.66730  3.15216  2.99090  1.44813  4.88865  3.65154    433 - -
          2.68618  4.42225  2.77519  2.73123  3.46354  2.40513  3.72494  3.29354  2.67741  2.69355  4.24690  2.90347  2.73739  3.18146  2.89801  2.37887  2.77519  2.98518  4.58477  3.61503
          0.02100  4.26962  4.99197  0.61958  0.77255  0.48576  0.95510
    243   2.79213  4.26015  4.21848  3.64816  1.75367  3.88557  4.12476  2.53130  3.52218  1.82710  2.70166  3.85505  4.24181  3.73440  3.70218  2.61216  3.02711  2.41497  4.71331  3.42232    434 - -
          2.68618  4.42225  2.77519  2.73123  3.46354  2.40513  3.72494  3.29354  2.67741  2.69355  4.24690  2.90347  2.73739  3.18146  2.89801  2.37887  2.77519  2.98518  4.58477  3.61503
          0.02100  4.26962  4.99197  0.61958  0.77255  0.48576  0.95510
    244   2.87107  5.19085  3.11883  2.57001  4.56996  2.82594  3.67363  3.98269  1.97861  3.46127  4.26465  3.06649  3.96633  1.68314  2.12200  2.84997  3.07987  3.61023  5.56866  4.27364    435 - -
          2.68618  4.42225  2.77519  2.73123  3.46354  2.40513  3.72494  3.29354  2.67741  2.69355  4.24690  2.90347  2.73739  3.18146  2.89801  2.37887  2.77519  2.98518  4.58477  3.61503
          0.02100  4.26962  4.99197  0.61958  0.77255  0.48576  0.95510
    245   2.90058  5.41806  2.08407  1.53396  4.75188  2.15243  3.79956  4.25121  2.70840  3.74643  4.54600  2.84046  3.91662  2.94048  3.26013  2.40582  3.16988  3.81963  5.90487  4.44318    436 - -
          2.68618  4.42225  2.77519  2.73123  3.46354  2.40513  3.72494  3.29354  2.67741  2.69355  4.24690  2.90347  2.73739  3.18146  2.89801  2.37887  2.77519  2.98518  4.58477  3.61503
          0.09331  4.26962  2.58894  0.61958  0.77255  0.48576  0.95510
    246   2.63179  4.63163  3.17427  2.61625  3.81489  3.50015  3.71400  2.73778  2.54208  2.87367  3.72673  2.84582  3.89098  2.91883  2.30955  2.15647  2.86388  2.94426  5.15776  3.22312    437 - -
          2.68618  4.42225  2.77519  2.73123  3.46354  2.40513  3.72494  3.29354  2.67741  2.69355  4.24690  2.90347  2.73739  3.18146  2.89801  2.37887  2.77519  2.98518  4.58477  3.61503
          0.02256  4.19887  4.92121  0.61958  0.77255  0.43402  1.04383
    247   2.69357  4.24790  4.05111  3.52324  1.95256  3.70820  4.10957  2.58562  3.42660  2.39252  3.39666  3.73689  4.15349  3.66982  3.64821  2.22005  2.97142  1.79749  4.79944  3.48214    438 - -
          2.68618  4.42225  2.77519  2.73123  3.46354  2.40513  3.72494  3.29354  2.67741  2.69355  4.24690  2.90347  2.73739  3.18146  2.89801  2.37887  2.77519  2.98518  4.58477  3.61503
          0.02100  4.26962  4.99197  0.61958  0.77255  0.48576  0.95510
    248   2.67957  4.99056  2.58756  2.41219  4.23726  3.44392  3.26972  3.70050  2.19222  3.26208  4.05766  2.94622  2.25918  2.79705  2.90479  2.67901  2.91299  3.34384  5.45130  3.03360    439 - -
          2.68618  4.42225  2.77519  2.73123  3.46354  2.40513  3.72494  3.29354  2.67741  2.69355  4.24690  2.90347  2.73739  3.18146  2.89801  2.37887  2.77519  2.98518  4.58477  3.61503
          0.02100  4.26962  4.99197  0.61958  0.77255  0.48576  0.95510
    249   2.86019  4.29810  4.28270  3.73089  2.36542  3.92573  3.13439  2.37443  3.59807  1.69082  3.36227  3.85870  4.27834  3.77507  3.74949  3.22258  3.08939  2.55193  4.34645  1.98743    440 - -
          2.68618  4.42225  2.77519  2.73123  3.46354  2.40513  3.72494  3.29354  2.67741  2.69355  4.24690  2.90347  2.73739  3.18146  2.89801  2.37887  2.77519  2.98518  4.58477  3.61503
          0.02100  4.26962  4.99197  0.61958  0.77255  0.48576  0.95510
    250   3.16357  5.36514  3.54805  2.85844  4.85248  3.78685  3.69950  4.19067  1.11842  3.58792  4.43548  3.27669  4.13796  2.23004  1.88060  3.13521  3.31959  3.84923  5.60542  4.43141    441 - -
          2.68618  4.42225  2.77519  2.73123  3.46354  2.40513  3.72494  3.29354  2.67741  2.69355  4.24690  2.90347  2.73739  3.18146  2.89801  2.37887  2.77519  2.98518  4.58477  3.61503
          0.02100  4.26962  4.99197  0.61958  0.77255  0.48576  0.95510
    251   2.68598  4.09753  4.38954  3.79287  2.42954  3.83068  4.13600  2.02658  3.63180  1.96548  2.83456  3.90108  4.18550  3.80150  3.72804  3.13249  2.33262  2.29801  3.12056  3.49344    442 - -
          2.68618  4.42225  2.77519  2.73123  3.46354  2.40513  3.72494  3.29354  2.67741  2.69355  4.24690  2.90347  2.73739  3.18146  2.89801  2.37887  2.77519  2.98518  4.58477  3.61503
          0.02100  4.26962  4.99197  0.61958  0.77255  0.48576  0.95510
    252   3.19519  2.87363  4.58413  4.11690  1.80827  4.17184  3.77611  2.99429  3.96098  2.58170  3.66435  4.05796  4.52301  4.04582  4.04323  3.50073  3.43104  2.84510  4.02059  1.19863    443 - -
          2.68618  4.42225  2.77519  2.73123  3.46354  2.40513  3.72494  3.29354  2.67741  2.69355  4.24690  2.90347  2.73739  3.18146  2.89801  2.37887  2.77519  2.98518  4.58477  3.61503
          0.02100  4.26962  4.99197  0.61958  0.77255  0.48576  0.95510
    253   2.40069  2.69376  3.71690  3.14597  2.91441  3.63180  3.93355  2.71252  3.06739  2.18567  3.35457  3.48093  4.02170  3.34984  2.79097  2.35969  2.85306  2.50036  4.84086  3.62527    444 - -
          2.68618  4.42225  2.77519  2.73123  3.46354  2.40513  3.72494  3.29354  2.67741  2.69355  4.24690  2.90347  2.73739  3.18146  2.89801  2.37887  2.77519  2.98518  4.58477  3.61503
          0.02100  4.26962  4.99197  0.61958  0.77255  0.48576  0.95510
    254   2.64475  4.09660  4.18267  3.59524  2.44900  3.75647  4.02708  2.32347  3.45847  2.13421  3.19916  3.76275  4.12220  3.66226  2.67763  3.04819  2.87640  2.04591  3.43241  2.91258    445 - -
          2.68618  4.42225  2.77519  2.73123  3.46354  2.40513  3.72494  3.29354  2.67741  2.69355  4.24690  2.90347  2.73739  3.18146  2.89801  2.37887  2.77519  2.98518  4.58477  3.61503
          0.02100  4.26962  4.99197  0.61958  0.77255  0.48576  0.95510
    255   2.83424  4.20841  4.63062  4.03599  2.62560  4.01160  4.30063  1.94133  3.86364  1.65127  3.09527  4.11050  4.33957  3.99578  3.92337  3.32455  3.06372  1.79500  3.02792  3.55919    446 - -
          2.68618  4.42225  2.77519  2.73123  3.46354  2.40513  3.72494  3.29354  2.67741  2.69355  4.24690  2.90347  2.73739  3.18146  2.89801  2.37887  2.77519  2.98518  4.58477  3.61503
          0.02100  4.26962  4.99197  0.61958  0.77255  0.48576  0.95510
    256   1.53111  4.33182  3.64755  3.46442  4.63648  1.04882  4.55466  4.03010  3.60137  3.75627  4.59064  3.54917  3.87752  3.85495  3.87665  2.58538  2.91992  3.42479  5.96304  4.79189    447 - -
          2.68618  4.42225  2.77519  2.73123  3.46354  2.40513  3.72494  3.29354  2.67741  2.69355  4.24690  2.90347  2.73739  3.18146  2.89801  2.37887  2.77519  2.98518  4.58477  3.61503
          0.02100  4.26962  4.99197  0.61958  0.77255  0.48576  0.95510
    257   4.07974  5.29582  4.75023  4.56735  3.18974  4.22144  4.47962  4.14493  4.29593  3.46237  4.75594  4.64382  4.77487  4.66105  4.34732  4.27943  4.40440  4.04466  0.36162  3.17422    448 - -
          2.68618  4.42225  2.77519  2.73123  3.46354  2.40513  3.72494  3.29354  2.67741  2.69355  4.24690  2.90347  2.73739  3.18146  2.89801  2.37887  2.77519  2.98518  4.58477  3.61503
          0.02100  4.26962  4.99197  0.61958  0.77255  0.48576  0.95510
    258   2.33092  2.31244  4.04554  3.68652  4.27680  1.18113  4.51696  3.60873  3.61231  3.37679  4.23309  3.63655  3.85965  3.87375  3.84132  2.54938  2.29412  3.12887  5.68360  4.51693    449 - -
          2.68618  4.42225  2.77519  2.73123  3.46354  2.40513  3.72494  3.29354  2.67741  2.69355  4.24690  2.90347  2.73739  3.18146  2.89801  2.37887  2.77519  2.98518  4.58477  3.61503
          0.02100  4.26962  4.99197  0.61958  0.77255  0.48576  0.95510
    259   2.07089  3.49455  4.04778  3.46843  3.25026  3.15728  4.04694  2.22620  3.35758  2.32424  3.25289  3.69275  4.09700  3.58917  3.55812  3.00428  2.86619  1.81873  4.76224  3.17077    450 - -
          2.68618  4.42225  2.77519  2.73123  3.46354  2.40513  3.72494  3.29354  2.67741  2.69355  4.24690  2.90347  2.73739  3.18146  2.89801  2.37887  2.77519  2.98518  4.58477  3.61503
          0.02100  4.26962  4.99197  0.61958  0.77255  0.48576  0.95510
    260   2.53835  4.46403  3.51447  3.28418  4.44467  3.21908  4.39133  3.78025  3.31175  3.50735  4.42419  3.50184  0.96514  3.66924  3.60322  2.71142  2.32798  3.32869  5.79256  4.57795    451 - -
          2.68618  4.42225  2.77519  2.73123  3.46354  2.40513  3.72494  3.29354  2.67741  2.69355  4.24690  2.90347  2.73739  3.18146  2.89801  2.37887  2.77519  2.98518  4.58477  3.61503
          0.02100  4.26962  4.99197  0.61958  0.77255  0.48576  0.95510
    261   2.60123  4.41912  4.86053  4.31636  3.56531  4.43206  4.88868  1.35119  4.20495  1.72810  3.40347  4.49807  4.73011  4.41607  4.36148  3.77965  3.34727  1.43429  5.40084  4.22466    452 - -
          2.68618  4.42225  2.77519  2.73123  3.46354  2.40513  3.72494  3.29354  2.67741  2.69355  4.24690  2.90347  2.73739  3.18146  2.89801  2.37887  2.77519  2.98518  4.58477  3.61503
          0.02100  4.26962  4.99197  0.61958  0.77255  0.48576  0.95510
    262   2.65525  4.29764  4.73377  4.15067  2.70375  4.17757  4.53066  1.75258  4.00205  1.64805  2.80720  4.26808  4.48684  4.14972  4.08862  3.49915  3.17758  1.62664  5.00818  3.85722    453 - -
          2.68618  4.42225  2.77519  2.73123  3.46354  2.40513  3.72494  3.29354  2.67741  2.69355  4.24690  2.90347  2.73739  3.18146  2.89801  2.37887  2.77519  2.98518  4.58477  3.61503
          0.02100  4.26962  4.99197  0.61958  0.77255  0.48576  0.95510
    263   3.15780  4.48024  4.96515  4.38154  2.61957  4.41755  4.75058  1.67806  4.23612  1.57315  1.91605  4.51614  4.66491  4.32077  4.29457  3.75061  3.38318  1.90755  5.11079  4.00954    454 - -
          2.68618  4.42225  2.77519  2.73123  3.46354  2.40513  3.72494  3.29354  2.67741  2.69355  4.24690  2.90347  2.73739  3.18146  2.89801  2.37887  2.77519  2.98518  4.58477  3.61503
          0.02100  4.26962  4.99197  0.61958  0.77255  0.48576  0.95510
    264   2.58565  4.36082  3.94821  3.55369  3.96647  3.41528  4.44882  2.77825  3.45022  2.83311  3.89878  3.71076  4.07533  3.78738  3.71515  2.84465  1.08758  2.06801  5.53126  4.30818    455 - -
          2.68618  4.42225  2.77519  2.73123  3.46354  2.40513  3.72494  3.29354  2.67741  2.69355  4.24690  2.90347  2.73739  3.18146  2.89801  2.37887  2.77519  2.98518  4.58477  3.61503
          0.02100  4.26962  4.99197  0.61958  0.77255  0.48576  0.95510
    265   2.32000  4.30284  3.65494  3.11077  3.56135  3.53312  3.99425  2.80680  3.04911  1.99949  3.52328  3.44857  3.99786  3.34789  3.37393  2.34430  2.05475  2.33718  5.02733  3.80446    456 - -
          2.68618  4.42225  2.77519  2.73123  3.46354  2.40513  3.72494  3.29354  2.67741  2.69355  4.24690  2.90347  2.73739  3.18146  2.89801  2.37887  2.77519  2.98518  4.58477  3.61503
          0.02100  4.26962  4.99197  0.61958  0.77255  0.48576  0.95510
    266   3.14410  4.45446  4.93481  4.42840  3.76389  4.50729  5.10527  1.33932  4.32626  2.34570  3.57226  4.61262  4.83527  4.58702  4.51422  3.88652  2.92965  1.02580  5.64958  4.44161    457 - -
          2.68618  4.42225  2.77519  2.73123  3.46354  2.40513  3.72494  3.29354  2.67741  2.69355  4.24690  2.90347  2.73739  3.18146  2.89801  2.37887  2.77519  2.98518  4.58477  3.61503
          0.02100  4.26962  4.99197  0.61958  0.77255  0.48576  0.95510
    267   4.07974  5.29582  4.75023  4.56735  3.18974  4.22144  4.47962  4.14493  4.29593  3.46237  4.75594  4.64382  4.77487  4.66105  4.34732  4.27943  4.40440  4.04466  0.36162  3.17422    458 - -
          2.68618  4.42225  2.77519  2.73123  3.46354  2.40513  3.72494  3.29354  2.67741  2.69355  4.24690  2.90347  2.73739  3.18146  2.89801  2.37887  2.77519  2.98518  4.58477  3.61503
          0.02100  4.26962  4.99197  0.61958  0.77255  0.48576  0.95510
    268   1.29814  4.29492  3.71528  3.26424  4.08821  2.45851  4.23183  3.38144  3.23262  3.15369  4.01820  3.46435  3.87791  3.52423  3.55919  2.60690  2.17383  2.47367  5.48867  4.27418    459 - -
          2.68618  4.42225  2.77519  2.73123  3.46354  2.40513  3.72494  3.29354  2.67741  2.69355  4.24690  2.90347  2.73739  3.18146  2.89801  2.37887  2.77519  2.98518  4.58477  3.61503
          0.02100  4.26962  4.99197  0.61958  0.77255  0.48576  0.95510
    269   2.64832  4.14881  4.01689  3.43269  2.76295  3.73253  4.00924  1.78299  3.30021  2.29382  3.24051  3.67311  4.10071  3.55137  2.64348  3.01548  2.65602  2.38263  3.52782  3.49869    460 - -
          2.68618  4.42225  2.77519  2.73123  3.46354  2.40513  3.72494  3.29354  2.67741  2.69355  4.24690  2.90347  2.73739  3.18146  2.89801  2.37887  2.77519  2.98518  4.58477  3.61503
          0.02100  4.26962  4.99197  0.61958  0.77255  0.48576  0.95510
    270   2.66992  2.81193  4.24493  3.66296  3.25454  3.79568  4.15064  1.85720  3.53068  1.99152  3.24800  3.83237  4.17378  3.74269  3.68744  2.67460  2.57432  2.06561  4.79504  3.60539    461 - -
          2.68618  4.42225  2.77519  2.73123  3.46354  2.40513  3.72494  3.29354  2.67741  2.69355  4.24690  2.90347  2.73739  3.18146  2.89801  2.37887  2.77519  2.98518  4.58477  3.61503
          0.02100  4.26962  4.99197  0.61958  0.77255  0.48576  0.95510
    271   2.69261  4.59956  3.35007  2.81408  3.84974  3.54660  3.84500  3.13615  2.27935  2.84594  3.07353  3.25041  3.97844  3.07222  2.97048  2.82997  1.55489  2.88515  5.22047  3.96239    462 - -
          2.68618  4.42225  2.77519  2.73123  3.46354  2.40513  3.72494  3.29354  2.67741  2.69355  4.24690  2.90347  2.73739  3.18146  2.89801  2.37887  2.77519  2.98518  4.58477  3.61503
          0.02100  4.26962  4.99197  0.61958  0.77255  0.48576  0.95510
    272   1.62358  4.55511  3.36433  2.85319  3.90937  3.49013  3.90732  3.09633  2.15032  2.91032  3.81060  3.27279  3.96693  3.13639  3.08820  2.79512  2.93466  2.22420  5.28729  4.02687    463 - -
          2.68618  4.42225  2.77519  2.73123  3.46354  2.40513  3.72494  3.29354  2.67741  2.69355  4.24690  2.90347  2.73739  3.18146  2.89801  2.37887  2.77519  2.98518  4.58477  3.61503
          0.02100  4.26962  4.99197  0.61958  0.77255  0.48576  0.95510
    273   2.70562  4.24794  3.93023  3.35447  2.69336  3.76860  4.04415  2.60515  3.25692  1.74339  2.26401  3.65289  3.23393  3.02310  3.50593  3.04365  2.93640  2.46295  4.81990  3.61808    464 - -
          2.68618  4.42225  2.77519  2.73123  3.46354  2.40513  3.72494  3.29354  2.67741  2.69355  4.24690  2.90347  2.73739  3.18146  2.89801  2.37887  2.77519  2.98518  4.58477  3.61503
          0.02100  4.26962  4.99197  0.61958  0.77255  0.48576  0.95510
    274   2.35092  4.60743  3.21453  2.67343  3.77786  3.52789  3.75788  3.17836  2.26723  2.84827  3.71035  2.75476  3.92422  2.98066  3.01769  2.76672  2.88795  2.61370  5.14326  2.28672    465 - -
          2.68618  4.42225  2.77519  2.73123  3.46354  2.40513  3.72494  3.29354  2.67741  2.69355  4.24690  2.90347  2.73739  3.18146  2.89801  2.37887  2.77519  2.98518  4.58477  3.61503
          0.02100  4.26962  4.99197  0.61958  0.77255  0.48576  0.95510
    275   2.63607  4.48978  3.32899  2.44230  3.63447  3.56029  3.15655  2.73704  2.70635  2.70850  2.74330  3.21574  3.94268  3.04800  2.75647  2.79249  2.86656  2.77727  5.03772  2.56322    466 - -
          2.68618  4.42225  2.77519  2.73123  3.46354  2.40513  3.72494  3.29354  2.67741  2.69355  4.24690  2.90347  2.73739  3.18146  2.89801  2.37887  2.77519  2.98518  4.58477  3.61503
          0.09331  4.26962  2.58894  0.61958  0.77255  0.48576  0.95510
    276   2.68133  5.12953  2.29068  2.32824  4.44880  3.39837  2.93436  3.92034  2.37871  3.42367  4.18872  2.49937  3.82267  2.74068  2.24159  2.40317  2.91661  3.51090  5.57366  4.17596    467 - -
          2.68618  4.42225  2.77519  2.73123  3.46354  2.40513  3.72494  3.29354  2.67741  2.69355  4.24690  2.90347  2.73739  3.18146  2.89801  2.37887  2.77519  2.98518  4.58477  3.61503
          0.02256  4.19887  4.92121  0.61958  0.77255  0.57449  0.82780
    277   2.61049  4.87521  2.91867  2.43955  4.26678  2.68761  3.69034  3.70642  2.48046  3.27475  4.06717  2.61758  2.99141  2.55594  2.94916  2.30749  2.31878  3.32543  5.47969  4.12423    468 - -
          2.68618  4.42225  2.77519  2.73123  3.46354  2.40513  3.72494  3.29354  2.67741  2.69355  4.24690  2.90347  2.73739  3.18146  2.89801  2.37887  2.77519  2.98518  4.58477  3.61503
          0.21518  4.19887  1.72265  0.61958  0.77255  0.57449  0.82780
    278   2.26143  4.90789  2.72724  1.99877  4.25166  3.33395  3.65974  3.67605  2.26130  3.25437  4.06825  2.88603  3.80690  2.80870  2.89329  2.10831  2.90780  3.31625  5.46500  4.11201    469 - -
          2.68563  4.42242  2.77536  2.73115  3.46371  2.40511  3.72511  3.29371  2.67716  2.69372  4.24706  2.90333  2.73731  3.18163  2.89817  2.37876  2.77536  2.98535  4.58494  3.61520
          0.38530  1.16809  4.73331  1.17992  0.36716  0.61500  0.77792
    279   3.14875  4.49990  4.73914  4.18794  2.71981  4.38301  4.68390  2.10186  4.06648  1.21625  3.05103  4.40285  4.64136  4.21474  4.20777  3.72228  3.38347  1.53712  5.08507  3.88319    478 - -
          2.68618  4.42225  2.77519  2.73123  3.46354  2.40513  3.72494  3.29354  2.67741  2.69355  4.24690  2.90347  2.73739  3.18146  2.89801  2.37887  2.77519  2.98518  4.58477  3.61503
          0.02504  4.09574  4.81809  0.61958  0.77255  0.48795  0.95161
    280   2.73030  5.12685  2.32686  2.32758  4.49703  2.48077  3.71392  3.96717  2.53968  3.49326  4.28011  2.87608  3.85067  2.13101  3.04078  2.02421  2.99291  3.55733  5.66537  4.26055    479 - -
          2.68618  4.42225  2.77519  2.73123  3.46354  2.40513  3.72494  3.29354  2.67741  2.69355  4.24690  2.90347  2.73739  3.18146  2.89801  2.37887  2.77519  2.98518  4.58477  3.61503
          0.02242  4.20496  4.92730  0.61958  0.77255  0.56739  0.83702
    281   2.67406  5.15080  2.49179  1.98860  4.47806  3.39481  3.61896  3.95351  2.09643  3.44574  4.20215  2.50206  3.81554  2.72738  2.65110  2.63559  2.46315  3.53299  5.58884  4.18385    480 - -
          2.68618  4.42225  2.77519  2.73123  3.46354  2.40513  3.72494  3.29354  2.67741  2.69355  4.24690  2.90347  2.73739  3.18146  2.89801  2.37887  2.77519  2.98518  4.58477  3.61503
          0.02242  4.20496  4.92730  0.61958  0.77255  0.56739  0.83702
    282   2.71865  1.19460  3.82503  3.40368  3.50374  3.49622  2.64225  3.22584  3.16709  2.93003  3.89100  3.62877  4.07857  3.59200  3.40273  2.94135  3.07753  2.95835  4.99671  3.61052    481 - -
          2.68618  4.42225  2.77519  2.73123  3.46354  2.40513  3.72494  3.29354  2.67741  2.69355  4.24690  2.90347  2.73739  3.18146  2.89801  2.37887  2.77519  2.98518  4.58477  3.61503
          0.02242  4.20496  4.92730  0.61958  0.77255  0.43790  1.03673
    283   2.83798  3.00086  4.35504  3.79477  2.96045  3.90322  4.08944  2.59412  3.59777  1.80591  3.29805  3.92466  4.28329  3.82549  3.73966  3.22697  3.08475  2.46188  1.75347  3.18681    482 - -
          2.68618  4.42225  2.77519  2.73123  3.46354  2.40513  3.72494  3.29354  2.67741  2.69355  4.24690  2.90347  2.73739  3.18146  2.89801  2.37887  2.77519  2.98518  4.58477  3.61503
          0.02100  4.26962  4.99197  0.61958  0.77255  0.48576  0.95510
    284   2.66743  4.26573  3.75639  3.19194  2.73931  3.08113  3.89473  2.74666  3.11874  2.46380  3.38042  3.51482  3.11067  3.38795  3.40572  2.71033  2.90081  2.53867  2.48388  2.68049    483 - -
          2.68618  4.42225  2.77519  2.73123  3.46354  2.40513  3.72494  3.29354  2.67741  2.69355  4.24690  2.90347  2.73739  3.18146  2.89801  2.37887  2.77519  2.98518  4.58477  3.61503
          0.02100  4.26962  4.99197  0.61958  0.77255  0.48576  0.95510
    285   2.68905  4.50879  3.39510  2.86981  2.87018  1.99680  3.80106  3.07515  2.83743  2.74723  3.64506  2.51088  3.99826  3.15754  3.21427  2.85119  2.93514  2.83135  3.30676  3.43329    484 - -
          2.68618  4.42225  2.77519  2.73123  3.46354  2.40513  3.72494  3.29354  2.67741  2.69355  4.24690  2.90347  2.73739  3.18146  2.89801  2.37887  2.77519  2.98518  4.58477  3.61503
          0.02100  4.26962  4.99197  0.61958  0.77255  0.48576  0.95510
    286   3.25566  4.71876  4.30929  3.85452  2.53308  4.16418  3.87505  2.98098  3.64727  2.43176  2.61174  3.98193  4.52836  3.90226  3.82695  3.51143  3.49820  2.90043  4.20634  1.01429    485 - -
          2.68618  4.42225  2.77519  2.73123  3.46354  2.40513  3.72494  3.29354  2.67741  2.69355  4.24690  2.90347  2.73739  3.18146  2.89801  2.37887  2.77519  2.98518  4.58477  3.61503
          0.02100  4.26962  4.99197  0.61958  0.77255  0.48576  0.95510
    287   2.75727  4.64692  3.27796  2.80457  3.45760  3.60178  3.80637  2.60001  2.76572  2.83309  3.76218  1.59806  4.02120  3.12540  3.14583  2.88436  3.00285  2.90064  4.94107  2.92642    486 - -
          2.68618  4.42225  2.77519  2.73123  3.46354  2.40513  3.72494  3.29354  2.67741  2.69355  4.24690  2.90347  2.73739  3.18146  2.89801  2.37887  2.77519  2.98518  4.58477  3.61503
          0.02100  4.26962  4.99197  0.61958  0.77255  0.48576  0.95510
    288   2.96054  4.43083  4.30109  3.76247  1.87525  4.02759  4.21814  2.56372  3.64135  1.34974  3.19901  3.98140  3.00144  3.84808  3.82749  3.34261  3.20045  2.52453  4.73826  3.38372    487 - -
          2.68618  4.42225  2.77519  2.73123  3.46354  2.40513  3.72494  3.29354  2.67741  2.69355  4.24690  2.90347  2.73739  3.18146  2.89801  2.37887  2.77519  2.98518  4.58477  3.61503
          0.02100  4.26962  4.99197  0.61958  0.77255  0.48576  0.95510
    289   2.66316  4.76512  3.06012  2.31337  3.99233  3.48327  3.01206  3.39678  2.52556  2.69694  3.86341  3.05126  3.89082  2.89312  2.95663  2.54223  1.87754  3.09690  5.29258  3.97995    488 - -
          2.68618  4.42225  2.77519  2.73123  3.46354  2.40513  3.72494  3.29354  2.67741  2.69355  4.24690  2.90347  2.73739  3.18146  2.89801  2.37887  2.77519  2.98518  4.58477  3.61503
          0.02100  4.26962  4.99197  0.61958  0.77255  0.48576  0.95510
    290   2.51171  4.49404  3.29585  2.90973  4.19028  2.41648  4.04728  3.60231  2.93801  2.82611  4.10942  3.26781  1.51531  3.27345  3.31774  2.38078  2.89897  3.20006  5.52649  4.25522    489 - -
          2.68618  4.42225  2.77519  2.73123  3.46354  2.40513  3.72494  3.29354  2.67741  2.69355  4.24690  2.90347  2.73739  3.18146  2.89801  2.37887  2.77519  2.98518  4.58477  3.61503
          0.02100  4.26962  4.99197  0.61958  0.77255  0.48576  0.95510
    291   2.81522  4.35478  4.00365  3.47516  3.07467  3.83553  4.02667  2.15971  3.34007  2.38750  3.42637  3.73351  4.22739  3.62595  3.57668  3.14265  2.58739  2.44707  4.67125  1.56118    490 - -
          2.68618  4.42225  2.77519  2.73123  3.46354  2.40513  3.72494  3.29354  2.67741  2.69355  4.24690  2.90347  2.73739  3.18146  2.89801  2.37887  2.77519  2.98518  4.58477  3.61503
          0.02100  4.26962  4.99197  0.61958  0.77255  0.48576  0.95510
    292   3.21265  4.82047  2.70122  3.42209  2.01138  4.03020  3.68193  3.35437  3.43529  2.87693  3.94117  3.68467  4.40827  3.64183  3.73349  3.34139  3.44574  3.17187  4.08266  1.14307    491 - -
          2.68618  4.42225  2.77519  2.73123  3.46354  2.40513  3.72494  3.29354  2.67741  2.69355  4.24690  2.90347  2.73739  3.18146  2.89801  2.37887  2.77519  2.98518  4.58477  3.61503
          0.02100  4.26962  4.99197  0.61958  0.77255  0.48576  0.95510
    293   4.07974  5.29582  4.75023  4.56735  3.18974  4.22144  4.47962  4.14493  4.29593  3.46237  4.75594  4.64382  4.77487  4.66105  4.34732  4.27943  4.40440  4.04466  0.36162  3.17422    492 - -
          2.68618  4.42225  2.77519  2.73123  3.46354  2.40513  3.72494  3.29354  2.67741  2.69355  4.24690  2.90347  2.73739  3.18146  2.89801  2.37887  2.77519  2.98518  4.58477  3.61503
          0.02100  4.26962  4.99197  0.61958  0.77255  0.48576  0.95510
    294   3.38306  4.65873  5.11077  4.61549  3.48070  4.74893  5.21254  0.89658  4.44797  1.64482  3.29819  4.83006  4.98437  4.66474  4.58876  4.15528  3.63369  1.87728  5.54787  4.36806    493 - -
          2.68618  4.42225  2.77519  2.73123  3.46354  2.40513  3.72494  3.29354  2.67741  2.69355  4.24690  2.90347  2.73739  3.18146  2.89801  2.37887  2.77519  2.98518  4.58477  3.61503
          0.02100  4.26962  4.99197  0.61958  0.77255  0.48576  0.95510
    295   2.96030  4.36479  4.53352  3.95034  3.14106  4.11981  4.39667  2.38621  3.80738  1.20429  2.58809  4.13576  4.42589  3.97481  3.93963  3.42729  3.18758  1.98253  4.90126  2.82453    494 - -
          2.68618  4.42225  2.77519  2.73123  3.46354  2.40513  3.72494  3.29354  2.67741  2.69355  4.24690  2.90347  2.73739  3.18146  2.89801  2.37887  2.77519  2.98518  4.58477  3.61503
          0.02100  4.26962  4.99197  0.61958  0.77255  0.48576  0.95510
    296   2.97743  5.41301  2.56522  1.37926  4.72449  3.44332  3.80775  4.20919  2.57138  3.69877  4.53169  2.92454  3.97425  1.75373  3.00377  2.90901  3.23089  3.81522  5.83315  4.43191    495 - -
          2.68618  4.42225  2.77519  2.73123  3.46354  2.40513  3.72494  3.29354  2.67741  2.69355  4.24690  2.90347  2.73739  3.18146  2.89801  2.37887  2.77519  2.98518  4.58477  3.61503
          0.02100  4.26962  4.99197  0.61958  0.77255  0.48576  0.95510
    297   2.01562  4.29421  3.73855  3.40465  4.26291  1.16858  4.39364  3.46430  3.41220  3.31245  4.20072  3.53167  3.88921  3.69796  3.70511  2.60417  2.87397  2.31510  5.67377  4.46796    496 - -
          2.68618  4.42225  2.77519  2.73123  3.46354  2.40513  3.72494  3.29354  2.67741  2.69355  4.24690  2.90347  2.73739  3.18146  2.89801  2.37887  2.77519  2.98518  4.58477  3.61503
          0.02100  4.26962  4.99197  0.61958  0.77255  0.48576  0.95510
    298   3.36886  5.03909  4.02105  3.92986  4.86138  3.70517  4.95722  4.53200  4.02582  4.10502  5.18355  4.18844  0.33759  4.40095  4.20934  3.55265  3.84414  4.12738  5.91739  4.99298    497 - -
          2.68618  4.42225  2.77519  2.73123  3.46354  2.40513  3.72494  3.29354  2.67741  2.69355  4.24690  2.90347  2.73739  3.18146  2.89801  2.37887  2.77519  2.98518  4.58477  3.61503
          0.02100  4.26962  4.99197  0.61958  0.77255  0.48576  0.95510
    299   2.29247  4.89570  3.55191  3.01446  4.48242  3.56808  3.91322  3.83089  2.33600  3.41405  4.31501  3.37590  4.08043  3.08629  1.03769  2.98289  3.19487  3.48864  5.57721  4.37244    498 - -
          2.68618  4.42225  2.77519  2.73123  3.46354  2.40513  3.72494  3.29354  2.67741  2.69355  4.24690  2.90347  2.73739  3.18146  2.89801  2.37887  2.77519  2.98518  4.58477  3.61503
          0.02100  4.26962  4.99197  0.61958  0.77255  0.48576  0.95510
    300   2.81946  4.23405  4.43450  3.84607  2.45381  3.96941  4.27133  2.10306  3.70411  1.38811  2.79961  4.00585  4.30299  3.87664  3.82905  2.77796  3.04946  2.31590  4.81767  3.64025    499 - -
          2.68618  4.42225  2.77519  2.73123  3.46354  2.40513  3.72494  3.29354  2.67741  2.69355  4.24690  2.90347  2.73739  3.18146  2.89801  2.37887  2.77519  2.98518  4.58477  3.61503
          0.02100  4.26962  4.99197  0.61958  0.77255  0.48576  0.95510
    301   1.80317  4.28279  4.11981  3.55829  3.46017  3.88960  4.27105  1.94113  3.46915  2.06713  3.39400  3.83546  4.27165  3.73116  3.71929  3.18980  2.62461  1.89089  5.05231  3.84977    500 - -
          2.68618  4.42225  2.77519  2.73123  3.46354  2.40513  3.72494  3.29354  2.67741  2.69355  4.24690  2.90347  2.73739  3.18146  2.89801  2.37887  2.77519  2.98518  4.58477  3.61503
          0.02100  4.26962  4.99197  0.61958  0.77255  0.48576  0.95510
    302   2.61545  4.44535  4.78640  4.29282  3.77284  4.35198  5.00966  1.67817  4.19166  2.37896  3.59315  4.48075  4.73787  4.46592  4.39891  3.73610  3.36425  0.89020  5.62666  4.41376    501 - -
          2.68618  4.42225  2.77519  2.73123  3.46354  2.40513  3.72494  3.29354  2.67741  2.69355  4.24690  2.90347  2.73739  3.18146  2.89801  2.37887  2.77519  2.98518  4.58477  3.61503
          0.02100  4.26962  4.99197  0.61958  0.77255  0.48576  0.95510
    303   3.33696  4.59491  5.17486  4.65805  3.57083  4.77453  5.28262  0.96182  4.54348  1.71721  3.34997  4.86197  4.99768  4.73153  4.68754  4.16279  3.58466  1.61267  5.63060  4.48214    502 - -
          2.68618  4.42225  2.77519  2.73123  3.46354  2.40513  3.72494  3.29354  2.67741  2.69355  4.24690  2.90347  2.73739  3.18146  2.89801  2.37887  2.77519  2.98518  4.58477  3.61503
          0.02100  4.26962  4.99197  0.61958  0.77255  0.48576  0.95510
    304   2.94601  3.02663  4.67208  4.09169  3.26051  4.15171  4.51303  2.21010  3.94337  1.28525  2.63267  4.23149  4.47026  4.10430  4.04919  3.47367  3.18228  1.77085  5.01021  3.86179    503 - -
          2.68618  4.42225  2.77519  2.73123  3.46354  2.40513  3.72494  3.29354  2.67741  2.69355  4.24690  2.90347  2.73739  3.18146  2.89801  2.37887  2.77519  2.98518  4.58477  3.61503
          0.02100  4.26962  4.99197  0.61958  0.77255  0.48576  0.95510
    305   3.30870  4.57226  5.16259  4.62860  3.50129  4.72315  5.18991  1.45363  4.51727  1.35086  3.28473  4.81530  4.94270  4.66828  4.63649  4.09725  3.54992  1.36242  5.52997  4.40547    504 - -
          2.68618  4.42225  2.77519  2.73123  3.46354  2.40513  3.72494  3.29354  2.67741  2.69355  4.24690  2.90347  2.73739  3.18146  2.89801  2.37887  2.77519  2.98518  4.58477  3.61503
          0.02100  4.26962  4.99197  0.61958  0.77255  0.48576  0.95510
    306   3.11655  5.09278  3.01888  2.95417  4.52653  3.50355  4.32841  4.34563  3.27900  3.94980  4.91719  0.61041  4.18248  3.61785  3.63387  3.17821  3.52097  3.92504  5.78490  4.45870    505 - -
          2.68618  4.42225  2.77519  2.73123  3.46354  2.40513  3.72494  3.29354  2.67741  2.69355  4.24690  2.90347  2.73739  3.18146  2.89801  2.37887  2.77519  2.98518  4.58477  3.61503
          0.02100  4.26962  4.99197  0.61958  0.77255  0.48576  0.95510
    307   3.19028  4.53843  4.85295  4.27925  1.50078  4.39614  4.62393  2.33362  4.13933  1.52751  2.50843  4.43979  4.64622  4.23511  4.22683  3.72326  3.41400  2.02146  4.97814  3.76529    506 - -
          2.68618  4.42225  2.77519  2.73123  3.46354  2.40513  3.72494  3.29354  2.67741  2.69355  4.24690  2.90347  2.73739  3.18146  2.89801  2.37887  2.77519  2.98518  4.58477  3.61503
          0.02100  4.26962  4.99197  0.61958  0.77255  0.48576  0.95510
    308   3.00577  2.67365  4.85280  4.29243  3.46718  4.30486  4.73213  1.59976  4.15535  1.72084  3.34920  4.41109  4.61897  4.33823  4.26276  3.64488  3.24927  1.43601  5.22214  4.04512    507 - -
          2.68618  4.42225  2.77519  2.73123  3.46354  2.40513  3.72494  3.29354  2.67741  2.69355  4.24690  2.90347  2.73739  3.18146  2.89801  2.37887  2.77519  2.98518  4.58477  3.61503
          0.02100  4.26962  4.99197  0.61958  0.77255  0.48576  0.95510
    309   3.00161  4.55920  4.25852  3.87508  1.03071  3.88907  4.15629  2.80603  3.77057  2.36813  3.59094  3.98784  4.39338  3.99459  3.94782  3.30175  2.57533  2.70205  4.58142  3.02695    508 - -
          2.68618  4.42225  2.77519  2.73123  3.46354  2.40513  3.72494  3.29354  2.67741  2.69355  4.24690  2.90347  2.73739  3.18146  2.89801  2.37887  2.77519  2.98518  4.58477  3.61503
          0.02100  4.26962  4.99197  0.61958  0.77255  0.48576  0.95510
    310   3.63514  4.98993  4.82769  4.48729  3.33978  4.48306  5.02173  2.58132  4.25306  0.50492  3.26973  4.72591  4.86134  4.52262  4.35658  4.12982  3.91720  2.71838  5.34324  4.15244    509 - -
          2.68618  4.42225  2.77519  2.73123  3.46354  2.40513  3.72494  3.29354  2.67741  2.69355  4.24690  2.90347  2.73739  3.18146  2.89801  2.37887  2.77519  2.98518  4.58477  3.61503
          0.02100  4.26962  4.99197  0.61958  0.77255  0.48576  0.95510
    311   3.22324  4.52988  5.02183  4.45209  2.54274  4.51678  4.85524  1.90377  4.31887  1.23023  3.09513  4.60467  4.75094  4.41155  4.39293  3.85912  3.45154  1.53513  5.19690  4.07033    510 - -
          2.68618  4.42225  2.77519  2.73123  3.46354  2.40513  3.72494  3.29354  2.67741  2.69355  4.24690  2.90347  2.73739  3.18146  2.89801  2.37887  2.77519  2.98518  4.58477  3.61503
          0.02100  4.26962  4.99197  0.61958  0.77255  0.48576  0.95510
    312   2.74396  4.63464  3.33022  2.83094  3.68738  3.60298  3.87887  3.03005  2.74182  2.36949  2.88825  1.62006  4.02474  3.13057  3.11118  2.88555  2.99534  2.82643  5.15655  3.84042    511 - -
          2.68618  4.42225  2.77519  2.73123  3.46354  2.40513  3.72494  3.29354  2.67741  2.69355  4.24690  2.90347  2.73739  3.18146  2.89801  2.37887  2.77519  2.98518  4.58477  3.61503
          0.02100  4.26962  4.99197  0.61958  0.77255  0.48576  0.95510
    313   3.35689  4.68944  4.86740  4.51312  3.67660  4.47285  5.18606  0.68760  4.35059  2.19946  3.56891  4.70675  4.88258  4.66909  4.50490  4.02352  3.65548  1.94060  5.63688  4.39874    512 - -
          2.68618  4.42225  2.77519  2.73123  3.46354  2.40513  3.72494  3.29354  2.67741  2.69355  4.24690  2.90347  2.73739  3.18146  2.89801  2.37887  2.77519  2.98518  4.58477  3.61503
          0.02100  4.26962  4.99197  0.61958  0.77255  0.48576  0.95510
    314   3.33143  4.61239  5.14308  4.58068  3.31483  4.67860  5.05714  1.30911  4.45602  1.32184  2.44566  4.76574  4.87426  4.54079  4.53599  4.03472  3.55946  1.90377  5.35232  4.28034    513 - -
          2.68618  4.42225  2.77519  2.73123  3.46354  2.40513  3.72494  3.29354  2.67741  2.69355  4.24690  2.90347  2.73739  3.18146  2.89801  2.37887  2.77519  2.98518  4.58477  3.61503
          0.02100  4.26962  4.99197  0.61958  0.77255  0.48576  0.95510
    315   3.06113  5.07951  3.64001  2.92591  4.29892  3.77730  3.72877  3.76826  1.86275  3.29104  4.16816  3.32637  4.12782  2.89414  1.21991  3.10198  3.23594  3.48555  3.16809  4.14123    514 - -
          2.68618  4.42225  2.77519  2.73123  3.46354  2.40513  3.72494  3.29354  2.67741  2.69355  4.24690  2.90347  2.73739  3.18146  2.89801  2.37887  2.77519  2.98518  4.58477  3.61503
          0.02100  4.26962  4.99197  0.61958  0.77255  0.48576  0.95510
    316   2.85577  4.47780  3.99515  3.49932  3.70553  3.78363  4.28127  2.51872  3.12778  2.58215  3.66928  3.77670  4.26618  3.63779  2.66596  3.17288  3.15432  1.03366  5.27129  4.03389    515 - -
          2.68618  4.42225  2.77519  2.73123  3.46354  2.40513  3.72494  3.29354  2.67741  2.69355  4.24690  2.90347  2.73739  3.18146  2.89801  2.37887  2.77519  2.98518  4.58477  3.61503
          0.02100  4.26962  4.99197  0.61958  0.77255  0.48576  0.95510
    317   3.63514  4.98993  4.82769  4.48729  3.33978  4.48306  5.02173  2.58132  4.25306  0.50492  3.26973  4.72591  4.86134  4.52262  4.35658  4.12982  3.91720  2.71838  5.34324  4.15244    516 - -
          2.68618  4.42225  2.77519  2.73123  3.46354  2.40513  3.72494  3.29354  2.67741  2.69355  4.24690  2.90347  2.73739  3.18146  2.89801  2.37887  2.77519  2.98518  4.58477  3.61503
          0.02100  4.26962  4.99197  0.61958  0.77255  0.48576  0.95510
    318   2.97964  4.34145  4.64975  4.09482  3.37515  4.21963  4.56859  1.34519  3.95717  2.18273  3.34544  4.26100  4.54484  4.16980  4.10445  3.54834  3.22130  1.42529  5.09785  2.97271    517 - -
          2.68618  4.42225  2.77519  2.73123  3.46354  2.40513  3.72494  3.29354  2.67741  2.69355  4.24690  2.90347  2.73739  3.18146  2.89801  2.37887  2.77519  2.98518  4.58477  3.61503
          0.02100  4.26962  4.99197  0.61958  0.77255  0.48576  0.95510
    319   2.64817  4.22204  3.94267  3.38854  3.40592  3.67642  4.10288  2.54041  3.28874  2.41258  2.13693  3.65500  4.10562  3.55976  3.54009  2.57850  2.46921  1.76597  4.92991  3.72711    518 - -
          2.68618  4.42225  2.77519  2.73123  3.46354  2.40513  3.72494  3.29354  2.67741  2.69355  4.24690  2.90347  2.73739  3.18146  2.89801  2.37887  2.77519  2.98518  4.58477  3.61503
          0.02100  4.26962  4.99197  0.61958  0.77255  0.48576  0.95510
    320   3.39152  5.32719  3.59132  3.16088  4.80764  3.81450  4.05257  4.26831  0.59826  3.75442  4.71191  3.56043  4.30100  3.23391  2.59848  3.41791  3.62324  3.96019  5.70976  4.59070    519 - -
          2.68618  4.42225  2.77519  2.73123  3.46354  2.40513  3.72494  3.29354  2.67741  2.69355  4.24690  2.90347  2.73739  3.18146  2.89801  2.37887  2.77519  2.98518  4.58477  3.61503
          0.02100  4.26962  4.99197  0.61958  0.77255  0.48576  0.95510
    321   3.63514  4.98993  4.82769  4.48729  3.33978  4.48306  5.02173  2.58132  4.25306  0.50492  3.26973  4.72591  4.86134  4.52262  4.35658  4.12982  3.91720  2.71838  5.34324  4.15244    520 - -
          2.68618  4.42225  2.77519  2.73123  3.46354  2.40513  3.72494  3.29354  2.67741  2.69355  4.24690  2.90347  2.73739  3.18146  2.89801  2.37887  2.77519  2.98518  4.58477  3.61503
          0.02100  4.26962  4.99197  0.61958  0.77255  0.48576  0.95510
    322   2.80622  4.86813  3.28772  2.72646  4.00167  3.58058  3.74081  3.56745  2.35948  3.15548  4.01429  3.18179  3.99123  2.93215  1.47366  2.34159  3.03913  3.26554  5.27255  3.07638    521 - -
          2.68618  4.42225  2.77519  2.73123  3.46354  2.40513  3.72494  3.29354  2.67741  2.69355  4.24690  2.90347  2.73739  3.18146  2.89801  2.37887  2.77519  2.98518  4.58477  3.61503
          0.02100  4.26962  4.99197  0.61958  0.77255  0.48576  0.95510
    323   2.70070  5.05268  2.93704  2.22889  4.35794  3.45820  3.65056  3.79780  2.08095  3.33248  4.11756  2.95279  3.86255  1.94613  2.79716  2.37768  2.92997  2.93313  5.50608  4.14669    522 - -
          2.68618  4.42225  2.77519  2.73123  3.46354  2.40513  3.72494  3.29354  2.67741  2.69355  4.24690  2.90347  2.73739  3.18146  2.89801  2.37887  2.77519  2.98518  4.58477  3.61503
          0.02100  4.26962  4.99197  0.61958  0.77255  0.48576  0.95510
    324   1.89320  4.30913  3.60790  3.33210  4.58583  2.38126  4.42413  4.02517  3.42178  3.69449  4.49499  3.46161  3.83021  3.68640  3.74078  1.00149  2.85169  3.40424  5.90656  4.70252    523 - -
          2.68618  4.42225  2.77519  2.73123  3.46354  2.40513  3.72494  3.29354  2.67741  2.69355  4.24690  2.90347  2.73739  3.18146  2.89801  2.37887  2.77519  2.98518  4.58477  3.61503
          0.02100  4.26962  4.99197  0.61958  0.77255  0.48576  0.95510
    325   2.31975  5.16183  2.45408  2.33776  4.47066  3.41134  2.40041  3.94207  2.44675  3.45404  4.22553  2.50040  3.85070  2.28182  2.93820  2.68397  2.95810  3.53768  5.61365  4.21070    524 - -
          2.68618  4.42225  2.77519  2.73123  3.46354  2.40513  3.72494  3.29354  2.67741  2.69355  4.24690  2.90347  2.73739  3.18146  2.89801  2.37887  2.77519  2.98518  4.58477  3.61503
          0.02100  4.26962  4.99197  0.61958  0.77255  0.48576  0.95510
    326   2.02593  4.55911  3.36707  2.86713  4.11419  3.36602  3.93387  3.46100  2.70718  3.14061  3.99658  3.25473  3.91130  3.14098  2.38777  2.70512  1.55466  3.11497  5.42459  4.16540    525 - -
          2.68618  4.42225  2.77519  2.73123  3.46354  2.40513  3.72494  3.29354  2.67741  2.69355  4.24690  2.90347  2.73739  3.18146  2.89801  2.37887  2.77519  2.98518  4.58477  3.61503
          0.09331  4.26962  2.58894  0.61958  0.77255  0.48576  0.95510
    327   2.59648  4.70789  3.13065  2.66326  4.27610  3.33934  3.81948  3.70555  2.54477  3.29852  4.11791  3.10775  2.85858  2.98521  2.31839  1.53876  2.91401  3.31141  5.50102  4.20126    526 - -
          2.68618  4.42225  2.77519  2.73123  3.46354  2.40513  3.72494  3.29354  2.67741  2.69355  4.24690  2.90347  2.73739  3.18146  2.89801  2.37887  2.77519  2.98518  4.58477  3.61503
          0.02256  4.19887  4.92121  0.61958  0.77255  0.43402  1.04383
    328   3.13730  5.76616  1.56142  1.08500  5.05175  3.36044  3.92975  4.59490  2.97873  4.07144  4.93098  2.81663  3.99833  3.09801  3.59985  3.00203  3.43122  4.14841  6.21047  4.68022    527 - -
          2.68618  4.42225  2.77519  2.73123  3.46354  2.40513  3.72494  3.29354  2.67741  2.69355  4.24690  2.90347  2.73739  3.18146  2.89801  2.37887  2.77519  2.98518  4.58477  3.61503
          0.02100  4.26962  4.99197  0.61958  0.77255  0.48576  0.95510
    329   3.06547  4.43873  4.72960  4.22155  3.69186  4.31986  4.91072  1.01484  4.10445  2.30644  3.52442  4.41980  4.69326  4.37478  4.30535  3.69152  2.58820  1.61029  5.52545  4.32537    528 - -
          2.68618  4.42225  2.77519  2.73123  3.46354  2.40513  3.72494  3.29354  2.67741  2.69355  4.24690  2.90347  2.73739  3.18146  2.89801  2.37887  2.77519  2.98518  4.58477  3.61503
          0.02100  4.26962  4.99197  0.61958  0.77255  0.48576  0.95510
    330   2.74051  5.08665  2.87984  1.62699  4.38609  3.46175  3.67432  3.81785  2.17006  3.35868  4.15413  2.95452  3.88263  2.43419  2.81975  2.72544  2.97132  2.73658  5.53723  4.17790    529 - -
          2.68618  4.42225  2.77519  2.73123  3.46354  2.40513  3.72494  3.29354  2.67741  2.69355  4.24690  2.90347  2.73739  3.18146  2.89801  2.37887  2.77519  2.98518  4.58477  3.61503
          0.02100  4.26962  4.99197  0.61958  0.77255  0.48576  0.95510
    331   3.07289  5.30725  3.16094  2.70239  4.70398  3.65823  3.74783  4.11593  1.62303  3.56672  4.42093  3.17142  4.08127  1.36916  2.41506  3.04668  3.27290  3.76878  5.63338  4.38554    530 - -
          2.68618  4.42225  2.77519  2.73123  3.46354  2.40513  3.72494  3.29354  2.67741  2.69355  4.24690  2.90347  2.73739  3.18146  2.89801  2.37887  2.77519  2.98518  4.58477  3.61503
          0.02100  4.26962  4.99197  0.61958  0.77255  0.48576  0.95510
    332   2.48646  4.19879  3.97792  3.40738  3.31918  3.75233  4.07385  2.47613  3.30606  2.12891  3.30995  3.67930  4.13206  3.56416  3.54401  3.03885  2.33022  1.65495  4.84748  2.91071    531 - -
          2.68618  4.42225  2.77519  2.73123  3.46354  2.40513  3.72494  3.29354  2.67741  2.69355  4.24690  2.90347  2.73739  3.18146  2.89801  2.37887  2.77519  2.98518  4.58477  3.61503
          0.02100  4.26962  4.99197  0.61958  0.77255  0.48576  0.95510
    333   3.17353  5.23255  3.71261  2.97370  4.62561  3.82419  3.73253  3.96475  1.77631  2.93053  4.32260  3.35790  4.17297  2.87359  1.07643  3.18684  3.33245  3.67296  5.51710  4.35071    532 - -
          2.68618  4.42225  2.77519  2.73123  3.46354  2.40513  3.72494  3.29354  2.67741  2.69355  4.24690  2.90347  2.73739  3.18146  2.89801  2.37887  2.77519  2.98518  4.58477  3.61503
          0.02100  4.26962  4.99197  0.61958  0.77255  0.48576  0.95510
    334   2.96199  5.06945  3.30095  2.81962  4.58050  3.60110  3.82372  3.90008  1.01043  3.46933  4.34738  3.24952  4.06983  2.97454  2.50764  2.99586  2.59319  3.56222  5.61019  4.37933    533 - -
          2.68618  4.42225  2.77519  2.73123  3.46354  2.40513  3.72494  3.29354  2.67741  2.69355  4.24690  2.90347  2.73739  3.18146  2.89801  2.37887  2.77519  2.98518  4.58477  3.61503
          0.02100  4.26962  4.99197  0.61958  0.77255  0.48576  0.95510
    335   0.79050  4.27276  3.76482  3.53246  4.50216  3.07239  4.53607  3.84664  3.57575  3.61553  4.46527  3.56477  3.85827  3.84930  3.83210  2.07181  2.87058  3.29275  5.87719  4.68516    534 - -
          2.68618  4.42225  2.77519  2.73123  3.46354  2.40513  3.72494  3.29354  2.67741  2.69355  4.24690  2.90347  2.73739  3.18146  2.89801  2.37887  2.77519  2.98518  4.58477  3.61503
          0.02100  4.26962  4.99197  0.61958  0.77255  0.48576  0.95510
    336   2.25208  4.39448  4.42474  4.04696  3.89515  3.80843  4.83488  2.15489  3.95384  2.59241  3.76267  4.14352  4.40559  4.25212  4.16422  3.24899  3.20420  0.87551  5.64468  4.42684    535 - -
          2.68618  4.42225  2.77519  2.73123  3.46354  2.40513  3.72494  3.29354  2.67741  2.69355  4.24690  2.90347  2.73739  3.18146  2.89801  2.37887  2.77519  2.98518  4.58477  3.61503
          0.02100  4.26962  4.99197  0.61958  0.77255  0.48576  0.95510
    337   3.32225  5.39174  3.82582  3.05698  4.92288  3.88869  3.74406  4.23314  1.48477  3.62003  4.50503  3.41550  4.23469  2.87514  1.03915  3.30777  3.45772  3.92151  5.60869  4.49587    536 - -
          2.68618  4.42225  2.77519  2.73123  3.46354  2.40513  3.72494  3.29354  2.67741  2.69355  4.24690  2.90347  2.73739  3.18146  2.89801  2.37887  2.77519  2.98518  4.58477  3.61503
          0.02100  4.26962  4.99197  0.61958  0.77255  0.48576  0.95510
    338   0.90928  4.31165  4.00231  3.65439  4.10360  3.29480  4.54080  2.94966  3.58835  2.99852  4.03915  3.71921  4.01250  3.88769  3.83664  2.74561  2.96149  2.18737  5.64771  4.43912    537 - -
          2.68618  4.42225  2.77519  2.73123  3.46354  2.40513  3.72494  3.29354  2.67741  2.69355  4.24690  2.90347  2.73739  3.18146  2.89801  2.37887  2.77519  2.98518  4.58477  3.61503
          0.02100  4.26962  4.99197  0.61958  0.77255  0.48576  0.95510
    339   1.31322  4.37824  4.00861  3.51106  3.66228  3.67742  4.35257  2.47038  3.41536  2.08928  3.57641  3.76687  4.19897  3.72153  3.69644  3.04013  3.05386  2.01584  5.28753  4.07115    538 - -
          2.68618  4.42225  2.77519  2.73123  3.46354  2.40513  3.72494  3.29354  2.67741  2.69355  4.24690  2.90347  2.73739  3.18146  2.89801  2.37887  2.77519  2.98518  4.58477  3.61503
          0.02100  4.26962  4.99197  0.61958  0.77255  0.48576  0.95510
    340   3.06745  4.40918  4.77120  4.21518  3.46669  4.35185  4.76585  1.50348  4.09439  1.48032  3.31680  4.40325  4.65281  4.29490  4.24660  3.68801  2.69221  1.61529  5.28456  4.12243    539 - -
          2.68618  4.42225  2.77519  2.73123  3.46354  2.40513  3.72494  3.29354  2.67741  2.69355  4.24690  2.90347  2.73739  3.18146  2.89801  2.37887  2.77519  2.98518  4.58477  3.61503
          0.02100  4.26962  4.99197  0.61958  0.77255  0.48576  0.95510
    341   3.17762  4.48120  4.95798  4.42629  2.79475  4.51842  4.94123  1.71843  4.31591  2.08805  3.37099  4.59495  4.80092  4.50246  4.45765  3.87786  3.42542  0.95944  5.37201  4.14369    540 - -
          2.68618  4.42225  2.77519  2.73123  3.46354  2.40513  3.72494  3.29354  2.67741  2.69355  4.24690  2.90347  2.73739  3.18146  2.89801  2.37887  2.77519  2.98518  4.58477  3.61503
          0.02100  4.26962  4.99197  0.61958  0.77255  0.48576  0.95510
    342   3.63514  4.98993  4.82769  4.48729  3.33978  4.48306  5.02173  2.58132  4.25306  0.50492  3.26973  4.72591  4.86134  4.52262  4.35658  4.12982  3.91720  2.71838  5.34324  4.15244    541 - -
          2.68618  4.42225  2.77519  2.73123  3.46354  2.40513  3.72494  3.29354  2.67741  2.69355  4.24690  2.90347  2.73739  3.18146  2.89801  2.37887  2.77519  2.98518  4.58477  3.61503
          0.02100  4.26962  4.99197  0.61958  0.77255  0.48576  0.95510
    343   3.07976  4.45457  4.67799  4.11755  3.37556  4.30941  4.69632  1.84121  3.99164  1.15018  3.21867  4.33558  4.61023  4.19002  4.15595  3.63922  2.69365  1.85569  5.22359  4.08225    542 - -
          2.68618  4.42225  2.77519  2.73123  3.46354  2.40513  3.72494  3.29354  2.67741  2.69355  4.24690  2.90347  2.73739  3.18146  2.89801  2.37887  2.77519  2.98518  4.58477  3.61503
          0.02100  4.26962  4.99197  0.61958  0.77255  0.48576  0.95510
    344   3.36886  5.03909  4.02105  3.92986  4.86138  3.70517  4.95722  4.53200  4.02582  4.10502  5.18355  4.18844  0.33759  4.40095  4.20934  3.55265  3.84414  4.12738  5.91739  4.99298    543 - -
          2.68618  4.42225  2.77519  2.73123  3.46354  2.40513  3.72494  3.29354  2.67741  2.69355  4.24690  2.90347  2.73739  3.18146  2.89801  2.37887  2.77519  2.98518  4.58477  3.61503
          0.02100  4.26962  4.99197  0.61958  0.77255  0.48576  0.95510
    345   3.63514  4.98993  4.82769  4.48729  3.33978  4.48306  5.02173  2.58132  4.25306  0.50492  3.26973  4.72591  4.86134  4.52262  4.35658  4.12982  3.91720  2.71838  5.34324  4.15244    544 - -
          2.68618  4.42225  2.77519  2.73123  3.46354  2.40513  3.72494  3.29354  2.67741  2.69355  4.24690  2.90347  2.73739  3.18146  2.89801  2.37887  2.77519  2.98518  4.58477  3.61503
          0.02100  4.26962  4.99197  0.61958  0.77255  0.48576  0.95510
    346   3.58831  4.89769  5.13142  4.58871  3.14804  4.81714  5.10010  2.33609  4.37546  0.65171  2.43124  4.85601  4.96126  4.48637  4.46641  4.20332  3.80930  2.53235  5.30912  4.25010    545 - -
          2.68618  4.42225  2.77519  2.73123  3.46354  2.40513  3.72494  3.29354  2.67741  2.69355  4.24690  2.90347  2.73739  3.18146  2.89801  2.37887  2.77519  2.98518  4.58477  3.61503
          0.02100  4.26962  4.99197  0.61958  0.77255  0.48576  0.95510
    347   3.23595  4.95276  3.98914  3.94723  5.04592  0.31547  5.02385  4.76130  4.18129  4.35730  5.34940  4.15552  4.35435  4.47473  4.35570  3.42202  3.74732  4.21238  6.01702  5.16761    546 - -
          2.68618  4.42225  2.77519  2.73123  3.46354  2.40513  3.72494  3.29354  2.67741  2.69355  4.24690  2.90347  2.73739  3.18146  2.89801  2.37887  2.77519  2.98518  4.58477  3.61503
          0.02100  4.26962  4.99197  0.61958  0.77255  0.48576  0.95510
    348   3.29160  4.56909  5.11903  4.64740  3.71872  4.69733  5.34663  0.85848  4.53186  2.16900  3.50472  4.83497  4.99251  4.78565  4.70478  4.11422  3.56206  1.47241  5.76340  4.56196    547 - -
          2.68618  4.42225  2.77519  2.73123  3.46354  2.40513  3.72494  3.29354  2.67741  2.69355  4.24690  2.90347  2.73739  3.18146  2.89801  2.37887  2.77519  2.98518  4.58477  3.61503
          0.02100  4.26962  4.99197  0.61958  0.77255  0.48576  0.95510
    349   2.14159  4.30587  3.87511  3.44724  4.01338  3.31837  4.35989  2.94414  3.37782  2.96284  3.93312  3.61043  3.98398  3.68507  3.66567  2.73174  1.19016  2.22500  5.50382  4.29636    548 - -
          2.68618  4.42225  2.77519  2.73123  3.46354  2.40513  3.72494  3.29354  2.67741  2.69355  4.24690  2.90347  2.73739  3.18146  2.89801  2.37887  2.77519  2.98518  4.58477  3.61503
          0.02100  4.26962  4.99197  0.61958  0.77255  0.48576  0.95510
    350   2.95817  4.97854  3.01962  2.75251  3.37270  3.57994  3.82710  3.71438  2.84833  3.27880  4.22696  1.18965  4.09483  3.21319  3.22971  2.99874  3.24060  3.42298  4.89574  2.52302    549 - -
          2.68618  4.42225  2.77519  2.73123  3.46354  2.40513  3.72494  3.29354  2.67741  2.69355  4.24690  2.90347  2.73739  3.18146  2.89801  2.37887  2.77519  2.98518  4.58477  3.61503
          0.02100  4.26962  4.99197  0.61958  0.77255  0.48576  0.95510
    351   3.36164  4.62282  5.18763  4.65834  3.47435  4.77529  5.23719  1.09209  4.53832  1.42190  3.25244  4.86190  4.98002  4.68722  4.65977  4.15669  3.60287  1.72848  5.54732  4.43042    550 - -
          2.68618  4.42225  2.77519  2.73123  3.46354  2.40513  3.72494  3.29354  2.67741  2.69355  4.24690  2.90347  2.73739  3.18146  2.89801  2.37887  2.77519  2.98518  4.58477  3.61503
          0.02100  4.26962  4.99197  0.61958  0.77255  0.48576  0.95510
    352   3.56124  4.84135  5.23433  4.66060  3.15393  4.86220  5.14518  2.08296  4.51078  0.75193  2.21966  4.91344  4.96990  4.53651  4.57359  4.22434  3.77208  2.45627  5.31924  4.31253    551 - -
          2.68618  4.42225  2.77519  2.73123  3.46354  2.40513  3.72494  3.29354  2.67741  2.69355  4.24690  2.90347  2.73739  3.18146  2.89801  2.37887  2.77519  2.98518  4.58477  3.61503
          0.02100  4.26962  4.99197  0.61958  0.77255  0.48576  0.95510
    353   2.65007  4.56979  3.25225  2.70380  2.84876  3.54391  2.79836  3.12791  2.67426  2.79624  2.99331  2.21668  3.93367  3.01068  3.08373  2.59325  2.88333  2.87054  5.04438  3.71828    552 - -
          2.68618  4.42225  2.77519  2.73123  3.46354  2.40513  3.72494  3.29354  2.67741  2.69355  4.24690  2.90347  2.73739  3.18146  2.89801  2.37887  2.77519  2.98518  4.58477  3.61503
          0.02100  4.26962  4.99197  0.61958  0.77255  0.48576  0.95510
    354   2.71198  4.26391  3.91117  3.33162  3.25390  3.76491  4.02081  2.29839  3.19631  2.22787  1.93174  3.63443  4.12642  2.60433  3.44581  3.04037  2.94189  2.47972  3.51687  3.58836    553 - -
          2.68618  4.42225  2.77519  2.73123  3.46354  2.40513  3.72494  3.29354  2.67741  2.69355  4.24690  2.90347  2.73739  3.18146  2.89801  2.37887  2.77519  2.98518  4.58477  3.61503
          0.02100  4.26962  4.99197  0.61958  0.77255  0.48576  0.95510
    355   2.21055  4.15836  4.32221  3.73392  2.56560  3.87276  4.19187  2.02626  3.59828  1.80151  2.74105  3.90105  4.22433  3.79116  3.73912  3.17125  2.63805  2.24237  4.79297  3.61679    554 - -
          2.68618  4.42225  2.77519  2.73123  3.46354  2.40513  3.72494  3.29354  2.67741  2.69355  4.24690  2.90347  2.73739  3.18146  2.89801  2.37887  2.77519  2.98518  4.58477  3.61503
          0.02100  4.26962  4.99197  0.61958  0.77255  0.48576  0.95510
    356   2.23876  5.21529  2.40507  1.92010  4.53210  2.50843  3.67394  4.01049  2.31581  3.50962  4.27609  2.87106  3.85163  2.52922  2.97145  2.69030  2.97653  3.59308  5.66208  4.24562    555 - -
          2.68618  4.42225  2.77519  2.73123  3.46354  2.40513  3.72494  3.29354  2.67741  2.69355  4.24690  2.90347  2.73739  3.18146  2.89801  2.37887  2.77519  2.98518  4.58477  3.61503
          0.02100  4.26962  4.99197  0.61958  0.77255  0.48576  0.95510
    357   1.87945  4.38930  3.48054  2.93782  3.55626  3.56210  3.89008  2.54992  2.88844  2.62704  3.53563  3.33886  2.43136  3.20593  3.24584  2.83235  2.88036  2.66335  5.00552  3.11593    556 - -
          2.68618  4.42225  2.77519  2.73123  3.46354  2.40513  3.72494  3.29354  2.67741  2.69355  4.24690  2.90347  2.73739  3.18146  2.89801  2.37887  2.77519  2.98518  4.58477  3.61503
          0.25976  4.26962  1.53816  0.61958  0.77255  0.48576  0.95510
    358   2.54701  4.60812  3.07890  2.65299  4.17011  3.27518  3.79455  3.59574  2.51958  3.20702  4.04509  3.08061  1.93270  2.97829  2.42517  2.23942  2.87442  3.21603  5.41937  4.13219    557 - -
          2.68618  4.42225  2.77519  2.73123  3.46354  2.40513  3.72494  3.29354  2.67741  2.69355  4.24690  2.90347  2.73739  3.18146  2.89801  2.37887  2.77519  2.98518  4.58477  3.61503
          0.11126  4.03645  2.43460  0.61958  0.77255  0.73459  0.65336
    359   3.22558  4.58578  4.66996  4.14964  3.12891  4.43373  4.76793  1.76081  3.96301  1.01362  2.97135  4.42534  4.67864  4.18739  4.13044  3.80613  3.46625  2.07229  5.17188  4.00718    558 - -
          2.68618  4.42225  2.77519  2.73123  3.46354  2.40513  3.72494  3.29354  2.67741  2.69355  4.24690  2.90347  2.73739  3.18146  2.89801  2.37887  2.77519  2.98518  4.58477  3.61503
          0.02890  3.95409  4.67644  0.61958  0.77255  0.45100  1.01332
    360   2.62342  4.52936  2.68082  2.68890  3.05790  3.52579  3.29760  3.07935  2.66911  2.28302  3.62271  3.15427  3.91176  2.99536  3.08092  2.36276  2.85523  2.82516  4.99158  3.07018    559 - -
          2.68618  4.42225  2.77519  2.73123  3.46354  2.40513  3.72494  3.29354  2.67741  2.69355  4.24690  2.90347  2.73739  3.18146  2.89801  2.37887  2.77519  2.98518  4.58477  3.61503
          0.02290  4.18383  4.90618  0.61958  0.77255  0.42483  1.06096
    361   2.68473  4.94519  2.98244  2.49885  4.34651  3.42835  3.71628  3.77759  1.80053  3.33471  4.13265  2.74181  3.87681  2.85221  2.85353  2.07139  2.27208  3.39884  5.52129  4.18162    560 - -
          2.68618  4.42225  2.77519  2.73123  3.46354  2.40513  3.72494  3.29354  2.67741  2.69355  4.24690  2.90347  2.73739  3.18146  2.89801  2.37887  2.77519  2.98518  4.58477  3.61503
          0.06604  4.26962  2.99736  0.61958  0.77255  0.48576  0.95510
    362   2.69049  5.13375  2.34097  2.08571  4.44709  3.39341  3.64769  3.91596  2.43189  3.42938  4.19806  2.87238  3.13761  2.49062  2.92961  2.48405  2.19994  3.51020  5.59221  4.18873    561 - -
          2.68618  4.42225  2.77519  2.73123  3.46354  2.40513  3.72494  3.29354  2.67741  2.69355  4.24690  2.90347  2.73739  3.18146  2.89801  2.37887  2.77519  2.98518  4.58477  3.61503
          0.02196  4.22553  4.94788  0.61958  0.77255  0.45174  1.01203
    363   1.92748  4.43985  3.40125  2.86380  3.80746  2.44576  3.90171  2.84662  2.83571  2.86622  3.73319  3.26334  2.85589  3.15545  3.22663  2.70816  2.48653  2.61919  5.19934  3.94397    562 - -
          2.68618  4.42225  2.77519  2.73123  3.46354  2.40513  3.72494  3.29354  2.67741  2.69355  4.24690  2.90347  2.73739  3.18146  2.89801  2.37887  2.77519  2.98518  4.58477  3.61503
          0.02100  4.26962  4.99197  0.61958  0.77255  0.48576  0.95510
    364   2.63569  4.30077  3.61019  3.03512  3.41981  3.63448  3.88617  2.37650  2.93256  2.30777  3.40121  3.41009  4.01085  2.75282  2.95556  2.89010  2.34975  2.56605  2.80622  3.65442    563 - -
          2.68618  4.42225  2.77519  2.73123  3.46354  2.40513  3.72494  3.29354  2.67741  2.69355  4.24690  2.90347  2.73739  3.18146  2.89801  2.37887  2.77519  2.98518  4.58477  3.61503
          0.02100  4.26962  4.99197  0.61958  0.77255  0.48576  0.95510
    365   2.71726  5.10183  2.97730  2.14277  4.42872  3.47445  3.63682  3.87215  1.87652  3.38123  4.15799  2.40731  3.86874  2.75116  2.33545  2.69736  2.94117  2.88861  5.52936  4.17321    564 - -
          2.68618  4.42225  2.77519  2.73123  3.46354  2.40513  3.72494  3.29354  2.67741  2.69355  4.24690  2.90347  2.73739  3.18146  2.89801  2.37887  2.77519  2.98518  4.58477  3.61503
          0.02100  4.26962  4.99197  0.61958  0.77255  0.48576  0.95510
    366   2.40510  4.47283  4.36435  3.86203  1.32941  4.03355  4.22160  2.54466  3.73814  1.86562  3.31770  4.03391  4.42183  3.94253  3.91574  3.37481  3.26050  2.47573  4.68341  3.23804    565 - -
          2.68618  4.42225  2.77519  2.73123  3.46354  2.40513  3.72494  3.29354  2.67741  2.69355  4.24690  2.90347  2.73739  3.18146  2.89801  2.37887  2.77519  2.98518  4.58477  3.61503
          0.02100  4.26962  4.99197  0.61958  0.77255  0.48576  0.95510
    367   0.93321  4.48223  3.27547  3.05186  4.41583  3.19351  4.25266  3.79919  3.18991  3.52553  4.38488  2.44552  3.90431  3.50442  3.53664  2.66288  2.96507  3.32971  5.75668  4.48742    566 - -
          2.68618  4.42225  2.77519  2.73123  3.46354  2.40513  3.72494  3.29354  2.67741  2.69355  4.24690  2.90347  2.73739  3.18146  2.89801  2.37887  2.77519  2.98518  4.58477  3.61503
          0.02100  4.26962  4.99197  0.61958  0.77255  0.48576  0.95510
    368   3.29267  4.57200  5.09112  4.55677  3.49330  4.67882  5.13716  1.75265  4.43966  1.34303  3.28523  4.75628  4.91194  4.60833  4.57402  4.04905  3.53554  1.18018  5.50821  4.37426    567 - -
          2.68618  4.42225  2.77519  2.73123  3.46354  2.40513  3.72494  3.29354  2.67741  2.69355  4.24690  2.90347  2.73739  3.18146  2.89801  2.37887  2.77519  2.98518  4.58477  3.61503
          0.02100  4.26962  4.99197  0.61958  0.77255  0.48576  0.95510
    369   3.81243  5.04351  4.87113  4.56304  1.75416  4.53750  3.72012  3.44281  4.35250  2.72024  4.02174  4.30720  4.86712  4.35109  4.36750  3.96347  4.04520  3.40512  0.96055  2.14035    568 - -
          2.68618  4.42225  2.77519  2.73123  3.46354  2.40513  3.72494  3.29354  2.67741  2.69355  4.24690  2.90347  2.73739  3.18146  2.89801  2.37887  2.77519  2.98518  4.58477  3.61503
          0.02100  4.26962  4.99197  0.61958  0.77255  0.48576  0.95510
    370   2.07192  4.39522  3.53530  3.11169  4.05464  3.27474  4.14302  3.35379  3.07655  2.52174  4.00686  3.39687  3.91015  3.41155  3.41821  1.22460  2.89065  3.00446  5.45934  4.20591    569 - -
          2.68618  4.42225  2.77519  2.73123  3.46354  2.40513  3.72494  3.29354  2.67741  2.69355  4.24690  2.90347  2.73739  3.18146  2.89801  2.37887  2.77519  2.98518  4.58477  3.61503
          0.02100  4.26962  4.99197  0.61958  0.77255  0.48576  0.95510
    371   3.87163  5.19703  4.45102  4.27057  2.42706  4.31351  3.88061  3.83325  4.11913  3.17970  4.46819  4.24818  4.78505  4.32406  4.21325  3.96105  4.16414  3.72438  4.08032  0.49690    570 - -
          2.68618  4.42225  2.77519  2.73123  3.46354  2.40513  3.72494  3.29354  2.67741  2.69355  4.24690  2.90347  2.73739  3.18146  2.89801  2.37887  2.77519  2.98518  4.58477  3.61503
          0.02100  4.26962  4.99197  0.61958  0.77255  0.48576  0.95510
    372   2.56939  4.34885  3.53229  2.99286  3.63153  2.57244  3.93988  2.95172  2.94703  2.26277  3.58699  3.36066  3.95512  3.25477  3.29930  2.22970  2.35059  2.18774  5.06755  3.83308    571 - -
          2.68618  4.42225  2.77519  2.73123  3.46354  2.40513  3.72494  3.29354  2.67741  2.69355  4.24690  2.90347  2.73739  3.18146  2.89801  2.37887  2.77519  2.98518  4.58477  3.61503
          0.02100  4.26962  4.99197  0.61958  0.77255  0.48576  0.95510
    373   2.57899  4.59908  3.30146  2.81864  4.18458  3.34951  3.91645  3.57965  2.67789  3.22058  4.05922  3.21915  3.89901  3.11090  2.46794  2.06908  1.52356  3.20727  5.46779  4.19645    572 - -
          2.68618  4.42225  2.77519  2.73123  3.46354  2.40513  3.72494  3.29354  2.67741  2.69355  4.24690  2.90347  2.73739  3.18146  2.89801  2.37887  2.77519  2.98518  4.58477  3.61503
          0.02100  4.26962  4.99197  0.61958  0.77255  0.48576  0.95510
    374   2.36448  4.73443  3.28719  2.83556  3.29536  3.61939  1.58003  3.35724  2.74539  2.97011  3.89014  3.26991  4.05322  3.14356  3.10203  2.92414  3.07384  3.09872  4.80314  2.75160    573 - -
          2.68618  4.42225  2.77519  2.73123  3.46354  2.40513  3.72494  3.29354  2.67741  2.69355  4.24690  2.90347  2.73739  3.18146  2.89801  2.37887  2.77519  2.98518  4.58477  3.61503
          0.02100  4.26962  4.99197  0.61958  0.77255  0.48576  0.95510
    375   3.29155  4.68498  4.73476  4.30320  1.04127  4.31119  4.27836  2.53559  4.16547  2.04852  3.39262  4.34387  4.68221  4.28462  4.27182  3.70312  3.56596  2.04826  4.53981  2.97284    574 - -
          2.68618  4.42225  2.77519  2.73123  3.46354  2.40513  3.72494  3.29354  2.67741  2.69355  4.24690  2.90347  2.73739  3.18146  2.89801  2.37887  2.77519  2.98518  4.58477  3.61503
          0.02100  4.26962  4.99197  0.61958  0.77255  0.48576  0.95510
    376   3.63514  4.98993  4.82769  4.48729  3.33978  4.48306  5.02173  2.58132  4.25306  0.50492  3.26973  4.72591  4.86134  4.52262  4.35658  4.12982  3.91720  2.71838  5.34324  4.15244    575 - -
          2.68618  4.42225  2.77519  2.73123  3.46354  2.40513  3.72494  3.29354  2.67741  2.69355  4.24690  2.90347  2.73739  3.18146  2.89801  2.37887  2.77519  2.98518  4.58477  3.61503
          0.02100  4.26962  4.99197  0.61958  0.77255  0.48576  0.95510
    377   2.67050  4.87438  3.05950  2.50368  4.13809  3.48093  3.67426  3.55236  2.41269  2.69974  3.95687  2.69777  3.87515  2.62888  2.22407  2.48472  2.26303  3.22445  5.36979  4.04445    576 - -
          2.68618  4.42225  2.77519  2.73123  3.46354  2.40513  3.72494  3.29354  2.67741  2.69355  4.24690  2.90347  2.73739  3.18146  2.89801  2.37887  2.77519  2.98518  4.58477  3.61503
          0.02100  4.26962  4.99197  0.61958  0.77255  0.48576  0.95510
    378   2.39086  4.33580  3.60642  3.35468  4.50863  3.10022  4.42716  3.90037  3.39402  3.62527  4.46988  3.48698  3.86397  3.70484  3.68613  0.85220  2.32406  3.34616  5.85771  4.63481    577 - -
          2.68618  4.42225  2.77519  2.73123  3.46354  2.40513  3.72494  3.29354  2.67741  2.69355  4.24690  2.90347  2.73739  3.18146  2.89801  2.37887  2.77519  2.98518  4.58477  3.61503
          0.02100  4.26962  4.99197  0.61958  0.77255  0.48576  0.95510
    379   2.95055  4.56496  4.08652  3.74680  1.00164  3.77047  3.97769  3.13055  3.68874  2.71245  3.82757  3.84934  4.31536  3.90527  3.88294  2.39286  3.29723  2.94953  4.39082  2.77233    578 - -
          2.68618  4.42225  2.77519  2.73123  3.46354  2.40513  3.72494  3.29354  2.67741  2.69355  4.24690  2.90347  2.73739  3.18146  2.89801  2.37887  2.77519  2.98518  4.58477  3.61503
          0.02100  4.26962  4.99197  0.61958  0.77255  0.48576  0.95510
    380   3.27595  5.23109  3.24317  3.02489  4.45211  3.68239  4.17918  4.16685  2.82165  3.62596  4.66225  3.48078  4.25386  0.66398  3.08907  3.31598  3.58190  3.87675  5.65853  4.39003    579 - -
          2.68618  4.42225  2.77519  2.73123  3.46354  2.40513  3.72494  3.29354  2.67741  2.69355  4.24690  2.90347  2.73739  3.18146  2.89801  2.37887  2.77519  2.98518  4.58477  3.61503
          0.02100  4.26962  4.99197  0.61958  0.77255  0.48576  0.95510
    381   3.23595  4.95276  3.98914  3.94723  5.04592  0.31547  5.02385  4.76130  4.18129  4.35730  5.34940  4.15552  4.35435  4.47473  4.35570  3.42202  3.74732  4.21238  6.01702  5.16761    580 - -
          2.68618  4.42225  2.77519  2.73123  3.46354  2.40513  3.72494  3.29354  2.67741  2.69355  4.24690  2.90347  2.73739  3.18146  2.89801  2.37887  2.77519  2.98518  4.58477  3.61503
          0.02100  4.26962  4.99197  0.61958  0.77255  0.48576  0.95510
    382   3.00035  3.11854  4.65687  4.10176  1.55242  4.13133  4.30823  2.43423  3.94240  1.50973  3.17639  4.19151  4.46505  4.07719  4.03406  3.46113  3.24097  2.38283  4.69946  3.33122    581 - -
          2.68618  4.42225  2.77519  2.73123  3.46354  2.40513  3.72494  3.29354  2.67741  2.69355  4.24690  2.90347  2.73739  3.18146  2.89801  2.37887  2.77519  2.98518  4.58477  3.61503
          0.02100  4.26962  4.99197  0.61958  0.77255  0.48576  0.95510
    383   3.60379  4.90192  4.92387  4.52194  0.93890  4.58647  4.17241  2.71707  4.35232  1.63979  3.36528  4.49046  4.86333  4.39452  4.40727  3.98732  3.84176  2.80797  4.33761  2.71576    582 - -
          2.68618  4.42225  2.77519  2.73123  3.46354  2.40513  3.72494  3.29354  2.67741  2.69355  4.24690  2.90347  2.73739  3.18146  2.89801  2.37887  2.77519  2.98518  4.58477  3.61503
          0.02100  4.26962  4.99197  0.61958  0.77255  0.48576  0.95510
    384   3.30780  4.55724  5.19137  4.67860  3.64841  4.77494  5.31527  1.05115  4.57824  1.84183  3.42432  4.87053  5.00624  4.77926  4.72802  4.16447  3.55746  1.35548  5.68500  4.52068    583 - -
          2.68618  4.42225  2.77519  2.73123  3.46354  2.40513  3.72494  3.29354  2.67741  2.69355  4.24690  2.90347  2.73739  3.18146  2.89801  2.37887  2.77519  2.98518  4.58477  3.61503
          0.02100  4.26962  4.99197  0.61958  0.77255  0.48576  0.95510
    385   0.79050  4.27276  3.76482  3.53246  4.50216  3.07239  4.53607  3.84664  3.57575  3.61553  4.46527  3.56477  3.85827  3.84930  3.83210  2.07181  2.87058  3.29275  5.87719  4.68516    584 - -
          2.68618  4.42225  2.77519  2.73123  3.46354  2.40513  3.72494  3.29354  2.67741  2.69355  4.24690  2.90347  2.73739  3.18146  2.89801  2.37887  2.77519  2.98518  4.58477  3.61503
          0.02100  4.26962  4.99197  0.61958  0.77255  0.48576  0.95510
    386   3.09612  4.51763  4.56290  4.01669  3.33547  4.25636  4.64718  1.98763  3.86248  1.02032  3.18056  4.26421  4.57719  4.09742  4.04660  3.59285  2.58207  2.19086  5.20944  4.06793    585 - -
          2.68618  4.42225  2.77519  2.73123  3.46354  2.40513  3.72494  3.29354  2.67741  2.69355  4.24690  2.90347  2.73739  3.18146  2.89801  2.37887  2.77519  2.98518  4.58477  3.61503
          0.02100  4.26962  4.99197  0.61958  0.77255  0.48576  0.95510
    387   3.36802  4.65811  5.13922  4.57498  2.10564  4.64914  4.87950  1.49732  4.43457  1.18673  3.01475  4.72550  4.83745  4.47164  4.48083  3.99963  3.58865  2.30181  5.12092  3.93558    586 - -
          2.68618  4.42225  2.77519  2.73123  3.46354  2.40513  3.72494  3.29354  2.67741  2.69355  4.24690  2.90347  2.73739  3.18146  2.89801  2.37887  2.77519  2.98518  4.58477  3.61503
          0.02100  4.26962  4.99197  0.61958  0.77255  0.48576  0.95510
    388   3.87163  5.19703  4.45102  4.27057  2.42706  4.31351  3.88061  3.83325  4.11913  3.17970  4.46819  4.24818  4.78505  4.32406  4.21325  3.96105  4.16414  3.72438  4.08032  0.49690    587 - -
          2.68618  4.42225  2.77519  2.73123  3.46354  2.40513  3.72494  3.29354  2.67741  2.69355  4.24690  2.90347  2.73739  3.18146  2.89801  2.37887  2.77519  2.98518  4.58477  3.61503
          0.02100  4.26962  4.99197  0.61958  0.77255  0.48576  0.95510
    389   3.12833  0.39924  4.70739  4.55035  4.47731  3.65034  5.11330  3.71045  4.38952  3.59624  4.73626  4.43718  4.38484  4.71922  4.43620  3.39813  3.62916  3.42196  5.78344  4.75656    588 - -
          2.68618  4.42225  2.77519  2.73123  3.46354  2.40513  3.72494  3.29354  2.67741  2.69355  4.24690  2.90347  2.73739  3.18146  2.89801  2.37887  2.77519  2.98518  4.58477  3.61503
          0.02100  4.26962  4.99197  0.61958  0.77255  0.48576  0.95510
    390   3.61558  4.91404  4.91050  4.52117  0.90105  4.57685  4.13917  2.74995  4.35016  1.71467  3.40470  4.47582  4.86345  4.39371  4.40466  3.98326  3.85653  2.83375  4.30256  2.66936    589 - -
          2.68618  4.42225  2.77519  2.73123  3.46354  2.40513  3.72494  3.29354  2.67741  2.69355  4.24690  2.90347  2.73739  3.18146  2.89801  2.37887  2.77519  2.98518  4.58477  3.61503
          0.02100  4.26962  4.99197  0.61958  0.77255  0.48576  0.95510
    391   3.60429  4.89777  5.12400  4.62341  2.39797  4.77989  4.82087  2.42013  4.47003  0.67007  3.00207  4.79930  4.94774  4.50229  4.53139  4.17368  3.82615  2.61386  4.98460  3.64891    590 - -
          2.68618  4.42225  2.77519  2.73123  3.46354  2.40513  3.72494  3.29354  2.67741  2.69355  4.24690  2.90347  2.73739  3.18146  2.89801  2.37887  2.77519  2.98518  4.58477  3.61503
          0.02100  4.26962  4.99197  0.61958  0.77255  0.48576  0.95510
    392   3.11655  5.09278  3.01888  2.95417  4.52653  3.50355  4.32841  4.34563  3.27900  3.94980  4.91719  0.61041  4.18248  3.61785  3.63387  3.17821  3.52097  3.92504  5.78490  4.45870    591 - -
          2.68618  4.42225  2.77519  2.73123  3.46354  2.40513  3.72494  3.29354  2.67741  2.69355  4.24690  2.90347  2.73739  3.18146  2.89801  2.37887  2.77519  2.98518  4.58477  3.61503
          0.02100  4.26962  4.99197  0.61958  0.77255  0.48576  0.95510
    393   2.43504  4.38877  3.45246  3.32561  4.68580  0.87682  4.51264  4.19282  3.54927  3.86120  4.68213  3.48248  3.88466  3.80293  3.84476  2.00249  2.95555  3.53845  5.99604  4.78620    592 - -
          2.68618  4.42225  2.77519  2.73123  3.46354  2.40513  3.72494  3.29354  2.67741  2.69355  4.24690  2.90347  2.73739  3.18146  2.89801  2.37887  2.77519  2.98518  4.58477  3.61503
          0.02100  4.26962  4.99197  0.61958  0.77255  0.48576  0.95510
    394   3.36499  5.50018  2.73983  0.56886  4.90739  3.58282  4.23016  4.44681  3.16780  4.00650  4.98395  3.24406  4.21241  3.45060  3.60403  3.31756  3.67893  4.09650  6.00047  4.75031    593 - -
          2.68618  4.42225  2.77519  2.73123  3.46354  2.40513  3.72494  3.29354  2.67741  2.69355  4.24690  2.90347  2.73739  3.18146  2.89801  2.37887  2.77519  2.98518  4.58477  3.61503
          0.02100  4.26962  4.99197  0.61958  0.77255  0.48576  0.95510
    395   3.13832  4.59251  4.66380  4.35670  3.87806  4.12282  5.10245  2.12043  4.23233  2.50580  3.79812  4.47906  4.67414  4.57139  4.40490  3.66567  3.49808  0.63674  5.72361  4.47347    594 - -
          2.68618  4.42225  2.77519  2.73123  3.46354  2.40513  3.72494  3.29354  2.67741  2.69355  4.24690  2.90347  2.73739  3.18146  2.89801  2.37887  2.77519  2.98518  4.58477  3.61503
          0.02100  4.26962  4.99197  0.61958  0.77255  0.48576  0.95510
    396   3.24793  5.38684  3.69321  2.95451  4.89614  3.84675  3.71199  4.21045  1.63443  3.59862  4.46312  3.34307  4.18757  2.40783  1.11567  3.22395  3.38791  3.88613  5.60289  4.46329    595 - -
          2.68618  4.42225  2.77519  2.73123  3.46354  2.40513  3.72494  3.29354  2.67741  2.69355  4.24690  2.90347  2.73739  3.18146  2.89801  2.37887  2.77519  2.98518  4.58477  3.61503
          0.02100  4.26962  4.99197  0.61958  0.77255  0.48576  0.95510
    397   2.24477  4.88100  3.01549  2.47153  4.14106  3.46337  3.66778  3.55945  2.23534  2.70495  3.95858  2.61051  3.86001  2.42352  2.88197  2.67903  2.41763  3.22647  5.37834  4.04154    596 - -
          2.68618  4.42225  2.77519  2.73123  3.46354  2.40513  3.72494  3.29354  2.67741  2.69355  4.24690  2.90347  2.73739  3.18146  2.89801  2.37887  2.77519  2.98518  4.58477  3.61503
          0.02100  4.26962  4.99197  0.61958  0.77255  0.48576  0.95510
    398   1.51029  2.74034  4.10903  3.60855  3.67281  3.42660  4.31077  2.71069  3.51293  2.69202  3.63675  3.71682  4.02815  3.76038  3.73994  2.81325  2.41651  1.91764  5.18452  3.99350    597 - -
          2.68618  4.42225  2.77519  2.73123  3.46354  2.40513  3.72494  3.29354  2.67741  2.69355  4.24690  2.90347  2.73739  3.18146  2.89801  2.37887  2.77519  2.98518  4.58477  3.61503
          0.02100  4.26962  4.99197  0.61958  0.77255  0.48576  0.95510
    399   3.42409  4.77801  4.97425  4.47879  3.26059  4.60936  5.04070  2.24013  4.28498  0.72875  3.08145  4.70730  4.87234  4.46112  4.40836  4.01460  3.68064  2.00706  5.35488  4.22965    598 - -
          2.68618  4.42225  2.77519  2.73123  3.46354  2.40513  3.72494  3.29354  2.67741  2.69355  4.24690  2.90347  2.73739  3.18146  2.89801  2.37887  2.77519  2.98518  4.58477  3.61503
          0.02100  4.26962  4.99197  0.61958  0.77255  0.48576  0.95510
    400   2.64457  4.91233  2.61928  2.44381  4.17444  3.45535  3.65008  3.60117  2.08052  2.58032  3.39011  2.96923  3.84668  2.78567  2.54102  2.32982  2.87486  3.25752  5.39647  4.04882    599 - -
          2.68618  4.42225  2.77519  2.73123  3.46354  2.40513  3.72494  3.29354  2.67741  2.69355  4.24690  2.90347  2.73739  3.18146  2.89801  2.37887  2.77519  2.98518  4.58477  3.61503
          0.02100  4.26962  4.99197  0.61958  0.77255  0.48576  0.95510
    401   2.95299  5.25437  3.24223  2.64724  4.65197  3.63849  2.83572  4.05579  1.30768  3.50520  4.31785  2.66884  4.01472  2.79300  2.12355  2.92690  3.14548  3.68873  5.57671  4.31265    600 - -
          2.68618  4.42225  2.77519  2.73123  3.46354  2.40513  3.72494  3.29354  2.67741  2.69355  4.24690  2.90347  2.73739  3.18146  2.89801  2.37887  2.77519  2.98518  4.58477  3.61503
          0.09331  4.26962  2.58894  0.61958  0.77255  0.48576  0.95510
    402   2.12246  4.59429  3.14701  2.67072  4.07942  3.32790  2.89792  3.49189  2.66996  3.12886  3.95965  3.11394  3.84589  3.01908  3.08912  1.76883  2.38638  3.13498  5.38632  4.08892    601 - -
          2.68524  4.41701  2.77532  2.73018  3.46431  2.40654  3.72635  3.29441  2.67620  2.69348  4.24551  2.90378  2.73757  3.18200  2.89767  2.37920  2.77564  2.98580  4.58618  3.61286
          0.24679  1.55399  4.92121  3.32333  0.03670  0.43402  1.04383
    403   2.67560  4.18467  4.00274  3.42112  2.77675  3.75429  4.01563  2.09847  2.36820  1.92179  3.24182  3.67614  4.11838  3.54931  3.51616  3.03479  2.90643  2.40937  3.31297  3.49122    670 - -
          2.68618  4.42225  2.77519  2.73123  3.46354  2.40513  3.72494  3.29354  2.67741  2.69355  4.24690  2.90347  2.73739  3.18146  2.89801  2.37887  2.77519  2.98518  4.58477  3.61503
          0.02100  4.26962  4.99197  0.61958  0.77255  0.48576  0.95510
    404   1.89201  4.38009  3.48266  2.94154  3.57534  3.53460  3.89521  2.56619  2.89588  2.65915  3.55593  3.33561  3.96956  3.21022  3.25418  1.99764  2.87080  2.68517  5.01760  3.11299    671 - -
          2.68618  4.42225  2.77519  2.73123  3.46354  2.40513  3.72494  3.29354  2.67741  2.69355  4.24690  2.90347  2.73739  3.18146  2.89801  2.37887  2.77519  2.98518  4.58477  3.61503
          0.02100  4.26962  4.99197  0.61958  0.77255  0.48576  0.95510
    405   2.62332  4.44893  3.38477  2.83364  3.64546  3.54394  3.84040  2.97641  2.78096  2.44034  3.58582  3.26396  3.95422  2.71855  3.15884  2.37804  2.10079  2.21350  5.06093  3.80922    672 - -
          2.68618  4.42225  2.77519  2.73123  3.46354  2.40513  3.72494  3.29354  2.67741  2.69355  4.24690  2.90347  2.73739  3.18146  2.89801  2.37887  2.77519  2.98518  4.58477  3.61503
          0.02100  4.26962  4.99197  0.61958  0.77255  0.48576  0.95510
    406   2.40046  3.28571  3.12932  2.31206  3.88541  3.49869  3.17144  3.28653  2.55093  2.93070  3.77312  3.07367  3.88819  2.40639  2.98583  2.71666  2.86876  3.00143  5.21402  2.82580    673 - -
          2.68618  4.42225  2.77519  2.73123  3.46354  2.40513  3.72494  3.29354  2.67741  2.69355  4.24690  2.90347  2.73739  3.18146  2.89801  2.37887  2.77519  2.98518  4.58477  3.61503
          0.02100  4.26962  4.99197  0.61958  0.77255  0.48576  0.95510
    407   2.96784  4.50160  4.15274  3.55969  3.28793  4.01756  4.25499  2.57036  3.26244  1.15681  2.44886  3.87470  4.34362  3.64780  2.72044  3.31642  3.19350  2.55736  5.02455  3.85930    674 - -
          2.68618  4.42225  2.77519  2.73123  3.46354  2.40513  3.72494  3.29354  2.67741  2.69355  4.24690  2.90347  2.73739  3.18146  2.89801  2.37887  2.77519  2.98518  4.58477  3.61503
          0.02100  4.26962  4.99197  0.61958  0.77255  0.48576  0.95510
    408   2.56170  4.47749  3.61121  3.46581  4.50749  3.20291  4.55316  4.09500  3.56843  3.78986  4.69299  3.60933  3.97817  3.88753  3.82707  0.61969  3.07491  3.53775  5.84974  4.59952    675 - -
          2.68618  4.42225  2.77519  2.73123  3.46354  2.40513  3.72494  3.29354  2.67741  2.69355  4.24690  2.90347  2.73739  3.18146  2.89801  2.37887  2.77519  2.98518  4.58477  3.61503
          0.02100  4.26962  4.99197  0.61958  0.77255  0.48576  0.95510
    409   3.24349  4.57160  4.94451  4.38370  2.05489  4.47776  4.71727  2.25503  4.24487  1.19288  3.06708  4.53606  4.72017  4.33518  4.32634  3.81756  3.47134  1.68215  5.04124  3.81342    676 - -
          2.68618  4.42225  2.77519  2.73123  3.46354  2.40513  3.72494  3.29354  2.67741  2.69355  4.24690  2.90347  2.73739  3.18146  2.89801  2.37887  2.77519  2.98518  4.58477  3.61503
          0.02100  4.26962  4.99197  0.61958  0.77255  0.48576  0.95510
    410   2.65609  3.08785  3.46833  2.89209  3.63665  2.88280  3.83679  3.03380  2.70780  2.72382  3.60840  3.30232  3.97699  3.11981  1.83926  2.83495  2.90134  2.78828  3.52088  3.78442    677 - -
          2.68618  4.42225  2.77519  2.73123  3.46354  2.40513  3.72494  3.29354  2.67741  2.69355  4.24690  2.90347  2.73739  3.18146  2.89801  2.37887  2.77519  2.98518  4.58477  3.61503
          0.02100  4.26962  4.99197  0.61958  0.77255  0.48576  0.95510
    411   2.66952  4.81303  3.02732  2.51795  3.02571  2.20088  3.00749  3.45803  2.28212  3.07235  3.90178  2.70022  3.88484  2.87113  2.94662  2.71563  2.90412  3.14867  5.29976  3.96111    678 - -
          2.68618  4.42225  2.77519  2.73123  3.46354  2.40513  3.72494  3.29354  2.67741  2.69355  4.24690  2.90347  2.73739  3.18146  2.89801  2.37887  2.77519  2.98518  4.58477  3.61503
          0.11167  4.26962  2.38952  0.61958  0.77255  0.48576  0.95510
    412   2.79269  4.77352  3.18142  2.71951  3.31058  3.57630  1.81905  3.40994  2.64529  3.00052  3.90459  3.17779  2.79894  3.04103  3.02228  2.86523  3.03376  3.13877  4.80318  2.70913    679 - -
          2.68618  4.42225  2.77519  2.73123  3.46354  2.40513  3.72494  3.29354  2.67741  2.69355  4.24690  2.90347  2.73739  3.18146  2.89801  2.37887  2.77519  2.98518  4.58477  3.61503
          0.02297  4.18092  4.90326  0.61958  0.77255  0.42311  1.06422
    413   2.63708  4.82475  2.70683  2.48068  3.31673  3.45554  3.20209  3.48872  2.49096  3.09561  3.91173  2.99833  2.53257  2.83639  2.95367  2.33090  2.52177  3.16608  5.34015  4.00488    680 - -
          2.68618  4.42225  2.77519  2.73123  3.46354  2.40513  3.72494  3.29354  2.67741  2.69355  4.24690  2.90347  2.73739  3.18146  2.89801  2.37887  2.77519  2.98518  4.58477  3.61503
          0.02100  4.26962  4.99197  0.61958  0.77255  0.48576  0.95510
    414   2.66327  5.12498  2.34141  2.03512  4.44926  3.41730  3.62091  3.92090  2.10435  3.41930  4.17381  2.89157  3.82266  2.72735  2.51669  2.39804  2.89551  3.50511  5.56644  3.41608    681 - -
          2.68618  4.42225  2.77519  2.73123  3.46354  2.40513  3.72494  3.29354  2.67741  2.69355  4.24690  2.90347  2.73739  3.18146  2.89801  2.37887  2.77519  2.98518  4.58477  3.61503
          0.02100  4.26962  4.99197  0.61958  0.77255  0.48576  0.95510
    415   2.76401  4.28267  4.00840  3.44626  2.94830  3.80350  3.91679  2.72053  3.31486  2.09280  3.37190  3.68565  4.17170  3.57058  3.53812  3.08829  2.18276  2.53798  2.23794  2.56485    682 - -
          2.68618  4.42225  2.77519  2.73123  3.46354  2.40513  3.72494  3.29354  2.67741  2.69355  4.24690  2.90347  2.73739  3.18146  2.89801  2.37887  2.77519  2.98518  4.58477  3.61503
          0.02100  4.26962  4.99197  0.61958  0.77255  0.48576  0.95510
    416   2.10682  4.89798  2.96556  2.00708  4.15569  3.44918  3.66711  3.58098  2.45618  3.16819  3.97321  2.97074  3.24736  2.62560  2.92210  2.66951  2.69332  3.24280  5.39542  3.20375    683 - -
          2.68618  4.42225  2.77519  2.73123  3.46354  2.40513  3.72494  3.29354  2.67741  2.69355  4.24690  2.90347  2.73739  3.18146  2.89801  2.37887  2.77519  2.98518  4.58477  3.61503
          0.06457  4.26962  3.02522  0.61958  0.77255  0.48576  0.95510
    417   2.21122  3.55850  3.20391  2.64121  3.79800  3.50220  3.73405  2.84939  2.25576  2.84355  3.69896  3.11874  2.85996  2.94518  2.66189  2.72881  2.85608  2.90700  5.15095  3.86933    684 - -
          2.68618  4.42225  2.77519  2.73123  3.46354  2.40513  3.72494  3.29354  2.67741  2.69355  4.24690  2.90347  2.73739  3.18146  2.89801  2.37887  2.77519  2.98518  4.58477  3.61503
          0.09758  4.22697  2.54629  0.61958  0.77255  0.45275  1.01027
    418   3.15788  5.32956  3.57810  2.86428  4.81959  3.77694  3.67040  4.14837  1.56550  3.54742  4.40189  3.27046  4.12274  2.27913  1.30701  3.13352  3.30805  3.81584  5.56404  4.40340    685 - -
          2.68618  4.42225  2.77519  2.73123  3.46354  2.40513  3.72494  3.29354  2.67741  2.69355  4.24690  2.90347  2.73739  3.18146  2.89801  2.37887  2.77519  2.98518  4.58477  3.61503
          0.02256  4.19887  4.92121  0.61958  0.77255  0.57449  0.82780
    419   2.69686  4.81640  3.12619  2.57347  4.03839  3.50192  3.68475  3.47744  2.38508  3.08201  3.91778  2.69284  3.90007  2.85291  1.88119  2.74663  2.43776  3.17012  5.29443  3.07451    686 - -
          2.68618  4.42225  2.77519  2.73123  3.46354  2.40513  3.72494  3.29354  2.67741  2.69355  4.24690  2.90347  2.73739  3.18146  2.89801  2.37887  2.77519  2.98518  4.58477  3.61503
          0.02256  4.19887  4.92121  0.61958  0.77255  0.57449  0.82780
    420   2.15837  4.65758  3.12160  2.59080  3.95318  3.43017  3.73509  3.34115  2.56096  2.64691  3.82786  3.07230  3.86332  2.30565  2.98773  2.28829  2.47325  3.03550  5.26868  3.96900    687 - -
          2.68618  4.42225  2.77519  2.73123  3.46354  2.40513  3.72494  3.29354  2.67741  2.69355  4.24690  2.90347  2.73739  3.18146  2.89801  2.37887  2.77519  2.98518  4.58477  3.61503
          0.02256  4.19887  4.92121  0.61958  0.77255  0.57449  0.82780
    421   2.60381  4.77901  3.02160  2.54465  4.24532  3.36147  3.74906  3.66711  2.12550  3.25695  4.06564  3.02912  2.94378  2.90151  2.93660  1.76239  2.53412  3.28950  5.47217  4.14817    688 - -
          2.68618  4.42225  2.77519  2.73123  3.46354  2.40513  3.72494  3.29354  2.67741  2.69355  4.24690  2.90347  2.73739  3.18146  2.89801  2.37887  2.77519  2.98518  4.58477  3.61503
          0.02256  4.19887  4.92121  0.61958  0.77255  0.57449  0.82780
    422   2.62125  4.61072  2.63718  2.61335  3.79596  3.49978  3.72239  3.16656  2.58023  2.36874  2.78623  3.09878  3.88873  2.92891  2.60813  2.72337  2.49554  2.90074  5.15365  3.86678    689 - -
          2.68618  4.42225  2.77519  2.73123  3.46354  2.40513  3.72494  3.29354  2.67741  2.69355  4.24690  2.90347  2.73739  3.18146  2.89801  2.37887  2.77519  2.98518  4.58477  3.61503
          0.02256  4.19887  4.92121  0.61958  0.77255  0.57449  0.82780
    423   2.77141  4.25128  4.10114  3.54909  2.29854  3.82474  3.89299  2.18220  3.43542  2.36794  3.34821  3.73809  4.19054  3.64573  3.62865  2.54565  3.00479  2.48752  4.40857  1.92015    690 - -
          2.68618  4.42225  2.77519  2.73123  3.46354  2.40513  3.72494  3.29354  2.67741  2.69355  4.24690  2.90347  2.73739  3.18146  2.89801  2.37887  2.77519  2.98518  4.58477  3.61503
          0.02256  4.19887  4.92121  0.61958  0.77255  0.57449  0.82780
    424   2.68372  4.74599  3.26195  2.79985  4.33871  3.38887  3.86489  3.78975  2.46796  3.37148  4.21674  3.20501  3.93078  3.04108  1.84788  1.45647  3.00920  3.39700  5.52398  4.24962    691 - -
          2.68618  4.42225  2.77519  2.73123  3.46354  2.40513  3.72494  3.29354  2.67741  2.69355  4.24690  2.90347  2.73739  3.18146  2.89801  2.37887  2.77519  2.98518  4.58477  3.61503
          0.02256  4.19887  4.92121  0.61958  0.77255  0.57449  0.82780
    425   1.60712  4.26443  3.60537  3.26056  4.36718  1.68706  4.30677  3.73987  3.29050  3.45165  4.27836  3.41552  3.79963  3.57373  3.61371  2.50318  1.85925  3.21946  5.71531  4.50743    692 - -
          2.68618  4.42225  2.77519  2.73123  3.46354  2.40513  3.72494  3.29354  2.67741  2.69355  4.24690  2.90347  2.73739  3.18146  2.89801  2.37887  2.77519  2.98518  4.58477  3.61503
          0.12037  4.19887  2.31877  0.61958  0.77255  0.57449  0.82780
    426   1.76911  4.73057  2.77787  2.09192  4.30373  2.13390  3.84227  3.70983  2.71891  3.33781  4.16987  2.99000  3.82895  3.02339  3.16752  2.65917  2.93511  3.31608  5.57402  4.24371    693 - -
          2.68618  4.42225  2.77519  2.73123  3.46354  2.40513  3.72494  3.29354  2.67741  2.69355  4.24690  2.90347  2.73739  3.18146  2.89801  2.37887  2.77519  2.98518  4.58477  3.61503
          0.02484  4.10334  4.82569  0.61958  0.77255  0.67480  0.71184
    427   2.13002  4.42378  3.26259  2.77181  3.68423  3.39124  3.81944  3.11443  2.75813  2.80076  3.67396  3.18812  3.08904  3.08690  3.14326  2.30058  2.82622  2.83423  5.09007  2.36742    694 - -
          2.68618  4.42225  2.77519  2.73123  3.46354  2.40513  3.72494  3.29354  2.67741  2.69355  4.24690  2.90347  2.73739  3.18146  2.89801  2.37887  2.77519  2.98518  4.58477  3.61503
          0.12968  4.10334  2.25282  0.61958  0.77255  0.67480  0.71184
    428   2.63243  4.86499  2.42531  2.35472  4.12975  3.34617  3.64991  3.55975  2.48031  2.51864  3.98383  2.26808  3.14085  2.80695  2.95137  2.64766  2.88244  3.22314  5.39005  4.03146    695 - -
          2.68618  4.42225  2.77519  2.73123  3.46354  2.40513  3.72494  3.29354  2.67741  2.69355  4.24690  2.90347  2.73739  3.18146  2.89801  2.37887  2.77519  2.98518  4.58477  3.61503
          0.02755  4.00122  4.72357  0.61958  0.77255  0.76321  0.62767
    429   2.59593  4.79632  2.15199  2.38841  4.26131  3.25246  3.73608  3.67179  2.60316  3.28715  4.11257  2.89929  2.94575  2.90075  3.07829  2.62723  1.95449  3.29286  5.51719  4.16146    696 - -
          2.68618  4.42225  2.77519  2.73123  3.46354  2.40513  3.72494  3.29354  2.67741  2.69355  4.24690  2.90347  2.73739  3.18146  2.89801  2.37887  2.77519  2.98518  4.58477  3.61503
          0.02755  4.00122  4.72357  0.61958  0.77255  0.76321  0.62767
    430   1.90676  4.42803  3.20307  2.41612  2.67308  3.45278  3.80345  2.91781  2.76292  2.64745  3.57747  3.18578  3.90070  3.08810  3.14310  2.75517  2.85250  2.68393  5.01899  3.72326    697 - -
          2.68618  4.42225  2.77519  2.73123  3.46354  2.40513  3.72494  3.29354  2.67741  2.69355  4.24690  2.90347  2.73739  3.18146  2.89801  2.37887  2.77519  2.98518  4.58477  3.61503
          0.02755  4.00122  4.72357  0.61958  0.77255  0.76321  0.62767
    431   2.69009  4.93143  2.66445  2.37156  4.30827  3.30892  3.69853  3.77345  2.47344  3.33724  4.16529  2.26020  2.21145  2.43391  2.89485  2.69571  2.96668  3.40079  5.51711  4.15836    698 - -
          2.68618  4.42225  2.77519  2.73123  3.46354  2.40513  3.72494  3.29354  2.67741  2.69355  4.24690  2.90347  2.73739  3.18146  2.89801  2.37887  2.77519  2.98518  4.58477  3.61503
          0.02755  4.00122  4.72357  0.61958  0.77255  0.76321  0.62767
    432   2.64396  4.95414  2.18775  2.31335  4.18572  3.35029  3.00633  3.08542  2.43223  3.22974  4.03600  2.36345  3.79406  2.76365  2.91202  2.63722  2.88493  3.30624  5.41826  4.03476    699 - -
          2.68618  4.42225  2.77519  2.73123  3.46354  2.40513  3.72494  3.29354  2.67741  2.69355  4.24690  2.90347  2.73739  3.18146  2.89801  2.37887  2.77519  2.98518  4.58477  3.61503
          0.02755  4.00122  4.72357  0.61958  0.77255  0.76321  0.62767
    433   2.53454  4.38754  3.30088  2.83395  3.71885  3.38299  3.87294  2.48322  2.77587  2.74420  3.66669  2.73644  3.88435  3.13914  3.13285  2.71158  1.81990  2.64814  5.14590  3.88000    700 - -
          2.68618  4.42225  2.77519  2.73123  3.46354  2.40513  3.72494  3.29354  2.67741  2.69355  4.24690  2.90347  2.73739  3.18146  2.89801  2.37887  2.77519  2.98518  4.58477  3.61503
          0.02755  4.00122  4.72357  0.61958  0.77255  0.76321  0.62767
    434   2.17644  5.24928  1.81599  1.74292  4.56961  3.25919  3.70781  4.03004  2.62897  3.57302  4.39365  2.74523  3.81668  2.85923  3.17179  2.73284  3.07058  3.62982  5.75890  4.31433    701 - -
          2.68618  4.42225  2.77519  2.73123  3.46354  2.40513  3.72494  3.29354  2.67741  2.69355  4.24690  2.90347  2.73739  3.18146  2.89801  2.37887  2.77519  2.98518  4.58477  3.61503
          0.02755  4.00122  4.72357  0.61958  0.77255  0.76321  0.62767
    435   2.11266  4.76862  3.09873  2.55297  4.11543  3.42496  3.64854  3.49698  2.06821  3.09786  3.93260  3.02747  3.84853  2.80723  2.18952  2.69904  2.55773  3.17374  5.31783  4.03388    702 - -
          2.68618  4.42225  2.77519  2.73123  3.46354  2.40513  3.72494  3.29354  2.67741  2.69355  4.24690  2.90347  2.73739  3.18146  2.89801  2.37887  2.77519  2.98518  4.58477  3.61503
          0.02755  4.00122  4.72357  0.61958  0.77255  0.76321  0.62767
    436   2.13704  4.49280  3.11250  2.34555  3.79655  3.38128  3.76664  3.07435  2.65194  2.82438  3.70298  3.09808  3.14287  2.99124  3.05826  2.67502  2.82247  2.20417  5.17181  3.89503    703 - -
          2.68618  4.42225  2.77519  2.73123  3.46354  2.40513  3.72494  3.29354  2.67741  2.69355  4.24690  2.90347  2.73739  3.18146  2.89801  2.37887  2.77519  2.98518  4.58477  3.61503
          0.02755  4.00122  4.72357  0.61958  0.77255  0.76321  0.62767
    437   2.72652  4.98358  3.00551  2.47113  4.28944  3.45865  3.01088  3.72342  2.17626  3.25221  4.06623  2.97049  3.85734  2.16408  2.11790  2.40653  2.94405  3.37536  5.39829  4.08818    704 - -
          2.68609  4.42289  2.77544  2.73157  3.46418  2.40521  3.72476  3.29351  2.67769  2.69330  4.24614  2.90374  2.73657  3.18162  2.89783  2.37854  2.77491  2.98543  4.58541  3.61567
          0.64930  0.92516  2.51184  2.21951  0.11503  0.62274  0.76889
    438   2.58912  4.62287  2.85249  2.66049  4.27218  3.18351  3.95938  3.79894  2.83015  3.43103  4.30373  2.38574  1.42724  3.18658  3.20359  2.68078  2.98054  3.37215  5.55929  4.24215    719 - -
          2.68618  4.42225  2.77519  2.73123  3.46354  2.40513  3.72494  3.29354  2.67741  2.69355  4.24690  2.90347  2.73739  3.18146  2.89801  2.37887  2.77519  2.98518  4.58477  3.61503
          0.11343  4.01818  2.41633  0.61958  0.77255  0.74966  0.63966
    439   2.19972  4.47451  3.10508  2.69085  3.76595  3.34489  3.80068  3.05411  2.66575  2.22226  3.73495  2.26039  3.84878  3.04230  3.03695  2.68633  2.84799  2.78846  5.17153  3.87260    720 - -
          2.68618  4.42225  2.77519  2.73123  3.46354  2.40513  3.72494  3.29354  2.67741  2.69355  4.24690  2.90347  2.73739  3.18146  2.89801  2.37887  2.77519  2.98518  4.58477  3.61503
          0.02949  3.93424  4.65658  0.61958  0.77255  0.81294  0.58618
    440   2.80445  5.10164  2.80365  2.41138  4.45096  3.41939  3.60137  3.87888  1.73369  3.37652  4.20178  2.43993  3.86341  2.17419  2.48368  2.77817  3.02561  3.51770  5.49469  4.18570    721 - -
          2.68618  4.42225  2.77519  2.73123  3.46354  2.40513  3.72494  3.29354  2.67741  2.69355  4.24690  2.90347  2.73739  3.18146  2.89801  2.37887  2.77519  2.98518  4.58477  3.61503
          0.02949  3.93424  4.65658  0.61958  0.77255  0.81294  0.58618
    441   2.62726  4.78550  2.93621  2.49968  4.22140  3.33065  3.66155  3.65933  2.31137  3.22867  4.05618  2.48064  3.81369  2.81940  2.04035  2.14029  2.90183  3.29366  5.39963  4.09271    722 - -
          2.68618  4.42225  2.77519  2.73123  3.46354  2.40513  3.72494  3.29354  2.67741  2.69355  4.24690  2.90347  2.73739  3.18146  2.89801  2.37887  2.77519  2.98518  4.58477  3.61503
          0.02949  3.93424  4.65658  0.61958  0.77255  0.81294  0.58618
    442   2.56908  4.50752  3.07750  2.65079  3.73657  3.36438  3.75686  3.13159  2.61265  2.13986  3.72322  2.56895  2.69357  2.99712  2.98525  2.69280  2.85059  2.86270  5.12940  3.82314    723 - -
          2.68618  4.42225  2.77519  2.73123  3.46354  2.40513  3.72494  3.29354  2.67741  2.69355  4.24690  2.90347  2.73739  3.18146  2.89801  2.37887  2.77519  2.98518  4.58477  3.61503
          0.02949  3.93424  4.65658  0.61958  0.77255  0.81294  0.58618
    443   2.32392  2.59094  3.33134  2.90675  3.89132  3.10687  3.94508  3.28376  2.87778  2.99244  3.85173  2.15332  3.73531  3.21242  3.22434  2.09102  2.71916  2.91035  5.27221  4.01654    724 - -
          2.68618  4.42225  2.77519  2.73123  3.46354  2.40513  3.72494  3.29354  2.67741  2.69355  4.24690  2.90347  2.73739  3.18146  2.89801  2.37887  2.77519  2.98518  4.58477  3.61503
          0.02949  3.93424  4.65658  0.61958  0.77255  0.81294  0.58618
    444   2.41861  4.36727  3.11768  2.90248  4.32449  1.76864  4.10788  3.79771  3.05245  3.44641  4.30770  3.21689  1.66670  3.36738  3.39455  2.56301  2.86872  3.30361  5.57259  4.38148    725 - -
          2.68618  4.42225  2.77519  2.73123  3.46354  2.40513  3.72494  3.29354  2.67741  2.69355  4.24690  2.90347  2.73739  3.18146  2.89801  2.37887  2.77519  2.98518  4.58477  3.61503
          0.02949  3.93424  4.65658  0.61958  0.77255  0.81294  0.58618
    445   2.01551  4.61519  3.25583  2.76832  4.13038  3.33888  3.76548  3.46920  2.33132  3.11069  4.00888  3.15649  3.86185  2.95470  1.65653  2.72380  2.93256  3.14249  5.34915  4.10576    726 - -
          2.68618  4.42225  2.77519  2.73123  3.46354  2.40513  3.72494  3.29354  2.67741  2.69355  4.24690  2.90347  2.73739  3.18146  2.89801  2.37887  2.77519  2.98518  4.58477  3.61503
          0.02949  3.93424  4.65658  0.61958  0.77255  0.81294  0.58618
    446   2.69602  4.52936  3.34800  2.86236  3.77982  3.52139  3.84890  2.78663  1.94036  2.69961  3.70062  3.27071  3.97529  3.08547  2.83325  2.86788  2.96286  1.80938  5.19683  3.93846    727 - -
          2.68618  4.42225  2.77519  2.73123  3.46354  2.40513  3.72494  3.29354  2.67741  2.69355  4.24690  2.90347  2.73739  3.18146  2.89801  2.37887  2.77519  2.98518  4.58477  3.61503
          0.02949  3.93424  4.65658  0.61958  0.77255  0.81294  0.58618
    447   2.50424  4.27366  3.56759  3.16434  3.68497  3.33557  4.11789  2.65426  3.09466  2.59637  3.65026  3.44253  2.29175  3.44316  3.39340  2.74482  2.87348  1.62370  5.22127  3.97573    728 - -
          2.68618  4.42225  2.77519  2.73123  3.46354  2.40513  3.72494  3.29354  2.67741  2.69355  4.24690  2.90347  2.73739  3.18146  2.89801  2.37887  2.77519  2.98518  4.58477  3.61503
          0.02949  3.93424  4.65658  0.61958  0.77255  0.81294  0.58618
    448   2.60908  4.76297  2.92117  2.49472  4.20714  3.31420  3.67031  3.64700  2.34407  3.22235  4.04916  2.47766  3.80518  2.83051  2.16165  2.03556  2.88995  3.27881  5.40001  4.08912    729 - -
          2.68622  4.42229  2.77524  2.73128  3.46358  2.40517  3.72499  3.29358  2.67745  2.69359  4.24694  2.90351  2.73744  3.18151  2.89769  2.37864  2.77524  2.98523  4.58481  3.61507
          0.42445  1.08954  4.65658  0.19874  1.71346  0.81294  0.58618
    449   2.07657  4.78407  2.87279  2.45745  4.03277  3.36865  2.88887  3.50274  2.37930  3.09741  3.94372  2.95424  3.82425  2.27232  2.76084  2.68672  2.89885  3.18181  5.29527  3.96169    731 - -
          2.68618  4.42225  2.77519  2.73123  3.46354  2.40513  3.72494  3.29354  2.67741  2.69355  4.24690  2.90347  2.73739  3.18146  2.89801  2.37887  2.77519  2.98518  4.58477  3.61503
          0.02949  3.93424  4.65658  0.61958  0.77255  0.81294  0.58618
    450   2.59973  4.29828  3.57287  3.03886  3.37894  3.54935  3.91976  2.62307  2.92315  2.04124  2.53587  3.39958  3.97930  3.26617  3.23530  2.17919  2.86652  2.45410  4.92620  3.67851    732 - -
          2.68618  4.42225  2.77519  2.73123  3.46354  2.40513  3.72494  3.29354  2.67741  2.69355  4.24690  2.90347  2.73739  3.18146  2.89801  2.37887  2.77519  2.98518  4.58477  3.61503
          0.02949  3.93424  4.65658  0.61958  0.77255  0.68345  0.70294
    451   2.61943  4.25156  3.62431  2.48590  3.27717  3.63027  3.87327  2.13655  2.95701  2.09117  3.29645  3.42150  4.00146  3.27027  3.25988  2.89460  2.85051  2.44056  3.47865  3.54281    733 - -
          2.68618  4.42225  2.77519  2.73123  3.46354  2.40513  3.72494  3.29354  2.67741  2.69355  4.24690  2.90347  2.73739  3.18146  2.89801  2.37887  2.77519  2.98518  4.58477  3.61503
          0.02708  4.01818  4.74052  0.61958  0.77255  0.58287  0.81711
    452   2.79779  4.24274  4.25744  3.69665  3.37243  3.95574  4.33196  1.69480  3.58324  1.87019  3.29817  3.93719  4.31600  3.83347  3.79493  2.69432  3.04392  1.62973  5.02094  3.82258    734 - -
          2.68618  4.42225  2.77519  2.73123  3.46354  2.40513  3.72494  3.29354  2.67741  2.69355  4.24690  2.90347  2.73739  3.18146  2.89801  2.37887  2.77519  2.98518  4.58477  3.61503
          0.02446  4.11867  4.84101  0.61958  0.77255  0.65999  0.72744
    453   2.64557  4.90499  2.61710  2.42652  4.17037  3.43291  3.62302  3.59486  2.35145  3.16411  2.84978  2.94731  3.83046  2.35889  2.23533  2.65835  2.87423  3.25500  5.37730  4.03783    735 - -
          2.68618  4.42225  2.77519  2.73123  3.46354  2.40513  3.72494  3.29354  2.67741  2.69355  4.24690  2.90347  2.73739  3.18146  2.89801  2.37887  2.77519  2.98518  4.58477  3.61503
          0.02446  4.11867  4.84101  0.61958  0.77255  0.54492  0.86723
    454   2.40445  4.32101  3.50810  2.24576  2.82958  3.60238  3.85123  2.27847  2.90140  2.49635  3.41335  3.34790  3.98185  3.20259  3.24678  2.85359  2.85186  2.55682  4.87957  3.06931    736 - -
          2.68618  4.42225  2.77519  2.73123  3.46354  2.40513  3.72494  3.29354  2.67741  2.69355  4.24690  2.90347  2.73739  3.18146  2.89801  2.37887  2.77519  2.98518  4.58477  3.61503
          0.02297  4.18092  4.90326  0.61958  0.77255  0.42311  1.06422
    455   2.62419  2.37437  3.69588  3.14255  3.39883  3.07495  2.76883  2.78626  3.03209  1.97160  3.42587  3.47429  4.02311  3.34798  3.32339  2.89366  2.87857  2.56752  4.87526  3.63233    737 - -
          2.68618  4.42225  2.77519  2.73123  3.46354  2.40513  3.72494  3.29354  2.67741  2.69355  4.24690  2.90347  2.73739  3.18146  2.89801  2.37887  2.77519  2.98518  4.58477  3.61503
          0.02100  4.26962  4.99197  0.61958  0.77255  0.48576  0.95510
    456   2.65597  4.97145  2.97466  1.97792  4.25085  3.45157  3.64119  3.68603  2.12243  2.87767  3.30961  2.95384  3.84448  2.45159  2.84200  2.37818  2.88547  3.32648  5.44118  4.08439    738 - -
          2.68618  4.42225  2.77519  2.73123  3.46354  2.40513  3.72494  3.29354  2.67741  2.69355  4.24690  2.90347  2.73739  3.18146  2.89801  2.37887  2.77519  2.98518  4.58477  3.61503
          0.02100  4.26962  4.99197  0.61958  0.77255  0.48576  0.95510
    457   2.71368  5.14511  2.55193  2.38011  4.47339  3.44206  3.64353  3.93345  2.16844  3.43351  4.20174  2.92020  2.27278  2.35841  2.45341  2.68295  2.94403  3.52936  5.57873  4.19756    739 - -
          2.68618  4.42225  2.77519  2.73123  3.46354  2.40513  3.72494  3.29354  2.67741  2.69355  4.24690  2.90347  2.73739  3.18146  2.89801  2.37887  2.77519  2.98518  4.58477  3.61503
          0.02100  4.26962  4.99197  0.61958  0.77255  0.48576  0.95510
    458   2.70729  5.01792  2.89828  2.43957  4.33981  3.43801  3.24853  3.79526  2.43127  3.34218  4.13730  2.96577  3.03370  1.86608  2.87194  2.09485  2.95174  3.42177  5.51931  4.15760    740 - -
          2.68618  4.42225  2.77519  2.73123  3.46354  2.40513  3.72494  3.29354  2.67741  2.69355  4.24690  2.90347  2.73739  3.18146  2.89801  2.37887  2.77519  2.98518  4.58477  3.61503
          0.02100  4.26962  4.99197  0.61958  0.77255  0.48576  0.95510
    459   2.65614  4.94449  2.99425  2.44550  4.23465  2.90047  3.65354  3.66567  2.39700  3.23027  4.02417  2.67243  3.85061  2.32857  2.32437  2.66530  2.47459  2.88431  5.43301  4.08355    741 - -
          2.68618  4.42225  2.77519  2.73123  3.46354  2.40513  3.72494  3.29354  2.67741  2.69355  4.24690  2.90347  2.73739  3.18146  2.89801  2.37887  2.77519  2.98518  4.58477  3.61503
          0.02100  4.26962  4.99197  0.61958  0.77255  0.48576  0.95510
    460   2.36068  4.73173  3.11760  2.55556  3.95002  3.49225  3.70022  3.05138  2.31448  2.98023  3.38991  3.05681  2.68925  2.87571  2.43167  2.70646  2.63008  3.05094  5.25480  3.94798    742 - -
          2.68618  4.42225  2.77519  2.73123  3.46354  2.40513  3.72494  3.29354  2.67741  2.69355  4.24690  2.90347  2.73739  3.18146  2.89801  2.37887  2.77519  2.98518  4.58477  3.61503
          0.02100  4.26962  4.99197  0.61958  0.77255  0.48576  0.95510
    461   2.35985  4.84478  3.05900  2.52115  4.09966  3.48397  3.69117  3.50545  2.24835  2.59114  3.93326  3.02980  2.49613  2.34513  2.86635  2.71392  2.90741  3.18822  5.35234  4.03298    743 - -
          2.68618  4.42225  2.77519  2.73123  3.46354  2.40513  3.72494  3.29354  2.67741  2.69355  4.24690  2.90347  2.73739  3.18146  2.89801  2.37887  2.77519  2.98518  4.58477  3.61503
          0.02100  4.26962  4.99197  0.61958  0.77255  0.48576  0.95510
    462   2.63228  4.80660  3.05162  2.50609  4.07845  2.89485  3.69035  2.82251  2.48391  3.09954  3.91605  2.73480  3.20074  2.84554  2.41417  2.19479  2.87338  3.16686  5.34487  4.01777    744 - -
          2.68618  4.42225  2.77519  2.73123  3.46354  2.40513  3.72494  3.29354  2.67741  2.69355  4.24690  2.90347  2.73739  3.18146  2.89801  2.37887  2.77519  2.98518  4.58477  3.61503
          0.02100  4.26962  4.99197  0.61958  0.77255  0.48576  0.95510
    463   2.64567  4.35953  3.64757  3.10592  3.57152  3.59773  4.01398  2.73488  3.03535  2.07846  3.51609  3.46636  2.26715  3.34983  3.36623  2.89260  2.25401  2.19463  5.06619  3.83978    745 - -
          2.68618  4.42225  2.77519  2.73123  3.46354  2.40513  3.72494  3.29354  2.67741  2.69355  4.24690  2.90347  2.73739  3.18146  2.89801  2.37887  2.77519  2.98518  4.58477  3.61503
          0.02100  4.26962  4.99197  0.61958  0.77255  0.48576  0.95510
    464   2.62632  4.50075  3.29641  2.49150  3.09894  2.95161  3.77834  2.62954  2.70094  2.72399  2.75993  2.86883  3.93031  3.03011  2.60876  2.77488  2.85781  2.78906  5.05993  3.79590    746 - -
          2.68618  4.42225  2.77519  2.73123  3.46354  2.40513  3.72494  3.29354  2.67741  2.69355  4.24690  2.90347  2.73739  3.18146  2.89801  2.37887  2.77519  2.98518  4.58477  3.61503
          0.02100  4.26962  4.99197  0.61958  0.77255  0.48576  0.95510
    465   2.64711  4.97414  2.94307  2.03716  3.41508  3.43780  3.64219  3.69661  2.40702  3.25342  4.03927  2.68903  2.88287  2.76824  2.47968  2.37139  2.87965  3.33215  5.45096  4.08608    747 - -
          2.68618  4.42225  2.77519  2.73123  3.46354  2.40513  3.72494  3.29354  2.67741  2.69355  4.24690  2.90347  2.73739  3.18146  2.89801  2.37887  2.77519  2.98518  4.58477  3.61503
          0.02100  4.26962  4.99197  0.61958  0.77255  0.48576  0.95510
    466   2.66451  4.94946  3.01675  2.45257  4.22507  3.46704  2.91356  3.65382  2.20211  3.21781  3.50200  2.71108  3.85582  2.77726  2.16881  2.38576  2.89209  3.02746  5.41951  4.07459    748 - -
          2.68618  4.42225  2.77519  2.73123  3.46354  2.40513  3.72494  3.29354  2.67741  2.69355  4.24690  2.90347  2.73739  3.18146  2.89801  2.37887  2.77519  2.98518  4.58477  3.61503
          0.02100  4.26962  4.99197  0.61958  0.77255  0.48576  0.95510
    467   2.68439  4.47576  3.37447  2.25342  3.61618  3.61284  3.86610  2.19568  2.80934  1.97434  3.55952  2.90316  4.00377  3.14919  3.17915  2.87222  2.91818  2.64986  5.05965  3.80633    749 - -
          2.68618  4.42225  2.77519  2.73123  3.46354  2.40513  3.72494  3.29354  2.67741  2.69355  4.24690  2.90347  2.73739  3.18146  2.89801  2.37887  2.77519  2.98518  4.58477  3.61503
          0.02100  4.26962  4.99197  0.61958  0.77255  0.48576  0.95510
    468   2.64298  5.01034  2.62833  2.26578  4.29982  2.91114  3.63071  3.21105  2.27867  3.29132  4.06734  2.67915  3.82694  2.32689  2.87515  2.63380  2.87492  2.79142  5.47731  4.10165    750 - -
          2.68618  4.42225  2.77519  2.73123  3.46354  2.40513  3.72494  3.29354  2.67741  2.69355  4.24690  2.90347  2.73739  3.18146  2.89801  2.37887  2.77519  2.98518  4.58477  3.61503
          0.02100  4.26962  4.99197  0.61958  0.77255  0.48576  0.95510
    469   2.48843  5.00353  2.80103  2.25489  4.40766  3.38179  3.73556  3.85938  2.54346  3.41052  4.20094  2.13816  2.98204  2.87140  3.02529  1.88688  2.95779  3.46178  5.60070  4.22459    751 - -
          2.68618  4.42225  2.77519  2.73123  3.46354  2.40513  3.72494  3.29354  2.67741  2.69355  4.24690  2.90347  2.73739  3.18146  2.89801  2.37887  2.77519  2.98518  4.58477  3.61503
          0.02100  4.26962  4.99197  0.61958  0.77255  0.48576  0.95510
    470   2.13922  5.09560  2.49893  2.12472  4.40454  3.41701  3.63894  3.86634  2.06713  3.38613  4.15296  2.64551  3.83139  2.75315  2.89164  2.64643  2.90633  3.01186  5.55216  4.15936    752 - -
          2.68618  4.42225  2.77519  2.73123  3.46354  2.40513  3.72494  3.29354  2.67741  2.69355  4.24690  2.90347  2.73739  3.18146  2.89801  2.37887  2.77519  2.98518  4.58477  3.61503
          0.02100  4.26962  4.99197  0.61958  0.77255  0.48576  0.95510
    471   2.18132  3.46445  3.39050  2.83154  3.62268  2.58035  3.83305  2.76111  2.79679  2.68912  3.18133  2.89198  2.98541  3.11334  3.18097  2.78005  2.85205  2.74078  5.03787  3.78750    753 - -
          2.68618  4.42225  2.77519  2.73123  3.46354  2.40513  3.72494  3.29354  2.67741  2.69355  4.24690  2.90347  2.73739  3.18146  2.89801  2.37887  2.77519  2.98518  4.58477  3.61503
          0.02100  4.26962  4.99197  0.61958  0.77255  0.48576  0.95510
    472   2.67008  3.51396  2.65963  2.40862  4.34514  3.44704  3.63510  3.79130  2.09276  3.32290  4.09995  2.43260  3.84404  2.75296  2.11963  2.65871  2.90000  3.41032  5.49493  4.12860    754 - -
          2.68618  4.42225  2.77519  2.73123  3.46354  2.40513  3.72494  3.29354  2.67741  2.69355  4.24690  2.90347  2.73739  3.18146  2.89801  2.37887  2.77519  2.98518  4.58477  3.61503
          0.02100  4.26962  4.99197  0.61958  0.77255  0.48576  0.95510
    473   2.36734  4.93670  2.97466  2.09769  4.21829  3.44469  3.65249  3.65024  2.41576  2.85775  4.01288  2.96028  2.95638  2.78429  2.47359  2.32734  2.88074  3.29586  5.42752  4.07367    755 - -
          2.68618  4.42225  2.77519  2.73123  3.46354  2.40513  3.72494  3.29354  2.67741  2.69355  4.24690  2.90347  2.73739  3.18146  2.89801  2.37887  2.77519  2.98518  4.58477  3.61503
          0.06604  4.26962  2.99736  0.61958  0.77255  0.48576  0.95510
    474   2.25788  4.92262  2.92745  2.43341  4.30131  3.05498  3.67950  3.74312  2.06447  3.30026  4.08747  2.31512  3.83120  2.81039  2.91201  2.41773  2.55415  3.35903  5.49442  4.13508    756 - -
          2.68618  4.42225  2.77519  2.73123  3.46354  2.40513  3.72494  3.29354  2.67741  2.69355  4.24690  2.90347  2.73739  3.18146  2.89801  2.37887  2.77519  2.98518  4.58477  3.61503
          0.06759  4.22553  2.98114  0.61958  0.77255  0.54269  0.87032
    475   2.61903  4.85683  2.66526  2.43000  4.11755  2.68086  3.00204  3.54134  2.43124  3.13126  3.93696  2.95336  3.82689  2.78641  2.64368  2.64200  2.56183  2.66777  5.36045  4.01639    757 - -
          2.68618  4.42225  2.77519  2.73123  3.46354  2.40513  3.72494  3.29354  2.67741  2.69355  4.24690  2.90347  2.73739  3.18146  2.89801  2.37887  2.77519  2.98518  4.58477  3.61503
          0.02297  4.18092  4.90326  0.61958  0.77255  0.59489  0.80213
    476   3.05391  5.26823  3.39266  2.75721  4.72511  3.69354  3.66263  4.08547  1.43957  3.51257  4.35282  2.69548  4.06185  2.78695  1.51459  3.03206  3.22745  3.73926  5.55404  4.35221    758 - -
          2.68618  4.42225  2.77519  2.73123  3.46354  2.40513  3.72494  3.29354  2.67741  2.69355  4.24690  2.90347  2.73739  3.18146  2.89801  2.37887  2.77519  2.98518  4.58477  3.61503
          0.02297  4.18092  4.90326  0.61958  0.77255  0.59489  0.80213
    477   2.42123  4.73733  2.48949  2.50180  3.95337  3.45792  3.01940  2.75776  2.48436  2.66022  3.81537  3.01048  3.84919  2.83767  2.64412  2.67175  2.84673  3.05541  5.25246  3.93489    759 - -
          2.68618  4.42225  2.77519  2.73123  3.46354  2.40513  3.72494  3.29354  2.67741  2.69355  4.24690  2.90347  2.73739  3.18146  2.89801  2.37887  2.77519  2.98518  4.58477  3.61503
          0.02297  4.18092  4.90326  0.61958  0.77255  0.59489  0.80213
    478   2.44644  5.05003  2.85112  2.16195  4.37282  3.41069  3.63358  3.82226  2.36535  3.34951  4.12958  2.29353  2.92002  2.75450  2.30289  2.65762  2.91045  3.43538  5.51820  4.14635    760 - -
          2.68618  4.42225  2.77519  2.73123  3.46354  2.40513  3.72494  3.29354  2.67741  2.69355  4.24690  2.90347  2.73739  3.18146  2.89801  2.37887  2.77519  2.98518  4.58477  3.61503
          0.02297  4.18092  4.90326  0.61958  0.77255  0.59489  0.80213
    479   2.58820  3.32250  2.89581  2.99612  2.73068  3.57134  3.87758  2.75922  2.94692  2.50521  3.40799  3.37211  3.97116  3.23936  3.28110  2.33366  2.83290  2.12130  4.88894  3.65691    761 - -
          2.68618  4.42225  2.77519  2.73123  3.46354  2.40513  3.72494  3.29354  2.67741  2.69355  4.24690  2.90347  2.73739  3.18146  2.89801  2.37887  2.77519  2.98518  4.58477  3.61503
          0.02297  4.18092  4.90326  0.61958  0.77255  0.59489  0.80213
    480   2.44706  5.34395  2.04408  1.82368  4.66047  2.73350  3.72451  4.15523  2.60000  3.64818  4.43592  2.12094  3.86234  2.85724  3.14018  2.75165  3.08106  3.72757  5.80325  4.35167    762 - -
          2.68618  4.42225  2.77519  2.73123  3.46354  2.40513  3.72494  3.29354  2.67741  2.69355  4.24690  2.90347  2.73739  3.18146  2.89801  2.37887  2.77519  2.98518  4.58477  3.61503
          0.10242  4.18092  2.50024  0.61958  0.77255  0.59489  0.80213
    481   2.64575  5.04164  2.38333  2.32774  4.34295  3.38454  3.60320  3.16732  2.00621  3.32451  4.10111  2.60257  3.80057  2.39083  2.82409  2.62436  2.87899  3.40970  5.49531  4.11369    763 - -
          2.68618  4.42225  2.77519  2.73123  3.46354  2.40513  3.72494  3.29354  2.67741  2.69355  4.24690  2.90347  2.73739  3.18146  2.89801  2.37887  2.77519  2.98518  4.58477  3.61503
          0.02484  4.10334  4.82569  0.61958  0.77255  0.53433  0.88204
    482   2.60745  3.51948  2.61721  2.30569  3.83152  3.47823  3.70916  3.19024  2.56812  2.62085  3.72114  3.07101  3.87153  2.90657  3.00448  2.70002  2.35593  2.62511  5.17663  3.88124    764 - -
          2.68618  4.42225  2.77519  2.73123  3.46354  2.40513  3.72494  3.29354  2.67741  2.69355  4.24690  2.90347  2.73739  3.18146  2.89801  2.37887  2.77519  2.98518  4.58477  3.61503
          0.02297  4.18092  4.90326  0.61958  0.77255  0.59489  0.80213
    483   2.64668  4.98046  2.09660  2.38151  4.25766  3.41610  2.97665  3.70553  2.38697  2.90334  4.04664  2.91587  3.82314  2.75493  2.55148  2.64211  2.59395  3.33981  5.44817  4.08010    765 - -
          2.68618  4.42225  2.77519  2.73123  3.46354  2.40513  3.72494  3.29354  2.67741  2.69355  4.24690  2.90347  2.73739  3.18146  2.89801  2.37887  2.77519  2.98518  4.58477  3.61503
          0.02297  4.18092  4.90326  0.61958  0.77255  0.59489  0.80213
    484   1.76228  4.78676  2.88972  2.09707  4.25037  3.32990  3.77035  3.67368  2.60149  3.27435  4.08757  2.99408  3.01574  2.93030  3.05955  2.26825  2.90399  3.29563  5.50267  4.16481    766 - -
          2.68618  4.42225  2.77519  2.73123  3.46354  2.40513  3.72494  3.29354  2.67741  2.69355  4.24690  2.90347  2.73739  3.18146  2.89801  2.37887  2.77519  2.98518  4.58477  3.61503
          0.02297  4.18092  4.90326  0.61958  0.77255  0.59489  0.80213
    485   2.29128  4.94873  2.91145  2.05419  4.23358  3.01465  3.63145  3.66920  2.39230  2.84746  4.02237  2.55331  3.82382  2.76148  2.55464  2.64139  2.87300  3.30940  5.43187  4.07281    767 - -
          2.68618  4.42225  2.77519  2.73123  3.46354  2.40513  3.72494  3.29354  2.67741  2.69355  4.24690  2.90347  2.73739  3.18146  2.89801  2.37887  2.77519  2.98518  4.58477  3.61503
          0.02297  4.18092  4.90326  0.61958  0.77255  0.59489  0.80213
    486   2.01217  4.31357  3.52437  2.96552  3.48024  3.57397  3.04192  2.45729  2.90538  2.53541  3.44417  3.35497  3.97452  3.21536  3.24796  2.83652  2.54294  2.18910  4.93707  3.70421    768 - -
          2.68618  4.42225  2.77519  2.73123  3.46354  2.40513  3.72494  3.29354  2.67741  2.69355  4.24690  2.90347  2.73739  3.18146  2.89801  2.37887  2.77519  2.98518  4.58477  3.61503
          0.02297  4.18092  4.90326  0.61958  0.77255  0.59489  0.80213
    487   2.43095  4.94214  2.56377  1.86848  4.22018  3.40889  3.64255  3.64342  2.43180  3.22203  3.30445  2.91917  3.82359  2.77611  2.90965  2.64290  2.44743  3.28920  5.43627  4.07280    769 - -
          2.68618  4.42225  2.77519  2.73123  3.46354  2.40513  3.72494  3.29354  2.67741  2.69355  4.24690  2.90347  2.73739  3.18146  2.89801  2.37887  2.77519  2.98518  4.58477  3.61503
          0.02297  4.18092  4.90326  0.61958  0.77255  0.59489  0.80213
    488   2.63353  4.75880  3.05717  2.51820  4.00130  3.45769  2.98795  3.40719  2.15251  3.02721  3.85694  3.02127  2.82171  2.84520  2.88580  2.46613  2.86891  2.46439  5.28249  3.96914    770 - -
          2.68618  4.42225  2.77519  2.73123  3.46354  2.40513  3.72494  3.29354  2.67741  2.69355  4.24690  2.90347  2.73739  3.18146  2.89801  2.37887  2.77519  2.98518  4.58477  3.61503
          0.02297  4.18092  4.90326  0.61958  0.77255  0.59489  0.80213
    489   2.90280  5.43631  1.85214  1.49956  4.75413  3.32489  3.78055  4.25726  2.71132  3.75330  4.56314  2.79311  3.89126  2.92680  3.27149  2.05948  3.17501  3.82734  5.91184  4.43905    771 - -
          2.68618  4.42225  2.77519  2.73123  3.46354  2.40513  3.72494  3.29354  2.67741  2.69355  4.24690  2.90347  2.73739  3.18146  2.89801  2.37887  2.77519  2.98518  4.58477  3.61503
          0.02297  4.18092  4.90326  0.61958  0.77255  0.59489  0.80213
    490   2.61774  4.64556  3.11098  2.58414  3.86522  3.46475  3.08731  2.74902  2.55688  2.91354  3.76198  2.75535  2.39167  2.91421  2.97970  2.70588  2.56582  2.97614  5.20015  3.90219    772 - -
          2.68618  4.42225  2.77519  2.73123  3.46354  2.40513  3.72494  3.29354  2.67741  2.69355  4.24690  2.90347  2.73739  3.18146  2.89801  2.37887  2.77519  2.98518  4.58477  3.61503
          0.02297  4.18092  4.90326  0.61958  0.77255  0.59489  0.80213
    491   2.61738  4.72469  3.05959  2.51360  3.02527  3.45998  3.01469  3.34678  2.29490  2.97567  3.80813  2.73714  3.19685  2.84802  2.93450  2.67814  2.36338  3.04769  5.24141  3.92588    773 - -
          2.68618  4.42225  2.77519  2.73123  3.46354  2.40513  3.72494  3.29354  2.67741  2.69355  4.24690  2.90347  2.73739  3.18146  2.89801  2.37887  2.77519  2.98518  4.58477  3.61503
          0.02297  4.18092  4.90326  0.61958  0.77255  0.59489  0.80213
    492   2.62552  4.73071  3.03068  2.24633  3.95271  3.45423  3.17873  2.62356  2.50825  2.98726  3.82173  3.01755  3.22200  2.86026  2.95094  2.13046  2.86086  3.05652  5.25749  3.94335    774 - -
          2.68618  4.42225  2.77519  2.73123  3.46354  2.40513  3.72494  3.29354  2.67741  2.69355  4.24690  2.90347  2.73739  3.18146  2.89801  2.37887  2.77519  2.98518  4.58477  3.61503
          0.02297  4.18092  4.90326  0.61958  0.77255  0.59489  0.80213
    493   2.58621  2.61707  3.48838  2.94011  3.50485  3.51588  2.66067  2.91494  2.85233  2.35768  3.52046  3.32338  3.94816  3.18890  3.19223  2.24662  2.84858  2.67435  4.95006  3.68424    775 - -
          2.68618  4.42225  2.77519  2.73123  3.46354  2.40513  3.72494  3.29354  2.67741  2.69355  4.24690  2.90347  2.73739  3.18146  2.89801  2.37887  2.77519  2.98518  4.58477  3.61503
          0.02297  4.18092  4.90326  0.61958  0.77255  0.59489  0.80213
    494   2.63073  4.61563  3.15799  2.63404  3.71692  3.48399  2.73130  3.22805  2.60090  2.88029  3.74012  3.10907  3.89517  2.95610  3.01314  2.16932  2.35439  2.95106  5.09887  2.87877    776 - -
          2.68618  4.42225  2.77519  2.73123  3.46354  2.40513  3.72494  3.29354  2.67741  2.69355  4.24690  2.90347  2.73739  3.18146  2.89801  2.37887  2.77519  2.98518  4.58477  3.61503
          0.02297  4.18092  4.90326  0.61958  0.77255  0.59489  0.80213
    495   2.08090  4.34183  3.48896  2.92641  3.50855  3.56650  3.85463  2.29230  2.84448  2.30790  3.46662  3.32602  3.96478  3.17560  2.78586  2.45194  2.84874  2.58956  4.95341  3.71847    777 - -
          2.68618  4.42225  2.77519  2.73123  3.46354  2.40513  3.72494  3.29354  2.67741  2.69355  4.24690  2.90347  2.73739  3.18146  2.89801  2.37887  2.77519  2.98518  4.58477  3.61503
          0.02297  4.18092  4.90326  0.61958  0.77255  0.59489  0.80213
    496   2.67627  5.07901  2.34502  2.12388  3.41496  3.39045  2.71133  3.82951  2.42928  3.36081  4.14043  2.29881  3.82199  2.76222  2.92269  2.65114  2.91368  3.44251  5.52874  4.13050    778 - -
          2.68618  4.42225  2.77519  2.73123  3.46354  2.40513  3.72494  3.29354  2.67741  2.69355  4.24690  2.90347  2.73739  3.18146  2.89801  2.37887  2.77519  2.98518  4.58477  3.61503
          0.02297  4.18092  4.90326  0.61958  0.77255  0.59489  0.80213
    497   2.09069  4.28762  3.56301  3.07288  3.89540  2.70585  4.05579  3.23741  3.04296  2.96654  3.83136  3.35375  3.84830  3.34253  3.39259  1.98871  2.19433  2.05735  5.29775  4.06920    779 - -
          2.68618  4.42225  2.77519  2.73123  3.46354  2.40513  3.72494  3.29354  2.67741  2.69355  4.24690  2.90347  2.73739  3.18146  2.89801  2.37887  2.77519  2.98518  4.58477  3.61503
          0.02297  4.18092  4.90326  0.61958  0.77255  0.59489  0.80213
    498   2.63554  4.82149  3.02073  2.26107  4.06215  3.04286  2.99759  3.47448  2.07527  2.58425  3.89515  2.98740  3.84673  2.80420  2.85758  2.67098  2.86504  2.79906  5.31737  3.99103    780 - -
          2.68618  4.42225  2.77519  2.73123  3.46354  2.40513  3.72494  3.29354  2.67741  2.69355  4.24690  2.90347  2.73739  3.18146  2.89801  2.37887  2.77519  2.98518  4.58477  3.61503
          0.02297  4.18092  4.90326  0.61958  0.77255  0.59489  0.80213
    499   2.11204  3.41519  3.23718  1.96106  3.75653  3.48485  3.77767  3.06755  2.66613  2.78995  3.13764  3.15645  3.90101  3.00591  3.07516  2.73319  2.85168  2.80759  5.13946  3.86572    781 - -
          2.68618  4.42225  2.77519  2.73123  3.46354  2.40513  3.72494  3.29354  2.67741  2.69355  4.24690  2.90347  2.73739  3.18146  2.89801  2.37887  2.77519  2.98518  4.58477  3.61503
          0.02297  4.18092  4.90326  0.61958  0.77255  0.59489  0.80213
    500   1.99839  4.22170  4.02766  3.46047  3.36926  3.80427  4.15880  2.03697  3.36973  2.30116  2.59588  3.73875  4.18335  3.62735  3.61682  3.09705  2.57752  1.93718  4.93890  3.73905    782 - -
          2.68618  4.42225  2.77519  2.73123  3.46354  2.40513  3.72494  3.29354  2.67741  2.69355  4.24690  2.90347  2.73739  3.18146  2.89801  2.37887  2.77519  2.98518  4.58477  3.61503
          0.02297  4.18092  4.90326  0.61958  0.77255  0.59489  0.80213
    501   2.18763  4.50308  3.26679  2.72631  3.80572  2.34506  3.79880  2.71607  2.67625  2.85454  3.71637  3.16690  3.88125  3.02662  2.68585  2.69887  2.43872  2.88186  5.17313  3.90411    783 - -
          2.68618  4.42225  2.77519  2.73123  3.46354  2.40513  3.72494  3.29354  2.67741  2.69355  4.24690  2.90347  2.73739  3.18146  2.89801  2.37887  2.77519  2.98518  4.58477  3.61503
          0.02297  4.18092  4.90326  0.61958  0.77255  0.59489  0.80213
    502   2.63525  4.70914  2.99159  1.99009  3.97275  2.97253  3.73516  2.47022  2.58302  3.00745  3.85285  3.03652  3.87115  2.92184  3.02269  2.21034  2.88808  3.04845  5.29243  3.98282    784 - -
          2.68618  4.42225  2.77519  2.73123  3.46354  2.40513  3.72494  3.29354  2.67741  2.69355  4.24690  2.90347  2.73739  3.18146  2.89801  2.37887  2.77519  2.98518  4.58477  3.61503
          0.02297  4.18092  4.90326  0.61958  0.77255  0.59489  0.80213
    503   2.19415  4.50585  3.24450  2.68892  3.67954  3.50951  3.03501  3.05917  2.65217  2.35751  3.04712  2.82647  3.90028  2.98982  3.05667  2.48737  2.83919  2.80384  5.06574  3.79522    785 - -
          2.68618  4.42225  2.77519  2.73123  3.46354  2.40513  3.72494  3.29354  2.67741  2.69355  4.24690  2.90347  2.73739  3.18146  2.89801  2.37887  2.77519  2.98518  4.58477  3.61503
          0.02297  4.18092  4.90326  0.61958  0.77255  0.59489  0.80213
    504   2.46291  5.07210  2.94058  2.40706  4.40337  2.75027  3.61675  3.84702  2.05588  3.35760  4.13595  2.59219  3.84434  2.46585  2.23349  2.67456  2.91947  3.45956  5.50749  4.15175    786 - -
          2.68618  4.42225  2.77519  2.73123  3.46354  2.40513  3.72494  3.29354  2.67741  2.69355  4.24690  2.90347  2.73739  3.18146  2.89801  2.37887  2.77519  2.98518  4.58477  3.61503
          0.02297  4.18092  4.90326  0.61958  0.77255  0.59489  0.80213
    505   2.29033  5.02952  2.49743  2.10758  4.31800  3.39387  3.63692  3.76998  2.42639  3.31422  4.09713  2.61898  3.81885  2.76236  2.91608  2.20671  2.89568  3.39213  5.50280  3.33503    787 - -
          2.68618  4.42225  2.77519  2.73123  3.46354  2.40513  3.72494  3.29354  2.67741  2.69355  4.24690  2.90347  2.73739  3.18146  2.89801  2.37887  2.77519  2.98518  4.58477  3.61503
          0.02297  4.18092  4.90326  0.61958  0.77255  0.59489  0.80213
    506   2.56399  3.31699  3.42469  2.86854  3.61719  2.99632  3.84446  2.97246  2.79804  2.68228  3.56387  3.27078  3.02887  3.13295  2.45379  2.75173  2.83100  2.09920  5.03337  3.79045    788 - -
          2.68618  4.42225  2.77519  2.73123  3.46354  2.40513  3.72494  3.29354  2.67741  2.69355  4.24690  2.90347  2.73739  3.18146  2.89801  2.37887  2.77519  2.98518  4.58477  3.61503
          0.02297  4.18092  4.90326  0.61958  0.77255  0.59489  0.80213
    507   2.33924  3.34112  3.47598  2.91573  3.03224  3.53101  3.03823  2.85930  2.86873  2.57202  3.46175  3.31090  3.94061  3.17348  3.22295  2.36582  2.30276  2.62471  4.93580  3.69881    789 - -
          2.68618  4.42225  2.77519  2.73123  3.46354  2.40513  3.72494  3.29354  2.67741  2.69355  4.24690  2.90347  2.73739  3.18146  2.89801  2.37887  2.77519  2.98518  4.58477  3.61503
          0.02297  4.18092  4.90326  0.61958  0.77255  0.59489  0.80213
    508   2.79749  5.12083  3.01779  2.22512  4.47215  3.50895  3.64190  3.89137  2.01604  3.39121  4.19219  3.00282  2.42398  2.76473  1.92860  2.77970  3.01295  3.52190  5.52203  4.20874    790 - -
          2.68618  4.42225  2.77519  2.73123  3.46354  2.40513  3.72494  3.29354  2.67741  2.69355  4.24690  2.90347  2.73739  3.18146  2.89801  2.37887  2.77519  2.98518  4.58477  3.61503
          0.08671  4.18092  2.69154  0.61958  0.77255  0.59489  0.80213
    509   2.32976  4.17268  3.72169  3.15250  3.29650  2.66409  3.91044  2.63791  3.06768  2.37324  2.73661  3.47160  3.99153  3.34522  3.34759  2.87485  2.81564  2.19924  3.16354  3.56834    791 - -
          2.68618  4.42225  2.77519  2.73123  3.46354  2.40513  3.72494  3.29354  2.67741  2.69355  4.24690  2.90347  2.73739  3.18146  2.89801  2.37887  2.77519  2.98518  4.58477  3.61503
          0.02446  4.11867  4.84101  0.61958  0.77255  0.39046  1.12933
    510   2.46774  3.36541  4.12832  3.54410  3.22935  3.75621  4.07604  2.24145  3.42400  2.08637  2.70768  3.74797  4.12723  3.64449  3.60346  2.27120  2.88034  1.99026  4.75355  3.56189    792 - -
          2.68618  4.42225  2.77519  2.73123  3.46354  2.40513  3.72494  3.29354  2.67741  2.69355  4.24690  2.90347  2.73739  3.18146  2.89801  2.37887  2.77519  2.98518  4.58477  3.61503
          0.02100  4.26962  4.99197  0.61958  0.77255  0.48576  0.95510
    511   2.63874  3.55804  3.13759  2.57776  3.92036  2.65626  3.71166  3.31782  2.15852  2.95672  3.79599  3.07334  3.88719  2.89491  2.66263  2.41182  2.87210  3.02719  5.23591  3.03196    793 - -
          2.68618  4.42225  2.77519  2.73123  3.46354  2.40513  3.72494  3.29354  2.67741  2.69355  4.24690  2.90347  2.73739  3.18146  2.89801  2.37887  2.77519  2.98518  4.58477  3.61503
          0.02100  4.26962  4.99197  0.61958  0.77255  0.48576  0.95510
    512   2.82115  4.90173  3.22987  2.07848  4.03777  3.59685  3.72447  3.54745  2.35071  3.13367  3.99075  3.15254  3.98762  2.90608  2.03816  2.87061  3.03780  3.25504  2.25599  3.97222    794 - -
          2.68618  4.42225  2.77519  2.73123  3.46354  2.40513  3.72494  3.29354  2.67741  2.69355  4.24690  2.90347  2.73739  3.18146  2.89801  2.37887  2.77519  2.98518  4.58477  3.61503
          0.02100  4.26962  4.99197  0.61958  0.77255  0.48576  0.95510
    513   2.63233  4.64827  2.78152  2.60163  3.29685  3.50400  3.72683  2.31606  2.58653  2.88735  3.73627  2.76564  3.89432  2.92696  2.56297  2.42315  2.86480  2.95366  5.18510  3.88988    795 - -
          2.68618  4.42225  2.77519  2.73123  3.46354  2.40513  3.72494  3.29354  2.67741  2.69355  4.24690  2.90347  2.73739  3.18146  2.89801  2.37887  2.77519  2.98518  4.58477  3.61503
          0.02100  4.26962  4.99197  0.61958  0.77255  0.48576  0.95510
    514   2.69900  4.69926  3.29255  2.72711  3.96826  3.52761  3.77608  3.35133  2.48842  2.98610  2.72140  3.18090  3.94847  2.97115  1.91851  2.00929  2.94742  3.06741  5.27089  3.99666    796 - -
          2.68618  4.42225  2.77519  2.73123  3.46354  2.40513  3.72494  3.29354  2.67741  2.69355  4.24690  2.90347  2.73739  3.18146  2.89801  2.37887  2.77519  2.98518  4.58477  3.61503
          0.17542  4.26962  1.91797  0.61958  0.77255  0.48576  0.95510
    515   2.53514  2.43624  3.78883  3.24154  3.33865  2.53807  3.97359  2.67653  3.15054  2.44557  3.36525  3.50982  3.97689  3.42440  3.41512  2.83211  2.81561  2.18334  4.83184  2.95876    797 - -
          2.68618  4.42225  2.77519  2.73123  3.46354  2.40513  3.72494  3.29354  2.67741  2.69355  4.24690  2.90347  2.73739  3.18146  2.89801  2.37887  2.77519  2.98518  4.58477  3.61503
          0.02446  4.11867  4.84101  0.61958  0.77255  0.39046  1.12933
    516   2.62619  4.52442  2.88592  2.71056  3.69509  3.53798  3.77140  2.49485  2.68387  2.43017  3.61960  3.17604  3.23903  3.01302  2.79593  2.38979  2.85869  2.48214  5.08404  3.81504    798 - -
          2.68618  4.42225  2.77519  2.73123  3.46354  2.40513  3.72494  3.29354  2.67741  2.69355  4.24690  2.90347  2.73739  3.18146  2.89801  2.37887  2.77519  2.98518  4.58477  3.61503
          0.02100  4.26962  4.99197  0.61958  0.77255  0.48576  0.95510
    517   2.53897  2.16201  2.78446  2.79008  3.95840  3.36256  3.89456  3.34618  2.79478  3.01597  3.86351  3.20542  2.81231  3.11639  3.20584  2.34383  2.41260  3.01861  5.31412  4.04174    799 - -
          2.68618  4.42225  2.77519  2.73123  3.46354  2.40513  3.72494  3.29354  2.67741  2.69355  4.24690  2.90347  2.73739  3.18146  2.89801  2.37887  2.77519  2.98518  4.58477  3.61503
          0.02100  4.26962  4.99197  0.61958  0.77255  0.48576  0.95510
    518   2.58984  2.71229  3.70747  3.15199  2.36135  3.57550  3.95776  2.77294  3.08438  2.50624  3.41090  2.95256  2.94839  3.36474  3.38290  2.86395  2.45794  2.54930  4.88792  3.66603    800 - -
          2.68618  4.42225  2.77519  2.73123  3.46354  2.40513  3.72494  3.29354  2.67741  2.69355  4.24690  2.90347  2.73739  3.18146  2.89801  2.37887  2.77519  2.98518  4.58477  3.61503
          0.02100  4.26962  4.99197  0.61958  0.77255  0.48576  0.95510
    519   2.35873  3.52883  3.16624  2.26255  3.94472  3.50876  3.72121  3.32383  2.50584  2.69158  3.81501  3.09310  3.90288  2.90384  1.99567  2.73612  2.89264  3.03561  5.25118  3.95659    801 - -
          2.68618  4.42225  2.77519  2.73123  3.46354  2.40513  3.72494  3.29354  2.67741  2.69355  4.24690  2.90347  2.73739  3.18146  2.89801  2.37887  2.77519  2.98518  4.58477  3.61503
          0.02100  4.26962  4.99197  0.61958  0.77255  0.48576  0.95510
    520   2.61977  4.39377  3.46259  2.90245  3.57826  2.35260  3.86195  2.91291  2.83394  2.63667  2.79302  3.31278  3.96910  3.16411  2.79863  2.82043  2.54451  2.18675  5.00893  3.76872    802 - -
          2.68618  4.42225  2.77519  2.73123  3.46354  2.40513  3.72494  3.29354  2.67741  2.69355  4.24690  2.90347  2.73739  3.18146  2.89801  2.37887  2.77519  2.98518  4.58477  3.61503
          0.02100  4.26962  4.99197  0.61958  0.77255  0.48576  0.95510
    521   2.70791  4.97074  2.88397  2.21363  4.26824  2.36659  3.70702  3.69097  2.48037  3.27081  4.08105  2.97349  3.87987  1.97394  2.92951  2.71729  2.95183  2.76885  5.48580  4.13517    803 - -
          2.68618  4.42225  2.77519  2.73123  3.46354  2.40513  3.72494  3.29354  2.67741  2.69355  4.24690  2.90347  2.73739  3.18146  2.89801  2.37887  2.77519  2.98518  4.58477  3.61503
          0.02100  4.26962  4.99197  0.61958  0.77255  0.48576  0.95510
    522   2.38021  4.93441  3.02578  2.48280  4.20820  3.48055  3.66741  2.86855  1.80390  3.20139  4.00898  2.58843  3.87649  2.51544  2.80848  2.70511  2.91703  3.28527  5.41274  4.07972    804 - -
          2.68618  4.42225  2.77519  2.73123  3.46354  2.40513  3.72494  3.29354  2.67741  2.69355  4.24690  2.90347  2.73739  3.18146  2.89801  2.37887  2.77519  2.98518  4.58477  3.61503
          0.11167  4.26962  2.38952  0.61958  0.77255  0.48576  0.95510
    523   2.67124  4.29538  3.67286  3.13194  2.27444  3.66321  3.07929  2.76201  3.05612  2.47967  3.40971  2.97093  4.04877  3.34476  3.35293  2.93752  2.90794  1.87476  4.66297  3.29015    805 - -
          2.68618  4.42225  2.77519  2.73123  3.46354  2.40513  3.72494  3.29354  2.67741  2.69355  4.24690  2.90347  2.73739  3.18146  2.89801  2.37887  2.77519  2.98518  4.58477  3.61503
          0.02297  4.18092  4.90326  0.61958  0.77255  0.59489  0.80213
    524   2.62388  4.87688  2.51943  2.42239  4.13346  3.42886  3.00211  3.56087  2.41600  2.54122  3.94813  2.94776  3.82648  2.77660  2.60365  2.40133  2.61507  3.22139  5.36794  4.02082    806 - -
          2.68618  4.42225  2.77519  2.73123  3.46354  2.40513  3.72494  3.29354  2.67741  2.69355  4.24690  2.90347  2.73739  3.18146  2.89801  2.37887  2.77519  2.98518  4.58477  3.61503
          0.02297  4.18092  4.90326  0.61958  0.77255  0.59489  0.80213
    525   2.38896  4.96398  2.53508  2.38832  4.25873  3.41229  3.14935  3.69958  2.38840  3.25395  4.04151  2.92033  3.82071  2.75688  2.35473  2.63678  2.25490  3.33234  5.44804  4.08421    807 - -
          2.68618  4.42225  2.77519  2.73123  3.46354  2.40513  3.72494  3.29354  2.67741  2.69355  4.24690  2.90347  2.73739  3.18146  2.89801  2.37887  2.77519  2.98518  4.58477  3.61503
          0.02297  4.18092  4.90326  0.61958  0.77255  0.59489  0.80213
    526   2.59721  3.12639  3.45793  2.51925  2.99382  3.56856  3.82567  2.82855  2.84061  2.54479  3.43733  3.30153  3.32245  3.15048  2.78500  2.81459  2.83074  2.18512  4.91544  3.67863    808 - -
          2.68618  4.42225  2.77519  2.73123  3.46354  2.40513  3.72494  3.29354  2.67741  2.69355  4.24690  2.90347  2.73739  3.18146  2.89801  2.37887  2.77519  2.98518  4.58477  3.61503
          0.02297  4.18092  4.90326  0.61958  0.77255  0.42311  1.06422
    527   2.35797  4.45078  3.37157  2.81841  3.68437  3.50524  3.84159  2.65665  2.78429  2.74181  3.21335  3.24719  2.81314  3.10669  3.17446  1.96874  2.64106  2.77549  5.09092  3.83577    809 - -
          2.68618  4.42225  2.77519  2.73123  3.46354  2.40513  3.72494  3.29354  2.67741  2.69355  4.24690  2.90347  2.73739  3.18146  2.89801  2.37887  2.77519  2.98518  4.58477  3.61503
          0.02100  4.26962  4.99197  0.61958  0.77255  0.48576  0.95510
    528   2.36029  4.40331  3.43929  2.89006  3.66188  3.49234  3.88241  3.00252  2.85193  2.30422  3.60582  3.29377  3.03113  3.16746  3.22755  2.24858  2.23751  2.43769  5.08060  3.83475    810 - -
          2.68618  4.42225  2.77519  2.73123  3.46354  2.40513  3.72494  3.29354  2.67741  2.69355  4.24690  2.90347  2.73739  3.18146  2.89801  2.37887  2.77519  2.98518  4.58477  3.61503
          0.02100  4.26962  4.99197  0.61958  0.77255  0.48576  0.95510
    529   1.68998  4.36196  3.57505  3.08706  3.98446  3.29183  4.09591  3.25995  3.05353  3.03134  3.90699  3.38391  2.13821  3.36519  3.41098  2.65544  2.24306  2.44653  5.38397  4.14895    811 - -
          2.68618  4.42225  2.77519  2.73123  3.46354  2.40513  3.72494  3.29354  2.67741  2.69355  4.24690  2.90347  2.73739  3.18146  2.89801  2.37887  2.77519  2.98518  4.58477  3.61503
          0.02100  4.26962  4.99197  0.61958  0.77255  0.48576  0.95510
    530   2.36935  4.94232  2.96604  2.11360  4.21764  3.44336  3.64788  3.65223  2.41554  3.21957  4.01165  2.95369  3.10750  2.77865  2.48201  2.25436  2.87721  3.29712  5.42707  3.33059    812 - -
          2.68618  4.42225  2.77519  2.73123  3.46354  2.40513  3.72494  3.29354  2.67741  2.69355  4.24690  2.90347  2.73739  3.18146  2.89801  2.37887  2.77519  2.98518  4.58477  3.61503
          0.02100  4.26962  4.99197  0.61958  0.77255  0.48576  0.95510
    531   2.26039  4.88269  2.42262  2.48260  4.42436  2.59600  3.78463  3.87943  2.60593  3.43676  4.22149  2.98796  2.67363  2.92391  3.08713  1.94189  2.92503  3.45032  5.62646  4.26114    813 - -
          2.68618  4.42225  2.77519  2.73123  3.46354  2.40513  3.72494  3.29354  2.67741  2.69355  4.24690  2.90347  2.73739  3.18146  2.89801  2.37887  2.77519  2.98518  4.58477  3.61503
          0.02100  4.26962  4.99197  0.61958  0.77255  0.48576  0.95510
    532   2.21118  4.81724  3.04565  2.28880  4.05924  3.46926  3.15272  3.47085  2.47123  3.07986  3.89861  3.01142  3.86428  2.83552  2.55514  2.33842  2.87580  2.55262  5.32802  4.00140    814 - -
          2.68618  4.42225  2.77519  2.73123  3.46354  2.40513  3.72494  3.29354  2.67741  2.69355  4.24690  2.90347  2.73739  3.18146  2.89801  2.37887  2.77519  2.98518  4.58477  3.61503
          0.33780  4.26962  1.29946  0.61958  0.77255  0.48576  0.95510
    533   2.11876  2.81975  3.61404  3.08173  3.46743  3.41605  3.93792  2.30303  3.00478  2.51433  3.43697  2.79298  3.90392  3.30727  3.31180  2.73613  2.77614  2.42661  4.94274  3.72028    815 - -
          2.68619  4.42246  2.77509  2.73075  3.46335  2.40520  3.72408  3.29375  2.67744  2.69358  4.24711  2.90345  2.73740  3.18119  2.89799  2.37908  2.77541  2.98539  4.58498  3.61524
          0.42145  1.09465  4.68287  1.36744  0.29405  0.33223  1.26344
    534   1.95823  4.43325  3.54587  3.33702  4.49676  3.18761  4.44837  3.83542  3.41296  3.57008  4.47524  3.52297  0.96554  3.73520  3.70261  2.68597  2.99715  3.35281  5.84290  4.64067    825 - -
          2.68618  4.42225  2.77519  2.73123  3.46354  2.40513  3.72494  3.29354  2.67741  2.69355  4.24690  2.90347  2.73739  3.18146  2.89801  2.37887  2.77519  2.98518  4.58477  3.61503
          0.02100  4.26962  4.99197  0.61958  0.77255  0.48576  0.95510
    535   1.63208  4.35190  3.53028  3.21280  4.43996  3.11933  4.30993  3.84612  3.26787  3.52920  4.35322  3.41464  1.42935  3.56327  3.60373  2.15275  2.86588  3.31632  5.77340  4.54874    826 - -
          2.68618  4.42225  2.77519  2.73123  3.46354  2.40513  3.72494  3.29354  2.67741  2.69355  4.24690  2.90347  2.73739  3.18146  2.89801  2.37887  2.77519  2.98518  4.58477  3.61503
          0.02100  4.26962  4.99197  0.61958  0.77255  0.48576  0.95510
    536   2.36708  4.81913  3.00029  1.80977  4.05068  3.48486  3.72686  2.47021  2.53369  3.05911  3.90632  3.03673  3.90006  2.56769  2.97204  2.73944  2.92604  3.10926  5.34626  4.02659    827 - -
          2.68618  4.42225  2.77519  2.73123  3.46354  2.40513  3.72494  3.29354  2.67741  2.69355  4.24690  2.90347  2.73739  3.18146  2.89801  2.37887  2.77519  2.98518  4.58477  3.61503
          0.02100  4.26962  4.99197  0.61958  0.77255  0.48576  0.95510
    537   2.14502  4.81050  3.06548  2.53139  4.13641  3.43907  2.88217  3.55439  2.48440  3.15402  3.96835  3.03224  3.86651  2.86599  2.58471  1.97450  2.67783  3.21496  5.38709  4.06247    828 - -
          2.68618  4.42225  2.77519  2.73123  3.46354  2.40513  3.72494  3.29354  2.67741  2.69355  4.24690  2.90347  2.73739  3.18146  2.89801  2.37887  2.77519  2.98518  4.58477  3.61503
          0.02100  4.26962  4.99197  0.61958  0.77255  0.48576  0.95510
    538   2.34597  4.22152  3.96253  3.38830  3.36405  3.77786  4.08870  1.93816  3.28495  2.22468  3.33548  3.67885  4.14983  3.55599  2.94655  3.05912  2.69368  1.78218  4.89230  3.68802    829 - -
          2.68618  4.42225  2.77519  2.73123  3.46354  2.40513  3.72494  3.29354  2.67741  2.69355  4.24690  2.90347  2.73739  3.18146  2.89801  2.37887  2.77519  2.98518  4.58477  3.61503
          0.02100  4.26962  4.99197  0.61958  0.77255  0.48576  0.95510
    539   2.36034  4.73958  3.08553  2.23445  3.95468  3.48463  3.30334  3.35498  2.52263  2.77994  3.82114  3.04437  3.87689  2.58352  2.96696  2.47028  2.87037  2.32869  5.26147  3.94977    830 - -
          2.68618  4.42225  2.77519  2.73123  3.46354  2.40513  3.72494  3.29354  2.67741  2.69355  4.24690  2.90347  2.73739  3.18146  2.89801  2.37887  2.77519  2.98518  4.58477  3.61503
          0.11167  4.26962  2.38952  0.61958  0.77255  0.48576  0.95510
    540   2.64540  4.33334  3.58218  3.01063  2.36276  3.62658  3.87669  2.77243  2.88993  2.44411  2.91054  3.39314  4.00765  3.23121  2.32992  2.88686  2.47919  2.57546  4.88897  3.64215    831 - -
          2.68618  4.42225  2.77519  2.73123  3.46354  2.40513  3.72494  3.29354  2.67741  2.69355  4.24690  2.90347  2.73739  3.18146  2.89801  2.37887  2.77519  2.98518  4.58477  3.61503
          0.02297  4.18092  4.90326  0.61958  0.77255  0.59489  0.80213
    541   2.61214  3.22673  2.67560  2.08521  4.08721  3.40876  3.68175  3.49995  2.49687  3.11002  3.92611  2.97814  3.83471  2.83750  2.95963  2.38756  2.27898  3.16810  5.35570  4.02139    832 - -
          2.68618  4.42225  2.77519  2.73123  3.46354  2.40513  3.72494  3.29354  2.67741  2.69355  4.24690  2.90347  2.73739  3.18146  2.89801  2.37887  2.77519  2.98518  4.58477  3.61503
          0.02297  4.18092  4.90326  0.61958  0.77255  0.59489  0.80213
    542   2.68737  4.24311  3.84802  2.78343  3.25704  3.74101  4.00222  2.00796  3.17970  1.76162  3.27163  3.59856  4.10581  3.46093  3.44229  3.01748  2.91884  2.37893  4.80881  2.85785    833 - -
          2.68618  4.42225  2.77519  2.73123  3.46354  2.40513  3.72494  3.29354  2.67741  2.69355  4.24690  2.90347  2.73739  3.18146  2.89801  2.37887  2.77519  2.98518  4.58477  3.61503
          0.02297  4.18092  4.90326  0.61958  0.77255  0.59489  0.80213
    543   2.58325  3.19862  3.59400  3.02885  3.39342  3.57498  3.87925  2.75661  2.96546  2.48057  2.91475  3.39173  3.19659  3.25787  3.28634  2.14632  2.82696  2.53622  4.85778  2.82834    834 - -
          2.68618  4.42225  2.77519  2.73123  3.46354  2.40513  3.72494  3.29354  2.67741  2.69355  4.24690  2.90347  2.73739  3.18146  2.89801  2.37887  2.77519  2.98518  4.58477  3.61503
          0.02297  4.18092  4.90326  0.61958  0.77255  0.59489  0.80213
    544   2.27226  4.98209  2.53258  1.81803  4.28712  3.38820  3.66586  3.71873  2.47133  3.28988  4.08543  2.90529  3.82954  2.80071  2.95737  2.39977  2.90766  2.85526  5.49631  4.12306    835 - -
          2.68618  4.42225  2.77519  2.73123  3.46354  2.40513  3.72494  3.29354  2.67741  2.69355  4.24690  2.90347  2.73739  3.18146  2.89801  2.37887  2.77519  2.98518  4.58477  3.61503
          0.08671  4.18092  2.69154  0.61958  0.77255  0.59489  0.80213
    545   2.67552  4.97969  2.79764  2.14346  4.29173  3.38838  3.65453  3.72575  2.41657  3.28469  4.08714  2.90827  2.61181  2.24214  2.86620  2.67231  2.40836  3.36243  5.48281  4.12331    836 - -
          2.68618  4.42225  2.77519  2.73123  3.46354  2.40513  3.72494  3.29354  2.67741  2.69355  4.24690  2.90347  2.73739  3.18146  2.89801  2.37887  2.77519  2.98518  4.58477  3.61503
          0.18685  4.11867  1.86972  0.61958  0.77255  0.65999  0.72744
    546   2.58341  4.44236  3.26413  2.70763  3.56651  2.82116  3.70954  2.59312  2.57900  2.66492  3.55094  3.15018  3.87769  2.97227  2.42756  2.73498  2.81819  2.73427  4.96830  3.05584    837 - -
          2.68618  4.42225  2.77519  2.73123  3.46354  2.40513  3.72494  3.29354  2.67741  2.69355  4.24690  2.90347  2.73739  3.18146  2.89801  2.37887  2.77519  2.98518  4.58477  3.61503
          0.02871  3.96053  4.68287  0.61958  0.77255  0.79411  0.60145
    547   2.20401  4.53871  3.19204  2.63482  3.72634  3.46260  3.04700  2.67464  2.46907  2.77644  3.64920  3.09474  3.86030  2.90081  2.42815  2.71360  2.83164  2.84764  5.07661  3.79982    838 - -
          2.68618  4.42225  2.77519  2.73123  3.46354  2.40513  3.72494  3.29354  2.67741  2.69355  4.24690  2.90347  2.73739  3.18146  2.89801  2.37887  2.77519  2.98518  4.58477  3.61503
          0.02871  3.96053  4.68287  0.61958  0.77255  0.79411  0.60145
    548   2.61255  4.67187  2.98546  2.23908  3.90086  3.41859  3.65539  2.59675  2.21102  2.92320  3.77554  2.99623  3.83294  2.84108  2.84242  2.32406  2.84841  2.97666  5.20617  3.90827    839 - -
          2.68618  4.42225  2.77519  2.73123  3.46354  2.40513  3.72494  3.29354  2.67741  2.69355  4.24690  2.90347  2.73739  3.18146  2.89801  2.37887  2.77519  2.98518  4.58477  3.61503
          0.02871  3.96053  4.68287  0.61958  0.77255  0.79411  0.60145
    549   2.72743  2.89139  4.28768  3.73562  3.32467  3.85539  4.33806  2.06801  3.60725  2.11455  2.62371  3.92891  4.25774  3.84921  3.79894  3.19077  2.99669  1.48281  5.00004  3.80846    840 - -
          2.68607  4.42272  2.77483  2.73119  3.46401  2.40560  3.72542  3.29331  2.67741  2.69402  4.24737  2.90394  2.73725  3.18194  2.89812  2.37856  2.77451  2.98460  4.58524  3.61430
          0.41216  1.08536        *  2.59951  0.07722  0.00000        *
//
