# Supplementary material for: Potential Conservation of Circadian Clock Proteins in the phylum Nematoda as Revealed by Bioinformatic Searches
Source: PLoS One. 2014 Nov 14;9(11):e112871. doi: 10.1371/journal.pone.0112871 (PMC4232591; doi:10.1371/journal.pone.0112871)
Supplement: File S1 — HMM profiles used in this work and HMMsearch results. (ZIP) [file pone.0112871.s007.zip › HMMs-CE/Artropodos/Pdf-PA_FBpp0084396-aln.hmm]

HMMER3/b [3.0 | March 2010]
NAME  Pdf-PA_FBpp0084396-aln
LENG  90
ALPH  amino
RF    no
CS    no
MAP   yes
DATE  Tue Jun 12 14:33:50 2012
NSEQ  7
EFFN  1.944824
CKSUM 1065882185
STATS LOCAL MSV       -9.2739  0.71838
STATS LOCAL VITERBI  -10.3195  0.71838
STATS LOCAL FORWARD   -3.4089  0.71838
HMM          A        C        D        E        F        G        H        I        K        L        M        N        P        Q        R        S        T        V        W        Y   
            m->m     m->i     m->d     i->m     i->i     d->m     d->d
  COMPO   2.55089  4.26533  2.99239  2.71849  3.51968  3.06050  3.84973  2.87381  2.57475  2.27171  3.30454  2.82730  3.45777  3.16717  2.77156  2.57228  2.91540  2.84376  4.77897  3.53985
          2.68618  4.42225  2.77519  2.73123  3.46354  2.40513  3.72494  3.29354  2.67741  2.69355  4.24690  2.90347  2.73739  3.18146  2.89801  2.37887  2.77519  2.98518  4.58477  3.61503
          0.01686  4.48706  5.20941  0.61958  0.77255  0.00000        *
      1   3.59813  5.06712  4.80061  4.48622  3.66368  4.35561  5.07953  2.91281  4.21641  2.19797  0.55112  4.67497  4.85432  4.57254  4.33962  3.99018  3.93459  2.98469  5.55555  4.36069      1 - -
          2.68618  4.42225  2.77519  2.73123  3.46354  2.40513  3.72494  3.29354  2.67741  2.69355  4.24690  2.90347  2.73739  3.18146  2.89801  2.37887  2.77519  2.98518  4.58477  3.61503
          0.01686  4.48706  5.20941  0.61958  0.77255  0.48576  0.95510
      2   1.90603  4.66759  3.35632  2.78250  3.85246  3.62811  3.83224  2.67882  2.13068  2.35576  3.75762  3.24792  4.01101  3.05412  2.52307  2.86060  2.96618  2.95138  5.21117  3.94403      2 - -
          2.68618  4.42225  2.77519  2.73123  3.46354  2.40513  3.72494  3.29354  2.67741  2.69355  4.24690  2.90347  2.73739  3.18146  2.89801  2.37887  2.77519  2.98518  4.58477  3.61503
          0.01686  4.48706  5.20941  0.61958  0.77255  0.48576  0.95510
      3   2.83547  5.03197  3.24194  2.65883  4.32771  3.61914  3.76051  3.73162  1.96405  2.52674  4.11847  3.15200  4.00653  2.90290  2.20614  1.73483  3.05606  3.40302  5.49095  4.19250      3 - -
          2.68618  4.42225  2.77519  2.73123  3.46354  2.40513  3.72494  3.29354  2.67741  2.69355  4.24690  2.90347  2.73739  3.18146  2.89801  2.37887  2.77519  2.98518  4.58477  3.61503
          0.01686  4.48706  5.20941  0.61958  0.77255  0.48576  0.95510
      4   2.82105  4.24664  4.39351  3.81994  2.30720  3.92292  4.05340  2.68961  3.66563  2.40783  3.35893  3.92691  4.28418  3.84472  2.85857  3.22180  3.05193  1.63969  2.99716  2.36935      4 - -
          2.68618  4.42225  2.77519  2.73123  3.46354  2.40513  3.72494  3.29354  2.67741  2.69355  4.24690  2.90347  2.73739  3.18146  2.89801  2.37887  2.77519  2.98518  4.58477  3.61503
          0.01686  4.48706  5.20941  0.61958  0.77255  0.48576  0.95510
      5   2.69996  4.47604  3.51765  2.95712  3.65221  3.64835  3.92817  2.38623  2.47998  2.70861  3.60123  3.37672  4.04536  3.22607  3.26913  2.31078  1.93868  2.31970  5.08347  3.83999      5 - -
          2.68504  4.42242  2.77537  2.73141  3.46371  2.40530  3.72512  3.29371  2.67758  2.69330  4.24707  2.90364  2.73757  3.18164  2.89818  2.37904  2.77537  2.98479  4.58494  3.61413
          0.50256  1.38019  1.94149  1.00864  0.45368  0.48576  0.95510
      6   2.66894  2.27157  4.14619  3.57162  3.28195  3.74436  4.12497  2.54605  3.43983  1.89640  2.45683  3.77009  4.14597  3.67402  3.62561  2.44699  2.92095  2.36493  4.81986  3.62687     10 - -
          2.68618  4.42225  2.77519  2.73123  3.46354  2.40513  3.72494  3.29354  2.67741  2.69355  4.24690  2.90347  2.73739  3.18146  2.89801  2.37887  2.77519  2.98518  4.58477  3.61503
          0.01959  4.33853  5.06088  0.61958  0.77255  0.37405  1.16457
      7   2.73313  4.34614  3.80588  3.24690  3.44195  3.74843  2.94926  2.76201  3.14505  2.01038  3.44742  3.58541  2.83924  3.44936  3.43259  3.02343  2.97130  1.61403  4.93714  3.70625     11 - -
          2.68618  4.42225  2.77519  2.73123  3.46354  2.40513  3.72494  3.29354  2.67741  2.69355  4.24690  2.90347  2.73739  3.18146  2.89801  2.37887  2.77519  2.98518  4.58477  3.61503
          0.01686  4.48706  5.20941  0.61958  0.77255  0.48576  0.95510
      8   3.05604  4.59282  4.10995  2.51506  3.46355  4.11421  4.40252  2.13544  3.48352  1.06164  3.34475  3.94759  4.45498  3.78701  3.74802  3.41853  3.28844  2.46597  5.20012  4.02191     12 - -
          2.68618  4.42225  2.77519  2.73123  3.46354  2.40513  3.72494  3.29354  2.67741  2.69355  4.24690  2.90347  2.73739  3.18146  2.89801  2.37887  2.77519  2.98518  4.58477  3.61503
          0.01686  4.48706  5.20941  0.61958  0.77255  0.48576  0.95510
      9   3.56135  4.82380  5.42239  4.85505  2.12841  4.87822  5.12357  1.34481  4.71026  1.11722  3.10244  4.98982  5.03099  4.69646  4.71641  4.24027  3.77874  2.43359  5.29924  4.15664     13 - -
          2.68618  4.42225  2.77519  2.73123  3.46354  2.40513  3.72494  3.29354  2.67741  2.69355  4.24690  2.90347  2.73739  3.18146  2.89801  2.37887  2.77519  2.98518  4.58477  3.61503
          0.10246  4.48706  2.45192  0.61958  0.77255  0.48576  0.95510
     10   2.17261  4.34772  3.62635  3.06258  2.50318  3.63860  3.94129  2.84954  2.99906  2.57793  3.47841  3.43812  4.03774  3.30048  2.66029  2.33589  2.90127  2.13281  4.95833  3.72912     14 - -
          2.68618  4.42225  2.77519  2.73123  3.46354  2.40513  3.72494  3.29354  2.67741  2.69355  4.24690  2.90347  2.73739  3.18146  2.89801  2.37887  2.77519  2.98518  4.58477  3.61503
          0.01835  4.40296  5.12531  0.61958  0.77255  0.41348  1.08278
     11   2.27912  2.74773  4.28883  3.70815  3.31065  3.81665  4.18979  2.07794  3.57388  1.71422  3.31311  3.86939  4.20925  3.78385  3.72837  2.42827  2.96014  2.34820  4.83900  3.65083     15 - -
          2.68618  4.42225  2.77519  2.73123  3.46354  2.40513  3.72494  3.29354  2.67741  2.69355  4.24690  2.90347  2.73739  3.18146  2.89801  2.37887  2.77519  2.98518  4.58477  3.61503
          0.01686  4.48706  5.20941  0.61958  0.77255  0.48576  0.95510
     12   2.74845  2.78612  4.43822  3.84532  2.01488  3.88428  2.81913  2.21245  3.68229  1.88533  3.24389  3.94737  4.24533  3.85687  3.78119  3.18568  2.98038  2.38489  4.70435  3.46331     16 - -
          2.68618  4.42225  2.77519  2.73123  3.46354  2.40513  3.72494  3.29354  2.67741  2.69355  4.24690  2.90347  2.73739  3.18146  2.89801  2.37887  2.77519  2.98518  4.58477  3.61503
          0.01686  4.48706  5.20941  0.61958  0.77255  0.48576  0.95510
     13   2.75144  2.85157  4.52215  3.91967  2.62224  3.89873  4.21421  2.57791  3.74212  1.90039  2.18175  3.99437  4.26175  3.90830  2.77690  3.20194  2.98325  2.39938  2.93735  3.57194     17 - -
          2.68618  4.42225  2.77519  2.73123  3.46354  2.40513  3.72494  3.29354  2.67741  2.69355  4.24690  2.90347  2.73739  3.18146  2.89801  2.37887  2.77519  2.98518  4.58477  3.61503
          0.01497  4.60518  5.32753  0.61958  0.77255  0.48576  0.95510
     14   3.02147  4.46977  4.47444  3.89077  3.35491  4.15022  4.44785  2.57747  3.74744  1.45562  2.02527  4.12261  4.47628  2.67381  3.92283  3.44736  3.25005  1.78672  5.06086  3.90923     18 - -
          2.68618  4.42225  2.77519  2.73123  3.46354  2.40513  3.72494  3.29354  2.67741  2.69355  4.24690  2.90347  2.73739  3.18146  2.89801  2.37887  2.77519  2.98518  4.58477  3.61503
          0.01497  4.60518  5.32753  0.61958  0.77255  0.48576  0.95510
     15   2.73843  4.66420  3.35416  2.25357  2.97956  3.64089  3.86283  3.21813  2.75893  2.51228  3.75517  3.26384  4.02561  3.09616  2.51286  2.02396  2.96963  2.95973  3.15732  3.92013     19 - -
          2.68618  4.42225  2.77519  2.73123  3.46354  2.40513  3.72494  3.29354  2.67741  2.69355  4.24690  2.90347  2.73739  3.18146  2.89801  2.37887  2.77519  2.98518  4.58477  3.61503
          0.01497  4.60518  5.32753  0.61958  0.77255  0.48576  0.95510
     16   1.06188  4.48627  4.07996  3.82043  4.92727  1.43683  4.82751  4.38337  3.88917  4.05460  4.83843  3.80592  4.06254  4.11900  4.16069  1.95043  3.07329  3.68435  6.25412  5.09191     20 - -
          2.68618  4.42225  2.77519  2.73123  3.46354  2.40513  3.72494  3.29354  2.67741  2.69355  4.24690  2.90347  2.73739  3.18146  2.89801  2.37887  2.77519  2.98518  4.58477  3.61503
          0.01497  4.60518  5.32753  0.61958  0.77255  0.48576  0.95510
     17   2.37433  4.87780  2.51165  2.61350  4.10827  3.57206  3.79272  2.90771  2.61247  3.13841  3.96291  3.12499  2.92992  2.95701  3.06919  1.94921  2.96924  3.20741  5.40000  2.93675     21 - -
          2.68618  4.42225  2.77519  2.73123  3.46354  2.40513  3.72494  3.29354  2.67741  2.69355  4.24690  2.90347  2.73739  3.18146  2.89801  2.37887  2.77519  2.98518  4.58477  3.61503
          0.01497  4.60518  5.32753  0.61958  0.77255  0.48576  0.95510
     18   1.97315  2.87152  4.14767  3.56959  3.37078  3.80127  4.15248  2.29482  3.46024  2.45564  2.53284  3.79136  4.19571  3.69140  3.66266  2.45801  2.29298  2.48997  4.87580  3.68132     22 - -
          2.68618  4.42225  2.77519  2.73123  3.46354  2.40513  3.72494  3.29354  2.67741  2.69355  4.24690  2.90347  2.73739  3.18146  2.89801  2.37887  2.77519  2.98518  4.58477  3.61503
          0.01497  4.60518  5.32753  0.61958  0.77255  0.48576  0.95510
     19   2.19673  4.44057  3.80871  3.28665  3.46113  2.65569  4.07532  2.96612  3.21804  2.26072  3.60937  3.61526  4.17300  3.51246  3.51754  3.03836  3.04281  2.74535  4.96230  1.57345     23 - -
          2.68618  4.42225  2.77519  2.73123  3.46354  2.40513  3.72494  3.29354  2.67741  2.69355  4.24690  2.90347  2.73739  3.18146  2.89801  2.37887  2.77519  2.98518  4.58477  3.61503
          0.01497  4.60518  5.32753  0.61958  0.77255  0.48576  0.95510
     20   2.27766  3.23571  3.42429  2.37680  3.75221  3.65666  3.89642  3.12232  2.83263  2.30835  3.68739  3.31623  4.04228  2.68268  3.23205  2.30422  2.96387  2.33861  5.15478  3.89427     24 - -
          2.68618  4.42225  2.77519  2.73123  3.46354  2.40513  3.72494  3.29354  2.67741  2.69355  4.24690  2.90347  2.73739  3.18146  2.89801  2.37887  2.77519  2.98518  4.58477  3.61503
          0.01497  4.60518  5.32753  0.61958  0.77255  0.48576  0.95510
     21   2.34653  4.21183  4.35255  3.76276  3.31670  3.90064  4.21903  2.09389  3.62632  2.01182  2.54461  3.92663  2.83416  3.82884  3.77140  3.19551  2.54033  1.94121  4.84780  3.66090     25 - -
          2.68618  4.42225  2.77519  2.73123  3.46354  2.40513  3.72494  3.29354  2.67741  2.69355  4.24690  2.90347  2.73739  3.18146  2.89801  2.37887  2.77519  2.98518  4.58477  3.61503
          0.01497  4.60518  5.32753  0.61958  0.77255  0.48576  0.95510
     22   1.67376  4.65294  3.35519  2.29304  3.02571  3.64061  3.88032  3.20918  2.79579  2.88712  3.75446  3.27811  4.03389  3.12303  3.20857  2.45191  2.97730  2.95216  5.19586  2.87553     26 - -
          2.68618  4.42225  2.77519  2.73123  3.46354  2.40513  3.72494  3.29354  2.67741  2.69355  4.24690  2.90347  2.73739  3.18146  2.89801  2.37887  2.77519  2.98518  4.58477  3.61503
          0.01497  4.60518  5.32753  0.61958  0.77255  0.48576  0.95510
     23   2.34921  4.42453  3.65548  3.08855  2.66953  2.97625  3.98316  2.91974  3.03856  2.22076  2.68962  2.57030  4.10026  3.33497  3.37998  2.37640  2.96344  2.69812  5.01367  3.78408     27 - -
          2.68618  4.42225  2.77519  2.73123  3.46354  2.40513  3.72494  3.29354  2.67741  2.69355  4.24690  2.90347  2.73739  3.18146  2.89801  2.37887  2.77519  2.98518  4.58477  3.61503
          0.01497  4.60518  5.32753  0.61958  0.77255  0.48576  0.95510
     24   2.74366  5.11848  3.02825  2.11741  4.41450  3.53067  3.72923  3.86516  2.14717  3.40316  4.17666  3.02293  2.90442  2.84661  2.96373  2.01112  2.58718  3.48349  5.58420  2.94664     28 - -
          2.68618  4.42225  2.77519  2.73123  3.46354  2.40513  3.72494  3.29354  2.67741  2.69355  4.24690  2.90347  2.73739  3.18146  2.89801  2.37887  2.77519  2.98518  4.58477  3.61503
          0.01497  4.60518  5.32753  0.61958  0.77255  0.48576  0.95510
     25   2.78056  5.21316  1.79726  2.04015  4.52060  3.52333  2.75265  3.98587  2.51353  3.50253  3.14130  3.00260  3.93840  2.85963  3.00486  2.75340  2.59206  3.58435  5.66640  4.27032     29 - -
          2.68618  4.42225  2.77519  2.73123  3.46354  2.40513  3.72494  3.29354  2.67741  2.69355  4.24690  2.90347  2.73739  3.18146  2.89801  2.37887  2.77519  2.98518  4.58477  3.61503
          0.01497  4.60518  5.32753  0.61958  0.77255  0.48576  0.95510
     26   2.24641  5.28810  2.37333  1.71528  4.62695  3.52012  3.73250  4.10884  2.11969  3.58801  4.33512  2.98781  3.93361  2.83569  2.38596  2.74695  3.02147  3.67631  5.71986  4.31057     30 - -
          2.68618  4.42225  2.77519  2.73123  3.46354  2.40513  3.72494  3.29354  2.67741  2.69355  4.24690  2.90347  2.73739  3.18146  2.89801  2.37887  2.77519  2.98518  4.58477  3.61503
          0.13498  4.60518  2.15189  0.61958  0.77255  0.48576  0.95510
     27   2.74094  5.20479  2.21677  2.06397  4.53720  3.49360  3.68621  4.00709  2.00040  2.70495  4.25272  2.96680  3.89607  2.79150  2.33504  2.70795  2.97118  3.58933  5.63778  4.24427     31 - -
          2.68618  4.42225  2.77519  2.73123  3.46354  2.40513  3.72494  3.29354  2.67741  2.69355  4.24690  2.90347  2.73739  3.18146  2.89801  2.37887  2.77519  2.98518  4.58477  3.61503
          0.01686  4.48706  5.20941  0.61958  0.77255  0.67777  0.70877
     28   2.70497  5.07991  2.41797  2.10686  4.37385  3.49095  3.69156  2.73518  2.45222  3.36337  4.13725  2.98261  3.88833  2.80927  2.41171  2.37796  2.50762  3.44257  5.54610  4.16877     32 - -
          2.68618  4.42225  2.77519  2.73123  3.46354  2.40513  3.72494  3.29354  2.67741  2.69355  4.24690  2.90347  2.73739  3.18146  2.89801  2.37887  2.77519  2.98518  4.58477  3.61503
          0.01686  4.48706  5.20941  0.61958  0.77255  0.67777  0.70877
     29   2.73833  4.82311  3.20545  2.64541  4.01655  3.58112  3.77141  3.43771  2.07909  2.42243  3.90384  3.14217  3.96859  2.40384  2.96108  2.38951  2.96620  3.14496  5.31799  2.45964     33 - -
          2.68618  4.42225  2.77519  2.73123  3.46354  2.40513  3.72494  3.29354  2.67741  2.69355  4.24690  2.90347  2.73739  3.18146  2.89801  2.37887  2.77519  2.98518  4.58477  3.61503
          0.01686  4.48706  5.20941  0.61958  0.77255  0.67777  0.70877
     30   2.69875  4.88923  2.47446  2.54386  4.12497  3.52801  2.94293  3.54069  2.53360  2.44669  3.96232  3.06194  3.91963  2.88676  2.58200  2.30102  2.93035  2.56582  5.39304  4.06023     34 - -
          2.68618  4.42225  2.77519  2.73123  3.46354  2.40513  3.72494  3.29354  2.67741  2.69355  4.24690  2.90347  2.73739  3.18146  2.89801  2.37887  2.77519  2.98518  4.58477  3.61503
          0.11422  4.48706  2.33626  0.61958  0.77255  0.67777  0.70877
     31   2.84190  5.11435  3.02351  2.59751  4.57830  2.47081  3.80541  4.02492  2.43642  3.54099  4.34532  1.88185  3.98512  2.94066  1.72347  2.84403  3.10341  3.62564  5.67351  4.34826     35 - -
          2.68618  4.42225  2.77519  2.73123  3.46354  2.40513  3.72494  3.29354  2.67741  2.69355  4.24690  2.90347  2.73739  3.18146  2.89801  2.37887  2.77519  2.98518  4.58477  3.61503
          0.01857  4.39140  5.11375  0.61958  0.77255  0.79742  0.59873
     32   2.85864  5.11123  3.20742  2.08759  4.42905  3.61248  3.71408  3.83153  1.88460  2.16462  4.17528  3.11710  3.99259  2.84437  2.02962  2.86075  3.06850  3.48961  5.51935  4.22494     36 - -
          2.68618  4.42225  2.77519  2.73123  3.46354  2.40513  3.72494  3.29354  2.67741  2.69355  4.24690  2.90347  2.73739  3.18146  2.89801  2.37887  2.77519  2.98518  4.58477  3.61503
          0.01857  4.39140  5.11375  0.61958  0.77255  0.57401  0.82842
     33   2.71355  5.01301  2.47119  2.11470  4.28006  3.50985  3.71295  3.71034  2.05982  2.27489  3.07649  3.01574  3.90687  2.84404  2.95307  2.71990  2.94503  3.35861  5.49264  4.13483     37 - -
          2.68618  4.42225  2.77519  2.73123  3.46354  2.40513  3.72494  3.29354  2.67741  2.69355  4.24690  2.90347  2.73739  3.18146  2.89801  2.37887  2.77519  2.98518  4.58477  3.61503
          0.01686  4.48706  5.20941  0.61958  0.77255  0.38207  1.14710
     34   2.38424  4.25186  4.12353  3.54049  3.35611  3.84170  4.13764  2.28035  2.63485  2.02372  3.35998  3.78492  4.21097  3.66821  3.63725  3.12322  2.98389  2.01274  4.86640  2.20794     38 - -
          2.68618  4.42225  2.77519  2.73123  3.46354  2.40513  3.72494  3.29354  2.67741  2.69355  4.24690  2.90347  2.73739  3.18146  2.89801  2.37887  2.77519  2.98518  4.58477  3.61503
          0.01497  4.60518  5.32753  0.61958  0.77255  0.48576  0.95510
     35   2.73398  4.89208  3.15975  2.22622  4.11932  3.57381  3.77970  2.70720  2.17945  2.69572  3.06706  2.52929  3.96313  2.93952  3.04390  2.26527  2.96513  3.21686  5.40236  4.07762     39 - -
          2.68618  4.42225  2.77519  2.73123  3.46354  2.40513  3.72494  3.29354  2.67741  2.69355  4.24690  2.90347  2.73739  3.18146  2.89801  2.37887  2.77519  2.98518  4.58477  3.61503
          0.01497  4.60518  5.32753  0.61958  0.77255  0.48576  0.95510
     36   2.77251  5.19079  3.01004  2.06501  4.50364  3.53805  3.73163  3.96629  2.46241  3.47968  4.24485  2.27798  3.93838  2.84319  2.05177  2.27192  3.00316  3.56730  5.63609  3.01308     40 - -
          2.68618  4.42225  2.77519  2.73123  3.46354  2.40513  3.72494  3.29354  2.67741  2.69355  4.24690  2.90347  2.73739  3.18146  2.89801  2.37887  2.77519  2.98518  4.58477  3.61503
          0.01497  4.60518  5.32753  0.61958  0.77255  0.48576  0.95510
     37   2.73325  4.99432  2.52073  2.53822  3.26103  3.54878  3.75158  2.83628  2.53749  3.26132  4.06101  2.60514  3.94123  2.38084  3.00857  2.25302  2.41908  3.33634  5.48547  4.13577     41 - -
          2.68618  4.42225  2.77519  2.73123  3.46354  2.40513  3.72494  3.29354  2.67741  2.69355  4.24690  2.90347  2.73739  3.18146  2.89801  2.37887  2.77519  2.98518  4.58477  3.61503
          0.01497  4.60518  5.32753  0.61958  0.77255  0.48576  0.95510
     38   2.74264  4.64206  2.64305  2.82363  3.81868  3.64434  3.89482  2.49183  2.81151  1.99979  3.74363  3.28912  2.60553  3.13682  3.22244  2.29035  2.97907  2.92442  5.21105  3.94086     42 - -
          2.68618  4.42225  2.77519  2.73123  3.46354  2.40513  3.72494  3.29354  2.67741  2.69355  4.24690  2.90347  2.73739  3.18146  2.89801  2.37887  2.77519  2.98518  4.58477  3.61503
          0.01497  4.60518  5.32753  0.61958  0.77255  0.48576  0.95510
     39   2.26365  4.67509  3.38499  2.82593  3.81467  3.65907  3.87627  3.23058  2.75307  2.36964  3.77195  2.54153  4.04652  3.11651  2.52589  2.89233  2.99411  2.97412  5.19890  2.09895     43 - -
          2.68618  4.42225  2.77519  2.73123  3.46354  2.40513  3.72494  3.29354  2.67741  2.69355  4.24690  2.90347  2.73739  3.18146  2.89801  2.37887  2.77519  2.98518  4.58477  3.61503
          0.01497  4.60518  5.32753  0.61958  0.77255  0.48576  0.95510
     40   3.24511  5.90065  1.37914  1.84781  5.19516  1.88157  4.05967  4.73671  3.06537  4.19288  5.01784  2.13772  4.14996  3.21313  3.67777  3.11871  3.52753  4.27581  6.33667  4.80510     44 - -
          2.68618  4.42225  2.77519  2.73123  3.46354  2.40513  3.72494  3.29354  2.67741  2.69355  4.24690  2.90347  2.73739  3.18146  2.89801  2.37887  2.77519  2.98518  4.58477  3.61503
          0.01497  4.60518  5.32753  0.61958  0.77255  0.48576  0.95510
     41   2.89694  4.73062  3.59541  3.02092  3.46919  3.78856  3.89249  3.28744  2.81515  2.93761  3.83796  3.43966  4.16829  3.24344  1.83776  2.28481  3.12395  3.04570  2.29188  2.60818     45 - -
          2.68618  4.42225  2.77519  2.73123  3.46354  2.40513  3.72494  3.29354  2.67741  2.69355  4.24690  2.90347  2.73739  3.18146  2.89801  2.37887  2.77519  2.98518  4.58477  3.61503
          0.01497  4.60518  5.32753  0.61958  0.77255  0.48576  0.95510
     42   2.74438  4.65835  2.15930  2.80452  2.80614  2.95474  3.87083  3.20994  2.78988  2.34750  3.75243  3.27393  4.03364  3.11588  3.20491  2.45542  2.97696  2.95364  5.17780  2.79643     46 - -
          2.68618  4.42225  2.77519  2.73123  3.46354  2.40513  3.72494  3.29354  2.67741  2.69355  4.24690  2.90347  2.73739  3.18146  2.89801  2.37887  2.77519  2.98518  4.58477  3.61503
          0.14792  4.60518  2.05961  0.61958  0.77255  0.48576  0.95510
     43   2.22778  4.87296  3.08663  2.12840  4.11879  2.71553  3.74682  3.52661  2.55670  2.61616  3.96092  2.46710  3.92200  2.90363  3.01658  2.73938  2.93415  2.70522  5.39459  4.06455     47 - -
          2.68618  4.42225  2.77519  2.73123  3.46354  2.40513  3.72494  3.29354  2.67741  2.69355  4.24690  2.90347  2.73739  3.18146  2.89801  2.37887  2.77519  2.98518  4.58477  3.61503
          0.01708  4.47433  5.19668  0.61958  0.77255  0.37405  1.16457
     44   2.97364  5.52708  1.84519  1.91792  4.85104  3.53140  3.86720  4.35200  2.69467  3.82191  4.59264  1.71390  4.02764  2.98862  2.37778  2.90138  3.22274  3.91033  5.95529  4.50717     48 - -
          2.68618  4.42225  2.77519  2.73123  3.46354  2.40513  3.72494  3.29354  2.67741  2.69355  4.24690  2.90347  2.73739  3.18146  2.89801  2.37887  2.77519  2.98518  4.58477  3.61503
          0.01497  4.60518  5.32753  0.61958  0.77255  0.48576  0.95510
     45   2.39539  5.25211  2.41687  2.06276  4.57661  3.51542  3.73536  4.05253  2.49540  3.54899  4.30237  2.57733  3.92991  1.95767  2.99083  2.74172  3.01183  2.75650  5.69606  4.28935     49 - -
          2.68618  4.42225  2.77519  2.73123  3.46354  2.40513  3.72494  3.29354  2.67741  2.69355  4.24690  2.90347  2.73739  3.18146  2.89801  2.37887  2.77519  2.98518  4.58477  3.61503
          0.01497  4.60518  5.32753  0.61958  0.77255  0.48576  0.95510
     46   2.77510  5.22275  2.54552  2.16112  4.53714  2.70939  3.73860  4.00633  2.10600  3.51514  4.27534  2.99714  3.93293  2.84907  2.99216  2.27032  3.00935  3.59783  5.67224  2.37543     50 - -
          2.68618  4.42225  2.77519  2.73123  3.46354  2.40513  3.72494  3.29354  2.67741  2.69355  4.24690  2.90347  2.73739  3.18146  2.89801  2.37887  2.77519  2.98518  4.58477  3.61503
          0.01497  4.60518  5.32753  0.61958  0.77255  0.48576  0.95510
     47   2.75369  4.38277  3.78983  2.54926  3.51233  3.77608  4.04922  2.21886  3.15746  1.99995  3.48837  3.58098  2.83678  3.44251  3.46924  3.03514  2.37872  2.15724  4.99180  3.77308     51 - -
          2.68618  4.42225  2.77519  2.73123  3.46354  2.40513  3.72494  3.29354  2.67741  2.69355  4.24690  2.90347  2.73739  3.18146  2.89801  2.37887  2.77519  2.98518  4.58477  3.61503
          0.10083  4.60518  2.45437  0.61958  0.77255  0.48576  0.95510
     48   2.79268  5.30226  2.28276  2.04074  4.63823  2.63566  3.72790  4.12357  2.48588  3.60126  4.35245  2.95583  3.92087  2.02987  2.30764  2.74573  3.02891  3.68946  5.73363  4.31721     52 - -
          2.68618  4.42225  2.77519  2.73123  3.46354  2.40513  3.72494  3.29354  2.67741  2.69355  4.24690  2.90347  2.73739  3.18146  2.89801  2.37887  2.77519  2.98518  4.58477  3.61503
          0.01630  4.52064  5.24299  0.61958  0.77255  0.62901  0.76168
     49   2.78742  5.07994  3.07492  2.14259  2.88332  3.56178  3.74156  3.78987  2.45130  3.34130  4.14387  3.06641  3.95940  1.66910  2.47151  2.78988  3.01435  3.43889  5.52313  4.17116     53 - -
          2.68618  4.42225  2.77519  2.73123  3.46354  2.40513  3.72494  3.29354  2.67741  2.69355  4.24690  2.90347  2.73739  3.18146  2.89801  2.37887  2.77519  2.98518  4.58477  3.61503
          0.01630  4.52064  5.24299  0.61958  0.77255  0.40560  1.09835
     50   3.39493  4.67470  5.33963  4.77225  1.91604  4.72815  5.09235  1.33437  4.62395  1.60101  3.30958  4.86630  4.96157  4.69638  4.65600  4.08118  3.62558  1.74372  5.39740  4.26313     54 - -
          2.68618  4.42225  2.77519  2.73123  3.46354  2.40513  3.72494  3.29354  2.67741  2.69355  4.24690  2.90347  2.73739  3.18146  2.89801  2.37887  2.77519  2.98518  4.58477  3.61503
          0.01497  4.60518  5.32753  0.61958  0.77255  0.48576  0.95510
     51   2.00932  5.02745  3.07849  2.55589  4.40499  2.69980  2.67892  3.84960  2.57263  3.40750  4.19025  2.43723  3.94436  2.92311  3.04700  2.26901  2.51447  3.46347  5.60335  4.24114     55 - -
          2.68618  4.42225  2.77519  2.73123  3.46354  2.40513  3.72494  3.29354  2.67741  2.69355  4.24690  2.90347  2.73739  3.18146  2.89801  2.37887  2.77519  2.98518  4.58477  3.61503
          0.01497  4.60518  5.32753  0.61958  0.77255  0.48576  0.95510
     52   2.75648  5.21709  3.01081  2.09863  4.55168  3.52729  3.71198  4.02162  1.92497  3.51449  4.26588  3.00305  2.89877  2.81548  2.49692  2.23376  2.42670  3.60323  5.65516  4.26248     56 - -
          2.68618  4.42225  2.77519  2.73123  3.46354  2.40513  3.72494  3.29354  2.67741  2.69355  4.24690  2.90347  2.73739  3.18146  2.89801  2.37887  2.77519  2.98518  4.58477  3.61503
          0.01497  4.60518  5.32753  0.61958  0.77255  0.48576  0.95510
     53   2.11005  4.45628  4.03829  3.61596  3.81539  2.44587  4.41869  3.05480  3.54674  1.05068  3.78626  3.81406  4.21514  3.83405  3.79389  3.02504  3.11413  2.83019  5.34454  4.14294     57 - -
          2.68618  4.42225  2.77519  2.73123  3.46354  2.40513  3.72494  3.29354  2.67741  2.69355  4.24690  2.90347  2.73739  3.18146  2.89801  2.37887  2.77519  2.98518  4.58477  3.61503
          0.01497  4.60518  5.32753  0.61958  0.77255  0.48576  0.95510
     54   2.73924  2.90703  3.74455  3.17151  3.51995  3.74665  4.01226  2.86569  3.09019  2.02025  3.49832  3.53890  4.12513  2.61731  2.64711  3.00363  2.37741  2.14509  4.98420  3.76370     58 - -
          2.68621  4.42228  2.77523  2.73126  3.46357  2.40516  3.72498  3.29357  2.67744  2.69358  4.24693  2.90288  2.73743  3.18150  2.89804  2.37890  2.77523  2.98522  4.58480  3.61506
          0.28623  2.02006  2.15189  0.23769  1.55329  0.48576  0.95510
     55   2.13484  4.24684  4.22629  3.65093  3.38463  3.88127  4.22948  2.03724  3.53910  1.82887  3.36571  3.87055  4.25913  3.77065  3.73601  2.39263  3.01221  1.89930  4.92919  3.73494     60 - -
          2.68618  4.42225  2.77519  2.73123  3.46354  2.40513  3.72494  3.29354  2.67741  2.69355  4.24690  2.90347  2.73739  3.18146  2.89801  2.37887  2.77519  2.98518  4.58477  3.61503
          0.01686  4.48706  5.20941  0.61958  0.77255  0.67777  0.70877
     56   1.88616  4.38678  4.33231  3.78196  2.17519  3.99570  4.03642  2.78136  3.65752  2.07564  3.45316  3.93271  4.35645  3.84654  3.82329  3.29371  3.16618  2.61888  4.50176  1.79216     61 - -
          2.68618  4.42225  2.77519  2.73123  3.46354  2.40513  3.72494  3.29354  2.67741  2.69355  4.24690  2.90347  2.73739  3.18146  2.89801  2.37887  2.77519  2.98518  4.58477  3.61503
          0.01686  4.48706  5.20941  0.61958  0.77255  0.67777  0.70877
     57   2.74721  4.74026  3.33533  2.77568  3.99395  3.59405  3.84810  3.36435  2.61614  2.38759  3.87985  3.23883  2.03188  3.04785  2.27138  2.84827  2.35593  3.08553  5.31803  4.04252     62 - -
          2.68618  4.42225  2.77519  2.73123  3.46354  2.40513  3.72494  3.29354  2.67741  2.69355  4.24690  2.90347  2.73739  3.18146  2.89801  2.37887  2.77519  2.98518  4.58477  3.61503
          0.01686  4.48706  5.20941  0.61958  0.77255  0.67777  0.70877
     58   2.76643  5.21236  2.33352  1.97731  4.52169  3.48245  3.72194  3.99007  2.49681  2.64248  4.26847  2.95850  2.38914  2.40073  2.99105  2.73346  3.00296  3.58475  5.66289  4.26115     63 - -
          2.68618  4.42225  2.77519  2.73123  3.46354  2.40513  3.72494  3.29354  2.67741  2.69355  4.24690  2.90347  2.73739  3.18146  2.89801  2.37887  2.77519  2.98518  4.58477  3.61503
          0.01686  4.48706  5.20941  0.61958  0.77255  0.67777  0.70877
     59   2.69881  2.04595  2.37337  2.67430  4.09369  3.51697  3.83574  3.48425  2.65861  3.12752  3.96313  3.15900  3.95851  3.01535  2.52763  2.77453  2.36654  3.16983  5.39925  4.09352     64 - -
          2.68675  4.42028  2.77576  2.73128  3.46302  2.40532  3.72551  3.29333  2.67798  2.69319  4.24508  2.90279  2.73705  3.18203  2.89750  2.37841  2.77576  2.98575  4.58534  3.61453
          0.50256  0.94275  5.20941  1.70321  0.20101  0.67777  0.70877
     60   3.23874  4.59051  4.90800  4.34013  3.13705  4.42436  4.59716  1.84895  4.16893  1.00562  3.18593  4.46464  4.69670  4.28994  4.24935  3.75077  3.46359  2.48498  4.95817  2.39764     73 - -
          2.68618  4.42225  2.77519  2.73123  3.46354  2.40513  3.72494  3.29354  2.67741  2.69355  4.24690  2.90347  2.73739  3.18146  2.89801  2.37887  2.77519  2.98518  4.58477  3.61503
          0.01686  4.48706  5.20941  0.61958  0.77255  0.67777  0.70877
     61   2.73039  2.67412  3.28881  1.90913  3.89070  3.60749  3.83139  2.42901  2.22509  2.92285  3.79008  3.21732  3.99913  3.04360  3.07360  2.84174  2.96296  2.95512  5.24772  3.96786     74 - -
          2.68618  4.42225  2.77519  2.73123  3.46354  2.40513  3.72494  3.29354  2.67741  2.69355  4.24690  2.90347  2.73739  3.18146  2.89801  2.37887  2.77519  2.98518  4.58477  3.61503
          0.01686  4.48706  5.20941  0.61958  0.77255  0.67777  0.70877
     62   3.00531  5.47867  2.64024  1.85409  4.74377  3.51311  1.79796  4.27423  2.68563  3.76779  4.57331  1.81564  4.03158  3.01130  3.16523  2.93780  3.25787  3.86599  5.88978  4.45562     75 - -
          2.68618  4.42225  2.77519  2.73123  3.46354  2.40513  3.72494  3.29354  2.67741  2.69355  4.24690  2.90347  2.73739  3.18146  2.89801  2.37887  2.77519  2.98518  4.58477  3.61503
          0.01686  4.48706  5.20941  0.61958  0.77255  0.67777  0.70877
     63   2.53227  4.50754  3.64886  3.25999  4.51722  3.27607  4.35209  3.93451  3.27646  3.59701  4.41403  3.50385  2.56831  3.58570  3.63497  1.64484  1.24712  3.42623  5.83878  4.60146     76 - -
          2.68577  4.42278  2.77518  2.73177  3.46407  2.40534  3.72548  3.29233  2.67744  2.69315  4.24743  2.90400  2.73654  3.18126  2.89799  2.37940  2.77518  2.98451  4.58530  3.61556
          0.83680  0.94275  1.72962  1.64386  0.21472  0.67777  0.70877
     64   2.97610  5.20555  3.34617  2.73090  4.64039  3.66414  3.71051  4.02304  1.64733  3.49094  4.31667  3.18702  4.04870  2.83633  1.53625  2.18625  3.17554  3.66708  5.57462  4.33511     85 - -
          2.68618  4.42225  2.77519  2.73123  3.46354  2.40513  3.72494  3.29354  2.67741  2.69355  4.24690  2.90347  2.73739  3.18146  2.89801  2.37887  2.77519  2.98518  4.58477  3.61503
          0.02040  4.29846  5.02080  0.61958  0.77255  0.89247  0.52702
     65   2.11203  4.42354  3.43377  2.90271  3.56042  3.57067  3.87232  2.94066  2.86605  2.67194  3.56663  2.50888  3.98538  3.18436  3.23187  2.83763  2.89261  2.17049  5.00328  2.52932     86 - -
          2.68618  4.42225  2.77519  2.73123  3.46354  2.40513  3.72494  3.29354  2.67741  2.69355  4.24690  2.90347  2.73739  3.18146  2.89801  2.37887  2.77519  2.98518  4.58477  3.61503
          0.02040  4.29846  5.02080  0.61958  0.77255  0.89247  0.52702
     66   2.96801  5.00693  3.44825  2.95061  4.53070  3.60893  3.93657  3.97616  2.42157  3.50784  4.38383  3.36175  1.65570  3.10738  1.38610  3.02848  3.24787  3.62057  5.60618  4.39357     87 - -
          2.68618  4.42225  2.77519  2.73123  3.46354  2.40513  3.72494  3.29354  2.67741  2.69355  4.24690  2.90347  2.73739  3.18146  2.89801  2.37887  2.77519  2.98518  4.58477  3.61503
          0.02040  4.29846  5.02080  0.61958  0.77255  0.89247  0.52702
     67   2.70018  4.17540  4.12418  3.54808  3.06034  3.78645  4.00023  2.07863  3.41528  2.32343  3.27556  3.74587  4.15386  3.64035  3.59676  3.07609  2.17974  2.41272  2.84089  2.39919     88 - -
          2.68618  4.42225  2.77519  2.73123  3.46354  2.40513  3.72494  3.29354  2.67741  2.69355  4.24690  2.90347  2.73739  3.18146  2.89801  2.37887  2.77519  2.98518  4.58477  3.61503
          0.02040  4.29846  5.02080  0.61958  0.77255  0.89247  0.52702
     68   2.17132  4.80139  3.13042  2.13904  4.02388  3.51884  3.71298  3.43466  2.46418  3.05283  3.88894  3.07772  3.91250  2.88378  2.29369  2.75051  2.92311  3.13456  2.86671  3.99425     89 - -
          2.68618  4.42225  2.77519  2.73123  3.46354  2.40513  3.72494  3.29354  2.67741  2.69355  4.24690  2.90347  2.73739  3.18146  2.89801  2.37887  2.77519  2.98518  4.58477  3.61503
          0.02040  4.29846  5.02080  0.61958  0.77255  0.50606  0.92348
     69   3.68529  5.57037  3.89773  3.45190  5.10833  4.05130  4.28395  4.59443  0.42670  4.03966  5.00629  3.83194  4.53916  3.46770  2.77190  3.71027  3.90950  4.28176  5.93044  4.86048     90 - -
          2.68618  4.42225  2.77519  2.73123  3.46354  2.40513  3.72494  3.29354  2.67741  2.69355  4.24690  2.90347  2.73739  3.18146  2.89801  2.37887  2.77519  2.98518  4.58477  3.61503
          0.01686  4.48706  5.20941  0.61958  0.77255  0.67777  0.70877
     70   3.85776  5.56526  4.42234  3.85205  5.08911  4.16704  4.47748  4.71690  2.75422  4.11864  5.13570  4.14677  4.67037  3.69744  0.34809  3.93489  4.10112  4.42074  5.93726  4.92442     91 - -
          2.68618  4.42225  2.77519  2.73123  3.46354  2.40513  3.72494  3.29354  2.67741  2.69355  4.24690  2.90347  2.73739  3.18146  2.89801  2.37887  2.77519  2.98518  4.58477  3.61503
          0.01686  4.48706  5.20941  0.61958  0.77255  0.67777  0.70877
     71   3.39909  5.33887  3.27432  3.24175  4.82039  3.73764  4.63225  4.71918  3.62188  4.29687  5.28139  0.41467  4.43408  3.94295  3.96727  3.46430  3.82152  4.27080  6.04478  4.75288     92 - -
          2.68618  4.42225  2.77519  2.73123  3.46354  2.40513  3.72494  3.29354  2.67741  2.69355  4.24690  2.90347  2.73739  3.18146  2.89801  2.37887  2.77519  2.98518  4.58477  3.61503
          0.01686  4.48706  5.20941  0.61958  0.77255  0.67777  0.70877
     72   1.68473  4.42904  3.86974  3.58023  4.79571  2.09703  4.63563  4.24908  3.65040  3.91063  4.69722  3.65220  3.97070  3.90227  3.95718  0.98957  2.98583  3.58190  6.11130  4.92379     93 - -
          2.68618  4.42225  2.77519  2.73123  3.46354  2.40513  3.72494  3.29354  2.67741  2.69355  4.24690  2.90347  2.73739  3.18146  2.89801  2.37887  2.77519  2.98518  4.58477  3.61503
          0.01686  4.48706  5.20941  0.61958  0.77255  0.38207  1.14710
     73   3.05751  5.61893  1.67998  1.28225  4.93772  3.54518  3.92461  4.44292  2.77653  3.91179  4.69879  3.00120  4.07172  3.05526  2.35964  2.97376  3.31309  4.00280  6.04500  4.58776     94 - -
          2.68618  4.42225  2.77519  2.73123  3.46354  2.40513  3.72494  3.29354  2.67741  2.69355  4.24690  2.90347  2.73739  3.18146  2.89801  2.37887  2.77519  2.98518  4.58477  3.61503
          0.01497  4.60518  5.32753  0.61958  0.77255  0.48576  0.95510
     74   3.99729  5.21648  5.66471  5.16787  2.12746  5.22697  5.14596  2.65054  5.01250  0.53257  3.15462  5.28298  5.30116  4.89851  4.97648  4.64447  4.20419  2.92409  5.18469  3.84363     95 - -
          2.68618  4.42225  2.77519  2.73123  3.46354  2.40513  3.72494  3.29354  2.67741  2.69355  4.24690  2.90347  2.73739  3.18146  2.89801  2.37887  2.77519  2.98518  4.58477  3.61503
          0.01497  4.60518  5.32753  0.61958  0.77255  0.48576  0.95510
     75   3.67753  4.96352  5.29097  4.97863  3.99658  4.80709  5.63406  0.46226  4.83322  2.48412  3.87060  5.13919  5.21903  5.13795  4.95780  4.42981  3.98169  2.13774  5.99630  4.77210     96 - -
          2.68618  4.42225  2.77519  2.73123  3.46354  2.40513  3.72494  3.29354  2.67741  2.69355  4.24690  2.90347  2.73739  3.18146  2.89801  2.37887  2.77519  2.98518  4.58477  3.61503
          0.01497  4.60518  5.32753  0.61958  0.77255  0.48576  0.95510
     76   2.89831  4.99696  3.04450  2.94098  4.88602  3.44865  4.37322  4.48746  3.31594  4.07643  4.91246  0.79623  4.15536  3.58903  3.73428  2.04094  3.33377  3.92997  6.16037  4.78801     97 - -
          2.68618  4.42225  2.77519  2.73123  3.46354  2.40513  3.72494  3.29354  2.67741  2.69355  4.24690  2.90347  2.73739  3.18146  2.89801  2.37887  2.77519  2.98518  4.58477  3.61503
          0.01497  4.60518  5.32753  0.61958  0.77255  0.48576  0.95510
     77   1.98905  4.49789  3.87689  3.43077  2.55000  3.47636  4.34384  3.44560  3.40831  3.16506  4.06391  3.66009  4.10818  3.69296  3.72711  1.04967  3.05679  3.11471  5.44464  4.15591     98 - -
          2.68618  4.42225  2.77519  2.73123  3.46354  2.40513  3.72494  3.29354  2.67741  2.69355  4.24690  2.90347  2.73739  3.18146  2.89801  2.37887  2.77519  2.98518  4.58477  3.61503
          0.01497  4.60518  5.32753  0.61958  0.77255  0.48576  0.95510
     78   3.00072  4.64772  4.24034  3.86474  3.65601  3.87469  4.58654  2.95924  3.71224  0.77882  3.68210  4.05308  4.43296  4.04438  3.91583  2.22904  3.35364  2.85881  5.35094  4.08938     99 - -
          2.68618  4.42225  2.77519  2.73123  3.46354  2.40513  3.72494  3.29354  2.67741  2.69355  4.24690  2.90347  2.73739  3.18146  2.89801  2.37887  2.77519  2.98518  4.58477  3.61503
          0.01497  4.60518  5.32753  0.61958  0.77255  0.48576  0.95510
     79   3.90859  5.12634  5.72329  5.18874  3.39642  5.29032  5.62068  1.81533  5.02150  0.55922  3.15390  5.42158  5.34336  4.98723  5.02778  4.71215  4.12565  2.54736  5.64156  4.63387    100 - -
          2.68618  4.42225  2.77519  2.73123  3.46354  2.40513  3.72494  3.29354  2.67741  2.69355  4.24690  2.90347  2.73739  3.18146  2.89801  2.37887  2.77519  2.98518  4.58477  3.61503
          0.01497  4.60518  5.32753  0.61958  0.77255  0.48576  0.95510
     80   1.85717  4.50109  3.91278  3.47202  4.42764  1.91864  4.46644  3.80804  3.45528  3.51178  4.34761  3.65418  4.05280  3.73991  3.79087  1.36315  3.02953  2.22635  5.79771  4.58292    101 - -
          2.68618  4.42225  2.77519  2.73123  3.46354  2.40513  3.72494  3.29354  2.67741  2.69355  4.24690  2.90347  2.73739  3.18146  2.89801  2.37887  2.77519  2.98518  4.58477  3.61503
          0.01497  4.60518  5.32753  0.61958  0.77255  0.48576  0.95510
     81   4.09888  5.37424  5.36949  5.06511  3.60065  4.91267  5.51208  2.88271  4.84189  0.31613  3.48390  5.28426  5.25681  5.01642  4.87610  4.66654  4.37530  3.09816  5.67907  4.55593    102 - -
          2.68618  4.42225  2.77519  2.73123  3.46354  2.40513  3.72494  3.29354  2.67741  2.69355  4.24690  2.90347  2.73739  3.18146  2.89801  2.37887  2.77519  2.98518  4.58477  3.61503
          0.01497  4.60518  5.32753  0.61958  0.77255  0.48576  0.95510
     82   3.27960  5.21486  3.82320  3.43773  4.88805  3.84328  4.41238  4.40230  2.93027  3.93402  4.84276  3.79602  0.70137  3.62219  2.00950  3.37817  3.62494  4.01115  5.96309  4.80713    103 - -
          2.68618  4.42225  2.77519  2.73123  3.46354  2.40513  3.72494  3.29354  2.67741  2.69355  4.24690  2.90347  2.73739  3.18146  2.89801  2.37887  2.77519  2.98518  4.58477  3.61503
          0.01686  4.48706  5.20941  0.61958  0.77255  0.48576  0.95510
     83   3.68529  5.57037  3.89773  3.45190  5.10833  4.05130  4.28395  4.59443  0.42670  4.03966  5.00629  3.83194  4.53916  3.46770  2.77190  3.71027  3.90950  4.28176  5.93044  4.86048    104 - -
          2.68618  4.42225  2.77519  2.73123  3.46354  2.40513  3.72494  3.29354  2.67741  2.69355  4.24690  2.90347  2.73739  3.18146  2.89801  2.37887  2.77519  2.98518  4.58477  3.61503
          0.01686  4.48706  5.20941  0.61958  0.77255  0.48576  0.95510
     84   3.00222  5.47312  1.56772  2.39839  4.85808  3.46387  3.93629  4.35331  2.85588  3.86496  4.67197  1.59528  4.03055  3.08314  3.40389  2.93693  2.28189  3.91806  6.02565  4.56873    105 - -
          2.68618  4.42225  2.77519  2.73123  3.46354  2.40513  3.72494  3.29354  2.67741  2.69355  4.24690  2.90347  2.73739  3.18146  2.89801  2.37887  2.77519  2.98518  4.58477  3.61503
          0.01686  4.48706  5.20941  0.61958  0.77255  0.48576  0.95510
     85   3.59813  5.06712  4.80061  4.48622  3.66368  4.35561  5.07953  2.91281  4.21641  2.19797  0.55112  4.67497  4.85432  4.57254  4.33962  3.99018  3.93459  2.98469  5.55555  4.36069    106 - -
          2.68618  4.42225  2.77519  2.73123  3.46354  2.40513  3.72494  3.29354  2.67741  2.69355  4.24690  2.90347  2.73739  3.18146  2.89801  2.37887  2.77519  2.98518  4.58477  3.61503
          0.01686  4.48706  5.20941  0.61958  0.77255  0.48576  0.95510
     86   3.00484  4.96518  3.25022  2.97729  3.97185  3.66033  4.12907  3.54960  2.99409  2.22128  4.23391  0.99995  4.21060  3.40916  3.34138  3.10369  3.32043  3.30397  5.43731  4.01536    107 - -
          2.68618  4.42225  2.77519  2.73123  3.46354  2.40513  3.72494  3.29354  2.67741  2.69355  4.24690  2.90347  2.73739  3.18146  2.89801  2.37887  2.77519  2.98518  4.58477  3.61503
          0.01686  4.48706  5.20941  0.61958  0.77255  0.48576  0.95510
     87   3.32054  5.92775  0.86346  2.36846  5.24414  3.48398  4.12592  4.85331  3.24350  4.32581  5.21190  1.79381  4.15755  3.30963  3.89709  3.18142  3.64081  4.38381  6.43602  4.87694    108 - -
          2.68618  4.42225  2.77519  2.73123  3.46354  2.40513  3.72494  3.29354  2.67741  2.69355  4.24690  2.90347  2.73739  3.18146  2.89801  2.37887  2.77519  2.98518  4.58477  3.61503
          0.01686  4.48706  5.20941  0.61958  0.77255  0.48576  0.95510
     88   0.67517  4.40111  4.10327  3.84211  4.62902  3.23954  4.76256  3.81559  3.82132  3.67759  4.56549  3.79623  4.02958  4.09354  4.04931  2.71497  2.14654  3.32154  6.03499  4.87160    109 - -
          2.68618  4.42225  2.77519  2.73123  3.46354  2.40513  3.72494  3.29354  2.67741  2.69355  4.24690  2.90347  2.73739  3.18146  2.89801  2.37887  2.77519  2.98518  4.58477  3.61503
          0.01686  4.48706  5.20941  0.61958  0.77255  0.48576  0.95510
     89   3.60041  5.27157  4.39278  4.38474  5.43472  0.20079  5.42021  5.22866  4.64457  4.78225  5.79247  4.56029  4.67453  4.92109  4.77162  3.79563  4.12542  4.63819  6.32457  5.57142    110 - -
          2.68618  4.42225  2.77519  2.73123  3.46354  2.40513  3.72494  3.29354  2.67741  2.69355  4.24690  2.90347  2.73739  3.18146  2.89801  2.37887  2.77519  2.98518  4.58477  3.61503
          0.01686  4.48706  5.20941  0.61958  0.77255  0.48576  0.95510
     90   3.51788  5.58797  4.07649  3.23210  5.17746  4.06160  3.85932  4.45649  0.95994  3.79962  4.68610  3.57188  4.38893  2.98492  1.33310  3.49053  3.63180  4.14301  5.75522  4.66989    111 - -
          2.68618  4.42225  2.77519  2.73123  3.46354  2.40513  3.72494  3.29354  2.67741  2.69355  4.24690  2.90347  2.73739  3.18146  2.89801  2.37887  2.77519  2.98518  4.58477  3.61503
          0.01138  4.48158        *  0.61958  0.77255  0.00000        *
//
