# Supplementary material for: Potential Conservation of Circadian Clock Proteins in the phylum Nematoda as Revealed by Bioinformatic Searches
Source: PLoS One. 2014 Nov 14;9(11):e112871. doi: 10.1371/journal.pone.0112871 (PMC4232591; doi:10.1371/journal.pone.0112871)
Supplement: File S1 — HMM profiles used in this work and HMMsearch results. (ZIP) [file pone.0112871.s007.zip › HMMs-CE/Artropodos/norpA-PA(phospholipase_C)_FBpp0070619-aln.hmm]

HMMER3/b [3.0 | March 2010]
NAME  norpA-PA(phospholipase_C)_FBpp0070619-aln
LENG  1088
ALPH  amino
RF    no
CS    no
MAP   yes
DATE  Tue Jun 12 14:33:50 2012
NSEQ  8
EFFN  0.644531
CKSUM 2616007011
STATS LOCAL MSV      -13.1520  0.69538
STATS LOCAL VITERBI  -13.8909  0.69538
STATS LOCAL FORWARD   -7.1191  0.69538
HMM          A        C        D        E        F        G        H        I        K        L        M        N        P        Q        R        S        T        V        W        Y   
            m->m     m->i     m->d     i->m     i->i     d->m     d->d
  COMPO   2.59545  4.21209  2.85622  2.58272  3.30108  2.96520  3.70438  2.88631  2.55284  2.47272  3.64131  2.99305  3.34481  3.01819  2.88107  2.70922  2.90355  2.68766  4.72956  3.45328
          2.68618  4.42225  2.77519  2.73123  3.46354  2.40513  3.72494  3.29354  2.67741  2.69355  4.24690  2.90347  2.73739  3.18146  2.89801  2.37887  2.77519  2.98518  4.58477  3.61503
          0.14591  3.97458  2.14579  0.61958  0.77255  0.00000        *
      1   2.95987  4.51056  4.03657  3.62919  3.20264  3.82512  4.36712  2.37705  3.39790  1.79919  1.40114  3.90815  4.28572  3.78060  3.60461  3.30769  3.26497  2.38175  5.04182  3.80250      1 - -
          2.68618  4.42225  2.77519  2.73123  3.46354  2.40513  3.72494  3.29354  2.67741  2.69355  4.24690  2.90347  2.73739  3.18146  2.89801  2.37887  2.77519  2.98518  4.58477  3.61503
          0.03178  3.86046  4.58280  0.61958  0.77255  0.58929  0.80906
      2   2.40640  4.25142  3.41758  3.16912  3.95841  3.09108  4.18734  3.08409  3.11186  2.94800  3.99936  3.38037  3.79391  3.50730  3.37107  2.60755  1.19243  2.78035  5.39727  4.17507      2 - -
          2.68618  4.42225  2.77519  2.73123  3.46354  2.40513  3.72494  3.29354  2.67741  2.69355  4.24690  2.90347  2.73739  3.18146  2.89801  2.37887  2.77519  2.98518  4.58477  3.61503
          0.03178  3.86046  4.58280  0.61958  0.77255  0.58929  0.80906
      3   2.96127  4.92441  3.13645  2.76027  4.30809  3.45193  3.75277  3.73663  1.05483  3.30437  4.26654  3.18524  3.95319  2.94498  2.42966  3.00409  3.21547  3.44512  5.36774  4.17881      3 - -
          2.68618  4.42225  2.77519  2.73123  3.46354  2.40513  3.72494  3.29354  2.67741  2.69355  4.24690  2.90347  2.73739  3.18146  2.89801  2.37887  2.77519  2.98518  4.58477  3.61503
          0.03178  3.86046  4.58280  0.61958  0.77255  0.58929  0.80906
      4   2.94584  5.04001  3.30128  2.70641  4.45179  3.56478  3.57706  3.81937  1.35394  3.29998  4.17801  3.12056  3.95749  2.72141  1.81786  2.95394  3.13133  3.50742  5.37264  4.18280      4 - -
          2.68618  4.42225  2.77519  2.73123  3.46354  2.40513  3.72494  3.29354  2.67741  2.69355  4.24690  2.90347  2.73739  3.18146  2.89801  2.37887  2.77519  2.98518  4.58477  3.61503
          0.03178  3.86046  4.58280  0.61958  0.77255  0.58929  0.80906
      5   3.31197  4.66705  4.30630  3.92848  1.20706  4.14238  3.50805  2.97245  3.79515  2.34035  3.60479  3.89312  4.47890  3.88885  3.91561  3.50606  3.54699  2.91402  3.70899  1.77651      5 - -
          2.68618  4.42225  2.77519  2.73123  3.46354  2.40513  3.72494  3.29354  2.67741  2.69355  4.24690  2.90347  2.73739  3.18146  2.89801  2.37887  2.77519  2.98518  4.58477  3.61503
          0.03178  3.86046  4.58280  0.61958  0.77255  0.58929  0.80906
      6   2.94214  5.05049  2.48281  1.04258  4.39522  3.26644  3.85232  3.84674  2.73135  3.46583  4.44049  2.92635  3.87049  3.06829  3.13888  2.92581  3.24631  3.53186  5.56907  4.29141      6 - -
          2.68618  4.42225  2.77519  2.73123  3.46354  2.40513  3.72494  3.29354  2.67741  2.69355  4.24690  2.90347  2.73739  3.18146  2.89801  2.37887  2.77519  2.98518  4.58477  3.61503
          0.03178  3.86046  4.58280  0.61958  0.77255  0.58929  0.80906
      7   3.24320  4.64852  4.22223  3.93451  1.03158  3.93564  3.87212  2.76844  3.84186  2.14131  3.50043  4.00570  4.39455  4.01316  3.96455  3.51370  3.54435  2.75824  4.12488  2.49346      7 - -
          2.68618  4.42225  2.77519  2.73123  3.46354  2.40513  3.72494  3.29354  2.67741  2.69355  4.24690  2.90347  2.73739  3.18146  2.89801  2.37887  2.77519  2.98518  4.58477  3.61503
          0.03178  3.86046  4.58280  0.61958  0.77255  0.58929  0.80906
      8   2.79098  5.17343  1.82401  2.13413  4.50065  3.16622  3.72014  4.04657  2.69856  3.60231  4.45940  1.70870  3.77855  2.89918  3.23781  2.72984  3.09592  3.63943  5.73337  4.27606      8 - -
          2.68618  4.42225  2.77519  2.73123  3.46354  2.40513  3.72494  3.29354  2.67741  2.69355  4.24690  2.90347  2.73739  3.18146  2.89801  2.37887  2.77519  2.98518  4.58477  3.61503
          0.03178  3.86046  4.58280  0.61958  0.77255  0.58929  0.80906
      9   3.31588  4.69480  4.07295  3.77613  2.65434  3.71682  3.88535  3.33905  3.49864  2.73598  3.97340  3.92764  4.23357  3.88688  3.62907  3.51969  3.61569  3.22905  0.90987  2.65708      9 - -
          2.68618  4.42225  2.77519  2.73123  3.46354  2.40513  3.72494  3.29354  2.67741  2.69355  4.24690  2.90347  2.73739  3.18146  2.89801  2.37887  2.77519  2.98518  4.58477  3.61503
          0.03178  3.86046  4.58280  0.61958  0.77255  0.58929  0.80906
     10   2.67082  4.71170  3.03253  2.54662  3.75268  3.44292  3.17635  2.89837  2.33186  2.89760  3.79823  3.02208  3.85664  2.02618  2.67385  2.73554  2.90120  3.03814  5.09394  3.73881     10 - -
          2.68618  4.42225  2.77519  2.73123  3.46354  2.40513  3.72494  3.29354  2.67741  2.69355  4.24690  2.90347  2.73739  3.18146  2.89801  2.37887  2.77519  2.98518  4.58477  3.61503
          0.03178  3.86046  4.58280  0.61958  0.77255  0.58929  0.80906
     11   2.99960  4.39003  4.50434  4.02844  3.39933  4.20760  4.76747  1.21327  3.88075  1.91529  3.24710  4.27328  4.57177  4.17950  4.09461  3.60150  3.27963  1.57987  5.34743  4.12431     11 - -
          2.68618  4.42225  2.77519  2.73123  3.46354  2.40513  3.72494  3.29354  2.67741  2.69355  4.24690  2.90347  2.73739  3.18146  2.89801  2.37887  2.77519  2.98518  4.58477  3.61503
          0.03178  3.86046  4.58280  0.61958  0.77255  0.58929  0.80906
     12   2.69480  4.81963  2.58994  1.96058  4.24568  3.23313  3.75932  3.66289  2.59411  3.28308  4.16980  2.90071  1.89585  2.95289  3.00254  2.72381  3.00219  3.31750  5.48368  4.17002     12 - -
          2.68618  4.42225  2.77519  2.73123  3.46354  2.40513  3.72494  3.29354  2.67741  2.69355  4.24690  2.90347  2.73739  3.18146  2.89801  2.37887  2.77519  2.98518  4.58477  3.61503
          0.03178  3.86046  4.58280  0.61958  0.77255  0.58929  0.80906
     13   2.79863  4.34465  4.10863  3.77146  3.54140  3.71137  4.57529  2.05116  3.63906  2.23057  3.50845  3.96320  4.27261  3.99977  3.85271  3.21422  3.16050  1.04018  5.32378  4.05461     13 - -
          2.68618  4.42225  2.77519  2.73123  3.46354  2.40513  3.72494  3.29354  2.67741  2.69355  4.24690  2.90347  2.73739  3.18146  2.89801  2.37887  2.77519  2.98518  4.58477  3.61503
          0.03178  3.86046  4.58280  0.61958  0.77255  0.58929  0.80906
     14   2.73580  4.49506  3.34168  3.17904  4.17512  3.18325  4.25743  3.71751  3.23533  3.34563  4.39502  3.48692  0.85027  3.62448  3.48216  2.90293  3.17643  3.36425  5.36490  4.29565     14 - -
          2.68618  4.42225  2.77519  2.73123  3.46354  2.40513  3.72494  3.29354  2.67741  2.69355  4.24690  2.90347  2.73739  3.18146  2.89801  2.37887  2.77519  2.98518  4.58477  3.61503
          0.03178  3.86046  4.58280  0.61958  0.77255  0.58929  0.80906
     15   2.65137  4.96296  2.36835  1.81002  4.23557  3.28520  3.61474  3.66384  2.45048  2.91826  4.06705  2.79233  3.17690  2.76488  2.93341  2.63638  2.90183  3.31212  5.46204  4.08170     15 - -
          2.68618  4.42225  2.77519  2.73123  3.46354  2.40513  3.72494  3.29354  2.67741  2.69355  4.24690  2.90347  2.73739  3.18146  2.89801  2.37887  2.77519  2.98518  4.58477  3.61503
          0.03178  3.86046  4.58280  0.61958  0.77255  0.58929  0.80906
     16   2.17825  4.51120  2.97056  2.32800  3.89949  3.27629  3.72451  3.21181  2.57600  2.92155  3.78923  3.00816  2.69244  2.92761  2.98589  2.60018  2.79309  2.64748  5.23885  3.94795     16 - -
          2.68618  4.42225  2.77519  2.73123  3.46354  2.40513  3.72494  3.29354  2.67741  2.69355  4.24690  2.90347  2.73739  3.18146  2.89801  2.37887  2.77519  2.98518  4.58477  3.61503
          0.03178  3.86046  4.58280  0.61958  0.77255  0.58929  0.80906
     17   3.14188  4.60776  4.17017  3.81006  3.13128  3.96682  4.46957  2.33478  3.57792  0.89013  3.15814  4.08669  4.40430  3.94913  3.75592  3.53641  3.43671  2.36897  5.00612  3.72663     17 - -
          2.68618  4.42225  2.77519  2.73123  3.46354  2.40513  3.72494  3.29354  2.67741  2.69355  4.24690  2.90347  2.73739  3.18146  2.89801  2.37887  2.77519  2.98518  4.58477  3.61503
          0.03178  3.86046  4.58280  0.61958  0.77255  0.58929  0.80906
     18   2.64238  4.44785  3.41314  2.86328  3.58733  3.51063  3.78487  2.84188  2.51860  1.93058  3.52604  3.25862  3.93439  3.04466  2.37525  2.82189  2.58403  2.64878  5.03491  3.78806     18 - -
          2.68618  4.42225  2.77519  2.73123  3.46354  2.40513  3.72494  3.29354  2.67741  2.69355  4.24690  2.90347  2.73739  3.18146  2.89801  2.37887  2.77519  2.98518  4.58477  3.61503
          0.03178  3.86046  4.58280  0.61958  0.77255  0.58929  0.80906
     19   2.31808  4.54597  2.96006  2.57347  4.01295  3.24659  3.74114  3.34737  2.50875  3.01588  3.89683  3.01605  3.77976  2.23618  2.87263  2.61136  2.15204  3.02245  5.31716  4.03054     19 - -
          2.68618  4.42225  2.77519  2.73123  3.46354  2.40513  3.72494  3.29354  2.67741  2.69355  4.24690  2.90347  2.73739  3.18146  2.89801  2.37887  2.77519  2.98518  4.58477  3.61503
          0.03178  3.86046  4.58280  0.61958  0.77255  0.58929  0.80906
     20   2.65020  4.42672  3.32151  3.21944  4.36177  0.74789  4.34037  3.95854  3.39907  3.61416  4.58988  3.48583  3.81747  3.72419  3.63635  2.82178  3.13050  3.48919  5.46001  4.46329     20 - -
          2.68618  4.42225  2.77519  2.73123  3.46354  2.40513  3.72494  3.29354  2.67741  2.69355  4.24690  2.90347  2.73739  3.18146  2.89801  2.37887  2.77519  2.98518  4.58477  3.61503
          0.03178  3.86046  4.58280  0.61958  0.77255  0.58929  0.80906
     21   2.01302  1.57647  3.95790  3.61287  3.79030  3.04116  4.34541  2.77952  3.45421  2.77195  3.79606  3.56550  3.77066  3.76509  3.63890  2.51479  2.72636  2.48624  5.31243  4.11266     21 - -
          2.68618  4.42225  2.77519  2.73123  3.46354  2.40513  3.72494  3.29354  2.67741  2.69355  4.24690  2.90347  2.73739  3.18146  2.89801  2.37887  2.77519  2.98518  4.58477  3.61503
          0.03178  3.86046  4.58280  0.61958  0.77255  0.58929  0.80906
     22   2.90985  4.37584  4.28381  3.82437  3.38689  4.00719  4.58072  1.91242  3.65467  1.83990  3.29987  4.07448  4.43213  3.99410  3.88377  3.40783  3.20731  1.20223  5.25511  3.98730     22 - -
          2.68618  4.42225  2.77519  2.73123  3.46354  2.40513  3.72494  3.29354  2.67741  2.69355  4.24690  2.90347  2.73739  3.18146  2.89801  2.37887  2.77519  2.98518  4.58477  3.61503
          0.03178  3.86046  4.58280  0.61958  0.77255  0.58929  0.80906
     23   3.00472  4.47299  4.25974  3.82152  1.51119  3.97959  4.03941  2.37766  3.70229  1.87678  3.20801  3.96830  4.37768  3.89632  3.87968  3.36341  3.28580  2.12118  4.39289  2.84052     23 - -
          2.68618  4.42225  2.77519  2.73123  3.46354  2.40513  3.72494  3.29354  2.67741  2.69355  4.24690  2.90347  2.73739  3.18146  2.89801  2.37887  2.77519  2.98518  4.58477  3.61503
          0.03178  3.86046  4.58280  0.61958  0.77255  0.58929  0.80906
     24   2.97684  5.10304  0.93543  2.32771  4.47848  3.20169  3.92068  4.06395  3.00256  3.67445  4.65238  2.88344  3.85364  3.15986  3.51708  2.94061  3.31518  3.70444  5.64942  4.35347     24 - -
          2.68618  4.42225  2.77519  2.73123  3.46354  2.40513  3.72494  3.29354  2.67741  2.69355  4.24690  2.90347  2.73739  3.18146  2.89801  2.37887  2.77519  2.98518  4.58477  3.61503
          0.03178  3.86046  4.58280  0.61958  0.77255  0.58929  0.80906
     25   2.99206  4.83187  3.48151  2.99519  4.18341  3.48226  3.81583  3.72436  2.23291  3.24249  4.24306  3.35580  3.98550  3.03682  0.99690  3.07687  3.25889  3.44885  5.27137  4.11346     25 - -
          2.68618  4.42225  2.77519  2.73123  3.46354  2.40513  3.72494  3.29354  2.67741  2.69355  4.24690  2.90347  2.73739  3.18146  2.89801  2.37887  2.77519  2.98518  4.58477  3.61503
          0.03178  3.86046  4.58280  0.61958  0.77255  0.58929  0.80906
     26   3.31588  4.69480  4.07295  3.77613  2.65434  3.71682  3.88535  3.33905  3.49864  2.73598  3.97340  3.92764  4.23357  3.88688  3.62907  3.51969  3.61569  3.22905  0.90987  2.65708     26 - -
          2.68618  4.42225  2.77519  2.73123  3.46354  2.40513  3.72494  3.29354  2.67741  2.69355  4.24690  2.90347  2.73739  3.18146  2.89801  2.37887  2.77519  2.98518  4.58477  3.61503
          0.03178  3.86046  4.58280  0.61958  0.77255  0.58929  0.80906
     27   2.39601  4.23748  3.35608  2.89292  2.98897  3.23400  3.87225  2.95560  2.86054  2.70512  3.62374  3.22528  3.79142  3.18230  3.20688  2.03258  2.14908  2.67467  5.04012  3.74916     27 - -
          2.68618  4.42225  2.77519  2.73123  3.46354  2.40513  3.72494  3.29354  2.67741  2.69355  4.24690  2.90347  2.73739  3.18146  2.89801  2.37887  2.77519  2.98518  4.58477  3.61503
          0.03178  3.86046  4.58280  0.61958  0.77255  0.58929  0.80906
     28   2.94214  5.05049  2.48281  1.04258  4.39522  3.26644  3.85232  3.84674  2.73135  3.46583  4.44049  2.92635  3.87049  3.06829  3.13888  2.92581  3.24631  3.53186  5.56907  4.29141     28 - -
          2.68620  4.42227  2.77522  2.73113  3.46356  2.40515  3.72497  3.29356  2.67731  2.69357  4.24692  2.90334  2.73742  3.18149  2.89803  2.37889  2.77522  2.98521  4.58479  3.61505
          0.09990  2.46689  4.58280  0.81535  0.58427  0.58929  0.80906
     29   2.94214  5.05049  2.48281  1.04258  4.39522  3.26644  3.85232  3.84674  2.73135  3.46583  4.44049  2.92635  3.87049  3.06829  3.13888  2.92581  3.24631  3.53186  5.56907  4.29141     32 - -
          2.68618  4.42225  2.77519  2.73123  3.46354  2.40513  3.72494  3.29354  2.67741  2.69355  4.24690  2.90347  2.73739  3.18146  2.89801  2.37887  2.77519  2.98518  4.58477  3.61503
          0.03178  3.86046  4.58280  0.61958  0.77255  0.58929  0.80906
     30   2.63217  4.74746  2.95583  2.51945  4.18332  3.33328  3.65149  3.54849  1.66751  3.15392  4.00561  2.98448  3.22691  2.81463  2.59638  2.68155  2.56999  3.21016  5.36397  4.08246     33 - -
          2.68618  4.42225  2.77519  2.73123  3.46354  2.40513  3.72494  3.29354  2.67741  2.69355  4.24690  2.90347  2.73739  3.18146  2.89801  2.37887  2.77519  2.98518  4.58477  3.61503
          0.03178  3.86046  4.58280  0.61958  0.77255  0.58929  0.80906
     31   2.79632  5.25227  1.57565  2.11320  4.55229  3.20137  3.66872  4.04687  2.29548  3.57337  4.40765  2.42136  3.77781  2.82822  3.10689  2.72014  3.07207  3.64549  5.73635  4.28631     34 - -
          2.68618  4.42225  2.77519  2.73123  3.46354  2.40513  3.72494  3.29354  2.67741  2.69355  4.24690  2.90347  2.73739  3.18146  2.89801  2.37887  2.77519  2.98518  4.58477  3.61503
          0.08680  3.86046  2.77925  0.61958  0.77255  0.58929  0.80906
     32   2.75781  5.01803  2.34391  1.98160  4.34767  3.19557  3.69255  3.83536  2.54292  3.42643  4.30095  1.72329  3.78252  2.87764  2.97596  2.73087  3.05302  3.47026  5.57464  4.18082     35 - -
          2.68618  4.42225  2.77519  2.73123  3.46354  2.40513  3.72494  3.29354  2.67741  2.69355  4.24690  2.90347  2.73739  3.18146  2.89801  2.37887  2.77519  2.98518  4.58477  3.61503
          0.03355  3.80720  4.52955  0.61958  0.77255  0.63061  0.75986
     33   2.40108  4.34099  3.10800  2.71501  3.86431  3.17117  3.82895  3.10425  2.69528  2.90552  3.80347  2.42894  3.74883  3.06580  3.05775  2.54810  2.10643  2.50142  5.24492  3.96480     36 - -
          2.68618  4.42225  2.77519  2.73123  3.46354  2.40513  3.72494  3.29354  2.67741  2.69355  4.24690  2.90347  2.73739  3.18146  2.89801  2.37887  2.77519  2.98518  4.58477  3.61503
          0.03355  3.80720  4.52955  0.61958  0.77255  0.55731  0.85038
     34   2.85917  5.30891  1.94182  1.33758  4.60260  3.18631  3.71109  4.08478  2.68407  3.63484  4.49966  2.67697  3.79213  2.88310  3.23034  2.77103  3.14533  3.69364  5.79450  4.34284     37 - -
          2.68618  4.42225  2.77519  2.73123  3.46354  2.40513  3.72494  3.29354  2.67741  2.69355  4.24690  2.90347  2.73739  3.18146  2.89801  2.37887  2.77519  2.98518  4.58477  3.61503
          0.03178  3.86046  4.58280  0.61958  0.77255  0.58929  0.80906
     35   3.08186  4.44657  4.56384  4.01695  2.33183  4.28454  4.47755  1.66892  3.89633  1.39864  2.94710  4.24895  4.53501  4.05230  4.05554  3.61617  3.31142  2.08059  4.86712  3.57871     38 - -
          2.68618  4.42225  2.77519  2.73123  3.46354  2.40513  3.72494  3.29354  2.67741  2.69355  4.24690  2.90347  2.73739  3.18146  2.89801  2.37887  2.77519  2.98518  4.58477  3.61503
          0.03178  3.86046  4.58280  0.61958  0.77255  0.58929  0.80906
     36   2.94214  5.05049  2.48281  1.04258  4.39522  3.26644  3.85232  3.84674  2.73135  3.46583  4.44049  2.92635  3.87049  3.06829  3.13888  2.92581  3.24631  3.53186  5.56907  4.29141     39 - -
          2.68618  4.42225  2.77519  2.73123  3.46354  2.40513  3.72494  3.29354  2.67741  2.69355  4.24690  2.90347  2.73739  3.18146  2.89801  2.37887  2.77519  2.98518  4.58477  3.61503
          0.03178  3.86046  4.58280  0.61958  0.77255  0.58929  0.80906
     37   2.56770  4.50698  3.16125  2.59594  3.66686  3.44681  3.64447  3.07442  2.45681  2.42801  3.60006  2.83092  3.42574  2.69084  2.61036  2.68405  2.79562  2.81308  3.99569  3.74151     40 - -
          2.68618  4.42225  2.77519  2.73123  3.46354  2.40513  3.72494  3.29354  2.67741  2.69355  4.24690  2.90347  2.73739  3.18146  2.89801  2.37887  2.77519  2.98518  4.58477  3.61503
          0.03178  3.86046  4.58280  0.61958  0.77255  0.58929  0.80906
     38   2.71946  5.11196  2.14149  2.16708  4.44367  2.83477  3.64740  3.91404  2.31717  3.45214  4.27142  1.99731  3.76620  2.80025  3.02717  2.67183  2.98981  3.52143  5.63380  4.21734     41 - -
          2.68618  4.42225  2.77519  2.73123  3.46354  2.40513  3.72494  3.29354  2.67741  2.69355  4.24690  2.90347  2.73739  3.18146  2.89801  2.37887  2.77519  2.98518  4.58477  3.61503
          0.03178  3.86046  4.58280  0.61958  0.77255  0.58929  0.80906
     39   1.75145  1.84028  3.92394  3.55551  3.80737  3.01290  4.30899  2.82341  3.42164  2.80232  3.78837  3.52138  3.74093  3.71400  3.62186  2.47161  2.68678  2.51220  5.31162  4.12071     42 - -
          2.68618  4.42225  2.77519  2.73123  3.46354  2.40513  3.72494  3.29354  2.67741  2.69355  4.24690  2.90347  2.73739  3.18146  2.89801  2.37887  2.77519  2.98518  4.58477  3.61503
          0.03178  3.86046  4.58280  0.61958  0.77255  0.58929  0.80906
     40   3.04382  4.45906  4.42266  3.87191  3.14979  4.22405  4.56922  2.03319  3.72554  1.24795  2.66290  4.17136  4.50331  3.96483  3.93589  3.55696  3.28416  1.75831  5.11339  3.96963     43 - -
          2.68618  4.42225  2.77519  2.73123  3.46354  2.40513  3.72494  3.29354  2.67741  2.69355  4.24690  2.90347  2.73739  3.18146  2.89801  2.37887  2.77519  2.98518  4.58477  3.61503
          0.03178  3.86046  4.58280  0.61958  0.77255  0.58929  0.80906
     41   3.24320  4.64852  4.22223  3.93451  1.03158  3.93564  3.87212  2.76844  3.84186  2.14131  3.50043  4.00570  4.39455  4.01316  3.96455  3.51370  3.54435  2.75824  4.12488  2.49346     44 - -
          2.68618  4.42225  2.77519  2.73123  3.46354  2.40513  3.72494  3.29354  2.67741  2.69355  4.24690  2.90347  2.73739  3.18146  2.89801  2.37887  2.77519  2.98518  4.58477  3.61503
          0.03178  3.86046  4.58280  0.61958  0.77255  0.58929  0.80906
     42   2.93288  5.01674  3.24039  2.69382  4.41666  3.53919  3.59494  3.79695  1.28162  3.29200  4.17803  3.11306  3.95061  2.74507  1.98522  2.94562  3.12998  3.48656  5.37226  4.17263     45 - -
          2.68618  4.42225  2.77519  2.73123  3.46354  2.40513  3.72494  3.29354  2.67741  2.69355  4.24690  2.90347  2.73739  3.18146  2.89801  2.37887  2.77519  2.98518  4.58477  3.61503
          0.03178  3.86046  4.58280  0.61958  0.77255  0.58929  0.80906
     43   2.79863  4.34465  4.10863  3.77146  3.54140  3.71137  4.57529  2.05116  3.63906  2.23057  3.50845  3.96320  4.27261  3.99977  3.85271  3.21422  3.16050  1.04018  5.32378  4.05461     46 - -
          2.68618  4.42225  2.77519  2.73123  3.46354  2.40513  3.72494  3.29354  2.67741  2.69355  4.24690  2.90347  2.73739  3.18146  2.89801  2.37887  2.77519  2.98518  4.58477  3.61503
          0.03178  3.86046  4.58280  0.61958  0.77255  0.58929  0.80906
     44   2.97684  5.10304  0.93543  2.32771  4.47848  3.20169  3.92068  4.06395  3.00256  3.67445  4.65238  2.88344  3.85364  3.15986  3.51708  2.94061  3.31518  3.70444  5.64942  4.35347     47 - -
          2.68618  4.42225  2.77519  2.73123  3.46354  2.40513  3.72494  3.29354  2.67741  2.69355  4.24690  2.90347  2.73739  3.18146  2.89801  2.37887  2.77519  2.98518  4.58477  3.61503
          0.03178  3.86046  4.58280  0.61958  0.77255  0.58929  0.80906
     45   2.94214  5.05049  2.48281  1.04258  4.39522  3.26644  3.85232  3.84674  2.73135  3.46583  4.44049  2.92635  3.87049  3.06829  3.13888  2.92581  3.24631  3.53186  5.56907  4.29141     48 - -
          2.68618  4.42225  2.77519  2.73123  3.46354  2.40513  3.72494  3.29354  2.67741  2.69355  4.24690  2.90347  2.73739  3.18146  2.89801  2.37887  2.77519  2.98518  4.58477  3.61503
          0.03178  3.86046  4.58280  0.61958  0.77255  0.58929  0.80906
     46   3.22990  4.72375  3.82057  3.54778  2.29385  3.81620  3.61316  3.24080  3.40565  2.69781  3.91711  3.70877  4.29036  3.71457  3.59178  3.36776  3.51654  3.11080  3.93713  0.98600     49 - -
          2.68618  4.42225  2.77519  2.73123  3.46354  2.40513  3.72494  3.29354  2.67741  2.69355  4.24690  2.90347  2.73739  3.18146  2.89801  2.37887  2.77519  2.98518  4.58477  3.61503
          0.03178  3.86046  4.58280  0.61958  0.77255  0.58929  0.80906
     47   2.65020  4.42672  3.32151  3.21944  4.36177  0.74789  4.34037  3.95854  3.39907  3.61416  4.58988  3.48583  3.81747  3.72419  3.63635  2.82178  3.13050  3.48919  5.46001  4.46329     50 - -
          2.68618  4.42225  2.77519  2.73123  3.46354  2.40513  3.72494  3.29354  2.67741  2.69355  4.24690  2.90347  2.73739  3.18146  2.89801  2.37887  2.77519  2.98518  4.58477  3.61503
          0.03178  3.86046  4.58280  0.61958  0.77255  0.58929  0.80906
     48   3.24320  4.64852  4.22223  3.93451  1.03158  3.93564  3.87212  2.76844  3.84186  2.14131  3.50043  4.00570  4.39455  4.01316  3.96455  3.51370  3.54435  2.75824  4.12488  2.49346     51 - -
          2.68618  4.42225  2.77519  2.73123  3.46354  2.40513  3.72494  3.29354  2.67741  2.69355  4.24690  2.90347  2.73739  3.18146  2.89801  2.37887  2.77519  2.98518  4.58477  3.61503
          0.03178  3.86046  4.58280  0.61958  0.77255  0.58929  0.80906
     49   3.24320  4.64852  4.22223  3.93451  1.03158  3.93564  3.87212  2.76844  3.84186  2.14131  3.50043  4.00570  4.39455  4.01316  3.96455  3.51370  3.54435  2.75824  4.12488  2.49346     52 - -
          2.68618  4.42225  2.77519  2.73123  3.46354  2.40513  3.72494  3.29354  2.67741  2.69355  4.24690  2.90347  2.73739  3.18146  2.89801  2.37887  2.77519  2.98518  4.58477  3.61503
          0.03178  3.86046  4.58280  0.61958  0.77255  0.58929  0.80906
     50   3.08062  4.45416  4.51432  4.02059  3.25475  4.29173  4.70195  1.26615  3.83431  1.61797  3.13306  4.29004  4.59970  4.13225  4.03492  3.67588  3.33857  1.80476  5.22057  3.98708     53 - -
          2.68618  4.42225  2.77519  2.73123  3.46354  2.40513  3.72494  3.29354  2.67741  2.69355  4.24690  2.90347  2.73739  3.18146  2.89801  2.37887  2.77519  2.98518  4.58477  3.61503
          0.03178  3.86046  4.58280  0.61958  0.77255  0.58929  0.80906
     51   3.22990  4.72375  3.82057  3.54778  2.29385  3.81620  3.61316  3.24080  3.40565  2.69781  3.91711  3.70877  4.29036  3.71457  3.59178  3.36776  3.51654  3.11080  3.93713  0.98600     54 - -
          2.68618  4.42225  2.77519  2.73123  3.46354  2.40513  3.72494  3.29354  2.67741  2.69355  4.24690  2.90347  2.73739  3.18146  2.89801  2.37887  2.77519  2.98518  4.58477  3.61503
          0.03178  3.86046  4.58280  0.61958  0.77255  0.58929  0.80906
     52   3.31588  4.69480  4.07295  3.77613  2.65434  3.71682  3.88535  3.33905  3.49864  2.73598  3.97340  3.92764  4.23357  3.88688  3.62907  3.51969  3.61569  3.22905  0.90987  2.65708     55 - -
          2.68618  4.42225  2.77519  2.73123  3.46354  2.40513  3.72494  3.29354  2.67741  2.69355  4.24690  2.90347  2.73739  3.18146  2.89801  2.37887  2.77519  2.98518  4.58477  3.61503
          0.03178  3.86046  4.58280  0.61958  0.77255  0.58929  0.80906
     53   2.88385  5.05109  2.97744  2.54643  4.40261  3.47363  3.59361  3.81304  1.44579  3.30690  4.18165  3.01032  3.90895  2.26022  2.28041  2.87723  3.09253  3.49059  5.41253  4.16207     56 - -
          2.68618  4.42225  2.77519  2.73123  3.46354  2.40513  3.72494  3.29354  2.67741  2.69355  4.24690  2.90347  2.73739  3.18146  2.89801  2.37887  2.77519  2.98518  4.58477  3.61503
          0.03178  3.86046  4.58280  0.61958  0.77255  0.58929  0.80906
     54   2.30923  4.22942  3.19612  3.01142  4.06436  2.95954  4.12156  3.58539  3.08437  3.30658  4.23373  3.23806  3.69736  3.43464  3.37072  1.10931  2.78848  3.12313  5.43783  4.14785     57 - -
          2.68618  4.42225  2.77519  2.73123  3.46354  2.40513  3.72494  3.29354  2.67741  2.69355  4.24690  2.90347  2.73739  3.18146  2.89801  2.37887  2.77519  2.98518  4.58477  3.61503
          0.03178  3.86046  4.58280  0.61958  0.77255  0.58929  0.80906
     55   2.85803  5.28305  2.00443  1.30952  4.58007  3.19089  3.71578  4.05669  2.68082  3.61582  4.48504  2.68917  3.79555  2.88991  3.21653  2.77541  3.14485  3.67168  5.77456  4.33330     58 - -
          2.68618  4.42225  2.77519  2.73123  3.46354  2.40513  3.72494  3.29354  2.67741  2.69355  4.24690  2.90347  2.73739  3.18146  2.89801  2.37887  2.77519  2.98518  4.58477  3.61503
          0.03178  3.86046  4.58280  0.61958  0.77255  0.58929  0.80906
     56   2.42360  4.42290  2.79496  2.65648  4.25960  1.43021  3.97361  3.79040  2.90975  3.44001  4.30402  2.52327  3.71154  3.22279  3.27436  2.53910  2.86077  3.30507  5.54637  4.25744     59 - -
          2.68618  4.42225  2.77519  2.73123  3.46354  2.40513  3.72494  3.29354  2.67741  2.69355  4.24690  2.90347  2.73739  3.18146  2.89801  2.37887  2.77519  2.98518  4.58477  3.61503
          0.03178  3.86046  4.58280  0.61958  0.77255  0.58929  0.80906
     57   2.95960  5.04314  3.35132  2.72951  4.45996  3.58127  3.57293  3.82136  1.53920  3.29788  4.17676  3.13571  3.96637  2.71670  1.54965  2.96901  3.13979  3.51215  5.36707  4.18587     60 - -
          2.68618  4.42225  2.77519  2.73123  3.46354  2.40513  3.72494  3.29354  2.67741  2.69355  4.24690  2.90347  2.73739  3.18146  2.89801  2.37887  2.77519  2.98518  4.58477  3.61503
          0.03178  3.86046  4.58280  0.61958  0.77255  0.58929  0.80906
     58   2.88924  5.39318  1.39128  1.74575  4.68038  3.16539  3.72082  4.18011  2.74011  3.71553  4.58516  2.64476  3.79017  2.89511  3.32176  2.78331  3.18174  3.77514  5.87337  4.39168     61 - -
          2.68618  4.42225  2.77519  2.73123  3.46354  2.40513  3.72494  3.29354  2.67741  2.69355  4.24690  2.90347  2.73739  3.18146  2.89801  2.37887  2.77519  2.98518  4.58477  3.61503
          0.03178  3.86046  4.58280  0.61958  0.77255  0.58929  0.80906
     59   2.65020  4.42672  3.32151  3.21944  4.36177  0.74789  4.34037  3.95854  3.39907  3.61416  4.58988  3.48583  3.81747  3.72419  3.63635  2.82178  3.13050  3.48919  5.46001  4.46329     62 - -
          2.68618  4.42225  2.77519  2.73123  3.46354  2.40513  3.72494  3.29354  2.67741  2.69355  4.24690  2.90347  2.73739  3.18146  2.89801  2.37887  2.77519  2.98518  4.58477  3.61503
          0.03178  3.86046  4.58280  0.61958  0.77255  0.58929  0.80906
     60   2.97684  5.10304  0.93543  2.32771  4.47848  3.20169  3.92068  4.06395  3.00256  3.67445  4.65238  2.88344  3.85364  3.15986  3.51708  2.94061  3.31518  3.70444  5.64942  4.35347     63 - -
          2.68618  4.42225  2.77519  2.73123  3.46354  2.40513  3.72494  3.29354  2.67741  2.69355  4.24690  2.90347  2.73739  3.18146  2.89801  2.37887  2.77519  2.98518  4.58477  3.61503
          0.03178  3.86046  4.58280  0.61958  0.77255  0.58929  0.80906
     61   2.79863  4.34465  4.10863  3.77146  3.54140  3.71137  4.57529  2.05116  3.63906  2.23057  3.50845  3.96320  4.27261  3.99977  3.85271  3.21422  3.16050  1.04018  5.32378  4.05461     64 - -
          2.68618  4.42225  2.77519  2.73123  3.46354  2.40513  3.72494  3.29354  2.67741  2.69355  4.24690  2.90347  2.73739  3.18146  2.89801  2.37887  2.77519  2.98518  4.58477  3.61503
          0.03178  3.86046  4.58280  0.61958  0.77255  0.58929  0.80906
     62   3.02176  4.44394  4.31845  3.93386  3.36618  4.05343  4.66427  1.09290  3.76176  1.95477  3.30351  4.18089  4.48587  4.11134  3.95971  3.54764  3.32117  1.84580  5.25447  3.99167     65 - -
          2.68618  4.42225  2.77519  2.73123  3.46354  2.40513  3.72494  3.29354  2.67741  2.69355  4.24690  2.90347  2.73739  3.18146  2.89801  2.37887  2.77519  2.98518  4.58477  3.61503
          0.03178  3.86046  4.58280  0.61958  0.77255  0.58929  0.80906
     63   2.94214  5.05049  2.48281  1.04258  4.39522  3.26644  3.85232  3.84674  2.73135  3.46583  4.44049  2.92635  3.87049  3.06829  3.13888  2.92581  3.24631  3.53186  5.56907  4.29141     66 - -
          2.68618  4.42225  2.77519  2.73123  3.46354  2.40513  3.72494  3.29354  2.67741  2.69355  4.24690  2.90347  2.73739  3.18146  2.89801  2.37887  2.77519  2.98518  4.58477  3.61503
          0.03178  3.86046  4.58280  0.61958  0.77255  0.58929  0.80906
     64   3.14188  4.60776  4.17017  3.81006  3.13128  3.96682  4.46957  2.33478  3.57792  0.89013  3.15814  4.08669  4.40430  3.94913  3.75592  3.53641  3.43671  2.36897  5.00612  3.72663     67 - -
          2.68618  4.42225  2.77519  2.73123  3.46354  2.40513  3.72494  3.29354  2.67741  2.69355  4.24690  2.90347  2.73739  3.18146  2.89801  2.37887  2.77519  2.98518  4.58477  3.61503
          0.03178  3.86046  4.58280  0.61958  0.77255  0.58929  0.80906
     65   2.57289  0.96514  4.08893  3.82590  3.82009  3.19832  4.47564  2.96209  3.65280  2.87807  3.99900  3.81609  3.90432  3.99940  3.77927  2.84450  3.03866  2.70746  5.23865  4.10784     68 - -
          2.68618  4.42225  2.77519  2.73123  3.46354  2.40513  3.72494  3.29354  2.67741  2.69355  4.24690  2.90347  2.73739  3.18146  2.89801  2.37887  2.77519  2.98518  4.58477  3.61503
          0.03178  3.86046  4.58280  0.61958  0.77255  0.58929  0.80906
     66   2.87141  4.85659  2.89518  2.64983  4.02354  3.35820  3.80800  3.65255  2.47148  3.15608  4.18438  3.10942  3.91155  1.25556  2.75585  2.91971  3.16843  3.38300  5.29773  3.99071     69 - -
          2.68618  4.42225  2.77519  2.73123  3.46354  2.40513  3.72494  3.29354  2.67741  2.69355  4.24690  2.90347  2.73739  3.18146  2.89801  2.37887  2.77519  2.98518  4.58477  3.61503
          0.03178  3.86046  4.58280  0.61958  0.77255  0.58929  0.80906
     67   2.79863  4.34465  4.10863  3.77146  3.54140  3.71137  4.57529  2.05116  3.63906  2.23057  3.50845  3.96320  4.27261  3.99977  3.85271  3.21422  3.16050  1.04018  5.32378  4.05461     70 - -
          2.68618  4.42225  2.77519  2.73123  3.46354  2.40513  3.72494  3.29354  2.67741  2.69355  4.24690  2.90347  2.73739  3.18146  2.89801  2.37887  2.77519  2.98518  4.58477  3.61503
          0.03178  3.86046  4.58280  0.61958  0.77255  0.58929  0.80906
     68   2.30923  4.22942  3.19612  3.01142  4.06436  2.95954  4.12156  3.58539  3.08437  3.30658  4.23373  3.23806  3.69736  3.43464  3.37072  1.10931  2.78848  3.12313  5.43783  4.14785     71 - -
          2.68618  4.42225  2.77519  2.73123  3.46354  2.40513  3.72494  3.29354  2.67741  2.69355  4.24690  2.90347  2.73739  3.18146  2.89801  2.37887  2.77519  2.98518  4.58477  3.61503
          0.03178  3.86046  4.58280  0.61958  0.77255  0.58929  0.80906
     69   2.97684  5.10304  0.93543  2.32771  4.47848  3.20169  3.92068  4.06395  3.00256  3.67445  4.65238  2.88344  3.85364  3.15986  3.51708  2.94061  3.31518  3.70444  5.64942  4.35347     72 - -
          2.68618  4.42225  2.77519  2.73123  3.46354  2.40513  3.72494  3.29354  2.67741  2.69355  4.24690  2.90347  2.73739  3.18146  2.89801  2.37887  2.77519  2.98518  4.58477  3.61503
          0.03178  3.86046  4.58280  0.61958  0.77255  0.58929  0.80906
     70   3.00002  4.37504  4.54229  4.05294  3.42646  4.24151  4.79426  1.27233  3.92038  1.93958  3.25953  4.29900  4.59067  4.20705  4.13657  3.62664  3.27442  1.45690  5.37214  4.15939     73 - -
          2.68618  4.42225  2.77519  2.73123  3.46354  2.40513  3.72494  3.29354  2.67741  2.69355  4.24690  2.90347  2.73739  3.18146  2.89801  2.37887  2.77519  2.98518  4.58477  3.61503
          0.03178  3.86046  4.58280  0.61958  0.77255  0.58929  0.80906
     71   2.99206  4.83187  3.48151  2.99519  4.18341  3.48226  3.81583  3.72436  2.23291  3.24249  4.24306  3.35580  3.98550  3.03682  0.99690  3.07687  3.25889  3.44885  5.27137  4.11346     74 - -
          2.68618  4.42225  2.77519  2.73123  3.46354  2.40513  3.72494  3.29354  2.67741  2.69355  4.24690  2.90347  2.73739  3.18146  2.89801  2.37887  2.77519  2.98518  4.58477  3.61503
          0.03178  3.86046  4.58280  0.61958  0.77255  0.58929  0.80906
     72   1.34397  4.09824  3.33754  3.07581  4.13285  2.89510  4.14141  3.43906  3.11972  3.22319  4.09744  3.23757  3.63907  3.42918  3.41582  1.89139  2.65707  2.96885  5.51375  4.28554     75 - -
          2.68618  4.42225  2.77519  2.73123  3.46354  2.40513  3.72494  3.29354  2.67741  2.69355  4.24690  2.90347  2.73739  3.18146  2.89801  2.37887  2.77519  2.98518  4.58477  3.61503
          0.03178  3.86046  4.58280  0.61958  0.77255  0.58929  0.80906
     73   2.65020  4.42672  3.32151  3.21944  4.36177  0.74789  4.34037  3.95854  3.39907  3.61416  4.58988  3.48583  3.81747  3.72419  3.63635  2.82178  3.13050  3.48919  5.46001  4.46329     76 - -
          2.68618  4.42225  2.77519  2.73123  3.46354  2.40513  3.72494  3.29354  2.67741  2.69355  4.24690  2.90347  2.73739  3.18146  2.89801  2.37887  2.77519  2.98518  4.58477  3.61503
          0.03178  3.86046  4.58280  0.61958  0.77255  0.58929  0.80906
     74   2.65020  4.42672  3.32151  3.21944  4.36177  0.74789  4.34037  3.95854  3.39907  3.61416  4.58988  3.48583  3.81747  3.72419  3.63635  2.82178  3.13050  3.48919  5.46001  4.46329     77 - -
          2.68618  4.42225  2.77519  2.73123  3.46354  2.40513  3.72494  3.29354  2.67741  2.69355  4.24690  2.90347  2.73739  3.18146  2.89801  2.37887  2.77519  2.98518  4.58477  3.61503
          0.03178  3.86046  4.58280  0.61958  0.77255  0.58929  0.80906
     75   2.83883  4.30964  4.13834  3.57465  3.24751  3.98357  4.31907  1.94520  3.46956  1.56365  2.79659  3.88677  4.30779  3.72887  3.71918  3.28450  2.69297  1.87142  5.02970  3.86420     78 - -
          2.68618  4.42225  2.77519  2.73123  3.46354  2.40513  3.72494  3.29354  2.67741  2.69355  4.24690  2.90347  2.73739  3.18146  2.89801  2.37887  2.77519  2.98518  4.58477  3.61503
          0.03178  3.86046  4.58280  0.61958  0.77255  0.58929  0.80906
     76   2.73580  4.49506  3.34168  3.17904  4.17512  3.18325  4.25743  3.71751  3.23533  3.34563  4.39502  3.48692  0.85027  3.62448  3.48216  2.90293  3.17643  3.36425  5.36490  4.29565     79 - -
          2.68618  4.42225  2.77519  2.73123  3.46354  2.40513  3.72494  3.29354  2.67741  2.69355  4.24690  2.90347  2.73739  3.18146  2.89801  2.37887  2.77519  2.98518  4.58477  3.61503
          0.03178  3.86046  4.58280  0.61958  0.77255  0.58929  0.80906
     77   2.96127  4.92441  3.13645  2.76027  4.30809  3.45193  3.75277  3.73663  1.05483  3.30437  4.26654  3.18524  3.95319  2.94498  2.42966  3.00409  3.21547  3.44512  5.36774  4.17881     80 - -
          2.68618  4.42225  2.77519  2.73123  3.46354  2.40513  3.72494  3.29354  2.67741  2.69355  4.24690  2.90347  2.73739  3.18146  2.89801  2.37887  2.77519  2.98518  4.58477  3.61503
          0.03178  3.86046  4.58280  0.61958  0.77255  0.58929  0.80906
     78   2.97684  5.10304  0.93543  2.32771  4.47848  3.20169  3.92068  4.06395  3.00256  3.67445  4.65238  2.88344  3.85364  3.15986  3.51708  2.94061  3.31518  3.70444  5.64942  4.35347     81 - -
          2.68618  4.42225  2.77519  2.73123  3.46354  2.40513  3.72494  3.29354  2.67741  2.69355  4.24690  2.90347  2.73739  3.18146  2.89801  2.37887  2.77519  2.98518  4.58477  3.61503
          0.03178  3.86046  4.58280  0.61958  0.77255  0.58929  0.80906
     79   2.50470  4.31742  3.32124  2.78138  3.53717  3.41372  3.77097  2.83395  2.70726  2.26360  3.13929  3.19063  2.96512  3.05294  3.06863  2.51990  2.56854  2.59750  4.97126  3.72314     82 - -
          2.68618  4.42225  2.77519  2.73123  3.46354  2.40513  3.72494  3.29354  2.67741  2.69355  4.24690  2.90347  2.73739  3.18146  2.89801  2.37887  2.77519  2.98518  4.58477  3.61503
          0.03178  3.86046  4.58280  0.61958  0.77255  0.58929  0.80906
     80   2.93337  5.01780  3.24303  2.69425  4.41823  3.54037  3.59402  3.79791  1.28389  3.29230  4.17788  3.11329  3.95088  2.74386  1.97916  2.94589  3.12991  3.48744  5.37226  4.17305     83 - -
          2.68618  4.42225  2.77519  2.73123  3.46354  2.40513  3.72494  3.29354  2.67741  2.69355  4.24690  2.90347  2.73739  3.18146  2.89801  2.37887  2.77519  2.98518  4.58477  3.61503
          0.03178  3.86046  4.58280  0.61958  0.77255  0.58929  0.80906
     81   2.83535  4.43205  3.80553  3.27214  3.19918  3.83773  4.08654  2.17542  3.05615  1.42090  3.13023  3.63754  4.18893  2.98555  3.32366  3.14560  3.07155  2.35204  4.94052  3.70735     84 - -
          2.68618  4.42225  2.77519  2.73123  3.46354  2.40513  3.72494  3.29354  2.67741  2.69355  4.24690  2.90347  2.73739  3.18146  2.89801  2.37887  2.77519  2.98518  4.58477  3.61503
          0.03178  3.86046  4.58280  0.61958  0.77255  0.58929  0.80906
     82   2.63883  4.37721  3.40559  2.86833  2.72590  3.56580  3.65792  2.88097  2.79214  2.33164  3.47276  2.95596  3.94615  2.82457  3.13601  2.82371  2.87005  2.66404  4.51502  2.40694     85 - -
          2.68618  4.42225  2.77519  2.73123  3.46354  2.40513  3.72494  3.29354  2.67741  2.69355  4.24690  2.90347  2.73739  3.18146  2.89801  2.37887  2.77519  2.98518  4.58477  3.61503
          0.03178  3.86046  4.58280  0.61958  0.77255  0.58929  0.80906
     83   2.72068  5.12843  1.85325  2.15113  4.45321  3.21299  3.65057  3.93625  2.54965  3.47155  4.29012  2.48542  3.76241  2.53081  3.07090  2.25296  2.99380  3.53866  5.65097  4.22222     86 - -
          2.68618  4.42225  2.77519  2.73123  3.46354  2.40513  3.72494  3.29354  2.67741  2.69355  4.24690  2.90347  2.73739  3.18146  2.89801  2.37887  2.77519  2.98518  4.58477  3.61503
          0.03178  3.86046  4.58280  0.61958  0.77255  0.58929  0.80906
     84   2.80339  5.05583  2.81231  2.42310  4.40167  3.41005  3.58453  3.82443  1.72607  3.33026  4.16813  2.65053  3.85594  2.13473  2.42109  2.78467  3.02311  3.47609  5.44869  4.15492     87 - -
          2.68618  4.42225  2.77519  2.73123  3.46354  2.40513  3.72494  3.29354  2.67741  2.69355  4.24690  2.90347  2.73739  3.18146  2.89801  2.37887  2.77519  2.98518  4.58477  3.61503
          0.03178  3.86046  4.58280  0.61958  0.77255  0.58929  0.80906
     85   3.03228  4.49448  4.33254  3.85057  3.15285  4.11116  4.54792  2.08136  3.65463  1.12933  3.04780  4.12604  4.47133  3.95780  3.86149  3.49904  3.30685  1.87098  5.10864  3.88372     88 - -
          2.68618  4.42225  2.77519  2.73123  3.46354  2.40513  3.72494  3.29354  2.67741  2.69355  4.24690  2.90347  2.73739  3.18146  2.89801  2.37887  2.77519  2.98518  4.58477  3.61503
          0.03178  3.86046  4.58280  0.61958  0.77255  0.58929  0.80906
     86   2.55072  3.17412  3.65219  2.82642  3.37069  3.56683  3.93021  2.25829  3.01427  2.36684  3.32534  3.43562  3.97590  3.31470  3.31872  2.85279  2.55575  1.98615  4.87932  3.66002     89 - -
          2.68618  4.42225  2.77519  2.73123  3.46354  2.40513  3.72494  3.29354  2.67741  2.69355  4.24690  2.90347  2.73739  3.18146  2.89801  2.37887  2.77519  2.98518  4.58477  3.61503
          0.03178  3.86046  4.58280  0.61958  0.77255  0.58929  0.80906
     87   2.57387  4.72490  2.77626  2.41528  4.14983  3.26404  3.66448  3.56100  2.21812  3.16542  3.99669  2.27697  3.76930  2.83247  2.82752  2.41152  2.40603  3.20452  5.38540  4.06525     90 - -
          2.68618  4.42225  2.77519  2.73123  3.46354  2.40513  3.72494  3.29354  2.67741  2.69355  4.24690  2.90347  2.73739  3.18146  2.89801  2.37887  2.77519  2.98518  4.58477  3.61503
          0.03178  3.86046  4.58280  0.61958  0.77255  0.58929  0.80906
     88   2.93288  5.01674  3.24039  2.69382  4.41666  3.53919  3.59494  3.79695  1.28162  3.29200  4.17803  3.11306  3.95061  2.74507  1.98522  2.94562  3.12998  3.48656  5.37226  4.17263     91 - -
          2.68618  4.42225  2.77519  2.73123  3.46354  2.40513  3.72494  3.29354  2.67741  2.69355  4.24690  2.90347  2.73739  3.18146  2.89801  2.37887  2.77519  2.98518  4.58477  3.61503
          0.03178  3.86046  4.58280  0.61958  0.77255  0.58929  0.80906
     89   2.72560  5.02109  2.26662  2.24025  4.12857  3.26788  2.15492  3.77438  2.50152  3.33048  4.17341  2.47318  3.79226  2.82202  2.96343  2.69917  2.98853  3.41771  5.41447  3.97605     92 - -
          2.68618  4.42225  2.77519  2.73123  3.46354  2.40513  3.72494  3.29354  2.67741  2.69355  4.24690  2.90347  2.73739  3.18146  2.89801  2.37887  2.77519  2.98518  4.58477  3.61503
          0.03178  3.86046  4.58280  0.61958  0.77255  0.58929  0.80906
     90   2.65020  4.42672  3.32151  3.21944  4.36177  0.74789  4.34037  3.95854  3.39907  3.61416  4.58988  3.48583  3.81747  3.72419  3.63635  2.82178  3.13050  3.48919  5.46001  4.46329     93 - -
          2.68618  4.42225  2.77519  2.73123  3.46354  2.40513  3.72494  3.29354  2.67741  2.69355  4.24690  2.90347  2.73739  3.18146  2.89801  2.37887  2.77519  2.98518  4.58477  3.61503
          0.03178  3.86046  4.58280  0.61958  0.77255  0.58929  0.80906
     91   2.68802  5.08102  2.09240  1.81897  4.39447  3.23850  3.62939  3.84743  2.50293  3.39759  4.20949  2.73527  3.21485  2.77626  3.01703  2.64639  2.61673  3.46245  5.59158  4.17892     94 - -
          2.68620  4.42227  2.77522  2.73126  3.46356  2.40515  3.72497  3.29334  2.67743  2.69357  4.24692  2.90334  2.73729  3.18149  2.89803  2.37889  2.77522  2.98521  4.58479  3.61505
          0.09990  2.46689  4.58280  0.81535  0.58427  0.58929  0.80906
     92   2.67245  5.05229  2.31978  2.04763  4.34144  3.27267  3.60465  3.79483  2.43260  3.33889  4.14494  2.55854  3.76154  2.35864  2.92153  2.63756  2.47570  3.41899  5.52902  4.13318     98 - -
          2.68618  4.42225  2.77519  2.73123  3.46354  2.40513  3.72494  3.29354  2.67741  2.69355  4.24690  2.90347  2.73739  3.18146  2.89801  2.37887  2.77519  2.98518  4.58477  3.61503
          0.03178  3.86046  4.58280  0.61958  0.77255  0.58929  0.80906
     93   3.04087  4.50968  4.31934  3.84574  3.13545  4.10272  4.53764  2.10669  3.63983  1.09289  3.04080  4.12048  4.46801  3.95035  3.84416  3.49724  3.31785  1.94630  5.09347  3.85989     99 - -
          2.68618  4.42225  2.77519  2.73123  3.46354  2.40513  3.72494  3.29354  2.67741  2.69355  4.24690  2.90347  2.73739  3.18146  2.89801  2.37887  2.77519  2.98518  4.58477  3.61503
          0.03178  3.86046  4.58280  0.61958  0.77255  0.58929  0.80906
     94   2.85917  5.30891  1.94182  1.33758  4.60260  3.18631  3.71109  4.08478  2.68407  3.63484  4.49966  2.67697  3.79213  2.88310  3.23034  2.77103  3.14533  3.69364  5.79450  4.34284    100 - -
          2.68618  4.42225  2.77519  2.73123  3.46354  2.40513  3.72494  3.29354  2.67741  2.69355  4.24690  2.90347  2.73739  3.18146  2.89801  2.37887  2.77519  2.98518  4.58477  3.61503
          0.03178  3.86046  4.58280  0.61958  0.77255  0.58929  0.80906
     95   2.76976  5.21131  2.18263  1.67074  4.50949  3.24950  3.63083  3.97228  2.06343  3.49274  4.31344  2.72274  3.78167  2.77768  2.93337  2.70406  3.02503  3.58225  5.65650  4.24091    101 - -
          2.68618  4.42225  2.77519  2.73123  3.46354  2.40513  3.72494  3.29354  2.67741  2.69355  4.24690  2.90347  2.73739  3.18146  2.89801  2.37887  2.77519  2.98518  4.58477  3.61503
          0.03178  3.86046  4.58280  0.61958  0.77255  0.58929  0.80906
     96   2.95564  5.04828  3.33762  2.71937  4.46590  3.57806  3.57117  3.82767  1.45107  3.30250  4.17913  3.12891  3.96311  2.71384  1.65731  2.96288  3.13605  3.51632  5.37116  4.18753    102 - -
          2.68618  4.42225  2.77519  2.73123  3.46354  2.40513  3.72494  3.29354  2.67741  2.69355  4.24690  2.90347  2.73739  3.18146  2.89801  2.37887  2.77519  2.98518  4.58477  3.61503
          0.03178  3.86046  4.58280  0.61958  0.77255  0.58929  0.80906
     97   2.15858  3.07550  3.64304  3.26969  3.94960  2.91791  4.16625  3.28539  3.18103  3.07637  3.96579  3.34152  3.65186  3.49744  3.44478  1.31684  2.63560  2.85618  5.36708  4.13752    103 - -
          2.68618  4.42225  2.77519  2.73123  3.46354  2.40513  3.72494  3.29354  2.67741  2.69355  4.24690  2.90347  2.73739  3.18146  2.89801  2.37887  2.77519  2.98518  4.58477  3.61503
          0.03178  3.86046  4.58280  0.61958  0.77255  0.58929  0.80906
     98   3.14188  4.60776  4.17017  3.81006  3.13128  3.96682  4.46957  2.33478  3.57792  0.89013  3.15814  4.08669  4.40430  3.94913  3.75592  3.53641  3.43671  2.36897  5.00612  3.72663    104 - -
          2.68618  4.42225  2.77519  2.73123  3.46354  2.40513  3.72494  3.29354  2.67741  2.69355  4.24690  2.90347  2.73739  3.18146  2.89801  2.37887  2.77519  2.98518  4.58477  3.61503
          0.03178  3.86046  4.58280  0.61958  0.77255  0.58929  0.80906
     99   2.51469  4.27702  3.58679  3.16159  3.63831  3.36555  4.10860  2.29067  3.03455  2.48123  3.58678  3.44649  3.94257  3.41835  3.32843  2.76366  1.65272  2.31865  5.22012  3.96253    105 - -
          2.68618  4.42225  2.77519  2.73123  3.46354  2.40513  3.72494  3.29354  2.67741  2.69355  4.24690  2.90347  2.73739  3.18146  2.89801  2.37887  2.77519  2.98518  4.58477  3.61503
          0.03178  3.86046  4.58280  0.61958  0.77255  0.58929  0.80906
    100   3.02176  4.44394  4.31845  3.93386  3.36618  4.05343  4.66427  1.09290  3.76176  1.95477  3.30351  4.18089  4.48587  4.11134  3.95971  3.54764  3.32117  1.84580  5.25447  3.99167    106 - -
          2.68618  4.42225  2.77519  2.73123  3.46354  2.40513  3.72494  3.29354  2.67741  2.69355  4.24690  2.90347  2.73739  3.18146  2.89801  2.37887  2.77519  2.98518  4.58477  3.61503
          0.03178  3.86046  4.58280  0.61958  0.77255  0.58929  0.80906
    101   2.57289  0.96514  4.08893  3.82590  3.82009  3.19832  4.47564  2.96209  3.65280  2.87807  3.99900  3.81609  3.90432  3.99940  3.77927  2.84450  3.03866  2.70746  5.23865  4.10784    107 - -
          2.68618  4.42225  2.77519  2.73123  3.46354  2.40513  3.72494  3.29354  2.67741  2.69355  4.24690  2.90347  2.73739  3.18146  2.89801  2.37887  2.77519  2.98518  4.58477  3.61503
          0.03178  3.86046  4.58280  0.61958  0.77255  0.58929  0.80906
    102   2.30923  4.22942  3.19612  3.01142  4.06436  2.95954  4.12156  3.58539  3.08437  3.30658  4.23373  3.23806  3.69736  3.43464  3.37072  1.10931  2.78848  3.12313  5.43783  4.14785    108 - -
          2.68618  4.42225  2.77519  2.73123  3.46354  2.40513  3.72494  3.29354  2.67741  2.69355  4.24690  2.90347  2.73739  3.18146  2.89801  2.37887  2.77519  2.98518  4.58477  3.61503
          0.03178  3.86046  4.58280  0.61958  0.77255  0.58929  0.80906
    103   2.46778  4.51369  2.69501  2.54457  4.28073  1.68821  3.90151  3.80009  2.82087  3.42997  4.28514  2.15790  3.72056  3.12760  3.21591  2.55916  2.87879  3.33204  5.55740  4.24313    109 - -
          2.68618  4.42225  2.77519  2.73123  3.46354  2.40513  3.72494  3.29354  2.67741  2.69355  4.24690  2.90347  2.73739  3.18146  2.89801  2.37887  2.77519  2.98518  4.58477  3.61503
          0.03178  3.86046  4.58280  0.61958  0.77255  0.58929  0.80906
    104   2.43633  4.20530  3.65546  3.24513  3.71495  3.27927  4.17875  2.51538  3.14218  2.56090  3.64227  3.47121  3.90140  3.49746  3.42751  2.69278  1.72936  1.92118  5.28789  4.05136    110 - -
          2.68618  4.42225  2.77519  2.73123  3.46354  2.40513  3.72494  3.29354  2.67741  2.69355  4.24690  2.90347  2.73739  3.18146  2.89801  2.37887  2.77519  2.98518  4.58477  3.61503
          0.03178  3.86046  4.58280  0.61958  0.77255  0.58929  0.80906
    105   2.97684  5.10304  0.93543  2.32771  4.47848  3.20169  3.92068  4.06395  3.00256  3.67445  4.65238  2.88344  3.85364  3.15986  3.51708  2.94061  3.31518  3.70444  5.64942  4.35347    111 - -
          2.68618  4.42225  2.77519  2.73123  3.46354  2.40513  3.72494  3.29354  2.67741  2.69355  4.24690  2.90347  2.73739  3.18146  2.89801  2.37887  2.77519  2.98518  4.58477  3.61503
          0.03178  3.86046  4.58280  0.61958  0.77255  0.58929  0.80906
    106   3.22990  4.72375  3.82057  3.54778  2.29385  3.81620  3.61316  3.24080  3.40565  2.69781  3.91711  3.70877  4.29036  3.71457  3.59178  3.36776  3.51654  3.11080  3.93713  0.98600    112 - -
          2.68618  4.42225  2.77519  2.73123  3.46354  2.40513  3.72494  3.29354  2.67741  2.69355  4.24690  2.90347  2.73739  3.18146  2.89801  2.37887  2.77519  2.98518  4.58477  3.61503
          0.03178  3.86046  4.58280  0.61958  0.77255  0.58929  0.80906
    107   2.73826  4.29394  3.99286  3.53517  3.48683  3.75826  4.36986  1.44972  3.39558  2.17484  3.37794  3.80598  4.23157  3.74479  3.65178  3.14018  2.42843  1.89720  5.22283  3.99501    113 - -
          2.68618  4.42225  2.77519  2.73123  3.46354  2.40513  3.72494  3.29354  2.67741  2.69355  4.24690  2.90347  2.73739  3.18146  2.89801  2.37887  2.77519  2.98518  4.58477  3.61503
          0.03178  3.86046  4.58280  0.61958  0.77255  0.58929  0.80906
    108   2.71361  4.70964  2.70191  2.58621  4.07129  3.17602  3.91153  3.77917  2.81427  3.42742  4.38281  1.17950  3.82734  3.18434  3.16846  2.78131  3.09512  3.40259  5.37860  4.02055    114 - -
          2.68618  4.42225  2.77519  2.73123  3.46354  2.40513  3.72494  3.29354  2.67741  2.69355  4.24690  2.90347  2.73739  3.18146  2.89801  2.37887  2.77519  2.98518  4.58477  3.61503
          0.03178  3.86046  4.58280  0.61958  0.77255  0.58929  0.80906
    109   3.02176  4.44394  4.31845  3.93386  3.36618  4.05343  4.66427  1.09290  3.76176  1.95477  3.30351  4.18089  4.48587  4.11134  3.95971  3.54764  3.32117  1.84580  5.25447  3.99167    115 - -
          2.68618  4.42225  2.77519  2.73123  3.46354  2.40513  3.72494  3.29354  2.67741  2.69355  4.24690  2.90347  2.73739  3.18146  2.89801  2.37887  2.77519  2.98518  4.58477  3.61503
          0.03178  3.86046  4.58280  0.61958  0.77255  0.58929  0.80906
    110   2.50490  4.55791  2.73961  2.53408  4.15946  3.12004  3.83520  3.57338  2.68070  3.27201  4.15751  1.64831  3.75276  3.05053  3.05742  2.59195  2.45712  3.18457  5.47243  4.13153    116 - -
          2.68618  4.42225  2.77519  2.73123  3.46354  2.40513  3.72494  3.29354  2.67741  2.69355  4.24690  2.90347  2.73739  3.18146  2.89801  2.37887  2.77519  2.98518  4.58477  3.61503
          0.03178  3.86046  4.58280  0.61958  0.77255  0.58929  0.80906
    111   3.22990  4.72375  3.82057  3.54778  2.29385  3.81620  3.61316  3.24080  3.40565  2.69781  3.91711  3.70877  4.29036  3.71457  3.59178  3.36776  3.51654  3.11080  3.93713  0.98600    117 - -
          2.68618  4.42225  2.77519  2.73123  3.46354  2.40513  3.72494  3.29354  2.67741  2.69355  4.24690  2.90347  2.73739  3.18146  2.89801  2.37887  2.77519  2.98518  4.58477  3.61503
          0.03178  3.86046  4.58280  0.61958  0.77255  0.58929  0.80906
    112   2.80411  4.95175  2.80955  2.47154  3.93656  3.40229  2.96462  3.69323  2.25320  3.21107  4.10372  2.96008  3.87433  1.72902  2.56575  2.80951  3.04271  3.37987  5.21239  3.80914    118 - -
          2.68618  4.42225  2.77519  2.73123  3.46354  2.40513  3.72494  3.29354  2.67741  2.69355  4.24690  2.90347  2.73739  3.18146  2.89801  2.37887  2.77519  2.98518  4.58477  3.61503
          0.03178  3.86046  4.58280  0.61958  0.77255  0.58929  0.80906
    113   2.98196  4.80139  3.11423  2.87304  3.27651  3.43752  1.16809  3.68302  2.71643  3.17846  4.22054  3.28282  3.98942  3.23914  2.98282  3.05278  3.28495  3.41838  4.74170  3.22772    119 - -
          2.68618  4.42225  2.77519  2.73123  3.46354  2.40513  3.72494  3.29354  2.67741  2.69355  4.24690  2.90347  2.73739  3.18146  2.89801  2.37887  2.77519  2.98518  4.58477  3.61503
          0.03178  3.86046  4.58280  0.61958  0.77255  0.58929  0.80906
    114   2.93047  4.35470  4.40914  3.93444  3.46407  4.10221  4.70504  1.68340  3.79547  2.03036  3.32480  4.17814  4.50441  4.11019  4.02693  3.49406  3.22169  1.14614  5.36090  4.11987    120 - -
          2.68618  4.42225  2.77519  2.73123  3.46354  2.40513  3.72494  3.29354  2.67741  2.69355  4.24690  2.90347  2.73739  3.18146  2.89801  2.37887  2.77519  2.98518  4.58477  3.61503
          0.03178  3.86046  4.58280  0.61958  0.77255  0.58929  0.80906
    115   2.97334  4.35713  4.50787  4.01601  3.46007  4.20872  4.77120  1.51658  3.89002  1.99633  3.29636  4.26384  4.56880  4.18261  4.11510  3.59039  3.24990  1.21433  5.38149  4.16122    121 - -
          2.68618  4.42225  2.77519  2.73123  3.46354  2.40513  3.72494  3.29354  2.67741  2.69355  4.24690  2.90347  2.73739  3.18146  2.89801  2.37887  2.77519  2.98518  4.58477  3.61503
          0.03178  3.86046  4.58280  0.61958  0.77255  0.58929  0.80906
    116   2.57289  0.96514  4.08893  3.82590  3.82009  3.19832  4.47564  2.96209  3.65280  2.87807  3.99900  3.81609  3.90432  3.99940  3.77927  2.84450  3.03866  2.70746  5.23865  4.10784    122 - -
          2.68618  4.42225  2.77519  2.73123  3.46354  2.40513  3.72494  3.29354  2.67741  2.69355  4.24690  2.90347  2.73739  3.18146  2.89801  2.37887  2.77519  2.98518  4.58477  3.61503
          0.03178  3.86046  4.58280  0.61958  0.77255  0.58929  0.80906
    117   2.73580  4.49506  3.34168  3.17904  4.17512  3.18325  4.25743  3.71751  3.23533  3.34563  4.39502  3.48692  0.85027  3.62448  3.48216  2.90293  3.17643  3.36425  5.36490  4.29565    123 - -
          2.68618  4.42225  2.77519  2.73123  3.46354  2.40513  3.72494  3.29354  2.67741  2.69355  4.24690  2.90347  2.73739  3.18146  2.89801  2.37887  2.77519  2.98518  4.58477  3.61503
          0.03178  3.86046  4.58280  0.61958  0.77255  0.58929  0.80906
    118   2.83670  5.23947  1.30600  2.10712  4.55834  3.14816  3.74541  4.12305  2.77362  3.68192  4.55732  2.36385  3.78505  2.93289  3.33859  2.76120  3.15191  3.71053  5.79852  4.32157    124 - -
          2.68618  4.42225  2.77519  2.73123  3.46354  2.40513  3.72494  3.29354  2.67741  2.69355  4.24690  2.90347  2.73739  3.18146  2.89801  2.37887  2.77519  2.98518  4.58477  3.61503
          0.03178  3.86046  4.58280  0.61958  0.77255  0.58929  0.80906
    119   1.23599  4.09908  3.34786  3.10233  4.11609  2.90230  4.16099  3.38359  3.14090  3.20134  4.09497  3.25510  3.64969  3.45740  3.42614  2.10059  2.66919  2.93273  5.51117  4.27978    125 - -
          2.68618  4.42225  2.77519  2.73123  3.46354  2.40513  3.72494  3.29354  2.67741  2.69355  4.24690  2.90347  2.73739  3.18146  2.89801  2.37887  2.77519  2.98518  4.58477  3.61503
          0.03178  3.86046  4.58280  0.61958  0.77255  0.58929  0.80906
    120   1.71362  4.39169  3.10099  2.47283  3.84528  3.26099  3.85864  2.95705  2.73711  2.82351  3.75859  3.13120  3.81372  3.09811  3.10462  2.63549  2.81359  2.44643  5.25453  3.98562    126 - -
          2.68618  4.42225  2.77519  2.73123  3.46354  2.40513  3.72494  3.29354  2.67741  2.69355  4.24690  2.90347  2.73739  3.18146  2.89801  2.37887  2.77519  2.98518  4.58477  3.61503
          0.03178  3.86046  4.58280  0.61958  0.77255  0.58929  0.80906
    121   2.40640  4.25142  3.41758  3.16912  3.95841  3.09108  4.18734  3.08409  3.11186  2.94800  3.99936  3.38037  3.79391  3.50730  3.37107  2.60755  1.19243  2.78035  5.39727  4.17507    127 - -
          2.68618  4.42225  2.77519  2.73123  3.46354  2.40513  3.72494  3.29354  2.67741  2.69355  4.24690  2.90347  2.73739  3.18146  2.89801  2.37887  2.77519  2.98518  4.58477  3.61503
          0.03178  3.86046  4.58280  0.61958  0.77255  0.58929  0.80906
    122   1.03121  4.18620  3.45053  3.24137  4.04054  3.01105  4.26482  3.16426  3.25732  3.04642  4.07964  3.39398  3.74914  3.59961  3.50862  2.53664  2.81317  2.82075  5.46890  4.26783    128 - -
          2.68618  4.42225  2.77519  2.73123  3.46354  2.40513  3.72494  3.29354  2.67741  2.69355  4.24690  2.90347  2.73739  3.18146  2.89801  2.37887  2.77519  2.98518  4.58477  3.61503
          0.03178  3.86046  4.58280  0.61958  0.77255  0.58929  0.80906
    123   2.96127  4.92441  3.13645  2.76027  4.30809  3.45193  3.75277  3.73663  1.05483  3.30437  4.26654  3.18524  3.95319  2.94498  2.42966  3.00409  3.21547  3.44512  5.36774  4.17881    129 - -
          2.68618  4.42225  2.77519  2.73123  3.46354  2.40513  3.72494  3.29354  2.67741  2.69355  4.24690  2.90347  2.73739  3.18146  2.89801  2.37887  2.77519  2.98518  4.58477  3.61503
          0.03178  3.86046  4.58280  0.61958  0.77255  0.42608  1.05862
    124   2.56797  4.20191  3.59911  3.02888  3.31916  3.58545  3.86053  2.31800  2.95052  2.23673  2.73237  3.39026  3.96260  2.97315  3.26027  2.62190  2.62751  2.28124  4.80937  3.59223    130 - -
          2.68618  4.42225  2.77519  2.73123  3.46354  2.40513  3.72494  3.29354  2.67741  2.69355  4.24690  2.90347  2.73739  3.18146  2.89801  2.37887  2.77519  2.98518  4.58477  3.61503
          0.02831  3.97458  4.69693  0.61958  0.77255  0.48576  0.95510
    125   3.50970  4.84731  4.25019  3.98202  2.77678  3.84694  4.03010  3.53835  3.70237  2.91530  4.16732  4.11062  4.37336  4.08472  3.81253  3.71240  3.81543  3.43150  0.70234  2.77366    131 - -
          2.68618  4.42225  2.77519  2.73123  3.46354  2.40513  3.72494  3.29354  2.67741  2.69355  4.24690  2.90347  2.73739  3.18146  2.89801  2.37887  2.77519  2.98518  4.58477  3.61503
          0.02831  3.97458  4.69693  0.61958  0.77255  0.48576  0.95510
    126   2.65558  4.71958  3.07312  2.55013  3.95707  3.45322  3.65137  3.32518  2.22351  2.54762  3.81755  3.03200  3.85940  2.17070  2.70016  2.72137  2.44791  3.04199  5.23013  3.94408    132 - -
          2.68618  4.42225  2.77519  2.73123  3.46354  2.40513  3.72494  3.29354  2.67741  2.69355  4.24690  2.90347  2.73739  3.18146  2.89801  2.37887  2.77519  2.98518  4.58477  3.61503
          0.02831  3.97458  4.69693  0.61958  0.77255  0.48576  0.95510
    127   2.79342  5.31402  1.77960  1.90420  4.61398  3.27217  3.65900  4.10419  2.28674  3.59505  4.39586  2.73117  3.80393  2.36662  3.03516  2.71461  3.04936  3.68589  5.74712  4.30069    133 - -
          2.68618  4.42225  2.77519  2.73123  3.46354  2.40513  3.72494  3.29354  2.67741  2.69355  4.24690  2.90347  2.73739  3.18146  2.89801  2.37887  2.77519  2.98518  4.58477  3.61503
          0.02831  3.97458  4.69693  0.61958  0.77255  0.48576  0.95510
    128   2.74704  5.03878  2.40973  1.89258  4.47182  1.85576  3.75081  3.93573  2.64429  3.50048  4.33908  2.46441  3.81567  2.92180  3.12581  2.72584  3.04943  3.53854  5.68791  4.29307    134 - -
          2.68618  4.42225  2.77519  2.73123  3.46354  2.40513  3.72494  3.29354  2.67741  2.69355  4.24690  2.90347  2.73739  3.18146  2.89801  2.37887  2.77519  2.98518  4.58477  3.61503
          0.02831  3.97458  4.69693  0.61958  0.77255  0.48576  0.95510
    129   3.24543  4.60079  4.70147  4.18065  3.13182  4.45800  4.79152  1.77174  3.99377  0.98779  2.97088  4.45416  4.69756  4.21119  4.15644  3.83167  3.48531  2.08817  5.18225  4.02284    135 - -
          2.68618  4.42225  2.77519  2.73123  3.46354  2.40513  3.72494  3.29354  2.67741  2.69355  4.24690  2.90347  2.73739  3.18146  2.89801  2.37887  2.77519  2.98518  4.58477  3.61503
          0.02831  3.97458  4.69693  0.61958  0.77255  0.48576  0.95510
    130   2.80235  4.62811  3.47709  2.93196  2.49589  3.60679  3.74887  3.10610  2.54851  2.65264  3.69532  3.32155  4.02339  3.09641  1.62320  2.94019  3.04667  2.91810  4.80141  3.35547    136 - -
          2.68618  4.42225  2.77519  2.73123  3.46354  2.40513  3.72494  3.29354  2.67741  2.69355  4.24690  2.90347  2.73739  3.18146  2.89801  2.37887  2.77519  2.98518  4.58477  3.61503
          0.02831  3.97458  4.69693  0.61958  0.77255  0.48576  0.95510
    131   2.14042  4.68497  2.72571  2.45689  3.98009  3.35398  3.66324  3.37361  2.34447  2.73805  3.84409  2.95794  3.79838  2.83714  2.93086  2.21122  2.82493  3.05720  5.27488  3.95685    137 - -
          2.68618  4.42225  2.77519  2.73123  3.46354  2.40513  3.72494  3.29354  2.67741  2.69355  4.24690  2.90347  2.73739  3.18146  2.89801  2.37887  2.77519  2.98518  4.58477  3.61503
          0.02831  3.97458  4.69693  0.61958  0.77255  0.48576  0.95510
    132   3.17604  4.50991  4.71910  4.21042  3.28195  4.44736  4.84992  1.21257  4.03699  1.49835  3.12682  4.46439  4.71445  4.28791  4.21331  3.82796  3.42524  1.83904  5.29029  4.09585    138 - -
          2.68618  4.42225  2.77519  2.73123  3.46354  2.40513  3.72494  3.29354  2.67741  2.69355  4.24690  2.90347  2.73739  3.18146  2.89801  2.37887  2.77519  2.98518  4.58477  3.61503
          0.02831  3.97458  4.69693  0.61958  0.77255  0.48576  0.95510
    133   1.82259  4.17406  3.51366  3.19424  4.09242  3.03445  4.20857  3.19399  3.16806  3.08830  4.02261  3.35874  3.75289  3.49921  3.45790  2.48410  1.40414  2.82165  5.51698  4.30347    139 - -
          2.68618  4.42225  2.77519  2.73123  3.46354  2.40513  3.72494  3.29354  2.67741  2.69355  4.24690  2.90347  2.73739  3.18146  2.89801  2.37887  2.77519  2.98518  4.58477  3.61503
          0.02831  3.97458  4.69693  0.61958  0.77255  0.48576  0.95510
    134   3.06391  4.81563  3.46649  3.06467  2.47313  3.77902  1.64784  3.43896  2.89595  2.91288  3.96504  3.39912  4.18810  3.29798  3.18675  3.12978  3.29994  3.23012  4.08947  1.94295    140 - -
          2.68618  4.42225  2.77519  2.73123  3.46354  2.40513  3.72494  3.29354  2.67741  2.69355  4.24690  2.90347  2.73739  3.18146  2.89801  2.37887  2.77519  2.98518  4.58477  3.61503
          0.02831  3.97458  4.69693  0.61958  0.77255  0.48576  0.95510
    135   2.81027  4.80883  2.76857  2.66475  4.18858  3.25417  4.00680  3.92176  2.91949  3.55728  4.51252  0.98926  3.91140  3.28039  3.27706  2.87397  3.19590  3.53362  5.48286  4.13008    141 - -
          2.68618  4.42225  2.77519  2.73123  3.46354  2.40513  3.72494  3.29354  2.67741  2.69355  4.24690  2.90347  2.73739  3.18146  2.89801  2.37887  2.77519  2.98518  4.58477  3.61503
          0.02831  3.97458  4.69693  0.61958  0.77255  0.48576  0.95510
    136   2.64432  4.37220  3.48378  2.94486  3.48822  3.60651  3.90305  2.39590  2.86508  2.12202  3.44750  2.37707  4.00506  3.20871  3.21519  2.87917  2.89184  2.10531  5.00733  3.74216    142 - -
          2.68618  4.42225  2.77519  2.73123  3.46354  2.40513  3.72494  3.29354  2.67741  2.69355  4.24690  2.90347  2.73739  3.18146  2.89801  2.37887  2.77519  2.98518  4.58477  3.61503
          0.02831  3.97458  4.69693  0.61958  0.77255  0.48576  0.95510
    137   2.85955  5.09373  3.05054  2.54786  4.48313  3.50686  3.60159  3.88322  1.47896  3.36781  4.20114  2.42795  3.91709  2.73529  2.13338  2.84649  3.06495  3.53385  5.46290  4.20307    143 - -
          2.68618  4.42225  2.77519  2.73123  3.46354  2.40513  3.72494  3.29354  2.67741  2.69355  4.24690  2.90347  2.73739  3.18146  2.89801  2.37887  2.77519  2.98518  4.58477  3.61503
          0.02831  3.97458  4.69693  0.61958  0.77255  0.48576  0.95510
    138   2.16997  4.34853  3.41530  2.85505  3.47761  3.54822  3.81942  2.55702  2.78350  2.44041  2.86542  3.27409  3.93657  2.61865  3.14237  2.80151  2.83009  2.37627  4.95397  3.71693    144 - -
          2.68618  4.42225  2.77519  2.73123  3.46354  2.40513  3.72494  3.29354  2.67741  2.69355  4.24690  2.90347  2.73739  3.18146  2.89801  2.37887  2.77519  2.98518  4.58477  3.61503
          0.02831  3.97458  4.69693  0.61958  0.77255  0.48576  0.95510
    139   2.55614  4.39448  3.28325  2.77791  2.78573  3.44230  3.78755  2.90051  2.75046  2.64413  3.56472  2.23035  3.88658  3.08001  3.12834  2.72734  2.57362  2.48114  4.97176  3.65743    145 - -
          2.68618  4.42225  2.77519  2.73123  3.46354  2.40513  3.72494  3.29354  2.67741  2.69355  4.24690  2.90347  2.73739  3.18146  2.89801  2.37887  2.77519  2.98518  4.58477  3.61503
          0.02831  3.97458  4.69693  0.61958  0.77255  0.48576  0.95510
    140   2.81027  4.80883  2.76857  2.66475  4.18858  3.25417  4.00680  3.92176  2.91949  3.55728  4.51252  0.98926  3.91140  3.28039  3.27706  2.87397  3.19590  3.53362  5.48286  4.13008    146 - -
          2.68618  4.42225  2.77519  2.73123  3.46354  2.40513  3.72494  3.29354  2.67741  2.69355  4.24690  2.90347  2.73739  3.18146  2.89801  2.37887  2.77519  2.98518  4.58477  3.61503
          0.02831  3.97458  4.69693  0.61958  0.77255  0.48576  0.95510
    141   2.58154  4.35654  3.38481  3.02829  3.67879  3.40528  4.04245  2.65577  2.99352  2.69990  3.70726  2.51454  3.96430  3.36242  3.30826  2.80724  2.92111  1.47079  5.18988  3.88998    147 - -
          2.68618  4.42225  2.77519  2.73123  3.46354  2.40513  3.72494  3.29354  2.67741  2.69355  4.24690  2.90347  2.73739  3.18146  2.89801  2.37887  2.77519  2.98518  4.58477  3.61503
          0.02831  3.97458  4.69693  0.61958  0.77255  0.48576  0.95510
    142   2.35668  1.44666  3.86184  3.49244  3.88661  3.10908  4.29289  3.15908  3.36797  2.96592  3.91747  3.55225  2.36105  3.68887  3.58802  2.59112  2.81106  2.81849  5.31381  4.13681    148 - -
          2.68618  4.42225  2.77519  2.73123  3.46354  2.40513  3.72494  3.29354  2.67741  2.69355  4.24690  2.90347  2.73739  3.18146  2.89801  2.37887  2.77519  2.98518  4.58477  3.61503
          0.02831  3.97458  4.69693  0.61958  0.77255  0.48576  0.95510
    143   2.40235  4.27430  3.42166  2.97443  3.84088  3.21529  3.99351  3.00018  2.92302  2.83223  3.76645  3.28244  2.10277  3.26453  3.26421  2.59188  2.22951  2.25568  5.27325  4.03223    149 - -
          2.68618  4.42225  2.77519  2.73123  3.46354  2.40513  3.72494  3.29354  2.67741  2.69355  4.24690  2.90347  2.73739  3.18146  2.89801  2.37887  2.77519  2.98518  4.58477  3.61503
          0.02831  3.97458  4.69693  0.61958  0.77255  0.48576  0.95510
    144   2.64268  4.29988  3.61912  3.03040  3.28458  3.62951  3.83132  2.31644  2.80739  2.08935  3.32383  3.39546  3.99652  3.20509  2.29506  2.89637  2.86978  2.51574  3.89207  3.52794    150 - -
          2.68618  4.42225  2.77519  2.73123  3.46354  2.40513  3.72494  3.29354  2.67741  2.69355  4.24690  2.90347  2.73739  3.18146  2.89801  2.37887  2.77519  2.98518  4.58477  3.61503
          0.02831  3.97458  4.69693  0.61958  0.77255  0.48576  0.95510
    145   2.57351  4.51587  3.21367  2.71876  3.87736  3.38633  3.78210  3.09180  2.16139  2.86630  3.76991  3.14517  3.86552  2.99592  2.88400  2.70346  1.90603  2.54047  5.22691  3.96240    151 - -
          2.68618  4.42225  2.77519  2.73123  3.46354  2.40513  3.72494  3.29354  2.67741  2.69355  4.24690  2.90347  2.73739  3.18146  2.89801  2.37887  2.77519  2.98518  4.58477  3.61503
          0.02831  3.97458  4.69693  0.61958  0.77255  0.48576  0.95510
    146   2.34105  3.16211  3.48885  2.95922  2.72293  3.42699  3.85439  2.79332  2.90614  2.54573  3.45657  2.35710  3.89078  3.21055  3.24041  2.72783  2.78351  2.55461  4.88998  3.61939    152 - -
          2.68618  4.42225  2.77519  2.73123  3.46354  2.40513  3.72494  3.29354  2.67741  2.69355  4.24690  2.90347  2.73739  3.18146  2.89801  2.37887  2.77519  2.98518  4.58477  3.61503
          0.02831  3.97458  4.69693  0.61958  0.77255  0.48576  0.95510
    147   3.27092  4.70337  4.35313  3.99423  3.17671  4.11123  4.61796  2.38719  3.76096  0.75903  3.16919  4.25976  4.52954  4.10483  3.92001  3.69514  3.56082  2.45088  5.09224  3.83888    153 - -
          2.68618  4.42225  2.77519  2.73123  3.46354  2.40513  3.72494  3.29354  2.67741  2.69355  4.24690  2.90347  2.73739  3.18146  2.89801  2.37887  2.77519  2.98518  4.58477  3.61503
          0.02831  3.97458  4.69693  0.61958  0.77255  0.48576  0.95510
    148   2.67062  4.68927  3.04976  2.22246  3.89299  3.46662  3.67415  3.23806  2.14155  2.88117  2.38693  3.04699  3.87570  2.86607  2.75413  2.74963  2.89942  2.97479  5.20146  3.92144    154 - -
          2.68618  4.42225  2.77519  2.73123  3.46354  2.40513  3.72494  3.29354  2.67741  2.69355  4.24690  2.90347  2.73739  3.18146  2.89801  2.37887  2.77519  2.98518  4.58477  3.61503
          0.02831  3.97458  4.69693  0.61958  0.77255  0.48576  0.95510
    149   3.06706  5.03315  3.24974  2.85314  4.44293  3.54465  3.81854  3.87879  0.90673  3.42203  4.37877  3.27282  4.03843  3.00480  2.45489  3.10282  3.31314  3.58110  5.45626  4.28405    155 - -
          2.68618  4.42225  2.77519  2.73123  3.46354  2.40513  3.72494  3.29354  2.67741  2.69355  4.24690  2.90347  2.73739  3.18146  2.89801  2.37887  2.77519  2.98518  4.58477  3.61503
          0.02831  3.97458  4.69693  0.61958  0.77255  0.48576  0.95510
    150   2.86366  4.68643  3.35291  2.91530  3.07612  3.61965  1.76626  3.17339  2.65319  2.16337  3.76574  3.30967  4.05504  3.15198  2.94094  2.98260  3.11301  2.98595  4.62861  3.09138    156 - -
          2.68618  4.42225  2.77519  2.73123  3.46354  2.40513  3.72494  3.29354  2.67741  2.69355  4.24690  2.90347  2.73739  3.18146  2.89801  2.37887  2.77519  2.98518  4.58477  3.61503
          0.02831  3.97458  4.69693  0.61958  0.77255  0.48576  0.95510
    151   3.15695  4.73240  3.84244  3.40063  2.34762  3.89635  2.40923  3.33685  3.09454  2.81023  3.89535  3.61505  4.29060  3.50264  3.31645  3.28001  3.39213  3.15727  1.58157  2.30051    157 - -
          2.68618  4.42225  2.77519  2.73123  3.46354  2.40513  3.72494  3.29354  2.67741  2.69355  4.24690  2.90347  2.73739  3.18146  2.89801  2.37887  2.77519  2.98518  4.58477  3.61503
          0.02831  3.97458  4.69693  0.61958  0.77255  0.48576  0.95510
    152   2.68027  4.33788  3.81270  3.33311  3.41957  3.60959  4.17082  2.47908  3.16614  2.14385  1.77020  3.62387  4.09811  3.52839  3.42934  2.97560  2.35801  2.35964  5.09086  3.88115    158 - -
          2.68618  4.42225  2.77519  2.73123  3.46354  2.40513  3.72494  3.29354  2.67741  2.69355  4.24690  2.90347  2.73739  3.18146  2.89801  2.37887  2.77519  2.98518  4.58477  3.61503
          0.02831  3.97458  4.69693  0.61958  0.77255  0.48576  0.95510
    153   3.05280  5.12670  3.47626  2.81910  4.57060  3.65906  3.61672  3.92257  1.60856  3.37807  4.26024  3.21096  4.03558  2.75784  1.30419  3.05794  3.22279  3.61354  5.42561  4.26327    159 - -
          2.68618  4.42225  2.77519  2.73123  3.46354  2.40513  3.72494  3.29354  2.67741  2.69355  4.24690  2.90347  2.73739  3.18146  2.89801  2.37887  2.77519  2.98518  4.58477  3.61503
          0.02831  3.97458  4.69693  0.61958  0.77255  0.48576  0.95510
    154   3.24128  4.59148  4.71490  4.19212  3.14148  4.46483  4.80235  1.71769  4.01005  1.01578  2.97671  4.46334  4.70202  4.22315  4.17158  3.83711  3.48062  2.06529  5.19139  4.03567    160 - -
          2.68618  4.42225  2.77519  2.73123  3.46354  2.40513  3.72494  3.29354  2.67741  2.69355  4.24690  2.90347  2.73739  3.18146  2.89801  2.37887  2.77519  2.98518  4.58477  3.61503
          0.02831  3.97458  4.69693  0.61958  0.77255  0.48576  0.95510
    155   2.45575  3.62093  3.34962  2.80848  3.67358  2.54659  3.81123  3.03420  2.73537  2.73729  3.60898  3.19341  3.82034  3.07880  2.61207  2.40854  2.75753  2.32788  5.07017  3.82310    161 - -
          2.68618  4.42225  2.77519  2.73123  3.46354  2.40513  3.72494  3.29354  2.67741  2.69355  4.24690  2.90347  2.73739  3.18146  2.89801  2.37887  2.77519  2.98518  4.58477  3.61503
          0.02831  3.97458  4.69693  0.61958  0.77255  0.48576  0.95510
    156   2.89615  4.32117  4.32079  3.75784  2.20398  4.00330  4.09918  2.42041  3.63163  1.56122  2.29004  3.94681  4.31126  3.79789  3.78901  3.30533  3.12130  2.40637  4.54437  2.75155    162 - -
          2.68618  4.42225  2.77519  2.73123  3.46354  2.40513  3.72494  3.29354  2.67741  2.69355  4.24690  2.90347  2.73739  3.18146  2.89801  2.37887  2.77519  2.98518  4.58477  3.61503
          0.02831  3.97458  4.69693  0.61958  0.77255  0.48576  0.95510
    157   2.63361  3.46072  3.61664  3.05220  3.43095  3.59203  3.89452  2.63538  2.36189  1.73188  3.39633  3.40992  3.99898  3.23422  3.09353  2.88831  2.88337  2.44957  4.93114  3.69944    163 - -
          2.68618  4.42225  2.77519  2.73123  3.46354  2.40513  3.72494  3.29354  2.67741  2.69355  4.24690  2.90347  2.73739  3.18146  2.89801  2.37887  2.77519  2.98518  4.58477  3.61503
          0.02831  3.97458  4.69693  0.61958  0.77255  0.48576  0.95510
    158   2.19659  4.23475  3.91661  3.39258  3.55482  3.65769  4.23080  2.04136  3.31237  2.40472  3.45796  3.67550  4.12872  3.60999  3.60222  2.99511  2.45472  1.57557  5.15391  3.93835    164 - -
          2.68618  4.42225  2.77519  2.73123  3.46354  2.40513  3.72494  3.29354  2.67741  2.69355  4.24690  2.90347  2.73739  3.18146  2.89801  2.37887  2.77519  2.98518  4.58477  3.61503
          0.02831  3.97458  4.69693  0.61958  0.77255  0.48576  0.95510
    159   2.97823  5.49522  1.14102  1.88538  4.78796  3.21168  3.79780  4.30205  2.84817  3.83341  4.71570  2.69367  3.85289  2.97751  3.44631  2.86291  3.27865  3.89035  5.97970  4.48771    165 - -
          2.68618  4.42225  2.77519  2.73123  3.46354  2.40513  3.72494  3.29354  2.67741  2.69355  4.24690  2.90347  2.73739  3.18146  2.89801  2.37887  2.77519  2.98518  4.58477  3.61503
          0.02831  3.97458  4.69693  0.61958  0.77255  0.48576  0.95510
    160   2.41590  4.74898  2.93758  2.53191  4.21241  3.32637  3.71047  3.59484  1.88436  3.20315  4.04783  3.00198  2.26168  2.87671  2.74630  2.67977  2.91368  3.24261  5.41995  4.12422    166 - -
          2.68618  4.42225  2.77519  2.73123  3.46354  2.40513  3.72494  3.29354  2.67741  2.69355  4.24690  2.90347  2.73739  3.18146  2.89801  2.37887  2.77519  2.98518  4.58477  3.61503
          0.02831  3.97458  4.69693  0.61958  0.77255  0.48576  0.95510
    161   2.68907  4.94694  2.91800  2.43497  4.29772  3.40560  3.60702  3.71892  1.99789  3.25798  4.06940  2.51962  3.83133  2.74347  2.29770  2.14065  2.92264  3.36099  5.42310  4.10667    167 - -
          2.68618  4.42225  2.77519  2.73123  3.46354  2.40513  3.72494  3.29354  2.67741  2.69355  4.24690  2.90347  2.73739  3.18146  2.89801  2.37887  2.77519  2.98518  4.58477  3.61503
          0.02831  3.97458  4.69693  0.61958  0.77255  0.48576  0.95510
    162   2.79590  4.56048  3.49052  3.40327  4.54231  0.58760  4.51665  4.16738  3.59838  3.80853  4.78562  3.65490  3.95487  3.91452  3.82258  2.97086  3.28509  3.67601  5.60983  4.64789    168 - -
          2.68618  4.42225  2.77519  2.73123  3.46354  2.40513  3.72494  3.29354  2.67741  2.69355  4.24690  2.90347  2.73739  3.18146  2.89801  2.37887  2.77519  2.98518  4.58477  3.61503
          0.02831  3.97458  4.69693  0.61958  0.77255  0.48576  0.95510
    163   3.06706  5.03315  3.24974  2.85314  4.44293  3.54465  3.81854  3.87879  0.90673  3.42203  4.37877  3.27282  4.03843  3.00480  2.45489  3.10282  3.31314  3.58110  5.45626  4.28405    169 - -
          2.68618  4.42225  2.77519  2.73123  3.46354  2.40513  3.72494  3.29354  2.67741  2.69355  4.24690  2.90347  2.73739  3.18146  2.89801  2.37887  2.77519  2.98518  4.58477  3.61503
          0.02831  3.97458  4.69693  0.61958  0.77255  0.48576  0.95510
    164   3.06309  4.39744  4.71971  4.22591  3.54381  4.37667  4.95301  1.39532  4.10971  2.05743  3.35824  4.45243  4.70549  4.38339  4.31660  3.76356  3.33303  1.14294  5.49680  4.28650    170 - -
          2.68618  4.42225  2.77519  2.73123  3.46354  2.40513  3.72494  3.29354  2.67741  2.69355  4.24690  2.90347  2.73739  3.18146  2.89801  2.37887  2.77519  2.98518  4.58477  3.61503
          0.02831  3.97458  4.69693  0.61958  0.77255  0.48576  0.95510
    165   2.66325  4.47541  3.42192  3.03598  3.63088  3.42270  4.02495  2.94927  2.92330  2.02130  3.69536  3.39128  1.65343  3.33399  3.22733  2.85106  3.00112  2.76224  5.15946  3.86340    171 - -
          2.68618  4.42225  2.77519  2.73123  3.46354  2.40513  3.72494  3.29354  2.67741  2.69355  4.24690  2.90347  2.73739  3.18146  2.89801  2.37887  2.77519  2.98518  4.58477  3.61503
          0.02831  3.97458  4.69693  0.61958  0.77255  0.48576  0.95510
    166   2.88903  4.40424  4.26585  3.93290  3.62609  3.82858  4.71740  2.04957  3.80222  2.29591  3.57650  4.10611  4.38396  4.15502  4.00476  3.33913  3.24844  0.90540  5.42752  4.16514    172 - -
          2.68618  4.42225  2.77519  2.73123  3.46354  2.40513  3.72494  3.29354  2.67741  2.69355  4.24690  2.90347  2.73739  3.18146  2.89801  2.37887  2.77519  2.98518  4.58477  3.61503
          0.02831  3.97458  4.69693  0.61958  0.77255  0.48576  0.95510
    167   3.06706  5.03315  3.24974  2.85314  4.44293  3.54465  3.81854  3.87879  0.90673  3.42203  4.37877  3.27282  4.03843  3.00480  2.45489  3.10282  3.31314  3.58110  5.45626  4.28405    173 - -
          2.68618  4.42225  2.77519  2.73123  3.46354  2.40513  3.72494  3.29354  2.67741  2.69355  4.24690  2.90347  2.73739  3.18146  2.89801  2.37887  2.77519  2.98518  4.58477  3.61503
          0.02831  3.97458  4.69693  0.61958  0.77255  0.48576  0.95510
    168   2.51161  4.32287  3.36556  2.94309  3.72672  3.35539  3.96631  2.76413  2.90443  2.72866  3.67505  2.54819  3.89785  3.25593  3.24229  2.71894  2.52464  1.68981  5.18492  3.92889    174 - -
          2.68618  4.42225  2.77519  2.73123  3.46354  2.40513  3.72494  3.29354  2.67741  2.69355  4.24690  2.90347  2.73739  3.18146  2.89801  2.37887  2.77519  2.98518  4.58477  3.61503
          0.02831  3.97458  4.69693  0.61958  0.77255  0.48576  0.95510
    169   3.09545  4.40975  4.75926  4.23325  3.45898  4.44603  4.92174  1.43612  4.12084  1.79314  3.26631  4.47474  4.72137  4.36101  4.31650  3.80961  3.34649  1.24554  5.42211  4.24065    175 - -
          2.68618  4.42225  2.77519  2.73123  3.46354  2.40513  3.72494  3.29354  2.67741  2.69355  4.24690  2.90347  2.73739  3.18146  2.89801  2.37887  2.77519  2.98518  4.58477  3.61503
          0.02831  3.97458  4.69693  0.61958  0.77255  0.48576  0.95510
    170   1.36582  4.19746  3.77276  3.38817  3.83136  3.24389  4.30349  2.61074  3.32036  2.69228  3.75637  3.54590  3.91006  3.63785  3.59392  2.67420  2.84087  1.90916  5.39886  4.17579    176 - -
          2.68618  4.42225  2.77519  2.73123  3.46354  2.40513  3.72494  3.29354  2.67741  2.69355  4.24690  2.90347  2.73739  3.18146  2.89801  2.37887  2.77519  2.98518  4.58477  3.61503
          0.02831  3.97458  4.69693  0.61958  0.77255  0.48576  0.95510
    171   3.04674  5.09069  3.46720  2.83716  4.52032  3.64603  3.63707  3.88688  1.74955  3.35887  4.25175  3.22458  4.03763  2.78534  1.21146  3.06249  3.22717  3.58328  5.41411  4.24806    177 - -
          2.68618  4.42225  2.77519  2.73123  3.46354  2.40513  3.72494  3.29354  2.67741  2.69355  4.24690  2.90347  2.73739  3.18146  2.89801  2.37887  2.77519  2.98518  4.58477  3.61503
          0.02831  3.97458  4.69693  0.61958  0.77255  0.48576  0.95510
    172   2.61661  4.35790  3.64059  3.19945  3.57905  3.47890  4.11934  2.58918  3.04935  1.98643  3.54566  3.50436  4.02080  3.44176  3.33723  2.86637  1.62746  2.41643  5.17930  3.91873    178 - -
          2.68618  4.42225  2.77519  2.73123  3.46354  2.40513  3.72494  3.29354  2.67741  2.69355  4.24690  2.90347  2.73739  3.18146  2.89801  2.37887  2.77519  2.98518  4.58477  3.61503
          0.02831  3.97458  4.69693  0.61958  0.77255  0.48576  0.95510
    173   3.39021  4.76231  4.37865  4.11326  0.85838  4.05463  3.92553  2.90212  4.01790  2.24902  3.61768  4.13518  4.51149  4.15793  4.11238  3.65442  3.69168  2.90019  4.14571  2.50048    179 - -
          2.68618  4.42225  2.77519  2.73123  3.46354  2.40513  3.72494  3.29354  2.67741  2.69355  4.24690  2.90347  2.73739  3.18146  2.89801  2.37887  2.77519  2.98518  4.58477  3.61503
          0.02831  3.97458  4.69693  0.61958  0.77255  0.48576  0.95510
    174   0.87608  4.24518  3.56811  3.36502  4.15580  3.06680  4.37475  3.29674  3.38394  3.17355  4.19486  3.48823  3.81576  3.71592  3.62690  2.59495  2.87942  2.93346  5.57276  4.38460    180 - -
          2.68618  4.42225  2.77519  2.73123  3.46354  2.40513  3.72494  3.29354  2.67741  2.69355  4.24690  2.90347  2.73739  3.18146  2.89801  2.37887  2.77519  2.98518  4.58477  3.61503
          0.02831  3.97458  4.69693  0.61958  0.77255  0.48576  0.95510
    175   2.57559  4.65534  2.85236  2.56395  4.17392  3.22642  3.80430  3.66502  2.58049  3.26909  4.13107  3.01268  3.80862  2.33474  2.94683  1.54208  2.91725  3.27945  5.45210  4.12123    181 - -
          2.68618  4.42225  2.77519  2.73123  3.46354  2.40513  3.72494  3.29354  2.67741  2.69355  4.24690  2.90347  2.73739  3.18146  2.89801  2.37887  2.77519  2.98518  4.58477  3.61503
          0.02831  3.97458  4.69693  0.61958  0.77255  0.48576  0.95510
    176   2.51953  4.56416  2.75924  2.61947  4.37953  1.43046  3.98569  3.90670  2.91613  3.53143  4.38353  2.19229  3.77869  3.21322  3.31223  2.61337  2.94009  3.41954  5.65054  4.34040    182 - -
          2.68618  4.42225  2.77519  2.73123  3.46354  2.40513  3.72494  3.29354  2.67741  2.69355  4.24690  2.90347  2.73739  3.18146  2.89801  2.37887  2.77519  2.98518  4.58477  3.61503
          0.02831  3.97458  4.69693  0.61958  0.77255  0.48576  0.95510
    177   3.06706  5.03315  3.24974  2.85314  4.44293  3.54465  3.81854  3.87879  0.90673  3.42203  4.37877  3.27282  4.03843  3.00480  2.45489  3.10282  3.31314  3.58110  5.45626  4.28405    183 - -
          2.68620  4.42227  2.77522  2.73101  3.46356  2.40515  3.72497  3.29356  2.67743  2.69357  4.24692  2.90349  2.73742  3.18148  2.89803  2.37881  2.77522  2.98520  4.58479  3.61505
          0.20093  1.75501  4.69693  0.29816  1.35550  0.48576  0.95510
    178   2.60586  4.71615  2.14445  2.45666  4.23042  3.21772  3.83122  3.55920  2.74623  3.27123  4.14709  2.94761  3.80830  3.02598  3.20245  2.66444  1.61641  3.20397  5.53731  4.19499    185 - -
          2.68618  4.42225  2.77519  2.73123  3.46354  2.40513  3.72494  3.29354  2.67741  2.69355  4.24690  2.90347  2.73739  3.18146  2.89801  2.37887  2.77519  2.98518  4.58477  3.61503
          0.02831  3.97458  4.69693  0.61958  0.77255  0.48576  0.95510
    179   2.86673  5.21019  2.53161  1.43884  4.54080  3.35243  3.68296  3.96963  1.97792  3.49714  4.34516  2.85171  3.87051  2.83423  2.75646  2.81696  3.11358  3.60520  5.63894  4.28465    186 - -
          2.68618  4.42225  2.77519  2.73123  3.46354  2.40513  3.72494  3.29354  2.67741  2.69355  4.24690  2.90347  2.73739  3.18146  2.89801  2.37887  2.77519  2.98518  4.58477  3.61503
          0.02831  3.97458  4.69693  0.61958  0.77255  0.48576  0.95510
    180   3.06706  5.03315  3.24974  2.85314  4.44293  3.54465  3.81854  3.87879  0.90673  3.42203  4.37877  3.27282  4.03843  3.00480  2.45489  3.10282  3.31314  3.58110  5.45626  4.28405    187 - -
          2.68618  4.42225  2.77519  2.73123  3.46354  2.40513  3.72494  3.29354  2.67741  2.69355  4.24690  2.90347  2.73739  3.18146  2.89801  2.37887  2.77519  2.98518  4.58477  3.61503
          0.02831  3.97458  4.69693  0.61958  0.77255  0.48576  0.95510
    181   2.78729  4.44927  3.72967  3.14085  3.33954  3.75461  3.96311  2.61320  2.81065  1.51349  2.90845  3.51426  4.11231  3.28027  2.48945  3.04421  3.01581  2.53193  4.96422  3.74635    188 - -
          2.68618  4.42225  2.77519  2.73123  3.46354  2.40513  3.72494  3.29354  2.67741  2.69355  4.24690  2.90347  2.73739  3.18146  2.89801  2.37887  2.77519  2.98518  4.58477  3.61503
          0.02831  3.97458  4.69693  0.61958  0.77255  0.48576  0.95510
    182   2.88903  4.40424  4.26585  3.93290  3.62609  3.82858  4.71740  2.04957  3.80222  2.29591  3.57650  4.10611  4.38396  4.15502  4.00476  3.33913  3.24844  0.90540  5.42752  4.16514    189 - -
          2.68618  4.42225  2.77519  2.73123  3.46354  2.40513  3.72494  3.29354  2.67741  2.69355  4.24690  2.90347  2.73739  3.18146  2.89801  2.37887  2.77519  2.98518  4.58477  3.61503
          0.02831  3.97458  4.69693  0.61958  0.77255  0.48576  0.95510
    183   2.82892  4.73200  2.98670  2.16596  3.20501  3.51921  3.69763  3.28475  2.70866  2.89908  3.86418  3.13950  3.98490  3.09138  3.06471  2.91167  3.07792  3.04773  4.72580  1.70842    190 - -
          2.68618  4.42225  2.77519  2.73123  3.46354  2.40513  3.72494  3.29354  2.67741  2.69355  4.24690  2.90347  2.73739  3.18146  2.89801  2.37887  2.77519  2.98518  4.58477  3.61503
          0.02831  3.97458  4.69693  0.61958  0.77255  0.48576  0.95510
    184   2.77539  4.98831  2.94277  2.49305  4.34117  3.44559  3.62584  3.73674  1.89362  3.27454  4.11451  2.98307  3.87922  1.85445  2.49478  2.77931  2.66790  3.39858  5.43612  4.14731    191 - -
          2.68618  4.42225  2.77519  2.73123  3.46354  2.40513  3.72494  3.29354  2.67741  2.69355  4.24690  2.90347  2.73739  3.18146  2.89801  2.37887  2.77519  2.98518  4.58477  3.61503
          0.02831  3.97458  4.69693  0.61958  0.77255  0.48576  0.95510
    185   2.01553  1.95611  4.02706  3.54502  3.56618  3.37251  4.26394  2.24653  3.41602  2.49273  3.51988  3.65986  3.97211  3.69862  3.64080  2.76949  2.83055  2.22246  5.13502  3.92932    192 - -
          2.68618  4.42225  2.77519  2.73123  3.46354  2.40513  3.72494  3.29354  2.67741  2.69355  4.24690  2.90347  2.73739  3.18146  2.89801  2.37887  2.77519  2.98518  4.58477  3.61503
          0.02831  3.97458  4.69693  0.61958  0.77255  0.48576  0.95510
    186   3.25090  4.62226  4.65751  4.14535  3.11123  4.43020  4.75744  1.89949  3.94250  0.93327  2.96538  4.42271  4.68186  4.17752  4.10887  3.81002  3.49394  2.14352  5.15772  3.98175    193 - -
          2.68618  4.42225  2.77519  2.73123  3.46354  2.40513  3.72494  3.29354  2.67741  2.69355  4.24690  2.90347  2.73739  3.18146  2.89801  2.37887  2.77519  2.98518  4.58477  3.61503
          0.02831  3.97458  4.69693  0.61958  0.77255  0.48576  0.95510
    187   1.93823  4.47436  3.04408  2.67063  4.12454  3.17880  3.84415  3.50689  2.37151  3.16762  4.00992  3.07486  3.76867  3.04612  3.03561  1.74055  2.81139  3.11785  5.41990  4.13990    194 - -
          2.68618  4.42225  2.77519  2.73123  3.46354  2.40513  3.72494  3.29354  2.67741  2.69355  4.24690  2.90347  2.73739  3.18146  2.89801  2.37887  2.77519  2.98518  4.58477  3.61503
          0.02831  3.97458  4.69693  0.61958  0.77255  0.48576  0.95510
    188   2.95635  5.51786  1.34410  1.61546  4.80268  3.21219  3.77021  4.32002  2.80062  3.82921  4.69221  2.67905  3.84126  2.94076  3.39975  2.83721  3.24837  3.89745  5.98079  4.47725    195 - -
          2.68618  4.42225  2.77519  2.73123  3.46354  2.40513  3.72494  3.29354  2.67741  2.69355  4.24690  2.90347  2.73739  3.18146  2.89801  2.37887  2.77519  2.98518  4.58477  3.61503
          0.02831  3.97458  4.69693  0.61958  0.77255  0.48576  0.95510
    189   2.26099  4.26568  3.52167  3.07720  3.57657  3.36631  4.00198  2.76627  2.98805  1.69050  3.55614  3.38325  3.91231  3.33789  3.28982  2.23148  2.83880  2.54172  5.08435  3.83716    196 - -
          2.68618  4.42225  2.77519  2.73123  3.46354  2.40513  3.72494  3.29354  2.67741  2.69355  4.24690  2.90347  2.73739  3.18146  2.89801  2.37887  2.77519  2.98518  4.58477  3.61503
          0.02831  3.97458  4.69693  0.61958  0.77255  0.48576  0.95510
    190   2.67575  4.89430  2.20022  2.31217  4.47454  1.57530  3.82720  3.96430  2.79558  3.54824  4.39064  2.50523  3.79621  3.01523  3.29820  2.68580  3.02536  3.52930  5.72669  4.33487    197 - -
          2.68618  4.42225  2.77519  2.73123  3.46354  2.40513  3.72494  3.29354  2.67741  2.69355  4.24690  2.90347  2.73739  3.18146  2.89801  2.37887  2.77519  2.98518  4.58477  3.61503
          0.02831  3.97458  4.69693  0.61958  0.77255  0.48576  0.95510
    191   3.27092  4.70337  4.35313  3.99423  3.17671  4.11123  4.61796  2.38719  3.76096  0.75903  3.16919  4.25976  4.52954  4.10483  3.92001  3.69514  3.56082  2.45088  5.09224  3.83888    198 - -
          2.68618  4.42225  2.77519  2.73123  3.46354  2.40513  3.72494  3.29354  2.67741  2.69355  4.24690  2.90347  2.73739  3.18146  2.89801  2.37887  2.77519  2.98518  4.58477  3.61503
          0.02831  3.97458  4.69693  0.61958  0.77255  0.48576  0.95510
    192   2.38122  4.33468  3.14140  2.93215  4.21135  3.04193  4.10327  3.68104  3.01876  3.36518  4.25149  3.21851  1.33961  3.37182  3.33701  2.22874  2.83801  3.21318  5.55049  4.27914    199 - -
          2.68618  4.42225  2.77519  2.73123  3.46354  2.40513  3.72494  3.29354  2.67741  2.69355  4.24690  2.90347  2.73739  3.18146  2.89801  2.37887  2.77519  2.98518  4.58477  3.61503
          0.02831  3.97458  4.69693  0.61958  0.77255  0.48576  0.95510
    193   2.55918  4.74908  2.43863  2.39511  4.25064  3.22643  3.73032  3.68545  2.59473  3.28346  4.09982  2.63520  3.76885  2.89551  3.06550  1.86553  2.35085  3.29190  5.50390  4.15258    200 - -
          2.68618  4.42225  2.77519  2.73123  3.46354  2.40513  3.72494  3.29354  2.67741  2.69355  4.24690  2.90347  2.73739  3.18146  2.89801  2.37887  2.77519  2.98518  4.58477  3.61503
          0.02831  3.97458  4.69693  0.61958  0.77255  0.48576  0.95510
    194   2.70515  4.78802  2.17717  2.49804  4.49482  1.21690  3.98191  4.00374  2.99248  3.62062  4.49468  2.98817  3.83514  3.20518  3.45831  2.75443  3.09351  3.55663  5.71001  4.41891    201 - -
          2.68618  4.42225  2.77519  2.73123  3.46354  2.40513  3.72494  3.29354  2.67741  2.69355  4.24690  2.90347  2.73739  3.18146  2.89801  2.37887  2.77519  2.98518  4.58477  3.61503
          0.02831  3.97458  4.69693  0.61958  0.77255  0.48576  0.95510
    195   3.06706  5.03315  3.24974  2.85314  4.44293  3.54465  3.81854  3.87879  0.90673  3.42203  4.37877  3.27282  4.03843  3.00480  2.45489  3.10282  3.31314  3.58110  5.45626  4.28405    202 - -
          2.68618  4.42225  2.77519  2.73123  3.46354  2.40513  3.72494  3.29354  2.67741  2.69355  4.24690  2.90347  2.73739  3.18146  2.89801  2.37887  2.77519  2.98518  4.58477  3.61503
          0.02831  3.97458  4.69693  0.61958  0.77255  0.48576  0.95510
    196   2.81027  4.80883  2.76857  2.66475  4.18858  3.25417  4.00680  3.92176  2.91949  3.55728  4.51252  0.98926  3.91140  3.28039  3.27706  2.87397  3.19590  3.53362  5.48286  4.13008    203 - -
          2.68618  4.42225  2.77519  2.73123  3.46354  2.40513  3.72494  3.29354  2.67741  2.69355  4.24690  2.90347  2.73739  3.18146  2.89801  2.37887  2.77519  2.98518  4.58477  3.61503
          0.02831  3.97458  4.69693  0.61958  0.77255  0.48576  0.95510
    197   2.15913  4.99038  1.36402  2.28211  4.49681  3.19294  3.82818  3.87561  2.81254  3.53986  4.41788  2.82112  3.81860  3.01268  3.33791  2.73025  3.07476  3.48556  5.76093  4.35056    204 - -
          2.68618  4.42225  2.77519  2.73123  3.46354  2.40513  3.72494  3.29354  2.67741  2.69355  4.24690  2.90347  2.73739  3.18146  2.89801  2.37887  2.77519  2.98518  4.58477  3.61503
          0.02831  3.97458  4.69693  0.61958  0.77255  0.48576  0.95510
    198   2.55737  4.24562  3.86708  3.43447  3.69596  3.46223  4.31397  2.33330  3.33158  2.50655  3.60545  3.64893  4.05029  3.66591  3.60307  2.86624  1.89932  1.51650  5.31391  4.08857    205 - -
          2.68618  4.42225  2.77519  2.73123  3.46354  2.40513  3.72494  3.29354  2.67741  2.69355  4.24690  2.90347  2.73739  3.18146  2.89801  2.37887  2.77519  2.98518  4.58477  3.61503
          0.02831  3.97458  4.69693  0.61958  0.77255  0.48576  0.95510
    199   3.10781  4.47267  4.62915  4.09160  3.23172  4.34062  4.72474  1.34069  3.93315  1.68983  2.20829  4.34729  4.61443  4.15859  4.10839  3.69373  3.35101  1.94691  5.20285  4.05838    206 - -
          2.68618  4.42225  2.77519  2.73123  3.46354  2.40513  3.72494  3.29354  2.67741  2.69355  4.24690  2.90347  2.73739  3.18146  2.89801  2.37887  2.77519  2.98518  4.58477  3.61503
          0.02831  3.97458  4.69693  0.61958  0.77255  0.48576  0.95510
    200   2.65106  4.88059  2.60495  1.62500  4.31994  3.25996  3.72004  3.72870  2.55581  3.33407  4.16559  2.86816  3.79988  2.88349  3.00992  2.20746  2.60552  3.35311  5.55157  4.18949    207 - -
          2.68618  4.42225  2.77519  2.73123  3.46354  2.40513  3.72494  3.29354  2.67741  2.69355  4.24690  2.90347  2.73739  3.18146  2.89801  2.37887  2.77519  2.98518  4.58477  3.61503
          0.02831  3.97458  4.69693  0.61958  0.77255  0.48576  0.95510
    201   2.74464  4.98939  2.87985  2.44600  4.33329  3.41799  3.62239  3.75199  1.85814  3.28535  4.11244  2.94876  2.48886  2.31183  2.56569  2.74329  2.97601  3.40247  5.44520  4.13710    208 - -
          2.68618  4.42225  2.77519  2.73123  3.46354  2.40513  3.72494  3.29354  2.67741  2.69355  4.24690  2.90347  2.73739  3.18146  2.89801  2.37887  2.77519  2.98518  4.58477  3.61503
          0.02831  3.97458  4.69693  0.61958  0.77255  0.48576  0.95510
    202   2.48117  4.98142  2.41152  1.81132  4.31489  3.29363  3.65186  3.75282  2.49556  3.32158  4.12846  2.81976  3.78507  2.79705  2.99055  2.45091  2.42949  3.37823  5.52766  4.14262    209 - -
          2.68618  4.42225  2.77519  2.73123  3.46354  2.40513  3.72494  3.29354  2.67741  2.69355  4.24690  2.90347  2.73739  3.18146  2.89801  2.37887  2.77519  2.98518  4.58477  3.61503
          0.02831  3.97458  4.69693  0.61958  0.77255  0.48576  0.95510
    203   2.52618  5.14828  1.97975  2.23433  4.45860  3.31064  3.62689  3.92230  2.09126  3.43912  4.23448  2.78955  3.79554  2.33770  2.89874  2.67069  2.96389  3.52647  5.60340  4.19943    210 - -
          2.68618  4.42225  2.77519  2.73123  3.46354  2.40513  3.72494  3.29354  2.67741  2.69355  4.24690  2.90347  2.73739  3.18146  2.89801  2.37887  2.77519  2.98518  4.58477  3.61503
          0.02831  3.97458  4.69693  0.61958  0.77255  0.48576  0.95510
    204   3.39021  4.76231  4.37865  4.11326  0.85838  4.05463  3.92553  2.90212  4.01790  2.24902  3.61768  4.13518  4.51149  4.15793  4.11238  3.65442  3.69168  2.90019  4.14571  2.50048    211 - -
          2.68618  4.42225  2.77519  2.73123  3.46354  2.40513  3.72494  3.29354  2.67741  2.69355  4.24690  2.90347  2.73739  3.18146  2.89801  2.37887  2.77519  2.98518  4.58477  3.61503
          0.02831  3.97458  4.69693  0.61958  0.77255  0.48576  0.95510
    205   2.59061  4.59495  3.01526  2.66104  4.03499  3.29620  3.81383  3.39458  2.56203  3.04938  3.96239  3.09149  3.84518  2.36764  2.90044  2.69185  1.65514  3.08075  5.35541  4.06585    212 - -
          2.68618  4.42225  2.77519  2.73123  3.46354  2.40513  3.72494  3.29354  2.67741  2.69355  4.24690  2.90347  2.73739  3.18146  2.89801  2.37887  2.77519  2.98518  4.58477  3.61503
          0.02831  3.97458  4.69693  0.61958  0.77255  0.48576  0.95510
    206   3.39021  4.76231  4.37865  4.11326  0.85838  4.05463  3.92553  2.90212  4.01790  2.24902  3.61768  4.13518  4.51149  4.15793  4.11238  3.65442  3.69168  2.90019  4.14571  2.50048    213 - -
          2.68618  4.42225  2.77519  2.73123  3.46354  2.40513  3.72494  3.29354  2.67741  2.69355  4.24690  2.90347  2.73739  3.18146  2.89801  2.37887  2.77519  2.98518  4.58477  3.61503
          0.02831  3.97458  4.69693  0.61958  0.77255  0.48576  0.95510
    207   2.94767  5.51078  1.44606  1.51428  4.79606  3.21426  3.76394  4.31262  2.78589  3.81947  4.67796  2.67994  3.83880  2.93240  3.38168  2.83006  3.23759  3.88917  5.97114  4.46922    214 - -
          2.68618  4.42225  2.77519  2.73123  3.46354  2.40513  3.72494  3.29354  2.67741  2.69355  4.24690  2.90347  2.73739  3.18146  2.89801  2.37887  2.77519  2.98518  4.58477  3.61503
          0.02831  3.97458  4.69693  0.61958  0.77255  0.48576  0.95510
    208   2.32439  5.03379  2.20964  2.29315  4.37913  3.31369  3.64845  3.80788  1.79285  3.36760  4.17849  2.83356  3.80284  2.78977  2.88307  2.67258  2.95051  3.43056  5.55230  4.17406    215 - -
          2.68618  4.42225  2.77519  2.73123  3.46354  2.40513  3.72494  3.29354  2.67741  2.69355  4.24690  2.90347  2.73739  3.18146  2.89801  2.37887  2.77519  2.98518  4.58477  3.61503
          0.02831  3.97458  4.69693  0.61958  0.77255  0.48576  0.95510
    209   3.39021  4.76231  4.37865  4.11326  0.85838  4.05463  3.92553  2.90212  4.01790  2.24902  3.61768  4.13518  4.51149  4.15793  4.11238  3.65442  3.69168  2.90019  4.14571  2.50048    216 - -
          2.68618  4.42225  2.77519  2.73123  3.46354  2.40513  3.72494  3.29354  2.67741  2.69355  4.24690  2.90347  2.73739  3.18146  2.89801  2.37887  2.77519  2.98518  4.58477  3.61503
          0.02831  3.97458  4.69693  0.61958  0.77255  0.48576  0.95510
    210   3.54096  4.82776  4.48309  4.14511  1.56542  4.30091  3.46368  3.26227  4.00223  2.61552  3.87152  3.99118  4.62307  4.02775  4.08063  3.66691  3.76794  3.18087  3.62428  1.04531    217 - -
          2.68618  4.42225  2.77519  2.73123  3.46354  2.40513  3.72494  3.29354  2.67741  2.69355  4.24690  2.90347  2.73739  3.18146  2.89801  2.37887  2.77519  2.98518  4.58477  3.61503
          0.02831  3.97458  4.69693  0.61958  0.77255  0.48576  0.95510
    211   1.89831  4.58925  2.89351  2.18720  4.10123  3.23438  3.76682  3.48339  2.62059  3.13526  3.97080  2.98944  3.77589  2.95273  3.05056  2.17433  2.58149  3.12094  5.39621  4.08774    218 - -
          2.68618  4.42225  2.77519  2.73123  3.46354  2.40513  3.72494  3.29354  2.67741  2.69355  4.24690  2.90347  2.73739  3.18146  2.89801  2.37887  2.77519  2.98518  4.58477  3.61503
          0.02831  3.97458  4.69693  0.61958  0.77255  0.48576  0.95510
    212   3.28210  4.64451  4.64838  4.14983  2.17197  4.39220  4.41770  2.30231  4.00600  0.97991  2.95799  4.34689  4.63884  4.13548  4.13883  3.75928  3.51395  2.41445  4.69894  3.28482    219 - -
          2.68618  4.42225  2.77519  2.73123  3.46354  2.40513  3.72494  3.29354  2.67741  2.69355  4.24690  2.90347  2.73739  3.18146  2.89801  2.37887  2.77519  2.98518  4.58477  3.61503
          0.02831  3.97458  4.69693  0.61958  0.77255  0.48576  0.95510
    213   3.39692  4.84448  3.98997  3.73920  2.30231  3.94985  3.66988  3.39212  3.59381  2.81953  4.05672  3.85078  4.42165  3.87524  3.75629  3.52318  3.68429  3.26760  3.94974  0.81155    220 - -
          2.68618  4.42225  2.77519  2.73123  3.46354  2.40513  3.72494  3.29354  2.67741  2.69355  4.24690  2.90347  2.73739  3.18146  2.89801  2.37887  2.77519  2.98518  4.58477  3.61503
          0.02831  3.97458  4.69693  0.61958  0.77255  0.48576  0.95510
    214   2.88459  5.00095  2.99038  2.58895  4.06328  3.49753  1.80581  3.74530  1.85265  3.27191  4.15263  3.05775  3.94482  2.84351  2.47370  2.89587  3.10778  3.43337  5.27303  3.91642    221 - -
          2.68618  4.42225  2.77519  2.73123  3.46354  2.40513  3.72494  3.29354  2.67741  2.69355  4.24690  2.90347  2.73739  3.18146  2.89801  2.37887  2.77519  2.98518  4.58477  3.61503
          0.02831  3.97458  4.69693  0.61958  0.77255  0.48576  0.95510
    215   2.73311  4.86013  2.97905  2.58371  4.33988  3.37547  3.70302  3.75269  1.42413  3.32162  4.17622  3.03864  3.87762  2.86506  2.55116  2.23124  3.01070  3.39181  5.46219  4.18169    222 - -
          2.68618  4.42225  2.77519  2.73123  3.46354  2.40513  3.72494  3.29354  2.67741  2.69355  4.24690  2.90347  2.73739  3.18146  2.89801  2.37887  2.77519  2.98518  4.58477  3.61503
          0.02831  3.97458  4.69693  0.61958  0.77255  0.48576  0.95510
    216   3.14090  4.45830  4.77629  4.24421  3.35065  4.47006  4.90339  1.28388  4.11801  1.55011  3.15611  4.49242  4.72435  4.33458  4.29784  3.83205  3.38652  1.61755  5.35352  4.19740    223 - -
          2.68618  4.42225  2.77519  2.73123  3.46354  2.40513  3.72494  3.29354  2.67741  2.69355  4.24690  2.90347  2.73739  3.18146  2.89801  2.37887  2.77519  2.98518  4.58477  3.61503
          0.02831  3.97458  4.69693  0.61958  0.77255  0.48576  0.95510
    217   2.29694  1.58306  4.00037  3.61787  3.83187  3.10006  4.35355  2.86231  3.45744  2.82851  3.81588  3.59246  3.81794  3.76431  3.65414  2.55509  2.07614  2.56020  5.33828  4.14561    224 - -
          2.68618  4.42225  2.77519  2.73123  3.46354  2.40513  3.72494  3.29354  2.67741  2.69355  4.24690  2.90347  2.73739  3.18146  2.89801  2.37887  2.77519  2.98518  4.58477  3.61503
          0.02831  3.97458  4.69693  0.61958  0.77255  0.48576  0.95510
    218   2.68967  4.76354  2.84601  2.56545  4.17739  3.30200  3.80203  3.66444  2.54538  3.23880  4.13879  3.03328  1.71813  2.28395  2.89633  2.74800  3.00414  3.32049  5.43747  4.12736    225 - -
          2.68618  4.42225  2.77519  2.73123  3.46354  2.40513  3.72494  3.29354  2.67741  2.69355  4.24690  2.90347  2.73739  3.18146  2.89801  2.37887  2.77519  2.98518  4.58477  3.61503
          0.02831  3.97458  4.69693  0.61958  0.77255  0.48576  0.95510
    219   3.12279  4.95336  3.62407  3.11482  4.33389  3.59026  3.90166  3.88328  2.28333  3.38070  4.37886  3.46643  4.08845  3.11748  0.83319  3.20242  3.38217  3.60298  5.37592  4.23975    226 - -
          2.68618  4.42225  2.77519  2.73123  3.46354  2.40513  3.72494  3.29354  2.67741  2.69355  4.24690  2.90347  2.73739  3.18146  2.89801  2.37887  2.77519  2.98518  4.58477  3.61503
          0.02831  3.97458  4.69693  0.61958  0.77255  0.48576  0.95510
    220   2.53167  4.59114  2.82100  2.58840  4.22562  3.16713  3.87898  3.62922  2.72523  3.31770  4.18772  1.58617  3.79317  3.08669  3.11109  2.62019  2.24418  3.23169  5.52782  4.19693    227 - -
          2.68618  4.42225  2.77519  2.73123  3.46354  2.40513  3.72494  3.29354  2.67741  2.69355  4.24690  2.90347  2.73739  3.18146  2.89801  2.37887  2.77519  2.98518  4.58477  3.61503
          0.02831  3.97458  4.69693  0.61958  0.77255  0.48576  0.95510
    221   2.96569  5.51751  1.25164  1.72543  4.80328  3.21092  3.77901  4.32008  2.81809  3.83509  4.70450  2.68120  3.84495  2.95257  3.41884  2.84637  3.26048  3.90040  5.98605  4.48382    228 - -
          2.68618  4.42225  2.77519  2.73123  3.46354  2.40513  3.72494  3.29354  2.67741  2.69355  4.24690  2.90347  2.73739  3.18146  2.89801  2.37887  2.77519  2.98518  4.58477  3.61503
          0.02831  3.97458  4.69693  0.61958  0.77255  0.48576  0.95510
    222   3.08039  4.41704  4.72494  4.23596  3.50726  4.38236  4.95546  1.15036  4.11068  2.00193  3.32293  4.46258  4.70977  4.38211  4.31163  3.77381  3.35116  1.41657  5.47970  4.27459    229 - -
          2.68618  4.42225  2.77519  2.73123  3.46354  2.40513  3.72494  3.29354  2.67741  2.69355  4.24690  2.90347  2.73739  3.18146  2.89801  2.37887  2.77519  2.98518  4.58477  3.61503
          0.02831  3.97458  4.69693  0.61958  0.77255  0.48576  0.95510
    223   2.86151  5.23571  2.43145  1.40918  4.52377  3.31432  3.69955  3.99665  2.47548  3.51493  4.37183  2.80920  3.85645  2.26929  2.89929  2.80328  3.11984  3.62827  5.67387  4.28268    230 - -
          2.68618  4.42225  2.77519  2.73123  3.46354  2.40513  3.72494  3.29354  2.67741  2.69355  4.24690  2.90347  2.73739  3.18146  2.89801  2.37887  2.77519  2.98518  4.58477  3.61503
          0.02831  3.97458  4.69693  0.61958  0.77255  0.48576  0.95510
    224   2.86673  5.21019  2.53161  1.43884  4.54080  3.35243  3.68296  3.96963  1.97792  3.49714  4.34516  2.85171  3.87051  2.83423  2.75646  2.81696  3.11358  3.60520  5.63894  4.28465    231 - -
          2.68618  4.42225  2.77519  2.73123  3.46354  2.40513  3.72494  3.29354  2.67741  2.69355  4.24690  2.90347  2.73739  3.18146  2.89801  2.37887  2.77519  2.98518  4.58477  3.61503
          0.02831  3.97458  4.69693  0.61958  0.77255  0.48576  0.95510
    225   3.24128  4.59148  4.71490  4.19212  3.14148  4.46483  4.80235  1.71769  4.01005  1.01578  2.97671  4.46334  4.70202  4.22315  4.17158  3.83711  3.48062  2.06529  5.19139  4.03567    232 - -
          2.68618  4.42225  2.77519  2.73123  3.46354  2.40513  3.72494  3.29354  2.67741  2.69355  4.24690  2.90347  2.73739  3.18146  2.89801  2.37887  2.77519  2.98518  4.58477  3.61503
          0.02831  3.97458  4.69693  0.61958  0.77255  0.48576  0.95510
    226   3.39021  4.76231  4.37865  4.11326  0.85838  4.05463  3.92553  2.90212  4.01790  2.24902  3.61768  4.13518  4.51149  4.15793  4.11238  3.65442  3.69168  2.90019  4.14571  2.50048    233 - -
          2.68618  4.42225  2.77519  2.73123  3.46354  2.40513  3.72494  3.29354  2.67741  2.69355  4.24690  2.90347  2.73739  3.18146  2.89801  2.37887  2.77519  2.98518  4.58477  3.61503
          0.02831  3.97458  4.69693  0.61958  0.77255  0.48576  0.95510
    227   2.70544  4.96738  2.94076  2.44279  4.30496  3.42391  3.59900  3.72401  2.20466  3.25808  4.07106  2.46471  3.83959  2.23672  2.14416  2.70588  2.65295  3.37002  5.41802  4.10558    234 - -
          2.68618  4.42225  2.77519  2.73123  3.46354  2.40513  3.72494  3.29354  2.67741  2.69355  4.24690  2.90347  2.73739  3.18146  2.89801  2.37887  2.77519  2.98518  4.58477  3.61503
          0.02831  3.97458  4.69693  0.61958  0.77255  0.48576  0.95510
    228   2.44877  4.49647  2.85336  2.64063  4.25857  3.08775  3.93265  3.77704  2.82361  3.41226  4.25403  2.27986  3.75390  3.15192  3.21205  1.41199  2.85971  3.30734  5.56521  4.23092    235 - -
          2.68618  4.42225  2.77519  2.73123  3.46354  2.40513  3.72494  3.29354  2.67741  2.69355  4.24690  2.90347  2.73739  3.18146  2.89801  2.37887  2.77519  2.98518  4.58477  3.61503
          0.02831  3.97458  4.69693  0.61958  0.77255  0.48576  0.95510
    229   3.17604  4.50991  4.71910  4.21042  3.28195  4.44736  4.84992  1.21257  4.03699  1.49835  3.12682  4.46439  4.71445  4.28791  4.21331  3.82796  3.42524  1.83904  5.29029  4.09585    236 - -
          2.68618  4.42225  2.77519  2.73123  3.46354  2.40513  3.72494  3.29354  2.67741  2.69355  4.24690  2.90347  2.73739  3.18146  2.89801  2.37887  2.77519  2.98518  4.58477  3.61503
          0.02831  3.97458  4.69693  0.61958  0.77255  0.48576  0.95510
    230   2.46988  4.31486  3.52103  3.27879  4.06127  3.15051  4.28803  3.20093  3.22378  3.06077  4.10542  3.47113  3.86262  3.61368  3.47702  2.67238  1.00991  2.88491  5.49009  4.27816    237 - -
          2.68618  4.42225  2.77519  2.73123  3.46354  2.40513  3.72494  3.29354  2.67741  2.69355  4.24690  2.90347  2.73739  3.18146  2.89801  2.37887  2.77519  2.98518  4.58477  3.61503
          0.02831  3.97458  4.69693  0.61958  0.77255  0.48576  0.95510
    231   2.74790  4.98899  2.76165  2.41354  4.35706  2.61037  3.65617  3.78754  2.11659  3.32962  4.16118  2.92316  3.85080  1.83951  2.66298  2.74543  2.99724  3.42925  5.49105  4.16983    238 - -
          2.68618  4.42225  2.77519  2.73123  3.46354  2.40513  3.72494  3.29354  2.67741  2.69355  4.24690  2.90347  2.73739  3.18146  2.89801  2.37887  2.77519  2.98518  4.58477  3.61503
          0.02831  3.97458  4.69693  0.61958  0.77255  0.48576  0.95510
    232   2.79590  4.56048  3.49052  3.40327  4.54231  0.58760  4.51665  4.16738  3.59838  3.80853  4.78562  3.65490  3.95487  3.91452  3.82258  2.97086  3.28509  3.67601  5.60983  4.64789    239 - -
          2.68618  4.42225  2.77519  2.73123  3.46354  2.40513  3.72494  3.29354  2.67741  2.69355  4.24690  2.90347  2.73739  3.18146  2.89801  2.37887  2.77519  2.98518  4.58477  3.61503
          0.02831  3.97458  4.69693  0.61958  0.77255  0.48576  0.95510
    233   3.06706  5.03315  3.24974  2.85314  4.44293  3.54465  3.81854  3.87879  0.90673  3.42203  4.37877  3.27282  4.03843  3.00480  2.45489  3.10282  3.31314  3.58110  5.45626  4.28405    240 - -
          2.68618  4.42225  2.77519  2.73123  3.46354  2.40513  3.72494  3.29354  2.67741  2.69355  4.24690  2.90347  2.73739  3.18146  2.89801  2.37887  2.77519  2.98518  4.58477  3.61503
          0.02831  3.97458  4.69693  0.61958  0.77255  0.48576  0.95510
    234   1.44755  4.42712  3.05056  2.72499  4.08110  3.15860  3.89644  3.46365  2.74630  3.13991  4.00309  3.10758  3.77444  2.67021  3.10726  2.34671  2.81873  3.08252  5.41060  4.13433    241 - -
          2.68618  4.42225  2.77519  2.73123  3.46354  2.40513  3.72494  3.29354  2.67741  2.69355  4.24690  2.90347  2.73739  3.18146  2.89801  2.37887  2.77519  2.98518  4.58477  3.61503
          0.02831  3.97458  4.69693  0.61958  0.77255  0.48576  0.95510
    235   2.81251  5.32113  1.64962  1.99799  4.58986  3.25754  2.70315  4.09964  2.58719  3.60365  4.41641  2.49633  3.80841  2.82752  3.12703  2.73141  3.07532  3.68901  5.76009  4.30077    242 - -
          2.68618  4.42225  2.77519  2.73123  3.46354  2.40513  3.72494  3.29354  2.67741  2.69355  4.24690  2.90347  2.73739  3.18146  2.89801  2.37887  2.77519  2.98518  4.58477  3.61503
          0.14591  3.97458  2.14579  0.61958  0.77255  0.48576  0.95510
    236   2.40446  4.38808  3.21515  2.66701  3.12920  3.44290  3.69088  2.93091  2.61455  2.62122  3.49999  2.87393  3.83899  2.95703  2.80154  2.68756  2.45528  2.68346  4.93791  3.28463    243 - -
          2.68618  4.42225  2.77519  2.73123  3.46354  2.40513  3.72494  3.29354  2.67741  2.69355  4.24690  2.90347  2.73739  3.18146  2.89801  2.37887  2.77519  2.98518  4.58477  3.61503
          0.03178  3.86046  4.58280  0.61958  0.77255  0.42608  1.05862
    237   3.17461  4.50389  4.75739  4.20410  3.20946  4.46446  4.81733  1.33642  4.06278  1.41267  2.67224  4.46326  4.68942  4.24625  4.22340  3.81138  3.40720  1.93548  5.22898  4.11058    244 - -
          2.68618  4.42225  2.77519  2.73123  3.46354  2.40513  3.72494  3.29354  2.67741  2.69355  4.24690  2.90347  2.73739  3.18146  2.89801  2.37887  2.77519  2.98518  4.58477  3.61503
          0.02831  3.97458  4.69693  0.61958  0.77255  0.48576  0.95510
    238   2.49928  4.58503  2.76387  2.55604  4.28578  3.11899  3.88527  3.80564  2.76705  3.42612  4.26570  1.84182  3.76537  3.09129  3.17438  1.72163  2.89018  3.34804  5.57632  4.22612    245 - -
          2.68618  4.42225  2.77519  2.73123  3.46354  2.40513  3.72494  3.29354  2.67741  2.69355  4.24690  2.90347  2.73739  3.18146  2.89801  2.37887  2.77519  2.98518  4.58477  3.61503
          0.02831  3.97458  4.69693  0.61958  0.77255  0.48576  0.95510
    239   2.19080  4.39027  3.90882  3.47898  3.39184  3.69440  4.30654  2.37276  3.33143  1.28414  3.31750  3.75284  4.19229  3.68145  3.57951  3.09208  3.08738  2.27866  5.14550  3.91843    246 - -
          2.68618  4.42225  2.77519  2.73123  3.46354  2.40513  3.72494  3.29354  2.67741  2.69355  4.24690  2.90347  2.73739  3.18146  2.89801  2.37887  2.77519  2.98518  4.58477  3.61503
          0.02831  3.97458  4.69693  0.61958  0.77255  0.48576  0.95510
    240   2.90902  5.49587  1.52348  1.76560  4.77927  3.21557  3.73343  4.30134  2.73060  3.78966  4.62625  2.13805  3.82409  2.89311  3.32218  2.79455  3.19139  3.86843  5.94729  4.43972    247 - -
          2.68618  4.42225  2.77519  2.73123  3.46354  2.40513  3.72494  3.29354  2.67741  2.69355  4.24690  2.90347  2.73739  3.18146  2.89801  2.37887  2.77519  2.98518  4.58477  3.61503
          0.02831  3.97458  4.69693  0.61958  0.77255  0.48576  0.95510
    241   2.96449  4.95166  2.97311  2.73017  4.13356  3.43508  3.88912  3.78066  2.54408  3.27281  4.29852  3.19053  3.99046  1.06295  2.82595  3.00826  3.26172  3.50421  5.38785  4.08862    248 - -
          2.68618  4.42225  2.77519  2.73123  3.46354  2.40513  3.72494  3.29354  2.67741  2.69355  4.24690  2.90347  2.73739  3.18146  2.89801  2.37887  2.77519  2.98518  4.58477  3.61503
          0.02831  3.97458  4.69693  0.61958  0.77255  0.48576  0.95510
    242   3.27038  4.63047  4.61470  4.13216  1.67417  4.34412  4.23671  2.37596  3.98628  1.22350  3.03698  4.27531  4.61038  4.10676  4.11033  3.70897  3.50357  2.46419  4.49646  2.99192    249 - -
          2.68618  4.42225  2.77519  2.73123  3.46354  2.40513  3.72494  3.29354  2.67741  2.69355  4.24690  2.90347  2.73739  3.18146  2.89801  2.37887  2.77519  2.98518  4.58477  3.61503
          0.02831  3.97458  4.69693  0.61958  0.77255  0.48576  0.95510
    243   3.07401  4.40244  4.74174  4.24735  3.53464  4.39606  4.96835  1.27271  4.13099  2.03858  3.34578  4.47260  4.71781  4.39975  4.33382  3.78352  3.34239  1.24885  5.49735  4.29177    250 - -
          2.68618  4.42225  2.77519  2.73123  3.46354  2.40513  3.72494  3.29354  2.67741  2.69355  4.24690  2.90347  2.73739  3.18146  2.89801  2.37887  2.77519  2.98518  4.58477  3.61503
          0.02831  3.97458  4.69693  0.61958  0.77255  0.48576  0.95510
    244   2.60265  4.90526  2.42454  2.32750  4.18364  3.35152  3.59796  3.61841  2.38799  3.18866  3.50603  2.40899  3.77643  2.53733  2.86168  2.60377  2.50908  3.26248  5.39812  4.03380    251 - -
          2.68618  4.42225  2.77519  2.73123  3.46354  2.40513  3.72494  3.29354  2.67741  2.69355  4.24690  2.90347  2.73739  3.18146  2.89801  2.37887  2.77519  2.98518  4.58477  3.61503
          0.02831  3.97458  4.69693  0.61958  0.77255  0.48576  0.95510
    245   3.39021  4.76231  4.37865  4.11326  0.85838  4.05463  3.92553  2.90212  4.01790  2.24902  3.61768  4.13518  4.51149  4.15793  4.11238  3.65442  3.69168  2.90019  4.14571  2.50048    252 - -
          2.68618  4.42225  2.77519  2.73123  3.46354  2.40513  3.72494  3.29354  2.67741  2.69355  4.24690  2.90347  2.73739  3.18146  2.89801  2.37887  2.77519  2.98518  4.58477  3.61503
          0.02831  3.97458  4.69693  0.61958  0.77255  0.48576  0.95510
    246   3.26022  4.65402  4.61399  4.08202  3.05979  4.40758  4.70129  2.19570  3.86415  0.89397  2.50586  4.37540  4.64741  4.09930  4.03184  3.77331  3.49542  2.30695  5.11327  3.97059    253 - -
          2.68618  4.42225  2.77519  2.73123  3.46354  2.40513  3.72494  3.29354  2.67741  2.69355  4.24690  2.90347  2.73739  3.18146  2.89801  2.37887  2.77519  2.98518  4.58477  3.61503
          0.02831  3.97458  4.69693  0.61958  0.77255  0.48576  0.95510
    247   2.81027  4.80883  2.76857  2.66475  4.18858  3.25417  4.00680  3.92176  2.91949  3.55728  4.51252  0.98926  3.91140  3.28039  3.27706  2.87397  3.19590  3.53362  5.48286  4.13008    254 - -
          2.68618  4.42225  2.77519  2.73123  3.46354  2.40513  3.72494  3.29354  2.67741  2.69355  4.24690  2.90347  2.73739  3.18146  2.89801  2.37887  2.77519  2.98518  4.58477  3.61503
          0.02831  3.97458  4.69693  0.61958  0.77255  0.48576  0.95510
    248   2.92530  5.40618  1.97593  1.18760  4.70317  3.23409  3.76616  4.19833  2.74889  3.73325  4.59583  2.71901  3.84513  2.93669  3.30586  2.82843  3.21266  3.79619  5.88423  4.42131    255 - -
          2.68618  4.42225  2.77519  2.73123  3.46354  2.40513  3.72494  3.29354  2.67741  2.69355  4.24690  2.90347  2.73739  3.18146  2.89801  2.37887  2.77519  2.98518  4.58477  3.61503
          0.02831  3.97458  4.69693  0.61958  0.77255  0.48576  0.95510
    249   2.74932  4.72287  3.25061  2.74450  4.01345  3.50114  3.75307  3.17195  1.49491  2.93826  3.89843  3.17604  3.94868  2.94091  2.60782  2.84727  3.00385  2.35139  5.30278  4.03699    256 - -
          2.68618  4.42225  2.77519  2.73123  3.46354  2.40513  3.72494  3.29354  2.67741  2.69355  4.24690  2.90347  2.73739  3.18146  2.89801  2.37887  2.77519  2.98518  4.58477  3.61503
          0.02831  3.97458  4.69693  0.61958  0.77255  0.48576  0.95510
    250   2.96449  4.95166  2.97311  2.73017  4.13356  3.43508  3.88912  3.78066  2.54408  3.27281  4.29852  3.19053  3.99046  1.06295  2.82595  3.00826  3.26172  3.50421  5.38785  4.08862    257 - -
          2.68618  4.42225  2.77519  2.73123  3.46354  2.40513  3.72494  3.29354  2.67741  2.69355  4.24690  2.90347  2.73739  3.18146  2.89801  2.37887  2.77519  2.98518  4.58477  3.61503
          0.02831  3.97458  4.69693  0.61958  0.77255  0.48576  0.95510
    251   3.12279  4.95336  3.62407  3.11482  4.33389  3.59026  3.90166  3.88328  2.28333  3.38070  4.37886  3.46643  4.08845  3.11748  0.83319  3.20242  3.38217  3.60298  5.37592  4.23975    258 - -
          2.68618  4.42225  2.77519  2.73123  3.46354  2.40513  3.72494  3.29354  2.67741  2.69355  4.24690  2.90347  2.73739  3.18146  2.89801  2.37887  2.77519  2.98518  4.58477  3.61503
          0.02831  3.97458  4.69693  0.61958  0.77255  0.48576  0.95510
    252   3.10144  5.24270  0.78197  2.40314  4.63394  3.28995  4.02410  4.24581  3.12803  3.83630  4.81741  2.96433  3.95004  3.26397  3.65751  3.05283  3.44247  3.87439  5.78252  4.49098    259 - -
          2.68618  4.42225  2.77519  2.73123  3.46354  2.40513  3.72494  3.29354  2.67741  2.69355  4.24690  2.90347  2.73739  3.18146  2.89801  2.37887  2.77519  2.98518  4.58477  3.61503
          0.02831  3.97458  4.69693  0.61958  0.77255  0.48576  0.95510
    253   2.89127  4.63086  3.50961  3.36392  4.34912  3.31263  4.43242  3.92147  3.43008  3.53698  4.59168  3.66000  0.65792  3.81576  3.66346  3.06212  3.34103  3.55510  5.50702  4.47142    260 - -
          2.68618  4.42225  2.77519  2.73123  3.46354  2.40513  3.72494  3.29354  2.67741  2.69355  4.24690  2.90347  2.73739  3.18146  2.89801  2.37887  2.77519  2.98518  4.58477  3.61503
          0.02831  3.97458  4.69693  0.61958  0.77255  0.48576  0.95510
    254   2.73130  4.73259  3.33461  2.80080  4.20776  3.43282  3.73919  3.54807  2.21438  3.15663  4.06118  3.18940  3.92080  2.91661  1.44087  2.81702  2.41641  3.23372  5.36672  4.13789    261 - -
          2.68618  4.42225  2.77519  2.73123  3.46354  2.40513  3.72494  3.29354  2.67741  2.69355  4.24690  2.90347  2.73739  3.18146  2.89801  2.37887  2.77519  2.98518  4.58477  3.61503
          0.02831  3.97458  4.69693  0.61958  0.77255  0.48576  0.95510
    255   3.26022  4.65402  4.61399  4.08202  3.05979  4.40758  4.70129  2.19570  3.86415  0.89397  2.50586  4.37540  4.64741  4.09930  4.03184  3.77331  3.49542  2.30695  5.11327  3.97059    262 - -
          2.68618  4.42225  2.77519  2.73123  3.46354  2.40513  3.72494  3.29354  2.67741  2.69355  4.24690  2.90347  2.73739  3.18146  2.89801  2.37887  2.77519  2.98518  4.58477  3.61503
          0.02831  3.97458  4.69693  0.61958  0.77255  0.48576  0.95510
    256   2.81027  4.80883  2.76857  2.66475  4.18858  3.25417  4.00680  3.92176  2.91949  3.55728  4.51252  0.98926  3.91140  3.28039  3.27706  2.87397  3.19590  3.53362  5.48286  4.13008    263 - -
          2.68618  4.42225  2.77519  2.73123  3.46354  2.40513  3.72494  3.29354  2.67741  2.69355  4.24690  2.90347  2.73739  3.18146  2.89801  2.37887  2.77519  2.98518  4.58477  3.61503
          0.02831  3.97458  4.69693  0.61958  0.77255  0.48576  0.95510
    257   3.04250  5.17201  2.53414  0.88852  4.53140  3.34159  3.93827  4.00567  2.83181  3.60676  4.57710  2.99428  3.95127  3.15231  3.25062  3.01501  3.34778  3.67929  5.68377  4.40701    264 - -
          2.68618  4.42225  2.77519  2.73123  3.46354  2.40513  3.72494  3.29354  2.67741  2.69355  4.24690  2.90347  2.73739  3.18146  2.89801  2.37887  2.77519  2.98518  4.58477  3.61503
          0.02831  3.97458  4.69693  0.61958  0.77255  0.48576  0.95510
    258   3.11093  4.50243  4.47884  4.09917  3.44434  4.17519  4.80905  0.95980  3.92925  2.01046  3.36479  4.33028  4.59736  4.26756  4.11424  3.68106  3.40861  1.85336  5.35568  4.10222    265 - -
          2.68618  4.42225  2.77519  2.73123  3.46354  2.40513  3.72494  3.29354  2.67741  2.69355  4.24690  2.90347  2.73739  3.18146  2.89801  2.37887  2.77519  2.98518  4.58477  3.61503
          0.02831  3.97458  4.69693  0.61958  0.77255  0.48576  0.95510
    259   3.27092  4.70337  4.35313  3.99423  3.17671  4.11123  4.61796  2.38719  3.76096  0.75903  3.16919  4.25976  4.52954  4.10483  3.92001  3.69514  3.56082  2.45088  5.09224  3.83888    266 - -
          2.68618  4.42225  2.77519  2.73123  3.46354  2.40513  3.72494  3.29354  2.67741  2.69355  4.24690  2.90347  2.73739  3.18146  2.89801  2.37887  2.77519  2.98518  4.58477  3.61503
          0.02831  3.97458  4.69693  0.61958  0.77255  0.48576  0.95510
    260   3.23364  4.82808  3.73352  3.35622  2.21360  3.94466  2.40813  3.44322  3.18681  2.87732  3.98807  3.57915  4.33371  3.51868  3.43270  3.30610  3.46677  3.26406  3.85622  1.21449    267 - -
          2.68618  4.42225  2.77519  2.73123  3.46354  2.40513  3.72494  3.29354  2.67741  2.69355  4.24690  2.90347  2.73739  3.18146  2.89801  2.37887  2.77519  2.98518  4.58477  3.61503
          0.02831  3.97458  4.69693  0.61958  0.77255  0.48576  0.95510
    261   2.89127  4.63086  3.50961  3.36392  4.34912  3.31263  4.43242  3.92147  3.43008  3.53698  4.59168  3.66000  0.65792  3.81576  3.66346  3.06212  3.34103  3.55510  5.50702  4.47142    268 - -
          2.68618  4.42225  2.77519  2.73123  3.46354  2.40513  3.72494  3.29354  2.67741  2.69355  4.24690  2.90347  2.73739  3.18146  2.89801  2.37887  2.77519  2.98518  4.58477  3.61503
          0.02831  3.97458  4.69693  0.61958  0.77255  0.48576  0.95510
    262   2.85482  4.44207  3.76829  3.25680  2.63216  3.78702  3.14180  2.86650  3.07712  1.61049  3.47902  3.53728  4.15440  3.40886  3.33386  3.08347  3.08410  2.70797  4.24593  2.19316    269 - -
          2.68618  4.42225  2.77519  2.73123  3.46354  2.40513  3.72494  3.29354  2.67741  2.69355  4.24690  2.90347  2.73739  3.18146  2.89801  2.37887  2.77519  2.98518  4.58477  3.61503
          0.02831  3.97458  4.69693  0.61958  0.77255  0.48576  0.95510
    263   2.15829  4.43532  3.50579  3.11839  2.93841  3.52840  3.80758  2.96344  3.04168  2.64482  3.67359  3.42378  4.03425  3.38412  3.32901  2.90952  3.02035  2.75179  4.52588  1.60882    270 - -
          2.68618  4.42225  2.77519  2.73123  3.46354  2.40513  3.72494  3.29354  2.67741  2.69355  4.24690  2.90347  2.73739  3.18146  2.89801  2.37887  2.77519  2.98518  4.58477  3.61503
          0.02831  3.97458  4.69693  0.61958  0.77255  0.48576  0.95510
    264   2.97823  5.49522  1.14102  1.88538  4.78796  3.21168  3.79780  4.30205  2.84817  3.83341  4.71570  2.69367  3.85289  2.97751  3.44631  2.86291  3.27865  3.89035  5.97970  4.48771    271 - -
          2.68618  4.42225  2.77519  2.73123  3.46354  2.40513  3.72494  3.29354  2.67741  2.69355  4.24690  2.90347  2.73739  3.18146  2.89801  2.37887  2.77519  2.98518  4.58477  3.61503
          0.02831  3.97458  4.69693  0.61958  0.77255  0.48576  0.95510
    265   2.46976  4.66627  2.95333  1.79246  3.90637  3.43689  3.76440  2.48326  2.59586  2.84657  3.78795  3.05227  3.89020  2.96081  3.00785  2.75476  2.91601  2.76790  5.29005  3.98469    272 - -
          2.68618  4.42225  2.77519  2.73123  3.46354  2.40513  3.72494  3.29354  2.67741  2.69355  4.24690  2.90347  2.73739  3.18146  2.89801  2.37887  2.77519  2.98518  4.58477  3.61503
          0.02831  3.97458  4.69693  0.61958  0.77255  0.48576  0.95510
    266   2.94801  5.13387  3.06494  2.60419  4.51108  3.53780  3.62604  3.91462  1.31698  3.38732  4.25484  3.06395  3.96141  2.22878  2.27788  2.93390  3.14848  3.58464  5.47232  4.23230    273 - -
          2.68618  4.42225  2.77519  2.73123  3.46354  2.40513  3.72494  3.29354  2.67741  2.69355  4.24690  2.90347  2.73739  3.18146  2.89801  2.37887  2.77519  2.98518  4.58477  3.61503
          0.02831  3.97458  4.69693  0.61958  0.77255  0.48576  0.95510
    267   3.12279  4.95336  3.62407  3.11482  4.33389  3.59026  3.90166  3.88328  2.28333  3.38070  4.37886  3.46643  4.08845  3.11748  0.83319  3.20242  3.38217  3.60298  5.37592  4.23975    274 - -
          2.68618  4.42225  2.77519  2.73123  3.46354  2.40513  3.72494  3.29354  2.67741  2.69355  4.24690  2.90347  2.73739  3.18146  2.89801  2.37887  2.77519  2.98518  4.58477  3.61503
          0.02831  3.97458  4.69693  0.61958  0.77255  0.48576  0.95510
    268   1.10384  2.97843  3.92148  3.54861  3.97759  3.01424  4.35680  3.04801  3.44272  2.99124  3.94274  3.52553  3.75660  3.72724  3.66631  2.46992  2.71556  2.69252  5.44882  4.26355    275 - -
          2.68618  4.42225  2.77519  2.73123  3.46354  2.40513  3.72494  3.29354  2.67741  2.69355  4.24690  2.90347  2.73739  3.18146  2.89801  2.37887  2.77519  2.98518  4.58477  3.61503
          0.02831  3.97458  4.69693  0.61958  0.77255  0.48576  0.95510
    269   2.42148  4.50401  3.18086  2.65224  3.76235  3.42207  3.71920  3.09275  2.21470  2.31024  3.66704  3.10398  3.85105  2.94109  2.90980  2.51801  2.43108  2.82380  5.11780  3.85044    276 - -
          2.68618  4.42225  2.77519  2.73123  3.46354  2.40513  3.72494  3.29354  2.67741  2.69355  4.24690  2.90347  2.73739  3.18146  2.89801  2.37887  2.77519  2.98518  4.58477  3.61503
          0.02831  3.97458  4.69693  0.61958  0.77255  0.48576  0.95510
    270   2.92898  5.45835  1.79330  1.27375  4.74879  3.22431  3.75833  4.25519  2.75646  3.77230  4.62803  2.69654  3.83864  2.92558  3.33339  2.82162  3.21577  3.84034  5.92438  4.44046    277 - -
          2.68618  4.42225  2.77519  2.73123  3.46354  2.40513  3.72494  3.29354  2.67741  2.69355  4.24690  2.90347  2.73739  3.18146  2.89801  2.37887  2.77519  2.98518  4.58477  3.61503
          0.02831  3.97458  4.69693  0.61958  0.77255  0.48576  0.95510
    271   3.17604  4.50991  4.71910  4.21042  3.28195  4.44736  4.84992  1.21257  4.03699  1.49835  3.12682  4.46439  4.71445  4.28791  4.21331  3.82796  3.42524  1.83904  5.29029  4.09585    278 - -
          2.68618  4.42225  2.77519  2.73123  3.46354  2.40513  3.72494  3.29354  2.67741  2.69355  4.24690  2.90347  2.73739  3.18146  2.89801  2.37887  2.77519  2.98518  4.58477  3.61503
          0.02831  3.97458  4.69693  0.61958  0.77255  0.48576  0.95510
    272   3.11093  4.50243  4.47884  4.09917  3.44434  4.17519  4.80905  0.95980  3.92925  2.01046  3.36479  4.33028  4.59736  4.26756  4.11424  3.68106  3.40861  1.85336  5.35568  4.10222    279 - -
          2.68618  4.42225  2.77519  2.73123  3.46354  2.40513  3.72494  3.29354  2.67741  2.69355  4.24690  2.90347  2.73739  3.18146  2.89801  2.37887  2.77519  2.98518  4.58477  3.61503
          0.02831  3.97458  4.69693  0.61958  0.77255  0.48576  0.95510
    273   2.42913  4.79080  2.86241  2.44188  4.18159  3.33145  3.66638  3.58298  2.08731  3.18340  4.00674  2.30812  3.80426  2.82288  2.81242  2.64484  2.32035  3.23114  5.40172  4.07906    280 - -
          2.68618  4.42225  2.77519  2.73123  3.46354  2.40513  3.72494  3.29354  2.67741  2.69355  4.24690  2.90347  2.73739  3.18146  2.89801  2.37887  2.77519  2.98518  4.58477  3.61503
          0.02831  3.97458  4.69693  0.61958  0.77255  0.48576  0.95510
    274   2.57778  4.64553  2.11706  2.50847  4.01419  3.32614  3.76101  3.19980  2.63211  3.00690  3.89228  2.99829  3.82534  2.94746  3.08090  2.65849  2.29927  2.40730  5.35903  4.03628    281 - -
          2.68618  4.42225  2.77519  2.73123  3.46354  2.40513  3.72494  3.29354  2.67741  2.69355  4.24690  2.90347  2.73739  3.18146  2.89801  2.37887  2.77519  2.98518  4.58477  3.61503
          0.02831  3.97458  4.69693  0.61958  0.77255  0.48576  0.95510
    275   3.23364  4.82808  3.73352  3.35622  2.21360  3.94466  2.40813  3.44322  3.18681  2.87732  3.98807  3.57915  4.33371  3.51868  3.43270  3.30610  3.46677  3.26406  3.85622  1.21449    282 - -
          2.68618  4.42225  2.77519  2.73123  3.46354  2.40513  3.72494  3.29354  2.67741  2.69355  4.24690  2.90347  2.73739  3.18146  2.89801  2.37887  2.77519  2.98518  4.58477  3.61503
          0.02831  3.97458  4.69693  0.61958  0.77255  0.48576  0.95510
    276   3.04250  5.17201  2.53414  0.88852  4.53140  3.34159  3.93827  4.00567  2.83181  3.60676  4.57710  2.99428  3.95127  3.15231  3.25062  3.01501  3.34778  3.67929  5.68377  4.40701    283 - -
          2.68618  4.42225  2.77519  2.73123  3.46354  2.40513  3.72494  3.29354  2.67741  2.69355  4.24690  2.90347  2.73739  3.18146  2.89801  2.37887  2.77519  2.98518  4.58477  3.61503
          0.02831  3.97458  4.69693  0.61958  0.77255  0.48576  0.95510
    277   2.61449  4.65126  3.10256  2.54821  3.79961  3.45619  3.63936  3.25066  2.40861  2.65064  3.73537  3.03260  3.39818  2.26519  2.62272  2.69249  2.84166  2.97102  5.12402  3.00684    284 - -
          2.68618  4.42225  2.77519  2.73123  3.46354  2.40513  3.72494  3.29354  2.67741  2.69355  4.24690  2.90347  2.73739  3.18146  2.89801  2.37887  2.77519  2.98518  4.58477  3.61503
          0.02831  3.97458  4.69693  0.61958  0.77255  0.48576  0.95510
    278   2.78001  5.17722  1.93635  2.18378  4.56609  3.21457  3.73936  4.07410  2.68789  3.61242  4.44248  1.67877  3.80728  2.90361  3.22712  2.45497  3.07955  3.65333  5.77741  4.32806    285 - -
          2.68618  4.42225  2.77519  2.73123  3.46354  2.40513  3.72494  3.29354  2.67741  2.69355  4.24690  2.90347  2.73739  3.18146  2.89801  2.37887  2.77519  2.98518  4.58477  3.61503
          0.02831  3.97458  4.69693  0.61958  0.77255  0.48576  0.95510
    279   2.81289  5.28608  2.21097  1.50567  4.58883  3.28443  3.67045  4.06163  2.09509  3.56936  4.38422  2.75257  3.81912  2.81422  2.99222  2.74049  3.06896  3.66012  5.72541  4.29861    286 - -
          2.68618  4.42225  2.77519  2.73123  3.46354  2.40513  3.72494  3.29354  2.67741  2.69355  4.24690  2.90347  2.73739  3.18146  2.89801  2.37887  2.77519  2.98518  4.58477  3.61503
          0.02831  3.97458  4.69693  0.61958  0.77255  0.48576  0.95510
    280   2.61436  4.71296  2.98951  1.94114  3.88808  3.42740  3.63324  3.31652  2.29800  2.94218  3.37458  2.98173  3.82832  2.81323  2.83104  2.67179  2.84442  3.02563  5.19490  3.03520    287 - -
          2.68618  4.42225  2.77519  2.73123  3.46354  2.40513  3.72494  3.29354  2.67741  2.69355  4.24690  2.90347  2.73739  3.18146  2.89801  2.37887  2.77519  2.98518  4.58477  3.61503
          0.02831  3.97458  4.69693  0.61958  0.77255  0.48576  0.95510
    281   2.08582  4.55901  3.11660  2.60029  3.78728  3.42395  2.91104  3.16356  2.32665  2.83554  3.70043  3.06736  3.84557  2.90436  2.88201  2.69035  2.83122  2.51325  5.13030  3.84604    288 - -
          2.68618  4.42225  2.77519  2.73123  3.46354  2.40513  3.72494  3.29354  2.67741  2.69355  4.24690  2.90347  2.73739  3.18146  2.89801  2.37887  2.77519  2.98518  4.58477  3.61503
          0.02831  3.97458  4.69693  0.61958  0.77255  0.48576  0.95510
    282   2.96574  5.16036  3.31217  2.67660  4.59044  3.61278  3.57954  3.94957  1.49987  3.39145  4.23684  3.11249  3.97830  2.22252  1.77705  2.94933  3.13796  3.61438  5.44958  4.24763    289 - -
          2.68618  4.42225  2.77519  2.73123  3.46354  2.40513  3.72494  3.29354  2.67741  2.69355  4.24690  2.90347  2.73739  3.18146  2.89801  2.37887  2.77519  2.98518  4.58477  3.61503
          0.02831  3.97458  4.69693  0.61958  0.77255  0.48576  0.95510
    283   2.52003  5.08804  2.64599  2.17333  4.39926  3.35183  3.61644  3.84296  2.17103  3.36765  4.17079  2.15677  3.81272  2.32476  2.76854  2.68788  2.95670  3.46697  5.53320  4.16516    290 - -
          2.68618  4.42225  2.77519  2.73123  3.46354  2.40513  3.72494  3.29354  2.67741  2.69355  4.24690  2.90347  2.73739  3.18146  2.89801  2.37887  2.77519  2.98518  4.58477  3.61503
          0.02831  3.97458  4.69693  0.61958  0.77255  0.48576  0.95510
    284   2.24244  4.95920  2.84933  2.24565  4.26585  3.39217  3.59579  3.69202  2.27912  3.23829  4.04299  2.64782  3.81160  2.40159  2.31802  2.66260  2.89627  3.33582  5.41902  4.08149    291 - -
          2.68618  4.42225  2.77519  2.73123  3.46354  2.40513  3.72494  3.29354  2.67741  2.69355  4.24690  2.90347  2.73739  3.18146  2.89801  2.37887  2.77519  2.98518  4.58477  3.61503
          0.02831  3.97458  4.69693  0.61958  0.77255  0.48576  0.95510
    285   2.63864  4.83009  2.99928  2.46568  4.13777  3.41259  3.61092  3.54571  1.88727  3.12521  3.94499  2.74434  3.82247  2.75835  2.49602  2.31205  2.87232  2.88476  5.33110  4.02161    292 - -
          2.68618  4.42225  2.77519  2.73123  3.46354  2.40513  3.72494  3.29354  2.67741  2.69355  4.24690  2.90347  2.73739  3.18146  2.89801  2.37887  2.77519  2.98518  4.58477  3.61503
          0.02831  3.97458  4.69693  0.61958  0.77255  0.48576  0.95510
    286   2.59792  3.84473  3.12491  2.56367  3.95190  3.41685  3.65439  3.33652  2.36745  2.96382  3.80991  3.03616  3.83309  2.14020  2.40666  2.67215  2.49158  3.03469  5.22341  3.93806    293 - -
          2.68618  4.42225  2.77519  2.73123  3.46354  2.40513  3.72494  3.29354  2.67741  2.69355  4.24690  2.90347  2.73739  3.18146  2.89801  2.37887  2.77519  2.98518  4.58477  3.61503
          0.02831  3.97458  4.69693  0.61958  0.77255  0.48576  0.95510
    287   3.23923  4.62977  4.61780  4.07333  3.05453  4.39944  4.68848  2.20251  3.87624  1.00481  2.09137  4.36515  4.63118  4.08850  4.04124  3.75273  3.46952  2.31786  5.10083  3.98022    294 - -
          2.68618  4.42225  2.77519  2.73123  3.46354  2.40513  3.72494  3.29354  2.67741  2.69355  4.24690  2.90347  2.73739  3.18146  2.89801  2.37887  2.77519  2.98518  4.58477  3.61503
          0.02831  3.97458  4.69693  0.61958  0.77255  0.48576  0.95510
    288   2.26860  4.20023  3.37275  3.06068  4.15045  2.99986  4.12696  3.48202  3.06424  3.23465  4.10208  3.27004  3.71519  3.39759  3.37697  1.78275  1.50880  3.03153  5.51890  4.28256    295 - -
          2.68618  4.42225  2.77519  2.73123  3.46354  2.40513  3.72494  3.29354  2.67741  2.69355  4.24690  2.90347  2.73739  3.18146  2.89801  2.37887  2.77519  2.98518  4.58477  3.61503
          0.02831  3.97458  4.69693  0.61958  0.77255  0.48576  0.95510
    289   2.71534  4.56206  3.35864  2.80946  2.69559  3.58980  3.74404  2.94162  1.82120  2.34209  3.57015  3.24107  3.97608  3.03874  2.90726  2.86178  2.94592  2.75500  4.89988  3.52255    296 - -
          2.68618  4.42225  2.77519  2.73123  3.46354  2.40513  3.72494  3.29354  2.67741  2.69355  4.24690  2.90347  2.73739  3.18146  2.89801  2.37887  2.77519  2.98518  4.58477  3.61503
          0.02831  3.97458  4.69693  0.61958  0.77255  0.48576  0.95510
    290   2.98078  5.48502  1.11887  1.92105  4.78093  3.21252  3.80371  4.29440  2.85639  3.83111  4.71715  2.69903  3.85533  2.98525  3.45282  2.86745  3.28293  3.88515  5.97491  4.48731    297 - -
          2.68618  4.42225  2.77519  2.73123  3.46354  2.40513  3.72494  3.29354  2.67741  2.69355  4.24690  2.90347  2.73739  3.18146  2.89801  2.37887  2.77519  2.98518  4.58477  3.61503
          0.02831  3.97458  4.69693  0.61958  0.77255  0.48576  0.95510
    291   2.79590  4.56048  3.49052  3.40327  4.54231  0.58760  4.51665  4.16738  3.59838  3.80853  4.78562  3.65490  3.95487  3.91452  3.82258  2.97086  3.28509  3.67601  5.60983  4.64789    298 - -
          2.68618  4.42225  2.77519  2.73123  3.46354  2.40513  3.72494  3.29354  2.67741  2.69355  4.24690  2.90347  2.73739  3.18146  2.89801  2.37887  2.77519  2.98518  4.58477  3.61503
          0.02831  3.97458  4.69693  0.61958  0.77255  0.48576  0.95510
    292   3.27088  4.63170  4.60484  4.12691  1.61224  4.33564  4.20771  2.38998  3.98026  1.26900  3.05480  4.26230  4.60658  4.10153  4.10428  3.70155  3.50498  2.47334  4.46480  2.94666    299 - -
          2.68618  4.42225  2.77519  2.73123  3.46354  2.40513  3.72494  3.29354  2.67741  2.69355  4.24690  2.90347  2.73739  3.18146  2.89801  2.37887  2.77519  2.98518  4.58477  3.61503
          0.02831  3.97458  4.69693  0.61958  0.77255  0.48576  0.95510
    293   2.81112  4.34319  3.94575  3.39391  3.35738  3.88033  4.16592  1.59309  2.77167  1.84072  3.27590  3.72511  4.23527  3.55042  3.40934  3.18789  3.04860  2.09780  5.02140  3.80490    300 - -
          2.68618  4.42225  2.77519  2.73123  3.46354  2.40513  3.72494  3.29354  2.67741  2.69355  4.24690  2.90347  2.73739  3.18146  2.89801  2.37887  2.77519  2.98518  4.58477  3.61503
          0.02831  3.97458  4.69693  0.61958  0.77255  0.48576  0.95510
    294   3.12279  4.95336  3.62407  3.11482  4.33389  3.59026  3.90166  3.88328  2.28333  3.38070  4.37886  3.46643  4.08845  3.11748  0.83319  3.20242  3.38217  3.60298  5.37592  4.23975    301 - -
          2.68618  4.42225  2.77519  2.73123  3.46354  2.40513  3.72494  3.29354  2.67741  2.69355  4.24690  2.90347  2.73739  3.18146  2.89801  2.37887  2.77519  2.98518  4.58477  3.61503
          0.02831  3.97458  4.69693  0.61958  0.77255  0.48576  0.95510
    295   3.54096  4.82776  4.48309  4.14511  1.56542  4.30091  3.46368  3.26227  4.00223  2.61552  3.87152  3.99118  4.62307  4.02775  4.08063  3.66691  3.76794  3.18087  3.62428  1.04531    302 - -
          2.68618  4.42225  2.77519  2.73123  3.46354  2.40513  3.72494  3.29354  2.67741  2.69355  4.24690  2.90347  2.73739  3.18146  2.89801  2.37887  2.77519  2.98518  4.58477  3.61503
          0.02831  3.97458  4.69693  0.61958  0.77255  0.48576  0.95510
    296   3.27092  4.70337  4.35313  3.99423  3.17671  4.11123  4.61796  2.38719  3.76096  0.75903  3.16919  4.25976  4.52954  4.10483  3.92001  3.69514  3.56082  2.45088  5.09224  3.83888    303 - -
          2.68618  4.42225  2.77519  2.73123  3.46354  2.40513  3.72494  3.29354  2.67741  2.69355  4.24690  2.90347  2.73739  3.18146  2.89801  2.37887  2.77519  2.98518  4.58477  3.61503
          0.02831  3.97458  4.69693  0.61958  0.77255  0.48576  0.95510
    297   3.05160  4.58480  4.15994  3.76194  3.25550  3.91067  4.47349  2.44142  3.52416  1.83559  1.19512  4.02658  4.37260  3.89979  3.71733  3.41097  3.35931  2.45918  5.10944  3.87975    304 - -
          2.68618  4.42225  2.77519  2.73123  3.46354  2.40513  3.72494  3.29354  2.67741  2.69355  4.24690  2.90347  2.73739  3.18146  2.89801  2.37887  2.77519  2.98518  4.58477  3.61503
          0.02831  3.97458  4.69693  0.61958  0.77255  0.48576  0.95510
    298   2.36735  4.28868  3.29737  3.11863  4.17899  3.01678  4.22530  3.71577  3.19929  3.42840  4.34646  3.32654  3.76417  3.54077  3.48165  0.94691  2.85526  3.22847  5.54347  4.26326    305 - -
          2.68618  4.42225  2.77519  2.73123  3.46354  2.40513  3.72494  3.29354  2.67741  2.69355  4.24690  2.90347  2.73739  3.18146  2.89801  2.37887  2.77519  2.98518  4.58477  3.61503
          0.02831  3.97458  4.69693  0.61958  0.77255  0.48576  0.95510
    299   2.96569  5.51751  1.25164  1.72543  4.80328  3.21092  3.77901  4.32008  2.81809  3.83509  4.70450  2.68120  3.84495  2.95257  3.41884  2.84637  3.26048  3.90040  5.98605  4.48382    306 - -
          2.68618  4.42225  2.77519  2.73123  3.46354  2.40513  3.72494  3.29354  2.67741  2.69355  4.24690  2.90347  2.73739  3.18146  2.89801  2.37887  2.77519  2.98518  4.58477  3.61503
          0.02831  3.97458  4.69693  0.61958  0.77255  0.48576  0.95510
    300   2.92898  5.45835  1.79330  1.27375  4.74879  3.22431  3.75833  4.25519  2.75646  3.77230  4.62803  2.69654  3.83864  2.92558  3.33339  2.82162  3.21577  3.84034  5.92438  4.44046    307 - -
          2.68618  4.42225  2.77519  2.73123  3.46354  2.40513  3.72494  3.29354  2.67741  2.69355  4.24690  2.90347  2.73739  3.18146  2.89801  2.37887  2.77519  2.98518  4.58477  3.61503
          0.02831  3.97458  4.69693  0.61958  0.77255  0.48576  0.95510
    301   2.81027  4.80883  2.76857  2.66475  4.18858  3.25417  4.00680  3.92176  2.91949  3.55728  4.51252  0.98926  3.91140  3.28039  3.27706  2.87397  3.19590  3.53362  5.48286  4.13008    308 - -
          2.68618  4.42225  2.77519  2.73123  3.46354  2.40513  3.72494  3.29354  2.67741  2.69355  4.24690  2.90347  2.73739  3.18146  2.89801  2.37887  2.77519  2.98518  4.58477  3.61503
          0.02831  3.97458  4.69693  0.61958  0.77255  0.48576  0.95510
    302   1.24201  4.22471  3.35653  3.06120  4.16551  3.01782  4.14658  3.47106  3.09764  3.22102  4.11164  3.28269  2.45413  3.41838  3.41505  2.47472  2.75810  3.03631  5.53267  4.31063    309 - -
          2.68618  4.42225  2.77519  2.73123  3.46354  2.40513  3.72494  3.29354  2.67741  2.69355  4.24690  2.90347  2.73739  3.18146  2.89801  2.37887  2.77519  2.98518  4.58477  3.61503
          0.02831  3.97458  4.69693  0.61958  0.77255  0.48576  0.95510
    303   2.61738  4.39186  3.50288  3.08553  3.62256  3.44475  4.06026  2.15564  2.99458  2.51710  3.61336  3.42574  1.77673  3.37106  3.30526  2.83948  2.95113  2.52453  5.17436  3.90465    310 - -
          2.68618  4.42225  2.77519  2.73123  3.46354  2.40513  3.72494  3.29354  2.67741  2.69355  4.24690  2.90347  2.73739  3.18146  2.89801  2.37887  2.77519  2.98518  4.58477  3.61503
          0.02831  3.97458  4.69693  0.61958  0.77255  0.48576  0.95510
    304   2.88903  4.40424  4.26585  3.93290  3.62609  3.82858  4.71740  2.04957  3.80222  2.29591  3.57650  4.10611  4.38396  4.15502  4.00476  3.33913  3.24844  0.90540  5.42752  4.16514    311 - -
          2.68618  4.42225  2.77519  2.73123  3.46354  2.40513  3.72494  3.29354  2.67741  2.69355  4.24690  2.90347  2.73739  3.18146  2.89801  2.37887  2.77519  2.98518  4.58477  3.61503
          0.02831  3.97458  4.69693  0.61958  0.77255  0.48576  0.95510
    305   2.14839  4.34290  3.90830  3.49764  1.57259  3.62093  4.04005  2.61059  3.42993  2.25230  3.42864  3.69586  4.13544  3.68492  3.66182  3.01579  3.05375  2.47806  4.62515  3.14303    312 - -
          2.68618  4.42225  2.77519  2.73123  3.46354  2.40513  3.72494  3.29354  2.67741  2.69355  4.24690  2.90347  2.73739  3.18146  2.89801  2.37887  2.77519  2.98518  4.58477  3.61503
          0.02831  3.97458  4.69693  0.61958  0.77255  0.48576  0.95510
    306   2.75375  4.44137  3.65664  3.23168  3.40537  3.60536  4.11450  2.65923  3.09003  1.31389  3.40260  3.56610  2.68237  3.47202  3.36415  3.00830  3.05731  2.55808  5.05501  3.79781    313 - -
          2.68618  4.42225  2.77519  2.73123  3.46354  2.40513  3.72494  3.29354  2.67741  2.69355  4.24690  2.90347  2.73739  3.18146  2.89801  2.37887  2.77519  2.98518  4.58477  3.61503
          0.02831  3.97458  4.69693  0.61958  0.77255  0.48576  0.95510
    307   2.90648  5.37769  1.27824  2.12832  4.69538  3.20180  3.78437  4.25868  2.81344  3.78641  4.64990  2.11305  3.83599  2.96297  3.39587  2.81399  3.21439  3.83144  5.91171  4.41726    314 - -
          2.68618  4.42225  2.77519  2.73123  3.46354  2.40513  3.72494  3.29354  2.67741  2.69355  4.24690  2.90347  2.73739  3.18146  2.89801  2.37887  2.77519  2.98518  4.58477  3.61503
          0.02831  3.97458  4.69693  0.61958  0.77255  0.48576  0.95510
    308   3.05280  5.12670  3.47626  2.81910  4.57060  3.65906  3.61672  3.92257  1.60856  3.37807  4.26024  3.21096  4.03558  2.75784  1.30419  3.05794  3.22279  3.61354  5.42561  4.26327    315 - -
          2.68618  4.42225  2.77519  2.73123  3.46354  2.40513  3.72494  3.29354  2.67741  2.69355  4.24690  2.90347  2.73739  3.18146  2.89801  2.37887  2.77519  2.98518  4.58477  3.61503
          0.02831  3.97458  4.69693  0.61958  0.77255  0.48576  0.95510
    309   3.27092  4.70337  4.35313  3.99423  3.17671  4.11123  4.61796  2.38719  3.76096  0.75903  3.16919  4.25976  4.52954  4.10483  3.92001  3.69514  3.56082  2.45088  5.09224  3.83888    316 - -
          2.68618  4.42225  2.77519  2.73123  3.46354  2.40513  3.72494  3.29354  2.67741  2.69355  4.24690  2.90347  2.73739  3.18146  2.89801  2.37887  2.77519  2.98518  4.58477  3.61503
          0.02831  3.97458  4.69693  0.61958  0.77255  0.48576  0.95510
    310   2.98078  5.48502  1.11887  1.92105  4.78093  3.21252  3.80371  4.29440  2.85639  3.83111  4.71715  2.69903  3.85533  2.98525  3.45282  2.86745  3.28293  3.88515  5.97491  4.48731    317 - -
          2.68618  4.42225  2.77519  2.73123  3.46354  2.40513  3.72494  3.29354  2.67741  2.69355  4.24690  2.90347  2.73739  3.18146  2.89801  2.37887  2.77519  2.98518  4.58477  3.61503
          0.02831  3.97458  4.69693  0.61958  0.77255  0.48576  0.95510
    311   2.68445  4.16507  4.04513  3.47373  2.59247  3.79584  4.08211  2.04596  3.36829  1.85525  3.16714  3.28726  4.14989  3.60668  3.58654  3.08595  2.91915  1.92442  4.76762  3.53340    318 - -
          2.68618  4.42225  2.77519  2.73123  3.46354  2.40513  3.72494  3.29354  2.67741  2.69355  4.24690  2.90347  2.73739  3.18146  2.89801  2.37887  2.77519  2.98518  4.58477  3.61503
          0.02831  3.97458  4.69693  0.61958  0.77255  0.48576  0.95510
    312   2.75995  2.74252  3.97021  3.48973  2.71564  3.66400  3.82427  2.78523  3.32799  2.48649  3.52591  3.66033  4.12919  3.60801  3.53959  3.03391  3.05061  2.59820  4.32595  1.52303    319 - -
          2.68618  4.42225  2.77519  2.73123  3.46354  2.40513  3.72494  3.29354  2.67741  2.69355  4.24690  2.90347  2.73739  3.18146  2.89801  2.37887  2.77519  2.98518  4.58477  3.61503
          0.02831  3.97458  4.69693  0.61958  0.77255  0.48576  0.95510
    313   2.69107  4.58208  2.42939  2.69252  3.66672  3.46883  3.85375  2.93842  2.78411  2.60071  1.90216  3.16157  3.94059  3.10842  3.18000  2.82781  2.95980  2.74692  5.15913  3.85621    320 - -
          2.68618  4.42225  2.77519  2.73123  3.46354  2.40513  3.72494  3.29354  2.67741  2.69355  4.24690  2.90347  2.73739  3.18146  2.89801  2.37887  2.77519  2.98518  4.58477  3.61503
          0.02831  3.97458  4.69693  0.61958  0.77255  0.48576  0.95510
    314   2.97823  5.49522  1.14102  1.88538  4.78796  3.21168  3.79780  4.30205  2.84817  3.83341  4.71570  2.69367  3.85289  2.97751  3.44631  2.86291  3.27865  3.89035  5.97970  4.48771    321 - -
          2.68618  4.42225  2.77519  2.73123  3.46354  2.40513  3.72494  3.29354  2.67741  2.69355  4.24690  2.90347  2.73739  3.18146  2.89801  2.37887  2.77519  2.98518  4.58477  3.61503
          0.02831  3.97458  4.69693  0.61958  0.77255  0.48576  0.95510
    315   3.05160  4.58480  4.15994  3.76194  3.25550  3.91067  4.47349  2.44142  3.52416  1.83559  1.19512  4.02658  4.37260  3.89979  3.71733  3.41097  3.35931  2.45918  5.10944  3.87975    322 - -
          2.68618  4.42225  2.77519  2.73123  3.46354  2.40513  3.72494  3.29354  2.67741  2.69355  4.24690  2.90347  2.73739  3.18146  2.89801  2.37887  2.77519  2.98518  4.58477  3.61503
          0.02831  3.97458  4.69693  0.61958  0.77255  0.48576  0.95510
    316   3.10144  5.24270  0.78197  2.40314  4.63394  3.28995  4.02410  4.24581  3.12803  3.83630  4.81741  2.96433  3.95004  3.26397  3.65751  3.05283  3.44247  3.87439  5.78252  4.49098    323 - -
          2.68618  4.42225  2.77519  2.73123  3.46354  2.40513  3.72494  3.29354  2.67741  2.69355  4.24690  2.90347  2.73739  3.18146  2.89801  2.37887  2.77519  2.98518  4.58477  3.61503
          0.02831  3.97458  4.69693  0.61958  0.77255  0.48576  0.95510
    317   2.96449  4.95166  2.97311  2.73017  4.13356  3.43508  3.88912  3.78066  2.54408  3.27281  4.29852  3.19053  3.99046  1.06295  2.82595  3.00826  3.26172  3.50421  5.38785  4.08862    324 - -
          2.68618  4.42225  2.77519  2.73123  3.46354  2.40513  3.72494  3.29354  2.67741  2.69355  4.24690  2.90347  2.73739  3.18146  2.89801  2.37887  2.77519  2.98518  4.58477  3.61503
          0.02831  3.97458  4.69693  0.61958  0.77255  0.48576  0.95510
    318   2.89127  4.63086  3.50961  3.36392  4.34912  3.31263  4.43242  3.92147  3.43008  3.53698  4.59168  3.66000  0.65792  3.81576  3.66346  3.06212  3.34103  3.55510  5.50702  4.47142    325 - -
          2.68618  4.42225  2.77519  2.73123  3.46354  2.40513  3.72494  3.29354  2.67741  2.69355  4.24690  2.90347  2.73739  3.18146  2.89801  2.37887  2.77519  2.98518  4.58477  3.61503
          0.02831  3.97458  4.69693  0.61958  0.77255  0.48576  0.95510
    319   3.27092  4.70337  4.35313  3.99423  3.17671  4.11123  4.61796  2.38719  3.76096  0.75903  3.16919  4.25976  4.52954  4.10483  3.92001  3.69514  3.56082  2.45088  5.09224  3.83888    326 - -
          2.68618  4.42225  2.77519  2.73123  3.46354  2.40513  3.72494  3.29354  2.67741  2.69355  4.24690  2.90347  2.73739  3.18146  2.89801  2.37887  2.77519  2.98518  4.58477  3.61503
          0.02831  3.97458  4.69693  0.61958  0.77255  0.48576  0.95510
    320   1.17464  3.13123  3.82217  3.43191  4.01845  2.95695  4.28011  3.26632  3.34969  3.09593  3.97460  3.43956  3.70006  3.62731  3.59756  2.16465  2.66165  2.84294  5.44357  4.25733    327 - -
          2.68618  4.42225  2.77519  2.73123  3.46354  2.40513  3.72494  3.29354  2.67741  2.69355  4.24690  2.90347  2.73739  3.18146  2.89801  2.37887  2.77519  2.98518  4.58477  3.61503
          0.02831  3.97458  4.69693  0.61958  0.77255  0.48576  0.95510
    321   2.42229  4.69766  2.98995  2.69894  3.65982  3.35794  1.54148  3.52181  2.60168  3.12447  4.06596  3.12793  3.91117  3.08261  2.91828  2.80320  3.03570  3.21468  5.08363  3.63153    328 - -
          2.68618  4.42225  2.77519  2.73123  3.46354  2.40513  3.72494  3.29354  2.67741  2.69355  4.24690  2.90347  2.73739  3.18146  2.89801  2.37887  2.77519  2.98518  4.58477  3.61503
          0.02831  3.97458  4.69693  0.61958  0.77255  0.48576  0.95510
    322   3.39692  4.84448  3.98997  3.73920  2.30231  3.94985  3.66988  3.39212  3.59381  2.81953  4.05672  3.85078  4.42165  3.87524  3.75629  3.52318  3.68429  3.26760  3.94974  0.81155    329 - -
          2.68618  4.42225  2.77519  2.73123  3.46354  2.40513  3.72494  3.29354  2.67741  2.69355  4.24690  2.90347  2.73739  3.18146  2.89801  2.37887  2.77519  2.98518  4.58477  3.61503
          0.02831  3.97458  4.69693  0.61958  0.77255  0.48576  0.95510
    323   3.54096  4.82776  4.48309  4.14511  1.56542  4.30091  3.46368  3.26227  4.00223  2.61552  3.87152  3.99118  4.62307  4.02775  4.08063  3.66691  3.76794  3.18087  3.62428  1.04531    330 - -
          2.68618  4.42225  2.77519  2.73123  3.46354  2.40513  3.72494  3.29354  2.67741  2.69355  4.24690  2.90347  2.73739  3.18146  2.89801  2.37887  2.77519  2.98518  4.58477  3.61503
          0.02831  3.97458  4.69693  0.61958  0.77255  0.48576  0.95510
    324   3.11093  4.50243  4.47884  4.09917  3.44434  4.17519  4.80905  0.95980  3.92925  2.01046  3.36479  4.33028  4.59736  4.26756  4.11424  3.68106  3.40861  1.85336  5.35568  4.10222    331 - -
          2.68618  4.42225  2.77519  2.73123  3.46354  2.40513  3.72494  3.29354  2.67741  2.69355  4.24690  2.90347  2.73739  3.18146  2.89801  2.37887  2.77519  2.98518  4.58477  3.61503
          0.02831  3.97458  4.69693  0.61958  0.77255  0.48576  0.95510
    325   2.81027  4.80883  2.76857  2.66475  4.18858  3.25417  4.00680  3.92176  2.91949  3.55728  4.51252  0.98926  3.91140  3.28039  3.27706  2.87397  3.19590  3.53362  5.48286  4.13008    332 - -
          2.68618  4.42225  2.77519  2.73123  3.46354  2.40513  3.72494  3.29354  2.67741  2.69355  4.24690  2.90347  2.73739  3.18146  2.89801  2.37887  2.77519  2.98518  4.58477  3.61503
          0.02831  3.97458  4.69693  0.61958  0.77255  0.48576  0.95510
    326   2.36735  4.28868  3.29737  3.11863  4.17899  3.01678  4.22530  3.71577  3.19929  3.42840  4.34646  3.32654  3.76417  3.54077  3.48165  0.94691  2.85526  3.22847  5.54347  4.26326    333 - -
          2.68618  4.42225  2.77519  2.73123  3.46354  2.40513  3.72494  3.29354  2.67741  2.69355  4.24690  2.90347  2.73739  3.18146  2.89801  2.37887  2.77519  2.98518  4.58477  3.61503
          0.02831  3.97458  4.69693  0.61958  0.77255  0.48576  0.95510
    327   2.36735  4.28868  3.29737  3.11863  4.17899  3.01678  4.22530  3.71577  3.19929  3.42840  4.34646  3.32654  3.76417  3.54077  3.48165  0.94691  2.85526  3.22847  5.54347  4.26326    334 - -
          2.68618  4.42225  2.77519  2.73123  3.46354  2.40513  3.72494  3.29354  2.67741  2.69355  4.24690  2.90347  2.73739  3.18146  2.89801  2.37887  2.77519  2.98518  4.58477  3.61503
          0.02831  3.97458  4.69693  0.61958  0.77255  0.48576  0.95510
    328   3.11133  4.90937  3.22974  3.00073  3.35956  3.53668  0.94416  3.83000  2.84115  3.31083  4.36235  3.40562  4.09524  3.36852  3.10035  3.18131  3.41848  3.56322  4.82313  3.30771    335 - -
          2.68618  4.42225  2.77519  2.73123  3.46354  2.40513  3.72494  3.29354  2.67741  2.69355  4.24690  2.90347  2.73739  3.18146  2.89801  2.37887  2.77519  2.98518  4.58477  3.61503
          0.02831  3.97458  4.69693  0.61958  0.77255  0.48576  0.95510
    329   2.81027  4.80883  2.76857  2.66475  4.18858  3.25417  4.00680  3.92176  2.91949  3.55728  4.51252  0.98926  3.91140  3.28039  3.27706  2.87397  3.19590  3.53362  5.48286  4.13008    336 - -
          2.68618  4.42225  2.77519  2.73123  3.46354  2.40513  3.72494  3.29354  2.67741  2.69355  4.24690  2.90347  2.73739  3.18146  2.89801  2.37887  2.77519  2.98518  4.58477  3.61503
          0.02831  3.97458  4.69693  0.61958  0.77255  0.48576  0.95510
    330   2.46988  4.31486  3.52103  3.27879  4.06127  3.15051  4.28803  3.20093  3.22378  3.06077  4.10542  3.47113  3.86262  3.61368  3.47702  2.67238  1.00991  2.88491  5.49009  4.27816    337 - -
          2.68618  4.42225  2.77519  2.73123  3.46354  2.40513  3.72494  3.29354  2.67741  2.69355  4.24690  2.90347  2.73739  3.18146  2.89801  2.37887  2.77519  2.98518  4.58477  3.61503
          0.02831  3.97458  4.69693  0.61958  0.77255  0.48576  0.95510
    331   3.39692  4.84448  3.98997  3.73920  2.30231  3.94985  3.66988  3.39212  3.59381  2.81953  4.05672  3.85078  4.42165  3.87524  3.75629  3.52318  3.68429  3.26760  3.94974  0.81155    338 - -
          2.68618  4.42225  2.77519  2.73123  3.46354  2.40513  3.72494  3.29354  2.67741  2.69355  4.24690  2.90347  2.73739  3.18146  2.89801  2.37887  2.77519  2.98518  4.58477  3.61503
          0.02831  3.97458  4.69693  0.61958  0.77255  0.48576  0.95510
    332   3.27092  4.70337  4.35313  3.99423  3.17671  4.11123  4.61796  2.38719  3.76096  0.75903  3.16919  4.25976  4.52954  4.10483  3.92001  3.69514  3.56082  2.45088  5.09224  3.83888    339 - -
          2.68618  4.42225  2.77519  2.73123  3.46354  2.40513  3.72494  3.29354  2.67741  2.69355  4.24690  2.90347  2.73739  3.18146  2.89801  2.37887  2.77519  2.98518  4.58477  3.61503
          0.02831  3.97458  4.69693  0.61958  0.77255  0.48576  0.95510
    333   2.21347  3.20132  3.66995  3.23924  4.00381  2.99474  4.16193  3.32205  3.16861  3.08574  3.94809  3.35915  3.70452  3.46891  3.46231  1.44261  2.07559  2.89861  5.40348  4.19835    340 - -
          2.68618  4.42225  2.77519  2.73123  3.46354  2.40513  3.72494  3.29354  2.67741  2.69355  4.24690  2.90347  2.73739  3.18146  2.89801  2.37887  2.77519  2.98518  4.58477  3.61503
          0.02831  3.97458  4.69693  0.61958  0.77255  0.48576  0.95510
    334   2.79590  4.56048  3.49052  3.40327  4.54231  0.58760  4.51665  4.16738  3.59838  3.80853  4.78562  3.65490  3.95487  3.91452  3.82258  2.97086  3.28509  3.67601  5.60983  4.64789    341 - -
          2.68618  4.42225  2.77519  2.73123  3.46354  2.40513  3.72494  3.29354  2.67741  2.69355  4.24690  2.90347  2.73739  3.18146  2.89801  2.37887  2.77519  2.98518  4.58477  3.61503
          0.02831  3.97458  4.69693  0.61958  0.77255  0.48576  0.95510
    335   2.93973  5.00945  3.31134  2.73936  4.12977  3.58920  2.61834  3.77744  2.03832  3.27102  4.15494  3.16142  3.98960  2.80612  1.41018  2.96086  3.13929  3.47198  5.25769  3.95322    342 - -
          2.68618  4.42225  2.77519  2.73123  3.46354  2.40513  3.72494  3.29354  2.67741  2.69355  4.24690  2.90347  2.73739  3.18146  2.89801  2.37887  2.77519  2.98518  4.58477  3.61503
          0.02831  3.97458  4.69693  0.61958  0.77255  0.48576  0.95510
    336   2.96449  4.95166  2.97311  2.73017  4.13356  3.43508  3.88912  3.78066  2.54408  3.27281  4.29852  3.19053  3.99046  1.06295  2.82595  3.00826  3.26172  3.50421  5.38785  4.08862    343 - -
          2.68618  4.42225  2.77519  2.73123  3.46354  2.40513  3.72494  3.29354  2.67741  2.69355  4.24690  2.90347  2.73739  3.18146  2.89801  2.37887  2.77519  2.98518  4.58477  3.61503
          0.02831  3.97458  4.69693  0.61958  0.77255  0.48576  0.95510
    337   3.12468  4.49215  4.58525  4.08317  1.69867  4.26104  4.32668  1.68187  3.95201  1.74212  3.09360  4.24019  4.55543  4.10063  4.08998  3.61528  3.36640  2.18769  4.65492  3.20664    344 - -
          2.68618  4.42225  2.77519  2.73123  3.46354  2.40513  3.72494  3.29354  2.67741  2.69355  4.24690  2.90347  2.73739  3.18146  2.89801  2.37887  2.77519  2.98518  4.58477  3.61503
          0.02831  3.97458  4.69693  0.61958  0.77255  0.48576  0.95510
    338   2.28821  4.22758  3.28369  3.05759  4.29153  1.36766  4.18970  3.64933  3.14972  3.38505  4.24954  3.27022  3.71695  3.46314  3.45948  2.45976  2.04156  3.15136  5.62525  4.41006    345 - -
          2.68618  4.42225  2.77519  2.73123  3.46354  2.40513  3.72494  3.29354  2.67741  2.69355  4.24690  2.90347  2.73739  3.18146  2.89801  2.37887  2.77519  2.98518  4.58477  3.61503
          0.02831  3.97458  4.69693  0.61958  0.77255  0.48576  0.95510
    339   2.79590  4.56048  3.49052  3.40327  4.54231  0.58760  4.51665  4.16738  3.59838  3.80853  4.78562  3.65490  3.95487  3.91452  3.82258  2.97086  3.28509  3.67601  5.60983  4.64789    346 - -
          2.68618  4.42225  2.77519  2.73123  3.46354  2.40513  3.72494  3.29354  2.67741  2.69355  4.24690  2.90347  2.73739  3.18146  2.89801  2.37887  2.77519  2.98518  4.58477  3.61503
          0.02831  3.97458  4.69693  0.61958  0.77255  0.48576  0.95510
    340   3.01443  5.10702  3.33537  2.76252  4.53282  3.61019  3.63545  3.90710  1.13878  3.37921  4.26299  3.17504  4.01272  2.78056  1.99503  3.01945  3.20261  3.59225  5.43758  4.25121    347 - -
          2.68618  4.42225  2.77519  2.73123  3.46354  2.40513  3.72494  3.29354  2.67741  2.69355  4.24690  2.90347  2.73739  3.18146  2.89801  2.37887  2.77519  2.98518  4.58477  3.61503
          0.02831  3.97458  4.69693  0.61958  0.77255  0.48576  0.95510
    341   2.36735  4.28868  3.29737  3.11863  4.17899  3.01678  4.22530  3.71577  3.19929  3.42840  4.34646  3.32654  3.76417  3.54077  3.48165  0.94691  2.85526  3.22847  5.54347  4.26326    348 - -
          2.68618  4.42225  2.77519  2.73123  3.46354  2.40513  3.72494  3.29354  2.67741  2.69355  4.24690  2.90347  2.73739  3.18146  2.89801  2.37887  2.77519  2.98518  4.58477  3.61503
          0.02831  3.97458  4.69693  0.61958  0.77255  0.48576  0.95510
    342   2.36735  4.28868  3.29737  3.11863  4.17899  3.01678  4.22530  3.71577  3.19929  3.42840  4.34646  3.32654  3.76417  3.54077  3.48165  0.94691  2.85526  3.22847  5.54347  4.26326    349 - -
          2.68618  4.42225  2.77519  2.73123  3.46354  2.40513  3.72494  3.29354  2.67741  2.69355  4.24690  2.90347  2.73739  3.18146  2.89801  2.37887  2.77519  2.98518  4.58477  3.61503
          0.02831  3.97458  4.69693  0.61958  0.77255  0.48576  0.95510
    343   2.88903  4.40424  4.26585  3.93290  3.62609  3.82858  4.71740  2.04957  3.80222  2.29591  3.57650  4.10611  4.38396  4.15502  4.00476  3.33913  3.24844  0.90540  5.42752  4.16514    350 - -
          2.68618  4.42225  2.77519  2.73123  3.46354  2.40513  3.72494  3.29354  2.67741  2.69355  4.24690  2.90347  2.73739  3.18146  2.89801  2.37887  2.77519  2.98518  4.58477  3.61503
          0.02831  3.97458  4.69693  0.61958  0.77255  0.48576  0.95510
    344   3.04250  5.17201  2.53414  0.88852  4.53140  3.34159  3.93827  4.00567  2.83181  3.60676  4.57710  2.99428  3.95127  3.15231  3.25062  3.01501  3.34778  3.67929  5.68377  4.40701    351 - -
          2.68618  4.42225  2.77519  2.73123  3.46354  2.40513  3.72494  3.29354  2.67741  2.69355  4.24690  2.90347  2.73739  3.18146  2.89801  2.37887  2.77519  2.98518  4.58477  3.61503
          0.02831  3.97458  4.69693  0.61958  0.77255  0.48576  0.95510
    345   3.09888  4.50689  4.51053  3.97286  3.16734  4.26486  4.62442  1.78101  3.80024  1.62406  1.65392  4.24837  4.55256  4.04126  3.98722  3.61364  3.34293  2.11065  5.13313  3.98721    352 - -
          2.68618  4.42225  2.77519  2.73123  3.46354  2.40513  3.72494  3.29354  2.67741  2.69355  4.24690  2.90347  2.73739  3.18146  2.89801  2.37887  2.77519  2.98518  4.58477  3.61503
          0.02831  3.97458  4.69693  0.61958  0.77255  0.48576  0.95510
    346   3.39692  4.84448  3.98997  3.73920  2.30231  3.94985  3.66988  3.39212  3.59381  2.81953  4.05672  3.85078  4.42165  3.87524  3.75629  3.52318  3.68429  3.26760  3.94974  0.81155    353 - -
          2.68618  4.42225  2.77519  2.73123  3.46354  2.40513  3.72494  3.29354  2.67741  2.69355  4.24690  2.90347  2.73739  3.18146  2.89801  2.37887  2.77519  2.98518  4.58477  3.61503
          0.02831  3.97458  4.69693  0.61958  0.77255  0.48576  0.95510
    347   3.12279  4.95336  3.62407  3.11482  4.33389  3.59026  3.90166  3.88328  2.28333  3.38070  4.37886  3.46643  4.08845  3.11748  0.83319  3.20242  3.38217  3.60298  5.37592  4.23975    354 - -
          2.68618  4.42225  2.77519  2.73123  3.46354  2.40513  3.72494  3.29354  2.67741  2.69355  4.24690  2.90347  2.73739  3.18146  2.89801  2.37887  2.77519  2.98518  4.58477  3.61503
          0.02831  3.97458  4.69693  0.61958  0.77255  0.48576  0.95510
    348   2.96449  4.95166  2.97311  2.73017  4.13356  3.43508  3.88912  3.78066  2.54408  3.27281  4.29852  3.19053  3.99046  1.06295  2.82595  3.00826  3.26172  3.50421  5.38785  4.08862    355 - -
          2.68618  4.42225  2.77519  2.73123  3.46354  2.40513  3.72494  3.29354  2.67741  2.69355  4.24690  2.90347  2.73739  3.18146  2.89801  2.37887  2.77519  2.98518  4.58477  3.61503
          0.02831  3.97458  4.69693  0.61958  0.77255  0.48576  0.95510
    349   2.36938  4.19370  3.54086  3.10541  3.79190  2.42793  4.06381  2.90692  3.06196  2.81018  3.73267  3.35494  3.81821  3.37642  3.37757  2.58691  2.05732  1.88034  5.24124  4.01751    356 - -
          2.68618  4.42225  2.77519  2.73123  3.46354  2.40513  3.72494  3.29354  2.67741  2.69355  4.24690  2.90347  2.73739  3.18146  2.89801  2.37887  2.77519  2.98518  4.58477  3.61503
          0.02831  3.97458  4.69693  0.61958  0.77255  0.48576  0.95510
    350   3.27092  4.70337  4.35313  3.99423  3.17671  4.11123  4.61796  2.38719  3.76096  0.75903  3.16919  4.25976  4.52954  4.10483  3.92001  3.69514  3.56082  2.45088  5.09224  3.83888    357 - -
          2.68618  4.42225  2.77519  2.73123  3.46354  2.40513  3.72494  3.29354  2.67741  2.69355  4.24690  2.90347  2.73739  3.18146  2.89801  2.37887  2.77519  2.98518  4.58477  3.61503
          0.02831  3.97458  4.69693  0.61958  0.77255  0.48576  0.95510
    351   3.27092  4.70337  4.35313  3.99423  3.17671  4.11123  4.61796  2.38719  3.76096  0.75903  3.16919  4.25976  4.52954  4.10483  3.92001  3.69514  3.56082  2.45088  5.09224  3.83888    358 - -
          2.68618  4.42225  2.77519  2.73123  3.46354  2.40513  3.72494  3.29354  2.67741  2.69355  4.24690  2.90347  2.73739  3.18146  2.89801  2.37887  2.77519  2.98518  4.58477  3.61503
          0.02831  3.97458  4.69693  0.61958  0.77255  0.48576  0.95510
    352   0.87608  4.24518  3.56811  3.36502  4.15580  3.06680  4.37475  3.29674  3.38394  3.17355  4.19486  3.48823  3.81576  3.71592  3.62690  2.59495  2.87942  2.93346  5.57276  4.38460    359 - -
          2.68618  4.42225  2.77519  2.73123  3.46354  2.40513  3.72494  3.29354  2.67741  2.69355  4.24690  2.90347  2.73739  3.18146  2.89801  2.37887  2.77519  2.98518  4.58477  3.61503
          0.02831  3.97458  4.69693  0.61958  0.77255  0.48576  0.95510
    353   2.79590  4.56048  3.49052  3.40327  4.54231  0.58760  4.51665  4.16738  3.59838  3.80853  4.78562  3.65490  3.95487  3.91452  3.82258  2.97086  3.28509  3.67601  5.60983  4.64789    360 - -
          2.68618  4.42225  2.77519  2.73123  3.46354  2.40513  3.72494  3.29354  2.67741  2.69355  4.24690  2.90347  2.73739  3.18146  2.89801  2.37887  2.77519  2.98518  4.58477  3.61503
          0.02831  3.97458  4.69693  0.61958  0.77255  0.48576  0.95510
    354   2.70655  0.75494  4.24847  4.01191  3.98059  3.30730  4.63661  3.14205  3.83962  3.05263  4.17752  3.97172  4.02226  4.18159  3.94566  2.97829  3.18196  2.87958  5.37442  4.26737    361 - -
          2.68618  4.42225  2.77519  2.73123  3.46354  2.40513  3.72494  3.29354  2.67741  2.69355  4.24690  2.90347  2.73739  3.18146  2.89801  2.37887  2.77519  2.98518  4.58477  3.61503
          0.02831  3.97458  4.69693  0.61958  0.77255  0.48576  0.95510
    355   3.12279  4.95336  3.62407  3.11482  4.33389  3.59026  3.90166  3.88328  2.28333  3.38070  4.37886  3.46643  4.08845  3.11748  0.83319  3.20242  3.38217  3.60298  5.37592  4.23975    362 - -
          2.68618  4.42225  2.77519  2.73123  3.46354  2.40513  3.72494  3.29354  2.67741  2.69355  4.24690  2.90347  2.73739  3.18146  2.89801  2.37887  2.77519  2.98518  4.58477  3.61503
          0.02831  3.97458  4.69693  0.61958  0.77255  0.48576  0.95510
    356   2.70655  0.75494  4.24847  4.01191  3.98059  3.30730  4.63661  3.14205  3.83962  3.05263  4.17752  3.97172  4.02226  4.18159  3.94566  2.97829  3.18196  2.87958  5.37442  4.26737    363 - -
          2.68618  4.42225  2.77519  2.73123  3.46354  2.40513  3.72494  3.29354  2.67741  2.69355  4.24690  2.90347  2.73739  3.18146  2.89801  2.37887  2.77519  2.98518  4.58477  3.61503
          0.02831  3.97458  4.69693  0.61958  0.77255  0.48576  0.95510
    357   3.00311  4.39658  4.56256  4.09194  3.54276  4.21544  4.84444  1.68656  3.95539  2.09685  3.39133  4.31652  4.60803  4.26273  4.17512  3.61468  3.29328  1.01405  5.45974  4.22080    364 - -
          2.68618  4.42225  2.77519  2.73123  3.46354  2.40513  3.72494  3.29354  2.67741  2.69355  4.24690  2.90347  2.73739  3.18146  2.89801  2.37887  2.77519  2.98518  4.58477  3.61503
          0.02831  3.97458  4.69693  0.61958  0.77255  0.48576  0.95510
    358   3.04250  5.17201  2.53414  0.88852  4.53140  3.34159  3.93827  4.00567  2.83181  3.60676  4.57710  2.99428  3.95127  3.15231  3.25062  3.01501  3.34778  3.67929  5.68377  4.40701    365 - -
          2.68618  4.42225  2.77519  2.73123  3.46354  2.40513  3.72494  3.29354  2.67741  2.69355  4.24690  2.90347  2.73739  3.18146  2.89801  2.37887  2.77519  2.98518  4.58477  3.61503
          0.02831  3.97458  4.69693  0.61958  0.77255  0.48576  0.95510
    359   3.27092  4.70337  4.35313  3.99423  3.17671  4.11123  4.61796  2.38719  3.76096  0.75903  3.16919  4.25976  4.52954  4.10483  3.92001  3.69514  3.56082  2.45088  5.09224  3.83888    366 - -
          2.68618  4.42225  2.77519  2.73123  3.46354  2.40513  3.72494  3.29354  2.67741  2.69355  4.24690  2.90347  2.73739  3.18146  2.89801  2.37887  2.77519  2.98518  4.58477  3.61503
          0.02831  3.97458  4.69693  0.61958  0.77255  0.48576  0.95510
    360   3.10144  5.24270  0.78197  2.40314  4.63394  3.28995  4.02410  4.24581  3.12803  3.83630  4.81741  2.96433  3.95004  3.26397  3.65751  3.05283  3.44247  3.87439  5.78252  4.49098    367 - -
          2.68618  4.42225  2.77519  2.73123  3.46354  2.40513  3.72494  3.29354  2.67741  2.69355  4.24690  2.90347  2.73739  3.18146  2.89801  2.37887  2.77519  2.98518  4.58477  3.61503
          0.02831  3.97458  4.69693  0.61958  0.77255  0.48576  0.95510
    361   2.69600  1.73738  4.21417  3.73851  2.28615  3.63544  4.14237  2.48692  3.59910  2.23657  3.37950  3.83696  4.14859  3.82826  3.76896  3.04222  3.02216  2.33991  4.67705  3.25930    368 - -
          2.68618  4.42225  2.77519  2.73123  3.46354  2.40513  3.72494  3.29354  2.67741  2.69355  4.24690  2.90347  2.73739  3.18146  2.89801  2.37887  2.77519  2.98518  4.58477  3.61503
          0.02831  3.97458  4.69693  0.61958  0.77255  0.48576  0.95510
    362   3.50970  4.84731  4.25019  3.98202  2.77678  3.84694  4.03010  3.53835  3.70237  2.91530  4.16732  4.11062  4.37336  4.08472  3.81253  3.71240  3.81543  3.43150  0.70234  2.77366    369 - -
          2.68618  4.42225  2.77519  2.73123  3.46354  2.40513  3.72494  3.29354  2.67741  2.69355  4.24690  2.90347  2.73739  3.18146  2.89801  2.37887  2.77519  2.98518  4.58477  3.61503
          0.02831  3.97458  4.69693  0.61958  0.77255  0.48576  0.95510
    363   2.89387  5.36774  1.40525  2.13044  4.68577  3.20595  3.77380  4.24274  2.78883  3.76745  4.62420  1.91478  3.83233  2.94879  3.36612  2.80342  3.19763  3.81594  5.89670  4.40616    370 - -
          2.68618  4.42225  2.77519  2.73123  3.46354  2.40513  3.72494  3.29354  2.67741  2.69355  4.24690  2.90347  2.73739  3.18146  2.89801  2.37887  2.77519  2.98518  4.58477  3.61503
          0.02831  3.97458  4.69693  0.61958  0.77255  0.48576  0.95510
    364   2.79590  4.56048  3.49052  3.40327  4.54231  0.58760  4.51665  4.16738  3.59838  3.80853  4.78562  3.65490  3.95487  3.91452  3.82258  2.97086  3.28509  3.67601  5.60983  4.64789    371 - -
          2.68618  4.42225  2.77519  2.73123  3.46354  2.40513  3.72494  3.29354  2.67741  2.69355  4.24690  2.90347  2.73739  3.18146  2.89801  2.37887  2.77519  2.98518  4.58477  3.61503
          0.02831  3.97458  4.69693  0.61958  0.77255  0.48576  0.95510
    365   3.03849  5.14657  3.44062  2.78529  4.59575  3.65114  3.60617  3.94642  1.29203  3.39313  4.26608  3.18784  4.02381  2.74260  1.65714  3.03555  3.20745  3.62944  5.43750  4.26827    372 - -
          2.68618  4.42225  2.77519  2.73123  3.46354  2.40513  3.72494  3.29354  2.67741  2.69355  4.24690  2.90347  2.73739  3.18146  2.89801  2.37887  2.77519  2.98518  4.58477  3.61503
          0.14591  3.97458  2.14579  0.61958  0.77255  0.48576  0.95510
    366   2.65020  4.42672  3.32151  3.21944  4.36177  0.74789  4.34037  3.95854  3.39907  3.61416  4.58988  3.48583  3.81747  3.72419  3.63635  2.82178  3.13050  3.48919  5.46001  4.46329    373 - -
          2.68618  4.42225  2.77519  2.73123  3.46354  2.40513  3.72494  3.29354  2.67741  2.69355  4.24690  2.90347  2.73739  3.18146  2.89801  2.37887  2.77519  2.98518  4.58477  3.61503
          0.03178  3.86046  4.58280  0.61958  0.77255  0.58929  0.80906
    367   2.94214  5.05049  2.48281  1.04258  4.39522  3.26644  3.85232  3.84674  2.73135  3.46583  4.44049  2.92635  3.87049  3.06829  3.13888  2.92581  3.24631  3.53186  5.56907  4.29141    374 - -
          2.68618  4.42225  2.77519  2.73123  3.46354  2.40513  3.72494  3.29354  2.67741  2.69355  4.24690  2.90347  2.73739  3.18146  2.89801  2.37887  2.77519  2.98518  4.58477  3.61503
          0.03178  3.86046  4.58280  0.61958  0.77255  0.42608  1.05862
    368   2.79004  5.19793  1.55625  2.02356  4.52692  3.24691  3.71482  3.96655  2.64356  3.53608  4.36965  2.74740  3.81307  2.87335  3.17900  2.73375  2.40708  3.57928  5.73586  4.30073    375 - -
          2.68618  4.42225  2.77519  2.73123  3.46354  2.40513  3.72494  3.29354  2.67741  2.69355  4.24690  2.90347  2.73739  3.18146  2.89801  2.37887  2.77519  2.98518  4.58477  3.61503
          0.02831  3.97458  4.69693  0.61958  0.77255  0.48576  0.95510
    369   3.04250  5.17201  2.53414  0.88852  4.53140  3.34159  3.93827  4.00567  2.83181  3.60676  4.57710  2.99428  3.95127  3.15231  3.25062  3.01501  3.34778  3.67929  5.68377  4.40701    376 - -
          2.68618  4.42225  2.77519  2.73123  3.46354  2.40513  3.72494  3.29354  2.67741  2.69355  4.24690  2.90347  2.73739  3.18146  2.89801  2.37887  2.77519  2.98518  4.58477  3.61503
          0.02831  3.97458  4.69693  0.61958  0.77255  0.48576  0.95510
    370   3.04250  5.17201  2.53414  0.88852  4.53140  3.34159  3.93827  4.00567  2.83181  3.60676  4.57710  2.99428  3.95127  3.15231  3.25062  3.01501  3.34778  3.67929  5.68377  4.40701    377 - -
          2.68618  4.42225  2.77519  2.73123  3.46354  2.40513  3.72494  3.29354  2.67741  2.69355  4.24690  2.90347  2.73739  3.18146  2.89801  2.37887  2.77519  2.98518  4.58477  3.61503
          0.02831  3.97458  4.69693  0.61958  0.77255  0.48576  0.95510
    371   2.89127  4.63086  3.50961  3.36392  4.34912  3.31263  4.43242  3.92147  3.43008  3.53698  4.59168  3.66000  0.65792  3.81576  3.66346  3.06212  3.34103  3.55510  5.50702  4.47142    378 - -
          2.68618  4.42225  2.77519  2.73123  3.46354  2.40513  3.72494  3.29354  2.67741  2.69355  4.24690  2.90347  2.73739  3.18146  2.89801  2.37887  2.77519  2.98518  4.58477  3.61503
          0.02831  3.97458  4.69693  0.61958  0.77255  0.48576  0.95510
    372   3.08039  4.41704  4.72494  4.23596  3.50726  4.38236  4.95546  1.15036  4.11068  2.00193  3.32293  4.46258  4.70977  4.38211  4.31163  3.77381  3.35116  1.41657  5.47970  4.27459    379 - -
          2.68618  4.42225  2.77519  2.73123  3.46354  2.40513  3.72494  3.29354  2.67741  2.69355  4.24690  2.90347  2.73739  3.18146  2.89801  2.37887  2.77519  2.98518  4.58477  3.61503
          0.02831  3.97458  4.69693  0.61958  0.77255  0.48576  0.95510
    373   3.08014  4.43316  4.68313  4.20586  3.47759  4.34556  4.92472  1.09050  4.06569  1.97222  3.30603  4.43292  4.68863  4.34790  4.26568  3.74442  3.35633  1.54815  5.45311  4.24039    380 - -
          2.68618  4.42225  2.77519  2.73123  3.46354  2.40513  3.72494  3.29354  2.67741  2.69355  4.24690  2.90347  2.73739  3.18146  2.89801  2.37887  2.77519  2.98518  4.58477  3.61503
          0.02831  3.97458  4.69693  0.61958  0.77255  0.48576  0.95510
    374   2.48022  4.24287  3.73399  3.31763  3.76226  3.32877  4.23883  2.55592  3.21730  2.61452  3.68793  3.53379  3.95191  3.56407  3.50043  2.74106  1.55331  1.91042  5.33299  4.10127    381 - -
          2.68618  4.42225  2.77519  2.73123  3.46354  2.40513  3.72494  3.29354  2.67741  2.69355  4.24690  2.90347  2.73739  3.18146  2.89801  2.37887  2.77519  2.98518  4.58477  3.61503
          0.02831  3.97458  4.69693  0.61958  0.77255  0.48576  0.95510
    375   3.11133  4.90937  3.22974  3.00073  3.35956  3.53668  0.94416  3.83000  2.84115  3.31083  4.36235  3.40562  4.09524  3.36852  3.10035  3.18131  3.41848  3.56322  4.82313  3.30771    382 - -
          2.68618  4.42225  2.77519  2.73123  3.46354  2.40513  3.72494  3.29354  2.67741  2.69355  4.24690  2.90347  2.73739  3.18146  2.89801  2.37887  2.77519  2.98518  4.58477  3.61503
          0.02831  3.97458  4.69693  0.61958  0.77255  0.48576  0.95510
    376   2.79590  4.56048  3.49052  3.40327  4.54231  0.58760  4.51665  4.16738  3.59838  3.80853  4.78562  3.65490  3.95487  3.91452  3.82258  2.97086  3.28509  3.67601  5.60983  4.64789    383 - -
          2.68618  4.42225  2.77519  2.73123  3.46354  2.40513  3.72494  3.29354  2.67741  2.69355  4.24690  2.90347  2.73739  3.18146  2.89801  2.37887  2.77519  2.98518  4.58477  3.61503
          0.02831  3.97458  4.69693  0.61958  0.77255  0.48576  0.95510
    377   2.62135  4.62004  3.16646  2.58917  3.77550  3.47725  3.20355  3.20886  2.06737  2.84791  3.07040  3.06281  3.85821  2.84728  2.58888  2.71199  2.84457  2.93582  5.09887  3.00051    384 - -
          2.68618  4.42225  2.77519  2.73123  3.46354  2.40513  3.72494  3.29354  2.67741  2.69355  4.24690  2.90347  2.73739  3.18146  2.89801  2.37887  2.77519  2.98518  4.58477  3.61503
          0.02831  3.97458  4.69693  0.61958  0.77255  0.48576  0.95510
    378   1.23718  4.14958  3.54667  3.23333  4.12141  3.00564  4.23768  3.23341  3.21494  3.12536  4.05080  3.36905  3.73706  3.53308  3.49945  2.45889  2.06956  2.84292  5.54309  4.33630    385 - -
          2.68618  4.42225  2.77519  2.73123  3.46354  2.40513  3.72494  3.29354  2.67741  2.69355  4.24690  2.90347  2.73739  3.18146  2.89801  2.37887  2.77519  2.98518  4.58477  3.61503
          0.02831  3.97458  4.69693  0.61958  0.77255  0.48576  0.95510
    379   2.91447  4.36271  4.22403  3.68118  2.21518  3.97915  3.98585  2.50164  3.55514  1.89215  1.88742  3.87671  4.30154  3.74443  3.73642  3.28237  3.14275  2.46682  4.42023  2.59432    386 - -
          2.68618  4.42225  2.77519  2.73123  3.46354  2.40513  3.72494  3.29354  2.67741  2.69355  4.24690  2.90347  2.73739  3.18146  2.89801  2.37887  2.77519  2.98518  4.58477  3.61503
          0.02831  3.97458  4.69693  0.61958  0.77255  0.48576  0.95510
    380   2.52793  1.70888  4.24891  3.80954  3.58696  3.44107  4.45853  2.30536  3.64512  2.43302  3.55447  3.83754  4.06735  3.92916  3.82825  2.87567  2.92534  1.73921  5.23731  4.01235    387 - -
          2.68618  4.42225  2.77519  2.73123  3.46354  2.40513  3.72494  3.29354  2.67741  2.69355  4.24690  2.90347  2.73739  3.18146  2.89801  2.37887  2.77519  2.98518  4.58477  3.61503
          0.02831  3.97458  4.69693  0.61958  0.77255  0.48576  0.95510
    381   2.35888  4.28704  3.30469  2.97444  4.09115  3.08682  4.06281  3.39219  2.96582  3.13364  4.03505  3.25156  2.51535  3.32180  3.29185  2.52658  1.44152  3.00148  5.45803  4.22117    388 - -
          2.68618  4.42225  2.77519  2.73123  3.46354  2.40513  3.72494  3.29354  2.67741  2.69355  4.24690  2.90347  2.73739  3.18146  2.89801  2.37887  2.77519  2.98518  4.58477  3.61503
          0.02831  3.97458  4.69693  0.61958  0.77255  0.48576  0.95510
    382   2.78711  5.16779  1.48381  2.01456  4.45738  3.26502  3.71317  3.85885  2.63374  3.46911  4.31741  2.76431  3.82021  2.87373  3.16099  2.73844  3.06027  3.03393  5.68916  4.26051    389 - -
          2.68618  4.42225  2.77519  2.73123  3.46354  2.40513  3.72494  3.29354  2.67741  2.69355  4.24690  2.90347  2.73739  3.18146  2.89801  2.37887  2.77519  2.98518  4.58477  3.61503
          0.02831  3.97458  4.69693  0.61958  0.77255  0.48576  0.95510
    383   3.11093  4.50243  4.47884  4.09917  3.44434  4.17519  4.80905  0.95980  3.92925  2.01046  3.36479  4.33028  4.59736  4.26756  4.11424  3.68106  3.40861  1.85336  5.35568  4.10222    390 - -
          2.68618  4.42225  2.77519  2.73123  3.46354  2.40513  3.72494  3.29354  2.67741  2.69355  4.24690  2.90347  2.73739  3.18146  2.89801  2.37887  2.77519  2.98518  4.58477  3.61503
          0.02831  3.97458  4.69693  0.61958  0.77255  0.48576  0.95510
    384   2.62262  4.34346  3.60013  3.18950  3.42185  3.47752  4.05510  2.69368  3.05151  1.44454  3.49729  3.48746  4.01109  3.43385  3.32330  2.26532  2.95237  2.52761  5.01658  3.70975    391 - -
          2.68618  4.42225  2.77519  2.73123  3.46354  2.40513  3.72494  3.29354  2.67741  2.69355  4.24690  2.90347  2.73739  3.18146  2.89801  2.37887  2.77519  2.98518  4.58477  3.61503
          0.02831  3.97458  4.69693  0.61958  0.77255  0.48576  0.95510
    385   2.14839  4.34290  3.90830  3.49764  1.57259  3.62093  4.04005  2.61059  3.42993  2.25230  3.42864  3.69586  4.13544  3.68492  3.66182  3.01579  3.05375  2.47806  4.62515  3.14303    392 - -
          2.68618  4.42225  2.77519  2.73123  3.46354  2.40513  3.72494  3.29354  2.67741  2.69355  4.24690  2.90347  2.73739  3.18146  2.89801  2.37887  2.77519  2.98518  4.58477  3.61503
          0.02831  3.97458  4.69693  0.61958  0.77255  0.48576  0.95510
    386   3.06706  5.03315  3.24974  2.85314  4.44293  3.54465  3.81854  3.87879  0.90673  3.42203  4.37877  3.27282  4.03843  3.00480  2.45489  3.10282  3.31314  3.58110  5.45626  4.28405    393 - -
          2.68618  4.42225  2.77519  2.73123  3.46354  2.40513  3.72494  3.29354  2.67741  2.69355  4.24690  2.90347  2.73739  3.18146  2.89801  2.37887  2.77519  2.98518  4.58477  3.61503
          0.02831  3.97458  4.69693  0.61958  0.77255  0.48576  0.95510
    387   2.96569  5.51751  1.25164  1.72543  4.80328  3.21092  3.77901  4.32008  2.81809  3.83509  4.70450  2.68120  3.84495  2.95257  3.41884  2.84637  3.26048  3.90040  5.98605  4.48382    394 - -
          2.68618  4.42225  2.77519  2.73123  3.46354  2.40513  3.72494  3.29354  2.67741  2.69355  4.24690  2.90347  2.73739  3.18146  2.89801  2.37887  2.77519  2.98518  4.58477  3.61503
          0.02831  3.97458  4.69693  0.61958  0.77255  0.48576  0.95510
    388   2.69536  3.19372  4.39465  3.92937  3.59452  3.71979  4.60057  2.01267  3.78681  2.34159  3.50357  4.02222  4.26884  4.06826  3.98092  3.13753  3.04797  1.09335  5.32040  4.09669    395 - -
          2.68618  4.42225  2.77519  2.73123  3.46354  2.40513  3.72494  3.29354  2.67741  2.69355  4.24690  2.90347  2.73739  3.18146  2.89801  2.37887  2.77519  2.98518  4.58477  3.61503
          0.02831  3.97458  4.69693  0.61958  0.77255  0.48576  0.95510
    389   3.17604  4.50991  4.71910  4.21042  3.28195  4.44736  4.84992  1.21257  4.03699  1.49835  3.12682  4.46439  4.71445  4.28791  4.21331  3.82796  3.42524  1.83904  5.29029  4.09585    396 - -
          2.68618  4.42225  2.77519  2.73123  3.46354  2.40513  3.72494  3.29354  2.67741  2.69355  4.24690  2.90347  2.73739  3.18146  2.89801  2.37887  2.77519  2.98518  4.58477  3.61503
          0.02831  3.97458  4.69693  0.61958  0.77255  0.48576  0.95510
    390   2.72224  4.77485  2.86610  2.14122  3.68685  3.44028  3.66207  3.37872  2.49219  2.98776  3.87206  2.99767  3.88407  2.60802  2.87686  2.77406  2.95818  3.10133  5.07649  2.16660    397 - -
          2.68618  4.42225  2.77519  2.73123  3.46354  2.40513  3.72494  3.29354  2.67741  2.69355  4.24690  2.90347  2.73739  3.18146  2.89801  2.37887  2.77519  2.98518  4.58477  3.61503
          0.02831  3.97458  4.69693  0.61958  0.77255  0.48576  0.95510
    391   0.87608  4.24518  3.56811  3.36502  4.15580  3.06680  4.37475  3.29674  3.38394  3.17355  4.19486  3.48823  3.81576  3.71592  3.62690  2.59495  2.87942  2.93346  5.57276  4.38460    398 - -
          2.68618  4.42225  2.77519  2.73123  3.46354  2.40513  3.72494  3.29354  2.67741  2.69355  4.24690  2.90347  2.73739  3.18146  2.89801  2.37887  2.77519  2.98518  4.58477  3.61503
          0.02831  3.97458  4.69693  0.61958  0.77255  0.48576  0.95510
    392   3.14071  4.46008  4.76882  4.24104  3.36238  4.46717  4.90791  1.22859  4.10955  1.60840  3.17151  4.49021  4.72705  4.33680  4.29317  3.83236  3.38856  1.63161  5.36518  4.19990    399 - -
          2.68618  4.42225  2.77519  2.73123  3.46354  2.40513  3.72494  3.29354  2.67741  2.69355  4.24690  2.90347  2.73739  3.18146  2.89801  2.37887  2.77519  2.98518  4.58477  3.61503
          0.02831  3.97458  4.69693  0.61958  0.77255  0.48576  0.95510
    393   1.93657  4.62225  3.27123  2.78120  4.14732  3.34733  3.78345  3.48803  2.35837  3.12984  4.02294  3.16959  3.87217  2.97225  1.66121  2.72862  2.93901  3.15714  5.36761  4.12347    400 - -
          2.68618  4.42225  2.77519  2.73123  3.46354  2.40513  3.72494  3.29354  2.67741  2.69355  4.24690  2.90347  2.73739  3.18146  2.89801  2.37887  2.77519  2.98518  4.58477  3.61503
          0.02831  3.97458  4.69693  0.61958  0.77255  0.48576  0.95510
    394   2.96569  5.51751  1.25164  1.72543  4.80328  3.21092  3.77901  4.32008  2.81809  3.83509  4.70450  2.68120  3.84495  2.95257  3.41884  2.84637  3.26048  3.90040  5.98605  4.48382    401 - -
          2.68618  4.42225  2.77519  2.73123  3.46354  2.40513  3.72494  3.29354  2.67741  2.69355  4.24690  2.90347  2.73739  3.18146  2.89801  2.37887  2.77519  2.98518  4.58477  3.61503
          0.02831  3.97458  4.69693  0.61958  0.77255  0.48576  0.95510
    395   2.23140  3.08739  3.70389  3.26439  3.92072  3.02620  4.15599  3.21563  3.18419  2.99832  3.87286  3.38221  3.72392  3.48214  3.46808  1.95469  1.57874  2.82560  5.33801  4.13549    402 - -
          2.68618  4.42225  2.77519  2.73123  3.46354  2.40513  3.72494  3.29354  2.67741  2.69355  4.24690  2.90347  2.73739  3.18146  2.89801  2.37887  2.77519  2.98518  4.58477  3.61503
          0.02831  3.97458  4.69693  0.61958  0.77255  0.48576  0.95510
    396   0.87608  4.24518  3.56811  3.36502  4.15580  3.06680  4.37475  3.29674  3.38394  3.17355  4.19486  3.48823  3.81576  3.71592  3.62690  2.59495  2.87942  2.93346  5.57276  4.38460    403 - -
          2.68618  4.42225  2.77519  2.73123  3.46354  2.40513  3.72494  3.29354  2.67741  2.69355  4.24690  2.90347  2.73739  3.18146  2.89801  2.37887  2.77519  2.98518  4.58477  3.61503
          0.02831  3.97458  4.69693  0.61958  0.77255  0.48576  0.95510
    397   3.39021  4.76231  4.37865  4.11326  0.85838  4.05463  3.92553  2.90212  4.01790  2.24902  3.61768  4.13518  4.51149  4.15793  4.11238  3.65442  3.69168  2.90019  4.14571  2.50048    404 - -
          2.68618  4.42225  2.77519  2.73123  3.46354  2.40513  3.72494  3.29354  2.67741  2.69355  4.24690  2.90347  2.73739  3.18146  2.89801  2.37887  2.77519  2.98518  4.58477  3.61503
          0.02831  3.97458  4.69693  0.61958  0.77255  0.48576  0.95510
    398   2.71125  4.45243  3.48576  3.02109  3.69591  3.57910  3.97024  2.58500  2.23521  2.59725  3.63196  3.39953  4.04297  3.24734  3.01877  2.94060  2.98891  1.51170  5.18265  3.93141    405 - -
          2.68618  4.42225  2.77519  2.73123  3.46354  2.40513  3.72494  3.29354  2.67741  2.69355  4.24690  2.90347  2.73739  3.18146  2.89801  2.37887  2.77519  2.98518  4.58477  3.61503
          0.02831  3.97458  4.69693  0.61958  0.77255  0.48576  0.95510
    399   2.28579  4.20143  3.38770  3.10189  4.12490  3.01230  4.15520  3.41026  3.09033  3.20507  4.09816  3.29782  3.73317  3.43944  3.38438  2.14987  1.28736  2.98488  5.51248  4.27339    406 - -
          2.68618  4.42225  2.77519  2.73123  3.46354  2.40513  3.72494  3.29354  2.67741  2.69355  4.24690  2.90347  2.73739  3.18146  2.89801  2.37887  2.77519  2.98518  4.58477  3.61503
          0.02831  3.97458  4.69693  0.61958  0.77255  0.48576  0.95510
    400   2.26092  4.20535  3.32065  3.06874  4.23583  2.96658  4.16936  3.60584  3.10835  3.34670  4.21628  3.26575  3.70632  3.44161  3.41257  1.15362  2.39949  3.11366  5.59781  4.34952    407 - -
          2.68618  4.42225  2.77519  2.73123  3.46354  2.40513  3.72494  3.29354  2.67741  2.69355  4.24690  2.90347  2.73739  3.18146  2.89801  2.37887  2.77519  2.98518  4.58477  3.61503
          0.02831  3.97458  4.69693  0.61958  0.77255  0.48576  0.95510
    401   2.96678  5.51680  1.24157  1.73864  4.80283  3.21085  3.78024  4.31948  2.82031  3.83545  4.70574  2.68173  3.84547  2.95421  3.42110  2.84757  3.26196  3.90028  5.98625  4.48442    408 - -
          2.68618  4.42225  2.77519  2.73123  3.46354  2.40513  3.72494  3.29354  2.67741  2.69355  4.24690  2.90347  2.73739  3.18146  2.89801  2.37887  2.77519  2.98518  4.58477  3.61503
          0.02831  3.97458  4.69693  0.61958  0.77255  0.48576  0.95510
    402   3.48870  4.82521  4.36404  4.01967  1.80842  4.23872  3.48488  3.24881  3.88044  2.62191  3.87470  3.94188  4.58134  3.96459  3.99643  3.61324  3.72426  3.16126  3.66766  0.96011    409 - -
          2.68618  4.42225  2.77519  2.73123  3.46354  2.40513  3.72494  3.29354  2.67741  2.69355  4.24690  2.90347  2.73739  3.18146  2.89801  2.37887  2.77519  2.98518  4.58477  3.61503
          0.02831  3.97458  4.69693  0.61958  0.77255  0.48576  0.95510
    403   2.89127  4.63086  3.50961  3.36392  4.34912  3.31263  4.43242  3.92147  3.43008  3.53698  4.59168  3.66000  0.65792  3.81576  3.66346  3.06212  3.34103  3.55510  5.50702  4.47142    410 - -
          2.68618  4.42225  2.77519  2.73123  3.46354  2.40513  3.72494  3.29354  2.67741  2.69355  4.24690  2.90347  2.73739  3.18146  2.89801  2.37887  2.77519  2.98518  4.58477  3.61503
          0.02831  3.97458  4.69693  0.61958  0.77255  0.48576  0.95510
    404   3.06194  4.41145  4.64286  4.12565  3.46997  4.35566  4.84640  1.67414  3.99680  1.85970  3.29931  4.37848  4.66709  4.27137  4.21186  3.72197  3.32217  1.09508  5.40742  4.19843    411 - -
          2.68618  4.42225  2.77519  2.73123  3.46354  2.40513  3.72494  3.29354  2.67741  2.69355  4.24690  2.90347  2.73739  3.18146  2.89801  2.37887  2.77519  2.98518  4.58477  3.61503
          0.02831  3.97458  4.69693  0.61958  0.77255  0.48576  0.95510
    405   3.11093  4.50243  4.47884  4.09917  3.44434  4.17519  4.80905  0.95980  3.92925  2.01046  3.36479  4.33028  4.59736  4.26756  4.11424  3.68106  3.40861  1.85336  5.35568  4.10222    412 - -
          2.68618  4.42225  2.77519  2.73123  3.46354  2.40513  3.72494  3.29354  2.67741  2.69355  4.24690  2.90347  2.73739  3.18146  2.89801  2.37887  2.77519  2.98518  4.58477  3.61503
          0.02831  3.97458  4.69693  0.61958  0.77255  0.48576  0.95510
    406   3.27092  4.70337  4.35313  3.99423  3.17671  4.11123  4.61796  2.38719  3.76096  0.75903  3.16919  4.25976  4.52954  4.10483  3.92001  3.69514  3.56082  2.45088  5.09224  3.83888    413 - -
          2.68618  4.42225  2.77519  2.73123  3.46354  2.40513  3.72494  3.29354  2.67741  2.69355  4.24690  2.90347  2.73739  3.18146  2.89801  2.37887  2.77519  2.98518  4.58477  3.61503
          0.02831  3.97458  4.69693  0.61958  0.77255  0.48576  0.95510
    407   2.36735  4.28868  3.29737  3.11863  4.17899  3.01678  4.22530  3.71577  3.19929  3.42840  4.34646  3.32654  3.76417  3.54077  3.48165  0.94691  2.85526  3.22847  5.54347  4.26326    414 - -
          2.68618  4.42225  2.77519  2.73123  3.46354  2.40513  3.72494  3.29354  2.67741  2.69355  4.24690  2.90347  2.73739  3.18146  2.89801  2.37887  2.77519  2.98518  4.58477  3.61503
          0.02831  3.97458  4.69693  0.61958  0.77255  0.48576  0.95510
    408   3.39021  4.76231  4.37865  4.11326  0.85838  4.05463  3.92553  2.90212  4.01790  2.24902  3.61768  4.13518  4.51149  4.15793  4.11238  3.65442  3.69168  2.90019  4.14571  2.50048    415 - -
          2.68618  4.42225  2.77519  2.73123  3.46354  2.40513  3.72494  3.29354  2.67741  2.69355  4.24690  2.90347  2.73739  3.18146  2.89801  2.37887  2.77519  2.98518  4.58477  3.61503
          0.02831  3.97458  4.69693  0.61958  0.77255  0.48576  0.95510
    409   3.04250  5.17201  2.53414  0.88852  4.53140  3.34159  3.93827  4.00567  2.83181  3.60676  4.57710  2.99428  3.95127  3.15231  3.25062  3.01501  3.34778  3.67929  5.68377  4.40701    416 - -
          2.68618  4.42225  2.77519  2.73123  3.46354  2.40513  3.72494  3.29354  2.67741  2.69355  4.24690  2.90347  2.73739  3.18146  2.89801  2.37887  2.77519  2.98518  4.58477  3.61503
          0.02831  3.97458  4.69693  0.61958  0.77255  0.48576  0.95510
    410   2.81027  4.80883  2.76857  2.66475  4.18858  3.25417  4.00680  3.92176  2.91949  3.55728  4.51252  0.98926  3.91140  3.28039  3.27706  2.87397  3.19590  3.53362  5.48286  4.13008    417 - -
          2.68618  4.42225  2.77519  2.73123  3.46354  2.40513  3.72494  3.29354  2.67741  2.69355  4.24690  2.90347  2.73739  3.18146  2.89801  2.37887  2.77519  2.98518  4.58477  3.61503
          0.02831  3.97458  4.69693  0.61958  0.77255  0.48576  0.95510
    411   3.11133  4.90937  3.22974  3.00073  3.35956  3.53668  0.94416  3.83000  2.84115  3.31083  4.36235  3.40562  4.09524  3.36852  3.10035  3.18131  3.41848  3.56322  4.82313  3.30771    418 - -
          2.68618  4.42225  2.77519  2.73123  3.46354  2.40513  3.72494  3.29354  2.67741  2.69355  4.24690  2.90347  2.73739  3.18146  2.89801  2.37887  2.77519  2.98518  4.58477  3.61503
          0.02831  3.97458  4.69693  0.61958  0.77255  0.48576  0.95510
    412   2.70655  0.75494  4.24847  4.01191  3.98059  3.30730  4.63661  3.14205  3.83962  3.05263  4.17752  3.97172  4.02226  4.18159  3.94566  2.97829  3.18196  2.87958  5.37442  4.26737    419 - -
          2.68618  4.42225  2.77519  2.73123  3.46354  2.40513  3.72494  3.29354  2.67741  2.69355  4.24690  2.90347  2.73739  3.18146  2.89801  2.37887  2.77519  2.98518  4.58477  3.61503
          0.02831  3.97458  4.69693  0.61958  0.77255  0.48576  0.95510
    413   2.33253  2.35836  3.37772  2.95622  3.89657  3.11710  3.97993  3.28731  2.92440  2.99985  3.86126  2.18325  3.75208  3.25602  3.26366  2.10353  2.73241  2.91433  5.28354  4.03263    420 - -
          2.68618  4.42225  2.77519  2.73123  3.46354  2.40513  3.72494  3.29354  2.67741  2.69355  4.24690  2.90347  2.73739  3.18146  2.89801  2.37887  2.77519  2.98518  4.58477  3.61503
          0.02831  3.97458  4.69693  0.61958  0.77255  0.48576  0.95510
    414   2.79934  4.99294  3.10436  2.56611  4.37891  3.49045  3.61105  3.77213  1.51816  3.28820  4.12324  3.03509  2.84156  2.74961  2.18210  2.80703  3.01560  3.43085  5.41812  4.15789    421 - -
          2.68618  4.42225  2.77519  2.73123  3.46354  2.40513  3.72494  3.29354  2.67741  2.69355  4.24690  2.90347  2.73739  3.18146  2.89801  2.37887  2.77519  2.98518  4.58477  3.61503
          0.02831  3.97458  4.69693  0.61958  0.77255  0.48576  0.95510
    415   2.12254  4.70579  3.04125  2.53699  4.09770  3.36099  3.66867  3.49594  2.22049  3.10014  3.93115  3.00879  3.81726  2.83335  2.31540  2.18287  2.85934  3.15833  5.32555  4.03297    422 - -
          2.68618  4.42225  2.77519  2.73123  3.46354  2.40513  3.72494  3.29354  2.67741  2.69355  4.24690  2.90347  2.73739  3.18146  2.89801  2.37887  2.77519  2.98518  4.58477  3.61503
          0.02831  3.97458  4.69693  0.61958  0.77255  0.48576  0.95510
    416   2.96449  4.95166  2.97311  2.73017  4.13356  3.43508  3.88912  3.78066  2.54408  3.27281  4.29852  3.19053  3.99046  1.06295  2.82595  3.00826  3.26172  3.50421  5.38785  4.08862    423 - -
          2.68618  4.42225  2.77519  2.73123  3.46354  2.40513  3.72494  3.29354  2.67741  2.69355  4.24690  2.90347  2.73739  3.18146  2.89801  2.37887  2.77519  2.98518  4.58477  3.61503
          0.02831  3.97458  4.69693  0.61958  0.77255  0.48576  0.95510
    417   2.96449  4.95166  2.97311  2.73017  4.13356  3.43508  3.88912  3.78066  2.54408  3.27281  4.29852  3.19053  3.99046  1.06295  2.82595  3.00826  3.26172  3.50421  5.38785  4.08862    424 - -
          2.68618  4.42225  2.77519  2.73123  3.46354  2.40513  3.72494  3.29354  2.67741  2.69355  4.24690  2.90347  2.73739  3.18146  2.89801  2.37887  2.77519  2.98518  4.58477  3.61503
          0.02831  3.97458  4.69693  0.61958  0.77255  0.48576  0.95510
    418   2.15829  4.43532  3.50579  3.11839  2.93841  3.52840  3.80758  2.96344  3.04168  2.64482  3.67359  3.42378  4.03425  3.38412  3.32901  2.90952  3.02035  2.75179  4.52588  1.60882    425 - -
          2.68618  4.42225  2.77519  2.73123  3.46354  2.40513  3.72494  3.29354  2.67741  2.69355  4.24690  2.90347  2.73739  3.18146  2.89801  2.37887  2.77519  2.98518  4.58477  3.61503
          0.02831  3.97458  4.69693  0.61958  0.77255  0.48576  0.95510
    419   3.06706  5.03315  3.24974  2.85314  4.44293  3.54465  3.81854  3.87879  0.90673  3.42203  4.37877  3.27282  4.03843  3.00480  2.45489  3.10282  3.31314  3.58110  5.45626  4.28405    426 - -
          2.68618  4.42225  2.77519  2.73123  3.46354  2.40513  3.72494  3.29354  2.67741  2.69355  4.24690  2.90347  2.73739  3.18146  2.89801  2.37887  2.77519  2.98518  4.58477  3.61503
          0.02831  3.97458  4.69693  0.61958  0.77255  0.48576  0.95510
    420   3.24128  4.59148  4.71490  4.19212  3.14148  4.46483  4.80235  1.71769  4.01005  1.01578  2.97671  4.46334  4.70202  4.22315  4.17158  3.83711  3.48062  2.06529  5.19139  4.03567    427 - -
          2.68618  4.42225  2.77519  2.73123  3.46354  2.40513  3.72494  3.29354  2.67741  2.69355  4.24690  2.90347  2.73739  3.18146  2.89801  2.37887  2.77519  2.98518  4.58477  3.61503
          0.02831  3.97458  4.69693  0.61958  0.77255  0.48576  0.95510
    421   0.87608  4.24518  3.56811  3.36502  4.15580  3.06680  4.37475  3.29674  3.38394  3.17355  4.19486  3.48823  3.81576  3.71592  3.62690  2.59495  2.87942  2.93346  5.57276  4.38460    428 - -
          2.68618  4.42225  2.77519  2.73123  3.46354  2.40513  3.72494  3.29354  2.67741  2.69355  4.24690  2.90347  2.73739  3.18146  2.89801  2.37887  2.77519  2.98518  4.58477  3.61503
          0.02831  3.97458  4.69693  0.61958  0.77255  0.48576  0.95510
    422   2.85485  5.06880  2.84988  2.49945  4.45350  3.42840  3.66336  3.89677  1.38996  3.41558  4.26736  2.34740  3.90692  2.81501  2.48474  2.84536  3.09503  3.54084  5.50859  4.21486    429 - -
          2.68618  4.42225  2.77519  2.73123  3.46354  2.40513  3.72494  3.29354  2.67741  2.69355  4.24690  2.90347  2.73739  3.18146  2.89801  2.37887  2.77519  2.98518  4.58477  3.61503
          0.02831  3.97458  4.69693  0.61958  0.77255  0.48576  0.95510
    423   3.39692  4.84448  3.98997  3.73920  2.30231  3.94985  3.66988  3.39212  3.59381  2.81953  4.05672  3.85078  4.42165  3.87524  3.75629  3.52318  3.68429  3.26760  3.94974  0.81155    430 - -
          2.68618  4.42225  2.77519  2.73123  3.46354  2.40513  3.72494  3.29354  2.67741  2.69355  4.24690  2.90347  2.73739  3.18146  2.89801  2.37887  2.77519  2.98518  4.58477  3.61503
          0.02831  3.97458  4.69693  0.61958  0.77255  0.48576  0.95510
    424   2.70655  0.75494  4.24847  4.01191  3.98059  3.30730  4.63661  3.14205  3.83962  3.05263  4.17752  3.97172  4.02226  4.18159  3.94566  2.97829  3.18196  2.87958  5.37442  4.26737    431 - -
          2.68618  4.42225  2.77519  2.73123  3.46354  2.40513  3.72494  3.29354  2.67741  2.69355  4.24690  2.90347  2.73739  3.18146  2.89801  2.37887  2.77519  2.98518  4.58477  3.61503
          0.02831  3.97458  4.69693  0.61958  0.77255  0.48576  0.95510
    425   2.80167  5.13521  1.47764  2.28648  4.45183  3.30010  3.71763  3.95332  2.54359  3.49473  4.33690  2.83514  3.83917  2.87778  2.32681  2.76313  3.07214  3.57285  5.62730  4.24097    432 - -
          2.68618  4.42225  2.77519  2.73123  3.46354  2.40513  3.72494  3.29354  2.67741  2.69355  4.24690  2.90347  2.73739  3.18146  2.89801  2.37887  2.77519  2.98518  4.58477  3.61503
          0.02831  3.97458  4.69693  0.61958  0.77255  0.48576  0.95510
    426   2.93596  5.48837  1.62901  1.37157  4.77579  3.21885  3.75828  4.28844  2.76729  3.79752  4.65237  2.68607  3.83720  2.92508  3.35485  2.82277  3.22360  3.86741  5.94934  4.45453    433 - -
          2.68618  4.42225  2.77519  2.73123  3.46354  2.40513  3.72494  3.29354  2.67741  2.69355  4.24690  2.90347  2.73739  3.18146  2.89801  2.37887  2.77519  2.98518  4.58477  3.61503
          0.02831  3.97458  4.69693  0.61958  0.77255  0.48576  0.95510
    427   3.07498  4.41831  4.67873  4.14619  2.75809  4.34374  4.70402  1.24253  4.03589  1.80840  3.14021  4.36657  4.62508  4.22583  4.20580  3.69415  3.32073  1.72117  5.14925  3.91248    434 - -
          2.68618  4.42225  2.77519  2.73123  3.46354  2.40513  3.72494  3.29354  2.67741  2.69355  4.24690  2.90347  2.73739  3.18146  2.89801  2.37887  2.77519  2.98518  4.58477  3.61503
          0.02831  3.97458  4.69693  0.61958  0.77255  0.48576  0.95510
    428   3.27445  4.63378  4.64176  4.14727  1.92619  4.37312  4.33770  2.33270  4.00343  1.07770  2.98546  4.31867  4.62577  4.12465  4.12983  3.73710  3.50580  2.43633  4.60733  3.15216    435 - -
          2.68618  4.42225  2.77519  2.73123  3.46354  2.40513  3.72494  3.29354  2.67741  2.69355  4.24690  2.90347  2.73739  3.18146  2.89801  2.37887  2.77519  2.98518  4.58477  3.61503
          0.02831  3.97458  4.69693  0.61958  0.77255  0.48576  0.95510
    429   2.79590  4.56048  3.49052  3.40327  4.54231  0.58760  4.51665  4.16738  3.59838  3.80853  4.78562  3.65490  3.95487  3.91452  3.82258  2.97086  3.28509  3.67601  5.60983  4.64789    436 - -
          2.68618  4.42225  2.77519  2.73123  3.46354  2.40513  3.72494  3.29354  2.67741  2.69355  4.24690  2.90347  2.73739  3.18146  2.89801  2.37887  2.77519  2.98518  4.58477  3.61503
          0.02831  3.97458  4.69693  0.61958  0.77255  0.48576  0.95510
    430   3.10144  5.24270  0.78197  2.40314  4.63394  3.28995  4.02410  4.24581  3.12803  3.83630  4.81741  2.96433  3.95004  3.26397  3.65751  3.05283  3.44247  3.87439  5.78252  4.49098    437 - -
          2.68618  4.42225  2.77519  2.73123  3.46354  2.40513  3.72494  3.29354  2.67741  2.69355  4.24690  2.90347  2.73739  3.18146  2.89801  2.37887  2.77519  2.98518  4.58477  3.61503
          0.02831  3.97458  4.69693  0.61958  0.77255  0.48576  0.95510
    431   3.25103  4.63991  4.62666  4.08465  3.05442  4.41112  4.70030  2.19901  3.88329  0.95153  2.24908  4.37748  4.64140  4.09813  4.04787  3.76753  3.48192  2.31585  5.10720  3.98410    438 - -
          2.68618  4.42225  2.77519  2.73123  3.46354  2.40513  3.72494  3.29354  2.67741  2.69355  4.24690  2.90347  2.73739  3.18146  2.89801  2.37887  2.77519  2.98518  4.58477  3.61503
          0.02831  3.97458  4.69693  0.61958  0.77255  0.48576  0.95510
    432   3.27092  4.70337  4.35313  3.99423  3.17671  4.11123  4.61796  2.38719  3.76096  0.75903  3.16919  4.25976  4.52954  4.10483  3.92001  3.69514  3.56082  2.45088  5.09224  3.83888    439 - -
          2.68618  4.42225  2.77519  2.73123  3.46354  2.40513  3.72494  3.29354  2.67741  2.69355  4.24690  2.90347  2.73739  3.18146  2.89801  2.37887  2.77519  2.98518  4.58477  3.61503
          0.02831  3.97458  4.69693  0.61958  0.77255  0.48576  0.95510
    433   3.26021  4.65666  4.60597  4.07796  3.06172  4.40162  4.69764  2.19595  3.85418  0.88515  2.56408  4.37070  4.64646  4.09711  4.02291  3.77074  3.49723  2.30450  5.11309  3.96243    440 - -
          2.68618  4.42225  2.77519  2.73123  3.46354  2.40513  3.72494  3.29354  2.67741  2.69355  4.24690  2.90347  2.73739  3.18146  2.89801  2.37887  2.77519  2.98518  4.58477  3.61503
          0.02831  3.97458  4.69693  0.61958  0.77255  0.48576  0.95510
    434   2.74643  5.10901  2.28917  2.34114  4.44333  3.37958  3.61093  3.88612  1.63299  3.39430  4.19987  2.87140  3.83090  2.74160  2.45555  2.71405  2.97847  3.50678  5.53243  4.18155    441 - -
          2.68618  4.42225  2.77519  2.73123  3.46354  2.40513  3.72494  3.29354  2.67741  2.69355  4.24690  2.90347  2.73739  3.18146  2.89801  2.37887  2.77519  2.98518  4.58477  3.61503
          0.02831  3.97458  4.69693  0.61958  0.77255  0.48576  0.95510
    435   2.86673  5.21019  2.53161  1.43884  4.54080  3.35243  3.68296  3.96963  1.97792  3.49714  4.34516  2.85171  3.87051  2.83423  2.75646  2.81696  3.11358  3.60520  5.63894  4.28465    442 - -
          2.68618  4.42225  2.77519  2.73123  3.46354  2.40513  3.72494  3.29354  2.67741  2.69355  4.24690  2.90347  2.73739  3.18146  2.89801  2.37887  2.77519  2.98518  4.58477  3.61503
          0.02831  3.97458  4.69693  0.61958  0.77255  0.48576  0.95510
    436   2.38065  3.04735  3.70924  3.34074  4.00648  3.10414  4.24693  3.31650  3.24030  3.08878  4.03633  3.47992  1.23891  3.58590  3.50125  2.58817  2.83514  2.94855  5.39381  4.20713    443 - -
          2.68618  4.42225  2.77519  2.73123  3.46354  2.40513  3.72494  3.29354  2.67741  2.69355  4.24690  2.90347  2.73739  3.18146  2.89801  2.37887  2.77519  2.98518  4.58477  3.61503
          0.02831  3.97458  4.69693  0.61958  0.77255  0.48576  0.95510
    437   3.25041  4.63231  4.62766  4.12298  3.10207  4.40775  4.73474  1.96330  3.90927  0.91181  2.96815  4.40070  4.67015  4.15756  4.07763  3.79303  3.49646  2.17261  5.14295  3.95373    444 - -
          2.68618  4.42225  2.77519  2.73123  3.46354  2.40513  3.72494  3.29354  2.67741  2.69355  4.24690  2.90347  2.73739  3.18146  2.89801  2.37887  2.77519  2.98518  4.58477  3.61503
          0.02831  3.97458  4.69693  0.61958  0.77255  0.48576  0.95510
    438   2.71492  5.06478  2.13618  2.26444  4.39980  3.29449  3.66701  3.85435  2.16239  3.40382  4.21812  2.81220  2.24455  2.81422  2.96720  2.68635  2.97717  3.47260  5.58596  4.19614    445 - -
          2.68618  4.42225  2.77519  2.73123  3.46354  2.40513  3.72494  3.29354  2.67741  2.69355  4.24690  2.90347  2.73739  3.18146  2.89801  2.37887  2.77519  2.98518  4.58477  3.61503
          0.02831  3.97458  4.69693  0.61958  0.77255  0.48576  0.95510
    439   2.76356  5.07940  1.35367  2.22715  4.55462  3.18078  3.80520  4.06275  2.80091  3.64199  4.49623  2.77657  3.81154  2.98706  3.34284  2.14235  3.09711  3.63397  5.80077  4.35702    446 - -
          2.68618  4.42225  2.77519  2.73123  3.46354  2.40513  3.72494  3.29354  2.67741  2.69355  4.24690  2.90347  2.73739  3.18146  2.89801  2.37887  2.77519  2.98518  4.58477  3.61503
          0.02831  3.97458  4.69693  0.61958  0.77255  0.48576  0.95510
    440   3.22208  4.75836  3.93784  3.48597  1.93527  4.02030  1.96233  3.33151  3.38028  2.78179  3.88938  3.65346  4.36904  3.59695  3.63073  3.32302  3.44631  3.16245  3.77570  1.51054    447 - -
          2.68618  4.42225  2.77519  2.73123  3.46354  2.40513  3.72494  3.29354  2.67741  2.69355  4.24690  2.90347  2.73739  3.18146  2.89801  2.37887  2.77519  2.98518  4.58477  3.61503
          0.02831  3.97458  4.69693  0.61958  0.77255  0.48576  0.95510
    441   2.68967  4.76354  2.84601  2.56545  4.17739  3.30200  3.80203  3.66444  2.54538  3.23880  4.13879  3.03328  1.71813  2.28395  2.89633  2.74800  3.00414  3.32049  5.43747  4.12736    448 - -
          2.68618  4.42225  2.77519  2.73123  3.46354  2.40513  3.72494  3.29354  2.67741  2.69355  4.24690  2.90347  2.73739  3.18146  2.89801  2.37887  2.77519  2.98518  4.58477  3.61503
          0.02831  3.97458  4.69693  0.61958  0.77255  0.48576  0.95510
    442   2.87021  3.35007  4.33456  3.83064  3.23840  3.88441  4.43935  2.24543  3.63202  1.09512  3.18693  4.02337  4.32642  3.91884  3.81746  3.28391  3.16938  2.18183  5.04523  3.81891    449 - -
          2.68618  4.42225  2.77519  2.73123  3.46354  2.40513  3.72494  3.29354  2.67741  2.69355  4.24690  2.90347  2.73739  3.18146  2.89801  2.37887  2.77519  2.98518  4.58477  3.61503
          0.02831  3.97458  4.69693  0.61958  0.77255  0.48576  0.95510
    443   2.93367  5.48100  1.67541  1.34150  4.76914  3.22022  3.75779  4.28031  2.76377  3.79106  4.64575  2.68845  3.83731  2.92453  3.34873  2.82191  3.22096  3.86063  5.94295  4.45072    450 - -
          2.68618  4.42225  2.77519  2.73123  3.46354  2.40513  3.72494  3.29354  2.67741  2.69355  4.24690  2.90347  2.73739  3.18146  2.89801  2.37887  2.77519  2.98518  4.58477  3.61503
          0.02831  3.97458  4.69693  0.61958  0.77255  0.48576  0.95510
    444   2.89127  4.63086  3.50961  3.36392  4.34912  3.31263  4.43242  3.92147  3.43008  3.53698  4.59168  3.66000  0.65792  3.81576  3.66346  3.06212  3.34103  3.55510  5.50702  4.47142    451 - -
          2.68618  4.42225  2.77519  2.73123  3.46354  2.40513  3.72494  3.29354  2.67741  2.69355  4.24690  2.90347  2.73739  3.18146  2.89801  2.37887  2.77519  2.98518  4.58477  3.61503
          0.02831  3.97458  4.69693  0.61958  0.77255  0.48576  0.95510
    445   2.79590  4.56048  3.49052  3.40327  4.54231  0.58760  4.51665  4.16738  3.59838  3.80853  4.78562  3.65490  3.95487  3.91452  3.82258  2.97086  3.28509  3.67601  5.60983  4.64789    452 - -
          2.68618  4.42225  2.77519  2.73123  3.46354  2.40513  3.72494  3.29354  2.67741  2.69355  4.24690  2.90347  2.73739  3.18146  2.89801  2.37887  2.77519  2.98518  4.58477  3.61503
          0.02831  3.97458  4.69693  0.61958  0.77255  0.48576  0.95510
    446   2.36453  4.22545  3.65184  3.14434  3.51328  2.68132  4.02189  2.52585  3.06837  2.12028  3.46200  3.45565  3.96974  3.38111  3.37414  2.81095  2.84006  1.81866  5.03038  3.80525    453 - -
          2.68618  4.42225  2.77519  2.73123  3.46354  2.40513  3.72494  3.29354  2.67741  2.69355  4.24690  2.90347  2.73739  3.18146  2.89801  2.37887  2.77519  2.98518  4.58477  3.61503
          0.02831  3.97458  4.69693  0.61958  0.77255  0.48576  0.95510
    447   2.61811  4.71686  2.82276  2.10422  4.07579  3.31838  3.73739  3.41732  2.55510  3.08661  3.96096  2.97294  2.09640  2.92160  2.97063  2.67831  2.90384  2.81390  5.37816  4.05756    454 - -
          2.68618  4.42225  2.77519  2.73123  3.46354  2.40513  3.72494  3.29354  2.67741  2.69355  4.24690  2.90347  2.73739  3.18146  2.89801  2.37887  2.77519  2.98518  4.58477  3.61503
          0.02831  3.97458  4.69693  0.61958  0.77255  0.48576  0.95510
    448   3.27092  4.70337  4.35313  3.99423  3.17671  4.11123  4.61796  2.38719  3.76096  0.75903  3.16919  4.25976  4.52954  4.10483  3.92001  3.69514  3.56082  2.45088  5.09224  3.83888    455 - -
          2.68618  4.42225  2.77519  2.73123  3.46354  2.40513  3.72494  3.29354  2.67741  2.69355  4.24690  2.90347  2.73739  3.18146  2.89801  2.37887  2.77519  2.98518  4.58477  3.61503
          0.02831  3.97458  4.69693  0.61958  0.77255  0.48576  0.95510
    449   2.89127  4.63086  3.50961  3.36392  4.34912  3.31263  4.43242  3.92147  3.43008  3.53698  4.59168  3.66000  0.65792  3.81576  3.66346  3.06212  3.34103  3.55510  5.50702  4.47142    456 - -
          2.68618  4.42225  2.77519  2.73123  3.46354  2.40513  3.72494  3.29354  2.67741  2.69355  4.24690  2.90347  2.73739  3.18146  2.89801  2.37887  2.77519  2.98518  4.58477  3.61503
          0.02831  3.97458  4.69693  0.61958  0.77255  0.48576  0.95510
    450   2.38122  4.33468  3.14140  2.93215  4.21135  3.04193  4.10327  3.68104  3.01876  3.36518  4.25149  3.21851  1.33961  3.37182  3.33701  2.22874  2.83801  3.21318  5.55049  4.27914    457 - -
          2.68618  4.42225  2.77519  2.73123  3.46354  2.40513  3.72494  3.29354  2.67741  2.69355  4.24690  2.90347  2.73739  3.18146  2.89801  2.37887  2.77519  2.98518  4.58477  3.61503
          0.02831  3.97458  4.69693  0.61958  0.77255  0.48576  0.95510
    451   2.89127  4.63086  3.50961  3.36392  4.34912  3.31263  4.43242  3.92147  3.43008  3.53698  4.59168  3.66000  0.65792  3.81576  3.66346  3.06212  3.34103  3.55510  5.50702  4.47142    458 - -
          2.68618  4.42225  2.77519  2.73123  3.46354  2.40513  3.72494  3.29354  2.67741  2.69355  4.24690  2.90347  2.73739  3.18146  2.89801  2.37887  2.77519  2.98518  4.58477  3.61503
          0.02831  3.97458  4.69693  0.61958  0.77255  0.48576  0.95510
    452   2.33777  3.26096  3.28191  2.85035  4.00744  3.10830  3.93436  3.41725  2.83618  3.10011  3.94283  2.21751  3.73557  3.17166  3.20536  1.71076  2.73379  3.01436  5.35808  4.09153    459 - -
          2.68618  4.42225  2.77519  2.73123  3.46354  2.40513  3.72494  3.29354  2.67741  2.69355  4.24690  2.90347  2.73739  3.18146  2.89801  2.37887  2.77519  2.98518  4.58477  3.61503
          0.02831  3.97458  4.69693  0.61958  0.77255  0.48576  0.95510
    453   2.26880  3.56313  3.60982  3.05579  3.41909  3.53537  3.90340  2.61464  2.64079  1.82061  3.38005  3.40022  3.96119  3.26435  3.21242  2.82968  2.82594  2.40910  4.90711  3.68590    460 - -
          2.68618  4.42225  2.77519  2.73123  3.46354  2.40513  3.72494  3.29354  2.67741  2.69355  4.24690  2.90347  2.73739  3.18146  2.89801  2.37887  2.77519  2.98518  4.58477  3.61503
          0.02831  3.97458  4.69693  0.61958  0.77255  0.48576  0.95510
    454   3.27092  4.70337  4.35313  3.99423  3.17671  4.11123  4.61796  2.38719  3.76096  0.75903  3.16919  4.25976  4.52954  4.10483  3.92001  3.69514  3.56082  2.45088  5.09224  3.83888    461 - -
          2.68618  4.42225  2.77519  2.73123  3.46354  2.40513  3.72494  3.29354  2.67741  2.69355  4.24690  2.90347  2.73739  3.18146  2.89801  2.37887  2.77519  2.98518  4.58477  3.61503
          0.02831  3.97458  4.69693  0.61958  0.77255  0.48576  0.95510
    455   3.06706  5.03315  3.24974  2.85314  4.44293  3.54465  3.81854  3.87879  0.90673  3.42203  4.37877  3.27282  4.03843  3.00480  2.45489  3.10282  3.31314  3.58110  5.45626  4.28405    462 - -
          2.68618  4.42225  2.77519  2.73123  3.46354  2.40513  3.72494  3.29354  2.67741  2.69355  4.24690  2.90347  2.73739  3.18146  2.89801  2.37887  2.77519  2.98518  4.58477  3.61503
          0.02831  3.97458  4.69693  0.61958  0.77255  0.48576  0.95510
    456   2.84107  4.95643  3.10459  2.64648  4.33713  3.46990  3.67067  3.81200  2.13427  3.33606  4.20018  2.38358  3.93073  2.83165  1.45569  2.86548  3.08368  3.46954  5.41162  4.14445    463 - -
          2.68618  4.42225  2.77519  2.73123  3.46354  2.40513  3.72494  3.29354  2.67741  2.69355  4.24690  2.90347  2.73739  3.18146  2.89801  2.37887  2.77519  2.98518  4.58477  3.61503
          0.02831  3.97458  4.69693  0.61958  0.77255  0.48576  0.95510
    457   3.06706  5.03315  3.24974  2.85314  4.44293  3.54465  3.81854  3.87879  0.90673  3.42203  4.37877  3.27282  4.03843  3.00480  2.45489  3.10282  3.31314  3.58110  5.45626  4.28405    464 - -
          2.68618  4.42225  2.77519  2.73123  3.46354  2.40513  3.72494  3.29354  2.67741  2.69355  4.24690  2.90347  2.73739  3.18146  2.89801  2.37887  2.77519  2.98518  4.58477  3.61503
          0.02831  3.97458  4.69693  0.61958  0.77255  0.48576  0.95510
    458   3.11093  4.50243  4.47884  4.09917  3.44434  4.17519  4.80905  0.95980  3.92925  2.01046  3.36479  4.33028  4.59736  4.26756  4.11424  3.68106  3.40861  1.85336  5.35568  4.10222    465 - -
          2.68618  4.42225  2.77519  2.73123  3.46354  2.40513  3.72494  3.29354  2.67741  2.69355  4.24690  2.90347  2.73739  3.18146  2.89801  2.37887  2.77519  2.98518  4.58477  3.61503
          0.02831  3.97458  4.69693  0.61958  0.77255  0.48576  0.95510
    459   3.22284  4.56222  4.76586  4.19989  3.09957  4.47776  4.78599  1.76103  4.06174  1.10142  2.35197  4.46924  4.67659  4.20203  4.20492  3.81661  3.44600  2.14167  5.15207  4.07507    466 - -
          2.68618  4.42225  2.77519  2.73123  3.46354  2.40513  3.72494  3.29354  2.67741  2.69355  4.24690  2.90347  2.73739  3.18146  2.89801  2.37887  2.77519  2.98518  4.58477  3.61503
          0.02831  3.97458  4.69693  0.61958  0.77255  0.48576  0.95510
    460   3.11093  4.50243  4.47884  4.09917  3.44434  4.17519  4.80905  0.95980  3.92925  2.01046  3.36479  4.33028  4.59736  4.26756  4.11424  3.68106  3.40861  1.85336  5.35568  4.10222    467 - -
          2.68618  4.42225  2.77519  2.73123  3.46354  2.40513  3.72494  3.29354  2.67741  2.69355  4.24690  2.90347  2.73739  3.18146  2.89801  2.37887  2.77519  2.98518  4.58477  3.61503
          0.02831  3.97458  4.69693  0.61958  0.77255  0.48576  0.95510
    461   3.06706  5.03315  3.24974  2.85314  4.44293  3.54465  3.81854  3.87879  0.90673  3.42203  4.37877  3.27282  4.03843  3.00480  2.45489  3.10282  3.31314  3.58110  5.45626  4.28405    468 - -
          2.68618  4.42225  2.77519  2.73123  3.46354  2.40513  3.72494  3.29354  2.67741  2.69355  4.24690  2.90347  2.73739  3.18146  2.89801  2.37887  2.77519  2.98518  4.58477  3.61503
          0.02831  3.97458  4.69693  0.61958  0.77255  0.48576  0.95510
    462   2.81027  4.80883  2.76857  2.66475  4.18858  3.25417  4.00680  3.92176  2.91949  3.55728  4.51252  0.98926  3.91140  3.28039  3.27706  2.87397  3.19590  3.53362  5.48286  4.13008    469 - -
          2.68618  4.42225  2.77519  2.73123  3.46354  2.40513  3.72494  3.29354  2.67741  2.69355  4.24690  2.90347  2.73739  3.18146  2.89801  2.37887  2.77519  2.98518  4.58477  3.61503
          0.02831  3.97458  4.69693  0.61958  0.77255  0.48576  0.95510
    463   3.06706  5.03315  3.24974  2.85314  4.44293  3.54465  3.81854  3.87879  0.90673  3.42203  4.37877  3.27282  4.03843  3.00480  2.45489  3.10282  3.31314  3.58110  5.45626  4.28405    470 - -
          2.68618  4.42225  2.77519  2.73123  3.46354  2.40513  3.72494  3.29354  2.67741  2.69355  4.24690  2.90347  2.73739  3.18146  2.89801  2.37887  2.77519  2.98518  4.58477  3.61503
          0.02831  3.97458  4.69693  0.61958  0.77255  0.48576  0.95510
    464   3.05280  5.12670  3.47626  2.81910  4.57060  3.65906  3.61672  3.92257  1.60856  3.37807  4.26024  3.21096  4.03558  2.75784  1.30419  3.05794  3.22279  3.61354  5.42561  4.26327    471 - -
          2.68618  4.42225  2.77519  2.73123  3.46354  2.40513  3.72494  3.29354  2.67741  2.69355  4.24690  2.90347  2.73739  3.18146  2.89801  2.37887  2.77519  2.98518  4.58477  3.61503
          0.02831  3.97458  4.69693  0.61958  0.77255  0.48576  0.95510
    465   2.75292  4.44678  3.61948  3.04822  3.41127  3.70773  3.92134  2.63094  2.31771  1.61071  2.91043  3.44062  4.07315  3.22152  3.04382  2.99222  2.98149  2.51507  4.99050  3.76883    472 - -
          2.68618  4.42225  2.77519  2.73123  3.46354  2.40513  3.72494  3.29354  2.67741  2.69355  4.24690  2.90347  2.73739  3.18146  2.89801  2.37887  2.77519  2.98518  4.58477  3.61503
          0.02831  3.97458  4.69693  0.61958  0.77255  0.48576  0.95510
    466   2.91345  5.07431  3.08263  2.60801  4.28227  3.53349  2.64892  3.84241  1.34890  3.33507  4.19949  3.06860  3.95295  2.78362  2.33408  2.91021  3.11844  3.51733  5.36405  4.06497    473 - -
          2.68618  4.42225  2.77519  2.73123  3.46354  2.40513  3.72494  3.29354  2.67741  2.69355  4.24690  2.90347  2.73739  3.18146  2.89801  2.37887  2.77519  2.98518  4.58477  3.61503
          0.02831  3.97458  4.69693  0.61958  0.77255  0.48576  0.95510
    467   2.58683  4.59830  3.06734  2.58133  3.80963  3.39385  2.86963  3.25966  2.50006  2.68538  3.77040  3.04943  2.39719  2.90425  2.88554  2.67917  2.62929  2.97097  5.15522  3.83822    474 - -
          2.68618  4.42225  2.77519  2.73123  3.46354  2.40513  3.72494  3.29354  2.67741  2.69355  4.24690  2.90347  2.73739  3.18146  2.89801  2.37887  2.77519  2.98518  4.58477  3.61503
          0.02831  3.97458  4.69693  0.61958  0.77255  0.48576  0.95510
    468   2.83491  5.15997  2.49841  1.43659  4.31416  3.33255  2.65958  3.91589  2.47946  3.44593  4.29827  2.83779  3.85751  2.85975  2.90331  2.79178  3.08960  3.55698  5.53354  4.12042    475 - -
          2.68618  4.42225  2.77519  2.73123  3.46354  2.40513  3.72494  3.29354  2.67741  2.69355  4.24690  2.90347  2.73739  3.18146  2.89801  2.37887  2.77519  2.98518  4.58477  3.61503
          0.02831  3.97458  4.69693  0.61958  0.77255  0.48576  0.95510
    469   2.67690  4.39838  3.47398  3.02802  3.32325  3.54609  2.77159  2.74550  2.86656  2.54695  3.56148  3.38592  4.01112  3.27795  3.15752  2.89837  2.95542  1.57940  4.85583  3.47339    476 - -
          2.68618  4.42225  2.77519  2.73123  3.46354  2.40513  3.72494  3.29354  2.67741  2.69355  4.24690  2.90347  2.73739  3.18146  2.89801  2.37887  2.77519  2.98518  4.58477  3.61503
          0.02831  3.97458  4.69693  0.61958  0.77255  0.48576  0.95510
    470   2.83491  5.15997  2.49841  1.43659  4.31416  3.33255  2.65958  3.91589  2.47946  3.44593  4.29827  2.83779  3.85751  2.85975  2.90331  2.79178  3.08960  3.55698  5.53354  4.12042    477 - -
          2.68618  4.42225  2.77519  2.73123  3.46354  2.40513  3.72494  3.29354  2.67741  2.69355  4.24690  2.90347  2.73739  3.18146  2.89801  2.37887  2.77519  2.98518  4.58477  3.61503
          0.02831  3.97458  4.69693  0.61958  0.77255  0.48576  0.95510
    471   3.06706  5.03315  3.24974  2.85314  4.44293  3.54465  3.81854  3.87879  0.90673  3.42203  4.37877  3.27282  4.03843  3.00480  2.45489  3.10282  3.31314  3.58110  5.45626  4.28405    478 - -
          2.68618  4.42225  2.77519  2.73123  3.46354  2.40513  3.72494  3.29354  2.67741  2.69355  4.24690  2.90347  2.73739  3.18146  2.89801  2.37887  2.77519  2.98518  4.58477  3.61503
          0.02831  3.97458  4.69693  0.61958  0.77255  0.48576  0.95510
    472   2.66226  4.88979  2.97268  2.44131  4.16958  3.42756  3.22021  3.58957  1.92483  3.15348  3.96945  2.94815  3.82633  2.29153  2.62829  2.50575  2.88592  2.91975  5.34454  4.02714    479 - -
          2.68618  4.42225  2.77519  2.73123  3.46354  2.40513  3.72494  3.29354  2.67741  2.69355  4.24690  2.90347  2.73739  3.18146  2.89801  2.37887  2.77519  2.98518  4.58477  3.61503
          0.02831  3.97458  4.69693  0.61958  0.77255  0.48576  0.95510
    473   3.04250  5.17201  2.53414  0.88852  4.53140  3.34159  3.93827  4.00567  2.83181  3.60676  4.57710  2.99428  3.95127  3.15231  3.25062  3.01501  3.34778  3.67929  5.68377  4.40701    480 - -
          2.68618  4.42225  2.77519  2.73123  3.46354  2.40513  3.72494  3.29354  2.67741  2.69355  4.24690  2.90347  2.73739  3.18146  2.89801  2.37887  2.77519  2.98518  4.58477  3.61503
          0.02831  3.97458  4.69693  0.61958  0.77255  0.48576  0.95510
    474   2.77636  4.63752  2.35575  2.73416  3.61346  3.51435  3.91194  2.88165  2.87428  1.51488  3.65222  3.20811  3.99771  3.18849  3.26542  2.91839  3.04679  2.71887  5.15550  3.82432    481 - -
          2.68618  4.42225  2.77519  2.73123  3.46354  2.40513  3.72494  3.29354  2.67741  2.69355  4.24690  2.90347  2.73739  3.18146  2.89801  2.37887  2.77519  2.98518  4.58477  3.61503
          0.02831  3.97458  4.69693  0.61958  0.77255  0.48576  0.95510
    475   2.18189  4.93459  2.53473  1.43070  4.36698  3.26315  3.77699  3.69397  2.63421  3.36400  4.24495  2.87718  3.83499  2.95304  3.08173  2.73529  3.03118  3.34669  5.61813  4.25441    482 - -
          2.68618  4.42225  2.77519  2.73123  3.46354  2.40513  3.72494  3.29354  2.67741  2.69355  4.24690  2.90347  2.73739  3.18146  2.89801  2.37887  2.77519  2.98518  4.58477  3.61503
          0.02831  3.97458  4.69693  0.61958  0.77255  0.48576  0.95510
    476   2.85518  4.56418  3.68104  3.12946  3.44906  3.71039  3.93151  2.78402  2.63351  1.41508  3.45175  3.49039  4.11382  3.23135  2.27436  3.07067  3.09737  2.68509  5.01886  3.75316    483 - -
          2.68618  4.42225  2.77519  2.73123  3.46354  2.40513  3.72494  3.29354  2.67741  2.69355  4.24690  2.90347  2.73739  3.18146  2.89801  2.37887  2.77519  2.98518  4.58477  3.61503
          0.02831  3.97458  4.69693  0.61958  0.77255  0.48576  0.95510
    477   2.80609  4.33376  3.93878  3.43200  1.66085  2.68788  3.71089  2.81985  3.32310  2.44034  3.45434  3.62861  4.15514  3.55288  3.54587  3.07776  3.05303  2.64003  3.24204  2.59896    484 - -
          2.68618  4.42225  2.77519  2.73123  3.46354  2.40513  3.72494  3.29354  2.67741  2.69355  4.24690  2.90347  2.73739  3.18146  2.89801  2.37887  2.77519  2.98518  4.58477  3.61503
          0.02831  3.97458  4.69693  0.61958  0.77255  0.48576  0.95510
    478   2.69246  4.74495  3.18297  2.60802  4.01203  3.48526  3.63841  3.39476  2.12118  2.53138  3.85940  3.07008  3.88116  2.81167  2.01777  2.34390  2.91618  3.10325  5.23456  3.96767    485 - -
          2.68618  4.42225  2.77519  2.73123  3.46354  2.40513  3.72494  3.29354  2.67741  2.69355  4.24690  2.90347  2.73739  3.18146  2.89801  2.37887  2.77519  2.98518  4.58477  3.61503
          0.02831  3.97458  4.69693  0.61958  0.77255  0.48576  0.95510
    479   2.81668  5.16573  2.71883  2.02517  4.50720  3.40811  3.61682  3.93444  1.92401  3.42675  4.24631  2.89083  3.86341  1.94523  2.56646  2.77695  3.04007  3.56439  5.55304  4.22399    486 - -
          2.68618  4.42225  2.77519  2.73123  3.46354  2.40513  3.72494  3.29354  2.67741  2.69355  4.24690  2.90347  2.73739  3.18146  2.89801  2.37887  2.77519  2.98518  4.58477  3.61503
          0.02831  3.97458  4.69693  0.61958  0.77255  0.48576  0.95510
    480   2.68112  4.73907  2.86706  2.60831  4.34075  1.53570  3.84656  3.77792  1.99901  3.38334  4.24914  3.05959  3.85425  3.04186  2.89393  2.74689  3.01846  3.38960  5.52580  4.26173    487 - -
          2.68618  4.42225  2.77519  2.73123  3.46354  2.40513  3.72494  3.29354  2.67741  2.69355  4.24690  2.90347  2.73739  3.18146  2.89801  2.37887  2.77519  2.98518  4.58477  3.61503
          0.02831  3.97458  4.69693  0.61958  0.77255  0.48576  0.95510
    481   2.81836  5.33778  1.95503  1.75097  4.62962  3.26074  3.67817  4.12438  2.56621  3.62109  4.43274  2.72171  3.81039  2.03735  3.09432  2.73480  3.08014  3.70902  5.77772  4.32281    488 - -
          2.68618  4.42225  2.77519  2.73123  3.46354  2.40513  3.72494  3.29354  2.67741  2.69355  4.24690  2.90347  2.73739  3.18146  2.89801  2.37887  2.77519  2.98518  4.58477  3.61503
          0.02831  3.97458  4.69693  0.61958  0.77255  0.48576  0.95510
    482   2.26405  4.33063  4.01899  3.51170  1.84703  3.80254  4.07058  2.42939  3.40876  1.88205  3.23657  3.75857  4.20896  3.65942  3.64245  3.13342  3.05889  2.33282  4.66838  3.26423    489 - -
          2.68618  4.42225  2.77519  2.73123  3.46354  2.40513  3.72494  3.29354  2.67741  2.69355  4.24690  2.90347  2.73739  3.18146  2.89801  2.37887  2.77519  2.98518  4.58477  3.61503
          0.02831  3.97458  4.69693  0.61958  0.77255  0.48576  0.95510
    483   2.74664  4.34018  3.79045  3.25364  3.44399  3.76662  4.08883  2.29780  2.69404  1.96383  3.37390  3.60255  4.15596  3.44323  3.31197  3.07718  2.99590  1.55481  5.04581  3.81497    490 - -
          2.68618  4.42225  2.77519  2.73123  3.46354  2.40513  3.72494  3.29354  2.67741  2.69355  4.24690  2.90347  2.73739  3.18146  2.89801  2.37887  2.77519  2.98518  4.58477  3.61503
          0.02831  3.97458  4.69693  0.61958  0.77255  0.48576  0.95510
    484   2.58867  4.26698  3.65673  3.17009  3.52449  3.52998  4.06174  1.69804  3.07857  2.42444  3.45902  3.49065  2.86143  3.41228  3.37848  2.87102  2.57339  2.27527  5.07322  3.84852    491 - -
          2.68618  4.42225  2.77519  2.73123  3.46354  2.40513  3.72494  3.29354  2.67741  2.69355  4.24690  2.90347  2.73739  3.18146  2.89801  2.37887  2.77519  2.98518  4.58477  3.61503
          0.02831  3.97458  4.69693  0.61958  0.77255  0.48576  0.95510
    485   2.83205  5.34157  2.09223  1.49228  4.63007  3.25970  3.68679  4.12296  2.57907  3.62436  4.44291  2.72246  3.81597  2.28475  3.10394  2.74782  3.09563  3.71248  5.78374  4.33020    492 - -
          2.68618  4.42225  2.77519  2.73123  3.46354  2.40513  3.72494  3.29354  2.67741  2.69355  4.24690  2.90347  2.73739  3.18146  2.89801  2.37887  2.77519  2.98518  4.58477  3.61503
          0.02831  3.97458  4.69693  0.61958  0.77255  0.48576  0.95510
    486   2.87966  5.37063  1.40829  1.96518  4.71024  2.40285  3.75476  4.21240  2.75725  3.73199  4.57585  2.69970  3.82493  2.92152  3.33800  2.78834  3.17323  3.79071  5.90062  4.42268    493 - -
          2.68618  4.42225  2.77519  2.73123  3.46354  2.40513  3.72494  3.29354  2.67741  2.69355  4.24690  2.90347  2.73739  3.18146  2.89801  2.37887  2.77519  2.98518  4.58477  3.61503
          0.02831  3.97458  4.69693  0.61958  0.77255  0.48576  0.95510
    487   2.88459  5.45426  1.85097  1.50806  4.74144  3.22486  3.72021  4.25660  2.69222  3.74780  4.57680  2.15852  3.81982  2.87599  3.26930  2.77816  3.16217  3.82748  5.90525  4.41056    494 - -
          2.68618  4.42225  2.77519  2.73123  3.46354  2.40513  3.72494  3.29354  2.67741  2.69355  4.24690  2.90347  2.73739  3.18146  2.89801  2.37887  2.77519  2.98518  4.58477  3.61503
          0.02831  3.97458  4.69693  0.61958  0.77255  0.48576  0.95510
    488   2.55788  4.57744  3.03956  2.17365  3.39580  2.81165  3.67451  3.18067  2.53739  2.84663  3.70018  3.01756  3.32152  2.87526  2.96979  2.65002  2.80321  2.56174  5.14761  3.84994    495 - -
          2.68618  4.42225  2.77519  2.73123  3.46354  2.40513  3.72494  3.29354  2.67741  2.69355  4.24690  2.90347  2.73739  3.18146  2.89801  2.37887  2.77519  2.98518  4.58477  3.61503
          0.02831  3.97458  4.69693  0.61958  0.77255  0.48576  0.95510
    489   2.87414  5.17830  2.70404  1.84747  4.53518  3.41416  3.65137  3.94463  1.52753  3.45385  4.29775  2.91650  3.89203  2.79444  2.56053  2.83592  3.10280  3.58723  5.57406  4.26203    496 - -
          2.68618  4.42225  2.77519  2.73123  3.46354  2.40513  3.72494  3.29354  2.67741  2.69355  4.24690  2.90347  2.73739  3.18146  2.89801  2.37887  2.77519  2.98518  4.58477  3.61503
          0.02831  3.97458  4.69693  0.61958  0.77255  0.48576  0.95510
    490   2.71287  4.77308  2.81253  1.57257  4.03719  3.39086  3.79427  3.16055  2.61727  2.97902  3.94345  3.01657  3.89436  2.98579  3.02779  2.78072  2.98891  2.34229  5.40561  4.07456    497 - -
          2.68618  4.42225  2.77519  2.73123  3.46354  2.40513  3.72494  3.29354  2.67741  2.69355  4.24690  2.90347  2.73739  3.18146  2.89801  2.37887  2.77519  2.98518  4.58477  3.61503
          0.02831  3.97458  4.69693  0.61958  0.77255  0.48576  0.95510
    491   2.13882  4.98342  1.37776  2.28504  4.49188  3.19301  3.82732  3.86966  2.80951  3.53434  4.41127  2.82314  3.81761  3.01155  3.33356  2.72728  3.07027  3.47965  5.75623  4.34738    498 - -
          2.68618  4.42225  2.77519  2.73123  3.46354  2.40513  3.72494  3.29354  2.67741  2.69355  4.24690  2.90347  2.73739  3.18146  2.89801  2.37887  2.77519  2.98518  4.58477  3.61503
          0.02831  3.97458  4.69693  0.61958  0.77255  0.48576  0.95510
    492   1.51295  4.51013  3.06738  2.71812  3.82882  3.26862  2.68359  3.37760  2.68401  3.03917  3.93483  3.12545  3.83490  3.08991  3.03325  2.66671  2.88548  3.05063  5.21391  3.86396    499 - -
          2.68618  4.42225  2.77519  2.73123  3.46354  2.40513  3.72494  3.29354  2.67741  2.69355  4.24690  2.90347  2.73739  3.18146  2.89801  2.37887  2.77519  2.98518  4.58477  3.61503
          0.02831  3.97458  4.69693  0.61958  0.77255  0.48576  0.95510
    493   2.32733  4.20169  3.49926  3.08126  3.91088  3.12156  4.07403  3.08414  3.03603  2.94165  3.85226  3.31879  3.77622  3.36210  3.35752  1.55455  2.44517  2.16716  5.33653  4.10268    500 - -
          2.68618  4.42225  2.77519  2.73123  3.46354  2.40513  3.72494  3.29354  2.67741  2.69355  4.24690  2.90347  2.73739  3.18146  2.89801  2.37887  2.77519  2.98518  4.58477  3.61503
          0.02831  3.97458  4.69693  0.61958  0.77255  0.48576  0.95510
    494   1.19504  4.13904  3.44479  3.17782  4.22360  2.93697  4.22883  3.54896  3.22038  3.31915  4.18149  3.31335  3.68942  3.51895  3.51270  1.86903  2.70396  3.05491  5.59902  4.38045    501 - -
          2.68618  4.42225  2.77519  2.73123  3.46354  2.40513  3.72494  3.29354  2.67741  2.69355  4.24690  2.90347  2.73739  3.18146  2.89801  2.37887  2.77519  2.98518  4.58477  3.61503
          0.02831  3.97458  4.69693  0.61958  0.77255  0.48576  0.95510
    495   2.36929  4.22893  3.39420  2.95740  3.78614  2.73903  3.96231  3.09743  2.94216  2.85337  3.73331  3.25900  2.81361  3.25532  3.28341  2.34162  2.74259  1.82662  5.19756  3.96316    502 - -
          2.68618  4.42225  2.77519  2.73123  3.46354  2.40513  3.72494  3.29354  2.67741  2.69355  4.24690  2.90347  2.73739  3.18146  2.89801  2.37887  2.77519  2.98518  4.58477  3.61503
          0.02831  3.97458  4.69693  0.61958  0.77255  0.48576  0.95510
    496   2.26541  3.24820  2.87252  2.56275  3.82565  3.36505  3.69218  3.21009  2.37767  2.87017  3.71635  3.03444  3.07760  2.89263  2.97914  2.61989  2.60012  2.91293  5.16491  3.87456    503 - -
          2.68618  4.42225  2.77519  2.73123  3.46354  2.40513  3.72494  3.29354  2.67741  2.69355  4.24690  2.90347  2.73739  3.18146  2.89801  2.37887  2.77519  2.98518  4.58477  3.61503
          0.02831  3.97458  4.69693  0.61958  0.77255  0.48576  0.95510
    497   2.56212  4.72597  2.77839  2.42756  3.97717  3.38593  3.61517  3.12706  2.17548  3.00016  3.82118  2.93987  3.33456  2.77392  2.87341  2.35177  2.64339  2.87575  5.25419  3.92794    504 - -
          2.68618  4.42225  2.77519  2.73123  3.46354  2.40513  3.72494  3.29354  2.67741  2.69355  4.24690  2.90347  2.73739  3.18146  2.89801  2.37887  2.77519  2.98518  4.58477  3.61503
          0.02831  3.97458  4.69693  0.61958  0.77255  0.48576  0.95510
    498   2.56638  4.65747  3.03017  2.22315  3.87422  3.41571  3.62857  3.03115  2.44547  2.74168  3.74147  2.78829  3.35128  2.80497  2.71202  2.63276  2.65213  2.78759  5.18214  3.87401    505 - -
          2.68618  4.42225  2.77519  2.73123  3.46354  2.40513  3.72494  3.29354  2.67741  2.69355  4.24690  2.90347  2.73739  3.18146  2.89801  2.37887  2.77519  2.98518  4.58477  3.61503
          0.02831  3.97458  4.69693  0.61958  0.77255  0.48576  0.95510
    499   2.45770  4.93536  2.57770  2.16961  4.23587  3.33429  3.60293  3.67850  2.28552  3.23722  4.03076  2.84614  3.05119  2.73666  2.88175  2.28245  2.66796  3.30981  5.43829  4.06564    506 - -
          2.68618  4.42225  2.77519  2.73123  3.46354  2.40513  3.72494  3.29354  2.67741  2.69355  4.24690  2.90347  2.73739  3.18146  2.89801  2.37887  2.77519  2.98518  4.58477  3.61503
          0.02831  3.97458  4.69693  0.61958  0.77255  0.48576  0.95510
    500   2.35843  4.41505  3.23275  2.68949  3.64969  3.42197  3.73834  2.60992  2.49871  2.70061  3.57495  3.13223  3.08922  2.98625  3.03942  2.33567  2.78538  2.55917  5.04153  3.77927    507 - -
          2.68618  4.42225  2.77519  2.73123  3.46354  2.40513  3.72494  3.29354  2.67741  2.69355  4.24690  2.90347  2.73739  3.18146  2.89801  2.37887  2.77519  2.98518  4.58477  3.61503
          0.02831  3.97458  4.69693  0.61958  0.77255  0.48576  0.95510
    501   2.28948  4.58935  3.06203  2.39132  3.81645  3.40992  3.65856  2.96540  2.38360  2.85563  3.70183  3.01303  3.40977  2.85214  2.93152  2.33485  2.79605  2.72837  5.14912  3.85321    508 - -
          2.68618  4.42225  2.77519  2.73123  3.46354  2.40513  3.72494  3.29354  2.67741  2.69355  4.24690  2.90347  2.73739  3.18146  2.89801  2.37887  2.77519  2.98518  4.58477  3.61503
          0.02831  3.97458  4.69693  0.61958  0.77255  0.48576  0.95510
    502   2.34581  4.59616  2.98984  2.24168  3.93685  3.33072  3.69788  3.31620  2.54330  2.97220  3.81256  2.99821  3.03810  2.88446  2.97773  2.26321  2.80502  2.58090  5.25261  3.94887    509 - -
          2.68618  4.42225  2.77519  2.73123  3.46354  2.40513  3.72494  3.29354  2.67741  2.69355  4.24690  2.90347  2.73739  3.18146  2.89801  2.37887  2.77519  2.98518  4.58477  3.61503
          0.02831  3.97458  4.69693  0.61958  0.77255  0.48576  0.95510
    503   2.45442  5.02160  2.46033  1.75531  4.30506  3.33147  3.61855  3.73955  2.27484  3.01104  4.10224  2.82392  3.79038  2.75574  2.89648  2.64628  2.91009  3.37352  5.49702  4.11516    510 - -
          2.68618  4.42225  2.77519  2.73123  3.46354  2.40513  3.72494  3.29354  2.67741  2.69355  4.24690  2.90347  2.73739  3.18146  2.89801  2.37887  2.77519  2.98518  4.58477  3.61503
          0.02831  3.97458  4.69693  0.61958  0.77255  0.48576  0.95510
    504   2.60358  4.87080  2.87115  2.16835  4.14096  3.37938  3.59172  3.23389  2.23433  3.14130  3.94515  2.89370  3.31347  2.43971  2.79408  2.31034  2.83591  3.22253  5.35439  4.00835    511 - -
          2.68618  4.42225  2.77519  2.73123  3.46354  2.40513  3.72494  3.29354  2.67741  2.69355  4.24690  2.90347  2.73739  3.18146  2.89801  2.37887  2.77519  2.98518  4.58477  3.61503
          0.12637  3.97458  2.30330  0.61958  0.77255  0.48576  0.95510
    505   2.06728  4.51024  2.91305  2.56430  4.08513  3.17249  3.77326  3.49060  2.58913  3.13114  3.97843  2.99805  3.74517  2.41810  2.97507  1.95583  2.80480  3.11406  5.37825  4.08089    512 - -
          2.68567  4.42242  2.77516  2.73120  3.46371  2.40530  3.72512  3.29371  2.67739  2.69372  4.24707  2.90352  2.73734  3.18164  2.89818  2.37882  2.77515  2.98470  4.58494  3.61520
          0.27495  1.46814  4.60173  1.54284  0.24051  0.49827  0.93543
    506   2.44050  4.83074  2.56559  1.97282  4.11389  3.32956  3.62636  3.51235  2.45325  3.12759  3.94766  2.86928  3.25359  2.77983  2.92647  2.61799  2.84868  2.70748  5.36941  4.01774    522 - -
          2.68618  4.42225  2.77519  2.73123  3.46354  2.40513  3.72494  3.29354  2.67741  2.69355  4.24690  2.90347  2.73739  3.18146  2.89801  2.37887  2.77519  2.98518  4.58477  3.61503
          0.02960  3.93043  4.65277  0.61958  0.77255  0.52852  0.89033
    507   2.62115  4.85071  2.60958  1.87886  4.28172  3.24551  3.69494  3.71728  2.53241  3.30325  4.12771  2.85404  2.89515  2.85723  2.99050  2.05035  2.91289  3.33764  5.51373  4.15346    523 - -
          2.68618  4.42225  2.77519  2.73123  3.46354  2.40513  3.72494  3.29354  2.67741  2.69355  4.24690  2.90347  2.73739  3.18146  2.89801  2.37887  2.77519  2.98518  4.58477  3.61503
          0.02960  3.93043  4.65277  0.61958  0.77255  0.45993  0.99785
    508   2.28562  4.20646  3.64244  3.11713  3.54410  3.43646  4.00216  2.38766  3.05115  2.54071  3.48832  3.42606  3.93657  3.35363  3.36747  2.30247  2.57463  1.83987  5.03591  3.81389    524 - -
          2.68618  4.42225  2.77519  2.73123  3.46354  2.40513  3.72494  3.29354  2.67741  2.69355  4.24690  2.90347  2.73739  3.18146  2.89801  2.37887  2.77519  2.98518  4.58477  3.61503
          0.02831  3.97458  4.69693  0.61958  0.77255  0.48576  0.95510
    509   1.68272  4.23492  3.37737  2.93738  4.00119  3.08124  3.98996  3.35188  2.92636  3.06597  3.91688  3.22038  2.71467  3.24111  3.28646  2.01632  2.71063  2.63686  5.36731  4.12735    525 - -
          2.68618  4.42225  2.77519  2.73123  3.46354  2.40513  3.72494  3.29354  2.67741  2.69355  4.24690  2.90347  2.73739  3.18146  2.89801  2.37887  2.77519  2.98518  4.58477  3.61503
          0.02831  3.97458  4.69693  0.61958  0.77255  0.48576  0.95510
    510   1.89145  4.94961  2.34773  1.97032  4.30956  3.27155  3.69117  3.73898  2.56767  3.32725  4.14912  2.82505  3.79404  2.84983  3.06331  2.45591  2.94526  3.36958  5.54730  4.16693    526 - -
          2.68618  4.42225  2.77519  2.73123  3.46354  2.40513  3.72494  3.29354  2.67741  2.69355  4.24690  2.90347  2.73739  3.18146  2.89801  2.37887  2.77519  2.98518  4.58477  3.61503
          0.02831  3.97458  4.69693  0.61958  0.77255  0.48576  0.95510
    511   2.23922  4.62837  2.95536  2.07751  3.95832  3.33700  3.69025  3.32968  2.53092  2.98901  3.82915  2.98350  3.33752  2.87241  2.96905  2.45469  2.81564  2.58656  5.26809  3.95895    527 - -
          2.68618  4.42225  2.77519  2.73123  3.46354  2.40513  3.72494  3.29354  2.67741  2.69355  4.24690  2.90347  2.73739  3.18146  2.89801  2.37887  2.77519  2.98518  4.58477  3.61503
          0.02831  3.97458  4.69693  0.61958  0.77255  0.48576  0.95510
    512   2.02838  4.90829  2.43675  2.01068  4.26006  2.94726  3.66700  3.69064  2.51986  3.27481  4.08806  2.84243  3.78456  2.81946  3.00952  2.63599  2.66500  3.32330  5.49442  4.12286    528 - -
          2.68618  4.42225  2.77519  2.73123  3.46354  2.40513  3.72494  3.29354  2.67741  2.69355  4.24690  2.90347  2.73739  3.18146  2.89801  2.37887  2.77519  2.98518  4.58477  3.61503
          0.02831  3.97458  4.69693  0.61958  0.77255  0.48576  0.95510
    513   2.16140  4.54831  2.91368  2.31455  4.09876  2.32586  3.79305  3.48270  2.66011  3.13772  3.97475  3.00705  3.77062  2.98591  3.08570  2.57711  2.19529  3.11334  5.40174  4.10035    529 - -
          2.68618  4.42225  2.77519  2.73123  3.46354  2.40513  3.72494  3.29354  2.67741  2.69355  4.24690  2.90347  2.73739  3.18146  2.89801  2.37887  2.77519  2.98518  4.58477  3.61503
          0.02831  3.97458  4.69693  0.61958  0.77255  0.48576  0.95510
    514   2.27664  4.23735  3.16822  3.00171  4.37254  1.28596  4.19995  3.85355  3.18948  3.52944  4.36577  3.22750  3.69837  3.47326  3.51005  1.95175  2.77019  3.27816  5.69174  4.45306    530 - -
          2.68618  4.42225  2.77519  2.73123  3.46354  2.40513  3.72494  3.29354  2.67741  2.69355  4.24690  2.90347  2.73739  3.18146  2.89801  2.37887  2.77519  2.98518  4.58477  3.61503
          0.07376  3.97458  2.95047  0.61958  0.77255  0.48576  0.95510
    515   2.27996  4.93109  2.67334  2.02578  4.23678  3.32219  3.62152  3.66640  2.40870  3.23679  4.04895  2.62927  3.78535  2.41527  2.86220  2.64134  2.66159  3.31024  5.44444  4.08445    531 - -
          2.68618  4.42225  2.77519  2.73123  3.46354  2.40513  3.72494  3.29354  2.67741  2.69355  4.24690  2.90347  2.73739  3.18146  2.89801  2.37887  2.77519  2.98518  4.58477  3.61503
          0.13170  3.93043  2.26567  0.61958  0.77255  0.52852  0.89033
    516   2.38936  4.76164  2.75680  2.06343  4.03396  2.98983  3.61893  3.43221  2.41184  2.79207  3.88892  2.88387  3.77877  2.57895  2.83780  2.63679  2.85064  3.11563  5.30046  3.97416    532 - -
          2.68618  4.42225  2.77519  2.73123  3.46354  2.40513  3.72494  3.29354  2.67741  2.69355  4.24690  2.90347  2.73739  3.18146  2.89801  2.37887  2.77519  2.98518  4.58477  3.61503
          0.08948  3.83146  2.75025  0.61958  0.77255  0.61227  0.78115
    517   2.21962  4.86318  2.66213  2.13972  4.16147  3.31226  3.60098  3.55917  2.16358  3.14923  3.99300  2.85091  3.78503  2.52758  2.69994  2.67888  2.91257  3.23354  5.36741  4.04580    533 - -
          2.68618  4.42225  2.77519  2.73123  3.46354  2.40513  3.72494  3.29354  2.67741  2.69355  4.24690  2.90347  2.73739  3.18146  2.89801  2.37887  2.77519  2.98518  4.58477  3.61503
          0.03461  3.77660  4.49895  0.61958  0.77255  0.65267  0.73533
    518   2.43457  2.93811  3.37440  2.86093  3.50698  2.87406  3.79664  2.84386  2.73944  2.38548  3.48573  3.21609  3.80892  2.79532  3.06238  2.63919  2.73343  2.58999  4.94251  3.69565    534 - -
          2.68618  4.42225  2.77519  2.73123  3.46354  2.40513  3.72494  3.29354  2.67741  2.69355  4.24690  2.90347  2.73739  3.18146  2.89801  2.37887  2.77519  2.98518  4.58477  3.61503
          0.03461  3.77660  4.49895  0.61958  0.77255  0.65267  0.73533
    519   2.57046  4.74439  2.49129  1.89696  4.24356  2.67158  3.69832  3.67450  2.57203  3.28256  4.12571  2.80506  3.72538  2.88093  3.01869  2.15392  2.89128  3.28945  5.49862  4.14612    535 - -
          2.68625  4.42232  2.77527  2.73131  3.46361  2.40488  3.72502  3.29361  2.67748  2.69352  4.24697  2.90354  2.73747  3.18122  2.89808  2.37872  2.77516  2.98526  4.58484  3.61511
          0.24151  1.59241  4.49895  1.03223  0.44039  0.39397  1.12201
    520   2.50815  5.12268  2.16892  1.85922  4.44817  2.87015  3.64980  3.91643  2.51144  3.44700  4.24449  2.77048  2.83677  2.78850  3.03052  2.65909  2.96239  3.51670  5.62811  4.21046    543 - -
          2.68618  4.42225  2.77519  2.73123  3.46354  2.40513  3.72494  3.29354  2.67741  2.69355  4.24690  2.90347  2.73739  3.18146  2.89801  2.37887  2.77519  2.98518  4.58477  3.61503
          0.02831  3.97458  4.69693  0.61958  0.77255  0.48576  0.95510
    521   1.95254  4.16518  3.34032  3.05801  4.29539  1.53168  4.16722  3.69219  3.14435  3.38503  4.20694  3.24659  3.67081  3.42768  3.47349  2.13881  2.36552  3.15009  5.63037  4.41379    544 - -
          2.68618  4.42225  2.77519  2.73123  3.46354  2.40513  3.72494  3.29354  2.67741  2.69355  4.24690  2.90347  2.73739  3.18146  2.89801  2.37887  2.77519  2.98518  4.58477  3.61503
          0.02831  3.97458  4.69693  0.61958  0.77255  0.48576  0.95510
    522   2.45675  4.86998  2.37336  2.17649  4.14733  2.53902  3.64595  3.56190  2.48668  2.68244  3.98702  2.86617  3.79379  2.80221  2.96525  2.64285  2.88121  3.22431  5.40350  4.04670    545 - -
          2.68618  4.42225  2.77519  2.73123  3.46354  2.40513  3.72494  3.29354  2.67741  2.69355  4.24690  2.90347  2.73739  3.18146  2.89801  2.37887  2.77519  2.98518  4.58477  3.61503
          0.02831  3.97458  4.69693  0.61958  0.77255  0.48576  0.95510
    523   2.44663  4.98759  2.30365  1.74530  4.26962  3.32348  3.63883  3.23284  2.47162  3.26842  4.08503  2.82794  3.79359  2.78272  2.96277  2.65118  2.91318  3.31199  5.49286  4.11038    546 - -
          2.68618  4.42225  2.77519  2.73123  3.46354  2.40513  3.72494  3.29354  2.67741  2.69355  4.24690  2.90347  2.73739  3.18146  2.89801  2.37887  2.77519  2.98518  4.58477  3.61503
          0.02831  3.97458  4.69693  0.61958  0.77255  0.48576  0.95510
    524   2.18015  4.55129  3.07068  2.27551  3.79392  2.79109  3.69924  2.87906  2.55912  2.64500  3.69145  3.04595  3.83215  2.90703  2.97776  2.66654  2.81243  2.84712  5.14890  3.86058    547 - -
          2.68618  4.42225  2.77519  2.73123  3.46354  2.40513  3.72494  3.29354  2.67741  2.69355  4.24690  2.90347  2.73739  3.18146  2.89801  2.37887  2.77519  2.98518  4.58477  3.61503
          0.02831  3.97458  4.69693  0.61958  0.77255  0.48576  0.95510
    525   1.93441  4.71954  2.76140  2.07187  4.17231  3.26255  3.73950  3.55765  2.58109  3.19400  4.03419  2.93655  2.63124  2.91543  3.02043  2.63333  2.88434  3.20151  5.44546  4.11694    548 - -
          2.68618  4.42225  2.77519  2.73123  3.46354  2.40513  3.72494  3.29354  2.67741  2.69355  4.24690  2.90347  2.73739  3.18146  2.89801  2.37887  2.77519  2.98518  4.58477  3.61503
          0.07699  3.97458  2.89469  0.61958  0.77255  0.48576  0.95510
    526   1.84070  4.24119  3.17841  2.87444  4.21264  2.21707  4.03122  3.61294  2.96685  3.28949  4.12219  3.15716  2.10239  3.26974  3.32815  2.41970  2.71315  3.12522  5.53576  4.29293    549 - -
          2.68618  4.42225  2.77519  2.73123  3.46354  2.40513  3.72494  3.29354  2.67741  2.69355  4.24690  2.90347  2.73739  3.18146  2.89801  2.37887  2.77519  2.98518  4.58477  3.61503
          0.02970  3.92729  4.64963  0.61958  0.77255  0.45823  1.00076
    527   1.79201  4.23699  3.45624  3.01952  3.86942  3.17084  4.03096  3.03129  2.98594  2.87117  3.79603  3.29813  2.28647  3.30931  3.32399  2.55852  2.75834  2.24390  5.30086  4.06619    550 - -
          2.68618  4.42225  2.77519  2.73123  3.46354  2.40513  3.72494  3.29354  2.67741  2.69355  4.24690  2.90347  2.73739  3.18146  2.89801  2.37887  2.77519  2.98518  4.58477  3.61503
          0.02831  3.97458  4.69693  0.61958  0.77255  0.48576  0.95510
    528   2.35601  4.36485  3.28319  2.74279  3.58257  2.80521  3.76080  2.54248  2.70367  2.63719  3.52102  3.17156  3.40527  2.81295  3.08565  2.69957  2.78333  2.38768  4.99440  3.74168    551 - -
          2.68618  4.42225  2.77519  2.73123  3.46354  2.40513  3.72494  3.29354  2.67741  2.69355  4.24690  2.90347  2.73739  3.18146  2.89801  2.37887  2.77519  2.98518  4.58477  3.61503
          0.02831  3.97458  4.69693  0.61958  0.77255  0.48576  0.95510
    529   2.42825  4.71669  2.93017  2.43804  4.01415  2.77030  3.64062  3.11329  2.44662  3.03900  3.86191  2.69802  3.07670  2.47892  2.89172  2.61107  2.81520  3.09865  5.28836  3.96421    552 - -
          2.68618  4.42225  2.77519  2.73123  3.46354  2.40513  3.72494  3.29354  2.67741  2.69355  4.24690  2.90347  2.73739  3.18146  2.89801  2.37887  2.77519  2.98518  4.58477  3.61503
          0.02831  3.97458  4.69693  0.61958  0.77255  0.48576  0.95510
    530   2.75872  4.73983  2.98116  2.18990  3.28356  3.50044  3.16020  3.34047  2.58010  2.93896  3.84627  3.07081  3.93166  2.97082  2.95719  2.82314  2.99311  3.07658  4.77116  1.99286    553 - -
          2.68618  4.42225  2.77519  2.73123  3.46354  2.40513  3.72494  3.29354  2.67741  2.69355  4.24690  2.90347  2.73739  3.18146  2.89801  2.37887  2.77519  2.98518  4.58477  3.61503
          0.02831  3.97458  4.69693  0.61958  0.77255  0.48576  0.95510
    531   2.31087  4.26861  3.26890  2.90251  4.11087  3.05553  4.00617  3.48530  2.91497  3.18040  4.02696  3.19361  2.57539  3.24798  3.26765  2.18829  1.63291  3.05276  5.45450  4.20775    554 - -
          2.68618  4.42225  2.77519  2.73123  3.46354  2.40513  3.72494  3.29354  2.67741  2.69355  4.24690  2.90347  2.73739  3.18146  2.89801  2.37887  2.77519  2.98518  4.58477  3.61503
          0.02831  3.97458  4.69693  0.61958  0.77255  0.48576  0.95510
    532   1.74471  4.19679  3.30709  3.11271  4.34657  1.32221  4.25013  3.71051  3.25103  3.45079  4.30965  3.29108  3.70282  3.53459  3.55313  2.43658  2.75693  3.17878  5.67870  4.47708    555 - -
          2.68618  4.42225  2.77519  2.73123  3.46354  2.40513  3.72494  3.29354  2.67741  2.69355  4.24690  2.90347  2.73739  3.18146  2.89801  2.37887  2.77519  2.98518  4.58477  3.61503
          0.02831  3.97458  4.69693  0.61958  0.77255  0.48576  0.95510
    533   2.54181  4.56567  3.13577  2.72349  4.14767  3.24820  3.81135  3.60332  2.48461  3.21825  4.07658  3.11719  3.81765  3.00879  2.21743  1.53115  2.88676  3.21920  5.39636  4.11334    556 - -
          2.68618  4.42225  2.77519  2.73123  3.46354  2.40513  3.72494  3.29354  2.67741  2.69355  4.24690  2.90347  2.73739  3.18146  2.89801  2.37887  2.77519  2.98518  4.58477  3.61503
          0.02831  3.97458  4.69693  0.61958  0.77255  0.48576  0.95510
    534   2.63946  4.70278  2.78441  2.07198  4.14286  3.28782  3.80504  3.42609  2.62733  3.14696  4.04114  2.99803  3.84183  3.00218  3.02191  2.71027  1.66125  3.10983  5.44763  4.13816    557 - -
          2.68618  4.42225  2.77519  2.73123  3.46354  2.40513  3.72494  3.29354  2.67741  2.69355  4.24690  2.90347  2.73739  3.18146  2.89801  2.37887  2.77519  2.98518  4.58477  3.61503
          0.02831  3.97458  4.69693  0.61958  0.77255  0.48576  0.95510
    535   2.46988  4.31486  3.52103  3.27879  4.06127  3.15051  4.28803  3.20093  3.22378  3.06077  4.10542  3.47113  3.86262  3.61368  3.47702  2.67238  1.00991  2.88491  5.49009  4.27816    558 - -
          2.68618  4.42225  2.77519  2.73123  3.46354  2.40513  3.72494  3.29354  2.67741  2.69355  4.24690  2.90347  2.73739  3.18146  2.89801  2.37887  2.77519  2.98518  4.58477  3.61503
          0.02831  3.97458  4.69693  0.61958  0.77255  0.48576  0.95510
    536   2.79246  4.98733  2.64161  2.40945  3.93751  3.34256  2.63969  3.81436  2.50938  3.35808  4.23128  1.63150  3.87435  2.92133  2.89831  2.78944  3.06867  3.46291  5.28131  3.81137    559 - -
          2.68618  4.42225  2.77519  2.73123  3.46354  2.40513  3.72494  3.29354  2.67741  2.69355  4.24690  2.90347  2.73739  3.18146  2.89801  2.37887  2.77519  2.98518  4.58477  3.61503
          0.02831  3.97458  4.69693  0.61958  0.77255  0.48576  0.95510
    537   2.07675  4.24529  4.01983  3.62359  3.71928  3.53026  4.47710  2.18212  3.53652  2.46977  3.61197  3.78929  4.13171  3.85312  3.78486  2.95535  2.98368  1.23045  5.40178  4.17826    560 - -
          2.68618  4.42225  2.77519  2.73123  3.46354  2.40513  3.72494  3.29354  2.67741  2.69355  4.24690  2.90347  2.73739  3.18146  2.89801  2.37887  2.77519  2.98518  4.58477  3.61503
          0.02831  3.97458  4.69693  0.61958  0.77255  0.48576  0.95510
    538   2.12362  4.62695  3.00221  2.67452  3.76525  3.32200  1.77987  3.45679  2.60752  3.08716  3.99791  3.10466  3.87041  3.05344  2.94579  2.73264  2.95710  3.13955  5.16028  3.75682    561 - -
          2.68618  4.42225  2.77519  2.73123  3.46354  2.40513  3.72494  3.29354  2.67741  2.69355  4.24690  2.90347  2.73739  3.18146  2.89801  2.37887  2.77519  2.98518  4.58477  3.61503
          0.02831  3.97458  4.69693  0.61958  0.77255  0.48576  0.95510
    539   1.83121  4.27583  3.27611  3.01416  4.19291  3.03934  4.13710  3.50539  3.06777  3.24528  4.15293  3.26615  1.52203  3.40366  3.38626  2.51053  2.79890  3.07739  5.55169  4.32194    562 - -
          2.68618  4.42225  2.77519  2.73123  3.46354  2.40513  3.72494  3.29354  2.67741  2.69355  4.24690  2.90347  2.73739  3.18146  2.89801  2.37887  2.77519  2.98518  4.58477  3.61503
          0.02831  3.97458  4.69693  0.61958  0.77255  0.48576  0.95510
    540   2.84094  4.64023  3.24799  2.19349  3.28607  3.56428  3.77419  3.20525  2.71715  2.81032  3.78955  3.28230  4.01523  3.16640  3.02261  2.97169  3.08817  2.98507  1.75141  3.31755    563 - -
          2.68618  4.42225  2.77519  2.73123  3.46354  2.40513  3.72494  3.29354  2.67741  2.69355  4.24690  2.90347  2.73739  3.18146  2.89801  2.37887  2.77519  2.98518  4.58477  3.61503
          0.02831  3.97458  4.69693  0.61958  0.77255  0.48576  0.95510
    541   3.24128  4.59148  4.71490  4.19212  3.14148  4.46483  4.80235  1.71769  4.01005  1.01578  2.97671  4.46334  4.70202  4.22315  4.17158  3.83711  3.48062  2.06529  5.19139  4.03567    564 - -
          2.68618  4.42225  2.77519  2.73123  3.46354  2.40513  3.72494  3.29354  2.67741  2.69355  4.24690  2.90347  2.73739  3.18146  2.89801  2.37887  2.77519  2.98518  4.58477  3.61503
          0.02831  3.97458  4.69693  0.61958  0.77255  0.48576  0.95510
    542   2.36735  4.28868  3.29737  3.11863  4.17899  3.01678  4.22530  3.71577  3.19929  3.42840  4.34646  3.32654  3.76417  3.54077  3.48165  0.94691  2.85526  3.22847  5.54347  4.26326    565 - -
          2.68618  4.42225  2.77519  2.73123  3.46354  2.40513  3.72494  3.29354  2.67741  2.69355  4.24690  2.90347  2.73739  3.18146  2.89801  2.37887  2.77519  2.98518  4.58477  3.61503
          0.02831  3.97458  4.69693  0.61958  0.77255  0.48576  0.95510
    543   1.76331  4.16569  3.37675  3.11503  4.25984  2.93878  4.20135  3.61854  3.17374  3.36248  4.21700  3.28150  3.68770  3.47719  3.47991  1.26265  2.71206  3.10664  5.62025  4.39040    566 - -
          2.68618  4.42225  2.77519  2.73123  3.46354  2.40513  3.72494  3.29354  2.67741  2.69355  4.24690  2.90347  2.73739  3.18146  2.89801  2.37887  2.77519  2.98518  4.58477  3.61503
          0.02831  3.97458  4.69693  0.61958  0.77255  0.48576  0.95510
    544   3.16242  4.59330  4.47031  3.93717  3.08524  4.27597  4.58156  2.22691  3.72295  1.32783  1.60698  4.23146  4.55427  3.98800  3.90958  3.63164  3.40257  2.30713  5.07561  3.91246    567 - -
          2.68618  4.42225  2.77519  2.73123  3.46354  2.40513  3.72494  3.29354  2.67741  2.69355  4.24690  2.90347  2.73739  3.18146  2.89801  2.37887  2.77519  2.98518  4.58477  3.61503
          0.02831  3.97458  4.69693  0.61958  0.77255  0.48576  0.95510
    545   2.88903  4.40424  4.26585  3.93290  3.62609  3.82858  4.71740  2.04957  3.80222  2.29591  3.57650  4.10611  4.38396  4.15502  4.00476  3.33913  3.24844  0.90540  5.42752  4.16514    568 - -
          2.68618  4.42225  2.77519  2.73123  3.46354  2.40513  3.72494  3.29354  2.67741  2.69355  4.24690  2.90347  2.73739  3.18146  2.89801  2.37887  2.77519  2.98518  4.58477  3.61503
          0.02831  3.97458  4.69693  0.61958  0.77255  0.48576  0.95510
    546   2.81027  4.80883  2.76857  2.66475  4.18858  3.25417  4.00680  3.92176  2.91949  3.55728  4.51252  0.98926  3.91140  3.28039  3.27706  2.87397  3.19590  3.53362  5.48286  4.13008    569 - -
          2.68618  4.42225  2.77519  2.73123  3.46354  2.40513  3.72494  3.29354  2.67741  2.69355  4.24690  2.90347  2.73739  3.18146  2.89801  2.37887  2.77519  2.98518  4.58477  3.61503
          0.02831  3.97458  4.69693  0.61958  0.77255  0.48576  0.95510
    547   3.39692  4.84448  3.98997  3.73920  2.30231  3.94985  3.66988  3.39212  3.59381  2.81953  4.05672  3.85078  4.42165  3.87524  3.75629  3.52318  3.68429  3.26760  3.94974  0.81155    570 - -
          2.68618  4.42225  2.77519  2.73123  3.46354  2.40513  3.72494  3.29354  2.67741  2.69355  4.24690  2.90347  2.73739  3.18146  2.89801  2.37887  2.77519  2.98518  4.58477  3.61503
          0.02831  3.97458  4.69693  0.61958  0.77255  0.48576  0.95510
    548   1.36582  4.19746  3.77276  3.38817  3.83136  3.24389  4.30349  2.61074  3.32036  2.69228  3.75637  3.54590  3.91006  3.63785  3.59392  2.67420  2.84087  1.90916  5.39886  4.17579    571 - -
          2.68618  4.42225  2.77519  2.73123  3.46354  2.40513  3.72494  3.29354  2.67741  2.69355  4.24690  2.90347  2.73739  3.18146  2.89801  2.37887  2.77519  2.98518  4.58477  3.61503
          0.02831  3.97458  4.69693  0.61958  0.77255  0.48576  0.95510
    549   2.96449  4.95166  2.97311  2.73017  4.13356  3.43508  3.88912  3.78066  2.54408  3.27281  4.29852  3.19053  3.99046  1.06295  2.82595  3.00826  3.26172  3.50421  5.38785  4.08862    572 - -
          2.68618  4.42225  2.77519  2.73123  3.46354  2.40513  3.72494  3.29354  2.67741  2.69355  4.24690  2.90347  2.73739  3.18146  2.89801  2.37887  2.77519  2.98518  4.58477  3.61503
          0.02831  3.97458  4.69693  0.61958  0.77255  0.48576  0.95510
    550   2.89127  4.63086  3.50961  3.36392  4.34912  3.31263  4.43242  3.92147  3.43008  3.53698  4.59168  3.66000  0.65792  3.81576  3.66346  3.06212  3.34103  3.55510  5.50702  4.47142    573 - -
          2.68618  4.42225  2.77519  2.73123  3.46354  2.40513  3.72494  3.29354  2.67741  2.69355  4.24690  2.90347  2.73739  3.18146  2.89801  2.37887  2.77519  2.98518  4.58477  3.61503
          0.02831  3.97458  4.69693  0.61958  0.77255  0.48576  0.95510
    551   3.07407  4.40250  4.74178  4.24741  3.53452  4.39610  4.96837  1.27184  4.13102  2.03840  3.34567  4.47265  4.71784  4.39977  4.33383  3.78358  3.34245  1.24977  5.49730  4.29175    574 - -
          2.68618  4.42225  2.77519  2.73123  3.46354  2.40513  3.72494  3.29354  2.67741  2.69355  4.24690  2.90347  2.73739  3.18146  2.89801  2.37887  2.77519  2.98518  4.58477  3.61503
          0.02831  3.97458  4.69693  0.61958  0.77255  0.48576  0.95510
    552   2.91345  5.07431  3.08263  2.60801  4.28227  3.53349  2.64892  3.84241  1.34890  3.33507  4.19949  3.06860  3.95295  2.78362  2.33408  2.91021  3.11844  3.51733  5.36405  4.06497    575 - -
          2.68618  4.42225  2.77519  2.73123  3.46354  2.40513  3.72494  3.29354  2.67741  2.69355  4.24690  2.90347  2.73739  3.18146  2.89801  2.37887  2.77519  2.98518  4.58477  3.61503
          0.02831  3.97458  4.69693  0.61958  0.77255  0.48576  0.95510
    553   3.39021  4.76231  4.37865  4.11326  0.85838  4.05463  3.92553  2.90212  4.01790  2.24902  3.61768  4.13518  4.51149  4.15793  4.11238  3.65442  3.69168  2.90019  4.14571  2.50048    576 - -
          2.68618  4.42225  2.77519  2.73123  3.46354  2.40513  3.72494  3.29354  2.67741  2.69355  4.24690  2.90347  2.73739  3.18146  2.89801  2.37887  2.77519  2.98518  4.58477  3.61503
          0.02831  3.97458  4.69693  0.61958  0.77255  0.48576  0.95510
    554   2.56394  4.72131  2.88139  2.46861  4.17510  3.28764  3.69584  3.59639  2.46394  3.19161  4.01385  2.95441  3.27262  2.00190  2.87659  2.21689  2.61905  3.22773  5.41154  4.08943    577 - -
          2.68618  4.42225  2.77519  2.73123  3.46354  2.40513  3.72494  3.29354  2.67741  2.69355  4.24690  2.90347  2.73739  3.18146  2.89801  2.37887  2.77519  2.98518  4.58477  3.61503
          0.02831  3.97458  4.69693  0.61958  0.77255  0.48576  0.95510
    555   2.26171  4.23030  3.19017  2.98646  4.36224  1.61472  4.17169  3.83405  3.14941  3.50065  4.32708  3.21645  3.68916  3.43317  3.48237  1.56566  2.74866  3.26100  5.67898  4.43933    578 - -
          2.68618  4.42225  2.77519  2.73123  3.46354  2.40513  3.72494  3.29354  2.67741  2.69355  4.24690  2.90347  2.73739  3.18146  2.89801  2.37887  2.77519  2.98518  4.58477  3.61503
          0.02831  3.97458  4.69693  0.61958  0.77255  0.48576  0.95510
    556   3.39021  4.76231  4.37865  4.11326  0.85838  4.05463  3.92553  2.90212  4.01790  2.24902  3.61768  4.13518  4.51149  4.15793  4.11238  3.65442  3.69168  2.90019  4.14571  2.50048    579 - -
          2.68618  4.42225  2.77519  2.73123  3.46354  2.40513  3.72494  3.29354  2.67741  2.69355  4.24690  2.90347  2.73739  3.18146  2.89801  2.37887  2.77519  2.98518  4.58477  3.61503
          0.02831  3.97458  4.69693  0.61958  0.77255  0.48576  0.95510
    557   2.95635  5.51786  1.34410  1.61546  4.80268  3.21219  3.77021  4.32002  2.80062  3.82921  4.69221  2.67905  3.84126  2.94076  3.39975  2.83721  3.24837  3.89745  5.98079  4.47725    580 - -
          2.68618  4.42225  2.77519  2.73123  3.46354  2.40513  3.72494  3.29354  2.67741  2.69355  4.24690  2.90347  2.73739  3.18146  2.89801  2.37887  2.77519  2.98518  4.58477  3.61503
          0.02831  3.97458  4.69693  0.61958  0.77255  0.48576  0.95510
    558   2.59392  4.61059  3.04150  2.40336  3.79614  3.43528  3.65863  3.19244  2.32859  2.84846  3.70226  2.58269  3.83574  2.85986  2.89527  2.68112  2.82596  2.42362  5.13251  3.13158    581 - -
          2.68618  4.42225  2.77519  2.73123  3.46354  2.40513  3.72494  3.29354  2.67741  2.69355  4.24690  2.90347  2.73739  3.18146  2.89801  2.37887  2.77519  2.98518  4.58477  3.61503
          0.02831  3.97458  4.69693  0.61958  0.77255  0.48576  0.95510
    559   0.87608  4.24518  3.56811  3.36502  4.15580  3.06680  4.37475  3.29674  3.38394  3.17355  4.19486  3.48823  3.81576  3.71592  3.62690  2.59495  2.87942  2.93346  5.57276  4.38460    582 - -
          2.68618  4.42225  2.77519  2.73123  3.46354  2.40513  3.72494  3.29354  2.67741  2.69355  4.24690  2.90347  2.73739  3.18146  2.89801  2.37887  2.77519  2.98518  4.58477  3.61503
          0.02831  3.97458  4.69693  0.61958  0.77255  0.48576  0.95510
    560   2.71119  5.05062  2.22886  1.60529  4.31359  3.31467  3.65976  3.13838  2.51060  3.31486  4.14686  2.81124  3.80743  2.80886  3.00634  2.68629  2.96312  3.35658  5.54242  4.14683    583 - -
          2.68618  4.42225  2.77519  2.73123  3.46354  2.40513  3.72494  3.29354  2.67741  2.69355  4.24690  2.90347  2.73739  3.18146  2.89801  2.37887  2.77519  2.98518  4.58477  3.61503
          0.02831  3.97458  4.69693  0.61958  0.77255  0.48576  0.95510
    561   2.84007  5.17211  2.78851  2.06234  4.53020  3.43705  3.61006  3.94682  1.59912  3.42860  4.25123  2.92066  3.88026  2.33068  2.48497  2.80198  3.05606  3.58011  5.54123  4.23215    584 - -
          2.68618  4.42225  2.77519  2.73123  3.46354  2.40513  3.72494  3.29354  2.67741  2.69355  4.24690  2.90347  2.73739  3.18146  2.89801  2.37887  2.77519  2.98518  4.58477  3.61503
          0.02831  3.97458  4.69693  0.61958  0.77255  0.48576  0.95510
    562   3.01344  5.10451  3.32908  2.76176  4.52903  3.60753  3.63793  3.90499  1.13386  3.37877  4.26360  3.17476  4.01230  2.78374  2.00911  3.01905  3.20302  3.59034  5.43778  4.25043    585 - -
          2.68618  4.42225  2.77519  2.73123  3.46354  2.40513  3.72494  3.29354  2.67741  2.69355  4.24690  2.90347  2.73739  3.18146  2.89801  2.37887  2.77519  2.98518  4.58477  3.61503
          0.02831  3.97458  4.69693  0.61958  0.77255  0.48576  0.95510
    563   2.81027  4.80883  2.76857  2.66475  4.18858  3.25417  4.00680  3.92176  2.91949  3.55728  4.51252  0.98926  3.91140  3.28039  3.27706  2.87397  3.19590  3.53362  5.48286  4.13008    586 - -
          2.68618  4.42225  2.77519  2.73123  3.46354  2.40513  3.72494  3.29354  2.67741  2.69355  4.24690  2.90347  2.73739  3.18146  2.89801  2.37887  2.77519  2.98518  4.58477  3.61503
          0.02831  3.97458  4.69693  0.61958  0.77255  0.48576  0.95510
    564   2.73825  4.34563  3.80312  3.23861  3.43233  3.74828  4.05427  1.64855  2.96953  2.25746  3.36073  3.58313  4.13568  3.40150  2.57226  3.05413  2.98603  2.08283  5.02485  3.80019    587 - -
          2.68618  4.42225  2.77519  2.73123  3.46354  2.40513  3.72494  3.29354  2.67741  2.69355  4.24690  2.90347  2.73739  3.18146  2.89801  2.37887  2.77519  2.98518  4.58477  3.61503
          0.02831  3.97458  4.69693  0.61958  0.77255  0.48576  0.95510
    565   2.47671  4.46317  3.49863  2.97766  2.31842  3.65072  2.25700  2.98207  2.90999  2.60883  3.56929  3.34337  4.03342  3.21676  3.24637  2.91754  2.97751  2.76948  4.36886  2.59159    588 - -
          2.68618  4.42225  2.77519  2.73123  3.46354  2.40513  3.72494  3.29354  2.67741  2.69355  4.24690  2.90347  2.73739  3.18146  2.89801  2.37887  2.77519  2.98518  4.58477  3.61503
          0.02831  3.97458  4.69693  0.61958  0.77255  0.48576  0.95510
    566   3.13413  4.81669  3.59192  3.18986  2.33647  3.85670  1.88246  3.43446  3.02638  2.89192  3.96803  3.47862  4.25240  3.39214  3.30284  3.20331  3.36729  3.23849  3.96702  1.58109    589 - -
          2.68618  4.42225  2.77519  2.73123  3.46354  2.40513  3.72494  3.29354  2.67741  2.69355  4.24690  2.90347  2.73739  3.18146  2.89801  2.37887  2.77519  2.98518  4.58477  3.61503
          0.02831  3.97458  4.69693  0.61958  0.77255  0.48576  0.95510
    567   2.85471  5.20840  2.34336  1.84813  4.53482  3.26038  3.74831  4.03158  2.62166  3.58613  4.44508  1.54468  3.84726  2.92111  3.08854  2.80009  3.14212  3.64624  5.73081  4.31248    590 - -
          2.68618  4.42225  2.77519  2.73123  3.46354  2.40513  3.72494  3.29354  2.67741  2.69355  4.24690  2.90347  2.73739  3.18146  2.89801  2.37887  2.77519  2.98518  4.58477  3.61503
          0.02831  3.97458  4.69693  0.61958  0.77255  0.48576  0.95510
    568   3.05160  4.58480  4.15994  3.76194  3.25550  3.91067  4.47349  2.44142  3.52416  1.83559  1.19512  4.02658  4.37260  3.89979  3.71733  3.41097  3.35931  2.45918  5.10944  3.87975    591 - -
          2.68618  4.42225  2.77519  2.73123  3.46354  2.40513  3.72494  3.29354  2.67741  2.69355  4.24690  2.90347  2.73739  3.18146  2.89801  2.37887  2.77519  2.98518  4.58477  3.61503
          0.02831  3.97458  4.69693  0.61958  0.77255  0.48576  0.95510
    569   2.36735  4.28868  3.29737  3.11863  4.17899  3.01678  4.22530  3.71577  3.19929  3.42840  4.34646  3.32654  3.76417  3.54077  3.48165  0.94691  2.85526  3.22847  5.54347  4.26326    592 - -
          2.68618  4.42225  2.77519  2.73123  3.46354  2.40513  3.72494  3.29354  2.67741  2.69355  4.24690  2.90347  2.73739  3.18146  2.89801  2.37887  2.77519  2.98518  4.58477  3.61503
          0.02831  3.97458  4.69693  0.61958  0.77255  0.48576  0.95510
    570   2.36735  4.28868  3.29737  3.11863  4.17899  3.01678  4.22530  3.71577  3.19929  3.42840  4.34646  3.32654  3.76417  3.54077  3.48165  0.94691  2.85526  3.22847  5.54347  4.26326    593 - -
          2.68618  4.42225  2.77519  2.73123  3.46354  2.40513  3.72494  3.29354  2.67741  2.69355  4.24690  2.90347  2.73739  3.18146  2.89801  2.37887  2.77519  2.98518  4.58477  3.61503
          0.02831  3.97458  4.69693  0.61958  0.77255  0.48576  0.95510
    571   3.39021  4.76231  4.37865  4.11326  0.85838  4.05463  3.92553  2.90212  4.01790  2.24902  3.61768  4.13518  4.51149  4.15793  4.11238  3.65442  3.69168  2.90019  4.14571  2.50048    594 - -
          2.68618  4.42225  2.77519  2.73123  3.46354  2.40513  3.72494  3.29354  2.67741  2.69355  4.24690  2.90347  2.73739  3.18146  2.89801  2.37887  2.77519  2.98518  4.58477  3.61503
          0.02831  3.97458  4.69693  0.61958  0.77255  0.48576  0.95510
    572   1.72878  4.65588  2.19683  2.45170  4.27747  3.16695  3.80871  3.68599  2.71673  3.32284  4.15158  2.93026  3.76185  2.99052  3.18400  2.17956  2.87035  3.27476  5.55609  4.21403    595 - -
          2.68618  4.42225  2.77519  2.73123  3.46354  2.40513  3.72494  3.29354  2.67741  2.69355  4.24690  2.90347  2.73739  3.18146  2.89801  2.37887  2.77519  2.98518  4.58477  3.61503
          0.02831  3.97458  4.69693  0.61958  0.77255  0.48576  0.95510
    573   3.04250  5.17201  2.53414  0.88852  4.53140  3.34159  3.93827  4.00567  2.83181  3.60676  4.57710  2.99428  3.95127  3.15231  3.25062  3.01501  3.34778  3.67929  5.68377  4.40701    596 - -
          2.68618  4.42225  2.77519  2.73123  3.46354  2.40513  3.72494  3.29354  2.67741  2.69355  4.24690  2.90347  2.73739  3.18146  2.89801  2.37887  2.77519  2.98518  4.58477  3.61503
          0.02831  3.97458  4.69693  0.61958  0.77255  0.48576  0.95510
    574   2.40412  4.73055  2.92186  2.44393  4.10682  3.32428  3.65350  3.52385  2.13579  3.12207  3.93684  2.71566  3.32914  2.80907  2.86681  2.40381  2.33712  3.17200  5.35181  4.02595    597 - -
          2.68618  4.42225  2.77519  2.73123  3.46354  2.40513  3.72494  3.29354  2.67741  2.69355  4.24690  2.90347  2.73739  3.18146  2.89801  2.37887  2.77519  2.98518  4.58477  3.61503
          0.02831  3.97458  4.69693  0.61958  0.77255  0.48576  0.95510
    575   2.16491  4.46752  3.16936  2.67738  3.85271  3.32615  3.77725  3.15491  2.62129  2.87090  3.74988  3.10832  3.81890  2.46862  3.00809  2.63218  2.13839  2.63060  5.21148  3.93933    598 - -
          2.68618  4.42225  2.77519  2.73123  3.46354  2.40513  3.72494  3.29354  2.67741  2.69355  4.24690  2.90347  2.73739  3.18146  2.89801  2.37887  2.77519  2.98518  4.58477  3.61503
          0.02831  3.97458  4.69693  0.61958  0.77255  0.48576  0.95510
    576   1.74471  4.19679  3.30709  3.11271  4.34657  1.32221  4.25013  3.71051  3.25103  3.45079  4.30965  3.29108  3.70282  3.53459  3.55313  2.43658  2.75693  3.17878  5.67870  4.47708    599 - -
          2.68618  4.42225  2.77519  2.73123  3.46354  2.40513  3.72494  3.29354  2.67741  2.69355  4.24690  2.90347  2.73739  3.18146  2.89801  2.37887  2.77519  2.98518  4.58477  3.61503
          0.02831  3.97458  4.69693  0.61958  0.77255  0.48576  0.95510
    577   2.81859  4.35427  4.02588  3.47150  3.24021  3.88281  4.22678  2.30830  3.33009  1.51433  2.34520  3.78739  4.24151  3.62390  3.58191  3.18961  2.45669  2.24536  4.98863  3.81515    600 - -
          2.68618  4.42225  2.77519  2.73123  3.46354  2.40513  3.72494  3.29354  2.67741  2.69355  4.24690  2.90347  2.73739  3.18146  2.89801  2.37887  2.77519  2.98518  4.58477  3.61503
          0.02831  3.97458  4.69693  0.61958  0.77255  0.48576  0.95510
    578   2.48411  4.56721  2.81651  2.55598  4.27613  2.74068  3.85669  3.70016  2.72244  3.33607  4.16882  1.74219  3.76063  3.05030  3.13629  2.56920  2.24845  3.26948  5.55143  4.23504    601 - -
          2.68618  4.42225  2.77519  2.73123  3.46354  2.40513  3.72494  3.29354  2.67741  2.69355  4.24690  2.90347  2.73739  3.18146  2.89801  2.37887  2.77519  2.98518  4.58477  3.61503
          0.02831  3.97458  4.69693  0.61958  0.77255  0.48576  0.95510
    579   2.92021  4.49469  3.80919  3.30823  2.49531  3.83073  3.09122  2.95229  3.13276  1.80352  3.56008  3.56258  4.19543  3.44800  3.38445  3.12942  3.14864  2.78668  4.11804  1.80856    602 - -
          2.68618  4.42225  2.77519  2.73123  3.46354  2.40513  3.72494  3.29354  2.67741  2.69355  4.24690  2.90347  2.73739  3.18146  2.89801  2.37887  2.77519  2.98518  4.58477  3.61503
          0.02831  3.97458  4.69693  0.61958  0.77255  0.48576  0.95510
    580   3.27092  4.70337  4.35313  3.99423  3.17671  4.11123  4.61796  2.38719  3.76096  0.75903  3.16919  4.25976  4.52954  4.10483  3.92001  3.69514  3.56082  2.45088  5.09224  3.83888    603 - -
          2.68618  4.42225  2.77519  2.73123  3.46354  2.40513  3.72494  3.29354  2.67741  2.69355  4.24690  2.90347  2.73739  3.18146  2.89801  2.37887  2.77519  2.98518  4.58477  3.61503
          0.02831  3.97458  4.69693  0.61958  0.77255  0.48576  0.95510
    581   3.06706  5.03315  3.24974  2.85314  4.44293  3.54465  3.81854  3.87879  0.90673  3.42203  4.37877  3.27282  4.03843  3.00480  2.45489  3.10282  3.31314  3.58110  5.45626  4.28405    604 - -
          2.68618  4.42225  2.77519  2.73123  3.46354  2.40513  3.72494  3.29354  2.67741  2.69355  4.24690  2.90347  2.73739  3.18146  2.89801  2.37887  2.77519  2.98518  4.58477  3.61503
          0.02831  3.97458  4.69693  0.61958  0.77255  0.48576  0.95510
    582   2.63348  4.86493  2.73755  2.06486  4.19356  3.32915  3.65204  3.61569  2.44381  3.20247  4.02201  2.88690  3.79881  2.55432  2.88803  2.19552  2.32970  3.26598  5.42319  4.07697    605 - -
          2.68618  4.42225  2.77519  2.73123  3.46354  2.40513  3.72494  3.29354  2.67741  2.69355  4.24690  2.90347  2.73739  3.18146  2.89801  2.37887  2.77519  2.98518  4.58477  3.61503
          0.02831  3.97458  4.69693  0.61958  0.77255  0.48576  0.95510
    583   2.74665  4.99247  2.85984  2.44258  4.34807  3.40883  3.62753  3.77153  1.93587  3.30463  4.13064  2.94496  3.85612  1.97015  2.57087  2.31331  2.98214  3.41717  5.45768  4.14680    606 - -
          2.68618  4.42225  2.77519  2.73123  3.46354  2.40513  3.72494  3.29354  2.67741  2.69355  4.24690  2.90347  2.73739  3.18146  2.89801  2.37887  2.77519  2.98518  4.58477  3.61503
          0.02831  3.97458  4.69693  0.61958  0.77255  0.48576  0.95510
    584   1.40179  4.20959  3.32391  2.98927  4.17882  2.99294  4.08600  3.55923  3.03213  3.25874  4.09791  3.22745  2.51145  3.33941  3.37413  2.13529  2.71094  3.08332  5.52507  4.29153    607 - -
          2.68618  4.42225  2.77519  2.73123  3.46354  2.40513  3.72494  3.29354  2.67741  2.69355  4.24690  2.90347  2.73739  3.18146  2.89801  2.37887  2.77519  2.98518  4.58477  3.61503
          0.02831  3.97458  4.69693  0.61958  0.77255  0.48576  0.95510
    585   3.11093  4.50243  4.47884  4.09917  3.44434  4.17519  4.80905  0.95980  3.92925  2.01046  3.36479  4.33028  4.59736  4.26756  4.11424  3.68106  3.40861  1.85336  5.35568  4.10222    608 - -
          2.68618  4.42225  2.77519  2.73123  3.46354  2.40513  3.72494  3.29354  2.67741  2.69355  4.24690  2.90347  2.73739  3.18146  2.89801  2.37887  2.77519  2.98518  4.58477  3.61503
          0.02831  3.97458  4.69693  0.61958  0.77255  0.48576  0.95510
    586   2.92820  5.45268  1.81817  1.26084  4.74372  3.22533  3.75882  4.24890  2.75519  3.76780  4.62404  2.69873  3.83915  2.92632  3.33005  2.82195  3.21496  3.83537  5.91988  4.43813    609 - -
          2.68618  4.42225  2.77519  2.73123  3.46354  2.40513  3.72494  3.29354  2.67741  2.69355  4.24690  2.90347  2.73739  3.18146  2.89801  2.37887  2.77519  2.98518  4.58477  3.61503
          0.02831  3.97458  4.69693  0.61958  0.77255  0.48576  0.95510
    587   3.39021  4.76231  4.37865  4.11326  0.85838  4.05463  3.92553  2.90212  4.01790  2.24902  3.61768  4.13518  4.51149  4.15793  4.11238  3.65442  3.69168  2.90019  4.14571  2.50048    610 - -
          2.68618  4.42225  2.77519  2.73123  3.46354  2.40513  3.72494  3.29354  2.67741  2.69355  4.24690  2.90347  2.73739  3.18146  2.89801  2.37887  2.77519  2.98518  4.58477  3.61503
          0.02831  3.97458  4.69693  0.61958  0.77255  0.48576  0.95510
    588   2.88903  4.40424  4.26585  3.93290  3.62609  3.82858  4.71740  2.04957  3.80222  2.29591  3.57650  4.10611  4.38396  4.15502  4.00476  3.33913  3.24844  0.90540  5.42752  4.16514    611 - -
          2.68618  4.42225  2.77519  2.73123  3.46354  2.40513  3.72494  3.29354  2.67741  2.69355  4.24690  2.90347  2.73739  3.18146  2.89801  2.37887  2.77519  2.98518  4.58477  3.61503
          0.02831  3.97458  4.69693  0.61958  0.77255  0.48576  0.95510
    589   2.81027  4.80883  2.76857  2.66475  4.18858  3.25417  4.00680  3.92176  2.91949  3.55728  4.51252  0.98926  3.91140  3.28039  3.27706  2.87397  3.19590  3.53362  5.48286  4.13008    612 - -
          2.68618  4.42225  2.77519  2.73123  3.46354  2.40513  3.72494  3.29354  2.67741  2.69355  4.24690  2.90347  2.73739  3.18146  2.89801  2.37887  2.77519  2.98518  4.58477  3.61503
          0.02831  3.97458  4.69693  0.61958  0.77255  0.48576  0.95510
    590   3.39692  4.84448  3.98997  3.73920  2.30231  3.94985  3.66988  3.39212  3.59381  2.81953  4.05672  3.85078  4.42165  3.87524  3.75629  3.52318  3.68429  3.26760  3.94974  0.81155    613 - -
          2.68618  4.42225  2.77519  2.73123  3.46354  2.40513  3.72494  3.29354  2.67741  2.69355  4.24690  2.90347  2.73739  3.18146  2.89801  2.37887  2.77519  2.98518  4.58477  3.61503
          0.02831  3.97458  4.69693  0.61958  0.77255  0.48576  0.95510
    591   2.81027  4.80883  2.76857  2.66475  4.18858  3.25417  4.00680  3.92176  2.91949  3.55728  4.51252  0.98926  3.91140  3.28039  3.27706  2.87397  3.19590  3.53362  5.48286  4.13008    614 - -
          2.68618  4.42225  2.77519  2.73123  3.46354  2.40513  3.72494  3.29354  2.67741  2.69355  4.24690  2.90347  2.73739  3.18146  2.89801  2.37887  2.77519  2.98518  4.58477  3.61503
          0.02831  3.97458  4.69693  0.61958  0.77255  0.48576  0.95510
    592   3.06706  5.03315  3.24974  2.85314  4.44293  3.54465  3.81854  3.87879  0.90673  3.42203  4.37877  3.27282  4.03843  3.00480  2.45489  3.10282  3.31314  3.58110  5.45626  4.28405    615 - -
          2.68618  4.42225  2.77519  2.73123  3.46354  2.40513  3.72494  3.29354  2.67741  2.69355  4.24690  2.90347  2.73739  3.18146  2.89801  2.37887  2.77519  2.98518  4.58477  3.61503
          0.02831  3.97458  4.69693  0.61958  0.77255  0.48576  0.95510
    593   2.93973  5.00945  3.31134  2.73936  4.12977  3.58920  2.61834  3.77744  2.03832  3.27102  4.15494  3.16142  3.98960  2.80612  1.41018  2.96086  3.13929  3.47198  5.25769  3.95322    616 - -
          2.68618  4.42225  2.77519  2.73123  3.46354  2.40513  3.72494  3.29354  2.67741  2.69355  4.24690  2.90347  2.73739  3.18146  2.89801  2.37887  2.77519  2.98518  4.58477  3.61503
          0.02831  3.97458  4.69693  0.61958  0.77255  0.48576  0.95510
    594   2.96449  4.95166  2.97311  2.73017  4.13356  3.43508  3.88912  3.78066  2.54408  3.27281  4.29852  3.19053  3.99046  1.06295  2.82595  3.00826  3.26172  3.50421  5.38785  4.08862    617 - -
          2.68618  4.42225  2.77519  2.73123  3.46354  2.40513  3.72494  3.29354  2.67741  2.69355  4.24690  2.90347  2.73739  3.18146  2.89801  2.37887  2.77519  2.98518  4.58477  3.61503
          0.02831  3.97458  4.69693  0.61958  0.77255  0.48576  0.95510
    595   3.16242  4.59330  4.47031  3.93717  3.08524  4.27597  4.58156  2.22691  3.72295  1.32783  1.60698  4.23146  4.55427  3.98800  3.90958  3.63164  3.40257  2.30713  5.07561  3.91246    618 - -
          2.68618  4.42225  2.77519  2.73123  3.46354  2.40513  3.72494  3.29354  2.67741  2.69355  4.24690  2.90347  2.73739  3.18146  2.89801  2.37887  2.77519  2.98518  4.58477  3.61503
          0.02831  3.97458  4.69693  0.61958  0.77255  0.48576  0.95510
    596   2.36735  4.28868  3.29737  3.11863  4.17899  3.01678  4.22530  3.71577  3.19929  3.42840  4.34646  3.32654  3.76417  3.54077  3.48165  0.94691  2.85526  3.22847  5.54347  4.26326    619 - -
          2.68618  4.42225  2.77519  2.73123  3.46354  2.40513  3.72494  3.29354  2.67741  2.69355  4.24690  2.90347  2.73739  3.18146  2.89801  2.37887  2.77519  2.98518  4.58477  3.61503
          0.02831  3.97458  4.69693  0.61958  0.77255  0.48576  0.95510
    597   3.12279  4.95336  3.62407  3.11482  4.33389  3.59026  3.90166  3.88328  2.28333  3.38070  4.37886  3.46643  4.08845  3.11748  0.83319  3.20242  3.38217  3.60298  5.37592  4.23975    620 - -
          2.68618  4.42225  2.77519  2.73123  3.46354  2.40513  3.72494  3.29354  2.67741  2.69355  4.24690  2.90347  2.73739  3.18146  2.89801  2.37887  2.77519  2.98518  4.58477  3.61503
          0.02831  3.97458  4.69693  0.61958  0.77255  0.48576  0.95510
    598   3.08039  4.41704  4.72494  4.23596  3.50726  4.38236  4.95546  1.15036  4.11068  2.00193  3.32293  4.46258  4.70977  4.38211  4.31163  3.77381  3.35116  1.41657  5.47970  4.27459    621 - -
          2.68618  4.42225  2.77519  2.73123  3.46354  2.40513  3.72494  3.29354  2.67741  2.69355  4.24690  2.90347  2.73739  3.18146  2.89801  2.37887  2.77519  2.98518  4.58477  3.61503
          0.02831  3.97458  4.69693  0.61958  0.77255  0.48576  0.95510
    599   3.39692  4.84448  3.98997  3.73920  2.30231  3.94985  3.66988  3.39212  3.59381  2.81953  4.05672  3.85078  4.42165  3.87524  3.75629  3.52318  3.68429  3.26760  3.94974  0.81155    622 - -
          2.68618  4.42225  2.77519  2.73123  3.46354  2.40513  3.72494  3.29354  2.67741  2.69355  4.24690  2.90347  2.73739  3.18146  2.89801  2.37887  2.77519  2.98518  4.58477  3.61503
          0.02831  3.97458  4.69693  0.61958  0.77255  0.48576  0.95510
    600   2.89127  4.63086  3.50961  3.36392  4.34912  3.31263  4.43242  3.92147  3.43008  3.53698  4.59168  3.66000  0.65792  3.81576  3.66346  3.06212  3.34103  3.55510  5.50702  4.47142    623 - -
          2.68618  4.42225  2.77519  2.73123  3.46354  2.40513  3.72494  3.29354  2.67741  2.69355  4.24690  2.90347  2.73739  3.18146  2.89801  2.37887  2.77519  2.98518  4.58477  3.61503
          0.02831  3.97458  4.69693  0.61958  0.77255  0.48576  0.95510
    601   2.17991  4.73167  2.98998  2.56833  4.23902  3.32344  3.71593  3.61028  1.61145  3.22482  4.06669  3.02398  3.83118  2.88137  2.69677  2.45516  2.91497  3.25025  5.42879  4.14259    624 - -
          2.68618  4.42225  2.77519  2.73123  3.46354  2.40513  3.72494  3.29354  2.67741  2.69355  4.24690  2.90347  2.73739  3.18146  2.89801  2.37887  2.77519  2.98518  4.58477  3.61503
          0.02831  3.97458  4.69693  0.61958  0.77255  0.48576  0.95510
    602   2.79590  4.56048  3.49052  3.40327  4.54231  0.58760  4.51665  4.16738  3.59838  3.80853  4.78562  3.65490  3.95487  3.91452  3.82258  2.97086  3.28509  3.67601  5.60983  4.64789    625 - -
          2.68618  4.42225  2.77519  2.73123  3.46354  2.40513  3.72494  3.29354  2.67741  2.69355  4.24690  2.90347  2.73739  3.18146  2.89801  2.37887  2.77519  2.98518  4.58477  3.61503
          0.02831  3.97458  4.69693  0.61958  0.77255  0.48576  0.95510
    603   2.07641  4.19676  3.49087  3.19895  4.09097  3.05221  4.22288  3.16372  3.16638  3.06944  4.03251  3.36961  3.77237  3.51582  3.44711  2.51245  1.26138  2.80751  5.52856  4.30941    626 - -
          2.68618  4.42225  2.77519  2.73123  3.46354  2.40513  3.72494  3.29354  2.67741  2.69355  4.24690  2.90347  2.73739  3.18146  2.89801  2.37887  2.77519  2.98518  4.58477  3.61503
          0.02831  3.97458  4.69693  0.61958  0.77255  0.48576  0.95510
    604   3.12279  4.95336  3.62407  3.11482  4.33389  3.59026  3.90166  3.88328  2.28333  3.38070  4.37886  3.46643  4.08845  3.11748  0.83319  3.20242  3.38217  3.60298  5.37592  4.23975    627 - -
          2.68618  4.42225  2.77519  2.73123  3.46354  2.40513  3.72494  3.29354  2.67741  2.69355  4.24690  2.90347  2.73739  3.18146  2.89801  2.37887  2.77519  2.98518  4.58477  3.61503
          0.02831  3.97458  4.69693  0.61958  0.77255  0.48576  0.95510
    605   1.49143  4.28025  3.70019  3.27004  2.47050  3.42341  4.06847  2.69230  3.22284  2.44009  3.53210  3.52004  3.98481  3.51326  3.50865  2.81209  2.91135  2.50189  4.92487  3.55538    628 - -
          2.68618  4.42225  2.77519  2.73123  3.46354  2.40513  3.72494  3.29354  2.67741  2.69355  4.24690  2.90347  2.73739  3.18146  2.89801  2.37887  2.77519  2.98518  4.58477  3.61503
          0.02831  3.97458  4.69693  0.61958  0.77255  0.48576  0.95510
    606   2.92167  5.36051  1.13732  2.14162  4.68161  3.19730  3.80975  4.26017  2.86033  3.80363  4.68266  2.40213  3.84457  2.99743  3.44380  2.83283  3.23969  3.83596  5.91302  4.42066    629 - -
          2.68618  4.42225  2.77519  2.73123  3.46354  2.40513  3.72494  3.29354  2.67741  2.69355  4.24690  2.90347  2.73739  3.18146  2.89801  2.37887  2.77519  2.98518  4.58477  3.61503
          0.02831  3.97458  4.69693  0.61958  0.77255  0.48576  0.95510
    607   2.36735  4.28868  3.29737  3.11863  4.17899  3.01678  4.22530  3.71577  3.19929  3.42840  4.34646  3.32654  3.76417  3.54077  3.48165  0.94691  2.85526  3.22847  5.54347  4.26326    630 - -
          2.68618  4.42225  2.77519  2.73123  3.46354  2.40513  3.72494  3.29354  2.67741  2.69355  4.24690  2.90347  2.73739  3.18146  2.89801  2.37887  2.77519  2.98518  4.58477  3.61503
          0.02831  3.97458  4.69693  0.61958  0.77255  0.48576  0.95510
    608   2.36735  4.28868  3.29737  3.11863  4.17899  3.01678  4.22530  3.71577  3.19929  3.42840  4.34646  3.32654  3.76417  3.54077  3.48165  0.94691  2.85526  3.22847  5.54347  4.26326    631 - -
          2.68618  4.42225  2.77519  2.73123  3.46354  2.40513  3.72494  3.29354  2.67741  2.69355  4.24690  2.90347  2.73739  3.18146  2.89801  2.37887  2.77519  2.98518  4.58477  3.61503
          0.02831  3.97458  4.69693  0.61958  0.77255  0.48576  0.95510
    609   2.81027  4.80883  2.76857  2.66475  4.18858  3.25417  4.00680  3.92176  2.91949  3.55728  4.51252  0.98926  3.91140  3.28039  3.27706  2.87397  3.19590  3.53362  5.48286  4.13008    632 - -
          2.68618  4.42225  2.77519  2.73123  3.46354  2.40513  3.72494  3.29354  2.67741  2.69355  4.24690  2.90347  2.73739  3.18146  2.89801  2.37887  2.77519  2.98518  4.58477  3.61503
          0.02831  3.97458  4.69693  0.61958  0.77255  0.48576  0.95510
    610   3.54096  4.82776  4.48309  4.14511  1.56542  4.30091  3.46368  3.26227  4.00223  2.61552  3.87152  3.99118  4.62307  4.02775  4.08063  3.66691  3.76794  3.18087  3.62428  1.04531    633 - -
          2.68618  4.42225  2.77519  2.73123  3.46354  2.40513  3.72494  3.29354  2.67741  2.69355  4.24690  2.90347  2.73739  3.18146  2.89801  2.37887  2.77519  2.98518  4.58477  3.61503
          0.02831  3.97458  4.69693  0.61958  0.77255  0.48576  0.95510
    611   3.05160  4.58480  4.15994  3.76194  3.25550  3.91067  4.47349  2.44142  3.52416  1.83559  1.19512  4.02658  4.37260  3.89979  3.71733  3.41097  3.35931  2.45918  5.10944  3.87975    634 - -
          2.68618  4.42225  2.77519  2.73123  3.46354  2.40513  3.72494  3.29354  2.67741  2.69355  4.24690  2.90347  2.73739  3.18146  2.89801  2.37887  2.77519  2.98518  4.58477  3.61503
          0.02831  3.97458  4.69693  0.61958  0.77255  0.48576  0.95510
    612   2.89127  4.63086  3.50961  3.36392  4.34912  3.31263  4.43242  3.92147  3.43008  3.53698  4.59168  3.66000  0.65792  3.81576  3.66346  3.06212  3.34103  3.55510  5.50702  4.47142    635 - -
          2.68618  4.42225  2.77519  2.73123  3.46354  2.40513  3.72494  3.29354  2.67741  2.69355  4.24690  2.90347  2.73739  3.18146  2.89801  2.37887  2.77519  2.98518  4.58477  3.61503
          0.02831  3.97458  4.69693  0.61958  0.77255  0.48576  0.95510
    613   2.96449  4.95166  2.97311  2.73017  4.13356  3.43508  3.88912  3.78066  2.54408  3.27281  4.29852  3.19053  3.99046  1.06295  2.82595  3.00826  3.26172  3.50421  5.38785  4.08862    636 - -
          2.68618  4.42225  2.77519  2.73123  3.46354  2.40513  3.72494  3.29354  2.67741  2.69355  4.24690  2.90347  2.73739  3.18146  2.89801  2.37887  2.77519  2.98518  4.58477  3.61503
          0.02831  3.97458  4.69693  0.61958  0.77255  0.48576  0.95510
    614   2.88903  4.40424  4.26585  3.93290  3.62609  3.82858  4.71740  2.04957  3.80222  2.29591  3.57650  4.10611  4.38396  4.15502  4.00476  3.33913  3.24844  0.90540  5.42752  4.16514    637 - -
          2.68618  4.42225  2.77519  2.73123  3.46354  2.40513  3.72494  3.29354  2.67741  2.69355  4.24690  2.90347  2.73739  3.18146  2.89801  2.37887  2.77519  2.98518  4.58477  3.61503
          0.02831  3.97458  4.69693  0.61958  0.77255  0.48576  0.95510
    615   3.39021  4.76231  4.37865  4.11326  0.85838  4.05463  3.92553  2.90212  4.01790  2.24902  3.61768  4.13518  4.51149  4.15793  4.11238  3.65442  3.69168  2.90019  4.14571  2.50048    638 - -
          2.68618  4.42225  2.77519  2.73123  3.46354  2.40513  3.72494  3.29354  2.67741  2.69355  4.24690  2.90347  2.73739  3.18146  2.89801  2.37887  2.77519  2.98518  4.58477  3.61503
          0.02831  3.97458  4.69693  0.61958  0.77255  0.48576  0.95510
    616   3.50970  4.84731  4.25019  3.98202  2.77678  3.84694  4.03010  3.53835  3.70237  2.91530  4.16732  4.11062  4.37336  4.08472  3.81253  3.71240  3.81543  3.43150  0.70234  2.77366    639 - -
          2.68618  4.42225  2.77519  2.73123  3.46354  2.40513  3.72494  3.29354  2.67741  2.69355  4.24690  2.90347  2.73739  3.18146  2.89801  2.37887  2.77519  2.98518  4.58477  3.61503
          0.02831  3.97458  4.69693  0.61958  0.77255  0.48576  0.95510
    617   2.81027  4.80883  2.76857  2.66475  4.18858  3.25417  4.00680  3.92176  2.91949  3.55728  4.51252  0.98926  3.91140  3.28039  3.27706  2.87397  3.19590  3.53362  5.48286  4.13008    640 - -
          2.68618  4.42225  2.77519  2.73123  3.46354  2.40513  3.72494  3.29354  2.67741  2.69355  4.24690  2.90347  2.73739  3.18146  2.89801  2.37887  2.77519  2.98518  4.58477  3.61503
          0.02831  3.97458  4.69693  0.61958  0.77255  0.48576  0.95510
    618   0.87608  4.24518  3.56811  3.36502  4.15580  3.06680  4.37475  3.29674  3.38394  3.17355  4.19486  3.48823  3.81576  3.71592  3.62690  2.59495  2.87942  2.93346  5.57276  4.38460    641 - -
          2.68618  4.42225  2.77519  2.73123  3.46354  2.40513  3.72494  3.29354  2.67741  2.69355  4.24690  2.90347  2.73739  3.18146  2.89801  2.37887  2.77519  2.98518  4.58477  3.61503
          0.02831  3.97458  4.69693  0.61958  0.77255  0.48576  0.95510
    619   2.79590  4.56048  3.49052  3.40327  4.54231  0.58760  4.51665  4.16738  3.59838  3.80853  4.78562  3.65490  3.95487  3.91452  3.82258  2.97086  3.28509  3.67601  5.60983  4.64789    642 - -
          2.68618  4.42225  2.77519  2.73123  3.46354  2.40513  3.72494  3.29354  2.67741  2.69355  4.24690  2.90347  2.73739  3.18146  2.89801  2.37887  2.77519  2.98518  4.58477  3.61503
          0.02831  3.97458  4.69693  0.61958  0.77255  0.48576  0.95510
    620   2.70655  0.75494  4.24847  4.01191  3.98059  3.30730  4.63661  3.14205  3.83962  3.05263  4.17752  3.97172  4.02226  4.18159  3.94566  2.97829  3.18196  2.87958  5.37442  4.26737    643 - -
          2.68618  4.42225  2.77519  2.73123  3.46354  2.40513  3.72494  3.29354  2.67741  2.69355  4.24690  2.90347  2.73739  3.18146  2.89801  2.37887  2.77519  2.98518  4.58477  3.61503
          0.02831  3.97458  4.69693  0.61958  0.77255  0.48576  0.95510
    621   2.96449  4.95166  2.97311  2.73017  4.13356  3.43508  3.88912  3.78066  2.54408  3.27281  4.29852  3.19053  3.99046  1.06295  2.82595  3.00826  3.26172  3.50421  5.38785  4.08862    644 - -
          2.68618  4.42225  2.77519  2.73123  3.46354  2.40513  3.72494  3.29354  2.67741  2.69355  4.24690  2.90347  2.73739  3.18146  2.89801  2.37887  2.77519  2.98518  4.58477  3.61503
          0.02831  3.97458  4.69693  0.61958  0.77255  0.48576  0.95510
    622   3.16242  4.59330  4.47031  3.93717  3.08524  4.27597  4.58156  2.22691  3.72295  1.32783  1.60698  4.23146  4.55427  3.98800  3.90958  3.63164  3.40257  2.30713  5.07561  3.91246    645 - -
          2.68618  4.42225  2.77519  2.73123  3.46354  2.40513  3.72494  3.29354  2.67741  2.69355  4.24690  2.90347  2.73739  3.18146  2.89801  2.37887  2.77519  2.98518  4.58477  3.61503
          0.02831  3.97458  4.69693  0.61958  0.77255  0.48576  0.95510
    623   2.88903  4.40424  4.26585  3.93290  3.62609  3.82858  4.71740  2.04957  3.80222  2.29591  3.57650  4.10611  4.38396  4.15502  4.00476  3.33913  3.24844  0.90540  5.42752  4.16514    646 - -
          2.68618  4.42225  2.77519  2.73123  3.46354  2.40513  3.72494  3.29354  2.67741  2.69355  4.24690  2.90347  2.73739  3.18146  2.89801  2.37887  2.77519  2.98518  4.58477  3.61503
          0.02831  3.97458  4.69693  0.61958  0.77255  0.48576  0.95510
    624   1.76331  4.16569  3.37675  3.11503  4.25984  2.93878  4.20135  3.61854  3.17374  3.36248  4.21700  3.28150  3.68770  3.47719  3.47991  1.26265  2.71206  3.10664  5.62025  4.39040    647 - -
          2.68618  4.42225  2.77519  2.73123  3.46354  2.40513  3.72494  3.29354  2.67741  2.69355  4.24690  2.90347  2.73739  3.18146  2.89801  2.37887  2.77519  2.98518  4.58477  3.61503
          0.02831  3.97458  4.69693  0.61958  0.77255  0.48576  0.95510
    625   3.27092  4.70337  4.35313  3.99423  3.17671  4.11123  4.61796  2.38719  3.76096  0.75903  3.16919  4.25976  4.52954  4.10483  3.92001  3.69514  3.56082  2.45088  5.09224  3.83888    648 - -
          2.68618  4.42225  2.77519  2.73123  3.46354  2.40513  3.72494  3.29354  2.67741  2.69355  4.24690  2.90347  2.73739  3.18146  2.89801  2.37887  2.77519  2.98518  4.58477  3.61503
          0.02831  3.97458  4.69693  0.61958  0.77255  0.48576  0.95510
    626   2.81027  4.80883  2.76857  2.66475  4.18858  3.25417  4.00680  3.92176  2.91949  3.55728  4.51252  0.98926  3.91140  3.28039  3.27706  2.87397  3.19590  3.53362  5.48286  4.13008    649 - -
          2.68618  4.42225  2.77519  2.73123  3.46354  2.40513  3.72494  3.29354  2.67741  2.69355  4.24690  2.90347  2.73739  3.18146  2.89801  2.37887  2.77519  2.98518  4.58477  3.61503
          0.02831  3.97458  4.69693  0.61958  0.77255  0.48576  0.95510
    627   3.50776  4.79181  4.51566  4.17284  1.08615  4.29902  3.49567  3.17603  4.02658  2.52167  3.78637  4.01405  4.61812  4.04521  4.09357  3.66545  3.73498  3.11026  3.65599  1.56365    650 - -
          2.68618  4.42225  2.77519  2.73123  3.46354  2.40513  3.72494  3.29354  2.67741  2.69355  4.24690  2.90347  2.73739  3.18146  2.89801  2.37887  2.77519  2.98518  4.58477  3.61503
          0.02831  3.97458  4.69693  0.61958  0.77255  0.48576  0.95510
    628   2.96449  4.95166  2.97311  2.73017  4.13356  3.43508  3.88912  3.78066  2.54408  3.27281  4.29852  3.19053  3.99046  1.06295  2.82595  3.00826  3.26172  3.50421  5.38785  4.08862    651 - -
          2.68618  4.42225  2.77519  2.73123  3.46354  2.40513  3.72494  3.29354  2.67741  2.69355  4.24690  2.90347  2.73739  3.18146  2.89801  2.37887  2.77519  2.98518  4.58477  3.61503
          0.02831  3.97458  4.69693  0.61958  0.77255  0.48576  0.95510
    629   2.28579  4.20143  3.38770  3.10189  4.12490  3.01230  4.15520  3.41026  3.09033  3.20507  4.09816  3.29782  3.73317  3.43944  3.38438  2.14987  1.28736  2.98488  5.51248  4.27339    652 - -
          2.68618  4.42225  2.77519  2.73123  3.46354  2.40513  3.72494  3.29354  2.67741  2.69355  4.24690  2.90347  2.73739  3.18146  2.89801  2.37887  2.77519  2.98518  4.58477  3.61503
          0.02831  3.97458  4.69693  0.61958  0.77255  0.48576  0.95510
    630   2.05608  4.28399  3.38261  2.94344  3.78691  3.22642  3.95862  3.04413  2.89343  2.26625  3.74726  3.26318  3.81606  3.23874  3.23287  1.76956  2.78133  2.74760  5.21731  3.96077    653 - -
          2.68618  4.42225  2.77519  2.73123  3.46354  2.40513  3.72494  3.29354  2.67741  2.69355  4.24690  2.90347  2.73739  3.18146  2.89801  2.37887  2.77519  2.98518  4.58477  3.61503
          0.02831  3.97458  4.69693  0.61958  0.77255  0.48576  0.95510
    631   3.10144  5.24270  0.78197  2.40314  4.63394  3.28995  4.02410  4.24581  3.12803  3.83630  4.81741  2.96433  3.95004  3.26397  3.65751  3.05283  3.44247  3.87439  5.78252  4.49098    654 - -
          2.68618  4.42225  2.77519  2.73123  3.46354  2.40513  3.72494  3.29354  2.67741  2.69355  4.24690  2.90347  2.73739  3.18146  2.89801  2.37887  2.77519  2.98518  4.58477  3.61503
          0.02831  3.97458  4.69693  0.61958  0.77255  0.48576  0.95510
    632   3.27092  4.70337  4.35313  3.99423  3.17671  4.11123  4.61796  2.38719  3.76096  0.75903  3.16919  4.25976  4.52954  4.10483  3.92001  3.69514  3.56082  2.45088  5.09224  3.83888    655 - -
          2.68618  4.42225  2.77519  2.73123  3.46354  2.40513  3.72494  3.29354  2.67741  2.69355  4.24690  2.90347  2.73739  3.18146  2.89801  2.37887  2.77519  2.98518  4.58477  3.61503
          0.02831  3.97458  4.69693  0.61958  0.77255  0.48576  0.95510
    633   1.83121  4.27583  3.27611  3.01416  4.19291  3.03934  4.13710  3.50539  3.06777  3.24528  4.15293  3.26615  1.52203  3.40366  3.38626  2.51053  2.79890  3.07739  5.55169  4.32194    656 - -
          2.68618  4.42225  2.77519  2.73123  3.46354  2.40513  3.72494  3.29354  2.67741  2.69355  4.24690  2.90347  2.73739  3.18146  2.89801  2.37887  2.77519  2.98518  4.58477  3.61503
          0.02831  3.97458  4.69693  0.61958  0.77255  0.48576  0.95510
    634   3.05160  4.58480  4.15994  3.76194  3.25550  3.91067  4.47349  2.44142  3.52416  1.83559  1.19512  4.02658  4.37260  3.89979  3.71733  3.41097  3.35931  2.45918  5.10944  3.87975    657 - -
          2.68618  4.42225  2.77519  2.73123  3.46354  2.40513  3.72494  3.29354  2.67741  2.69355  4.24690  2.90347  2.73739  3.18146  2.89801  2.37887  2.77519  2.98518  4.58477  3.61503
          0.02831  3.97458  4.69693  0.61958  0.77255  0.48576  0.95510
    635   2.96449  4.95166  2.97311  2.73017  4.13356  3.43508  3.88912  3.78066  2.54408  3.27281  4.29852  3.19053  3.99046  1.06295  2.82595  3.00826  3.26172  3.50421  5.38785  4.08862    658 - -
          2.68618  4.42225  2.77519  2.73123  3.46354  2.40513  3.72494  3.29354  2.67741  2.69355  4.24690  2.90347  2.73739  3.18146  2.89801  2.37887  2.77519  2.98518  4.58477  3.61503
          0.02831  3.97458  4.69693  0.61958  0.77255  0.48576  0.95510
    636   3.27092  4.70337  4.35313  3.99423  3.17671  4.11123  4.61796  2.38719  3.76096  0.75903  3.16919  4.25976  4.52954  4.10483  3.92001  3.69514  3.56082  2.45088  5.09224  3.83888    659 - -
          2.68618  4.42225  2.77519  2.73123  3.46354  2.40513  3.72494  3.29354  2.67741  2.69355  4.24690  2.90347  2.73739  3.18146  2.89801  2.37887  2.77519  2.98518  4.58477  3.61503
          0.02831  3.97458  4.69693  0.61958  0.77255  0.48576  0.95510
    637   2.81027  4.80883  2.76857  2.66475  4.18858  3.25417  4.00680  3.92176  2.91949  3.55728  4.51252  0.98926  3.91140  3.28039  3.27706  2.87397  3.19590  3.53362  5.48286  4.13008    660 - -
          2.68618  4.42225  2.77519  2.73123  3.46354  2.40513  3.72494  3.29354  2.67741  2.69355  4.24690  2.90347  2.73739  3.18146  2.89801  2.37887  2.77519  2.98518  4.58477  3.61503
          0.02831  3.97458  4.69693  0.61958  0.77255  0.48576  0.95510
    638   2.81128  4.76543  3.18385  2.74281  3.69678  3.54857  3.77734  3.16160  2.45782  2.17309  3.74518  3.19340  3.98767  1.70896  2.76009  2.90505  3.05753  2.99391  5.15248  3.81185    661 - -
          2.68618  4.42225  2.77519  2.73123  3.46354  2.40513  3.72494  3.29354  2.67741  2.69355  4.24690  2.90347  2.73739  3.18146  2.89801  2.37887  2.77519  2.98518  4.58477  3.61503
          0.02831  3.97458  4.69693  0.61958  0.77255  0.48576  0.95510
    639   2.79590  4.56048  3.49052  3.40327  4.54231  0.58760  4.51665  4.16738  3.59838  3.80853  4.78562  3.65490  3.95487  3.91452  3.82258  2.97086  3.28509  3.67601  5.60983  4.64789    662 - -
          2.68618  4.42225  2.77519  2.73123  3.46354  2.40513  3.72494  3.29354  2.67741  2.69355  4.24690  2.90347  2.73739  3.18146  2.89801  2.37887  2.77519  2.98518  4.58477  3.61503
          0.02831  3.97458  4.69693  0.61958  0.77255  0.48576  0.95510
    640   2.74353  4.82803  3.09161  2.64163  4.28243  3.41902  3.70658  3.59368  1.42550  3.22014  4.10094  3.08492  3.89915  2.86987  2.51813  2.79578  2.37295  3.27098  5.42367  4.16613    663 - -
          2.68618  4.42225  2.77519  2.73123  3.46354  2.40513  3.72494  3.29354  2.67741  2.69355  4.24690  2.90347  2.73739  3.18146  2.89801  2.37887  2.77519  2.98518  4.58477  3.61503
          0.02831  3.97458  4.69693  0.61958  0.77255  0.48576  0.95510
    641   3.39021  4.76231  4.37865  4.11326  0.85838  4.05463  3.92553  2.90212  4.01790  2.24902  3.61768  4.13518  4.51149  4.15793  4.11238  3.65442  3.69168  2.90019  4.14571  2.50048    664 - -
          2.68618  4.42225  2.77519  2.73123  3.46354  2.40513  3.72494  3.29354  2.67741  2.69355  4.24690  2.90347  2.73739  3.18146  2.89801  2.37887  2.77519  2.98518  4.58477  3.61503
          0.02831  3.97458  4.69693  0.61958  0.77255  0.48576  0.95510
    642   3.04250  5.17201  2.53414  0.88852  4.53140  3.34159  3.93827  4.00567  2.83181  3.60676  4.57710  2.99428  3.95127  3.15231  3.25062  3.01501  3.34778  3.67929  5.68377  4.40701    665 - -
          2.68618  4.42225  2.77519  2.73123  3.46354  2.40513  3.72494  3.29354  2.67741  2.69355  4.24690  2.90347  2.73739  3.18146  2.89801  2.37887  2.77519  2.98518  4.58477  3.61503
          0.02831  3.97458  4.69693  0.61958  0.77255  0.48576  0.95510
    643   3.39692  4.84448  3.98997  3.73920  2.30231  3.94985  3.66988  3.39212  3.59381  2.81953  4.05672  3.85078  4.42165  3.87524  3.75629  3.52318  3.68429  3.26760  3.94974  0.81155    666 - -
          2.68618  4.42225  2.77519  2.73123  3.46354  2.40513  3.72494  3.29354  2.67741  2.69355  4.24690  2.90347  2.73739  3.18146  2.89801  2.37887  2.77519  2.98518  4.58477  3.61503
          0.02831  3.97458  4.69693  0.61958  0.77255  0.48576  0.95510
    644   2.81027  4.80883  2.76857  2.66475  4.18858  3.25417  4.00680  3.92176  2.91949  3.55728  4.51252  0.98926  3.91140  3.28039  3.27706  2.87397  3.19590  3.53362  5.48286  4.13008    667 - -
          2.68618  4.42225  2.77519  2.73123  3.46354  2.40513  3.72494  3.29354  2.67741  2.69355  4.24690  2.90347  2.73739  3.18146  2.89801  2.37887  2.77519  2.98518  4.58477  3.61503
          0.02831  3.97458  4.69693  0.61958  0.77255  0.48576  0.95510
    645   2.63116  4.61992  3.12864  2.78351  4.26553  1.46690  3.89548  3.73377  2.57710  3.33612  4.20633  3.17858  3.85674  3.10531  2.12248  2.73206  2.98647  3.33915  5.45736  4.22984    668 - -
          2.68618  4.42225  2.77519  2.73123  3.46354  2.40513  3.72494  3.29354  2.67741  2.69355  4.24690  2.90347  2.73739  3.18146  2.89801  2.37887  2.77519  2.98518  4.58477  3.61503
          0.02831  3.97458  4.69693  0.61958  0.77255  0.48576  0.95510
    646   2.59481  4.80397  2.84094  2.43195  4.25577  2.89002  3.67189  3.69248  2.40887  3.26097  4.07192  2.18548  3.79070  2.82236  2.35227  2.27842  2.87564  3.31005  5.45210  4.11978    669 - -
          2.68618  4.42225  2.77519  2.73123  3.46354  2.40513  3.72494  3.29354  2.67741  2.69355  4.24690  2.90347  2.73739  3.18146  2.89801  2.37887  2.77519  2.98518  4.58477  3.61503
          0.02831  3.97458  4.69693  0.61958  0.77255  0.48576  0.95510
    647   2.22084  1.48461  3.91858  3.57782  3.90442  2.99186  4.33136  3.18529  3.44149  3.03247  3.95198  3.52198  3.74056  3.74098  3.63727  1.95768  2.70645  2.79639  5.36394  4.14872    670 - -
          2.68618  4.42225  2.77519  2.73123  3.46354  2.40513  3.72494  3.29354  2.67741  2.69355  4.24690  2.90347  2.73739  3.18146  2.89801  2.37887  2.77519  2.98518  4.58477  3.61503
          0.02831  3.97458  4.69693  0.61958  0.77255  0.48576  0.95510
    648   2.79590  4.56048  3.49052  3.40327  4.54231  0.58760  4.51665  4.16738  3.59838  3.80853  4.78562  3.65490  3.95487  3.91452  3.82258  2.97086  3.28509  3.67601  5.60983  4.64789    671 - -
          2.68618  4.42225  2.77519  2.73123  3.46354  2.40513  3.72494  3.29354  2.67741  2.69355  4.24690  2.90347  2.73739  3.18146  2.89801  2.37887  2.77519  2.98518  4.58477  3.61503
          0.02831  3.97458  4.69693  0.61958  0.77255  0.48576  0.95510
    649   3.39692  4.84448  3.98997  3.73920  2.30231  3.94985  3.66988  3.39212  3.59381  2.81953  4.05672  3.85078  4.42165  3.87524  3.75629  3.52318  3.68429  3.26760  3.94974  0.81155    672 - -
          2.68618  4.42225  2.77519  2.73123  3.46354  2.40513  3.72494  3.29354  2.67741  2.69355  4.24690  2.90347  2.73739  3.18146  2.89801  2.37887  2.77519  2.98518  4.58477  3.61503
          0.02831  3.97458  4.69693  0.61958  0.77255  0.48576  0.95510
    650   3.27092  4.70337  4.35313  3.99423  3.17671  4.11123  4.61796  2.38719  3.76096  0.75903  3.16919  4.25976  4.52954  4.10483  3.92001  3.69514  3.56082  2.45088  5.09224  3.83888    673 - -
          2.68618  4.42225  2.77519  2.73123  3.46354  2.40513  3.72494  3.29354  2.67741  2.69355  4.24690  2.90347  2.73739  3.18146  2.89801  2.37887  2.77519  2.98518  4.58477  3.61503
          0.02831  3.97458  4.69693  0.61958  0.77255  0.48576  0.95510
    651   3.27092  4.70337  4.35313  3.99423  3.17671  4.11123  4.61796  2.38719  3.76096  0.75903  3.16919  4.25976  4.52954  4.10483  3.92001  3.69514  3.56082  2.45088  5.09224  3.83888    674 - -
          2.68618  4.42225  2.77519  2.73123  3.46354  2.40513  3.72494  3.29354  2.67741  2.69355  4.24690  2.90347  2.73739  3.18146  2.89801  2.37887  2.77519  2.98518  4.58477  3.61503
          0.02831  3.97458  4.69693  0.61958  0.77255  0.48576  0.95510
    652   3.06706  5.03315  3.24974  2.85314  4.44293  3.54465  3.81854  3.87879  0.90673  3.42203  4.37877  3.27282  4.03843  3.00480  2.45489  3.10282  3.31314  3.58110  5.45626  4.28405    675 - -
          2.68618  4.42225  2.77519  2.73123  3.46354  2.40513  3.72494  3.29354  2.67741  2.69355  4.24690  2.90347  2.73739  3.18146  2.89801  2.37887  2.77519  2.98518  4.58477  3.61503
          0.02831  3.97458  4.69693  0.61958  0.77255  0.48576  0.95510
    653   2.89127  4.63086  3.50961  3.36392  4.34912  3.31263  4.43242  3.92147  3.43008  3.53698  4.59168  3.66000  0.65792  3.81576  3.66346  3.06212  3.34103  3.55510  5.50702  4.47142    676 - -
          2.68618  4.42225  2.77519  2.73123  3.46354  2.40513  3.72494  3.29354  2.67741  2.69355  4.24690  2.90347  2.73739  3.18146  2.89801  2.37887  2.77519  2.98518  4.58477  3.61503
          0.02831  3.97458  4.69693  0.61958  0.77255  0.48576  0.95510
    654   2.96569  5.51751  1.25164  1.72543  4.80328  3.21092  3.77901  4.32008  2.81809  3.83509  4.70450  2.68120  3.84495  2.95257  3.41884  2.84637  3.26048  3.90040  5.98605  4.48382    677 - -
          2.68618  4.42225  2.77519  2.73123  3.46354  2.40513  3.72494  3.29354  2.67741  2.69355  4.24690  2.90347  2.73739  3.18146  2.89801  2.37887  2.77519  2.98518  4.58477  3.61503
          0.02831  3.97458  4.69693  0.61958  0.77255  0.48576  0.95510
    655   3.39021  4.76231  4.37865  4.11326  0.85838  4.05463  3.92553  2.90212  4.01790  2.24902  3.61768  4.13518  4.51149  4.15793  4.11238  3.65442  3.69168  2.90019  4.14571  2.50048    678 - -
          2.68618  4.42225  2.77519  2.73123  3.46354  2.40513  3.72494  3.29354  2.67741  2.69355  4.24690  2.90347  2.73739  3.18146  2.89801  2.37887  2.77519  2.98518  4.58477  3.61503
          0.02831  3.97458  4.69693  0.61958  0.77255  0.48576  0.95510
    656   3.05160  4.58480  4.15994  3.76194  3.25550  3.91067  4.47349  2.44142  3.52416  1.83559  1.19512  4.02658  4.37260  3.89979  3.71733  3.41097  3.35931  2.45918  5.10944  3.87975    679 - -
          2.68618  4.42225  2.77519  2.73123  3.46354  2.40513  3.72494  3.29354  2.67741  2.69355  4.24690  2.90347  2.73739  3.18146  2.89801  2.37887  2.77519  2.98518  4.58477  3.61503
          0.02831  3.97458  4.69693  0.61958  0.77255  0.48576  0.95510
    657   3.12279  4.95336  3.62407  3.11482  4.33389  3.59026  3.90166  3.88328  2.28333  3.38070  4.37886  3.46643  4.08845  3.11748  0.83319  3.20242  3.38217  3.60298  5.37592  4.23975    680 - -
          2.68618  4.42225  2.77519  2.73123  3.46354  2.40513  3.72494  3.29354  2.67741  2.69355  4.24690  2.90347  2.73739  3.18146  2.89801  2.37887  2.77519  2.98518  4.58477  3.61503
          0.02831  3.97458  4.69693  0.61958  0.77255  0.48576  0.95510
    658   3.12279  4.95336  3.62407  3.11482  4.33389  3.59026  3.90166  3.88328  2.28333  3.38070  4.37886  3.46643  4.08845  3.11748  0.83319  3.20242  3.38217  3.60298  5.37592  4.23975    681 - -
          2.68618  4.42225  2.77519  2.73123  3.46354  2.40513  3.72494  3.29354  2.67741  2.69355  4.24690  2.90347  2.73739  3.18146  2.89801  2.37887  2.77519  2.98518  4.58477  3.61503
          0.02831  3.97458  4.69693  0.61958  0.77255  0.48576  0.95510
    659   1.81210  4.58880  2.99789  2.56762  4.09272  3.26334  3.74538  3.48793  2.14256  3.11921  3.95278  3.01947  3.24880  2.92662  2.92141  2.40662  2.82625  3.12731  5.36509  4.07036    682 - -
          2.68618  4.42225  2.77519  2.73123  3.46354  2.40513  3.72494  3.29354  2.67741  2.69355  4.24690  2.90347  2.73739  3.18146  2.89801  2.37887  2.77519  2.98518  4.58477  3.61503
          0.02831  3.97458  4.69693  0.61958  0.77255  0.48576  0.95510
    660   3.10144  5.24270  0.78197  2.40314  4.63394  3.28995  4.02410  4.24581  3.12803  3.83630  4.81741  2.96433  3.95004  3.26397  3.65751  3.05283  3.44247  3.87439  5.78252  4.49098    683 - -
          2.68618  4.42225  2.77519  2.73123  3.46354  2.40513  3.72494  3.29354  2.67741  2.69355  4.24690  2.90347  2.73739  3.18146  2.89801  2.37887  2.77519  2.98518  4.58477  3.61503
          0.02831  3.97458  4.69693  0.61958  0.77255  0.48576  0.95510
    661   3.04674  5.09069  3.46720  2.83716  4.52032  3.64603  3.63707  3.88688  1.74955  3.35887  4.25175  3.22458  4.03763  2.78534  1.21146  3.06249  3.22717  3.58328  5.41411  4.24806    684 - -
          2.68618  4.42225  2.77519  2.73123  3.46354  2.40513  3.72494  3.29354  2.67741  2.69355  4.24690  2.90347  2.73739  3.18146  2.89801  2.37887  2.77519  2.98518  4.58477  3.61503
          0.02831  3.97458  4.69693  0.61958  0.77255  0.48576  0.95510
    662   2.58201  4.80281  2.57678  2.40066  4.19001  3.31177  3.65309  3.61736  2.43206  3.20170  4.01197  2.91006  3.78198  2.80261  2.42419  1.96402  2.63777  3.25143  5.41390  4.07163    685 - -
          2.68618  4.42225  2.77519  2.73123  3.46354  2.40513  3.72494  3.29354  2.67741  2.69355  4.24690  2.90347  2.73739  3.18146  2.89801  2.37887  2.77519  2.98518  4.58477  3.61503
          0.02831  3.97458  4.69693  0.61958  0.77255  0.48576  0.95510
    663   3.28189  4.64702  4.55914  4.10654  1.39237  4.29999  4.08704  2.46009  3.95601  1.47373  3.14389  4.20841  4.59396  4.08248  4.08051  3.67476  3.52172  2.52232  4.33194  2.76056    686 - -
          2.68618  4.42225  2.77519  2.73123  3.46354  2.40513  3.72494  3.29354  2.67741  2.69355  4.24690  2.90347  2.73739  3.18146  2.89801  2.37887  2.77519  2.98518  4.58477  3.61503
          0.02831  3.97458  4.69693  0.61958  0.77255  0.48576  0.95510
    664   3.10144  5.24270  0.78197  2.40314  4.63394  3.28995  4.02410  4.24581  3.12803  3.83630  4.81741  2.96433  3.95004  3.26397  3.65751  3.05283  3.44247  3.87439  5.78252  4.49098    687 - -
          2.68618  4.42225  2.77519  2.73123  3.46354  2.40513  3.72494  3.29354  2.67741  2.69355  4.24690  2.90347  2.73739  3.18146  2.89801  2.37887  2.77519  2.98518  4.58477  3.61503
          0.02831  3.97458  4.69693  0.61958  0.77255  0.48576  0.95510
    665   2.89127  4.63086  3.50961  3.36392  4.34912  3.31263  4.43242  3.92147  3.43008  3.53698  4.59168  3.66000  0.65792  3.81576  3.66346  3.06212  3.34103  3.55510  5.50702  4.47142    688 - -
          2.68618  4.42225  2.77519  2.73123  3.46354  2.40513  3.72494  3.29354  2.67741  2.69355  4.24690  2.90347  2.73739  3.18146  2.89801  2.37887  2.77519  2.98518  4.58477  3.61503
          0.02831  3.97458  4.69693  0.61958  0.77255  0.48576  0.95510
    666   3.39021  4.76231  4.37865  4.11326  0.85838  4.05463  3.92553  2.90212  4.01790  2.24902  3.61768  4.13518  4.51149  4.15793  4.11238  3.65442  3.69168  2.90019  4.14571  2.50048    689 - -
          2.68618  4.42225  2.77519  2.73123  3.46354  2.40513  3.72494  3.29354  2.67741  2.69355  4.24690  2.90347  2.73739  3.18146  2.89801  2.37887  2.77519  2.98518  4.58477  3.61503
          0.02831  3.97458  4.69693  0.61958  0.77255  0.48576  0.95510
    667   0.87608  4.24518  3.56811  3.36502  4.15580  3.06680  4.37475  3.29674  3.38394  3.17355  4.19486  3.48823  3.81576  3.71592  3.62690  2.59495  2.87942  2.93346  5.57276  4.38460    690 - -
          2.68618  4.42225  2.77519  2.73123  3.46354  2.40513  3.72494  3.29354  2.67741  2.69355  4.24690  2.90347  2.73739  3.18146  2.89801  2.37887  2.77519  2.98518  4.58477  3.61503
          0.02831  3.97458  4.69693  0.61958  0.77255  0.48576  0.95510
    668   2.93302  5.47859  1.68963  1.33270  4.76696  3.22066  3.75772  4.27764  2.76277  3.78898  4.64369  2.68926  3.83738  2.92446  3.34688  2.82173  3.22022  3.85843  5.94091  4.44953    691 - -
          2.68618  4.42225  2.77519  2.73123  3.46354  2.40513  3.72494  3.29354  2.67741  2.69355  4.24690  2.90347  2.73739  3.18146  2.89801  2.37887  2.77519  2.98518  4.58477  3.61503
          0.02831  3.97458  4.69693  0.61958  0.77255  0.48576  0.95510
    669   1.65076  4.15964  3.39354  3.12207  4.25307  2.93819  4.20057  3.60893  3.17566  3.35271  4.20492  3.28469  3.68585  3.47659  3.48257  1.34029  2.70664  3.09847  5.61374  4.38725    692 - -
          2.68618  4.42225  2.77519  2.73123  3.46354  2.40513  3.72494  3.29354  2.67741  2.69355  4.24690  2.90347  2.73739  3.18146  2.89801  2.37887  2.77519  2.98518  4.58477  3.61503
          0.02831  3.97458  4.69693  0.61958  0.77255  0.48576  0.95510
    670   2.37319  4.30964  3.26003  2.96592  4.14283  3.07950  4.08010  3.45355  2.97395  3.18557  4.09683  3.24700  1.57418  3.33702  3.29598  2.53612  2.11404  3.05212  5.50161  4.26205    693 - -
          2.68618  4.42225  2.77519  2.73123  3.46354  2.40513  3.72494  3.29354  2.67741  2.69355  4.24690  2.90347  2.73739  3.18146  2.89801  2.37887  2.77519  2.98518  4.58477  3.61503
          0.02831  3.97458  4.69693  0.61958  0.77255  0.48576  0.95510
    671   2.88903  4.40424  4.26585  3.93290  3.62609  3.82858  4.71740  2.04957  3.80222  2.29591  3.57650  4.10611  4.38396  4.15502  4.00476  3.33913  3.24844  0.90540  5.42752  4.16514    694 - -
          2.68618  4.42225  2.77519  2.73123  3.46354  2.40513  3.72494  3.29354  2.67741  2.69355  4.24690  2.90347  2.73739  3.18146  2.89801  2.37887  2.77519  2.98518  4.58477  3.61503
          0.02831  3.97458  4.69693  0.61958  0.77255  0.48576  0.95510
    672   3.10144  5.24270  0.78197  2.40314  4.63394  3.28995  4.02410  4.24581  3.12803  3.83630  4.81741  2.96433  3.95004  3.26397  3.65751  3.05283  3.44247  3.87439  5.78252  4.49098    695 - -
          2.68618  4.42225  2.77519  2.73123  3.46354  2.40513  3.72494  3.29354  2.67741  2.69355  4.24690  2.90347  2.73739  3.18146  2.89801  2.37887  2.77519  2.98518  4.58477  3.61503
          0.02831  3.97458  4.69693  0.61958  0.77255  0.48576  0.95510
    673   2.79590  4.56048  3.49052  3.40327  4.54231  0.58760  4.51665  4.16738  3.59838  3.80853  4.78562  3.65490  3.95487  3.91452  3.82258  2.97086  3.28509  3.67601  5.60983  4.64789    696 - -
          2.68618  4.42225  2.77519  2.73123  3.46354  2.40513  3.72494  3.29354  2.67741  2.69355  4.24690  2.90347  2.73739  3.18146  2.89801  2.37887  2.77519  2.98518  4.58477  3.61503
          0.02831  3.97458  4.69693  0.61958  0.77255  0.48576  0.95510
    674   3.04710  4.39656  4.67419  4.18456  3.54500  4.33498  4.92102  1.51136  4.06398  2.06972  3.36744  4.41314  4.67954  4.34696  4.27629  3.72346  3.32143  1.07515  5.48706  4.26933    697 - -
          2.68618  4.42225  2.77519  2.73123  3.46354  2.40513  3.72494  3.29354  2.67741  2.69355  4.24690  2.90347  2.73739  3.18146  2.89801  2.37887  2.77519  2.98518  4.58477  3.61503
          0.02831  3.97458  4.69693  0.61958  0.77255  0.48576  0.95510
    675   3.11093  4.50243  4.47884  4.09917  3.44434  4.17519  4.80905  0.95980  3.92925  2.01046  3.36479  4.33028  4.59736  4.26756  4.11424  3.68106  3.40861  1.85336  5.35568  4.10222    698 - -
          2.68618  4.42225  2.77519  2.73123  3.46354  2.40513  3.72494  3.29354  2.67741  2.69355  4.24690  2.90347  2.73739  3.18146  2.89801  2.37887  2.77519  2.98518  4.58477  3.61503
          0.02831  3.97458  4.69693  0.61958  0.77255  0.48576  0.95510
    676   0.87608  4.24518  3.56811  3.36502  4.15580  3.06680  4.37475  3.29674  3.38394  3.17355  4.19486  3.48823  3.81576  3.71592  3.62690  2.59495  2.87942  2.93346  5.57276  4.38460    699 - -
          2.68618  4.42225  2.77519  2.73123  3.46354  2.40513  3.72494  3.29354  2.67741  2.69355  4.24690  2.90347  2.73739  3.18146  2.89801  2.37887  2.77519  2.98518  4.58477  3.61503
          0.02831  3.97458  4.69693  0.61958  0.77255  0.48576  0.95510
    677   1.43206  4.15077  3.43721  3.10644  4.19431  2.19665  4.16059  3.53126  3.13945  3.27002  4.11172  3.28128  3.68575  3.43172  3.46022  2.39896  2.13675  3.04603  5.55321  4.34146    700 - -
          2.68618  4.42225  2.77519  2.73123  3.46354  2.40513  3.72494  3.29354  2.67741  2.69355  4.24690  2.90347  2.73739  3.18146  2.89801  2.37887  2.77519  2.98518  4.58477  3.61503
          0.02831  3.97458  4.69693  0.61958  0.77255  0.48576  0.95510
    678   2.64226  4.77207  2.81292  2.50702  4.21549  3.27962  3.74963  3.70760  2.47664  3.28907  4.14784  2.98019  3.82767  1.76269  2.83914  2.03803  2.95343  3.33452  5.45679  4.11867    701 - -
          2.68618  4.42225  2.77519  2.73123  3.46354  2.40513  3.72494  3.29354  2.67741  2.69355  4.24690  2.90347  2.73739  3.18146  2.89801  2.37887  2.77519  2.98518  4.58477  3.61503
          0.02831  3.97458  4.69693  0.61958  0.77255  0.48576  0.95510
    679   2.68295  1.72411  4.19432  3.71890  3.36860  3.61663  4.33829  2.35295  3.51069  1.81591  3.40364  3.85562  4.15608  3.83156  3.70246  3.04000  3.02694  2.20770  5.04517  3.77970    702 - -
          2.68618  4.42225  2.77519  2.73123  3.46354  2.40513  3.72494  3.29354  2.67741  2.69355  4.24690  2.90347  2.73739  3.18146  2.89801  2.37887  2.77519  2.98518  4.58477  3.61503
          0.02831  3.97458  4.69693  0.61958  0.77255  0.48576  0.95510
    680   2.03021  4.19031  3.32143  3.09446  4.26329  2.94659  4.20350  3.63976  3.16766  3.38455  4.25315  3.27454  3.69897  3.48280  3.46852  1.12367  2.73686  3.12999  5.62827  4.38197    703 - -
          2.68618  4.42225  2.77519  2.73123  3.46354  2.40513  3.72494  3.29354  2.67741  2.69355  4.24690  2.90347  2.73739  3.18146  2.89801  2.37887  2.77519  2.98518  4.58477  3.61503
          0.02831  3.97458  4.69693  0.61958  0.77255  0.48576  0.95510
    681   2.88903  4.40424  4.26585  3.93290  3.62609  3.82858  4.71740  2.04957  3.80222  2.29591  3.57650  4.10611  4.38396  4.15502  4.00476  3.33913  3.24844  0.90540  5.42752  4.16514    704 - -
          2.68618  4.42225  2.77519  2.73123  3.46354  2.40513  3.72494  3.29354  2.67741  2.69355  4.24690  2.90347  2.73739  3.18146  2.89801  2.37887  2.77519  2.98518  4.58477  3.61503
          0.02831  3.97458  4.69693  0.61958  0.77255  0.48576  0.95510
    682   2.27074  4.90165  2.87473  2.46992  4.25609  3.39426  3.65546  3.65281  2.11371  3.22542  4.06951  2.96505  3.85468  1.87331  2.63722  2.73711  2.96518  3.31685  5.42251  4.11794    705 - -
          2.68618  4.42225  2.77519  2.73123  3.46354  2.40513  3.72494  3.29354  2.67741  2.69355  4.24690  2.90347  2.73739  3.18146  2.89801  2.37887  2.77519  2.98518  4.58477  3.61503
          0.02831  3.97458  4.69693  0.61958  0.77255  0.48576  0.95510
    683   2.88903  4.40424  4.26585  3.93290  3.62609  3.82858  4.71740  2.04957  3.80222  2.29591  3.57650  4.10611  4.38396  4.15502  4.00476  3.33913  3.24844  0.90540  5.42752  4.16514    706 - -
          2.68618  4.42225  2.77519  2.73123  3.46354  2.40513  3.72494  3.29354  2.67741  2.69355  4.24690  2.90347  2.73739  3.18146  2.89801  2.37887  2.77519  2.98518  4.58477  3.61503
          0.02831  3.97458  4.69693  0.61958  0.77255  0.48576  0.95510
    684   3.11093  4.50243  4.47884  4.09917  3.44434  4.17519  4.80905  0.95980  3.92925  2.01046  3.36479  4.33028  4.59736  4.26756  4.11424  3.68106  3.40861  1.85336  5.35568  4.10222    707 - -
          2.68618  4.42225  2.77519  2.73123  3.46354  2.40513  3.72494  3.29354  2.67741  2.69355  4.24690  2.90347  2.73739  3.18146  2.89801  2.37887  2.77519  2.98518  4.58477  3.61503
          0.02831  3.97458  4.69693  0.61958  0.77255  0.48576  0.95510
    685   1.19504  4.13904  3.44479  3.17782  4.22360  2.93697  4.22883  3.54896  3.22038  3.31915  4.18149  3.31335  3.68942  3.51895  3.51270  1.86903  2.70396  3.05491  5.59902  4.38045    708 - -
          2.68618  4.42225  2.77519  2.73123  3.46354  2.40513  3.72494  3.29354  2.67741  2.69355  4.24690  2.90347  2.73739  3.18146  2.89801  2.37887  2.77519  2.98518  4.58477  3.61503
          0.02831  3.97458  4.69693  0.61958  0.77255  0.48576  0.95510
    686   2.79590  4.56048  3.49052  3.40327  4.54231  0.58760  4.51665  4.16738  3.59838  3.80853  4.78562  3.65490  3.95487  3.91452  3.82258  2.97086  3.28509  3.67601  5.60983  4.64789    709 - -
          2.68618  4.42225  2.77519  2.73123  3.46354  2.40513  3.72494  3.29354  2.67741  2.69355  4.24690  2.90347  2.73739  3.18146  2.89801  2.37887  2.77519  2.98518  4.58477  3.61503
          0.02831  3.97458  4.69693  0.61958  0.77255  0.48576  0.95510
    687   2.96449  4.95166  2.97311  2.73017  4.13356  3.43508  3.88912  3.78066  2.54408  3.27281  4.29852  3.19053  3.99046  1.06295  2.82595  3.00826  3.26172  3.50421  5.38785  4.08862    710 - -
          2.68618  4.42225  2.77519  2.73123  3.46354  2.40513  3.72494  3.29354  2.67741  2.69355  4.24690  2.90347  2.73739  3.18146  2.89801  2.37887  2.77519  2.98518  4.58477  3.61503
          0.02831  3.97458  4.69693  0.61958  0.77255  0.48576  0.95510
    688   3.28189  4.64702  4.55914  4.10654  1.39237  4.29999  4.08704  2.46009  3.95601  1.47373  3.14389  4.20841  4.59396  4.08248  4.08051  3.67476  3.52172  2.52232  4.33194  2.76056    711 - -
          2.68618  4.42225  2.77519  2.73123  3.46354  2.40513  3.72494  3.29354  2.67741  2.69355  4.24690  2.90347  2.73739  3.18146  2.89801  2.37887  2.77519  2.98518  4.58477  3.61503
          0.02831  3.97458  4.69693  0.61958  0.77255  0.48576  0.95510
    689   3.27092  4.70337  4.35313  3.99423  3.17671  4.11123  4.61796  2.38719  3.76096  0.75903  3.16919  4.25976  4.52954  4.10483  3.92001  3.69514  3.56082  2.45088  5.09224  3.83888    712 - -
          2.68618  4.42225  2.77519  2.73123  3.46354  2.40513  3.72494  3.29354  2.67741  2.69355  4.24690  2.90347  2.73739  3.18146  2.89801  2.37887  2.77519  2.98518  4.58477  3.61503
          0.02831  3.97458  4.69693  0.61958  0.77255  0.48576  0.95510
    690   2.25773  4.20148  3.34851  3.05506  4.20757  2.97852  4.14069  3.56240  3.07653  3.30050  4.16078  3.26079  3.70464  3.40619  3.39110  1.30485  2.07389  3.08334  5.56549  4.32588    713 - -
          2.68618  4.42225  2.77519  2.73123  3.46354  2.40513  3.72494  3.29354  2.67741  2.69355  4.24690  2.90347  2.73739  3.18146  2.89801  2.37887  2.77519  2.98518  4.58477  3.61503
          0.02831  3.97458  4.69693  0.61958  0.77255  0.48576  0.95510
    691   2.96569  5.51751  1.25164  1.72543  4.80328  3.21092  3.77901  4.32008  2.81809  3.83509  4.70450  2.68120  3.84495  2.95257  3.41884  2.84637  3.26048  3.90040  5.98605  4.48382    714 - -
          2.68618  4.42225  2.77519  2.73123  3.46354  2.40513  3.72494  3.29354  2.67741  2.69355  4.24690  2.90347  2.73739  3.18146  2.89801  2.37887  2.77519  2.98518  4.58477  3.61503
          0.02831  3.97458  4.69693  0.61958  0.77255  0.48576  0.95510
    692   3.03021  5.13707  3.41208  2.77659  4.57989  3.64060  3.61169  3.93614  1.22594  3.38893  4.26335  3.18248  4.01976  2.74978  1.77979  3.02884  3.20363  3.61922  5.43735  4.26321    715 - -
          2.68618  4.42225  2.77519  2.73123  3.46354  2.40513  3.72494  3.29354  2.67741  2.69355  4.24690  2.90347  2.73739  3.18146  2.89801  2.37887  2.77519  2.98518  4.58477  3.61503
          0.02831  3.97458  4.69693  0.61958  0.77255  0.48576  0.95510
    693   3.03021  5.13707  3.41208  2.77659  4.57989  3.64060  3.61169  3.93614  1.22594  3.38893  4.26335  3.18248  4.01976  2.74978  1.77979  3.02884  3.20363  3.61922  5.43735  4.26321    716 - -
          2.68618  4.42225  2.77519  2.73123  3.46354  2.40513  3.72494  3.29354  2.67741  2.69355  4.24690  2.90347  2.73739  3.18146  2.89801  2.37887  2.77519  2.98518  4.58477  3.61503
          0.02831  3.97458  4.69693  0.61958  0.77255  0.48576  0.95510
    694   2.78416  4.29108  4.17677  3.66683  3.56335  3.88283  4.46918  1.85547  3.55798  2.27336  3.43234  3.92709  4.32333  3.86507  3.81896  3.23838  2.42061  1.28390  5.28486  4.06928    717 - -
          2.68618  4.42225  2.77519  2.73123  3.46354  2.40513  3.72494  3.29354  2.67741  2.69355  4.24690  2.90347  2.73739  3.18146  2.89801  2.37887  2.77519  2.98518  4.58477  3.61503
          0.02831  3.97458  4.69693  0.61958  0.77255  0.48576  0.95510
    695   2.79590  4.56048  3.49052  3.40327  4.54231  0.58760  4.51665  4.16738  3.59838  3.80853  4.78562  3.65490  3.95487  3.91452  3.82258  2.97086  3.28509  3.67601  5.60983  4.64789    718 - -
          2.68618  4.42225  2.77519  2.73123  3.46354  2.40513  3.72494  3.29354  2.67741  2.69355  4.24690  2.90347  2.73739  3.18146  2.89801  2.37887  2.77519  2.98518  4.58477  3.61503
          0.02831  3.97458  4.69693  0.61958  0.77255  0.48576  0.95510
    696   2.46988  4.31486  3.52103  3.27879  4.06127  3.15051  4.28803  3.20093  3.22378  3.06077  4.10542  3.47113  3.86262  3.61368  3.47702  2.67238  1.00991  2.88491  5.49009  4.27816    719 - -
          2.68618  4.42225  2.77519  2.73123  3.46354  2.40513  3.72494  3.29354  2.67741  2.69355  4.24690  2.90347  2.73739  3.18146  2.89801  2.37887  2.77519  2.98518  4.58477  3.61503
          0.02831  3.97458  4.69693  0.61958  0.77255  0.48576  0.95510
    697   3.39692  4.84448  3.98997  3.73920  2.30231  3.94985  3.66988  3.39212  3.59381  2.81953  4.05672  3.85078  4.42165  3.87524  3.75629  3.52318  3.68429  3.26760  3.94974  0.81155    720 - -
          2.68618  4.42225  2.77519  2.73123  3.46354  2.40513  3.72494  3.29354  2.67741  2.69355  4.24690  2.90347  2.73739  3.18146  2.89801  2.37887  2.77519  2.98518  4.58477  3.61503
          0.02831  3.97458  4.69693  0.61958  0.77255  0.48576  0.95510
    698   2.88903  4.40424  4.26585  3.93290  3.62609  3.82858  4.71740  2.04957  3.80222  2.29591  3.57650  4.10611  4.38396  4.15502  4.00476  3.33913  3.24844  0.90540  5.42752  4.16514    721 - -
          2.68618  4.42225  2.77519  2.73123  3.46354  2.40513  3.72494  3.29354  2.67741  2.69355  4.24690  2.90347  2.73739  3.18146  2.89801  2.37887  2.77519  2.98518  4.58477  3.61503
          0.02831  3.97458  4.69693  0.61958  0.77255  0.48576  0.95510
    699   3.04250  5.17201  2.53414  0.88852  4.53140  3.34159  3.93827  4.00567  2.83181  3.60676  4.57710  2.99428  3.95127  3.15231  3.25062  3.01501  3.34778  3.67929  5.68377  4.40701    722 - -
          2.68618  4.42225  2.77519  2.73123  3.46354  2.40513  3.72494  3.29354  2.67741  2.69355  4.24690  2.90347  2.73739  3.18146  2.89801  2.37887  2.77519  2.98518  4.58477  3.61503
          0.02831  3.97458  4.69693  0.61958  0.77255  0.48576  0.95510
    700   2.88903  4.40424  4.26585  3.93290  3.62609  3.82858  4.71740  2.04957  3.80222  2.29591  3.57650  4.10611  4.38396  4.15502  4.00476  3.33913  3.24844  0.90540  5.42752  4.16514    723 - -
          2.68618  4.42225  2.77519  2.73123  3.46354  2.40513  3.72494  3.29354  2.67741  2.69355  4.24690  2.90347  2.73739  3.18146  2.89801  2.37887  2.77519  2.98518  4.58477  3.61503
          0.02831  3.97458  4.69693  0.61958  0.77255  0.48576  0.95510
    701   2.96959  5.51413  1.21627  1.77301  4.80106  3.21075  3.78365  4.31723  2.82627  3.83598  4.70870  2.68345  3.84692  2.95877  3.42696  2.85081  3.26580  3.89943  5.98625  4.48580    724 - -
          2.68618  4.42225  2.77519  2.73123  3.46354  2.40513  3.72494  3.29354  2.67741  2.69355  4.24690  2.90347  2.73739  3.18146  2.89801  2.37887  2.77519  2.98518  4.58477  3.61503
          0.02831  3.97458  4.69693  0.61958  0.77255  0.48576  0.95510
    702   3.05160  4.58480  4.15994  3.76194  3.25550  3.91067  4.47349  2.44142  3.52416  1.83559  1.19512  4.02658  4.37260  3.89979  3.71733  3.41097  3.35931  2.45918  5.10944  3.87975    725 - -
          2.68618  4.42225  2.77519  2.73123  3.46354  2.40513  3.72494  3.29354  2.67741  2.69355  4.24690  2.90347  2.73739  3.18146  2.89801  2.37887  2.77519  2.98518  4.58477  3.61503
          0.02831  3.97458  4.69693  0.61958  0.77255  0.48576  0.95510
    703   3.55444  4.82482  4.52504  4.19132  1.40340  4.31896  3.46007  3.26053  4.04535  2.60808  3.86517  4.00915  4.63540  4.05080  4.10829  3.68386  3.77917  3.18170  3.61396  1.14481    726 - -
          2.68618  4.42225  2.77519  2.73123  3.46354  2.40513  3.72494  3.29354  2.67741  2.69355  4.24690  2.90347  2.73739  3.18146  2.89801  2.37887  2.77519  2.98518  4.58477  3.61503
          0.02831  3.97458  4.69693  0.61958  0.77255  0.48576  0.95510
    704   2.79590  4.56048  3.49052  3.40327  4.54231  0.58760  4.51665  4.16738  3.59838  3.80853  4.78562  3.65490  3.95487  3.91452  3.82258  2.97086  3.28509  3.67601  5.60983  4.64789    727 - -
          2.68618  4.42225  2.77519  2.73123  3.46354  2.40513  3.72494  3.29354  2.67741  2.69355  4.24690  2.90347  2.73739  3.18146  2.89801  2.37887  2.77519  2.98518  4.58477  3.61503
          0.02831  3.97458  4.69693  0.61958  0.77255  0.48576  0.95510
    705   3.27092  4.70337  4.35313  3.99423  3.17671  4.11123  4.61796  2.38719  3.76096  0.75903  3.16919  4.25976  4.52954  4.10483  3.92001  3.69514  3.56082  2.45088  5.09224  3.83888    728 - -
          2.68618  4.42225  2.77519  2.73123  3.46354  2.40513  3.72494  3.29354  2.67741  2.69355  4.24690  2.90347  2.73739  3.18146  2.89801  2.37887  2.77519  2.98518  4.58477  3.61503
          0.02831  3.97458  4.69693  0.61958  0.77255  0.48576  0.95510
    706   2.89127  4.63086  3.50961  3.36392  4.34912  3.31263  4.43242  3.92147  3.43008  3.53698  4.59168  3.66000  0.65792  3.81576  3.66346  3.06212  3.34103  3.55510  5.50702  4.47142    729 - -
          2.68618  4.42225  2.77519  2.73123  3.46354  2.40513  3.72494  3.29354  2.67741  2.69355  4.24690  2.90347  2.73739  3.18146  2.89801  2.37887  2.77519  2.98518  4.58477  3.61503
          0.02831  3.97458  4.69693  0.61958  0.77255  0.48576  0.95510
    707   1.80874  4.16562  3.44579  3.07864  4.14464  2.98484  4.12112  3.47665  3.08115  3.21641  4.06189  3.27381  3.69541  3.38713  3.40798  1.80487  1.80169  3.01529  5.50631  4.28732    730 - -
          2.68618  4.42225  2.77519  2.73123  3.46354  2.40513  3.72494  3.29354  2.67741  2.69355  4.24690  2.90347  2.73739  3.18146  2.89801  2.37887  2.77519  2.98518  4.58477  3.61503
          0.02831  3.97458  4.69693  0.61958  0.77255  0.48576  0.95510
    708   3.10144  5.24270  0.78197  2.40314  4.63394  3.28995  4.02410  4.24581  3.12803  3.83630  4.81741  2.96433  3.95004  3.26397  3.65751  3.05283  3.44247  3.87439  5.78252  4.49098    731 - -
          2.68618  4.42225  2.77519  2.73123  3.46354  2.40513  3.72494  3.29354  2.67741  2.69355  4.24690  2.90347  2.73739  3.18146  2.89801  2.37887  2.77519  2.98518  4.58477  3.61503
          0.02831  3.97458  4.69693  0.61958  0.77255  0.48576  0.95510
    709   2.46988  4.31486  3.52103  3.27879  4.06127  3.15051  4.28803  3.20093  3.22378  3.06077  4.10542  3.47113  3.86262  3.61368  3.47702  2.67238  1.00991  2.88491  5.49009  4.27816    732 - -
          2.68618  4.42225  2.77519  2.73123  3.46354  2.40513  3.72494  3.29354  2.67741  2.69355  4.24690  2.90347  2.73739  3.18146  2.89801  2.37887  2.77519  2.98518  4.58477  3.61503
          0.02831  3.97458  4.69693  0.61958  0.77255  0.48576  0.95510
    710   3.07289  4.40146  4.74064  4.24611  3.53648  4.39505  4.96762  1.28814  4.13009  2.04162  3.34774  4.47139  4.71716  4.39918  4.33331  3.78232  3.34130  1.23298  5.49799  4.29197    733 - -
          2.68618  4.42225  2.77519  2.73123  3.46354  2.40513  3.72494  3.29354  2.67741  2.69355  4.24690  2.90347  2.73739  3.18146  2.89801  2.37887  2.77519  2.98518  4.58477  3.61503
          0.02831  3.97458  4.69693  0.61958  0.77255  0.48576  0.95510
    711   3.04674  5.09069  3.46720  2.83716  4.52032  3.64603  3.63707  3.88688  1.74955  3.35887  4.25175  3.22458  4.03763  2.78534  1.21146  3.06249  3.22717  3.58328  5.41411  4.24806    734 - -
          2.68618  4.42225  2.77519  2.73123  3.46354  2.40513  3.72494  3.29354  2.67741  2.69355  4.24690  2.90347  2.73739  3.18146  2.89801  2.37887  2.77519  2.98518  4.58477  3.61503
          0.02831  3.97458  4.69693  0.61958  0.77255  0.48576  0.95510
    712   3.01443  5.10702  3.33537  2.76252  4.53282  3.61019  3.63545  3.90710  1.13878  3.37921  4.26299  3.17504  4.01272  2.78056  1.99503  3.01945  3.20261  3.59225  5.43758  4.25121    735 - -
          2.68618  4.42225  2.77519  2.73123  3.46354  2.40513  3.72494  3.29354  2.67741  2.69355  4.24690  2.90347  2.73739  3.18146  2.89801  2.37887  2.77519  2.98518  4.58477  3.61503
          0.02831  3.97458  4.69693  0.61958  0.77255  0.48576  0.95510
    713   2.86673  5.21019  2.53161  1.43884  4.54080  3.35243  3.68296  3.96963  1.97792  3.49714  4.34516  2.85171  3.87051  2.83423  2.75646  2.81696  3.11358  3.60520  5.63894  4.28465    736 - -
          2.68618  4.42225  2.77519  2.73123  3.46354  2.40513  3.72494  3.29354  2.67741  2.69355  4.24690  2.90347  2.73739  3.18146  2.89801  2.37887  2.77519  2.98518  4.58477  3.61503
          0.02831  3.97458  4.69693  0.61958  0.77255  0.48576  0.95510
    714   3.50776  4.79181  4.51566  4.17284  1.08615  4.29902  3.49567  3.17603  4.02658  2.52167  3.78637  4.01405  4.61812  4.04521  4.09357  3.66545  3.73498  3.11026  3.65599  1.56365    737 - -
          2.68618  4.42225  2.77519  2.73123  3.46354  2.40513  3.72494  3.29354  2.67741  2.69355  4.24690  2.90347  2.73739  3.18146  2.89801  2.37887  2.77519  2.98518  4.58477  3.61503
          0.02831  3.97458  4.69693  0.61958  0.77255  0.48576  0.95510
    715   3.12279  4.95336  3.62407  3.11482  4.33389  3.59026  3.90166  3.88328  2.28333  3.38070  4.37886  3.46643  4.08845  3.11748  0.83319  3.20242  3.38217  3.60298  5.37592  4.23975    738 - -
          2.68618  4.42225  2.77519  2.73123  3.46354  2.40513  3.72494  3.29354  2.67741  2.69355  4.24690  2.90347  2.73739  3.18146  2.89801  2.37887  2.77519  2.98518  4.58477  3.61503
          0.02831  3.97458  4.69693  0.61958  0.77255  0.48576  0.95510
    716   2.46988  4.31486  3.52103  3.27879  4.06127  3.15051  4.28803  3.20093  3.22378  3.06077  4.10542  3.47113  3.86262  3.61368  3.47702  2.67238  1.00991  2.88491  5.49009  4.27816    739 - -
          2.68618  4.42225  2.77519  2.73123  3.46354  2.40513  3.72494  3.29354  2.67741  2.69355  4.24690  2.90347  2.73739  3.18146  2.89801  2.37887  2.77519  2.98518  4.58477  3.61503
          0.02831  3.97458  4.69693  0.61958  0.77255  0.48576  0.95510
    717   3.12279  4.95336  3.62407  3.11482  4.33389  3.59026  3.90166  3.88328  2.28333  3.38070  4.37886  3.46643  4.08845  3.11748  0.83319  3.20242  3.38217  3.60298  5.37592  4.23975    740 - -
          2.68618  4.42225  2.77519  2.73123  3.46354  2.40513  3.72494  3.29354  2.67741  2.69355  4.24690  2.90347  2.73739  3.18146  2.89801  2.37887  2.77519  2.98518  4.58477  3.61503
          0.02831  3.97458  4.69693  0.61958  0.77255  0.48576  0.95510
    718   2.73479  4.29539  3.91934  3.36086  3.31202  3.79187  4.14911  2.30335  3.25034  1.90932  2.29167  3.68506  4.16907  3.54234  3.52468  3.08923  2.28055  2.05592  4.98040  3.79056    741 - -
          2.68618  4.42225  2.77519  2.73123  3.46354  2.40513  3.72494  3.29354  2.67741  2.69355  4.24690  2.90347  2.73739  3.18146  2.89801  2.37887  2.77519  2.98518  4.58477  3.61503
          0.02831  3.97458  4.69693  0.61958  0.77255  0.48576  0.95510
    719   2.88903  4.40424  4.26585  3.93290  3.62609  3.82858  4.71740  2.04957  3.80222  2.29591  3.57650  4.10611  4.38396  4.15502  4.00476  3.33913  3.24844  0.90540  5.42752  4.16514    742 - -
          2.68618  4.42225  2.77519  2.73123  3.46354  2.40513  3.72494  3.29354  2.67741  2.69355  4.24690  2.90347  2.73739  3.18146  2.89801  2.37887  2.77519  2.98518  4.58477  3.61503
          0.02831  3.97458  4.69693  0.61958  0.77255  0.48576  0.95510
    720   2.05379  4.30927  3.24770  3.01718  4.20341  3.05696  4.15442  3.52379  3.07842  3.25821  4.18931  3.27781  1.34254  3.42694  3.38778  2.54758  2.83960  3.10513  5.56084  4.33091    743 - -
          2.68618  4.42225  2.77519  2.73123  3.46354  2.40513  3.72494  3.29354  2.67741  2.69355  4.24690  2.90347  2.73739  3.18146  2.89801  2.37887  2.77519  2.98518  4.58477  3.61503
          0.02831  3.97458  4.69693  0.61958  0.77255  0.48576  0.95510
    721   1.63506  4.42971  2.95978  2.67938  4.22618  3.08938  3.92473  3.63794  2.81838  3.30079  4.13513  2.09102  3.73843  3.13635  3.21493  2.27349  2.80295  3.19323  5.53199  4.23882    744 - -
          2.68618  4.42225  2.77519  2.73123  3.46354  2.40513  3.72494  3.29354  2.67741  2.69355  4.24690  2.90347  2.73739  3.18146  2.89801  2.37887  2.77519  2.98518  4.58477  3.61503
          0.02831  3.97458  4.69693  0.61958  0.77255  0.48576  0.95510
    722   2.81027  4.80883  2.76857  2.66475  4.18858  3.25417  4.00680  3.92176  2.91949  3.55728  4.51252  0.98926  3.91140  3.28039  3.27706  2.87397  3.19590  3.53362  5.48286  4.13008    745 - -
          2.68618  4.42225  2.77519  2.73123  3.46354  2.40513  3.72494  3.29354  2.67741  2.69355  4.24690  2.90347  2.73739  3.18146  2.89801  2.37887  2.77519  2.98518  4.58477  3.61503
          0.02831  3.97458  4.69693  0.61958  0.77255  0.48576  0.95510
    723   2.79590  4.56048  3.49052  3.40327  4.54231  0.58760  4.51665  4.16738  3.59838  3.80853  4.78562  3.65490  3.95487  3.91452  3.82258  2.97086  3.28509  3.67601  5.60983  4.64789    746 - -
          2.68618  4.42225  2.77519  2.73123  3.46354  2.40513  3.72494  3.29354  2.67741  2.69355  4.24690  2.90347  2.73739  3.18146  2.89801  2.37887  2.77519  2.98518  4.58477  3.61503
          0.02831  3.97458  4.69693  0.61958  0.77255  0.48576  0.95510
    724   3.24128  4.59148  4.71490  4.19212  3.14148  4.46483  4.80235  1.71769  4.01005  1.01578  2.97671  4.46334  4.70202  4.22315  4.17158  3.83711  3.48062  2.06529  5.19139  4.03567    747 - -
          2.68618  4.42225  2.77519  2.73123  3.46354  2.40513  3.72494  3.29354  2.67741  2.69355  4.24690  2.90347  2.73739  3.18146  2.89801  2.37887  2.77519  2.98518  4.58477  3.61503
          0.02831  3.97458  4.69693  0.61958  0.77255  0.48576  0.95510
    725   2.81027  4.80883  2.76857  2.66475  4.18858  3.25417  4.00680  3.92176  2.91949  3.55728  4.51252  0.98926  3.91140  3.28039  3.27706  2.87397  3.19590  3.53362  5.48286  4.13008    748 - -
          2.68618  4.42225  2.77519  2.73123  3.46354  2.40513  3.72494  3.29354  2.67741  2.69355  4.24690  2.90347  2.73739  3.18146  2.89801  2.37887  2.77519  2.98518  4.58477  3.61503
          0.02831  3.97458  4.69693  0.61958  0.77255  0.48576  0.95510
    726   2.89127  4.63086  3.50961  3.36392  4.34912  3.31263  4.43242  3.92147  3.43008  3.53698  4.59168  3.66000  0.65792  3.81576  3.66346  3.06212  3.34103  3.55510  5.50702  4.47142    749 - -
          2.68618  4.42225  2.77519  2.73123  3.46354  2.40513  3.72494  3.29354  2.67741  2.69355  4.24690  2.90347  2.73739  3.18146  2.89801  2.37887  2.77519  2.98518  4.58477  3.61503
          0.02831  3.97458  4.69693  0.61958  0.77255  0.48576  0.95510
    727   2.88903  4.40424  4.26585  3.93290  3.62609  3.82858  4.71740  2.04957  3.80222  2.29591  3.57650  4.10611  4.38396  4.15502  4.00476  3.33913  3.24844  0.90540  5.42752  4.16514    750 - -
          2.68618  4.42225  2.77519  2.73123  3.46354  2.40513  3.72494  3.29354  2.67741  2.69355  4.24690  2.90347  2.73739  3.18146  2.89801  2.37887  2.77519  2.98518  4.58477  3.61503
          0.02831  3.97458  4.69693  0.61958  0.77255  0.48576  0.95510
    728   3.39692  4.84448  3.98997  3.73920  2.30231  3.94985  3.66988  3.39212  3.59381  2.81953  4.05672  3.85078  4.42165  3.87524  3.75629  3.52318  3.68429  3.26760  3.94974  0.81155    751 - -
          2.68618  4.42225  2.77519  2.73123  3.46354  2.40513  3.72494  3.29354  2.67741  2.69355  4.24690  2.90347  2.73739  3.18146  2.89801  2.37887  2.77519  2.98518  4.58477  3.61503
          0.02831  3.97458  4.69693  0.61958  0.77255  0.48576  0.95510
    729   2.85658  5.26504  1.84461  2.17212  4.59704  3.21473  3.77368  4.15094  2.75976  3.69408  4.54945  1.49864  3.83123  2.95085  3.30831  2.78729  3.16193  3.73467  5.81986  4.35386    752 - -
          2.68618  4.42225  2.77519  2.73123  3.46354  2.40513  3.72494  3.29354  2.67741  2.69355  4.24690  2.90347  2.73739  3.18146  2.89801  2.37887  2.77519  2.98518  4.58477  3.61503
          0.02831  3.97458  4.69693  0.61958  0.77255  0.48576  0.95510
    730   2.92898  5.45835  1.79330  1.27375  4.74879  3.22431  3.75833  4.25519  2.75646  3.77230  4.62803  2.69654  3.83864  2.92558  3.33339  2.82162  3.21577  3.84034  5.92438  4.44046    753 - -
          2.68618  4.42225  2.77519  2.73123  3.46354  2.40513  3.72494  3.29354  2.67741  2.69355  4.24690  2.90347  2.73739  3.18146  2.89801  2.37887  2.77519  2.98518  4.58477  3.61503
          0.02831  3.97458  4.69693  0.61958  0.77255  0.48576  0.95510
    731   2.92530  5.40618  1.97593  1.18760  4.70317  3.23409  3.76616  4.19833  2.74889  3.73325  4.59583  2.71901  3.84513  2.93669  3.30586  2.82843  3.21266  3.79619  5.88423  4.42131    754 - -
          2.68618  4.42225  2.77519  2.73123  3.46354  2.40513  3.72494  3.29354  2.67741  2.69355  4.24690  2.90347  2.73739  3.18146  2.89801  2.37887  2.77519  2.98518  4.58477  3.61503
          0.02831  3.97458  4.69693  0.61958  0.77255  0.48576  0.95510
    732   2.89127  4.63086  3.50961  3.36392  4.34912  3.31263  4.43242  3.92147  3.43008  3.53698  4.59168  3.66000  0.65792  3.81576  3.66346  3.06212  3.34103  3.55510  5.50702  4.47142    755 - -
          2.68618  4.42225  2.77519  2.73123  3.46354  2.40513  3.72494  3.29354  2.67741  2.69355  4.24690  2.90347  2.73739  3.18146  2.89801  2.37887  2.77519  2.98518  4.58477  3.61503
          0.02831  3.97458  4.69693  0.61958  0.77255  0.48576  0.95510
    733   3.39021  4.76231  4.37865  4.11326  0.85838  4.05463  3.92553  2.90212  4.01790  2.24902  3.61768  4.13518  4.51149  4.15793  4.11238  3.65442  3.69168  2.90019  4.14571  2.50048    756 - -
          2.68618  4.42225  2.77519  2.73123  3.46354  2.40513  3.72494  3.29354  2.67741  2.69355  4.24690  2.90347  2.73739  3.18146  2.89801  2.37887  2.77519  2.98518  4.58477  3.61503
          0.02831  3.97458  4.69693  0.61958  0.77255  0.48576  0.95510
    734   3.08159  4.48802  4.52767  4.02388  3.25839  4.24820  4.69672  2.00823  3.85835  1.21886  3.11554  4.28018  4.57796  4.12102  4.05252  3.62393  3.34593  1.54070  5.21936  4.02884    757 - -
          2.68618  4.42225  2.77519  2.73123  3.46354  2.40513  3.72494  3.29354  2.67741  2.69355  4.24690  2.90347  2.73739  3.18146  2.89801  2.37887  2.77519  2.98518  4.58477  3.61503
          0.02831  3.97458  4.69693  0.61958  0.77255  0.48576  0.95510
    735   3.39021  4.76231  4.37865  4.11326  0.85838  4.05463  3.92553  2.90212  4.01790  2.24902  3.61768  4.13518  4.51149  4.15793  4.11238  3.65442  3.69168  2.90019  4.14571  2.50048    758 - -
          2.68618  4.42225  2.77519  2.73123  3.46354  2.40513  3.72494  3.29354  2.67741  2.69355  4.24690  2.90347  2.73739  3.18146  2.89801  2.37887  2.77519  2.98518  4.58477  3.61503
          0.02831  3.97458  4.69693  0.61958  0.77255  0.48576  0.95510
    736   3.05280  5.12670  3.47626  2.81910  4.57060  3.65906  3.61672  3.92257  1.60856  3.37807  4.26024  3.21096  4.03558  2.75784  1.30419  3.05794  3.22279  3.61354  5.42561  4.26327    759 - -
          2.68618  4.42225  2.77519  2.73123  3.46354  2.40513  3.72494  3.29354  2.67741  2.69355  4.24690  2.90347  2.73739  3.18146  2.89801  2.37887  2.77519  2.98518  4.58477  3.61503
          0.02831  3.97458  4.69693  0.61958  0.77255  0.48576  0.95510
    737   3.06706  5.03315  3.24974  2.85314  4.44293  3.54465  3.81854  3.87879  0.90673  3.42203  4.37877  3.27282  4.03843  3.00480  2.45489  3.10282  3.31314  3.58110  5.45626  4.28405    760 - -
          2.68618  4.42225  2.77519  2.73123  3.46354  2.40513  3.72494  3.29354  2.67741  2.69355  4.24690  2.90347  2.73739  3.18146  2.89801  2.37887  2.77519  2.98518  4.58477  3.61503
          0.02831  3.97458  4.69693  0.61958  0.77255  0.48576  0.95510
    738   2.88903  4.40424  4.26585  3.93290  3.62609  3.82858  4.71740  2.04957  3.80222  2.29591  3.57650  4.10611  4.38396  4.15502  4.00476  3.33913  3.24844  0.90540  5.42752  4.16514    761 - -
          2.68618  4.42225  2.77519  2.73123  3.46354  2.40513  3.72494  3.29354  2.67741  2.69355  4.24690  2.90347  2.73739  3.18146  2.89801  2.37887  2.77519  2.98518  4.58477  3.61503
          0.02831  3.97458  4.69693  0.61958  0.77255  0.48576  0.95510
    739   2.88903  4.40424  4.26585  3.93290  3.62609  3.82858  4.71740  2.04957  3.80222  2.29591  3.57650  4.10611  4.38396  4.15502  4.00476  3.33913  3.24844  0.90540  5.42752  4.16514    762 - -
          2.68618  4.42225  2.77519  2.73123  3.46354  2.40513  3.72494  3.29354  2.67741  2.69355  4.24690  2.90347  2.73739  3.18146  2.89801  2.37887  2.77519  2.98518  4.58477  3.61503
          0.02831  3.97458  4.69693  0.61958  0.77255  0.48576  0.95510
    740   3.27092  4.70337  4.35313  3.99423  3.17671  4.11123  4.61796  2.38719  3.76096  0.75903  3.16919  4.25976  4.52954  4.10483  3.92001  3.69514  3.56082  2.45088  5.09224  3.83888    763 - -
          2.68618  4.42225  2.77519  2.73123  3.46354  2.40513  3.72494  3.29354  2.67741  2.69355  4.24690  2.90347  2.73739  3.18146  2.89801  2.37887  2.77519  2.98518  4.58477  3.61503
          0.02831  3.97458  4.69693  0.61958  0.77255  0.48576  0.95510
    741   2.89127  4.63086  3.50961  3.36392  4.34912  3.31263  4.43242  3.92147  3.43008  3.53698  4.59168  3.66000  0.65792  3.81576  3.66346  3.06212  3.34103  3.55510  5.50702  4.47142    764 - -
          2.68618  4.42225  2.77519  2.73123  3.46354  2.40513  3.72494  3.29354  2.67741  2.69355  4.24690  2.90347  2.73739  3.18146  2.89801  2.37887  2.77519  2.98518  4.58477  3.61503
          0.02831  3.97458  4.69693  0.61958  0.77255  0.48576  0.95510
    742   2.96569  5.51751  1.25164  1.72543  4.80328  3.21092  3.77901  4.32008  2.81809  3.83509  4.70450  2.68120  3.84495  2.95257  3.41884  2.84637  3.26048  3.90040  5.98605  4.48382    765 - -
          2.68618  4.42225  2.77519  2.73123  3.46354  2.40513  3.72494  3.29354  2.67741  2.69355  4.24690  2.90347  2.73739  3.18146  2.89801  2.37887  2.77519  2.98518  4.58477  3.61503
          0.02831  3.97458  4.69693  0.61958  0.77255  0.48576  0.95510
    743   3.27092  4.70337  4.35313  3.99423  3.17671  4.11123  4.61796  2.38719  3.76096  0.75903  3.16919  4.25976  4.52954  4.10483  3.92001  3.69514  3.56082  2.45088  5.09224  3.83888    766 - -
          2.68618  4.42225  2.77519  2.73123  3.46354  2.40513  3.72494  3.29354  2.67741  2.69355  4.24690  2.90347  2.73739  3.18146  2.89801  2.37887  2.77519  2.98518  4.58477  3.61503
          0.02831  3.97458  4.69693  0.61958  0.77255  0.48576  0.95510
    744   0.87608  4.24518  3.56811  3.36502  4.15580  3.06680  4.37475  3.29674  3.38394  3.17355  4.19486  3.48823  3.81576  3.71592  3.62690  2.59495  2.87942  2.93346  5.57276  4.38460    767 - -
          2.68618  4.42225  2.77519  2.73123  3.46354  2.40513  3.72494  3.29354  2.67741  2.69355  4.24690  2.90347  2.73739  3.18146  2.89801  2.37887  2.77519  2.98518  4.58477  3.61503
          0.02831  3.97458  4.69693  0.61958  0.77255  0.48576  0.95510
    745   2.31676  4.26854  4.07727  3.54663  3.42482  3.81244  4.31335  2.12331  3.43874  2.16086  2.56986  3.81814  4.23493  3.72615  3.69422  3.14692  3.01854  1.48341  5.11235  3.91528    768 - -
          2.68618  4.42225  2.77519  2.73123  3.46354  2.40513  3.72494  3.29354  2.67741  2.69355  4.24690  2.90347  2.73739  3.18146  2.89801  2.37887  2.77519  2.98518  4.58477  3.61503
          0.02831  3.97458  4.69693  0.61958  0.77255  0.48576  0.95510
    746   3.10946  4.52454  4.52480  4.02512  3.21173  4.25363  4.69072  2.06000  3.84862  1.09150  3.07040  4.28543  4.58044  4.10931  4.03802  3.63384  3.37420  1.72139  5.19377  4.00737    769 - -
          2.68618  4.42225  2.77519  2.73123  3.46354  2.40513  3.72494  3.29354  2.67741  2.69355  4.24690  2.90347  2.73739  3.18146  2.89801  2.37887  2.77519  2.98518  4.58477  3.61503
          0.02831  3.97458  4.69693  0.61958  0.77255  0.48576  0.95510
    747   3.12279  4.95336  3.62407  3.11482  4.33389  3.59026  3.90166  3.88328  2.28333  3.38070  4.37886  3.46643  4.08845  3.11748  0.83319  3.20242  3.38217  3.60298  5.37592  4.23975    770 - -
          2.68618  4.42225  2.77519  2.73123  3.46354  2.40513  3.72494  3.29354  2.67741  2.69355  4.24690  2.90347  2.73739  3.18146  2.89801  2.37887  2.77519  2.98518  4.58477  3.61503
          0.02831  3.97458  4.69693  0.61958  0.77255  0.48576  0.95510
    748   3.12749  4.49611  4.58069  4.08031  1.66909  4.25885  4.31419  1.70961  3.94885  1.74408  3.09613  4.23546  4.55427  4.09702  4.08689  3.61344  3.36940  2.19949  4.63963  3.18460    771 - -
          2.68618  4.42225  2.77519  2.73123  3.46354  2.40513  3.72494  3.29354  2.67741  2.69355  4.24690  2.90347  2.73739  3.18146  2.89801  2.37887  2.77519  2.98518  4.58477  3.61503
          0.02831  3.97458  4.69693  0.61958  0.77255  0.48576  0.95510
    749   1.46106  4.17672  3.35247  3.12722  4.31595  1.59813  4.23874  3.67447  3.23925  3.41417  4.26643  3.29459  3.69464  3.52138  3.54391  2.42017  2.73480  3.14823  5.65533  4.45351    772 - -
          2.68618  4.42225  2.77519  2.73123  3.46354  2.40513  3.72494  3.29354  2.67741  2.69355  4.24690  2.90347  2.73739  3.18146  2.89801  2.37887  2.77519  2.98518  4.58477  3.61503
          0.02831  3.97458  4.69693  0.61958  0.77255  0.48576  0.95510
    750   2.07675  4.24529  4.01983  3.62359  3.71928  3.53026  4.47710  2.18212  3.53652  2.46977  3.61197  3.78929  4.13171  3.85312  3.78486  2.95535  2.98368  1.23045  5.40178  4.17826    773 - -
          2.68618  4.42225  2.77519  2.73123  3.46354  2.40513  3.72494  3.29354  2.67741  2.69355  4.24690  2.90347  2.73739  3.18146  2.89801  2.37887  2.77519  2.98518  4.58477  3.61503
          0.02831  3.97458  4.69693  0.61958  0.77255  0.48576  0.95510
    751   3.23364  4.82808  3.73352  3.35622  2.21360  3.94466  2.40813  3.44322  3.18681  2.87732  3.98807  3.57915  4.33371  3.51868  3.43270  3.30610  3.46677  3.26406  3.85622  1.21449    774 - -
          2.68618  4.42225  2.77519  2.73123  3.46354  2.40513  3.72494  3.29354  2.67741  2.69355  4.24690  2.90347  2.73739  3.18146  2.89801  2.37887  2.77519  2.98518  4.58477  3.61503
          0.02831  3.97458  4.69693  0.61958  0.77255  0.48576  0.95510
    752   2.94495  5.50713  1.48275  1.48210  4.79275  3.21510  3.76230  4.30876  2.78146  3.81548  4.67283  2.68076  3.83822  2.93024  3.37582  2.82807  3.23428  3.88543  5.96716  4.46629    775 - -
          2.68618  4.42225  2.77519  2.73123  3.46354  2.40513  3.72494  3.29354  2.67741  2.69355  4.24690  2.90347  2.73739  3.18146  2.89801  2.37887  2.77519  2.98518  4.58477  3.61503
          0.02831  3.97458  4.69693  0.61958  0.77255  0.48576  0.95510
    753   3.04250  5.17201  2.53414  0.88852  4.53140  3.34159  3.93827  4.00567  2.83181  3.60676  4.57710  2.99428  3.95127  3.15231  3.25062  3.01501  3.34778  3.67929  5.68377  4.40701    776 - -
          2.68619  4.42226  2.77521  2.73124  3.46355  2.40514  3.72496  3.29355  2.67742  2.69356  4.24691  2.90348  2.73741  3.18148  2.89802  2.37873  2.77521  2.98520  4.58478  3.61504
          0.12682  2.20742  4.69693  0.37768  1.15662  0.48576  0.95510
    754   2.50016  4.61570  2.69598  2.49897  4.38293  2.34675  3.87322  3.86091  2.77324  3.46142  4.28597  1.71267  3.75405  3.06540  3.20860  2.26940  2.88737  3.38788  5.64484  4.30452    778 - -
          2.68618  4.42225  2.77519  2.73123  3.46354  2.40513  3.72494  3.29354  2.67741  2.69355  4.24690  2.90347  2.73739  3.18146  2.89801  2.37887  2.77519  2.98518  4.58477  3.61503
          0.02831  3.97458  4.69693  0.61958  0.77255  0.48576  0.95510
    755   2.48043  4.47409  2.87918  2.75453  4.36566  1.19692  4.07621  3.90876  3.02640  3.55466  4.41677  2.59937  3.77672  3.33048  3.38683  2.60038  2.92955  3.40086  5.64603  4.36625    779 - -
          2.68618  4.42225  2.77519  2.73123  3.46354  2.40513  3.72494  3.29354  2.67741  2.69355  4.24690  2.90347  2.73739  3.18146  2.89801  2.37887  2.77519  2.98518  4.58477  3.61503
          0.02831  3.97458  4.69693  0.61958  0.77255  0.48576  0.95510
    756   3.03849  5.14657  3.44062  2.78529  4.59575  3.65114  3.60617  3.94642  1.29203  3.39313  4.26608  3.18784  4.02381  2.74260  1.65714  3.03555  3.20745  3.62944  5.43750  4.26827    780 - -
          2.68618  4.42225  2.77519  2.73123  3.46354  2.40513  3.72494  3.29354  2.67741  2.69355  4.24690  2.90347  2.73739  3.18146  2.89801  2.37887  2.77519  2.98518  4.58477  3.61503
          0.02831  3.97458  4.69693  0.61958  0.77255  0.48576  0.95510
    757   3.25090  4.62226  4.65751  4.14535  3.11123  4.43020  4.75744  1.89949  3.94250  0.93327  2.96538  4.42271  4.68186  4.17752  4.10887  3.81002  3.49394  2.14352  5.15772  3.98175    781 - -
          2.68618  4.42225  2.77519  2.73123  3.46354  2.40513  3.72494  3.29354  2.67741  2.69355  4.24690  2.90347  2.73739  3.18146  2.89801  2.37887  2.77519  2.98518  4.58477  3.61503
          0.02831  3.97458  4.69693  0.61958  0.77255  0.48576  0.95510
    758   3.10946  4.52454  4.52480  4.02512  3.21173  4.25363  4.69072  2.06000  3.84862  1.09150  3.07040  4.28543  4.58044  4.10931  4.03802  3.63384  3.37420  1.72139  5.19377  4.00737    782 - -
          2.68618  4.42225  2.77519  2.73123  3.46354  2.40513  3.72494  3.29354  2.67741  2.69355  4.24690  2.90347  2.73739  3.18146  2.89801  2.37887  2.77519  2.98518  4.58477  3.61503
          0.02831  3.97458  4.69693  0.61958  0.77255  0.48576  0.95510
    759   2.79590  4.56048  3.49052  3.40327  4.54231  0.58760  4.51665  4.16738  3.59838  3.80853  4.78562  3.65490  3.95487  3.91452  3.82258  2.97086  3.28509  3.67601  5.60983  4.64789    783 - -
          2.68618  4.42225  2.77519  2.73123  3.46354  2.40513  3.72494  3.29354  2.67741  2.69355  4.24690  2.90347  2.73739  3.18146  2.89801  2.37887  2.77519  2.98518  4.58477  3.61503
          0.02831  3.97458  4.69693  0.61958  0.77255  0.48576  0.95510
    760   2.83869  5.01767  2.86150  2.50038  4.00515  3.44980  2.67150  3.76531  2.27621  3.27719  4.15550  2.99301  3.91070  1.66405  2.59521  2.83712  3.07226  3.44259  5.26643  3.86055    784 - -
          2.68618  4.42225  2.77519  2.73123  3.46354  2.40513  3.72494  3.29354  2.67741  2.69355  4.24690  2.90347  2.73739  3.18146  2.89801  2.37887  2.77519  2.98518  4.58477  3.61503
          0.02831  3.97458  4.69693  0.61958  0.77255  0.48576  0.95510
    761   3.12279  4.95336  3.62407  3.11482  4.33389  3.59026  3.90166  3.88328  2.28333  3.38070  4.37886  3.46643  4.08845  3.11748  0.83319  3.20242  3.38217  3.60298  5.37592  4.23975    785 - -
          2.68618  4.42225  2.77519  2.73123  3.46354  2.40513  3.72494  3.29354  2.67741  2.69355  4.24690  2.90347  2.73739  3.18146  2.89801  2.37887  2.77519  2.98518  4.58477  3.61503
          0.02831  3.97458  4.69693  0.61958  0.77255  0.48576  0.95510
    762   3.08039  4.41704  4.72494  4.23596  3.50726  4.38236  4.95546  1.15036  4.11068  2.00193  3.32293  4.46258  4.70977  4.38211  4.31163  3.77381  3.35116  1.41657  5.47970  4.27459    786 - -
          2.68618  4.42225  2.77519  2.73123  3.46354  2.40513  3.72494  3.29354  2.67741  2.69355  4.24690  2.90347  2.73739  3.18146  2.89801  2.37887  2.77519  2.98518  4.58477  3.61503
          0.02831  3.97458  4.69693  0.61958  0.77255  0.48576  0.95510
    763   3.11893  4.53780  4.52156  4.02484  3.19736  4.25350  4.68815  2.07816  3.84315  1.05520  3.05830  4.28613  4.58097  4.10531  4.03109  3.63642  3.38446  1.78400  5.18558  3.99817    787 - -
          2.68618  4.42225  2.77519  2.73123  3.46354  2.40513  3.72494  3.29354  2.67741  2.69355  4.24690  2.90347  2.73739  3.18146  2.89801  2.37887  2.77519  2.98518  4.58477  3.61503
          0.02831  3.97458  4.69693  0.61958  0.77255  0.48576  0.95510
    764   2.89127  4.63086  3.50961  3.36392  4.34912  3.31263  4.43242  3.92147  3.43008  3.53698  4.59168  3.66000  0.65792  3.81576  3.66346  3.06212  3.34103  3.55510  5.50702  4.47142    788 - -
          2.68618  4.42225  2.77519  2.73123  3.46354  2.40513  3.72494  3.29354  2.67741  2.69355  4.24690  2.90347  2.73739  3.18146  2.89801  2.37887  2.77519  2.98518  4.58477  3.61503
          0.02831  3.97458  4.69693  0.61958  0.77255  0.48576  0.95510
    765   3.10946  4.52454  4.52480  4.02512  3.21173  4.25363  4.69072  2.06000  3.84862  1.09150  3.07040  4.28543  4.58044  4.10931  4.03802  3.63384  3.37420  1.72139  5.19377  4.00737    789 - -
          2.68618  4.42225  2.77519  2.73123  3.46354  2.40513  3.72494  3.29354  2.67741  2.69355  4.24690  2.90347  2.73739  3.18146  2.89801  2.37887  2.77519  2.98518  4.58477  3.61503
          0.02831  3.97458  4.69693  0.61958  0.77255  0.48576  0.95510
    766   2.78712  4.92138  1.51724  2.41645  4.01472  3.35793  3.79878  3.38651  2.72595  2.35707  4.06189  2.94774  3.89292  3.00596  3.19437  2.81217  3.06717  3.13268  5.41320  4.01364    790 - -
          2.68618  4.42225  2.77519  2.73123  3.46354  2.40513  3.72494  3.29354  2.67741  2.69355  4.24690  2.90347  2.73739  3.18146  2.89801  2.37887  2.77519  2.98518  4.58477  3.61503
          0.02831  3.97458  4.69693  0.61958  0.77255  0.48576  0.95510
    767   2.79590  4.56048  3.49052  3.40327  4.54231  0.58760  4.51665  4.16738  3.59838  3.80853  4.78562  3.65490  3.95487  3.91452  3.82258  2.97086  3.28509  3.67601  5.60983  4.64789    791 - -
          2.68618  4.42225  2.77519  2.73123  3.46354  2.40513  3.72494  3.29354  2.67741  2.69355  4.24690  2.90347  2.73739  3.18146  2.89801  2.37887  2.77519  2.98518  4.58477  3.61503
          0.02831  3.97458  4.69693  0.61958  0.77255  0.48576  0.95510
    768   3.27092  4.70337  4.35313  3.99423  3.17671  4.11123  4.61796  2.38719  3.76096  0.75903  3.16919  4.25976  4.52954  4.10483  3.92001  3.69514  3.56082  2.45088  5.09224  3.83888    792 - -
          2.68618  4.42225  2.77519  2.73123  3.46354  2.40513  3.72494  3.29354  2.67741  2.69355  4.24690  2.90347  2.73739  3.18146  2.89801  2.37887  2.77519  2.98518  4.58477  3.61503
          0.02831  3.97458  4.69693  0.61958  0.77255  0.48576  0.95510
    769   2.58048  2.85825  3.29997  2.82769  3.81508  3.35654  3.84348  3.19708  2.61892  2.87421  3.81208  3.21724  3.87660  1.68307  2.93674  2.72223  2.89414  2.92020  5.19187  3.91025    793 - -
          2.68618  4.42225  2.77519  2.73123  3.46354  2.40513  3.72494  3.29354  2.67741  2.69355  4.24690  2.90347  2.73739  3.18146  2.89801  2.37887  2.77519  2.98518  4.58477  3.61503
          0.02831  3.97458  4.69693  0.61958  0.77255  0.48576  0.95510
    770   1.60223  4.23613  3.28004  2.91822  4.20341  2.64290  4.03943  3.62009  2.97546  3.28166  4.10186  3.18796  2.53862  3.27397  3.34330  2.00319  2.70357  3.12754  5.52929  4.28711    794 - -
          2.68618  4.42225  2.77519  2.73123  3.46354  2.40513  3.72494  3.29354  2.67741  2.69355  4.24690  2.90347  2.73739  3.18146  2.89801  2.37887  2.77519  2.98518  4.58477  3.61503
          0.02831  3.97458  4.69693  0.61958  0.77255  0.48576  0.95510
    771   2.79590  4.56048  3.49052  3.40327  4.54231  0.58760  4.51665  4.16738  3.59838  3.80853  4.78562  3.65490  3.95487  3.91452  3.82258  2.97086  3.28509  3.67601  5.60983  4.64789    795 - -
          2.68618  4.42225  2.77519  2.73123  3.46354  2.40513  3.72494  3.29354  2.67741  2.69355  4.24690  2.90347  2.73739  3.18146  2.89801  2.37887  2.77519  2.98518  4.58477  3.61503
          0.02831  3.97458  4.69693  0.61958  0.77255  0.48576  0.95510
    772   3.39692  4.84448  3.98997  3.73920  2.30231  3.94985  3.66988  3.39212  3.59381  2.81953  4.05672  3.85078  4.42165  3.87524  3.75629  3.52318  3.68429  3.26760  3.94974  0.81155    796 - -
          2.68618  4.42225  2.77519  2.73123  3.46354  2.40513  3.72494  3.29354  2.67741  2.69355  4.24690  2.90347  2.73739  3.18146  2.89801  2.37887  2.77519  2.98518  4.58477  3.61503
          0.02831  3.97458  4.69693  0.61958  0.77255  0.48576  0.95510
    773   3.12279  4.95336  3.62407  3.11482  4.33389  3.59026  3.90166  3.88328  2.28333  3.38070  4.37886  3.46643  4.08845  3.11748  0.83319  3.20242  3.38217  3.60298  5.37592  4.23975    797 - -
          2.68618  4.42225  2.77519  2.73123  3.46354  2.40513  3.72494  3.29354  2.67741  2.69355  4.24690  2.90347  2.73739  3.18146  2.89801  2.37887  2.77519  2.98518  4.58477  3.61503
          0.02831  3.97458  4.69693  0.61958  0.77255  0.48576  0.95510
    774   3.11133  4.90937  3.22974  3.00073  3.35956  3.53668  0.94416  3.83000  2.84115  3.31083  4.36235  3.40562  4.09524  3.36852  3.10035  3.18131  3.41848  3.56322  4.82313  3.30771    798 - -
          2.68618  4.42225  2.77519  2.73123  3.46354  2.40513  3.72494  3.29354  2.67741  2.69355  4.24690  2.90347  2.73739  3.18146  2.89801  2.37887  2.77519  2.98518  4.58477  3.61503
          0.02831  3.97458  4.69693  0.61958  0.77255  0.48576  0.95510
    775   3.07705  4.40639  4.74139  4.24796  3.52720  4.39605  4.96785  1.22538  4.12975  2.02743  3.33870  4.47342  4.71789  4.39820  4.33162  3.78438  3.34569  1.30361  5.49362  4.28905    799 - -
          2.68618  4.42225  2.77519  2.73123  3.46354  2.40513  3.72494  3.29354  2.67741  2.69355  4.24690  2.90347  2.73739  3.18146  2.89801  2.37887  2.77519  2.98518  4.58477  3.61503
          0.02831  3.97458  4.69693  0.61958  0.77255  0.48576  0.95510
    776   2.26281  4.22991  3.20530  2.99245  4.34834  2.13400  4.16743  3.82002  3.13917  3.48841  4.31624  3.22077  3.69077  3.42906  3.47030  1.24408  2.74807  3.25284  5.66648  4.42584    800 - -
          2.68618  4.42225  2.77519  2.73123  3.46354  2.40513  3.72494  3.29354  2.67741  2.69355  4.24690  2.90347  2.73739  3.18146  2.89801  2.37887  2.77519  2.98518  4.58477  3.61503
          0.02831  3.97458  4.69693  0.61958  0.77255  0.48576  0.95510
    777   3.27092  4.70337  4.35313  3.99423  3.17671  4.11123  4.61796  2.38719  3.76096  0.75903  3.16919  4.25976  4.52954  4.10483  3.92001  3.69514  3.56082  2.45088  5.09224  3.83888    801 - -
          2.68618  4.42225  2.77519  2.73123  3.46354  2.40513  3.72494  3.29354  2.67741  2.69355  4.24690  2.90347  2.73739  3.18146  2.89801  2.37887  2.77519  2.98518  4.58477  3.61503
          0.02831  3.97458  4.69693  0.61958  0.77255  0.48576  0.95510
    778   3.12279  4.95336  3.62407  3.11482  4.33389  3.59026  3.90166  3.88328  2.28333  3.38070  4.37886  3.46643  4.08845  3.11748  0.83319  3.20242  3.38217  3.60298  5.37592  4.23975    802 - -
          2.68618  4.42225  2.77519  2.73123  3.46354  2.40513  3.72494  3.29354  2.67741  2.69355  4.24690  2.90347  2.73739  3.18146  2.89801  2.37887  2.77519  2.98518  4.58477  3.61503
          0.02831  3.97458  4.69693  0.61958  0.77255  0.48576  0.95510
    779   2.29056  4.20352  3.39006  3.10886  4.12017  3.01595  4.16024  3.39494  3.09386  3.19883  4.09814  3.30319  3.73752  3.44664  3.38475  2.19871  1.26565  2.97517  5.51176  4.27125    803 - -
          2.68618  4.42225  2.77519  2.73123  3.46354  2.40513  3.72494  3.29354  2.67741  2.69355  4.24690  2.90347  2.73739  3.18146  2.89801  2.37887  2.77519  2.98518  4.58477  3.61503
          0.02831  3.97458  4.69693  0.61958  0.77255  0.48576  0.95510
    780   3.04250  5.17201  2.53414  0.88852  4.53140  3.34159  3.93827  4.00567  2.83181  3.60676  4.57710  2.99428  3.95127  3.15231  3.25062  3.01501  3.34778  3.67929  5.68377  4.40701    804 - -
          2.68618  4.42225  2.77519  2.73123  3.46354  2.40513  3.72494  3.29354  2.67741  2.69355  4.24690  2.90347  2.73739  3.18146  2.89801  2.37887  2.77519  2.98518  4.58477  3.61503
          0.02831  3.97458  4.69693  0.61958  0.77255  0.48576  0.95510
    781   1.46951  4.31616  3.65299  3.24074  3.62817  3.40295  4.16776  2.61832  3.13510  2.00342  3.59559  3.51112  3.98679  3.49751  3.42266  2.80881  2.92685  2.42946  5.22654  3.96980    805 - -
          2.68618  4.42225  2.77519  2.73123  3.46354  2.40513  3.72494  3.29354  2.67741  2.69355  4.24690  2.90347  2.73739  3.18146  2.89801  2.37887  2.77519  2.98518  4.58477  3.61503
          0.02831  3.97458  4.69693  0.61958  0.77255  0.48576  0.95510
    782   2.59400  4.69378  2.65288  2.50955  4.39828  2.26849  3.91367  3.93212  2.82423  3.53794  4.38924  1.45296  3.79592  3.12335  3.24412  2.65655  2.98367  3.46905  5.65220  4.31286    806 - -
          2.68618  4.42225  2.77519  2.73123  3.46354  2.40513  3.72494  3.29354  2.67741  2.69355  4.24690  2.90347  2.73739  3.18146  2.89801  2.37887  2.77519  2.98518  4.58477  3.61503
          0.02831  3.97458  4.69693  0.61958  0.77255  0.48576  0.95510
    783   3.28189  4.64702  4.55914  4.10654  1.39237  4.29999  4.08704  2.46009  3.95601  1.47373  3.14389  4.20841  4.59396  4.08248  4.08051  3.67476  3.52172  2.52232  4.33194  2.76056    807 - -
          2.68618  4.42225  2.77519  2.73123  3.46354  2.40513  3.72494  3.29354  2.67741  2.69355  4.24690  2.90347  2.73739  3.18146  2.89801  2.37887  2.77519  2.98518  4.58477  3.61503
          0.02831  3.97458  4.69693  0.61958  0.77255  0.48576  0.95510
    784   2.89127  4.63086  3.50961  3.36392  4.34912  3.31263  4.43242  3.92147  3.43008  3.53698  4.59168  3.66000  0.65792  3.81576  3.66346  3.06212  3.34103  3.55510  5.50702  4.47142    808 - -
          2.68618  4.42225  2.77519  2.73123  3.46354  2.40513  3.72494  3.29354  2.67741  2.69355  4.24690  2.90347  2.73739  3.18146  2.89801  2.37887  2.77519  2.98518  4.58477  3.61503
          0.02831  3.97458  4.69693  0.61958  0.77255  0.48576  0.95510
    785   3.16242  4.59330  4.47031  3.93717  3.08524  4.27597  4.58156  2.22691  3.72295  1.32783  1.60698  4.23146  4.55427  3.98800  3.90958  3.63164  3.40257  2.30713  5.07561  3.91246    809 - -
          2.68618  4.42225  2.77519  2.73123  3.46354  2.40513  3.72494  3.29354  2.67741  2.69355  4.24690  2.90347  2.73739  3.18146  2.89801  2.37887  2.77519  2.98518  4.58477  3.61503
          0.02831  3.97458  4.69693  0.61958  0.77255  0.48576  0.95510
    786   2.06043  4.25372  3.23501  2.91390  4.23561  2.99770  4.05416  3.64348  2.97761  3.31732  4.14764  3.18601  2.51666  3.29051  3.33456  1.45549  2.72519  3.14849  5.56067  4.31223    810 - -
          2.68618  4.42225  2.77519  2.73123  3.46354  2.40513  3.72494  3.29354  2.67741  2.69355  4.24690  2.90347  2.73739  3.18146  2.89801  2.37887  2.77519  2.98518  4.58477  3.61503
          0.02831  3.97458  4.69693  0.61958  0.77255  0.48576  0.95510
    787   2.19080  4.39027  3.90882  3.47898  3.39184  3.69440  4.30654  2.37276  3.33143  1.28414  3.31750  3.75284  4.19229  3.68145  3.57951  3.09208  3.08738  2.27866  5.14550  3.91843    811 - -
          2.68618  4.42225  2.77519  2.73123  3.46354  2.40513  3.72494  3.29354  2.67741  2.69355  4.24690  2.90347  2.73739  3.18146  2.89801  2.37887  2.77519  2.98518  4.58477  3.61503
          0.02831  3.97458  4.69693  0.61958  0.77255  0.48576  0.95510
    788   2.34562  4.31397  3.14607  2.90289  4.22723  3.02621  4.07461  3.68589  2.99088  3.35818  4.21878  3.19282  1.55206  3.32816  3.32694  1.93604  2.79779  3.20350  5.55799  4.29049    812 - -
          2.68618  4.42225  2.77519  2.73123  3.46354  2.40513  3.72494  3.29354  2.67741  2.69355  4.24690  2.90347  2.73739  3.18146  2.89801  2.37887  2.77519  2.98518  4.58477  3.61503
          0.02831  3.97458  4.69693  0.61958  0.77255  0.48576  0.95510
    789   3.16242  4.59330  4.47031  3.93717  3.08524  4.27597  4.58156  2.22691  3.72295  1.32783  1.60698  4.23146  4.55427  3.98800  3.90958  3.63164  3.40257  2.30713  5.07561  3.91246    813 - -
          2.68618  4.42225  2.77519  2.73123  3.46354  2.40513  3.72494  3.29354  2.67741  2.69355  4.24690  2.90347  2.73739  3.18146  2.89801  2.37887  2.77519  2.98518  4.58477  3.61503
          0.02831  3.97458  4.69693  0.61958  0.77255  0.48576  0.95510
    790   3.27092  4.70337  4.35313  3.99423  3.17671  4.11123  4.61796  2.38719  3.76096  0.75903  3.16919  4.25976  4.52954  4.10483  3.92001  3.69514  3.56082  2.45088  5.09224  3.83888    814 - -
          2.68618  4.42225  2.77519  2.73123  3.46354  2.40513  3.72494  3.29354  2.67741  2.69355  4.24690  2.90347  2.73739  3.18146  2.89801  2.37887  2.77519  2.98518  4.58477  3.61503
          0.02831  3.97458  4.69693  0.61958  0.77255  0.48576  0.95510
    791   3.28189  4.64702  4.55914  4.10654  1.39237  4.29999  4.08704  2.46009  3.95601  1.47373  3.14389  4.20841  4.59396  4.08248  4.08051  3.67476  3.52172  2.52232  4.33194  2.76056    815 - -
          2.68618  4.42225  2.77519  2.73123  3.46354  2.40513  3.72494  3.29354  2.67741  2.69355  4.24690  2.90347  2.73739  3.18146  2.89801  2.37887  2.77519  2.98518  4.58477  3.61503
          0.02831  3.97458  4.69693  0.61958  0.77255  0.48576  0.95510
    792   2.52198  2.21651  3.62980  3.10418  3.35070  3.44173  2.85090  2.76168  2.95261  2.51937  3.46094  3.40295  3.92671  3.30430  3.23607  2.77130  2.81879  2.31002  4.84651  3.54849    816 - -
          2.68618  4.42225  2.77519  2.73123  3.46354  2.40513  3.72494  3.29354  2.67741  2.69355  4.24690  2.90347  2.73739  3.18146  2.89801  2.37887  2.77519  2.98518  4.58477  3.61503
          0.14591  3.97458  2.14579  0.61958  0.77255  0.48576  0.95510
    793   2.71361  4.70964  2.70191  2.58621  4.07129  3.17602  3.91153  3.77917  2.81427  3.42742  4.38281  1.17950  3.82734  3.18434  3.16846  2.78131  3.09512  3.40259  5.37860  4.02055    817 - -
          2.68618  4.42225  2.77519  2.73123  3.46354  2.40513  3.72494  3.29354  2.67741  2.69355  4.24690  2.90347  2.73739  3.18146  2.89801  2.37887  2.77519  2.98518  4.58477  3.61503
          0.03178  3.86046  4.58280  0.61958  0.77255  0.42608  1.05862
    794   3.08039  4.41704  4.72494  4.23596  3.50726  4.38236  4.95546  1.15036  4.11068  2.00193  3.32293  4.46258  4.70977  4.38211  4.31163  3.77381  3.35116  1.41657  5.47970  4.27459    818 - -
          2.68618  4.42225  2.77519  2.73123  3.46354  2.40513  3.72494  3.29354  2.67741  2.69355  4.24690  2.90347  2.73739  3.18146  2.89801  2.37887  2.77519  2.98518  4.58477  3.61503
          0.02831  3.97458  4.69693  0.61958  0.77255  0.48576  0.95510
    795   2.83177  5.33043  2.13909  1.47464  4.61871  3.26308  3.68690  4.10884  2.57238  3.61322  4.43355  2.72767  3.81786  2.28516  3.09057  2.74980  3.09483  3.70192  5.77354  4.32478    819 - -
          2.68618  4.42225  2.77519  2.73123  3.46354  2.40513  3.72494  3.29354  2.67741  2.69355  4.24690  2.90347  2.73739  3.18146  2.89801  2.37887  2.77519  2.98518  4.58477  3.61503
          0.02831  3.97458  4.69693  0.61958  0.77255  0.48576  0.95510
    796   3.14088  4.47549  4.72887  4.18561  3.27255  4.43403  4.83000  1.67447  4.06122  1.26225  3.07793  4.44265  4.68255  4.25765  4.23659  3.78524  3.38135  1.59705  5.27517  4.14112    820 - -
          2.68618  4.42225  2.77519  2.73123  3.46354  2.40513  3.72494  3.29354  2.67741  2.69355  4.24690  2.90347  2.73739  3.18146  2.89801  2.37887  2.77519  2.98518  4.58477  3.61503
          0.02831  3.97458  4.69693  0.61958  0.77255  0.48576  0.95510
    797   3.06706  5.03315  3.24974  2.85314  4.44293  3.54465  3.81854  3.87879  0.90673  3.42203  4.37877  3.27282  4.03843  3.00480  2.45489  3.10282  3.31314  3.58110  5.45626  4.28405    821 - -
          2.68618  4.42225  2.77519  2.73123  3.46354  2.40513  3.72494  3.29354  2.67741  2.69355  4.24690  2.90347  2.73739  3.18146  2.89801  2.37887  2.77519  2.98518  4.58477  3.61503
          0.02831  3.97458  4.69693  0.61958  0.77255  0.48576  0.95510
    798   2.75508  4.50737  2.48924  2.88337  3.64893  3.59718  4.02063  1.55001  3.00419  2.53682  3.61433  3.33352  4.06500  3.30875  3.38542  2.97660  3.02668  2.31192  5.21101  3.91266    822 - -
          2.68618  4.42225  2.77519  2.73123  3.46354  2.40513  3.72494  3.29354  2.67741  2.69355  4.24690  2.90347  2.73739  3.18146  2.89801  2.37887  2.77519  2.98518  4.58477  3.61503
          0.02831  3.97458  4.69693  0.61958  0.77255  0.48576  0.95510
    799   3.39692  4.84448  3.98997  3.73920  2.30231  3.94985  3.66988  3.39212  3.59381  2.81953  4.05672  3.85078  4.42165  3.87524  3.75629  3.52318  3.68429  3.26760  3.94974  0.81155    823 - -
          2.68618  4.42225  2.77519  2.73123  3.46354  2.40513  3.72494  3.29354  2.67741  2.69355  4.24690  2.90347  2.73739  3.18146  2.89801  2.37887  2.77519  2.98518  4.58477  3.61503
          0.02831  3.97458  4.69693  0.61958  0.77255  0.48576  0.95510
    800   2.88903  4.40424  4.26585  3.93290  3.62609  3.82858  4.71740  2.04957  3.80222  2.29591  3.57650  4.10611  4.38396  4.15502  4.00476  3.33913  3.24844  0.90540  5.42752  4.16514    824 - -
          2.68618  4.42225  2.77519  2.73123  3.46354  2.40513  3.72494  3.29354  2.67741  2.69355  4.24690  2.90347  2.73739  3.18146  2.89801  2.37887  2.77519  2.98518  4.58477  3.61503
          0.02831  3.97458  4.69693  0.61958  0.77255  0.48576  0.95510
    801   2.89127  4.63086  3.50961  3.36392  4.34912  3.31263  4.43242  3.92147  3.43008  3.53698  4.59168  3.66000  0.65792  3.81576  3.66346  3.06212  3.34103  3.55510  5.50702  4.47142    825 - -
          2.68618  4.42225  2.77519  2.73123  3.46354  2.40513  3.72494  3.29354  2.67741  2.69355  4.24690  2.90347  2.73739  3.18146  2.89801  2.37887  2.77519  2.98518  4.58477  3.61503
          0.02831  3.97458  4.69693  0.61958  0.77255  0.48576  0.95510
    802   2.84940  5.15325  1.23489  2.24487  4.66758  2.26690  3.85789  4.19401  2.88861  3.75048  4.61667  2.80166  3.84037  3.04766  3.44320  2.80635  3.18597  3.75548  5.85693  4.45484    826 - -
          2.68618  4.42225  2.77519  2.73123  3.46354  2.40513  3.72494  3.29354  2.67741  2.69355  4.24690  2.90347  2.73739  3.18146  2.89801  2.37887  2.77519  2.98518  4.58477  3.61503
          0.02831  3.97458  4.69693  0.61958  0.77255  0.48576  0.95510
    803   2.63116  4.61992  3.12864  2.78351  4.26553  1.46690  3.89548  3.73377  2.57710  3.33612  4.20633  3.17858  3.85674  3.10531  2.12248  2.73206  2.98647  3.33915  5.45736  4.22984    827 - -
          2.68618  4.42225  2.77519  2.73123  3.46354  2.40513  3.72494  3.29354  2.67741  2.69355  4.24690  2.90347  2.73739  3.18146  2.89801  2.37887  2.77519  2.98518  4.58477  3.61503
          0.02831  3.97458  4.69693  0.61958  0.77255  0.48576  0.95510
    804   3.28201  4.71501  4.14257  3.71580  1.27079  4.10150  2.40835  3.25376  3.59413  2.70079  3.83290  3.77717  4.44035  3.75107  3.78197  3.42105  3.50565  3.10544  3.72101  1.84157    828 - -
          2.68618  4.42225  2.77519  2.73123  3.46354  2.40513  3.72494  3.29354  2.67741  2.69355  4.24690  2.90347  2.73739  3.18146  2.89801  2.37887  2.77519  2.98518  4.58477  3.61503
          0.02831  3.97458  4.69693  0.61958  0.77255  0.48576  0.95510
    805   2.44854  4.90708  2.54837  1.56287  4.36513  3.24335  3.73687  3.77790  2.59285  3.38252  4.21786  2.85318  3.80185  2.90319  3.05526  2.19495  2.97002  3.39460  5.59682  4.22533    829 - -
          2.68618  4.42225  2.77519  2.73123  3.46354  2.40513  3.72494  3.29354  2.67741  2.69355  4.24690  2.90347  2.73739  3.18146  2.89801  2.37887  2.77519  2.98518  4.58477  3.61503
          0.02831  3.97458  4.69693  0.61958  0.77255  0.48576  0.95510
    806   2.89903  5.45144  1.50080  1.64635  4.75629  2.79270  3.74071  4.26815  2.73972  3.76838  4.60712  2.68183  3.82451  2.90237  3.32857  2.79258  3.18462  3.83985  5.93010  4.43483    830 - -
          2.68618  4.42225  2.77519  2.73123  3.46354  2.40513  3.72494  3.29354  2.67741  2.69355  4.24690  2.90347  2.73739  3.18146  2.89801  2.37887  2.77519  2.98518  4.58477  3.61503
          0.02831  3.97458  4.69693  0.61958  0.77255  0.48576  0.95510
    807   3.27038  4.63047  4.61470  4.13216  1.67417  4.34412  4.23671  2.37596  3.98628  1.22350  3.03698  4.27531  4.61038  4.10676  4.11033  3.70897  3.50357  2.46419  4.49646  2.99192    831 - -
          2.68618  4.42225  2.77519  2.73123  3.46354  2.40513  3.72494  3.29354  2.67741  2.69355  4.24690  2.90347  2.73739  3.18146  2.89801  2.37887  2.77519  2.98518  4.58477  3.61503
          0.02831  3.97458  4.69693  0.61958  0.77255  0.48576  0.95510
    808   2.15498  4.32531  3.81909  3.35966  3.43901  3.57611  4.20241  2.48120  3.21835  2.16053  1.74596  3.63381  4.08840  3.56437  3.48062  2.95498  2.98473  2.35699  5.11653  3.90672    832 - -
          2.68618  4.42225  2.77519  2.73123  3.46354  2.40513  3.72494  3.29354  2.67741  2.69355  4.24690  2.90347  2.73739  3.18146  2.89801  2.37887  2.77519  2.98518  4.58477  3.61503
          0.02831  3.97458  4.69693  0.61958  0.77255  0.48576  0.95510
    809   2.12581  5.03119  1.96984  2.26915  4.37803  3.28954  3.66712  3.80850  2.12794  3.37901  4.19370  2.81482  3.79790  2.81407  2.98133  2.67121  2.95842  3.43051  5.57614  4.18637    833 - -
          2.68618  4.42225  2.77519  2.73123  3.46354  2.40513  3.72494  3.29354  2.67741  2.69355  4.24690  2.90347  2.73739  3.18146  2.89801  2.37887  2.77519  2.98518  4.58477  3.61503
          0.02831  3.97458  4.69693  0.61958  0.77255  0.48576  0.95510
    810   1.37423  4.28425  3.62541  3.18822  3.68175  3.33689  4.12731  2.71033  3.08453  2.53769  2.94919  3.45538  3.92999  3.43992  3.38287  2.73137  2.87053  2.49902  5.24129  4.00331    834 - -
          2.68618  4.42225  2.77519  2.73123  3.46354  2.40513  3.72494  3.29354  2.67741  2.69355  4.24690  2.90347  2.73739  3.18146  2.89801  2.37887  2.77519  2.98518  4.58477  3.61503
          0.02831  3.97458  4.69693  0.61958  0.77255  0.48576  0.95510
    811   3.27092  4.70337  4.35313  3.99423  3.17671  4.11123  4.61796  2.38719  3.76096  0.75903  3.16919  4.25976  4.52954  4.10483  3.92001  3.69514  3.56082  2.45088  5.09224  3.83888    835 - -
          2.68618  4.42225  2.77519  2.73123  3.46354  2.40513  3.72494  3.29354  2.67741  2.69355  4.24690  2.90347  2.73739  3.18146  2.89801  2.37887  2.77519  2.98518  4.58477  3.61503
          0.02831  3.97458  4.69693  0.61958  0.77255  0.48576  0.95510
    812   2.58400  4.72665  2.72144  2.04949  4.23502  3.23489  3.76053  3.63392  2.59978  3.26332  4.10146  2.93050  3.79144  2.93800  3.03196  1.71217  2.62039  3.25847  5.49780  4.16396    836 - -
          2.68618  4.42225  2.77519  2.73123  3.46354  2.40513  3.72494  3.29354  2.67741  2.69355  4.24690  2.90347  2.73739  3.18146  2.89801  2.37887  2.77519  2.98518  4.58477  3.61503
          0.02831  3.97458  4.69693  0.61958  0.77255  0.48576  0.95510
    813   2.28768  5.13953  1.63285  2.19559  4.54354  3.21930  3.73300  4.01401  2.67357  3.57083  4.39803  2.22063  3.80217  2.89387  3.21219  2.71132  3.05356  3.60119  5.75477  4.31691    837 - -
          2.68618  4.42225  2.77519  2.73123  3.46354  2.40513  3.72494  3.29354  2.67741  2.69355  4.24690  2.90347  2.73739  3.18146  2.89801  2.37887  2.77519  2.98518  4.58477  3.61503
          0.02831  3.97458  4.69693  0.61958  0.77255  0.48576  0.95510
    814   2.89127  4.63086  3.50961  3.36392  4.34912  3.31263  4.43242  3.92147  3.43008  3.53698  4.59168  3.66000  0.65792  3.81576  3.66346  3.06212  3.34103  3.55510  5.50702  4.47142    838 - -
          2.68618  4.42225  2.77519  2.73123  3.46354  2.40513  3.72494  3.29354  2.67741  2.69355  4.24690  2.90347  2.73739  3.18146  2.89801  2.37887  2.77519  2.98518  4.58477  3.61503
          0.02831  3.97458  4.69693  0.61958  0.77255  0.48576  0.95510
    815   2.79999  4.65193  3.50465  2.91309  3.77319  3.60823  3.78964  2.38466  2.35554  2.68297  3.72010  3.30748  4.01803  3.01335  1.59778  2.94391  3.03700  2.80725  5.15965  3.90095    839 - -
          2.68618  4.42225  2.77519  2.73123  3.46354  2.40513  3.72494  3.29354  2.67741  2.69355  4.24690  2.90347  2.73739  3.18146  2.89801  2.37887  2.77519  2.98518  4.58477  3.61503
          0.02831  3.97458  4.69693  0.61958  0.77255  0.48576  0.95510
    816   1.77489  4.56863  2.97347  2.59842  4.15102  2.52289  3.79240  3.53611  2.13322  3.17870  4.01831  3.03535  3.78624  2.98070  2.95466  2.60051  2.84493  3.15972  5.41993  4.13170    840 - -
          2.68618  4.42225  2.77519  2.73123  3.46354  2.40513  3.72494  3.29354  2.67741  2.69355  4.24690  2.90347  2.73739  3.18146  2.89801  2.37887  2.77519  2.98518  4.58477  3.61503
          0.02831  3.97458  4.69693  0.61958  0.77255  0.48576  0.95510
    817   3.06866  4.52661  4.11185  3.66317  1.48860  3.96859  3.56964  3.00985  3.55727  2.55765  3.64318  3.75300  4.33491  3.72073  3.74144  2.82185  3.30770  2.85063  3.86696  1.67594    841 - -
          2.68618  4.42225  2.77519  2.73123  3.46354  2.40513  3.72494  3.29354  2.67741  2.69355  4.24690  2.90347  2.73739  3.18146  2.89801  2.37887  2.77519  2.98518  4.58477  3.61503
          0.02831  3.97458  4.69693  0.61958  0.77255  0.48576  0.95510
    818   2.43544  4.73912  3.04608  2.47872  3.97881  3.43174  3.61084  3.37839  2.13922  2.78313  3.43509  2.97894  3.81881  2.42453  2.58562  2.50747  2.83200  3.07251  5.23513  3.92997    842 - -
          2.68618  4.42225  2.77519  2.73123  3.46354  2.40513  3.72494  3.29354  2.67741  2.69355  4.24690  2.90347  2.73739  3.18146  2.89801  2.37887  2.77519  2.98518  4.58477  3.61503
          0.07376  3.97458  2.95047  0.61958  0.77255  0.48576  0.95510
    819   2.49746  4.58143  2.94290  2.54142  4.12038  2.37190  3.74037  3.52499  2.17654  3.14765  3.97772  2.99363  3.76505  2.92041  2.92248  2.36991  2.30783  3.15084  5.38465  4.08677    843 - -
          2.68618  4.42225  2.77519  2.73123  3.46354  2.40513  3.72494  3.29354  2.67741  2.69355  4.24690  2.90347  2.73739  3.18146  2.89801  2.37887  2.77519  2.98518  4.58477  3.61503
          0.02960  3.93043  4.65277  0.61958  0.77255  0.52852  0.89033
    820   1.84191  4.61345  2.24839  2.45734  4.19896  3.17255  3.77212  3.58735  2.66121  3.23523  4.06356  2.93180  3.74568  2.95194  3.12067  2.34876  2.56823  3.19413  5.48188  4.15135    844 - -
          2.68618  4.42225  2.77519  2.73123  3.46354  2.40513  3.72494  3.29354  2.67741  2.69355  4.24690  2.90347  2.73739  3.18146  2.89801  2.37887  2.77519  2.98518  4.58477  3.61503
          0.02960  3.93043  4.65277  0.61958  0.77255  0.52852  0.89033
    821   2.30394  4.67276  3.02044  2.24459  3.89606  3.41852  3.62610  3.28468  2.39649  2.91412  2.98706  2.98496  3.81636  2.62328  2.62483  2.65791  2.82308  2.99407  5.18988  3.89128    845 - -
          2.68618  4.42225  2.77519  2.73123  3.46354  2.40513  3.72494  3.29354  2.67741  2.69355  4.24690  2.90347  2.73739  3.18146  2.89801  2.37887  2.77519  2.98518  4.58477  3.61503
          0.02960  3.93043  4.65277  0.61958  0.77255  0.52852  0.89033
    822   2.71066  5.08223  2.65243  1.89492  4.39636  3.34706  3.59756  3.83822  2.02964  3.35772  4.15983  2.60949  3.80236  2.52661  2.72200  2.67815  2.70468  3.46151  5.51755  4.15365    846 - -
          2.68618  4.42225  2.77519  2.73123  3.46354  2.40513  3.72494  3.29354  2.67741  2.69355  4.24690  2.90347  2.73739  3.18146  2.89801  2.37887  2.77519  2.98518  4.58477  3.61503
          0.02960  3.93043  4.65277  0.61958  0.77255  0.45993  0.99785
    823   2.52122  5.01408  2.95269  2.29066  4.34405  3.43210  3.57185  3.76629  1.88545  3.28156  4.07941  2.92674  3.37368  2.48511  2.21836  2.68302  2.91271  3.40089  5.42964  4.10734    847 - -
          2.68618  4.42225  2.77519  2.73123  3.46354  2.40513  3.72494  3.29354  2.67741  2.69355  4.24690  2.90347  2.73739  3.18146  2.89801  2.37887  2.77519  2.98518  4.58477  3.61503
          0.02831  3.97458  4.69693  0.61958  0.77255  0.48576  0.95510
    824   2.81438  4.98668  3.12028  2.58886  4.36100  3.49715  3.61592  3.77100  2.08161  3.28487  4.12729  3.04988  3.91110  2.14685  1.70516  2.57789  3.03146  3.43390  5.40697  4.14740    848 - -
          2.68618  4.42225  2.77519  2.73123  3.46354  2.40513  3.72494  3.29354  2.67741  2.69355  4.24690  2.90347  2.73739  3.18146  2.89801  2.37887  2.77519  2.98518  4.58477  3.61503
          0.02831  3.97458  4.69693  0.61958  0.77255  0.48576  0.95510
    825   2.05132  4.74296  2.79781  2.43069  4.18800  3.27347  3.70265  3.61603  2.50927  3.21307  4.03401  2.42830  3.78399  2.43611  2.94395  2.28303  2.86481  3.24503  5.43426  4.10062    849 - -
          2.68618  4.42225  2.77519  2.73123  3.46354  2.40513  3.72494  3.29354  2.67741  2.69355  4.24690  2.90347  2.73739  3.18146  2.89801  2.37887  2.77519  2.98518  4.58477  3.61503
          0.02831  3.97458  4.69693  0.61958  0.77255  0.48576  0.95510
    826   2.67779  5.11650  2.42241  1.89817  4.41378  3.31522  2.83669  3.88208  2.40776  3.39942  4.18370  2.59117  3.77979  2.53946  2.90144  2.63575  2.70215  3.48495  5.56650  4.16012    850 - -
          2.68618  4.42225  2.77519  2.73123  3.46354  2.40513  3.72494  3.29354  2.67741  2.69355  4.24690  2.90347  2.73739  3.18146  2.89801  2.37887  2.77519  2.98518  4.58477  3.61503
          0.02831  3.97458  4.69693  0.61958  0.77255  0.48576  0.95510
    827   2.74459  5.15099  2.40842  2.27132  4.46525  3.33830  3.62347  3.92413  2.08121  3.43343  4.23523  2.60658  3.81472  1.90369  2.79099  2.70026  2.98471  3.53583  5.58399  4.20140    851 - -
          2.68618  4.42225  2.77519  2.73123  3.46354  2.40513  3.72494  3.29354  2.67741  2.69355  4.24690  2.90347  2.73739  3.18146  2.89801  2.37887  2.77519  2.98518  4.58477  3.61503
          0.02831  3.97458  4.69693  0.61958  0.77255  0.48576  0.95510
    828   3.16242  4.59330  4.47031  3.93717  3.08524  4.27597  4.58156  2.22691  3.72295  1.32783  1.60698  4.23146  4.55427  3.98800  3.90958  3.63164  3.40257  2.30713  5.07561  3.91246    852 - -
          2.68618  4.42225  2.77519  2.73123  3.46354  2.40513  3.72494  3.29354  2.67741  2.69355  4.24690  2.90347  2.73739  3.18146  2.89801  2.37887  2.77519  2.98518  4.58477  3.61503
          0.02831  3.97458  4.69693  0.61958  0.77255  0.48576  0.95510
    829   2.31418  4.92665  3.02243  2.47836  4.25682  3.44526  3.59522  3.66227  1.86097  3.20728  4.02412  2.97328  3.84594  2.55474  2.24000  2.52485  2.92111  3.32009  5.37849  4.08062    853 - -
          2.68618  4.42225  2.77519  2.73123  3.46354  2.40513  3.72494  3.29354  2.67741  2.69355  4.24690  2.90347  2.73739  3.18146  2.89801  2.37887  2.77519  2.98518  4.58477  3.61503
          0.02831  3.97458  4.69693  0.61958  0.77255  0.48576  0.95510
    830   1.98088  4.37451  3.20482  2.73406  3.83300  2.65929  3.82206  3.19954  2.72636  2.89038  3.74937  3.13230  3.78870  2.78420  3.11503  2.39202  2.76505  2.37201  5.20110  3.93904    854 - -
          2.68618  4.42225  2.77519  2.73123  3.46354  2.40513  3.72494  3.29354  2.67741  2.69355  4.24690  2.90347  2.73739  3.18146  2.89801  2.37887  2.77519  2.98518  4.58477  3.61503
          0.02831  3.97458  4.69693  0.61958  0.77255  0.48576  0.95510
    831   3.22864  4.62244  4.60404  4.05913  3.05648  4.38602  4.67583  2.20528  3.86285  1.05058  1.98541  4.35059  4.62150  4.07755  4.02956  3.73794  3.45925  2.31744  5.09605  3.97357    855 - -
          2.68618  4.42225  2.77519  2.73123  3.46354  2.40513  3.72494  3.29354  2.67741  2.69355  4.24690  2.90347  2.73739  3.18146  2.89801  2.37887  2.77519  2.98518  4.58477  3.61503
          0.02831  3.97458  4.69693  0.61958  0.77255  0.48576  0.95510
    832   2.28821  4.22758  3.28369  3.05759  4.29153  1.36766  4.18970  3.64933  3.14972  3.38505  4.24954  3.27022  3.71695  3.46314  3.45948  2.45976  2.04156  3.15136  5.62525  4.41006    856 - -
          2.68618  4.42225  2.77519  2.73123  3.46354  2.40513  3.72494  3.29354  2.67741  2.69355  4.24690  2.90347  2.73739  3.18146  2.89801  2.37887  2.77519  2.98518  4.58477  3.61503
          0.02831  3.97458  4.69693  0.61958  0.77255  0.48576  0.95510
    833   2.75508  4.50737  2.48924  2.88337  3.64893  3.59718  4.02063  1.55001  3.00419  2.53682  3.61433  3.33352  4.06500  3.30875  3.38542  2.97660  3.02668  2.31192  5.21101  3.91266    857 - -
          2.68618  4.42225  2.77519  2.73123  3.46354  2.40513  3.72494  3.29354  2.67741  2.69355  4.24690  2.90347  2.73739  3.18146  2.89801  2.37887  2.77519  2.98518  4.58477  3.61503
          0.02831  3.97458  4.69693  0.61958  0.77255  0.48576  0.95510
    834   2.92898  5.45835  1.79330  1.27375  4.74879  3.22431  3.75833  4.25519  2.75646  3.77230  4.62803  2.69654  3.83864  2.92558  3.33339  2.82162  3.21577  3.84034  5.92438  4.44046    858 - -
          2.68618  4.42225  2.77519  2.73123  3.46354  2.40513  3.72494  3.29354  2.67741  2.69355  4.24690  2.90347  2.73739  3.18146  2.89801  2.37887  2.77519  2.98518  4.58477  3.61503
          0.02831  3.97458  4.69693  0.61958  0.77255  0.48576  0.95510
    835   2.41863  4.67779  2.90423  1.85337  4.03659  3.33907  3.71658  3.29548  2.53869  3.03094  3.89381  2.98276  3.81645  2.89265  2.97037  2.64955  2.39855  2.74019  5.34383  4.02771    859 - -
          2.68618  4.42225  2.77519  2.73123  3.46354  2.40513  3.72494  3.29354  2.67741  2.69355  4.24690  2.90347  2.73739  3.18146  2.89801  2.37887  2.77519  2.98518  4.58477  3.61503
          0.02831  3.97458  4.69693  0.61958  0.77255  0.48576  0.95510
    836   2.62059  4.86998  2.73222  2.06218  4.20027  3.02043  3.64451  3.62956  2.44742  3.21008  4.02280  2.87611  3.78943  2.55217  2.90558  2.31480  2.33840  3.27358  5.42797  4.07527    860 - -
          2.68618  4.42225  2.77519  2.73123  3.46354  2.40513  3.72494  3.29354  2.67741  2.69355  4.24690  2.90347  2.73739  3.18146  2.89801  2.37887  2.77519  2.98518  4.58477  3.61503
          0.02831  3.97458  4.69693  0.61958  0.77255  0.48576  0.95510
    837   2.80600  5.29585  1.73062  1.82613  4.62219  2.60530  3.70189  4.11471  2.64057  3.62709  4.44335  2.71513  3.80490  2.85304  3.19806  2.42817  3.08195  3.69613  5.79966  4.33861    861 - -
          2.68618  4.42225  2.77519  2.73123  3.46354  2.40513  3.72494  3.29354  2.67741  2.69355  4.24690  2.90347  2.73739  3.18146  2.89801  2.37887  2.77519  2.98518  4.58477  3.61503
          0.02831  3.97458  4.69693  0.61958  0.77255  0.48576  0.95510
    838   2.56202  4.59463  3.07419  2.53736  3.83674  3.05081  3.66309  2.96094  2.24769  2.69264  3.72105  3.02134  2.81983  2.85594  2.89729  2.49842  2.80571  2.93280  5.16132  3.86825    862 - -
          2.68618  4.42225  2.77519  2.73123  3.46354  2.40513  3.72494  3.29354  2.67741  2.69355  4.24690  2.90347  2.73739  3.18146  2.89801  2.37887  2.77519  2.98518  4.58477  3.61503
          0.02831  3.97458  4.69693  0.61958  0.77255  0.48576  0.95510
    839   2.71610  5.04264  2.86826  2.26228  4.37958  2.75638  3.58680  3.80528  1.89509  3.31801  4.11945  2.67974  3.83115  2.71350  2.22100  2.69833  2.93865  3.43642  5.46405  4.13621    863 - -
          2.68618  4.42225  2.77519  2.73123  3.46354  2.40513  3.72494  3.29354  2.67741  2.69355  4.24690  2.90347  2.73739  3.18146  2.89801  2.37887  2.77519  2.98518  4.58477  3.61503
          0.02831  3.97458  4.69693  0.61958  0.77255  0.48576  0.95510
    840   2.12953  4.63652  2.80779  2.48508  3.90251  3.08786  3.65473  3.29295  2.36714  2.93635  3.37677  2.98110  3.79966  2.83428  2.93003  2.62162  2.47576  2.98880  5.21351  3.90490    864 - -
          2.68618  4.42225  2.77519  2.73123  3.46354  2.40513  3.72494  3.29354  2.67741  2.69355  4.24690  2.90347  2.73739  3.18146  2.89801  2.37887  2.77519  2.98518  4.58477  3.61503
          0.02831  3.97458  4.69693  0.61958  0.77255  0.48576  0.95510
    841   2.46732  5.03083  2.80800  1.98008  4.34386  3.38340  3.20907  3.78451  2.05237  3.30502  4.09478  2.67605  3.80036  2.70305  2.52159  2.64710  2.89521  3.40776  5.46447  4.10887    865 - -
          2.68618  4.42225  2.77519  2.73123  3.46354  2.40513  3.72494  3.29354  2.67741  2.69355  4.24690  2.90347  2.73739  3.18146  2.89801  2.37887  2.77519  2.98518  4.58477  3.61503
          0.02831  3.97458  4.69693  0.61958  0.77255  0.48576  0.95510
    842   2.28985  3.93800  2.80697  2.34539  3.92031  3.40130  3.61865  3.32264  2.32092  2.94871  3.77614  2.95797  3.79579  2.78555  2.67629  2.61607  2.64276  2.83747  5.21375  3.89614    866 - -
          2.68618  4.42225  2.77519  2.73123  3.46354  2.40513  3.72494  3.29354  2.67741  2.69355  4.24690  2.90347  2.73739  3.18146  2.89801  2.37887  2.77519  2.98518  4.58477  3.61503
          0.02831  3.97458  4.69693  0.61958  0.77255  0.48576  0.95510
    843   2.61687  4.99678  2.40014  2.09285  4.28647  3.34339  3.58231  3.33429  2.24518  3.27674  4.05981  2.83093  2.99865  2.55784  2.84170  2.59773  2.85278  3.35810  5.46054  4.07774    867 - -
          2.68618  4.42225  2.77519  2.73123  3.46354  2.40513  3.72494  3.29354  2.67741  2.69355  4.24690  2.90347  2.73739  3.18146  2.89801  2.37887  2.77519  2.98518  4.58477  3.61503
          0.02831  3.97458  4.69693  0.61958  0.77255  0.48576  0.95510
    844   2.24021  4.55707  3.03832  2.40174  3.85224  3.36145  3.70363  3.22742  2.55719  2.51718  3.74521  3.02901  2.95416  2.90558  2.97692  2.33451  2.80721  2.93146  5.18994  3.89850    868 - -
          2.68618  4.42225  2.77519  2.73123  3.46354  2.40513  3.72494  3.29354  2.67741  2.69355  4.24690  2.90347  2.73739  3.18146  2.89801  2.37887  2.77519  2.98518  4.58477  3.61503
          0.02831  3.97458  4.69693  0.61958  0.77255  0.48576  0.95510
    845   2.04339  4.76792  2.81148  2.27488  4.12437  2.93083  3.66831  3.53996  2.32283  3.14302  3.96539  2.91885  2.90031  2.83022  2.91915  2.62651  2.85759  3.19392  5.37907  4.04681    869 - -
          2.68618  4.42225  2.77519  2.73123  3.46354  2.40513  3.72494  3.29354  2.67741  2.69355  4.24690  2.90347  2.73739  3.18146  2.89801  2.37887  2.77519  2.98518  4.58477  3.61503
          0.24439  3.97458  1.61932  0.61958  0.77255  0.48576  0.95510
    846   2.51117  4.56137  2.97395  2.55404  4.07319  2.78972  3.68252  3.49170  2.37288  3.09986  3.94835  2.99053  2.73731  2.86780  2.15984  2.59317  2.82106  3.13203  5.30085  4.03011    870 - -
          2.68633  4.42251  2.77545  2.73127  3.46380  2.40507  3.72454  3.29337  2.67725  2.69381  4.24715  2.90359  2.73741  3.18172  2.89797  2.37888  2.77431  2.98512  4.58503  3.61529
          0.25629  1.53787  4.48755  2.00861  0.14407  0.66059  0.72680
    847   1.65722  4.23374  2.97290  2.71682  4.07405  2.95666  3.90973  3.45724  2.82319  3.16829  4.02160  2.59939  3.63847  3.15315  3.17773  2.15889  2.68935  3.01821  5.41459  4.14225    885 - -
          2.68618  4.42225  2.77519  2.73123  3.46354  2.40513  3.72494  3.29354  2.67741  2.69355  4.24690  2.90347  2.73739  3.18146  2.89801  2.37887  2.77519  2.98518  4.58477  3.61503
          0.03502  3.76520  4.48755  0.61958  0.77255  0.44995  1.01518
    848   2.66484  4.81359  3.08016  2.36604  4.07635  3.45735  3.20967  3.47429  1.97873  3.05683  2.99144  2.99091  3.83913  2.74160  2.28758  2.70043  2.88071  3.16361  5.26780  3.97903    886 - -
          2.68618  4.42225  2.77519  2.73123  3.46354  2.40513  3.72494  3.29354  2.67741  2.69355  4.24690  2.90347  2.73739  3.18146  2.89801  2.37887  2.77519  2.98518  4.58477  3.61503
          0.02970  3.92721  4.64956  0.61958  0.77255  0.53149  0.88607
    849   2.42855  4.70208  3.04420  2.51865  3.39037  3.43175  3.23101  3.32947  1.82257  2.94816  3.80265  3.00504  3.83578  2.81238  2.73419  2.68874  2.85809  3.03826  5.15905  3.83033    887 - -
          2.68618  4.42225  2.77519  2.73123  3.46354  2.40513  3.72494  3.29354  2.67741  2.69355  4.24690  2.90347  2.73739  3.18146  2.89801  2.37887  2.77519  2.98518  4.58477  3.61503
          0.02970  3.92721  4.64956  0.61958  0.77255  0.45819  1.00083
    850   2.65366  4.97021  2.83100  2.13287  4.28392  3.38045  3.59151  3.71636  2.05013  3.25676  4.05469  2.88645  3.36430  2.72185  2.53107  2.17820  2.88581  3.35118  5.43369  4.08685    888 - -
          2.68618  4.42225  2.77519  2.73123  3.46354  2.40513  3.72494  3.29354  2.67741  2.69355  4.24690  2.90347  2.73739  3.18146  2.89801  2.37887  2.77519  2.98518  4.58477  3.61503
          0.02831  3.97458  4.69693  0.61958  0.77255  0.48576  0.95510
    851   2.66827  4.97520  2.46589  1.77621  4.24714  3.33792  3.63195  3.65584  2.29753  3.24767  4.06326  2.84058  3.79869  2.77721  2.91602  2.65799  2.91176  2.68380  5.46567  4.09408    889 - -
          2.68618  4.42225  2.77519  2.73123  3.46354  2.40513  3.72494  3.29354  2.67741  2.69355  4.24690  2.90347  2.73739  3.18146  2.89801  2.37887  2.77519  2.98518  4.58477  3.61503
          0.07376  3.97458  2.95047  0.61958  0.77255  0.48576  0.95510
    852   2.31683  4.72441  2.88260  2.04322  3.95140  3.39256  3.65655  3.31255  2.44639  2.48386  3.82302  2.96023  3.82641  2.64562  2.85656  2.68509  2.87015  3.02700  5.25574  3.94513    890 - -
          2.68618  4.42225  2.77519  2.73123  3.46354  2.40513  3.72494  3.29354  2.67741  2.69355  4.24690  2.90347  2.73739  3.18146  2.89801  2.37887  2.77519  2.98518  4.58477  3.61503
          0.02960  3.93043  4.65277  0.61958  0.77255  0.52852  0.89033
    853   2.57924  4.77301  2.86452  2.12977  4.07833  2.74017  3.62171  3.49274  2.40342  3.09204  3.91063  2.91113  3.03119  2.77637  2.66175  2.61167  2.82879  2.90427  5.32561  3.99373    891 - -
          2.68618  4.42225  2.77519  2.73123  3.46354  2.40513  3.72494  3.29354  2.67741  2.69355  4.24690  2.90347  2.73739  3.18146  2.89801  2.37887  2.77519  2.98518  4.58477  3.61503
          0.02960  3.93043  4.65277  0.61958  0.77255  0.52852  0.89033
    854   2.69485  4.53681  3.37154  2.81637  3.70911  3.57794  3.80721  2.30285  1.84475  2.59638  3.60565  3.25005  3.97620  3.03468  2.84797  2.86229  2.93357  2.37554  5.14666  3.88837    892 - -
          2.68618  4.42225  2.77519  2.73123  3.46354  2.40513  3.72494  3.29354  2.67741  2.69355  4.24690  2.90347  2.73739  3.18146  2.89801  2.37887  2.77519  2.98518  4.58477  3.61503
          0.02960  3.93043  4.65277  0.61958  0.77255  0.52852  0.89033
    855   2.56296  4.72162  2.88734  2.46206  4.17637  2.61084  3.67411  3.58865  1.96736  3.18220  4.00333  2.94660  2.93045  2.83348  2.81499  2.60984  2.62831  3.22180  5.39729  4.08229    893 - -
          2.68618  4.42225  2.77519  2.73123  3.46354  2.40513  3.72494  3.29354  2.67741  2.69355  4.24690  2.90347  2.73739  3.18146  2.89801  2.37887  2.77519  2.98518  4.58477  3.61503
          0.02960  3.93043  4.65277  0.61958  0.77255  0.45993  0.99785
    856   2.76089  5.12335  2.62772  1.71172  4.44834  3.35506  3.63121  3.89840  2.32877  3.41457  4.22687  2.35323  3.83089  2.76890  2.33828  2.72469  3.00069  3.52034  5.56183  4.19860    894 - -
          2.68618  4.42225  2.77519  2.73123  3.46354  2.40513  3.72494  3.29354  2.67741  2.69355  4.24690  2.90347  2.73739  3.18146  2.89801  2.37887  2.77519  2.98518  4.58477  3.61503
          0.02831  3.97458  4.69693  0.61958  0.77255  0.48576  0.95510
    857   2.73609  5.07560  2.63540  1.82374  4.40138  3.34770  3.63665  3.83717  2.03404  3.37235  4.18674  2.85040  2.65903  2.77682  2.77675  2.70878  2.97946  3.46652  5.54147  4.18062    895 - -
          2.68618  4.42225  2.77519  2.73123  3.46354  2.40513  3.72494  3.29354  2.67741  2.69355  4.24690  2.90347  2.73739  3.18146  2.89801  2.37887  2.77519  2.98518  4.58477  3.61503
          0.02831  3.97458  4.69693  0.61958  0.77255  0.48576  0.95510
    858   2.73561  5.07683  2.47482  1.85189  4.42550  3.27830  3.68813  3.88493  2.53014  3.43615  4.25834  2.29212  2.37509  2.84221  3.00611  2.70508  3.00668  3.50104  5.61969  4.22499    896 - -
          2.68618  4.42225  2.77519  2.73123  3.46354  2.40513  3.72494  3.29354  2.67741  2.69355  4.24690  2.90347  2.73739  3.18146  2.89801  2.37887  2.77519  2.98518  4.58477  3.61503
          0.02831  3.97458  4.69693  0.61958  0.77255  0.48576  0.95510
    859   3.11949  4.45645  4.71611  4.15555  3.21596  4.40354  4.76350  1.72423  4.04312  1.30260  2.68365  4.40679  4.63979  4.20685  4.20357  3.73965  3.35094  1.66066  5.19909  4.09378    897 - -
          2.68618  4.42225  2.77519  2.73123  3.46354  2.40513  3.72494  3.29354  2.67741  2.69355  4.24690  2.90347  2.73739  3.18146  2.89801  2.37887  2.77519  2.98518  4.58477  3.61503
          0.02831  3.97458  4.69693  0.61958  0.77255  0.48576  0.95510
    860   2.58044  4.70114  2.54979  2.44416  3.49949  3.39908  3.63284  3.31097  2.22755  2.95380  3.78964  2.76775  3.80547  2.80587  2.90899  2.63540  2.81611  2.47767  5.22094  3.89736    898 - -
          2.68618  4.42225  2.77519  2.73123  3.46354  2.40513  3.72494  3.29354  2.67741  2.69355  4.24690  2.90347  2.73739  3.18146  2.89801  2.37887  2.77519  2.98518  4.58477  3.61503
          0.02831  3.97458  4.69693  0.61958  0.77255  0.48576  0.95510
    861   2.71520  4.38241  3.68699  3.32987  1.42927  2.38783  3.92654  2.97352  3.31501  2.60985  3.67085  3.56458  4.05080  3.58348  3.56991  2.94519  3.05249  2.77027  4.54984  3.03063    899 - -
          2.68618  4.42225  2.77519  2.73123  3.46354  2.40513  3.72494  3.29354  2.67741  2.69355  4.24690  2.90347  2.73739  3.18146  2.89801  2.37887  2.77519  2.98518  4.58477  3.61503
          0.02831  3.97458  4.69693  0.61958  0.77255  0.48576  0.95510
    862   2.69844  5.12997  2.37030  1.77565  4.43699  3.30224  3.62547  3.90491  2.44345  3.42557  4.21708  2.57243  3.78637  2.75775  2.71187  2.26186  2.94694  3.50779  5.59603  4.18679    900 - -
          2.68618  4.42225  2.77519  2.73123  3.46354  2.40513  3.72494  3.29354  2.67741  2.69355  4.24690  2.90347  2.73739  3.18146  2.89801  2.37887  2.77519  2.98518  4.58477  3.61503
          0.02831  3.97458  4.69693  0.61958  0.77255  0.48576  0.95510
    863   2.55096  4.54904  2.90321  2.71493  4.21559  3.15015  3.98013  3.74795  2.85593  3.39553  4.28125  2.61695  1.36476  3.22396  3.20830  2.65890  2.95660  3.32219  5.51509  4.21037    901 - -
          2.68618  4.42225  2.77519  2.73123  3.46354  2.40513  3.72494  3.29354  2.67741  2.69355  4.24690  2.90347  2.73739  3.18146  2.89801  2.37887  2.77519  2.98518  4.58477  3.61503
          0.02831  3.97458  4.69693  0.61958  0.77255  0.48576  0.95510
    864   3.08014  4.43316  4.68313  4.20586  3.47759  4.34556  4.92472  1.09050  4.06569  1.97222  3.30603  4.43292  4.68863  4.34790  4.26568  3.74442  3.35633  1.54815  5.45311  4.24039    902 - -
          2.68618  4.42225  2.77519  2.73123  3.46354  2.40513  3.72494  3.29354  2.67741  2.69355  4.24690  2.90347  2.73739  3.18146  2.89801  2.37887  2.77519  2.98518  4.58477  3.61503
          0.02831  3.97458  4.69693  0.61958  0.77255  0.48576  0.95510
    865   2.63596  4.73632  2.92931  2.52987  4.14779  3.34295  3.70597  3.52930  2.04909  3.15476  4.00132  2.70981  3.83544  2.88008  2.75636  2.69335  1.87287  3.19318  5.37830  4.08260    903 - -
          2.68618  4.42225  2.77519  2.73123  3.46354  2.40513  3.72494  3.29354  2.67741  2.69355  4.24690  2.90347  2.73739  3.18146  2.89801  2.37887  2.77519  2.98518  4.58477  3.61503
          0.02831  3.97458  4.69693  0.61958  0.77255  0.48576  0.95510
    866   2.52721  4.24544  4.04656  3.49094  3.40880  3.86639  4.25363  1.86228  3.40060  1.92829  3.30961  3.79088  4.23970  3.67805  3.66642  3.16973  2.44761  1.74258  5.05499  3.85278    904 - -
[truncated: 102,607 more chars]
