# Supplementary material for: Potential Conservation of Circadian Clock Proteins in the phylum Nematoda as Revealed by Bioinformatic Searches
Source: PLoS One. 2014 Nov 14;9(11):e112871. doi: 10.1371/journal.pone.0112871 (PMC4232591; doi:10.1371/journal.pone.0112871)
Supplement: File S1 — HMM profiles used in this work and HMMsearch results. (ZIP) [file pone.0112871.s007.zip › HMMs-CE/Artropodos/nocte-PA_FBpp0071394-aln.hmm]

HMMER3/b [3.0 | March 2010]
NAME  nocte-PA_FBpp0071394-aln
LENG  2427
ALPH  amino
RF    no
CS    no
MAP   yes
DATE  Tue Jun 12 14:33:48 2012
NSEQ  6
EFFN  2.217773
CKSUM 2502052106
STATS LOCAL MSV      -14.1642  0.69415
STATS LOCAL VITERBI  -15.3053  0.69415
STATS LOCAL FORWARD   -7.7597  0.69415
HMM          A        C        D        E        F        G        H        I        K        L        M        N        P        Q        R        S        T        V        W        Y   
            m->m     m->i     m->d     i->m     i->i     d->m     d->d
  COMPO   2.52918  4.71579  2.84047  2.59243  3.77804  2.70515  3.59755  3.32744  2.56796  2.92016  3.91484  2.83649  3.08475  2.63345  2.80099  2.31378  2.79070  3.03030  5.08510  3.78020
          2.68618  4.42225  2.77519  2.73123  3.46354  2.40513  3.72494  3.29354  2.67741  2.69355  4.24690  2.90347  2.73739  3.18146  2.89801  2.37887  2.77519  2.98518  4.58477  3.61503
          0.01362  4.69884  5.42118  0.61958  0.77255  0.00000        *
      1   3.89374  5.33823  5.10897  4.84461  3.92170  4.57619  5.39162  3.20563  4.57017  2.44829  0.38322  5.00036  5.09916  4.91849  4.66101  4.28996  4.24771  3.29846  5.81012  4.63324      1 - -
          2.68618  4.42225  2.77519  2.73123  3.46354  2.40513  3.72494  3.29354  2.67741  2.69355  4.24690  2.90347  2.73739  3.18146  2.89801  2.37887  2.77519  2.98518  4.58477  3.61503
          0.01362  4.69884  5.42118  0.61958  0.77255  0.48576  0.95510
      2   2.95338  4.85007  4.19842  4.12761  5.07735  3.57707  5.15900  4.75909  4.26876  4.42788  5.31567  4.14174  4.39025  4.54544  4.46431  0.32180  3.50252  4.08288  6.37660  5.19293      2 - -
          2.68618  4.42225  2.77519  2.73123  3.46354  2.40513  3.72494  3.29354  2.67741  2.69355  4.24690  2.90347  2.73739  3.18146  2.89801  2.37887  2.77519  2.98518  4.58477  3.61503
          0.01362  4.69884  5.42118  0.61958  0.77255  0.48576  0.95510
      3   1.84636  4.56040  4.32240  4.08948  4.84293  3.39501  4.98685  4.03678  4.06281  3.89858  4.78446  3.99380  4.19765  4.33027  4.26866  2.87815  0.62456  3.52124  6.24720  5.09624      3 - -
          2.68618  4.42225  2.77519  2.73123  3.46354  2.40513  3.72494  3.29354  2.67741  2.69355  4.24690  2.90347  2.73739  3.18146  2.89801  2.37887  2.77519  2.98518  4.58477  3.61503
          0.01362  4.69884  5.42118  0.61958  0.77255  0.48576  0.95510
      4   4.23485  5.48928  5.51794  5.22498  3.68629  5.03192  5.65181  2.97934  5.00836  0.27710  3.55945  5.44178  5.36890  5.15499  5.02297  4.82135  4.50990  3.21524  5.78078  4.67629      4 - -
          2.68618  4.42225  2.77519  2.73123  3.46354  2.40513  3.72494  3.29354  2.67741  2.69355  4.24690  2.90347  2.73739  3.18146  2.89801  2.37887  2.77519  2.98518  4.58477  3.61503
          0.01362  4.69884  5.42118  0.61958  0.77255  0.48576  0.95510
      5   2.66685  4.65453  3.82174  3.56720  5.01595  1.41280  4.72152  4.49675  3.70642  4.12761  4.90658  3.73288  2.39319  3.96273  4.04884  1.11177  3.17373  3.81176  6.30069  5.08632      5 - -
          2.68618  4.42225  2.77519  2.73123  3.46354  2.40513  3.72494  3.29354  2.67741  2.69355  4.24690  2.90347  2.73739  3.18146  2.89801  2.37887  2.77519  2.98518  4.58477  3.61503
          0.01362  4.69884  5.42118  0.61958  0.77255  0.48576  0.95510
      6   2.75460  4.67714  4.11771  4.00734  5.13735  0.56969  5.06470  4.57336  4.15449  4.28944  5.11620  3.99342  4.24726  4.39693  4.37353  2.94938  2.02587  3.88425  6.44010  5.31696      6 - -
          2.68641  4.42248  2.77543  2.73147  3.46377  2.40387  3.72518  3.29377  2.67764  2.69378  4.24713  2.90370  2.73711  3.18170  2.89824  2.37910  2.77435  2.98542  4.58500  3.61526
          0.50627  2.12841  1.27929  1.68171  0.20586  0.48576  0.95510
      7   2.12604  4.47112  4.67232  4.12259  3.44167  4.28187  4.69780  1.58938  3.99196  1.32270  3.30366  4.32762  4.61175  4.20342  4.15734  3.61734  3.32777  2.08166  5.25110  4.09460     14 - -
          2.68618  4.42225  2.77519  2.73123  3.46354  2.40513  3.72494  3.29354  2.67741  2.69355  4.24690  2.90347  2.73739  3.18146  2.89801  2.37887  2.77519  2.98518  4.58477  3.61503
          0.01880  4.37889  5.10123  0.61958  0.77255  0.28087  1.40701
      8   2.20682  4.68862  3.48788  2.97204  4.04605  3.60460  4.05031  3.39341  2.94597  3.09642  3.96006  3.39714  4.08767  2.41609  3.34416  1.69176  3.04985  1.83305  5.41897  4.15180     15 - -
          2.68618  4.42225  2.77519  2.73123  3.46354  2.40513  3.72494  3.29354  2.67741  2.69355  4.24690  2.90347  2.73739  3.18146  2.89801  2.37887  2.77519  2.98518  4.58477  3.61503
          0.01362  4.69884  5.42118  0.61958  0.77255  0.48576  0.95510
      9   3.00599  5.06064  3.68092  3.20475  4.81724  3.68219  4.20467  4.28396  2.71482  3.82312  4.66322  3.56852  4.25259  3.37424  1.46555  1.07057  3.35380  3.83968  5.91519  4.67381     16 - -
          2.68618  4.42225  2.77519  2.73123  3.46354  2.40513  3.72494  3.29354  2.67741  2.69355  4.24690  2.90347  2.73739  3.18146  2.89801  2.37887  2.77519  2.98518  4.58477  3.61503
          0.01362  4.69884  5.42118  0.61958  0.77255  0.48576  0.95510
     10   3.30084  5.41562  3.47555  3.13109  5.11400  1.50866  4.24697  4.56140  0.92961  4.04516  4.89744  3.57261  4.38366  3.40617  3.00657  3.32773  3.59931  4.13737  6.06719  4.86108     17 - -
          2.68618  4.42225  2.77519  2.73123  3.46354  2.40513  3.72494  3.29354  2.67741  2.69355  4.24690  2.90347  2.73739  3.18146  2.89801  2.37887  2.77519  2.98518  4.58477  3.61503
          0.01362  4.69884  5.42118  0.61958  0.77255  0.48576  0.95510
     11   3.10511  5.47367  2.77398  1.42198  4.98711  1.43685  4.12057  4.47844  3.02354  3.99776  4.80936  3.16120  2.49163  3.27471  3.53962  3.06962  3.41267  4.02879  6.15149  4.73408     18 - -
          2.68618  4.42225  2.77519  2.73123  3.46354  2.40513  3.72494  3.29354  2.67741  2.69355  4.24690  2.90347  2.73739  3.18146  2.89801  2.37887  2.77519  2.98518  4.58477  3.61503
          0.01362  4.69884  5.42118  0.61958  0.77255  0.48576  0.95510
     12   2.98063  5.34846  3.12730  1.46589  4.72347  3.67289  3.86032  4.15673  2.47668  3.65213  4.44327  3.17259  4.09601  2.98007  1.68303  2.95552  2.38765  3.76552  5.78096  4.44099     19 - -
          2.68618  4.42225  2.77519  2.73123  3.46354  2.40513  3.72494  3.29354  2.67741  2.69355  4.24690  2.90347  2.73739  3.18146  2.89801  2.37887  2.77519  2.98518  4.58477  3.61503
          0.01362  4.69884  5.42118  0.61958  0.77255  0.48576  0.95510
     13   3.00758  5.37770  3.05616  2.65835  4.81521  3.65148  3.91649  4.27155  1.38432  3.75525  4.54510  1.71514  4.11590  3.04062  2.94418  2.24173  3.25651  3.85508  5.87057  4.51781     20 - -
          2.68618  4.42225  2.77519  2.73123  3.46354  2.40513  3.72494  3.29354  2.67741  2.69355  4.24690  2.90347  2.73739  3.18146  2.89801  2.37887  2.77519  2.98518  4.58477  3.61503
          0.01362  4.69884  5.42118  0.61958  0.77255  0.48576  0.95510
     14   1.22193  4.55071  4.21018  3.97722  5.06030  1.13459  4.96677  4.52507  4.05386  4.19673  4.97343  3.91327  4.13914  4.26908  4.30544  1.96361  3.15063  3.78922  6.38615  5.23880     21 - -
          2.68618  4.42225  2.77519  2.73123  3.46354  2.40513  3.72494  3.29354  2.67741  2.69355  4.24690  2.90347  2.73739  3.18146  2.89801  2.37887  2.77519  2.98518  4.58477  3.61503
          0.01362  4.69884  5.42118  0.61958  0.77255  0.48576  0.95510
     15   4.01277  5.83011  4.23909  3.78278  5.42841  4.31163  4.55408  4.94691  0.29962  4.35186  5.33168  4.14144  4.80439  3.74377  2.99399  4.03998  4.23137  4.63101  6.17380  5.15930     22 - -
          2.68618  4.42225  2.77519  2.73123  3.46354  2.40513  3.72494  3.29354  2.67741  2.69355  4.24690  2.90347  2.73739  3.18146  2.89801  2.37887  2.77519  2.98518  4.58477  3.61503
          0.01362  4.69884  5.42118  0.61958  0.77255  0.48576  0.95510
     16   2.79105  5.02641  3.17283  2.69374  4.51525  3.54329  3.92837  3.95644  2.70164  3.52224  4.31332  3.19063  1.93549  1.94539  3.15121  2.21475  2.21703  3.55333  5.71788  4.37211     23 - -
          2.68618  4.42225  2.77519  2.73123  3.46354  2.40513  3.72494  3.29354  2.67741  2.69355  4.24690  2.90347  2.73739  3.18146  2.89801  2.37887  2.77519  2.98518  4.58477  3.61503
          0.01362  4.69884  5.42118  0.61958  0.77255  0.48576  0.95510
     17   4.01277  5.83011  4.23909  3.78278  5.42841  4.31163  4.55408  4.94691  0.29962  4.35186  5.33168  4.14144  4.80439  3.74377  2.99399  4.03998  4.23137  4.63101  6.17380  5.15930     24 - -
          2.68618  4.42225  2.77519  2.73123  3.46354  2.40513  3.72494  3.29354  2.67741  2.69355  4.24690  2.90347  2.73739  3.18146  2.89801  2.37887  2.77519  2.98518  4.58477  3.61503
          0.01362  4.69884  5.42118  0.61958  0.77255  0.48576  0.95510
     18   4.74575  5.68312  5.56891  5.50408  0.68553  5.22727  3.88872  4.29347  5.28592  3.43932  4.81951  4.77520  5.48582  4.94606  5.09070  4.64412  4.94282  4.26045  3.96337  1.15275     25 - -
          2.68618  4.42225  2.77519  2.73123  3.46354  2.40513  3.72494  3.29354  2.67741  2.69355  4.24690  2.90347  2.73739  3.18146  2.89801  2.37887  2.77519  2.98518  4.58477  3.61503
          0.01362  4.69884  5.42118  0.61958  0.77255  0.48576  0.95510
     19   1.97795  4.93406  3.31639  2.87565  4.52601  3.55161  4.07021  3.92183  2.83799  3.53655  4.36059  3.32646  4.08852  1.26703  3.24087  2.88590  2.19289  3.52706  5.76713  4.45854     26 - -
          2.68618  4.42225  2.77519  2.73123  3.46354  2.40513  3.72494  3.29354  2.67741  2.69355  4.24690  2.90347  2.73739  3.18146  2.89801  2.37887  2.77519  2.98518  4.58477  3.61503
          0.01362  4.69884  5.42118  0.61958  0.77255  0.48576  0.95510
     20   1.53572  4.89168  3.38037  2.93438  4.60084  3.51566  4.11967  4.02535  2.14507  3.62353  4.42855  3.36166  4.08236  3.28371  3.28976  1.39070  3.12897  3.58673  5.82719  4.52468     27 - -
          2.68618  4.42225  2.77519  2.73123  3.46354  2.40513  3.72494  3.29354  2.67741  2.69355  4.24690  2.90347  2.73739  3.18146  2.89801  2.37887  2.77519  2.98518  4.58477  3.61503
          0.01362  4.69884  5.42118  0.61958  0.77255  0.48576  0.95510
     21   4.00158  5.20355  5.86308  5.32727  3.46135  5.41241  5.74762  1.72896  5.16888  0.54987  3.21041  5.55932  5.44016  5.09972  5.15547  4.84133  4.21638  2.60066  5.72679  4.73681     28 - -
          2.68618  4.42225  2.77519  2.73123  3.46354  2.40513  3.72494  3.29354  2.67741  2.69355  4.24690  2.90347  2.73739  3.18146  2.89801  2.37887  2.77519  2.98518  4.58477  3.61503
          0.01362  4.69884  5.42118  0.61958  0.77255  0.48576  0.95510
     22   4.13075  6.15990  0.22934  3.23799  5.70931  4.07895  4.96161  5.54212  4.23274  5.00445  6.06542  3.81393  4.78254  4.24529  4.80527  4.04430  4.50320  5.10913  6.66891  5.53392     29 - -
          2.68618  4.42225  2.77519  2.73123  3.46354  2.40513  3.72494  3.29354  2.67741  2.69355  4.24690  2.90347  2.73739  3.18146  2.89801  2.37887  2.77519  2.98518  4.58477  3.61503
          0.01362  4.69884  5.42118  0.61958  0.77255  0.48576  0.95510
     23   3.77589  5.05140  5.40744  5.10820  4.09682  4.90076  5.76235  0.41144  4.96974  2.57679  3.96765  5.26170  5.31591  5.27156  5.08681  4.54744  4.08206  2.21016  6.10349  4.88393     30 - -
          2.68618  4.42225  2.77519  2.73123  3.46354  2.40513  3.72494  3.29354  2.67741  2.69355  4.24690  2.90347  2.73739  3.18146  2.89801  2.37887  2.77519  2.98518  4.58477  3.61503
          0.01362  4.69884  5.42118  0.61958  0.77255  0.48576  0.95510
     24   3.71502  5.60659  3.57573  3.57326  5.14044  4.00313  4.97202  5.12584  4.00800  4.67235  5.67808  0.27895  4.71450  4.30967  4.33901  3.78670  4.15570  4.64749  6.32230  5.07800     31 - -
          2.68618  4.42225  2.77519  2.73123  3.46354  2.40513  3.72494  3.29354  2.67741  2.69355  4.24690  2.90347  2.73739  3.18146  2.89801  2.37887  2.77519  2.98518  4.58477  3.61503
          0.01362  4.69884  5.42118  0.61958  0.77255  0.48576  0.95510
     25   3.10806  5.36741  3.45825  2.87089  4.82490  3.80189  3.90041  4.22415  1.76122  3.69284  4.50679  3.33836  4.20346  3.02376  1.97810  1.27012  3.32315  3.84883  5.78042  4.51928     32 - -
          2.68618  4.42225  2.77519  2.73123  3.46354  2.40513  3.72494  3.29354  2.67741  2.69355  4.24690  2.90347  2.73739  3.18146  2.89801  2.37887  2.77519  2.98518  4.58477  3.61503
          0.01362  4.69884  5.42118  0.61958  0.77255  0.48576  0.95510
     26   4.11148  5.32021  5.88496  5.32517  3.36621  5.45493  5.70829  2.61853  5.13315  0.49290  2.02895  5.58706  5.43804  5.02909  5.09912  4.87851  4.31048  2.92844  5.65222  4.70341     33 - -
          2.68618  4.42225  2.77519  2.73123  3.46354  2.40513  3.72494  3.29354  2.67741  2.69355  4.24690  2.90347  2.73739  3.18146  2.89801  2.37887  2.77519  2.98518  4.58477  3.61503
          0.01362  4.69884  5.42118  0.61958  0.77255  0.48576  0.95510
     27   4.61149  5.76160  5.14457  5.07287  2.78712  4.86018  4.30498  4.55090  4.92758  3.78004  5.13719  4.86422  5.33727  5.00788  4.91474  4.63961  4.91290  4.46276  4.44102  0.25026     34 - -
          2.68618  4.42225  2.77519  2.73123  3.46354  2.40513  3.72494  3.29354  2.67741  2.69355  4.24690  2.90347  2.73739  3.18146  2.89801  2.37887  2.77519  2.98518  4.58477  3.61503
          0.01362  4.69884  5.42118  0.61958  0.77255  0.48576  0.95510
     28   2.94968  2.83571  3.67033  3.04494  4.01821  3.82318  3.96274  2.27689  2.02627  3.02843  3.91411  3.46584  4.19655  3.18959  1.54788  3.08988  3.16655  3.09813  5.33578  4.10568     35 - -
          2.68618  4.42225  2.77519  2.73123  3.46354  2.40513  3.72494  3.29354  2.67741  2.69355  4.24690  2.90347  2.73739  3.18146  2.89801  2.37887  2.77519  2.98518  4.58477  3.61503
          0.01362  4.69884  5.42118  0.61958  0.77255  0.48576  0.95510
     29   2.13215  4.66404  3.52795  3.00112  4.07346  3.57136  4.07483  3.44193  2.98510  3.13093  3.98611  2.35903  4.07487  3.30780  3.38899  2.09953  2.13128  1.94289  5.44403  4.17864     36 - -
          2.68618  4.42225  2.77519  2.73123  3.46354  2.40513  3.72494  3.29354  2.67741  2.69355  4.24690  2.90347  2.73739  3.18146  2.89801  2.37887  2.77519  2.98518  4.58477  3.61503
          0.01362  4.69884  5.42118  0.61958  0.77255  0.48576  0.95510
     30   2.84731  4.88595  3.34799  3.21366  4.95888  3.46106  4.55603  4.53801  3.51071  4.14665  4.96517  2.20091  4.19771  3.78706  3.89393  0.66762  3.31823  3.92767  6.24637  4.92420     37 - -
          2.68618  4.42225  2.77519  2.73123  3.46354  2.40513  3.72494  3.29354  2.67741  2.69355  4.24690  2.90347  2.73739  3.18146  2.89801  2.37887  2.77519  2.98518  4.58477  3.61503
          0.01362  4.69884  5.42118  0.61958  0.77255  0.48576  0.95510
     31   4.22125  5.85164  4.80956  4.22890  5.44108  4.44611  4.79116  5.11845  3.04633  4.47883  5.51024  4.49866  4.95856  4.02121  0.23566  4.30404  4.46312  4.81544  6.21321  5.26283     38 - -
          2.68618  4.42225  2.77519  2.73123  3.46354  2.40513  3.72494  3.29354  2.67741  2.69355  4.24690  2.90347  2.73739  3.18146  2.89801  2.37887  2.77519  2.98518  4.58477  3.61503
          0.01362  4.69884  5.42118  0.61958  0.77255  0.48576  0.95510
     32   3.06811  5.08678  3.30734  3.27829  5.21340  0.59418  4.73641  4.83423  3.77685  4.42537  5.27505  2.12721  4.34110  3.99348  4.16664  3.17643  3.55329  4.19569  6.43690  5.17009     39 - -
          2.68618  4.42225  2.77519  2.73123  3.46354  2.40513  3.72494  3.29354  2.67741  2.69355  4.24690  2.90347  2.73739  3.18146  2.89801  2.37887  2.77519  2.98518  4.58477  3.61503
          0.01362  4.69884  5.42118  0.61958  0.77255  0.48576  0.95510
     33   4.00836  6.05329  3.22249  0.26876  5.56336  4.07129  4.83136  5.23156  3.85764  4.72510  5.74702  3.79156  4.73405  4.08224  4.30192  3.94412  4.34425  4.85139  6.54204  5.39430     40 - -
          2.68618  4.42225  2.77519  2.73123  3.46354  2.40513  3.72494  3.29354  2.67741  2.69355  4.24690  2.90347  2.73739  3.18146  2.89801  2.37887  2.77519  2.98518  4.58477  3.61503
          0.01362  4.69884  5.42118  0.61958  0.77255  0.48576  0.95510
     34   2.84351  4.87691  3.36505  3.23352  4.96044  3.45886  4.57079  4.54170  3.52877  4.15285  4.97188  2.27896  4.19933  3.80509  3.90735  0.64647  3.31791  3.92737  6.25087  4.93149     41 - -
          2.68618  4.42225  2.77519  2.73123  3.46354  2.40513  3.72494  3.29354  2.67741  2.69355  4.24690  2.90347  2.73739  3.18146  2.89801  2.37887  2.77519  2.98518  4.58477  3.61503
          0.01362  4.69884  5.42118  0.61958  0.77255  0.48576  0.95510
     35   3.03205  4.51608  4.45581  3.91779  2.14212  4.08638  4.34274  2.80207  3.79487  1.27082  3.45737  4.09642  4.47482  3.99978  3.96749  1.83259  3.28527  2.69727  4.88606  3.53254     42 - -
          2.68618  4.42225  2.77519  2.73123  3.46354  2.40513  3.72494  3.29354  2.67741  2.69355  4.24690  2.90347  2.73739  3.18146  2.89801  2.37887  2.77519  2.98518  4.58477  3.61503
          0.01362  4.69884  5.42118  0.61958  0.77255  0.48576  0.95510
     36   4.00836  6.05329  3.22249  0.26876  5.56336  4.07129  4.83136  5.23156  3.85764  4.72510  5.74702  3.79156  4.73405  4.08224  4.30192  3.94412  4.34425  4.85139  6.54204  5.39430     43 - -
          2.68618  4.42225  2.77519  2.73123  3.46354  2.40513  3.72494  3.29354  2.67741  2.69355  4.24690  2.90347  2.73739  3.18146  2.89801  2.37887  2.77519  2.98518  4.58477  3.61503
          0.01362  4.69884  5.42118  0.61958  0.77255  0.48576  0.95510
     37   3.11692  5.42949  3.20376  2.76424  4.83293  3.75372  3.92516  4.25795  1.98176  3.73459  4.54988  3.26559  1.52152  1.73503  2.77990  3.09178  3.34050  3.87923  5.83839  4.53650     44 - -
          2.68618  4.42225  2.77519  2.73123  3.46354  2.40513  3.72494  3.29354  2.67741  2.69355  4.24690  2.90347  2.73739  3.18146  2.89801  2.37887  2.77519  2.98518  4.58477  3.61503
          0.01362  4.69884  5.42118  0.61958  0.77255  0.48576  0.95510
     38   2.95827  5.24078  3.07467  2.67400  4.52234  3.63812  1.96687  4.06801  2.63913  3.60310  4.41356  3.19017  4.10303  2.35389  3.04587  1.42337  3.21327  3.68991  5.71822  4.33962     45 - -
          2.68618  4.42225  2.77519  2.73123  3.46354  2.40513  3.72494  3.29354  2.67741  2.69355  4.24690  2.90347  2.73739  3.18146  2.89801  2.37887  2.77519  2.98518  4.58477  3.61503
          0.01362  4.69884  5.42118  0.61958  0.77255  0.48576  0.95510
     39   2.08706  4.94500  3.25388  2.75828  4.48358  3.52642  3.96941  3.91549  2.75739  3.50010  4.29610  3.23534  4.02647  1.57214  3.20263  2.18566  2.15056  3.51061  5.70938  4.37741     46 - -
          2.68618  4.42225  2.77519  2.73123  3.46354  2.40513  3.72494  3.29354  2.67741  2.69355  4.24690  2.90347  2.73739  3.18146  2.89801  2.37887  2.77519  2.98518  4.58477  3.61503
          0.01362  4.69884  5.42118  0.61958  0.77255  0.48576  0.95510
     40   3.11154  5.04997  3.57713  3.18630  4.25546  3.83004  4.25251  3.49540  2.93862  3.18728  4.24952  3.60610  4.34470  0.87580  3.23738  3.23181  3.41285  2.24069  5.68005  4.36909     47 - -
          2.68618  4.42225  2.77519  2.73123  3.46354  2.40513  3.72494  3.29354  2.67741  2.69355  4.24690  2.90347  2.73739  3.18146  2.89801  2.37887  2.77519  2.98518  4.58477  3.61503
          0.01362  4.69884  5.42118  0.61958  0.77255  0.48576  0.95510
     41   4.01277  5.83011  4.23909  3.78278  5.42841  4.31163  4.55408  4.94691  0.29962  4.35186  5.33168  4.14144  4.80439  3.74377  2.99399  4.03998  4.23137  4.63101  6.17380  5.15930     48 - -
          2.68618  4.42225  2.77519  2.73123  3.46354  2.40513  3.72494  3.29354  2.67741  2.69355  4.24690  2.90347  2.73739  3.18146  2.89801  2.37887  2.77519  2.98518  4.58477  3.61503
          0.01362  4.69884  5.42118  0.61958  0.77255  0.48576  0.95510
     42   2.89514  4.98529  3.19403  3.04943  4.95513  3.48571  4.44035  4.52722  3.37348  4.11365  4.93053  1.21088  4.19082  3.64815  3.79245  1.18693  3.33564  3.94912  6.21827  4.86737     49 - -
          2.68618  4.42225  2.77519  2.73123  3.46354  2.40513  3.72494  3.29354  2.67741  2.69355  4.24690  2.90347  2.73739  3.18146  2.89801  2.37887  2.77519  2.98518  4.58477  3.61503
          0.01362  4.69884  5.42118  0.61958  0.77255  0.48576  0.95510
     43   2.97579  5.03666  3.36730  3.02599  4.60626  3.64392  4.20162  4.01650  2.90302  3.62302  4.50704  3.45554  4.21568  1.70020  3.23640  3.05761  1.06969  3.64635  5.85418  4.56248     50 - -
          2.68618  4.42225  2.77519  2.73123  3.46354  2.40513  3.72494  3.29354  2.67741  2.69355  4.24690  2.90347  2.73739  3.18146  2.89801  2.37887  2.77519  2.98518  4.58477  3.61503
          0.01362  4.69884  5.42118  0.61958  0.77255  0.48576  0.95510
     44   2.10277  4.42121  4.83438  4.25110  2.49159  4.24474  4.60114  2.41897  4.09302  1.52703  3.37500  4.34830  4.58255  4.24973  4.17692  3.56498  3.28462  1.44768  5.10288  3.92787     51 - -
          2.68618  4.42225  2.77519  2.73123  3.46354  2.40513  3.72494  3.29354  2.67741  2.69355  4.24690  2.90347  2.73739  3.18146  2.89801  2.37887  2.77519  2.98518  4.58477  3.61503
          0.01362  4.69884  5.42118  0.61958  0.77255  0.48576  0.95510
     45   2.65902  4.61504  3.93779  3.65124  4.86455  3.37740  4.72229  4.29801  3.69975  3.96935  4.77748  3.77594  0.90033  3.98696  4.00790  1.95529  2.14661  3.69339  6.18787  4.98571     52 - -
          2.68618  4.42225  2.77519  2.73123  3.46354  2.40513  3.72494  3.29354  2.67741  2.69355  4.24690  2.90347  2.73739  3.18146  2.89801  2.37887  2.77519  2.98518  4.58477  3.61503
          0.01362  4.69884  5.42118  0.61958  0.77255  0.48576  0.95510
     46   3.57781  5.44259  4.16948  3.50412  3.84307  4.19554  4.07524  4.17516  2.53983  3.62260  4.60919  3.82832  4.57949  3.39617  0.68391  3.62505  3.76447  3.93084  5.23454  2.37660     53 - -
          2.68618  4.42225  2.77519  2.73123  3.46354  2.40513  3.72494  3.29354  2.67741  2.69355  4.24690  2.90347  2.73739  3.18146  2.89801  2.37887  2.77519  2.98518  4.58477  3.61503
          0.01362  4.69884  5.42118  0.61958  0.77255  0.48576  0.95510
     47   4.01277  5.83011  4.23909  3.78278  5.42841  4.31163  4.55408  4.94691  0.29962  4.35186  5.33168  4.14144  4.80439  3.74377  2.99399  4.03998  4.23137  4.63101  6.17380  5.15930     54 - -
          2.68618  4.42225  2.77519  2.73123  3.46354  2.40513  3.72494  3.29354  2.67741  2.69355  4.24690  2.90347  2.73739  3.18146  2.89801  2.37887  2.77519  2.98518  4.58477  3.61503
          0.01362  4.69884  5.42118  0.61958  0.77255  0.48576  0.95510
     48   4.34143  5.86455  4.37335  4.27313  4.26825  4.45179  0.20975  5.20471  4.12396  4.54650  5.70898  4.62253  5.06961  4.67156  4.30157  4.43048  4.70118  4.91893  5.68328  4.21080     55 - -
          2.68618  4.42225  2.77519  2.73123  3.46354  2.40513  3.72494  3.29354  2.67741  2.69355  4.24690  2.90347  2.73739  3.18146  2.89801  2.37887  2.77519  2.98518  4.58477  3.61503
          0.01362  4.69884  5.42118  0.61958  0.77255  0.48576  0.95510
     49   3.97252  5.59283  4.79596  4.81695  5.81026  0.13100  5.80289  5.68500  5.09610  5.19046  6.22231  4.96397  4.99309  5.35721  5.17240  4.17686  4.50734  5.05873  6.61865  5.96254     56 - -
          2.68618  4.42225  2.77519  2.73123  3.46354  2.40513  3.72494  3.29354  2.67741  2.69355  4.24690  2.90347  2.73739  3.18146  2.89801  2.37887  2.77519  2.98518  4.58477  3.61503
          0.01362  4.69884  5.42118  0.61958  0.77255  0.48576  0.95510
     50   3.89374  5.33823  5.10897  4.84461  3.92170  4.57619  5.39162  3.20563  4.57017  2.44829  0.38322  5.00036  5.09916  4.91849  4.66101  4.28996  4.24771  3.29846  5.81012  4.63324     57 - -
          2.68618  4.42225  2.77519  2.73123  3.46354  2.40513  3.72494  3.29354  2.67741  2.69355  4.24690  2.90347  2.73739  3.18146  2.89801  2.37887  2.77519  2.98518  4.58477  3.61503
          0.01362  4.69884  5.42118  0.61958  0.77255  0.48576  0.95510
     51   3.93340  5.76205  3.84084  3.68614  5.06467  4.19563  4.81808  4.92951  3.46628  4.32665  5.40579  4.12514  4.80377  0.29479  3.69900  3.98289  4.26635  4.61973  6.18515  5.00120     58 - -
          2.68618  4.42225  2.77519  2.73123  3.46354  2.40513  3.72494  3.29354  2.67741  2.69355  4.24690  2.90347  2.73739  3.18146  2.89801  2.37887  2.77519  2.98518  4.58477  3.61503
          0.01362  4.69884  5.42118  0.61958  0.77255  0.48576  0.95510
     52   2.82711  4.62560  4.10013  3.73613  4.17405  3.63188  4.63441  2.07335  3.67106  3.18531  4.20343  3.90721  4.29761  3.99574  3.94021  0.78682  3.24956  2.98223  5.70129  4.43356     59 - -
          2.68618  4.42225  2.77519  2.73123  3.46354  2.40513  3.72494  3.29354  2.67741  2.69355  4.24690  2.90347  2.73739  3.18146  2.89801  2.37887  2.77519  2.98518  4.58477  3.61503
          0.01362  4.69884  5.42118  0.61958  0.77255  0.48576  0.95510
     53   4.23485  5.48928  5.51794  5.22498  3.68629  5.03192  5.65181  2.97934  5.00836  0.27710  3.55945  5.44178  5.36890  5.15499  5.02297  4.82135  4.50990  3.21524  5.78078  4.67629     60 - -
          2.68618  4.42225  2.77519  2.73123  3.46354  2.40513  3.72494  3.29354  2.67741  2.69355  4.24690  2.90347  2.73739  3.18146  2.89801  2.37887  2.77519  2.98518  4.58477  3.61503
          0.01362  4.69884  5.42118  0.61958  0.77255  0.48576  0.95510
     54   3.97252  5.59283  4.79596  4.81695  5.81026  0.13100  5.80289  5.68500  5.09610  5.19046  6.22231  4.96397  4.99309  5.35721  5.17240  4.17686  4.50734  5.05873  6.61865  5.96254     61 - -
          2.68618  4.42225  2.77519  2.73123  3.46354  2.40513  3.72494  3.29354  2.67741  2.69355  4.24690  2.90347  2.73739  3.18146  2.89801  2.37887  2.77519  2.98518  4.58477  3.61503
          0.01362  4.69884  5.42118  0.61958  0.77255  0.48576  0.95510
     55   4.01277  5.83011  4.23909  3.78278  5.42841  4.31163  4.55408  4.94691  0.29962  4.35186  5.33168  4.14144  4.80439  3.74377  2.99399  4.03998  4.23137  4.63101  6.17380  5.15930     62 - -
          2.68618  4.42225  2.77519  2.73123  3.46354  2.40513  3.72494  3.29354  2.67741  2.69355  4.24690  2.90347  2.73739  3.18146  2.89801  2.37887  2.77519  2.98518  4.58477  3.61503
          0.01362  4.69884  5.42118  0.61958  0.77255  0.48576  0.95510
     56   3.55773  4.95469  5.23606  4.98569  4.33164  4.55749  5.70665  2.37764  4.88318  2.90977  4.22294  5.03975  5.11892  5.21103  5.01514  4.16810  3.92612  0.37495  6.22338  4.99238     63 - -
          2.68618  4.42225  2.77519  2.73123  3.46354  2.40513  3.72494  3.29354  2.67741  2.69355  4.24690  2.90347  2.73739  3.18146  2.89801  2.37887  2.77519  2.98518  4.58477  3.61503
          0.01362  4.69884  5.42118  0.61958  0.77255  0.48576  0.95510
     57   4.17401  5.71140  4.86272  4.85208  5.67718  4.35774  5.78487  5.53476  4.99739  5.01571  6.14100  5.05611  0.13108  5.34856  5.08162  4.38028  4.67965  5.06589  6.55061  5.82763     64 - -
          2.68618  4.42225  2.77519  2.73123  3.46354  2.40513  3.72494  3.29354  2.67741  2.69355  4.24690  2.90347  2.73739  3.18146  2.89801  2.37887  2.77519  2.98518  4.58477  3.61503
          0.01362  4.69884  5.42118  0.61958  0.77255  0.48576  0.95510
     58   2.73266  4.78356  3.47920  3.14963  4.76989  3.43705  4.37133  4.22146  3.25455  3.83927  4.63870  2.35135  4.10885  3.56597  3.65811  0.98167  1.97494  3.69052  6.03731  4.75172     65 - -
          2.68618  4.42225  2.77519  2.73123  3.46354  2.40513  3.72494  3.29354  2.67741  2.69355  4.24690  2.90347  2.73739  3.18146  2.89801  2.37887  2.77519  2.98518  4.58477  3.61503
          0.01362  4.69884  5.42118  0.61958  0.77255  0.48576  0.95510
     59   0.28762  4.84229  4.54492  4.45873  5.11876  3.63323  5.33960  4.40275  4.50402  4.23043  5.20918  4.32512  4.44857  4.76337  4.63500  3.20882  3.54395  3.88153  6.43259  5.37478     66 - -
          2.68618  4.42225  2.77519  2.73123  3.46354  2.40513  3.72494  3.29354  2.67741  2.69355  4.24690  2.90347  2.73739  3.18146  2.89801  2.37887  2.77519  2.98518  4.58477  3.61503
          0.01362  4.69884  5.42118  0.61958  0.77255  0.48576  0.95510
     60   4.22125  5.85164  4.80956  4.22890  5.44108  4.44611  4.79116  5.11845  3.04633  4.47883  5.51024  4.49866  4.95856  4.02121  0.23566  4.30404  4.46312  4.81544  6.21321  5.26283     67 - -
          2.68618  4.42225  2.77519  2.73123  3.46354  2.40513  3.72494  3.29354  2.67741  2.69355  4.24690  2.90347  2.73739  3.18146  2.89801  2.37887  2.77519  2.98518  4.58477  3.61503
          0.01362  4.69884  5.42118  0.61958  0.77255  0.48576  0.95510
     61   4.22125  5.85164  4.80956  4.22890  5.44108  4.44611  4.79116  5.11845  3.04633  4.47883  5.51024  4.49866  4.95856  4.02121  0.23566  4.30404  4.46312  4.81544  6.21321  5.26283     68 - -
          2.68618  4.42225  2.77519  2.73123  3.46354  2.40513  3.72494  3.29354  2.67741  2.69355  4.24690  2.90347  2.73739  3.18146  2.89801  2.37887  2.77519  2.98518  4.58477  3.61503
          0.01362  4.69884  5.42118  0.61958  0.77255  0.48576  0.95510
     62   1.92424  4.71532  4.10933  3.97626  5.04565  3.47342  5.02687  4.43264  4.08018  4.16113  5.04026  4.00176  0.58659  4.35686  4.30666  2.99679  3.33809  3.83010  6.36935  5.23056     69 - -
          2.68618  4.42225  2.77519  2.73123  3.46354  2.40513  3.72494  3.29354  2.67741  2.69355  4.24690  2.90347  2.73739  3.18146  2.89801  2.37887  2.77519  2.98518  4.58477  3.61503
          0.01362  4.69884  5.42118  0.61958  0.77255  0.48576  0.95510
     63   4.17401  5.71140  4.86272  4.85208  5.67718  4.35774  5.78487  5.53476  4.99739  5.01571  6.14100  5.05611  0.13108  5.34856  5.08162  4.38028  4.67965  5.06589  6.55061  5.82763     70 - -
          2.68618  4.42225  2.77519  2.73123  3.46354  2.40513  3.72494  3.29354  2.67741  2.69355  4.24690  2.90347  2.73739  3.18146  2.89801  2.37887  2.77519  2.98518  4.58477  3.61503
          0.01362  4.69884  5.42118  0.61958  0.77255  0.48576  0.95510
     64   0.28762  4.84229  4.54492  4.45873  5.11876  3.63323  5.33960  4.40275  4.50402  4.23043  5.20918  4.32512  4.44857  4.76337  4.63500  3.20882  3.54395  3.88153  6.43259  5.37478     71 - -
          2.68618  4.42225  2.77519  2.73123  3.46354  2.40513  3.72494  3.29354  2.67741  2.69355  4.24690  2.90347  2.73739  3.18146  2.89801  2.37887  2.77519  2.98518  4.58477  3.61503
          0.01362  4.69884  5.42118  0.61958  0.77255  0.48576  0.95510
     65   3.71502  5.60659  3.57573  3.57326  5.14044  4.00313  4.97202  5.12584  4.00800  4.67235  5.67808  0.27895  4.71450  4.30967  4.33901  3.78670  4.15570  4.64749  6.32230  5.07800     72 - -
          2.68618  4.42225  2.77519  2.73123  3.46354  2.40513  3.72494  3.29354  2.67741  2.69355  4.24690  2.90347  2.73739  3.18146  2.89801  2.37887  2.77519  2.98518  4.58477  3.61503
          0.01362  4.69884  5.42118  0.61958  0.77255  0.48576  0.95510
     66   4.23485  5.48928  5.51794  5.22498  3.68629  5.03192  5.65181  2.97934  5.00836  0.27710  3.55945  5.44178  5.36890  5.15499  5.02297  4.82135  4.50990  3.21524  5.78078  4.67629     73 - -
          2.68618  4.42225  2.77519  2.73123  3.46354  2.40513  3.72494  3.29354  2.67741  2.69355  4.24690  2.90347  2.73739  3.18146  2.89801  2.37887  2.77519  2.98518  4.58477  3.61503
          0.01362  4.69884  5.42118  0.61958  0.77255  0.48576  0.95510
     67   4.17401  5.71140  4.86272  4.85208  5.67718  4.35774  5.78487  5.53476  4.99739  5.01571  6.14100  5.05611  0.13108  5.34856  5.08162  4.38028  4.67965  5.06589  6.55061  5.82763     74 - -
          2.68618  4.42225  2.77519  2.73123  3.46354  2.40513  3.72494  3.29354  2.67741  2.69355  4.24690  2.90347  2.73739  3.18146  2.89801  2.37887  2.77519  2.98518  4.58477  3.61503
          0.01362  4.69884  5.42118  0.61958  0.77255  0.48576  0.95510
     68   2.95338  4.85007  4.19842  4.12761  5.07735  3.57707  5.15900  4.75909  4.26876  4.42788  5.31567  4.14174  4.39025  4.54544  4.46431  0.32180  3.50252  4.08288  6.37660  5.19293     75 - -
          2.68618  4.42225  2.77519  2.73123  3.46354  2.40513  3.72494  3.29354  2.67741  2.69355  4.24690  2.90347  2.73739  3.18146  2.89801  2.37887  2.77519  2.98518  4.58477  3.61503
          0.01362  4.69884  5.42118  0.61958  0.77255  0.48576  0.95510
     69   4.23485  5.48928  5.51794  5.22498  3.68629  5.03192  5.65181  2.97934  5.00836  0.27710  3.55945  5.44178  5.36890  5.15499  5.02297  4.82135  4.50990  3.21524  5.78078  4.67629     76 - -
          2.68618  4.42225  2.77519  2.73123  3.46354  2.40513  3.72494  3.29354  2.67741  2.69355  4.24690  2.90347  2.73739  3.18146  2.89801  2.37887  2.77519  2.98518  4.58477  3.61503
          0.01362  4.69884  5.42118  0.61958  0.77255  0.48576  0.95510
     70   3.73678  5.77043  4.33782  3.44518  5.40160  4.24640  4.01106  4.66022  0.66166  3.97867  4.87610  3.76055  4.56757  3.13713  1.64642  3.70616  3.83500  4.35336  5.91096  4.85266     77 - -
          2.68618  4.42225  2.77519  2.73123  3.46354  2.40513  3.72494  3.29354  2.67741  2.69355  4.24690  2.90347  2.73739  3.18146  2.89801  2.37887  2.77519  2.98518  4.58477  3.61503
          0.01362  4.69884  5.42118  0.61958  0.77255  0.48576  0.95510
     71   1.26494  4.54967  4.18444  3.82952  4.84948  3.34985  4.79798  4.26375  3.81832  3.95620  4.75768  3.85108  4.12624  4.08022  4.10638  1.13335  2.05703  3.64842  6.18893  5.01193     78 - -
          2.68618  4.42225  2.77519  2.73123  3.46354  2.40513  3.72494  3.29354  2.67741  2.69355  4.24690  2.90347  2.73739  3.18146  2.89801  2.37887  2.77519  2.98518  4.58477  3.61503
          0.01362  4.69884  5.42118  0.61958  0.77255  0.48576  0.95510
     72   4.00836  6.05329  3.22249  0.26876  5.56336  4.07129  4.83136  5.23156  3.85764  4.72510  5.74702  3.79156  4.73405  4.08224  4.30192  3.94412  4.34425  4.85139  6.54204  5.39430     79 - -
          2.68618  4.42225  2.77519  2.73123  3.46354  2.40513  3.72494  3.29354  2.67741  2.69355  4.24690  2.90347  2.73739  3.18146  2.89801  2.37887  2.77519  2.98518  4.58477  3.61503
          0.01362  4.69884  5.42118  0.61958  0.77255  0.48576  0.95510
     73   2.82565  4.38632  4.03033  3.46258  3.51580  3.87853  2.25204  2.07332  3.36302  2.56139  3.50469  3.76607  4.26160  3.64188  3.62585  3.15892  1.89642  1.93383  5.02448  3.81186     80 - -
          2.68618  4.42225  2.77519  2.73123  3.46354  2.40513  3.72494  3.29354  2.67741  2.69355  4.24690  2.90347  2.73739  3.18146  2.89801  2.37887  2.77519  2.98518  4.58477  3.61503
          0.01362  4.69884  5.42118  0.61958  0.77255  0.48576  0.95510
     74   2.82588  4.93923  3.25423  2.93041  4.63305  1.68780  2.38437  4.15237  3.04564  3.73989  4.55020  3.36644  4.11510  3.37971  3.46943  1.33931  3.19646  3.68954  5.89810  4.55683     81 - -
          2.68618  4.42225  2.77519  2.73123  3.46354  2.40513  3.72494  3.29354  2.67741  2.69355  4.24690  2.90347  2.73739  3.18146  2.89801  2.37887  2.77519  2.98518  4.58477  3.61503
          0.01362  4.69884  5.42118  0.61958  0.77255  0.48576  0.95510
     75   2.79692  5.16583  3.04147  2.55767  4.57671  2.66239  3.83376  4.03962  2.60173  3.56439  4.33142  2.24342  3.98577  2.32612  3.08286  1.81857  2.30465  3.62232  5.73051  4.34731     82 - -
          2.68618  4.42225  2.77519  2.73123  3.46354  2.40513  3.72494  3.29354  2.67741  2.69355  4.24690  2.90347  2.73739  3.18146  2.89801  2.37887  2.77519  2.98518  4.58477  3.61503
          0.01362  4.69884  5.42118  0.61958  0.77255  0.48576  0.95510
     76   2.84015  5.26767  2.30664  2.51511  4.65752  3.54397  3.83987  4.13292  2.62495  3.64013  4.40222  2.37680  2.51740  2.95550  3.12316  1.75928  2.43813  3.70495  5.79479  4.39078     83 - -
          2.68618  4.42225  2.77519  2.73123  3.46354  2.40513  3.72494  3.29354  2.67741  2.69355  4.24690  2.90347  2.73739  3.18146  2.89801  2.37887  2.77519  2.98518  4.58477  3.61503
          0.13176  4.69884  2.16856  0.61958  0.77255  0.48576  0.95510
     77   3.05137  5.42106  1.16821  2.53085  5.04977  2.02022  4.12456  4.56620  3.11595  4.08065  4.89786  3.08079  4.11439  3.28921  3.68059  1.98265  3.39408  4.06855  6.23799  4.78110     84 - -
          2.68618  4.42225  2.77519  2.73123  3.46354  2.40513  3.72494  3.29354  2.67741  2.69355  4.24690  2.90347  2.73739  3.18146  2.89801  2.37887  2.77519  2.98518  4.58477  3.61503
          0.01532  4.58239  5.30474  0.61958  0.77255  0.69225  0.69405
     78   2.24445  5.28919  2.80445  1.84603  4.66033  3.51371  3.85751  4.12921  2.67404  3.65074  4.43379  2.18162  1.95586  2.98665  3.17332  2.84820  3.13981  3.71607  5.81864  4.41260     85 - -
          2.68618  4.42225  2.77519  2.73123  3.46354  2.40513  3.72494  3.29354  2.67741  2.69355  4.24690  2.90347  2.73739  3.18146  2.89801  2.37887  2.77519  2.98518  4.58477  3.61503
          0.01532  4.58239  5.30474  0.61958  0.77255  0.69225  0.69405
     79   1.72625  5.08008  3.00759  2.56423  4.51783  3.50010  3.84302  3.97083  2.62168  3.51669  4.29977  2.24287  3.96955  2.11685  3.08962  2.21911  3.04551  3.56393  5.69792  4.32947     86 - -
          2.68618  4.42225  2.77519  2.73123  3.46354  2.40513  3.72494  3.29354  2.67741  2.69355  4.24690  2.90347  2.73739  3.18146  2.89801  2.37887  2.77519  2.98518  4.58477  3.61503
          0.01532  4.58239  5.30474  0.61958  0.77255  0.69225  0.69405
     80   2.71154  4.58131  3.55482  3.15078  4.06958  3.51996  4.21016  3.33210  3.17487  3.13586  4.02413  2.22678  4.09656  3.49038  3.53404  1.93300  3.06492  1.35776  5.48327  4.22771     87 - -
          2.68667  4.42274  2.77569  2.73035  3.46403  2.40463  3.72543  3.29403  2.67790  2.69338  4.24739  2.90233  2.73789  3.18088  2.89850  2.37888  2.77497  2.98567  4.58089  3.61552
          0.19796  1.74509  5.30474  2.15687  0.12294  0.69225  0.69405
     81   2.75481  4.51156  3.58766  3.04532  3.57195  3.69421  3.96982  3.04541  2.99443  2.10453  3.64388  3.44761  2.79539  3.31087  3.34941  1.82038  3.00161  2.81354  5.03350  2.40871     99 - -
          2.68618  4.42225  2.77519  2.73123  3.46354  2.40513  3.72494  3.29354  2.67741  2.69355  4.24690  2.90347  2.73739  3.18146  2.89801  2.37887  2.77519  2.98518  4.58477  3.61503
          0.01532  4.58239  5.30474  0.61958  0.77255  0.69225  0.69405
     82   3.64985  4.93313  5.43024  4.91913  3.48287  4.95531  5.41123  2.30411  4.75389  0.70962  3.26822  5.10566  5.16122  4.84480  4.82373  4.36431  3.89625  1.61220  5.61804  4.53886    100 - -
          2.68618  4.42225  2.77519  2.73123  3.46354  2.40513  3.72494  3.29354  2.67741  2.69355  4.24690  2.90347  2.73739  3.18146  2.89801  2.37887  2.77519  2.98518  4.58477  3.61503
          0.01532  4.58239  5.30474  0.61958  0.77255  0.69225  0.69405
     83   2.76711  4.48193  4.31880  3.97725  4.10988  3.62018  4.75881  2.83416  3.90375  3.05188  4.08155  4.02528  4.29978  4.18695  4.11231  1.86166  3.19663  0.85643  5.68452  4.45985    101 - -
          2.68618  4.42225  2.77519  2.73123  3.46354  2.40513  3.72494  3.29354  2.67741  2.69355  4.24690  2.90347  2.73739  3.18146  2.89801  2.37887  2.77519  2.98518  4.58477  3.61503
          0.01532  4.58239  5.30474  0.61958  0.77255  0.69225  0.69405
     84   2.82332  5.01485  3.07999  2.72518  4.59512  3.49934  3.99996  4.05397  2.77170  3.61817  4.42740  3.20710  1.51974  2.05171  3.18942  2.02589  3.14192  3.63085  5.79771  4.45846    102 - -
          2.68618  4.42225  2.77519  2.73123  3.46354  2.40513  3.72494  3.29354  2.67741  2.69355  4.24690  2.90347  2.73739  3.18146  2.89801  2.37887  2.77519  2.98518  4.58477  3.61503
          0.01532  4.58239  5.30474  0.61958  0.77255  0.69225  0.69405
     85   2.61803  4.52142  3.79380  3.36650  4.28808  3.40287  4.37761  3.60653  3.34840  3.35778  4.22591  3.60648  2.45465  3.65491  3.68637  1.10165  3.04003  2.05059  5.68091  4.44878    103 - -
          2.68618  4.42225  2.77519  2.73123  3.46354  2.40513  3.72494  3.29354  2.67741  2.69355  4.24690  2.90347  2.73739  3.18146  2.89801  2.37887  2.77519  2.98518  4.58477  3.61503
          0.01532  4.58239  5.30474  0.61958  0.77255  0.69225  0.69405
     86   3.00325  5.30656  2.76604  1.83689  4.85109  1.36038  4.07020  4.32833  2.96617  3.86986  4.68719  3.12783  2.17703  3.23069  3.46434  2.98944  3.32014  3.88838  6.03659  4.64322    104 - -
          2.68618  4.42225  2.77519  2.73123  3.46354  2.40513  3.72494  3.29354  2.67741  2.69355  4.24690  2.90347  2.73739  3.18146  2.89801  2.37887  2.77519  2.98518  4.58477  3.61503
          0.01532  4.58239  5.30474  0.61958  0.77255  0.69225  0.69405
     87   2.96506  5.01400  3.13286  3.07476  5.04766  0.79605  4.53326  4.64041  3.53848  4.22889  5.07454  1.82372  4.21796  3.77081  3.94898  3.05820  3.42663  4.04467  6.27683  4.98070    105 - -
          2.68618  4.42225  2.77519  2.73123  3.46354  2.40513  3.72494  3.29354  2.67741  2.69355  4.24690  2.90347  2.73739  3.18146  2.89801  2.37887  2.77519  2.98518  4.58477  3.61503
          0.01532  4.58239  5.30474  0.61958  0.77255  0.69225  0.69405
     88   2.03524  4.86512  3.20030  2.71638  4.36021  3.48035  2.37166  3.79636  2.73330  3.39358  4.19965  3.19176  2.68342  3.08170  3.17933  1.68593  3.01210  3.40979  5.61433  4.28627    106 - -
          2.68618  4.42225  2.77519  2.73123  3.46354  2.40513  3.72494  3.29354  2.67741  2.69355  4.24690  2.90347  2.73739  3.18146  2.89801  2.37887  2.77519  2.98518  4.58477  3.61503
          0.01532  4.58239  5.30474  0.61958  0.77255  0.69225  0.69405
     89   2.54944  4.50973  3.90128  3.61471  4.84325  1.12635  4.68126  4.29358  3.68546  3.95496  4.74633  3.70777  4.04415  3.94591  3.99552  1.67412  1.87553  3.64304  6.15946  4.96678    107 - -
          2.68618  4.42225  2.77519  2.73123  3.46354  2.40513  3.72494  3.29354  2.67741  2.69355  4.24690  2.90347  2.73739  3.18146  2.89801  2.37887  2.77519  2.98518  4.58477  3.61503
          0.01532  4.58239  5.30474  0.61958  0.77255  0.69225  0.69405
     90   2.71082  4.49004  3.83021  3.34616  3.74695  3.56854  4.19705  3.27400  3.23872  2.97760  3.87952  3.62165  4.12630  3.57642  3.53695  2.03453  1.99662  2.99133  1.54614  3.90611    108 - -
          2.68618  4.42225  2.77519  2.73123  3.46354  2.40513  3.72494  3.29354  2.67741  2.69355  4.24690  2.90347  2.73739  3.18146  2.89801  2.37887  2.77519  2.98518  4.58477  3.61503
          0.01532  4.58239  5.30474  0.61958  0.77255  0.37541  1.16159
     91   1.71494  5.12594  3.01726  1.93964  4.64591  1.94908  3.97861  4.10084  2.80306  3.65518  4.44349  3.16565  2.62514  3.11881  3.28548  2.86502  3.14698  3.67546  5.84284  4.47144    109 - -
          2.68618  4.42225  2.77519  2.73123  3.46354  2.40513  3.72494  3.29354  2.67741  2.69355  4.24690  2.90347  2.73739  3.18146  2.89801  2.37887  2.77519  2.98518  4.58477  3.61503
          0.01362  4.69884  5.42118  0.61958  0.77255  0.48576  0.95510
     92   2.84301  5.31144  2.94656  1.95522  4.64499  2.53383  3.79386  4.11964  2.14059  3.61479  4.37279  2.38713  3.98585  2.90357  3.03599  2.80633  1.94178  3.69952  5.76015  4.35596    110 - -
          2.68618  4.42225  2.77519  2.73123  3.46354  2.40513  3.72494  3.29354  2.67741  2.69355  4.24690  2.90347  2.73739  3.18146  2.89801  2.37887  2.77519  2.98518  4.58477  3.61503
          0.01362  4.69884  5.42118  0.61958  0.77255  0.48576  0.95510
     93   1.75844  4.63082  3.56451  3.03102  3.93649  3.64420  4.06277  3.24050  2.98946  2.98257  3.86407  3.44376  4.10937  2.50733  3.37263  2.92848  1.83424  2.13358  5.33909  4.08485    111 - -
          2.68618  4.42225  2.77519  2.73123  3.46354  2.40513  3.72494  3.29354  2.67741  2.69355  4.24690  2.90347  2.73739  3.18146  2.89801  2.37887  2.77519  2.98518  4.58477  3.61503
          0.01362  4.69884  5.42118  0.61958  0.77255  0.48576  0.95510
     94   2.97842  5.47864  2.85409  2.05656  4.82306  2.43597  3.87430  4.30416  1.67433  3.77781  4.54807  1.78673  4.06188  2.99131  3.09441  2.92198  3.21914  3.87508  5.90581  4.49367    112 - -
          2.68618  4.42225  2.77519  2.73123  3.46354  2.40513  3.72494  3.29354  2.67741  2.69355  4.24690  2.90347  2.73739  3.18146  2.89801  2.37887  2.77519  2.98518  4.58477  3.61503
          0.01362  4.69884  5.42118  0.61958  0.77255  0.48576  0.95510
     95   2.21811  5.22791  3.02047  1.75360  4.56449  3.55443  3.76819  4.03058  1.99779  3.53883  4.29740  3.04290  3.96293  2.87722  2.99489  2.30673  2.41481  3.61922  5.69319  4.30096    113 - -
          2.68618  4.42225  2.77519  2.73123  3.46354  2.40513  3.72494  3.29354  2.67741  2.69355  4.24690  2.90347  2.73739  3.18146  2.89801  2.37887  2.77519  2.98518  4.58477  3.61503
          0.01362  4.69884  5.42118  0.61958  0.77255  0.48576  0.95510
     96   2.75694  4.40386  3.94255  3.39007  3.62611  2.49375  4.18351  2.10360  3.32164  2.69685  3.60731  3.69025  4.18916  3.59572  3.61184  2.32739  1.85468  2.12877  5.10425  3.89286    114 - -
          2.68618  4.42225  2.77519  2.73123  3.46354  2.40513  3.72494  3.29354  2.67741  2.69355  4.24690  2.90347  2.73739  3.18146  2.89801  2.37887  2.77519  2.98518  4.58477  3.61503
          0.01362  4.69884  5.42118  0.61958  0.77255  0.48576  0.95510
     97   1.84186  4.67580  3.72742  3.25814  4.69031  2.15968  4.37667  4.13460  3.25993  3.75610  4.54538  3.55300  2.19575  3.57137  3.65941  1.62926  2.15953  3.60013  5.96931  4.70693    115 - -
          2.68618  4.42225  2.77519  2.73123  3.46354  2.40513  3.72494  3.29354  2.67741  2.69355  4.24690  2.90347  2.73739  3.18146  2.89801  2.37887  2.77519  2.98518  4.58477  3.61503
          0.01362  4.69884  5.42118  0.61958  0.77255  0.48576  0.95510
     98   2.04344  4.88447  3.31554  2.81775  4.52034  3.49045  4.02523  3.96090  2.83763  3.54659  4.33609  2.19650  2.45179  3.17570  3.29030  2.19942  1.85566  3.52800  5.75415  4.42648    116 - -
          2.68618  4.42225  2.77519  2.73123  3.46354  2.40513  3.72494  3.29354  2.67741  2.69355  4.24690  2.90347  2.73739  3.18146  2.89801  2.37887  2.77519  2.98518  4.58477  3.61503
          0.16213  4.69884  1.96208  0.61958  0.77255  0.48576  0.95510
     99   2.05797  4.35509  4.17949  3.62629  3.55395  3.86194  4.31849  2.53217  3.53060  1.84046  3.51035  3.87282  4.29122  3.78870  3.77064  3.17758  1.86252  1.87092  5.10983  3.91084    117 - -
          2.68618  4.42225  2.77519  2.73123  3.46354  2.40513  3.72494  3.29354  2.67741  2.69355  4.24690  2.90347  2.73739  3.18146  2.89801  2.37887  2.77519  2.98518  4.58477  3.61503
          0.01578  4.55249  5.27483  0.61958  0.77255  0.35618  1.20513
    100   2.62972  4.58988  4.01824  3.70109  4.90322  2.02847  4.75021  4.35214  3.74664  4.01218  4.80332  3.79322  4.12600  4.01198  4.05994  1.40233  1.16589  3.71123  6.22010  5.02638    118 - -
          2.68618  4.42225  2.77519  2.73123  3.46354  2.40513  3.72494  3.29354  2.67741  2.69355  4.24690  2.90347  2.73739  3.18146  2.89801  2.37887  2.77519  2.98518  4.58477  3.61503
          0.01362  4.69884  5.42118  0.61958  0.77255  0.48576  0.95510
    101   2.76133  4.49982  4.03481  3.55295  3.94313  3.64707  4.40571  2.03770  3.47999  2.96937  3.90518  3.78645  4.22292  3.77691  3.76743  2.10132  1.18860  2.82051  5.42544  4.21143    119 - -
          2.68618  4.42225  2.77519  2.73123  3.46354  2.40513  3.72494  3.29354  2.67741  2.69355  4.24690  2.90347  2.73739  3.18146  2.89801  2.37887  2.77519  2.98518  4.58477  3.61503
          0.01362  4.69884  5.42118  0.61958  0.77255  0.48576  0.95510
    102   2.65272  4.67045  3.74353  3.32320  4.75730  2.12643  4.44954  4.20561  3.35047  3.83026  4.61887  3.59266  2.40044  3.65345  3.73864  1.38289  1.69408  3.64443  6.03862  4.78549    120 - -
          2.68618  4.42225  2.77519  2.73123  3.46354  2.40513  3.72494  3.29354  2.67741  2.69355  4.24690  2.90347  2.73739  3.18146  2.89801  2.37887  2.77519  2.98518  4.58477  3.61503
          0.01362  4.69884  5.42118  0.61958  0.77255  0.48576  0.95510
    103   1.73977  4.91205  3.30315  2.78527  4.42587  3.53829  3.96882  3.84678  2.01763  3.44463  4.24863  3.25501  4.03125  3.12239  3.18299  2.24172  1.81926  3.45871  5.66559  4.34570    121 - -
          2.68618  4.42225  2.77519  2.73123  3.46354  2.40513  3.72494  3.29354  2.67741  2.69355  4.24690  2.90347  2.73739  3.18146  2.89801  2.37887  2.77519  2.98518  4.58477  3.61503
          0.01362  4.69884  5.42118  0.61958  0.77255  0.48576  0.95510
    104   1.84805  4.61465  3.87260  3.43056  4.64158  3.39892  4.49150  4.06463  3.42437  3.72151  4.53021  3.65449  2.48416  3.72342  3.78807  1.83551  1.25653  3.54765  5.96367  4.73169    122 - -
          2.68618  4.42225  2.77519  2.73123  3.46354  2.40513  3.72494  3.29354  2.67741  2.69355  4.24690  2.90347  2.73739  3.18146  2.89801  2.37887  2.77519  2.98518  4.58477  3.61503
          0.01362  4.69884  5.42118  0.61958  0.77255  0.48576  0.95510
    105   2.63013  4.58263  4.04333  3.74462  4.90513  2.02085  4.78277  4.35106  3.79517  4.01795  4.81245  3.81492  4.13169  4.05512  4.09619  1.76014  0.94235  3.70973  6.22957  5.04298    123 - -
          2.68618  4.42225  2.77519  2.73123  3.46354  2.40513  3.72494  3.29354  2.67741  2.69355  4.24690  2.90347  2.73739  3.18146  2.89801  2.37887  2.77519  2.98518  4.58477  3.61503
          0.01362  4.69884  5.42118  0.61958  0.77255  0.48576  0.95510
    106   2.97135  4.97655  3.44313  3.14038  4.59482  3.63561  4.29950  3.99688  3.02523  3.62684  4.53048  3.53605  4.24386  2.27404  3.34014  3.07900  0.80956  3.62693  5.87912  4.60163    124 - -
          2.68618  4.42225  2.77519  2.73123  3.46354  2.40513  3.72494  3.29354  2.67741  2.69355  4.24690  2.90347  2.73739  3.18146  2.89801  2.37887  2.77519  2.98518  4.58477  3.61503
          0.01362  4.69884  5.42118  0.61958  0.77255  0.48576  0.95510
    107   1.52485  5.06848  3.11530  2.64653  4.49288  3.55663  3.89639  3.93087  2.67429  3.49744  4.29015  2.31052  4.02067  2.17863  3.13236  2.82929  2.40941  3.54208  5.69624  4.34302    125 - -
          2.68618  4.42225  2.77519  2.73123  3.46354  2.40513  3.72494  3.29354  2.67741  2.69355  4.24690  2.90347  2.73739  3.18146  2.89801  2.37887  2.77519  2.98518  4.58477  3.61503
          0.01362  4.69884  5.42118  0.61958  0.77255  0.48576  0.95510
    108   2.80926  4.90521  3.30469  2.75791  4.20286  3.63126  3.89434  3.58529  2.66085  3.22303  4.05787  2.34043  4.05260  3.06570  2.22484  2.87660  1.66947  2.48639  5.48386  4.18172    126 - -
          2.68618  4.42225  2.77519  2.73123  3.46354  2.40513  3.72494  3.29354  2.67741  2.69355  4.24690  2.90347  2.73739  3.18146  2.89801  2.37887  2.77519  2.98518  4.58477  3.61503
          0.01362  4.69884  5.42118  0.61958  0.77255  0.48576  0.95510
    109   2.72413  2.72491  3.64864  3.12190  4.01033  3.57967  2.40849  3.39829  3.07259  3.08701  3.95241  3.49283  4.10050  3.40128  3.44422  2.12216  1.51075  3.09587  5.40470  4.15305    127 - -
          2.68618  4.42225  2.77519  2.73123  3.46354  2.40513  3.72494  3.29354  2.67741  2.69355  4.24690  2.90347  2.73739  3.18146  2.89801  2.37887  2.77519  2.98518  4.58477  3.61503
          0.01362  4.69884  5.42118  0.61958  0.77255  0.48576  0.95510
    110   2.83491  4.88493  3.34329  2.91718  4.32466  3.58698  2.46277  3.78449  2.89146  3.41159  4.25408  3.36167  2.41600  3.27755  3.28414  2.92623  1.23525  3.43021  5.63201  4.31923    128 - -
          2.68618  4.42225  2.77519  2.73123  3.46354  2.40513  3.72494  3.29354  2.67741  2.69355  4.24690  2.90347  2.73739  3.18146  2.89801  2.37887  2.77519  2.98518  4.58477  3.61503
          0.01362  4.69884  5.42118  0.61958  0.77255  0.48576  0.95510
    111   2.01089  4.76554  3.50811  3.22380  4.87036  3.41563  4.46291  4.33316  3.37787  3.95114  4.74422  2.14468  4.11977  3.66591  3.77710  0.90688  3.17779  3.75359  6.13823  4.86064    129 - -
          2.68618  4.42225  2.77519  2.73123  3.46354  2.40513  3.72494  3.29354  2.67741  2.69355  4.24690  2.90347  2.73739  3.18146  2.89801  2.37887  2.77519  2.98518  4.58477  3.61503
          0.01362  4.69884  5.42118  0.61958  0.77255  0.48576  0.95510
    112   3.03617  5.57980  1.65479  2.46689  4.91071  3.57313  3.93885  4.41412  2.79295  3.89101  4.66730  2.17945  4.08450  2.27481  3.32712  1.73266  3.29201  3.97251  6.03114  4.57719    130 - -
          2.68618  4.42225  2.77519  2.73123  3.46354  2.40513  3.72494  3.29354  2.67741  2.69355  4.24690  2.90347  2.73739  3.18146  2.89801  2.37887  2.77519  2.98518  4.58477  3.61503
          0.01362  4.69884  5.42118  0.61958  0.77255  0.48576  0.95510
    113   2.79353  4.86898  3.33070  2.99883  4.65020  3.49277  4.24533  4.08293  3.10400  3.70420  4.52078  2.14837  2.24194  3.43263  3.51892  2.89170  1.15691  3.62703  5.91967  4.61662    131 - -
          2.68618  4.42225  2.77519  2.73123  3.46354  2.40513  3.72494  3.29354  2.67741  2.69355  4.24690  2.90347  2.73739  3.18146  2.89801  2.37887  2.77519  2.98518  4.58477  3.61503
          0.01362  4.69884  5.42118  0.61958  0.77255  0.48576  0.95510
    114   2.75718  4.79795  3.31742  2.78239  4.09581  3.59958  3.92216  2.57364  2.77501  3.13849  3.97884  2.31051  2.83557  3.11402  3.21007  2.27572  1.84307  3.18287  5.42506  4.12810    132 - -
          2.68618  4.42225  2.77519  2.73123  3.46354  2.40513  3.72494  3.29354  2.67741  2.69355  4.24690  2.90347  2.73739  3.18146  2.89801  2.37887  2.77519  2.98518  4.58477  3.61503
          0.01362  4.69884  5.42118  0.61958  0.77255  0.48576  0.95510
    115   2.00911  4.46926  3.96731  3.45073  3.86997  3.62953  4.30786  2.09158  3.39121  2.92845  3.83417  3.71332  4.17751  3.67519  3.69536  2.26079  1.43741  2.84958  5.33243  4.11943    133 - -
          2.68618  4.42225  2.77519  2.73123  3.46354  2.40513  3.72494  3.29354  2.67741  2.69355  4.24690  2.90347  2.73739  3.18146  2.89801  2.37887  2.77519  2.98518  4.58477  3.61503
          0.01362  4.69884  5.42118  0.61958  0.77255  0.48576  0.95510
    116   2.13768  4.82023  3.36945  2.86812  4.34004  3.52805  2.51775  3.75898  2.86541  3.38308  4.20223  3.31405  4.04526  3.20987  3.29633  1.71418  1.78070  3.38478  5.62992  4.32599    134 - -
          2.68618  4.42225  2.77519  2.73123  3.46354  2.40513  3.72494  3.29354  2.67741  2.69355  4.24690  2.90347  2.73739  3.18146  2.89801  2.37887  2.77519  2.98518  4.58477  3.61503
          0.01362  4.69884  5.42118  0.61958  0.77255  0.48576  0.95510
    117   2.81628  5.26798  3.02912  2.50789  4.60942  3.56882  3.76786  4.07767  1.97501  3.57174  4.32790  1.96424  3.97433  2.36406  2.95397  2.20556  2.41617  3.66067  5.71285  4.32239    135 - -
          2.68618  4.42225  2.77519  2.73123  3.46354  2.40513  3.72494  3.29354  2.67741  2.69355  4.24690  2.90347  2.73739  3.18146  2.89801  2.37887  2.77519  2.98518  4.58477  3.61503
          0.01362  4.69884  5.42118  0.61958  0.77255  0.48576  0.95510
    118   2.67099  4.66118  3.80236  3.54076  4.99732  2.03316  4.69858  4.47615  3.67506  4.10617  4.88718  3.71978  1.60133  3.93658  4.02192  1.11822  3.17336  3.80316  6.28126  5.06219    136 - -
          2.68618  4.42225  2.77519  2.73123  3.46354  2.40513  3.72494  3.29354  2.67741  2.69355  4.24690  2.90347  2.73739  3.18146  2.89801  2.37887  2.77519  2.98518  4.58477  3.61503
          0.01362  4.69884  5.42118  0.61958  0.77255  0.48576  0.95510
    119   2.69982  4.64930  4.00481  3.87827  5.16144  1.85194  4.99157  4.68797  4.08000  4.34332  5.12860  3.90501  4.19601  4.29608  4.33932  0.61133  3.24643  3.92030  6.45998  5.29803    137 - -
          2.68618  4.42225  2.77519  2.73123  3.46354  2.40513  3.72494  3.29354  2.67741  2.69355  4.24690  2.90347  2.73739  3.18146  2.89801  2.37887  2.77519  2.98518  4.58477  3.61503
          0.01362  4.69884  5.42118  0.61958  0.77255  0.48576  0.95510
    120   2.82497  5.13349  3.03643  1.96450  4.58213  3.54317  3.90441  4.03504  2.69900  3.58272  4.36523  3.13122  2.07953  3.03574  3.17708  1.78929  2.36284  3.62419  5.76659  4.39390    138 - -
          2.68618  4.42225  2.77519  2.73123  3.46354  2.40513  3.72494  3.29354  2.67741  2.69355  4.24690  2.90347  2.73739  3.18146  2.89801  2.37887  2.77519  2.98518  4.58477  3.61503
          0.01362  4.69884  5.42118  0.61958  0.77255  0.48576  0.95510
    121   1.80440  4.81634  3.30248  2.77079  4.11496  2.52132  3.91645  3.51301  2.76031  2.26858  3.99386  3.25084  4.03553  2.45441  3.19498  2.26695  3.02433  3.20558  5.43697  4.13747    139 - -
          2.68618  4.42225  2.77519  2.73123  3.46354  2.40513  3.72494  3.29354  2.67741  2.69355  4.24690  2.90347  2.73739  3.18146  2.89801  2.37887  2.77519  2.98518  4.58477  3.61503
          0.01362  4.69884  5.42118  0.61958  0.77255  0.48576  0.95510
    122   2.24236  4.88112  3.24822  2.70217  4.16066  3.59946  3.86685  3.56234  2.68344  2.52492  4.01838  3.19940  4.01624  1.93711  3.12769  2.14826  2.31008  3.24809  5.45612  4.14216    140 - -
          2.68618  4.42225  2.77519  2.73123  3.46354  2.40513  3.72494  3.29354  2.67741  2.69355  4.24690  2.90347  2.73739  3.18146  2.89801  2.37887  2.77519  2.98518  4.58477  3.61503
          0.01362  4.69884  5.42118  0.61958  0.77255  0.48576  0.95510
    123   2.76270  2.04423  4.33570  3.77114  3.43142  3.80605  4.27137  2.78334  3.63425  2.54610  3.47232  3.91495  4.25293  3.85458  3.79926  1.89116  3.03741  2.05435  2.57076  3.73677    141 - -
          2.68618  4.42225  2.77519  2.73123  3.46354  2.40513  3.72494  3.29354  2.67741  2.69355  4.24690  2.90347  2.73739  3.18146  2.89801  2.37887  2.77519  2.98518  4.58477  3.61503
          0.01362  4.69884  5.42118  0.61958  0.77255  0.48576  0.95510
    124   2.14616  4.80099  3.37179  2.84077  4.27069  2.42355  3.99501  3.68110  2.83665  3.31123  4.13253  2.25075  4.02996  3.17272  3.27586  2.24373  2.19039  2.44999  5.57021  4.26771    142 - -
          2.68618  4.42225  2.77519  2.73123  3.46354  2.40513  3.72494  3.29354  2.67741  2.69355  4.24690  2.90347  2.73739  3.18146  2.89801  2.37887  2.77519  2.98518  4.58477  3.61503
          0.01362  4.69884  5.42118  0.61958  0.77255  0.48576  0.95510
    125   2.14948  4.85271  3.32515  2.81475  4.37064  2.40333  2.72548  3.79440  2.82164  3.40478  4.21431  3.27482  4.02791  3.16195  3.26623  2.18241  1.70071  3.41156  5.64221  4.32758    143 - -
          2.68618  4.42225  2.77519  2.73123  3.46354  2.40513  3.72494  3.29354  2.67741  2.69355  4.24690  2.90347  2.73739  3.18146  2.89801  2.37887  2.77519  2.98518  4.58477  3.61503
          0.01362  4.69884  5.42118  0.61958  0.77255  0.48576  0.95510
    126   1.99081  4.88150  3.31825  2.91441  4.65704  1.45615  4.15293  4.10471  2.98528  3.69191  4.48443  3.34506  4.06661  2.37815  3.42313  1.94937  3.11967  3.63219  5.89155  4.57349    144 - -
          2.68618  4.42225  2.77519  2.73123  3.46354  2.40513  3.72494  3.29354  2.67741  2.69355  4.24690  2.90347  2.73739  3.18146  2.89801  2.37887  2.77519  2.98518  4.58477  3.61503
          0.26301  4.69884  1.50437  0.61958  0.77255  0.48576  0.95510
    127   2.14197  5.05756  2.86614  1.82242  4.51836  2.28392  3.84005  3.97127  2.66133  3.52412  4.31477  3.02950  2.36551  2.97875  3.14612  2.76278  3.04147  3.55975  5.71307  4.33653    145 - -
          2.68618  4.42225  2.77519  2.73123  3.46354  2.40513  3.72494  3.29354  2.67741  2.69355  4.24690  2.90347  2.73739  3.18146  2.89801  2.37887  2.77519  2.98518  4.58477  3.61503
          0.01744  4.45327  5.17562  0.61958  0.77255  0.86029  0.54998
    128   2.03342  4.36344  3.73537  3.21401  2.21382  3.50695  4.10139  3.05878  3.16713  2.78936  3.68353  3.51698  4.03005  3.45529  3.49019  2.02257  2.02330  2.79333  5.15308  3.92375    146 - -
          2.68618  4.42225  2.77519  2.73123  3.46354  2.40513  3.72494  3.29354  2.67741  2.69355  4.24690  2.90347  2.73739  3.18146  2.89801  2.37887  2.77519  2.98518  4.58477  3.61503
          0.01744  4.45327  5.17562  0.61958  0.77255  0.86029  0.54998
    129   2.65017  4.50497  3.57934  3.15637  3.99632  2.13450  4.17971  2.25328  3.14518  3.04437  3.95163  3.48502  1.56010  3.46911  3.48940  2.83827  3.00962  2.97988  5.41763  4.17506    147 - -
          2.68618  4.42225  2.77519  2.73123  3.46354  2.40513  3.72494  3.29354  2.67741  2.69355  4.24690  2.90347  2.73739  3.18146  2.89801  2.37887  2.77519  2.98518  4.58477  3.61503
          0.01744  4.45327  5.17562  0.61958  0.77255  0.54866  0.86209
    130   1.86233  4.51017  3.89417  3.48813  4.67858  1.99312  4.53140  4.11418  3.49314  3.77060  4.56896  3.64420  4.02363  3.77533  3.83660  1.71586  1.43518  3.53875  5.99828  4.78471    148 - -
          2.68618  4.42225  2.77519  2.73123  3.46354  2.40513  3.72494  3.29354  2.67741  2.69355  4.24690  2.90347  2.73739  3.18146  2.89801  2.37887  2.77519  2.98518  4.58477  3.61503
          0.01532  4.58239  5.30474  0.61958  0.77255  0.69225  0.69405
    131   2.74032  4.33749  3.94607  3.39724  3.49804  2.47376  4.14077  2.17618  3.31249  1.63447  3.48657  3.68867  4.17498  3.58553  3.57859  2.18686  3.00031  2.57487  4.99801  3.78905    149 - -
          2.68618  4.42225  2.77519  2.73123  3.46354  2.40513  3.72494  3.29354  2.67741  2.69355  4.24690  2.90347  2.73739  3.18146  2.89801  2.37887  2.77519  2.98518  4.58477  3.61503
          0.01532  4.58239  5.30474  0.61958  0.77255  0.69225  0.69405
    132   2.74961  4.98107  2.22361  2.56320  4.27726  2.49575  3.79983  3.69997  2.60660  2.36486  4.10073  3.08457  2.80837  2.94606  3.07746  2.77494  2.35431  3.35569  5.52497  4.17835    150 - -
          2.68618  4.42225  2.77519  2.73123  3.46354  2.40513  3.72494  3.29354  2.67741  2.69355  4.24690  2.90347  2.73739  3.18146  2.89801  2.37887  2.77519  2.98518  4.58477  3.61503
          0.01532  4.58239  5.30474  0.61958  0.77255  0.69225  0.69405
    133   2.61275  4.46347  3.98775  3.57538  4.25015  1.97211  4.50024  3.45677  3.53762  3.30157  4.19402  3.72695  4.09699  3.82543  3.83121  2.82833  1.14968  2.14795  5.68079  4.47606    151 - -
          2.68618  4.42225  2.77519  2.73123  3.46354  2.40513  3.72494  3.29354  2.67741  2.69355  4.24690  2.90347  2.73739  3.18146  2.89801  2.37887  2.77519  2.98518  4.58477  3.61503
          0.01532  4.58239  5.30474  0.61958  0.77255  0.69225  0.69405
    134   1.70475  4.47204  4.02845  3.66158  4.65617  3.28657  4.64116  4.04769  3.65063  3.75325  4.57090  3.73259  4.04380  3.92366  3.94904  1.74230  1.09991  3.49148  6.00859  4.81961    152 - -
          2.68618  4.42225  2.77519  2.73123  3.46354  2.40513  3.72494  3.29354  2.67741  2.69355  4.24690  2.90347  2.73739  3.18146  2.89801  2.37887  2.77519  2.98518  4.58477  3.61503
          0.01532  4.58239  5.30474  0.61958  0.77255  0.69225  0.69405
    135   2.71987  4.92669  3.14931  2.69122  4.50380  2.22942  3.93218  3.94878  2.72541  3.51878  4.30808  3.17254  3.97743  2.14489  3.17750  1.68459  2.30545  3.52370  5.71443  4.37302    153 - -
          2.68618  4.42225  2.77519  2.73123  3.46354  2.40513  3.72494  3.29354  2.67741  2.69355  4.24690  2.90347  2.73739  3.18146  2.89801  2.37887  2.77519  2.98518  4.58477  3.61503
          0.01532  4.58239  5.30474  0.61958  0.77255  0.69225  0.69405
    136   2.74415  4.81250  3.24498  2.71425  4.08971  3.57387  3.85894  3.48289  2.67251  2.39413  3.96439  3.19960  4.00033  2.23258  3.09536  1.71962  2.37467  3.18034  5.40192  4.09961    154 - -
          2.68618  4.42225  2.77519  2.73123  3.46354  2.40513  3.72494  3.29354  2.67741  2.69355  4.24690  2.90347  2.73739  3.18146  2.89801  2.37887  2.77519  2.98518  4.58477  3.61503
          0.01532  4.58239  5.30474  0.61958  0.77255  0.69225  0.69405
    137   2.82629  4.55173  3.65140  3.10476  3.35157  3.77373  2.00857  2.37392  3.03596  2.75246  3.66364  3.49611  4.15840  3.35321  3.37889  2.22370  3.06022  2.84004  4.85849  2.29837    155 - -
          2.68618  4.42225  2.77519  2.73123  3.46354  2.40513  3.72494  3.29354  2.67741  2.69355  4.24690  2.90347  2.73739  3.18146  2.89801  2.37887  2.77519  2.98518  4.58477  3.61503
          0.01532  4.58239  5.30474  0.61958  0.77255  0.69225  0.69405
    138   1.69960  4.53946  3.82829  3.56759  4.83801  1.83249  4.66791  4.28009  3.67405  3.94531  4.74596  3.69455  1.18858  3.93237  3.99119  2.75534  3.08628  3.64940  6.15229  4.95688    156 - -
          2.68618  4.42225  2.77519  2.73123  3.46354  2.40513  3.72494  3.29354  2.67741  2.69355  4.24690  2.90347  2.73739  3.18146  2.89801  2.37887  2.77519  2.98518  4.58477  3.61503
          0.01532  4.58239  5.30474  0.61958  0.77255  0.69225  0.69405
    139   2.74638  4.65013  3.59302  3.20683  4.20274  1.52718  4.27742  3.58812  3.20847  2.19072  4.16985  3.54392  1.73198  3.54653  3.55805  2.91136  3.12281  3.25413  5.59492  4.34100    157 - -
          2.68618  4.42225  2.77519  2.73123  3.46354  2.40513  3.72494  3.29354  2.67741  2.69355  4.24690  2.90347  2.73739  3.18146  2.89801  2.37887  2.77519  2.98518  4.58477  3.61503
          0.01532  4.58239  5.30474  0.61958  0.77255  0.69225  0.69405
    140   2.75950  4.58324  3.67490  3.26544  3.99219  1.58278  4.26112  3.35093  3.24475  1.57870  3.96841  3.59082  2.52840  3.57306  3.57180  2.95610  3.11020  3.07451  5.43435  4.19633    158 - -
          2.68618  4.42225  2.77519  2.73123  3.46354  2.40513  3.72494  3.29354  2.67741  2.69355  4.24690  2.90347  2.73739  3.18146  2.89801  2.37887  2.77519  2.98518  4.58477  3.61503
          0.31383  4.58239  1.35043  0.61958  0.77255  0.69225  0.69405
    141   2.51149  4.44551  3.53173  3.23224  4.38185  3.22333  4.32175  3.71674  3.24043  3.44076  4.32896  3.46762  1.34581  3.58563  3.55539  2.68217  1.63061  3.27474  5.73132  4.50867    159 - -
          2.68618  4.42225  2.77519  2.73123  3.46354  2.40513  3.72494  3.29354  2.67741  2.69355  4.24690  2.90347  2.73739  3.18146  2.89801  2.37887  2.77519  2.98518  4.58477  3.61503
          0.02059  4.28914  5.01149  0.61958  0.77255  1.01720  0.44880
    142   2.44304  4.37938  3.59991  3.36896  4.55416  1.19013  4.46395  3.93703  3.45396  3.65815  4.50255  3.51824  3.90109  3.74658  3.74988  2.62285  1.56404  3.38868  5.88273  4.68918    160 - -
          2.68618  4.42225  2.77519  2.73123  3.46354  2.40513  3.72494  3.29354  2.67741  2.69355  4.24690  2.90347  2.73739  3.18146  2.89801  2.37887  2.77519  2.98518  4.58477  3.61503
          0.02059  4.28914  5.01149  0.61958  0.77255  1.01720  0.44880
    143   3.08901  5.32747  3.20428  2.72318  4.73643  3.67944  3.74914  4.14127  1.49480  3.58345  4.43472  3.18836  4.09419  1.45100  2.39618  3.06108  3.28425  3.79214  5.64247  4.40159    161 - -
          2.68618  4.42225  2.77519  2.73123  3.46354  2.40513  3.72494  3.29354  2.67741  2.69355  4.24690  2.90347  2.73739  3.18146  2.89801  2.37887  2.77519  2.98518  4.58477  3.61503
          0.02059  4.28914  5.01149  0.61958  0.77255  1.01720  0.44880
    144   2.75990  4.92447  2.94490  2.62832  4.43340  3.39862  3.88521  3.93337  2.61319  3.49558  4.33495  3.10408  3.95072  1.48317  2.98863  1.77995  3.07699  3.53030  5.64578  4.30312    162 - -
          2.68618  4.42225  2.77519  2.73123  3.46354  2.40513  3.72494  3.29354  2.67741  2.69355  4.24690  2.90347  2.73739  3.18146  2.89801  2.37887  2.77519  2.98518  4.58477  3.61503
          0.02059  4.28914  5.01149  0.61958  0.77255  0.72837  0.65912
    145   2.83416  5.18716  2.80130  2.47601  4.59853  3.46214  3.82418  4.07768  2.59714  3.59977  4.39388  1.77949  3.96133  1.99215  3.05123  1.97617  3.10407  3.66413  5.75179  4.36464    163 - -
          2.68618  4.42225  2.77519  2.73123  3.46354  2.40513  3.72494  3.29354  2.67741  2.69355  4.24690  2.90347  2.73739  3.18146  2.89801  2.37887  2.77519  2.98518  4.58477  3.61503
          0.01790  4.42780  5.15015  0.61958  0.77255  0.29748  1.35746
    146   2.77694  4.71685  3.38019  2.81673  3.89020  3.67339  2.67687  3.27681  2.30050  2.22510  3.80782  3.29057  4.05833  3.11806  3.17877  2.23641  2.40428  3.01526  3.05932  3.98181    164 - -
          2.68618  4.42225  2.77519  2.73123  3.46354  2.40513  3.72494  3.29354  2.67741  2.69355  4.24690  2.90347  2.73739  3.18146  2.89801  2.37887  2.77519  2.98518  4.58477  3.61503
          0.01362  4.69884  5.42118  0.61958  0.77255  0.48576  0.95510
    147   2.77209  4.29517  4.08313  3.50337  2.36852  3.84610  2.87281  2.74861  3.40480  2.00030  3.40807  3.76797  4.21938  3.64944  3.63352  2.42682  2.24902  2.09316  4.89701  3.69245    165 - -
          2.68618  4.42225  2.77519  2.73123  3.46354  2.40513  3.72494  3.29354  2.67741  2.69355  4.24690  2.90347  2.73739  3.18146  2.89801  2.37887  2.77519  2.98518  4.58477  3.61503
          0.01362  4.69884  5.42118  0.61958  0.77255  0.48576  0.95510
    148   2.17898  4.85685  3.31817  2.80435  4.26759  3.57044  3.96770  3.65371  2.78369  3.29680  4.12693  3.27356  4.04556  1.50655  3.21314  2.15082  3.05393  2.50710  5.56087  4.25439    166 - -
          2.68618  4.42225  2.77519  2.73123  3.46354  2.40513  3.72494  3.29354  2.67741  2.69355  4.24690  2.90347  2.73739  3.18146  2.89801  2.37887  2.77519  2.98518  4.58477  3.61503
          0.01362  4.69884  5.42118  0.61958  0.77255  0.48576  0.95510
    149   2.78731  5.12345  3.07182  2.01885  4.41145  3.57304  3.78085  3.85274  2.54424  2.60695  4.19051  3.07523  3.97419  2.28468  3.01679  1.88499  2.46238  3.48458  5.60140  4.23434    167 - -
          2.68618  4.42225  2.77519  2.73123  3.46354  2.40513  3.72494  3.29354  2.67741  2.69355  4.24690  2.90347  2.73739  3.18146  2.89801  2.37887  2.77519  2.98518  4.58477  3.61503
          0.01362  4.69884  5.42118  0.61958  0.77255  0.48576  0.95510
    150   2.87420  5.20862  3.04839  2.59295  4.53794  3.59798  2.46647  4.00358  2.58894  3.53965  4.32916  3.12148  1.78574  2.24285  3.03232  2.26525  3.11924  3.62006  5.70460  4.33548    168 - -
          2.68618  4.42225  2.77519  2.73123  3.46354  2.40513  3.72494  3.29354  2.67741  2.69355  4.24690  2.90347  2.73739  3.18146  2.89801  2.37887  2.77519  2.98518  4.58477  3.61503
          0.01362  4.69884  5.42118  0.61958  0.77255  0.48576  0.95510
    151   2.81583  4.62506  3.54385  2.99144  3.61156  3.74500  2.58749  3.15519  2.94446  2.20004  3.72946  3.42418  2.79255  3.27029  3.32214  2.39665  3.04898  2.91705  5.06521  2.05136    169 - -
          2.68618  4.42225  2.77519  2.73123  3.46354  2.40513  3.72494  3.29354  2.67741  2.69355  4.24690  2.90347  2.73739  3.18146  2.89801  2.37887  2.77519  2.98518  4.58477  3.61503
          0.01362  4.69884  5.42118  0.61958  0.77255  0.48576  0.95510
    152   1.97419  4.62584  3.86002  3.42649  4.70422  3.39093  4.50268  4.13533  3.42688  3.78365  4.58384  3.65096  1.68858  3.72660  3.79423  1.45020  2.02292  3.59238  6.01235  4.77778    170 - -
          2.68618  4.42225  2.77519  2.73123  3.46354  2.40513  3.72494  3.29354  2.67741  2.69355  4.24690  2.90347  2.73739  3.18146  2.89801  2.37887  2.77519  2.98518  4.58477  3.61503
          0.01362  4.69884  5.42118  0.61958  0.77255  0.48576  0.95510
    153   2.75804  4.90001  3.28544  2.82820  4.49562  2.25371  2.48872  3.93786  2.86051  3.53224  4.33416  3.28606  4.04647  3.20373  3.30251  1.42346  2.33908  3.52259  5.74502  4.42064    171 - -
          2.68618  4.42225  2.77519  2.73123  3.46354  2.40513  3.72494  3.29354  2.67741  2.69355  4.24690  2.90347  2.73739  3.18146  2.89801  2.37887  2.77519  2.98518  4.58477  3.61503
          0.01362  4.69884  5.42118  0.61958  0.77255  0.48576  0.95510
    154   2.85223  5.32970  2.31245  1.96748  4.66916  3.55165  3.81033  4.14932  2.58979  3.64429  4.40172  3.03041  2.82966  2.92149  3.09230  1.84844  2.25013  3.72351  5.79135  4.37765    172 - -
          2.68618  4.42225  2.77519  2.73123  3.46354  2.40513  3.72494  3.29354  2.67741  2.69355  4.24690  2.90347  2.73739  3.18146  2.89801  2.37887  2.77519  2.98518  4.58477  3.61503
          0.01362  4.69884  5.42118  0.61958  0.77255  0.48576  0.95510
    155   1.82104  4.85969  3.27786  2.73954  4.20245  3.57568  3.90563  3.60775  2.73047  3.23538  4.06005  3.22496  2.75117  2.30913  3.17555  2.11572  3.01979  2.49259  5.49723  4.18496    173 - -
          2.68618  4.42225  2.77519  2.73123  3.46354  2.40513  3.72494  3.29354  2.67741  2.69355  4.24690  2.90347  2.73739  3.18146  2.89801  2.37887  2.77519  2.98518  4.58477  3.61503
          0.01362  4.69884  5.42118  0.61958  0.77255  0.48576  0.95510
    156   2.82769  5.24477  3.00167  2.51613  4.57081  2.50342  2.15418  4.03468  2.54158  3.54937  4.31694  2.41422  3.98633  2.18736  3.01611  2.80366  2.45854  3.63218  5.70849  4.32014    174 - -
          2.68618  4.42225  2.77519  2.73123  3.46354  2.40513  3.72494  3.29354  2.67741  2.69355  4.24690  2.90347  2.73739  3.18146  2.89801  2.37887  2.77519  2.98518  4.58477  3.61503
          0.01362  4.69884  5.42118  0.61958  0.77255  0.48576  0.95510
    157   2.80500  4.93759  3.19244  2.67938  2.81729  3.61955  3.85959  3.59126  2.67757  3.21011  4.04276  1.97509  4.03141  2.31161  3.12206  2.85697  1.92798  3.28185  5.44756  4.11077    175 - -
          2.68618  4.42225  2.77519  2.73123  3.46354  2.40513  3.72494  3.29354  2.67741  2.69355  4.24690  2.90347  2.73739  3.18146  2.89801  2.37887  2.77519  2.98518  4.58477  3.61503
          0.01362  4.69884  5.42118  0.61958  0.77255  0.48576  0.95510
    158   2.83665  5.32791  2.44460  2.50212  4.67813  3.57762  2.62622  4.15426  1.71854  3.62474  4.37311  2.26370  3.98063  2.86436  2.33935  2.79657  3.06533  3.72287  5.74558  4.35040    176 - -
          2.68618  4.42225  2.77519  2.73123  3.46354  2.40513  3.72494  3.29354  2.67741  2.69355  4.24690  2.90347  2.73739  3.18146  2.89801  2.37887  2.77519  2.98518  4.58477  3.61503
          0.01362  4.69884  5.42118  0.61958  0.77255  0.48576  0.95510
    159   2.80439  5.22058  3.04269  2.51750  4.54856  3.56745  2.54852  4.00980  2.12972  3.52282  4.28702  2.35245  3.97262  2.88323  2.97435  1.87164  2.41488  3.60716  5.68000  4.29601    177 - -
          2.68618  4.42225  2.77519  2.73123  3.46354  2.40513  3.72494  3.29354  2.67741  2.69355  4.24690  2.90347  2.73739  3.18146  2.89801  2.37887  2.77519  2.98518  4.58477  3.61503
          0.01362  4.69884  5.42118  0.61958  0.77255  0.48576  0.95510
    160   2.94427  5.43802  2.83326  2.01317  4.77382  3.57453  3.86827  4.25835  2.65687  3.74544  4.51376  2.24293  4.04150  2.13914  3.15356  1.54635  3.18918  3.83113  5.88693  4.46596    178 - -
          2.68618  4.42225  2.77519  2.73123  3.46354  2.40513  3.72494  3.29354  2.67741  2.69355  4.24690  2.90347  2.73739  3.18146  2.89801  2.37887  2.77519  2.98518  4.58477  3.61503
          0.01362  4.69884  5.42118  0.61958  0.77255  0.48576  0.95510
    161   2.07506  4.52815  3.97716  3.44094  2.36225  3.90313  4.06077  3.03314  3.36556  2.72712  3.66420  2.45177  4.30023  3.63428  3.64712  3.18778  3.16565  2.82491  1.73523  3.31824    179 - -
          2.68618  4.42225  2.77519  2.73123  3.46354  2.40513  3.72494  3.29354  2.67741  2.69355  4.24690  2.90347  2.73739  3.18146  2.89801  2.37887  2.77519  2.98518  4.58477  3.61503
          0.01362  4.69884  5.42118  0.61958  0.77255  0.48576  0.95510
    162   2.80634  5.02869  2.19144  2.66157  4.44470  3.55076  3.92793  3.86663  2.74951  3.46318  4.26733  3.17058  2.69050  3.07609  3.22246  1.53924  3.08550  2.42482  5.68524  4.33478    180 - -
          2.68618  4.42225  2.77519  2.73123  3.46354  2.40513  3.72494  3.29354  2.67741  2.69355  4.24690  2.90347  2.73739  3.18146  2.89801  2.37887  2.77519  2.98518  4.58477  3.61503
          0.01362  4.69884  5.42118  0.61958  0.77255  0.48576  0.95510
    163   1.03328  4.49017  4.13284  3.67701  4.04739  3.58897  4.51127  2.02284  3.61503  3.07811  4.00866  3.84354  4.21703  3.89207  3.88667  2.13255  3.12356  2.89503  5.52863  4.32363    181 - -
          2.68618  4.42225  2.77519  2.73123  3.46354  2.40513  3.72494  3.29354  2.67741  2.69355  4.24690  2.90347  2.73739  3.18146  2.89801  2.37887  2.77519  2.98518  4.58477  3.61503
          0.01362  4.69884  5.42118  0.61958  0.77255  0.48576  0.95510
    164   3.08480  4.48318  4.70274  4.11513  3.49118  4.26947  4.59840  1.54334  3.92582  1.48306  3.40570  4.29386  4.59681  4.15996  2.38388  3.58081  3.31759  1.89589  5.17806  4.01324    182 - -
          2.68618  4.42225  2.77519  2.73123  3.46354  2.40513  3.72494  3.29354  2.67741  2.69355  4.24690  2.90347  2.73739  3.18146  2.89801  2.37887  2.77519  2.98518  4.58477  3.61503
          0.01362  4.69884  5.42118  0.61958  0.77255  0.48576  0.95510
    165   2.81232  4.89127  3.19599  2.18330  4.17739  2.49463  3.92983  3.57683  2.77740  3.21502  1.79362  3.22997  4.05522  3.11502  3.21802  2.12402  3.07135  3.26859  5.49221  4.18320    183 - -
          2.68618  4.42225  2.77519  2.73123  3.46354  2.40513  3.72494  3.29354  2.67741  2.69355  4.24690  2.90347  2.73739  3.18146  2.89801  2.37887  2.77519  2.98518  4.58477  3.61503
          0.01362  4.69884  5.42118  0.61958  0.77255  0.48576  0.95510
    166   2.15638  4.98756  3.20516  2.73289  4.55292  3.51891  3.97011  3.99884  2.75805  3.56550  4.35238  3.21723  2.53300  2.16088  3.21195  1.48935  3.07668  3.57449  5.75883  4.41480    184 - -
          2.68618  4.42225  2.77519  2.73123  3.46354  2.40513  3.72494  3.29354  2.67741  2.69355  4.24690  2.90347  2.73739  3.18146  2.89801  2.37887  2.77519  2.98518  4.58477  3.61503
          0.01362  4.69884  5.42118  0.61958  0.77255  0.48576  0.95510
    167   2.26269  4.99221  3.20025  2.65283  4.27546  2.72101  3.83311  3.69059  2.59508  2.35691  4.10043  2.38299  4.01393  2.98244  1.93861  2.83235  3.03629  3.35875  5.51934  4.19161    185 - -
          2.68618  4.42225  2.77519  2.73123  3.46354  2.40513  3.72494  3.29354  2.67741  2.69355  4.24690  2.90347  2.73739  3.18146  2.89801  2.37887  2.77519  2.98518  4.58477  3.61503
          0.01362  4.69884  5.42118  0.61958  0.77255  0.48576  0.95510
    168   1.76234  5.00623  3.21267  2.70658  4.52464  3.53426  3.92627  3.96634  2.00176  3.52868  4.31437  3.19755  2.75865  3.06214  3.13676  1.75767  3.06249  3.55368  5.71913  4.37548    186 - -
          2.68618  4.42225  2.77519  2.73123  3.46354  2.40513  3.72494  3.29354  2.67741  2.69355  4.24690  2.90347  2.73739  3.18146  2.89801  2.37887  2.77519  2.98518  4.58477  3.61503
          0.01362  4.69884  5.42118  0.61958  0.77255  0.48576  0.95510
    169   2.07117  5.37210  2.20797  2.53890  4.78259  1.52603  3.95873  4.25970  2.80500  3.77870  4.56485  3.08909  4.07527  2.28958  3.31757  2.93139  3.23796  3.83326  5.94569  4.53012    187 - -
          2.68618  4.42225  2.77519  2.73123  3.46354  2.40513  3.72494  3.29354  2.67741  2.69355  4.24690  2.90347  2.73739  3.18146  2.89801  2.37887  2.77519  2.98518  4.58477  3.61503
          0.01362  4.69884  5.42118  0.61958  0.77255  0.48576  0.95510
    170   2.94134  5.42570  1.75481  2.49136  4.77723  3.56721  3.88085  4.26260  2.05809  3.75384  4.52282  3.04873  1.98810  3.00052  3.18885  2.28797  3.19181  3.83232  5.89903  4.47570    188 - -
          2.68618  4.42225  2.77519  2.73123  3.46354  2.40513  3.72494  3.29354  2.67741  2.69355  4.24690  2.90347  2.73739  3.18146  2.89801  2.37887  2.77519  2.98518  4.58477  3.61503
          0.01362  4.69884  5.42118  0.61958  0.77255  0.48576  0.95510
    171   1.63674  2.38801  4.13836  3.61256  2.37842  2.46290  4.33591  3.10448  3.53182  2.83953  3.73871  3.79469  4.17552  3.78165  3.78132  2.20281  3.03942  2.84336  5.22104  4.02233    189 - -
          2.68618  4.42225  2.77519  2.73123  3.46354  2.40513  3.72494  3.29354  2.67741  2.69355  4.24690  2.90347  2.73739  3.18146  2.89801  2.37887  2.77519  2.98518  4.58477  3.61503
          0.01362  4.69884  5.42118  0.61958  0.77255  0.48576  0.95510
    172   2.76687  4.69093  3.47542  2.96973  4.01794  1.83406  2.15720  3.39786  2.94215  3.08431  3.94829  3.39642  4.09285  3.28325  3.33515  2.90752  2.32526  2.25704  5.39484  4.12388    190 - -
          2.68618  4.42225  2.77519  2.73123  3.46354  2.40513  3.72494  3.29354  2.67741  2.69355  4.24690  2.90347  2.73739  3.18146  2.89801  2.37887  2.77519  2.98518  4.58477  3.61503
          0.01362  4.69884  5.42118  0.61958  0.77255  0.48576  0.95510
    173   2.29206  5.23414  3.03300  2.49470  4.57330  2.54728  3.75387  4.04292  2.48901  3.54254  4.29590  2.35920  2.89719  2.20114  2.39125  2.75811  3.01883  3.62585  5.68944  4.29566    191 - -
          2.68618  4.42225  2.77519  2.73123  3.46354  2.40513  3.72494  3.29354  2.67741  2.69355  4.24690  2.90347  2.73739  3.18146  2.89801  2.37887  2.77519  2.98518  4.58477  3.61503
          0.01362  4.69884  5.42118  0.61958  0.77255  0.48576  0.95510
    174   2.66356  4.62385  3.78735  3.34742  4.50103  1.53841  4.41508  3.90650  3.35358  3.57785  4.40460  3.61364  2.52158  3.65443  3.72335  1.54847  3.09191  2.28961  5.84413  4.60419    192 - -
          2.68618  4.42225  2.77519  2.73123  3.46354  2.40513  3.72494  3.29354  2.67741  2.69355  4.24690  2.90347  2.73739  3.18146  2.89801  2.37887  2.77519  2.98518  4.58477  3.61503
          0.13176  4.69884  2.16856  0.61958  0.77255  0.48576  0.95510
    175   2.72050  4.83373  3.19636  2.67872  4.16183  2.56938  3.85737  3.56910  2.68414  2.47226  4.02094  2.32179  2.54324  3.02836  3.13062  2.78685  2.16365  3.24228  5.45615  4.14128    193 - -
          2.68618  4.42225  2.77519  2.73123  3.46354  2.40513  3.72494  3.29354  2.67741  2.69355  4.24690  2.90347  2.73739  3.18146  2.89801  2.37887  2.77519  2.98518  4.58477  3.61503
          0.01532  4.58239  5.30474  0.61958  0.77255  0.69225  0.69405
    176   2.73741  4.84075  3.18881  2.68835  4.12633  3.54465  3.86562  3.56985  2.70093  3.19609  4.02674  2.31259  3.99030  3.04512  3.14395  1.74379  2.19861  3.24685  5.43652  2.79929    194 - -
          2.68618  4.42225  2.77519  2.73123  3.46354  2.40513  3.72494  3.29354  2.67741  2.69355  4.24690  2.90347  2.73739  3.18146  2.89801  2.37887  2.77519  2.98518  4.58477  3.61503
          0.01532  4.58239  5.30474  0.61958  0.77255  0.69225  0.69405
    177   2.81699  4.78365  3.31180  2.85412  4.05014  1.82457  3.97224  2.22097  2.79656  3.07777  3.96913  3.31335  4.08324  1.91971  3.17693  2.92909  3.08482  3.11548  5.41042  4.12530    195 - -
          2.68618  4.42225  2.77519  2.73123  3.46354  2.40513  3.72494  3.29354  2.67741  2.69355  4.24690  2.90347  2.73739  3.18146  2.89801  2.37887  2.77519  2.98518  4.58477  3.61503
          0.01532  4.58239  5.30474  0.61958  0.77255  0.69225  0.69405
    178   1.91147  4.89702  3.19421  2.77030  4.52989  3.46300  4.00173  3.96887  2.79032  3.55288  4.35481  3.23094  4.00813  1.70892  3.21767  1.66414  3.06775  3.53977  5.75233  4.42542    196 - -
          2.68618  4.42225  2.77519  2.73123  3.46354  2.40513  3.72494  3.29354  2.67741  2.69355  4.24690  2.90347  2.73739  3.18146  2.89801  2.37887  2.77519  2.98518  4.58477  3.61503
          0.01532  4.58239  5.30474  0.61958  0.77255  0.69225  0.69405
    179   2.73889  4.99533  3.10424  2.61088  4.44522  3.49880  3.84546  3.88684  2.61499  3.44904  4.23785  3.11594  2.73466  1.80657  3.06952  2.10119  2.14473  3.49028  5.64353  4.29282    197 - -
          2.68618  4.42225  2.77519  2.73123  3.46354  2.40513  3.72494  3.29354  2.67741  2.69355  4.24690  2.90347  2.73739  3.18146  2.89801  2.37887  2.77519  2.98518  4.58477  3.61503
          0.01532  4.58239  5.30474  0.61958  0.77255  0.69225  0.69405
    180   2.82035  5.31190  2.85114  1.88706  4.64484  3.51221  3.76321  4.12675  2.53402  3.61482  4.37158  2.24549  2.54769  2.30975  3.03114  2.21662  3.05920  3.69939  5.75617  4.34130    198 - -
          2.68618  4.42225  2.77519  2.73123  3.46354  2.40513  3.72494  3.29354  2.67741  2.69355  4.24690  2.90347  2.73739  3.18146  2.89801  2.37887  2.77519  2.98518  4.58477  3.61503
          0.01532  4.58239  5.30474  0.61958  0.77255  0.69225  0.69405
    181   2.77598  5.15698  2.19267  2.47189  2.95486  3.52523  2.70109  3.90271  2.53383  3.43992  4.21935  2.29594  2.59663  2.87576  3.02202  2.75945  3.01146  3.52109  5.60353  4.20886    199 - -
          2.68618  4.42225  2.77519  2.73123  3.46354  2.40513  3.72494  3.29354  2.67741  2.69355  4.24690  2.90347  2.73739  3.18146  2.89801  2.37887  2.77519  2.98518  4.58477  3.61503
          0.01532  4.58239  5.30474  0.61958  0.77255  0.69225  0.69405
    182   2.90759  5.08868  3.11881  2.67440  4.28100  3.63699  3.86170  3.75067  2.57279  2.21554  4.18106  2.25356  4.06812  1.51780  2.95809  2.93190  3.14415  3.44142  5.53822  4.19464    200 - -
          2.68618  4.42225  2.77519  2.73123  3.46354  2.40513  3.72494  3.29354  2.67741  2.69355  4.24690  2.90347  2.73739  3.18146  2.89801  2.37887  2.77519  2.98518  4.58477  3.61503
          0.01532  4.58239  5.30474  0.61958  0.77255  0.69225  0.69405
    183   2.16562  5.31828  2.10640  2.42240  4.64487  3.51002  2.71949  4.12915  2.53922  3.61696  4.37313  2.20963  3.94749  2.27147  3.04147  2.77509  3.05906  3.70143  5.75848  4.34033    201 - -
          2.68618  4.42225  2.77519  2.73123  3.46354  2.40513  3.72494  3.29354  2.67741  2.69355  4.24690  2.90347  2.73739  3.18146  2.89801  2.37887  2.77519  2.98518  4.58477  3.61503
          0.01532  4.58239  5.30474  0.61958  0.77255  0.69225  0.69405
    184   2.89795  5.32192  2.99362  2.07405  4.67457  1.85620  3.78379  4.12783  2.44098  3.61135  4.38835  3.06816  4.01146  2.24663  2.10533  2.86184  3.12569  3.72317  5.73769  4.37288    202 - -
          2.68618  4.42225  2.77519  2.73123  3.46354  2.40513  3.72494  3.29354  2.67741  2.69355  4.24690  2.90347  2.73739  3.18146  2.89801  2.37887  2.77519  2.98518  4.58477  3.61503
          0.01532  4.58239  5.30474  0.61958  0.77255  0.69225  0.69405
    185   2.75599  5.07967  3.00607  1.99644  2.95942  2.43981  3.75410  3.80384  2.53367  3.36341  4.15213  3.03660  3.94039  2.31653  3.01138  2.17129  2.99164  3.43993  5.56330  4.19532    203 - -
          2.68691  4.41992  2.77610  2.73211  3.46350  2.40320  3.72633  3.29411  2.67879  2.69268  4.24828  2.90322  2.73785  3.18019  2.89825  2.37844  2.77432  2.98509  4.58615  3.61641
          0.53044  0.89971  5.30474  2.44031  0.09117  0.37541  1.16159
    186   2.91411  5.32704  2.25436  2.53674  4.75643  3.54859  3.92453  4.23655  2.74979  3.74816  4.52236  1.80701  4.04698  3.05107  3.25861  1.66812  2.35757  3.80024  5.90663  4.49356    219 - -
          2.68618  4.42225  2.77519  2.73123  3.46354  2.40513  3.72494  3.29354  2.67741  2.69355  4.24690  2.90347  2.73739  3.18146  2.89801  2.37887  2.77519  2.98518  4.58477  3.61503
          0.01362  4.69884  5.42118  0.61958  0.77255  0.48576  0.95510
    187   1.36735  5.01726  2.23459  2.78394  4.76482  2.27212  4.11896  4.23079  2.97911  3.79121  4.57442  3.25946  4.07064  3.27027  3.45828  1.96356  3.16577  3.74302  5.97262  4.61489    220 - -
          2.68618  4.42225  2.77519  2.73123  3.46354  2.40513  3.72494  3.29354  2.67741  2.69355  4.24690  2.90347  2.73739  3.18146  2.89801  2.37887  2.77519  2.98518  4.58477  3.61503
          0.01362  4.69884  5.42118  0.61958  0.77255  0.48576  0.95510
    188   2.99064  5.30962  3.07091  2.66619  4.59081  3.65706  2.59875  4.13433  2.59043  3.64847  4.45482  3.18562  4.11313  1.24138  2.98390  2.17157  3.23628  3.75019  5.74826  4.37161    221 - -
          2.68618  4.42225  2.77519  2.73123  3.46354  2.40513  3.72494  3.29354  2.67741  2.69355  4.24690  2.90347  2.73739  3.18146  2.89801  2.37887  2.77519  2.98518  4.58477  3.61503
          0.01362  4.69884  5.42118  0.61958  0.77255  0.48576  0.95510
    189   2.74749  4.64480  3.56995  3.09188  4.01274  2.36620  4.13717  3.45498  3.08972  3.13644  4.00203  3.47568  4.10976  3.40668  3.47165  2.03745  2.27066  3.14692  5.41482  1.64294    222 - -
          2.68618  4.42225  2.77519  2.73123  3.46354  2.40513  3.72494  3.29354  2.67741  2.69355  4.24690  2.90347  2.73739  3.18146  2.89801  2.37887  2.77519  2.98518  4.58477  3.61503
          0.01362  4.69884  5.42118  0.61958  0.77255  0.48576  0.95510
    190   2.72153  4.78931  3.40150  2.90021  4.34205  1.88021  4.06040  3.75390  2.91047  3.38584  4.20537  2.30478  4.04465  3.24194  3.34418  2.01529  2.33244  2.41300  5.64028  4.34209    223 - -
          2.68618  4.42225  2.77519  2.73123  3.46354  2.40513  3.72494  3.29354  2.67741  2.69355  4.24690  2.90347  2.73739  3.18146  2.89801  2.37887  2.77519  2.98518  4.58477  3.61503
          0.01362  4.69884  5.42118  0.61958  0.77255  0.48576  0.95510
    191   3.36891  5.39648  3.54206  3.25555  5.05187  3.88144  4.37579  4.51842  1.86334  4.04454  4.93845  3.68253  0.72625  3.56273  3.16223  3.42098  3.68927  4.12495  6.08348  4.89267    224 - -
          2.68618  4.42225  2.77519  2.73123  3.46354  2.40513  3.72494  3.29354  2.67741  2.69355  4.24690  2.90347  2.73739  3.18146  2.89801  2.37887  2.77519  2.98518  4.58477  3.61503
          0.01362  4.69884  5.42118  0.61958  0.77255  0.48576  0.95510
    192   2.87188  5.07305  3.09360  2.65757  4.35767  1.72056  3.89625  3.78859  2.67953  2.31329  4.20433  2.31855  4.05931  2.34354  3.11697  2.89874  3.12053  3.45347  5.60696  4.26757    225 - -
          2.68618  4.42225  2.77519  2.73123  3.46354  2.40513  3.72494  3.29354  2.67741  2.69355  4.24690  2.90347  2.73739  3.18146  2.89801  2.37887  2.77519  2.98518  4.58477  3.61503
          0.01362  4.69884  5.42118  0.61958  0.77255  0.48576  0.95510
    193   2.85381  4.43836  4.05548  3.50349  2.39944  3.87229  4.21578  2.83565  3.41513  2.05521  3.50971  3.79468  1.62608  3.68192  3.67701  3.16762  2.34149  2.66275  5.01998  3.77377    226 - -
          2.68618  4.42225  2.77519  2.73123  3.46354  2.40513  3.72494  3.29354  2.67741  2.69355  4.24690  2.90347  2.73739  3.18146  2.89801  2.37887  2.77519  2.98518  4.58477  3.61503
          0.01362  4.69884  5.42118  0.61958  0.77255  0.48576  0.95510
    194   2.86714  5.26026  3.07638  2.57545  4.62598  3.60141  3.81528  4.08048  2.00277  3.58512  4.35764  3.10539  2.53538  2.30838  2.93805  1.60159  3.10411  3.67609  5.73031  4.36230    227 - -
          2.68618  4.42225  2.77519  2.73123  3.46354  2.40513  3.72494  3.29354  2.67741  2.69355  4.24690  2.90347  2.73739  3.18146  2.89801  2.37887  2.77519  2.98518  4.58477  3.61503
          0.01362  4.69884  5.42118  0.61958  0.77255  0.48576  0.95510
    195   3.48988  5.08334  4.24794  3.81819  3.61801  4.36466  4.61718  3.00588  3.44159  0.70984  3.54386  4.18024  4.73622  2.16669  3.65634  3.77551  3.73027  3.09717  5.44720  4.22542    228 - -
          2.68618  4.42225  2.77519  2.73123  3.46354  2.40513  3.72494  3.29354  2.67741  2.69355  4.24690  2.90347  2.73739  3.18146  2.89801  2.37887  2.77519  2.98518  4.58477  3.61503
          0.01362  4.69884  5.42118  0.61958  0.77255  0.48576  0.95510
    196   3.06875  4.64018  4.18841  3.59830  2.21632  4.07681  4.23150  2.09893  3.27819  2.47849  3.58343  3.90182  4.43560  3.70230  1.32974  3.37199  3.29838  2.74824  5.00847  3.66370    229 - -
          2.68618  4.42225  2.77519  2.73123  3.46354  2.40513  3.72494  3.29354  2.67741  2.69355  4.24690  2.90347  2.73739  3.18146  2.89801  2.37887  2.77519  2.98518  4.58477  3.61503
          0.01362  4.69884  5.42118  0.61958  0.77255  0.48576  0.95510
    197   3.04223  5.27040  3.24094  2.82405  4.76173  3.69595  3.99762  4.20966  2.58640  3.72422  4.54178  2.23111  1.32189  3.13964  2.00077  3.05297  3.30927  3.81403  5.84364  4.53874    230 - -
          2.68618  4.42225  2.77519  2.73123  3.46354  2.40513  3.72494  3.29354  2.67741  2.69355  4.24690  2.90347  2.73739  3.18146  2.89801  2.37887  2.77519  2.98518  4.58477  3.61503
          0.01362  4.69884  5.42118  0.61958  0.77255  0.48576  0.95510
    198   2.05273  5.25721  2.99310  2.65549  4.71925  3.59202  3.97738  4.18082  2.73340  3.71570  4.51574  2.22534  4.09917  1.27428  3.16890  2.94720  3.23105  3.76776  5.87591  4.50614    231 - -
          2.68618  4.42225  2.77519  2.73123  3.46354  2.40513  3.72494  3.29354  2.67741  2.69355  4.24690  2.90347  2.73739  3.18146  2.89801  2.37887  2.77519  2.98518  4.58477  3.61503
          0.01362  4.69884  5.42118  0.61958  0.77255  0.48576  0.95510
    199   2.74156  4.56274  3.84250  3.35901  4.02248  3.58948  4.30525  3.32681  3.29642  2.04276  3.98129  3.65276  4.16379  3.61768  3.62350  1.59877  1.49217  3.04032  5.46435  4.23162    232 - -
          2.68618  4.42225  2.77519  2.73123  3.46354  2.40513  3.72494  3.29354  2.67741  2.69355  4.24690  2.90347  2.73739  3.18146  2.89801  2.37887  2.77519  2.98518  4.58477  3.61503
          0.01362  4.69884  5.42118  0.61958  0.77255  0.48576  0.95510
    200   2.98821  4.83178  3.52483  1.33051  3.93927  3.87798  4.16228  2.92326  3.04614  2.01192  3.82345  3.52590  4.28195  3.39535  3.43870  3.16085  3.23059  2.07843  5.46364  4.19475    233 - -
          2.68618  4.42225  2.77519  2.73123  3.46354  2.40513  3.72494  3.29354  2.67741  2.69355  4.24690  2.90347  2.73739  3.18146  2.89801  2.37887  2.77519  2.98518  4.58477  3.61503
          0.01362  4.69884  5.42118  0.61958  0.77255  0.48576  0.95510
    201   3.10201  4.99531  4.07198  3.99793  5.37105  0.52572  5.17339  4.95705  4.27216  4.57271  5.42402  4.14645  1.86943  4.51139  4.52329  3.27902  3.63353  4.26043  6.50592  5.48791    234 - -
          2.68618  4.42225  2.77519  2.73123  3.46354  2.40513  3.72494  3.29354  2.67741  2.69355  4.24690  2.90347  2.73739  3.18146  2.89801  2.37887  2.77519  2.98518  4.58477  3.61503
          0.01362  4.69884  5.42118  0.61958  0.77255  0.48576  0.95510
    202   2.73104  4.68951  3.90228  3.71238  5.01713  3.41148  4.83742  4.53391  3.84063  4.18356  4.99344  3.83353  2.01397  4.11628  4.13391  0.64582  3.25131  3.85974  6.31975  5.11467    235 - -
          2.68618  4.42225  2.77519  2.73123  3.46354  2.40513  3.72494  3.29354  2.67741  2.69355  4.24690  2.90347  2.73739  3.18146  2.89801  2.37887  2.77519  2.98518  4.58477  3.61503
          0.01362  4.69884  5.42118  0.61958  0.77255  0.48576  0.95510
    203   3.54342  4.94872  4.78972  4.36196  1.73138  4.43856  4.00481  3.48768  4.20814  3.01670  4.10790  4.30681  4.82327  4.31448  4.31548  2.19287  3.79803  3.32704  1.10886  2.56527    236 - -
          2.68618  4.42225  2.77519  2.73123  3.46354  2.40513  3.72494  3.29354  2.67741  2.69355  4.24690  2.90347  2.73739  3.18146  2.89801  2.37887  2.77519  2.98518  4.58477  3.61503
          0.01362  4.69884  5.42118  0.61958  0.77255  0.48576  0.95510
    204   2.84184  4.32997  4.31776  3.75015  3.46970  2.54499  4.31437  1.46230  3.62745  2.48304  2.31104  3.95268  4.32882  3.86118  3.81521  3.23865  2.34184  2.42672  5.01081  3.81942    237 - -
          2.68618  4.42225  2.77519  2.73123  3.46354  2.40513  3.72494  3.29354  2.67741  2.69355  4.24690  2.90347  2.73739  3.18146  2.89801  2.37887  2.77519  2.98518  4.58477  3.61503
          0.01362  4.69884  5.42118  0.61958  0.77255  0.48576  0.95510
    205   2.80401  2.59638  3.55661  3.11217  4.45917  2.24810  4.22459  3.88078  3.02824  3.52101  4.36125  3.49387  4.13942  1.11524  3.39245  2.92485  3.16685  3.48653  5.75247  4.48200    238 - -
          2.68618  4.42225  2.77519  2.73123  3.46354  2.40513  3.72494  3.29354  2.67741  2.69355  4.24690  2.90347  2.73739  3.18146  2.89801  2.37887  2.77519  2.98518  4.58477  3.61503
          0.01362  4.69884  5.42118  0.61958  0.77255  0.48576  0.95510
    206   3.30089  5.23662  3.91322  3.59660  5.14600  0.63848  4.61579  4.67523  3.17815  4.20989  5.08715  3.92272  4.49561  3.83392  1.82684  3.41487  3.69851  4.19494  6.17852  5.06113    239 - -
          2.68618  4.42225  2.77519  2.73123  3.46354  2.40513  3.72494  3.29354  2.67741  2.69355  4.24690  2.90347  2.73739  3.18146  2.89801  2.37887  2.77519  2.98518  4.58477  3.61503
          0.13176  4.69884  2.16856  0.61958  0.77255  0.48576  0.95510
    207   3.76649  5.41548  4.57393  4.57961  5.60492  0.16536  5.59379  5.43506  4.84903  4.96769  5.98724  4.74171  4.81773  5.11837  4.95355  3.96581  4.29638  4.82765  6.45806  5.74859    240 - -
          2.68618  4.42225  2.77519  2.73123  3.46354  2.40513  3.72494  3.29354  2.67741  2.69355  4.24690  2.90347  2.73739  3.18146  2.89801  2.37887  2.77519  2.98518  4.58477  3.61503
          0.01532  4.58239  5.30474  0.61958  0.77255  0.69225  0.69405
    208   2.87634  4.98972  3.15807  2.88946  4.66217  3.50390  4.15860  4.18700  2.92417  3.75626  4.59588  3.33071  4.11598  2.08923  3.29345  0.93631  3.24270  3.73531  5.89316  4.55841    241 - -
          2.68618  4.42225  2.77519  2.73123  3.46354  2.40513  3.72494  3.29354  2.67741  2.69355  4.24690  2.90347  2.73739  3.18146  2.89801  2.37887  2.77519  2.98518  4.58477  3.61503
          0.01532  4.58239  5.30474  0.61958  0.77255  0.69225  0.69405
    209   3.00359  5.35934  3.04288  1.88482  4.75876  2.34521  3.85899  4.19713  2.46311  3.68118  4.48174  3.15040  4.08956  2.98472  1.40035  2.97351  3.23668  3.80294  5.79512  4.46396    242 - -
          2.68618  4.42225  2.77519  2.73123  3.46354  2.40513  3.72494  3.29354  2.67741  2.69355  4.24690  2.90347  2.73739  3.18146  2.89801  2.37887  2.77519  2.98518  4.58477  3.61503
          0.01532  4.58239  5.30474  0.61958  0.77255  0.69225  0.69405
    210   2.67428  4.57836  3.50246  2.97241  3.94882  2.37375  4.02106  2.25986  2.95083  3.01149  3.87364  3.37656  2.69806  3.27065  3.34502  2.02143  2.25355  3.02727  5.33459  4.07679    243 - -
          2.68618  4.42225  2.77519  2.73123  3.46354  2.40513  3.72494  3.29354  2.67741  2.69355  4.24690  2.90347  2.73739  3.18146  2.89801  2.37887  2.77519  2.98518  4.58477  3.61503
          0.13482  4.58239  2.15503  0.61958  0.77255  0.69225  0.69405
    211   2.58504  4.45617  3.62705  3.12354  3.97161  3.42515  4.12337  3.30117  3.09118  3.03522  3.90623  3.44857  2.27121  3.40141  3.45247  1.95122  2.12030  1.95409  5.37500  4.13729    244 - -
          2.68618  4.42225  2.77519  2.73123  3.46354  2.40513  3.72494  3.29354  2.67741  2.69355  4.24690  2.90347  2.73739  3.18146  2.89801  2.37887  2.77519  2.98518  4.58477  3.61503
          0.01724  4.46481  5.18716  0.61958  0.77255  0.84718  0.55970
    212   1.82840  4.45915  3.60156  3.11591  3.97149  2.18315  4.12258  3.33662  3.09477  1.96951  3.91133  3.44237  3.99320  3.40312  3.45497  2.03752  2.94300  3.01511  5.37365  4.13518    245 - -
          2.68618  4.42225  2.77519  2.73123  3.46354  2.40513  3.72494  3.29354  2.67741  2.69355  4.24690  2.90347  2.73739  3.18146  2.89801  2.37887  2.77519  2.98518  4.58477  3.61503
          0.01724  4.46481  5.18716  0.61958  0.77255  0.84718  0.55970
    213   2.91477  4.69714  3.86411  3.56670  4.06354  0.97137  4.51628  3.41460  3.52561  1.68927  4.15838  3.82388  4.27139  3.88529  3.79160  3.12824  3.31511  3.17571  5.56022  4.30543    246 - -
          2.68618  4.42225  2.77519  2.73123  3.46354  2.40513  3.72494  3.29354  2.67741  2.69355  4.24690  2.90347  2.73739  3.18146  2.89801  2.37887  2.77519  2.98518  4.58477  3.61503
          0.01724  4.46481  5.18716  0.61958  0.77255  0.84718  0.55970
    214   1.97347  4.82939  3.10253  2.76879  4.52541  1.52521  4.03442  3.96035  2.85236  3.55868  4.37534  3.21597  3.98424  2.02526  3.26787  2.78460  3.06613  3.52329  5.76600  4.45018    247 - -
          2.68618  4.42225  2.77519  2.73123  3.46354  2.40513  3.72494  3.29354  2.67741  2.69355  4.24690  2.90347  2.73739  3.18146  2.89801  2.37887  2.77519  2.98518  4.58477  3.61503
          0.19625  4.46481  1.79162  0.61958  0.77255  0.84718  0.55970
    215   2.74141  4.82594  2.86466  2.74993  4.69539  1.25848  4.17738  4.24408  3.12594  3.83792  4.67946  1.66616  3.97402  3.39282  3.54999  2.81747  3.16356  3.72023  5.93679  4.61237    248 - -
          2.68618  4.42225  2.77519  2.73123  3.46354  2.40513  3.72494  3.29354  2.67741  2.69355  4.24690  2.90347  2.73739  3.18146  2.89801  2.37887  2.77519  2.98518  4.58477  3.61503
          0.02059  4.28914  5.01149  0.61958  0.77255  1.01720  0.44880
    216   1.96690  4.64511  3.18525  1.93714  3.88715  3.55069  3.86969  2.23407  2.74479  2.86488  3.78200  3.20193  3.98508  3.08740  3.15722  2.83498  2.96164  2.77118  5.28639  4.00171    249 - -
          2.68618  4.42225  2.77519  2.73123  3.46354  2.40513  3.72494  3.29354  2.67741  2.69355  4.24690  2.90347  2.73739  3.18146  2.89801  2.37887  2.77519  2.98518  4.58477  3.61503
          0.02059  4.28914  5.01149  0.61958  0.77255  1.01720  0.44880
    217   2.74141  4.82594  2.86466  2.74993  4.69539  1.25848  4.17738  4.24408  3.12594  3.83792  4.67946  1.66616  3.97402  3.39282  3.54999  2.81747  3.16356  3.72023  5.93679  4.61237    250 - -
          2.68574  4.42242  2.77537  2.73072  3.46371  2.40434  3.72512  3.29371  2.67758  2.69372  4.24707  2.90364  2.73757  3.18163  2.89818  2.37904  2.77537  2.98535  4.58494  3.61520
          0.59037  0.82276  5.01149  0.68228  0.70414  1.01720  0.44880
    218   2.48934  4.31048  3.74633  3.30884  3.94593  1.87929  4.24202  3.09211  3.27024  2.97918  3.89009  3.52560  3.95330  3.56774  3.57764  2.71145  1.95719  1.77196  5.39354  4.17827    253 - -
          2.68618  4.42225  2.77519  2.73123  3.46354  2.40513  3.72494  3.29354  2.67741  2.69355  4.24690  2.90347  2.73739  3.18146  2.89801  2.37887  2.77519  2.98518  4.58477  3.61503
          0.02059  4.28914  5.01149  0.61958  0.77255  1.01720  0.44880
    219   2.38637  4.36019  3.55512  3.21562  4.50118  1.75545  4.31714  3.93319  3.27069  3.59241  4.39817  3.41622  3.84578  3.55864  3.61852  1.53247  1.83978  3.36891  5.81718  4.59194    254 - -
          2.68618  4.42225  2.77519  2.73123  3.46354  2.40513  3.72494  3.29354  2.67741  2.69355  4.24690  2.90347  2.73739  3.18146  2.89801  2.37887  2.77519  2.98518  4.58477  3.61503
          0.02059  4.28914  5.01149  0.61958  0.77255  1.01720  0.44880
    220   2.76988  4.34553  3.95662  3.41377  3.35016  2.43526  4.15208  2.60490  3.29219  1.60870  2.12939  3.71313  4.18903  3.58335  3.54605  3.09600  3.02425  2.48235  4.96280  3.76149    255 - -
          2.68618  4.42225  2.77519  2.73123  3.46354  2.40513  3.72494  3.29354  2.67741  2.69355  4.24690  2.90347  2.73739  3.18146  2.89801  2.37887  2.77519  2.98518  4.58477  3.61503
          0.02059  4.28914  5.01149  0.61958  0.77255  1.01720  0.44880
    221   1.44804  4.30293  3.71890  3.44703  4.54598  3.08291  4.48591  3.93687  3.49462  3.65864  4.48546  3.52846  3.85712  3.77041  3.78398  1.07568  2.87179  3.35486  5.89505  4.69450    256 - -
          2.68618  4.42225  2.77519  2.73123  3.46354  2.40513  3.72494  3.29354  2.67741  2.69355  4.24690  2.90347  2.73739  3.18146  2.89801  2.37887  2.77519  2.98518  4.58477  3.61503
          0.02059  4.28914  5.01149  0.61958  0.77255  1.01720  0.44880
    222   2.66399  4.59958  3.47186  3.30237  4.73992  1.06422  4.50703  4.25116  3.49931  3.88500  4.73492  3.56037  1.59827  3.78521  3.82049  2.82019  3.14904  3.67603  5.95195  4.81019    257 - -
          2.68618  4.42225  2.77519  2.73123  3.46354  2.40513  3.72494  3.29354  2.67741  2.69355  4.24690  2.90347  2.73739  3.18146  2.89801  2.37887  2.77519  2.98518  4.58477  3.61503
          0.02059  4.28914  5.01149  0.61958  0.77255  1.01720  0.44880
    223   2.64760  4.38615  3.78397  3.35593  3.74711  3.51599  4.25300  1.74642  3.28194  2.72494  3.74520  3.61838  4.09102  3.61222  3.57209  1.42440  3.00497  2.54243  5.28384  4.02393    258 - -
          2.68618  4.42225  2.77519  2.73123  3.46354  2.40513  3.72494  3.29354  2.67741  2.69355  4.24690  2.90347  2.73739  3.18146  2.89801  2.37887  2.77519  2.98518  4.58477  3.61503
          0.02059  4.28914  5.01149  0.61958  0.77255  1.01720  0.44880
    224   2.66399  4.59958  3.47186  3.30237  4.73992  1.06422  4.50703  4.25116  3.49931  3.88500  4.73492  3.56037  1.59827  3.78521  3.82049  2.82019  3.14904  3.67603  5.95195  4.81019    259 - -
          2.68618  4.42225  2.77519  2.73123  3.46354  2.40513  3.72494  3.29354  2.67741  2.69355  4.24690  2.90347  2.73739  3.18146  2.89801  2.37887  2.77519  2.98518  4.58477  3.61503
          0.02059  4.28914  5.01149  0.61958  0.77255  1.01720  0.44880
    225   2.66225  4.77307  2.88612  2.69839  4.55133  3.26351  4.06460  4.09068  2.95852  3.68842  4.51608  1.36521  3.92319  3.26296  3.38090  1.65050  3.06307  3.59356  5.82051  4.46163    260 - -
          2.68618  4.42225  2.77519  2.73123  3.46354  2.40513  3.72494  3.29354  2.67741  2.69355  4.24690  2.90347  2.73739  3.18146  2.89801  2.37887  2.77519  2.98518  4.58477  3.61503
          0.02059  4.28914  5.01149  0.61958  0.77255  1.01720  0.44880
    226   2.68252  4.60894  3.25848  2.75696  3.82756  3.53150  3.83478  2.15985  2.67628  2.86001  3.75626  3.21141  3.96405  2.08031  3.05366  2.13879  2.93759  2.90027  5.20851  3.92946    261 - -
          2.68626  4.42233  2.77528  2.73132  3.46362  2.40521  3.72503  3.29362  2.67749  2.69363  4.24698  2.90355  2.73684  3.18155  2.89809  2.37895  2.77456  2.98527  4.58485  3.61512
          0.59037  0.82276  5.01149  0.12294  2.15692  1.01720  0.44880
    227   2.42102  4.38439  3.48947  3.31459  4.68299  1.17084  4.48391  4.17666  3.50155  3.83484  4.64333  3.47512  3.87802  3.75762  3.81389  1.45310  2.93458  3.52379  5.99019  4.77752    263 - -
          2.68618  4.42225  2.77519  2.73123  3.46354  2.40513  3.72494  3.29354  2.67741  2.69355  4.24690  2.90347  2.73739  3.18146  2.89801  2.37887  2.77519  2.98518  4.58477  3.61503
          0.02059  4.28914  5.01149  0.61958  0.77255  1.01720  0.44880
    228   3.29236  4.54755  5.18956  4.71154  3.81106  4.75969  5.42263  1.25025  4.61793  2.27966  3.58412  4.89243  5.03864  4.87464  4.79532  4.17272  3.55833  0.94223  5.84372  4.63204    264 - -
          2.68618  4.42225  2.77519  2.73123  3.46354  2.40513  3.72494  3.29354  2.67741  2.69355  4.24690  2.90347  2.73739  3.18146  2.89801  2.37887  2.77519  2.98518  4.58477  3.61503
          0.02059  4.28914  5.01149  0.61958  0.77255  1.01720  0.44880
    229   3.02252  4.81036  3.54437  3.11504  1.82509  3.81284  3.87426  3.23651  2.99392  2.68054  3.80075  3.50488  4.23724  1.49792  3.31162  3.15448  3.27344  3.09254  4.65395  3.08816    265 - -
          2.68618  4.42225  2.77519  2.73123  3.46354  2.40513  3.72494  3.29354  2.67741  2.69355  4.24690  2.90347  2.73739  3.18146  2.89801  2.37887  2.77519  2.98518  4.58477  3.61503
          0.02059  4.28914  5.01149  0.61958  0.77255  1.01720  0.44880
    230   1.59596  4.31795  3.64335  3.33716  4.58062  1.70299  4.41794  4.02156  3.41057  3.68484  4.48222  3.46986  3.83783  3.67501  3.73723  1.48754  2.85392  3.40531  5.89979  4.69469    266 - -
          2.68618  4.42225  2.77519  2.73123  3.46354  2.40513  3.72494  3.29354  2.67741  2.69355  4.24690  2.90347  2.73739  3.18146  2.89801  2.37887  2.77519  2.98518  4.58477  3.61503
          0.02059  4.28914  5.01149  0.61958  0.77255  1.01720  0.44880
    231   2.51149  4.44551  3.53173  3.23224  4.38185  3.22333  4.32175  3.71674  3.24043  3.44076  4.32896  3.46762  1.34581  3.58563  3.55539  2.68217  1.63061  3.27474  5.73132  4.50867    267 - -
          2.68618  4.42225  2.77519  2.73123  3.46354  2.40513  3.72494  3.29354  2.67741  2.69355  4.24690  2.90347  2.73739  3.18146  2.89801  2.37887  2.77519  2.98518  4.58477  3.61503
          0.02059  4.28914  5.01149  0.61958  0.77255  1.01720  0.44880
    232   2.82753  4.49402  3.88950  3.47107  3.69319  3.71513  4.35473  1.64588  3.36978  2.52263  3.65956  3.76336  1.53996  3.72115  3.64398  3.11987  3.15496  2.45348  5.30925  4.06804    268 - -
          2.68618  4.42225  2.77519  2.73123  3.46354  2.40513  3.72494  3.29354  2.67741  2.69355  4.24690  2.90347  2.73739  3.18146  2.89801  2.37887  2.77519  2.98518  4.58477  3.61503
          0.02059  4.28914  5.01149  0.61958  0.77255  1.01720  0.44880
    233   2.93994  4.60263  3.90642  3.48974  3.54462  3.79164  4.34102  2.82037  3.35180  1.15521  3.52494  3.80192  1.95333  3.71671  3.61034  3.21005  3.24983  2.74241  5.22333  3.98734    269 - -
          2.68618  4.42225  2.77519  2.73123  3.46354  2.40513  3.72494  3.29354  2.67741  2.69355  4.24690  2.90347  2.73739  3.18146  2.89801  2.37887  2.77519  2.98518  4.58477  3.61503
          0.02059  4.28914  5.01149  0.61958  0.77255  0.25638  1.48653
    234   3.06791  5.08557  3.31059  3.28193  5.21393  0.59004  4.73917  4.83522  3.78014  4.42672  5.27652  2.14216  4.34174  3.99684  4.16902  3.17678  3.55364  4.19601  6.43751  5.17162    270 - -
          2.68618  4.42225  2.77519  2.73123  3.46354  2.40513  3.72494  3.29354  2.67741  2.69355  4.24690  2.90347  2.73739  3.18146  2.89801  2.37887  2.77519  2.98518  4.58477  3.61503
          0.01362  4.69884  5.42118  0.61958  0.77255  0.48576  0.95510
    235   2.28530  4.50725  3.62840  3.06177  3.65536  3.73680  3.99862  2.38815  3.01003  2.72594  2.46974  3.47152  4.12219  3.32059  2.42808  2.29323  2.37505  2.78276  5.09518  3.85846    271 - -
          2.68618  4.42225  2.77519  2.73123  3.46354  2.40513  3.72494  3.29354  2.67741  2.69355  4.24690  2.90347  2.73739  3.18146  2.89801  2.37887  2.77519  2.98518  4.58477  3.61503
          0.01362  4.69884  5.42118  0.61958  0.77255  0.48576  0.95510
    236   2.16654  2.60600  3.34680  2.25880  4.23332  2.40924  3.96544  3.64274  2.80531  3.27296  4.09667  3.27390  4.02637  3.14296  3.24631  2.14490  2.33231  3.29716  5.53543  4.23133    272 - -
          2.68618  4.42225  2.77519  2.73123  3.46354  2.40513  3.72494  3.29354  2.67741  2.69355  4.24690  2.90347  2.73739  3.18146  2.89801  2.37887  2.77519  2.98518  4.58477  3.61503
          0.01362  4.69884  5.42118  0.61958  0.77255  0.48576  0.95510
    237   3.07137  5.10475  3.26273  3.22776  5.20579  0.66468  4.69737  4.82021  3.72991  4.40620  5.25413  1.90137  4.33232  3.94608  4.13237  3.17188  3.54861  4.19143  6.42760  5.14797    273 - -
          2.68618  4.42225  2.77519  2.73123  3.46354  2.40513  3.72494  3.29354  2.67741  2.69355  4.24690  2.90347  2.73739  3.18146  2.89801  2.37887  2.77519  2.98518  4.58477  3.61503
          0.01362  4.69884  5.42118  0.61958  0.77255  0.48576  0.95510
    238   2.92471  4.97967  2.08778  2.81849  4.36099  3.62492  4.11961  3.59114  3.03621  3.37767  4.26204  3.31098  1.59946  3.32021  3.49284  3.00451  3.22540  1.79427  5.71215  4.38919    274 - -
          2.68618  4.42225  2.77519  2.73123  3.46354  2.40513  3.72494  3.29354  2.67741  2.69355  4.24690  2.90347  2.73739  3.18146  2.89801  2.37887  2.77519  2.98518  4.58477  3.61503
          0.01362  4.69884  5.42118  0.61958  0.77255  0.48576  0.95510
    239   2.04081  4.93436  3.28187  2.76229  4.52871  1.95032  3.96986  3.97351  2.75317  3.54292  4.32602  3.23430  2.73060  3.10987  2.37523  2.02910  3.04562  3.54337  5.73756  4.40074    275 - -
          2.68618  4.42225  2.77519  2.73123  3.46354  2.40513  3.72494  3.29354  2.67741  2.69355  4.24690  2.90347  2.73739  3.18146  2.89801  2.37887  2.77519  2.98518  4.58477  3.61503
          0.01362  4.69884  5.42118  0.61958  0.77255  0.48576  0.95510
    240   2.92458  5.24842  3.25721  2.67127  4.57951  2.07950  3.80727  4.00302  1.87942  2.43548  4.30841  3.18076  4.06849  2.30019  2.25689  2.91450  3.14004  3.63524  5.66105  4.33931    276 - -
          2.68618  4.42225  2.77519  2.73123  3.46354  2.40513  3.72494  3.29354  2.67741  2.69355  4.24690  2.90347  2.73739  3.18146  2.89801  2.37887  2.77519  2.98518  4.58477  3.61503
          0.01362  4.69884  5.42118  0.61958  0.77255  0.48576  0.95510
    241   2.90347  5.38201  2.85859  2.02722  4.71275  1.93729  2.67787  4.19404  2.63823  3.69036  4.45624  2.18828  4.01950  2.96259  3.14111  2.29552  3.14737  3.77188  5.83941  4.42215    277 - -
          2.68618  4.42225  2.77519  2.73123  3.46354  2.40513  3.72494  3.29354  2.67741  2.69355  4.24690  2.90347  2.73739  3.18146  2.89801  2.37887  2.77519  2.98518  4.58477  3.61503
          0.01362  4.69884  5.42118  0.61958  0.77255  0.48576  0.95510
    242   2.64870  4.58730  4.11684  3.86415  4.93107  3.36507  4.86897  4.35119  3.88788  4.05963  4.87470  3.87878  4.15871  4.16415  4.15051  0.77599  1.54266  3.71507  6.27201  5.08916    278 - -
          2.68618  4.42225  2.77519  2.73123  3.46354  2.40513  3.72494  3.29354  2.67741  2.69355  4.24690  2.90347  2.73739  3.18146  2.89801  2.37887  2.77519  2.98518  4.58477  3.61503
          0.01362  4.69884  5.42118  0.61958  0.77255  0.48576  0.95510
    243   2.87866  5.19089  1.70404  2.63984  4.78771  2.32936  4.02049  4.26413  2.86720  3.79506  4.57345  3.15904  4.06437  3.15784  3.36781  1.68160  2.30764  3.79862  5.96171  4.56862    279 - -
          2.68618  4.42225  2.77519  2.73123  3.46354  2.40513  3.72494  3.29354  2.67741  2.69355  4.24690  2.90347  2.73739  3.18146  2.89801  2.37887  2.77519  2.98518  4.58477  3.61503
          0.01362  4.69884  5.42118  0.61958  0.77255  0.48576  0.95510
    244   2.73871  4.51487  3.71821  3.17399  3.79572  2.41859  4.11376  3.13630  3.12962  2.23469  3.75339  3.53838  4.12713  3.43269  3.48123  1.81683  2.15066  2.28381  5.23165  3.99870    280 - -
          2.68618  4.42225  2.77519  2.73123  3.46354  2.40513  3.72494  3.29354  2.67741  2.69355  4.24690  2.90347  2.73739  3.18146  2.89801  2.37887  2.77519  2.98518  4.58477  3.61503
          0.01362  4.69884  5.42118  0.61958  0.77255  0.48576  0.95510
    245   1.73178  4.62878  3.87884  3.49841  4.86972  2.07032  4.59803  4.32763  3.53857  3.95934  4.74023  3.68777  1.68564  3.82088  3.90073  1.52499  3.11636  3.70421  6.15780  4.93093    281 - -
          2.68618  4.42225  2.77519  2.73123  3.46354  2.40513  3.72494  3.29354  2.67741  2.69355  4.24690  2.90347  2.73739  3.18146  2.89801  2.37887  2.77519  2.98518  4.58477  3.61503
          0.01362  4.69884  5.42118  0.61958  0.77255  0.48576  0.95510
    246   2.14611  4.80724  3.29682  2.74720  4.06385  2.66809  2.55064  3.46097  2.73370  2.48187  3.94527  3.23377  4.02633  3.07474  3.17219  2.22245  2.37908  3.16370  5.39143  4.09176    282 - -
          2.68618  4.42225  2.77519  2.73123  3.46354  2.40513  3.72494  3.29354  2.67741  2.69355  4.24690  2.90347  2.73739  3.18146  2.89801  2.37887  2.77519  2.98518  4.58477  3.61503
          0.01362  4.69884  5.42118  0.61958  0.77255  0.48576  0.95510
    247   2.78643  4.76840  3.47160  3.18684  4.54949  1.08033  4.38970  3.92034  3.32440  3.63562  4.48700  2.07741  4.15563  3.62576  3.70763  2.92586  3.19943  2.27849  5.89426  4.61597    283 - -
          2.68618  4.42225  2.77519  2.73123  3.46354  2.40513  3.72494  3.29354  2.67741  2.69355  4.24690  2.90347  2.73739  3.18146  2.89801  2.37887  2.77519  2.98518  4.58477  3.61503
          0.01362  4.69884  5.42118  0.61958  0.77255  0.48576  0.95510
    248   1.50269  4.51356  4.26049  3.90592  4.49590  1.19251  4.77577  3.67810  3.88067  3.55537  4.44077  3.91691  4.17892  4.12975  4.12952  2.88027  3.13962  1.93205  5.93017  4.75152    284 - -
          2.68618  4.42225  2.77519  2.73123  3.46354  2.40513  3.72494  3.29354  2.67741  2.69355  4.24690  2.90347  2.73739  3.18146  2.89801  2.37887  2.77519  2.98518  4.58477  3.61503
          0.01362  4.69884  5.42118  0.61958  0.77255  0.48576  0.95510
    249   2.27154  5.08902  3.15378  2.59848  4.40045  3.59268  2.64016  3.83364  2.53308  3.39288  4.18439  3.11938  2.87611  2.92990  1.93265  2.80782  2.26031  3.47133  5.58909  4.24063    285 - -
          2.68618  4.42225  2.77519  2.73123  3.46354  2.40513  3.72494  3.29354  2.67741  2.69355  4.24690  2.90347  2.73739  3.18146  2.89801  2.37887  2.77519  2.98518  4.58477  3.61503
          0.01362  4.69884  5.42118  0.61958  0.77255  0.48576  0.95510
    250   2.78452  4.97286  3.21807  2.75172  4.50099  3.53588  3.97710  3.93660  2.76490  3.51762  4.31651  3.23324  1.68818  2.34152  3.20745  2.11512  2.14899  3.53388  5.72511  4.39165    286 - -
          2.68618  4.42225  2.77519  2.73123  3.46354  2.40513  3.72494  3.29354  2.67741  2.69355  4.24690  2.90347  2.73739  3.18146  2.89801  2.37887  2.77519  2.98518  4.58477  3.61503
          0.01362  4.69884  5.42118  0.61958  0.77255  0.48576  0.95510
    251   2.22972  4.97595  3.17217  2.69436  4.30333  3.59619  3.90556  3.69484  2.70641  3.32309  4.14813  1.55943  4.04211  2.41407  3.14945  2.86306  3.07576  2.40831  5.57244  4.24484    287 - -
          2.68618  4.42225  2.77519  2.73123  3.46354  2.40513  3.72494  3.29354  2.67741  2.69355  4.24690  2.90347  2.73739  3.18146  2.89801  2.37887  2.77519  2.98518  4.58477  3.61503
          0.01362  4.69884  5.42118  0.61958  0.77255  0.48576  0.95510
    252   2.82281  4.64003  3.52350  2.99571  3.64888  3.73506  3.97225  3.18230  2.96156  1.93312  3.75927  2.44519  4.13667  3.28727  3.33911  1.86493  3.06328  2.94149  5.10074  2.46007    288 - -
          2.68618  4.42225  2.77519  2.73123  3.46354  2.40513  3.72494  3.29354  2.67741  2.69355  4.24690  2.90347  2.73739  3.18146  2.89801  2.37887  2.77519  2.98518  4.58477  3.61503
          0.01362  4.69884  5.42118  0.61958  0.77255  0.48576  0.95510
    253   2.72511  4.81518  3.36665  2.85735  4.34439  2.34265  4.02638  3.75922  2.86550  3.38372  4.19949  2.22453  4.03553  3.20032  3.30522  1.76953  2.28962  2.44625  5.63247  4.32693    289 - -
          2.68618  4.42225  2.77519  2.73123  3.46354  2.40513  3.72494  3.29354  2.67741  2.69355  4.24690  2.90347  2.73739  3.18146  2.89801  2.37887  2.77519  2.98518  4.58477  3.61503
          0.01362  4.69884  5.42118  0.61958  0.77255  0.48576  0.95510
    254   2.19116  4.89850  3.29494  2.82454  4.43322  3.53762  4.02074  3.84947  2.82434  3.45841  4.27257  3.28605  1.58969  2.35142  3.25359  2.84510  2.13064  3.46375  5.69170  4.37799    290 - -
          2.68618  4.42225  2.77519  2.73123  3.46354  2.40513  3.72494  3.29354  2.67741  2.69355  4.24690  2.90347  2.73739  3.18146  2.89801  2.37887  2.77519  2.98518  4.58477  3.61503
          0.01362  4.69884  5.42118  0.61958  0.77255  0.48576  0.95510
    255   2.28413  5.30195  2.22663  2.47380  4.63911  3.55036  3.77169  4.11872  2.04904  3.60675  4.35679  3.02344  3.96667  2.36365  3.01664  1.86154  3.05194  3.69087  5.74634  4.33783    291 - -
          2.68618  4.42225  2.77519  2.73123  3.46354  2.40513  3.72494  3.29354  2.67741  2.69355  4.24690  2.90347  2.73739  3.18146  2.89801  2.37887  2.77519  2.98518  4.58477  3.61503
          0.01362  4.69884  5.42118  0.61958  0.77255  0.48576  0.95510
    256   2.73984  4.83193  3.32564  2.80628  4.26970  3.54701  3.97325  3.67681  2.80835  3.30683  4.12892  2.25510  2.04555  3.14772  3.24970  2.20945  2.24096  2.51205  5.56467  4.25711    292 - -
          2.68618  4.42225  2.77519  2.73123  3.46354  2.40513  3.72494  3.29354  2.67741  2.69355  4.24690  2.90347  2.73739  3.18146  2.89801  2.37887  2.77519  2.98518  4.58477  3.61503
          0.01362  4.69884  5.42118  0.61958  0.77255  0.48576  0.95510
    257   2.83828  5.16481  3.14888  2.59447  4.45855  2.13198  3.79067  3.90239  2.48535  3.44181  4.23003  2.44937  4.01093  2.33136  2.19239  2.83437  3.06497  3.53570  2.92893  4.26284    293 - -
          2.68618  4.42225  2.77519  2.73123  3.46354  2.40513  3.72494  3.29354  2.67741  2.69355  4.24690  2.90347  2.73739  3.18146  2.89801  2.37887  2.77519  2.98518  4.58477  3.61503
          0.01362  4.69884  5.42118  0.61958  0.77255  0.48576  0.95510
    258   2.77583  4.91849  3.21408  2.65376  4.14490  3.61699  3.82011  3.55088  2.06698  2.54700  2.84668  3.16385  4.00578  2.39644  3.06523  2.24345  2.30756  3.24360  5.42963  4.11051    294 - -
          2.68618  4.42225  2.77519  2.73123  3.46354  2.40513  3.72494  3.29354  2.67741  2.69355  4.24690  2.90347  2.73739  3.18146  2.89801  2.37887  2.77519  2.98518  4.58477  3.61503
          0.01362  4.69884  5.42118  0.61958  0.77255  0.48576  0.95510
    259   1.64565  4.59675  3.61620  3.08090  3.96718  2.53141  4.10056  3.34057  3.05093  3.03332  2.39913  3.46720  2.74380  3.36641  3.43359  2.89158  2.28923  3.04973  5.36529  4.11592    295 - -
          2.68618  4.42225  2.77519  2.73123  3.46354  2.40513  3.72494  3.29354  2.67741  2.69355  4.24690  2.90347  2.73739  3.18146  2.89801  2.37887  2.77519  2.98518  4.58477  3.61503
          0.01362  4.69884  5.42118  0.61958  0.77255  0.48576  0.95510
    260   2.78056  4.67782  3.41564  2.86111  3.84631  3.68709  3.92006  2.41565  2.82176  2.89671  2.14323  2.38079  2.82251  2.51946  3.22447  2.91896  3.01305  2.96608  5.23513  3.96717    296 - -
          2.68618  4.42225  2.77519  2.73123  3.46354  2.40513  3.72494  3.29354  2.67741  2.69355  4.24690  2.90347  2.73739  3.18146  2.89801  2.37887  2.77519  2.98518  4.58477  3.61503
          0.13176  4.69884  2.16856  0.61958  0.77255  0.48576  0.95510
    261   2.10986  4.87606  3.20257  2.69565  4.41579  2.31713  3.90821  3.85312  2.70883  3.43578  4.22804  3.17341  3.96049  2.34459  3.16504  1.98997  2.17972  3.44522  5.64597  4.31108    297 - -
          2.68618  4.42225  2.77519  2.73123  3.46354  2.40513  3.72494  3.29354  2.67741  2.69355  4.24690  2.90347  2.73739  3.18146  2.89801  2.37887  2.77519  2.98518  4.58477  3.61503
          0.01532  4.58239  5.30474  0.61958  0.77255  0.69225  0.69405
    262   2.79637  5.16069  2.97369  2.51563  4.52826  3.52317  3.79405  3.98417  2.54872  3.51346  4.29152  2.18375  2.53022  1.92324  3.01380  2.78477  2.26011  3.58449  5.68285  4.30562    298 - -
          2.68618  4.42225  2.77519  2.73123  3.46354  2.40513  3.72494  3.29354  2.67741  2.69355  4.24690  2.90347  2.73739  3.18146  2.89801  2.37887  2.77519  2.98518  4.58477  3.61503
          0.01532  4.58239  5.30474  0.61958  0.77255  0.69225  0.69405
    263   1.78916  4.51573  3.83806  3.44941  4.20905  1.19320  4.42714  3.49473  3.43140  2.21873  4.16659  3.66805  4.10615  3.73776  3.74131  2.85692  3.07511  3.14970  5.63988  4.41625    299 - -
          2.68618  4.42225  2.77519  2.73123  3.46354  2.40513  3.72494  3.29354  2.67741  2.69355  4.24690  2.90347  2.73739  3.18146  2.89801  2.37887  2.77519  2.98518  4.58477  3.61503
          0.01532  4.58239  5.30474  0.61958  0.77255  0.69225  0.69405
    264   2.87097  4.98812  3.12084  2.82907  4.53039  1.23920  2.28992  4.06684  2.94971  3.65263  4.48241  3.29442  2.49688  3.30286  3.36399  2.93313  3.21308  3.64994  5.79400  4.45152    300 - -
          2.68618  4.42225  2.77519  2.73123  3.46354  2.40513  3.72494  3.29354  2.67741  2.69355  4.24690  2.90347  2.73739  3.18146  2.89801  2.37887  2.77519  2.98518  4.58477  3.61503
          0.01532  4.58239  5.30474  0.61958  0.77255  0.69225  0.69405
    265   2.91787  5.41761  2.76180  1.89175  4.74585  3.52914  3.82845  4.23051  2.61854  3.71588  4.48803  2.09796  2.11229  2.11939  3.11291  2.86161  3.16228  3.80503  5.85653  4.43399    301 - -
          2.68618  4.42225  2.77519  2.73123  3.46354  2.40513  3.72494  3.29354  2.67741  2.69355  4.24690  2.90347  2.73739  3.18146  2.89801  2.37887  2.77519  2.98518  4.58477  3.61503
          0.13482  4.58239  2.15503  0.61958  0.77255  0.69225  0.69405
    266   2.80574  5.17664  3.03120  2.51281  4.50148  3.54412  2.43769  3.95922  2.37980  3.46728  4.24967  2.15580  2.66982  2.83952  2.11398  2.78660  3.03290  3.57216  5.60627  4.24995    302 - -
          2.68618  4.42225  2.77519  2.73123  3.46354  2.40513  3.72494  3.29354  2.67741  2.69355  4.24690  2.90347  2.73739  3.18146  2.89801  2.37887  2.77519  2.98518  4.58477  3.61503
          0.01724  4.46481  5.18716  0.61958  0.77255  0.84718  0.55970
    267   1.85449  2.30649  3.58354  3.07690  3.93435  2.21752  2.50259  3.32137  3.03622  3.01405  3.87970  3.42002  3.99160  3.35640  3.39858  2.77500  2.93871  3.00675  5.33274  4.08813    303 - -
          2.68618  4.42225  2.77519  2.73123  3.46354  2.40513  3.72494  3.29354  2.67741  2.69355  4.24690  2.90347  2.73739  3.18146  2.89801  2.37887  2.77519  2.98518  4.58477  3.61503
          0.01724  4.46481  5.18716  0.61958  0.77255  0.84718  0.55970
    268   2.52805  4.48831  3.69819  3.52647  4.86817  1.75505  4.67132  4.37299  3.70561  4.02732  4.82485  3.64114  4.00156  3.95125  4.00391  0.82486  3.05319  3.67787  6.17006  4.97383    304 - -
          2.68618  4.42225  2.77519  2.73123  3.46354  2.40513  3.72494  3.29354  2.67741  2.69355  4.24690  2.90347  2.73739  3.18146  2.89801  2.37887  2.77519  2.98518  4.58477  3.61503
          0.01724  4.46481  5.18716  0.61958  0.77255  0.84718  0.55970
    269   1.56256  4.41648  3.84208  3.53981  4.76037  1.84798  4.59735  4.21197  3.60471  3.87204  4.65976  3.62514  3.95320  3.86010  3.91780  1.19502  2.96727  3.55549  6.07561  4.88388    305 - -
          2.68618  4.42225  2.77519  2.73123  3.46354  2.40513  3.72494  3.29354  2.67741  2.69355  4.24690  2.90347  2.73739  3.18146  2.89801  2.37887  2.77519  2.98518  4.58477  3.61503
          0.01724  4.46481  5.18716  0.61958  0.77255  0.84718  0.55970
    270   2.72924  4.91810  3.01876  2.67370  4.57034  2.17013  3.96656  4.03104  2.76999  3.59655  4.39630  3.14961  3.96922  2.03609  3.20602  1.49746  3.06425  3.58345  5.77668  4.43413    306 - -
          2.68618  4.42225  2.77519  2.73123  3.46354  2.40513  3.72494  3.29354  2.67741  2.69355  4.24690  2.90347  2.73739  3.18146  2.89801  2.37887  2.77519  2.98518  4.58477  3.61503
          0.01724  4.46481  5.18716  0.61958  0.77255  0.84718  0.55970
    271   2.85420  5.20637  2.80964  2.49306  4.62514  3.47592  3.84786  4.10606  2.62541  3.62784  4.42251  1.66694  3.98015  2.08837  3.08105  1.94570  3.12667  3.69004  5.77927  4.39065    307 - -
          2.68618  4.42225  2.77519  2.73123  3.46354  2.40513  3.72494  3.29354  2.67741  2.69355  4.24690  2.90347  2.73739  3.18146  2.89801  2.37887  2.77519  2.98518  4.58477  3.61503
          0.01724  4.46481  5.18716  0.61958  0.77255  0.84718  0.55970
    272   2.88066  5.37912  1.93994  2.37293  4.69336  3.46581  2.28701  4.19240  2.63650  3.68646  4.46378  2.10320  3.95719  2.92764  3.15692  2.13844  3.13209  3.76748  5.83257  4.39585    308 - -
          2.68618  4.42225  2.77519  2.73123  3.46354  2.40513  3.72494  3.29354  2.67741  2.69355  4.24690  2.90347  2.73739  3.18146  2.89801  2.37887  2.77519  2.98518  4.58477  3.61503
          0.01724  4.46481  5.18716  0.61958  0.77255  0.84718  0.55970
    273   2.93569  5.17170  3.22793  2.67973  4.33135  3.66337  3.76024  3.89629  1.73762  3.41470  4.24386  3.17025  4.05345  1.68881  2.64908  2.93537  3.14609  3.55936  5.48907  2.47800    309 - -
          2.68618  4.42225  2.77519  2.73123  3.46354  2.40513  3.72494  3.29354  2.67741  2.69355  4.24690  2.90347  2.73739  3.18146  2.89801  2.37887  2.77519  2.98518  4.58477  3.61503
          0.20966  4.46481  1.72805  0.61958  0.77255  0.84718  0.55970
    274   2.57193  4.68503  2.95883  2.70573  4.56916  1.93015  4.03881  4.04234  2.93321  3.63131  4.43303  2.02014  3.87293  3.22042  3.37509  1.65501  2.97307  3.52763  5.81509  4.48785    310 - -
          2.68619  4.42340  2.77634  2.73169  3.46468  2.40528  3.72609  3.29108  2.67790  2.69421  4.24804  2.89914  2.73854  3.18261  2.89915  2.37834  2.77419  2.98368  4.58591  3.61618
          0.92410  0.91184  1.60283  2.53639  0.08246  0.64814  0.74027
    275   2.62549  4.71470  2.95360  2.74917  4.53433  3.24766  4.08644  4.06518  2.98065  3.67013  4.49498  1.82577  3.91395  3.28848  3.39430  1.24257  3.03558  3.56081  5.80967  4.46440    333 - -
          2.68618  4.42225  2.77519  2.73123  3.46354  2.40513  3.72494  3.29354  2.67741  2.69355  4.24690  2.90347  2.73739  3.18146  2.89801  2.37887  2.77519  2.98518  4.58477  3.61503
          0.02059  4.28914  5.01149  0.61958  0.77255  1.01720  0.44880
    276   2.99663  5.21254  2.99825  2.63159  4.18656  3.59349  2.28909  3.99207  2.38481  3.48007  4.35037  3.12615  4.05213  1.35769  2.70058  2.98211  3.22686  3.65486  5.42580  4.01210    334 - -
          2.68618  4.42225  2.77519  2.73123  3.46354  2.40513  3.72494  3.29354  2.67741  2.69355  4.24690  2.90347  2.73739  3.18146  2.89801  2.37887  2.77519  2.98518  4.58477  3.61503
          0.02059  4.28914  5.01149  0.61958  0.77255  1.01720  0.44880
    277   3.02252  4.81036  3.54437  3.11504  1.82509  3.81284  3.87426  3.23651  2.99392  2.68054  3.80075  3.50488  4.23724  1.49792  3.31162  3.15448  3.27344  3.09254  4.65395  3.08816    335 - -
          2.68618  4.42225  2.77519  2.73123  3.46354  2.40513  3.72494  3.29354  2.67741  2.69355  4.24690  2.90347  2.73739  3.18146  2.89801  2.37887  2.77519  2.98518  4.58477  3.61503
          0.02059  4.28914  5.01149  0.61958  0.77255  1.01720  0.44880
    278   2.56364  4.32204  3.92193  3.53932  3.90548  3.40193  4.40536  2.81405  3.47688  2.88972  3.88520  3.69117  4.05630  3.78183  3.73648  1.69416  2.97608  1.25456  5.43342  4.19808    336 - -
          2.68618  4.42225  2.77519  2.73123  3.46354  2.40513  3.72494  3.29354  2.67741  2.69355  4.24690  2.90347  2.73739  3.18146  2.89801  2.37887  2.77519  2.98518  4.58477  3.61503
          0.02059  4.28914  5.01149  0.61958  0.77255  1.01720  0.44880
    279   2.90817  5.02230  3.07270  2.76332  4.63743  1.38510  3.96304  4.08088  1.57341  3.63155  4.48132  3.22262  4.04365  3.13364  2.89609  2.94851  3.22056  3.67737  5.73182  4.47539    337 - -
          2.68618  4.42225  2.77519  2.73123  3.46354  2.40513  3.72494  3.29354  2.67741  2.69355  4.24690  2.90347  2.73739  3.18146  2.89801  2.37887  2.77519  2.98518  4.58477  3.61503
          0.02059  4.28914  5.01149  0.61958  0.77255  1.01720  0.44880
    280   2.51149  4.44551  3.53173  3.23224  4.38185  3.22333  4.32175  3.71674  3.24043  3.44076  4.32896  3.46762  1.34581  3.58563  3.55539  2.68217  1.63061  3.27474  5.73132  4.50867    338 - -
          2.68618  4.42225  2.77519  2.73123  3.46354  2.40513  3.72494  3.29354  2.67741  2.69355  4.24690  2.90347  2.73739  3.18146  2.89801  2.37887  2.77519  2.98518  4.58477  3.61503
          0.02059  4.28914  5.01149  0.61958  0.77255  1.01720  0.44880
    281   2.95264  5.27469  2.67757  2.46413  4.59116  3.45519  3.84338  4.14899  2.57984  3.65926  4.50233  1.45032  3.99502  1.83079  2.97663  2.91729  3.22498  3.75688  5.75172  4.35861    339 - -
          2.68618  4.42225  2.77519  2.73123  3.46354  2.40513  3.72494  3.29354  2.67741  2.69355  4.24690  2.90347  2.73739  3.18146  2.89801  2.37887  2.77519  2.98518  4.58477  3.61503
          0.02059  4.28914  5.01149  0.61958  0.77255  1.01720  0.44880
    282   2.73485  4.34608  3.86333  3.31439  3.38385  3.73859  4.09533  2.65073  3.20141  1.79631  2.16743  3.63437  4.14466  3.50309  3.47765  2.01585  2.99082  2.50672  4.96449  3.74902    340 - -
          2.68618  4.42225  2.77519  2.73123  3.46354  2.40513  3.72494  3.29354  2.67741  2.69355  4.24690  2.90347  2.73739  3.18146  2.89801  2.37887  2.77519  2.98518  4.58477  3.61503
          0.02059  4.28914  5.01149  0.61958  0.77255  0.65787  0.72971
    283   2.88546  5.10200  3.21606  2.68591  4.40370  3.61419  1.86264  3.89449  2.37410  3.42757  4.24815  3.17095  4.03364  2.93531  1.99505  2.00511  3.11892  3.54104  5.54552  4.22400    341 - -
          2.68618  4.42225  2.77519  2.73123  3.46354  2.40513  3.72494  3.29354  2.67741  2.69355  4.24690  2.90347  2.73739  3.18146  2.89801  2.37887  2.77519  2.98518  4.58477  3.61503
          0.01724  4.46481  5.18716  0.61958  0.77255  0.31207  1.31652
    284   2.25757  5.15325  3.08096  2.58943  4.49409  3.58224  2.09676  3.94868  2.57915  3.49265  4.27900  3.11518  4.01132  1.92695  3.03110  2.12241  3.07681  3.56627  5.66966  4.30460    342 - -
          2.68618  4.42225  2.77519  2.73123  3.46354  2.40513  3.72494  3.29354  2.67741  2.69355  4.24690  2.90347  2.73739  3.18146  2.89801  2.37887  2.77519  2.98518  4.58477  3.61503
          0.01362  4.69884  5.42118  0.61958  0.77255  0.48576  0.95510
    285   3.37460  4.78854  4.63638  4.13396  1.61966  4.36431  4.04152  3.21132  3.99424  1.85336  3.82499  4.20179  4.70178  2.34492  4.14099  3.67055  3.60001  3.07644  4.34887  1.52061    343 - -
          2.68618  4.42225  2.77519  2.73123  3.46354  2.40513  3.72494  3.29354  2.67741  2.69355  4.24690  2.90347  2.73739  3.18146  2.89801  2.37887  2.77519  2.98518  4.58477  3.61503
          0.01362  4.69884  5.42118  0.61958  0.77255  0.48576  0.95510
    286   3.15485  5.40106  3.48685  2.90543  4.85811  3.83133  3.91435  4.25847  2.33548  3.71807  4.53970  3.36619  4.23284  2.15187  1.14996  2.10722  3.36515  3.88799  5.79399  4.54294    344 - -
          2.68618  4.42225  2.77519  2.73123  3.46354  2.40513  3.72494  3.29354  2.67741  2.69355  4.24690  2.90347  2.73739  3.18146  2.89801  2.37887  2.77519  2.98518  4.58477  3.61503
          0.01362  4.69884  5.42118  0.61958  0.77255  0.48576  0.95510
    287   1.75758  4.87135  3.32613  2.85943  4.49133  1.85358  4.06110  3.91857  2.87947  3.52214  4.32654  3.30716  4.04811  2.24455  3.31609  2.82502  2.10442  3.50393  5.74544  4.43089    345 - -
          2.68618  4.42225  2.77519  2.73123  3.46354  2.40513  3.72494  3.29354  2.67741  2.69355  4.24690  2.90347  2.73739  3.18146  2.89801  2.37887  2.77519  2.98518  4.58477  3.61503
          0.01362  4.69884  5.42118  0.61958  0.77255  0.48576  0.95510
    288   2.98376  4.38079  4.65411  4.07094  3.44397  4.16388  2.49444  1.56754  3.91247  1.91377  3.41804  4.21410  4.50872  4.11422  4.03746  3.47322  3.21842  1.54461  5.06259  3.86885    346 - -
          2.68618  4.42225  2.77519  2.73123  3.46354  2.40513  3.72494  3.29354  2.67741  2.69355  4.24690  2.90347  2.73739  3.18146  2.89801  2.37887  2.77519  2.98518  4.58477  3.61503
          0.01362  4.69884  5.42118  0.61958  0.77255  0.48576  0.95510
    289   2.95140  4.33296  4.72780  4.13755  3.41871  4.14255  4.48946  1.57979  3.97654  1.90221  2.51059  4.23484  4.48904  4.14718  4.06545  2.28580  3.18610  1.80072  5.02634  3.85092    347 - -
          2.68618  4.42225  2.77519  2.73123  3.46354  2.40513  3.72494  3.29354  2.67741  2.69355  4.24690  2.90347  2.73739  3.18146  2.89801  2.37887  2.77519  2.98518  4.58477  3.61503
          0.01362  4.69884  5.42118  0.61958  0.77255  0.48576  0.95510
    290   3.27097  5.33259  3.32319  3.12941  4.90580  3.77909  4.40210  4.47990  3.11339  3.99999  4.91066  3.58472  0.77109  1.96158  3.43166  3.32279  3.62319  4.07489  6.08192  4.80356    348 - -
          2.68618  4.42225  2.77519  2.73123  3.46354  2.40513  3.72494  3.29354  2.67741  2.69355  4.24690  2.90347  2.73739  3.18146  2.89801  2.37887  2.77519  2.98518  4.58477  3.61503
          0.01362  4.69884  5.42118  0.61958  0.77255  0.48576  0.95510
    291   2.93488  5.34269  2.96452  2.55777  4.65248  3.61089  2.54195  4.13500  2.58381  3.64204  4.42544  2.41142  1.73084  2.14683  3.02844  2.90270  3.17266  3.73741  5.78128  4.39429    349 - -
          2.68618  4.42225  2.77519  2.73123  3.46354  2.40513  3.72494  3.29354  2.67741  2.69355  4.24690  2.90347  2.73739  3.18146  2.89801  2.37887  2.77519  2.98518  4.58477  3.61503
          0.01362  4.69884  5.42118  0.61958  0.77255  0.48576  0.95510
    292   3.92671  5.26615  4.82252  4.44265  0.85907  4.71007  3.92266  3.80778  4.29016  3.19579  4.37756  4.37595  5.03298  2.10795  4.41410  4.04883  4.14585  3.68305  4.11510  1.68122    350 - -
          2.68618  4.42225  2.77519  2.73123  3.46354  2.40513  3.72494  3.29354  2.67741  2.69355  4.24690  2.90347  2.73739  3.18146  2.89801  2.37887  2.77519  2.98518  4.58477  3.61503
          0.01362  4.69884  5.42118  0.61958  0.77255  0.48576  0.95510
    293   3.18087  4.81747  4.10644  3.54334  3.56479  4.16743  4.38669  2.89086  3.30874  1.75889  1.54031  3.92864  4.50380  1.77032  3.58428  3.45503  3.40641  2.89529  5.30067  4.11573    351 - -
          2.68618  4.42225  2.77519  2.73123  3.46354  2.40513  3.72494  3.29354  2.67741  2.69355  4.24690  2.90347  2.73739  3.18146  2.89801  2.37887  2.77519  2.98518  4.58477  3.61503
          0.01362  4.69884  5.42118  0.61958  0.77255  0.48576  0.95510
    294   2.78490  2.86933  4.41787  3.82465  3.29531  3.91035  4.22179  2.65034  3.67275  1.87373  2.49388  3.95898  4.27934  3.86541  3.79591  2.35674  3.01846  2.46398  4.82149  2.03561    352 - -
          2.68618  4.42225  2.77519  2.73123  3.46354  2.40513  3.72494  3.29354  2.67741  2.69355  4.24690  2.90347  2.73739  3.18146  2.89801  2.37887  2.77519  2.98518  4.58477  3.61503
          0.01362  4.69884  5.42118  0.61958  0.77255  0.48576  0.95510
    295   3.04038  5.41839  3.31601  2.73166  4.82468  3.75072  3.83138  4.24623  1.63164  3.69233  4.47958  2.22091  2.57507  2.94137  1.68554  3.00777  3.24609  3.85023  5.77327  4.47039    353 - -
          2.68618  4.42225  2.77519  2.73123  3.46354  2.40513  3.72494  3.29354  2.67741  2.69355  4.24690  2.90347  2.73739  3.18146  2.89801  2.37887  2.77519  2.98518  4.58477  3.61503
          0.01362  4.69884  5.42118  0.61958  0.77255  0.48576  0.95510
    296   3.09137  5.42130  2.83121  2.65010  4.94068  1.20083  4.10644  4.43945  2.93851  3.95672  4.77336  2.04182  4.17580  2.15975  3.39763  3.06741  3.39905  3.99564  6.09843  4.69776    354 - -
          2.68618  4.42225  2.77519  2.73123  3.46354  2.40513  3.72494  3.29354  2.67741  2.69355  4.24690  2.90347  2.73739  3.18146  2.89801  2.37887  2.77519  2.98518  4.58477  3.61503
          0.01362  4.69884  5.42118  0.61958  0.77255  0.48576  0.95510
    297   2.80615  4.98375  3.20279  2.66868  2.71778  3.61399  3.84473  3.67988  2.62750  3.27890  4.09884  1.96945  4.02514  3.00585  2.25080  1.95369  3.04777  3.35239  5.48161  4.13298    355 - -
          2.68618  4.42225  2.77519  2.73123  3.46354  2.40513  3.72494  3.29354  2.67741  2.69355  4.24690  2.90347  2.73739  3.18146  2.89801  2.37887  2.77519  2.98518  4.58477  3.61503
          0.01362  4.69884  5.42118  0.61958  0.77255  0.48576  0.95510
    298   2.85008  4.51139  3.77331  3.23301  1.71071  3.83254  4.05461  2.15922  3.16138  2.66692  3.60231  2.58772  4.21524  2.44380  3.47843  3.09983  3.08366  2.76049  4.97145  3.65614    356 - -
          2.68618  4.42225  2.77519  2.73123  3.46354  2.40513  3.72494  3.29354  2.67741  2.69355  4.24690  2.90347  2.73739  3.18146  2.89801  2.37887  2.77519  2.98518  4.58477  3.61503
          0.01362  4.69884  5.42118  0.61958  0.77255  0.48576  0.95510
    299   2.19009  4.75850  3.40060  2.89234  4.18949  1.89171  4.02741  3.59789  2.89792  3.24513  4.08167  3.33384  2.49767  3.22746  3.32454  2.21099  3.04204  3.26137  5.52118  2.58600    357 - -
          2.68618  4.42225  2.77519  2.73123  3.46354  2.40513  3.72494  3.29354  2.67741  2.69355  4.24690  2.90347  2.73739  3.18146  2.89801  2.37887  2.77519  2.98518  4.58477  3.61503
          0.01362  4.69884  5.42118  0.61958  0.77255  0.48576  0.95510
    300   2.05022  5.00575  3.13292  2.04600  4.54663  1.85470  4.00127  3.98129  2.82690  3.56644  4.36490  3.21690  4.04598  3.15182  3.29274  2.84631  1.90475  3.57151  5.77689  4.43122    358 - -
          2.68618  4.42225  2.77519  2.73123  3.46354  2.40513  3.72494  3.29354  2.67741  2.69355  4.24690  2.90347  2.73739  3.18146  2.89801  2.37887  2.77519  2.98518  4.58477  3.61503
          0.01362  4.69884  5.42118  0.61958  0.77255  0.48576  0.95510
    301   3.27081  5.00514  4.35690  4.14726  1.98538  0.58070  4.74766  4.03329  4.22269  3.62341  4.69050  4.26521  4.60299  4.45500  4.43027  3.47919  3.71451  3.73605  5.35540  3.83659    359 - -
          2.68618  4.42225  2.77519  2.73123  3.46354  2.40513  3.72494  3.29354  2.67741  2.69355  4.24690  2.90347  2.73739  3.18146  2.89801  2.37887  2.77519  2.98518  4.58477  3.61503
          0.12936  4.69884  2.18715  0.61958  0.77255  0.48576  0.95510
    302   2.75822  4.86672  3.15493  2.71647  4.25487  1.91559  3.92988  3.67321  2.76596  2.38501  4.12780  2.17051  2.50051  3.10691  3.20575  2.82574  3.04470  3.33063  5.54821  4.22916    360 - -
          2.68618  4.42225  2.77519  2.73123  3.46354  2.40513  3.72494  3.29354  2.67741  2.69355  4.24690  2.90347  2.73739  3.18146  2.89801  2.37887  2.77519  2.98518  4.58477  3.61503
          0.13448  4.58475  2.15740  0.61958  0.77255  0.68867  0.69765
    303   2.62134  4.75274  3.18614  2.78371  4.53340  2.24088  4.02836  3.98287  2.87076  3.57046  4.36095  2.05412  3.93685  3.19071  3.31623  1.82208  2.01903  3.50694  5.77015  4.44906    361 - -
          2.68618  4.42225  2.77519  2.73123  3.46354  2.40513  3.72494  3.29354  2.67741  2.69355  4.24690  2.90347  2.73739  3.18146  2.89801  2.37887  2.77519  2.98518  4.58477  3.61503
          0.01720  4.46747  5.18981  0.61958  0.77255  0.53249  0.88465
    304   3.83935  5.06480  5.23682  4.86443  1.28240  4.77595  4.02543  3.28400  4.67511  1.32655  3.84822  4.58279  5.04633  4.58825  4.63200  4.13049  4.05404  3.29303  4.15949  1.61330    362 - -
          2.68618  4.42225  2.77519  2.73123  3.46354  2.40513  3.72494  3.29354  2.67741  2.69355  4.24690  2.90347  2.73739  3.18146  2.89801  2.37887  2.77519  2.98518  4.58477  3.61503
          0.01512  4.59488  5.31722  0.61958  0.77255  0.67309  0.71362
    305   2.82556  5.30095  2.16659  2.44117  4.65338  2.54273  3.78639  4.13561  2.57226  3.62943  4.38851  2.99387  2.70455  2.15918  3.07608  2.06689  3.07135  3.70607  5.77564  4.35985    363 - -
          2.68618  4.42225  2.77519  2.73123  3.46354  2.40513  3.72494  3.29354  2.67741  2.69355  4.24690  2.90347  2.73739  3.18146  2.89801  2.37887  2.77519  2.98518  4.58477  3.61503
          0.01512  4.59488  5.31722  0.61958  0.77255  0.67309  0.71362
    306   1.69282  4.51971  3.91239  3.50770  4.72762  1.99366  4.55415  4.16951  3.51299  3.82083  4.61290  3.65683  4.03029  3.79438  3.85690  1.33455  2.01336  3.57351  6.03950  4.82680    364 - -
          2.68618  4.42225  2.77519  2.73123  3.46354  2.40513  3.72494  3.29354  2.67741  2.69355  4.24690  2.90347  2.73739  3.18146  2.89801  2.37887  2.77519  2.98518  4.58477  3.61503
          0.01512  4.59488  5.31722  0.61958  0.77255  0.67309  0.71362
    307   2.82422  4.51549  3.73062  3.16721  3.61255  3.81099  4.07289  2.07614  3.06996  2.05841  3.55088  3.56370  4.18785  1.93701  3.40100  3.07020  2.25463  2.65045  5.11831  3.89411    365 - -
          2.68618  4.42225  2.77519  2.73123  3.46354  2.40513  3.72494  3.29354  2.67741  2.69355  4.24690  2.90347  2.73739  3.18146  2.89801  2.37887  2.77519  2.98518  4.58477  3.61503
          0.01512  4.59488  5.31722  0.61958  0.77255  0.67309  0.71362
    308   2.76326  4.30536  4.12971  3.57183  1.89013  3.80715  4.20354  2.70234  3.47255  2.48621  3.44461  3.80654  2.45646  3.71621  3.69517  3.11353  2.28219  1.94279  4.95421  3.73813    366 - -
          2.68618  4.42225  2.77519  2.73123  3.46354  2.40513  3.72494  3.29354  2.67741  2.69355  4.24690  2.90347  2.73739  3.18146  2.89801  2.37887  2.77519  2.98518  4.58477  3.61503
          0.01512  4.59488  5.31722  0.61958  0.77255  0.67309  0.71362
    309   2.60455  4.60105  3.67211  3.39671  4.87221  1.97494  4.56565  4.34470  3.52636  3.97373  4.76006  3.60862  1.54782  3.79663  3.88475  1.31517  3.09530  3.70240  6.15625  4.92556    367 - -
          2.68618  4.42225  2.77519  2.73123  3.46354  2.40513  3.72494  3.29354  2.67741  2.69355  4.24690  2.90347  2.73739  3.18146  2.89801  2.37887  2.77519  2.98518  4.58477  3.61503
          0.18160  4.59488  1.85812  0.61958  0.77255  0.67309  0.71362
    310   2.62245  4.44048  3.65502  3.16639  3.85108  3.47888  4.12481  3.13859  3.10053  2.08084  3.80905  3.48648  4.02955  3.43087  3.43368  1.96894  1.55134  2.86486  5.29320  4.05488    368 - -
          2.68618  4.42225  2.77519  2.73123  3.46354  2.40513  3.72494  3.29354  2.67741  2.69355  4.24690  2.90347  2.73739  3.18146  2.89801  2.37887  2.77519  2.98518  4.58477  3.61503
          0.01784  4.43111  5.15346  0.61958  0.77255  0.88459  0.53253
    311   2.87273  5.12604  3.08534  2.64930  4.61029  2.23998  3.83249  4.05173  2.43696  3.56557  4.37361  2.21752  4.01652  2.96893  1.52500  2.87936  3.13556  3.65298  5.69274  4.37987    369 - -
          2.68618  4.42225  2.77519  2.73123  3.46354  2.40513  3.72494  3.29354  2.67741  2.69355  4.24690  2.90347  2.73739  3.18146  2.89801  2.37887  2.77519  2.98518  4.58477  3.61503
          0.20371  4.43111  1.75792  0.61958  0.77255  0.88459  0.53253
    312   2.67070  4.91009  1.98913  2.46909  4.45565  3.31837  3.83384  3.89778  2.69765  3.47982  4.28448  2.97935  3.86816  2.98812  3.18415  1.79587  2.09532  3.47735  5.68142  4.31083    370 - -
          2.68618  4.42225  2.77519  2.73123  3.46354  2.40513  3.72494  3.29354  2.67741  2.69355  4.24690  2.90347  2.73739  3.18146  2.89801  2.37887  2.77519  2.98518  4.58477  3.61503
          0.02144  4.24884  4.97119  0.61958  0.77255  1.04885  0.43131
    313   2.39486  4.36278  3.45137  3.25284  4.62676  1.57893  4.41924  4.11435  3.42004  3.77043  4.57904  3.43011  3.84740  3.68476  3.74209  1.15413  2.90083  3.47819  5.93308  4.71334    371 - -
          2.68633  4.42241  2.77535  2.73139  3.46369  2.40528  3.72510  3.29369  2.67756  2.69370  4.24705  2.90301  2.73755  3.18162  2.89674  2.37902  2.77535  2.98445  4.58492  3.61519
          0.89692  0.87670  1.73715  0.68134  0.70509  0.68952  0.69678
    314   1.95957  4.38597  4.61471  4.09212  3.67697  4.20800  4.77222  1.51100  3.99538  2.38192  3.53653  4.29375  4.59604  4.25234  4.20517  3.56413  3.26088  1.30111  5.43025  4.22512    374 - -
          2.68618  4.42225  2.77519  2.73123  3.46354  2.40513  3.72494  3.29354  2.67741  2.69355  4.24690  2.90347  2.73739  3.18146  2.89801  2.37887  2.77519  2.98518  4.58477  3.61503
          0.02080  4.27923  5.00157  0.61958  0.77255  0.25406  1.49454
    315   2.02393  4.88045  3.34452  2.81842  4.48171  1.92337  4.00304  3.91666  2.79608  3.50455  4.29784  3.27435  4.02160  3.15375  2.19984  2.17195  2.34506  3.49785  5.71518  4.39341    375 - -
          2.68618  4.42225  2.77519  2.73123  3.46354  2.40513  3.72494  3.29354  2.67741  2.69355  4.24690  2.90347  2.73739  3.18146  2.89801  2.37887  2.77519  2.98518  4.58477  3.61503
          0.01362  4.69884  5.42118  0.61958  0.77255  0.48576  0.95510
    316   1.87077  4.55784  4.18225  4.00068  5.11660  0.77291  5.01218  4.58822  4.12205  4.26163  5.03558  3.92498  4.14725  4.32294  4.36063  1.90748  3.16555  3.82444  6.44104  5.30095    376 - -
          2.68618  4.42225  2.77519  2.73123  3.46354  2.40513  3.72494  3.29354  2.67741  2.69355  4.24690  2.90347  2.73739  3.18146  2.89801  2.37887  2.77519  2.98518  4.58477  3.61503
          0.01362  4.69884  5.42118  0.61958  0.77255  0.48576  0.95510
    317   3.97252  5.59283  4.79596  4.81695  5.81026  0.13100  5.80289  5.68500  5.09610  5.19046  6.22231  4.96397  4.99309  5.35721  5.17240  4.17686  4.50734  5.05873  6.61865  5.96254    377 - -
          2.68618  4.42225  2.77519  2.73123  3.46354  2.40513  3.72494  3.29354  2.67741  2.69355  4.24690  2.90347  2.73739  3.18146  2.89801  2.37887  2.77519  2.98518  4.58477  3.61503
          0.01362  4.69884  5.42118  0.61958  0.77255  0.48576  0.95510
    318   2.12527  4.90268  3.29577  2.86097  4.68862  2.38767  4.10744  4.14852  2.93188  3.71559  4.49160  2.14301  1.88431  3.25578  3.38837  2.03347  3.09248  3.65672  5.89848  4.56410    378 - -
          2.68618  4.42225  2.77519  2.73123  3.46354  2.40513  3.72494  3.29354  2.67741  2.69355  4.24690  2.90347  2.73739  3.18146  2.89801  2.37887  2.77519  2.98518  4.58477  3.61503
          0.01362  4.69884  5.42118  0.61958  0.77255  0.48576  0.95510
    319   2.95541  5.06965  3.47010  3.02653  4.78702  1.32888  4.15100  4.22534  2.77131  3.77203  4.58833  3.45015  2.57053  3.30910  1.62490  3.02197  3.28726  3.78572  5.90563  4.64249    379 - -
          2.68618  4.42225  2.77519  2.73123  3.46354  2.40513  3.72494  3.29354  2.67741  2.69355  4.24690  2.90347  2.73739  3.18146  2.89801  2.37887  2.77519  2.98518  4.58477  3.61503
          0.01362  4.69884  5.42118  0.61958  0.77255  0.48576  0.95510
    320   1.86071  4.65564  3.77842  3.32458  4.70843  2.03736  4.43018  4.15181  3.32982  3.78044  4.57173  3.59199  1.72395  3.63485  3.71863  2.00810  2.19844  3.60708  5.99670  4.74495    380 - -
          2.68618  4.42225  2.77519  2.73123  3.46354  2.40513  3.72494  3.29354  2.67741  2.69355  4.24690  2.90347  2.73739  3.18146  2.89801  2.37887  2.77519  2.98518  4.58477  3.61503
          0.01362  4.69884  5.42118  0.61958  0.77255  0.48576  0.95510
    321   2.89088  5.22872  3.17055  2.65121  4.64147  2.02313  3.84839  4.08467  2.49748  3.59317  4.37509  3.16403  4.05264  2.35039  1.80869  2.11161  3.13432  3.68354  5.73526  4.39168    381 - -
          2.68618  4.42225  2.77519  2.73123  3.46354  2.40513  3.72494  3.29354  2.67741  2.69355  4.24690  2.90347  2.73739  3.18146  2.89801  2.37887  2.77519  2.98518  4.58477  3.61503
          0.01362  4.69884  5.42118  0.61958  0.77255  0.48576  0.95510
    322   2.80690  4.44725  3.86661  3.32561  1.98244  3.79853  4.13517  2.88551  3.26672  2.66363  3.59165  1.96414  4.21268  3.54967  3.56966  3.08432  2.39681  2.07169  5.04803  3.79293    382 - -
          2.68618  4.42225  2.77519  2.73123  3.46354  2.40513  3.72494  3.29354  2.67741  2.69355  4.24690  2.90347  2.73739  3.18146  2.89801  2.37887  2.77519  2.98518  4.58477  3.61503
          0.01362  4.69884  5.42118  0.61958  0.77255  0.48576  0.95510
    323   2.81707  5.00902  3.13282  2.82555  4.82861  2.24087  4.16448  4.30428  3.02220  3.85857  4.63968  1.31511  2.58609  3.31855  3.49077  2.10614  3.18585  3.79079  6.02853  4.67466    383 - -
          2.68618  4.42225  2.77519  2.73123  3.46354  2.40513  3.72494  3.29354  2.67741  2.69355  4.24690  2.90347  2.73739  3.18146  2.89801  2.37887  2.77519  2.98518  4.58477  3.61503
          0.01362  4.69884  5.42118  0.61958  0.77255  0.48576  0.95510
    324   2.77373  4.88426  3.22791  2.70382  4.15324  3.59803  3.87796  3.57255  2.70868  3.19906  4.02803  2.46637  2.85398  3.05204  3.15681  2.20892  2.23148  3.25771  5.45709  2.17110    384 - -
          2.68618  4.42225  2.77519  2.73123  3.46354  2.40513  3.72494  3.29354  2.67741  2.69355  4.24690  2.90347  2.73739  3.18146  2.89801  2.37887  2.77519  2.98518  4.58477  3.61503
          0.01362  4.69884  5.42118  0.61958  0.77255  0.48576  0.95510
    325   2.67355  4.65987  3.80597  3.55842  5.00553  2.02783  4.71766  4.48489  3.70298  4.11754  4.90012  3.73004  1.28235  3.96054  4.04470  1.37019  3.17914  3.80859  6.29270  5.07723    385 - -
          2.68618  4.42225  2.77519  2.73123  3.46354  2.40513  3.72494  3.29354  2.67741  2.69355  4.24690  2.90347  2.73739  3.18146  2.89801  2.37887  2.77519  2.98518  4.58477  3.61503
          0.01362  4.69884  5.42118  0.61958  0.77255  0.48576  0.95510
    326   2.78736  4.80535  3.39205  2.95280  4.27006  3.56220  4.10319  3.69144  2.95913  3.34385  2.69790  2.38422  4.09856  3.31078  3.36283  1.11085  3.11302  3.34525  5.60522  4.30404    386 - -
          2.68618  4.42225  2.77519  2.73123  3.46354  2.40513  3.72494  3.29354  2.67741  2.69355  4.24690  2.90347  2.73739  3.18146  2.89801  2.37887  2.77519  2.98518  4.58477  3.61503
          0.01362  4.69884  5.42118  0.61958  0.77255  0.48576  0.95510
    327   2.87165  5.22358  2.95285  1.67288  4.52831  1.95888  3.85342  3.97669  2.64798  3.52646  2.80523  2.42900  4.02344  2.98482  3.13068  2.85790  3.11585  3.60046  5.71823  4.33784    387 - -
          2.68618  4.42225  2.77519  2.73123  3.46354  2.40513  3.72494  3.29354  2.67741  2.69355  4.24690  2.90347  2.73739  3.18146  2.89801  2.37887  2.77519  2.98518  4.58477  3.61503
          0.01362  4.69884  5.42118  0.61958  0.77255  0.48576  0.95510
    328   1.58923  4.86477  3.55401  3.08507  4.66052  1.73141  4.19690  4.08126  2.90474  3.67753  4.48990  3.46574  4.12396  3.37000  1.68260  2.90109  3.16873  3.62801  5.86819  4.60053    388 - -
          2.68618  4.42225  2.77519  2.73123  3.46354  2.40513  3.72494  3.29354  2.67741  2.69355  4.24690  2.90347  2.73739  3.18146  2.89801  2.37887  2.77519  2.98518  4.58477  3.61503
          0.01362  4.69884  5.42118  0.61958  0.77255  0.48576  0.95510
    329   2.83833  5.04280  3.13396  2.06264  2.84698  1.69171  3.85033  3.72520  2.62738  3.31881  4.13784  3.15862  4.03466  3.00475  2.44135  2.86592  3.07561  3.39678  5.53813  4.19603    389 - -
          2.68618  4.42225  2.77519  2.73123  3.46354  2.40513  3.72494  3.29354  2.67741  2.69355  4.24690  2.90347  2.73739  3.18146  2.89801  2.37887  2.77519  2.98518  4.58477  3.61503
          0.01362  4.69884  5.42118  0.61958  0.77255  0.48576  0.95510
    330   3.05635  5.39953  2.99863  2.67066  4.83104  3.65634  3.97223  4.28917  1.96918  3.78958  4.59464  1.75392  1.57711  3.10743  3.03719  3.03080  3.31482  3.88181  5.91637  4.56137    390 - -
          2.68618  4.42225  2.77519  2.73123  3.46354  2.40513  3.72494  3.29354  2.67741  2.69355  4.24690  2.90347  2.73739  3.18146  2.89801  2.37887  2.77519  2.98518  4.58477  3.61503
          0.01362  4.69884  5.42118  0.61958  0.77255  0.48576  0.95510
    331   2.85094  5.28401  2.17998  2.51941  4.65212  3.56109  3.82491  4.12432  2.58296  3.62727  4.39085  3.06239  2.11452  2.93907  2.00762  2.18066  3.09721  3.70324  5.77646  4.37895    391 - -
          2.68618  4.42225  2.77519  2.73123  3.46354  2.40513  3.72494  3.29354  2.67741  2.69355  4.24690  2.90347  2.73739  3.18146  2.89801  2.37887  2.77519  2.98518  4.58477  3.61503
          0.01362  4.69884  5.42118  0.61958  0.77255  0.48576  0.95510
    332   2.95357  5.35768  3.16716  2.63295  4.71556  3.67482  2.54969  4.16244  1.86927  3.63642  4.41465  3.15343  2.22728  1.82130  2.78453  2.92216  3.17141  3.76347  5.74718  4.40434    392 - -
          2.68618  4.42225  2.77519  2.73123  3.46354  2.40513  3.72494  3.29354  2.67741  2.69355  4.24690  2.90347  2.73739  3.18146  2.89801  2.37887  2.77519  2.98518  4.58477  3.61503
          0.01362  4.69884  5.42118  0.61958  0.77255  0.48576  0.95510
    333   2.78679  5.12355  3.06719  2.15975  4.40590  3.57242  3.77960  3.85064  2.54604  3.40414  4.18823  3.07300  3.97321  2.25476  3.02050  1.95225  2.27605  3.48293  5.59826  2.78882    393 - -
          2.68618  4.42225  2.77519  2.73123  3.46354  2.40513  3.72494  3.29354  2.67741  2.69355  4.24690  2.90347  2.73739  3.18146  2.89801  2.37887  2.77519  2.98518  4.58477  3.61503
          0.01362  4.69884  5.42118  0.61958  0.77255  0.48576  0.95510
    334   2.84177  5.10349  3.08136  2.62775  4.45468  2.38744  3.88113  3.88801  2.65553  3.46224  4.26438  2.45072  4.03308  1.54956  3.10801  2.85682  3.09842  2.56672  5.66683  4.31387    394 - -
          2.68618  4.42225  2.77519  2.73123  3.46354  2.40513  3.72494  3.29354  2.67741  2.69355  4.24690  2.90347  2.73739  3.18146  2.89801  2.37887  2.77519  2.98518  4.58477  3.61503
          0.01362  4.69884  5.42118  0.61958  0.77255  0.48576  0.95510
    335   2.96748  5.36633  3.14603  2.64047  4.74856  2.38650  3.83461  4.19301  2.43486  3.66629  4.44608  2.29907  4.08249  2.16864  1.58950  2.93649  3.19132  3.78913  5.77751  4.43494    395 - -
          2.68618  4.42225  2.77519  2.73123  3.46354  2.40513  3.72494  3.29354  2.67741  2.69355  4.24690  2.90347  2.73739  3.18146  2.89801  2.37887  2.77519  2.98518  4.58477  3.61503
          0.01362  4.69884  5.42118  0.61958  0.77255  0.48576  0.95510
    336   2.89822  4.89139  3.37675  2.88541  4.10421  3.71232  3.99473  2.29217  2.77629  3.08667  4.00773  3.35547  2.17295  1.53571  3.15159  2.99709  3.14994  3.17747  5.46485  4.17572    396 - -
          2.68618  4.42225  2.77519  2.73123  3.46354  2.40513  3.72494  3.29354  2.67741  2.69355  4.24690  2.90347  2.73739  3.18146  2.89801  2.37887  2.77519  2.98518  4.58477  3.61503
          0.01362  4.69884  5.42118  0.61958  0.77255  0.48576  0.95510
    337   2.09313  4.89093  3.24802  2.70938  4.22188  3.57791  3.88537  3.62931  2.70024  3.25027  4.07099  3.20288  2.83936  1.91608  3.14898  2.25699  3.01937  2.41782  5.50536  4.18663    397 - -
          2.68618  4.42225  2.77519  2.73123  3.46354  2.40513  3.72494  3.29354  2.67741  2.69355  4.24690  2.90347  2.73739  3.18146  2.89801  2.37887  2.77519  2.98518  4.58477  3.61503
          0.01362  4.69884  5.42118  0.61958  0.77255  0.48576  0.95510
    338   2.28679  5.16888  3.05037  2.12060  4.46559  3.56127  2.67283  3.92205  2.51285  3.45348  4.22350  3.04920  2.90913  2.25062  2.99285  2.76360  3.00959  3.53501  5.62775  2.70594    398 - -
          2.68618  4.42225  2.77519  2.73123  3.46354  2.40513  3.72494  3.29354  2.67741  2.69355  4.24690  2.90347  2.73739  3.18146  2.89801  2.37887  2.77519  2.98518  4.58477  3.61503
          0.01362  4.69884  5.42118  0.61958  0.77255  0.48576  0.95510
    339   2.85255  5.28314  2.23360  2.53008  4.61121  3.58820  2.60872  4.07732  2.50536  3.57823  4.34466  3.06972  4.00024  2.90322  1.66519  2.82348  2.41030  3.67127  5.72177  4.33787    399 - -
          2.68618  4.42225  2.77519  2.73123  3.46354  2.40513  3.72494  3.29354  2.67741  2.69355  4.24690  2.90347  2.73739  3.18146  2.89801  2.37887  2.77519  2.98518  4.58477  3.61503
          0.40048  4.69884  1.13664  0.61958  0.77255  0.48576  0.95510
    340   1.78352  4.69804  3.05477  2.72124  4.42971  3.29212  3.98859  3.86100  2.84697  3.47757  4.29209  1.89768  2.11882  3.16792  3.27785  2.68153  2.96561  3.41564  5.69284  4.37663    400 - -
          2.68618  4.42225  2.77519  2.73123  3.46354  2.40513  3.72494  3.29354  2.67741  2.69355  4.24690  2.90347  2.73739  3.18146  2.89801  2.37887  2.77519  2.98518  4.58477  3.61503
          0.01999  4.31835  5.04069  0.61958  0.77255  0.99278  0.46290
    341   2.77894  5.07791  2.68180  1.71558  4.59854  2.10628  3.86540  4.06471  2.73126  3.61357  4.41818  2.97226  3.92053  3.01719  3.22345  1.81895  3.08604  3.63383  5.79505  4.40415    401 - -
          2.68823  4.42562  2.77784  2.73259  3.46548  2.39972  3.72461  3.29450  2.68077  2.69559  4.25026  2.89629  2.73672  3.18375  2.89502  2.37838  2.77713  2.98590  4.58813  3.61177
          0.96643  0.85196  1.64516  3.50878  0.03039  0.68115  0.70529
    342   2.81072  5.21921  2.68904  1.85188  4.55588  3.42444  3.73737  4.02147  2.51187  3.53710  4.33081  2.91910  3.90537  1.98782  2.97578  1.90557  3.06050  3.62221  5.69633  4.30135    470 - -
          2.68618  4.42225  2.77519  2.73123  3.46354  2.40513  3.72494  3.29354  2.67741  2.69355  4.24690  2.90347  2.73739  3.18146  2.89801  2.37887  2.77519  2.98518  4.58477  3.61503
          0.02059  4.28914  5.01149  0.61958  0.77255  0.25638  1.48653
    343   2.78239  4.91602  3.22746  2.66491  4.14025  3.62442  2.67233  3.54552  2.61705  3.16505  2.89956  3.17278  2.83313  2.29438  2.44094  2.83495  3.01208  2.37124  5.42531  4.10947    471 - -
          2.68618  4.42225  2.77519  2.73123  3.46354  2.40513  3.72494  3.29354  2.67741  2.69355  4.24690  2.90347  2.73739  3.18146  2.89801  2.37887  2.77519  2.98518  4.58477  3.61503
          0.01362  4.69884  5.42118  0.61958  0.77255  0.48576  0.95510
    344   2.80495  4.70812  3.44701  2.87789  3.88157  3.70569  3.92013  3.24811  2.77202  2.19137  3.79771  3.33879  2.65039  2.37396  2.45091  2.93913  3.03454  2.02743  5.25710  3.99312    472 - -
          2.68618  4.42225  2.77519  2.73123  3.46354  2.40513  3.72494  3.29354  2.67741  2.69355  4.24690  2.90347  2.73739  3.18146  2.89801  2.37887  2.77519  2.98518  4.58477  3.61503
          0.01362  4.69884  5.42118  0.61958  0.77255  0.48576  0.95510
    345   1.80818  5.07087  2.45526  2.58610  4.39416  3.56587  3.83818  3.82375  2.63501  3.40262  4.19859  2.34679  2.78640  2.97496  3.11202  2.80861  3.04428  2.45324  5.61683  4.25826    473 - -
          2.68618  4.42225  2.77519  2.73123  3.46354  2.40513  3.72494  3.29354  2.67741  2.69355  4.24690  2.90347  2.73739  3.18146  2.89801  2.37887  2.77519  2.98518  4.58477  3.61503
          0.01362  4.69884  5.42118  0.61958  0.77255  0.48576  0.95510
    346   2.31336  5.08687  3.07055  1.46315  4.35842  3.59383  2.62114  3.77859  2.62225  3.36940  4.17654  3.11797  4.01298  2.97655  3.08648  2.83770  3.06341  2.57322  5.59060  4.23652    474 - -
          2.68618  4.42225  2.77519  2.73123  3.46354  2.40513  3.72494  3.29354  2.67741  2.69355  4.24690  2.90347  2.73739  3.18146  2.89801  2.37887  2.77519  2.98518  4.58477  3.61503
          0.01362  4.69884  5.42118  0.61958  0.77255  0.48576  0.95510
    347   3.07409  5.56336  2.82246  1.16373  4.86876  3.63078  2.46047  4.37353  2.67516  3.84552  4.63602  3.09460  4.11835  2.09976  3.12447  3.00905  3.31555  3.95590  5.95887  4.54509    475 - -
          2.68618  4.42225  2.77519  2.73123  3.46354  2.40513  3.72494  3.29354  2.67741  2.69355  4.24690  2.90347  2.73739  3.18146  2.89801  2.37887  2.77519  2.98518  4.58477  3.61503
          0.01362  4.69884  5.42118  0.61958  0.77255  0.48576  0.95510
    348   2.95730  5.30478  2.94659  1.18743  4.59802  3.62150  3.89872  4.00681  2.66190  3.57366  4.39134  3.12073  4.07853  2.22680  3.11422  2.93725  3.19971  2.55659  5.77940  4.40342    476 - -
          2.68618  4.42225  2.77519  2.73123  3.46354  2.40513  3.72494  3.29354  2.67741  2.69355  4.24690  2.90347  2.73739  3.18146  2.89801  2.37887  2.77519  2.98518  4.58477  3.61503
          0.01362  4.69884  5.42118  0.61958  0.77255  0.48576  0.95510
    349   2.99673  4.39224  4.66799  4.08514  3.44310  4.17800  2.60783  1.35921  3.92489  1.89358  3.41439  4.22848  4.52080  4.12616  4.04895  3.48808  3.23125  1.74671  5.07073  3.87731    477 - -
          2.68618  4.42225  2.77519  2.73123  3.46354  2.40513  3.72494  3.29354  2.67741  2.69355  4.24690  2.90347  2.73739  3.18146  2.89801  2.37887  2.77519  2.98518  4.58477  3.61503
          0.01362  4.69884  5.42118  0.61958  0.77255  0.48576  0.95510
    350   2.88139  4.44316  4.05750  3.49412  3.59985  3.94254  4.26207  2.10340  3.39783  2.58460  3.55894  3.81420  4.32275  2.49071  3.67442  3.22425  1.97547  1.53021  5.12866  3.91784    478 - -
          2.68618  4.42225  2.77519  2.73123  3.46354  2.40513  3.72494  3.29354  2.67741  2.69355  4.24690  2.90347  2.73739  3.18146  2.89801  2.37887  2.77519  2.98518  4.58477  3.61503
          0.01362  4.69884  5.42118  0.61958  0.77255  0.48576  0.95510
    351   2.21469  4.76110  3.36344  2.82099  4.04585  3.61496  3.93721  3.41936  2.79921  3.08896  3.93890  3.28913  2.15923  2.33906  3.22354  2.86482  2.36753  2.25502  5.39135  4.10428    479 - -
          2.68618  4.42225  2.77519  2.73123  3.46354  2.40513  3.72494  3.29354  2.67741  2.69355  4.24690  2.90347  2.73739  3.18146  2.89801  2.37887  2.77519  2.98518  4.58477  3.61503
          0.01362  4.69884  5.42118  0.61958  0.77255  0.48576  0.95510
    352   3.64062  5.65106  4.10769  3.39497  4.83910  4.17429  2.25157  4.53050  2.28089  3.90894  4.81737  3.74264  4.54397  3.22368  0.69525  3.63485  3.78891  4.22512  5.76250  4.53258    480 - -
          2.68618  4.42225  2.77519  2.73123  3.46354  2.40513  3.72494  3.29354  2.67741  2.69355  4.24690  2.90347  2.73739  3.18146  2.89801  2.37887  2.77519  2.98518  4.58477  3.61503
          0.01362  4.69884  5.42118  0.61958  0.77255  0.48576  0.95510
    353   3.38993  5.33908  3.55712  3.36367  4.45132  3.89215  2.12600  4.50397  3.35937  4.03279  4.96741  3.78544  0.65385  3.82554  3.66390  3.46811  3.75233  4.11952  5.79919  4.39219    481 - -
          2.68618  4.42225  2.77519  2.73123  3.46354  2.40513  3.72494  3.29354  2.67741  2.69355  4.24690  2.90347  2.73739  3.18146  2.89801  2.37887  2.77519  2.98518  4.58477  3.61503
          0.01362  4.69884  5.42118  0.61958  0.77255  0.48576  0.95510
    354   3.27953  4.82023  4.22852  3.81063  3.79704  4.24791  4.61686  0.82494  3.50997  2.52964  3.74926  4.13536  4.66308  2.33762  3.73271  3.64743  3.54133  2.52306  5.49445  4.24685    482 - -
          2.68618  4.42225  2.77519  2.73123  3.46354  2.40513  3.72494  3.29354  2.67741  2.69355  4.24690  2.90347  2.73739  3.18146  2.89801  2.37887  2.77519  2.98518  4.58477  3.61503
          0.01362  4.69884  5.42118  0.61958  0.77255  0.48576  0.95510
    355   3.24738  4.68692  4.59889  4.04382  3.54174  4.38485  4.67881  1.04143  3.81364  1.73928  3.42771  4.31474  4.70005  2.44423  4.00803  3.70525  3.47943  2.44143  5.32524  4.15260    483 - -
          2.68618  4.42225  2.77519  2.73123  3.46354  2.40513  3.72494  3.29354  2.67741  2.69355  4.24690  2.90347  2.73739  3.18146  2.89801  2.37887  2.77519  2.98518  4.58477  3.61503
          0.01362  4.69884  5.42118  0.61958  0.77255  0.48576  0.95510
    356   3.53376  5.68613  4.04797  3.23414  5.23145  4.12401  2.32693  4.54040  1.11306  3.88935  4.75210  3.60913  4.44787  3.06276  1.36614  3.49913  3.65937  4.20905  5.85720  4.73199    484 - -
          2.68618  4.42225  2.77519  2.73123  3.46354  2.40513  3.72494  3.29354  2.67741  2.69355  4.24690  2.90347  2.73739  3.18146  2.89801  2.37887  2.77519  2.98518  4.58477  3.61503
          0.01362  4.69884  5.42118  0.61958  0.77255  0.48576  0.95510
    357   3.28604  5.93645  1.77417  1.00602  5.22815  3.60108  4.09889  4.76639  3.07500  4.22005  5.03990  3.04588  4.20031  2.13994  3.66686  3.16290  3.56299  4.30824  6.35785  4.83717    485 - -
          2.68618  4.42225  2.77519  2.73123  3.46354  2.40513  3.72494  3.29354  2.67741  2.69355  4.24690  2.90347  2.73739  3.18146  2.89801  2.37887  2.77519  2.98518  4.58477  3.61503
          0.01362  4.69884  5.42118  0.61958  0.77255  0.48576  0.95510
    358   3.34118  5.84552  2.68667  0.76939  5.16254  3.67859  4.12906  4.68471  2.96052  4.14658  4.99822  3.15248  4.26197  2.12065  3.42125  3.24082  3.61071  4.26723  6.25753  4.82035    486 - -
          2.68618  4.42225  2.77519  2.73123  3.46354  2.40513  3.72494  3.29354  2.67741  2.69355  4.24690  2.90347  2.73739  3.18146  2.89801  2.37887  2.77519  2.98518  4.58477  3.61503
          0.01362  4.69884  5.42118  0.61958  0.77255  0.48576  0.95510
    359   3.06957  5.64657  1.63102  1.54420  4.96179  3.57877  2.45630  4.47272  2.80955  3.93861  4.71584  3.03160  4.09690  2.26838  3.34799  2.98694  3.32380  4.02622  6.07204  4.60759    487 - -
          2.68618  4.42225  2.77519  2.73123  3.46354  2.40513  3.72494  3.29354  2.67741  2.69355  4.24690  2.90347  2.73739  3.18146  2.89801  2.37887  2.77519  2.98518  4.58477  3.61503
          0.01362  4.69884  5.42118  0.61958  0.77255  0.48576  0.95510
    360   3.18690  4.62018  4.62203  4.05641  3.32189  4.30018  2.52124  2.05182  3.84317  0.94530  3.34418  4.26720  4.61913  4.09602  4.00006  3.61365  3.41516  2.64979  5.06051  3.80554    488 - -
          2.68618  4.42225  2.77519  2.73123  3.46354  2.40513  3.72494  3.29354  2.67741  2.69355  4.24690  2.90347  2.73739  3.18146  2.89801  2.37887  2.77519  2.98518  4.58477  3.61503
          0.01362  4.69884  5.42118  0.61958  0.77255  0.48576  0.95510
    361   2.82190  5.13795  3.09379  2.59003  4.47191  3.58289  2.60632  3.92254  2.57169  3.47029  4.25766  3.11499  4.00681  2.19117  3.02319  1.60887  2.40149  3.54446  5.65180  4.28965    489 - -
          2.68618  4.42225  2.77519  2.73123  3.46354  2.40513  3.72494  3.29354  2.67741  2.69355  4.24690  2.90347  2.73739  3.18146  2.89801  2.37887  2.77519  2.98518  4.58477  3.61503
          0.01362  4.69884  5.42118  0.61958  0.77255  0.48576  0.95510
    362   3.19969  5.42813  3.54014  2.94879  4.89619  3.86387  3.92594  4.28832  2.31604  3.73954  4.56804  3.39960  4.26223  2.14153  1.06235  2.28558  3.40438  3.92281  5.80496  4.56928    490 - -
          2.68618  4.42225  2.77519  2.73123  3.46354  2.40513  3.72494  3.29354  2.67741  2.69355  4.24690  2.90347  2.73739  3.18146  2.89801  2.37887  2.77519  2.98518  4.58477  3.61503
          0.01362  4.69884  5.42118  0.61958  0.77255  0.48576  0.95510
    363   3.31806  4.80817  4.53305  3.96233  3.43469  4.39726  4.64143  2.75054  3.72985  1.24763  1.46537  4.27637  4.68899  2.41241  3.93784  3.70388  3.53995  2.82771  5.29030  4.16172    491 - -
          2.68618  4.42225  2.77519  2.73123  3.46354  2.40513  3.72494  3.29354  2.67741  2.69355  4.24690  2.90347  2.73739  3.18146  2.89801  2.37887  2.77519  2.98518  4.58477  3.61503
          0.01362  4.69884  5.42118  0.61958  0.77255  0.48576  0.95510
    364   3.36691  6.05251  0.97640  1.70964  5.33114  3.60764  4.15224  4.88330  3.18061  4.33118  5.17190  3.04944  4.23557  2.12648  3.80084  3.22641  3.65395  4.41941  6.47146  4.92367    492 - -
          2.68618  4.42225  2.77519  2.73123  3.46354  2.40513  3.72494  3.29354  2.67741  2.69355  4.24690  2.90347  2.73739  3.18146  2.89801  2.37887  2.77519  2.98518  4.58477  3.61503
          0.01362  4.69884  5.42118  0.61958  0.77255  0.48576  0.95510
    365   2.09354  5.63515  1.36582  1.98551  4.95011  3.57894  3.96026  4.45470  2.83209  3.93088  4.71333  3.03575  4.10206  2.18351  3.37468  2.99462  3.33144  4.01487  6.07348  4.61113    493 - -
          2.68618  4.42225  2.77519  2.73123  3.46354  2.40513  3.72494  3.29354  2.67741  2.69355  4.24690  2.90347  2.73739  3.18146  2.89801  2.37887  2.77519  2.98518  4.58477  3.61503
          0.01362  4.69884  5.42118  0.61958  0.77255  0.48576  0.95510
    366   3.24504  4.75250  4.31520  3.88734  3.45055  4.20729  2.39310  0.83195  3.61158  2.65971  3.79424  4.13653  4.62589  4.02879  3.80830  3.59937  3.50517  2.64711  5.08576  3.66030    494 - -
          2.68618  4.42225  2.77519  2.73123  3.46354  2.40513  3.72494  3.29354  2.67741  2.69355  4.24690  2.90347  2.73739  3.18146  2.89801  2.37887  2.77519  2.98518  4.58477  3.61503
          0.01362  4.69884  5.42118  0.61958  0.77255  0.48576  0.95510
    367   2.10115  5.22361  2.34358  2.54923  4.59775  3.55466  2.56029  4.06440  2.67500  3.59860  4.37824  3.08760  4.01848  3.00070  3.16739  1.53682  3.11579  3.65902  5.77299  4.38187    495 - -
          2.68618  4.42225  2.77519  2.73123  3.46354  2.40513  3.72494  3.29354  2.67741  2.69355  4.24690  2.90347  2.73739  3.18146  2.89801  2.37887  2.77519  2.98518  4.58477  3.61503
          0.01362  4.69884  5.42118  0.61958  0.77255  0.48576  0.95510
    368   3.77955  5.79014  4.44227  3.49102  5.44058  4.27798  4.01155  4.68046  1.24766  3.98827  4.89084  3.78904  4.58902  3.13735  0.84523  3.74803  3.86517  4.38013  5.91272  4.86988    496 - -
          2.68618  4.42225  2.77519  2.73123  3.46354  2.40513  3.72494  3.29354  2.67741  2.69355  4.24690  2.90347  2.73739  3.18146  2.89801  2.37887  2.77519  2.98518  4.58477  3.61503
          0.01362  4.69884  5.42118  0.61958  0.77255  0.48576  0.95510
    369   4.13075  6.15990  0.22934  3.23799  5.70931  4.07895  4.96161  5.54212  4.23274  5.00445  6.06542  3.81393  4.78254  4.24529  4.80527  4.04430  4.50320  5.10913  6.66891  5.53392    497 - -
          2.68618  4.42225  2.77519  2.73123  3.46354  2.40513  3.72494  3.29354  2.67741  2.69355  4.24690  2.90347  2.73739  3.18146  2.89801  2.37887  2.77519  2.98518  4.58477  3.61503
          0.01362  4.69884  5.42118  0.61958  0.77255  0.48576  0.95510
    370   1.60449  4.68103  3.40934  2.16823  3.83599  3.68927  3.93146  3.21794  2.84578  2.90074  2.78427  3.33315  4.08267  3.17861  3.24993  2.92811  3.02312  2.96784  5.23307  2.66838    498 - -
          2.68618  4.42225  2.77519  2.73123  3.46354  2.40513  3.72494  3.29354  2.67741  2.69355  4.24690  2.90347  2.73739  3.18146  2.89801  2.37887  2.77519  2.98518  4.58477  3.61503
          0.01362  4.69884  5.42118  0.61958  0.77255  0.48576  0.95510
    371   3.31637  5.28197  3.49643  3.36905  4.69530  0.60625  2.11062  4.66194  3.54498  4.20884  5.11261  3.78093  4.48112  3.92613  3.87515  3.40644  3.72680  4.19693  6.00019  4.63858    499 - -
          2.68618  4.42225  2.77519  2.73123  3.46354  2.40513  3.72494  3.29354  2.67741  2.69355  4.24690  2.90347  2.73739  3.18146  2.89801  2.37887  2.77519  2.98518  4.58477  3.61503
          0.01362  4.69884  5.42118  0.61958  0.77255  0.48576  0.95510
    372   4.21742  5.55548  4.83062  4.52230  2.66749  4.72734  2.06353  4.28728  4.08343  3.58800  4.81389  4.49755  5.13037  4.45966  4.20199  4.26239  4.45686  4.15135  0.63219  2.59738    500 - -
          2.68618  4.42225  2.77519  2.73123  3.46354  2.40513  3.72494  3.29354  2.67741  2.69355  4.24690  2.90347  2.73739  3.18146  2.89801  2.37887  2.77519  2.98518  4.58477  3.61503
          0.01362  4.69884  5.42118  0.61958  0.77255  0.48576  0.95510
    373   1.03761  4.54277  4.20667  3.88538  4.84613  2.01395  4.84107  4.25303  3.89179  3.95602  4.76346  3.87849  4.13533  4.14043  4.16301  2.80993  1.49182  3.64240  6.19684  5.02937    501 - -
          2.68618  4.42225  2.77519  2.73123  3.46354  2.40513  3.72494  3.29354  2.67741  2.69355  4.24690  2.90347  2.73739  3.18146  2.89801  2.37887  2.77519  2.98518  4.58477  3.61503
          0.01362  4.69884  5.42118  0.61958  0.77255  0.48576  0.95510
    374   1.87898  3.13315  3.16512  2.60591  4.33460  3.60667  2.65193  3.75991  2.00755  3.33389  4.13480  3.12619  3.99937  2.35723  2.97592  2.81720  3.03143  3.41580  5.54501  4.20440    502 - -
          2.68618  4.42225  2.77519  2.73123  3.46354  2.40513  3.72494  3.29354  2.67741  2.69355  4.24690  2.90347  2.73739  3.18146  2.89801  2.37887  2.77519  2.98518  4.58477  3.61503
          0.01362  4.69884  5.42118  0.61958  0.77255  0.48576  0.95510
    375   2.98288  5.43094  2.00126  2.51079  4.79059  2.38315  1.72367  4.28338  2.78734  3.79140  4.57522  3.06837  4.07429  3.07243  3.30594  2.10867  3.24672  3.85863  5.94739  4.51953    503 - -
          2.68618  4.42225  2.77519  2.73123  3.46354  2.40513  3.72494  3.29354  2.67741  2.69355  4.24690  2.90347  2.73739  3.18146  2.89801  2.37887  2.77519  2.98518  4.58477  3.61503
          0.01362  4.69884  5.42118  0.61958  0.77255  0.48576  0.95510
    376   3.01622  5.45920  1.21514  2.53935  4.85005  3.58479  3.96239  4.34020  2.77810  3.83903  4.62622  3.09285  4.09815  3.09439  2.25806  2.05803  3.28265  3.90898  5.98255  4.56240    504 - -
          2.68618  4.42225  2.77519  2.73123  3.46354  2.40513  3.72494  3.29354  2.67741  2.69355  4.24690  2.90347  2.73739  3.18146  2.89801  2.37887  2.77519  2.98518  4.58477  3.61503
          0.01362  4.69884  5.42118  0.61958  0.77255  0.48576  0.95510
    377   3.36691  6.05251  0.97640  1.70964  5.33114  3.60764  4.15224  4.88330  3.18061  4.33118  5.17190  3.04944  4.23557  2.12648  3.80084  3.22641  3.65395  4.41941  6.47146  4.92367    505 - -
          2.68618  4.42225  2.77519  2.73123  3.46354  2.40513  3.72494  3.29354  2.67741  2.69355  4.24690  2.90347  2.73739  3.18146  2.89801  2.37887  2.77519  2.98518  4.58477  3.61503
          0.01362  4.69884  5.42118  0.61958  0.77255  0.48576  0.95510
    378   3.48152  4.78350  5.12934  4.64994  1.85265  4.56902  4.24637  1.05792  4.46507  2.48311  3.68640  4.53050  4.87482  4.49518  4.47117  3.90627  3.70830  2.81183  4.46236  1.97051    506 - -
          2.68618  4.42225  2.77519  2.73123  3.46354  2.40513  3.72494  3.29354  2.67741  2.69355  4.24690  2.90347  2.73739  3.18146  2.89801  2.37887  2.77519  2.98518  4.58477  3.61503
          0.01362  4.69884  5.42118  0.61958  0.77255  0.48576  0.95510
    379   3.55233  5.92639  0.57799  2.73076  5.54967  2.04494  4.49511  5.17715  3.67522  4.65940  5.57171  3.30654  4.41944  3.70342  4.32221  3.46122  3.92297  4.66002  6.67628  5.24337    507 - -
          2.68618  4.42225  2.77519  2.73123  3.46354  2.40513  3.72494  3.29354  2.67741  2.69355  4.24690  2.90347  2.73739  3.18146  2.89801  2.37887  2.77519  2.98518  4.58477  3.61503
          0.01362  4.69884  5.42118  0.61958  0.77255  0.48576  0.95510
    380   4.40961  5.63186  4.88289  4.67247  2.39526  4.91469  2.08126  4.34101  4.43733  3.55540  4.85279  4.50349  5.25764  4.57069  4.51544  4.35312  4.63015  4.23563  4.06533  0.52588    508 - -
          2.68618  4.42225  2.77519  2.73123  3.46354  2.40513  3.72494  3.29354  2.67741  2.69355  4.24690  2.90347  2.73739  3.18146  2.89801  2.37887  2.77519  2.98518  4.58477  3.61503
          0.01362  4.69884  5.42118  0.61958  0.77255  0.48576  0.95510
    381   3.24702  5.81670  1.95116  2.48542  5.04831  3.60751  2.36004  4.64632  3.03922  4.12130  4.94454  1.06666  4.19411  3.24066  3.60454  3.14344  3.52303  4.20841  6.22725  4.72205    509 - -
          2.68618  4.42225  2.77519  2.73123  3.46354  2.40513  3.72494  3.29354  2.67741  2.69355  4.24690  2.90347  2.73739  3.18146  2.89801  2.37887  2.77519  2.98518  4.58477  3.61503
          0.01362  4.69884  5.42118  0.61958  0.77255  0.48576  0.95510
    382   3.04646  5.19538  3.18262  2.93117  4.80802  3.63131  4.20486  4.35913  2.90668  3.89584  4.74436  3.39100  4.22825  0.85600  3.25322  2.05011  3.39303  3.91422  5.99382  4.65226    510 - -
          2.68618  4.42225  2.77519  2.73123  3.46354  2.40513  3.72494  3.29354  2.67741  2.69355  4.24690  2.90347  2.73739  3.18146  2.89801  2.37887  2.77519  2.98518  4.58477  3.61503
          0.01362  4.69884  5.42118  0.61958  0.77255  0.48576  0.95510
    383   3.51205  5.65525  3.73074  3.16357  4.96289  4.05403  2.29791  4.51654  0.71782  3.90563  4.78326  3.57630  4.44441  3.15843  2.50136  3.48311  3.67682  4.18370  5.83252  4.60643    511 - -
          2.68618  4.42225  2.77519  2.73123  3.46354  2.40513  3.72494  3.29354  2.67741  2.69355  4.24690  2.90347  2.73739  3.18146  2.89801  2.37887  2.77519  2.98518  4.58477  3.61503
          0.01362  4.69884  5.42118  0.61958  0.77255  0.48576  0.95510
    384   3.49060  5.06225  4.54425  3.93460  3.75173  4.35543  4.54090  3.10283  3.16028  0.69646  3.67988  4.22009  4.72172  3.86130  2.10588  3.77988  3.72044  3.13446  5.46580  4.27283    512 - -
          2.68618  4.42225  2.77519  2.73123  3.46354  2.40513  3.72494  3.29354  2.67741  2.69355  4.24690  2.90347  2.73739  3.18146  2.89801  2.37887  2.77519  2.98518  4.58477  3.61503
          0.01362  4.69884  5.42118  0.61958  0.77255  0.48576  0.95510
    385   1.81045  5.42395  1.75243  1.88142  4.76376  3.56547  3.89768  4.24143  2.72653  3.74845  4.52450  3.04855  4.04981  3.02206  3.24435  2.90421  2.38974  3.82036  5.90706  4.48147    513 - -
          2.68618  4.42225  2.77519  2.73123  3.46354  2.40513  3.72494  3.29354  2.67741  2.69355  4.24690  2.90347  2.73739  3.18146  2.89801  2.37887  2.77519  2.98518  4.58477  3.61503
          0.01362  4.69884  5.42118  0.61958  0.77255  0.48576  0.95510
    386   4.69798  5.66100  5.54486  5.46309  0.51050  5.20423  3.89992  4.23923  5.24883  3.39490  4.77179  4.76984  5.46812  4.93290  5.06883  4.62248  4.89937  4.21066  3.97703  1.53902    514 - -
          2.68618  4.42225  2.77519  2.73123  3.46354  2.40513  3.72494  3.29354  2.67741  2.69355  4.24690  2.90347  2.73739  3.18146  2.89801  2.37887  2.77519  2.98518  4.58477  3.61503
          0.01362  4.69884  5.42118  0.61958  0.77255  0.48576  0.95510
    387   2.98746  5.03677  3.67465  3.21264  4.80729  3.66516  4.22445  4.27926  2.75524  3.82580  4.66533  3.57256  4.24646  3.39782  1.61693  0.97535  3.34402  3.82916  5.92256  4.67762    515 - -
          2.68618  4.42225  2.77519  2.73123  3.46354  2.40513  3.72494  3.29354  2.67741  2.69355  4.24690  2.90347  2.73739  3.18146  2.89801  2.37887  2.77519  2.98518  4.58477  3.61503
          0.01362  4.69884  5.42118  0.61958  0.77255  0.48576  0.95510
    388   3.35551  5.76474  0.62434  2.61285  5.35207  3.60161  4.35085  4.94602  3.48555  4.46115  5.34502  3.18139  4.30066  3.54641  4.11732  2.20621  3.72557  4.43422  6.57427  5.05642    516 - -
          2.68618  4.42225  2.77519  2.73123  3.46354  2.40513  3.72494  3.29354  2.67741  2.69355  4.24690  2.90347  2.73739  3.18146  2.89801  2.37887  2.77519  2.98518  4.58477  3.61503
          0.01362  4.69884  5.42118  0.61958  0.77255  0.48576  0.95510
    389   3.51569  5.87640  0.76336  2.73341  5.51933  1.52156  4.48336  5.13659  3.64827  4.62363  5.52616  3.30545  4.40585  3.68927  4.28460  3.43397  3.88732  4.61746  6.65069  5.22142    517 - -
          2.68618  4.42225  2.77519  2.73123  3.46354  2.40513  3.72494  3.29354  2.67741  2.69355  4.24690  2.90347  2.73739  3.18146  2.89801  2.37887  2.77519  2.98518  4.58477  3.61503
          0.01362  4.69884  5.42118  0.61958  0.77255  0.48576  0.95510
    390   3.21200  5.58566  2.71723  0.76041  5.09899  3.60895  4.19849  4.61174  3.13123  4.13740  4.97949  3.18029  4.23186  3.36703  3.64317  2.06821  3.53559  4.15774  6.27515  4.83368    518 - -
          2.68618  4.42225  2.77519  2.73123  3.46354  2.40513  3.72494  3.29354  2.67741  2.69355  4.24690  2.90347  2.73739  3.18146  2.89801  2.37887  2.77519  2.98518  4.58477  3.61503
          0.11908  4.69884  2.27148  0.61958  0.77255  0.48576  0.95510
    391   2.01042  5.06162  2.13947  2.60522  4.62582  3.46674  3.92961  4.08879  2.75253  3.63420  4.41338  3.11552  2.58650  3.06537  3.23966  1.62924  3.08118  3.64400  5.81195  4.43594    519 - -
          2.68618  4.42225  2.77519  2.73123  3.46354  2.40513  3.72494  3.29354  2.67741  2.69355  4.24690  2.90347  2.73739  3.18146  2.89801  2.37887  2.77519  2.98518  4.58477  3.61503
          0.01512  4.59488  5.31722  0.61958  0.77255  0.67309  0.71362
    392   3.21346  5.83918  1.42864  1.28161  5.14714  3.53303  4.04396  4.68120  3.03418  4.14614  4.96786  2.98615  4.13625  3.19619  3.63448  2.13822  3.49531  4.22506  6.29145  4.77245    520 - -
          2.68618  4.42225  2.77519  2.73123  3.46354  2.40513  3.72494  3.29354  2.67741  2.69355  4.24690  2.90347  2.73739  3.18146  2.89801  2.37887  2.77519  2.98518  4.58477  3.61503
          0.01512  4.59488  5.31722  0.61958  0.77255  0.67309  0.71362
    393   2.18330  4.51661  3.54602  2.99611  3.70474  3.66919  3.97594  3.02785  2.95842  2.06848  3.65500  2.38820  2.75602  3.27323  3.33000  2.92700  2.97989  2.14997  5.13593  3.89133    521 - -
          2.68618  4.42225  2.77519  2.73123  3.46354  2.40513  3.72494  3.29354  2.67741  2.69355  4.24690  2.90347  2.73739  3.18146  2.89801  2.37887  2.77519  2.98518  4.58477  3.61503
          0.01512  4.59488  5.31722  0.61958  0.77255  0.67309  0.71362
    394   3.00863  5.57710  1.91739  1.90012  4.89705  2.30770  3.89792  4.40519  2.76733  3.87642  4.65390  2.03124  2.55260  3.02500  3.31242  2.92854  3.26475  3.95993  6.01534  4.55097    522 - -
          2.68742  4.42471  2.77394  2.72989  3.46600  2.40575  3.71711  3.29511  2.67398  2.69478  4.24936  2.90397  2.73550  3.18092  2.89971  2.37784  2.77699  2.98682  4.58723  3.61749
          0.55713  1.27015  1.92169  3.32102  0.03678  0.67309  0.71362
    395   2.73345  5.02802  3.00860  2.50392  4.33897  3.49858  2.46398  3.78385  2.47468  3.34092  4.13543  3.02748  3.91765  2.09770  2.91937  2.17998  2.29812  3.41850  5.53068  4.17526    568 - -
          2.68618  4.42225  2.77519  2.73123  3.46354  2.40513  3.72494  3.29354  2.67741  2.69355  4.24690  2.90347  2.73739  3.18146  2.89801  2.37887  2.77519  2.98518  4.58477  3.61503
          0.01764  4.44236  5.16471  0.61958  0.77255  0.87240  0.54120
    396   3.43781  4.67158  5.39253  4.87360  3.66664  4.92014  5.44260  1.11803  4.77241  1.49790  3.43393  5.04242  5.12274  4.91915  4.88029  4.31255  3.68200  1.43227  5.73428  4.60588    569 - -
          2.68618  4.42225  2.77519  2.73123  3.46354  2.40513  3.72494  3.29354  2.67741  2.69355  4.24690  2.90347  2.73739  3.18146  2.89801  2.37887  2.77519  2.98518  4.58477  3.61503
          0.01764  4.44236  5.16471  0.61958  0.77255  0.87240  0.54120
    397   2.79290  5.26004  2.19413  2.39643  4.58063  3.47509  2.42411  4.05858  2.00026  3.55443  4.32111  2.94781  2.41680  2.84004  2.96741  2.75123  3.03053  3.64333  5.69863  4.29278    570 - -
          2.68618  4.42225  2.77519  2.73123  3.46354  2.40513  3.72494  3.29354  2.67741  2.69355  4.24690  2.90347  2.73739  3.18146  2.89801  2.37887  2.77519  2.98518  4.58477  3.61503
          0.01764  4.44236  5.16471  0.61958  0.77255  0.87240  0.54120
    398   2.75689  4.84740  1.69027  2.65788  4.22071  3.50095  3.92448  3.39847  2.79477  3.21171  4.08695  3.15515  3.99615  3.10423  3.25353  2.82912  2.04446  2.24121  5.55330  4.22527    571 - -
          2.68618  4.42225  2.77519  2.73123  3.46354  2.40513  3.72494  3.29354  2.67741  2.69355  4.24690  2.90347  2.73739  3.18146  2.89801  2.37887  2.77519  2.98518  4.58477  3.61503
          0.01764  4.44236  5.16471  0.61958  0.77255  0.87240  0.54120
    399   2.01720  5.17664  2.08825  2.41690  4.53521  3.45672  3.74266  4.00194  2.02990  3.51920  4.29018  2.96181  3.90760  2.86226  3.01769  2.14256  3.01003  3.58965  5.68196  4.28335    572 - -
          2.68618  4.42225  2.77519  2.73123  3.46354  2.40513  3.72494  3.29354  2.67741  2.69355  4.24690  2.90347  2.73739  3.18146  2.89801  2.37887  2.77519  2.98518  4.58477  3.61503
          0.01764  4.44236  5.16471  0.61958  0.77255  0.87240  0.54120
    400   2.75986  5.11169  2.98008  2.02647  4.41079  3.51339  3.70850  3.85050  1.90607  3.38706  2.52619  2.32294  3.91947  2.83159  2.86270  2.74790  2.98903  3.47830  5.56308  4.20234    573 - -
          2.68618  4.42225  2.77519  2.73123  3.46354  2.40513  3.72494  3.29354  2.67741  2.69355  4.24690  2.90347  2.73739  3.18146  2.89801  2.37887  2.77519  2.98518  4.58477  3.61503
          0.01764  4.44236  5.16471  0.61958  0.77255  0.87240  0.54120
    401   3.13960  5.48727  2.96831  1.80307  4.89426  3.66209  3.85399  4.31040  1.06962  3.76168  4.59597  3.15073  4.12829  2.98684  2.67503  3.08523  3.35671  3.93151  5.83206  4.53627    574 - -
          2.68618  4.42225  2.77519  2.73123  3.46354  2.40513  3.72494  3.29354  2.67741  2.69355  4.24690  2.90347  2.73739  3.18146  2.89801  2.37887  2.77519  2.98518  4.58477  3.61503
          0.01764  4.44236  5.16471  0.61958  0.77255  0.87240  0.54120
    402   2.62050  4.40969  3.80176  3.32390  3.90477  3.48206  4.24936  3.01661  3.26576  2.91226  3.84655  3.59112  2.22158  3.57533  3.58201  2.85083  1.62672  1.81955  5.37043  4.14928    575 - -
          2.68618  4.42225  2.77519  2.73123  3.46354  2.40513  3.72494  3.29354  2.67741  2.69355  4.24690  2.90347  2.73739  3.18146  2.89801  2.37887  2.77519  2.98518  4.58477  3.61503
          0.01764  4.44236  5.16471  0.61958  0.77255  0.87240  0.54120
    403   2.87068  5.24819  3.12231  2.56797  4.62489  3.59315  3.71567  4.05698  1.73744  3.53034  4.31456  2.29051  2.44229  2.82849  2.07150  2.84361  3.08602  3.66395  5.63889  4.31402    576 - -
          2.68618  4.42225  2.77519  2.73123  3.46354  2.40513  3.72494  3.29354  2.67741  2.69355  4.24690  2.90347  2.73739  3.18146  2.89801  2.37887  2.77519  2.98518  4.58477  3.61503
          0.01764  4.44236  5.16471  0.61958  0.77255  0.51307  0.91293
    404   3.07694  5.65268  1.48761  2.40690  4.97252  2.25802  3.94938  4.48691  2.85206  3.95830  4.75026  2.15980  4.07564  2.07151  3.40796  2.98705  3.34146  4.04056  6.09980  4.62274    577 - -
          2.68618  4.42225  2.77519  2.73123  3.46354  2.40513  3.72494  3.29354  2.67741  2.69355  4.24690  2.90347  2.73739  3.18146  2.89801  2.37887  2.77519  2.98518  4.58477  3.61503
          0.01512  4.59488  5.31722  0.61958  0.77255  0.67309  0.71362
    405   2.78683  5.03346  3.06057  2.57210  4.31859  2.49282  3.80181  3.74845  2.57502  3.32903  2.54897  1.98159  3.97921  2.20320  3.02578  2.80450  3.02789  3.40355  5.54716  4.20089    578 - -
          2.68618  4.42225  2.77519  2.73123  3.46354  2.40513  3.72494  3.29354  2.67741  2.69355  4.24690  2.90347  2.73739  3.18146  2.89801  2.37887  2.77519  2.98518  4.58477  3.61503
          0.01512  4.59488  5.31722  0.61958  0.77255  0.67309  0.71362
    406   2.04328  4.74797  3.37881  2.82172  4.02746  3.60895  3.90069  3.40471  2.69832  2.22145  3.91840  3.28042  4.03662  3.10428  1.93493  2.16566  3.01529  3.11732  5.35766  4.08076    579 - -
          2.68618  4.42225  2.77519  2.73123  3.46354  2.40513  3.72494  3.29354  2.67741  2.69355  4.24690  2.90347  2.73739  3.18146  2.89801  2.37887  2.77519  2.98518  4.58477  3.61503
          0.01512  4.59488  5.31722  0.61958  0.77255  0.67309  0.71362
    407   2.10211  5.16932  2.21971  2.52563  4.59004  3.50177  3.87044  4.04647  2.69035  3.59071  4.37522  2.17130  3.98947  3.00284  3.18619  2.81724  1.76276  3.63547  5.77298  4.38382    580 - -
          2.68618  4.42225  2.77519  2.73123  3.46354  2.40513  3.72494  3.29354  2.67741  2.69355  4.24690  2.90347  2.73739  3.18146  2.89801  2.37887  2.77519  2.98518  4.58477  3.61503
          0.01512  4.59488  5.31722  0.61958  0.77255  0.67309  0.71362
    408   2.05175  5.36530  1.52898  2.47684  4.79953  3.50261  3.92669  4.28754  2.79012  3.79534  4.57862  2.22636  4.03170  3.06046  3.31562  2.15250  3.21336  3.84460  5.95384  4.52417    581 - -
          2.68618  4.42225  2.77519  2.73123  3.46354  2.40513  3.72494  3.29354  2.67741  2.69355  4.24690  2.90347  2.73739  3.18146  2.89801  2.37887  2.77519  2.98518  4.58477  3.61503
          0.01512  4.59488  5.31722  0.61958  0.77255  0.67309  0.71362
    409   3.08151  4.60332  4.30929  3.69587  3.55870  4.14214  4.37107  1.53160  3.28683  1.76096  3.46701  3.99589  4.47972  3.75992  1.79656  3.44860  3.30774  2.50560  5.21260  4.02719    582 - -
          2.68618  4.42225  2.77519  2.73123  3.46354  2.40513  3.72494  3.29354  2.67741  2.69355  4.24690  2.90347  2.73739  3.18146  2.89801  2.37887  2.77519  2.98518  4.58477  3.61503
          0.01512  4.59488  5.31722  0.61958  0.77255  0.67309  0.71362
    410   3.22518  5.87807  1.39919  1.80450  5.17320  2.17484  4.04338  4.71312  3.03941  4.16906  4.98998  1.91246  4.13750  3.19482  3.64707  3.10121  3.50544  4.25256  6.31163  4.78401    583 - -
          2.68618  4.42225  2.77519  2.73123  3.46354  2.40513  3.72494  3.29354  2.67741  2.69355  4.24690  2.90347  2.73739  3.18146  2.89801  2.37887  2.77519  2.98518  4.58477  3.61503
          0.01512  4.59488  5.31722  0.61958  0.77255  0.67309  0.71362
    411   2.80905  5.09198  2.99689  2.01551  4.34045  3.56124  2.52215  2.46715  2.57441  3.35864  4.16398  1.97448  3.98065  2.93365  3.03616  2.81335  3.04361  3.43703  5.56499  4.20382    584 - -
          2.68618  4.42225  2.77519  2.73123  3.46354  2.40513  3.72494  3.29354  2.67741  2.69355  4.24690  2.90347  2.73739  3.18146  2.89801  2.37887  2.77519  2.98518  4.58477  3.61503
          0.01512  4.59488  5.31722  0.61958  0.77255  0.67309  0.71362
    412   2.78227  4.53797  2.56945  3.00969  3.62328  3.73028  2.72860  2.17175  2.98175  1.69950  3.60907  3.43520  4.11635  3.29413  3.34718  2.98578  3.01513  2.76979  5.08778  3.82570    585 - -
          2.68618  4.42225  2.77519  2.73123  3.46354  2.40513  3.72494  3.29354  2.67741  2.69355  4.24690  2.90347  2.73739  3.18146  2.89801  2.37887  2.77519  2.98518  4.58477  3.61503
          0.01512  4.59488  5.31722  0.61958  0.77255  0.67309  0.71362
    413   2.81204  5.27420  2.34053  2.47536  4.61981  3.54133  3.74564  4.08963  1.94948  3.57540  4.33337  3.01778  3.95476  2.85301  2.30272  1.73607  3.04416  3.66939  5.70886  4.31793    586 - -
          2.68618  4.42225  2.77519  2.73123  3.46354  2.40513  3.72494  3.29354  2.67741  2.69355  4.24690  2.90347  2.73739  3.18146  2.89801  2.37887  2.77519  2.98518  4.58477  3.61503
          0.01512  4.59488  5.31722  0.61958  0.77255  0.67309  0.71362
    414   2.76855  4.39178  3.81688  3.24235  3.51774  3.79127  4.05757  2.20920  3.13947  2.02291  3.49195  2.60226  4.16549  3.44980  2.39599  3.05349  3.00052  1.96929  5.00004  3.78277    587 - -
          2.68618  4.42225  2.77519  2.73123  3.46354  2.40513  3.72494  3.29354  2.67741  2.69355  4.24690  2.90347  2.73739  3.18146  2.89801  2.37887  2.77519  2.98518  4.58477  3.61503
          0.01512  4.59488  5.31722  0.61958  0.77255  0.67309  0.71362
    415   2.98154  5.42015  1.74985  2.57426  4.79337  3.63211  3.81442  4.24511  1.81677  3.70239  4.48464  3.10420  4.06113  2.92903  1.71703  2.93451  3.20427  3.83436  5.80145  4.44796    588 - -
          2.68618  4.42225  2.77519  2.73123  3.46354  2.40513  3.72494  3.29354  2.67741  2.69355  4.24690  2.90347  2.73739  3.18146  2.89801  2.37887  2.77519  2.98518  4.58477  3.61503
          0.01512  4.59488  5.31722  0.61958  0.77255  0.67309  0.71362
    416   1.97968  5.13589  1.68534  2.56982  4.67330  3.47603  3.93174  4.14176  2.76689  3.67885  4.45939  3.09275  2.44654  3.06731  3.26433  2.13357  3.11763  3.69690  5.85218  4.46264    589 - -
          2.68618  4.42225  2.77519  2.73123  3.46354  2.40513  3.72494  3.29354  2.67741  2.69355  4.24690  2.90347  2.73739  3.18146  2.89801  2.37887  2.77519  2.98518  4.58477  3.61503
          0.17015  4.59488  1.92169  0.61958  0.77255  0.67309  0.71362
    417   2.80260  5.17547  3.02086  1.89870  4.49720  3.54220  3.70847  3.93647  1.93141  2.50360  4.23191  3.02753  3.94295  2.10145  2.76964  2.78215  3.02589  3.55559  5.59785  4.24670    590 - -
          2.68618  4.42225  2.77519  2.73123  3.46354  2.40513  3.72494  3.29354  2.67741  2.69355  4.24690  2.90347  2.73739  3.18146  2.89801  2.37887  2.77519  2.98518  4.58477  3.61503
          0.01764  4.44236  5.16471  0.61958  0.77255  0.87240  0.54120
    418   3.06671  4.98667  3.62387  3.04605  4.19986  3.83460  3.96377  2.20519  1.07252  3.05529  4.06549  3.46442  4.23327  3.14948  2.70223  3.17528  3.28760  3.05895  5.49370  4.25232    591 - -
          2.68618  4.42225  2.77519  2.73123  3.46354  2.40513  3.72494  3.29354  2.67741  2.69355  4.24690  2.90347  2.73739  3.18146  2.89801  2.37887  2.77519  2.98518  4.58477  3.61503
          0.01764  4.44236  5.16471  0.61958  0.77255  0.87240  0.54120
    419   3.11751  5.58733  2.58297  1.00255  4.89895  3.52179  3.93104  4.40069  2.73321  3.87954  4.72046  2.99890  4.07930  2.08304  3.18325  3.03392  3.37912  3.99606  6.00597  4.58523    592 - -
          2.68618  4.42225  2.77519  2.73123  3.46354  2.40513  3.72494  3.29354  2.67741  2.69355  4.24690  2.90347  2.73739  3.18146  2.89801  2.37887  2.77519  2.98518  4.58477  3.61503
          0.01764  4.44236  5.16471  0.61958  0.77255  0.87240  0.54120
    420   2.89146  5.34744  2.00112  2.38983  4.70365  3.45363  3.83272  4.19431  2.67759  3.69983  4.48850  2.94920  3.96723  1.98802  3.19105  1.60505  3.15518  3.77046  5.85438  4.42485    593 - -
          2.68618  4.42225  2.77519  2.73123  3.46354  2.40513  3.72494  3.29354  2.67741  2.69355  4.24690  2.90347  2.73739  3.18146  2.89801  2.37887  2.77519  2.98518  4.58477  3.61503
          0.01764  4.44236  5.16471  0.61958  0.77255  0.87240  0.54120
    421   2.75847  4.92091  3.17630  2.61538  4.18962  3.56480  3.75095  3.58905  2.45217  3.18657  4.01418  3.11469  2.67187  2.10844  2.23133  2.79794  2.98821  2.30324  5.41974  4.11148    594 - -
          2.68633  4.42289  2.77530  2.73059  3.46418  2.40438  3.72558  3.29418  2.67805  2.69419  4.24463  2.90259  2.73675  3.18031  2.89714  2.37951  2.77583  2.98582  4.58541  3.61567
          0.64402  1.11764  1.91208  2.00445  0.14472  0.87240  0.54120
    422   2.70008  4.94614  2.83069  1.75886  4.39635  3.37998  3.79688  3.82462  2.61499  3.40791  4.21562  2.99407  3.88793  2.94646  3.07996  1.90942  2.15817  3.43535  5.61552  4.25583    608 - -
          2.68618  4.42225  2.77519  2.73123  3.46354  2.40513  3.72494  3.29354  2.67741  2.69355  4.24690  2.90347  2.73739  3.18146  2.89801  2.37887  2.77519  2.98518  4.58477  3.61503
          0.02059  4.28914  5.01149  0.61958  0.77255  1.01720  0.44880
    423   3.04705  4.77833  3.65602  3.20737  3.13418  3.84365  1.49569  3.17863  2.92607  1.72031  3.78028  3.57077  4.26413  3.41042  3.19399  3.20830  3.29286  3.03630  4.72254  3.19513    609 - -
          2.68618  4.42225  2.77519  2.73123  3.46354  2.40513  3.72494  3.29354  2.67741  2.69355  4.24690  2.90347  2.73739  3.18146  2.89801  2.37887  2.77519  2.98518  4.58477  3.61503
          0.02059  4.28914  5.01149  0.61958  0.77255  1.01720  0.44880
    424   3.03759  5.29878  3.07375  1.72406  4.69469  3.62415  3.77134  4.10838  2.24741  3.58087  4.42338  3.14184  4.06210  2.90723  1.34986  3.01027  3.25002  3.75143  5.66145  4.39472    610 - -
          2.68618  4.42225  2.77519  2.73123  3.46354  2.40513  3.72494  3.29354  2.67741  2.69355  4.24690  2.90347  2.73739  3.18146  2.89801  2.37887  2.77519  2.98518  4.58477  3.61503
          0.02059  4.28914  5.01149  0.61958  0.77255  1.01720  0.44880
    425   2.64760  4.38615  3.78397  3.35593  3.74711  3.51599  4.25300  1.74642  3.28194  2.72494  3.74520  3.61838  4.09102  3.61222  3.57209  1.42440  3.00497  2.54243  5.28384  4.02393    611 - -
          2.68618  4.42225  2.77519  2.73123  3.46354  2.40513  3.72494  3.29354  2.67741  2.69355  4.24690  2.90347  2.73739  3.18146  2.89801  2.37887  2.77519  2.98518  4.58477  3.61503
          0.02059  4.28914  5.01149  0.61958  0.77255  1.01720  0.44880
    426   3.90808  5.08391  4.99159  4.71694  1.27259  4.62955  3.68435  3.51272  4.50949  2.77675  4.07997  4.35271  4.93472  4.42360  4.47393  4.03732  4.13041  3.47377  1.23994  2.07576    612 - -
          2.68618  4.42225  2.77519  2.73123  3.46354  2.40513  3.72494  3.29354  2.67741  2.69355  4.24690  2.90347  2.73739  3.18146  2.89801  2.37887  2.77519  2.98518  4.58477  3.61503
          0.02059  4.28914  5.01149  0.61958  0.77255  1.01720  0.44880
    427   2.85754  5.28342  1.71644  2.32557  4.66469  3.37234  3.81691  4.14347  2.71075  3.67286  4.47757  1.90819  3.91946  2.96215  3.24136  2.80860  2.14803  3.72359  5.84378  4.40876    613 - -
          2.68626  4.42233  2.77528  2.73132  3.46362  2.40521  3.72503  3.29362  2.67684  2.69363  4.24698  2.90279  2.73748  3.18155  2.89809  2.37895  2.77528  2.98527  4.58485  3.61512
          0.59037  0.82276  5.01149  0.12294  2.15692  1.01720  0.44880
    428   2.75990  4.92447  2.94490  2.62832  4.43340  3.39862  3.88521  3.93337  2.61319  3.49558  4.33495  3.10408  3.95072  1.48317  2.98863  1.77995  3.07699  3.53030  5.64578  4.30312    615 - -
          2.68618  4.42225  2.77519  2.73123  3.46354  2.40513  3.72494  3.29354  2.67741  2.69355  4.24690  2.90347  2.73739  3.18146  2.89801  2.37887  2.77519  2.98518  4.58477  3.61503
          0.02059  4.28914  5.01149  0.61958  0.77255  1.01720  0.44880
    429   2.80550  5.12462  1.66180  2.40332  4.72590  1.95938  3.91577  4.21764  2.85448  3.75499  4.56352  2.93971  3.92100  3.07542  3.38610  1.93709  3.13798  3.74851  5.92585  4.50497    616 - -
          2.68618  4.42225  2.77519  2.73123  3.46354  2.40513  3.72494  3.29354  2.67741  2.69355  4.24690  2.90347  2.73739  3.18146  2.89801  2.37887  2.77519  2.98518  4.58477  3.61503
          0.02059  4.28914  5.01149  0.61958  0.77255  1.01720  0.44880
    430   2.67957  4.83033  3.16342  2.66572  4.35587  3.42112  3.80736  3.78324  2.47686  3.35432  4.16914  3.12486  2.25129  2.96008  1.89645  2.02086  2.97340  3.39483  5.53777  4.23702    617 - -
          2.68618  4.42225  2.77519  2.73123  3.46354  2.40513  3.72494  3.29354  2.67741  2.69355  4.24690  2.90347  2.73739  3.18146  2.89801  2.37887  2.77519  2.98518  4.58477  3.61503
          0.02059  4.28914  5.01149  0.61958  0.77255  1.01720  0.44880
    431   2.88242  4.36954  4.29639  3.75717  3.51099  3.99259  4.46110  2.20615  3.63990  1.73996  3.41043  4.00662  4.39346  3.91310  3.87112  3.32374  1.96510  1.52212  5.19753  4.00263    618 - -
          2.68618  4.42225  2.77519  2.73123  3.46354  2.40513  3.72494  3.29354  2.67741  2.69355  4.24690  2.90347  2.73739  3.18146  2.89801  2.37887  2.77519  2.98518  4.58477  3.61503
          0.02059  4.28914  5.01149  0.61958  0.77255  1.01720  0.44880
    432   2.59591  4.45240  3.44090  2.97202  3.79707  3.43531  3.98826  3.15654  2.92506  1.87853  3.76461  3.34328  2.23219  3.26926  3.27828  2.02217  2.91645  2.88379  5.22482  3.96393    619 - -
          2.68618  4.42225  2.77519  2.73123  3.46354  2.40513  3.72494  3.29354  2.67741  2.69355  4.24690  2.90347  2.73739  3.18146  2.89801  2.37887  2.77519  2.98518  4.58477  3.61503
          0.02059  4.28914  5.01149  0.61958  0.77255  1.01720  0.44880
    433   2.94434  5.28631  1.75527  2.48428  4.63824  3.49140  3.82180  4.13032  2.53177  3.63644  4.46132  3.01998  3.99215  2.96658  1.44036  2.90704  3.19709  3.74059  5.73858  4.38314    620 - -
          2.68618  4.42225  2.77519  2.73123  3.46354  2.40513  3.72494  3.29354  2.67741  2.69355  4.24690  2.90347  2.73739  3.18146  2.89801  2.37887  2.77519  2.98518  4.58477  3.61503
          0.02059  4.28914  5.01149  0.61958  0.77255  1.01720  0.44880
    434   2.86864  4.90535  1.40626  2.64401  4.21737  3.49943  4.02640  3.19648  2.97723  3.17728  4.15817  3.15608  4.05243  3.23449  3.44819  2.94722  3.17176  1.80360  5.63524  4.27785    621 - -
          2.68618  4.42225  2.77519  2.73123  3.46354  2.40513  3.72494  3.29354  2.67741  2.69355  4.24690  2.90347  2.73739  3.18146  2.89801  2.37887  2.77519  2.98518  4.58477  3.61503
          0.02059  4.28914  5.01149  0.61958  0.77255  1.01720  0.44880
    435   2.87952  4.65379  3.59398  3.23130  2.95459  3.64844  3.87985  3.39944  3.19737  3.00637  3.99270  3.53224  4.17656  3.51942  3.50032  1.76896  3.20246  3.14154  4.54561  1.35886    622 - -
          2.68618  4.42225  2.77519  2.73123  3.46354  2.40513  3.72494  3.29354  2.67741  2.69355  4.24690  2.90347  2.73739  3.18146  2.89801  2.37887  2.77519  2.98518  4.58477  3.61503
          0.02059  4.28914  5.01149  0.61958  0.77255  1.01720  0.44880
    436   2.88904  4.71275  3.70822  3.12087  3.96779  3.70148  3.97708  3.07534  2.54478  2.88523  3.89220  3.48477  4.14773  3.20775  1.42354  3.05764  3.15243  1.80407  5.33741  4.10136    623 - -
          2.68618  4.42225  2.77519  2.73123  3.46354  2.40513  3.72494  3.29354  2.67741  2.69355  4.24690  2.90347  2.73739  3.18146  2.89801  2.37887  2.77519  2.98518  4.58477  3.61503
          0.02059  4.28914  5.01149  0.61958  0.77255  1.01720  0.44880
    437   1.37107  4.33536  3.68514  3.49043  4.64245  1.14724  4.56781  4.03701  3.61567  3.76120  4.59224  3.56579  3.88613  3.86798  3.89057  2.59028  2.92366  3.43014  5.97117  4.80090    624 - -
          2.68618  4.42225  2.77519  2.73123  3.46354  2.40513  3.72494  3.29354  2.67741  2.69355  4.24690  2.90347  2.73739  3.18146  2.89801  2.37887  2.77519  2.98518  4.58477  3.61503
          0.02059  4.28914  5.01149  0.61958  0.77255  1.01720  0.44880
    438   2.67295  4.81495  3.00378  2.60072  4.20193  3.39575  2.17986  3.71187  2.62513  3.30576  4.13113  3.08165  2.25369  2.99994  3.04500  2.02020  2.97066  3.34076  5.47913  4.12741    625 - -
          2.68618  4.42225  2.77519  2.73123  3.46354  2.40513  3.72494  3.29354  2.67741  2.69355  4.24690  2.90347  2.73739  3.18146  2.89801  2.37887  2.77519  2.98518  4.58477  3.61503
          0.02059  4.28914  5.01149  0.61958  0.77255  1.01720  0.44880
    439   2.79079  5.05224  3.02574  2.55796  4.45953  3.49080  3.73713  3.89968  2.36092  3.42714  4.23531  2.19326  2.29326  2.87283  1.87562  2.79581  3.03968  3.52069  5.57160  4.25051    626 - -
          2.68618  4.42225  2.77519  2.73123  3.46354  2.40513  3.72494  3.29354  2.67741  2.69355  4.24690  2.90347  2.73739  3.18146  2.89801  2.37887  2.77519  2.98518  4.58477  3.61503
          0.02059  4.28914  5.01149  0.61958  0.77255  1.01720  0.44880
    440   2.81925  5.14824  2.63618  1.64724  4.59640  2.21145  3.84053  4.06210  2.70167  3.60596  4.41600  2.94756  2.16244  2.99144  3.19440  2.80024  3.10940  3.64842  5.78188  4.38949    627 - -
          2.68618  4.42225  2.77519  2.73123  3.46354  2.40513  3.72494  3.29354  2.67741  2.69355  4.24690  2.90347  2.73739  3.18146  2.89801  2.37887  2.77519  2.98518  4.58477  3.61503
          0.02059  4.28914  5.01149  0.61958  0.77255  1.01720  0.44880
    441   2.73599  4.80412  3.32077  2.85075  4.41586  3.43752  3.90703  3.86814  2.49146  3.44051  4.28319  3.25356  3.97884  3.07956  1.74961  1.39890  3.06123  3.46858  5.58282  4.31244    628 - -
          2.68618  4.42225  2.77519  2.73123  3.46354  2.40513  3.72494  3.29354  2.67741  2.69355  4.24690  2.90347  2.73739  3.18146  2.89801  2.37887  2.77519  2.98518  4.58477  3.61503
          0.02059  4.28914  5.01149  0.61958  0.77255  1.01720  0.44880
    442   2.99145  5.50428  1.55947  2.27272  4.89422  2.11818  3.89265  4.41791  2.87690  3.91122  4.73547  1.79816  3.96161  3.05038  3.45850  2.90396  3.28852  3.96584  6.06443  4.57577    629 - -
          2.68618  4.42225  2.77519  2.73123  3.46354  2.40513  3.72494  3.29354  2.67741  2.69355  4.24690  2.90347  2.73739  3.18146  2.89801  2.37887  2.77519  2.98518  4.58477  3.61503
          0.02059  4.28914  5.01149  0.61958  0.77255  1.01720  0.44880
    443   2.65252  4.57424  3.27931  2.82745  3.65941  3.46626  3.87236  3.30996  2.82374  2.96909  3.84952  3.24838  2.20960  3.16292  3.20950  2.05138  2.94819  3.01808  5.09784  2.21820    630 - -
          2.68626  4.42233  2.77528  2.73132  3.46362  2.40521  3.72503  3.29362  2.67749  2.69363  4.24698  2.90274  2.73684  3.18155  2.89809  2.37895  2.77528  2.98527  4.58485  3.61512
          0.59037  0.82276  5.01149  0.12294  2.15692  1.01720  0.44880
    444   2.76619  4.46881  3.59738  3.05570  3.29921  3.71561  3.88445  2.02517  2.91947  2.53931  3.52072  3.44265  4.09507  2.13110  3.23615  2.98541  2.99733  2.68459  4.82338  2.39115    632 - -
          2.68618  4.42225  2.77519  2.73123  3.46354  2.40513  3.72494  3.29354  2.67741  2.69355  4.24690  2.90347  2.73739  3.18146  2.89801  2.37887  2.77519  2.98518  4.58477  3.61503
          0.02059  4.28914  5.01149  0.61958  0.77255  1.01720  0.44880
    445   2.78603  5.12230  1.73866  2.39396  4.62602  3.34394  3.85188  4.10642  2.74447  3.64674  4.44923  2.93338  2.16099  3.00213  3.26113  1.98066  3.09184  3.66778  5.82120  4.40988    633 - -
          2.68618  4.42225  2.77519  2.73123  3.46354  2.40513  3.72494  3.29354  2.67741  2.69355  4.24690  2.90347  2.73739  3.18146  2.89801  2.37887  2.77519  2.98518  4.58477  3.61503
          0.02059  4.28914  5.01149  0.61958  0.77255  1.01720  0.44880
    446   2.66413  4.85647  2.92143  2.57256  4.44990  2.22620  3.86196  3.90515  2.65938  3.47480  4.27992  3.05609  3.89114  1.96231  3.09301  1.80023  2.98666  3.47780  5.66108  4.31868    634 - -
          2.68618  4.42225  2.77519  2.73123  3.46354  2.40513  3.72494  3.29354  2.67741  2.69355  4.24690  2.90347  2.73739  3.18146  2.89801  2.37887  2.77519  2.98518  4.58477  3.61503
          0.02059  4.28914  5.01149  0.61958  0.77255  1.01720  0.44880
    447   2.88055  4.78672  3.39850  2.90553  3.77456  3.68736  3.92518  3.15927  2.64519  2.60956  2.11888  3.35018  4.10530  1.59668  2.95867  3.00456  3.12387  3.01364  5.26237  3.98213    635 - -
          2.68618  4.42225  2.77519  2.73123  3.46354  2.40513  3.72494  3.29354  2.67741  2.69355  4.24690  2.90347  2.73739  3.18146  2.89801  2.37887  2.77519  2.98518  4.58477  3.61503
          0.02059  4.28914  5.01149  0.61958  0.77255  1.01720  0.44880
    448   2.68749  4.90309  2.93649  2.54184  4.38882  3.38710  3.80318  3.83863  2.56846  3.40494  4.21303  3.03809  2.25988  1.94879  2.99483  2.02117  2.98084  3.44104  5.59374  4.25036    636 - -
          2.68618  4.42225  2.77519  2.73123  3.46354  2.40513  3.72494  3.29354  2.67741  2.69355  4.24690  2.90347  2.73739  3.18146  2.89801  2.37887  2.77519  2.98518  4.58477  3.61503
          0.02059  4.28914  5.01149  0.61958  0.77255  1.01720  0.44880
    449   2.71113  4.60362  3.29739  2.79619  3.78118  3.57110  3.85591  2.07892  2.69940  2.77432  3.70819  3.24744  2.38321  2.26603  3.06566  2.85174  2.95958  2.85219  5.18918  3.91969    637 - -
          2.68618  4.42225  2.77519  2.73123  3.46354  2.40513  3.72494  3.29354  2.67741  2.69355  4.24690  2.90347  2.73739  3.18146  2.89801  2.37887  2.77519  2.98518  4.58477  3.61503
          0.02059  4.28914  5.01149  0.61958  0.77255  1.01720  0.44880
    450   2.86603  4.66675  3.38671  3.03210  3.61728  3.65162  4.04607  3.03795  2.96842  1.37384  3.75416  1.95000  4.14194  3.37203  3.28624  3.04171  3.15178  2.86436  5.15794  3.80368    638 - -
          2.68618  4.42225  2.77519  2.73123  3.46354  2.40513  3.72494  3.29354  2.67741  2.69355  4.24690  2.90347  2.73739  3.18146  2.89801  2.37887  2.77519  2.98518  4.58477  3.61503
          0.02059  4.28914  5.01149  0.61958  0.77255  1.01720  0.44880
    451   2.77357  2.35197  3.43423  2.84294  3.88684  3.60234  2.45458  3.34410  2.45698  2.98321  3.85799  3.26856  4.01109  3.01805  1.93941  2.88746  3.01117  3.07262  5.20112  3.91913    639 - -
          2.68618  4.42225  2.77519  2.73123  3.46354  2.40513  3.72494  3.29354  2.67741  2.69355  4.24690  2.90347  2.73739  3.18146  2.89801  2.37887  2.77519  2.98518  4.58477  3.61503
          0.02059  4.28914  5.01149  0.61958  0.77255  1.01720  0.44880
    452   2.40108  4.34671  3.62838  3.31951  4.45573  3.12706  4.37860  3.83750  3.33616  3.55504  4.39373  3.47708  3.87040  3.64632  3.64610  1.12452  1.66507  3.31116  5.80312  4.58134    640 - -
          2.68618  4.42225  2.77519  2.73123  3.46354  2.40513  3.72494  3.29354  2.67741  2.69355  4.24690  2.90347  2.73739  3.18146  2.89801  2.37887  2.77519  2.98518  4.58477  3.61503
          0.02059  4.28914  5.01149  0.61958  0.77255  1.01720  0.44880
    453   2.56364  4.32204  3.92193  3.53932  3.90548  3.40193  4.40536  2.81405  3.47688  2.88972  3.88520  3.69117  4.05630  3.78183  3.73648  1.69416  2.97608  1.25456  5.43342  4.19808    641 - -
          2.68618  4.42225  2.77519  2.73123  3.46354  2.40513  3.72494  3.29354  2.67741  2.69355  4.24690  2.90347  2.73739  3.18146  2.89801  2.37887  2.77519  2.98518  4.58477  3.61503
          0.02059  4.28914  5.01149  0.61958  0.77255  1.01720  0.44880
    454   2.90466  4.93691  3.06132  2.82577  4.16970  1.73642  1.34884  4.00008  2.89884  3.57124  4.45342  3.27934  4.06769  3.30453  3.25831  2.97017  3.24583  3.61554  5.49792  4.10507    642 - -
          2.68618  4.42225  2.77519  2.73123  3.46354  2.40513  3.72494  3.29354  2.67741  2.69355  4.24690  2.90347  2.73739  3.18146  2.89801  2.37887  2.77519  2.98518  4.58477  3.61503
          0.02059  4.28914  5.01149  0.61958  0.77255  1.01720  0.44880
    455   2.51306  4.33481  3.81290  3.43228  4.00310  3.31591  4.35672  3.05663  3.38407  3.02499  3.98828  3.60198  3.99051  3.69546  3.66749  1.28183  2.94186  1.65450  5.48929  4.24728    643 - -
          2.68618  4.42225  2.77519  2.73123  3.46354  2.40513  3.72494  3.29354  2.67741  2.69355  4.24690  2.90347  2.73739  3.18146  2.89801  2.37887  2.77519  2.98518  4.58477  3.61503
          0.02059  4.28914  5.01149  0.61958  0.77255  1.01720  0.44880
    456   2.82836  4.47140  3.83518  3.24504  3.53151  3.81568  4.06129  2.63375  2.93021  1.85645  3.46261  3.60416  4.18975  3.39247  2.05459  3.10580  3.06356  1.80323  5.08110  3.86342    644 - -
          2.68618  4.42225  2.77519  2.73123  3.46354  2.40513  3.72494  3.29354  2.67741  2.69355  4.24690  2.90347  2.73739  3.18146  2.89801  2.37887  2.77519  2.98518  4.58477  3.61503
          0.02059  4.28914  5.01149  0.61958  0.77255  1.01720  0.44880
    457   2.80365  4.87462  3.37147  2.87127  4.46382  3.49375  3.88000  3.90732  2.39250  3.46019  4.30852  3.27189  4.01228  3.04591  1.35554  1.77628  3.10949  3.51895  5.58175  4.32715    645 - -
          2.68626  4.42233  2.77527  2.73131  3.46361  2.40484  3.72502  3.29362  2.67748  2.69296  4.24697  2.90354  2.73747  3.18154  2.89808  2.37894  2.77527  2.98526  4.58485  3.61511
          0.51618  0.92497  5.01149  0.13363  2.07877  0.42655  1.05773
    458   2.82651  5.09844  2.16076  2.53687  4.38570  2.53791  3.83843  3.80590  2.66120  3.39811  4.20867  3.07180  3.99458  2.21909  3.14213  2.83292  3.07447  1.91419  5.62303  4.25998    647 - -
          2.68618  4.42225  2.77519  2.73123  3.46354  2.40513  3.72494  3.29354  2.67741  2.69355  4.24690  2.90347  2.73739  3.18146  2.89801  2.37887  2.77519  2.98518  4.58477  3.61503
          0.01512  4.59488  5.31722  0.61958  0.77255  0.67309  0.71362
    459   3.17654  5.80851  1.87881  1.39721  5.11041  2.09771  4.01142  4.64227  2.97599  4.10181  4.91119  2.02296  4.11680  3.15708  3.56683  3.06305  3.45080  4.18542  6.24302  4.73145    648 - -
          2.68618  4.42225  2.77519  2.73123  3.46354  2.40513  3.72494  3.29354  2.67741  2.69355  4.24690  2.90347  2.73739  3.18146  2.89801  2.37887  2.77519  2.98518  4.58477  3.61503
          0.01512  4.59488  5.31722  0.61958  0.77255  0.67309  0.71362
    460   3.42864  6.13613  1.30886  0.94706  5.41021  3.55979  4.18078  4.98800  3.29986  4.43689  5.32085  3.00801  4.22905  3.35768  3.97113  3.26571  3.73540  4.51821  6.56773  4.99151    649 - -
          2.68618  4.42225  2.77519  2.73123  3.46354  2.40513  3.72494  3.29354  2.67741  2.69355  4.24690  2.90347  2.73739  3.18146  2.89801  2.37887  2.77519  2.98518  4.58477  3.61503
          0.01512  4.59488  5.31722  0.61958  0.77255  0.67309  0.71362
    461   3.01238  5.54065  1.64218  1.80161  4.87210  2.19525  3.91687  4.37062  2.79602  3.85888  4.64516  2.99158  4.04970  3.04929  3.33924  2.93974  2.21520  3.93534  6.00981  4.55372    650 - -
          2.68618  4.42225  2.77519  2.73123  3.46354  2.40513  3.72494  3.29354  2.67741  2.69355  4.24690  2.90347  2.73739  3.18146  2.89801  2.37887  2.77519  2.98518  4.58477  3.61503
          0.01512  4.59488  5.31722  0.61958  0.77255  0.67309  0.71362
    462   2.15470  5.25052  2.89172  1.64694  4.59611  3.52147  3.79054  4.06388  2.56423  3.57595  4.34555  3.01643  3.96523  2.27048  3.05127  2.07092  3.06737  3.65258  5.73497  4.33631    651 - -
          2.68618  4.42225  2.77519  2.73123  3.46354  2.40513  3.72494  3.29354  2.67741  2.69355  4.24690  2.90347  2.73739  3.18146  2.89801  2.37887  2.77519  2.98518  4.58477  3.61503
          0.01512  4.59488  5.31722  0.61958  0.77255  0.67309  0.71362
    463   1.14612  4.60649  4.33826  3.91623  3.77380  3.85447  4.67333  2.81466  3.79109  1.36740  3.70068  4.08556  4.42509  4.08886  4.01021  3.27017  3.31889  2.68985  5.48219  4.28385    652 - -
          2.68618  4.42225  2.77519  2.73123  3.46354  2.40513  3.72494  3.29354  2.67741  2.69355  4.24690  2.90347  2.73739  3.18146  2.89801  2.37887  2.77519  2.98518  4.58477  3.61503
          0.01512  4.59488  5.31722  0.61958  0.77255  0.67309  0.71362
    464   3.48602  4.85531  4.92431  4.45414  2.98591  4.48148  4.40889  1.78021  4.16301  2.36756  3.65296  4.49579  4.83850  4.39714  4.25900  3.89101  3.73685  2.79247  0.99124  3.15207    653 - -
          2.68618  4.42225  2.77519  2.73123  3.46354  2.40513  3.72494  3.29354  2.67741  2.69355  4.24690  2.90347  2.73739  3.18146  2.89801  2.37887  2.77519  2.98518  4.58477  3.61503
          0.01512  4.59488  5.31722  0.61958  0.77255  0.67309  0.71362
    465   2.21346  4.87167  3.18158  2.67833  4.07412  3.59511  2.52555  3.51296  2.66037  2.32295  3.98534  1.89023  4.01116  3.02625  3.08920  2.84397  3.02188  3.21336  5.39079  4.06451    654 - -
          2.68618  4.42225  2.77519  2.73123  3.46354  2.40513  3.72494  3.29354  2.67741  2.69355  4.24690  2.90347  2.73739  3.18146  2.89801  2.37887  2.77519  2.98518  4.58477  3.61503
          0.01512  4.59488  5.31722  0.61958  0.77255  0.67309  0.71362
    466   2.87182  5.17041  2.97610  1.72023  4.45162  3.58199  3.83224  3.84296  2.58498  3.43160  4.25309  3.09088  4.01938  1.74721  3.02709  2.86797  3.11008  2.31801  5.65289  4.29386    655 - -
          2.68618  4.42225  2.77519  2.73123  3.46354  2.40513  3.72494  3.29354  2.67741  2.69355  4.24690  2.90347  2.73739  3.18146  2.89801  2.37887  2.77519  2.98518  4.58477  3.61503
          0.01512  4.59488  5.31722  0.61958  0.77255  0.67309  0.71362
    467   3.15195  5.45305  3.35727  2.81295  4.87993  3.79591  3.84849  4.28482  2.26295  3.71782  4.53705  2.11469  4.18995  2.08797  1.27034  3.11990  3.34689  3.91200  5.77256  4.51479    656 - -
          2.68618  4.42225  2.77519  2.73123  3.46354  2.40513  3.72494  3.29354  2.67741  2.69355  4.24690  2.90347  2.73739  3.18146  2.89801  2.37887  2.77519  2.98518  4.58477  3.61503
          0.01512  4.59488  5.31722  0.61958  0.77255  0.67309  0.71362
    468   3.09597  5.18588  3.59390  2.94069  4.47146  3.83954  3.86714  3.84861  2.30058  3.36177  2.36164  3.38087  4.20436  2.13212  1.30610  3.13055  3.28938  3.56457  5.56962  4.33887    657 - -
          2.68618  4.42225  2.77519  2.73123  3.46354  2.40513  3.72494  3.29354  2.67741  2.69355  4.24690  2.90347  2.73739  3.18146  2.89801  2.37887  2.77519  2.98518  4.58477  3.61503
          0.01512  4.59488  5.31722  0.61958  0.77255  0.67309  0.71362
    469   2.86828  5.27441  3.09637  2.01466  4.62566  3.60427  3.75743  4.07099  2.38608  3.55740  4.33190  3.08514  4.00153  2.25281  1.77711  2.84020  2.20877  3.67231  5.68397  4.33195    658 - -
          2.68618  4.42225  2.77519  2.73123  3.46354  2.40513  3.72494  3.29354  2.67741  2.69355  4.24690  2.90347  2.73739  3.18146  2.89801  2.37887  2.77519  2.98518  4.58477  3.61503
          0.01512  4.59488  5.31722  0.61958  0.77255  0.67309  0.71362
    470   2.11119  5.10784  3.08316  2.01120  4.39890  3.57563  3.76756  3.81858  1.70724  2.54367  4.17697  3.08127  3.97657  2.89629  2.91721  2.80282  3.03149  3.46291  5.57567  4.22680    659 - -
          2.68618  4.42225  2.77519  2.73123  3.46354  2.40513  3.72494  3.29354  2.67741  2.69355  4.24690  2.90347  2.73739  3.18146  2.89801  2.37887  2.77519  2.98518  4.58477  3.61503
          0.01512  4.59488  5.31722  0.61958  0.77255  0.67309  0.71362
    471   2.15259  5.18969  3.03787  2.54942  4.56034  2.36587  3.79043  4.00847  2.03249  3.52653  4.30593  3.07616  3.98550  1.80546  2.92173  2.81302  3.06809  3.61144  5.68295  4.32041    660 - -
          2.68618  4.42225  2.77519  2.73123  3.46354  2.40513  3.72494  3.29354  2.67741  2.69355  4.24690  2.90347  2.73739  3.18146  2.89801  2.37887  2.77519  2.98518  4.58477  3.61503
          0.01512  4.59488  5.31722  0.61958  0.77255  0.67309  0.71362
    472   1.76945  4.47529  3.96162  3.53524  4.40784  1.41386  4.50276  3.77765  3.51763  3.49489  4.33657  3.68473  4.05409  3.79402  3.83662  1.93789  3.02665  2.16035  5.79034  4.58457    661 - -
          2.68618  4.42225  2.77519  2.73123  3.46354  2.40513  3.72494  3.29354  2.67741  2.69355  4.24690  2.90347  2.73739  3.18146  2.89801  2.37887  2.77519  2.98518  4.58477  3.61503
          0.01512  4.59488  5.31722  0.61958  0.77255  0.67309  0.71362
    473   2.75950  5.00978  3.09825  2.03707  4.26782  3.56421  3.76321  3.68326  2.04525  2.35617  4.07780  2.42343  3.95916  2.90286  2.98037  2.77777  2.98990  2.56275  5.49660  4.15346    662 - -
          2.68618  4.42225  2.77519  2.73123  3.46354  2.40513  3.72494  3.29354  2.67741  2.69355  4.24690  2.90347  2.73739  3.18146  2.89801  2.37887  2.77519  2.98518  4.58477  3.61503
          0.01512  4.59488  5.31722  0.61958  0.77255  0.67309  0.71362
    474   2.83600  5.31016  2.10609  1.70213  4.62914  3.52330  3.77701  4.09954  1.98547  3.60270  4.36717  2.99409  3.96230  2.89087  3.04917  2.79424  3.07425  2.51546  5.75414  4.34334    663 - -
          2.68618  4.42225  2.77519  2.73123  3.46354  2.40513  3.72494  3.29354  2.67741  2.69355  4.24690  2.90347  2.73739  3.18146  2.89801  2.37887  2.77519  2.98518  4.58477  3.61503
          0.01512  4.59488  5.31722  0.61958  0.77255  0.67309  0.71362
    475   1.36818  4.51839  4.61478  4.23965  4.13515  3.80713  4.97669  2.51224  4.15165  2.91043  4.02220  4.24671  4.46138  4.41379  4.34253  3.25235  3.29690  1.03181  5.81358  4.61463    664 - -
          2.68618  4.42225  2.77519  2.73123  3.46354  2.40513  3.72494  3.29354  2.67741  2.69355  4.24690  2.90347  2.73739  3.18146  2.89801  2.37887  2.77519  2.98518  4.58477  3.61503
          0.01512  4.59488  5.31722  0.61958  0.77255  0.67309  0.71362
    476   0.33957  4.73508  4.38386  4.27657  4.95957  3.53056  5.18078  4.21729  4.31756  4.05493  5.03950  4.18509  4.33821  4.58939  4.46954  3.09824  3.42695  3.72340  6.29355  5.21110    665 - -
          2.68618  4.42225  2.77519  2.73123  3.46354  2.40513  3.72494  3.29354  2.67741  2.69355  4.24690  2.90347  2.73739  3.18146  2.89801  2.37887  2.77519  2.98518  4.58477  3.61503
          0.01512  4.59488  5.31722  0.61958  0.77255  0.67309  0.71362
    477   2.15185  5.21974  2.91372  1.90989  4.56893  3.52173  3.79241  4.03217  2.56529  3.55198  4.32463  3.02539  3.96448  2.27432  3.04882  1.77729  3.05959  3.62604  5.71686  4.32439    666 - -
          2.68618  4.42225  2.77519  2.73123  3.46354  2.40513  3.72494  3.29354  2.67741  2.69355  4.24690  2.90347  2.73739  3.18146  2.89801  2.37887  2.77519  2.98518  4.58477  3.61503
          0.01512  4.59488  5.31722  0.61958  0.77255  0.67309  0.71362
    478   0.33957  4.73508  4.38386  4.27657  4.95957  3.53056  5.18078  4.21729  4.31756  4.05493  5.03950  4.18509  4.33821  4.58939  4.46954  3.09824  3.42695  3.72340  6.29355  5.21110    667 - -
          2.68618  4.42225  2.77519  2.73123  3.46354  2.40513  3.72494  3.29354  2.67741  2.69355  4.24690  2.90347  2.73739  3.18146  2.89801  2.37887  2.77519  2.98518  4.58477  3.61503
          0.01512  4.59488  5.31722  0.61958  0.77255  0.67309  0.71362
    479   2.06745  4.61227  3.70152  3.18100  3.92349  3.73698  4.14635  2.92480  2.05993  2.89920  3.84023  3.56424  4.19713  3.42394  3.32367  3.05046  3.11562  1.36355  5.36387  4.12665    668 - -
          2.68618  4.42225  2.77519  2.73123  3.46354  2.40513  3.72494  3.29354  2.67741  2.69355  4.24690  2.90347  2.73739  3.18146  2.89801  2.37887  2.77519  2.98518  4.58477  3.61503
          0.01512  4.59488  5.31722  0.61958  0.77255  0.67309  0.71362
    480   1.57197  5.26468  2.82567  1.10513  4.80714  3.53981  4.10630  4.19691  2.98979  3.81503  4.66248  3.17539  4.13034  3.27331  3.46681  3.01375  3.33445  3.79312  6.02253  4.64231    669 - -
          2.68618  4.42225  2.77519  2.73123  3.46354  2.40513  3.72494  3.29354  2.67741  2.69355  4.24690  2.90347  2.73739  3.18146  2.89801  2.37887  2.77519  2.98518  4.58477  3.61503
          0.01512  4.59488  5.31722  0.61958  0.77255  0.67309  0.71362
    481   3.23812  5.53321  1.97100  2.76124  4.93158  3.73176  4.05953  4.43552  2.69304  3.91509  4.75810  3.28369  4.24297  3.21024  0.90463  3.19905  3.48973  4.04526  5.96542  4.65246    670 - -
          2.68618  4.42225  2.77519  2.73123  3.46354  2.40513  3.72494  3.29354  2.67741  2.69355  4.24690  2.90347  2.73739  3.18146  2.89801  2.37887  2.77519  2.98518  4.58477  3.61503
          0.01512  4.59488  5.31722  0.61958  0.77255  0.67309  0.71362
    482   1.43741  4.69279  3.48514  2.98235  3.89606  3.67492  4.02270  3.21863  2.87983  2.03704  3.82292  3.41281  4.12092  2.28286  3.23820  2.96911  3.08268  2.98961  5.32383  4.06331    671 - -
          2.68618  4.42225  2.77519  2.73123  3.46354  2.40513  3.72494  3.29354  2.67741  2.69355  4.24690  2.90347  2.73739  3.18146  2.89801  2.37887  2.77519  2.98518  4.58477  3.61503
          0.01512  4.59488  5.31722  0.61958  0.77255  0.67309  0.71362
    483   3.25687  5.46429  3.63859  2.98653  4.96812  2.31937  3.87709  4.32251  1.60228  3.74067  4.57943  3.41504  4.27061  3.00021  1.18575  3.23874  3.43679  3.96703  5.77410  4.58158    672 - -
          2.68618  4.42225  2.77519  2.73123  3.46354  2.40513  3.72494  3.29354  2.67741  2.69355  4.24690  2.90347  2.73739  3.18146  2.89801  2.37887  2.77519  2.98518  4.58477  3.61503
          0.01512  4.59488  5.31722  0.61958  0.77255  0.67309  0.71362
    484   3.21891  5.12773  3.60702  3.16972  3.94533  3.93971  4.16025  3.43399  2.81271  1.92815  3.99177  3.60652  4.37620  1.00512  3.09018  3.32467  3.46430  3.33326  5.46852  4.13837    673 - -
          2.68618  4.42225  2.77519  2.73123  3.46354  2.40513  3.72494  3.29354  2.67741  2.69355  4.24690  2.90347  2.73739  3.18146  2.89801  2.37887  2.77519  2.98518  4.58477  3.61503
          0.01512  4.59488  5.31722  0.61958  0.77255  0.67309  0.71362
    485   3.33113  5.44914  3.57770  3.08466  4.93871  3.88998  4.00816  4.40395  2.34103  3.84179  4.71247  2.11749  4.33967  3.15618  0.84165  3.33335  3.55181  4.04368  5.83250  4.62321    674 - -
          2.68618  4.42225  2.77519  2.73123  3.46354  2.40513  3.72494  3.29354  2.67741  2.69355  4.24690  2.90347  2.73739  3.18146  2.89801  2.37887  2.77519  2.98518  4.58477  3.61503
          0.01512  4.59488  5.31722  0.61958  0.77255  0.67309  0.71362
    486   3.10318  5.29880  3.47321  2.86079  4.62312  3.81235  3.84596  4.00949  1.21980  2.30431  4.35608  3.32250  4.18468  2.03582  2.55020  3.10492  3.29624  3.69333  5.64899  4.39870    675 - -
          2.68618  4.42225  2.77519  2.73123  3.46354  2.40513  3.72494  3.29354  2.67741  2.69355  4.24690  2.90347  2.73739  3.18146  2.89801  2.37887  2.77519  2.98518  4.58477  3.61503
          0.01512  4.59488  5.31722  0.61958  0.77255  0.67309  0.71362
    487   3.23869  5.72935  2.64379  0.87388  5.04497  3.61002  4.03909  4.55741  2.85521  4.02617  4.87085  3.08475  4.18013  2.06437  3.31106  3.14620  3.50395  4.14485  6.14367  4.71403    676 - -
          2.68618  4.42225  2.77519  2.73123  3.46354  2.40513  3.72494  3.29354  2.67741  2.69355  4.24690  2.90347  2.73739  3.18146  2.89801  2.37887  2.77519  2.98518  4.58477  3.61503
          0.01512  4.59488  5.31722  0.61958  0.77255  0.67309  0.71362
    488   3.30308  5.65544  2.69577  0.74656  5.18414  2.04511  4.24991  4.71706  3.22650  4.22833  5.09037  3.20089  4.25858  3.43029  3.75169  3.24067  3.62878  4.26325  6.31142  4.91438    677 - -
          2.68618  4.42225  2.77519  2.73123  3.46354  2.40513  3.72494  3.29354  2.67741  2.69355  4.24690  2.90347  2.73739  3.18146  2.89801  2.37887  2.77519  2.98518  4.58477  3.61503
          0.01512  4.59488  5.31722  0.61958  0.77255  0.67309  0.71362
    489   3.19942  5.81504  1.72362  1.13339  5.12029  3.53663  4.03313  4.64995  3.00851  4.11713  4.93542  2.98994  2.30810  3.18329  3.59969  3.08590  3.47755  4.19820  6.26084  4.75169    678 - -
          2.68618  4.42225  2.77519  2.73123  3.46354  2.40513  3.72494  3.29354  2.67741  2.69355  4.24690  2.90347  2.73739  3.18146  2.89801  2.37887  2.77519  2.98518  4.58477  3.61503
          0.01512  4.59488  5.31722  0.61958  0.77255  0.67309  0.71362
    490   2.82632  5.16179  2.95667  1.67557  4.44524  2.47474  3.79459  3.88665  2.56364  2.34446  4.23497  3.05277  3.98167  2.28766  3.02798  2.81640  3.06291  3.52235  5.63483  4.26556    679 - -
          2.68618  4.42225  2.77519  2.73123  3.46354  2.40513  3.72494  3.29354  2.67741  2.69355  4.24690  2.90347  2.73739  3.18146  2.89801  2.37887  2.77519  2.98518  4.58477  3.61503
          0.01512  4.59488  5.31722  0.61958  0.77255  0.67309  0.71362
    491   3.39022  5.57373  3.84578  3.09169  5.07496  4.00391  2.28798  4.41424  0.99783  3.78789  4.64063  3.49067  4.34011  2.99044  1.77819  3.35882  3.53254  4.07571  5.77654  4.62009    680 - -
          2.68618  4.42225  2.77519  2.73123  3.46354  2.40513  3.72494  3.29354  2.67741  2.69355  4.24690  2.90347  2.73739  3.18146  2.89801  2.37887  2.77519  2.98518  4.58477  3.61503
          0.01512  4.59488  5.31722  0.61958  0.77255  0.67309  0.71362
    492   3.50665  5.54026  3.95092  3.26443  4.71879  4.06544  2.20083  4.39912  2.22478  3.79715  4.69791  3.62909  4.43879  3.13876  0.79754  3.50346  3.66440  4.09097  5.67420  4.43047    681 - -
          2.68618  4.42225  2.77519  2.73123  3.46354  2.40513  3.72494  3.29354  2.67741  2.69355  4.24690  2.90347  2.73739  3.18146  2.89801  2.37887  2.77519  2.98518  4.58477  3.61503
          0.01512  4.59488  5.31722  0.61958  0.77255  0.67309  0.71362
    493   2.85417  4.98443  2.22965  2.68765  2.44250  3.65417  3.79795  3.62281  2.71638  3.20339  4.06476  3.19081  4.05609  1.86661  3.16889  2.89080  3.08725  3.32330  5.11403  2.58053    682 - -
          2.68618  4.42225  2.77519  2.73123  3.46354  2.40513  3.72494  3.29354  2.67741  2.69355  4.24690  2.90347  2.73739  3.18146  2.89801  2.37887  2.77519  2.98518  4.58477  3.61503
          0.01512  4.59488  5.31722  0.61958  0.77255  0.67309  0.71362
    494   3.00477  4.59802  4.04884  3.48450  3.51141  4.03283  4.29244  1.94511  3.31511  2.23511  1.84772  3.84234  4.38297  1.87169  3.59063  3.31523  3.23548  2.63427  5.17132  3.98207    683 - -
          2.68618  4.42225  2.77519  2.73123  3.46354  2.40513  3.72494  3.29354  2.67741  2.69355  4.24690  2.90347  2.73739  3.18146  2.89801  2.37887  2.77519  2.98518  4.58477  3.61503
          0.01512  4.59488  5.31722  0.61958  0.77255  0.67309  0.71362
    495   2.97644  5.38897  2.88565  1.24525  4.76555  2.34261  3.87411  4.22866  2.58444  3.72025  4.51113  3.08554  4.06094  3.00085  2.22305  2.93540  3.22213  3.81871  5.85058  4.47378    684 - -
          2.68618  4.42225  2.77519  2.73123  3.46354  2.40513  3.72494  3.29354  2.67741  2.69355  4.24690  2.90347  2.73739  3.18146  2.89801  2.37887  2.77519  2.98518  4.58477  3.61503
          0.01512  4.59488  5.31722  0.61958  0.77255  0.67309  0.71362
    496   2.74524  5.03896  2.41069  2.52666  4.32393  2.54436  3.75846  2.57504  2.53530  3.32785  4.12069  3.05578  3.94287  2.89055  2.24228  2.24913  2.98179  3.40074  5.53756  4.17949    685 - -
          2.68618  4.42225  2.77519  2.73123  3.46354  2.40513  3.72494  3.29354  2.67741  2.69355  4.24690  2.90347  2.73739  3.18146  2.89801  2.37887  2.77519  2.98518  4.58477  3.61503
          0.01512  4.59488  5.31722  0.61958  0.77255  0.67309  0.71362
    497   2.78835  5.12359  3.04483  2.55373  4.51256  3.53332  3.80035  3.96081  1.93722  3.49486  4.27486  2.27800  3.97026  2.92382  2.98182  2.20467  1.85955  3.56347  5.66556  4.30149    686 - -
          2.68618  4.42225  2.77519  2.73123  3.46354  2.40513  3.72494  3.29354  2.67741  2.69355  4.24690  2.90347  2.73739  3.18146  2.89801  2.37887  2.77519  2.98518  4.58477  3.61503
          0.01512  4.59488  5.31722  0.61958  0.77255  0.67309  0.71362
    498   2.81009  5.06654  3.17600  2.60749  4.35451  2.52318  3.76979  3.77379  1.94772  2.33955  4.14022  3.12033  2.74696  2.90412  2.28024  2.82310  3.03545  3.42971  5.53301  4.20548    687 - -
          2.68618  4.42225  2.77519  2.73123  3.46354  2.40513  3.72494  3.29354  2.67741  2.69355  4.24690  2.90347  2.73739  3.18146  2.89801  2.37887  2.77519  2.98518  4.58477  3.61503
          0.01512  4.59488  5.31722  0.61958  0.77255  0.67309  0.71362
    499   1.52843  4.90139  3.18619  2.81181  4.57715  2.22807  4.06325  4.01420  2.86905  3.60466  4.41283  3.26495  4.03609  1.68190  3.29194  2.83095  3.10795  3.57762  5.80730  4.48655    688 - -
          2.68618  4.42225  2.77519  2.73123  3.46354  2.40513  3.72494  3.29354  2.67741  2.69355  4.24690  2.90347  2.73739  3.18146  2.89801  2.37887  2.77519  2.98518  4.58477  3.61503
          0.01512  4.59488  5.31722  0.61958  0.77255  0.67309  0.71362
    500   0.62471  4.47095  4.16919  3.96192  4.88687  3.26493  4.90928  4.28964  4.00443  4.02430  4.83999  3.87006  4.08073  4.23957  4.22447  1.82653  3.09018  3.63238  6.24633  5.09099    689 - -
          2.68618  4.42225  2.77519  2.73123  3.46354  2.40513  3.72494  3.29354  2.67741  2.69355  4.24690  2.90347  2.73739  3.18146  2.89801  2.37887  2.77519  2.98518  4.58477  3.61503
          0.01512  4.59488  5.31722  0.61958  0.77255  0.67309  0.71362
    501   1.15462  4.81523  3.27298  2.92320  4.56681  2.17343  4.15642  3.99664  2.99472  3.61073  4.42861  3.33980  4.05044  2.24485  3.40310  2.83271  3.11187  3.55170  5.82980  4.53070    690 - -
          2.68618  4.42225  2.77519  2.73123  3.46354  2.40513  3.72494  3.29354  2.67741  2.69355  4.24690  2.90347  2.73739  3.18146  2.89801  2.37887  2.77519  2.98518  4.58477  3.61503
          0.01512  4.59488  5.31722  0.61958  0.77255  0.67309  0.71362
    502   1.76940  5.09046  3.13762  2.61084  4.47747  2.45649  3.80764  3.91175  2.49976  3.45450  4.24565  3.12098  3.99149  2.27728  2.11880  2.81267  3.05214  3.53056  5.62991  4.28974    691 - -
          2.68618  4.42225  2.77519  2.73123  3.46354  2.40513  3.72494  3.29354  2.67741  2.69355  4.24690  2.90347  2.73739  3.18146  2.89801  2.37887  2.77519  2.98518  4.58477  3.61503
          0.01512  4.59488  5.31722  0.61958  0.77255  0.67309  0.71362
    503   2.87668  5.11657  3.15798  2.73665  4.71545  2.29024  3.94922  4.15831  1.21512  3.68004  4.47651  3.21803  4.06502  3.08597  2.97274  2.13901  3.17151  3.72419  5.81821  4.49637    692 - -
          2.68618  4.42225  2.77519  2.73123  3.46354  2.40513  3.72494  3.29354  2.67741  2.69355  4.24690  2.90347  2.73739  3.18146  2.89801  2.37887  2.77519  2.98518  4.58477  3.61503
          0.01512  4.59488  5.31722  0.61958  0.77255  0.67309  0.71362
    504   2.86563  4.96136  3.31841  2.77815  4.24855  3.65362  3.87415  3.63641  1.62465  2.20889  4.10203  3.25410  4.07265  3.04236  2.89466  1.77890  3.10718  3.33214  5.49385  4.20131    693 - -
          2.68618  4.42225  2.77519  2.73123  3.46354  2.40513  3.72494  3.29354  2.67741  2.69355  4.24690  2.90347  2.73739  3.18146  2.89801  2.37887  2.77519  2.98518  4.58477  3.61503
          0.01512  4.59488  5.31722  0.61958  0.77255  0.67309  0.71362
    505   2.85222  5.01533  3.21720  2.67965  4.27538  2.48668  3.81657  3.67887  2.03072  1.91690  4.09873  3.17962  4.03731  2.14904  2.87712  2.88713  3.07784  3.36481  5.49531  4.19032    694 - -
          2.68618  4.42225  2.77519  2.73123  3.46354  2.40513  3.72494  3.29354  2.67741  2.69355  4.24690  2.90347  2.73739  3.18146  2.89801  2.37887  2.77519  2.98518  4.58477  3.61503
          0.01512  4.59488  5.31722  0.61958  0.77255  0.67309  0.71362
    506   3.03804  5.61383  1.99736  1.75541  4.92885  2.28968  3.91523  4.43884  2.79207  3.90825  4.69100  2.98043  4.05518  1.68659  3.33777  2.95294  3.29561  3.99386  6.04661  4.57814    695 - -
          2.68618  4.42225  2.77519  2.73123  3.46354  2.40513  3.72494  3.29354  2.67741  2.69355  4.24690  2.90347  2.73739  3.18146  2.89801  2.37887  2.77519  2.98518  4.58477  3.61503
          0.01512  4.59488  5.31722  0.61958  0.77255  0.67309  0.71362
    507   2.14008  5.13421  1.78550  2.52234  4.42546  3.53935  3.84180  3.85232  2.66848  2.30334  4.24508  2.32554  3.99567  2.98530  3.15670  2.83572  3.08642  3.49637  5.65518  4.28229    696 - -
          2.68618  4.42225  2.77519  2.73123  3.46354  2.40513  3.72494  3.29354  2.67741  2.69355  4.24690  2.90347  2.73739  3.18146  2.89801  2.37887  2.77519  2.98518  4.58477  3.61503
          0.01512  4.59488  5.31722  0.61958  0.77255  0.67309  0.71362
    508   2.79954  4.67545  3.44778  2.13165  3.83331  3.70268  3.91786  3.14447  2.76344  1.81041  3.74712  3.34317  4.08613  3.15827  2.39775  2.94541  3.02863  2.21466  5.23089  3.97312    697 - -
          2.68618  4.42225  2.77519  2.73123  3.46354  2.40513  3.72494  3.29354  2.67741  2.69355  4.24690  2.90347  2.73739  3.18146  2.89801  2.37887  2.77519  2.98518  4.58477  3.61503
          0.01512  4.59488  5.31722  0.61958  0.77255  0.67309  0.71362
    509   3.19360  5.80156  1.87168  1.06501  5.10899  3.53714  4.03073  4.63653  3.00187  4.10596  4.92369  2.99197  2.31039  3.18062  3.58973  3.08231  3.47133  4.18653  6.25018  4.74469    698 - -
          2.68618  4.42225  2.77519  2.73123  3.46354  2.40513  3.72494  3.29354  2.67741  2.69355  4.24690  2.90347  2.73739  3.18146  2.89801  2.37887  2.77519  2.98518  4.58477  3.61503
          0.17015  4.59488  1.92169  0.61958  0.77255  0.67309  0.71362
    510   2.99562  5.37357  3.05069  2.59925  4.76594  3.62974  3.76762  4.19625  1.38631  3.64595  4.44790  2.08929  4.05150  2.13364  2.61825  2.95333  3.20812  3.80449  5.72844  4.41609    699 - -
          2.68618  4.42225  2.77519  2.73123  3.46354  2.40513  3.72494  3.29354  2.67741  2.69355  4.24690  2.90347  2.73739  3.18146  2.89801  2.37887  2.77519  2.98518  4.58477  3.61503
          0.01764  4.44236  5.16471  0.61958  0.77255  0.87240  0.54120
    511   2.89255  5.06296  3.20529  2.68284  4.32932  3.63400  3.78407  3.73403  1.49757  2.16152  4.15403  2.29313  4.03788  2.93561  2.70948  2.91620  3.11331  3.42035  5.50139  4.20253    700 - -
          2.68618  4.42225  2.77519  2.73123  3.46354  2.40513  3.72494  3.29354  2.67741  2.69355  4.24690  2.90347  2.73739  3.18146  2.89801  2.37887  2.77519  2.98518  4.58477  3.61503
          0.01764  4.44236  5.16471  0.61958  0.77255  0.87240  0.54120
    512   2.77109  4.82463  2.21958  2.64861  4.06718  3.51882  3.89144  3.45256  2.78631  1.73407  3.99161  3.14738  3.99613  3.09464  3.23304  1.98561  3.03926  3.16473  5.42431  4.10023    701 - -
          2.68618  4.42225  2.77519  2.73123  3.46354  2.40513  3.72494  3.29354  2.67741  2.69355  4.24690  2.90347  2.73739  3.18146  2.89801  2.37887  2.77519  2.98518  4.58477  3.61503
          0.01764  4.44236  5.16471  0.61958  0.77255  0.87240  0.54120
    513   3.48210  5.55246  4.03750  3.19924  5.13449  4.02970  3.83235  4.41655  1.12822  3.76503  4.65104  3.54103  4.35829  2.95842  1.16753  3.45627  3.59815  4.10346  5.72492  4.63646    702 - -
          2.68618  4.42225  2.77519  2.73123  3.46354  2.40513  3.72494  3.29354  2.67741  2.69355  4.24690  2.90347  2.73739  3.18146  2.89801  2.37887  2.77519  2.98518  4.58477  3.61503
          0.01764  4.44236  5.16471  0.61958  0.77255  0.87240  0.54120
    514   2.95731  5.44801  2.70562  1.46013  4.79099  3.51072  3.80653  4.26613  1.80112  3.73507  4.52432  2.15743  3.99844  2.93199  2.97664  2.89154  3.19830  3.84571  5.85542  4.45193    703 - -
          2.68618  4.42225  2.77519  2.73123  3.46354  2.40513  3.72494  3.29354  2.67741  2.69355  4.24690  2.90347  2.73739  3.18146  2.89801  2.37887  2.77519  2.98518  4.58477  3.61503
          0.01764  4.44236  5.16471  0.61958  0.77255  0.87240  0.54120
    515   3.07554  5.50705  1.93653  2.48760  4.86605  3.54662  3.90564  4.34986  1.06483  3.83357  4.65537  3.03955  4.07316  3.04777  3.06228  3.00851  3.32923  3.94113  5.93380  4.54816    704 - -
          2.68618  4.42225  2.77519  2.73123  3.46354  2.40513  3.72494  3.29354  2.67741  2.69355  4.24690  2.90347  2.73739  3.18146  2.89801  2.37887  2.77519  2.98518  4.58477  3.61503
          0.01764  4.44236  5.16471  0.61958  0.77255  0.87240  0.54120
    516   2.82594  5.13394  3.14397  2.57487  4.45528  3.58337  2.41593  3.88480  2.32090  3.40493  4.20223  3.08377  3.97140  2.20858  2.11675  2.81934  2.14164  3.52145  5.55401  4.23083    705 - -
          2.68798  4.42453  2.77548  2.72895  3.46582  2.40475  3.72378  3.29293  2.67692  2.69473  4.24918  2.90439  2.73458  3.18275  2.89819  2.37820  2.77748  2.98305  4.57978  3.61731
          0.64402  1.11764  1.91208  3.24751  0.03965  0.87240  0.54120
    517   3.38987  5.52337  2.75710  0.55118  4.93434  3.60151  4.25313  4.47862  3.19414  4.03559  5.01427  3.26434  4.23259  3.47445  3.63112  3.34140  3.70462  4.12688  6.02308  4.77588    742 - -
          2.68618  4.42225  2.77519  2.73123  3.46354  2.40513  3.72494  3.29354  2.67741  2.69355  4.24690  2.90347  2.73739  3.18146  2.89801  2.37887  2.77519  2.98518  4.58477  3.61503
          0.02059  4.28914  5.01149  0.61958  0.77255  1.01720  0.44880
    518   2.92808  5.38792  2.46177  1.58100  4.76022  2.01585  3.84260  4.25421  2.74461  3.76244  4.57610  2.00407  3.94479  2.99221  3.27237  2.86136  3.20831  3.82785  5.92187  4.47576    743 - -
          2.68618  4.42225  2.77519  2.73123  3.46354  2.40513  3.72494  3.29354  2.67741  2.69355  4.24690  2.90347  2.73739  3.18146  2.89801  2.37887  2.77519  2.98518  4.58477  3.61503
          0.02059  4.28914  5.01149  0.61958  0.77255  1.01720  0.44880
    519   2.80365  4.87462  3.37147  2.87127  4.46382  3.49375  3.88000  3.90732  2.39250  3.46019  4.30852  3.27189  4.01228  3.04591  1.35554  1.77628  3.10949  3.51895  5.58175  4.32715    744 - -
          2.68618  4.42225  2.77519  2.73123  3.46354  2.40513  3.72494  3.29354  2.67741  2.69355  4.24690  2.90347  2.73739  3.18146  2.89801  2.37887  2.77519  2.98518  4.58477  3.61503
          0.02059  4.28914  5.01149  0.61958  0.77255  1.01720  0.44880
    520   2.88258  4.79920  3.12480  1.49353  3.96092  3.65089  3.99369  1.88229  2.84512  2.82819  3.86641  3.27508  4.10810  3.21107  3.24052  3.01117  3.13691  2.70997  5.43107  4.12863    745 - -
          2.68618  4.42225  2.77519  2.73123  3.46354  2.40513  3.72494  3.29354  2.67741  2.69355  4.24690  2.90347  2.73739  3.18146  2.89801  2.37887  2.77519  2.98518  4.58477  3.61503
          0.02059  4.28914  5.01149  0.61958  0.77255  1.01720  0.44880
    521   2.94434  5.28631  1.75527  2.48428  4.63824  3.49140  3.82180  4.13032  2.53177  3.63644  4.46132  3.01998  3.99215  2.96658  1.44036  2.90704  3.19709  3.74059  5.73858  4.38314    746 - -
          2.68618  4.42225  2.77519  2.73123  3.46354  2.40513  3.72494  3.29354  2.67741  2.69355  4.24690  2.90347  2.73739  3.18146  2.89801  2.37887  2.77519  2.98518  4.58477  3.61503
          0.02059  4.28914  5.01149  0.61958  0.77255  1.01720  0.44880
    522   1.81241  4.86772  2.86636  1.90397  4.39015  3.35183  3.84543  3.81368  2.68525  3.41206  4.22460  3.02872  3.88819  3.00467  3.14707  1.87019  2.98159  3.41506  5.62917  4.28080    747 - -
          2.68618  4.42225  2.77519  2.73123  3.46354  2.40513  3.72494  3.29354  2.67741  2.69355  4.24690  2.90347  2.73739  3.18146  2.89801  2.37887  2.77519  2.98518  4.58477  3.61503
          0.02059  4.28914  5.01149  0.61958  0.77255  1.01720  0.44880
    523   3.33459  5.41667  3.84456  3.06201  4.95748  3.90274  3.74714  4.26206  1.32966  3.63972  4.52144  3.42150  4.24358  2.87582  1.13840  3.31582  3.46655  3.94742  5.62316  4.51191    748 - -
          2.68618  4.42225  2.77519  2.73123  3.46354  2.40513  3.72494  3.29354  2.67741  2.69355  4.24690  2.90347  2.73739  3.18146  2.89801  2.37887  2.77519  2.98518  4.58477  3.61503
          0.02059  4.28914  5.01149  0.61958  0.77255  1.01720  0.44880
    524   1.47381  4.31031  3.71197  3.31984  4.36634  3.12789  4.33584  3.74065  3.31290  3.45031  4.27840  3.47395  3.85306  3.60281  3.63787  1.72740  1.68978  3.23812  5.71994  4.51043    749 - -
          2.68618  4.42225  2.77519  2.73123  3.46354  2.40513  3.72494  3.29354  2.67741  2.69355  4.24690  2.90347  2.73739  3.18146  2.89801  2.37887  2.77519  2.98518  4.58477  3.61503
          0.02059  4.28914  5.01149  0.61958  0.77255  1.01720  0.44880
    525   2.75737  5.03308  2.68415  1.81919  4.57036  1.98049  3.86562  4.03287  2.73485  3.58945  4.39752  2.97203  3.90880  3.02123  3.22227  1.84044  3.07036  3.60333  5.77586  4.39176    750 - -
          2.68618  4.42225  2.77519  2.73123  3.46354  2.40513  3.72494  3.29354  2.67741  2.69355  4.24690  2.90347  2.73739  3.18146  2.89801  2.37887  2.77519  2.98518  4.58477  3.61503
          0.02059  4.28914  5.01149  0.61958  0.77255  1.01720  0.44880
    526   2.59312  4.72009  2.93640  2.68491  4.58249  2.06716  4.02813  4.05740  2.91878  3.64130  4.44231  1.81670  3.88182  3.20611  3.36600  1.71749  2.98775  3.54664  5.82252  4.48841    751 - -
          2.68618  4.42225  2.77519  2.73123  3.46354  2.40513  3.72494  3.29354  2.67741  2.69355  4.24690  2.90347  2.73739  3.18146  2.89801  2.37887  2.77519  2.98518  4.58477  3.61503
          0.02059  4.28914  5.01149  0.61958  0.77255  1.01720  0.44880
    527   2.77629  5.09990  2.84558  2.46397  4.51307  3.43674  3.74655  3.96644  1.89595  3.49088  4.28810  1.98214  3.91230  2.88025  2.86945  1.93679  3.03585  3.56694  5.64343  4.28449    752 - -
          2.68618  4.42225  2.77519  2.73123  3.46354  2.40513  3.72494  3.29354  2.67741  2.69355  4.24690  2.90347  2.73739  3.18146  2.89801  2.37887  2.77519  2.98518  4.58477  3.61503
          0.02059  4.28914  5.01149  0.61958  0.77255  1.01720  0.44880
    528   3.18663  5.84075  1.08920  1.46676  5.11961  3.36714  3.96245  4.67332  3.04515  4.14461  5.01718  2.82085  4.02056  3.13588  3.68754  3.04017  3.48695  4.22136  6.28353  4.73507    753 - -
          2.68633  4.42240  2.77535  2.73088  3.46369  2.40528  3.72510  3.29249  2.67708  2.69370  4.24705  2.90362  2.73755  3.18162  2.89816  2.37854  2.77535  2.98534  4.58492  3.61518
          0.51618  0.92497  5.01149  0.68126  0.70518  1.01720  0.44880
    529   2.69376  4.89920  2.98637  2.58536  4.46650  2.10014  3.82255  3.90552  1.74912  3.46196  4.26589  3.06759  3.90481  2.97006  2.93916  1.99933  2.99694  3.48899  5.63510  4.30790    756 - -
          2.68618  4.42225  2.77519  2.73123  3.46354  2.40513  3.72494  3.29354  2.67741  2.69355  4.24690  2.90347  2.73739  3.18146  2.89801  2.37887  2.77519  2.98518  4.58477  3.61503
          0.02059  4.28914  5.01149  0.61958  0.77255  1.01720  0.44880
    530   2.76870  4.30568  4.13832  3.60809  3.55034  3.82992  4.33947  1.76621  3.51356  2.44995  3.48958  3.85723  4.27137  3.78897  3.76233  1.99293  3.05066  1.56218  5.14585  3.93234    757 - -
          2.68618  4.42225  2.77519  2.73123  3.46354  2.40513  3.72494  3.29354  2.67741  2.69355  4.24690  2.90347  2.73739  3.18146  2.89801  2.37887  2.77519  2.98518  4.58477  3.61503
          0.02059  4.28914  5.01149  0.61958  0.77255  1.01720  0.44880
    531   2.73081  4.79727  2.89722  2.78941  4.69616  1.10967  4.20875  4.24816  3.16483  3.84839  4.69247  1.88770  3.97681  3.43156  3.57909  2.81572  3.16267  3.71658  5.94268  4.62794    758 - -
          2.68618  4.42225  2.77519  2.73123  3.46354  2.40513  3.72494  3.29354  2.67741  2.69355  4.24690  2.90347  2.73739  3.18146  2.89801  2.37887  2.77519  2.98518  4.58477  3.61503
          0.02059  4.28914  5.01149  0.61958  0.77255  1.01720  0.44880
    532   1.87606  4.49770  3.37065  2.90433  3.81843  3.49863  3.96514  2.15902  2.89230  2.83918  3.75439  2.08446  3.98728  3.22773  3.26892  2.81581  2.93620  2.73206  5.24512  3.98042    759 - -
          2.68618  4.42225  2.77519  2.73123  3.46354  2.40513  3.72494  3.29354  2.67741  2.69355  4.24690  2.90347  2.73739  3.18146  2.89801  2.37887  2.77519  2.98518  4.58477  3.61503
          0.02059  4.28914  5.01149  0.61958  0.77255  1.01720  0.44880
    533   2.91861  4.91690  3.48789  2.84003  4.18292  3.70138  3.75387  2.12003  1.65698  3.11453  3.99957  3.27146  4.06700  2.92494  1.90415  2.98969  3.11749  3.22453  5.35583  4.13006    760 - -
          2.68618  4.42225  2.77519  2.73123  3.46354  2.40513  3.72494  3.29354  2.67741  2.69355  4.24690  2.90347  2.73739  3.18146  2.89801  2.37887  2.77519  2.98518  4.58477  3.61503
          0.02059  4.28914  5.01149  0.61958  0.77255  1.01720  0.44880
    534   1.85891  5.40972  1.70940  1.73271  4.73612  3.37904  3.81782  4.21643  2.73245  3.73369  4.54203  2.85665  3.93196  2.96260  3.28208  2.84315  3.18617  3.79849  5.90367  4.44786    761 - -
          2.68618  4.42225  2.77519  2.73123  3.46354  2.40513  3.72494  3.29354  2.67741  2.69355  4.24690  2.90347  2.73739  3.18146  2.89801  2.37887  2.77519  2.98518  4.58477  3.61503
          0.02059  4.28914  5.01149  0.61958  0.77255  1.01720  0.44880
    535   2.71861  4.89158  1.99989  2.49800  4.17554  3.42858  3.79177  3.58631  2.65128  2.28609  4.06533  3.01615  3.90953  2.96361  3.11965  1.91481  2.98607  3.26099  5.47439  4.11999    762 - -
          2.68618  4.42225  2.77519  2.73123  3.46354  2.40513  3.72494  3.29354  2.67741  2.69355  4.24690  2.90347  2.73739  3.18146  2.89801  2.37887  2.77519  2.98518  4.58477  3.61503
          0.02059  4.28914  5.01149  0.61958  0.77255  1.01720  0.44880
    536   2.71589  4.47841  3.57250  3.00444  3.67611  3.64129  3.92869  2.01716  2.77241  2.66255  3.60781  3.39982  4.05169  3.21355  2.24698  2.92361  2.01870  2.64124  5.11345  3.87973    763 - -
          2.68618  4.42225  2.77519  2.73123  3.46354  2.40513  3.72494  3.29354  2.67741  2.69355  4.24690  2.90347  2.73739  3.18146  2.89801  2.37887  2.77519  2.98518  4.58477  3.61503
          0.02059  4.28914  5.01149  0.61958  0.77255  1.01720  0.44880
    537   2.77164  4.90116  3.08031  2.02476  4.14818  3.54633  3.73901  2.22002  1.83752  3.12310  3.98144  3.08749  3.95258  2.90092  2.81150  2.81506  2.99813  3.16452  5.39676  4.09365    764 - -
          2.68618  4.42225  2.77519  2.73123  3.46354  2.40513  3.72494  3.29354  2.67741  2.69355  4.24690  2.90347  2.73739  3.18146  2.89801  2.37887  2.77519  2.98518  4.58477  3.61503
          0.02059  4.28914  5.01149  0.61958  0.77255  1.01720  0.44880
    538   1.67422  4.59826  3.13088  2.79875  4.44776  3.23077  4.04450  3.88600  2.92260  3.50774  4.31628  1.85363  3.86857  3.23297  3.34353  1.85088  2.92655  3.40513  5.71976  4.41841    765 - -
          2.68618  4.42225  2.77519  2.73123  3.46354  2.40513  3.72494  3.29354  2.67741  2.69355  4.24690  2.90347  2.73739  3.18146  2.89801  2.37887  2.77519  2.98518  4.58477  3.61503
          0.02059  4.28914  5.01149  0.61958  0.77255  1.01720  0.44880
    539   1.93727  4.45555  3.59047  3.03243  3.66964  3.62905  3.95565  1.95279  2.82833  2.65571  3.60436  3.41870  4.05289  3.24937  2.26089  2.91870  2.95998  2.61260  5.11790  3.88490    766 - -
          2.68618  4.42225  2.77519  2.73123  3.46354  2.40513  3.72494  3.29354  2.67741  2.69355  4.24690  2.90347  2.73739  3.18146  2.89801  2.37887  2.77519  2.98518  4.58477  3.61503
          0.02059  4.28914  5.01149  0.61958  0.77255  1.01720  0.44880
    540   2.76955  5.06003  1.86228  2.43284  4.68624  1.96684  3.91634  4.17218  2.84189  3.71692  4.52240  2.95963  3.91204  3.07584  3.36214  1.74991  3.10622  3.70270  5.89103  4.48377    767 - -
          2.68618  4.42225  2.77519  2.73123  3.46354  2.40513  3.72494  3.29354  2.67741  2.69355  4.24690  2.90347  2.73739  3.18146  2.89801  2.37887  2.77519  2.98518  4.58477  3.61503
          0.02059  4.28914  5.01149  0.61958  0.77255  1.01720  0.44880
    541   2.64537  4.73028  3.23898  2.74212  4.28908  2.26310  3.85857  3.69269  2.55469  3.29806  4.12487  3.17581  3.91649  3.02777  1.94033  2.72639  1.91180  3.31395  5.51210  4.23055    768 - -
          2.68618  4.42225  2.77519  2.73123  3.46354  2.40513  3.72494  3.29354  2.67741  2.69355  4.24690  2.90347  2.73739  3.18146  2.89801  2.37887  2.77519  2.98518  4.58477  3.61503
          0.02059  4.28914  5.01149  0.61958  0.77255  1.01720  0.44880
    542   2.44587  4.43144  3.42506  3.06938  4.40839  1.82151  4.20457  3.82399  3.12461  3.48299  4.30322  3.35058  2.15397  3.43234  3.49405  2.59702  1.68904  3.32623  5.72183  4.47691    769 - -
          2.68618  4.42225  2.77519  2.73123  3.46354  2.40513  3.72494  3.29354  2.67741  2.69355  4.24690  2.90347  2.73739  3.18146  2.89801  2.37887  2.77519  2.98518  4.58477  3.61503
          0.02059  4.28914  5.01149  0.61958  0.77255  1.01720  0.44880
    543   2.76087  5.02382  2.04108  2.45294  4.26639  3.47146  3.72742  3.67409  1.97049  2.15259  4.09924  2.98466  3.91083  2.87531  2.94509  2.76467  2.99886  3.34619  5.50099  4.14469    770 - -
          2.68618  4.42225  2.77519  2.73123  3.46354  2.40513  3.72494  3.29354  2.67741  2.69355  4.24690  2.90347  2.73739  3.18146  2.89801  2.37887  2.77519  2.98518  4.58477  3.61503
          0.02059  4.28914  5.01149  0.61958  0.77255  1.01720  0.44880
    544   2.77177  5.06202  1.85860  2.43241  4.68979  1.91006  3.91880  4.17610  2.84663  3.72098  4.52708  2.95940  3.91308  3.07884  3.36760  1.79380  3.10917  3.70612  5.89514  4.48732    771 - -
          2.68618  4.42225  2.77519  2.73123  3.46354  2.40513  3.72494  3.29354  2.67741  2.69355  4.24690  2.90347  2.73739  3.18146  2.89801  2.37887  2.77519  2.98518  4.58477  3.61503
          0.02059  4.28914  5.01149  0.61958  0.77255  1.01720  0.44880
    545   2.95500  5.27546  2.67398  2.46434  4.59159  3.45435  3.84650  4.15133  2.58543  3.66223  4.50646  1.41427  3.99631  1.87813  2.98253  2.91968  3.22837  3.75926  5.75419  4.36030    772 - -
          2.68618  4.42225  2.77519  2.73123  3.46354  2.40513  3.72494  3.29354  2.67741  2.69355  4.24690  2.90347  2.73739  3.18146  2.89801  2.37887  2.77519  2.98518  4.58477  3.61503
          0.02059  4.28914  5.01149  0.61958  0.77255  1.01720  0.44880
    546   2.91185  5.16531  3.25852  2.66791  4.58245  3.61551  3.70042  3.97946  1.58173  3.46158  4.27821  3.13947  4.00813  2.82569  1.87764  1.97638  3.12131  3.61661  5.56255  4.29851    773 - -
          2.68618  4.42225  2.77519  2.73123  3.46354  2.40513  3.72494  3.29354  2.67741  2.69355  4.24690  2.90347  2.73739  3.18146  2.89801  2.37887  2.77519  2.98518  4.58477  3.61503
          0.02059  4.28914  5.01149  0.61958  0.77255  0.65787  0.72971
    547   2.78315  4.81507  2.24125  2.67630  4.04977  3.53439  3.91238  3.43099  2.81678  1.64346  3.98129  3.17141  4.01314  3.12276  3.25932  2.03593  3.05210  3.14974  5.41795  4.09842    774 - -
          2.68618  4.42225  2.77519  2.73123  3.46354  2.40513  3.72494  3.29354  2.67741  2.69355  4.24690  2.90347  2.73739  3.18146  2.89801  2.37887  2.77519  2.98518  4.58477  3.61503
          0.01724  4.46481  5.18716  0.61958  0.77255  0.31207  1.31652
    548   2.87098  5.38785  2.28225  1.92437  4.72189  3.55382  3.80864  4.21089  2.15160  3.68951  4.44126  3.01887  2.64095  2.91680  3.09056  1.82842  3.10995  3.77452  5.82439  4.40068    775 - -
          2.68618  4.42225  2.77519  2.73123  3.46354  2.40513  3.72494  3.29354  2.67741  2.69355  4.24690  2.90347  2.73739  3.18146  2.89801  2.37887  2.77519  2.98518  4.58477  3.61503
          0.01362  4.69884  5.42118  0.61958  0.77255  0.48576  0.95510
    549   2.82098  5.07702  3.15867  2.03972  4.35462  3.61515  3.81130  2.62172  2.54527  3.35037  4.15513  3.13606  4.01327  2.94855  1.99747  1.89629  3.05201  3.42926  5.56287  4.22375    776 - -
          2.68618  4.42225  2.77519  2.73123  3.46354  2.40513  3.72494  3.29354  2.67741  2.69355  4.24690  2.90347  2.73739  3.18146  2.89801  2.37887  2.77519  2.98518  4.58477  3.61503
          0.01362  4.69884  5.42118  0.61958  0.77255  0.48576  0.95510
    550   2.81635  5.31143  2.36739  1.96073  4.64209  3.54760  3.76915  4.12397  2.52796  2.58274  4.35923  2.39879  3.96404  2.22282  3.02562  2.30410  3.05113  3.69497  5.74982  4.33743    777 - -
          2.68618  4.42225  2.77519  2.73123  3.46354  2.40513  3.72494  3.29354  2.67741  2.69355  4.24690  2.90347  2.73739  3.18146  2.89801  2.37887  2.77519  2.98518  4.58477  3.61503
          0.01362  4.69884  5.42118  0.61958  0.77255  0.48576  0.95510
    551   2.85192  5.36624  2.31761  2.46637  4.70505  3.55528  3.78980  4.19219  1.98751  3.66752  4.41592  2.42586  3.98319  1.87599  3.04177  2.19220  3.08805  3.75507  5.79794  4.38017    778 - -
          2.68618  4.42225  2.77519  2.73123  3.46354  2.40513  3.72494  3.29354  2.67741  2.69355  4.24690  2.90347  2.73739  3.18146  2.89801  2.37887  2.77519  2.98518  4.58477  3.61503
          0.01362  4.69884  5.42118  0.61958  0.77255  0.48576  0.95510
    552   2.80798  4.48896  3.79024  3.22096  3.63799  3.78790  4.08118  2.94661  3.09191  1.77476  3.60637  3.58968  4.18471  3.43633  2.51894  1.91086  3.05073  2.05665  5.10192  3.87826    779 - -
          2.68618  4.42225  2.77519  2.73123  3.46354  2.40513  3.72494  3.29354  2.67741  2.69355  4.24690  2.90347  2.73739  3.18146  2.89801  2.37887  2.77519  2.98518  4.58477  3.61503
          0.01362  4.69884  5.42118  0.61958  0.77255  0.48576  0.95510
    553   2.81328  4.50983  3.71540  2.43191  2.05434  3.79961  4.04827  2.95608  3.09072  2.13165  2.51583  3.54766  4.17418  2.41538  3.43073  3.05002  3.04416  2.76249  5.07189  3.83672    780 - -
          2.68618  4.42225  2.77519  2.73123  3.46354  2.40513  3.72494  3.29354  2.67741  2.69355  4.24690  2.90347  2.73739  3.18146  2.89801  2.37887  2.77519  2.98518  4.58477  3.61503
          0.01362  4.69884  5.42118  0.61958  0.77255  0.48576  0.95510
    554   2.84625  5.26650  3.03997  1.98037  4.62188  3.58351  3.79920  4.08348  2.51177  3.58478  4.35030  3.07777  2.66027  2.91106  1.99400  1.84300  3.08271  3.67283  5.72986  4.34925    781 - -
          2.68618  4.42225  2.77519  2.73123  3.46354  2.40513  3.72494  3.29354  2.67741  2.69355  4.24690  2.90347  2.73739  3.18146  2.89801  2.37887  2.77519  2.98518  4.58477  3.61503
          0.01362  4.69884  5.42118  0.61958  0.77255  0.48576  0.95510
    555   2.93795  5.47493  1.83304  1.91456  4.80358  3.56084  3.85848  4.29959  2.66652  3.77473  4.53400  3.02166  2.47481  2.34384  3.18526  2.17057  3.18235  3.85949  5.91018  4.47226    782 - -
          2.68618  4.42225  2.77519  2.73123  3.46354  2.40513  3.72494  3.29354  2.67741  2.69355  4.24690  2.90347  2.73739  3.18146  2.89801  2.37887  2.77519  2.98518  4.58477  3.61503
          0.01362  4.69884  5.42118  0.61958  0.77255  0.48576  0.95510
    556   3.29072  4.62710  5.00054  4.47160  1.28040  4.40314  4.27280  2.83961  4.28843  1.87949  3.53137  4.41809  4.72150  4.35413  4.31069  3.72775  3.51766  1.89164  4.54914  2.16928    783 - -
          2.68618  4.42225  2.77519  2.73123  3.46354  2.40513  3.72494  3.29354  2.67741  2.69355  4.24690  2.90347  2.73739  3.18146  2.89801  2.37887  2.77519  2.98518  4.58477  3.61503
          0.01362  4.69884  5.42118  0.61958  0.77255  0.48576  0.95510
    557   2.78745  5.06833  3.13623  2.15178  4.34418  3.59192  3.78788  3.77297  2.54087  3.34347  2.76423  3.10635  3.98569  2.92043  1.96490  2.16346  2.46119  3.42284  5.55305  4.20404    784 - -
          2.68618  4.42225  2.77519  2.73123  3.46354  2.40513  3.72494  3.29354  2.67741  2.69355  4.24690  2.90347  2.73739  3.18146  2.89801  2.37887  2.77519  2.98518  4.58477  3.61503
          0.01362  4.69884  5.42118  0.61958  0.77255  0.48576  0.95510
    558   2.96466  5.39552  3.15340  1.98644  4.76588  3.67613  2.64840  4.21505  2.39978  3.67354  4.44660  3.14797  4.07392  1.58175  2.13045  2.92638  3.18125  3.80576  5.77267  4.42660    785 - -
          2.68618  4.42225  2.77519  2.73123  3.46354  2.40513  3.72494  3.29354  2.67741  2.69355  4.24690  2.90347  2.73739  3.18146  2.89801  2.37887  2.77519  2.98518  4.58477  3.61503
          0.01362  4.69884  5.42118  0.61958  0.77255  0.48576  0.95510
    559   2.78751  4.72802  3.39440  2.83169  3.91590  3.67748  2.56156  2.05161  2.76006  2.96609  3.82763  3.30191  4.06710  3.12584  2.46209  2.26090  2.39937  3.03271  5.27933  4.00499    786 - -
          2.68618  4.42225  2.77519  2.73123  3.46354  2.40513  3.72494  3.29354  2.67741  2.69355  4.24690  2.90347  2.73739  3.18146  2.89801  2.37887  2.77519  2.98518  4.58477  3.61503
          0.01362  4.69884  5.42118  0.61958  0.77255  0.48576  0.95510
    560   3.34502  6.02569  1.17060  1.89849  5.31348  2.21361  4.14357  4.86425  3.17581  4.31423  5.14889  1.95378  4.22528  3.30129  3.80423  3.20849  3.63233  4.39775  6.45734  4.90958    787 - -
          2.68618  4.42225  2.77519  2.73123  3.46354  2.40513  3.72494  3.29354  2.67741  2.69355  4.24690  2.90347  2.73739  3.18146  2.89801  2.37887  2.77519  2.98518  4.58477  3.61503
          0.01362  4.69884  5.42118  0.61958  0.77255  0.48576  0.95510
    561   2.22075  5.26856  3.10786  2.56187  4.62536  2.71161  3.78083  4.08122  2.04170  3.57354  4.33796  2.26810  4.00372  2.88934  1.87688  2.82401  3.07820  3.67244  5.70832  4.33988    788 - -
          2.68618  4.42225  2.77519  2.73123  3.46354  2.40513  3.72494  3.29354  2.67741  2.69355  4.24690  2.90347  2.73739  3.18146  2.89801  2.37887  2.77519  2.98518  4.58477  3.61503
          0.01362  4.69884  5.42118  0.61958  0.77255  0.48576  0.95510
    562   2.90244  5.43114  2.24999  1.90873  4.76497  3.56105  3.82707  4.25673  2.15084  3.72973  4.48370  3.02263  2.02629  2.30728  3.11011  2.84750  3.14222  3.81747  5.86072  4.43305    789 - -
          2.68618  4.42225  2.77519  2.73123  3.46354  2.40513  3.72494  3.29354  2.67741  2.69355  4.24690  2.90347  2.73739  3.18146  2.89801  2.37887  2.77519  2.98518  4.58477  3.61503
          0.01362  4.69884  5.42118  0.61958  0.77255  0.48576  0.95510
    563   2.83196  5.06620  3.20753  2.65505  4.36433  3.62553  3.82823  3.78707  2.54091  3.36094  2.70337  2.07442  4.02867  2.96805  1.86081  2.18361  3.06695  3.44330  5.56750  4.23734    790 - -
          2.68618  4.42225  2.77519  2.73123  3.46354  2.40513  3.72494  3.29354  2.67741  2.69355  4.24690  2.90347  2.73739  3.18146  2.89801  2.37887  2.77519  2.98518  4.58477  3.61503
          0.01362  4.69884  5.42118  0.61958  0.77255  0.48576  0.95510
    564   2.18090  4.33756  4.28269  3.73067  1.63082  3.85624  4.30025  2.73396  3.62194  2.53084  3.49487  3.91899  2.59142  3.84913  3.81551  3.17705  3.08150  1.90339  5.00447  3.78881    791 - -
          2.68618  4.42225  2.77519  2.73123  3.46354  2.40513  3.72494  3.29354  2.67741  2.69355  4.24690  2.90347  2.73739  3.18146  2.89801  2.37887  2.77519  2.98518  4.58477  3.61503
          0.01362  4.69884  5.42118  0.61958  0.77255  0.48576  0.95510
    565   1.87704  4.47909  3.70746  2.43604  3.62188  3.77624  4.04604  2.17580  3.09319  2.67763  2.49265  3.53725  4.15888  3.39318  3.43537  3.02913  2.38270  2.69514  5.08267  3.85303    792 - -
          2.68618  4.42225  2.77519  2.73123  3.46354  2.40513  3.72494  3.29354  2.67741  2.69355  4.24690  2.90347  2.73739  3.18146  2.89801  2.37887  2.77519  2.98518  4.58477  3.61503
          0.01362  4.69884  5.42118  0.61958  0.77255  0.48576  0.95510
    566   2.86280  5.02345  3.39783  2.89831  4.66126  3.59236  4.03518  4.09894  2.68377  3.64953  4.45269  3.34298  2.65946  3.18175  1.71334  1.33847  3.17626  3.67130  5.80756  4.50981    793 - -
          2.68618  4.42225  2.77519  2.73123  3.46354  2.40513  3.72494  3.29354  2.67741  2.69355  4.24690  2.90347  2.73739  3.18146  2.89801  2.37887  2.77519  2.98518  4.58477  3.61503
          0.01362  4.69884  5.42118  0.61958  0.77255  0.48576  0.95510
    567   2.86777  5.21043  3.18684  2.61541  4.53068  2.55904  3.79077  3.96384  2.03117  3.48634  4.27163  3.13530  4.02804  1.88143  2.32394  2.85792  3.08997  2.45001  5.64479  4.30310    794 - -
          2.68618  4.42225  2.77519  2.73123  3.46354  2.40513  3.72494  3.29354  2.67741  2.69355  4.24690  2.90347  2.73739  3.18146  2.89801  2.37887  2.77519  2.98518  4.58477  3.61503
          0.01362  4.69884  5.42118  0.61958  0.77255  0.48576  0.95510
    568   2.21987  5.35371  2.34160  2.05357  4.69240  3.55366  3.78091  4.17874  1.73780  3.65430  4.40131  3.01887  3.97667  2.21178  3.02770  2.79516  3.07591  3.74194  5.78458  4.36836    795 - -
          2.68618  4.42225  2.77519  2.73123  3.46354  2.40513  3.72494  3.29354  2.67741  2.69355  4.24690  2.90347  2.73739  3.18146  2.89801  2.37887  2.77519  2.98518  4.58477  3.61503
          0.01362  4.69884  5.42118  0.61958  0.77255  0.48576  0.95510
    569   2.77985  5.05543  3.13320  2.57593  4.32071  3.58973  2.83698  2.56843  2.13376  3.32378  4.12066  3.10193  3.98067  2.26790  3.00348  2.29873  2.34783  3.40294  5.53767  4.18855    796 - -
          2.68585  4.42380  2.77603  2.73077  3.46366  2.40289  3.72650  3.29397  2.67766  2.69444  4.24845  2.90420  2.73895  3.18101  2.89638  2.37814  2.77470  2.98673  4.58632  3.61492
          1.00006  1.23245  1.07714  2.74338  0.06652  0.48576  0.95510
    570   2.65207  4.71706  3.01277  2.76311  4.42453  3.30100  4.04889  3.83872  2.90380  3.50854  4.36089  1.40735  3.93388  3.25109  3.29856  2.74435  1.77138  3.41461  5.71369  4.39113    815 - -
          2.68618  4.42225  2.77519  2.73123  3.46354  2.40513  3.72494  3.29354  2.67741  2.69355  4.24690  2.90347  2.73739  3.18146  2.89801  2.37887  2.77519  2.98518  4.58477  3.61503
          0.02059  4.28914  5.01149  0.61958  0.77255  1.01720  0.44880
    571   2.81886  5.17122  2.83273  1.78671  4.53804  2.13239  3.73179  3.98407  2.42056  3.49843  4.29755  2.98039  3.92663  2.86247  2.09127  2.79474  3.06189  3.59521  5.64541  4.29022    816 - -
          2.68618  4.42225  2.77519  2.73123  3.46354  2.40513  3.72494  3.29354  2.67741  2.69355  4.24690  2.90347  2.73739  3.18146  2.89801  2.37887  2.77519  2.98518  4.58477  3.61503
          0.02059  4.28914  5.01149  0.61958  0.77255  1.01720  0.44880
    572   2.74134  4.99368  3.01525  2.55220  4.43876  3.45181  3.74853  3.88457  2.40832  3.42126  4.22377  2.19704  3.91600  2.88563  1.95214  1.89689  3.00571  3.49331  5.57504  4.24525    817 - -
          2.68618  4.42225  2.77519  2.73123  3.46354  2.40513  3.72494  3.29354  2.67741  2.69355  4.24690  2.90347  2.73739  3.18146  2.89801  2.37887  2.77519  2.98518  4.58477  3.61503
          0.02059  4.28914  5.01149  0.61958  0.77255  0.25638  1.48653
    573   2.22488  5.23740  2.30716  1.81349  4.55759  3.55233  3.75911  4.02380  2.51116  3.53278  4.29035  3.03103  3.95714  2.86732  2.26838  2.76381  3.02453  2.76246  5.68831  4.29191    818 - -
          2.68618  4.42225  2.77519  2.73123  3.46354  2.40513  3.72494  3.29354  2.67741  2.69355  4.24690  2.90347  2.73739  3.18146  2.89801  2.37887  2.77519  2.98518  4.58477  3.61503
          0.01362  4.69884  5.42118  0.61958  0.77255  0.48576  0.95510
    574   2.22625  5.39407  3.46648  2.83694  4.78971  3.81936  2.36883  4.18698  1.90240  3.65147  4.46150  3.31275  4.18911  2.97526  1.38470  3.08755  3.30079  3.82306  5.73968  4.47480    819 - -
          2.68618  4.42225  2.77519  2.73123  3.46354  2.40513  3.72494  3.29354  2.67741  2.69355  4.24690  2.90347  2.73739  3.18146  2.89801  2.37887  2.77519  2.98518  4.58477  3.61503
          0.01362  4.69884  5.42118  0.61958  0.77255  0.48576  0.95510
    575   2.83431  2.99531  2.18674  1.70677  4.60763  2.67435  3.81562  4.07697  2.59683  3.59105  4.35640  3.04815  3.98876  2.93130  3.09364  2.18595  3.07917  3.66444  5.75266  4.35211    820 - -
          2.68618  4.42225  2.77519  2.73123  3.46354  2.40513  3.72494  3.29354  2.67741  2.69355  4.24690  2.90347  2.73739  3.18146  2.89801  2.37887  2.77519  2.98518  4.58477  3.61503
          0.01362  4.69884  5.42118  0.61958  0.77255  0.48576  0.95510
    576   2.81648  5.07883  2.43913  2.60421  4.36108  3.60166  3.82027  2.61749  2.57662  3.36302  4.16711  3.12707  4.00970  2.95819  1.59885  2.32485  3.05240  3.43398  5.57764  4.23086    821 - -
          2.68618  4.42225  2.77519  2.73123  3.46354  2.40513  3.72494  3.29354  2.67741  2.69355  4.24690  2.90347  2.73739  3.18146  2.89801  2.37887  2.77519  2.98518  4.58477  3.61503
          0.01362  4.69884  5.42118  0.61958  0.77255  0.48576  0.95510
    577   3.02452  5.38060  2.85154  1.12430  4.63813  3.62261  3.95293  4.09173  2.76792  2.40023  4.47811  2.30240  4.11311  3.09974  3.24045  2.99409  3.27488  3.73143  5.84557  4.44833    822 - -
          2.68618  4.42225  2.77519  2.73123  3.46354  2.40513  3.72494  3.29354  2.67741  2.69355  4.24690  2.90347  2.73739  3.18146  2.89801  2.37887  2.77519  2.98518  4.58477  3.61503
          0.01362  4.69884  5.42118  0.61958  0.77255  0.48576  0.95510
    578   2.20551  5.22467  3.34966  2.75644  4.60410  3.71446  3.85114  4.01133  1.96395  3.53239  4.33701  3.24657  4.10944  2.97740  1.50871  2.96490  2.22131  3.64833  5.67799  4.38046    823 - -
          2.68618  4.42225  2.77519  2.73123  3.46354  2.40513  3.72494  3.29354  2.67741  2.69355  4.24690  2.90347  2.73739  3.18146  2.89801  2.37887  2.77519  2.98518  4.58477  3.61503
          0.01362  4.69884  5.42118  0.61958  0.77255  0.48576  0.95510
    579   3.42083  6.10211  1.20785  1.73019  5.40329  1.54887  4.20623  4.96461  3.29237  4.41717  5.27731  3.06150  4.26396  3.37556  3.94715  3.27370  3.72274  4.49391  6.56261  4.99710    824 - -
          2.68618  4.42225  2.77519  2.73123  3.46354  2.40513  3.72494  3.29354  2.67741  2.69355  4.24690  2.90347  2.73739  3.18146  2.89801  2.37887  2.77519  2.98518  4.58477  3.61503
          0.01362  4.69884  5.42118  0.61958  0.77255  0.48576  0.95510
    580   3.07181  5.31791  3.27477  2.84246  4.85460  2.34327  3.99324  4.29224  2.53729  3.78089  4.59361  2.13380  4.19448  3.12833  1.16446  3.07520  3.33449  3.88334  5.87848  4.58595    825 - -
          2.68618  4.42225  2.77519  2.73123  3.46354  2.40513  3.72494  3.29354  2.67741  2.69355  4.24690  2.90347  2.73739  3.18146  2.89801  2.37887  2.77519  2.98518  4.58477  3.61503
          0.01362  4.69884  5.42118  0.61958  0.77255  0.48576  0.95510
    581   2.93124  5.32672  1.53855  2.02970  4.61666  3.57984  3.88691  2.47512  2.71707  3.61354  4.40771  3.06614  4.04762  3.02012  3.22348  2.17775  3.17741  3.68073  5.80535  4.40436    826 - -
          2.68618  4.42225  2.77519  2.73123  3.46354  2.40513  3.72494  3.29354  2.67741  2.69355  4.24690  2.90347  2.73739  3.18146  2.89801  2.37887  2.77519  2.98518  4.58477  3.61503
          0.01362  4.69884  5.42118  0.61958  0.77255  0.48576  0.95510
    582   2.80015  4.88139  3.28462  2.71999  4.09990  3.64899  3.85002  3.49305  2.63722  2.37568  3.96549  3.21657  4.03770  1.95015  2.41415  2.18001  3.03026  2.54250  5.40079  4.09945    827 - -
          2.68618  4.42225  2.77519  2.73123  3.46354  2.40513  3.72494  3.29354  2.67741  2.69355  4.24690  2.90347  2.73739  3.18146  2.89801  2.37887  2.77519  2.98518  4.58477  3.61503
          0.01362  4.69884  5.42118  0.61958  0.77255  0.48576  0.95510
    583   2.94217  5.42864  2.15089  2.50078  4.78034  2.34922  3.86898  4.26432  2.64408  3.74844  4.51588  2.32478  4.04341  2.98623  1.60071  2.89249  3.18808  3.83411  5.88532  4.46911    828 - -
          2.68618  4.42225  2.77519  2.73123  3.46354  2.40513  3.72494  3.29354  2.67741  2.69355  4.24690  2.90347  2.73739  3.18146  2.89801  2.37887  2.77519  2.98518  4.58477  3.61503
          0.01362  4.69884  5.42118  0.61958  0.77255  0.48576  0.95510
    584   2.99128  5.51123  1.76871  1.61176  4.84669  3.56722  3.91210  4.34092  2.75171  3.82677  4.59928  3.03694  4.06318  3.03534  3.27961  2.07849  2.28855  3.90530  5.97220  4.52956    829 - -
          2.68618  4.42225  2.77519  2.73123  3.46354  2.40513  3.72494  3.29354  2.67741  2.69355  4.24690  2.90347  2.73739  3.18146  2.89801  2.37887  2.77519  2.98518  4.58477  3.61503
          0.01362  4.69884  5.42118  0.61958  0.77255  0.48576  0.95510
    585   2.77525  4.37894  3.87458  3.30114  3.49599  3.80758  4.08280  2.28169  3.22696  2.11065  2.45674  3.63997  4.18302  2.66005  3.51890  2.32390  2.22100  2.63178  4.97763  3.76512    830 - -
          2.68618  4.42225  2.77519  2.73123  3.46354  2.40513  3.72494  3.29354  2.67741  2.69355  4.24690  2.90347  2.73739  3.18146  2.89801  2.37887  2.77519  2.98518  4.58477  3.61503
          0.01362  4.69884  5.42118  0.61958  0.77255  0.48576  0.95510
    586   2.14322  5.10092  3.20358  2.68833  4.58089  3.57718  3.89264  4.02352  2.59462  3.56164  4.34587  2.45091  4.03545  3.02083  1.55932  2.08108  3.09739  3.61478  5.72844  4.38652    831 - -
          2.68618  4.42225  2.77519  2.73123  3.46354  2.40513  3.72494  3.29354  2.67741  2.69355  4.24690  2.90347  2.73739  3.18146  2.89801  2.37887  2.77519  2.98518  4.58477  3.61503
          0.01362  4.69884  5.42118  0.61958  0.77255  0.48576  0.95510
    587   2.87520  5.32768  1.91305  1.96104  4.64164  2.65872  3.82888  4.11341  2.62301  2.52047  4.39411  3.03900  4.00573  2.94675  3.12655  2.11814  3.11627  3.70477  5.78668  4.37783    832 - -
          2.68618  4.42225  2.77519  2.73123  3.46354  2.40513  3.72494  3.29354  2.67741  2.69355  4.24690  2.90347  2.73739  3.18146  2.89801  2.37887  2.77519  2.98518  4.58477  3.61503
          0.01362  4.69884  5.42118  0.61958  0.77255  0.48576  0.95510
    588   3.03967  5.29380  3.25167  2.80348  4.76662  3.70487  3.96304  4.20953  2.53470  3.71292  4.52472  2.15430  1.55835  3.09838  1.74830  3.04236  3.29464  3.81507  5.82675  4.52162    833 - -
          2.68618  4.42225  2.77519  2.73123  3.46354  2.40513  3.72494  3.29354  2.67741  2.69355  4.24690  2.90347  2.73739  3.18146  2.89801  2.37887  2.77519  2.98518  4.58477  3.61503
          0.28556  4.69884  1.43002  0.61958  0.77255  0.48576  0.95510
    589   2.82023  5.25749  2.11171  1.91866  4.53214  3.46559  3.75774  4.02111  2.57404  3.54157  4.32516  2.14170  3.92865  2.88593  3.07878  2.77985  3.06338  3.62443  2.55705  4.28755    834 - -
          2.68593  4.42248  2.77471  2.73146  3.46377  2.40536  3.72381  3.29377  2.67764  2.69329  4.24401  2.90370  2.73694  3.18169  2.89824  2.37910  2.77543  2.98541  4.58500  3.61526
          1.07919  1.06693  1.15180  1.03310  0.43990  0.29871  1.35393
    590   1.54121  4.39438  3.79942  3.49489  4.71980  1.72394  4.55713  4.16909  3.56107  3.82963  4.61943  3.59093  3.92756  3.81843  3.87754  1.32786  2.94181  3.52189  6.03594  4.84116    838 - -
          2.68618  4.42225  2.77519  2.73123  3.46354  2.40513  3.72494  3.29354  2.67741  2.69355  4.24690  2.90347  2.73739  3.18146  2.89801  2.37887  2.77519  2.98518  4.58477  3.61503
          0.01790  4.42780  5.15015  0.61958  0.77255  0.88813  0.53005
    591   4.06336  5.30751  5.01717  4.86501  0.41227  4.55481  4.25683  3.56126  4.76983  2.81277  4.22214  4.69936  5.02199  4.78966  4.75011  4.28088  4.37526  3.58757  4.39679  2.71742    839 - -
          2.68618  4.42225  2.77519  2.73123  3.46354  2.40513  3.72494  3.29354  2.67741  2.69355  4.24690  2.90347  2.73739  3.18146  2.89801  2.37887  2.77519  2.98518  4.58477  3.61503
          0.01790  4.42780  5.15015  0.61958  0.77255  0.29748  1.35746
    592   2.00836  4.90817  3.37720  2.95028  4.64572  3.51968  4.13956  4.07114  2.13541  3.66554  4.47108  3.37418  4.09549  3.30382  3.28777  1.08845  3.15082  3.62347  5.86155  4.56108    840 - -
          2.68618  4.42225  2.77519  2.73123  3.46354  2.40513  3.72494  3.29354  2.67741  2.69355  4.24690  2.90347  2.73739  3.18146  2.89801  2.37887  2.77519  2.98518  4.58477  3.61503
          0.01362  4.69884  5.42118  0.61958  0.77255  0.48576  0.95510
    593   2.90672  5.35903  2.38018  2.56619  4.71969  3.62634  3.79829  4.17957  1.90967  3.65007  4.41404  3.09989  2.63905  2.90545  1.60198  2.86887  3.13167  3.76233  5.76566  4.39554    841 - -
          2.68618  4.42225  2.77519  2.73123  3.46354  2.40513  3.72494  3.29354  2.67741  2.69355  4.24690  2.90347  2.73739  3.18146  2.89801  2.37887  2.77519  2.98518  4.58477  3.61503
          0.01362  4.69884  5.42118  0.61958  0.77255  0.48576  0.95510
    594   2.89534  4.91857  3.40384  2.83793  3.90825  3.73276  2.10212  3.53071  2.64991  3.15194  4.01190  3.31135  4.11897  3.10178  2.33872  2.97223  2.23151  3.25068  5.27223  2.10353    842 - -
          2.68618  4.42225  2.77519  2.73123  3.46354  2.40513  3.72494  3.29354  2.67741  2.69355  4.24690  2.90347  2.73739  3.18146  2.89801  2.37887  2.77519  2.98518  4.58477  3.61503
          0.01362  4.69884  5.42118  0.61958  0.77255  0.48576  0.95510
    595   3.39098  4.80711  4.63247  4.13238  1.17834  4.37489  4.04173  3.22415  3.99063  2.00802  3.83446  4.20435  4.71149  2.34023  4.14100  3.68154  3.61615  3.09374  4.34824  2.01126    843 - -
          2.68618  4.42225  2.77519  2.73123  3.46354  2.40513  3.72494  3.29354  2.67741  2.69355  4.24690  2.90347  2.73739  3.18146  2.89801  2.37887  2.77519  2.98518  4.58477  3.61503
          0.01362  4.69884  5.42118  0.61958  0.77255  0.48576  0.95510
    596   2.98858  5.47843  2.93311  2.04135  4.83263  3.62681  3.85641  4.30377  2.04872  3.76473  4.53534  2.25382  4.07204  1.47272  2.97361  2.93384  3.21997  3.87820  5.87708  4.48662    844 - -
          2.68618  4.42225  2.77519  2.73123  3.46354  2.40513  3.72494  3.29354  2.67741  2.69355  4.24690  2.90347  2.73739  3.18146  2.89801  2.37887  2.77519  2.98518  4.58477  3.61503
          0.11908  4.69884  2.27148  0.61958  0.77255  0.48576  0.95510
    597   2.55812  4.52501  3.89600  3.59136  4.85131  1.45997  4.66391  4.30446  3.65417  3.95970  4.74783  3.70056  4.04884  3.91972  3.97405  1.21590  2.00271  3.65385  6.16075  4.96219    845 - -
          2.68618  4.42225  2.77519  2.73123  3.46354  2.40513  3.72494  3.29354  2.67741  2.69355  4.24690  2.90347  2.73739  3.18146  2.89801  2.37887  2.77519  2.98518  4.58477  3.61503
          0.01512  4.59488  5.31722  0.61958  0.77255  0.67309  0.71362
    598   2.89465  4.94901  3.33088  2.80833  4.18834  3.68396  3.89314  2.38903  2.56894  3.20690  4.07609  1.46791  4.09945  3.07419  2.21974  2.96393  3.13121  3.26510  5.46235  4.16772    846 - -
          2.68618  4.42225  2.77519  2.73123  3.46354  2.40513  3.72494  3.29354  2.67741  2.69355  4.24690  2.90347  2.73739  3.18146  2.89801  2.37887  2.77519  2.98518  4.58477  3.61503
          0.01512  4.59488  5.31722  0.61958  0.77255  0.38426  1.14242
    599   3.41690  5.14998  2.23325  3.37750  3.92859  4.08762  4.58759  3.22780  3.68238  0.67261  3.92823  3.84689  4.59795  3.91979  4.04718  3.60723  3.69989  3.18220  5.63081  4.34906    847 - -
          2.68618  4.42225  2.77519  2.73123  3.46354  2.40513  3.72494  3.29354  2.67741  2.69355  4.24690  2.90347  2.73739  3.18146  2.89801  2.37887  2.77519  2.98518  4.58477  3.61503
          0.01362  4.69884  5.42118  0.61958  0.77255  0.48576  0.95510
    600   2.94835  5.01643  3.50018  3.11086  4.79368  2.19562  4.25196  4.23953  2.92152  3.80888  4.63357  3.51233  1.08119  3.42801  2.19067  3.03559  3.30958  3.78831  5.95167  4.69955    848 - -
          2.68618  4.42225  2.77519  2.73123  3.46354  2.40513  3.72494  3.29354  2.67741  2.69355  4.24690  2.90347  2.73739  3.18146  2.89801  2.37887  2.77519  2.98518  4.58477  3.61503
          0.01362  4.69884  5.42118  0.61958  0.77255  0.48576  0.95510
    601   2.02013  5.17793  2.08931  2.76542  4.89667  3.53078  4.23321  4.34904  3.17985  3.93836  4.75996  3.26654  1.11323  3.40864  3.68152  3.00684  3.34043  3.88016  6.13346  4.75671    849 - -
          2.68618  4.42225  2.77519  2.73123  3.46354  2.40513  3.72494  3.29354  2.67741  2.69355  4.24690  2.90347  2.73739  3.18146  2.89801  2.37887  2.77519  2.98518  4.58477  3.61503
          0.01362  4.69884  5.42118  0.61958  0.77255  0.48576  0.95510
    602   4.22125  5.85164  4.80956  4.22890  5.44108  4.44611  4.79116  5.11845  3.04633  4.47883  5.51024  4.49866  4.95856  4.02121  0.23566  4.30404  4.46312  4.81544  6.21321  5.26283    850 - -
          2.68618  4.42225  2.77519  2.73123  3.46354  2.40513  3.72494  3.29354  2.67741  2.69355  4.24690  2.90347  2.73739  3.18146  2.89801  2.37887  2.77519  2.98518  4.58477  3.61503
          0.01362  4.69884  5.42118  0.61958  0.77255  0.48576  0.95510
    603   3.00705  4.49982  4.44765  3.91978  1.18042  4.03956  4.27887  2.86716  3.78897  2.45805  2.42110  4.06842  4.45067  3.99537  3.95495  2.26628  3.26943  2.72822  4.79806  3.38905    851 - -
          2.68618  4.42225  2.77519  2.73123  3.46354  2.40513  3.72494  3.29354  2.67741  2.69355  4.24690  2.90347  2.73739  3.18146  2.89801  2.37887  2.77519  2.98518  4.58477  3.61503
          0.01362  4.69884  5.42118  0.61958  0.77255  0.48576  0.95510
    604   2.17331  5.41308  2.88175  2.02462  4.77282  3.61595  3.93917  4.22817  2.69891  3.74442  4.54434  3.11940  4.10478  1.22155  3.14887  2.97816  3.26861  3.82852  5.90355  4.51463    852 - -
          2.68618  4.42225  2.77519  2.73123  3.46354  2.40513  3.72494  3.29354  2.67741  2.69355  4.24690  2.90347  2.73739  3.18146  2.89801  2.37887  2.77519  2.98518  4.58477  3.61503
          0.01362  4.69884  5.42118  0.61958  0.77255  0.48576  0.95510
    605   3.01025  5.39601  3.28142  2.70547  4.79802  3.72677  3.82535  4.22618  1.37151  3.67873  4.46183  2.39560  4.11366  2.93501  1.99723  2.20972  3.22077  3.82641  5.76701  4.45336    853 - -
          2.68618  4.42225  2.77519  2.73123  3.46354  2.40513  3.72494  3.29354  2.67741  2.69355  4.24690  2.90347  2.73739  3.18146  2.89801  2.37887  2.77519  2.98518  4.58477  3.61503
          0.01362  4.69884  5.42118  0.61958  0.77255  0.48576  0.95510
    606   3.14792  5.42844  3.44187  2.86505  4.85746  3.82589  3.89706  4.26279  2.33314  3.71580  4.53286  3.33776  2.50325  1.47299  1.56992  3.12903  3.35196  3.89149  5.79213  4.53062    854 - -
          2.68618  4.42225  2.77519  2.73123  3.46354  2.40513  3.72494  3.29354  2.67741  2.69355  4.24690  2.90347  2.73739  3.18146  2.89801  2.37887  2.77519  2.98518  4.58477  3.61503
          0.01362  4.69884  5.42118  0.61958  0.77255  0.48576  0.95510
    607   2.22943  5.29796  2.41414  2.49464  4.64338  3.56789  3.75247  4.11837  1.96611  3.59601  4.34372  3.03807  3.96712  1.90565  2.40227  2.77706  3.04306  3.68991  5.72351  4.32756    855 - -
          2.68618  4.42225  2.77519  2.73123  3.46354  2.40513  3.72494  3.29354  2.67741  2.69355  4.24690  2.90347  2.73739  3.18146  2.89801  2.37887  2.77519  2.98518  4.58477  3.61503
          0.01362  4.69884  5.42118  0.61958  0.77255  0.48576  0.95510
    608   1.83942  4.61607  3.51107  2.94900  3.78877  3.70825  3.96035  3.13637  2.88672  2.15150  3.72647  2.61828  4.09985  3.22828  2.50360  2.94935  3.01810  2.24402  5.19649  3.94240    856 - -
          2.68618  4.42225  2.77519  2.73123  3.46354  2.40513  3.72494  3.29354  2.67741  2.69355  4.24690  2.90347  2.73739  3.18146  2.89801  2.37887  2.77519  2.98518  4.58477  3.61503
          0.11908  4.69884  2.27148  0.61958  0.77255  0.48576  0.95510
    609   2.87630  4.70372  3.46653  1.42880  2.55552  3.77181  4.03260  2.98855  2.99697  2.75659  3.75267  3.44046  4.17783  3.31789  3.38944  3.04690  3.11883  2.09453  5.21457  3.88713    857 - -
          2.68618  4.42225  2.77519  2.73123  3.46354  2.40513  3.72494  3.29354  2.67741  2.69355  4.24690  2.90347  2.73739  3.18146  2.89801  2.37887  2.77519  2.98518  4.58477  3.61503
          0.01512  4.59488  5.31722  0.61958  0.77255  0.67309  0.71362
    610   2.86472  5.32147  2.30025  2.50356  4.67558  2.46390  3.76921  4.14029  2.00796  3.61786  4.38291  3.04293  3.98796  2.87904  1.70408  2.82538  3.09474  3.72226  5.74195  4.36097    858 - -
          2.68618  4.42225  2.77519  2.73123  3.46354  2.40513  3.72494  3.29354  2.67741  2.69355  4.24690  2.90347  2.73739  3.18146  2.89801  2.37887  2.77519  2.98518  4.58477  3.61503
          0.01512  4.59488  5.31722  0.61958  0.77255  0.67309  0.71362
    611   2.75490  4.76441  3.29620  2.86211  4.16158  3.53869  4.02260  2.43964  2.89098  3.22718  4.08649  1.74969  4.05205  3.23242  3.30353  1.61789  3.06244  3.20673  5.50983  4.20592    859 - -
          2.68618  4.42225  2.77519  2.73123  3.46354  2.40513  3.72494  3.29354  2.67741  2.69355  4.24690  2.90347  2.73739  3.18146  2.89801  2.37887  2.77519  2.98518  4.58477  3.61503
          0.01512  4.59488  5.31722  0.61958  0.77255  0.67309  0.71362
    612   2.78078  5.03431  3.12455  2.64171  4.49967  1.85139  3.86511  3.93914  2.59862  3.49305  4.28463  2.35028  3.99301  3.00044  2.28625  2.80402  2.13815  3.54045  5.67605  4.33364    860 - -
          2.68618  4.42225  2.77519  2.73123  3.46354  2.40513  3.72494  3.29354  2.67741  2.69355  4.24690  2.90347  2.73739  3.18146  2.89801  2.37887  2.77519  2.98518  4.58477  3.61503
          0.01512  4.59488  5.31722  0.61958  0.77255  0.67309  0.71362
    613   1.54156  4.97343  2.14037  2.73627  4.71112  3.43528  4.09736  4.16527  2.98155  3.74603  4.54279  3.21311  4.03551  3.25864  3.46122  1.47128  3.14510  3.68991  5.93824  4.58114    861 - -
          2.68618  4.42225  2.77519  2.73123  3.46354  2.40513  3.72494  3.29354  2.67741  2.69355  4.24690  2.90347  2.73739  3.18146  2.89801  2.37887  2.77519  2.98518  4.58477  3.61503
          0.01512  4.59488  5.31722  0.61958  0.77255  0.67309  0.71362
    614   2.85618  4.72608  3.57439  3.07783  2.34695  1.39234  4.03899  3.41548  2.92382  3.06692  3.97079  3.47654  4.15635  3.34220  2.28895  3.00467  3.14031  3.14555  5.21917  3.85423    862 - -
          2.68618  4.42225  2.77519  2.73123  3.46354  2.40513  3.72494  3.29354  2.67741  2.69355  4.24690  2.90347  2.73739  3.18146  2.89801  2.37887  2.77519  2.98518  4.58477  3.61503
          0.01512  4.59488  5.31722  0.61958  0.77255  0.67309  0.71362
    615   1.72036  4.95396  3.18179  2.14449  4.20775  3.60002  3.80333  3.60381  2.55020  2.46381  4.04096  3.14665  3.99869  2.95927  2.25851  2.82983  3.02117  3.29002  5.46101  4.14393    863 - -
          2.68618  4.42225  2.77519  2.73123  3.46354  2.40513  3.72494  3.29354  2.67741  2.69355  4.24690  2.90347  2.73739  3.18146  2.89801  2.37887  2.77519  2.98518  4.58477  3.61503
          0.01512  4.59488  5.31722  0.61958  0.77255  0.67309  0.71362
    616   2.08627  5.05449  3.08849  2.61983  4.53949  2.34414  3.86507  3.98759  2.61094  3.53198  4.31604  1.78854  3.98504  2.99632  2.29715  2.79301  3.05463  3.57442  5.70705  4.35343    864 - -
          2.68483  4.42265  2.77560  2.73163  3.46394  2.40507  3.72535  3.29289  2.67781  2.69395  4.24730  2.90311  2.73655  3.18186  2.89841  2.37882  2.77497  2.98558  4.58517  3.61543
          0.89610  1.19529  1.24054  1.50238  0.25180  0.67309  0.71362
    617   3.30850  5.39010  3.81019  3.03903  4.92223  3.87988  3.73340  4.23136  1.37970  3.61572  4.49734  3.40131  4.22369  2.86299  1.12778  3.29172  3.44372  3.91711  5.60433  4.48888    870 - -
          2.68618  4.42225  2.77519  2.73123  3.46354  2.40513  3.72494  3.29354  2.67741  2.69355  4.24690  2.90347  2.73739  3.18146  2.89801  2.37887  2.77519  2.98518  4.58477  3.61503
          0.02120  4.26035  4.98270  0.61958  0.77255  1.04004  0.43609
    618   2.82167  4.45723  3.83997  3.25148  3.49453  3.81319  4.06103  2.62197  2.94657  1.71789  3.42402  3.60780  4.18522  3.39841  2.14220  3.10339  3.05671  1.90394  5.05923  3.84487    871 - -
          2.68618  4.42225  2.77519  2.73123  3.46354  2.40513  3.72494  3.29354  2.67741  2.69355  4.24690  2.90347  2.73739  3.18146  2.89801  2.37887  2.77519  2.98518  4.58477  3.61503
          0.02120  4.26035  4.98270  0.61958  0.77255  1.04004  0.43609
    619   2.45359  4.43363  3.39140  3.12646  4.49501  3.14582  4.28729  3.96797  3.21939  3.62043  4.44992  3.37931  1.90453  3.53209  3.56267  1.14322  2.92363  3.42060  5.80583  4.55392    872 - -
          2.68618  4.42225  2.77519  2.73123  3.46354  2.40513  3.72494  3.29354  2.67741  2.69355  4.24690  2.90347  2.73739  3.18146  2.89801  2.37887  2.77519  2.98518  4.58477  3.61503
          0.02120  4.26035  4.98270  0.61958  0.77255  0.63707  0.75256
    620   3.05057  4.76866  3.96642  3.60105  3.81518  3.81988  4.49170  3.13003  3.46568  1.60578  3.85640  3.89979  1.07626  3.85926  3.72460  3.28783  3.39803  3.01239  5.43918  4.17863    873 - -
          2.68618  4.42225  2.77519  2.73123  3.46354  2.40513  3.72494  3.29354  2.67741  2.69355  4.24690  2.90347  2.73739  3.18146  2.89801  2.37887  2.77519  2.98518  4.58477  3.61503
          0.01724  4.46481  5.18716  0.61958  0.77255  0.31207  1.31652
    621   2.80025  5.12655  2.40303  2.54620  4.42603  3.56735  3.80774  3.86786  2.59266  2.41782  4.21464  2.07249  3.98524  2.93645  3.07416  2.17562  2.33140  3.49858  5.62716  4.25735    874 - -
          2.68618  4.42225  2.77519  2.73123  3.46354  2.40513  3.72494  3.29354  2.67741  2.69355  4.24690  2.90347  2.73739  3.18146  2.89801  2.37887  2.77519  2.98518  4.58477  3.61503
          0.01362  4.69884  5.42118  0.61958  0.77255  0.48576  0.95510
    622   2.07874  4.91293  3.27995  2.74030  4.38299  3.53591  3.92700  3.81025  2.71810  3.40330  4.20391  3.22081  2.78030  3.07662  2.39645  2.13940  1.82461  3.42898  5.62585  4.29870    875 - -
          2.68618  4.42225  2.77519  2.73123  3.46354  2.40513  3.72494  3.29354  2.67741  2.69355  4.24690  2.90347  2.73739  3.18146  2.89801  2.37887  2.77519  2.98518  4.58477  3.61503
          0.01362  4.69884  5.42118  0.61958  0.77255  0.48576  0.95510
    623   3.12554  5.71316  2.01988  1.51230  5.02993  3.58088  3.99704  4.54599  2.89889  4.01358  4.80172  2.27736  4.12574  3.13087  3.45826  1.61325  3.38841  4.09656  6.15307  4.67324    876 - -
          2.68618  4.42225  2.77519  2.73123  3.46354  2.40513  3.72494  3.29354  2.67741  2.69355  4.24690  2.90347  2.73739  3.18146  2.89801  2.37887  2.77519  2.98518  4.58477  3.61503
          0.01362  4.69884  5.42118  0.61958  0.77255  0.48576  0.95510
    624   2.96524  5.23716  3.24627  2.76854  4.73799  3.65948  3.93650  4.18430  2.53463  3.68869  4.48625  2.17727  4.12327  3.06628  1.44066  1.79014  3.22804  3.77372  5.80953  4.49113    877 - -
          2.68618  4.42225  2.77519  2.73123  3.46354  2.40513  3.72494  3.29354  2.67741  2.69355  4.24690  2.90347  2.73739  3.18146  2.89801  2.37887  2.77519  2.98518  4.58477  3.61503
          0.16213  4.69884  1.96208  0.61958  0.77255  0.48576  0.95510
    625   2.88613  5.33403  2.75499  1.94003  4.69999  3.49997  3.84366  4.18015  2.66296  3.68582  4.46408  1.73373  2.47173  2.97000  3.16884  2.17181  3.14435  3.75650  5.84239  4.42420    878 - -
          2.68618  4.42225  2.77519  2.73123  3.46354  2.40513  3.72494  3.29354  2.67741  2.69355  4.24690  2.90347  2.73739  3.18146  2.89801  2.37887  2.77519  2.98518  4.58477  3.61503
          0.01578  4.55249  5.27483  0.61958  0.77255  0.73579  0.65224
    626   2.73193  4.93867  3.12920  2.57477  4.20183  3.55047  3.76089  3.61834  2.53328  3.21452  2.86489  2.26808  2.66150  2.90834  2.36029  2.76392  2.36201  3.28870  5.44916  4.11678    879 - -
          2.68618  4.42225  2.77519  2.73123  3.46354  2.40513  3.72494  3.29354  2.67741  2.69355  4.24690  2.90347  2.73739  3.18146  2.89801  2.37887  2.77519  2.98518  4.58477  3.61503
          0.01578  4.55249  5.27483  0.61958  0.77255  0.35618  1.20513
    627   3.03043  5.49840  2.10771  2.51357  4.87160  3.57629  3.97085  4.36902  2.82129  3.86661  4.65412  3.07407  4.09893  1.80813  3.33820  1.36067  3.29815  3.93519  6.01479  4.57875    880 - -
          2.68618  4.42225  2.77519  2.73123  3.46354  2.40513  3.72494  3.29354  2.67741  2.69355  4.24690  2.90347  2.73739  3.18146  2.89801  2.37887  2.77519  2.98518  4.58477  3.61503
          0.01362  4.69884  5.42118  0.61958  0.77255  0.48576  0.95510
    628   2.83318  5.04606  3.22748  2.67126  4.34150  3.63180  3.83491  3.75475  2.54758  3.33823  4.15061  3.17824  4.03438  1.89796  2.33771  1.90361  3.06828  2.38423  5.55367  4.22981    881 - -
          2.68618  4.42225  2.77519  2.73123  3.46354  2.40513  3.72494  3.29354  2.67741  2.69355  4.24690  2.90347  2.73739  3.18146  2.89801  2.37887  2.77519  2.98518  4.58477  3.61503
          0.01362  4.69884  5.42118  0.61958  0.77255  0.48576  0.95510
    629   2.14996  4.97956  3.20422  2.72877  4.56430  1.82066  3.97103  4.01430  2.76757  3.57768  4.35955  3.21269  2.48168  2.38397  3.23013  2.18218  3.06662  3.58079  5.76865  4.42105    882 - -
          2.68618  4.42225  2.77519  2.73123  3.46354  2.40513  3.72494  3.29354  2.67741  2.69355  4.24690  2.90347  2.73739  3.18146  2.89801  2.37887  2.77519  2.98518  4.58477  3.61503
          0.01362  4.69884  5.42118  0.61958  0.77255  0.48576  0.95510
    630   3.63610  4.90642  5.51492  4.94362  3.47244  4.96972  5.32802  2.40339  4.79549  1.10897  1.78070  5.09793  5.14056  4.82085  4.82207  4.33279  3.85930  1.43603  5.54493  4.50186    883 - -
          2.68618  4.42225  2.77519  2.73123  3.46354  2.40513  3.72494  3.29354  2.67741  2.69355  4.24690  2.90347  2.73739  3.18146  2.89801  2.37887  2.77519  2.98518  4.58477  3.61503
          0.01362  4.69884  5.42118  0.61958  0.77255  0.48576  0.95510
    631   2.78086  5.12683  2.43174  2.53325  4.42794  2.58113  2.82402  3.87461  2.55729  3.42451  4.20475  3.06853  2.83207  2.90715  3.03898  2.18269  3.01806  2.47078  5.61653  4.24398    884 - -
          2.68618  4.42225  2.77519  2.73123  3.46354  2.40513  3.72494  3.29354  2.67741  2.69355  4.24690  2.90347  2.73739  3.18146  2.89801  2.37887  2.77519  2.98518  4.58477  3.61503
          0.01362  4.69884  5.42118  0.61958  0.77255  0.48576  0.95510
    632   2.81760  4.40779  3.95342  3.41131  1.68374  3.83237  4.12573  2.17487  3.34105  2.61404  3.54050  2.61136  4.23327  3.60752  3.61326  2.21137  3.06394  2.66439  4.93464  3.64876    885 - -
          2.68618  4.42225  2.77519  2.73123  3.46354  2.40513  3.72494  3.29354  2.67741  2.69355  4.24690  2.90347  2.73739  3.18146  2.89801  2.37887  2.77519  2.98518  4.58477  3.61503
          0.01362  4.69884  5.42118  0.61958  0.77255  0.48576  0.95510
    633   2.80465  5.06150  3.15401  2.70580  4.63606  1.96551  3.96289  4.09067  2.12792  3.63543  4.41541  3.19992  2.41541  3.09681  3.17829  1.72423  3.10641  3.65214  5.80844  4.45509    886 - -
          2.68618  4.42225  2.77519  2.73123  3.46354  2.40513  3.72494  3.29354  2.67741  2.69355  4.24690  2.90347  2.73739  3.18146  2.89801  2.37887  2.77519  2.98518  4.58477  3.61503
          0.01362  4.69884  5.42118  0.61958  0.77255  0.48576  0.95510
    634   2.82351  5.31299  2.37943  2.48334  4.65185  2.56279  2.79912  4.13074  2.49594  3.61157  4.36072  3.03079  3.97106  1.89766  2.23476  2.78449  3.05556  3.70192  5.74330  4.33981    887 - -
          2.68618  4.42225  2.77519  2.73123  3.46354  2.40513  3.72494  3.29354  2.67741  2.69355  4.24690  2.90347  2.73739  3.18146  2.89801  2.37887  2.77519  2.98518  4.58477  3.61503
          0.01362  4.69884  5.42118  0.61958  0.77255  0.48576  0.95510
    635   2.84111  5.00928  3.25792  2.69591  4.27075  3.65252  3.83955  2.47215  2.55564  3.27359  4.09806  3.19854  4.04638  1.90652  2.33951  1.91433  3.07063  3.35716  5.50667  4.19379    888 - -
          2.68618  4.42225  2.77519  2.73123  3.46354  2.40513  3.72494  3.29354  2.67741  2.69355  4.24690  2.90347  2.73739  3.18146  2.89801  2.37887  2.77519  2.98518  4.58477  3.61503
          0.01362  4.69884  5.42118  0.61958  0.77255  0.48576  0.95510
    636   2.96346  4.61864  3.90279  3.38900  2.38130  1.88658  4.03459  3.15863  3.34384  2.83215  3.77091  3.71090  2.54124  3.61261  3.65209  3.19329  3.21464  2.94176  4.73689  1.80628    889 - -
          2.68618  4.42225  2.77519  2.73123  3.46354  2.40513  3.72494  3.29354  2.67741  2.69355  4.24690  2.90347  2.73739  3.18146  2.89801  2.37887  2.77519  2.98518  4.58477  3.61503
          0.01362  4.69884  5.42118  0.61958  0.77255  0.48576  0.95510
    637   2.90418  5.38344  1.57347  2.49017  4.72373  3.56682  3.84482  4.20443  2.62549  3.69706  4.46169  2.18938  4.02099  2.96031  2.38091  2.85944  2.31251  3.77932  5.84145  4.42644    890 - -
          2.68618  4.42225  2.77519  2.73123  3.46354  2.40513  3.72494  3.29354  2.67741  2.69355  4.24690  2.90347  2.73739  3.18146  2.89801  2.37887  2.77519  2.98518  4.58477  3.61503
          0.01362  4.69884  5.42118  0.61958  0.77255  0.48576  0.95510
    638   2.78916  4.96825  3.22357  2.76480  4.50313  3.53727  3.98948  3.93731  2.77806  3.52105  4.32237  3.24336  1.60810  2.32970  3.21691  2.23558  2.14315  3.53520  5.73039  4.39980    891 - -
          2.68618  4.42225  2.77519  2.73123  3.46354  2.40513  3.72494  3.29354  2.67741  2.69355  4.24690  2.90347  2.73739  3.18146  2.89801  2.37887  2.77519  2.98518  4.58477  3.61503
          0.11908  4.69884  2.27148  0.61958  0.77255  0.48576  0.95510
    639   2.86345  5.18416  2.10240  2.57522  4.77649  1.72131  3.99049  4.25796  2.85719  3.78674  4.57085  3.10065  2.38709  3.13211  3.36566  1.99315  3.17900  3.79136  5.95344  4.55235    892 - -
          2.68618  4.42225  2.77519  2.73123  3.46354  2.40513  3.72494  3.29354  2.67741  2.69355  4.24690  2.90347  2.73739  3.18146  2.89801  2.37887  2.77519  2.98518  4.58477  3.61503
          0.01512  4.59488  5.31722  0.61958  0.77255  0.38426  1.14242
    640   2.98196  5.36876  3.20442  2.66765  4.74931  3.69513  3.82875  4.18650  2.39821  3.65627  4.43919  2.39082  2.48579  2.20000  1.51673  2.95243  3.19950  3.78884  5.76196  4.43219    893 - -
          2.68618  4.42225  2.77519  2.73123  3.46354  2.40513  3.72494  3.29354  2.67741  2.69355  4.24690  2.90347  2.73739  3.18146  2.89801  2.37887  2.77519  2.98518  4.58477  3.61503
          0.01362  4.69884  5.42118  0.61958  0.77255  0.48576  0.95510
    641   2.80293  2.53879  3.88032  3.30675  3.62854  3.76065  4.10497  3.04349  3.11039  2.75826  3.66106  3.63503  4.19059  3.48679  2.47161  2.24351  3.06446  2.81388  1.80412  3.83834    894 - -
          2.68618  4.42225  2.77519  2.73123  3.46354  2.40513  3.72494  3.29354  2.67741  2.69355  4.24690  2.90347  2.73739  3.18146  2.89801  2.37887  2.77519  2.98518  4.58477  3.61503
          0.01362  4.69884  5.42118  0.61958  0.77255  0.48576  0.95510
    642   2.30377  5.05679  2.40948  2.58964  4.34724  2.45302  3.83640  3.76980  2.63903  3.35945  4.16331  3.11587  4.00212  2.28776  3.11296  2.82025  3.04639  2.04382  5.58514  4.23273    895 - -
          2.68618  4.42225  2.77519  2.73123  3.46354  2.40513  3.72494  3.29354  2.67741  2.69355  4.24690  2.90347  2.73739  3.18146  2.89801  2.37887  2.77519  2.98518  4.58477  3.61503
          0.01362  4.69884  5.42118  0.61958  0.77255  0.48576  0.95510
    643   2.93250  5.30832  3.19722  2.64252  4.65328  3.67175  2.06005  4.10177  2.41071  3.59060  4.37262  3.15932  4.06460  1.88808  2.21614  2.14011  3.15167  3.71190  5.71071  4.37067    896 - -
          2.68618  4.42225  2.77519  2.73123  3.46354  2.40513  3.72494  3.29354  2.67741  2.69355  4.24690  2.90347  2.73739  3.18146  2.89801  2.37887  2.77519  2.98518  4.58477  3.61503
          0.01362  4.69884  5.42118  0.61958  0.77255  0.48576  0.95510
    644   3.11066  5.48639  2.79768  2.61397  4.95464  2.45545  4.07848  4.45829  2.90638  3.96352  4.77688  1.08010  4.17191  2.16016  3.37234  3.07137  3.40486  4.01871  6.09866  4.68658    897 - -
          2.68618  4.42225  2.77519  2.73123  3.46354  2.40513  3.72494  3.29354  2.67741  2.69355  4.24690  2.90347  2.73739  3.18146  2.89801  2.37887  2.77519  2.98518  4.58477  3.61503
          0.01362  4.69884  5.42118  0.61958  0.77255  0.48576  0.95510
    645   2.18663  5.23973  2.31941  2.52302  4.60652  2.65491  2.08521  4.07438  2.62508  3.59521  4.36469  3.06500  3.99793  2.95718  3.11981  2.10836  3.08888  3.66188  5.76130  4.36522    898 - -
          2.68618  4.42225  2.77519  2.73123  3.46354  2.40513  3.72494  3.29354  2.67741  2.69355  4.24690  2.90347  2.73739  3.18146  2.89801  2.37887  2.77519  2.98518  4.58477  3.61503
          0.01362  4.69884  5.42118  0.61958  0.77255  0.48576  0.95510
    646   2.80569  4.99864  3.15406  2.66769  4.33372  3.58379  3.88615  3.75347  2.68079  3.35505  4.16856  2.34190  4.02710  2.40826  3.13065  1.56484  3.06465  2.34842  5.58598  4.25008    899 - -
          2.68808  4.42506  2.76925  2.73436  3.46909  2.40358  3.72127  3.29820  2.68067  2.69519  4.24955  2.90630  2.73476  3.18601  2.88716  2.37639  2.77797  2.98991  4.59032  3.60411
          0.99435  0.91781  1.46687  3.72657  0.02437  0.48576  0.95510
    647   3.17879  5.84405  1.73746  1.16660  5.12829  3.44689  3.97998  4.67418  2.99880  4.12994  4.96353  1.98338  4.06623  3.13708  3.61564  3.04619  3.46367  4.21423  6.27298  4.73443    994 - -
          2.68618  4.42225  2.77519  2.73123  3.46354  2.40513  3.72494  3.29354  2.67741  2.69355  4.24690  2.90347  2.73739  3.18146  2.89801  2.37887  2.77519  2.98518  4.58477  3.61503
          0.01764  4.44236  5.16471  0.61958  0.77255  0.87240  0.54120
    648   2.83639  4.48701  3.77313  3.21120  3.34813  3.80373  3.96117  2.00983  2.20779  2.61305  3.57227  3.56447  4.17920  3.38527  3.24637  3.08430  3.06490  2.68727  4.86127  1.83039    995 - -
          2.68618  4.42225  2.77519  2.73123  3.46354  2.40513  3.72494  3.29354  2.67741  2.69355  4.24690  2.90347  2.73739  3.18146  2.89801  2.37887  2.77519  2.98518  4.58477  3.61503
          0.01764  4.44236  5.16471  0.61958  0.77255  0.51307  0.91293
    649   3.11074  5.64169  1.22573  2.44376  4.99285  2.22715  3.98681  4.50048  1.91943  3.98056  4.78519  3.01741  4.10372  3.12927  3.41379  3.02625  3.38243  4.05940  6.12027  4.65831    996 - -
          2.68618  4.42225  2.77519  2.73123  3.46354  2.40513  3.72494  3.29354  2.67741  2.69355  4.24690  2.90347  2.73739  3.18146  2.89801  2.37887  2.77519  2.98518  4.58477  3.61503
          0.01512  4.59488  5.31722  0.61958  0.77255  0.67309  0.71362
    650   2.84375  5.28288  1.75497  2.47143  4.66872  2.40760  3.82301  4.14735  2.61299  3.64957  4.41670  3.01891  3.97821  2.94190  2.33791  2.04617  3.09932  3.71819  5.80025  4.39142    997 - -
          2.68618  4.42225  2.77519  2.73123  3.46354  2.40513  3.72494  3.29354  2.67741  2.69355  4.24690  2.90347  2.73739  3.18146  2.89801  2.37887  2.77519  2.98518  4.58477  3.61503
          0.01512  4.59488  5.31722  0.61958  0.77255  0.67309  0.71362
    651   2.13621  5.18332  2.28757  2.50819  4.57463  2.34972  3.80438  4.03727  2.56972  3.55795  4.32927  3.04365  3.96446  2.92422  1.85150  2.78290  3.05307  3.62339  5.72040  4.33394    998 - -
          2.68618  4.42225  2.77519  2.73123  3.46354  2.40513  3.72494  3.29354  2.67741  2.69355  4.24690  2.90347  2.73739  3.18146  2.89801  2.37887  2.77519  2.98518  4.58477  3.61503
          0.01512  4.59488  5.31722  0.61958  0.77255  0.67309  0.71362
    652   2.77493  4.43083  3.74889  3.19569  3.51313  2.52601  2.06769  2.10910  3.10137  2.09649  3.53306  3.56137  4.15349  3.41934  3.41057  3.03534  3.01172  2.67317  4.99481  3.74536    999 - -
          2.68618  4.42225  2.77519  2.73123  3.46354  2.40513  3.72494  3.29354  2.67741  2.69355  4.24690  2.90347  2.73739  3.18146  2.89801  2.37887  2.77519  2.98518  4.58477  3.61503
          0.01512  4.59488  5.31722  0.61958  0.77255  0.67309  0.71362
    653   2.72699  4.90721  3.24088  2.76339  4.54115  1.74970  3.96884  3.98424  2.72665  3.55160  4.34219  3.22510  2.32701  3.11486  2.27855  2.11857  3.04896  3.54845  5.73859  4.41340   1000 - -
          2.68618  4.42225  2.77519  2.73123  3.46354  2.40513  3.72494  3.29354  2.67741  2.69355  4.24690  2.90347  2.73739  3.18146  2.89801  2.37887  2.77519  2.98518  4.58477  3.61503
          0.01512  4.59488  5.31722  0.61958  0.77255  0.67309  0.71362
    654   2.16428  4.93415  2.42897  2.60356  2.59582  3.56986  3.79713  3.59348  2.59994  3.20263  4.02601  3.11793  3.97557  2.95658  1.92698  2.79688  2.99481  3.27469  5.44002  4.10082   1001 - -
          2.68618  4.42225  2.77519  2.73123  3.46354  2.40513  3.72494  3.29354  2.67741  2.69355  4.24690  2.90347  2.73739  3.18146  2.89801  2.37887  2.77519  2.98518  4.58477  3.61503
          0.01512  4.59488  5.31722  0.61958  0.77255  0.67309  0.71362
    655   2.05981  5.22381  1.78030  2.49157  4.61410  2.41835  3.82107  4.08264  2.60778  3.59976  4.37126  3.03300  3.97298  2.94230  2.34145  2.79876  3.07838  3.66350  5.76123  4.36403   1002 - -
          2.68618  4.42225  2.77519  2.73123  3.46354  2.40513  3.72494  3.29354  2.67741  2.69355  4.24690  2.90347  2.73739  3.18146  2.89801  2.37887  2.77519  2.98518  4.58477  3.61503
          0.01512  4.59488  5.31722  0.61958  0.77255  0.38426  1.14242
    656   2.82545  5.30771  2.35789  2.48028  4.64885  2.12104  3.77864  4.12788  2.52829  3.61536  4.36681  3.02919  3.97328  2.18252  2.31734  2.26846  3.06155  3.70007  5.75405  4.34706   1003 - -
          2.68618  4.42225  2.77519  2.73123  3.46354  2.40513  3.72494  3.29354  2.67741  2.69355  4.24690  2.90347  2.73739  3.18146  2.89801  2.37887  2.77519  2.98518  4.58477  3.61503
          0.01362  4.69884  5.42118  0.61958  0.77255  0.48576  0.95510
    657   3.03085  5.22433  3.46749  2.83336  4.53395  3.79401  3.85506  3.93197  1.87080  2.55720  4.29111  3.30822  4.16042  2.13099  1.68787  3.04489  3.23228  3.60581  2.91653  4.34836   1004 - -
          2.68618  4.42225  2.77519  2.73123  3.46354  2.40513  3.72494  3.29354  2.67741  2.69355  4.24690  2.90347  2.73739  3.18146  2.89801  2.37887  2.77519  2.98518  4.58477  3.61503
          0.01362  4.69884  5.42118  0.61958  0.77255  0.48576  0.95510
    658   2.93684  5.44393  1.71348  2.01161  4.75607  3.56475  3.86291  4.24675  2.67685  3.73766  4.50483  2.32050  4.03237  2.98134  3.19404  2.29442  3.18103  3.82126  5.88392  2.55059   1005 - -
          2.68618  4.42225  2.77519  2.73123  3.46354  2.40513  3.72494  3.29354  2.67741  2.69355  4.24690  2.90347  2.73739  3.18146  2.89801  2.37887  2.77519  2.98518  4.58477  3.61503
          0.01362  4.69884  5.42118  0.61958  0.77255  0.48576  0.95510
    659   2.85571  5.32020  1.89205  2.52104  4.66700  3.58811  3.78157  4.13504  1.74907  3.61710  4.37456  3.06212  3.99709  2.88781  2.33933  2.81944  2.30273  3.71457  5.74658  4.35881   1006 - -
          2.68618  4.42225  2.77519  2.73123  3.46354  2.40513  3.72494  3.29354  2.67741  2.69355  4.24690  2.90347  2.73739  3.18146  2.89801  2.37887  2.77519  2.98518  4.58477  3.61503
          0.01362  4.69884  5.42118  0.61958  0.77255  0.48576  0.95510
    660   2.88843  5.40496  2.18663  2.03017  4.73810  2.44537  3.82548  4.22807  2.61533  3.70900  4.46396  2.34674  2.51715  2.93619  3.12627  2.83722  2.45510  3.79225  5.84685  4.41962   1007 - -
          2.68618  4.42225  2.77519  2.73123  3.46354  2.40513  3.72494  3.29354  2.67741  2.69355  4.24690  2.90347  2.73739  3.18146  2.89801  2.37887  2.77519  2.98518  4.58477  3.61503
          0.01362  4.69884  5.42118  0.61958  0.77255  0.48576  0.95510
    661   2.87607  5.12307  3.21400  2.67119  4.35504  3.65229  3.83255  3.84964  2.52273  3.40813  4.21735  2.48764  4.05424  2.97662  1.57487  2.18136  3.10661  3.50340  5.56135  2.68102   1008 - -
          2.68618  4.42225  2.77519  2.73123  3.46354  2.40513  3.72494  3.29354  2.67741  2.69355  4.24690  2.90347  2.73739  3.18146  2.89801  2.37887  2.77519  2.98518  4.58477  3.61503
          0.01362  4.69884  5.42118  0.61958  0.77255  0.48576  0.95510
    662   2.87654  4.31616  2.76336  3.83979  2.19247  3.97947  4.15835  2.75826  3.70256  2.04463  3.42654  3.97756  4.34285  3.88906  3.84146  3.27436  3.10778  1.99871  2.62586  2.45695   1009 - -
          2.68618  4.42225  2.77519  2.73123  3.46354  2.40513  3.72494  3.29354  2.67741  2.69355  4.24690  2.90347  2.73739  3.18146  2.89801  2.37887  2.77519  2.98518  4.58477  3.61503
          0.01362  4.69884  5.42118  0.61958  0.77255  0.48576  0.95510
    663   2.13362  4.30056  4.23628  3.65309  2.53143  3.91841  4.22565  2.00787  3.53269  2.45399  3.40406  3.88179  4.28704  3.76909  2.17363  3.20508  3.05017  1.96063  4.93146  3.73607   1010 - -
          2.68618  4.42225  2.77519  2.73123  3.46354  2.40513  3.72494  3.29354  2.67741  2.69355  4.24690  2.90347  2.73739  3.18146  2.89801  2.37887  2.77519  2.98518  4.58477  3.61503
          0.01362  4.69884  5.42118  0.61958  0.77255  0.48576  0.95510
    664   3.18758  5.80282  1.53333  1.83527  5.10128  3.58934  1.83792  4.62826  2.96232  4.08988  4.88871  2.19459  4.15412  3.17322  3.53365  3.08343  3.45418  4.17651  6.22710  4.73134   1011 - -
          2.68618  4.42225  2.77519  2.73123  3.46354  2.40513  3.72494  3.29354  2.67741  2.69355  4.24690  2.90347  2.73739  3.18146  2.89801  2.37887  2.77519  2.98518  4.58477  3.61503
          0.01362  4.69884  5.42118  0.61958  0.77255  0.48576  0.95510
    665   3.00792  5.57321  1.79005  1.96626  4.89662  3.56844  3.90686  4.40184  2.74512  3.86954  4.63620  2.11660  2.52889  2.16030  3.27758  2.93453  3.25767  3.95533  6.00274  4.54823   1012 - -
          2.68618  4.42225  2.77519  2.73123  3.46354  2.40513  3.72494  3.29354  2.67741  2.69355  4.24690  2.90347  2.73739  3.18146  2.89801  2.37887  2.77519  2.98518  4.58477  3.61503
          0.01362  4.69884  5.42118  0.61958  0.77255  0.48576  0.95510
    666   2.85961  5.36015  2.91490  1.99564  4.69314  3.56078  2.55499  4.17668  2.55333  3.65828  4.41145  1.98941  3.98998  2.16999  3.04411  2.30265  3.09562  3.74637  5.79312  4.37945   1013 - -
          2.68618  4.42225  2.77519  2.73123  3.46354  2.40513  3.72494  3.29354  2.67741  2.69355  4.24690  2.90347  2.73739  3.18146  2.89801  2.37887  2.77519  2.98518  4.58477  3.61503
          0.01362  4.69884  5.42118  0.61958  0.77255  0.48576  0.95510
    667   2.88159  5.21277  3.21129  2.63337  4.53276  3.65431  3.79538  3.96170  2.02631  3.48464  4.27345  3.14979  2.17899  2.17412  2.26137  2.87334  3.10178  2.53336  5.64247  4.30766   1014 - -
          2.68618  4.42225  2.77519  2.73123  3.46354  2.40513  3.72494  3.29354  2.67741  2.69355  4.24690  2.90347  2.73739  3.18146  2.89801  2.37887  2.77519  2.98518  4.58477  3.61503
          0.01362  4.69884  5.42118  0.61958  0.77255  0.48576  0.95510
    668   2.05339  5.19333  1.12615  2.70393  4.83657  3.53163  4.14795  4.25242  3.06175  3.85725  4.67199  3.21677  4.12973  3.30980  3.56733  2.97111  2.08412  3.80807  6.06279  4.67632   1015 - -
          2.68618  4.42225  2.77519  2.73123  3.46354  2.40513  3.72494  3.29354  2.67741  2.69355  4.24690  2.90347  2.73739  3.18146  2.89801  2.37887  2.77519  2.98518  4.58477  3.61503
          0.01362  4.69884  5.42118  0.61958  0.77255  0.48576  0.95510
    669   3.24923  5.36971  3.68654  3.03649  4.41553  3.94736  3.91468  4.09931  2.32647  3.58392  4.45063  3.46753  4.30948  2.15483  1.12219  3.25856  3.43183  3.79154  5.55286  2.35236   1016 - -
          2.68618  4.42225  2.77519  2.73123  3.46354  2.40513  3.72494  3.29354  2.67741  2.69355  4.24690  2.90347  2.73739  3.18146  2.89801  2.37887  2.77519  2.98518  4.58477  3.61503
          0.01362  4.69884  5.42118  0.61958  0.77255  0.48576  0.95510
    670   2.78596  5.26158  2.45689  2.09232  4.59037  2.50468  3.74799  4.06628  2.49465  3.55963  2.82148  2.42402  3.94894  2.85163  2.30543  2.75285  3.01845  3.64385  5.70312  4.29956   1017 - -
          2.68618  4.42225  2.77519  2.73123  3.46354  2.40513  3.72494  3.29354  2.67741  2.69355  4.24690  2.90347  2.73739  3.18146  2.89801  2.37887  2.77519  2.98518  4.58477  3.61503
          0.01362  4.69884  5.42118  0.61958  0.77255  0.48576  0.95510
    671   2.77951  4.97749  3.17823  2.17989  4.21636  3.60662  3.80387  3.63238  2.04886  2.53983  4.04798  3.13707  3.99595  2.31474  3.03631  2.81336  3.00951  2.62216  5.47437  2.72244   1018 - -
          2.68618  4.42225  2.77519  2.73123  3.46354  2.40513  3.72494  3.29354  2.67741  2.69355  4.24690  2.90347  2.73739  3.18146  2.89801  2.37887  2.77519  2.98518  4.58477  3.61503
          0.01362  4.69884  5.42118  0.61958  0.77255  0.48576  0.95510
    672   2.28749  5.31906  1.95588  2.47707  4.65947  3.55697  3.76812  4.14009  2.09633  3.62008  4.36806  2.25765  3.96994  2.87159  2.31079  2.78343  3.05697  3.70868  5.75217  4.34495   1019 - -
          2.68618  4.42225  2.77519  2.73123  3.46354  2.40513  3.72494  3.29354  2.67741  2.69355  4.24690  2.90347  2.73739  3.18146  2.89801  2.37887  2.77519  2.98518  4.58477  3.61503
          0.01362  4.69884  5.42118  0.61958  0.77255  0.48576  0.95510
    673   2.80818  2.71027  1.67680  2.59826  4.44285  3.57172  3.84488  3.88178  2.61940  3.44634  4.23840  3.12166  2.64712  2.97802  2.39550  2.81843  3.05965  3.50882  5.64553  4.28652   1020 - -
          2.68618  4.42225  2.77519  2.73123  3.46354  2.40513  3.72494  3.29354  2.67741  2.69355  4.24690  2.90347  2.73739  3.18146  2.89801  2.37887  2.77519  2.98518  4.58477  3.61503
          0.01362  4.69884  5.42118  0.61958  0.77255  0.48576  0.95510
    674   2.86970  5.30140  1.96421  2.50207  4.60865  3.57245  3.82067  2.65824  2.03106  3.59020  4.36379  1.87817  4.00671  2.93916  3.08279  2.83770  3.10734  3.66954  5.75506  4.35666   1021 - -
          2.68618  4.42225  2.77519  2.73123  3.46354  2.40513  3.72494  3.29354  2.67741  2.69355  4.24690  2.90347  2.73739  3.18146  2.89801  2.37887  2.77519  2.98518  4.58477  3.61503
          0.01362  4.69884  5.42118  0.61958  0.77255  0.48576  0.95510
    675   2.08984  4.64931  3.56506  3.00477  3.86916  3.71027  4.00402  1.94481  2.88037  2.90986  3.79814  3.43159  2.59034  3.26452  2.04473  2.97256  3.05634  2.93898  5.26698  4.01759   1022 - -
          2.68618  4.42225  2.77519  2.73123  3.46354  2.40513  3.72494  3.29354  2.67741  2.69355  4.24690  2.90347  2.73739  3.18146  2.89801  2.37887  2.77519  2.98518  4.58477  3.61503
          0.01362  4.69884  5.42118  0.61958  0.77255  0.48576  0.95510
    676   2.83822  5.15705  3.12627  1.76499  4.45562  2.65413  3.80083  3.88902  2.51116  3.43557  2.62655  3.11674  4.01195  2.92689  1.95215  2.83621  3.06766  3.52549  5.62118  4.27050   1023 - -
          2.68618  4.42225  2.77519  2.73123  3.46354  2.40513  3.72494  3.29354  2.67741  2.69355  4.24690  2.90347  2.73739  3.18146  2.89801  2.37887  2.77519  2.98518  4.58477  3.61503
          0.01362  4.69884  5.42118  0.61958  0.77255  0.48576  0.95510
    677   2.92478  5.42374  1.86650  1.95076  4.76674  2.40357  3.86630  4.25516  2.67748  3.74434  4.50858  3.03444  4.02903  2.98360  3.19349  2.24887  2.22189  3.82230  5.88976  4.46087   1024 - -
          2.68618  4.42225  2.77519  2.73123  3.46354  2.40513  3.72494  3.29354  2.67741  2.69355  4.24690  2.90347  2.73739  3.18146  2.89801  2.37887  2.77519  2.98518  4.58477  3.61503
          0.01362  4.69884  5.42118  0.61958  0.77255  0.48576  0.95510
    678   2.85971  5.19445  3.13158  2.07298  4.48388  3.62411  3.80156  3.93876  2.49233  3.47266  4.26160  3.12252  4.02301  2.92629  1.62536  2.14831  3.08692  3.56912  5.63488  2.92564   1025 - -
          2.68618  4.42225  2.77519  2.73123  3.46354  2.40513  3.72494  3.29354  2.67741  2.69355  4.24690  2.90347  2.73739  3.18146  2.89801  2.37887  2.77519  2.98518  4.58477  3.61503
          0.01362  4.69884  5.42118  0.61958  0.77255  0.48576  0.95510
    679   3.15268  5.67261  1.05462  2.50122  5.03234  3.59309  4.04214  4.53920  2.20740  4.02442  4.82857  3.07332  4.15521  3.18500  3.47414  2.03378  3.42723  4.09775  6.16905  4.70577   1026 - -
          2.68618  4.42225  2.77519  2.73123  3.46354  2.40513  3.72494  3.29354  2.67741  2.69355  4.24690  2.90347  2.73739  3.18146  2.89801  2.37887  2.77519  2.98518  4.58477  3.61503
          0.01362  4.69884  5.42118  0.61958  0.77255  0.48576  0.95510
    680   2.14866  4.54999  3.60462  3.03758  3.70874  3.73470  3.99501  2.40039  2.96356  2.17135  3.66115  3.45580  4.12380  3.29713  2.12097  2.21190  3.01839  2.81936  5.13916  3.89834   1027 - -
          2.68618  4.42225  2.77519  2.73123  3.46354  2.40513  3.72494  3.29354  2.67741  2.69355  4.24690  2.90347  2.73739  3.18146  2.89801  2.37887  2.77519  2.98518  4.58477  3.61503
          0.01362  4.69884  5.42118  0.61958  0.77255  0.48576  0.95510
    681   3.01692  5.45010  3.12112  2.03152  4.83061  3.69261  3.84067  4.27530  2.42000  3.72628  4.50558  2.36654  4.10422  2.31765  1.40847  2.97280  3.23378  3.86560  5.81961  4.47724   1028 - -
          2.68618  4.42225  2.77519  2.73123  3.46354  2.40513  3.72494  3.29354  2.67741  2.69355  4.24690  2.90347  2.73739  3.18146  2.89801  2.37887  2.77519  2.98518  4.58477  3.61503
          0.01362  4.69884  5.42118  0.61958  0.77255  0.48576  0.95510
    682   2.90657  5.41816  2.25596  1.66076  4.75423  3.56765  3.83137  4.24102  2.60209  3.71879  4.47670  3.03335  4.01628  2.94265  1.80710  2.29807  3.14631  3.80726  5.85211  4.43143   1029 - -
          2.68618  4.42225  2.77519  2.73123  3.46354  2.40513  3.72494  3.29354  2.67741  2.69355  4.24690  2.90347  2.73739  3.18146  2.89801  2.37887  2.77519  2.98518  4.58477  3.61503
          0.01362  4.69884  5.42118  0.61958  0.77255  0.48576  0.95510
    683   2.75394  4.81044  3.31992  2.80300  4.17125  2.42993  3.95604  3.57286  2.80543  2.33897  4.04831  2.44880  4.03955  3.14339  3.24114  2.28492  1.83119  3.24929  5.48939  4.18972   1030 - -
          2.68618  4.42225  2.77519  2.73123  3.46354  2.40513  3.72494  3.29354  2.67741  2.69355  4.24690  2.90347  2.73739  3.18146  2.89801  2.37887  2.77519  2.98518  4.58477  3.61503
          0.01362  4.69884  5.42118  0.61958  0.77255  0.48576  0.95510
    684   2.14046  5.31201  3.05020  2.13079  4.66463  3.61476  3.81860  4.11897  2.50046  3.61535  4.38863  2.30906  4.03392  2.93290  1.58616  2.86972  3.13052  3.71465  5.75356  4.38371   1031 - -
          2.68618  4.42225  2.77519  2.73123  3.46354  2.40513  3.72494  3.29354  2.67741  2.69355  4.24690  2.90347  2.73739  3.18146  2.89801  2.37887  2.77519  2.98518  4.58477  3.61503
          0.01362  4.69884  5.42118  0.61958  0.77255  0.48576  0.95510
    685   2.18683  5.29540  1.53977  2.03772  4.59927  3.58130  3.89736  4.00955  2.72980  3.59390  4.39404  3.07924  4.05129  3.03276  3.23406  2.90196  3.17481  2.36889  5.79851  4.40301   1032 - -
          2.68618  4.42225  2.77519  2.73123  3.46354  2.40513  3.72494  3.29354  2.67741  2.69355  4.24690  2.90347  2.73739  3.18146  2.89801  2.37887  2.77519  2.98518  4.58477  3.61503
          0.28556  4.69884  1.43002  0.61958  0.77255  0.48576  0.95510
    686   2.71251  4.80270  3.17915  2.63642  4.05621  3.54077  3.77553  2.41732  2.55376  3.08412  3.92121  2.38243  3.94884  2.95060  2.29204  2.05552  2.95270  3.14840  5.34732  4.04327   1033 - -
          2.68618  4.42225  2.77519  2.73123  3.46354  2.40513  3.72494  3.29354  2.67741  2.69355  4.24690  2.90347  2.73739  3.18146  2.89801  2.37887  2.77519  2.98518  4.58477  3.61503
          0.01784  4.43111  5.15346  0.61958  0.77255  0.88459  0.53253
    687   2.09948  4.83140  3.14369  2.10135  4.08392  3.53915  3.76606  3.44977  2.54716  3.09911  3.93534  3.10846  3.94343  2.93376  2.31378  2.77246  2.95189  2.22970  5.36883  4.05821   1034 - -
          2.68618  4.42225  2.77519  2.73123  3.46354  2.40513  3.72494  3.29354  2.67741  2.69355  4.24690  2.90347  2.73739  3.18146  2.89801  2.37887  2.77519  2.98518  4.58477  3.61503
          0.01784  4.43111  5.15346  0.61958  0.77255  0.88459  0.53253
    688   3.16001  5.41151  3.47697  2.84561  4.88079  3.79894  3.77054  4.24487  1.58536  3.65602  4.48824  2.23512  4.16690  2.89033  1.33887  3.12994  3.33402  3.88661  5.68788  4.47863   1035 - -
          2.68618  4.42225  2.77519  2.73123  3.46354  2.40513  3.72494  3.29354  2.67741  2.69355  4.24690  2.90347  2.73739  3.18146  2.89801  2.37887  2.77519  2.98518  4.58477  3.61503
          0.01784  4.43111  5.15346  0.61958  0.77255  0.50498  0.92513
    689   2.17981  4.96462  1.70751  2.62832  2.70132  2.35324  3.89985  3.71154  2.76024  3.32950  4.15724  3.14025  4.01123  3.07012  3.23150  2.84145  3.06928  3.37363  5.56877  4.22219   1036 - -
          2.68618  4.42225  2.77519  2.73123  3.46354  2.40513  3.72494  3.29354  2.67741  2.69355  4.24690  2.90347  2.73739  3.18146  2.89801  2.37887  2.77519  2.98518  4.58477  3.61503
          0.01512  4.59488  5.31722  0.61958  0.77255  0.67309  0.71362
    690   3.20137  5.55663  1.51992  2.67381  4.93605  3.68265  4.04239  4.44767  2.74531  3.92837  4.76095  3.21293  4.20561  3.19074  1.16016  3.15019  3.45811  4.04502  5.99619  4.64694   1037 - -
          2.68618  4.42225  2.77519  2.73123  3.46354  2.40513  3.72494  3.29354  2.67741  2.69355  4.24690  2.90347  2.73739  3.18146  2.89801  2.37887  2.77519  2.98518  4.58477  3.61503
          0.01512  4.59488  5.31722  0.61958  0.77255  0.67309  0.71362
    691   2.95288  5.38875  1.29094  2.48769  4.77255  3.53202  3.90209  4.25962  2.71554  3.76288  4.55022  3.04024  4.04043  3.03393  2.30045  2.08912  3.21768  3.83297  5.90980  4.49279   1038 - -
          2.68618  4.42225  2.77519  2.73123  3.46354  2.40513  3.72494  3.29354  2.67741  2.69355  4.24690  2.90347  2.73739  3.18146  2.89801  2.37887  2.77519  2.98518  4.58477  3.61503
          0.01512  4.59488  5.31722  0.61958  0.77255  0.38426  1.14242
    692   2.77733  4.54469  3.57682  1.89928  3.67987  3.73371  3.98116  3.04506  2.97157  2.14283  3.64407  3.44082  4.11673  3.28738  3.34024  2.41038  3.00991  2.28047  2.88053  3.86708   1039 - -
          2.68618  4.42225  2.77519  2.73123  3.46354  2.40513  3.72494  3.29354  2.67741  2.69355  4.24690  2.90347  2.73739  3.18146  2.89801  2.37887  2.77519  2.98518  4.58477  3.61503
          0.01362  4.69884  5.42118  0.61958  0.77255  0.48576  0.95510
    693   3.17358  5.32128  3.61435  2.99125  4.69070  3.87353  2.61310  4.11435  2.34058  3.61465  4.45871  3.42983  4.26425  3.07381  1.05919  3.18925  2.26902  3.78096  5.70614  4.46222   1040 - -
          2.68618  4.42225  2.77519  2.73123  3.46354  2.40513  3.72494  3.29354  2.67741  2.69355  4.24690  2.90347  2.73739  3.18146  2.89801  2.37887  2.77519  2.98518  4.58477  3.61503
          0.01362  4.69884  5.42118  0.61958  0.77255  0.48576  0.95510
    694   2.85111  5.36139  1.90052  2.06952  4.70868  3.56787  3.77856  4.19180  2.02234  3.66024  4.40754  3.03265  3.98496  2.17071  2.40707  2.80550  3.08338  3.75448  5.78236  4.37459   1041 - -
          2.68618  4.42225  2.77519  2.73123  3.46354  2.40513  3.72494  3.29354  2.67741  2.69355  4.24690  2.90347  2.73739  3.18146  2.89801  2.37887  2.77519  2.98518  4.58477  3.61503
          0.01362  4.69884  5.42118  0.61958  0.77255  0.48576  0.95510
    695   3.21698  5.43849  3.56067  2.96543  4.91081  3.87626  3.93031  4.29980  2.30893  3.74776  4.57891  3.41233  4.27343  2.13768  1.03453  2.34992  3.41945  3.93621  5.80913  4.57929   1042 - -
          2.68618  4.42225  2.77519  2.73123  3.46354  2.40513  3.72494  3.29354  2.67741  2.69355  4.24690  2.90347  2.73739  3.18146  2.89801  2.37887  2.77519  2.98518  4.58477  3.61503
          0.01362  4.69884  5.42118  0.61958  0.77255  0.48576  0.95510
    696   3.09035  5.63641  1.31262  2.47000  4.94726  3.58105  2.32865  4.46335  2.86314  3.94405  4.73242  2.23692  4.11354  3.11319  3.40798  2.27929  3.35131  4.02553  6.08468  4.61978   1043 - -
          2.68618  4.42225  2.77519  2.73123  3.46354  2.40513  3.72494  3.29354  2.67741  2.69355  4.24690  2.90347  2.73739  3.18146  2.89801  2.37887  2.77519  2.98518  4.58477  3.61503
          0.01362  4.69884  5.42118  0.61958  0.77255  0.48576  0.95510
    697   2.92078  5.31739  1.81816  2.51861  4.55248  3.58628  2.03564  4.06351  2.68032  2.42675  4.38933  2.35727  4.04215  3.00119  3.17526  2.89043  3.16287  3.68112  5.75190  4.34062   1044 - -
          2.68618  4.42225  2.77519  2.73123  3.46354  2.40513  3.72494  3.29354  2.67741  2.69355  4.24690  2.90347  2.73739  3.18146  2.89801  2.37887  2.77519  2.98518  4.58477  3.61503
          0.01362  4.69884  5.42118  0.61958  0.77255  0.48576  0.95510
    698   2.98948  4.94056  3.60375  2.97592  4.11785  3.82460  3.92055  2.42118  2.03547  3.15304  4.02585  3.41568  4.19194  3.12157  1.51067  3.08670  3.19816  3.26138  5.39071  2.47498   1045 - -
          2.68618  4.42225  2.77519  2.73123  3.46354  2.40513  3.72494  3.29354  2.67741  2.69355  4.24690  2.90347  2.73739  3.18146  2.89801  2.37887  2.77519  2.98518  4.58477  3.61503
          0.01362  4.69884  5.42118  0.61958  0.77255  0.48576  0.95510
    699   3.35551  5.76474  0.62434  2.61285  5.35207  3.60161  4.35085  4.94602  3.48555  4.46115  5.34502  3.18139  4.30066  3.54641  4.11732  2.20621  3.72557  4.43422  6.57427  5.05642   1046 - -
          2.68618  4.42225  2.77519  2.73123  3.46354  2.40513  3.72494  3.29354  2.67741  2.69355  4.24690  2.90347  2.73739  3.18146  2.89801  2.37887  2.77519  2.98518  4.58477  3.61503
          0.01362  4.69884  5.42118  0.61958  0.77255  0.48576  0.95510
    700   2.15902  5.13106  3.18740  2.61633  2.78694  3.63004  3.79262  3.84743  1.72313  3.39870  4.19441  3.13533  4.01675  2.38299  2.32300  2.84208  3.06216  3.49337  5.58548  4.24660   1047 - -
          2.68618  4.42225  2.77519  2.73123  3.46354  2.40513  3.72494  3.29354  2.67741  2.69355  4.24690  2.90347  2.73739  3.18146  2.89801  2.37887  2.77519  2.98518  4.58477  3.61503
          0.01362  4.69884  5.42118  0.61958  0.77255  0.48576  0.95510
    701   2.78013  5.13465  2.44059  2.53238  4.43871  3.56399  3.77754  3.88166  1.78011  3.43054  4.20874  3.06748  3.96754  2.89836  3.01816  2.31539  2.34411  2.47769  5.61863  4.24581   1048 - -
          2.68618  4.42225  2.77519  2.73123  3.46354  2.40513  3.72494  3.29354  2.67741  2.69355  4.24690  2.90347  2.73739  3.18146  2.89801  2.37887  2.77519  2.98518  4.58477  3.61503
          0.01362  4.69884  5.42118  0.61958  0.77255  0.48576  0.95510
    702   2.94645  5.46820  1.55128  1.90402  4.80945  3.58574  3.84677  4.29590  2.02425  3.76226  4.52297  3.04683  4.03912  2.95861  2.34451  2.88887  3.18428  3.85947  5.88524  4.46772   1049 - -
          2.68618  4.42225  2.77519  2.73123  3.46354  2.40513  3.72494  3.29354  2.67741  2.69355  4.24690  2.90347  2.73739  3.18146  2.89801  2.37887  2.77519  2.98518  4.58477  3.61503
          0.01362  4.69884  5.42118  0.61958  0.77255  0.48576  0.95510
    703   2.80276  5.06494  2.46258  2.59144  4.23001  3.60360  2.55589  3.75233  2.08711  2.61560  4.13176  3.11638  3.99916  2.94277  3.03612  2.81640  3.03351  3.41114  5.49005  2.22247   1050 - -
          2.68618  4.42225  2.77519  2.73123  3.46354  2.40513  3.72494  3.29354  2.67741  2.69355  4.24690  2.90347  2.73739  3.18146  2.89801  2.37887  2.77519  2.98518  4.58477  3.61503
          0.01362  4.69884  5.42118  0.61958  0.77255  0.48576  0.95510
    704   2.80557  5.23560  1.95291  2.49632  4.55065  3.55856  3.77341  4.01577  2.52950  2.55948  4.29358  2.27355  3.96871  2.88531  2.40251  2.31024  3.03986  3.61242  5.69075  4.29774   1051 - -
          2.68618  4.42225  2.77519  2.73123  3.46354  2.40513  3.72494  3.29354  2.67741  2.69355  4.24690  2.90347  2.73739  3.18146  2.89801  2.37887  2.77519  2.98518  4.58477  3.61503
          0.01362  4.69884  5.42118  0.61958  0.77255  0.48576  0.95510
    705   2.21825  5.32896  2.93807  2.06014  4.65859  3.56035  2.78300  4.13725  2.54179  3.62601  4.38091  1.92974  3.98341  2.17722  3.02996  2.80409  3.07956  3.71314  5.76625  4.35816   1052 - -
          2.68618  4.42225  2.77519  2.73123  3.46354  2.40513  3.72494  3.29354  2.67741  2.69355  4.24690  2.90347  2.73739  3.18146  2.89801  2.37887  2.77519  2.98518  4.58477  3.61503
          0.01362  4.69884  5.42118  0.61958  0.77255  0.48576  0.95510
    706   3.00221  4.87235  3.65321  3.06294  2.40599  3.86696  3.91938  3.43902  2.20123  3.06384  3.96771  3.48454  4.23811  3.25490  1.77586  3.12152  3.22073  3.19386  5.00962  1.92455   1053 - -
          2.68618  4.42225  2.77519  2.73123  3.46354  2.40513  3.72494  3.29354  2.67741  2.69355  4.24690  2.90347  2.73739  3.18146  2.89801  2.37887  2.77519  2.98518  4.58477  3.61503
          0.01362  4.69884  5.42118  0.61958  0.77255  0.48576  0.95510
    707   2.88992  5.04613  3.09813  1.99028  4.35076  3.61646  3.96303  3.75378  2.78056  2.45690  4.22474  3.21600  4.08932  3.13305  3.22072  1.27614  3.15588  3.42958  5.63602  4.29814   1054 - -
          2.68618  4.42225  2.77519  2.73123  3.46354  2.40513  3.72494  3.29354  2.67741  2.69355  4.24690  2.90347  2.73739  3.18146  2.89801  2.37887  2.77519  2.98518  4.58477  3.61503
          0.01362  4.69884  5.42118  0.61958  0.77255  0.48576  0.95510
    708   2.83196  5.22271  1.92912  2.52413  4.54227  3.56886  3.80943  3.99009  1.74985  3.52734  4.30349  3.06548  3.99350  2.92916  3.05592  2.30716  3.07141  2.45408  5.70244  4.31718   1055 - -
          2.68618  4.42225  2.77519  2.73123  3.46354  2.40513  3.72494  3.29354  2.67741  2.69355  4.24690  2.90347  2.73739  3.18146  2.89801  2.37887  2.77519  2.98518  4.58477  3.61503
          0.01362  4.69884  5.42118  0.61958  0.77255  0.48576  0.95510
    709   2.82703  5.16359  1.70464  2.55139  4.46236  2.49737  3.81705  3.90621  2.58858  3.45832  2.62042  3.08692  4.00006  2.94516  2.39925  2.82137  3.06583  3.53538  5.65210  4.28172   1056 - -
          2.68618  4.42225  2.77519  2.73123  3.46354  2.40513  3.72494  3.29354  2.67741  2.69355  4.24690  2.90347  2.73739  3.18146  2.89801  2.37887  2.77519  2.98518  4.58477  3.61503
          0.01362  4.69884  5.42118  0.61958  0.77255  0.48576  0.95510
    710   2.83626  5.34027  2.35769  2.01311  4.68269  3.56104  3.77292  4.16501  1.97699  3.63964  4.38706  3.02751  2.17377  2.87610  2.42072  2.79312  3.06912  3.73061  5.76734  4.35885   1057 - -
          2.68618  4.42225  2.77519  2.73123  3.46354  2.40513  3.72494  3.29354  2.67741  2.69355  4.24690  2.90347  2.73739  3.18146  2.89801  2.37887  2.77519  2.98518  4.58477  3.61503
          0.01362  4.69884  5.42118  0.61958  0.77255  0.48576  0.95510
    711   2.76775  4.47839  4.06464  3.59244  1.57470  3.65593  4.33361  3.19339  3.53220  2.92136  3.85030  3.79837  4.22258  3.79826  3.79752  2.10485  1.57642  2.93442  5.19677  3.88562   1058 - -
          2.68618  4.42225  2.77519  2.73123  3.46354  2.40513  3.72494  3.29354  2.67741  2.69355  4.24690  2.90347  2.73739  3.18146  2.89801  2.37887  2.77519  2.98518  4.58477  3.61503
          0.01362  4.69884  5.42118  0.61958  0.77255  0.48576  0.95510
    712   2.77808  5.25762  2.43518  2.47383  4.59608  2.74744  3.74099  4.07327  1.99429  3.56159  4.30726  3.01965  3.94439  2.84256  2.39910  2.18196  2.35635  3.64626  5.70005  4.29739   1059 - -
          2.68618  4.42225  2.77519  2.73123  3.46354  2.40513  3.72494  3.29354  2.67741  2.69355  4.24690  2.90347  2.73739  3.18146  2.89801  2.37887  2.77519  2.98518  4.58477  3.61503
          0.01362  4.69884  5.42118  0.61958  0.77255  0.48576  0.95510
    713   2.87454  5.39638  1.94753  2.46446  4.73338  3.55770  3.80634  4.22294  1.98780  3.69663  4.44716  2.37003  2.64094  2.20027  3.07205  2.82384  3.11228  3.78432  5.82682  4.40436   1060 - -
          2.68618  4.42225  2.77519  2.73123  3.46354  2.40513  3.72494  3.29354  2.67741  2.69355  4.24690  2.90347  2.73739  3.18146  2.89801  2.37887  2.77519  2.98518  4.58477  3.61503
          0.01362  4.69884  5.42118  0.61958  0.77255  0.48576  0.95510
    714   3.07829  5.62906  1.66608  1.48282  4.95514  3.59654  3.94936  4.45541  2.77185  3.92224  4.70389  3.05382  4.10796  3.07595  1.88448  3.00020  3.32947  4.01633  6.05109  4.60518   1061 - -
          2.68618  4.42225  2.77519  2.73123  3.46354  2.40513  3.72494  3.29354  2.67741  2.69355  4.24690  2.90347  2.73739  3.18146  2.89801  2.37887  2.77519  2.98518  4.58477  3.61503
          0.01362  4.69884  5.42118  0.61958  0.77255  0.48576  0.95510
    715   3.23712  5.82665  1.56355  1.81908  5.15522  3.59214  4.09136  4.68091  3.06267  4.15452  4.97051  3.05478  4.18557  3.24142  3.64993  1.28814  3.51853  4.22860  6.30243  4.79886   1062 - -
          2.68618  4.42225  2.77519  2.73123  3.46354  2.40513  3.72494  3.29354  2.67741  2.69355  4.24690  2.90347  2.73739  3.18146  2.89801  2.37887  2.77519  2.98518  4.58477  3.61503
          0.01362  4.69884  5.42118  0.61958  0.77255  0.48576  0.95510
    716   3.26482  5.05215  3.90819  3.34632  1.56443  4.07883  1.88406  3.63917  2.95749  3.18448  4.16329  3.70206  4.45021  3.48094  1.78935  3.37009  3.48257  3.41705  4.69303  3.08904   1063 - -
          2.68618  4.42225  2.77519  2.73123  3.46354  2.40513  3.72494  3.29354  2.67741  2.69355  4.24690  2.90347  2.73739  3.18146  2.89801  2.37887  2.77519  2.98518  4.58477  3.61503
          0.01362  4.69884  5.42118  0.61958  0.77255  0.48576  0.95510
    717   3.36691  6.05251  0.97640  1.70964  5.33114  3.60764  4.15224  4.88330  3.18061  4.33118  5.17190  3.04944  4.23557  2.12648  3.80084  3.22641  3.65395  4.41941  6.47146  4.92367   1064 - -
          2.68671  4.42278  2.77256  2.73125  3.46299  2.40565  3.72547  3.29407  2.67793  2.69407  4.24742  2.90399  2.73792  3.18199  2.89377  2.37939  2.77572  2.98571  4.58529  3.61556
          0.26301  1.48351  5.42118  1.91444  0.15949  0.48576  0.95510
    718   2.23800  5.23378  1.41446  2.57181  4.54704  2.41581  3.93542  4.01880  2.78840  3.58486  4.39123  3.11280  4.06531  3.08372  3.28771  2.91473  3.18600  3.64362  5.77815  2.81473   1080 - -
          2.68618  4.42225  2.77519  2.73123  3.46354  2.40513  3.72494  3.29354  2.67741  2.69355  4.24690  2.90347  2.73739  3.18146  2.89801  2.37887  2.77519  2.98518  4.58477  3.61503
          0.01362  4.69884  5.42118  0.61958  0.77255  0.48576  0.95510
    719   3.14665  5.42125  3.41053  2.86580  4.87547  2.29606  3.91667  4.28297  2.36376  3.73937  4.55567  3.33913  4.22133  1.66426  1.42426  3.13026  3.36001  3.90465  5.81509  4.55167   1081 - -
          2.68618  4.42225  2.77519  2.73123  3.46354  2.40513  3.72494  3.29354  2.67741  2.69355  4.24690  2.90347  2.73739  3.18146  2.89801  2.37887  2.77519  2.98518  4.58477  3.61503
          0.01362  4.69884  5.42118  0.61958  0.77255  0.48576  0.95510
    720   2.89169  5.38903  2.86355  1.72800  4.71813  2.48817  2.74807  4.20282  2.61369  3.69096  4.45087  2.19793  2.57035  2.94201  3.11696  2.84399  3.13270  3.77504  5.83342  4.41320   1082 - -
          2.68618  4.42225  2.77519  2.73123  3.46354  2.40513  3.72494  3.29354  2.67741  2.69355  4.24690  2.90347  2.73739  3.18146  2.89801  2.37887  2.77519  2.98518  4.58477  3.61503
          0.01362  4.69884  5.42118  0.61958  0.77255  0.48576  0.95510
    721   3.54901  5.70325  4.04830  3.23981  5.27595  4.12989  3.94596  4.56421  1.62269  3.90519  4.76908  3.61350  4.45454  1.65246  1.13017  3.51158  3.67239  4.23184  5.87197  4.75586   1083 - -
          2.68618  4.42225  2.77519  2.73123  3.46354  2.40513  3.72494  3.29354  2.67741  2.69355  4.24690  2.90347  2.73739  3.18146  2.89801  2.37887  2.77519  2.98518  4.58477  3.61503
          0.01362  4.69884  5.42118  0.61958  0.77255  0.48576  0.95510
    722   2.18679  5.24277  2.01941  2.08460  2.69580  3.56076  3.79144  4.00600  2.56756  3.52981  4.30006  3.04228  3.98013  2.26242  3.06052  2.79845  3.05926  3.61063  5.69995  4.30549   1084 - -
          2.68618  4.42225  2.77519  2.73123  3.46354  2.40513  3.72494  3.29354  2.67741  2.69355  4.24690  2.90347  2.73739  3.18146  2.89801  2.37887  2.77519  2.98518  4.58477  3.61503
          0.01362  4.69884  5.42118  0.61958  0.77255  0.48576  0.95510
    723   2.81284  5.16835  3.11035  2.55907  4.43058  3.59543  2.64502  3.91349  2.49745  3.44735  4.22839  2.29586  3.98885  2.89703  2.00507  2.19016  3.04143  3.53782  5.60196  2.96014   1085 - -
          2.68618  4.42225  2.77519  2.73123  3.46354  2.40513  3.72494  3.29354  2.67741  2.69355  4.24690  2.90347  2.73739  3.18146  2.89801  2.37887  2.77519  2.98518  4.58477  3.61503
          0.01362  4.69884  5.42118  0.61958  0.77255  0.48576  0.95510
    724   3.00005  5.56283  1.79145  1.97680  4.88716  3.56731  3.90156  4.39162  2.73677  3.85988  4.62548  2.12121  4.06033  2.16246  3.26809  2.15788  3.24926  3.94545  5.99315  4.54019   1086 - -
          2.68618  4.42225  2.77519  2.73123  3.46354  2.40513  3.72494  3.29354  2.67741  2.69355  4.24690  2.90347  2.73739  3.18146  2.89801  2.37887  2.77519  2.98518  4.58477  3.61503
          0.01362  4.69884  5.42118  0.61958  0.77255  0.48576  0.95510
    725   2.16454  5.11525  3.10192  2.54520  4.39704  3.57791  2.62850  3.84128  2.51707  3.39226  4.17518  3.07715  3.96966  2.35227  2.41281  2.22457  3.00997  3.47406  5.58246  2.98928   1087 - -
          2.68618  4.42225  2.77519  2.73123  3.46354  2.40513  3.72494  3.29354  2.67741  2.69355  4.24690  2.90347  2.73739  3.18146  2.89801  2.37887  2.77519  2.98518  4.58477  3.61503
          0.01362  4.69884  5.42118  0.61958  0.77255  0.48576  0.95510
    726   2.19152  5.17615  3.03060  2.10383  4.55226  2.49492  3.80501  4.01561  2.57288  3.53852  4.30304  2.46001  3.97167  2.92028  3.05992  2.24822  2.24872  3.60366  5.70490  4.31763   1088 - -
          2.68618  4.42225  2.77519  2.73123  3.46354  2.40513  3.72494  3.29354  2.67741  2.69355  4.24690  2.90347  2.73739  3.18146  2.89801  2.37887  2.77519  2.98518  4.58477  3.61503
          0.01362  4.69884  5.42118  0.61958  0.77255  0.48576  0.95510
    727   2.98104  5.37166  3.16211  2.65526  4.75776  2.37973  3.84032  4.19899  2.42874  3.67125  4.45379  2.38025  4.09268  2.19975  1.51923  2.95074  3.20386  3.79739  5.78031  4.44345   1089 - -
          2.68618  4.42225  2.77519  2.73123  3.46354  2.40513  3.72494  3.29354  2.67741  2.69355  4.24690  2.90347  2.73739  3.18146  2.89801  2.37887  2.77519  2.98518  4.58477  3.61503
          0.01362  4.69884  5.42118  0.61958  0.77255  0.48576  0.95510
    728   2.81768  5.19037  2.39098  2.52423  4.49193  1.97833  3.79989  3.94305  2.16409  2.52068  4.26228  3.06461  2.79009  2.92204  3.05390  2.80395  3.05469  3.56110  5.66655  4.28647   1090 - -
          2.68618  4.42225  2.77519  2.73123  3.46354  2.40513  3.72494  3.29354  2.67741  2.69355  4.24690  2.90347  2.73739  3.18146  2.89801  2.37887  2.77519  2.98518  4.58477  3.61503
          0.01362  4.69884  5.42118  0.61958  0.77255  0.48576  0.95510
    729   2.77235  5.20475  2.33986  2.48907  2.99956  3.55131  3.74616  3.98318  2.49463  3.49650  4.25507  2.48690  3.94750  2.27593  2.41979  2.74940  2.28892  3.57895  5.65601  4.26458   1091 - -
          2.68618  4.42225  2.77519  2.73123  3.46354  2.40513  3.72494  3.29354  2.67741  2.69355  4.24690  2.90347  2.73739  3.18146  2.89801  2.37887  2.77519  2.98518  4.58477  3.61503
          0.01362  4.69884  5.42118  0.61958  0.77255  0.48576  0.95510
    730   2.22235  5.25875  2.41097  2.48335  4.59618  3.54975  3.75957  4.07024  2.50468  3.56586  4.31746  3.02890  3.95722  2.19675  2.44433  1.86957  3.02901  3.64875  5.71053  4.30992   1092 - -
          2.68618  4.42225  2.77519  2.73123  3.46354  2.40513  3.72494  3.29354  2.67741  2.69355  4.24690  2.90347  2.73739  3.18146  2.89801  2.37887  2.77519  2.98518  4.58477  3.61503
          0.01362  4.69884  5.42118  0.61958  0.77255  0.48576  0.95510
    731   2.79326  5.30199  2.45178  1.97926  4.64686  3.54695  3.74304  4.13137  2.08688  3.60477  4.34483  3.01377  3.94906  2.25729  2.39793  2.17863  3.02488  3.69296  5.73133  4.32175   1093 - -
          2.68618  4.42225  2.77519  2.73123  3.46354  2.40513  3.72494  3.29354  2.67741  2.69355  4.24690  2.90347  2.73739  3.18146  2.89801  2.37887  2.77519  2.98518  4.58477  3.61503
          0.01362  4.69884  5.42118  0.61958  0.77255  0.48576  0.95510
    732   2.80501  4.95781  2.45834  2.20808  4.18291  2.04546  3.84829  2.64961  2.67747  2.33020  4.03750  3.15522  4.02089  3.01342  3.13885  2.84968  3.03987  3.26912  5.47556  4.14777   1094 - -
          2.68618  4.42225  2.77519  2.73123  3.46354  2.40513  3.72494  3.29354  2.67741  2.69355  4.24690  2.90347  2.73739  3.18146  2.89801  2.37887  2.77519  2.98518  4.58477  3.61503
          0.01362  4.69884  5.42118  0.61958  0.77255  0.48576  0.95510
    733   2.77408  5.18842  2.48493  2.49684  2.98765  3.55311  3.75376  3.95872  2.50867  3.48050  4.24388  2.30080  2.69037  2.86523  2.42387  2.21497  3.00676  3.56118  5.64721  4.25924   1095 - -
          2.68618  4.42225  2.77519  2.73123  3.46354  2.40513  3.72494  3.29354  2.67741  2.69355  4.24690  2.90347  2.73739  3.18146  2.89801  2.37887  2.77519  2.98518  4.58477  3.61503
          0.01362  4.69884  5.42118  0.61958  0.77255  0.48576  0.95510
    734   2.89749  5.37924  2.94945  1.68907  4.72227  3.58854  3.81327  4.19649  2.11039  3.67498  4.43570  3.05817  4.01807  2.29862  2.99442  1.74986  3.13103  3.77214  5.80410  4.40556   1096 - -
          2.68618  4.42225  2.77519  2.73123  3.46354  2.40513  3.72494  3.29354  2.67741  2.69355  4.24690  2.90347  2.73739  3.18146  2.89801  2.37887  2.77519  2.98518  4.58477  3.61503
          0.01362  4.69884  5.42118  0.61958  0.77255  0.48576  0.95510
    735   2.24865  4.57981  3.58826  3.02274  3.65504  3.74187  3.97064  3.10464  2.94453  2.80070  3.68852  3.44470  4.12758  3.28334  2.52033  2.28081  3.03187  2.86971  2.28795  2.50564   1097 - -
          2.68618  4.42225  2.77519  2.73123  3.46354  2.40513  3.72494  3.29354  2.67741  2.69355  4.24690  2.90347  2.73739  3.18146  2.89801  2.37887  2.77519  2.98518  4.58477  3.61503
          0.01362  4.69884  5.42118  0.61958  0.77255  0.48576  0.95510
    736   2.78232  5.22030  3.04144  2.11095  4.54076  3.55788  3.74791  4.00548  2.48343  3.51288  4.27037  2.43747  3.95355  2.37566  2.29652  2.21492  3.01303  2.52772  5.66662  4.27689   1098 - -
          2.68618  4.42225  2.77519  2.73123  3.46354  2.40513  3.72494  3.29354  2.67741  2.69355  4.24690  2.90347  2.73739  3.18146  2.89801  2.37887  2.77519  2.98518  4.58477  3.61503
          0.01362  4.69884  5.42118  0.61958  0.77255  0.48576  0.95510
    737   2.78620  5.20683  3.06422  2.03782  4.52336  3.56660  3.75011  2.84380  2.12441  3.49548  4.25745  2.30158  3.95931  2.85923  2.39277  2.76487  2.35492  3.58233  5.65306  4.27046   1099 - -
          2.68618  4.42225  2.77519  2.73123  3.46354  2.40513  3.72494  3.29354  2.67741  2.69355  4.24690  2.90347  2.73739  3.18146  2.89801  2.37887  2.77519  2.98518  4.58477  3.61503
          0.01362  4.69884  5.42118  0.61958  0.77255  0.48576  0.95510
    738   3.05415  5.60603  2.00871  1.33413  4.93548  3.57349  3.95247  4.44049  2.81994  3.91669  4.69537  3.03604  2.60548  3.08031  3.36183  2.06361  3.31202  3.99726  6.05823  4.59845   1100 - -
          2.68618  4.42225  2.77519  2.73123  3.46354  2.40513  3.72494  3.29354  2.67741  2.69355  4.24690  2.90347  2.73739  3.18146  2.89801  2.37887  2.77519  2.98518  4.58477  3.61503
          0.01362  4.69884  5.42118  0.61958  0.77255  0.48576  0.95510
    739   2.95909  5.38404  3.23166  2.64927  4.77099  3.69154  3.79627  4.21161  1.84018  3.66218  4.43290  2.46236  2.73536  2.20304  1.75741  2.92339  3.17107  3.80135  5.75346  4.41974   1101 - -
          2.68618  4.42225  2.77519  2.73123  3.46354  2.40513  3.72494  3.29354  2.67741  2.69355  4.24690  2.90347  2.73739  3.18146  2.89801  2.37887  2.77519  2.98518  4.58477  3.61503
          0.01362  4.69884  5.42118  0.61958  0.77255  0.48576  0.95510
    740   3.15968  5.52608  3.28238  1.77380  4.94290  3.80046  3.88513  4.35519  2.35011  3.78417  4.58929  3.27546  4.20280  2.07192  1.32725  3.11632  3.36005  3.96650  5.84768  4.56169   1102 - -
          2.68618  4.42225  2.77519  2.73123  3.46354  2.40513  3.72494  3.29354  2.67741  2.69355  4.24690  2.90347  2.73739  3.18146  2.89801  2.37887  2.77519  2.98518  4.58477  3.61503
          0.01362  4.69884  5.42118  0.61958  0.77255  0.48576  0.95510
    741   2.79310  5.25162  2.32094  2.48947  2.98935  3.55812  3.75036  4.04925  1.79632  3.54623  4.29972  2.28820  3.95705  2.85564  2.39598  2.76307  3.02395  3.63355  5.69000  4.29445   1103 - -
          2.68618  4.42225  2.77519  2.73123  3.46354  2.40513  3.72494  3.29354  2.67741  2.69355  4.24690  2.90347  2.73739  3.18146  2.89801  2.37887  2.77519  2.98518  4.58477  3.61503
          0.11908  4.69884  2.27148  0.61958  0.77255  0.48576  0.95510
    742   3.12005  4.60541  4.31111  2.48408  3.49826  4.22312  4.52643  1.80309  3.67504  1.11552  3.37736  4.10485  4.55387  3.95051  3.91280  3.53121  3.35236  2.42398  5.24671  4.07852   1104 - -
          2.68618  4.42225  2.77519  2.73123  3.46354  2.40513  3.72494  3.29354  2.67741  2.69355  4.24690  2.90347  2.73739  3.18146  2.89801  2.37887  2.77519  2.98518  4.58477  3.61503
          0.01512  4.59488  5.31722  0.61958  0.77255  0.38426  1.14242
    743   2.97220  5.32638  3.27818  2.70595  4.73888  2.38851  3.83481  4.16759  1.67315  3.64183  4.42677  3.20858  4.09878  2.94830  1.73256  2.20161  3.19390  3.77030  5.74888  4.43230   1105 - -
          2.68618  4.42225  2.77519  2.73123  3.46354  2.40513  3.72494  3.29354  2.67741  2.69355  4.24690  2.90347  2.73739  3.18146  2.89801  2.37887  2.77519  2.98518  4.58477  3.61503
          0.01362  4.69884  5.42118  0.61958  0.77255  0.48576  0.95510
    744   2.22371  2.84726  2.45449  2.50597  4.48252  3.55421  3.75664  3.93984  2.14999  3.46669  4.23259  3.04535  3.95277  2.34314  2.99417  2.18679  3.00428  3.54584  5.63790  4.25426   1106 - -
          2.68618  4.42225  2.77519  2.73123  3.46354  2.40513  3.72494  3.29354  2.67741  2.69355  4.24690  2.90347  2.73739  3.18146  2.89801  2.37887  2.77519  2.98518  4.58477  3.61503
          0.01362  4.69884  5.42118  0.61958  0.77255  0.48576  0.95510
    745   2.81798  5.07618  3.17881  2.61774  4.34762  3.61970  2.18538  3.77359  2.52244  3.34438  4.14681  3.13620  4.01032  2.35157  2.36787  2.22810  3.04582  2.42504  5.55019  4.21268   1107 - -
          2.68618  4.42225  2.77519  2.73123  3.46354  2.40513  3.72494  3.29354  2.67741  2.69355  4.24690  2.90347  2.73739  3.18146  2.89801  2.37887  2.77519  2.98518  4.58477  3.61503
          0.01362  4.69884  5.42118  0.61958  0.77255  0.48576  0.95510
    746   3.05924  5.51766  1.39008  2.51418  4.86620  3.58502  3.98868  4.34894  2.85590  3.86187  4.66120  3.07736  4.11454  2.27449  3.37726  3.00267  1.69852  3.93067  6.02577  4.59070   1108 - -
          2.68618  4.42225  2.77519  2.73123  3.46354  2.40513  3.72494  3.29354  2.67741  2.69355  4.24690  2.90347  2.73739  3.18146  2.89801  2.37887  2.77519  2.98518  4.58477  3.61503
          0.16213  4.69884  1.96208  0.61958  0.77255  0.48576  0.95510
    747   2.75556  5.20896  2.37453  2.43592  4.54290  3.49997  3.72161  4.01452  2.47500  3.51631  4.27293  2.35514  2.54134  2.83015  2.35367  2.72534  2.28837  3.59794  5.66649  4.26691   1109 - -
          2.68618  4.42225  2.77519  2.73123  3.46354  2.40513  3.72494  3.29354  2.67741  2.69355  4.24690  2.90347  2.73739  3.18146  2.89801  2.37887  2.77519  2.98518  4.58477  3.61503
          0.01578  4.55249  5.27483  0.61958  0.77255  0.35618  1.20513
    748   2.89299  5.38509  1.60150  2.48879  4.72402  3.57077  3.82339  4.20610  2.58128  3.68888  4.44828  3.04168  4.01230  2.15680  2.36891  2.18456  3.13176  3.77758  5.82423  4.41212   1110 - -
          2.68618  4.42225  2.77519  2.73123  3.46354  2.40513  3.72494  3.29354  2.67741  2.69355  4.24690  2.90347  2.73739  3.18146  2.89801  2.37887  2.77519  2.98518  4.58477  3.61503
          0.01362  4.69884  5.42118  0.61958  0.77255  0.48576  0.95510
    749   3.00820  4.87816  3.70361  3.07065  3.94727  3.86524  3.95370  3.42929  2.58702  2.14166  3.95167  3.48772  4.22980  2.36953  1.75034  3.13592  3.21721  3.19161  2.18037  4.00621   1111 - -
          2.68618  4.42225  2.77519  2.73123  3.46354  2.40513  3.72494  3.29354  2.67741  2.69355  4.24690  2.90347  2.73739  3.18146  2.89801  2.37887  2.77519  2.98518  4.58477  3.61503
          0.01362  4.69884  5.42118  0.61958  0.77255  0.48576  0.95510
    750   2.93816  5.44805  1.74084  2.47347  4.76922  3.56802  2.71907  4.26386  2.66162  3.74828  4.51350  3.03422  4.03409  1.83996  3.16977  2.13821  3.18226  3.83372  5.88652  4.45705   1112 - -
          2.68618  4.42225  2.77519  2.73123  3.46354  2.40513  3.72494  3.29354  2.67741  2.69355  4.24690  2.90347  2.73739  3.18146  2.89801  2.37887  2.77519  2.98518  4.58477  3.61503
          0.01362  4.69884  5.42118  0.61958  0.77255  0.48576  0.95510
    751   3.10035  5.43177  3.13137  2.08597  4.85619  1.89437  3.94456  4.28918  2.52426  3.77000  4.57793  3.24290  4.17748  3.07340  1.33974  3.07294  3.33566  3.89631  5.87642  4.55927   1113 - -
          2.68618  4.42225  2.77519  2.73123  3.46354  2.40513  3.72494  3.29354  2.67741  2.69355  4.24690  2.90347  2.73739  3.18146  2.89801  2.37887  2.77519  2.98518  4.58477  3.61503
          0.01362  4.69884  5.42118  0.61958  0.77255  0.48576  0.95510
    752   3.13158  5.64758  1.36370  2.49775  5.06248  2.27828  4.05921  4.57819  2.99043  4.05984  4.85788  2.02654  4.14714  3.20233  3.55427  2.06767  3.41912  4.11566  6.20719  4.73181   1114 - -
          2.68618  4.42225  2.77519  2.73123  3.46354  2.40513  3.72494  3.29354  2.67741  2.69355  4.24690  2.90347  2.73739  3.18146  2.89801  2.37887  2.77519  2.98518  4.58477  3.61503
          0.01362  4.69884  5.42118  0.61958  0.77255  0.48576  0.95510
    753   2.19311  5.21281  3.28489  2.69079  4.53089  3.69500  3.81285  3.94680  1.93749  2.37364  4.27480  3.19585  4.07415  2.30588  1.89480  2.92197  3.13834  3.59173  5.63333  4.31964   1115 - -
          2.68618  4.42225  2.77519  2.73123  3.46354  2.40513  3.72494  3.29354  2.67741  2.69355  4.24690  2.90347  2.73739  3.18146  2.89801  2.37887  2.77519  2.98518  4.58477  3.61503
          0.01362  4.69884  5.42118  0.61958  0.77255  0.48576  0.95510
    754   2.83059  5.33825  2.35193  1.67407  4.67457  3.55082  2.72371  4.16003  2.53065  3.63891  4.38597  3.01724  3.97115  2.87971  2.44329  2.13315  3.06563  3.72532  5.77178  4.35654   1116 - -
          2.68618  4.42225  2.77519  2.73123  3.46354  2.40513  3.72494  3.29354  2.67741  2.69355  4.24690  2.90347  2.73739  3.18146  2.89801  2.37887  2.77519  2.98518  4.58477  3.61503
          0.01362  4.69884  5.42118  0.61958  0.77255  0.48576  0.95510
    755   2.79782  3.09311  2.44177  1.98181  4.57332  3.55131  3.76502  4.04333  2.10914  3.54849  4.30523  3.03044  3.96047  2.87330  3.00991  1.82750  3.03233  3.63041  5.70186  4.30306   1117 - -
          2.68618  4.42225  2.77519  2.73123  3.46354  2.40513  3.72494  3.29354  2.67741  2.69355  4.24690  2.90347  2.73739  3.18146  2.89801  2.37887  2.77519  2.98518  4.58477  3.61503
          0.01362  4.69884  5.42118  0.61958  0.77255  0.48576  0.95510
    756   2.80837  5.29542  2.37661  2.47032  4.63679  2.65088  3.76920  4.11800  2.14165  3.60561  4.35383  2.29785  3.96164  2.87379  3.02207  2.13596  2.34352  3.68765  5.74513  4.33482   1118 - -
          2.68618  4.42225  2.77519  2.73123  3.46354  2.40513  3.72494  3.29354  2.67741  2.69355  4.24690  2.90347  2.73739  3.18146  2.89801  2.37887  2.77519  2.98518  4.58477  3.61503
          0.01362  4.69884  5.42118  0.61958  0.77255  0.48576  0.95510
    757   2.77092  5.13475  2.39283  2.52288  4.41437  3.56573  3.75810  3.87309  2.51536  3.41513  4.19110  3.05902  3.95847  2.35884  2.31773  2.16267  3.00185  3.49612  3.15298  3.00040   1119 - -
          2.68618  4.42225  2.77519  2.73123  3.46354  2.40513  3.72494  3.29354  2.67741  2.69355  4.24690  2.90347  2.73739  3.18146  2.89801  2.37887  2.77519  2.98518  4.58477  3.61503
          0.01362  4.69884  5.42118  0.61958  0.77255  0.48576  0.95510
    758   2.22147  5.21879  3.36485  2.86964  4.74510  3.70457  3.97454  4.16165  2.51655  3.68069  4.49683  2.16601  4.17195  3.11218  1.16212  3.03532  3.27820  3.76893  5.80618  4.52236   1120 - -
          2.68618  4.42225  2.77519  2.73123  3.46354  2.40513  3.72494  3.29354  2.67741  2.69355  4.24690  2.90347  2.73739  3.18146  2.89801  2.37887  2.77519  2.98518  4.58477  3.61503
          0.01362  4.69884  5.42118  0.61958  0.77255  0.48576  0.95510
    759   2.79631  5.23649  2.01263  2.09549  2.97164  3.55391  3.76402  4.01786  2.52107  3.52901  4.28911  3.03276  3.96078  2.87406  2.26920  2.18003  3.02972  3.61149  5.68678  4.29059   1121 - -
          2.68618  4.42225  2.77519  2.73123  3.46354  2.40513  3.72494  3.29354  2.67741  2.69355  4.24690  2.90347  2.73739  3.18146  2.89801  2.37887  2.77519  2.98518  4.58477  3.61503
          0.11908  4.69884  2.27148  0.61958  0.77255  0.48576  0.95510
    760   2.25403  5.24474  3.10753  2.54471  4.59741  2.46812  3.73987  4.04674  1.87143  3.53461  4.30284  3.07096  3.97931  2.19461  2.23711  2.80646  3.05535  3.64373  5.66340  4.30609   1122 - -
          2.68618  4.42225  2.77519  2.73123  3.46354  2.40513  3.72494  3.29354  2.67741  2.69355  4.24690  2.90347  2.73739  3.18146  2.89801  2.37887  2.77519  2.98518  4.58477  3.61503
          0.01512  4.59488  5.31722  0.61958  0.77255  0.67309  0.71362
    761   2.58922  4.59925  3.66918  3.26684  4.67926  1.54006  4.39491  4.12416  3.30533  3.75444  4.54785  3.53245  2.20403  3.60496  3.68919  1.94482  1.87125  3.56938  5.96836  4.71855   1123 - -
          2.68618  4.42225  2.77519  2.73123  3.46354  2.40513  3.72494  3.29354  2.67741  2.69355  4.24690  2.90347  2.73739  3.18146  2.89801  2.37887  2.77519  2.98518  4.58477  3.61503
          0.01512  4.59488  5.31722  0.61958  0.77255  0.67309  0.71362
    762   2.93363  5.37575  2.84890  1.58312  4.73246  3.56012  3.84395  4.19988  2.03191  3.69340  4.47522  3.04656  4.02786  2.96680  3.03390  1.64047  3.17810  3.78578  5.83260  4.43840   1124 - -
          2.68618  4.42225  2.77519  2.73123  3.46354  2.40513  3.72494  3.29354  2.67741  2.69355  4.24690  2.90347  2.73739  3.18146  2.89801  2.37887  2.77519  2.98518  4.58477  3.61503
          0.01512  4.59488  5.31722  0.61958  0.77255  0.67309  0.71362
    763   2.73826  4.67922  3.32463  2.17623  3.86967  3.62661  3.87315  3.23170  2.76443  2.21572  3.78258  3.25538  2.77569  3.09836  3.18242  2.29442  2.97517  2.20352  5.24429  3.96644   1125 - -
          2.68618  4.42225  2.77519  2.73123  3.46354  2.40513  3.72494  3.29354  2.67741  2.69355  4.24690  2.90347  2.73739  3.18146  2.89801  2.37887  2.77519  2.98518  4.58477  3.61503
          0.01512  4.59488  5.31722  0.61958  0.77255  0.67309  0.71362
    764   1.75852  4.49677  4.00383  3.73060  4.92899  1.91860  4.77128  4.39083  3.80404  4.05139  4.83090  3.76227  4.05110  4.04523  4.09684  0.92336  3.06623  3.68963  6.24273  5.06746   1126 - -
          2.68618  4.42225  2.77519  2.73123  3.46354  2.40513  3.72494  3.29354  2.67741  2.69355  4.24690  2.90347  2.73739  3.18146  2.89801  2.37887  2.77519  2.98518  4.58477  3.61503
          0.01512  4.59488  5.31722  0.61958  0.77255  0.67309  0.71362
    765   2.74881  5.01223  3.09629  2.12355  4.28051  3.55480  3.75720  2.60933  2.52265  3.28513  4.08527  3.07337  2.78879  2.89385  2.27160  2.12665  2.98097  3.36181  5.50302  4.15631   1127 - -
          2.68618  4.42225  2.77519  2.73123  3.46354  2.40513  3.72494  3.29354  2.67741  2.69355  4.24690  2.90347  2.73739  3.18146  2.89801  2.37887  2.77519  2.98518  4.58477  3.61503
          0.01512  4.59488  5.31722  0.61958  0.77255  0.67309  0.71362
    766   2.75061  5.16414  2.26042  2.47058  4.47168  3.52679  3.72032  3.93450  2.46150  3.45305  4.21769  3.01068  3.92406  2.23620  2.36017  2.15067  2.98169  3.53757  3.11883  4.22942   1128 - -
          2.68618  4.42225  2.77519  2.73123  3.46354  2.40513  3.72494  3.29354  2.67741  2.69355  4.24690  2.90347  2.73739  3.18146  2.89801  2.37887  2.77519  2.98518  4.58477  3.61503
          0.01512  4.59488  5.31722  0.61958  0.77255  0.67309  0.71362
    767   2.98056  5.42002  1.53558  2.50273  4.80719  2.25483  3.91346  4.29356  2.71282  3.78919  4.57745  3.05544  4.05700  3.04488  1.81497  2.93296  3.24253  3.86617  5.92616  4.51678   1129 - -
          2.68618  4.42225  2.77519  2.73123  3.46354  2.40513  3.72494  3.29354  2.67741  2.69355  4.24690  2.90347  2.73739  3.18146  2.89801  2.37887  2.77519  2.98518  4.58477  3.61503
          0.01512  4.59488  5.31722  0.61958  0.77255  0.67309  0.71362
    768   3.07367  5.67209  1.86189  1.87323  4.98286  3.52794  3.93639  4.50012  2.82995  3.96257  4.74951  1.99439  4.07021  1.68898  3.38441  2.97992  3.33408  4.04960  6.09793  4.61783   1130 - -
          2.68618  4.42225  2.77519  2.73123  3.46354  2.40513  3.72494  3.29354  2.67741  2.69355  4.24690  2.90347  2.73739  3.18146  2.89801  2.37887  2.77519  2.98518  4.58477  3.61503
          0.01512  4.59488  5.31722  0.61958  0.77255  0.67309  0.71362
    769   3.00451  5.48106  2.79266  1.30388  4.78454  3.57915  2.31300  4.28558  2.60566  3.76259  4.55231  3.04504  4.05903  2.13614  3.05188  2.94415  3.24438  3.87216  5.87912  4.47056   1131 - -
          2.68634  4.42291  2.77427  2.73088  3.46420  2.40578  3.72560  3.29065  2.67807  2.69421  4.24755  2.90352  2.73805  3.18054  2.89509  2.37953  2.77532  2.98584  4.58543  3.61569
          0.54293  1.37955  1.78818  2.12694  0.12693  0.67309  0.71362
    770   2.97533  4.61480  3.89871  3.34225  3.48163  3.97526  4.21246  2.01748  3.16279  1.63980  3.37970  3.73260  4.32350  1.78274  3.45822  3.25589  3.20478  2.59220  5.16244  3.95384   1151 - -
          2.68618  4.42225  2.77519  2.73123  3.46354  2.40513  3.72494  3.29354  2.67741  2.69355  4.24690  2.90347  2.73739  3.18146  2.89801  2.37887  2.77519  2.98518  4.58477  3.61503
          0.01808  4.41771  5.14006  0.61958  0.77255  0.29382  1.36809
    771   2.88406  5.40579  2.31406  2.03427  4.73720  3.55647  2.48085  4.22772  2.59618  3.70482  4.45778  3.01958  4.00029  1.80338  3.10198  2.25186  3.12330  3.79085  5.83875  4.41291   1152 - -
          2.68618  4.42225  2.77519  2.73123  3.46354  2.40513  3.72494  3.29354  2.67741  2.69355  4.24690  2.90347  2.73739  3.18146  2.89801  2.37887  2.77519  2.98518  4.58477  3.61503
          0.01362  4.69884  5.42118  0.61958  0.77255  0.48576  0.95510
    772   2.85583  4.88710  3.38595  2.80136  4.09591  3.70540  3.87198  3.48726  2.16489  2.34116  3.97006  3.28064  4.08542  3.05830  1.88910  2.93596  2.24622  3.20672  5.38823  2.79101   1153 - -
          2.68618  4.42225  2.77519  2.73123  3.46354  2.40513  3.72494  3.29354  2.67741  2.69355  4.24690  2.90347  2.73739  3.18146  2.89801  2.37887  2.77519  2.98518  4.58477  3.61503
          0.01362  4.69884  5.42118  0.61958  0.77255  0.48576  0.95510
    773   2.88002  5.31235  2.96010  2.52444  4.63770  3.58136  2.75306  4.11885  2.57190  3.62239  4.39279  1.97368  4.01650  2.23632  3.04005  1.72647  3.11935  3.70935  5.76542  4.36925   1154 - -
          2.68618  4.42225  2.77519  2.73123  3.46354  2.40513  3.72494  3.29354  2.67741  2.69355  4.24690  2.90347  2.73739  3.18146  2.89801  2.37887  2.77519  2.98518  4.58477  3.61503
          0.01362  4.69884  5.42118  0.61958  0.77255  0.48576  0.95510
    774   2.26197  5.45550  2.83520  1.38846  4.80231  3.59838  3.91790  4.27292  2.69907  3.77319  4.56024  3.08335  4.08424  1.69692  3.17447  2.95296  3.25223  3.85864  5.92298  4.51382   1155 - -
          2.68618  4.42225  2.77519  2.73123  3.46354  2.40513  3.72494  3.29354  2.67741  2.69355  4.24690  2.90347  2.73739  3.18146  2.89801  2.37887  2.77519  2.98518  4.58477  3.61503
          0.01362  4.69884  5.42118  0.61958  0.77255  0.48576  0.95510
    775   3.19533  5.43569  3.50930  2.92608  4.87814  3.86101  3.92027  4.27313  2.32432  3.72652  4.55491  3.38485  1.86929  2.14375  1.33769  3.18218  3.39679  3.91149  5.79880  4.55707   1156 - -
          2.68618  4.42225  2.77519  2.73123  3.46354  2.40513  3.72494  3.29354  2.67741  2.69355  4.24690  2.90347  2.73739  3.18146  2.89801  2.37887  2.77519  2.98518  4.58477  3.61503
          0.01362  4.69884  5.42118  0.61958  0.77255  0.48576  0.95510
    776   2.99160  5.33095  3.25887  2.70238  4.67707  3.71720  2.42473  4.11531  2.39128  3.60348  4.39834  3.20835  1.75431  2.20307  2.16320  2.97180  3.20517  3.73837  5.71757  4.39875   1157 - -
          2.68618  4.42225  2.77519  2.73123  3.46354  2.40513  3.72494  3.29354  2.67741  2.69355  4.24690  2.90347  2.73739  3.18146  2.89801  2.37887  2.77519  2.98518  4.58477  3.61503
          0.01362  4.69884  5.42118  0.61958  0.77255  0.48576  0.95510
    777   3.33605  5.54505  3.25129  2.92148  4.42656  3.86935  1.71291  4.37885  2.62063  3.82747  4.71477  3.40839  4.34372  1.08537  2.91122  3.30849  3.56581  4.03511  5.66733  4.23412   1158 - -
          2.68618  4.42225  2.77519  2.73123  3.46354  2.40513  3.72494  3.29354  2.67741  2.69355  4.24690  2.90347  2.73739  3.18146  2.89801  2.37887  2.77519  2.98518  4.58477  3.61503
          0.01362  4.69884  5.42118  0.61958  0.77255  0.48576  0.95510
    778   2.31667  5.47172  3.52308  2.87390  4.90822  3.85743  3.86198  4.29415  1.71818  3.72415  4.53357  3.34181  4.22076  2.15126  1.36592  3.13528  3.35028  3.92076  5.78202  4.53339   1159 - -
          2.68618  4.42225  2.77519  2.73123  3.46354  2.40513  3.72494  3.29354  2.67741  2.69355  4.24690  2.90347  2.73739  3.18146  2.89801  2.37887  2.77519  2.98518  4.58477  3.61503
          0.01362  4.69884  5.42118  0.61958  0.77255  0.48576  0.95510
    779   3.27819  5.32926  3.33528  3.15017  4.91074  3.78213  4.42371  4.49009  3.14015  4.01144  4.92680  3.60172  0.72884  2.06765  3.45555  3.33378  3.63583  4.08384  6.09109  4.81575   1160 - -
          2.68618  4.42225  2.77519  2.73123  3.46354  2.40513  3.72494  3.29354  2.67741  2.69355  4.24690  2.90347  2.73739  3.18146  2.89801  2.37887  2.77519  2.98518  4.58477  3.61503
          0.01362  4.69884  5.42118  0.61958  0.77255  0.48576  0.95510
    780   3.05497  5.56801  1.40693  1.89448  4.87028  3.58109  3.95548  4.35394  2.82832  3.85915  4.64919  2.25750  4.09763  3.08850  3.36642  2.98582  3.31042  2.34964  6.01961  4.57179   1161 - -
          2.68618  4.42225  2.77519  2.73123  3.46354  2.40513  3.72494  3.29354  2.67741  2.69355  4.24690  2.90347  2.73739  3.18146  2.89801  2.37887  2.77519  2.98518  4.58477  3.61503
          0.01362  4.69884  5.42118  0.61958  0.77255  0.48576  0.95510
    781   2.79184  4.52317  3.72516  3.18946  3.74608  3.73959  4.12162  2.13933  3.14521  2.79424  3.70563  2.55394  4.17532  3.45194  3.49112  1.59371  3.05786  2.09927  5.20412  3.96813   1162 - -
          2.68618  4.42225  2.77519  2.73123  3.46354  2.40513  3.72494  3.29354  2.67741  2.69355  4.24690  2.90347  2.73739  3.18146  2.89801  2.37887  2.77519  2.98518  4.58477  3.61503
          0.01362  4.69884  5.42118  0.61958  0.77255  0.48576  0.95510
    782   3.44942  5.39984  4.03607  3.55666  5.19645  2.21160  4.41279  4.66912  2.77279  4.13809  5.02441  3.89188  4.53691  3.59228  0.57733  3.52713  3.76567  4.25088  6.08472  4.98722   1163 - -
          2.68618  4.42225  2.77519  2.73123  3.46354  2.40513  3.72494  3.29354  2.67741  2.69355  4.24690  2.90347  2.73739  3.18146  2.89801  2.37887  2.77519  2.98518  4.58477  3.61503
          0.01362  4.69884  5.42118  0.61958  0.77255  0.48576  0.95510
    783   2.96358  5.48852  1.51981  2.48155  4.82195  3.58025  3.86729  4.31308  2.64585  3.78472  4.54923  2.15693  4.04747  2.20874  2.36045  2.90326  3.20562  3.87726  5.91383  4.48709   1164 - -
          2.68618  4.42225  2.77519  2.73123  3.46354  2.40513  3.72494  3.29354  2.67741  2.69355  4.24690  2.90347  2.73739  3.18146  2.89801  2.37887  2.77519  2.98518  4.58477  3.61503
          0.01362  4.69884  5.42118  0.61958  0.77255  0.48576  0.95510
    784   2.83011  5.00656  3.25075  2.69657  4.29851  3.63510  3.85039  3.70623  2.57402  3.30273  4.12239  3.19776  4.04150  2.28267  2.34485  1.62256  3.06820  2.36287  5.53080  4.21440   1165 - -
          2.68618  4.42225  2.77519  2.73123  3.46354  2.40513  3.72494  3.29354  2.67741  2.69355  4.24690  2.90347  2.73739  3.18146  2.89801  2.37887  2.77519  2.98518  4.58477  3.61503
          0.01362  4.69884  5.42118  0.61958  0.77255  0.48576  0.95510
    785   2.86468  5.18254  3.13951  2.66337  4.67034  2.34203  3.89592  4.12374  2.58894  3.63912  4.41752  2.28758  4.04830  3.01940  1.56228  2.22357  3.13301  3.70032  5.78621  4.43336   1166 - -
          2.68618  4.42225  2.77519  2.73123  3.46354  2.40513  3.72494  3.29354  2.67741  2.69355  4.24690  2.90347  2.73739  3.18146  2.89801  2.37887  2.77519  2.98518  4.58477  3.61503
          0.01362  4.69884  5.42118  0.61958  0.77255  0.48576  0.95510
    786   1.81184  4.68547  3.48945  2.96076  4.08493  2.42368  4.04827  3.47789  2.94723  3.14477  3.99431  3.38253  4.06438  3.27242  3.35804  2.06604  2.18223  3.16323  5.44590  2.69617   1167 - -
          2.68618  4.42225  2.77519  2.73123  3.46354  2.40513  3.72494  3.29354  2.67741  2.69355  4.24690  2.90347  2.73739  3.18146  2.89801  2.37887  2.77519  2.98518  4.58477  3.61503
          0.01362  4.69884  5.42118  0.61958  0.77255  0.48576  0.95510
    787   2.94071  5.21507  2.99331  2.67340  4.58923  3.58221  2.45467  4.15952  2.80539  3.70176  4.50834  2.13085  4.10329  3.15638  3.25618  1.22950  3.23177  3.74776  5.81641  4.41506   1168 - -
          2.68618  4.42225  2.77519  2.73123  3.46354  2.40513  3.72494  3.29354  2.67741  2.69355  4.24690  2.90347  2.73739  3.18146  2.89801  2.37887  2.77519  2.98518  4.58477  3.61503
          0.01362  4.69884  5.42118  0.61958  0.77255  0.48576  0.95510
    788   3.22871  5.21729  3.97739  3.36916  4.88116  3.88178  4.17244  4.22762  2.50783  3.76699  4.66249  3.69771  4.38534  3.33689  0.77853  3.31156  2.05072  3.87060  5.87784  4.71180   1169 - -
          2.68618  4.42225  2.77519  2.73123  3.46354  2.40513  3.72494  3.29354  2.67741  2.69355  4.24690  2.90347  2.73739  3.18146  2.89801  2.37887  2.77519  2.98518  4.58477  3.61503
          0.01362  4.69884  5.42118  0.61958  0.77255  0.48576  0.95510
    789   3.05886  5.62876  2.08345  1.33726  4.95011  2.36641  3.94284  4.45698  1.98995  3.92416  4.70006  3.03313  4.09241  3.06824  3.32981  2.97892  3.31247  4.01128  6.05836  4.59829   1170 - -
          2.68618  4.42225  2.77519  2.73123  3.46354  2.40513  3.72494  3.29354  2.67741  2.69355  4.24690  2.90347  2.73739  3.18146  2.89801  2.37887  2.77519  2.98518  4.58477  3.61503
          0.01362  4.69884  5.42118  0.61958  0.77255  0.48576  0.95510
    790   2.83168  4.53351  3.89145  3.38655  3.56711  3.75264  4.18272  3.08373  3.32015  2.84349  3.77450  3.69471  4.23470  3.61850  3.62407  1.24141  3.12657  2.01458  5.07892  2.51623   1171 - -
          2.68618  4.42225  2.77519  2.73123  3.46354  2.40513  3.72494  3.29354  2.67741  2.69355  4.24690  2.90347  2.73739  3.18146  2.89801  2.37887  2.77519  2.98518  4.58477  3.61503
          0.01362  4.69884  5.42118  0.61958  0.77255  0.48576  0.95510
    791   3.14446  5.39396  3.51089  2.90522  4.85873  3.83191  3.90445  4.24952  1.86251  3.70906  4.52740  3.36480  4.22654  3.02750  1.61286  1.39852  3.35278  3.87822  5.78656  4.53894   1172 - -
          2.68618  4.42225  2.77519  2.73123  3.46354  2.40513  3.72494  3.29354  2.67741  2.69355  4.24690  2.90347  2.73739  3.18146  2.89801  2.37887  2.77519  2.98518  4.58477  3.61503
          0.01362  4.69884  5.42118  0.61958  0.77255  0.48576  0.95510
    792   2.97590  5.39587  2.15313  2.52930  4.78354  1.44410  3.95215  4.26065  2.79618  3.77788  4.56503  3.08246  4.07736  2.34625  3.30828  2.93801  2.36852  3.83867  5.94424  4.52669   1173 - -
          2.68618  4.42225  2.77519  2.73123  3.46354  2.40513  3.72494  3.29354  2.67741  2.69355  4.24690  2.90347  2.73739  3.18146  2.89801  2.37887  2.77519  2.98518  4.58477  3.61503
          0.01362  4.69884  5.42118  0.61958  0.77255  0.48576  0.95510
    793   2.90894  5.18264  3.15125  2.72330  4.69949  3.59971  3.95836  4.16172  2.64483  3.68521  4.47713  1.71828  4.09042  3.09252  2.26614  1.47652  3.19095  3.73852  5.82654  4.48223   1174 - -
          2.68618  4.42225  2.77519  2.73123  3.46354  2.40513  3.72494  3.29354  2.67741  2.69355  4.24690  2.90347  2.73739  3.18146  2.89801  2.37887  2.77519  2.98518  4.58477  3.61503
          0.01362  4.69884  5.42118  0.61958  0.77255  0.48576  0.95510
    794   2.78966  4.49833  3.68086  2.42367  3.61948  3.76891  4.01372  2.98097  3.02646  1.79812  3.59526  3.51031  4.14693  3.35278  2.60098  3.01892  3.02031  2.16904  5.07049  2.52193   1175 - -
          2.68618  4.42225  2.77519  2.73123  3.46354  2.40513  3.72494  3.29354  2.67741  2.69355  4.24690  2.90347  2.73739  3.18146  2.89801  2.37887  2.77519  2.98518  4.58477  3.61503
          0.01362  4.69884  5.42118  0.61958  0.77255  0.48576  0.95510
    795   2.82420  5.15182  2.02390  2.56510  4.47224  2.53039  3.82637  3.90852  2.59446  3.46715  4.25571  3.09715  4.00287  2.95470  1.92669  2.82201  3.06731  2.42512  5.66023  4.29228   1176 - -
          2.68618  4.42225  2.77519  2.73123  3.46354  2.40513  3.72494  3.29354  2.67741  2.69355  4.24690  2.90347  2.73739  3.18146  2.89801  2.37887  2.77519  2.98518  4.58477  3.61503
          0.01362  4.69884  5.42118  0.61958  0.77255  0.48576  0.95510
    796   2.22743  5.25315  2.42682  2.08906  4.58619  3.54407  3.74555  4.06214  2.49145  3.55561  4.30367  3.01913  3.94571  2.84873  2.27134  2.30752  2.32273  3.63869  5.69895  4.29586   1177 - -
          2.68618  4.42225  2.77519  2.73123  3.46354  2.40513  3.72494  3.29354  2.67741  2.69355  4.24690  2.90347  2.73739  3.18146  2.89801  2.37887  2.77519  2.98518  4.58477  3.61503
          0.01362  4.69884  5.42118  0.61958  0.77255  0.48576  0.95510
    797   1.82966  4.96321  3.16514  1.73610  4.29456  3.58411  3.89595  3.67036  2.71212  3.31091  4.13368  3.18406  2.63459  3.05389  3.17018  2.84199  3.05552  2.50100  5.56752  4.23620   1178 - -
          2.68618  4.42225  2.77519  2.73123  3.46354  2.40513  3.72494  3.29354  2.67741  2.69355  4.24690  2.90347  2.73739  3.18146  2.89801  2.37887  2.77519  2.98518  4.58477  3.61503
          0.01362  4.69884  5.42118  0.61958  0.77255  0.48576  0.95510
    798   2.84598  5.25790  1.95211  2.54758  4.58575  3.59971  3.78116  4.03580  1.95430  3.54462  4.31443  3.08229  4.00016  2.89290  1.99350  2.82181  3.07390  2.57215  5.69348  4.32143   1179 - -
          2.68618  4.42225  2.77519  2.73123  3.46354  2.40513  3.72494  3.29354  2.67741  2.69355  4.24690  2.90347  2.73739  3.18146  2.89801  2.37887  2.77519  2.98518  4.58477  3.61503
          0.12936  4.69884  2.18715  0.61958  0.77255  0.48576  0.95510
    799   2.13827  5.18577  1.85370  2.48753  4.56782  3.50552  3.78939  4.03386  2.56199  3.55198  4.31980  3.02621  3.95129  2.90723  2.34418  2.06103  3.03869  3.61784  5.71357  4.32120   1180 - -
          2.68618  4.42225  2.77519  2.73123  3.46354  2.40513  3.72494  3.29354  2.67741  2.69355  4.24690  2.90347  2.73739  3.18146  2.89801  2.37887  2.77519  2.98518  4.58477  3.61503
          0.13448  4.58475  2.15740  0.61958  0.77255  0.68867  0.69765
    800   2.89583  5.08806  1.55989  2.58745  4.23008  2.21601  3.91246  3.84973  2.81143  3.43783  4.28026  3.11466  4.03692  3.10494  3.28829  2.91162  3.16456  3.50838  2.34736  4.14355   1181 - -
          2.68618  4.42225  2.77519  2.73123  3.46354  2.40513  3.72494  3.29354  2.67741  2.69355  4.24690  2.90347  2.73739  3.18146  2.89801  2.37887  2.77519  2.98518  4.58477  3.61503
          0.19568  4.46747  1.79428  0.61958  0.77255  0.84412  0.56201
    801   2.74583  4.97204  2.01397  2.46619  2.42650  3.47220  3.72662  3.62880  1.99938  3.21946  4.05689  2.99502  3.91073  2.89652  3.01612  2.75936  2.98607  3.30564  5.38720  3.99219   1182 - -
          2.68618  4.42225  2.77519  2.73123  3.46354  2.40513  3.72494  3.29354  2.67741  2.69355  4.24690  2.90347  2.73739  3.18146  2.89801  2.37887  2.77519  2.98518  4.58477  3.61503
          0.02052  4.29231  5.01466  0.61958  0.77255  1.01461  0.45027
    802   2.72165  4.87995  2.21990  2.50659  4.01575  3.48320  2.37666  3.51152  2.56950  3.11533  2.37409  3.02555  3.91219  2.91290  3.02055  2.75766  2.96090  3.20718  5.33547  3.97049   1183 - -
          2.68618  4.42225  2.77519  2.73123  3.46354  2.40513  3.72494  3.29354  2.67741  2.69355  4.24690  2.90347  2.73739  3.18146  2.89801  2.37887  2.77519  2.98518  4.58477  3.61503
          0.02052  4.29231  5.01466  0.61958  0.77255  1.01461  0.45027
    803   2.93072  5.39810  2.46105  1.58271  4.76573  2.17476  3.84095  4.26087  2.74189  3.76674  4.57924  1.86457  3.94552  2.98962  3.27063  2.86220  3.20954  3.83376  5.92475  4.47689   1184 - -
          2.68618  4.42225  2.77519  2.73123  3.46354  2.40513  3.72494  3.29354  2.67741  2.69355  4.24690  2.90347  2.73739  3.18146  2.89801  2.37887  2.77519  2.98518  4.58477  3.61503
          0.02052  4.29231  5.01466  0.61958  0.77255  0.48368  0.95844
    804   2.91529  5.38452  1.92717  2.43696  4.77431  3.49403  3.87619  4.26643  2.72351  3.76314  4.54025  2.09183  2.55697  3.00419  3.24777  1.78153  3.18210  3.82683  5.91429  4.48019   1185 - -
          2.68618  4.42225  2.77519  2.73123  3.46354  2.40513  3.72494  3.29354  2.67741  2.69355  4.24690  2.90347  2.73739  3.18146  2.89801  2.37887  2.77519  2.98518  4.58477  3.61503
          0.01563  4.56246  5.28480  0.61958  0.77255  0.36230  1.19097
    805   2.86143  5.34272  3.01021  2.11626  4.68986  2.54291  2.71921  4.16230  1.97800  3.63642  4.39079  3.05641  3.99737  1.84316  2.92932  2.82102  3.09050  3.73636  5.76008  4.36817   1186 - -
          2.68618  4.42225  2.77519  2.73123  3.46354  2.40513  3.72494  3.29354  2.67741  2.69355  4.24690  2.90347  2.73739  3.18146  2.89801  2.37887  2.77519  2.98518  4.58477  3.61503
          0.01362  4.69884  5.42118  0.61958  0.77255  0.48576  0.95510
    806   2.78431  4.73885  3.37574  2.81250  3.92155  3.67261  3.89261  2.45729  1.82213  2.97357  3.83311  3.28741  2.89620  3.11143  3.15654  2.23065  3.01605  3.04211  3.04981  4.00300   1187 - -
          2.68618  4.42225  2.77519  2.73123  3.46354  2.40513  3.72494  3.29354  2.67741  2.69355  4.24690  2.90347  2.73739  3.18146  2.89801  2.37887  2.77519  2.98518  4.58477  3.61503
          0.01362  4.69884  5.42118  0.61958  0.77255  0.48576  0.95510
    807   2.21890  5.09693  3.11522  2.03247  4.38376  3.58500  3.78435  3.81793  2.53474  2.60318  4.16848  3.09479  3.98166  2.91220  2.06006  2.19238  3.02119  3.45796  5.57885  4.22252   1188 - -
          2.68618  4.42225  2.77519  2.73123  3.46354  2.40513  3.72494  3.29354  2.67741  2.69355  4.24690  2.90347  2.73739  3.18146  2.89801  2.37887  2.77519  2.98518  4.58477  3.61503
          0.01362  4.69884  5.42118  0.61958  0.77255  0.48576  0.95510
    808   2.79458  5.20513  2.46855  2.50824  4.51724  3.56267  3.76675  3.97688  2.51439  2.55862  4.26399  2.42977  3.96578  2.87966  1.96321  2.14997  3.02750  3.58036  5.66286  4.27758   1189 - -
          2.68618  4.42225  2.77519  2.73123  3.46354  2.40513  3.72494  3.29354  2.67741  2.69355  4.24690  2.90347  2.73739  3.18146  2.89801  2.37887  2.77519  2.98518  4.58477  3.61503
          0.01362  4.69884  5.42118  0.61958  0.77255  0.48576  0.95510
    809   3.10379  5.67505  1.30476  1.93188  4.98329  3.58156  2.63056  4.49516  2.86819  3.96891  4.75578  3.03641  4.11598  3.11277  3.41865  2.05595  3.36306  4.05342  6.11029  4.63966   1190 - -
          2.68618  4.42225  2.77519  2.73123  3.46354  2.40513  3.72494  3.29354  2.67741  2.69355  4.24690  2.90347  2.73739  3.18146  2.89801  2.37887  2.77519  2.98518  4.58477  3.61503
          0.01362  4.69884  5.42118  0.61958  0.77255  0.48576  0.95510
    810   1.69543  2.78639  4.27608  3.69917  3.41205  3.85050  4.23460  2.20193  3.57849  2.48973  2.50866  3.88635  4.25534  3.79908  3.75793  2.27453  3.02467  2.50536  4.92509  3.73419   1191 - -
          2.68618  4.42225  2.77519  2.73123  3.46354  2.40513  3.72494  3.29354  2.67741  2.69355  4.24690  2.90347  2.73739  3.18146  2.89801  2.37887  2.77519  2.98518  4.58477  3.61503
          0.01362  4.69884  5.42118  0.61958  0.77255  0.48576  0.95510
    811   2.76632  4.94816  3.24339  2.79858  4.59380  1.88533  4.03780  4.04041  2.84065  3.61427  4.40349  3.26460  4.04273  2.32009  3.28862  1.60329  2.29172  3.59875  5.80971  4.47492   1192 - -
          2.68618  4.42225  2.77519  2.73123  3.46354  2.40513  3.72494  3.29354  2.67741  2.69355  4.24690  2.90347  2.73739  3.18146  2.89801  2.37887  2.77519  2.98518  4.58477  3.61503
          0.01362  4.69884  5.42118  0.61958  0.77255  0.48576  0.95510
    812   2.84213  4.95036  2.27661  2.82112  4.47443  3.54794  4.10901  3.82558  2.99530  3.51478  4.35431  3.29573  4.10253  3.29107  3.45355  1.13597  3.16965  2.29241  5.77672  4.44481   1193 - -
          2.68618  4.42225  2.77519  2.73123  3.46354  2.40513  3.72494  3.29354  2.67741  2.69355  4.24690  2.90347  2.73739  3.18146  2.89801  2.37887  2.77519  2.98518  4.58477  3.61503
          0.01362  4.69884  5.42118  0.61958  0.77255  0.48576  0.95510
    813   3.68267  5.09910  4.69863  4.27975  2.52965  4.51774  3.94563  3.68321  4.12092  3.17594  4.27688  4.27471  4.88291  4.26794  4.26964  2.07230  3.92381  3.51573  1.34512  1.37259   1194 - -
          2.68618  4.42225  2.77519  2.73123  3.46354  2.40513  3.72494  3.29354  2.67741  2.69355  4.24690  2.90347  2.73739  3.18146  2.89801  2.37887  2.77519  2.98518  4.58477  3.61503
          0.01362  4.69884  5.42118  0.61958  0.77255  0.48576  0.95510
    814   1.50567  5.18160  2.30728  2.01983  4.48424  3.58014  3.87207  3.89080  2.68953  3.48566  4.28833  3.09752  4.02998  3.01014  3.17923  2.86490  3.11619  2.57781  5.70238  4.32774   1195 - -
          2.68618  4.42225  2.77519  2.73123  3.46354  2.40513  3.72494  3.29354  2.67741  2.69355  4.24690  2.90347  2.73739  3.18146  2.89801  2.37887  2.77519  2.98518  4.58477  3.61503
          0.01362  4.69884  5.42118  0.61958  0.77255  0.48576  0.95510
    815   2.18492  5.26229  2.43015  2.48921  4.61041  3.54869  3.77441  4.08510  2.52588  3.58196  4.33507  2.41699  3.96482  2.88135  1.96924  2.13503  3.04173  3.66169  5.72763  4.32614   1196 - -
          2.68618  4.42225  2.77519  2.73123  3.46354  2.40513  3.72494  3.29354  2.67741  2.69355  4.24690  2.90347  2.73739  3.18146  2.89801  2.37887  2.77519  2.98518  4.58477  3.61503
          0.12936  4.69884  2.18715  0.61958  0.77255  0.48576  0.95510
    816   2.71944  2.53492  4.33708  3.75853  2.25754  3.80675  4.21282  2.63714  3.62059  2.42071  3.34934  3.89482  4.21760  3.82186  3.76304  2.34357  2.32677  1.91529  4.85318  3.66448   1197 - -
          2.68618  4.42225  2.77519  2.73123  3.46354  2.40513  3.72494  3.29354  2.67741  2.69355  4.24690  2.90347  2.73739  3.18146  2.89801  2.37887  2.77519  2.98518  4.58477  3.61503
          0.01528  4.58475  5.30710  0.61958  0.77255  0.68867  0.69765
    817   2.74461  5.05435  3.05554  2.53366  4.38971  2.59936  3.77011  3.83040  2.03011  3.38720  4.17281  2.27844  3.94288  2.89782  3.00069  2.09111  2.99016  2.63307  5.58225  4.22068   1198 - -
          2.68618  4.42225  2.77519  2.73123  3.46354  2.40513  3.72494  3.29354  2.67741  2.69355  4.24690  2.90347  2.73739  3.18146  2.89801  2.37887  2.77519  2.98518  4.58477  3.61503
          0.01528  4.58475  5.30710  0.61958  0.77255  0.37704  1.15801
    818   2.78402  5.25974  2.31322  2.09315  3.08528  2.50691  3.74644  4.06426  2.49281  3.55759  4.30627  3.01849  3.94770  2.26582  2.40593  2.75105  3.01637  3.64181  5.70095  4.29739   1199 - -
          2.68618  4.42225  2.77519  2.73123  3.46354  2.40513  3.72494  3.29354  2.67741  2.69355  4.24690  2.90347  2.73739  3.18146  2.89801  2.37887  2.77519  2.98518  4.58477  3.61503
          0.01362  4.69884  5.42118  0.61958  0.77255  0.48576  0.95510
    819   2.77425  4.86754  3.23942  1.92639  2.69552  3.62556  3.83972  3.47956  2.66502  3.11517  3.95066  3.18944  4.01670  3.01656  2.38550  2.18247  3.00656  2.50787  5.39005  4.07853   1200 - -
          2.68618  4.42225  2.77519  2.73123  3.46354  2.40513  3.72494  3.29354  2.67741  2.69355  4.24690  2.90347  2.73739  3.18146  2.89801  2.37887  2.77519  2.98518  4.58477  3.61503
          0.01362  4.69884  5.42118  0.61958  0.77255  0.48576  0.95510
    820   2.29183  5.17794  2.30018  2.50271  4.48767  3.55434  3.75728  3.94556  2.06580  2.65237  4.23729  3.04316  2.90787  2.87010  2.99778  2.18660  3.00720  3.55115  5.64231  4.25722   1201 - -
          2.68618  4.42225  2.77519  2.73123  3.46354  2.40513  3.72494  3.29354  2.67741  2.69355  4.24690  2.90347  2.73739  3.18146  2.89801  2.37887  2.77519  2.98518  4.58477  3.61503
          0.01362  4.69884  5.42118  0.61958  0.77255  0.48576  0.95510
    821   2.91799  5.30130  1.52923  1.98009  4.60144  3.58019  3.88404  4.01701  2.70848  3.59346  4.38970  3.07236  4.04409  3.01645  3.21168  2.89225  2.44325  2.38191  5.79277  4.39561   1202 - -
          2.68618  4.42225  2.77519  2.73123  3.46354  2.40513  3.72494  3.29354  2.67741  2.69355  4.24690  2.90347  2.73739  3.18146  2.89801  2.37887  2.77519  2.98518  4.58477  3.61503
          0.01362  4.69884  5.42118  0.61958  0.77255  0.48576  0.95510
    822   2.92751  5.17800  3.21794  2.09198  4.23164  3.68979  2.46151  3.88365  2.52282  3.42869  4.24793  3.19734  4.08503  2.99120  2.28109  2.93260  3.14973  3.54436  5.48695  1.79719   1203 - -
          2.68618  4.42225  2.77519  2.73123  3.46354  2.40513  3.72494  3.29354  2.67741  2.69355  4.24690  2.90347  2.73739  3.18146  2.89801  2.37887  2.77519  2.98518  4.58477  3.61503
          0.01362  4.69884  5.42118  0.61958  0.77255  0.48576  0.95510
    823   2.98559  5.39744  2.99026  1.20190  4.77442  3.63499  3.88469  4.23373  2.56585  3.72185  4.50627  3.13128  4.08811  3.00597  2.11083  2.25157  3.22565  3.82382  5.84957  4.47839   1204 - -
          2.68618  4.42225  2.77519  2.73123  3.46354  2.40513  3.72494  3.29354  2.67741  2.69355  4.24690  2.90347  2.73739  3.18146  2.89801  2.37887  2.77519  2.98518  4.58477  3.61503
          0.01362  4.69884  5.42118  0.61958  0.77255  0.48576  0.95510
    824   3.41038  6.12300  1.73912  0.90065  5.39654  3.60790  4.18329  4.96089  3.25301  4.40437  5.25728  2.11476  4.25310  3.34827  3.90191  3.25914  3.70509  4.48933  6.54619  4.97632   1205 - -
          2.68618  4.42225  2.77519  2.73123  3.46354  2.40513  3.72494  3.29354  2.67741  2.69355  4.24690  2.90347  2.73739  3.18146  2.89801  2.37887  2.77519  2.98518  4.58477  3.61503
          0.01362  4.69884  5.42118  0.61958  0.77255  0.48576  0.95510
    825   2.82729  5.24884  3.09366  2.54417  4.59460  3.59067  3.77061  4.05242  2.09153  3.55064  4.31342  1.96592  3.98841  2.87894  2.26236  2.27354  2.26927  3.64511  5.69204  4.31825   1206 - -
          2.68618  4.42225  2.77519  2.73123  3.46354  2.40513  3.72494  3.29354  2.67741  2.69355  4.24690  2.90347  2.73739  3.18146  2.89801  2.37887  2.77519  2.98518  4.58477  3.61503
          0.01362  4.69884  5.42118  0.61958  0.77255  0.48576  0.95510
    826   3.35472  5.57127  3.77453  3.07096  5.07916  3.99249  3.92212  4.42189  1.15690  3.81765  4.65742  3.49190  2.32884  3.04127  1.51924  3.32839  3.51900  4.06904  5.83372  4.65380   1207 - -
          2.68618  4.42225  2.77519  2.73123  3.46354  2.40513  3.72494  3.29354  2.67741  2.69355  4.24690  2.90347  2.73739  3.18146  2.89801  2.37887  2.77519  2.98518  4.58477  3.61503
          0.01362  4.69884  5.42118  0.61958  0.77255  0.48576  0.95510
    827   2.96158  5.39032  3.17627  1.73460  4.76964  3.67963  3.80731  4.21388  1.88441  3.67033  4.44241  3.15271  2.50755  2.91442  1.86808  2.92438  3.17725  3.80381  5.76827  4.42645   1208 - -
          2.68618  4.42225  2.77519  2.73123  3.46354  2.40513  3.72494  3.29354  2.67741  2.69355  4.24690  2.90347  2.73739  3.18146  2.89801  2.37887  2.77519  2.98518  4.58477  3.61503
          0.01362  4.69884  5.42118  0.61958  0.77255  0.48576  0.95510
    828   2.78393  5.21567  2.09965  2.49658  4.53287  3.55771  3.75211  3.99664  2.49296  3.50780  2.81358  3.03854  3.95542  2.24130  2.26367  2.27387  3.01531  3.59218  5.66514  4.27578   1209 - -
          2.68618  4.42225  2.77519  2.73123  3.46354  2.40513  3.72494  3.29354  2.67741  2.69355  4.24690  2.90347  2.73739  3.18146  2.89801  2.37887  2.77519  2.98518  4.58477  3.61503
          0.40048  4.69884  1.13664  0.61958  0.77255  0.48576  0.95510
    829   2.82243  5.24190  2.69240  1.78938  4.57876  3.43376  3.74688  4.04687  2.52380  3.55878  4.35025  2.92542  3.91492  1.99927  2.99135  1.91739  3.07197  3.64421  5.71552  4.31695   1210 - -
          2.68635  4.41870  2.77465  2.73140  3.46371  2.40530  3.72339  3.29371  2.67758  2.69372  4.24707  2.90364  2.73757  3.18063  2.89818  2.37904  2.77537  2.98535  4.58494  3.61520
          0.96643  0.85196  1.64516  0.68228  0.70414  0.68115  0.70529
    830   2.05812  4.67259  2.05450  2.70678  3.94700  3.52729  3.90276  2.06632  2.80731  2.92023  3.84275  3.18910  3.98908  3.11729  3.24164  2.83824  2.98367  2.77266  5.35344  4.05535   1213 - -
          2.68618  4.42225  2.77519  2.73123  3.46354  2.40513  3.72494  3.29354  2.67741  2.69355  4.24690  2.90347  2.73739  3.18146  2.89801  2.37887  2.77519  2.98518  4.58477  3.61503
          0.02059  4.28914  5.01149  0.61958  0.77255  1.01720  0.44880
    831   3.45302  4.74945  4.82426  4.38884  1.51495  4.42816  3.85459  2.98088  4.22297  1.46064  3.57499  4.26275  4.72042  4.23477  4.25853  3.76543  3.67280  2.95563  4.03703  1.65589   1214 - -
          2.68618  4.42225  2.77519  2.73123  3.46354  2.40513  3.72494  3.29354  2.67741  2.69355  4.24690  2.90347  2.73739  3.18146  2.89801  2.37887  2.77519  2.98518  4.58477  3.61503
          0.02059  4.28914  5.01149  0.61958  0.77255  1.01720  0.44880
    832   2.84524  5.05597  3.17080  2.62848  4.34569  3.57203  2.42855  3.81778  2.27526  3.34827  4.17395  3.11272  2.25087  2.85895  1.86440  2.85626  3.06786  3.47476  5.47123  4.16321   1215 - -
          2.68618  4.42225  2.77519  2.73123  3.46354  2.40513  3.72494  3.29354  2.67741  2.69355  4.24690  2.90347  2.73739  3.18146  2.89801  2.37887  2.77519  2.98518  4.58477  3.61503
          0.02059  4.28914  5.01149  0.61958  0.77255  1.01720  0.44880
    833   2.99986  5.39434  2.73185  1.34348  4.75790  3.51239  3.78599  4.19832  1.63884  3.67795  4.50392  2.99665  4.00534  2.92262  2.78427  2.94125  3.23478  3.81055  5.78344  4.43582   1216 - -
          2.68618  4.42225  2.77519  2.73123  3.46354  2.40513  3.72494  3.29354  2.67741  2.69355  4.24690  2.90347  2.73739  3.18146  2.89801  2.37887  2.77519  2.98518  4.58477  3.61503
          0.02059  4.28914  5.01149  0.61958  0.77255  1.01720  0.44880
    834   3.05440  5.57679  1.23065  2.28954  4.86018  3.39259  3.89443  4.40942  2.84473  3.89799  4.74331  2.86877  3.99045  1.79240  3.39244  2.95537  3.33663  3.98584  6.02856  4.54977   1217 - -
          2.68618  4.42225  2.77519  2.73123  3.46354  2.40513  3.72494  3.29354  2.67741  2.69355  4.24690  2.90347  2.73739  3.18146  2.89801  2.37887  2.77519  2.98518  4.58477  3.61503
          0.02059  4.28914  5.01149  0.61958  0.77255  0.70035  0.68599
    835   3.21691  4.59066  4.68523  4.19843  3.03368  4.33329  4.37502  1.00023  4.01192  2.28595  3.50547  4.31291  4.67274  4.22992  4.14397  3.68791  3.46104  2.32002  4.74809  2.14083   1218 - -
          2.68618  4.42225  2.77519  2.73123  3.46354  2.40513  3.72494  3.29354  2.67741  2.69355  4.24690  2.90347  2.73739  3.18146  2.89801  2.37887  2.77519  2.98518  4.58477  3.61503
          0.01764  4.44236  5.16471  0.61958  0.77255  0.87240  0.54120
    836   3.16450  5.21456  3.72434  2.99952  4.55328  3.86738  3.80831  3.89283  1.66342  2.05712  4.28312  3.40242  4.21381  2.95516  1.37544  3.19394  3.33376  3.61212  5.54335  4.35838   1219 - -
          2.68618  4.42225  2.77519  2.73123  3.46354  2.40513  3.72494  3.29354  2.67741  2.69355  4.24690  2.90347  2.73739  3.18146  2.89801  2.37887  2.77519  2.98518  4.58477  3.61503
          0.01764  4.44236  5.16471  0.61958  0.77255  0.51307  0.91293
    837   2.88519  5.39853  1.74213  1.98215  4.72755  3.53060  2.40144  4.21603  2.56984  3.69281  4.45451  2.99365  3.98471  2.91253  2.24176  2.83055  3.12468  3.78436  5.82454  4.40330   1220 - -
          2.68618  4.42225  2.77519  2.73123  3.46354  2.40513  3.72494  3.29354  2.67741  2.69355  4.24690  2.90347  2.73739  3.18146  2.89801  2.37887  2.77519  2.98518  4.58477  3.61503
          0.01512  4.59488  5.31722  0.61958  0.77255  0.67309  0.71362
    838   3.12049  5.23767  3.60405  2.94061  2.62490  3.85108  3.85384  3.93760  1.45704  3.45222  4.31357  3.38019  4.21221  3.00659  1.44383  3.14216  3.30944  3.63442  5.55212  4.28442   1221 - -
          2.68618  4.42225  2.77519  2.73123  3.46354  2.40513  3.72494  3.29354  2.67741  2.69355  4.24690  2.90347  2.73739  3.18146  2.89801  2.37887  2.77519  2.98518  4.58477  3.61503
          0.01512  4.59488  5.31722  0.61958  0.77255  0.38426  1.14242
    839   2.81091  5.30372  2.26754  2.07430  4.63421  3.54730  2.80673  4.11540  2.52121  3.60256  4.35098  2.40317  3.96116  2.25559  3.01759  2.77194  3.04521  2.52293  5.74205  4.33098   1222 - -
          2.68618  4.42225  2.77519  2.73123  3.46354  2.40513  3.72494  3.29354  2.67741  2.69355  4.24690  2.90347  2.73739  3.18146  2.89801  2.37887  2.77519  2.98518  4.58477  3.61503
          0.01362  4.69884  5.42118  0.61958  0.77255  0.48576  0.95510
    840   2.22475  5.27951  2.40553  2.49470  4.62208  2.72647  3.76017  4.09508  1.97764  3.58265  4.33390  3.03837  3.96683  2.86425  1.94015  2.77641  3.04190  3.67158  5.71907  4.32283   1223 - -
          2.68618  4.42225  2.77519  2.73123  3.46354  2.40513  3.72494  3.29354  2.67741  2.69355  4.24690  2.90347  2.73739  3.18146  2.89801  2.37887  2.77519  2.98518  4.58477  3.61503
          0.01362  4.69884  5.42118  0.61958  0.77255  0.48576  0.95510
    841   2.22447  5.26061  2.29099  1.72503  4.58088  3.55186  3.76249  4.05363  2.51655  3.55541  4.31081  3.02683  3.96015  2.86996  2.45211  2.76913  3.03390  3.63902  5.70574  2.91274   1224 - -
          2.68618  4.42225  2.77519  2.73123  3.46354  2.40513  3.72494  3.29354  2.67741  2.69355  4.24690  2.90347  2.73739  3.18146  2.89801  2.37887  2.77519  2.98518  4.58477  3.61503
          0.01362  4.69884  5.42118  0.61958  0.77255  0.48576  0.95510
    842   2.22891  5.26111  3.10000  2.15070  4.60087  3.59613  3.76301  4.05834  1.77175  3.55223  4.31381  3.07583  3.98831  2.86985  2.22443  2.80411  2.27401  3.65095  5.68971  4.31654   1225 - -
          2.68618  4.42225  2.77519  2.73123  3.46354  2.40513  3.72494  3.29354  2.67741  2.69355  4.24690  2.90347  2.73739  3.18146  2.89801  2.37887  2.77519  2.98518  4.58477  3.61503
          0.01362  4.69884  5.42118  0.61958  0.77255  0.48576  0.95510
    843   2.98335  5.51605  1.48005  1.99285  4.84047  3.57267  3.89071  4.33397  2.05845  3.81249  4.58109  3.03342  4.05598  3.01024  3.22335  2.91895  2.21187  3.89866  5.95100  4.51210   1226 - -
          2.68618  4.42225  2.77519  2.73123  3.46354  2.40513  3.72494  3.29354  2.67741  2.69355  4.24690  2.90347  2.73739  3.18146  2.89801  2.37887  2.77519  2.98518  4.58477  3.61503
          0.01362  4.69884  5.42118  0.61958  0.77255  0.48576  0.95510
    844   3.39731  5.57462  3.83507  3.12489  5.09289  4.02139  3.94207  4.42586  1.68249  3.82453  4.67452  3.53187  2.30931  3.06493  1.02803  3.37651  3.55854  4.08256  5.83900  4.67540   1227 - -
          2.68687  4.42294  2.77450  2.73128  3.46423  2.40535  3.72563  3.29302  2.67745  2.69424  4.24759  2.90416  2.73552  3.18108  2.89794  2.37763  2.77588  2.98587  4.58546  3.61572
          0.94797  1.23245  1.13664  1.95498  0.15265  0.48576  0.95510
    845   2.74967  4.97703  2.07647  2.50819  4.20722  3.50105  3.72645  3.62835  2.47235  2.25192  4.05199  3.02819  3.92140  2.87636  2.08435  2.76658  2.98450  3.30885  5.45041  4.10625   1236 - -
          2.68618  4.42225  2.77519  2.73123  3.46354  2.40513  3.72494  3.29354  2.67741  2.69355  4.24690  2.90347  2.73739  3.18146  2.89801  2.37887  2.77519  2.98518  4.58477  3.61503
          0.01999  4.31835  5.04069  0.61958  0.77255  0.26364  1.46211
    846   3.22917  5.55919  3.36992  1.98533  4.99513  3.85355  3.90393  4.38966  2.31720  3.80810  4.62572  3.33110  4.24962  2.13758  1.13705  3.18673  3.42009  4.01204  5.85759  4.59986   1237 - -
          2.68618  4.42225  2.77519  2.73123  3.46354  2.40513  3.72494  3.29354  2.67741  2.69355  4.24690  2.90347  2.73739  3.18146  2.89801  2.37887  2.77519  2.98518  4.58477  3.61503
          0.01362  4.69884  5.42118  0.61958  0.77255  0.48576  0.95510
    847   2.91690  5.38779  2.99914  2.01235  4.74028  3.61172  3.81332  4.20758  1.92864  3.67920  4.44278  3.08152  4.03354  1.60369  2.92947  2.26567  3.14607  3.78606  5.79922  4.41470   1238 - -
          2.68618  4.42225  2.77519  2.73123  3.46354  2.40513  3.72494  3.29354  2.67741  2.69355  4.24690  2.90347  2.73739  3.18146  2.89801  2.37887  2.77519  2.98518  4.58477  3.61503
          0.01362  4.69884  5.42118  0.61958  0.77255  0.48576  0.95510
    848   2.80077  4.53628  2.64886  3.08316  3.66158  3.77156  4.03136  2.96597  3.04403  2.11801  2.45053  3.49824  2.16735  3.34929  3.40534  3.01918  3.03455  2.26832  5.12569  3.88995   1239 - -
          2.68618  4.42225  2.77519  2.73123  3.46354  2.40513  3.72494  3.29354  2.67741  2.69355  4.24690  2.90347  2.73739  3.18146  2.89801  2.37887  2.77519  2.98518  4.58477  3.61503
          0.01362  4.69884  5.42118  0.61958  0.77255  0.48576  0.95510
    849   2.77774  5.00113  3.13948  2.10213  4.28319  3.58308  3.82363  3.70359  2.61848  2.54913  4.10593  3.12989  2.87942  2.96922  3.08270  1.78144  2.39861  3.36478  5.53176  4.19022   1240 - -
          2.68618  4.42225  2.77519  2.73123  3.46354  2.40513  3.72494  3.29354  2.67741  2.69355  4.24690  2.90347  2.73739  3.18146  2.89801  2.37887  2.77519  2.98518  4.58477  3.61503
          0.01362  4.69884  5.42118  0.61958  0.77255  0.48576  0.95510
    850   2.80268  4.58973  3.53022  2.35498  2.46400  1.79697  3.99967  3.09641  2.98804  2.78659  2.55474  3.43819  4.13063  3.30223  3.36196  2.99079  3.04140  2.86766  5.15015  3.88553   1241 - -
          2.68618  4.42225  2.77519  2.73123  3.46354  2.40513  3.72494  3.29354  2.67741  2.69355  4.24690  2.90347  2.73739  3.18146  2.89801  2.37887  2.77519  2.98518  4.58477  3.61503
          0.01362  4.69884  5.42118  0.61958  0.77255  0.48576  0.95510
    851   3.29543  5.51335  3.67141  3.02182  4.99819  3.94301  3.92701  4.35883  1.34377  3.78205  4.61854  3.45649  1.56854  3.04968  1.92680  3.27655  3.47593  4.00383  5.82192  4.62068   1242 - -
          2.68618  4.42225  2.77519  2.73123  3.46354  2.40513  3.72494  3.29354  2.67741  2.69355  4.24690  2.90347  2.73739  3.18146  2.89801  2.37887  2.77519  2.98518  4.58477  3.61503
          0.01362  4.69884  5.42118  0.61958  0.77255  0.48576  0.95510
    852   2.80760  4.46115  3.79594  3.22161  3.58564  3.81508  4.07208  2.33080  2.41582  2.62503  2.51243  3.59501  4.18919  2.38373  3.43541  3.07213  3.03851  1.77307  5.05961  3.83940   1243 - -
          2.68618  4.42225  2.77519  2.73123  3.46354  2.40513  3.72494  3.29354  2.67741  2.69355  4.24690  2.90347  2.73739  3.18146  2.89801  2.37887  2.77519  2.98518  4.58477  3.61503
          0.01362  4.69884  5.42118  0.61958  0.77255  0.48576  0.95510
    853   2.83055  5.11272  3.16867  2.64925  4.50741  3.59210  3.85681  3.94402  2.56950  3.49242  4.28273  2.33014  2.73154  2.98661  2.18030  2.84282  1.64414  3.56042  5.67292  4.32860   1244 - -
          2.68618  4.42225  2.77519  2.73123  3.46354  2.40513  3.72494  3.29354  2.67741  2.69355  4.24690  2.90347  2.73739  3.18146  2.89801  2.37887  2.77519  2.98518  4.58477  3.61503
          0.01362  4.69884  5.42118  0.61958  0.77255  0.48576  0.95510
    854   2.84117  4.71406  3.51459  2.94504  3.88960  3.74438  3.96276  2.27977  1.58919  2.29842  3.80691  3.39472  4.13074  3.20349  3.15443  2.26817  3.07243  2.94900  5.27776  4.01975   1245 - -
          2.68618  4.42225  2.77519  2.73123  3.46354  2.40513  3.72494  3.29354  2.67741  2.69355  4.24690  2.90347  2.73739  3.18146  2.89801  2.37887  2.77519  2.98518  4.58477  3.61503
          0.01362  4.69884  5.42118  0.61958  0.77255  0.48576  0.95510
    855   3.15789  5.75057  1.56262  1.60649  5.06683  3.59781  4.00522  4.58029  1.56063  4.03923  4.83206  3.04846  4.14348  3.13950  3.41343  3.06208  3.41774  4.13210  6.16911  4.69600   1246 - -
          2.68618  4.42225  2.77519  2.73123  3.46354  2.40513  3.72494  3.29354  2.67741  2.69355  4.24690  2.90347  2.73739  3.18146  2.89801  2.37887  2.77519  2.98518  4.58477  3.61503
          0.01362  4.69884  5.42118  0.61958  0.77255  0.48576  0.95510
    856   3.34884  5.54412  3.80974  3.08753  5.04795  3.99592  3.92254  4.38291  1.06015  3.79249  4.63563  3.50228  4.34831  3.04350  1.57198  3.32933  2.37489  4.03680  5.81880  4.64264   1247 - -
          2.68618  4.42225  2.77519  2.73123  3.46354  2.40513  3.72494  3.29354  2.67741  2.69355  4.24690  2.90347  2.73739  3.18146  2.89801  2.37887  2.77519  2.98518  4.58477  3.61503
          0.01362  4.69884  5.42118  0.61958  0.77255  0.48576  0.95510
    857   2.17061  4.42106  4.61652  4.05072  3.57232  4.16617  4.57095  1.37406  3.92160  1.86630  3.51342  4.22194  4.53738  4.13997  4.08209  3.48532  2.18365  2.20641  5.19465  4.00825   1248 - -
          2.68618  4.42225  2.77519  2.73123  3.46354  2.40513  3.72494  3.29354  2.67741  2.69355  4.24690  2.90347  2.73739  3.18146  2.89801  2.37887  2.77519  2.98518  4.58477  3.61503
          0.01362  4.69884  5.42118  0.61958  0.77255  0.48576  0.95510
    858   2.19616  5.28332  2.16534  1.51849  4.59126  3.57355  3.86147  4.01544  2.67228  3.58080  4.36948  3.06599  4.02704  2.98918  3.17283  2.86597  3.13606  2.40412  5.77225  4.37565   1249 - -
          2.68618  4.42225  2.77519  2.73123  3.46354  2.40513  3.72494  3.29354  2.67741  2.69355  4.24690  2.90347  2.73739  3.18146  2.89801  2.37887  2.77519  2.98518  4.58477  3.61503
          0.01362  4.69884  5.42118  0.61958  0.77255  0.48576  0.95510
    859   1.61525  5.33813  2.13542  2.49356  4.65396  3.56724  2.67835  4.13065  2.62098  3.63859  4.40877  3.04605  4.01339  2.20300  3.11720  2.84834  3.12761  3.72054  5.79449  4.38619   1250 - -
          2.68618  4.42225  2.77519  2.73123  3.46354  2.40513  3.72494  3.29354  2.67741  2.69355  4.24690  2.90347  2.73739  3.18146  2.89801  2.37887  2.77519  2.98518  4.58477  3.61503
          0.01362  4.69884  5.42118  0.61958  0.77255  0.48576  0.95510
    860   2.19704  2.75200  2.03195  2.01544  4.50219  3.55547  3.81441  3.95427  2.59616  3.49640  4.27362  3.07241  3.98416  2.93710  3.08318  2.25686  3.05071  3.56429  5.68039  4.29978   1251 - -
          2.68618  4.42225  2.77519  2.73123  3.46354  2.40513  3.72494  3.29354  2.67741  2.69355  4.24690  2.90347  2.73739  3.18146  2.89801  2.37887  2.77519  2.98518  4.58477  3.61503
          0.01362  4.69884  5.42118  0.61958  0.77255  0.48576  0.95510
    861   2.17521  5.53224  2.16038  1.26637  4.87630  3.56916  3.93802  4.37151  2.79272  3.85968  4.63743  3.04359  4.07893  3.06509  3.32559  2.22632  3.27507  3.93476  6.00765  4.56125   1252 - -
          2.68618  4.42225  2.77519  2.73123  3.46354  2.40513  3.72494  3.29354  2.67741  2.69355  4.24690  2.90347  2.73739  3.18146  2.89801  2.37887  2.77519  2.98518  4.58477  3.61503
          0.01362  4.69884  5.42118  0.61958  0.77255  0.48576  0.95510
    862   2.80610  4.32130  4.13240  3.54870  3.40948  3.88514  4.17582  2.09664  3.42487  1.68037  2.58873  3.81000  4.25340  3.68277  2.62298  2.26234  3.03796  2.54628  4.92832  3.73354   1253 - -
          2.68618  4.42225  2.77519  2.73123  3.46354  2.40513  3.72494  3.29354  2.67741  2.69355  4.24690  2.90347  2.73739  3.18146  2.89801  2.37887  2.77519  2.98518  4.58477  3.61503
          0.01362  4.69884  5.42118  0.61958  0.77255  0.48576  0.95510
    863   2.18591  5.18350  3.11122  2.60177  4.57779  3.58567  3.83378  4.02293  1.49954  3.54975  4.32717  2.24679  4.01542  2.95377  2.97945  2.83211  2.38510  3.62251  5.71138  4.35012   1254 - -
          2.68618  4.42225  2.77519  2.73123  3.46354  2.40513  3.72494  3.29354  2.67741  2.69355  4.24690  2.90347  2.73739  3.18146  2.89801  2.37887  2.77519  2.98518  4.58477  3.61503
          0.16213  4.69884  1.96208  0.61958  0.77255  0.48576  0.95510
    864   2.15636  5.14791  2.91286  2.52528  4.58645  2.35811  3.84679  4.04819  2.63529  3.58042  4.36217  1.89050  3.97326  2.08309  3.11087  2.79909  3.07745  3.63115  5.75131  4.36904   1255 - -
          2.68618  4.42225  2.77519  2.73123  3.46354  2.40513  3.72494  3.29354  2.67741  2.69355  4.24690  2.90347  2.73739  3.18146  2.89801  2.37887  2.77519  2.98518  4.58477  3.61503
          0.01578  4.55249  5.27483  0.61958  0.77255  0.73579  0.65224
    865   1.67134  5.33731  2.72332  1.60104  4.72783  3.50438  3.90971  4.19447  2.75822  3.72517  4.52341  2.02725  4.02787  3.04947  3.26235  2.90003  3.20977  3.78019  5.89668  4.48248   1256 - -
          2.68618  4.42225  2.77519  2.73123  3.46354  2.40513  3.72494  3.29354  2.67741  2.69355  4.24690  2.90347  2.73739  3.18146  2.89801  2.37887  2.77519  2.98518  4.58477  3.61503
          0.01578  4.55249  5.27483  0.61958  0.77255  0.35618  1.20513
    866   2.91372  5.42253  1.80672  1.98837  4.77053  3.58894  3.81795  4.25147  1.78365  3.71685  4.47355  3.05229  4.02326  2.92586  2.22148  2.86241  3.14716  3.81708  5.83615  4.43035   1257 - -
[truncated: 719,886 more chars]
