# Supplementary material for: Potential Conservation of Circadian Clock Proteins in the phylum Nematoda as Revealed by Bioinformatic Searches
Source: PLoS One. 2014 Nov 14;9(11):e112871. doi: 10.1371/journal.pone.0112871 (PMC4232591; doi:10.1371/journal.pone.0112871)
Supplement: File S1 — HMM profiles used in this work and HMMsearch results. (ZIP) [file pone.0112871.s007.zip › HMMs-CE/Artropodos/nmo-PA(nemo)_FBpp0076471-aln.hmm]

HMMER3/b [3.0 | March 2010]
NAME  nmo-PA(nemo)_FBpp0076471-aln
LENG  411
ALPH  amino
RF    no
CS    no
MAP   yes
DATE  Tue Jun 12 14:33:44 2012
NSEQ  8
EFFN  0.628906
CKSUM 2872967637
STATS LOCAL MSV      -11.6362  0.69907
STATS LOCAL VITERBI  -12.3443  0.69907
STATS LOCAL FORWARD   -5.8527  0.69907
HMM          A        C        D        E        F        G        H        I        K        L        M        N        P        Q        R        S        T        V        W        Y   
            m->m     m->i     m->d     i->m     i->i     d->m     d->d
  COMPO   2.53160  4.03384  2.97755  2.74874  3.29335  3.02173  3.55958  2.77871  2.71089  2.33872  3.54841  3.17673  3.37018  3.06920  2.90566  2.66525  2.88699  2.56973  4.75419  3.44358
          2.68593  4.42261  2.77555  2.73159  3.46390  2.40503  3.72439  3.29390  2.67777  2.69391  4.24526  2.90382  2.73731  3.18167  2.89748  2.37846  2.77555  2.98413  4.58513  3.61539
          0.47638  1.54331  1.80000  2.17639  0.12042  0.00000        *
      1   2.69433  4.42309  3.53905  3.00731  3.39863  3.56902  3.86408  2.69746  2.64054  2.23091  2.07288  3.37455  3.99299  3.16413  2.55027  2.91147  2.95195  2.57410  4.95974  3.70696     16 - -
          2.68618  4.42225  2.77519  2.73123  3.46354  2.40513  3.72494  3.29354  2.67741  2.69355  4.24690  2.90347  2.73739  3.18146  2.89801  2.37887  2.77519  2.98518  4.58477  3.61503
          0.10390  3.79427  2.57460  0.61958  0.77255  0.63088  0.75955
      2   2.25417  4.16903  3.08918  2.90438  3.93232  2.90201  4.01523  3.43792  2.96758  3.17215  4.11562  3.14906  3.63004  3.33032  3.25394  1.33519  2.72444  3.00593  5.31828  4.01639     17 - -
          2.68618  4.42225  2.77519  2.73123  3.46354  2.40513  3.72494  3.29354  2.67741  2.69355  4.24690  2.90347  2.73739  3.18146  2.89801  2.37887  2.77519  2.98518  4.58477  3.61503
          0.03641  3.72678  4.44913  0.61958  0.77255  0.59166  0.80611
      3   2.85850  4.35325  4.17937  3.72759  3.35442  3.91964  4.50057  1.93113  3.55453  1.84490  3.28351  3.98420  4.36213  3.90561  3.79013  3.32310  3.16239  1.28069  5.20713  3.92932     18 - -
          2.68618  4.42225  2.77519  2.73123  3.46354  2.40513  3.72494  3.29354  2.67741  2.69355  4.24690  2.90347  2.73739  3.18146  2.89801  2.37887  2.77519  2.98518  4.58477  3.61503
          0.03400  3.79427  4.51661  0.61958  0.77255  0.63088  0.75955
      4   2.28006  4.19829  3.14178  2.95597  3.99928  2.92977  4.06700  3.51223  3.02433  3.23933  4.17350  3.19203  3.66256  3.38031  3.31139  1.21550  2.75471  3.06461  5.37854  4.08286     19 - -
          2.68618  4.42225  2.77519  2.73123  3.46354  2.40513  3.72494  3.29354  2.67741  2.69355  4.24690  2.90347  2.73739  3.18146  2.89801  2.37887  2.77519  2.98518  4.58477  3.61503
          0.03400  3.79427  4.51661  0.61958  0.77255  0.63088  0.75955
      5   2.91029  4.47231  3.96631  3.55558  3.17781  3.77565  4.30893  2.34578  3.32725  1.78600  1.53672  3.84221  4.23737  3.71528  3.54141  3.25042  3.21488  2.34234  5.00714  3.76098     20 - -
          2.68618  4.42225  2.77519  2.73123  3.46354  2.40513  3.72494  3.29354  2.67741  2.69355  4.24690  2.90347  2.73739  3.18146  2.89801  2.37887  2.77519  2.98518  4.58477  3.61503
          0.03400  3.79427  4.51661  0.61958  0.77255  0.63088  0.75955
      6   2.28006  4.19829  3.14178  2.95597  3.99928  2.92977  4.06700  3.51223  3.02433  3.23933  4.17350  3.19203  3.66256  3.38031  3.31139  1.21550  2.75471  3.06461  5.37854  4.08286     21 - -
          2.68618  4.42225  2.77519  2.73123  3.46354  2.40513  3.72494  3.29354  2.67741  2.69355  4.24690  2.90347  2.73739  3.18146  2.89801  2.37887  2.77519  2.98518  4.58477  3.61503
          0.03400  3.79427  4.51661  0.61958  0.77255  0.63088  0.75955
      7   3.06930  4.55595  4.06274  3.70439  3.10942  3.88074  4.38472  2.31186  3.47281  0.97809  3.16074  3.98717  4.33103  3.85998  3.66083  3.44552  3.36797  2.32846  4.95818  3.66277     22 - -
          2.68618  4.42225  2.77519  2.73123  3.46354  2.40513  3.72494  3.29354  2.67741  2.69355  4.24690  2.90347  2.73739  3.18146  2.89801  2.37887  2.77519  2.98518  4.58477  3.61503
          0.03400  3.79427  4.51661  0.61958  0.77255  0.63088  0.75955
      8   2.86733  4.38190  4.13815  3.62633  3.20186  3.92577  4.38357  2.10643  3.45948  1.74264  2.01383  3.91656  4.31250  3.76702  3.69536  3.28271  3.14288  1.80381  5.07339  3.88002     23 - -
          2.68618  4.42225  2.77519  2.73123  3.46354  2.40513  3.72494  3.29354  2.67741  2.69355  4.24690  2.90347  2.73739  3.18146  2.89801  2.37887  2.77519  2.98518  4.58477  3.61503
          0.03400  3.79427  4.51661  0.61958  0.77255  0.63088  0.75955
      9   2.82278  4.80217  2.85564  2.61148  3.95965  3.31652  3.76830  3.58045  2.43834  3.09040  4.12277  3.06964  3.87033  1.38025  2.72312  2.87493  3.12091  3.31572  5.24679  3.93598     24 - -
          2.68618  4.42225  2.77519  2.73123  3.46354  2.40513  3.72494  3.29354  2.67741  2.69355  4.24690  2.90347  2.73739  3.18146  2.89801  2.37887  2.77519  2.98518  4.58477  3.61503
          0.03400  3.79427  4.51661  0.61958  0.77255  0.63088  0.75955
     10   2.18840  2.99017  3.59495  3.27164  3.99616  1.41337  4.18261  3.33659  3.21098  3.12274  4.02330  3.35271  3.63614  3.52810  3.45982  2.39510  2.66990  2.90144  5.35194  4.18625     25 - -
          2.68618  4.42225  2.77519  2.73123  3.46354  2.40513  3.72494  3.29354  2.67741  2.69355  4.24690  2.90347  2.73739  3.18146  2.89801  2.37887  2.77519  2.98518  4.58477  3.61503
          0.03400  3.79427  4.51661  0.61958  0.77255  0.63088  0.75955
     11   2.17039  4.12997  3.11792  2.87280  4.17476  1.82433  4.02667  3.57222  2.97720  3.27087  4.10868  3.11408  3.60064  3.28420  3.30872  2.03619  2.30314  3.06176  5.51045  4.27262     26 - -
          2.68591  4.42248  2.77542  2.73146  3.46377  2.40434  3.72484  3.29361  2.67763  2.69378  4.24712  2.90340  2.73739  3.18117  2.89823  2.37909  2.77497  2.98525  4.58500  3.61526
          0.30178  1.38799  4.51661  1.77699  0.18530  0.63088  0.75955
     12   1.93568  4.39176  2.95853  2.60162  3.99258  2.74574  3.78001  3.36387  2.62800  3.03503  3.88836  3.00965  3.70820  2.60579  3.00721  2.50865  2.46064  2.99675  5.31245  4.03687     36 - -
          2.68618  4.42225  2.77519  2.73123  3.46354  2.40513  3.72494  3.29354  2.67741  2.69355  4.24690  2.90347  2.73739  3.18146  2.89801  2.37887  2.77519  2.98518  4.58477  3.61503
          0.03400  3.79427  4.51661  0.61958  0.77255  0.63088  0.75955
     13   1.69857  4.09153  3.41160  3.01649  3.90654  2.58446  4.02060  3.09938  2.99161  2.94252  3.83125  3.22882  3.66218  3.30561  3.31068  2.39855  2.32658  2.44573  5.31304  4.09387     37 - -
          2.68618  4.42225  2.77519  2.73123  3.46354  2.40513  3.72494  3.29354  2.67741  2.69355  4.24690  2.90347  2.73739  3.18146  2.89801  2.37887  2.77519  2.98518  4.58477  3.61503
          0.03400  3.79427  4.51661  0.61958  0.77255  0.63088  0.75955
     14   2.31772  4.25205  3.11002  2.78307  3.88543  2.00257  3.88934  3.28360  2.79438  2.61127  3.89021  3.11001  3.69436  3.15259  3.13456  2.18560  2.71861  2.91172  5.26794  3.98089     38 - -
          2.68618  4.42225  2.77519  2.73123  3.46354  2.40513  3.72494  3.29354  2.67741  2.69355  4.24690  2.90347  2.73739  3.18146  2.89801  2.37887  2.77519  2.98518  4.58477  3.61503
          0.08897  3.79427  2.77059  0.61958  0.77255  0.63088  0.75955
     15   1.84725  4.38949  2.90362  2.58869  3.87579  2.78012  3.09655  3.33805  2.62177  3.00264  3.87136  2.99793  3.70956  2.99889  2.98486  2.53004  2.76347  2.98411  5.22537  3.91797     39 - -
          2.68618  4.42225  2.77519  2.73123  3.46354  2.40513  3.72494  3.29354  2.67741  2.69355  4.24690  2.90347  2.73739  3.18146  2.89801  2.37887  2.77519  2.98518  4.58477  3.61503
          0.03588  3.74118  4.46353  0.61958  0.77255  0.44600  1.02215
     16   2.17500  4.46000  3.13805  2.62027  3.68059  3.39948  3.27357  3.06963  2.57568  2.74539  2.88070  2.86627  3.82500  2.93262  2.97005  2.47213  2.78670  2.80044  5.05466  3.77792     40 - -
          2.68618  4.42225  2.77519  2.73123  3.46354  2.40513  3.72494  3.29354  2.67741  2.69355  4.24690  2.90347  2.73739  3.18146  2.89801  2.37887  2.77519  2.98518  4.58477  3.61503
          0.03004  3.91591  4.63825  0.61958  0.77255  0.53164  0.88585
     17   2.34182  4.63790  2.85387  2.51954  4.11890  3.24293  3.74825  3.52560  2.52600  3.14216  4.00718  2.98192  2.13601  2.39555  2.90624  2.62928  2.87382  3.17319  5.39615  4.08918     41 - -
          2.68618  4.42225  2.77519  2.73123  3.46354  2.40513  3.72494  3.29354  2.67741  2.69355  4.24690  2.90347  2.73739  3.18146  2.89801  2.37887  2.77519  2.98518  4.58477  3.61503
          0.03004  3.91591  4.63825  0.61958  0.77255  0.53164  0.88585
     18   2.49474  4.85644  2.94818  2.47107  4.22277  3.00034  3.61510  3.63207  2.23324  3.19209  4.01957  2.95977  3.82558  2.09825  2.19513  2.69196  2.91135  3.28765  5.37467  4.07641     42 - -
          2.68618  4.42225  2.77519  2.73123  3.46354  2.40513  3.72494  3.29354  2.67741  2.69355  4.24690  2.90347  2.73739  3.18146  2.89801  2.37887  2.77519  2.98518  4.58477  3.61503
          0.03004  3.91591  4.63825  0.61958  0.77255  0.53164  0.88585
     19   2.55007  4.44888  3.12256  2.64668  2.58960  2.86523  3.71591  3.05254  2.63499  2.72110  3.60607  3.09643  3.35215  2.56627  3.02494  2.68696  2.80798  2.79173  5.00006  3.69043     43 - -
          2.68618  4.42225  2.77519  2.73123  3.46354  2.40513  3.72494  3.29354  2.67741  2.69355  4.24690  2.90347  2.73739  3.18146  2.89801  2.37887  2.77519  2.98518  4.58477  3.61503
          0.07837  3.91591  2.89223  0.61958  0.77255  0.53164  0.88585
     20   2.18834  4.39897  3.34387  2.81534  2.74907  3.53102  2.82537  2.92247  2.75861  2.58077  3.50761  3.22134  3.92341  3.08270  3.11779  2.79111  2.85811  2.69613  4.58071  2.83361     44 - -
          2.68618  4.42225  2.77519  2.73123  3.46354  2.40513  3.72494  3.29354  2.67741  2.69355  4.24690  2.90347  2.73739  3.18146  2.89801  2.37887  2.77519  2.98518  4.58477  3.61503
          0.03151  3.86905  4.59140  0.61958  0.77255  0.57250  0.83038
     21   2.44281  4.58710  3.06257  2.52175  3.77373  3.41592  3.20653  3.18540  2.15529  2.83193  3.68388  3.00616  3.81193  2.82595  2.82369  2.52659  2.79997  2.70155  5.10233  3.37852     45 - -
          2.68618  4.42225  2.77519  2.73123  3.46354  2.40513  3.72494  3.29354  2.67741  2.69355  4.24690  2.90347  2.73739  3.18146  2.89801  2.37887  2.77519  2.98518  4.58477  3.61503
          0.03151  3.86905  4.59140  0.61958  0.77255  0.50394  0.92671
     22   2.14107  4.28910  3.45542  2.91887  3.42074  3.50716  3.34013  2.68701  2.82115  2.18543  3.41165  3.30382  3.92660  3.16620  3.15181  2.79089  2.81827  2.15369  4.90337  3.64572     46 - -
          2.68618  4.42225  2.77519  2.73123  3.46354  2.40513  3.72494  3.29354  2.67741  2.69355  4.24690  2.90347  2.73739  3.18146  2.89801  2.37887  2.77519  2.98518  4.58477  3.61503
          0.03004  3.91591  4.63825  0.61958  0.77255  0.53164  0.88585
     23   2.31414  4.67099  2.93902  2.17274  3.90457  3.38585  3.63538  2.84036  2.45010  2.92800  3.77307  2.95777  3.37281  2.60320  2.88024  2.64073  2.81732  2.98945  5.21046  3.90105     47 - -
          2.68618  4.42225  2.77519  2.73123  3.46354  2.40513  3.72494  3.29354  2.67741  2.69355  4.24690  2.90347  2.73739  3.18146  2.89801  2.37887  2.77519  2.98518  4.58477  3.61503
          0.03004  3.91591  4.63825  0.61958  0.77255  0.45810  1.00098
     24   2.33453  4.30788  3.55181  2.98590  3.37792  3.62334  3.88505  2.25236  2.89431  2.08181  3.00704  3.38040  3.99537  2.68885  3.22430  2.88196  2.86150  2.42191  4.90851  3.68861     48 - -
          2.68618  4.42225  2.77519  2.73123  3.46354  2.40513  3.72494  3.29354  2.67741  2.69355  4.24690  2.90347  2.73739  3.18146  2.89801  2.37887  2.77519  2.98518  4.58477  3.61503
          0.02861  3.96396  4.68631  0.61958  0.77255  0.48576  0.95510
     25   2.09224  4.86450  2.75139  2.37768  4.15299  3.34266  3.20782  3.60321  2.42212  3.18684  4.01243  2.27152  3.80840  2.56032  2.84825  2.66632  2.90279  3.26103  5.39026  4.04267     49 - -
          2.68618  4.42225  2.77519  2.73123  3.46354  2.40513  3.72494  3.29354  2.67741  2.69355  4.24690  2.90347  2.73739  3.18146  2.89801  2.37887  2.77519  2.98518  4.58477  3.61503
          0.02861  3.96396  4.68631  0.61958  0.77255  0.48576  0.95510
     26   1.93576  4.51456  3.14373  2.63909  3.84567  3.36719  3.73329  2.87626  2.19345  2.87417  3.74163  3.08624  3.82952  2.94374  2.91945  2.44627  2.81781  2.87596  5.18587  3.91076     50 - -
          2.68618  4.42225  2.77519  2.73123  3.46354  2.40513  3.72494  3.29354  2.67741  2.69355  4.24690  2.90347  2.73739  3.18146  2.89801  2.37887  2.77519  2.98518  4.58477  3.61503
          0.02861  3.96396  4.68631  0.61958  0.77255  0.48576  0.95510
     27   2.06935  4.61762  2.98878  2.51662  3.93987  3.34452  3.19822  3.34342  2.49761  2.97817  3.81828  2.99717  3.80173  2.64929  2.91210  2.45874  2.39883  3.02830  5.24412  3.94267     51 - -
          2.68618  4.42225  2.77519  2.73123  3.46354  2.40513  3.72494  3.29354  2.67741  2.69355  4.24690  2.90347  2.73739  3.18146  2.89801  2.37887  2.77519  2.98518  4.58477  3.61503
          0.02861  3.96396  4.68631  0.61958  0.77255  0.48576  0.95510
     28   2.07707  4.83603  2.74387  2.07118  4.13099  3.33501  2.90689  3.56061  2.45694  3.15746  3.98376  2.89374  3.80172  2.81495  2.89968  2.47198  2.88776  3.22309  5.38275  4.03879     52 - -
          2.68618  4.42225  2.77519  2.73123  3.46354  2.40513  3.72494  3.29354  2.67741  2.69355  4.24690  2.90347  2.73739  3.18146  2.89801  2.37887  2.77519  2.98518  4.58477  3.61503
          0.02861  3.96396  4.68631  0.61958  0.77255  0.48576  0.95510
     29   2.30035  4.33396  3.31933  2.81569  3.57203  3.35816  3.80161  3.01755  2.74561  2.70772  3.59475  3.20255  2.37457  3.09629  3.09939  2.49738  2.78705  2.74660  3.18060  3.70967     53 - -
          2.68591  4.42243  2.77537  2.73141  3.46351  2.40531  3.72483  3.29372  2.67759  2.69373  4.24708  2.90365  2.73661  3.18116  2.89819  2.37896  2.77514  2.98536  4.58495  3.61402
          0.45258  1.58446  1.83911  1.59057  0.22792  0.48576  0.95510
     30   2.01867  4.18267  3.17467  2.82388  4.05783  2.96246  3.93901  3.41918  2.85426  3.12165  3.96643  3.11131  2.35422  3.18030  3.20791  2.10942  2.35333  2.97901  5.39929  4.15586     68 - -
          2.68618  4.42225  2.77519  2.73123  3.46354  2.40513  3.72494  3.29354  2.67741  2.69355  4.24690  2.90347  2.73739  3.18146  2.89801  2.37887  2.77519  2.98518  4.58477  3.61503
          0.03374  3.80175  4.52410  0.61958  0.77255  0.40742  1.09472
     31   2.19785  4.50298  3.13723  2.60072  3.70773  3.43249  3.30936  2.62491  2.41311  2.75839  3.62030  3.07015  3.39282  2.91005  2.95273  2.54195  2.79807  2.81937  5.07132  3.79543     69 - -
          2.68618  4.42225  2.77519  2.73123  3.46354  2.40513  3.72494  3.29354  2.67741  2.69355  4.24690  2.90347  2.73739  3.18146  2.89801  2.37887  2.77519  2.98518  4.58477  3.61503
          0.02861  3.96396  4.68631  0.61958  0.77255  0.48576  0.95510
     32   2.21513  4.30096  3.38083  2.86939  3.57363  3.40413  3.25884  2.84089  2.80101  2.62234  3.53003  3.25130  3.87490  3.14231  3.14786  2.70923  2.40642  2.01291  5.01028  3.76490     70 - -
          2.68618  4.42225  2.77519  2.73123  3.46354  2.40513  3.72494  3.29354  2.67741  2.69355  4.24690  2.90347  2.73739  3.18146  2.89801  2.37887  2.77519  2.98518  4.58477  3.61503
          0.02861  3.96396  4.68631  0.61958  0.77255  0.48576  0.95510
     33   2.72548  4.92619  2.81491  2.43985  4.26718  3.38098  3.65410  3.69181  2.15443  3.24986  4.09092  2.94259  2.22900  2.22448  2.66239  2.73723  2.97347  3.35030  5.43404  4.12011     71 - -
          2.68618  4.42225  2.77519  2.73123  3.46354  2.40513  3.72494  3.29354  2.67741  2.69355  4.24690  2.90347  2.73739  3.18146  2.89801  2.37887  2.77519  2.98518  4.58477  3.61503
          0.02861  3.96396  4.68631  0.61958  0.77255  0.48576  0.95510
     34   2.66055  5.07519  2.32337  1.90482  4.37119  3.32336  3.59764  3.82923  2.25305  3.35608  4.14218  2.80237  3.77670  2.42554  2.87062  2.62625  2.90053  3.04844  5.52962  4.13365     72 - -
          2.68618  4.42225  2.77519  2.73123  3.46354  2.40513  3.72494  3.29354  2.67741  2.69355  4.24690  2.90347  2.73739  3.18146  2.89801  2.37887  2.77519  2.98518  4.58477  3.61503
          0.02861  3.96396  4.68631  0.61958  0.77255  0.48576  0.95510
     35   2.46263  4.77587  2.47513  2.40175  3.54816  3.38911  3.59973  3.42912  2.39035  2.82340  3.84968  2.92073  3.78720  2.59874  2.49042  2.60859  2.80880  3.10796  5.27168  3.93429     73 - -
          2.68618  4.42225  2.77519  2.73123  3.46354  2.40513  3.72494  3.29354  2.67741  2.69355  4.24690  2.90347  2.73739  3.18146  2.89801  2.37887  2.77519  2.98518  4.58477  3.61503
          0.02861  3.96396  4.68631  0.61958  0.77255  0.48576  0.95510
     36   2.80416  4.31198  4.00888  3.47520  2.94164  3.85357  3.99945  2.36952  3.33585  2.00919  3.28236  3.73515  4.21943  3.61504  3.57072  3.16067  3.04707  1.67559  4.59451  2.27260     74 - -
          2.68618  4.42225  2.77519  2.73123  3.46354  2.40513  3.72494  3.29354  2.67741  2.69355  4.24690  2.90347  2.73739  3.18146  2.89801  2.37887  2.77519  2.98518  4.58477  3.61503
          0.02861  3.96396  4.68631  0.61958  0.77255  0.48576  0.95510
     37   2.82833  5.09104  2.75918  2.42083  4.42421  3.41241  3.63772  3.86680  2.04246  3.38127  4.22111  2.64310  3.88072  1.68656  2.54103  2.80736  3.05947  3.51411  5.50541  4.19084     75 - -
          2.68618  4.42225  2.77519  2.73123  3.46354  2.40513  3.72494  3.29354  2.67741  2.69355  4.24690  2.90347  2.73739  3.18146  2.89801  2.37887  2.77519  2.98518  4.58477  3.61503
          0.02861  3.96396  4.68631  0.61958  0.77255  0.48576  0.95510
     38   2.59246  4.48936  3.26497  2.73933  3.70296  3.43882  3.76040  3.05948  2.55732  2.69586  2.80148  3.16754  2.23817  2.99802  2.66036  2.73364  2.85606  2.81819  5.09913  3.83484     76 - -
          2.68618  4.42225  2.77519  2.73123  3.46354  2.40513  3.72494  3.29354  2.67741  2.69355  4.24690  2.90347  2.73739  3.18146  2.89801  2.37887  2.77519  2.98518  4.58477  3.61503
          0.02861  3.96396  4.68631  0.61958  0.77255  0.48576  0.95510
     39   2.71583  4.97070  1.72800  2.29403  4.17471  3.30327  3.69478  3.63243  2.58387  2.55817  4.12085  2.58494  3.82060  2.86993  3.07061  2.70989  2.98231  3.30211  5.46990  4.06525     77 - -
          2.68618  4.42225  2.77519  2.73123  3.46354  2.40513  3.72494  3.29354  2.67741  2.69355  4.24690  2.90347  2.73739  3.18146  2.89801  2.37887  2.77519  2.98518  4.58477  3.61503
          0.02861  3.96396  4.68631  0.61958  0.77255  0.48576  0.95510
     40   2.59880  4.63733  3.20050  2.68933  4.14475  3.34174  3.72502  3.52016  2.32205  3.13769  3.99116  3.10365  3.84215  2.90213  1.73884  2.45559  2.33967  3.17407  5.34944  4.09212     78 - -
          2.68618  4.42225  2.77519  2.73123  3.46354  2.40513  3.72494  3.29354  2.67741  2.69355  4.24690  2.90347  2.73739  3.18146  2.89801  2.37887  2.77519  2.98518  4.58477  3.61503
          0.07810  3.96396  2.87989  0.61958  0.77255  0.48576  0.95510
     41   2.80902  4.55934  3.42084  3.26600  4.25777  3.24438  4.34004  3.81415  3.32698  3.43637  4.48795  3.56842  0.75070  3.71444  3.56775  2.97782  3.25396  3.45460  5.43260  4.37897     79 - -
          2.68618  4.42225  2.77519  2.73123  3.46354  2.40513  3.72494  3.29354  2.67741  2.69355  4.24690  2.90347  2.73739  3.18146  2.89801  2.37887  2.77519  2.98518  4.58477  3.61503
          0.03004  3.91591  4.63825  0.61958  0.77255  0.53164  0.88585
     42   3.03880  4.39209  4.63725  4.14628  3.46922  4.31500  4.87613  1.22389  4.01925  1.97373  3.29205  4.38264  4.65135  4.29676  4.22800  3.70202  3.31054  1.41299  5.42696  4.21919     80 - -
          2.68618  4.42225  2.77519  2.73123  3.46354  2.40513  3.72494  3.29354  2.67741  2.69355  4.24690  2.90347  2.73739  3.18146  2.89801  2.37887  2.77519  2.98518  4.58477  3.61503
          0.03004  3.91591  4.63825  0.61958  0.77255  0.53164  0.88585
     43   2.71899  4.49032  3.40168  3.30650  4.44838  0.66513  4.42429  4.05840  3.49369  3.70713  4.68309  3.56592  3.88286  3.81438  3.72514  2.89212  3.20360  3.57832  5.53223  4.55168     81 - -
          2.68618  4.42225  2.77519  2.73123  3.46354  2.40513  3.72494  3.29354  2.67741  2.69355  4.24690  2.90347  2.73739  3.18146  2.89801  2.37887  2.77519  2.98518  4.58477  3.61503
          0.03004  3.91591  4.63825  0.61958  0.77255  0.53164  0.88585
     44   2.70521  4.47596  3.36439  2.99444  2.83481  3.48420  3.69770  3.13885  2.93899  2.76807  3.75605  3.32260  3.99047  3.28632  3.24331  2.22918  3.00985  2.89651  4.41648  1.68560     82 - -
          2.68618  4.42225  2.77519  2.73123  3.46354  2.40513  3.72494  3.29354  2.67741  2.69355  4.24690  2.90347  2.73739  3.18146  2.89801  2.37887  2.77519  2.98518  4.58477  3.61503
          0.03004  3.91591  4.63825  0.61958  0.77255  0.53164  0.88585
     45   2.71899  4.49032  3.40168  3.30650  4.44838  0.66513  4.42429  4.05840  3.49369  3.70713  4.68309  3.56592  3.88286  3.81438  3.72514  2.89212  3.20360  3.57832  5.53223  4.55168     83 - -
          2.68618  4.42225  2.77519  2.73123  3.46354  2.40513  3.72494  3.29354  2.67741  2.69355  4.24690  2.90347  2.73739  3.18146  2.89801  2.37887  2.77519  2.98518  4.58477  3.61503
          0.03004  3.91591  4.63825  0.61958  0.77255  0.53164  0.88585
     46   0.95295  4.21362  3.50656  3.29969  4.09549  3.03703  4.31662  3.22750  3.31706  3.10712  4.13407  3.43837  3.78033  3.65421  3.56469  2.56348  2.84383  2.87439  5.51831  4.32335     84 - -
          2.68618  4.42225  2.77519  2.73123  3.46354  2.40513  3.72494  3.29354  2.67741  2.69355  4.24690  2.90347  2.73739  3.18146  2.89801  2.37887  2.77519  2.98518  4.58477  3.61503
          0.03004  3.91591  4.63825  0.61958  0.77255  0.53164  0.88585
     47   3.42455  4.73443  4.42652  4.06687  1.18338  4.23032  3.47653  3.10861  3.92644  2.46895  3.72466  3.95248  4.55443  3.97154  4.01461  3.59191  3.65327  3.03877  3.65023  1.55716     85 - -
          2.68618  4.42225  2.77519  2.73123  3.46354  2.40513  3.72494  3.29354  2.67741  2.69355  4.24690  2.90347  2.73739  3.18146  2.89801  2.37887  2.77519  2.98518  4.58477  3.61503
          0.03004  3.91591  4.63825  0.61958  0.77255  0.53164  0.88585
     48   2.71899  4.49032  3.40168  3.30650  4.44838  0.66513  4.42429  4.05840  3.49369  3.70713  4.68309  3.56592  3.88286  3.81438  3.72514  2.89212  3.20360  3.57832  5.53223  4.55168     86 - -
          2.68618  4.42225  2.77519  2.73123  3.46354  2.40513  3.72494  3.29354  2.67741  2.69355  4.24690  2.90347  2.73739  3.18146  2.89801  2.37887  2.77519  2.98518  4.58477  3.61503
          0.03004  3.91591  4.63825  0.61958  0.77255  0.53164  0.88585
     49   2.66817  4.44259  3.36795  2.94201  3.58365  3.51214  3.93052  2.67455  2.77184  2.48719  3.56216  3.33263  3.99025  2.48388  3.07431  2.87571  2.95432  1.65362  5.11003  3.83174     87 - -
          2.68618  4.42225  2.77519  2.73123  3.46354  2.40513  3.72494  3.29354  2.67741  2.69355  4.24690  2.90347  2.73739  3.18146  2.89801  2.37887  2.77519  2.98518  4.58477  3.61503
          0.03004  3.91591  4.63825  0.61958  0.77255  0.53164  0.88585
     50   2.84230  4.37272  4.18548  3.84981  3.58172  3.76887  4.64399  2.04800  3.71825  2.26112  3.54014  4.03270  4.32686  4.07486  3.92659  3.27502  3.20272  0.97189  5.37354  4.10792     88 - -
          2.68618  4.42225  2.77519  2.73123  3.46354  2.40513  3.72494  3.29354  2.67741  2.69355  4.24690  2.90347  2.73739  3.18146  2.89801  2.37887  2.77519  2.98518  4.58477  3.61503
          0.03004  3.91591  4.63825  0.61958  0.77255  0.53164  0.88585
     51   2.70546  2.59937  4.04207  3.54326  2.87904  3.59266  3.91828  2.73876  3.33163  2.40519  3.44945  3.69467  4.07473  3.63310  3.51548  3.00793  3.00232  2.55867  1.81972  2.99954     89 - -
          2.68618  4.42225  2.77519  2.73123  3.46354  2.40513  3.72494  3.29354  2.67741  2.69355  4.24690  2.90347  2.73739  3.18146  2.89801  2.37887  2.77519  2.98518  4.58477  3.61503
          0.03004  3.91591  4.63825  0.61958  0.77255  0.53164  0.88585
     52   1.29025  4.11794  3.38723  3.11985  4.17769  2.91455  4.17954  3.49755  3.16347  3.27075  4.13698  3.27109  3.66178  3.46694  3.45971  1.84489  2.67782  3.01394  5.55411  4.33065     90 - -
          2.68618  4.42225  2.77519  2.73123  3.46354  2.40513  3.72494  3.29354  2.67741  2.69355  4.24690  2.90347  2.73739  3.18146  2.89801  2.37887  2.77519  2.98518  4.58477  3.61503
          0.03004  3.91591  4.63825  0.61958  0.77255  0.53164  0.88585
     53   2.03750  4.22031  3.93694  3.54063  3.69580  3.46959  4.41052  2.20588  3.45507  2.45693  3.59379  3.71764  4.07542  3.77637  3.71080  2.89326  2.94109  1.32446  5.36438  4.13872     91 - -
          2.68618  4.42225  2.77519  2.73123  3.46354  2.40513  3.72494  3.29354  2.67741  2.69355  4.24690  2.90347  2.73739  3.18146  2.89801  2.37887  2.77519  2.98518  4.58477  3.61503
          0.03004  3.91591  4.63825  0.61958  0.77255  0.53164  0.88585
     54   2.61865  4.29498  3.75064  3.28940  3.56741  3.54468  4.19005  1.93815  3.16745  2.35934  3.48841  3.58219  4.06628  3.52625  3.45588  2.91973  1.78045  2.15219  5.19656  3.95744     92 - -
          2.68618  4.42225  2.77519  2.73123  3.46354  2.40513  3.72494  3.29354  2.67741  2.69355  4.24690  2.90347  2.73739  3.18146  2.89801  2.37887  2.77519  2.98518  4.58477  3.61503
          0.03004  3.91591  4.63825  0.61958  0.77255  0.53164  0.88585
     55   3.03612  5.17133  0.85772  2.36196  4.55413  3.24344  3.96913  4.15216  3.06144  3.75270  4.73162  2.92057  3.89929  3.20825  3.58366  2.99348  3.37557  3.78668  5.71432  4.41969     93 - -
          2.68618  4.42225  2.77519  2.73123  3.46354  2.40513  3.72494  3.29354  2.67741  2.69355  4.24690  2.90347  2.73739  3.18146  2.89801  2.37887  2.77519  2.98518  4.58477  3.61503
          0.03004  3.91591  4.63825  0.61958  0.77255  0.53164  0.88585
     56   1.80786  4.24924  3.23428  2.96527  4.14254  3.01536  4.08884  3.44966  3.01535  3.19162  4.10054  3.22599  1.67294  3.35328  3.33707  2.48241  2.76675  3.03050  5.50393  4.27071     94 - -
          2.68618  4.42225  2.77519  2.73123  3.46354  2.40513  3.72494  3.29354  2.67741  2.69355  4.24690  2.90347  2.73739  3.18146  2.89801  2.37887  2.77519  2.98518  4.58477  3.61503
          0.03004  3.91591  4.63825  0.61958  0.77255  0.53164  0.88585
     57   2.92421  5.02372  3.24909  2.69329  4.36890  3.55483  3.60860  3.79694  1.97501  3.27623  4.16279  3.11929  3.96081  2.20271  1.47602  2.93743  3.12283  3.48795  5.36978  4.14574     95 - -
          2.68618  4.42225  2.77519  2.73123  3.46354  2.40513  3.72494  3.29354  2.67741  2.69355  4.24690  2.90347  2.73739  3.18146  2.89801  2.37887  2.77519  2.98518  4.58477  3.61503
          0.03004  3.91591  4.63825  0.61958  0.77255  0.53164  0.88585
     58   2.82579  5.20390  1.49433  2.18953  4.28018  3.24768  2.58923  3.99802  2.64148  3.52635  4.38394  2.75319  3.81797  2.88637  3.15497  2.76384  3.10233  3.61803  5.56228  4.08566     96 - -
          2.68618  4.42225  2.77519  2.73123  3.46354  2.40513  3.72494  3.29354  2.67741  2.69355  4.24690  2.90347  2.73739  3.18146  2.89801  2.37887  2.77519  2.98518  4.58477  3.61503
          0.03004  3.91591  4.63825  0.61958  0.77255  0.53164  0.88585
     59   2.24402  4.20794  3.12812  2.94419  4.31494  1.47571  4.13915  3.78797  3.11862  3.46256  4.29810  3.18110  3.66337  3.40663  3.44618  1.83320  2.73074  3.22613  5.63570  4.39272     97 - -
          2.68618  4.42225  2.77519  2.73123  3.46354  2.40513  3.72494  3.29354  2.67741  2.69355  4.24690  2.90347  2.73739  3.18146  2.89801  2.37887  2.77519  2.98518  4.58477  3.61503
          0.03004  3.91591  4.63825  0.61958  0.77255  0.53164  0.88585
     60   2.75110  4.72434  3.32639  2.70847  3.95270  3.54350  3.63939  3.30272  2.05136  2.90129  2.83479  3.13979  3.92302  2.82343  1.79568  2.83573  2.96146  3.04766  5.18413  3.94697     98 - -
          2.68618  4.42225  2.77519  2.73123  3.46354  2.40513  3.72494  3.29354  2.67741  2.69355  4.24690  2.90347  2.73739  3.18146  2.89801  2.37887  2.77519  2.98518  4.58477  3.61503
          0.03004  3.91591  4.63825  0.61958  0.77255  0.53164  0.88585
     61   3.00444  5.07987  3.41371  2.77534  4.50869  3.61835  3.59475  3.86629  1.60154  3.33396  4.21542  3.17367  4.00001  2.73781  1.39679  3.01283  3.18021  3.55790  5.39321  4.22146     99 - -
          2.68618  4.42225  2.77519  2.73123  3.46354  2.40513  3.72494  3.29354  2.67741  2.69355  4.24690  2.90347  2.73739  3.18146  2.89801  2.37887  2.77519  2.98518  4.58477  3.61503
          0.03004  3.91591  4.63825  0.61958  0.77255  0.53164  0.88585
     62   2.84230  4.37272  4.18548  3.84981  3.58172  3.76887  4.64399  2.04800  3.71825  2.26112  3.54014  4.03270  4.32686  4.07486  3.92659  3.27502  3.20272  0.97189  5.37354  4.10792    100 - -
          2.68618  4.42225  2.77519  2.73123  3.46354  2.40513  3.72494  3.29354  2.67741  2.69355  4.24690  2.90347  2.73739  3.18146  2.89801  2.37887  2.77519  2.98518  4.58477  3.61503
          0.03004  3.91591  4.63825  0.61958  0.77255  0.53164  0.88585
     63   0.95295  4.21362  3.50656  3.29969  4.09549  3.03703  4.31662  3.22750  3.31706  3.10712  4.13407  3.43837  3.78033  3.65421  3.56469  2.56348  2.84383  2.87439  5.51831  4.32335    101 - -
          2.68618  4.42225  2.77519  2.73123  3.46354  2.40513  3.72494  3.29354  2.67741  2.69355  4.24690  2.90347  2.73739  3.18146  2.89801  2.37887  2.77519  2.98518  4.58477  3.61503
          0.03004  3.91591  4.63825  0.61958  0.77255  0.53164  0.88585
     64   3.18560  4.55034  4.62301  4.10228  3.13406  4.39495  4.73437  1.69159  3.92002  1.09232  2.97983  4.38021  4.64805  4.15416  4.09553  3.76415  3.42745  2.02179  5.16222  3.99011    102 - -
          2.68618  4.42225  2.77519  2.73123  3.46354  2.40513  3.72494  3.29354  2.67741  2.69355  4.24690  2.90347  2.73739  3.18146  2.89801  2.37887  2.77519  2.98518  4.58477  3.61503
          0.03004  3.91591  4.63825  0.61958  0.77255  0.53164  0.88585
     65   3.01158  4.97736  3.19048  2.80365  4.37371  3.49652  3.78299  3.80566  0.98041  3.36121  4.32020  3.22625  3.99369  2.97191  2.43958  3.05064  3.26155  3.51095  5.41043  4.22939    103 - -
          2.68618  4.42225  2.77519  2.73123  3.46354  2.40513  3.72494  3.29354  2.67741  2.69355  4.24690  2.90347  2.73739  3.18146  2.89801  2.37887  2.77519  2.98518  4.58477  3.61503
          0.03004  3.91591  4.63825  0.61958  0.77255  0.53164  0.88585
     66   3.01158  4.97736  3.19048  2.80365  4.37371  3.49652  3.78299  3.80566  0.98041  3.36121  4.32020  3.22625  3.99369  2.97191  2.43958  3.05064  3.26155  3.51095  5.41043  4.22939    104 - -
          2.68618  4.42225  2.77519  2.73123  3.46354  2.40513  3.72494  3.29354  2.67741  2.69355  4.24690  2.90347  2.73739  3.18146  2.89801  2.37887  2.77519  2.98518  4.58477  3.61503
          0.03004  3.91591  4.63825  0.61958  0.77255  0.53164  0.88585
     67   3.20386  4.65317  4.25924  3.89914  3.15212  4.03736  4.54124  2.35838  3.66647  0.82353  3.16125  4.17042  4.46515  4.02441  3.83549  3.61306  3.49608  2.40702  5.04732  3.78072    105 - -
          2.68618  4.42225  2.77519  2.73123  3.46354  2.40513  3.72494  3.29354  2.67741  2.69355  4.24690  2.90347  2.73739  3.18146  2.89801  2.37887  2.77519  2.98518  4.58477  3.61503
          0.03004  3.91591  4.63825  0.61958  0.77255  0.53164  0.88585
     68   1.80786  4.24924  3.23428  2.96527  4.14254  3.01536  4.08884  3.44966  3.01535  3.19162  4.10054  3.22599  1.67294  3.35328  3.33707  2.48241  2.76675  3.03050  5.50393  4.27071    106 - -
          2.68618  4.42225  2.77519  2.73123  3.46354  2.40513  3.72494  3.29354  2.67741  2.69355  4.24690  2.90347  2.73739  3.18146  2.89801  2.37887  2.77519  2.98518  4.58477  3.61503
          0.03004  3.91591  4.63825  0.61958  0.77255  0.53164  0.88585
     69   2.74023  4.88577  2.86414  2.51064  4.23903  3.35663  3.67715  3.74723  2.28190  3.30263  4.16155  1.77841  3.85742  2.84857  2.10465  2.76427  3.00961  3.39366  5.40533  4.08785    107 - -
          2.68618  4.42225  2.77519  2.73123  3.46354  2.40513  3.72494  3.29354  2.67741  2.69355  4.24690  2.90347  2.73739  3.18146  2.89801  2.37887  2.77519  2.98518  4.58477  3.61503
          0.03004  3.91591  4.63825  0.61958  0.77255  0.53164  0.88585
     70   2.51734  4.25762  3.61821  3.21561  3.64865  3.36465  4.14555  2.55751  3.13882  2.54221  3.61115  3.48269  2.63588  3.48526  3.42719  2.77587  2.88294  1.48291  5.20569  3.96340    108 - -
          2.68618  4.42225  2.77519  2.73123  3.46354  2.40513  3.72494  3.29354  2.67741  2.69355  4.24690  2.90347  2.73739  3.18146  2.89801  2.37887  2.77519  2.98518  4.58477  3.61503
          0.03004  3.91591  4.63825  0.61958  0.77255  0.53164  0.88585
     71   3.31351  4.70249  4.29826  4.02089  0.94325  3.99334  3.89637  2.83172  3.92680  2.19172  3.55539  4.06807  4.45087  4.08278  4.03581  3.58129  3.61462  2.82563  4.13237  2.49386    109 - -
          2.68618  4.42225  2.77519  2.73123  3.46354  2.40513  3.72494  3.29354  2.67741  2.69355  4.24690  2.90347  2.73739  3.18146  2.89801  2.37887  2.77519  2.98518  4.58477  3.61503
          0.03004  3.91591  4.63825  0.61958  0.77255  0.53164  0.88585
     72   2.40896  4.76057  2.84375  2.55247  4.14170  3.30261  3.76074  3.55658  2.44506  3.15025  4.08896  3.01475  3.85110  1.57536  2.77209  2.74102  2.99152  3.24191  5.41601  4.09827    110 - -
          2.68618  4.42225  2.77519  2.73123  3.46354  2.40513  3.72494  3.29354  2.67741  2.69355  4.24690  2.90347  2.73739  3.18146  2.89801  2.37887  2.77519  2.98518  4.58477  3.61503
          0.03004  3.91591  4.63825  0.61958  0.77255  0.53164  0.88585
     73   2.33627  4.25733  3.24404  3.06165  4.11948  2.98639  4.17039  3.64788  3.13834  3.36470  4.28705  3.27960  3.72874  3.48423  3.42316  1.02743  2.81962  3.17349  5.48846  4.20319    111 - -
          2.68618  4.42225  2.77519  2.73123  3.46354  2.40513  3.72494  3.29354  2.67741  2.69355  4.24690  2.90347  2.73739  3.18146  2.89801  2.37887  2.77519  2.98518  4.58477  3.61503
          0.03004  3.91591  4.63825  0.61958  0.77255  0.53164  0.88585
     74   2.15358  4.36230  3.83029  3.40241  3.39585  3.63573  4.25135  2.36853  3.25801  1.38530  3.33050  3.68457  4.14157  3.61670  3.51492  3.03266  3.04367  2.26204  5.12808  3.89134    112 - -
          2.68618  4.42225  2.77519  2.73123  3.46354  2.40513  3.72494  3.29354  2.67741  2.69355  4.24690  2.90347  2.73739  3.18146  2.89801  2.37887  2.77519  2.98518  4.58477  3.61503
          0.03004  3.91591  4.63825  0.61958  0.77255  0.53164  0.88585
     75   2.84230  4.37272  4.18548  3.84981  3.58172  3.76887  4.64399  2.04800  3.71825  2.26112  3.54014  4.03270  4.32686  4.07486  3.92659  3.27502  3.20272  0.97189  5.37354  4.10792    113 - -
          2.68618  4.42225  2.77519  2.73123  3.46354  2.40513  3.72494  3.29354  2.67741  2.69355  4.24690  2.90347  2.73739  3.18146  2.89801  2.37887  2.77519  2.98518  4.58477  3.61503
          0.03004  3.91591  4.63825  0.61958  0.77255  0.53164  0.88585
     76   2.57087  4.60794  2.90352  2.58506  3.81413  3.24979  2.64916  3.54288  2.58437  3.15039  4.02309  3.02605  3.80896  2.99546  2.94890  1.66739  2.89828  3.18694  5.18889  3.77845    114 - -
          2.68618  4.42225  2.77519  2.73123  3.46354  2.40513  3.72494  3.29354  2.67741  2.69355  4.24690  2.90347  2.73739  3.18146  2.89801  2.37887  2.77519  2.98518  4.58477  3.61503
          0.03004  3.91591  4.63825  0.61958  0.77255  0.53164  0.88585
     77   1.73896  4.14053  3.33066  3.06806  4.20756  2.91589  4.15676  3.55730  3.12527  3.30725  4.16676  3.24439  3.66023  3.43257  3.43271  1.36463  2.68469  3.05874  5.57143  4.33856    115 - -
          2.68618  4.42225  2.77519  2.73123  3.46354  2.40513  3.72494  3.29354  2.67741  2.69355  4.24690  2.90347  2.73739  3.18146  2.89801  2.37887  2.77519  2.98518  4.58477  3.61503
          0.03004  3.91591  4.63825  0.61958  0.77255  0.53164  0.88585
     78   3.01158  4.97736  3.19048  2.80365  4.37371  3.49652  3.78299  3.80566  0.98041  3.36121  4.32020  3.22625  3.99369  2.97191  2.43958  3.05064  3.26155  3.51095  5.41043  4.22939    116 - -
          2.68618  4.42225  2.77519  2.73123  3.46354  2.40513  3.72494  3.29354  2.67741  2.69355  4.24690  2.90347  2.73739  3.18146  2.89801  2.37887  2.77519  2.98518  4.58477  3.61503
          0.03004  3.91591  4.63825  0.61958  0.77255  0.53164  0.88585
     79   3.05425  4.89067  3.54931  3.05112  4.25625  3.53413  3.85547  3.80082  2.25453  3.30885  4.30774  3.40762  4.03446  3.07350  0.91407  3.13623  3.31715  3.52285  5.32159  4.17401    117 - -
          2.68618  4.42225  2.77519  2.73123  3.46354  2.40513  3.72494  3.29354  2.67741  2.69355  4.24690  2.90347  2.73739  3.18146  2.89801  2.37887  2.77519  2.98518  4.58477  3.61503
          0.03004  3.91591  4.63825  0.61958  0.77255  0.53164  0.88585
     80   2.58544  4.23724  3.92063  3.49956  3.66103  3.51322  4.36619  2.19973  3.38835  2.42694  3.56085  3.70637  4.09209  3.72743  3.64868  2.92394  2.27259  1.34333  5.32251  4.09519    118 - -
          2.68618  4.42225  2.77519  2.73123  3.46354  2.40513  3.72494  3.29354  2.67741  2.69355  4.24690  2.90347  2.73739  3.18146  2.89801  2.37887  2.77519  2.98518  4.58477  3.61503
          0.03004  3.91591  4.63825  0.61958  0.77255  0.53164  0.88585
     81   3.42455  4.73443  4.42652  4.06687  1.18338  4.23032  3.47653  3.10861  3.92644  2.46895  3.72466  3.95248  4.55443  3.97154  4.01461  3.59191  3.65327  3.03877  3.65023  1.55716    119 - -
          2.68618  4.42225  2.77519  2.73123  3.46354  2.40513  3.72494  3.29354  2.67741  2.69355  4.24690  2.90347  2.73739  3.18146  2.89801  2.37887  2.77519  2.98518  4.58477  3.61503
          0.03004  3.91591  4.63825  0.61958  0.77255  0.53164  0.88585
     82   3.05425  4.89067  3.54931  3.05112  4.25625  3.53413  3.85547  3.80082  2.25453  3.30885  4.30774  3.40762  4.03446  3.07350  0.91407  3.13623  3.31715  3.52285  5.32159  4.17401    120 - -
          2.68618  4.42225  2.77519  2.73123  3.46354  2.40513  3.72494  3.29354  2.67741  2.69355  4.24690  2.90347  2.73739  3.18146  2.89801  2.37887  2.77519  2.98518  4.58477  3.61503
          0.03004  3.91591  4.63825  0.61958  0.77255  0.53164  0.88585
     83   2.98944  5.10971  2.50567  0.96519  4.46134  3.30191  3.89227  3.92385  2.77824  3.53392  4.50587  2.95730  3.90850  3.10691  3.19170  2.96733  3.29395  3.60315  5.62473  4.34680    121 - -
          2.68618  4.42225  2.77519  2.73123  3.46354  2.40513  3.72494  3.29354  2.67741  2.69355  4.24690  2.90347  2.73739  3.18146  2.89801  2.37887  2.77519  2.98518  4.58477  3.61503
          0.03004  3.91591  4.63825  0.61958  0.77255  0.53164  0.88585
     84   3.20386  4.65317  4.25924  3.89914  3.15212  4.03736  4.54124  2.35838  3.66647  0.82353  3.16125  4.17042  4.46515  4.02441  3.83549  3.61306  3.49608  2.40702  5.04732  3.78072    122 - -
          2.68618  4.42225  2.77519  2.73123  3.46354  2.40513  3.72494  3.29354  2.67741  2.69355  4.24690  2.90347  2.73739  3.18146  2.89801  2.37887  2.77519  2.98518  4.58477  3.61503
          0.03004  3.91591  4.63825  0.61958  0.77255  0.53164  0.88585
     85   2.98810  5.09038  3.36179  2.74123  4.51900  3.60413  3.59109  3.87971  1.30325  3.34474  4.22000  3.15085  3.98801  2.73157  1.77182  2.99079  3.16633  3.56494  5.40424  4.22319    123 - -
          2.68618  4.42225  2.77519  2.73123  3.46354  2.40513  3.72494  3.29354  2.67741  2.69355  4.24690  2.90347  2.73739  3.18146  2.89801  2.37887  2.77519  2.98518  4.58477  3.61503
          0.03004  3.91591  4.63825  0.61958  0.77255  0.53164  0.88585
     86   3.00334  4.54527  4.09597  3.69265  3.22673  3.86645  4.41773  2.40667  3.45837  1.81483  1.29714  3.96480  4.32725  3.83737  3.65861  3.35701  3.30947  2.41783  5.07338  3.83900    124 - -
          2.68618  4.42225  2.77519  2.73123  3.46354  2.40513  3.72494  3.29354  2.67741  2.69355  4.24690  2.90347  2.73739  3.18146  2.89801  2.37887  2.77519  2.98518  4.58477  3.61503
          0.03004  3.91591  4.63825  0.61958  0.77255  0.53164  0.88585
     87   3.20386  4.65317  4.25924  3.89914  3.15212  4.03736  4.54124  2.35838  3.66647  0.82353  3.16125  4.17042  4.46515  4.02441  3.83549  3.61306  3.49608  2.40702  5.04732  3.78072    125 - -
          2.68618  4.42225  2.77519  2.73123  3.46354  2.40513  3.72494  3.29354  2.67741  2.69355  4.24690  2.90347  2.73739  3.18146  2.89801  2.37887  2.77519  2.98518  4.58477  3.61503
          0.03004  3.91591  4.63825  0.61958  0.77255  0.53164  0.88585
     88   2.54568  1.91633  3.51042  3.02940  3.73637  3.34121  3.92135  2.98630  2.11534  2.78202  3.72502  3.34014  3.88656  3.21588  2.96328  2.74471  2.87725  2.72337  5.12902  3.90129    126 - -
          2.68618  4.42225  2.77519  2.73123  3.46354  2.40513  3.72494  3.29354  2.67741  2.69355  4.24690  2.90347  2.73739  3.18146  2.89801  2.37887  2.77519  2.98518  4.58477  3.61503
          0.03004  3.91591  4.63825  0.61958  0.77255  0.53164  0.88585
     89   2.80985  4.55262  3.39227  2.95262  1.84131  3.64014  2.63287  3.11833  2.89851  2.71029  3.69023  2.83530  4.04950  3.22214  3.22653  2.94741  3.05255  2.89966  4.25220  2.64260    127 - -
          2.68618  4.42225  2.77519  2.73123  3.46354  2.40513  3.72494  3.29354  2.67741  2.69355  4.24690  2.90347  2.73739  3.18146  2.89801  2.37887  2.77519  2.98518  4.58477  3.61503
          0.03004  3.91591  4.63825  0.61958  0.77255  0.53164  0.88585
     90   3.08539  4.50443  4.40695  3.89611  1.65186  4.15411  4.19529  2.35601  3.75870  1.65346  2.30566  4.09204  4.45705  3.93000  3.92264  3.49659  3.32462  2.40860  4.55778  3.10963    128 - -
          2.68618  4.42225  2.77519  2.73123  3.46354  2.40513  3.72494  3.29354  2.67741  2.69355  4.24690  2.90347  2.73739  3.18146  2.89801  2.37887  2.77519  2.98518  4.58477  3.61503
          0.03004  3.91591  4.63825  0.61958  0.77255  0.53164  0.88585
     91   2.82054  5.02750  2.80615  2.46786  4.40307  3.39428  3.64583  3.84840  1.47915  3.37801  4.23169  2.31967  3.87844  2.80067  2.49150  2.81416  3.06478  3.49508  5.47944  4.18021    129 - -
          2.68618  4.42225  2.77519  2.73123  3.46354  2.40513  3.72494  3.29354  2.67741  2.69355  4.24690  2.90347  2.73739  3.18146  2.89801  2.37887  2.77519  2.98518  4.58477  3.61503
          0.03004  3.91591  4.63825  0.61958  0.77255  0.53164  0.88585
     92   3.04239  4.85239  3.16807  2.93226  3.31508  3.48414  1.05410  3.75203  2.77413  3.24061  4.28683  3.33989  4.03900  3.29903  3.03730  3.11264  3.34717  3.48631  4.77959  3.26469    130 - -
          2.68618  4.42225  2.77519  2.73123  3.46354  2.40513  3.72494  3.29354  2.67741  2.69355  4.24690  2.90347  2.73739  3.18146  2.89801  2.37887  2.77519  2.98518  4.58477  3.61503
          0.03004  3.91591  4.63825  0.61958  0.77255  0.53164  0.88585
     93   2.88997  5.32442  2.03513  1.22939  4.62438  3.21507  3.74350  4.10634  2.71115  3.65997  4.52898  2.71227  3.82196  2.91726  3.24948  2.80424  3.17751  3.71731  5.81358  4.36961    131 - -
          2.68618  4.42225  2.77519  2.73123  3.46354  2.40513  3.72494  3.29354  2.67741  2.69355  4.24690  2.90347  2.73739  3.18146  2.89801  2.37887  2.77519  2.98518  4.58477  3.61503
          0.03004  3.91591  4.63825  0.61958  0.77255  0.53164  0.88585
     94   2.75928  4.75751  2.73215  2.62193  4.12782  3.21297  3.95583  3.84739  2.86306  3.48930  4.44418  1.08342  3.86689  3.22853  3.21930  2.82474  3.14250  3.46522  5.42873  4.07293    132 - -
          2.68618  4.42225  2.77519  2.73123  3.46354  2.40513  3.72494  3.29354  2.67741  2.69355  4.24690  2.90347  2.73739  3.18146  2.89801  2.37887  2.77519  2.98518  4.58477  3.61503
          0.03004  3.91591  4.63825  0.61958  0.77255  0.53164  0.88585
     95   2.84230  4.37272  4.18548  3.84981  3.58172  3.76887  4.64399  2.04800  3.71825  2.26112  3.54014  4.03270  4.32686  4.07486  3.92659  3.27502  3.20272  0.97189  5.37354  4.10792    133 - -
          2.68618  4.42225  2.77519  2.73123  3.46354  2.40513  3.72494  3.29354  2.67741  2.69355  4.24690  2.90347  2.73739  3.18146  2.89801  2.37887  2.77519  2.98518  4.58477  3.61503
          0.03004  3.91591  4.63825  0.61958  0.77255  0.53164  0.88585
     96   3.18560  4.55034  4.62301  4.10228  3.13406  4.39495  4.73437  1.69159  3.92002  1.09232  2.97983  4.38021  4.64805  4.15416  4.09553  3.76415  3.42745  2.02179  5.16222  3.99011    134 - -
          2.68618  4.42225  2.77519  2.73123  3.46354  2.40513  3.72494  3.29354  2.67741  2.69355  4.24690  2.90347  2.73739  3.18146  2.89801  2.37887  2.77519  2.98518  4.58477  3.61503
          0.03004  3.91591  4.63825  0.61958  0.77255  0.53164  0.88585
     97   2.23790  4.20466  3.15574  2.94281  4.29725  2.10670  4.12098  3.76545  3.08893  3.43649  4.26792  3.18038  3.66089  3.38232  3.42145  1.34599  2.71936  3.21016  5.61781  4.37370    135 - -
          2.68618  4.42225  2.77519  2.73123  3.46354  2.40513  3.72494  3.29354  2.67741  2.69355  4.24690  2.90347  2.73739  3.18146  2.89801  2.37887  2.77519  2.98518  4.58477  3.61503
          0.03004  3.91591  4.63825  0.61958  0.77255  0.53164  0.88585
     98   1.57643  4.30164  3.62398  3.21130  3.59008  3.39689  4.14011  2.57293  3.10236  1.96594  3.55713  3.48936  3.97323  3.46884  3.39032  2.80111  2.91239  2.38987  5.19563  3.93664    136 - -
          2.68618  4.42225  2.77519  2.73123  3.46354  2.40513  3.72494  3.29354  2.67741  2.69355  4.24690  2.90347  2.73739  3.18146  2.89801  2.37887  2.77519  2.98518  4.58477  3.61503
          0.03004  3.91591  4.63825  0.61958  0.77255  0.53164  0.88585
     99   3.20386  4.65317  4.25924  3.89914  3.15212  4.03736  4.54124  2.35838  3.66647  0.82353  3.16125  4.17042  4.46515  4.02441  3.83549  3.61306  3.49608  2.40702  5.04732  3.78072    137 - -
          2.68618  4.42225  2.77519  2.73123  3.46354  2.40513  3.72494  3.29354  2.67741  2.69355  4.24690  2.90347  2.73739  3.18146  2.89801  2.37887  2.77519  2.98518  4.58477  3.61503
          0.03004  3.91591  4.63825  0.61958  0.77255  0.53164  0.88585
    100   3.03612  5.17133  0.85772  2.36196  4.55413  3.24344  3.96913  4.15216  3.06144  3.75270  4.73162  2.92057  3.89929  3.20825  3.58366  2.99348  3.37557  3.78668  5.71432  4.41969    138 - -
          2.68618  4.42225  2.77519  2.73123  3.46354  2.40513  3.72494  3.29354  2.67741  2.69355  4.24690  2.90347  2.73739  3.18146  2.89801  2.37887  2.77519  2.98518  4.58477  3.61503
          0.03004  3.91591  4.63825  0.61958  0.77255  0.53164  0.88585
    101   3.03880  4.39209  4.63725  4.14628  3.46922  4.31500  4.87613  1.22389  4.01925  1.97373  3.29205  4.38264  4.65135  4.29676  4.22800  3.70202  3.31054  1.41299  5.42696  4.21919    139 - -
          2.68618  4.42225  2.77519  2.73123  3.46354  2.40513  3.72494  3.29354  2.67741  2.69355  4.24690  2.90347  2.73739  3.18146  2.89801  2.37887  2.77519  2.98518  4.58477  3.61503
          0.03004  3.91591  4.63825  0.61958  0.77255  0.53164  0.88585
    102   3.22561  4.60382  4.55299  4.05703  2.14257  4.31947  4.34096  2.28688  3.91499  1.05580  2.96113  4.26060  4.58166  4.06375  4.06250  3.68351  3.46003  2.38187  4.64455  3.21287    140 - -
          2.68618  4.42225  2.77519  2.73123  3.46354  2.40513  3.72494  3.29354  2.67741  2.69355  4.24690  2.90347  2.73739  3.18146  2.89801  2.37887  2.77519  2.98518  4.58477  3.61503
          0.03004  3.91591  4.63825  0.61958  0.77255  0.53164  0.88585
    103   2.63831  4.71053  2.91119  2.55891  4.10605  3.31109  3.73649  3.48897  2.42692  3.10319  4.01297  3.01834  3.83570  1.79011  2.76384  2.70447  2.32085  3.17260  5.37730  4.07246    141 - -
          2.68618  4.42225  2.77519  2.73123  3.46354  2.40513  3.72494  3.29354  2.67741  2.69355  4.24690  2.90347  2.73739  3.18146  2.89801  2.37887  2.77519  2.98518  4.58477  3.61503
          0.03004  3.91591  4.63825  0.61958  0.77255  0.53164  0.88585
    104   2.80902  4.55934  3.42084  3.26600  4.25777  3.24438  4.34004  3.81415  3.32698  3.43637  4.48795  3.56842  0.75070  3.71444  3.56775  2.97782  3.25396  3.45460  5.43260  4.37897    142 - -
          2.68618  4.42225  2.77519  2.73123  3.46354  2.40513  3.72494  3.29354  2.67741  2.69355  4.24690  2.90347  2.73739  3.18146  2.89801  2.37887  2.77519  2.98518  4.58477  3.61503
          0.03004  3.91591  4.63825  0.61958  0.77255  0.53164  0.88585
    105   2.72760  4.87319  2.59190  1.91568  4.29817  3.25810  3.77820  3.72163  2.61583  3.33347  4.21501  2.91167  1.81543  2.96778  3.03181  2.74893  3.03255  3.37101  5.52798  4.20790    143 - -
          2.68618  4.42225  2.77519  2.73123  3.46354  2.40513  3.72494  3.29354  2.67741  2.69355  4.24690  2.90347  2.73739  3.18146  2.89801  2.37887  2.77519  2.98518  4.58477  3.61503
          0.03004  3.91591  4.63825  0.61958  0.77255  0.53164  0.88585
    106   2.85285  4.96873  2.96575  2.56181  4.03954  3.47151  1.95008  3.70748  1.83384  3.23802  4.11772  3.03137  3.91767  2.81800  2.45487  2.86564  3.07624  3.39645  5.24997  3.89587    144 - -
          2.68619  4.42226  2.77521  2.73125  3.46355  2.40514  3.72496  3.29355  2.67742  2.69356  4.24691  2.90348  2.73741  3.18148  2.89802  2.37888  2.77495  2.98520  4.58478  3.61504
          0.15564  2.00653  4.63825  0.35252  1.21374  0.53164  0.88585
    107   3.20386  4.65317  4.25924  3.89914  3.15212  4.03736  4.54124  2.35838  3.66647  0.82353  3.16125  4.17042  4.46515  4.02441  3.83549  3.61306  3.49608  2.40702  5.04732  3.78072    146 - -
          2.68618  4.42225  2.77519  2.73123  3.46354  2.40513  3.72494  3.29354  2.67741  2.69355  4.24690  2.90347  2.73739  3.18146  2.89801  2.37887  2.77519  2.98518  4.58477  3.61503
          0.03004  3.91591  4.63825  0.61958  0.77255  0.53164  0.88585
    108   2.92354  5.45599  1.34494  1.70682  4.74203  3.18712  3.74555  4.25075  2.77219  3.77351  4.64068  2.66029  3.81501  2.91835  3.36333  2.81056  3.21621  3.83722  5.92810  4.43522    147 - -
          2.68618  4.42225  2.77519  2.73123  3.46354  2.40513  3.72494  3.29354  2.67741  2.69355  4.24690  2.90347  2.73739  3.18146  2.89801  2.37887  2.77519  2.98518  4.58477  3.61503
          0.03004  3.91591  4.63825  0.61958  0.77255  0.53164  0.88585
    109   2.79152  4.59773  2.33976  2.80766  1.72661  3.52680  3.75497  3.03255  2.97259  2.65445  3.70753  3.23786  4.00462  3.23544  3.35530  2.92515  3.06215  2.84109  4.61007  3.06835    148 - -
          2.68618  4.42225  2.77519  2.73123  3.46354  2.40513  3.72494  3.29354  2.67741  2.69355  4.24690  2.90347  2.73739  3.18146  2.89801  2.37887  2.77519  2.98518  4.58477  3.61503
          0.03004  3.91591  4.63825  0.61958  0.77255  0.53164  0.88585
    110   3.31351  4.70249  4.29826  4.02089  0.94325  3.99334  3.89637  2.83172  3.92680  2.19172  3.55539  4.06807  4.45087  4.08278  4.03581  3.58129  3.61462  2.82563  4.13237  2.49386    149 - -
          2.68618  4.42225  2.77519  2.73123  3.46354  2.40513  3.72494  3.29354  2.67741  2.69355  4.24690  2.90347  2.73739  3.18146  2.89801  2.37887  2.77519  2.98518  4.58477  3.61503
          0.03004  3.91591  4.63825  0.61958  0.77255  0.53164  0.88585
    111   2.91502  4.90233  2.93143  2.68662  4.07668  3.39458  3.84539  3.71389  2.50437  3.21196  4.23839  3.14681  3.94853  1.15880  2.78778  2.96084  3.21186  3.44081  5.34092  4.03747    150 - -
          2.68618  4.42225  2.77519  2.73123  3.46354  2.40513  3.72494  3.29354  2.67741  2.69355  4.24690  2.90347  2.73739  3.18146  2.89801  2.37887  2.77519  2.98518  4.58477  3.61503
          0.03004  3.91591  4.63825  0.61958  0.77255  0.53164  0.88585
    112   2.83436  5.18968  2.42578  1.49735  4.47439  3.29607  3.67524  3.94222  2.44269  3.46648  4.32661  2.79482  3.83493  2.24639  2.85920  2.78113  3.09178  3.58019  5.63017  4.24556    151 - -
          2.68618  4.42225  2.77519  2.73123  3.46354  2.40513  3.72494  3.29354  2.67741  2.69355  4.24690  2.90347  2.73739  3.18146  2.89801  2.37887  2.77519  2.98518  4.58477  3.61503
          0.03004  3.91591  4.63825  0.61958  0.77255  0.53164  0.88585
    113   3.03880  4.39209  4.63725  4.14628  3.46922  4.31500  4.87613  1.22389  4.01925  1.97373  3.29205  4.38264  4.65135  4.29676  4.22800  3.70202  3.31054  1.41299  5.42696  4.21919    152 - -
          2.68618  4.42225  2.77519  2.73123  3.46354  2.40513  3.72494  3.29354  2.67741  2.69355  4.24690  2.90347  2.73739  3.18146  2.89801  2.37887  2.77519  2.98518  4.58477  3.61503
          0.03004  3.91591  4.63825  0.61958  0.77255  0.45810  1.00098
    114   3.38094  4.83282  3.97399  3.72101  2.30042  3.93724  3.66395  3.37755  3.57592  2.80776  4.04320  3.83726  4.40919  3.85994  3.74068  3.50835  3.66820  3.25250  3.94752  0.82625    153 - -
          2.68618  4.42225  2.77519  2.73123  3.46354  2.40513  3.72494  3.29354  2.67741  2.69355  4.24690  2.90347  2.73739  3.18146  2.89801  2.37887  2.77519  2.98518  4.58477  3.61503
          0.02861  3.96396  4.68631  0.61958  0.77255  0.48576  0.95510
    115   3.01454  4.42587  4.47810  3.99101  3.38911  4.18767  4.70340  1.90848  3.83028  1.65429  3.26601  4.23798  4.55691  4.13166  4.04295  3.57303  3.29182  1.18484  5.29780  4.06488    154 - -
          2.68618  4.42225  2.77519  2.73123  3.46354  2.40513  3.72494  3.29354  2.67741  2.69355  4.24690  2.90347  2.73739  3.18146  2.89801  2.37887  2.77519  2.98518  4.58477  3.61503
          0.02861  3.96396  4.68631  0.61958  0.77255  0.48576  0.95510
    116   3.07290  4.41234  4.70950  4.22009  3.50033  4.37046  4.94128  1.16334  4.09453  1.99674  3.31722  4.44842  4.69936  4.36695  4.29683  3.76107  3.34379  1.41537  5.47013  4.26463    155 - -
          2.68618  4.42225  2.77519  2.73123  3.46354  2.40513  3.72494  3.29354  2.67741  2.69355  4.24690  2.90347  2.73739  3.18146  2.89801  2.37887  2.77519  2.98518  4.58477  3.61503
          0.02861  3.96396  4.68631  0.61958  0.77255  0.48576  0.95510
    117   2.46353  4.30858  3.51093  3.26789  4.05123  3.14466  4.27802  3.18957  3.21266  3.04980  4.09493  3.46214  3.85583  3.60304  3.46658  2.66588  1.02579  2.87471  5.48099  4.26805    156 - -
          2.68618  4.42225  2.77519  2.73123  3.46354  2.40513  3.72494  3.29354  2.67741  2.69355  4.24690  2.90347  2.73739  3.18146  2.89801  2.37887  2.77519  2.98518  4.58477  3.61503
          0.02861  3.96396  4.68631  0.61958  0.77255  0.48576  0.95510
    118   2.82990  5.15153  2.49756  1.45264  4.30440  3.32928  2.65476  3.90593  2.47398  3.43706  4.28991  2.83523  3.85361  2.85574  2.89666  2.78771  3.08442  3.54812  5.52511  4.11275    157 - -
          2.68618  4.42225  2.77519  2.73123  3.46354  2.40513  3.72494  3.29354  2.67741  2.69355  4.24690  2.90347  2.73739  3.18146  2.89801  2.37887  2.77519  2.98518  4.58477  3.61503
          0.02861  3.96396  4.68631  0.61958  0.77255  0.48576  0.95510
    119   3.25866  4.69412  4.33615  3.97695  3.17207  4.09790  4.60401  2.38171  3.74379  0.77028  3.16742  4.24353  4.51787  4.09022  3.90468  3.68020  3.54895  2.44269  5.08400  3.82827    158 - -
          2.68618  4.42225  2.77519  2.73123  3.46354  2.40513  3.72494  3.29354  2.67741  2.69355  4.24690  2.90347  2.73739  3.18146  2.89801  2.37887  2.77519  2.98518  4.58477  3.61503
          0.02861  3.96396  4.68631  0.61958  0.77255  0.48576  0.95510
    120   3.22291  4.61841  4.59253  4.04819  3.05359  4.37875  4.66843  2.20012  3.85150  1.03926  2.03994  4.34115  4.61545  4.06900  4.02007  3.73067  3.45382  2.31080  5.09235  3.96793    159 - -
          2.68618  4.42225  2.77519  2.73123  3.46354  2.40513  3.72494  3.29354  2.67741  2.69355  4.24690  2.90347  2.73739  3.18146  2.89801  2.37887  2.77519  2.98518  4.58477  3.61503
          0.02861  3.96396  4.68631  0.61958  0.77255  0.48576  0.95510
    121   2.70153  4.82900  2.75710  2.49938  4.30021  2.40326  3.78126  3.79476  2.51975  3.36469  4.23034  2.98272  3.84387  1.57682  2.88269  2.73869  3.01465  3.41669  5.50668  4.19029    160 - -
          2.68618  4.42225  2.77519  2.73123  3.46354  2.40513  3.72494  3.29354  2.67741  2.69355  4.24690  2.90347  2.73739  3.18146  2.89801  2.37887  2.77519  2.98518  4.58477  3.61503
          0.02861  3.96396  4.68631  0.61958  0.77255  0.48576  0.95510
    122   1.75841  4.16105  3.36830  3.10622  4.25022  2.93454  4.19298  3.60738  3.16463  3.35229  4.20765  3.27458  3.68258  3.46875  3.47112  1.28074  2.70694  3.09791  5.61120  4.38080    161 - -
          2.68618  4.42225  2.77519  2.73123  3.46354  2.40513  3.72494  3.29354  2.67741  2.69355  4.24690  2.90347  2.73739  3.18146  2.89801  2.37887  2.77519  2.98518  4.58477  3.61503
          0.02861  3.96396  4.68631  0.61958  0.77255  0.48576  0.95510
    123   3.08942  5.22982  0.79521  2.39533  4.61948  3.28134  4.01388  4.22880  3.11566  3.82108  4.80172  2.95609  3.94067  3.25356  3.64388  3.04183  3.43013  3.85843  5.77019  4.47797    162 - -
          2.68618  4.42225  2.77519  2.73123  3.46354  2.40513  3.72494  3.29354  2.67741  2.69355  4.24690  2.90347  2.73739  3.18146  2.89801  2.37887  2.77519  2.98518  4.58477  3.61503
          0.02861  3.96396  4.68631  0.61958  0.77255  0.48576  0.95510
    124   3.25866  4.69412  4.33615  3.97695  3.17207  4.09790  4.60401  2.38171  3.74379  0.77028  3.16742  4.24353  4.51787  4.09022  3.90468  3.68020  3.54895  2.44269  5.08400  3.82827    163 - -
          2.68618  4.42225  2.77519  2.73123  3.46354  2.40513  3.72494  3.29354  2.67741  2.69355  4.24690  2.90347  2.73739  3.18146  2.89801  2.37887  2.77519  2.98518  4.58477  3.61503
          0.02861  3.96396  4.68631  0.61958  0.77255  0.48576  0.95510
    125   2.80167  4.93583  2.73004  2.47608  3.76678  3.37221  1.79627  3.74786  2.49101  3.29508  4.18450  2.30992  3.89451  2.94135  2.85109  2.81343  3.07550  3.41367  5.14905  3.66191    164 - -
          2.68618  4.42225  2.77519  2.73123  3.46354  2.40513  3.72494  3.29354  2.67741  2.69355  4.24690  2.90347  2.73739  3.18146  2.89801  2.37887  2.77519  2.98518  4.58477  3.61503
          0.02861  3.96396  4.68631  0.61958  0.77255  0.48576  0.95510
    126   2.84847  5.06141  2.84190  2.49350  4.44444  3.42218  3.65998  3.88806  1.40589  3.40876  4.26079  2.34188  3.90163  2.81214  2.48578  2.83949  3.08934  3.53256  5.50330  4.20854    165 - -
          2.68618  4.42225  2.77519  2.73123  3.46354  2.40513  3.72494  3.29354  2.67741  2.69355  4.24690  2.90347  2.73739  3.18146  2.89801  2.37887  2.77519  2.98518  4.58477  3.61503
          0.02861  3.96396  4.68631  0.61958  0.77255  0.48576  0.95510
    127   3.10255  4.49666  4.46428  4.08400  3.43681  4.16414  4.79564  0.97137  3.91388  2.00481  3.35862  4.31657  4.58710  4.25312  4.10006  3.66877  3.40032  1.85195  5.34613  4.09192    166 - -
          2.68618  4.42225  2.77519  2.73123  3.46354  2.40513  3.72494  3.29354  2.67741  2.69355  4.24690  2.90347  2.73739  3.18146  2.89801  2.37887  2.77519  2.98518  4.58477  3.61503
          0.02861  3.96396  4.68631  0.61958  0.77255  0.48576  0.95510
    128   3.07290  4.41234  4.70950  4.22009  3.50033  4.37046  4.94128  1.16334  4.09453  1.99674  3.31722  4.44842  4.69936  4.36695  4.29683  3.76107  3.34379  1.41537  5.47013  4.26463    167 - -
          2.68618  4.42225  2.77519  2.73123  3.46354  2.40513  3.72494  3.29354  2.67741  2.69355  4.24690  2.90347  2.73739  3.18146  2.89801  2.37887  2.77519  2.98518  4.58477  3.61503
          0.02861  3.96396  4.68631  0.61958  0.77255  0.48576  0.95510
    129   2.68263  4.40856  3.61726  3.10049  3.61607  3.56051  3.97071  2.62879  2.74422  2.53106  3.58051  3.44212  4.03042  3.26845  2.37098  2.92035  2.96868  1.53233  5.11527  3.86583    168 - -
          2.68618  4.42225  2.77519  2.73123  3.46354  2.40513  3.72494  3.29354  2.67741  2.69355  4.24690  2.90347  2.73739  3.18146  2.89801  2.37887  2.77519  2.98518  4.58477  3.61503
          0.02861  3.96396  4.68631  0.61958  0.77255  0.48576  0.95510
    130   2.25375  4.19717  3.34065  3.04684  4.19823  2.97473  4.13271  3.55160  3.06784  3.29063  4.15171  3.25428  3.69989  3.39820  3.38261  1.32321  2.06882  3.07484  5.55672  4.31665    169 - -
          2.68618  4.42225  2.77519  2.73123  3.46354  2.40513  3.72494  3.29354  2.67741  2.69355  4.24690  2.90347  2.73739  3.18146  2.89801  2.37887  2.77519  2.98518  4.58477  3.61503
          0.14777  3.96396  2.13386  0.61958  0.77255  0.48576  0.95510
    131   2.63290  4.62165  2.89228  2.60924  3.80797  3.25636  3.00308  3.52970  2.59459  3.12347  4.03406  3.05144  1.73020  3.02971  2.93566  2.71712  2.95654  3.19849  5.16397  3.78848    170 - -
          2.68618  4.42225  2.77519  2.73123  3.46354  2.40513  3.72494  3.29354  2.67741  2.69355  4.24690  2.90347  2.73739  3.18146  2.89801  2.37887  2.77519  2.98518  4.58477  3.61503
          0.03218  3.84838  4.57072  0.61958  0.77255  0.42600  1.05876
    132   2.95527  4.94263  2.96530  2.72193  4.12319  3.42758  3.88088  3.76841  2.53652  3.26164  4.28739  3.18229  3.98265  1.07983  2.81871  2.99937  3.25239  3.49254  5.37924  4.07921    171 - -
          2.68618  4.42225  2.77519  2.73123  3.46354  2.40513  3.72494  3.29354  2.67741  2.69355  4.24690  2.90347  2.73739  3.18146  2.89801  2.37887  2.77519  2.98518  4.58477  3.61503
          0.02861  3.96396  4.68631  0.61958  0.77255  0.48576  0.95510
    133   2.73333  4.98607  2.90787  2.43749  4.27508  3.43411  2.35756  3.71388  1.93721  3.24900  4.06999  2.94340  3.33275  2.50603  2.55101  2.73069  2.95388  3.37057  5.40104  4.08458    172 - -
          2.68618  4.42225  2.77519  2.73123  3.46354  2.40513  3.72494  3.29354  2.67741  2.69355  4.24690  2.90347  2.73739  3.18146  2.89801  2.37887  2.77519  2.98518  4.58477  3.61503
          0.02861  3.96396  4.68631  0.61958  0.77255  0.48576  0.95510
    134   3.25866  4.69412  4.33615  3.97695  3.17207  4.09790  4.60401  2.38171  3.74379  0.77028  3.16742  4.24353  4.51787  4.09022  3.90468  3.68020  3.54895  2.44269  5.08400  3.82827    173 - -
          2.68618  4.42225  2.77519  2.73123  3.46354  2.40513  3.72494  3.29354  2.67741  2.69355  4.24690  2.90347  2.73739  3.18146  2.89801  2.37887  2.77519  2.98518  4.58477  3.61503
          0.02861  3.96396  4.68631  0.61958  0.77255  0.48576  0.95510
    135   2.36154  4.28287  3.28751  3.10803  4.16811  3.01113  4.21511  3.70333  3.18796  3.41669  4.33548  3.31782  3.75758  3.53023  3.47083  0.96104  2.84861  3.21838  5.53339  4.25225    174 - -
          2.68618  4.42225  2.77519  2.73123  3.46354  2.40513  3.72494  3.29354  2.67741  2.69355  4.24690  2.90347  2.73739  3.18146  2.89801  2.37887  2.77519  2.98518  4.58477  3.61503
          0.02861  3.96396  4.68631  0.61958  0.77255  0.48576  0.95510
    136   2.08633  4.73594  2.26119  2.39410  4.26049  3.21549  3.72396  3.69383  2.58665  3.28868  4.09950  2.89468  2.81485  2.88480  3.06250  2.23828  2.85176  3.29174  5.50757  4.15510    175 - -
          2.68618  4.42225  2.77519  2.73123  3.46354  2.40513  3.72494  3.29354  2.67741  2.69355  4.24690  2.90347  2.73739  3.18146  2.89801  2.37887  2.77519  2.98518  4.58477  3.61503
          0.02861  3.96396  4.68631  0.61958  0.77255  0.48576  0.95510
    137   3.08942  5.22982  0.79521  2.39533  4.61948  3.28134  4.01388  4.22880  3.11566  3.82108  4.80172  2.95609  3.94067  3.25356  3.64388  3.04183  3.43013  3.85843  5.77019  4.47797    176 - -
          2.68618  4.42225  2.77519  2.73123  3.46354  2.40513  3.72494  3.29354  2.67741  2.69355  4.24690  2.90347  2.73739  3.18146  2.89801  2.37887  2.77519  2.98518  4.58477  3.61503
          0.02861  3.96396  4.68631  0.61958  0.77255  0.48576  0.95510
    138   3.09846  4.89882  3.21822  2.98790  3.35122  3.52692  0.96329  3.81550  2.82857  3.29777  4.34827  3.39332  4.08477  3.35548  3.08853  3.16847  3.40516  3.54891  4.81497  3.29962    177 - -
          2.68618  4.42225  2.77519  2.73123  3.46354  2.40513  3.72494  3.29354  2.67741  2.69355  4.24690  2.90347  2.73739  3.18146  2.89801  2.37887  2.77519  2.98518  4.58477  3.61503
          0.02861  3.96396  4.68631  0.61958  0.77255  0.48576  0.95510
    139   3.07290  4.41234  4.70950  4.22009  3.50033  4.37046  4.94128  1.16334  4.09453  1.99674  3.31722  4.44842  4.69936  4.36695  4.29683  3.76107  3.34379  1.41537  5.47013  4.26463    178 - -
          2.68618  4.42225  2.77519  2.73123  3.46354  2.40513  3.72494  3.29354  2.67741  2.69355  4.24690  2.90347  2.73739  3.18146  2.89801  2.37887  2.77519  2.98518  4.58477  3.61503
          0.02861  3.96396  4.68631  0.61958  0.77255  0.48576  0.95510
    140   2.94115  5.12635  3.05613  2.59775  4.50124  3.53146  3.62247  3.90542  1.33181  3.37997  4.24773  3.05816  3.95592  2.22494  2.27822  2.92757  3.14235  3.57586  5.46687  4.22563    179 - -
          2.68618  4.42225  2.77519  2.73123  3.46354  2.40513  3.72494  3.29354  2.67741  2.69355  4.24690  2.90347  2.73739  3.18146  2.89801  2.37887  2.77519  2.98518  4.58477  3.61503
          0.02861  3.96396  4.68631  0.61958  0.77255  0.48576  0.95510
    141   2.95410  4.38163  4.40666  3.91375  2.38151  4.07387  4.40962  2.07104  3.80347  1.94673  3.22943  4.11161  4.44892  4.02391  3.99439  3.43882  3.22476  1.28154  4.89595  3.51900    180 - -
          2.68618  4.42225  2.77519  2.73123  3.46354  2.40513  3.72494  3.29354  2.67741  2.69355  4.24690  2.90347  2.73739  3.18146  2.89801  2.37887  2.77519  2.98518  4.58477  3.61503
          0.02861  3.96396  4.68631  0.61958  0.77255  0.48576  0.95510
    142   3.27157  4.63923  4.54632  4.09221  1.41365  4.29059  4.08548  2.45155  3.94235  1.46796  3.13688  4.19889  4.58521  4.07186  4.06943  3.66457  3.51150  2.51287  4.33408  2.76503    181 - -
          2.68618  4.42225  2.77519  2.73123  3.46354  2.40513  3.72494  3.29354  2.67741  2.69355  4.24690  2.90347  2.73739  3.18146  2.89801  2.37887  2.77519  2.98518  4.58477  3.61503
          0.02861  3.96396  4.68631  0.61958  0.77255  0.48576  0.95510
    143   3.09950  4.51732  4.50874  4.00937  3.21087  4.24126  4.67894  2.05530  3.83309  1.10634  3.07137  4.27098  4.57056  4.09686  4.02476  3.62102  3.36473  1.71482  5.18893  3.99994    182 - -
          2.68618  4.42225  2.77519  2.73123  3.46354  2.40513  3.72494  3.29354  2.67741  2.69355  4.24690  2.90347  2.73739  3.18146  2.89801  2.37887  2.77519  2.98518  4.58477  3.61503
          0.02861  3.96396  4.68631  0.61958  0.77255  0.48576  0.95510
    144   3.38094  4.83282  3.97399  3.72101  2.30042  3.93724  3.66395  3.37755  3.57592  2.80776  4.04320  3.83726  4.40919  3.85994  3.74068  3.50835  3.66820  3.25250  3.94752  0.82625    183 - -
          2.68618  4.42225  2.77519  2.73123  3.46354  2.40513  3.72494  3.29354  2.67741  2.69355  4.24690  2.90347  2.73739  3.18146  2.89801  2.37887  2.77519  2.98518  4.58477  3.61503
          0.02861  3.96396  4.68631  0.61958  0.77255  0.48576  0.95510
    145   2.95527  4.94263  2.96530  2.72193  4.12319  3.42758  3.88088  3.76841  2.53652  3.26164  4.28739  3.18229  3.98265  1.07983  2.81871  2.99937  3.25239  3.49254  5.37924  4.07921    184 - -
          2.68618  4.42225  2.77519  2.73123  3.46354  2.40513  3.72494  3.29354  2.67741  2.69355  4.24690  2.90347  2.73739  3.18146  2.89801  2.37887  2.77519  2.98518  4.58477  3.61503
          0.02861  3.96396  4.68631  0.61958  0.77255  0.48576  0.95510
    146   3.10255  4.49666  4.46428  4.08400  3.43681  4.16414  4.79564  0.97137  3.91388  2.00481  3.35862  4.31657  4.58710  4.25312  4.10006  3.66877  3.40032  1.85195  5.34613  4.09192    185 - -
          2.68618  4.42225  2.77519  2.73123  3.46354  2.40513  3.72494  3.29354  2.67741  2.69355  4.24690  2.90347  2.73739  3.18146  2.89801  2.37887  2.77519  2.98518  4.58477  3.61503
          0.02861  3.96396  4.68631  0.61958  0.77255  0.48576  0.95510
    147   3.25866  4.69412  4.33615  3.97695  3.17207  4.09790  4.60401  2.38171  3.74379  0.77028  3.16742  4.24353  4.51787  4.09022  3.90468  3.68020  3.54895  2.44269  5.08400  3.82827    186 - -
          2.68618  4.42225  2.77519  2.73123  3.46354  2.40513  3.72494  3.29354  2.67741  2.69355  4.24690  2.90347  2.73739  3.18146  2.89801  2.37887  2.77519  2.98518  4.58477  3.61503
          0.02861  3.96396  4.68631  0.61958  0.77255  0.48576  0.95510
    148   3.11017  4.94196  3.61030  3.10295  4.31977  3.57999  3.89299  3.86821  2.27769  3.36755  4.36578  3.45548  4.07850  3.10915  0.84735  3.19018  3.37014  3.58832  5.36598  4.22771    187 - -
          2.68618  4.42225  2.77519  2.73123  3.46354  2.40513  3.72494  3.29354  2.67741  2.69355  4.24690  2.90347  2.73739  3.18146  2.89801  2.37887  2.77519  2.98518  4.58477  3.61503
          0.02861  3.96396  4.68631  0.61958  0.77255  0.48576  0.95510
    149   2.78168  4.54757  3.47415  3.38542  4.52514  0.60092  4.49968  4.14741  3.57911  3.78996  4.76678  3.63849  3.94163  3.89606  3.80469  2.95630  3.27004  3.65808  5.59569  4.63028    188 - -
          2.68618  4.42225  2.77519  2.73123  3.46354  2.40513  3.72494  3.29354  2.67741  2.69355  4.24690  2.90347  2.73739  3.18146  2.89801  2.37887  2.77519  2.98518  4.58477  3.61503
          0.02861  3.96396  4.68631  0.61958  0.77255  0.48576  0.95510
    150   3.25866  4.69412  4.33615  3.97695  3.17207  4.09790  4.60401  2.38171  3.74379  0.77028  3.16742  4.24353  4.51787  4.09022  3.90468  3.68020  3.54895  2.44269  5.08400  3.82827    189 - -
          2.68618  4.42225  2.77519  2.73123  3.46354  2.40513  3.72494  3.29354  2.67741  2.69355  4.24690  2.90347  2.73739  3.18146  2.89801  2.37887  2.77519  2.98518  4.58477  3.61503
          0.02861  3.96396  4.68631  0.61958  0.77255  0.48576  0.95510
    151   3.05683  5.02305  3.23884  2.84391  4.43039  3.53584  3.81184  3.86552  0.91971  3.41094  4.36802  3.26415  4.03018  2.99853  2.45177  3.09315  3.30358  3.56834  5.44790  4.27405    190 - -
          2.68618  4.42225  2.77519  2.73123  3.46354  2.40513  3.72494  3.29354  2.67741  2.69355  4.24690  2.90347  2.73739  3.18146  2.89801  2.37887  2.77519  2.98518  4.58477  3.61503
          0.02861  3.96396  4.68631  0.61958  0.77255  0.48576  0.95510
    152   3.38094  4.83282  3.97399  3.72101  2.30042  3.93724  3.66395  3.37755  3.57592  2.80776  4.04320  3.83726  4.40919  3.85994  3.74068  3.50835  3.66820  3.25250  3.94752  0.82625    191 - -
          2.68618  4.42225  2.77519  2.73123  3.46354  2.40513  3.72494  3.29354  2.67741  2.69355  4.24690  2.90347  2.73739  3.18146  2.89801  2.37887  2.77519  2.98518  4.58477  3.61503
          0.02861  3.96396  4.68631  0.61958  0.77255  0.48576  0.95510
    153   3.23105  4.58377  4.69842  4.17595  3.14000  4.45220  4.79008  1.71245  3.99393  1.02933  2.97701  4.44833  4.69223  4.21078  4.15798  3.82387  3.47082  2.05711  5.18603  4.02746    192 - -
          2.68618  4.42225  2.77519  2.73123  3.46354  2.40513  3.72494  3.29354  2.67741  2.69355  4.24690  2.90347  2.73739  3.18146  2.89801  2.37887  2.77519  2.98518  4.58477  3.61503
          0.02861  3.96396  4.68631  0.61958  0.77255  0.48576  0.95510
    154   3.09846  4.89882  3.21822  2.98790  3.35122  3.52692  0.96329  3.81550  2.82857  3.29777  4.34827  3.39332  4.08477  3.35548  3.08853  3.16847  3.40516  3.54891  4.81497  3.29962    193 - -
          2.68618  4.42225  2.77519  2.73123  3.46354  2.40513  3.72494  3.29354  2.67741  2.69355  4.24690  2.90347  2.73739  3.18146  2.89801  2.37887  2.77519  2.98518  4.58477  3.61503
          0.02861  3.96396  4.68631  0.61958  0.77255  0.48576  0.95510
    155   2.36154  4.28287  3.28751  3.10803  4.16811  3.01113  4.21511  3.70333  3.18796  3.41669  4.33548  3.31782  3.75758  3.53023  3.47083  0.96104  2.84861  3.21838  5.53339  4.25225    194 - -
          2.68618  4.42225  2.77519  2.73123  3.46354  2.40513  3.72494  3.29354  2.67741  2.69355  4.24690  2.90347  2.73739  3.18146  2.89801  2.37887  2.77519  2.98518  4.58477  3.61503
          0.02861  3.96396  4.68631  0.61958  0.77255  0.48576  0.95510
    156   0.88956  4.23928  3.55679  3.35292  4.14471  3.06124  4.36398  3.28402  3.37155  3.16134  4.18361  3.47899  3.80917  3.70445  3.61542  2.58903  2.87275  2.92258  5.56273  4.37331    195 - -
          2.68618  4.42225  2.77519  2.73123  3.46354  2.40513  3.72494  3.29354  2.67741  2.69355  4.24690  2.90347  2.73739  3.18146  2.89801  2.37887  2.77519  2.98518  4.58477  3.61503
          0.02861  3.96396  4.68631  0.61958  0.77255  0.48576  0.95510
    157   2.73806  4.75495  3.21046  2.76513  4.31014  2.37790  3.78633  3.75641  2.32015  3.32152  4.19161  3.17275  3.89984  2.96912  1.39727  2.81216  3.03933  3.39164  5.42145  4.20517    196 - -
          2.68618  4.42225  2.77519  2.73123  3.46354  2.40513  3.72494  3.29354  2.67741  2.69355  4.24690  2.90347  2.73739  3.18146  2.89801  2.37887  2.77519  2.98518  4.58477  3.61503
          0.02861  3.96396  4.68631  0.61958  0.77255  0.48576  0.95510
    158   3.10255  4.49666  4.46428  4.08400  3.43681  4.16414  4.79564  0.97137  3.91388  2.00481  3.35862  4.31657  4.58710  4.25312  4.10006  3.66877  3.40032  1.85195  5.34613  4.09192    197 - -
          2.68618  4.42225  2.77519  2.73123  3.46354  2.40513  3.72494  3.29354  2.67741  2.69355  4.24690  2.90347  2.73739  3.18146  2.89801  2.37887  2.77519  2.98518  4.58477  3.61503
          0.02861  3.96396  4.68631  0.61958  0.77255  0.48576  0.95510
    159   3.23105  4.58377  4.69842  4.17595  3.14000  4.45220  4.79008  1.71245  3.99393  1.02933  2.97701  4.44833  4.69223  4.21078  4.15798  3.82387  3.47082  2.05711  5.18603  4.02746    198 - -
          2.68618  4.42225  2.77519  2.73123  3.46354  2.40513  3.72494  3.29354  2.67741  2.69355  4.24690  2.90347  2.73739  3.18146  2.89801  2.37887  2.77519  2.98518  4.58477  3.61503
          0.02861  3.96396  4.68631  0.61958  0.77255  0.48576  0.95510
    160   3.09846  4.89882  3.21822  2.98790  3.35122  3.52692  0.96329  3.81550  2.82857  3.29777  4.34827  3.39332  4.08477  3.35548  3.08853  3.16847  3.40516  3.54891  4.81497  3.29962    199 - -
          2.68618  4.42225  2.77519  2.73123  3.46354  2.40513  3.72494  3.29354  2.67741  2.69355  4.24690  2.90347  2.73739  3.18146  2.89801  2.37887  2.77519  2.98518  4.58477  3.61503
          0.02861  3.96396  4.68631  0.61958  0.77255  0.48576  0.95510
    161   3.11017  4.94196  3.61030  3.10295  4.31977  3.57999  3.89299  3.86821  2.27769  3.36755  4.36578  3.45548  4.07850  3.10915  0.84735  3.19018  3.37014  3.58832  5.36598  4.22771    200 - -
          2.68618  4.42225  2.77519  2.73123  3.46354  2.40513  3.72494  3.29354  2.67741  2.69355  4.24690  2.90347  2.73739  3.18146  2.89801  2.37887  2.77519  2.98518  4.58477  3.61503
          0.02861  3.96396  4.68631  0.61958  0.77255  0.48576  0.95510
    162   3.08942  5.22982  0.79521  2.39533  4.61948  3.28134  4.01388  4.22880  3.11566  3.82108  4.80172  2.95609  3.94067  3.25356  3.64388  3.04183  3.43013  3.85843  5.77019  4.47797    201 - -
          2.68618  4.42225  2.77519  2.73123  3.46354  2.40513  3.72494  3.29354  2.67741  2.69355  4.24690  2.90347  2.73739  3.18146  2.89801  2.37887  2.77519  2.98518  4.58477  3.61503
          0.02861  3.96396  4.68631  0.61958  0.77255  0.48576  0.95510
    163   3.16912  4.50565  4.70406  4.19506  3.27509  4.43644  4.83676  1.22678  4.02136  1.49297  3.12119  4.45078  4.70480  4.27382  4.19920  3.81618  3.41831  1.83948  5.28135  4.08608    202 - -
          2.68618  4.42225  2.77519  2.73123  3.46354  2.40513  3.72494  3.29354  2.67741  2.69355  4.24690  2.90347  2.73739  3.18146  2.89801  2.37887  2.77519  2.98518  4.58477  3.61503
          0.02861  3.96396  4.68631  0.61958  0.77255  0.48576  0.95510
    164   3.05683  5.02305  3.23884  2.84391  4.43039  3.53584  3.81184  3.86552  0.91971  3.41094  4.36802  3.26415  4.03018  2.99853  2.45177  3.09315  3.30358  3.56834  5.44790  4.27405    203 - -
          2.68618  4.42225  2.77519  2.73123  3.46354  2.40513  3.72494  3.29354  2.67741  2.69355  4.24690  2.90347  2.73739  3.18146  2.89801  2.37887  2.77519  2.98518  4.58477  3.61503
          0.02861  3.96396  4.68631  0.61958  0.77255  0.48576  0.95510
    165   2.87603  4.61765  3.49318  3.34577  4.33230  3.30001  4.41534  3.90167  3.41098  3.51843  4.57251  3.64304  0.67383  3.79698  3.64577  3.04649  3.32490  3.53655  5.49335  4.45437    204 - -
          2.68618  4.42225  2.77519  2.73123  3.46354  2.40513  3.72494  3.29354  2.67741  2.69355  4.24690  2.90347  2.73739  3.18146  2.89801  2.37887  2.77519  2.98518  4.58477  3.61503
          0.02861  3.96396  4.68631  0.61958  0.77255  0.48576  0.95510
    166   2.26566  4.22895  3.16580  2.98767  4.36057  1.37124  4.18251  3.83750  3.16805  3.51063  4.34394  3.21596  3.68894  3.45185  3.49300  1.85395  2.75664  3.26432  5.67966  4.44021    205 - -
          2.68618  4.42225  2.77519  2.73123  3.46354  2.40513  3.72494  3.29354  2.67741  2.69355  4.24690  2.90347  2.73739  3.18146  2.89801  2.37887  2.77519  2.98518  4.58477  3.61503
          0.02861  3.96396  4.68631  0.61958  0.77255  0.48576  0.95510
    167   2.80082  4.79947  2.76165  2.65662  4.17748  3.24654  3.99726  3.90811  2.90892  3.54476  4.49988  1.00577  3.90313  3.27062  3.26630  2.86480  3.18598  3.52106  5.47296  4.11959    206 - -
          2.68618  4.42225  2.77519  2.73123  3.46354  2.40513  3.72494  3.29354  2.67741  2.69355  4.24690  2.90347  2.73739  3.18146  2.89801  2.37887  2.77519  2.98518  4.58477  3.61503
          0.02861  3.96396  4.68631  0.61958  0.77255  0.48576  0.95510
    168   3.23105  4.58377  4.69842  4.17595  3.14000  4.45220  4.79008  1.71245  3.99393  1.02933  2.97701  4.44833  4.69223  4.21078  4.15798  3.82387  3.47082  2.05711  5.18603  4.02746    207 - -
          2.68618  4.42225  2.77519  2.73123  3.46354  2.40513  3.72494  3.29354  2.67741  2.69355  4.24690  2.90347  2.73739  3.18146  2.89801  2.37887  2.77519  2.98518  4.58477  3.61503
          0.02861  3.96396  4.68631  0.61958  0.77255  0.48576  0.95510
    169   2.18355  4.38493  3.89442  3.46478  3.39236  3.68370  4.29623  2.37172  3.31786  1.30210  3.31961  3.74021  4.18294  3.66942  3.56761  3.08113  3.07919  2.27533  5.14204  3.91325    208 - -
          2.68618  4.42225  2.77519  2.73123  3.46354  2.40513  3.72494  3.29354  2.67741  2.69355  4.24690  2.90347  2.73739  3.18146  2.89801  2.37887  2.77519  2.98518  4.58477  3.61503
          0.02861  3.96396  4.68631  0.61958  0.77255  0.48576  0.95510
    170   2.88052  4.39839  4.25136  3.91784  3.61793  3.81785  4.70406  2.04894  3.78700  2.28944  3.56972  4.09283  4.37364  4.14046  3.99060  3.32754  3.24008  0.91703  5.41765  4.15471    209 - -
          2.68618  4.42225  2.77519  2.73123  3.46354  2.40513  3.72494  3.29354  2.67741  2.69355  4.24690  2.90347  2.73739  3.18146  2.89801  2.37887  2.77519  2.98518  4.58477  3.61503
          0.02861  3.96396  4.68631  0.61958  0.77255  0.48576  0.95510
    171   2.80082  4.79947  2.76165  2.65662  4.17748  3.24654  3.99726  3.90811  2.90892  3.54476  4.49988  1.00577  3.90313  3.27062  3.26630  2.86480  3.18598  3.52106  5.47296  4.11959    210 - -
          2.68618  4.42225  2.77519  2.73123  3.46354  2.40513  3.72494  3.29354  2.67741  2.69355  4.24690  2.90347  2.73739  3.18146  2.89801  2.37887  2.77519  2.98518  4.58477  3.61503
          0.02861  3.96396  4.68631  0.61958  0.77255  0.48576  0.95510
    172   2.64334  4.79900  2.60761  1.98078  4.30343  3.21937  3.78808  3.73643  2.64257  3.35843  4.21321  2.90657  3.80661  2.97434  3.07100  1.56546  2.97120  3.35311  5.56294  4.21102    211 - -
          2.68618  4.42225  2.77519  2.73123  3.46354  2.40513  3.72494  3.29354  2.67741  2.69355  4.24690  2.90347  2.73739  3.18146  2.89801  2.37887  2.77519  2.98518  4.58477  3.61503
          0.02861  3.96396  4.68631  0.61958  0.77255  0.48576  0.95510
    173   2.85037  5.25730  1.84065  2.16792  4.58871  3.21007  3.76817  4.14172  2.75346  3.68572  4.54106  1.51826  3.82604  2.94536  3.30137  2.78163  3.15554  3.72619  5.81213  4.34677    212 - -
          2.68618  4.42225  2.77519  2.73123  3.46354  2.40513  3.72494  3.29354  2.67741  2.69355  4.24690  2.90347  2.73739  3.18146  2.89801  2.37887  2.77519  2.98518  4.58477  3.61503
          0.02861  3.96396  4.68631  0.61958  0.77255  0.48576  0.95510
    174   2.69336  0.77237  4.23314  3.99398  3.96483  3.29658  4.62099  3.12430  3.82155  3.03547  4.15993  3.95660  4.01072  4.16394  3.92956  2.96512  3.16786  2.86261  5.36117  4.25175    213 - -
          2.68618  4.42225  2.77519  2.73123  3.46354  2.40513  3.72494  3.29354  2.67741  2.69355  4.24690  2.90347  2.73739  3.18146  2.89801  2.37887  2.77519  2.98518  4.58477  3.61503
          0.02861  3.96396  4.68631  0.61958  0.77255  0.48576  0.95510
    175   2.71810  4.38250  3.55584  2.49541  3.56555  3.70654  4.04217  2.14024  2.99462  2.41056  3.47030  3.47012  4.10649  3.34554  3.33380  3.00577  2.96878  1.58083  5.13416  3.88802    214 - -
          2.68618  4.42225  2.77519  2.73123  3.46354  2.40513  3.72494  3.29354  2.67741  2.69355  4.24690  2.90347  2.73739  3.18146  2.89801  2.37887  2.77519  2.98518  4.58477  3.61503
          0.02861  3.96396  4.68631  0.61958  0.77255  0.48576  0.95510
    176   3.25866  4.69412  4.33615  3.97695  3.17207  4.09790  4.60401  2.38171  3.74379  0.77028  3.16742  4.24353  4.51787  4.09022  3.90468  3.68020  3.54895  2.44269  5.08400  3.82827    215 - -
          2.68618  4.42225  2.77519  2.73123  3.46354  2.40513  3.72494  3.29354  2.67741  2.69355  4.24690  2.90347  2.73739  3.18146  2.89801  2.37887  2.77519  2.98518  4.58477  3.61503
          0.02861  3.96396  4.68631  0.61958  0.77255  0.48576  0.95510
    177   3.05683  5.02305  3.23884  2.84391  4.43039  3.53584  3.81184  3.86552  0.91971  3.41094  4.36802  3.26415  4.03018  2.99853  2.45177  3.09315  3.30358  3.56834  5.44790  4.27405    216 - -
          2.68618  4.42225  2.77519  2.73123  3.46354  2.40513  3.72494  3.29354  2.67741  2.69355  4.24690  2.90347  2.73739  3.18146  2.89801  2.37887  2.77519  2.98518  4.58477  3.61503
          0.02861  3.96396  4.68631  0.61958  0.77255  0.48576  0.95510
    178   3.10255  4.49666  4.46428  4.08400  3.43681  4.16414  4.79564  0.97137  3.91388  2.00481  3.35862  4.31657  4.58710  4.25312  4.10006  3.66877  3.40032  1.85195  5.34613  4.09192    217 - -
          2.68618  4.42225  2.77519  2.73123  3.46354  2.40513  3.72494  3.29354  2.67741  2.69355  4.24690  2.90347  2.73739  3.18146  2.89801  2.37887  2.77519  2.98518  4.58477  3.61503
          0.02861  3.96396  4.68631  0.61958  0.77255  0.48576  0.95510
    179   2.67819  1.75294  4.18493  3.70839  3.36273  3.61301  4.33035  2.34682  3.50117  1.81076  3.39691  3.84791  4.15095  3.82221  3.69419  3.03511  3.02122  2.20169  5.03910  3.77374    218 - -
          2.68618  4.42225  2.77519  2.73123  3.46354  2.40513  3.72494  3.29354  2.67741  2.69355  4.24690  2.90347  2.73739  3.18146  2.89801  2.37887  2.77519  2.98518  4.58477  3.61503
          0.02861  3.96396  4.68631  0.61958  0.77255  0.48576  0.95510
    180   3.08942  5.22982  0.79521  2.39533  4.61948  3.28134  4.01388  4.22880  3.11566  3.82108  4.80172  2.95609  3.94067  3.25356  3.64388  3.04183  3.43013  3.85843  5.77019  4.47797    219 - -
          2.68618  4.42225  2.77519  2.73123  3.46354  2.40513  3.72494  3.29354  2.67741  2.69355  4.24690  2.90347  2.73739  3.18146  2.89801  2.37887  2.77519  2.98518  4.58477  3.61503
          0.02861  3.96396  4.68631  0.61958  0.77255  0.48576  0.95510
    181   3.37615  4.75128  4.36409  4.09646  0.87313  4.04351  3.92000  2.88912  4.00131  2.23836  3.60610  4.12295  4.50043  4.14422  4.09842  3.64106  3.67753  2.88645  4.14291  2.49884    220 - -
          2.68618  4.42225  2.77519  2.73123  3.46354  2.40513  3.72494  3.29354  2.67741  2.69355  4.24690  2.90347  2.73739  3.18146  2.89801  2.37887  2.77519  2.98518  4.58477  3.61503
          0.02861  3.96396  4.68631  0.61958  0.77255  0.48576  0.95510
    182   2.78168  4.54757  3.47415  3.38542  4.52514  0.60092  4.49968  4.14741  3.57911  3.78996  4.76678  3.63849  3.94163  3.89606  3.80469  2.95630  3.27004  3.65808  5.59569  4.63028    221 - -
          2.68618  4.42225  2.77519  2.73123  3.46354  2.40513  3.72494  3.29354  2.67741  2.69355  4.24690  2.90347  2.73739  3.18146  2.89801  2.37887  2.77519  2.98518  4.58477  3.61503
          0.02861  3.96396  4.68631  0.61958  0.77255  0.48576  0.95510
    183   3.25866  4.69412  4.33615  3.97695  3.17207  4.09790  4.60401  2.38171  3.74379  0.77028  3.16742  4.24353  4.51787  4.09022  3.90468  3.68020  3.54895  2.44269  5.08400  3.82827    222 - -
          2.68618  4.42225  2.77519  2.73123  3.46354  2.40513  3.72494  3.29354  2.67741  2.69355  4.24690  2.90347  2.73739  3.18146  2.89801  2.37887  2.77519  2.98518  4.58477  3.61503
          0.02861  3.96396  4.68631  0.61958  0.77255  0.48576  0.95510
    184   0.88956  4.23928  3.55679  3.35292  4.14471  3.06124  4.36398  3.28402  3.37155  3.16134  4.18361  3.47899  3.80917  3.70445  3.61542  2.58903  2.87275  2.92258  5.56273  4.37331    223 - -
          2.68618  4.42225  2.77519  2.73123  3.46354  2.40513  3.72494  3.29354  2.67741  2.69355  4.24690  2.90347  2.73739  3.18146  2.89801  2.37887  2.77519  2.98518  4.58477  3.61503
          0.02861  3.96396  4.68631  0.61958  0.77255  0.48576  0.95510
    185   3.11017  4.94196  3.61030  3.10295  4.31977  3.57999  3.89299  3.86821  2.27769  3.36755  4.36578  3.45548  4.07850  3.10915  0.84735  3.19018  3.37014  3.58832  5.36598  4.22771    224 - -
          2.68618  4.42225  2.77519  2.73123  3.46354  2.40513  3.72494  3.29354  2.67741  2.69355  4.24690  2.90347  2.73739  3.18146  2.89801  2.37887  2.77519  2.98518  4.58477  3.61503
          0.02861  3.96396  4.68631  0.61958  0.77255  0.48576  0.95510
    186   2.54648  4.27117  3.67688  3.27431  3.66040  3.40282  4.18962  2.53606  3.19582  2.54780  3.62044  3.53229  2.66140  3.53842  3.47821  2.81543  2.91125  1.39427  5.22579  3.98682    225 - -
          2.68618  4.42225  2.77519  2.73123  3.46354  2.40513  3.72494  3.29354  2.67741  2.69355  4.24690  2.90347  2.73739  3.18146  2.89801  2.37887  2.77519  2.98518  4.58477  3.61503
          0.02861  3.96396  4.68631  0.61958  0.77255  0.48576  0.95510
    187   2.71885  4.92374  2.57485  1.48013  4.32415  3.28184  3.75087  3.65142  2.57693  3.31576  4.19404  2.88399  3.83362  2.92343  3.01035  2.72990  2.35836  3.31299  5.57143  4.21501    226 - -
          2.68618  4.42225  2.77519  2.73123  3.46354  2.40513  3.72494  3.29354  2.67741  2.69355  4.24690  2.90347  2.73739  3.18146  2.89801  2.37887  2.77519  2.98518  4.58477  3.61503
          0.02861  3.96396  4.68631  0.61958  0.77255  0.48576  0.95510
    188   3.03266  5.16073  2.52868  0.90203  4.51868  3.33424  3.92966  3.99081  2.82181  3.59349  4.56403  2.98727  3.94333  3.14376  3.23971  3.00609  3.33777  3.66542  5.67305  4.39597    227 - -
          2.68618  4.42225  2.77519  2.73123  3.46354  2.40513  3.72494  3.29354  2.67741  2.69355  4.24690  2.90347  2.73739  3.18146  2.89801  2.37887  2.77519  2.98518  4.58477  3.61503
          0.02861  3.96396  4.68631  0.61958  0.77255  0.48576  0.95510
    189   2.36853  4.30511  3.25272  2.95717  4.13392  3.07551  4.07145  3.44381  2.96468  3.17612  4.08748  3.23984  1.60098  3.32797  3.28733  2.53122  2.10931  3.04387  5.49310  4.25295    228 - -
          2.68618  4.42225  2.77519  2.73123  3.46354  2.40513  3.72494  3.29354  2.67741  2.69355  4.24690  2.90347  2.73739  3.18146  2.89801  2.37887  2.77519  2.98518  4.58477  3.61503
          0.14777  3.96396  2.13386  0.61958  0.77255  0.48576  0.95510
    190   2.96421  5.08797  0.95323  2.32089  4.46188  3.19286  3.91058  4.04467  2.99026  3.65743  4.63530  2.87593  3.84398  3.14990  3.50297  2.92950  3.30238  3.68653  5.63514  4.33913    229 - -
          2.68618  4.42225  2.77519  2.73123  3.46354  2.40513  3.72494  3.29354  2.67741  2.69355  4.24690  2.90347  2.73739  3.18146  2.89801  2.37887  2.77519  2.98518  4.58477  3.61503
          0.03218  3.84838  4.57072  0.61958  0.77255  0.58943  0.80888
    191   2.63481  4.84054  2.81684  2.21580  4.11706  3.36228  3.59016  3.52445  2.18937  3.11058  3.93752  2.89252  3.79166  2.27103  2.69937  2.47295  2.86850  2.90441  5.32730  4.00480    230 - -
          2.68618  4.42225  2.77519  2.73123  3.46354  2.40513  3.72494  3.29354  2.67741  2.69355  4.24690  2.90347  2.73739  3.18146  2.89801  2.37887  2.77519  2.98518  4.58477  3.61503
          0.03218  3.84838  4.57072  0.61958  0.77255  0.58943  0.80888
    192   2.17065  4.35008  2.99570  2.65535  4.09731  3.06021  3.84987  3.48860  2.73064  3.15615  3.99148  2.41629  3.68762  3.06206  3.12154  2.06505  2.18741  3.06929  5.40987  4.13231    231 - -
          2.68618  4.42225  2.77519  2.73123  3.46354  2.40513  3.72494  3.29354  2.67741  2.69355  4.24690  2.90347  2.73739  3.18146  2.89801  2.37887  2.77519  2.98518  4.58477  3.61503
          0.03218  3.84838  4.57072  0.61958  0.77255  0.58943  0.80888
    193   2.95055  4.91277  3.12490  2.75126  4.29369  3.44229  3.74663  3.72152  1.07174  3.29202  4.25504  3.17669  3.94456  2.93968  2.42813  2.99428  3.20576  3.43077  5.35847  4.16788    232 - -
          2.68618  4.42225  2.77519  2.73123  3.46354  2.40513  3.72494  3.29354  2.67741  2.69355  4.24690  2.90347  2.73739  3.18146  2.89801  2.37887  2.77519  2.98518  4.58477  3.61503
          0.03218  3.84838  4.57072  0.61958  0.77255  0.42600  1.05876
    194   2.78738  5.09775  2.54056  1.95858  4.28682  3.33638  2.06395  3.83704  2.42972  3.37916  4.21649  2.57760  3.84120  2.82462  2.84770  2.75548  3.03590  3.48173  5.50000  4.10249    233 - -
          2.68618  4.42225  2.77519  2.73123  3.46354  2.40513  3.72494  3.29354  2.67741  2.69355  4.24690  2.90347  2.73739  3.18146  2.89801  2.37887  2.77519  2.98518  4.58477  3.61503
          0.02861  3.96396  4.68631  0.61958  0.77255  0.48576  0.95510
    195   3.04268  4.57743  4.14826  3.74923  3.25004  3.90261  4.46323  2.43487  3.51210  1.83152  1.21302  4.01524  4.36428  3.88830  3.70656  3.40106  3.35007  2.45145  5.10270  3.87220    234 - -
          2.68618  4.42225  2.77519  2.73123  3.46354  2.40513  3.72494  3.29354  2.67741  2.69355  4.24690  2.90347  2.73739  3.18146  2.89801  2.37887  2.77519  2.98518  4.58477  3.61503
          0.02861  3.96396  4.68631  0.61958  0.77255  0.48576  0.95510
    196   2.46353  4.30858  3.51093  3.26789  4.05123  3.14466  4.27802  3.18957  3.21266  3.04980  4.09493  3.46214  3.85583  3.60304  3.46658  2.66588  1.02579  2.87471  5.48099  4.26805    235 - -
          2.68618  4.42225  2.77519  2.73123  3.46354  2.40513  3.72494  3.29354  2.67741  2.69355  4.24690  2.90347  2.73739  3.18146  2.89801  2.37887  2.77519  2.98518  4.58477  3.61503
          0.02861  3.96396  4.68631  0.61958  0.77255  0.48576  0.95510
    197   2.70153  4.82900  2.75710  2.49938  4.30021  2.40326  3.78126  3.79476  2.51975  3.36469  4.23034  2.98272  3.84387  1.57682  2.88269  2.73869  3.01465  3.41669  5.50668  4.19029    236 - -
          2.68618  4.42225  2.77519  2.73123  3.46354  2.40513  3.72494  3.29354  2.67741  2.69355  4.24690  2.90347  2.73739  3.18146  2.89801  2.37887  2.77519  2.98518  4.58477  3.61503
          0.02861  3.96396  4.68631  0.61958  0.77255  0.48576  0.95510
    198   2.76682  4.90163  2.71974  1.55876  3.77114  3.39791  3.68246  3.51635  2.54646  3.11360  4.01806  2.94755  3.88019  2.91317  2.96281  2.78536  3.01643  3.22790  5.16322  2.71581    237 - -
          2.68618  4.42225  2.77519  2.73123  3.46354  2.40513  3.72494  3.29354  2.67741  2.69355  4.24690  2.90347  2.73739  3.18146  2.89801  2.37887  2.77519  2.98518  4.58477  3.61503
          0.02861  3.96396  4.68631  0.61958  0.77255  0.48576  0.95510
    199   2.88052  4.39839  4.25136  3.91784  3.61793  3.81785  4.70406  2.04894  3.78700  2.28944  3.56972  4.09283  4.37364  4.14046  3.99060  3.32754  3.24008  0.91703  5.41765  4.15471    238 - -
          2.68618  4.42225  2.77519  2.73123  3.46354  2.40513  3.72494  3.29354  2.67741  2.69355  4.24690  2.90347  2.73739  3.18146  2.89801  2.37887  2.77519  2.98518  4.58477  3.61503
          0.02861  3.96396  4.68631  0.61958  0.77255  0.48576  0.95510
    200   2.06920  4.24061  4.00475  3.60834  3.71471  3.51929  4.46475  2.18607  3.52156  2.46722  3.60836  3.77617  4.12144  3.83895  3.77128  2.94404  2.97584  1.24701  5.39462  4.17075    239 - -
          2.68618  4.42225  2.77519  2.73123  3.46354  2.40513  3.72494  3.29354  2.67741  2.69355  4.24690  2.90347  2.73739  3.18146  2.89801  2.37887  2.77519  2.98518  4.58477  3.61503
          0.02861  3.96396  4.68631  0.61958  0.77255  0.48576  0.95510
    201   2.46353  4.30858  3.51093  3.26789  4.05123  3.14466  4.27802  3.18957  3.21266  3.04980  4.09493  3.46214  3.85583  3.60304  3.46658  2.66588  1.02579  2.87471  5.48099  4.26805    240 - -
          2.68618  4.42225  2.77519  2.73123  3.46354  2.40513  3.72494  3.29354  2.67741  2.69355  4.24690  2.90347  2.73739  3.18146  2.89801  2.37887  2.77519  2.98518  4.58477  3.61503
          0.02861  3.96396  4.68631  0.61958  0.77255  0.48576  0.95510
    202   2.88781  5.02838  3.12619  2.63056  4.35028  3.52180  3.63497  3.80119  2.07032  3.29138  4.17001  3.08278  3.94537  1.64537  1.94921  2.89640  3.10070  3.48245  5.40029  4.14384    241 - -
          2.68618  4.42225  2.77519  2.73123  3.46354  2.40513  3.72494  3.29354  2.67741  2.69355  4.24690  2.90347  2.73739  3.18146  2.89801  2.37887  2.77519  2.98518  4.58477  3.61503
          0.02861  3.96396  4.68631  0.61958  0.77255  0.48576  0.95510
    203   3.52244  4.81984  4.44491  4.08172  1.93340  4.26088  3.42699  3.37587  3.86538  2.74554  3.95138  3.94389  4.58706  3.96192  3.95730  3.62940  3.74397  3.25752  2.35232  1.04289    242 - -
          2.68618  4.42225  2.77519  2.73123  3.46354  2.40513  3.72494  3.29354  2.67741  2.69355  4.24690  2.90347  2.73739  3.18146  2.89801  2.37887  2.77519  2.98518  4.58477  3.61503
          0.02861  3.96396  4.68631  0.61958  0.77255  0.48576  0.95510
    204   3.38094  4.83282  3.97399  3.72101  2.30042  3.93724  3.66395  3.37755  3.57592  2.80776  4.04320  3.83726  4.40919  3.85994  3.74068  3.50835  3.66820  3.25250  3.94752  0.82625    243 - -
          2.68618  4.42225  2.77519  2.73123  3.46354  2.40513  3.72494  3.29354  2.67741  2.69355  4.24690  2.90347  2.73739  3.18146  2.89801  2.37887  2.77519  2.98518  4.58477  3.61503
          0.02861  3.96396  4.68631  0.61958  0.77255  0.48576  0.95510
    205   3.11017  4.94196  3.61030  3.10295  4.31977  3.57999  3.89299  3.86821  2.27769  3.36755  4.36578  3.45548  4.07850  3.10915  0.84735  3.19018  3.37014  3.58832  5.36598  4.22771    244 - -
          2.68618  4.42225  2.77519  2.73123  3.46354  2.40513  3.72494  3.29354  2.67741  2.69355  4.24690  2.90347  2.73739  3.18146  2.89801  2.37887  2.77519  2.98518  4.58477  3.61503
          0.02861  3.96396  4.68631  0.61958  0.77255  0.48576  0.95510
    206   0.88956  4.23928  3.55679  3.35292  4.14471  3.06124  4.36398  3.28402  3.37155  3.16134  4.18361  3.47899  3.80917  3.70445  3.61542  2.58903  2.87275  2.92258  5.56273  4.37331    245 - -
          2.68618  4.42225  2.77519  2.73123  3.46354  2.40513  3.72494  3.29354  2.67741  2.69355  4.24690  2.90347  2.73739  3.18146  2.89801  2.37887  2.77519  2.98518  4.58477  3.61503
          0.02861  3.96396  4.68631  0.61958  0.77255  0.48576  0.95510
    207   2.87603  4.61765  3.49318  3.34577  4.33230  3.30001  4.41534  3.90167  3.41098  3.51843  4.57251  3.64304  0.67383  3.79698  3.64577  3.04649  3.32490  3.53655  5.49335  4.45437    246 - -
          2.68618  4.42225  2.77519  2.73123  3.46354  2.40513  3.72494  3.29354  2.67741  2.69355  4.24690  2.90347  2.73739  3.18146  2.89801  2.37887  2.77519  2.98518  4.58477  3.61503
          0.02861  3.96396  4.68631  0.61958  0.77255  0.48576  0.95510
    208   3.03266  5.16073  2.52868  0.90203  4.51868  3.33424  3.92966  3.99081  2.82181  3.59349  4.56403  2.98727  3.94333  3.14376  3.23971  3.00609  3.33777  3.66542  5.67305  4.39597    247 - -
          2.68618  4.42225  2.77519  2.73123  3.46354  2.40513  3.72494  3.29354  2.67741  2.69355  4.24690  2.90347  2.73739  3.18146  2.89801  2.37887  2.77519  2.98518  4.58477  3.61503
          0.02861  3.96396  4.68631  0.61958  0.77255  0.48576  0.95510
    209   3.10255  4.49666  4.46428  4.08400  3.43681  4.16414  4.79564  0.97137  3.91388  2.00481  3.35862  4.31657  4.58710  4.25312  4.10006  3.66877  3.40032  1.85195  5.34613  4.09192    248 - -
          2.68618  4.42225  2.77519  2.73123  3.46354  2.40513  3.72494  3.29354  2.67741  2.69355  4.24690  2.90347  2.73739  3.18146  2.89801  2.37887  2.77519  2.98518  4.58477  3.61503
          0.02861  3.96396  4.68631  0.61958  0.77255  0.48576  0.95510
    210   3.23970  4.63194  4.60808  4.06637  3.05245  4.39682  4.68626  2.19517  3.86505  0.96419  2.24699  4.36045  4.63028  4.08393  4.03234  3.75248  3.47105  2.30886  5.10093  3.97492    249 - -
          2.68618  4.42225  2.77519  2.73123  3.46354  2.40513  3.72494  3.29354  2.67741  2.69355  4.24690  2.90347  2.73739  3.18146  2.89801  2.37887  2.77519  2.98518  4.58477  3.61503
          0.02861  3.96396  4.68631  0.61958  0.77255  0.48576  0.95510
    211   3.15478  4.58745  4.45832  3.92510  3.08223  4.26723  4.57246  2.22272  3.71156  1.32577  1.62830  4.22061  4.54653  3.97809  3.89973  3.62223  3.39499  2.30148  5.07066  3.90648    250 - -
          2.68618  4.42225  2.77519  2.73123  3.46354  2.40513  3.72494  3.29354  2.67741  2.69355  4.24690  2.90347  2.73739  3.18146  2.89801  2.37887  2.77519  2.98518  4.58477  3.61503
          0.02861  3.96396  4.68631  0.61958  0.77255  0.48576  0.95510
    212   2.51457  4.55975  2.75241  2.61135  4.37014  1.45403  3.97687  3.89637  2.90610  3.52140  4.37366  2.18667  3.77295  3.20404  3.30239  2.60799  2.93401  3.41115  5.64157  4.33085    251 - -
          2.68618  4.42225  2.77519  2.73123  3.46354  2.40513  3.72494  3.29354  2.67741  2.69355  4.24690  2.90347  2.73739  3.18146  2.89801  2.37887  2.77519  2.98518  4.58477  3.61503
          0.02861  3.96396  4.68631  0.61958  0.77255  0.48576  0.95510
    213   1.53060  4.29727  3.59979  3.12639  3.28601  3.41579  3.91175  2.90314  2.98765  2.58522  3.57370  3.41610  3.93904  3.34659  3.27113  2.78754  2.88470  2.67516  2.88919  3.42955    252 - -
          2.68618  4.42225  2.77519  2.73123  3.46354  2.40513  3.72494  3.29354  2.67741  2.69355  4.24690  2.90347  2.73739  3.18146  2.89801  2.37887  2.77519  2.98518  4.58477  3.61503
          0.02861  3.96396  4.68631  0.61958  0.77255  0.48576  0.95510
    214   2.71487  4.82447  3.16646  2.57215  4.09863  3.49730  3.60735  3.48382  1.94162  3.06655  2.95523  2.79008  3.87778  2.76459  2.01418  2.75778  2.92699  3.18179  5.27236  4.00384    253 - -
          2.68618  4.42225  2.77519  2.73123  3.46354  2.40513  3.72494  3.29354  2.67741  2.69355  4.24690  2.90347  2.73739  3.18146  2.89801  2.37887  2.77519  2.98518  4.58477  3.61503
          0.02861  3.96396  4.68631  0.61958  0.77255  0.48576  0.95510
    215   3.09846  4.89882  3.21822  2.98790  3.35122  3.52692  0.96329  3.81550  2.82857  3.29777  4.34827  3.39332  4.08477  3.35548  3.08853  3.16847  3.40516  3.54891  4.81497  3.29962    254 - -
          2.68618  4.42225  2.77519  2.73123  3.46354  2.40513  3.72494  3.29354  2.67741  2.69355  4.24690  2.90347  2.73739  3.18146  2.89801  2.37887  2.77519  2.98518  4.58477  3.61503
          0.02861  3.96396  4.68631  0.61958  0.77255  0.48576  0.95510
    216   3.38094  4.83282  3.97399  3.72101  2.30042  3.93724  3.66395  3.37755  3.57592  2.80776  4.04320  3.83726  4.40919  3.85994  3.74068  3.50835  3.66820  3.25250  3.94752  0.82625    255 - -
          2.68618  4.42225  2.77519  2.73123  3.46354  2.40513  3.72494  3.29354  2.67741  2.69355  4.24690  2.90347  2.73739  3.18146  2.89801  2.37887  2.77519  2.98518  4.58477  3.61503
          0.02861  3.96396  4.68631  0.61958  0.77255  0.48576  0.95510
    217   2.41037  4.43357  3.00212  2.67495  4.15175  3.12232  3.88342  3.55835  2.75291  3.21929  4.05644  2.36327  3.74456  3.09311  3.14346  2.15787  1.80091  3.14172  5.46022  4.17171    256 - -
          2.68618  4.42225  2.77519  2.73123  3.46354  2.40513  3.72494  3.29354  2.67741  2.69355  4.24690  2.90347  2.73739  3.18146  2.89801  2.37887  2.77519  2.98518  4.58477  3.61503
          0.02861  3.96396  4.68631  0.61958  0.77255  0.48576  0.95510
    218   1.94418  4.66660  2.85400  2.48088  4.14185  3.25710  3.72572  3.56237  2.53453  3.17436  4.00244  2.71988  3.78064  2.37757  2.95400  2.24269  2.84871  3.19444  5.40579  4.08718    257 - -
          2.68618  4.42225  2.77519  2.73123  3.46354  2.40513  3.72494  3.29354  2.67741  2.69355  4.24690  2.90347  2.73739  3.18146  2.89801  2.37887  2.77519  2.98518  4.58477  3.61503
          0.02861  3.96396  4.68631  0.61958  0.77255  0.48576  0.95510
    219   1.25455  4.14582  3.53722  3.22350  4.11302  3.00222  4.22919  3.22310  3.20503  3.11594  4.04232  3.36203  3.73252  3.52406  3.49022  2.45513  2.06470  2.83444  5.53514  4.32766    258 - -
          2.68618  4.42225  2.77519  2.73123  3.46354  2.40513  3.72494  3.29354  2.67741  2.69355  4.24690  2.90347  2.73739  3.18146  2.89801  2.37887  2.77519  2.98518  4.58477  3.61503
          0.02861  3.96396  4.68631  0.61958  0.77255  0.48576  0.95510
    220   3.00691  4.39263  4.57272  4.09629  3.53544  4.23328  4.84759  1.65351  3.96337  2.08343  3.37851  4.32478  4.61502  4.26580  4.18325  3.62858  3.29300  1.03370  5.45622  4.22229    259 - -
          2.68618  4.42225  2.77519  2.73123  3.46354  2.40513  3.72494  3.29354  2.67741  2.69355  4.24690  2.90347  2.73739  3.18146  2.89801  2.37887  2.77519  2.98518  4.58477  3.61503
          0.02861  3.96396  4.68631  0.61958  0.77255  0.48576  0.95510
    221   3.08942  5.22982  0.79521  2.39533  4.61948  3.28134  4.01388  4.22880  3.11566  3.82108  4.80172  2.95609  3.94067  3.25356  3.64388  3.04183  3.43013  3.85843  5.77019  4.47797    260 - -
          2.68618  4.42225  2.77519  2.73123  3.46354  2.40513  3.72494  3.29354  2.67741  2.69355  4.24690  2.90347  2.73739  3.18146  2.89801  2.37887  2.77519  2.98518  4.58477  3.61503
          0.02861  3.96396  4.68631  0.61958  0.77255  0.48576  0.95510
    222   3.05263  4.39300  4.69452  4.20111  3.53626  4.35618  4.93186  1.42589  4.08363  2.05351  3.35354  4.42999  4.68964  4.36007  4.29298  3.74253  3.32356  1.13515  5.48465  4.27268    261 - -
          2.68618  4.42225  2.77519  2.73123  3.46354  2.40513  3.72494  3.29354  2.67741  2.69355  4.24690  2.90347  2.73739  3.18146  2.89801  2.37887  2.77519  2.98518  4.58477  3.61503
          0.02861  3.96396  4.68631  0.61958  0.77255  0.48576  0.95510
    223   3.49093  4.83252  4.23323  3.96226  2.76439  3.83443  4.01584  3.51888  3.68272  2.89777  4.14838  4.09295  4.35991  4.06561  3.79482  3.69374  3.79607  3.41174  0.71939  2.76179    262 - -
          2.68618  4.42225  2.77519  2.73123  3.46354  2.40513  3.72494  3.29354  2.67741  2.69355  4.24690  2.90347  2.73739  3.18146  2.89801  2.37887  2.77519  2.98518  4.58477  3.61503
          0.02861  3.96396  4.68631  0.61958  0.77255  0.48576  0.95510
    224   2.36154  4.28287  3.28751  3.10803  4.16811  3.01113  4.21511  3.70333  3.18796  3.41669  4.33548  3.31782  3.75758  3.53023  3.47083  0.96104  2.84861  3.21838  5.53339  4.25225    263 - -
          2.68618  4.42225  2.77519  2.73123  3.46354  2.40513  3.72494  3.29354  2.67741  2.69355  4.24690  2.90347  2.73739  3.18146  2.89801  2.37887  2.77519  2.98518  4.58477  3.61503
          0.02861  3.96396  4.68631  0.61958  0.77255  0.48576  0.95510
    225   2.88052  4.39839  4.25136  3.91784  3.61793  3.81785  4.70406  2.04894  3.78700  2.28944  3.56972  4.09283  4.37364  4.14046  3.99060  3.32754  3.24008  0.91703  5.41765  4.15471    264 - -
          2.68618  4.42225  2.77519  2.73123  3.46354  2.40513  3.72494  3.29354  2.67741  2.69355  4.24690  2.90347  2.73739  3.18146  2.89801  2.37887  2.77519  2.98518  4.58477  3.61503
          0.02861  3.96396  4.68631  0.61958  0.77255  0.48576  0.95510
    226   2.78168  4.54757  3.47415  3.38542  4.52514  0.60092  4.49968  4.14741  3.57911  3.78996  4.76678  3.63849  3.94163  3.89606  3.80469  2.95630  3.27004  3.65808  5.59569  4.63028    265 - -
          2.68618  4.42225  2.77519  2.73123  3.46354  2.40513  3.72494  3.29354  2.67741  2.69355  4.24690  2.90347  2.73739  3.18146  2.89801  2.37887  2.77519  2.98518  4.58477  3.61503
          0.02861  3.96396  4.68631  0.61958  0.77255  0.48576  0.95510
    227   2.69336  0.77237  4.23314  3.99398  3.96483  3.29658  4.62099  3.12430  3.82155  3.03547  4.15993  3.95660  4.01072  4.16394  3.92956  2.96512  3.16786  2.86261  5.36117  4.25175    266 - -
          2.68618  4.42225  2.77519  2.73123  3.46354  2.40513  3.72494  3.29354  2.67741  2.69355  4.24690  2.90347  2.73739  3.18146  2.89801  2.37887  2.77519  2.98518  4.58477  3.61503
          0.02861  3.96396  4.68631  0.61958  0.77255  0.48576  0.95510
    228   3.10255  4.49666  4.46428  4.08400  3.43681  4.16414  4.79564  0.97137  3.91388  2.00481  3.35862  4.31657  4.58710  4.25312  4.10006  3.66877  3.40032  1.85195  5.34613  4.09192    267 - -
          2.68618  4.42225  2.77519  2.73123  3.46354  2.40513  3.72494  3.29354  2.67741  2.69355  4.24690  2.90347  2.73739  3.18146  2.89801  2.37887  2.77519  2.98518  4.58477  3.61503
          0.02861  3.96396  4.68631  0.61958  0.77255  0.48576  0.95510
    229   3.12289  4.53189  4.46261  3.95498  1.54981  4.19236  4.20927  2.38312  3.81455  1.67135  2.32132  4.13520  4.49211  3.97513  3.96816  3.53759  3.36167  2.44014  4.55106  3.09075    268 - -
          2.68618  4.42225  2.77519  2.73123  3.46354  2.40513  3.72494  3.29354  2.67741  2.69355  4.24690  2.90347  2.73739  3.18146  2.89801  2.37887  2.77519  2.98518  4.58477  3.61503
          0.02861  3.96396  4.68631  0.61958  0.77255  0.48576  0.95510
    230   1.55918  4.17742  3.32863  3.11170  4.31624  1.50894  4.23210  3.67526  3.23137  3.41537  4.26967  3.28475  3.69072  3.51447  3.53632  2.41896  2.73484  3.14898  5.65378  4.45100    269 - -
          2.68618  4.42225  2.77519  2.73123  3.46354  2.40513  3.72494  3.29354  2.67741  2.69355  4.24690  2.90347  2.73739  3.18146  2.89801  2.37887  2.77519  2.98518  4.58477  3.61503
          0.02861  3.96396  4.68631  0.61958  0.77255  0.48576  0.95510
    231   3.03266  5.16073  2.52868  0.90203  4.51868  3.33424  3.92966  3.99081  2.82181  3.59349  4.56403  2.98727  3.94333  3.14376  3.23971  3.00609  3.33777  3.66542  5.67305  4.39597    270 - -
          2.68618  4.42225  2.77519  2.73123  3.46354  2.40513  3.72494  3.29354  2.67741  2.69355  4.24690  2.90347  2.73739  3.18146  2.89801  2.37887  2.77519  2.98518  4.58477  3.61503
          0.02861  3.96396  4.68631  0.61958  0.77255  0.48576  0.95510
    232   3.25866  4.69412  4.33615  3.97695  3.17207  4.09790  4.60401  2.38171  3.74379  0.77028  3.16742  4.24353  4.51787  4.09022  3.90468  3.68020  3.54895  2.44269  5.08400  3.82827    271 - -
          2.68618  4.42225  2.77519  2.73123  3.46354  2.40513  3.72494  3.29354  2.67741  2.69355  4.24690  2.90347  2.73739  3.18146  2.89801  2.37887  2.77519  2.98518  4.58477  3.61503
          0.02861  3.96396  4.68631  0.61958  0.77255  0.48576  0.95510
    233   3.13186  4.56541  4.48893  4.00502  3.16147  4.23344  4.66461  2.12294  3.80596  0.98840  3.03651  4.26844  4.56979  4.08102  3.99215  3.62640  3.40160  1.94075  5.15703  3.95693    272 - -
          2.68618  4.42225  2.77519  2.73123  3.46354  2.40513  3.72494  3.29354  2.67741  2.69355  4.24690  2.90347  2.73739  3.18146  2.89801  2.37887  2.77519  2.98518  4.58477  3.61503
          0.02861  3.96396  4.68631  0.61958  0.77255  0.48576  0.95510
    234   2.47766  4.50018  3.12085  2.67847  4.08686  2.22613  3.79738  3.47832  2.55446  3.11975  3.96280  3.08587  3.78271  2.99260  2.41417  2.58577  2.08975  3.10675  5.36383  4.09277    273 - -
          2.68618  4.42225  2.77519  2.73123  3.46354  2.40513  3.72494  3.29354  2.67741  2.69355  4.24690  2.90347  2.73739  3.18146  2.89801  2.37887  2.77519  2.98518  4.58477  3.61503
          0.02861  3.96396  4.68631  0.61958  0.77255  0.48576  0.95510
    235   2.73806  4.75495  3.21046  2.76513  4.31014  2.37790  3.78633  3.75641  2.32015  3.32152  4.19161  3.17275  3.89984  2.96912  1.39727  2.81216  3.03933  3.39164  5.42145  4.20517    274 - -
          2.68618  4.42225  2.77519  2.73123  3.46354  2.40513  3.72494  3.29354  2.67741  2.69355  4.24690  2.90347  2.73739  3.18146  2.89801  2.37887  2.77519  2.98518  4.58477  3.61503
          0.02861  3.96396  4.68631  0.61958  0.77255  0.48576  0.95510
    236   3.11017  4.94196  3.61030  3.10295  4.31977  3.57999  3.89299  3.86821  2.27769  3.36755  4.36578  3.45548  4.07850  3.10915  0.84735  3.19018  3.37014  3.58832  5.36598  4.22771    275 - -
          2.68618  4.42225  2.77519  2.73123  3.46354  2.40513  3.72494  3.29354  2.67741  2.69355  4.24690  2.90347  2.73739  3.18146  2.89801  2.37887  2.77519  2.98518  4.58477  3.61503
          0.02861  3.96396  4.68631  0.61958  0.77255  0.48576  0.95510
    237   2.79624  4.32249  4.11694  3.65548  3.52592  3.84476  4.46225  1.32576  3.51711  2.20678  3.40987  3.91028  4.30920  3.85457  3.76254  3.22736  2.39706  1.88540  5.27351  4.05214    276 - -
          2.68618  4.42225  2.77519  2.73123  3.46354  2.40513  3.72494  3.29354  2.67741  2.69355  4.24690  2.90347  2.73739  3.18146  2.89801  2.37887  2.77519  2.98518  4.58477  3.61503
          0.02861  3.96396  4.68631  0.61958  0.77255  0.48576  0.95510
    238   3.25866  4.69412  4.33615  3.97695  3.17207  4.09790  4.60401  2.38171  3.74379  0.77028  3.16742  4.24353  4.51787  4.09022  3.90468  3.68020  3.54895  2.44269  5.08400  3.82827    277 - -
          2.68618  4.42225  2.77519  2.73123  3.46354  2.40513  3.72494  3.29354  2.67741  2.69355  4.24690  2.90347  2.73739  3.18146  2.89801  2.37887  2.77519  2.98518  4.58477  3.61503
          0.02861  3.96396  4.68631  0.61958  0.77255  0.48576  0.95510
    239   3.37615  4.75128  4.36409  4.09646  0.87313  4.04351  3.92000  2.88912  4.00131  2.23836  3.60610  4.12295  4.50043  4.14422  4.09842  3.64106  3.67753  2.88645  4.14291  2.49884    278 - -
          2.68618  4.42225  2.77519  2.73123  3.46354  2.40513  3.72494  3.29354  2.67741  2.69355  4.24690  2.90347  2.73739  3.18146  2.89801  2.37887  2.77519  2.98518  4.58477  3.61503
          0.02861  3.96396  4.68631  0.61958  0.77255  0.48576  0.95510
    240   2.71225  4.84997  2.82113  2.50348  4.22664  3.33086  3.73746  3.70825  2.43932  3.26251  4.14390  2.98960  2.67253  1.63598  2.79483  2.74561  3.00007  3.36231  5.44560  4.12650    279 - -
          2.68618  4.42225  2.77519  2.73123  3.46354  2.40513  3.72494  3.29354  2.67741  2.69355  4.24690  2.90347  2.73739  3.18146  2.89801  2.37887  2.77519  2.98518  4.58477  3.61503
          0.02861  3.96396  4.68631  0.61958  0.77255  0.48576  0.95510
    241   1.29953  4.16466  3.36637  3.13094  4.28884  1.86087  4.22975  3.63980  3.23022  3.38473  4.23873  3.29390  3.68894  3.51423  3.53320  2.41352  2.72453  3.12252  5.63312  4.43178    280 - -
          2.68618  4.42225  2.77519  2.73123  3.46354  2.40513  3.72494  3.29354  2.67741  2.69355  4.24690  2.90347  2.73739  3.18146  2.89801  2.37887  2.77519  2.98518  4.58477  3.61503
          0.02861  3.96396  4.68631  0.61958  0.77255  0.48576  0.95510
    242   2.66030  4.74196  2.92459  2.57099  4.14194  3.33013  3.75100  3.52922  2.43628  3.13798  4.04464  3.03231  3.85373  1.69758  2.77369  2.72283  2.34131  3.20913  5.40497  4.09885    281 - -
          2.68618  4.42225  2.77519  2.73123  3.46354  2.40513  3.72494  3.29354  2.67741  2.69355  4.24690  2.90347  2.73739  3.18146  2.89801  2.37887  2.77519  2.98518  4.58477  3.61503
          0.02861  3.96396  4.68631  0.61958  0.77255  0.48576  0.95510
    243   2.72767  5.09825  1.82713  2.20582  4.51609  3.21384  3.72268  4.00863  2.65014  3.55085  4.37061  2.32527  3.79127  2.88190  3.18105  1.95856  3.02606  3.58796  5.72542  4.29319    282 - -
          2.68618  4.42225  2.77519  2.73123  3.46354  2.40513  3.72494  3.29354  2.67741  2.69355  4.24690  2.90347  2.73739  3.18146  2.89801  2.37887  2.77519  2.98518  4.58477  3.61503
          0.02861  3.96396  4.68631  0.61958  0.77255  0.48576  0.95510
    244   2.57575  4.63093  2.95105  2.55813  3.96617  3.30593  2.76672  3.45002  2.52581  3.07387  3.93151  3.01996  2.14858  2.93425  2.90746  2.65482  2.57397  3.11783  5.28057  3.95153    283 - -
          2.68618  4.42225  2.77519  2.73123  3.46354  2.40513  3.72494  3.29354  2.67741  2.69355  4.24690  2.90347  2.73739  3.18146  2.89801  2.37887  2.77519  2.98518  4.58477  3.61503
          0.02861  3.96396  4.68631  0.61958  0.77255  0.48576  0.95510
    245   3.04033  4.39247  4.65964  4.16960  3.53701  4.32396  4.90744  1.51022  4.04865  2.06273  3.36055  4.39991  4.66963  4.33225  4.26203  3.71170  3.31473  1.08756  5.47716  4.25942    284 - -
          2.68618  4.42225  2.77519  2.73123  3.46354  2.40513  3.72494  3.29354  2.67741  2.69355  4.24690  2.90347  2.73739  3.18146  2.89801  2.37887  2.77519  2.98518  4.58477  3.61503
          0.02861  3.96396  4.68631  0.61958  0.77255  0.48576  0.95510
    246   2.83386  5.01114  2.85776  2.49677  3.99763  3.44562  2.66686  3.75747  2.27336  3.27026  4.14894  2.98926  3.90654  1.68332  2.59245  2.83285  3.06753  3.43537  5.26034  3.85437    285 - -
          2.68618  4.42225  2.77519  2.73123  3.46354  2.40513  3.72494  3.29354  2.67741  2.69355  4.24690  2.90347  2.73739  3.18146  2.89801  2.37887  2.77519  2.98518  4.58477  3.61503
          0.02861  3.96396  4.68631  0.61958  0.77255  0.48576  0.95510
    247   2.95527  4.94263  2.96530  2.72193  4.12319  3.42758  3.88088  3.76841  2.53652  3.26164  4.28739  3.18229  3.98265  1.07983  2.81871  2.99937  3.25239  3.49254  5.37924  4.07921    286 - -
          2.68618  4.42225  2.77519  2.73123  3.46354  2.40513  3.72494  3.29354  2.67741  2.69355  4.24690  2.90347  2.73739  3.18146  2.89801  2.37887  2.77519  2.98518  4.58477  3.61503
          0.02861  3.96396  4.68631  0.61958  0.77255  0.48576  0.95510
    248   3.25866  4.69412  4.33615  3.97695  3.17207  4.09790  4.60401  2.38171  3.74379  0.77028  3.16742  4.24353  4.51787  4.09022  3.90468  3.68020  3.54895  2.44269  5.08400  3.82827    287 - -
          2.68618  4.42225  2.77519  2.73123  3.46354  2.40513  3.72494  3.29354  2.67741  2.69355  4.24690  2.90347  2.73739  3.18146  2.89801  2.37887  2.77519  2.98518  4.58477  3.61503
          0.02861  3.96396  4.68631  0.61958  0.77255  0.48576  0.95510
    249   2.86076  5.25941  2.30734  1.36002  4.57567  3.25272  3.73439  4.07173  2.61870  3.61373  4.46717  2.18146  3.83850  2.90221  3.10162  2.79375  3.14361  3.67984  5.75944  4.32869    288 - -
          2.68618  4.42225  2.77519  2.73123  3.46354  2.40513  3.72494  3.29354  2.67741  2.69355  4.24690  2.90347  2.73739  3.18146  2.89801  2.37887  2.77519  2.98518  4.58477  3.61503
          0.02861  3.96396  4.68631  0.61958  0.77255  0.48576  0.95510
    250   3.25866  4.69412  4.33615  3.97695  3.17207  4.09790  4.60401  2.38171  3.74379  0.77028  3.16742  4.24353  4.51787  4.09022  3.90468  3.68020  3.54895  2.44269  5.08400  3.82827    289 - -
          2.68618  4.42225  2.77519  2.73123  3.46354  2.40513  3.72494  3.29354  2.67741  2.69355  4.24690  2.90347  2.73739  3.18146  2.89801  2.37887  2.77519  2.98518  4.58477  3.61503
          0.02861  3.96396  4.68631  0.61958  0.77255  0.48576  0.95510
    251   3.10255  4.49666  4.46428  4.08400  3.43681  4.16414  4.79564  0.97137  3.91388  2.00481  3.35862  4.31657  4.58710  4.25312  4.10006  3.66877  3.40032  1.85195  5.34613  4.09192    290 - -
          2.68618  4.42225  2.77519  2.73123  3.46354  2.40513  3.72494  3.29354  2.67741  2.69355  4.24690  2.90347  2.73739  3.18146  2.89801  2.37887  2.77519  2.98518  4.58477  3.61503
          0.02861  3.96396  4.68631  0.61958  0.77255  0.48576  0.95510
    252   2.58625  4.32323  3.63601  3.15265  3.54548  3.47662  4.06597  2.60493  3.01563  2.36836  2.59922  3.46910  3.99290  3.38492  3.31412  2.83523  1.70420  2.43232  5.12755  3.89618    291 - -
          2.68618  4.42225  2.77519  2.73123  3.46354  2.40513  3.72494  3.29354  2.67741  2.69355  4.24690  2.90347  2.73739  3.18146  2.89801  2.37887  2.77519  2.98518  4.58477  3.61503
          0.02861  3.96396  4.68631  0.61958  0.77255  0.48576  0.95510
    253   2.91878  5.39335  1.98289  1.19648  4.69059  3.23020  3.76146  4.18380  2.74205  3.72134  4.58463  2.71663  3.84051  2.93235  3.29652  2.82346  3.20608  3.78353  5.87290  4.41256    292 - -
          2.68618  4.42225  2.77519  2.73123  3.46354  2.40513  3.72494  3.29354  2.67741  2.69355  4.24690  2.90347  2.73739  3.18146  2.89801  2.37887  2.77519  2.98518  4.58477  3.61503
          0.02861  3.96396  4.68631  0.61958  0.77255  0.48576  0.95510
    254   3.23105  4.58377  4.69842  4.17595  3.14000  4.45220  4.79008  1.71245  3.99393  1.02933  2.97701  4.44833  4.69223  4.21078  4.15798  3.82387  3.47082  2.05711  5.18603  4.02746    293 - -
          2.68618  4.42225  2.77519  2.73123  3.46354  2.40513  3.72494  3.29354  2.67741  2.69355  4.24690  2.90347  2.73739  3.18146  2.89801  2.37887  2.77519  2.98518  4.58477  3.61503
          0.02861  3.96396  4.68631  0.61958  0.77255  0.48576  0.95510
    255   3.25866  4.69412  4.33615  3.97695  3.17207  4.09790  4.60401  2.38171  3.74379  0.77028  3.16742  4.24353  4.51787  4.09022  3.90468  3.68020  3.54895  2.44269  5.08400  3.82827    294 - -
          2.68618  4.42225  2.77519  2.73123  3.46354  2.40513  3.72494  3.29354  2.67741  2.69355  4.24690  2.90347  2.73739  3.18146  2.89801  2.37887  2.77519  2.98518  4.58477  3.61503
          0.02861  3.96396  4.68631  0.61958  0.77255  0.48576  0.95510
    256   2.78168  4.54757  3.47415  3.38542  4.52514  0.60092  4.49968  4.14741  3.57911  3.78996  4.76678  3.63849  3.94163  3.89606  3.80469  2.95630  3.27004  3.65808  5.59569  4.63028    295 - -
          2.68618  4.42225  2.77519  2.73123  3.46354  2.40513  3.72494  3.29354  2.67741  2.69355  4.24690  2.90347  2.73739  3.18146  2.89801  2.37887  2.77519  2.98518  4.58477  3.61503
          0.02861  3.96396  4.68631  0.61958  0.77255  0.48576  0.95510
    257   2.46353  4.30858  3.51093  3.26789  4.05123  3.14466  4.27802  3.18957  3.21266  3.04980  4.09493  3.46214  3.85583  3.60304  3.46658  2.66588  1.02579  2.87471  5.48099  4.26805    296 - -
          2.68618  4.42225  2.77519  2.73123  3.46354  2.40513  3.72494  3.29354  2.67741  2.69355  4.24690  2.90347  2.73739  3.18146  2.89801  2.37887  2.77519  2.98518  4.58477  3.61503
          0.02861  3.96396  4.68631  0.61958  0.77255  0.48576  0.95510
    258   2.87603  4.61765  3.49318  3.34577  4.33230  3.30001  4.41534  3.90167  3.41098  3.51843  4.57251  3.64304  0.67383  3.79698  3.64577  3.04649  3.32490  3.53655  5.49335  4.45437    297 - -
          2.68618  4.42225  2.77519  2.73123  3.46354  2.40513  3.72494  3.29354  2.67741  2.69355  4.24690  2.90347  2.73739  3.18146  2.89801  2.37887  2.77519  2.98518  4.58477  3.61503
          0.02861  3.96396  4.68631  0.61958  0.77255  0.48576  0.95510
    259   1.80339  4.16042  3.43926  3.07347  4.13730  2.98031  4.11593  3.46673  3.07600  3.20858  4.05501  3.26882  3.69078  3.38246  3.40225  1.82174  1.80925  3.00701  5.49976  4.28078    298 - -
          2.68618  4.42225  2.77519  2.73123  3.46354  2.40513  3.72494  3.29354  2.67741  2.69355  4.24690  2.90347  2.73739  3.18146  2.89801  2.37887  2.77519  2.98518  4.58477  3.61503
          0.02861  3.96396  4.68631  0.61958  0.77255  0.48576  0.95510
    260   2.79865  4.46347  3.68660  3.13036  3.28587  3.77462  4.00185  2.58482  2.93115  1.53369  2.62400  3.52395  4.12650  2.61834  3.22447  3.05654  3.02791  2.53855  4.96567  3.75288    299 - -
          2.68618  4.42225  2.77519  2.73123  3.46354  2.40513  3.72494  3.29354  2.67741  2.69355  4.24690  2.90347  2.73739  3.18146  2.89801  2.37887  2.77519  2.98518  4.58477  3.61503
          0.02861  3.96396  4.68631  0.61958  0.77255  0.48576  0.95510
    261   2.91884  5.37890  2.01943  1.18109  4.67840  3.23313  3.76473  4.16859  2.74097  3.71136  4.57723  2.72390  3.84291  2.93684  3.28940  2.82658  3.20657  3.77191  5.86202  4.40791    300 - -
          2.68618  4.42225  2.77519  2.73123  3.46354  2.40513  3.72494  3.29354  2.67741  2.69355  4.24690  2.90347  2.73739  3.18146  2.89801  2.37887  2.77519  2.98518  4.58477  3.61503
          0.02861  3.96396  4.68631  0.61958  0.77255  0.48576  0.95510
    262   2.77615  4.82683  1.58920  2.50735  2.56560  3.40508  3.75120  3.35249  2.77657  2.97578  3.96386  3.01560  3.91408  3.04316  3.23584  2.82206  3.04940  3.10514  5.03405  3.53574    301 - -
          2.68618  4.42225  2.77519  2.73123  3.46354  2.40513  3.72494  3.29354  2.67741  2.69355  4.24690  2.90347  2.73739  3.18146  2.89801  2.37887  2.77519  2.98518  4.58477  3.61503
          0.02861  3.96396  4.68631  0.61958  0.77255  0.48576  0.95510
    263   3.04268  4.57743  4.14826  3.74923  3.25004  3.90261  4.46323  2.43487  3.51210  1.83152  1.21302  4.01524  4.36428  3.88830  3.70656  3.40106  3.35007  2.45145  5.10270  3.87220    302 - -
          2.68618  4.42225  2.77519  2.73123  3.46354  2.40513  3.72494  3.29354  2.67741  2.69355  4.24690  2.90347  2.73739  3.18146  2.89801  2.37887  2.77519  2.98518  4.58477  3.61503
          0.02861  3.96396  4.68631  0.61958  0.77255  0.48576  0.95510
    264   2.54901  5.03306  3.14658  2.56433  4.40225  3.52110  3.58316  3.78620  1.83444  3.28774  4.11750  3.03381  3.90494  2.27578  1.84475  2.81671  3.01775  3.44794  5.40921  4.15507    303 - -
          2.68618  4.42225  2.77519  2.73123  3.46354  2.40513  3.72494  3.29354  2.67741  2.69355  4.24690  2.90347  2.73739  3.18146  2.89801  2.37887  2.77519  2.98518  4.58477  3.61503
          0.02861  3.96396  4.68631  0.61958  0.77255  0.48576  0.95510
    265   2.69512  4.58649  3.27095  2.72974  2.81562  3.55803  2.68251  3.15572  2.24578  2.77480  3.68425  3.16726  3.94007  2.99901  2.99129  2.80399  2.92269  2.90793  4.61432  2.45449    304 - -
          2.68618  4.42225  2.77519  2.73123  3.46354  2.40513  3.72494  3.29354  2.67741  2.69355  4.24690  2.90347  2.73739  3.18146  2.89801  2.37887  2.77519  2.98518  4.58477  3.61503
          0.02861  3.96396  4.68631  0.61958  0.77255  0.48576  0.95510
    266   1.53004  4.27699  3.78685  3.35042  3.63479  3.48271  4.25242  1.95983  3.26159  2.43681  3.55637  3.60520  4.04817  3.59550  3.54712  2.87660  2.93732  2.18906  5.25974  4.02445    305 - -
          2.68618  4.42225  2.77519  2.73123  3.46354  2.40513  3.72494  3.29354  2.67741  2.69355  4.24690  2.90347  2.73739  3.18146  2.89801  2.37887  2.77519  2.98518  4.58477  3.61503
          0.02861  3.96396  4.68631  0.61958  0.77255  0.48576  0.95510
    267   2.21183  1.56502  3.89476  3.54681  3.90135  2.98415  4.31221  3.18997  3.41726  3.02765  3.94163  3.50360  3.73035  3.71508  3.61996  1.88393  2.69552  2.79791  5.35696  4.14338    306 - -
          2.68618  4.42225  2.77519  2.73123  3.46354  2.40513  3.72494  3.29354  2.67741  2.69355  4.24690  2.90347  2.73739  3.18146  2.89801  2.37887  2.77519  2.98518  4.58477  3.61503
          0.02861  3.96396  4.68631  0.61958  0.77255  0.48576  0.95510
    268   2.41571  4.85412  2.64792  1.76811  4.28215  3.26170  3.69126  3.71158  2.52738  3.29709  4.11382  2.86407  3.17930  2.84789  2.99416  2.21203  2.90057  3.33092  5.51135  4.15034    307 - -
          2.68618  4.42225  2.77519  2.73123  3.46354  2.40513  3.72494  3.29354  2.67741  2.69355  4.24690  2.90347  2.73739  3.18146  2.89801  2.37887  2.77519  2.98518  4.58477  3.61503
          0.02861  3.96396  4.68631  0.61958  0.77255  0.48576  0.95510
    269   2.33277  4.76904  2.59446  1.97963  4.32743  1.86291  3.79560  3.73270  2.68169  3.35902  4.20342  2.89646  3.79119  2.97968  3.13157  2.65307  2.94761  3.34012  5.58677  4.24232    308 - -
          2.68618  4.42225  2.77519  2.73123  3.46354  2.40513  3.72494  3.29354  2.67741  2.69355  4.24690  2.90347  2.73739  3.18146  2.89801  2.37887  2.77519  2.98518  4.58477  3.61503
          0.02861  3.96396  4.68631  0.61958  0.77255  0.48576  0.95510
    270   1.21197  4.13510  3.43428  3.16704  4.21509  2.93282  4.21961  3.53952  3.20975  3.31016  4.17314  3.30552  3.68428  3.50919  3.50288  1.86411  2.69905  3.04738  5.59065  4.37120    309 - -
          2.68618  4.42225  2.77519  2.73123  3.46354  2.40513  3.72494  3.29354  2.67741  2.69355  4.24690  2.90347  2.73739  3.18146  2.89801  2.37887  2.77519  2.98518  4.58477  3.61503
          0.02861  3.96396  4.68631  0.61958  0.77255  0.48576  0.95510
    271   2.27815  4.85929  3.20537  2.65265  4.26149  3.48270  3.64378  3.62034  1.98725  3.18891  4.04596  3.09241  3.90853  2.79941  1.65276  2.81420  3.00230  3.30091  5.36051  4.12110    310 - -
          2.68618  4.42225  2.77519  2.73123  3.46354  2.40513  3.72494  3.29354  2.67741  2.69355  4.24690  2.90347  2.73739  3.18146  2.89801  2.37887  2.77519  2.98518  4.58477  3.61503
          0.02861  3.96396  4.68631  0.61958  0.77255  0.48576  0.95510
    272   2.28003  4.49033  3.14773  2.66219  4.05134  3.23507  3.77540  3.43926  2.54909  3.08259  3.91903  3.07617  3.77300  2.96604  2.37534  1.93606  2.38707  3.07284  5.33596  4.06009    311 - -
          2.68618  4.42225  2.77519  2.73123  3.46354  2.40513  3.72494  3.29354  2.67741  2.69355  4.24690  2.90347  2.73739  3.18146  2.89801  2.37887  2.77519  2.98518  4.58477  3.61503
          0.02861  3.96396  4.68631  0.61958  0.77255  0.48576  0.95510
    273   2.80167  4.93583  2.73004  2.47608  3.76678  3.37221  1.79627  3.74786  2.49101  3.29508  4.18450  2.30992  3.89451  2.94135  2.85109  2.81343  3.07550  3.41367  5.14905  3.66191    312 - -
          2.68618  4.42225  2.77519  2.73123  3.46354  2.40513  3.72494  3.29354  2.67741  2.69355  4.24690  2.90347  2.73739  3.18146  2.89801  2.37887  2.77519  2.98518  4.58477  3.61503
          0.02861  3.96396  4.68631  0.61958  0.77255  0.48576  0.95510
    274   2.86706  4.40661  3.95153  3.43574  2.86961  3.85825  3.96505  2.55615  3.25851  2.01331  1.78636  3.71307  4.22324  3.56897  3.49219  3.17789  3.10817  2.49227  4.55354  2.42732    313 - -
          2.68618  4.42225  2.77519  2.73123  3.46354  2.40513  3.72494  3.29354  2.67741  2.69355  4.24690  2.90347  2.73739  3.18146  2.89801  2.37887  2.77519  2.98518  4.58477  3.61503
          0.02861  3.96396  4.68631  0.61958  0.77255  0.48576  0.95510
    275   3.23105  4.58377  4.69842  4.17595  3.14000  4.45220  4.79008  1.71245  3.99393  1.02933  2.97701  4.44833  4.69223  4.21078  4.15798  3.82387  3.47082  2.05711  5.18603  4.02746    314 - -
          2.68618  4.42225  2.77519  2.73123  3.46354  2.40513  3.72494  3.29354  2.67741  2.69355  4.24690  2.90347  2.73739  3.18146  2.89801  2.37887  2.77519  2.98518  4.58477  3.61503
          0.02861  3.96396  4.68631  0.61958  0.77255  0.48576  0.95510
    276   2.78001  4.85039  3.24689  2.64868  4.09654  3.53724  3.62629  3.01639  2.13207  3.04273  3.93143  3.09947  3.92120  2.32744  1.72872  2.82836  2.98918  3.20190  5.27214  4.01363    315 - -
          2.68618  4.42225  2.77519  2.73123  3.46354  2.40513  3.72494  3.29354  2.67741  2.69355  4.24690  2.90347  2.73739  3.18146  2.89801  2.37887  2.77519  2.98518  4.58477  3.61503
          0.02861  3.96396  4.68631  0.61958  0.77255  0.48576  0.95510
    277   2.68395  4.72277  3.21997  2.73580  4.22763  3.37095  3.73040  3.66926  2.24358  3.24483  4.11292  3.13587  3.88160  2.90783  1.51044  2.20073  2.98052  3.31250  5.38173  4.12379    316 - -
          2.68618  4.42225  2.77519  2.73123  3.46354  2.40513  3.72494  3.29354  2.67741  2.69355  4.24690  2.90347  2.73739  3.18146  2.89801  2.37887  2.77519  2.98518  4.58477  3.61503
          0.02861  3.96396  4.68631  0.61958  0.77255  0.48576  0.95510
    278   1.89736  4.38472  3.34949  2.82155  3.67059  3.41208  3.81512  2.92602  2.66885  2.26653  3.59689  3.21983  3.87771  3.07618  2.70483  2.71530  2.62694  2.67988  5.08428  3.83798    317 - -
          2.68618  4.42225  2.77519  2.73123  3.46354  2.40513  3.72494  3.29354  2.67741  2.69355  4.24690  2.90347  2.73739  3.18146  2.89801  2.37887  2.77519  2.98518  4.58477  3.61503
          0.02861  3.96396  4.68631  0.61958  0.77255  0.48576  0.95510
    279   2.57948  4.42934  3.38854  2.97306  3.69254  3.35946  3.98251  2.98540  2.85780  2.61875  2.97937  3.32678  1.62719  3.26356  3.17477  2.75859  2.92330  2.77357  5.19578  3.91880    318 - -
          2.68618  4.42225  2.77519  2.73123  3.46354  2.40513  3.72494  3.29354  2.67741  2.69355  4.24690  2.90347  2.73739  3.18146  2.89801  2.37887  2.77519  2.98518  4.58477  3.61503
          0.14777  3.96396  2.13386  0.61958  0.77255  0.48576  0.95510
    280   2.92461  5.00704  3.23089  2.68719  4.40418  3.53195  3.59111  3.78505  1.29806  3.28265  4.16906  3.10702  3.94440  2.74188  1.98403  2.93830  3.12268  3.47525  5.36533  4.16438    319 - -
          2.68618  4.42225  2.77519  2.73123  3.46354  2.40513  3.72494  3.29354  2.67741  2.69355  4.24690  2.90347  2.73739  3.18146  2.89801  2.37887  2.77519  2.98518  4.58477  3.61503
          0.03218  3.84838  4.57072  0.61958  0.77255  0.42600  1.05876
    281   2.08933  4.55729  2.98021  2.61408  4.10981  3.23613  3.79934  3.47531  2.32949  3.13453  3.99104  3.04769  2.05796  2.99522  2.95330  2.61629  2.85326  3.11711  5.39591  4.11133    320 - -
          2.68618  4.42225  2.77519  2.73123  3.46354  2.40513  3.72494  3.29354  2.67741  2.69355  4.24690  2.90347  2.73739  3.18146  2.89801  2.37887  2.77519  2.98518  4.58477  3.61503
          0.02861  3.96396  4.68631  0.61958  0.77255  0.48576  0.95510
    282   2.62339  4.52900  3.25197  2.75671  3.73215  3.43453  3.77574  3.10961  2.53892  2.27424  3.69881  3.17902  2.13661  3.01388  2.62366  2.75806  2.89550  2.86752  5.12632  3.84571    321 - -
          2.68618  4.42225  2.77519  2.73123  3.46354  2.40513  3.72494  3.29354  2.67741  2.69355  4.24690  2.90347  2.73739  3.18146  2.89801  2.37887  2.77519  2.98518  4.58477  3.61503
          0.02861  3.96396  4.68631  0.61958  0.77255  0.48576  0.95510
    283   2.32523  4.60761  2.95867  2.58309  4.18223  3.23841  3.77176  3.57326  2.09241  3.20504  4.04542  3.02427  3.79173  2.95374  2.88035  1.71526  2.86139  3.19499  5.43077  4.13784    322 - -
          2.68618  4.42225  2.77519  2.73123  3.46354  2.40513  3.72494  3.29354  2.67741  2.69355  4.24690  2.90347  2.73739  3.18146  2.89801  2.37887  2.77519  2.98518  4.58477  3.61503
          0.02861  3.96396  4.68631  0.61958  0.77255  0.48576  0.95510
    284   2.73657  4.34383  3.77256  3.19621  2.94310  3.75805  3.98669  2.53631  3.04070  1.57555  2.82023  3.55524  4.10614  3.37171  2.65313  3.03019  2.96512  2.45516  4.84739  3.61539    323 - -
          2.68618  4.42225  2.77519  2.73123  3.46354  2.40513  3.72494  3.29354  2.67741  2.69355  4.24690  2.90347  2.73739  3.18146  2.89801  2.37887  2.77519  2.98518  4.58477  3.61503
          0.02861  3.96396  4.68631  0.61958  0.77255  0.48576  0.95510
    285   2.28460  4.48688  3.15411  2.66301  4.02888  3.24326  3.77218  3.41426  2.55101  3.06124  3.89954  3.07836  3.77570  2.96497  2.38368  2.07246  2.22062  3.05464  5.31960  4.04455    324 - -
          2.68618  4.42225  2.77519  2.73123  3.46354  2.40513  3.72494  3.29354  2.67741  2.69355  4.24690  2.90347  2.73739  3.18146  2.89801  2.37887  2.77519  2.98518  4.58477  3.61503
          0.02861  3.96396  4.68631  0.61958  0.77255  0.48576  0.95510
    286   1.92848  4.55829  2.51552  2.58342  3.86271  3.37122  3.75632  3.06154  2.62976  2.60615  3.75835  3.05688  3.83823  2.95944  3.05924  2.66671  2.83504  2.62142  5.23935  3.93740    325 - -
          2.68618  4.42225  2.77519  2.73123  3.46354  2.40513  3.72494  3.29354  2.67741  2.69355  4.24690  2.90347  2.73739  3.18146  2.89801  2.37887  2.77519  2.98518  4.58477  3.61503
          0.02861  3.96396  4.68631  0.61958  0.77255  0.48576  0.95510
    287   3.26552  4.62789  4.62668  4.13167  1.96158  4.36369  4.33758  2.32460  3.98830  1.07366  2.98052  4.30850  4.61777  4.11391  4.11820  3.72747  3.49729  2.42685  4.61257  3.16126    326 - -
          2.68618  4.42225  2.77519  2.73123  3.46354  2.40513  3.72494  3.29354  2.67741  2.69355  4.24690  2.90347  2.73739  3.18146  2.89801  2.37887  2.77519  2.98518  4.58477  3.61503
          0.02861  3.96396  4.68631  0.61958  0.77255  0.48576  0.95510
    288   2.88878  4.66214  3.49509  2.99553  2.92202  3.66409  3.65071  3.23443  2.60249  2.80021  3.79841  3.35182  4.07507  3.15006  2.24393  3.01280  3.12418  3.01966  4.46983  1.61869    327 - -
          2.68618  4.42225  2.77519  2.73123  3.46354  2.40513  3.72494  3.29354  2.67741  2.69355  4.24690  2.90347  2.73739  3.18146  2.89801  2.37887  2.77519  2.98518  4.58477  3.61503
          0.02861  3.96396  4.68631  0.61958  0.77255  0.48576  0.95510
    289   2.56658  4.67752  2.79260  2.08644  4.13985  3.25649  3.74581  3.52123  2.58161  3.16817  4.01023  2.95264  3.79172  2.92779  3.00752  2.23775  1.98370  3.16784  5.42120  4.10079    328 - -
          2.68618  4.42225  2.77519  2.73123  3.46354  2.40513  3.72494  3.29354  2.67741  2.69355  4.24690  2.90347  2.73739  3.18146  2.89801  2.37887  2.77519  2.98518  4.58477  3.61503
          0.02861  3.96396  4.68631  0.61958  0.77255  0.48576  0.95510
    290   3.09950  4.51732  4.50874  4.00937  3.21087  4.24126  4.67894  2.05530  3.83309  1.10634  3.07137  4.27098  4.57056  4.09686  4.02476  3.62102  3.36473  1.71482  5.18893  3.99994    329 - -
          2.68618  4.42225  2.77519  2.73123  3.46354  2.40513  3.72494  3.29354  2.67741  2.69355  4.24690  2.90347  2.73739  3.18146  2.89801  2.37887  2.77519  2.98518  4.58477  3.61503
          0.02861  3.96396  4.68631  0.61958  0.77255  0.48576  0.95510
    291   2.52465  4.32855  3.46843  3.06015  2.43261  3.33496  3.89684  3.02532  3.03988  2.70333  3.69872  3.35387  3.90505  3.34702  3.35937  1.56609  2.87912  2.77128  4.79204  3.32778    330 - -
          2.68618  4.42225  2.77519  2.73123  3.46354  2.40513  3.72494  3.29354  2.67741  2.69355  4.24690  2.90347  2.73739  3.18146  2.89801  2.37887  2.77519  2.98518  4.58477  3.61503
          0.02861  3.96396  4.68631  0.61958  0.77255  0.48576  0.95510
    292   2.49042  4.48761  3.19154  2.67751  3.94346  3.29233  3.75915  3.30830  2.53559  2.97637  3.83037  3.09679  3.79898  2.96086  2.39009  1.89113  2.58372  2.71073  5.25568  3.98314    331 - -
          2.68618  4.42225  2.77519  2.73123  3.46354  2.40513  3.72494  3.29354  2.67741  2.69355  4.24690  2.90347  2.73739  3.18146  2.89801  2.37887  2.77519  2.98518  4.58477  3.61503
          0.02861  3.96396  4.68631  0.61958  0.77255  0.48576  0.95510
    293   2.64672  4.80566  2.92378  2.45136  4.00798  2.75105  3.00249  3.48344  2.35534  2.78619  3.91125  2.95564  3.82726  2.18181  2.74884  2.68076  2.88210  3.16697  5.26875  3.93035    332 - -
          2.68618  4.42225  2.77519  2.73123  3.46354  2.40513  3.72494  3.29354  2.67741  2.69355  4.24690  2.90347  2.73739  3.18146  2.89801  2.37887  2.77519  2.98518  4.58477  3.61503
          0.02861  3.96396  4.68631  0.61958  0.77255  0.48576  0.95510
    294   1.38192  4.28059  3.61782  3.18224  3.68137  3.32999  4.12316  2.70813  3.07834  2.53786  2.96660  3.44936  3.92440  3.43485  3.37678  2.72532  2.86609  2.49606  5.24034  4.00149    333 - -
          2.68618  4.42225  2.77519  2.73123  3.46354  2.40513  3.72494  3.29354  2.67741  2.69355  4.24690  2.90347  2.73739  3.18146  2.89801  2.37887  2.77519  2.98518  4.58477  3.61503
          0.02861  3.96396  4.68631  0.61958  0.77255  0.48576  0.95510
    295   2.45659  4.44909  2.99514  2.71838  4.11801  3.14347  3.92330  3.48226  2.78211  3.20518  4.08101  2.33365  3.77911  3.15186  3.14261  2.58093  1.55715  3.09720  5.45284  4.15576    334 - -
          2.68618  4.42225  2.77519  2.73123  3.46354  2.40513  3.72494  3.29354  2.67741  2.69355  4.24690  2.90347  2.73739  3.18146  2.89801  2.37887  2.77519  2.98518  4.58477  3.61503
          0.02861  3.96396  4.68631  0.61958  0.77255  0.48576  0.95510
    296   2.72631  4.75956  2.93514  2.61112  3.80160  3.36349  1.72510  3.60528  2.55542  3.18188  4.07860  3.07361  2.61390  3.00719  2.90382  2.78721  3.01912  3.28094  5.16240  3.75035    335 - -
          2.68618  4.42225  2.77519  2.73123  3.46354  2.40513  3.72494  3.29354  2.67741  2.69355  4.24690  2.90347  2.73739  3.18146  2.89801  2.37887  2.77519  2.98518  4.58477  3.61503
          0.02861  3.96396  4.68631  0.61958  0.77255  0.48576  0.95510
    297   2.77769  4.84771  2.81265  1.56317  3.95972  3.43221  3.76775  3.24744  2.56032  2.32126  3.91604  3.01956  3.91530  2.96488  2.94980  2.82872  3.03359  3.02033  5.34263  4.00250    336 - -
          2.68618  4.42225  2.77519  2.73123  3.46354  2.40513  3.72494  3.29354  2.67741  2.69355  4.24690  2.90347  2.73739  3.18146  2.89801  2.37887  2.77519  2.98518  4.58477  3.61503
          0.02861  3.96396  4.68631  0.61958  0.77255  0.48576  0.95510
    298   1.19051  4.17796  3.69018  3.34895  3.92364  3.13050  4.29218  2.83022  3.28930  2.82478  3.87054  3.48134  3.83460  3.61501  3.55873  2.57864  2.79965  2.26721  5.45634  4.22814    337 - -
          2.68618  4.42225  2.77519  2.73123  3.46354  2.40513  3.72494  3.29354  2.67741  2.69355  4.24690  2.90347  2.73739  3.18146  2.89801  2.37887  2.77519  2.98518  4.58477  3.61503
          0.02861  3.96396  4.68631  0.61958  0.77255  0.48576  0.95510
    299   3.04033  4.39247  4.65964  4.16960  3.53701  4.32396  4.90744  1.51022  4.04865  2.06273  3.36055  4.39991  4.66963  4.33225  4.26203  3.71170  3.31473  1.08756  5.47716  4.25942    338 - -
          2.68618  4.42225  2.77519  2.73123  3.46354  2.40513  3.72494  3.29354  2.67741  2.69355  4.24690  2.90347  2.73739  3.18146  2.89801  2.37887  2.77519  2.98518  4.58477  3.61503
          0.02861  3.96396  4.68631  0.61958  0.77255  0.48576  0.95510
    300   2.80167  4.93583  2.73004  2.47608  3.76678  3.37221  1.79627  3.74786  2.49101  3.29508  4.18450  2.30992  3.89451  2.94135  2.85109  2.81343  3.07550  3.41367  5.14905  3.66191    339 - -
          2.68618  4.42225  2.77519  2.73123  3.46354  2.40513  3.72494  3.29354  2.67741  2.69355  4.24690  2.90347  2.73739  3.18146  2.89801  2.37887  2.77519  2.98518  4.58477  3.61503
          0.02861  3.96396  4.68631  0.61958  0.77255  0.48576  0.95510
    301   3.25866  4.69412  4.33615  3.97695  3.17207  4.09790  4.60401  2.38171  3.74379  0.77028  3.16742  4.24353  4.51787  4.09022  3.90468  3.68020  3.54895  2.44269  5.08400  3.82827    340 - -
          2.68618  4.42225  2.77519  2.73123  3.46354  2.40513  3.72494  3.29354  2.67741  2.69355  4.24690  2.90347  2.73739  3.18146  2.89801  2.37887  2.77519  2.98518  4.58477  3.61503
          0.02861  3.96396  4.68631  0.61958  0.77255  0.48576  0.95510
    302   3.24059  4.61622  4.63654  4.12560  3.10765  4.41420  4.74145  1.90506  3.92129  0.94149  2.96537  4.40424  4.67006  4.16168  4.09033  3.79407  3.48444  2.14056  5.14962  3.96909    341 - -
          2.68618  4.42225  2.77519  2.73123  3.46354  2.40513  3.72494  3.29354  2.67741  2.69355  4.24690  2.90347  2.73739  3.18146  2.89801  2.37887  2.77519  2.98518  4.58477  3.61503
          0.02861  3.96396  4.68631  0.61958  0.77255  0.48576  0.95510
    303   2.27579  2.41169  3.24151  2.30548  3.76390  3.27487  3.84844  3.08858  2.77206  2.82092  3.69680  3.17291  3.80967  3.11021  3.13932  2.38098  2.77557  2.79070  5.15581  3.90389    342 - -
          2.68618  4.42225  2.77519  2.73123  3.46354  2.40513  3.72494  3.29354  2.67741  2.69355  4.24690  2.90347  2.73739  3.18146  2.89801  2.37887  2.77519  2.98518  4.58477  3.61503
          0.02861  3.96396  4.68631  0.61958  0.77255  0.48576  0.95510
    304   2.80666  4.75824  3.18176  2.74077  3.68871  3.54520  3.77441  3.15207  2.45651  2.16576  3.73719  3.19095  3.98417  1.72983  2.75870  2.90157  3.05298  2.98510  5.14619  3.80587    343 - -
          2.68618  4.42225  2.77519  2.73123  3.46354  2.40513  3.72494  3.29354  2.67741  2.69355  4.24690  2.90347  2.73739  3.18146  2.89801  2.37887  2.77519  2.98518  4.58477  3.61503
          0.02861  3.96396  4.68631  0.61958  0.77255  0.48576  0.95510
    305   3.04268  4.57743  4.14826  3.74923  3.25004  3.90261  4.46323  2.43487  3.51210  1.83152  1.21302  4.01524  4.36428  3.88830  3.70656  3.40106  3.35007  2.45145  5.10270  3.87220    344 - -
          2.68618  4.42225  2.77519  2.73123  3.46354  2.40513  3.72494  3.29354  2.67741  2.69355  4.24690  2.90347  2.73739  3.18146  2.89801  2.37887  2.77519  2.98518  4.58477  3.61503
          0.02861  3.96396  4.68631  0.61958  0.77255  0.48576  0.95510
    306   3.25866  4.69412  4.33615  3.97695  3.17207  4.09790  4.60401  2.38171  3.74379  0.77028  3.16742  4.24353  4.51787  4.09022  3.90468  3.68020  3.54895  2.44269  5.08400  3.82827    345 - -
          2.68618  4.42225  2.77519  2.73123  3.46354  2.40513  3.72494  3.29354  2.67741  2.69355  4.24690  2.90347  2.73739  3.18146  2.89801  2.37887  2.77519  2.98518  4.58477  3.61503
          0.02861  3.96396  4.68631  0.61958  0.77255  0.48576  0.95510
    307   2.71322  4.48797  3.22640  2.31209  3.72945  3.54236  3.98833  2.56166  2.88066  2.61642  3.65870  3.31065  4.02597  3.25910  3.22612  2.92437  2.99498  1.51531  5.24268  3.97082    346 - -
          2.68618  4.42225  2.77519  2.73123  3.46354  2.40513  3.72494  3.29354  2.67741  2.69355  4.24690  2.90347  2.73739  3.18146  2.89801  2.37887  2.77519  2.98518  4.58477  3.61503
          0.02861  3.96396  4.68631  0.61958  0.77255  0.48576  0.95510
    308   3.27157  4.63923  4.54632  4.09221  1.41365  4.29059  4.08548  2.45155  3.94235  1.46796  3.13688  4.19889  4.58521  4.07186  4.06943  3.66457  3.51150  2.51287  4.33408  2.76503    347 - -
          2.68618  4.42225  2.77519  2.73123  3.46354  2.40513  3.72494  3.29354  2.67741  2.69355  4.24690  2.90347  2.73739  3.18146  2.89801  2.37887  2.77519  2.98518  4.58477  3.61503
          0.02861  3.96396  4.68631  0.61958  0.77255  0.48576  0.95510
    309   2.91137  5.35529  1.17254  2.13390  4.67539  3.19292  3.79823  4.24957  2.84317  3.79057  4.66603  2.35229  3.83699  2.98396  3.42552  2.82240  3.22707  3.82550  5.90455  4.41227    348 - -
          2.68618  4.42225  2.77519  2.73123  3.46354  2.40513  3.72494  3.29354  2.67741  2.69355  4.24690  2.90347  2.73739  3.18146  2.89801  2.37887  2.77519  2.98518  4.58477  3.61503
          0.02861  3.96396  4.68631  0.61958  0.77255  0.48576  0.95510
    310   1.82646  4.27090  3.26831  3.00490  4.18353  3.03489  4.12797  3.49508  3.05783  3.23529  4.14309  3.25858  1.54849  3.39407  3.37699  2.50523  2.79284  3.06871  5.54277  4.31234    349 - -
          2.68618  4.42225  2.77519  2.73123  3.46354  2.40513  3.72494  3.29354  2.67741  2.69355  4.24690  2.90347  2.73739  3.18146  2.89801  2.37887  2.77519  2.98518  4.58477  3.61503
          0.02861  3.96396  4.68631  0.61958  0.77255  0.48576  0.95510
    311   2.46168  5.08599  1.20008  2.24345  4.55118  3.18937  3.84130  3.95266  2.86012  3.61104  4.51130  2.79421  3.83128  3.03232  3.40290  2.77532  3.14200  3.56545  5.81530  4.38550    350 - -
          2.68618  4.42225  2.77519  2.73123  3.46354  2.40513  3.72494  3.29354  2.67741  2.69355  4.24690  2.90347  2.73739  3.18146  2.89801  2.37887  2.77519  2.98518  4.58477  3.61503
          0.02861  3.96396  4.68631  0.61958  0.77255  0.48576  0.95510
    312   3.05683  5.02305  3.23884  2.84391  4.43039  3.53584  3.81184  3.86552  0.91971  3.41094  4.36802  3.26415  4.03018  2.99853  2.45177  3.09315  3.30358  3.56834  5.44790  4.27405    351 - -
          2.68618  4.42225  2.77519  2.73123  3.46354  2.40513  3.72494  3.29354  2.67741  2.69355  4.24690  2.90347  2.73739  3.18146  2.89801  2.37887  2.77519  2.98518  4.58477  3.61503
          0.02861  3.96396  4.68631  0.61958  0.77255  0.48576  0.95510
    313   3.11017  4.94196  3.61030  3.10295  4.31977  3.57999  3.89299  3.86821  2.27769  3.36755  4.36578  3.45548  4.07850  3.10915  0.84735  3.19018  3.37014  3.58832  5.36598  4.22771    352 - -
          2.68618  4.42225  2.77519  2.73123  3.46354  2.40513  3.72494  3.29354  2.67741  2.69355  4.24690  2.90347  2.73739  3.18146  2.89801  2.37887  2.77519  2.98518  4.58477  3.61503
          0.02861  3.96396  4.68631  0.61958  0.77255  0.48576  0.95510
    314   3.11059  4.47002  4.63351  4.11292  3.29765  4.35624  4.77746  1.17020  3.94471  1.76620  2.69302  4.36998  4.64439  4.20257  4.13163  3.72351  3.36201  1.84773  5.27423  4.10118    353 - -
          2.68618  4.42225  2.77519  2.73123  3.46354  2.40513  3.72494  3.29354  2.67741  2.69355  4.24690  2.90347  2.73739  3.18146  2.89801  2.37887  2.77519  2.98518  4.58477  3.61503
          0.02861  3.96396  4.68631  0.61958  0.77255  0.48576  0.95510
    315   2.25944  4.19814  3.35502  3.04083  4.16306  2.98909  4.11578  3.50666  3.05062  3.24876  4.11043  3.25491  3.70462  3.38127  3.36860  1.56440  1.73167  3.04617  5.52502  4.28715    354 - -
          2.68618  4.42225  2.77519  2.73123  3.46354  2.40513  3.72494  3.29354  2.67741  2.69355  4.24690  2.90347  2.73739  3.18146  2.89801  2.37887  2.77519  2.98518  4.58477  3.61503
          0.02861  3.96396  4.68631  0.61958  0.77255  0.48576  0.95510
    316   2.06920  4.24061  4.00475  3.60834  3.71471  3.51929  4.46475  2.18607  3.52156  2.46722  3.60836  3.77617  4.12144  3.83895  3.77128  2.94404  2.97584  1.24701  5.39462  4.17075    355 - -
          2.68618  4.42225  2.77519  2.73123  3.46354  2.40513  3.72494  3.29354  2.67741  2.69355  4.24690  2.90347  2.73739  3.18146  2.89801  2.37887  2.77519  2.98518  4.58477  3.61503
          0.02861  3.96396  4.68631  0.61958  0.77255  0.48576  0.95510
    317   2.60714  4.33826  3.44352  2.46847  3.49746  3.58410  3.85428  2.43583  2.82992  2.46429  3.05411  3.30700  3.96647  3.15500  3.19185  2.83692  2.53695  2.03364  4.97908  3.73910    356 - -
          2.68618  4.42225  2.77519  2.73123  3.46354  2.40513  3.72494  3.29354  2.67741  2.69355  4.24690  2.90347  2.73739  3.18146  2.89801  2.37887  2.77519  2.98518  4.58477  3.61503
          0.02861  3.96396  4.68631  0.61958  0.77255  0.48576  0.95510
    318   2.87726  5.33113  1.37105  2.15490  4.59852  3.23719  3.73983  4.13634  2.68824  3.65488  4.51389  2.72857  3.83257  2.25380  3.22232  2.79431  3.16154  3.73756  5.80161  4.34016    357 - -
          2.68618  4.42225  2.77519  2.73123  3.46354  2.40513  3.72494  3.29354  2.67741  2.69355  4.24690  2.90347  2.73739  3.18146  2.89801  2.37887  2.77519  2.98518  4.58477  3.61503
          0.02861  3.96396  4.68631  0.61958  0.77255  0.48576  0.95510
    319   0.88956  4.23928  3.55679  3.35292  4.14471  3.06124  4.36398  3.28402  3.37155  3.16134  4.18361  3.47899  3.80917  3.70445  3.61542  2.58903  2.87275  2.92258  5.56273  4.37331    358 - -
          2.68618  4.42225  2.77519  2.73123  3.46354  2.40513  3.72494  3.29354  2.67741  2.69355  4.24690  2.90347  2.73739  3.18146  2.89801  2.37887  2.77519  2.98518  4.58477  3.61503
          0.02861  3.96396  4.68631  0.61958  0.77255  0.48576  0.95510
    320   3.25866  4.69412  4.33615  3.97695  3.17207  4.09790  4.60401  2.38171  3.74379  0.77028  3.16742  4.24353  4.51787  4.09022  3.90468  3.68020  3.54895  2.44269  5.08400  3.82827    359 - -
          2.68618  4.42225  2.77519  2.73123  3.46354  2.40513  3.72494  3.29354  2.67741  2.69355  4.24690  2.90347  2.73739  3.18146  2.89801  2.37887  2.77519  2.98518  4.58477  3.61503
          0.02861  3.96396  4.68631  0.61958  0.77255  0.48576  0.95510
    321   1.21866  4.18054  3.70233  3.35186  3.90587  3.14776  4.29069  2.79089  3.29022  2.79917  3.84805  3.48945  3.84532  3.61459  3.56118  2.59233  2.80471  2.20568  5.44438  4.21717    360 - -
          2.68618  4.42225  2.77519  2.73123  3.46354  2.40513  3.72494  3.29354  2.67741  2.69355  4.24690  2.90347  2.73739  3.18146  2.89801  2.37887  2.77519  2.98518  4.58477  3.61503
          0.02861  3.96396  4.68631  0.61958  0.77255  0.48576  0.95510
    322   3.09846  4.89882  3.21822  2.98790  3.35122  3.52692  0.96329  3.81550  2.82857  3.29777  4.34827  3.39332  4.08477  3.35548  3.08853  3.16847  3.40516  3.54891  4.81497  3.29962    361 - -
          2.68618  4.42225  2.77519  2.73123  3.46354  2.40513  3.72494  3.29354  2.67741  2.69355  4.24690  2.90347  2.73739  3.18146  2.89801  2.37887  2.77519  2.98518  4.58477  3.61503
          0.02861  3.96396  4.68631  0.61958  0.77255  0.48576  0.95510
    323   2.75462  4.89864  2.61299  1.93439  4.33268  3.27910  3.80820  3.75951  2.64803  3.36958  4.25181  2.93746  1.68574  2.99866  3.06371  2.77588  3.06203  3.40624  5.55939  4.24104    362 - -
          2.68618  4.42225  2.77519  2.73123  3.46354  2.40513  3.72494  3.29354  2.67741  2.69355  4.24690  2.90347  2.73739  3.18146  2.89801  2.37887  2.77519  2.98518  4.58477  3.61503
          0.02861  3.96396  4.68631  0.61958  0.77255  0.48576  0.95510
    324   3.38094  4.83282  3.97399  3.72101  2.30042  3.93724  3.66395  3.37755  3.57592  2.80776  4.04320  3.83726  4.40919  3.85994  3.74068  3.50835  3.66820  3.25250  3.94752  0.82625    363 - -
          2.68618  4.42225  2.77519  2.73123  3.46354  2.40513  3.72494  3.29354  2.67741  2.69355  4.24690  2.90347  2.73739  3.18146  2.89801  2.37887  2.77519  2.98518  4.58477  3.61503
          0.02861  3.96396  4.68631  0.61958  0.77255  0.48576  0.95510
    325   3.18626  4.54694  4.67808  4.13803  3.17596  4.42251  4.78424  1.84393  3.98561  1.04678  2.99090  4.41463  4.66771  4.18972  4.16216  3.77701  3.42653  1.87964  5.21270  4.07935    364 - -
          2.68618  4.42225  2.77519  2.73123  3.46354  2.40513  3.72494  3.29354  2.67741  2.69355  4.24690  2.90347  2.73739  3.18146  2.89801  2.37887  2.77519  2.98518  4.58477  3.61503
          0.02861  3.96396  4.68631  0.61958  0.77255  0.48576  0.95510
    326   2.24055  5.21431  1.53173  2.00711  4.55639  3.22958  3.72641  3.99731  2.67880  3.56899  4.40817  2.73362  3.81135  2.88884  3.22573  2.74116  3.08744  3.60557  5.76959  4.32591    365 - -
          2.68618  4.42225  2.77519  2.73123  3.46354  2.40513  3.72494  3.29354  2.67741  2.69355  4.24690  2.90347  2.73739  3.18146  2.89801  2.37887  2.77519  2.98518  4.58477  3.61503
          0.14777  3.96396  2.13386  0.61958  0.77255  0.48576  0.95510
    327   2.93216  5.03745  2.47838  1.06014  4.38074  3.25895  3.84407  3.82987  2.72160  3.45102  4.42644  2.92014  3.86249  3.06044  3.12770  2.91721  3.23632  3.51633  5.55688  4.27948    366 - -
          2.68618  4.42225  2.77519  2.73123  3.46354  2.40513  3.72494  3.29354  2.67741  2.69355  4.24690  2.90347  2.73739  3.18146  2.89801  2.37887  2.77519  2.98518  4.58477  3.61503
          0.03218  3.84838  4.57072  0.61958  0.77255  0.58943  0.80888
    328   2.63574  4.41322  3.30455  3.20107  4.34317  0.76727  4.32254  3.93719  3.37903  3.59428  4.57006  3.46893  3.80357  3.70515  3.61745  2.80701  3.11511  3.47018  5.44439  4.44436    367 - -
          2.68618  4.42225  2.77519  2.73123  3.46354  2.40513  3.72494  3.29354  2.67741  2.69355  4.24690  2.90347  2.73739  3.18146  2.89801  2.37887  2.77519  2.98518  4.58477  3.61503
          0.03218  3.84838  4.57072  0.61958  0.77255  0.58943  0.80888
    329   2.97882  4.81906  3.46707  2.98356  4.16755  3.47106  3.80772  3.70784  2.22897  3.22818  4.22926  3.34499  3.97507  3.02949  1.01585  3.06432  3.24659  3.43290  5.26053  4.10043    368 - -
          2.68618  4.42225  2.77519  2.73123  3.46354  2.40513  3.72494  3.29354  2.67741  2.69355  4.24690  2.90347  2.73739  3.18146  2.89801  2.37887  2.77519  2.98518  4.58477  3.61503
          0.03218  3.84838  4.57072  0.61958  0.77255  0.58943  0.80888
    330   3.12853  4.59812  4.15068  3.79073  3.12705  3.95129  4.45404  2.33014  3.55870  0.90544  3.15808  4.06851  4.39100  3.93280  3.73859  3.51979  3.42400  2.36116  4.99728  3.71494    369 - -
          2.68618  4.42225  2.77519  2.73123  3.46354  2.40513  3.72494  3.29354  2.67741  2.69355  4.24690  2.90347  2.73739  3.18146  2.89801  2.37887  2.77519  2.98518  4.58477  3.61503
          0.03218  3.84838  4.57072  0.61958  0.77255  0.58943  0.80888
    331   2.97882  4.81906  3.46707  2.98356  4.16755  3.47106  3.80772  3.70784  2.22897  3.22818  4.22926  3.34499  3.97507  3.02949  1.01585  3.06432  3.24659  3.43290  5.26053  4.10043    370 - -
          2.68618  4.42225  2.77519  2.73123  3.46354  2.40513  3.72494  3.29354  2.67741  2.69355  4.24690  2.90347  2.73739  3.18146  2.89801  2.37887  2.77519  2.98518  4.58477  3.61503
          0.03218  3.84838  4.57072  0.61958  0.77255  0.58943  0.80888
    332   3.21284  4.71158  3.80291  3.52804  2.29462  3.80226  3.60812  3.22547  3.38626  2.68555  3.90309  3.69418  4.27680  3.69807  3.57479  3.35184  3.49948  3.09492  3.93737  1.00681    371 - -
          2.68618  4.42225  2.77519  2.73123  3.46354  2.40513  3.72494  3.29354  2.67741  2.69355  4.24690  2.90347  2.73739  3.18146  2.89801  2.37887  2.77519  2.98518  4.58477  3.61503
          0.03218  3.84838  4.57072  0.61958  0.77255  0.58943  0.80888
    333   2.96939  4.79062  3.10304  2.86084  3.26851  3.42771  1.19435  3.66855  2.70458  3.16543  4.20673  3.27103  3.97906  3.22684  2.97159  3.04038  3.27205  3.40417  4.73383  3.22011    372 - -
          2.68618  4.42225  2.77519  2.73123  3.46354  2.40513  3.72494  3.29354  2.67741  2.69355  4.24690  2.90347  2.73739  3.18146  2.89801  2.37887  2.77519  2.98518  4.58477  3.61503
          0.03218  3.84838  4.57072  0.61958  0.77255  0.58943  0.80888
    334   2.30365  4.22357  3.18597  3.00093  4.05246  2.95392  4.11131  3.57195  3.07307  3.29415  4.22247  3.22937  3.69080  3.42433  3.35964  1.12797  2.78203  3.11233  5.42694  4.13593    373 - -
          2.68618  4.42225  2.77519  2.73123  3.46354  2.40513  3.72494  3.29354  2.67741  2.69355  4.24690  2.90347  2.73739  3.18146  2.89801  2.37887  2.77519  2.98518  4.58477  3.61503
          0.03218  3.84838  4.57072  0.61958  0.77255  0.58943  0.80888
    335   2.55980  0.99066  4.07273  3.80711  3.80429  3.18759  4.45952  2.94447  3.63400  2.86089  3.98152  3.80053  3.89263  3.98112  3.76254  2.83135  3.02458  2.69060  5.22517  4.09206    374 - -
          2.68618  4.42225  2.77519  2.73123  3.46354  2.40513  3.72494  3.29354  2.67741  2.69355  4.24690  2.90347  2.73739  3.18146  2.89801  2.37887  2.77519  2.98518  4.58477  3.61503
          0.03218  3.84838  4.57072  0.61958  0.77255  0.58943  0.80888
    336   2.95064  4.50333  4.02371  3.61560  3.19779  3.81613  4.35633  2.37101  3.38490  1.79632  1.42490  3.89599  4.27681  3.76850  3.59300  3.29713  3.25559  2.37427  5.03525  3.79477    375 - -
          2.68618  4.42225  2.77519  2.73123  3.46354  2.40513  3.72494  3.29354  2.67741  2.69355  4.24690  2.90347  2.73739  3.18146  2.89801  2.37887  2.77519  2.98518  4.58477  3.61503
          0.03218  3.84838  4.57072  0.61958  0.77255  0.58943  0.80888
    337   2.55980  0.99066  4.07273  3.80711  3.80429  3.18759  4.45952  2.94447  3.63400  2.86089  3.98152  3.80053  3.89263  3.98112  3.76254  2.83135  3.02458  2.69060  5.22517  4.09206    376 - -
          2.68618  4.42225  2.77519  2.73123  3.46354  2.40513  3.72494  3.29354  2.67741  2.69355  4.24690  2.90347  2.73739  3.18146  2.89801  2.37887  2.77519  2.98518  4.58477  3.61503
          0.03218  3.84838  4.57072  0.61958  0.77255  0.58943  0.80888
    338   2.68137  4.73876  3.02594  2.60224  4.18118  3.35686  3.67890  3.47904  1.57674  3.13151  4.02452  3.04286  3.84931  2.85148  2.51859  2.74460  2.39987  3.16611  5.35988  4.09961    377 - -
          2.68618  4.42225  2.77519  2.73123  3.46354  2.40513  3.72494  3.29354  2.67741  2.69355  4.24690  2.90347  2.73739  3.18146  2.89801  2.37887  2.77519  2.98518  4.58477  3.61503
          0.03218  3.84838  4.57072  0.61958  0.77255  0.58943  0.80888
    339   2.55980  0.99066  4.07273  3.80711  3.80429  3.18759  4.45952  2.94447  3.63400  2.86089  3.98152  3.80053  3.89263  3.98112  3.76254  2.83135  3.02458  2.69060  5.22517  4.09206    378 - -
          2.68618  4.42225  2.77519  2.73123  3.46354  2.40513  3.72494  3.29354  2.67741  2.69355  4.24690  2.90347  2.73739  3.18146  2.89801  2.37887  2.77519  2.98518  4.58477  3.61503
          0.03218  3.84838  4.57072  0.61958  0.77255  0.58943  0.80888
    340   2.55980  0.99066  4.07273  3.80711  3.80429  3.18759  4.45952  2.94447  3.63400  2.86089  3.98152  3.80053  3.89263  3.98112  3.76254  2.83135  3.02458  2.69060  5.22517  4.09206    379 - -
          2.68618  4.42225  2.77519  2.73123  3.46354  2.40513  3.72494  3.29354  2.67741  2.69355  4.24690  2.90347  2.73739  3.18146  2.89801  2.37887  2.77519  2.98518  4.58477  3.61503
          0.03218  3.84838  4.57072  0.61958  0.77255  0.58943  0.80888
    341   3.33887  4.69397  4.27324  3.89634  1.61381  4.13849  3.43740  3.08920  3.76583  2.47842  3.71437  3.85179  4.47438  3.85707  3.89414  3.49445  3.57053  3.00178  3.63460  1.24398    380 - -
          2.68618  4.42225  2.77519  2.73123  3.46354  2.40513  3.72494  3.29354  2.67741  2.69355  4.24690  2.90347  2.73739  3.18146  2.89801  2.37887  2.77519  2.98518  4.58477  3.61503
          0.03218  3.84838  4.57072  0.61958  0.77255  0.58943  0.80888
    342   2.24306  4.15630  3.29324  3.00998  4.03375  2.96830  4.07115  3.29675  2.99393  3.10704  4.01314  3.22475  3.68062  3.35374  3.28934  2.15473  1.48090  2.89198  5.42794  4.18083    381 - -
          2.68618  4.42225  2.77519  2.73123  3.46354  2.40513  3.72494  3.29354  2.67741  2.69355  4.24690  2.90347  2.73739  3.18146  2.89801  2.37887  2.77519  2.98518  4.58477  3.61503
          0.03218  3.84838  4.57072  0.61958  0.77255  0.58943  0.80888
    343   2.11841  4.15527  3.56949  3.15528  3.81161  3.15322  4.11738  2.70576  3.08096  2.72321  3.72406  3.37241  3.80109  3.41833  3.38160  2.56379  1.75531  2.16541  5.31194  4.09024    382 - -
          2.68618  4.42225  2.77519  2.73123  3.46354  2.40513  3.72494  3.29354  2.67741  2.69355  4.24690  2.90347  2.73739  3.18146  2.89801  2.37887  2.77519  2.98518  4.58477  3.61503
          0.03218  3.84838  4.57072  0.61958  0.77255  0.58943  0.80888
    344   2.01968  4.20346  3.15110  2.83871  4.14135  2.95215  3.98149  3.53746  2.90271  3.22130  4.06083  3.12081  2.50946  3.22155  3.25661  1.68817  2.67508  3.06355  5.47413  4.22350    383 - -
          2.68619  4.42226  2.77520  2.73124  3.46355  2.40513  3.72495  3.29355  2.67741  2.69344  4.24690  2.90347  2.73740  3.18147  2.89801  2.37887  2.77520  2.98519  4.58478  3.61504
          0.09815  2.48728  4.57072  0.44764  1.01924  0.58943  0.80888
    345   1.75621  4.16991  3.25031  2.87204  4.08222  2.56179  3.97087  3.48231  2.90941  3.15716  3.98585  3.14078  2.98844  3.21288  3.27142  2.14091  2.30957  3.01782  5.42089  4.18310    385 - -
          2.68618  4.42225  2.77519  2.73123  3.46354  2.40513  3.72494  3.29354  2.67741  2.69355  4.24690  2.90347  2.73739  3.18146  2.89801  2.37887  2.77519  2.98518  4.58477  3.61503
          0.03218  3.84838  4.57072  0.61958  0.77255  0.58943  0.80888
    346   1.96456  4.17529  3.14814  2.97704  4.24598  1.37444  4.14620  3.60977  3.12957  3.35649  4.23948  3.19867  3.65226  3.43155  3.43356  2.41228  2.72981  3.11016  5.57318  4.36231    386 - -
          2.68618  4.42225  2.77519  2.73123  3.46354  2.40513  3.72494  3.29354  2.67741  2.69355  4.24690  2.90347  2.73739  3.18146  2.89801  2.37887  2.77519  2.98518  4.58477  3.61503
          0.03218  3.84838  4.57072  0.61958  0.77255  0.58943  0.80888
    347   2.55281  4.37078  4.00942  3.47169  3.20510  3.88285  4.24930  2.23318  3.31536  1.56687  2.17103  3.79369  4.24723  3.62614  3.56856  3.20459  3.08485  2.18780  5.00650  3.82587    387 - -
          2.68618  4.42225  2.77519  2.73123  3.46354  2.40513  3.72494  3.29354  2.67741  2.69355  4.24690  2.90347  2.73739  3.18146  2.89801  2.37887  2.77519  2.98518  4.58477  3.61503
          0.03218  3.84838  4.57072  0.61958  0.77255  0.58943  0.80888
    348   2.97882  4.81906  3.46707  2.98356  4.16755  3.47106  3.80772  3.70784  2.22897  3.22818  4.22926  3.34499  3.97507  3.02949  1.01585  3.06432  3.24659  3.43290  5.26053  4.10043    388 - -
          2.68618  4.42225  2.77519  2.73123  3.46354  2.40513  3.72494  3.29354  2.67741  2.69355  4.24690  2.90347  2.73739  3.18146  2.89801  2.37887  2.77519  2.98518  4.58477  3.61503
          0.03218  3.84838  4.57072  0.61958  0.77255  0.42600  1.05876
    349   2.82905  5.00769  2.86168  2.49544  3.98721  3.44632  2.49874  3.75138  2.27377  3.26564  4.14239  2.98830  3.90469  1.76360  2.59485  2.82836  3.06202  3.42914  5.25315  3.84482    389 - -
          2.68618  4.42225  2.77519  2.73123  3.46354  2.40513  3.72494  3.29354  2.67741  2.69355  4.24690  2.90347  2.73739  3.18146  2.89801  2.37887  2.77519  2.98518  4.58477  3.61503
          0.02861  3.96396  4.68631  0.61958  0.77255  0.48576  0.95510
    350   3.48516  4.81488  4.37608  4.02902  1.76309  4.24145  3.47582  3.23796  3.89051  2.60893  3.86073  3.94195  4.57948  3.96525  4.00201  3.61210  3.71866  3.15141  3.65571  0.98649    390 - -
          2.68618  4.42225  2.77519  2.73123  3.46354  2.40513  3.72494  3.29354  2.67741  2.69355  4.24690  2.90347  2.73739  3.18146  2.89801  2.37887  2.77519  2.98518  4.58477  3.61503
          0.02861  3.96396  4.68631  0.61958  0.77255  0.48576  0.95510
    351   1.81709  3.11543  3.72073  3.26946  3.89062  3.02632  4.15001  3.17621  3.19894  2.96422  3.83678  3.38388  3.71983  3.48256  3.48393  2.20303  1.72601  2.79345  5.31160  4.11520    391 - -
          2.68618  4.42225  2.77519  2.73123  3.46354  2.40513  3.72494  3.29354  2.67741  2.69355  4.24690  2.90347  2.73739  3.18146  2.89801  2.37887  2.77519  2.98518  4.58477  3.61503
          0.02861  3.96396  4.68631  0.61958  0.77255  0.48576  0.95510
    352   2.45202  4.79474  2.51407  2.37909  4.08074  2.87302  3.60282  3.50512  2.39891  3.09550  3.40916  2.90022  3.38245  2.74739  2.71140  2.45075  2.80393  3.16264  5.32475  3.98004    392 - -
          2.68618  4.42225  2.77519  2.73123  3.46354  2.40513  3.72494  3.29354  2.67741  2.69355  4.24690  2.90347  2.73739  3.18146  2.89801  2.37887  2.77519  2.98518  4.58477  3.61503
          0.02861  3.96396  4.68631  0.61958  0.77255  0.48576  0.95510
    353   2.81331  5.30845  1.72127  1.76833  4.61524  3.24015  3.69517  4.10502  2.62526  3.61939  4.43831  2.71386  2.71479  2.84595  3.17665  2.73373  3.08482  3.69232  5.78839  4.33016    393 - -
          2.68618  4.42225  2.77519  2.73123  3.46354  2.40513  3.72494  3.29354  2.67741  2.69355  4.24690  2.90347  2.73739  3.18146  2.89801  2.37887  2.77519  2.98518  4.58477  3.61503
          0.02861  3.96396  4.68631  0.61958  0.77255  0.48576  0.95510
    354   2.73503  4.26484  3.90918  3.36511  1.99906  3.76015  3.84718  2.58632  3.26117  2.07144  3.27333  3.62083  4.12641  3.50677  3.50118  3.04952  2.41982  2.44138  4.42637  2.65275    394 - -
          2.68618  4.42225  2.77519  2.73123  3.46354  2.40513  3.72494  3.29354  2.67741  2.69355  4.24690  2.90347  2.73739  3.18146  2.89801  2.37887  2.77519  2.98518  4.58477  3.61503
          0.02861  3.96396  4.68631  0.61958  0.77255  0.48576  0.95510
    355   2.92282  5.44969  1.78922  1.28835  4.73992  3.21969  3.75305  4.24529  2.75035  3.76361  4.61944  2.69231  3.83356  2.92037  3.32641  2.81614  3.20949  3.83135  5.91632  4.43337    395 - -
          2.68618  4.42225  2.77519  2.73123  3.46354  2.40513  3.72494  3.29354  2.67741  2.69355  4.24690  2.90347  2.73739  3.18146  2.89801  2.37887  2.77519  2.98518  4.58477  3.61503
          0.02861  3.96396  4.68631  0.61958  0.77255  0.48576  0.95510
    356   2.63451  4.79413  2.68557  2.03019  4.22674  3.27057  3.73608  3.61146  2.55870  3.23976  4.08994  2.91400  2.07192  2.91104  2.98653  2.67069  2.64428  3.25883  5.48407  4.14891    396 - -
          2.68618  4.42225  2.77519  2.73123  3.46354  2.40513  3.72494  3.29354  2.67741  2.69355  4.24690  2.90347  2.73739  3.18146  2.89801  2.37887  2.77519  2.98518  4.58477  3.61503
          0.02861  3.96396  4.68631  0.61958  0.77255  0.48576  0.95510
    357   2.18097  4.24338  3.40040  2.91707  3.79714  3.19296  3.92796  3.09585  2.88649  2.85249  3.72704  3.23561  2.73226  3.20213  3.24425  2.20872  2.48500  2.14127  5.19862  3.96130    397 - -
          2.68618  4.42225  2.77519  2.73123  3.46354  2.40513  3.72494  3.29354  2.67741  2.69355  4.24690  2.90347  2.73739  3.18146  2.89801  2.37887  2.77519  2.98518  4.58477  3.61503
          0.02861  3.96396  4.68631  0.61958  0.77255  0.48576  0.95510
    358   1.62150  4.17563  3.69355  3.24994  3.80968  3.22367  4.17529  2.69100  3.18650  2.74292  3.72456  3.45341  3.86095  3.49630  3.48632  2.62416  2.27587  1.98022  5.31152  4.09767    398 - -
          2.68618  4.42225  2.77519  2.73123  3.46354  2.40513  3.72494  3.29354  2.67741  2.69355  4.24690  2.90347  2.73739  3.18146  2.89801  2.37887  2.77519  2.98518  4.58477  3.61503
          0.02861  3.96396  4.68631  0.61958  0.77255  0.48576  0.95510
    359   2.29358  4.28935  3.18300  2.83143  4.21184  2.70203  3.98687  3.63223  2.89498  3.28380  4.10428  3.14246  2.15371  3.20846  3.27276  1.80971  2.44548  3.15003  5.52371  4.26705    399 - -
          2.68618  4.42225  2.77519  2.73123  3.46354  2.40513  3.72494  3.29354  2.67741  2.69355  4.24690  2.90347  2.73739  3.18146  2.89801  2.37887  2.77519  2.98518  4.58477  3.61503
          0.02861  3.96396  4.68631  0.61958  0.77255  0.48576  0.95510
    360   2.27054  4.84938  2.86603  2.44725  4.08581  3.38643  2.66945  3.57195  2.35058  3.15023  3.99126  2.94968  3.83547  2.13547  2.72937  2.70192  2.92131  3.24421  5.32664  3.98482    400 - -
          2.68618  4.42225  2.77519  2.73123  3.46354  2.40513  3.72494  3.29354  2.67741  2.69355  4.24690  2.90347  2.73739  3.18146  2.89801  2.37887  2.77519  2.98518  4.58477  3.61503
          0.02861  3.96396  4.68631  0.61958  0.77255  0.48576  0.95510
    361   1.93207  4.25260  3.27337  2.89046  4.13243  2.65379  4.00050  3.51562  2.92246  3.19920  4.03233  3.18017  2.13709  3.23547  3.28959  2.44025  2.19037  3.06543  5.46778  4.22347    401 - -
          2.68618  4.42225  2.77519  2.73123  3.46354  2.40513  3.72494  3.29354  2.67741  2.69355  4.24690  2.90347  2.73739  3.18146  2.89801  2.37887  2.77519  2.98518  4.58477  3.61503
          0.02861  3.96396  4.68631  0.61958  0.77255  0.48576  0.95510
    362   3.49270  4.78128  4.49985  4.15394  1.10313  4.28665  3.49188  3.16381  4.00873  2.51210  3.77514  4.00299  4.60661  4.03202  4.07945  3.65219  3.72017  3.09728  3.65445  1.56165    402 - -
          2.68618  4.42225  2.77519  2.73123  3.46354  2.40513  3.72494  3.29354  2.67741  2.69355  4.24690  2.90347  2.73739  3.18146  2.89801  2.37887  2.77519  2.98518  4.58477  3.61503
          0.02861  3.96396  4.68631  0.61958  0.77255  0.48576  0.95510
    363   2.89992  5.30063  1.22347  2.18269  4.39829  3.24562  3.06528  4.12337  2.74794  3.64567  4.51975  2.75323  3.84854  2.95091  3.28517  2.82239  3.18957  3.73359  5.67666  4.18860    403 - -
          2.68618  4.42225  2.77519  2.73123  3.46354  2.40513  3.72494  3.29354  2.67741  2.69355  4.24690  2.90347  2.73739  3.18146  2.89801  2.37887  2.77519  2.98518  4.58477  3.61503
          0.02861  3.96396  4.68631  0.61958  0.77255  0.48576  0.95510
    364   2.87726  5.33113  1.37105  2.15490  4.59852  3.23719  3.73983  4.13634  2.68824  3.65488  4.51389  2.72857  3.83257  2.25380  3.22232  2.79431  3.16154  3.73756  5.80161  4.34016    404 - -
          2.68618  4.42225  2.77519  2.73123  3.46354  2.40513  3.72494  3.29354  2.67741  2.69355  4.24690  2.90347  2.73739  3.18146  2.89801  2.37887  2.77519  2.98518  4.58477  3.61503
          0.02861  3.96396  4.68631  0.61958  0.77255  0.48576  0.95510
    365   2.59401  4.57684  3.08092  2.57342  3.78321  3.10538  3.27669  3.18320  2.32168  2.26321  3.69657  3.04842  3.84307  2.88557  2.86694  2.33774  2.83309  2.90781  5.12098  3.83477    405 - -
          2.68618  4.42225  2.77519  2.73123  3.46354  2.40513  3.72494  3.29354  2.67741  2.69355  4.24690  2.90347  2.73739  3.18146  2.89801  2.37887  2.77519  2.98518  4.58477  3.61503
          0.02861  3.96396  4.68631  0.61958  0.77255  0.48576  0.95510
    366   3.40341  4.72051  4.49216  4.10772  1.64266  4.21740  3.55525  3.09061  3.92362  2.43091  3.68661  4.00100  4.55243  4.00088  4.00646  3.60149  3.63618  3.03114  1.52475  2.03832    406 - -
          2.68618  4.42225  2.77519  2.73123  3.46354  2.40513  3.72494  3.29354  2.67741  2.69355  4.24690  2.90347  2.73739  3.18146  2.89801  2.37887  2.77519  2.98518  4.58477  3.61503
          0.02861  3.96396  4.68631  0.61958  0.77255  0.48576  0.95510
    367   3.03266  5.16073  2.52868  0.90203  4.51868  3.33424  3.92966  3.99081  2.82181  3.59349  4.56403  2.98727  3.94333  3.14376  3.23971  3.00609  3.33777  3.66542  5.67305  4.39597    407 - -
          2.68618  4.42225  2.77519  2.73123  3.46354  2.40513  3.72494  3.29354  2.67741  2.69355  4.24690  2.90347  2.73739  3.18146  2.89801  2.37887  2.77519  2.98518  4.58477  3.61503
          0.02861  3.96396  4.68631  0.61958  0.77255  0.48576  0.95510
    368   2.73553  5.07970  2.34855  2.36950  4.41667  3.39811  3.59577  3.85165  1.96321  3.35951  4.16418  2.89189  3.83167  2.72428  1.94238  2.70962  2.96191  3.47750  5.49648  4.15927    408 - -
          2.68618  4.42225  2.77519  2.73123  3.46354  2.40513  3.72494  3.29354  2.67741  2.69355  4.24690  2.90347  2.73739  3.18146  2.89801  2.37887  2.77519  2.98518  4.58477  3.61503
          0.02861  3.96396  4.68631  0.61958  0.77255  0.48576  0.95510
    369   2.77429  4.75139  3.28321  2.72674  3.93036  3.54800  3.70569  3.22341  1.52570  2.83232  2.79847  3.16660  3.95248  2.89276  2.54723  2.86227  3.00089  2.99884  5.23215  3.97309    409 - -
          2.68618  4.42225  2.77519  2.73123  3.46354  2.40513  3.72494  3.29354  2.67741  2.69355  4.24690  2.90347  2.73739  3.18146  2.89801  2.37887  2.77519  2.98518  4.58477  3.61503
          0.02861  3.96396  4.68631  0.61958  0.77255  0.48576  0.95510
    370   2.73132  4.45692  3.48210  2.45188  3.42204  3.67558  3.92644  2.61216  2.84150  1.63373  2.93477  3.38694  4.05201  3.21750  3.17106  2.95704  2.96529  2.49408  5.01715  3.78469    410 - -
          2.68618  4.42225  2.77519  2.73123  3.46354  2.40513  3.72494  3.29354  2.67741  2.69355  4.24690  2.90347  2.73739  3.18146  2.89801  2.37887  2.77519  2.98518  4.58477  3.61503
          0.02861  3.96396  4.68631  0.61958  0.77255  0.48576  0.95510
    371   2.46773  4.28734  3.43983  2.98016  3.68285  3.30972  3.95236  2.87879  2.88422  2.20771  3.64911  3.30608  3.86456  3.25040  3.20615  2.40210  1.81248  2.62177  5.14170  3.88878    411 - -
          2.68618  4.42225  2.77519  2.73123  3.46354  2.40513  3.72494  3.29354  2.67741  2.69355  4.24690  2.90347  2.73739  3.18146  2.89801  2.37887  2.77519  2.98518  4.58477  3.61503
          0.02861  3.96396  4.68631  0.61958  0.77255  0.48576  0.95510
    372   2.40264  4.45824  2.99986  2.63384  4.18254  3.12607  3.84778  3.60725  2.70931  3.23662  4.05761  2.65259  2.67475  3.04062  3.12079  1.76906  2.49538  3.17687  5.46994  4.17576    412 - -
          2.68618  4.42225  2.77519  2.73123  3.46354  2.40513  3.72494  3.29354  2.67741  2.69355  4.24690  2.90347  2.73739  3.18146  2.89801  2.37887  2.77519  2.98518  4.58477  3.61503
          0.02861  3.96396  4.68631  0.61958  0.77255  0.48576  0.95510
    373   2.88052  4.39839  4.25136  3.91784  3.61793  3.81785  4.70406  2.04894  3.78700  2.28944  3.56972  4.09283  4.37364  4.14046  3.99060  3.32754  3.24008  0.91703  5.41765  4.15471    413 - -
          2.68618  4.42225  2.77519  2.73123  3.46354  2.40513  3.72494  3.29354  2.67741  2.69355  4.24690  2.90347  2.73739  3.18146  2.89801  2.37887  2.77519  2.98518  4.58477  3.61503
          0.02861  3.96396  4.68631  0.61958  0.77255  0.48576  0.95510
    374   2.75418  5.16408  2.10465  2.23012  4.39785  3.30496  3.15807  3.92802  2.45905  3.44716  4.26061  2.78617  3.80914  1.85319  2.93209  2.70461  3.00456  3.54290  5.58301  4.16293    414 - -
          2.68618  4.42225  2.77519  2.73123  3.46354  2.40513  3.72494  3.29354  2.67741  2.69355  4.24690  2.90347  2.73739  3.18146  2.89801  2.37887  2.77519  2.98518  4.58477  3.61503
          0.02861  3.96396  4.68631  0.61958  0.77255  0.48576  0.95510
    375   2.84079  5.08644  2.95618  2.49678  4.38725  3.48409  3.12550  3.84023  1.82619  3.33591  4.17175  2.98590  3.90084  1.82340  2.39656  2.82493  3.04817  3.49767  5.43429  4.14118    415 - -
          2.68618  4.42225  2.77519  2.73123  3.46354  2.40513  3.72494  3.29354  2.67741  2.69355  4.24690  2.90347  2.73739  3.18146  2.89801  2.37887  2.77519  2.98518  4.58477  3.61503
          0.02861  3.96396  4.68631  0.61958  0.77255  0.48576  0.95510
    376   2.78412  4.28706  4.09400  3.57020  2.96006  3.80064  4.03498  2.41304  3.37718  2.15164  3.28846  3.77948  4.20380  3.67313  3.57754  3.14570  3.04526  1.45667  2.90728  3.19103    416 - -
          2.68618  4.42225  2.77519  2.73123  3.46354  2.40513  3.72494  3.29354  2.67741  2.69355  4.24690  2.90347  2.73739  3.18146  2.89801  2.37887  2.77519  2.98518  4.58477  3.61503
          0.02861  3.96396  4.68631  0.61958  0.77255  0.48576  0.95510
    377   3.05683  5.02305  3.23884  2.84391  4.43039  3.53584  3.81184  3.86552  0.91971  3.41094  4.36802  3.26415  4.03018  2.99853  2.45177  3.09315  3.30358  3.56834  5.44790  4.27405    417 - -
          2.68618  4.42225  2.77519  2.73123  3.46354  2.40513  3.72494  3.29354  2.67741  2.69355  4.24690  2.90347  2.73739  3.18146  2.89801  2.37887  2.77519  2.98518  4.58477  3.61503
          0.02861  3.96396  4.68631  0.61958  0.77255  0.48576  0.95510
    378   3.03266  5.16073  2.52868  0.90203  4.51868  3.33424  3.92966  3.99081  2.82181  3.59349  4.56403  2.98727  3.94333  3.14376  3.23971  3.00609  3.33777  3.66542  5.67305  4.39597    418 - -
          2.68618  4.42225  2.77519  2.73123  3.46354  2.40513  3.72494  3.29354  2.67741  2.69355  4.24690  2.90347  2.73739  3.18146  2.89801  2.37887  2.77519  2.98518  4.58477  3.61503
          0.02861  3.96396  4.68631  0.61958  0.77255  0.48576  0.95510
    379   2.77769  4.84771  2.81265  1.56317  3.95972  3.43221  3.76775  3.24744  2.56032  2.32126  3.91604  3.01956  3.91530  2.96488  2.94980  2.82872  3.03359  3.02033  5.34263  4.00250    419 - -
          2.68618  4.42225  2.77519  2.73123  3.46354  2.40513  3.72494  3.29354  2.67741  2.69355  4.24690  2.90347  2.73739  3.18146  2.89801  2.37887  2.77519  2.98518  4.58477  3.61503
          0.02861  3.96396  4.68631  0.61958  0.77255  0.48576  0.95510
    380   3.05467  4.43128  4.55795  3.99418  3.19390  4.28501  4.62773  1.89374  3.87606  1.55255  1.98431  4.26102  4.54724  4.06690  4.05848  3.60995  3.28715  1.71761  5.12967  4.00994    420 - -
          2.68618  4.42225  2.77519  2.73123  3.46354  2.40513  3.72494  3.29354  2.67741  2.69355  4.24690  2.90347  2.73739  3.18146  2.89801  2.37887  2.77519  2.98518  4.58477  3.61503
          0.02861  3.96396  4.68631  0.61958  0.77255  0.48576  0.95510
    381   2.81373  4.64466  3.42801  2.87499  2.99579  3.63648  2.03112  3.23346  2.53480  2.81855  3.75958  3.26616  4.01842  3.04866  2.59795  2.92521  3.03532  2.99722  2.96557  2.97258    421 - -
          2.68618  4.42225  2.77519  2.73123  3.46354  2.40513  3.72494  3.29354  2.67741  2.69355  4.24690  2.90347  2.73739  3.18146  2.89801  2.37887  2.77519  2.98518  4.58477  3.61503
          0.02861  3.96396  4.68631  0.61958  0.77255  0.48576  0.95510
    382   3.05683  5.02305  3.23884  2.84391  4.43039  3.53584  3.81184  3.86552  0.91971  3.41094  4.36802  3.26415  4.03018  2.99853  2.45177  3.09315  3.30358  3.56834  5.44790  4.27405    422 - -
          2.68618  4.42225  2.77519  2.73123  3.46354  2.40513  3.72494  3.29354  2.67741  2.69355  4.24690  2.90347  2.73739  3.18146  2.89801  2.37887  2.77519  2.98518  4.58477  3.61503
          0.02861  3.96396  4.68631  0.61958  0.77255  0.48576  0.95510
    383   2.80767  4.54319  3.27633  2.29414  1.68571  3.60517  3.81432  2.90374  2.96397  2.51191  3.58838  3.33659  4.05429  3.28543  3.29711  2.98409  3.06508  2.73887  4.66109  3.16988    423 - -
          2.68618  4.42225  2.77519  2.73123  3.46354  2.40513  3.72494  3.29354  2.67741  2.69355  4.24690  2.90347  2.73739  3.18146  2.89801  2.37887  2.77519  2.98518  4.58477  3.61503
          0.02861  3.96396  4.68631  0.61958  0.77255  0.48576  0.95510
    384   3.07290  4.41234  4.70950  4.22009  3.50033  4.37046  4.94128  1.16334  4.09453  1.99674  3.31722  4.44842  4.69936  4.36695  4.29683  3.76107  3.34379  1.41537  5.47013  4.26463    424 - -
          2.68618  4.42225  2.77519  2.73123  3.46354  2.40513  3.72494  3.29354  2.67741  2.69355  4.24690  2.90347  2.73739  3.18146  2.89801  2.37887  2.77519  2.98518  4.58477  3.61503
          0.02861  3.96396  4.68631  0.61958  0.77255  0.48576  0.95510
    385   1.47148  4.15167  3.57026  3.17153  3.90227  2.63004  4.13373  3.02676  3.14276  2.92620  3.84152  3.36233  3.77001  3.44500  3.44731  2.51226  2.72830  2.11353  5.34267  4.12606    425 - -
          2.68618  4.42225  2.77519  2.73123  3.46354  2.40513  3.72494  3.29354  2.67741  2.69355  4.24690  2.90347  2.73739  3.18146  2.89801  2.37887  2.77519  2.98518  4.58477  3.61503
          0.02861  3.96396  4.68631  0.61958  0.77255  0.48576  0.95510
    386   2.91878  5.39335  1.98289  1.19648  4.69059  3.23020  3.76146  4.18380  2.74205  3.72134  4.58463  2.71663  3.84051  2.93235  3.29652  2.82346  3.20608  3.78353  5.87290  4.41256    426 - -
          2.68618  4.42225  2.77519  2.73123  3.46354  2.40513  3.72494  3.29354  2.67741  2.69355  4.24690  2.90347  2.73739  3.18146  2.89801  2.37887  2.77519  2.98518  4.58477  3.61503
          0.02861  3.96396  4.68631  0.61958  0.77255  0.48576  0.95510
    387   2.78677  4.66243  3.24841  2.81071  2.47110  3.57202  3.73931  3.10000  2.69867  2.58538  3.66835  3.24197  4.00471  1.76213  3.03969  2.90243  3.03900  2.93132  4.74838  3.25096    427 - -
          2.68618  4.42225  2.77519  2.73123  3.46354  2.40513  3.72494  3.29354  2.67741  2.69355  4.24690  2.90347  2.73739  3.18146  2.89801  2.37887  2.77519  2.98518  4.58477  3.61503
          0.02861  3.96396  4.68631  0.61958  0.77255  0.48576  0.95510
    388   2.82837  4.58409  3.48638  2.99199  3.55886  3.65870  3.88617  2.80580  2.11733  1.51413  3.53487  3.38681  4.07157  3.15889  2.82969  3.01920  3.06823  2.67093  5.07839  3.81606    428 - -
          2.68618  4.42225  2.77519  2.73123  3.46354  2.40513  3.72494  3.29354  2.67741  2.69355  4.24690  2.90347  2.73739  3.18146  2.89801  2.37887  2.77519  2.98518  4.58477  3.61503
          0.02861  3.96396  4.68631  0.61958  0.77255  0.48576  0.95510
    389   2.63702  4.91048  2.69251  2.34210  4.28782  3.30194  3.65271  3.73646  2.43173  3.29620  4.10584  2.29617  2.85484  2.28230  2.87502  2.41938  2.90387  3.35886  5.48622  4.12579    429 - -
          2.68618  4.42225  2.77519  2.73123  3.46354  2.40513  3.72494  3.29354  2.67741  2.69355  4.24690  2.90347  2.73739  3.18146  2.89801  2.37887  2.77519  2.98518  4.58477  3.61503
          0.02861  3.96396  4.68631  0.61958  0.77255  0.48576  0.95510
    390   2.52795  4.53031  3.03770  2.62768  3.90077  3.28521  2.77691  3.36417  2.58495  3.01447  3.87335  3.06370  3.80894  2.98310  2.95863  2.39089  1.87460  3.03501  5.23987  3.92626    430 - -
          2.68618  4.42225  2.77519  2.73123  3.46354  2.40513  3.72494  3.29354  2.67741  2.69355  4.24690  2.90347  2.73739  3.18146  2.89801  2.37887  2.77519  2.98518  4.58477  3.61503
          0.14777  3.96396  2.13386  0.61958  0.77255  0.48576  0.95510
    391   2.46630  4.51930  2.83791  2.52610  4.01716  2.55662  3.06027  3.52389  2.61024  3.14681  3.99079  2.96843  3.73583  2.96819  3.00675  1.85704  2.81038  3.14097  5.33328  4.00123    431 - -
          2.68618  4.42225  2.77519  2.73123  3.46354  2.40513  3.72494  3.29354  2.67741  2.69355  4.24690  2.90347  2.73739  3.18146  2.89801  2.37887  2.77519  2.98518  4.58477  3.61503
          0.03218  3.84838  4.57072  0.61958  0.77255  0.58943  0.80888
    392   2.97882  4.81906  3.46707  2.98356  4.16755  3.47106  3.80772  3.70784  2.22897  3.22818  4.22926  3.34499  3.97507  3.02949  1.01585  3.06432  3.24659  3.43290  5.26053  4.10043    432 - -
          2.68618  4.42225  2.77519  2.73123  3.46354  2.40513  3.72494  3.29354  2.67741  2.69355  4.24690  2.90347  2.73739  3.18146  2.89801  2.37887  2.77519  2.98518  4.58477  3.61503
          0.03218  3.84838  4.57072  0.61958  0.77255  0.58943  0.80888
    393   2.78915  4.33874  4.09173  3.75440  3.53281  3.69866  4.56039  2.05250  3.62181  2.22423  3.50191  3.94802  4.26072  3.98348  3.83658  3.20091  3.15142  1.05586  5.31308  4.04307    433 - -
          2.68618  4.42225  2.77519  2.73123  3.46354  2.40513  3.72494  3.29354  2.67741  2.69355  4.24690  2.90347  2.73739  3.18146  2.89801  2.37887  2.77519  2.98518  4.58477  3.61503
          0.03218  3.84838  4.57072  0.61958  0.77255  0.42600  1.05876
    394   2.87603  4.61765  3.49318  3.34577  4.33230  3.30001  4.41534  3.90167  3.41098  3.51843  4.57251  3.64304  0.67383  3.79698  3.64577  3.04649  3.32490  3.53655  5.49335  4.45437    434 - -
          2.68618  4.42225  2.77519  2.73123  3.46354  2.40513  3.72494  3.29354  2.67741  2.69355  4.24690  2.90347  2.73739  3.18146  2.89801  2.37887  2.77519  2.98518  4.58477  3.61503
          0.02861  3.96396  4.68631  0.61958  0.77255  0.48576  0.95510
    395   2.86263  4.59900  3.48911  3.04129  3.37622  3.70304  3.95474  2.75778  2.76110  1.39955  3.38884  3.44337  4.11588  2.48554  3.03300  3.06469  3.10957  2.69504  5.01457  3.72011    435 - -
          2.68618  4.42225  2.77519  2.73123  3.46354  2.40513  3.72494  3.29354  2.67741  2.69355  4.24690  2.90347  2.73739  3.18146  2.89801  2.37887  2.77519  2.98518  4.58477  3.61503
          0.02861  3.96396  4.68631  0.61958  0.77255  0.48576  0.95510
    396   2.57275  1.76072  3.58866  3.13466  3.37062  3.38101  2.60531  3.02819  2.92836  2.73504  3.68472  3.41417  3.92693  3.34333  3.19294  2.78605  2.90587  2.77035  4.85756  3.48329    436 - -
          2.68618  4.42225  2.77519  2.73123  3.46354  2.40513  3.72494  3.29354  2.67741  2.69355  4.24690  2.90347  2.73739  3.18146  2.89801  2.37887  2.77519  2.98518  4.58477  3.61503
          0.02861  3.96396  4.68631  0.61958  0.77255  0.48576  0.95510
    397   3.10450  4.46757  4.62578  4.09226  3.24929  4.34253  4.73617  1.27878  3.93249  1.71046  2.37607  4.34937  4.61971  4.16692  4.11205  3.69876  3.34972  1.91091  5.22120  4.06919    437 - -
          2.68618  4.42225  2.77519  2.73123  3.46354  2.40513  3.72494  3.29354  2.67741  2.69355  4.24690  2.90347  2.73739  3.18146  2.89801  2.37887  2.77519  2.98518  4.58477  3.61503
          0.02861  3.96396  4.68631  0.61958  0.77255  0.48576  0.95510
    398   2.80082  4.79947  2.76165  2.65662  4.17748  3.24654  3.99726  3.90811  2.90892  3.54476  4.49988  1.00577  3.90313  3.27062  3.26630  2.86480  3.18598  3.52106  5.47296  4.11959    438 - -
          2.68618  4.42225  2.77519  2.73123  3.46354  2.40513  3.72494  3.29354  2.67741  2.69355  4.24690  2.90347  2.73739  3.18146  2.89801  2.37887  2.77519  2.98518  4.58477  3.61503
          0.02861  3.96396  4.68631  0.61958  0.77255  0.48576  0.95510
    399   2.36853  4.30511  3.25272  2.95717  4.13392  3.07551  4.07145  3.44381  2.96468  3.17612  4.08748  3.23984  1.60098  3.32797  3.28733  2.53122  2.10931  3.04387  5.49310  4.25295    439 - -
          2.68618  4.42225  2.77519  2.73123  3.46354  2.40513  3.72494  3.29354  2.67741  2.69355  4.24690  2.90347  2.73739  3.18146  2.89801  2.37887  2.77519  2.98518  4.58477  3.61503
          0.02861  3.96396  4.68631  0.61958  0.77255  0.48576  0.95510
    400   2.69008  4.64693  3.14242  2.71689  3.81232  3.44716  3.80153  3.09995  2.53065  2.75948  3.78392  3.15992  3.92600  1.76271  2.85842  2.80186  2.96815  2.32367  5.23119  3.91992    440 - -
          2.68618  4.42225  2.77519  2.73123  3.46354  2.40513  3.72494  3.29354  2.67741  2.69355  4.24690  2.90347  2.73739  3.18146  2.89801  2.37887  2.77519  2.98518  4.58477  3.61503
          0.02861  3.96396  4.68631  0.61958  0.77255  0.48576  0.95510
    401   2.33871  4.21022  3.49196  3.12438  3.89014  3.11317  4.11478  3.07217  3.08266  2.94353  3.89424  3.34292  3.78774  3.41893  3.38802  1.42758  2.76851  2.12816  5.34682  4.08011    441 - -
          2.68618  4.42225  2.77519  2.73123  3.46354  2.40513  3.72494  3.29354  2.67741  2.69355  4.24690  2.90347  2.73739  3.18146  2.89801  2.37887  2.77519  2.98518  4.58477  3.61503
          0.02861  3.96396  4.68631  0.61958  0.77255  0.48576  0.95510
    402   1.53509  4.66380  2.75464  2.05045  4.17556  3.23896  3.83701  3.45548  2.69789  3.18699  4.07968  2.99286  3.82268  3.03927  3.10493  2.68189  2.93974  3.12254  5.48720  4.17602    442 - -
          2.68618  4.42225  2.77519  2.73123  3.46354  2.40513  3.72494  3.29354  2.67741  2.69355  4.24690  2.90347  2.73739  3.18146  2.89801  2.37887  2.77519  2.98518  4.58477  3.61503
          0.02861  3.96396  4.68631  0.61958  0.77255  0.48576  0.95510
    403   1.38443  4.19421  3.76614  3.38113  3.82363  3.24253  4.29730  2.60045  3.31311  2.68300  3.74838  3.54118  3.90727  3.63133  3.58715  2.67242  2.83764  1.90166  5.39228  4.16873    443 - -
          2.68618  4.42225  2.77519  2.73123  3.46354  2.40513  3.72494  3.29354  2.67741  2.69355  4.24690  2.90347  2.73739  3.18146  2.89801  2.37887  2.77519  2.98518  4.58477  3.61503
          0.02861  3.96396  4.68631  0.61958  0.77255  0.48576  0.95510
    404   2.83717  4.51899  3.51103  3.16041  1.50061  3.63176  3.72578  3.02618  3.15576  2.63382  3.69972  2.47569  4.11078  3.44324  3.44531  3.01725  3.12647  2.83622  4.30098  2.69312    444 - -
          2.68618  4.42225  2.77519  2.73123  3.46354  2.40513  3.72494  3.29354  2.67741  2.69355  4.24690  2.90347  2.73739  3.18146  2.89801  2.37887  2.77519  2.98518  4.58477  3.61503
          0.02861  3.96396  4.68631  0.61958  0.77255  0.48576  0.95510
    405   2.77795  4.90907  2.99177  2.58083  4.34789  3.40974  3.69794  3.75509  1.40243  3.31019  4.17284  3.04681  2.68357  2.85759  2.54715  2.80596  3.03778  3.40950  5.45068  4.18715    445 - -
          2.68618  4.42225  2.77519  2.73123  3.46354  2.40513  3.72494  3.29354  2.67741  2.69355  4.24690  2.90347  2.73739  3.18146  2.89801  2.37887  2.77519  2.98518  4.58477  3.61503
          0.02861  3.96396  4.68631  0.61958  0.77255  0.48576  0.95510
    406   2.36154  4.28287  3.28751  3.10803  4.16811  3.01113  4.21511  3.70333  3.18796  3.41669  4.33548  3.31782  3.75758  3.53023  3.47083  0.96104  2.84861  3.21838  5.53339  4.25225    446 - -
          2.68618  4.42225  2.77519  2.73123  3.46354  2.40513  3.72494  3.29354  2.67741  2.69355  4.24690  2.90347  2.73739  3.18146  2.89801  2.37887  2.77519  2.98518  4.58477  3.61503
          0.14777  3.96396  2.13386  0.61958  0.77255  0.48576  0.95510
    407   3.22814  4.63709  4.20561  3.91577  1.05199  3.92305  3.86728  2.75507  3.82347  2.13083  3.48898  3.99221  4.38238  3.99816  3.94914  3.49914  3.52936  2.74395  4.12397  2.49419    447 - -
          2.68618  4.42225  2.77519  2.73123  3.46354  2.40513  3.72494  3.29354  2.67741  2.69355  4.24690  2.90347  2.73739  3.18146  2.89801  2.37887  2.77519  2.98518  4.58477  3.61503
          0.03218  3.84838  4.57072  0.61958  0.77255  0.58943  0.80888
    408   1.27504  4.09407  3.33450  3.08528  4.11151  2.89561  4.14704  3.38800  3.12545  3.19786  4.08706  3.24267  3.64137  3.44102  3.41379  2.05236  2.66074  2.93390  5.50322  4.27199    448 - -
          2.68618  4.42225  2.77519  2.73123  3.46354  2.40513  3.72494  3.29354  2.67741  2.69355  4.24690  2.90347  2.73739  3.18146  2.89801  2.37887  2.77519  2.98518  4.58477  3.61503
          0.03218  3.84838  4.57072  0.61958  0.77255  0.58943  0.80888
    409   2.42212  4.40294  3.07093  2.73874  4.03986  3.11394  3.84789  3.51507  2.60685  3.16313  4.03969  3.09608  3.73971  3.07771  2.58716  1.49470  2.80858  3.11747  5.34808  4.05600    449 - -
          2.68618  4.42225  2.77519  2.73123  3.46354  2.40513  3.72494  3.29354  2.67741  2.69355  4.24690  2.90347  2.73739  3.18146  2.89801  2.37887  2.77519  2.98518  4.58477  3.61503
          0.08036  3.84838  2.88415  0.61958  0.77255  0.58943  0.80888
    410   2.61268  4.83534  2.22403  2.25911  4.23069  3.18078  3.67543  3.69698  2.55988  3.28927  4.13020  2.78607  3.74140  2.60720  3.02958  1.89119  2.91327  3.32231  5.49219  4.11309    450 - -
          2.68618  4.42225  2.77519  2.73123  3.46354  2.40513  3.72494  3.29354  2.67741  2.69355  4.24690  2.90347  2.73739  3.18146  2.89801  2.37887  2.77519  2.98518  4.58477  3.61503
          0.08133  3.80175  2.88636  0.61958  0.77255  0.62538  0.76584
    411   2.37307  4.16983  3.54718  3.16249  3.70300  3.18872  4.11771  2.55944  3.05464  2.55755  3.64395  3.38899  3.82767  3.42648  3.33845  2.61357  1.81381  2.06333  5.26652  4.02032    451 - -
          2.68619  4.42266  2.77549  2.73091  3.46395  2.40554  3.72309  3.29395  2.67782  2.69355  4.24731  2.90387  2.73612  3.18121  2.89842  2.37869  2.77560  2.98505  4.58250  3.61544
          0.29570  1.36261        *  2.32629  0.10276  0.00000        *
//
