# Supplementary material for: Potential Conservation of Circadian Clock Proteins in the phylum Nematoda as Revealed by Bioinformatic Searches
Source: PLoS One. 2014 Nov 14;9(11):e112871. doi: 10.1371/journal.pone.0112871 (PMC4232591; doi:10.1371/journal.pone.0112871)
Supplement: File S1 — HMM profiles used in this work and HMMsearch results. (ZIP) [file pone.0112871.s007.zip › HMMs-CE/Artropodos/ninaE-PA(Rhodopsin1)_FBpp0083266-aln.hmm]

HMMER3/b [3.0 | March 2010]
NAME  ninaE-PA(Rhodopsin1)_FBpp0083266-aln
LENG  377
ALPH  amino
RF    no
CS    no
MAP   yes
DATE  Tue Jun 12 14:33:43 2012
NSEQ  8
EFFN  0.542969
CKSUM 621252230
STATS LOCAL MSV      -11.4324  0.69959
STATS LOCAL VITERBI  -12.4649  0.69959
STATS LOCAL FORWARD   -5.8514  0.69959
HMM          A        C        D        E        F        G        H        I        K        L        M        N        P        Q        R        S        T        V        W        Y   
            m->m     m->i     m->d     i->m     i->i     d->m     d->d
  COMPO   2.46757  4.10002  3.21032  2.93677  3.12693  2.95028  3.84504  2.63675  2.84758  2.34153  3.39599  3.14764  3.30259  3.30419  3.17817  2.65964  2.82244  2.49469  3.99522  3.22047
          2.68618  4.42225  2.77519  2.73123  3.46354  2.40513  3.72494  3.29354  2.67741  2.69355  4.24690  2.90347  2.73739  3.18146  2.89801  2.37887  2.77519  2.98518  4.58477  3.61503
          0.09486  3.90347  2.65454  0.61958  0.77255  0.00000        *
      1   2.94508  4.49899  4.01591  3.60737  3.19491  3.81065  4.34981  2.36741  3.37702  1.79467  1.43955  3.88863  4.27141  3.76118  3.58596  3.29073  3.24994  2.36978  5.03132  3.79010      1 - -
          2.68618  4.42225  2.77519  2.73123  3.46354  2.40513  3.72494  3.29354  2.67741  2.69355  4.24690  2.90347  2.73739  3.18146  2.89801  2.37887  2.77519  2.98518  4.58477  3.61503
          0.03242  3.84103  4.56338  0.61958  0.77255  0.54122  0.87237
      2   2.19317  4.55297  2.57396  2.46719  3.97453  2.89709  3.69919  3.36522  2.57165  2.72650  3.85809  2.94244  3.74209  2.88935  3.01356  2.25235  2.78083  3.02591  5.28859  3.97717      2 - -
          2.68618  4.42225  2.77519  2.73123  3.46354  2.40513  3.72494  3.29354  2.67741  2.69355  4.24690  2.90347  2.73739  3.18146  2.89801  2.37887  2.77519  2.98518  4.58477  3.61503
          0.03242  3.84103  4.56338  0.61958  0.77255  0.54122  0.87237
      3   2.33823  4.30597  3.29128  2.76332  3.58361  3.37285  3.77527  2.49227  2.71781  2.62237  3.51838  2.87164  3.33855  3.04984  3.09049  2.65849  2.52152  2.42742  5.00451  3.75477      3 - -
          2.68618  4.42225  2.77519  2.73123  3.46354  2.40513  3.72494  3.29354  2.67741  2.69355  4.24690  2.90347  2.73739  3.18146  2.89801  2.37887  2.77519  2.98518  4.58477  3.61503
          0.03242  3.84103  4.56338  0.61958  0.77255  0.54122  0.87237
      4   2.53123  4.30697  3.33016  2.76999  3.16056  3.47812  3.73613  2.78027  2.52651  2.33993  3.12259  3.19228  3.86807  3.03435  3.05894  2.43836  2.61456  2.55496  4.88765  3.63795      4 - -
          2.68615  4.42240  2.77516  2.73138  3.46322  2.40515  3.72510  3.29347  2.67756  2.69350  4.24623  2.90347  2.73727  3.18162  2.89816  2.37887  2.77487  2.98534  4.58492  3.61518
          0.27015  1.48584  4.56338  1.46652  0.26231  0.45258  1.01055
      5   2.59657  4.17370  3.75196  3.18536  2.89095  2.78534  3.94554  2.29132  3.10492  2.18080  2.65502  3.50884  4.01929  3.37635  3.38463  2.91942  2.83649  2.16791  4.78811  3.56987     11 - -
          2.68618  4.42225  2.77519  2.73123  3.46354  2.40513  3.72494  3.29354  2.67741  2.69355  4.24690  2.90347  2.73739  3.18146  2.89801  2.37887  2.77519  2.98518  4.58477  3.61503
          0.03043  3.90347  4.62582  0.61958  0.77255  0.48576  0.95510
      6   2.29969  4.49582  3.09176  2.19156  3.35749  3.09399  3.68841  2.77214  2.57472  2.73965  3.61450  3.05343  3.82758  2.91157  2.99124  2.66702  2.79142  2.76698  5.07623  3.79215     12 - -
          2.68618  4.42225  2.77519  2.73123  3.46354  2.40513  3.72494  3.29354  2.67741  2.69355  4.24690  2.90347  2.73739  3.18146  2.89801  2.37887  2.77519  2.98518  4.58477  3.61503
          0.03043  3.90347  4.62582  0.61958  0.77255  0.48576  0.95510
      7   2.30212  4.77990  2.75244  2.20161  4.12671  3.29652  3.64325  3.54756  2.45376  3.14423  3.96541  2.88249  3.02313  2.59501  2.90240  2.24625  2.84769  3.19943  5.37595  4.03683     13 - -
          2.68618  4.42225  2.77519  2.73123  3.46354  2.40513  3.72494  3.29354  2.67741  2.69355  4.24690  2.90347  2.73739  3.18146  2.89801  2.37887  2.77519  2.98518  4.58477  3.61503
          0.03043  3.90347  4.62582  0.61958  0.77255  0.48576  0.95510
      8   2.32576  4.46880  3.15973  2.60931  3.20203  3.43907  3.04884  3.03176  2.55464  2.70552  3.57320  2.87247  3.83306  2.90903  2.76008  2.67575  2.78342  2.57747  5.00300  3.71384     14 - -
          2.68618  4.42225  2.77519  2.73123  3.46354  2.40513  3.72494  3.29354  2.67741  2.69355  4.24690  2.90347  2.73739  3.18146  2.89801  2.37887  2.77519  2.98518  4.58477  3.61503
          0.03043  3.90347  4.62582  0.61958  0.77255  0.48576  0.95510
      9   2.37499  4.13243  3.69984  3.12938  2.74312  3.22564  3.85819  2.54772  3.04654  2.07300  2.90014  3.44799  3.96807  3.31637  3.32188  2.86378  2.78722  2.35827  4.68605  3.09852     15 - -
          2.68618  4.42225  2.77519  2.73123  3.46354  2.40513  3.72494  3.29354  2.67741  2.69355  4.24690  2.90347  2.73739  3.18146  2.89801  2.37887  2.77519  2.98518  4.58477  3.61503
          0.03043  3.90347  4.62582  0.61958  0.77255  0.48576  0.95510
     10   2.56324  4.76547  2.72281  2.25941  4.01080  3.09450  3.59170  3.15878  2.39589  3.02996  3.84605  2.89692  3.32569  2.48932  2.85717  2.59407  2.79821  2.84209  5.27388  3.93700     16 - -
          2.68618  4.42225  2.77519  2.73123  3.46354  2.40513  3.72494  3.29354  2.67741  2.69355  4.24690  2.90347  2.73739  3.18146  2.89801  2.37887  2.77519  2.98518  4.58477  3.61503
          0.03043  3.90347  4.62582  0.61958  0.77255  0.48576  0.95510
     11   1.99543  4.46339  3.13748  2.63673  3.74362  3.34705  3.71461  3.15116  2.55762  2.82179  3.68715  3.07769  3.80976  2.94338  2.68932  2.30030  2.79072  2.86297  5.10519  3.32770     17 - -
          2.68618  4.42225  2.77519  2.73123  3.46354  2.40513  3.72494  3.29354  2.67741  2.69355  4.24690  2.90347  2.73739  3.18146  2.89801  2.37887  2.77519  2.98518  4.58477  3.61503
          0.03043  3.90347  4.62582  0.61958  0.77255  0.48576  0.95510
     12   2.37289  4.47775  3.11500  2.62047  3.64954  3.08329  3.69074  3.08215  2.55564  2.75108  3.62149  2.78810  3.83639  2.70572  2.93474  2.68709  2.80842  2.81634  2.95078  3.73661     18 - -
          2.68618  4.42225  2.77519  2.73123  3.46354  2.40513  3.72494  3.29354  2.67741  2.69355  4.24690  2.90347  2.73739  3.18146  2.89801  2.37887  2.77519  2.98518  4.58477  3.61503
          0.03043  3.90347  4.62582  0.61958  0.77255  0.48576  0.95510
     13   2.19107  4.47159  3.06978  2.41241  3.79908  2.78962  3.71580  2.83549  2.59423  2.84517  3.70139  3.04255  3.79020  2.93144  3.00835  2.46339  2.59599  2.86369  5.15325  3.87234     19 - -
          2.68618  4.42225  2.77519  2.73123  3.46354  2.40513  3.72494  3.29354  2.67741  2.69355  4.24690  2.90347  2.73739  3.18146  2.89801  2.37887  2.77519  2.98518  4.58477  3.61503
          0.03043  3.90347  4.62582  0.61958  0.77255  0.48576  0.95510
     14   2.36936  4.71878  2.74413  2.39864  4.19518  2.66123  3.69003  3.62719  2.50948  3.21925  4.03779  2.62499  3.75478  2.38473  2.95093  2.21930  2.84373  3.24559  5.43883  4.10258     20 - -
          2.68618  4.42225  2.77519  2.73123  3.46354  2.40513  3.72494  3.29354  2.67741  2.69355  4.24690  2.90347  2.73739  3.18146  2.89801  2.37887  2.77519  2.98518  4.58477  3.61503
          0.07672  3.90347  2.92468  0.61958  0.77255  0.48576  0.95510
     15   2.55296  4.43486  3.20303  2.65269  3.57723  3.12585  3.67734  2.98825  2.54234  2.46683  3.54239  3.10281  3.84181  2.45869  2.91252  2.69509  2.57734  2.73834  3.92483  3.68899     21 - -
          2.68618  4.42225  2.77519  2.73123  3.46354  2.40513  3.72494  3.29354  2.67741  2.69355  4.24690  2.90347  2.73739  3.18146  2.89801  2.37887  2.77519  2.98518  4.58477  3.61503
          0.03184  3.85860  4.58094  0.61958  0.77255  0.52627  0.89356
     16   2.54063  4.30754  3.37902  2.81952  3.46950  2.82656  3.77059  2.75108  2.71045  2.31898  3.12469  3.22813  3.88509  3.06918  2.83270  2.74517  2.78655  2.26421  4.91813  3.67542     22 - -
          2.68618  4.42225  2.77519  2.73123  3.46354  2.40513  3.72494  3.29354  2.67741  2.69355  4.24690  2.90347  2.73739  3.18146  2.89801  2.37887  2.77519  2.98518  4.58477  3.61503
          0.03184  3.85860  4.58094  0.61958  0.77255  0.52627  0.89356
     17   1.97510  4.25362  3.29875  2.80529  3.17954  3.22595  3.82778  3.02653  2.78343  2.74853  3.62641  3.16723  3.13173  3.10062  3.15349  2.37685  2.45092  2.72770  5.08907  3.83875     23 - -
          2.68618  4.42225  2.77519  2.73123  3.46354  2.40513  3.72494  3.29354  2.67741  2.69355  4.24690  2.90347  2.73739  3.18146  2.89801  2.37887  2.77519  2.98518  4.58477  3.61503
          0.03184  3.85860  4.58094  0.61958  0.77255  0.52627  0.89356
     18   2.28438  4.69489  2.79185  2.24578  4.01692  2.74300  3.12931  3.42679  2.46920  3.04660  3.88110  2.90488  3.77000  2.82189  2.90434  2.61286  2.57413  3.09970  5.29860  3.97651     24 - -
          2.68618  4.42225  2.77519  2.73123  3.46354  2.40513  3.72494  3.29354  2.67741  2.69355  4.24690  2.90347  2.73739  3.18146  2.89801  2.37887  2.77519  2.98518  4.58477  3.61503
          0.03184  3.85860  4.58094  0.61958  0.77255  0.52627  0.89356
     19   2.54645  4.24564  3.45818  2.94158  2.46744  2.81329  3.76749  2.75118  2.89037  2.45745  3.39119  3.30234  3.91153  3.19101  3.21584  2.77722  2.55378  2.53302  4.67724  3.00345     25 - -
          2.68618  4.42225  2.77519  2.73123  3.46354  2.40513  3.72494  3.29354  2.67741  2.69355  4.24690  2.90347  2.73739  3.18146  2.89801  2.37887  2.77519  2.98518  4.58477  3.61503
          0.03184  3.85860  4.58094  0.61958  0.77255  0.46124  0.99561
     20   1.93591  4.19209  3.20317  3.03057  4.29660  1.30055  4.19372  3.66252  3.18441  3.40658  4.28193  3.23803  3.67770  3.47946  3.48690  2.42959  2.74974  3.14895  5.62349  4.41671     26 - -
          2.68618  4.42225  2.77519  2.73123  3.46354  2.40513  3.72494  3.29354  2.67741  2.69355  4.24690  2.90347  2.73739  3.18146  2.89801  2.37887  2.77519  2.98518  4.58477  3.61503
          0.07582  3.90347  2.94035  0.61958  0.77255  0.48576  0.95510
     21   2.46546  4.39323  3.09933  2.63828  2.89474  2.98167  3.73453  3.11457  2.65782  2.79130  3.65659  2.83010  2.83676  2.98265  3.05771  2.43816  2.75792  2.82185  5.07439  3.78235     27 - -
          2.68614  4.42233  2.77527  2.73131  3.46310  2.40521  3.72502  3.29362  2.67749  2.69339  4.24641  2.90355  2.73748  3.18115  2.89779  2.37895  2.77527  2.98526  4.58485  3.61511
          0.16955  1.92606  4.58182  1.23656  0.34303  0.46168  0.99485
     22   2.39669  4.46656  2.79378  2.56227  4.29403  2.18532  3.87804  3.75692  2.78232  3.37365  4.19610  2.29838  3.70297  3.07944  3.20056  1.89964  2.80022  3.27797  5.57407  4.26098     37 - -
          2.68618  4.42225  2.77519  2.73123  3.46354  2.40513  3.72494  3.29354  2.67741  2.69355  4.24690  2.90347  2.73739  3.18146  2.89801  2.37887  2.77519  2.98518  4.58477  3.61503
          0.03043  3.90347  4.62582  0.61958  0.77255  0.48576  0.95510
     23   2.74884  4.74675  2.72502  2.61351  4.11509  3.20453  3.94557  3.83194  2.85174  3.47524  4.43016  1.10433  3.85782  3.21821  3.20759  2.81474  3.13162  3.45102  5.41743  4.06107     38 - -
          2.68618  4.42225  2.77519  2.73123  3.46354  2.40513  3.72494  3.29354  2.67741  2.69355  4.24690  2.90347  2.73739  3.18146  2.89801  2.37887  2.77519  2.98518  4.58477  3.61503
          0.03043  3.90347  4.62582  0.61958  0.77255  0.48576  0.95510
     24   2.59228  4.74038  2.93644  2.20017  3.97491  3.03528  3.60588  3.37524  2.37150  2.79433  3.43282  2.93734  3.79698  2.31995  2.79114  2.63553  2.82440  3.06870  5.24433  3.92662     39 - -
          2.68618  4.42225  2.77519  2.73123  3.46354  2.40513  3.72494  3.29354  2.67741  2.69355  4.24690  2.90347  2.73739  3.18146  2.89801  2.37887  2.77519  2.98518  4.58477  3.61503
          0.03043  3.90347  4.62582  0.61958  0.77255  0.48576  0.95510
     25   2.24681  4.17167  3.32489  3.02352  4.09119  2.97616  4.08926  3.39982  3.02134  3.17192  4.05213  3.23737  3.68918  3.36414  3.32831  1.94075  1.51498  2.96731  5.46843  4.22844     40 - -
          2.68618  4.42225  2.77519  2.73123  3.46354  2.40513  3.72494  3.29354  2.67741  2.69355  4.24690  2.90347  2.73739  3.18146  2.89801  2.37887  2.77519  2.98518  4.58477  3.61503
          0.03043  3.90347  4.62582  0.61958  0.77255  0.48576  0.95510
     26   2.83247  4.36629  4.16834  3.83223  3.57255  3.75609  4.62853  2.04830  3.70049  2.25407  3.53280  4.01714  4.31473  4.05797  3.91004  3.26142  3.19317  0.98671  5.36229  4.09591     41 - -
          2.68618  4.42225  2.77519  2.73123  3.46354  2.40513  3.72494  3.29354  2.67741  2.69355  4.24690  2.90347  2.73739  3.18146  2.89801  2.37887  2.77519  2.98518  4.58477  3.61503
          0.03043  3.90347  4.62582  0.61958  0.77255  0.48576  0.95510
     27   2.83247  4.36629  4.16834  3.83223  3.57255  3.75609  4.62853  2.04830  3.70049  2.25407  3.53280  4.01714  4.31473  4.05797  3.91004  3.26142  3.19317  0.98671  5.36229  4.09591     42 - -
          2.68618  4.42225  2.77519  2.73123  3.46354  2.40513  3.72494  3.29354  2.67741  2.69355  4.24690  2.90347  2.73739  3.18146  2.89801  2.37887  2.77519  2.98518  4.58477  3.61503
          0.03043  3.90347  4.62582  0.61958  0.77255  0.48576  0.95510
     28   2.76010  5.07270  1.31567  2.18824  4.51305  3.14916  3.78398  4.02565  2.79688  3.62050  4.49078  2.74052  3.78820  2.97285  3.34128  2.36280  3.09547  3.60805  5.77250  4.32195     43 - -
          2.68618  4.42225  2.77519  2.73123  3.46354  2.40513  3.72494  3.29354  2.67741  2.69355  4.24690  2.90347  2.73739  3.18146  2.89801  2.37887  2.77519  2.98518  4.58477  3.61503
          0.03043  3.90347  4.62582  0.61958  0.77255  0.48576  0.95510
     29   2.97485  5.07394  3.33346  2.72944  4.49570  3.58959  3.59123  3.86085  1.28895  3.33262  4.20969  3.14159  3.97922  2.73363  1.83352  2.97966  3.15715  3.54690  5.39705  4.21159     44 - -
          2.68618  4.42225  2.77519  2.73123  3.46354  2.40513  3.72494  3.29354  2.67741  2.69355  4.24690  2.90347  2.73739  3.18146  2.89801  2.37887  2.77519  2.98518  4.58477  3.61503
          0.03043  3.90347  4.62582  0.61958  0.77255  0.48576  0.95510
     30   2.36329  4.25502  4.02283  3.64500  3.66500  3.58066  4.50364  2.08615  3.54404  2.36896  3.55775  3.82274  4.16860  3.87921  3.78631  3.01499  3.01395  1.17425  5.39688  4.16111     45 - -
          2.68618  4.42225  2.77519  2.73123  3.46354  2.40513  3.72494  3.29354  2.67741  2.69355  4.24690  2.90347  2.73739  3.18146  2.89801  2.37887  2.77519  2.98518  4.58477  3.61503
          0.03043  3.90347  4.62582  0.61958  0.77255  0.48576  0.95510
     31   2.43747  4.34264  3.23466  2.77422  3.77521  3.25248  3.83157  3.08912  2.71808  2.40138  3.71173  3.15535  2.37147  3.08229  3.07867  2.41685  2.47837  2.79277  5.16847  3.90609     46 - -
          2.68618  4.42225  2.77519  2.73123  3.46354  2.40513  3.72494  3.29354  2.67741  2.69355  4.24690  2.90347  2.73739  3.18146  2.89801  2.37887  2.77519  2.98518  4.58477  3.61503
          0.03043  3.90347  4.62582  0.61958  0.77255  0.48576  0.95510
     32   2.32898  4.65666  2.72089  2.21974  4.16155  3.21198  3.77338  3.52336  2.61595  3.18458  4.05167  2.94261  1.99070  2.96716  3.02492  2.63670  2.89625  3.17085  5.44981  4.13518     47 - -
          2.68618  4.42225  2.77519  2.73123  3.46354  2.40513  3.72494  3.29354  2.67741  2.69355  4.24690  2.90347  2.73739  3.18146  2.89801  2.37887  2.77519  2.98518  4.58477  3.61503
          0.03043  3.90347  4.62582  0.61958  0.77255  0.48576  0.95510
     33   2.90110  5.43534  1.54312  1.52984  4.72132  3.18668  3.72774  4.22750  2.73706  3.74640  4.60494  2.65737  3.80524  2.89648  3.32106  2.79140  3.18938  3.81321  5.90232  4.41309     48 - -
          2.68618  4.42225  2.77519  2.73123  3.46354  2.40513  3.72494  3.29354  2.67741  2.69355  4.24690  2.90347  2.73739  3.18146  2.89801  2.37887  2.77519  2.98518  4.58477  3.61503
          0.03043  3.90347  4.62582  0.61958  0.77255  0.48576  0.95510
     34   3.03667  4.49781  4.33010  3.80677  3.13911  4.13518  4.50248  1.98990  3.61168  1.62365  1.63420  4.10031  4.45925  3.90065  3.82078  3.49006  3.29083  2.16582  5.08052  3.90166     49 - -
          2.68618  4.42225  2.77519  2.73123  3.46354  2.40513  3.72494  3.29354  2.67741  2.69355  4.24690  2.90347  2.73739  3.18146  2.89801  2.37887  2.77519  2.98518  4.58477  3.61503
          0.03043  3.90347  4.62582  0.61958  0.77255  0.48576  0.95510
     35   2.41036  4.29358  3.55418  3.00149  3.29645  3.59539  3.35528  2.63787  2.85833  1.77681  2.96649  3.37650  3.98041  3.21483  3.16309  2.87205  2.85906  2.47499  4.83253  3.57543     50 - -
          2.68618  4.42225  2.77519  2.73123  3.46354  2.40513  3.72494  3.29354  2.67741  2.69355  4.24690  2.90347  2.73739  3.18146  2.89801  2.37887  2.77519  2.98518  4.58477  3.61503
          0.03043  3.90347  4.62582  0.61958  0.77255  0.48576  0.95510
     36   3.02845  4.84072  3.15563  2.91852  3.30615  3.47344  1.07876  3.73617  2.76072  3.22633  4.27155  3.32667  4.02759  3.28511  3.02466  3.09880  3.33279  3.47069  4.77083  3.25610     51 - -
          2.68618  4.42225  2.77519  2.73123  3.46354  2.40513  3.72494  3.29354  2.67741  2.69355  4.24690  2.90347  2.73739  3.18146  2.89801  2.37887  2.77519  2.98518  4.58477  3.61503
          0.03043  3.90347  4.62582  0.61958  0.77255  0.48576  0.95510
     37   3.18219  4.59453  4.50343  3.96634  3.04385  4.31957  4.61135  2.17271  3.76030  1.00966  2.34043  4.26817  4.57228  4.00665  3.94306  3.67408  3.41730  2.26786  5.06989  3.92210     52 - -
          2.68618  4.42225  2.77519  2.73123  3.46354  2.40513  3.72494  3.29354  2.67741  2.69355  4.24690  2.90347  2.73739  3.18146  2.89801  2.37887  2.77519  2.98518  4.58477  3.61503
          0.03043  3.90347  4.62582  0.61958  0.77255  0.48576  0.95510
     38   3.03092  4.39364  4.60522  4.11794  3.44950  4.28906  4.84990  1.20623  3.98515  1.95462  3.27801  4.35660  4.63233  4.26754  4.19498  3.67789  3.30477  1.47234  5.40674  4.19612     53 - -
          2.68618  4.42225  2.77519  2.73123  3.46354  2.40513  3.72494  3.29354  2.67741  2.69355  4.24690  2.90347  2.73739  3.18146  2.89801  2.37887  2.77519  2.98518  4.58477  3.61503
          0.03043  3.90347  4.62582  0.61958  0.77255  0.48576  0.95510
     39   2.76048  5.14342  1.54732  2.16879  4.39253  3.21980  3.16275  3.95632  2.61788  3.49911  4.33511  2.73065  3.78840  2.85591  3.14178  2.40348  3.04229  3.56487  5.63760  4.18631     54 - -
          2.68618  4.42225  2.77519  2.73123  3.46354  2.40513  3.72494  3.29354  2.67741  2.69355  4.24690  2.90347  2.73739  3.18146  2.89801  2.37887  2.77519  2.98518  4.58477  3.61503
          0.03043  3.90347  4.62582  0.61958  0.77255  0.48576  0.95510
     40   2.09787  4.33111  3.27378  2.86039  3.80326  3.22629  3.91872  3.03550  2.80728  2.46204  3.75209  3.21086  2.09809  3.17748  3.15063  2.60700  2.79711  2.75525  5.23765  3.97251     55 - -
          2.68618  4.42225  2.77519  2.73123  3.46354  2.40513  3.72494  3.29354  2.67741  2.69355  4.24690  2.90347  2.73739  3.18146  2.89801  2.37887  2.77519  2.98518  4.58477  3.61503
          0.03043  3.90347  4.62582  0.61958  0.77255  0.48576  0.95510
     41   2.79197  4.61520  3.27929  2.83772  2.77493  3.59018  2.55884  3.22078  2.74279  2.80383  3.76148  3.23222  4.00604  3.11895  3.07838  2.59607  3.03393  2.98290  4.34677  1.94559     56 - -
          2.68618  4.42225  2.77519  2.73123  3.46354  2.40513  3.72494  3.29354  2.67741  2.69355  4.24690  2.90347  2.73739  3.18146  2.89801  2.37887  2.77519  2.98518  4.58477  3.61503
          0.03043  3.90347  4.62582  0.61958  0.77255  0.48576  0.95510
     42   3.38683  4.75056  4.13840  3.85200  2.69764  3.76473  3.93766  3.41154  3.57345  2.80117  4.04393  3.99475  4.28500  3.95945  3.69642  3.59025  3.68875  3.30274  0.82503  2.69809     57 - -
          2.68618  4.42225  2.77519  2.73123  3.46354  2.40513  3.72494  3.29354  2.67741  2.69355  4.24690  2.90347  2.73739  3.18146  2.89801  2.37887  2.77519  2.98518  4.58477  3.61503
          0.03043  3.90347  4.62582  0.61958  0.77255  0.48576  0.95510
     43   2.84474  4.65686  3.18679  2.86310  2.74574  3.55687  3.61302  3.28660  2.84442  2.86790  3.86669  2.45396  4.03037  3.20852  3.16769  2.94435  3.11479  3.05068  4.33315  1.62328     58 - -
          2.68618  4.42225  2.77519  2.73123  3.46354  2.40513  3.72494  3.29354  2.67741  2.69355  4.24690  2.90347  2.73739  3.18146  2.89801  2.37887  2.77519  2.98518  4.58477  3.61503
          0.03043  3.90347  4.62582  0.61958  0.77255  0.48576  0.95510
     44   2.90499  4.89202  2.92304  2.67801  4.06475  3.38628  3.83667  3.70002  2.49660  3.19932  4.22606  3.13810  3.94003  1.17994  2.78027  2.95132  3.20182  3.42769  5.33116  4.02687     59 - -
          2.68618  4.42225  2.77519  2.73123  3.46354  2.40513  3.72494  3.29354  2.67741  2.69355  4.24690  2.90347  2.73739  3.18146  2.89801  2.37887  2.77519  2.98518  4.58477  3.61503
          0.03043  3.90347  4.62582  0.61958  0.77255  0.48576  0.95510
     45   3.29757  4.69017  4.28123  4.00146  0.96233  3.98040  3.89065  2.81726  3.90767  2.18009  3.54273  4.05401  4.43817  4.06706  4.01974  3.56601  3.59865  2.81026  4.13024  2.49325     60 - -
          2.68618  4.42225  2.77519  2.73123  3.46354  2.40513  3.72494  3.29354  2.67741  2.69355  4.24690  2.90347  2.73739  3.18146  2.89801  2.37887  2.77519  2.98518  4.58477  3.61503
          0.03043  3.90347  4.62582  0.61958  0.77255  0.48576  0.95510
     46   2.79221  4.54465  3.40269  3.24602  4.23893  3.23039  4.32111  3.79208  3.30593  3.41565  4.46668  3.54971  0.77196  3.69376  3.54814  2.96062  3.23617  3.43395  5.41720  4.35994     61 - -
          2.68618  4.42225  2.77519  2.73123  3.46354  2.40513  3.72494  3.29354  2.67741  2.69355  4.24690  2.90347  2.73739  3.18146  2.89801  2.37887  2.77519  2.98518  4.58477  3.61503
          0.03043  3.90347  4.62582  0.61958  0.77255  0.48576  0.95510
     47   2.02513  4.27511  3.19391  2.95415  4.14017  3.02550  4.09233  3.45360  3.01053  3.19030  4.12245  3.22560  1.49928  3.36159  3.32431  2.51055  2.79767  3.04551  5.50128  4.26628     62 - -
          2.68618  4.42225  2.77519  2.73123  3.46354  2.40513  3.72494  3.29354  2.67741  2.69355  4.24690  2.90347  2.73739  3.18146  2.89801  2.37887  2.77519  2.98518  4.58477  3.61503
          0.03043  3.90347  4.62582  0.61958  0.77255  0.48576  0.95510
     48   3.07260  4.54627  4.29972  3.78343  3.08998  4.13640  4.46486  2.22581  3.55330  1.46704  1.62493  4.08444  4.45796  3.86705  3.75911  3.50029  3.32441  2.27644  5.03507  3.83203     63 - -
          2.68618  4.42225  2.77519  2.73123  3.46354  2.40513  3.72494  3.29354  2.67741  2.69355  4.24690  2.90347  2.73739  3.18146  2.89801  2.37887  2.77519  2.98518  4.58477  3.61503
          0.03043  3.90347  4.62582  0.61958  0.77255  0.48576  0.95510
     49   2.84806  5.36661  1.80323  1.92149  4.65646  3.19656  3.69834  4.16282  2.66967  3.67487  4.51209  1.80854  3.79329  2.85956  3.23545  2.75195  3.12872  3.74800  5.84031  4.35971     64 - -
          2.68618  4.42225  2.77519  2.73123  3.46354  2.40513  3.72494  3.29354  2.67741  2.69355  4.24690  2.90347  2.73739  3.18146  2.89801  2.37887  2.77519  2.98518  4.58477  3.61503
          0.03043  3.90347  4.62582  0.61958  0.77255  0.48576  0.95510
     50   2.34444  4.30062  3.09051  2.87015  4.15249  3.00995  4.04147  3.61358  2.95139  3.29888  4.18431  3.16631  1.50245  3.30587  3.27472  2.18393  2.79451  3.15610  5.49353  4.21892     65 - -
          2.68618  4.42225  2.77519  2.73123  3.46354  2.40513  3.72494  3.29354  2.67741  2.69355  4.24690  2.90347  2.73739  3.18146  2.89801  2.37887  2.77519  2.98518  4.58477  3.61503
          0.03043  3.90347  4.62582  0.61958  0.77255  0.48576  0.95510
     51   3.17614  4.54477  4.62381  4.06010  3.06955  4.39611  4.69055  1.90094  3.91378  1.10029  2.34039  4.35307  4.61040  4.09010  4.08403  3.72937  3.40076  2.15170  5.10836  4.01293     66 - -
          2.68618  4.42225  2.77519  2.73123  3.46354  2.40513  3.72494  3.29354  2.67741  2.69355  4.24690  2.90347  2.73739  3.18146  2.89801  2.37887  2.77519  2.98518  4.58477  3.61503
          0.03043  3.90347  4.62582  0.61958  0.77255  0.48576  0.95510
     52   3.38683  4.75056  4.13840  3.85200  2.69764  3.76473  3.93766  3.41154  3.57345  2.80117  4.04393  3.99475  4.28500  3.95945  3.69642  3.59025  3.68875  3.30274  0.82503  2.69809     67 - -
          2.68618  4.42225  2.77519  2.73123  3.46354  2.40513  3.72494  3.29354  2.67741  2.69355  4.24690  2.90347  2.73739  3.18146  2.89801  2.37887  2.77519  2.98518  4.58477  3.61503
          0.03043  3.90347  4.62582  0.61958  0.77255  0.48576  0.95510
     53   2.43784  4.58838  3.17700  2.71934  3.10739  3.50720  2.26304  3.18311  2.62199  2.79768  3.72532  3.15008  3.93032  3.01913  2.97424  2.80695  2.94443  2.93406  4.62433  2.54438     68 - -
          2.68618  4.42225  2.77519  2.73123  3.46354  2.40513  3.72494  3.29354  2.67741  2.69355  4.24690  2.90347  2.73739  3.18146  2.89801  2.37887  2.77519  2.98518  4.58477  3.61503
          0.03043  3.90347  4.62582  0.61958  0.77255  0.48576  0.95510
     54   2.36482  4.65945  2.86467  2.49317  4.20154  2.42671  3.71335  3.61019  1.91796  3.21343  4.04185  2.95860  3.76908  2.88362  2.83754  2.40819  2.85086  3.22798  5.42675  4.12232     69 - -
          2.68618  4.42225  2.77519  2.73123  3.46354  2.40513  3.72494  3.29354  2.67741  2.69355  4.24690  2.90347  2.73739  3.18146  2.89801  2.37887  2.77519  2.98518  4.58477  3.61503
          0.03043  3.90347  4.62582  0.61958  0.77255  0.48576  0.95510
     55   2.86776  4.29970  4.28146  3.71573  2.95122  3.99032  4.17664  1.61884  3.54091  1.62903  3.04695  3.93652  4.30649  3.77685  3.71743  3.30100  3.09868  2.20430  3.57617  3.37759     70 - -
          2.68618  4.42225  2.77519  2.73123  3.46354  2.40513  3.72494  3.29354  2.67741  2.69355  4.24690  2.90347  2.73739  3.18146  2.89801  2.37887  2.77519  2.98518  4.58477  3.61503
          0.03043  3.90347  4.62582  0.61958  0.77255  0.48576  0.95510
     56   3.18985  4.64282  4.23931  3.87911  3.14725  4.02162  4.52510  2.35277  3.64656  0.83796  3.16017  4.15159  4.45152  4.00747  3.81763  3.59581  3.48262  2.39819  5.03798  3.76852     71 - -
          2.68618  4.42225  2.77519  2.73123  3.46354  2.40513  3.72494  3.29354  2.67741  2.69355  4.24690  2.90347  2.73739  3.18146  2.89801  2.37887  2.77519  2.98518  4.58477  3.61503
          0.03043  3.90347  4.62582  0.61958  0.77255  0.48576  0.95510
     57   2.27041  4.20776  3.19902  3.00108  4.25894  1.34043  4.15348  3.61839  3.11194  3.35927  4.23650  3.22555  3.68548  3.43078  3.41758  2.43981  2.28501  3.12589  5.58998  4.37242     72 - -
          2.68618  4.42225  2.77519  2.73123  3.46354  2.40513  3.72494  3.29354  2.67741  2.69355  4.24690  2.90347  2.73739  3.18146  2.89801  2.37887  2.77519  2.98518  4.58477  3.61503
          0.03043  3.90347  4.62582  0.61958  0.77255  0.48576  0.95510
     58   2.48528  4.28641  4.09167  3.55160  2.06954  3.86090  4.15893  2.25903  3.44782  1.79385  3.14104  3.81163  4.23142  3.68817  3.67703  3.17684  3.03960  2.01850  4.78324  3.47188     73 - -
          2.68618  4.42225  2.77519  2.73123  3.46354  2.40513  3.72494  3.29354  2.67741  2.69355  4.24690  2.90347  2.73739  3.18146  2.89801  2.37887  2.77519  2.98518  4.58477  3.61503
          0.03043  3.90347  4.62582  0.61958  0.77255  0.48576  0.95510
     59   2.39358  4.21476  3.60761  3.08096  3.40396  3.52243  3.94088  2.49714  2.99863  2.40690  3.38369  3.41843  3.96576  3.31324  3.30641  2.82914  2.43341  1.83240  4.91900  3.13271     74 - -
          2.68618  4.42225  2.77519  2.73123  3.46354  2.40513  3.72494  3.29354  2.67741  2.69355  4.24690  2.90347  2.73739  3.18146  2.89801  2.37887  2.77519  2.98518  4.58477  3.61503
          0.03043  3.90347  4.62582  0.61958  0.77255  0.48576  0.95510
     60   3.06157  4.44826  4.52075  3.98251  3.19226  4.26670  4.63935  1.46408  3.82339  1.65863  2.16185  4.25310  4.54976  4.06214  4.01223  3.61467  3.30516  1.96095  5.15065  4.00060     75 - -
          2.68618  4.42225  2.77519  2.73123  3.46354  2.40513  3.72494  3.29354  2.67741  2.69355  4.24690  2.90347  2.73739  3.18146  2.89801  2.37887  2.77519  2.98518  4.58477  3.61503
          0.03043  3.90347  4.62582  0.61958  0.77255  0.48576  0.95510
     61   2.59378  4.22999  3.66354  3.14689  2.65063  2.45938  3.93087  2.13599  3.07853  2.30225  3.33161  3.46787  4.00105  3.36805  3.37324  2.87863  2.86312  2.34840  4.78469  3.47238     76 - -
          2.68618  4.42225  2.77519  2.73123  3.46354  2.40513  3.72494  3.29354  2.67741  2.69355  4.24690  2.90347  2.73739  3.18146  2.89801  2.37887  2.77519  2.98518  4.58477  3.61503
          0.03043  3.90347  4.62582  0.61958  0.77255  0.48576  0.95510
     62   2.74444  3.46336  4.31959  3.74352  2.83291  3.92301  4.26424  1.94958  3.62300  1.93982  2.53747  3.93931  4.25726  3.82146  3.78415  3.23101  2.98058  1.70803  4.85199  3.67561     77 - -
          2.68618  4.42225  2.77519  2.73123  3.46354  2.40513  3.72494  3.29354  2.67741  2.69355  4.24690  2.90347  2.73739  3.18146  2.89801  2.37887  2.77519  2.98518  4.58477  3.61503
          0.03043  3.90347  4.62582  0.61958  0.77255  0.48576  0.95510
     63   3.18233  4.57275  4.54531  4.03511  3.09873  4.34376  4.67256  1.87199  3.83245  1.01593  2.96673  4.32031  4.61417  4.09121  4.01453  3.71952  3.42833  2.09541  5.11901  3.92398     78 - -
          2.68618  4.42225  2.77519  2.73123  3.46354  2.40513  3.72494  3.29354  2.67741  2.69355  4.24690  2.90347  2.73739  3.18146  2.89801  2.37887  2.77519  2.98518  4.58477  3.61503
          0.03043  3.90347  4.62582  0.61958  0.77255  0.48576  0.95510
     64   2.70323  4.47583  3.38337  3.28659  4.42878  0.68283  4.40518  4.03574  3.47210  3.68604  4.66187  3.54761  3.86797  3.79377  3.70495  2.87599  3.18687  3.55807  5.51595  4.53165     79 - -
          2.68618  4.42225  2.77519  2.73123  3.46354  2.40513  3.72494  3.29354  2.67741  2.69355  4.24690  2.90347  2.73739  3.18146  2.89801  2.37887  2.77519  2.98518  4.58477  3.61503
          0.03043  3.90347  4.62582  0.61958  0.77255  0.48576  0.95510
     65   2.75784  3.46295  4.33288  3.75438  2.42312  3.91941  4.23173  1.90178  3.62521  1.84168  2.49303  3.94001  4.24871  3.80899  3.77287  3.22736  2.99182  2.08885  4.78276  3.59135     80 - -
          2.68618  4.42225  2.77519  2.73123  3.46354  2.40513  3.72494  3.29354  2.67741  2.69355  4.24690  2.90347  2.73739  3.18146  2.89801  2.37887  2.77519  2.98518  4.58477  3.61503
          0.03043  3.90347  4.62582  0.61958  0.77255  0.48576  0.95510
     66   3.07395  4.41997  4.63125  4.07775  3.24884  4.35764  4.73340  1.40245  3.96008  1.59418  2.65046  4.34361  4.60983  4.16218  4.14577  3.69565  3.31051  1.72607  5.21783  4.08710     81 - -
          2.68618  4.42225  2.77519  2.73123  3.46354  2.40513  3.72494  3.29354  2.67741  2.69355  4.24690  2.90347  2.73739  3.18146  2.89801  2.37887  2.77519  2.98518  4.58477  3.61503
          0.03043  3.90347  4.62582  0.61958  0.77255  0.48576  0.95510
     67   2.23976  4.20012  3.15587  2.95001  4.27158  2.41678  4.12031  3.74358  3.08560  3.42303  4.26221  3.18366  3.66040  3.38811  3.40934  1.23491  2.72195  3.19696  5.59691  4.35040     82 - -
          2.68618  4.42225  2.77519  2.73123  3.46354  2.40513  3.72494  3.29354  2.67741  2.69355  4.24690  2.90347  2.73739  3.18146  2.89801  2.37887  2.77519  2.98518  4.58477  3.61503
          0.03043  3.90347  4.62582  0.61958  0.77255  0.48576  0.95510
     68   2.71306  4.16581  4.16020  3.58031  3.05712  3.83629  4.11367  2.05311  3.44722  1.88998  2.59808  3.80472  4.17406  3.66527  3.62865  3.13259  2.94440  1.95026  3.08120  3.51019     83 - -
          2.68618  4.42225  2.77519  2.73123  3.46354  2.40513  3.72494  3.29354  2.67741  2.69355  4.24690  2.90347  2.73739  3.18146  2.89801  2.37887  2.77519  2.98518  4.58477  3.61503
          0.03043  3.90347  4.62582  0.61958  0.77255  0.48576  0.95510
     69   2.34246  2.91041  3.87582  3.32771  3.36802  3.53051  4.06010  2.35239  3.23260  2.34246  3.00826  3.57293  3.99712  3.50250  3.48851  2.85717  2.43109  1.91560  4.90618  3.70309     84 - -
          2.68618  4.42225  2.77519  2.73123  3.46354  2.40513  3.72494  3.29354  2.67741  2.69355  4.24690  2.90347  2.73739  3.18146  2.89801  2.37887  2.77519  2.98518  4.58477  3.61503
          0.03043  3.90347  4.62582  0.61958  0.77255  0.48576  0.95510
     70   2.70323  4.47583  3.38337  3.28659  4.42878  0.68283  4.40518  4.03574  3.47210  3.68604  4.66187  3.54761  3.86797  3.79377  3.70495  2.87599  3.18687  3.55807  5.51595  4.53165     85 - -
          2.68618  4.42225  2.77519  2.73123  3.46354  2.40513  3.72494  3.29354  2.67741  2.69355  4.24690  2.90347  2.73739  3.18146  2.89801  2.37887  2.77519  2.98518  4.58477  3.61503
          0.03043  3.90347  4.62582  0.61958  0.77255  0.48576  0.95510
     71   2.74884  4.74675  2.72502  2.61351  4.11509  3.20453  3.94557  3.83194  2.85174  3.47524  4.43016  1.10433  3.85782  3.21821  3.20759  2.81474  3.13162  3.45102  5.41743  4.06107     86 - -
          2.68618  4.42225  2.77519  2.73123  3.46354  2.40513  3.72494  3.29354  2.67741  2.69355  4.24690  2.90347  2.73739  3.18146  2.89801  2.37887  2.77519  2.98518  4.58477  3.61503
          0.03043  3.90347  4.62582  0.61958  0.77255  0.48576  0.95510
     72   2.70323  4.47583  3.38337  3.28659  4.42878  0.68283  4.40518  4.03574  3.47210  3.68604  4.66187  3.54761  3.86797  3.79377  3.70495  2.87599  3.18687  3.55807  5.51595  4.53165     87 - -
          2.68618  4.42225  2.77519  2.73123  3.46354  2.40513  3.72494  3.29354  2.67741  2.69355  4.24690  2.90347  2.73739  3.18146  2.89801  2.37887  2.77519  2.98518  4.58477  3.61503
          0.03043  3.90347  4.62582  0.61958  0.77255  0.48576  0.95510
     73   2.72876  3.49755  4.19374  3.64211  3.27314  3.82775  4.29545  2.12474  3.51415  1.99762  2.09277  3.86974  4.22816  3.76691  3.72649  3.15982  2.99842  1.72937  4.98279  3.79735     88 - -
          2.68618  4.42225  2.77519  2.73123  3.46354  2.40513  3.72494  3.29354  2.67741  2.69355  4.24690  2.90347  2.73739  3.18146  2.89801  2.37887  2.77519  2.98518  4.58477  3.61503
          0.03043  3.90347  4.62582  0.61958  0.77255  0.48576  0.95510
     74   2.83247  4.36629  4.16834  3.83223  3.57255  3.75609  4.62853  2.04830  3.70049  2.25407  3.53280  4.01714  4.31473  4.05797  3.91004  3.26142  3.19317  0.98671  5.36229  4.09591     89 - -
          2.68618  4.42225  2.77519  2.73123  3.46354  2.40513  3.72494  3.29354  2.67741  2.69355  4.24690  2.90347  2.73739  3.18146  2.89801  2.37887  2.77519  2.98518  4.58477  3.61503
          0.03043  3.90347  4.62582  0.61958  0.77255  0.48576  0.95510
     75   3.02705  4.37397  4.61082  4.07181  3.36962  4.32292  4.76178  1.41286  3.95841  1.86960  2.83205  4.32782  4.60882  4.19447  4.16097  3.67075  3.27502  1.41862  5.30064  4.13645     90 - -
          2.68618  4.42225  2.77519  2.73123  3.46354  2.40513  3.72494  3.29354  2.67741  2.69355  4.24690  2.90347  2.73739  3.18146  2.89801  2.37887  2.77519  2.98518  4.58477  3.61503
          0.03043  3.90347  4.62582  0.61958  0.77255  0.48576  0.95510
     76   3.29161  4.76805  3.88385  3.61888  2.29384  3.86612  3.63265  3.29646  3.47550  2.74244  3.96823  3.76143  4.33916  3.77411  3.65293  3.42529  3.57839  3.16846  3.93885  0.91576     91 - -
          2.68618  4.42225  2.77519  2.73123  3.46354  2.40513  3.72494  3.29354  2.67741  2.69355  4.24690  2.90347  2.73739  3.18146  2.89801  2.37887  2.77519  2.98518  4.58477  3.61503
          0.03043  3.90347  4.62582  0.61958  0.77255  0.48576  0.95510
     77   3.03041  4.40353  4.57916  4.10026  3.43162  4.26588  4.83127  1.17027  3.95766  1.93816  3.26930  4.33851  4.61925  4.24778  4.16640  3.66010  3.30792  1.55167  5.39034  4.17345     92 - -
          2.68618  4.42225  2.77519  2.73123  3.46354  2.40513  3.72494  3.29354  2.67741  2.69355  4.24690  2.90347  2.73739  3.18146  2.89801  2.37887  2.77519  2.98518  4.58477  3.61503
          0.03043  3.90347  4.62582  0.61958  0.77255  0.48576  0.95510
     78   3.29757  4.69017  4.28123  4.00146  0.96233  3.98040  3.89065  2.81726  3.90767  2.18009  3.54273  4.05401  4.43817  4.06706  4.01974  3.56601  3.59865  2.81026  4.13024  2.49325     93 - -
          2.68618  4.42225  2.77519  2.73123  3.46354  2.40513  3.72494  3.29354  2.67741  2.69355  4.24690  2.90347  2.73739  3.18146  2.89801  2.37887  2.77519  2.98518  4.58477  3.61503
          0.03043  3.90347  4.62582  0.61958  0.77255  0.48576  0.95510
     79   2.17165  4.24745  3.46885  2.92712  3.51306  3.42935  3.86527  2.45774  2.86160  2.52778  3.13129  3.29558  3.88745  3.18188  3.20557  2.54264  2.27939  2.44950  4.97552  3.74232     94 - -
          2.68618  4.42225  2.77519  2.73123  3.46354  2.40513  3.72494  3.29354  2.67741  2.69355  4.24690  2.90347  2.73739  3.18146  2.89801  2.37887  2.77519  2.98518  4.58477  3.61503
          0.03043  3.90347  4.62582  0.61958  0.77255  0.48576  0.95510
     80   2.43705  3.52269  3.39174  2.85208  3.56501  3.33293  3.81611  2.90394  2.79328  2.63221  3.05899  2.94111  3.81889  3.11483  3.14879  2.30951  2.22967  2.63770  4.98786  3.74914     95 - -
          2.68618  4.42225  2.77519  2.73123  3.46354  2.40513  3.72494  3.29354  2.67741  2.69355  4.24690  2.90347  2.73739  3.18146  2.89801  2.37887  2.77519  2.98518  4.58477  3.61503
          0.03043  3.90347  4.62582  0.61958  0.77255  0.48576  0.95510
     81   2.42911  4.27430  3.45530  3.20851  3.99594  3.11262  4.22351  3.12684  3.15210  2.98923  4.03762  3.41306  3.81874  3.54533  3.40942  2.63070  1.12044  2.81851  5.43101  4.21251     96 - -
          2.68618  4.42225  2.77519  2.73123  3.46354  2.40513  3.72494  3.29354  2.67741  2.69355  4.24690  2.90347  2.73739  3.18146  2.89801  2.37887  2.77519  2.98518  4.58477  3.61503
          0.03043  3.90347  4.62582  0.61958  0.77255  0.48576  0.95510
     82   2.77971  4.88784  2.98566  2.58358  4.32559  3.39576  3.68222  3.72745  1.35201  3.28588  4.16062  3.04224  3.06235  2.84600  2.49517  2.81067  3.03924  3.38949  5.42223  4.16912     97 - -
          2.68618  4.42225  2.77519  2.73123  3.46354  2.40513  3.72494  3.29354  2.67741  2.69355  4.24690  2.90347  2.73739  3.18146  2.89801  2.37887  2.77519  2.98518  4.58477  3.61503
          0.03043  3.90347  4.62582  0.61958  0.77255  0.48576  0.95510
     83   2.15986  4.37085  2.99841  2.67493  4.17316  3.05869  3.88626  3.57859  2.76990  3.23504  4.06398  2.42734  3.69979  3.09508  3.16388  1.73108  2.49037  3.13538  5.47593  4.19508     98 - -
          2.68618  4.42225  2.77519  2.73123  3.46354  2.40513  3.72494  3.29354  2.67741  2.69355  4.24690  2.90347  2.73739  3.18146  2.89801  2.37887  2.77519  2.98518  4.58477  3.61503
          0.03043  3.90347  4.62582  0.61958  0.77255  0.48576  0.95510
     84   3.18985  4.64282  4.23931  3.87911  3.14725  4.02162  4.52510  2.35277  3.64656  0.83796  3.16017  4.15159  4.45152  4.00747  3.81763  3.59581  3.48262  2.39819  5.03798  3.76852     99 - -
          2.68618  4.42225  2.77519  2.73123  3.46354  2.40513  3.72494  3.29354  2.67741  2.69355  4.24690  2.90347  2.73739  3.18146  2.89801  2.37887  2.77519  2.98518  4.58477  3.61503
          0.03043  3.90347  4.62582  0.61958  0.77255  0.48576  0.95510
     85   2.99237  5.05354  3.39858  2.77501  4.47301  3.60486  3.59854  3.83696  1.67395  3.31461  4.20087  3.17224  3.99378  2.74530  1.36011  3.00630  3.17345  3.53163  5.38019  4.20544    100 - -
          2.68618  4.42225  2.77519  2.73123  3.46354  2.40513  3.72494  3.29354  2.67741  2.69355  4.24690  2.90347  2.73739  3.18146  2.89801  2.37887  2.77519  2.98518  4.58477  3.61503
          0.03043  3.90347  4.62582  0.61958  0.77255  0.48576  0.95510
     86   2.42911  4.27430  3.45530  3.20851  3.99594  3.11262  4.22351  3.12684  3.15210  2.98923  4.03762  3.41306  3.81874  3.54533  3.40942  2.63070  1.12044  2.81851  5.43101  4.21251    101 - -
          2.68618  4.42225  2.77519  2.73123  3.46354  2.40513  3.72494  3.29354  2.67741  2.69355  4.24690  2.90347  2.73739  3.18146  2.89801  2.37887  2.77519  2.98518  4.58477  3.61503
          0.03043  3.90347  4.62582  0.61958  0.77255  0.48576  0.95510
     87   2.79221  4.54465  3.40269  3.24602  4.23893  3.23039  4.32111  3.79208  3.30593  3.41565  4.46668  3.54971  0.77196  3.69376  3.54814  2.96062  3.23617  3.43395  5.41720  4.35994    102 - -
          2.68618  4.42225  2.77519  2.73123  3.46354  2.40513  3.72494  3.29354  2.67741  2.69355  4.24690  2.90347  2.73739  3.18146  2.89801  2.37887  2.77519  2.98518  4.58477  3.61503
          0.03043  3.90347  4.62582  0.61958  0.77255  0.48576  0.95510
     88   1.93598  4.15228  3.28073  3.04116  4.20223  2.91542  4.14722  3.56109  3.10806  3.31228  4.18153  3.22965  3.66105  3.42418  3.41294  1.26290  2.69494  3.06574  5.56880  4.32442    103 - -
          2.68618  4.42225  2.77519  2.73123  3.46354  2.40513  3.72494  3.29354  2.67741  2.69355  4.24690  2.90347  2.73739  3.18146  2.89801  2.37887  2.77519  2.98518  4.58477  3.61503
          0.03043  3.90347  4.62582  0.61958  0.77255  0.48576  0.95510
     89   2.74884  4.74675  2.72502  2.61351  4.11509  3.20453  3.94557  3.83194  2.85174  3.47524  4.43016  1.10433  3.85782  3.21821  3.20759  2.81474  3.13162  3.45102  5.41743  4.06107    104 - -
          2.68618  4.42225  2.77519  2.73123  3.46354  2.40513  3.72494  3.29354  2.67741  2.69355  4.24690  2.90347  2.73739  3.18146  2.89801  2.37887  2.77519  2.98518  4.58477  3.61503
          0.03043  3.90347  4.62582  0.61958  0.77255  0.48576  0.95510
     90   3.18083  4.58409  4.51021  4.00871  3.08707  4.31656  4.64528  1.94604  3.79360  0.98938  2.96995  4.29405  4.59941  4.06712  3.97732  3.69877  3.43043  2.13032  5.10054  3.89021    105 - -
          2.68618  4.42225  2.77519  2.73123  3.46354  2.40513  3.72494  3.29354  2.67741  2.69355  4.24690  2.90347  2.73739  3.18146  2.89801  2.37887  2.77519  2.98518  4.58477  3.61503
          0.03043  3.90347  4.62582  0.61958  0.77255  0.48576  0.95510
     91   3.18985  4.64282  4.23931  3.87911  3.14725  4.02162  4.52510  2.35277  3.64656  0.83796  3.16017  4.15159  4.45152  4.00747  3.81763  3.59581  3.48262  2.39819  5.03798  3.76852    106 - -
          2.68618  4.42225  2.77519  2.73123  3.46354  2.40513  3.72494  3.29354  2.67741  2.69355  4.24690  2.90347  2.73739  3.18146  2.89801  2.37887  2.77519  2.98518  4.58477  3.61503
          0.03043  3.90347  4.62582  0.61958  0.77255  0.48576  0.95510
     92   2.96081  4.36963  4.47455  3.99943  3.49325  4.15356  4.76196  1.67375  3.86262  2.05276  3.34717  4.23661  4.54840  4.17261  4.08937  3.54698  3.25020  1.09610  5.39917  4.16081    107 - -
          2.68618  4.42225  2.77519  2.73123  3.46354  2.40513  3.72494  3.29354  2.67741  2.69355  4.24690  2.90347  2.73739  3.18146  2.89801  2.37887  2.77519  2.98518  4.58477  3.61503
          0.03043  3.90347  4.62582  0.61958  0.77255  0.48576  0.95510
     93   2.99921  4.37071  4.56732  4.07639  3.49204  4.25278  4.82467  1.52241  3.95221  2.02525  3.32370  4.31693  4.60818  4.24161  4.17278  3.63699  3.27520  1.15379  5.41986  4.20018    108 - -
          2.68618  4.42225  2.77519  2.73123  3.46354  2.40513  3.72494  3.29354  2.67741  2.69355  4.24690  2.90347  2.73739  3.18146  2.89801  2.37887  2.77519  2.98518  4.58477  3.61503
          0.03043  3.90347  4.62582  0.61958  0.77255  0.48576  0.95510
     94   2.74884  4.74675  2.72502  2.61351  4.11509  3.20453  3.94557  3.83194  2.85174  3.47524  4.43016  1.10433  3.85782  3.21821  3.20759  2.81474  3.13162  3.45102  5.41743  4.06107    109 - -
          2.68618  4.42225  2.77519  2.73123  3.46354  2.40513  3.72494  3.29354  2.67741  2.69355  4.24690  2.90347  2.73739  3.18146  2.89801  2.37887  2.77519  2.98518  4.58477  3.61503
          0.03043  3.90347  4.62582  0.61958  0.77255  0.48576  0.95510
     95   3.18985  4.64282  4.23931  3.87911  3.14725  4.02162  4.52510  2.35277  3.64656  0.83796  3.16017  4.15159  4.45152  4.00747  3.81763  3.59581  3.48262  2.39819  5.03798  3.76852    110 - -
          2.68618  4.42225  2.77519  2.73123  3.46354  2.40513  3.72494  3.29354  2.67741  2.69355  4.24690  2.90347  2.73739  3.18146  2.89801  2.37887  2.77519  2.98518  4.58477  3.61503
          0.03043  3.90347  4.62582  0.61958  0.77255  0.48576  0.95510
     96   0.97000  4.20726  3.49383  3.28633  4.08301  3.03102  4.30474  3.21315  3.30338  3.09335  4.12161  3.42818  3.77315  3.64166  3.55189  2.55721  2.83670  2.86219  5.50707  4.31072    111 - -
          2.68618  4.42225  2.77519  2.73123  3.46354  2.40513  3.72494  3.29354  2.67741  2.69355  4.24690  2.90347  2.73739  3.18146  2.89801  2.37887  2.77519  2.98518  4.58477  3.61503
          0.03043  3.90347  4.62582  0.61958  0.77255  0.48576  0.95510
     97   3.12598  4.52714  4.42876  3.96213  1.47146  4.16782  4.10407  2.07308  3.82860  1.78448  3.14090  4.10476  4.49348  3.99178  3.98327  3.53308  3.37684  2.33200  4.41115  2.86971    112 - -
          2.68618  4.42225  2.77519  2.73123  3.46354  2.40513  3.72494  3.29354  2.67741  2.69355  4.24690  2.90347  2.73739  3.18146  2.89801  2.37887  2.77519  2.98518  4.58477  3.61503
          0.03043  3.90347  4.62582  0.61958  0.77255  0.48576  0.95510
     98   2.33001  4.25093  3.23309  3.05008  4.10704  2.98022  4.15919  3.63374  3.12594  3.35150  4.27486  3.27005  3.72153  3.47279  3.41117  1.04527  2.81242  3.16207  5.47701  4.19067    113 - -
          2.68618  4.42225  2.77519  2.73123  3.46354  2.40513  3.72494  3.29354  2.67741  2.69355  4.24690  2.90347  2.73739  3.18146  2.89801  2.37887  2.77519  2.98518  4.58477  3.61503
          0.03043  3.90347  4.62582  0.61958  0.77255  0.48576  0.95510
     99   3.02263  5.15612  0.87460  2.35387  4.53722  3.23390  3.95797  4.13239  3.04789  3.73512  4.71371  2.91188  3.88887  3.19703  3.56846  2.98136  3.36179  3.76821  5.69983  4.40476    114 - -
          2.68618  4.42225  2.77519  2.73123  3.46354  2.40513  3.72494  3.29354  2.67741  2.69355  4.24690  2.90347  2.73739  3.18146  2.89801  2.37887  2.77519  2.98518  4.58477  3.61503
          0.03043  3.90347  4.62582  0.61958  0.77255  0.48576  0.95510
    100   3.29757  4.69017  4.28123  4.00146  0.96233  3.98040  3.89065  2.81726  3.90767  2.18009  3.54273  4.05401  4.43817  4.06706  4.01974  3.56601  3.59865  2.81026  4.13024  2.49325    115 - -
          2.68618  4.42225  2.77519  2.73123  3.46354  2.40513  3.72494  3.29354  2.67741  2.69355  4.24690  2.90347  2.73739  3.18146  2.89801  2.37887  2.77519  2.98518  4.58477  3.61503
          0.03043  3.90347  4.62582  0.61958  0.77255  0.48576  0.95510
    101   2.56354  2.87306  3.91815  3.34758  2.92149  3.14564  3.97911  2.21325  3.24154  2.00382  3.18314  3.59763  4.02626  3.48961  3.46640  2.93146  2.80993  2.19310  4.72005  3.50347    116 - -
          2.68618  4.42225  2.77519  2.73123  3.46354  2.40513  3.72494  3.29354  2.67741  2.69355  4.24690  2.90347  2.73739  3.18146  2.89801  2.37887  2.77519  2.98518  4.58477  3.61503
          0.03043  3.90347  4.62582  0.61958  0.77255  0.48576  0.95510
    102   3.09805  4.50509  4.47466  3.91658  3.10188  4.27625  4.57892  1.92091  3.75530  1.44562  1.78234  4.21533  4.53217  3.98223  3.95039  3.60574  3.32976  2.13867  5.08253  3.94918    117 - -
          2.68618  4.42225  2.77519  2.73123  3.46354  2.40513  3.72494  3.29354  2.67741  2.69355  4.24690  2.90347  2.73739  3.18146  2.89801  2.37887  2.77519  2.98518  4.58477  3.61503
          0.03043  3.90347  4.62582  0.61958  0.77255  0.48576  0.95510
    103   2.99342  4.53726  4.08258  3.67826  3.22107  3.85716  4.40622  2.39975  3.44469  1.81098  1.31978  3.95196  4.31783  3.82446  3.64639  3.34582  3.29928  2.40949  5.06609  3.83066    118 - -
          2.68618  4.42225  2.77519  2.73123  3.46354  2.40513  3.72494  3.29354  2.67741  2.69355  4.24690  2.90347  2.73739  3.18146  2.89801  2.37887  2.77519  2.98518  4.58477  3.61503
          0.03043  3.90347  4.62582  0.61958  0.77255  0.48576  0.95510
    104   2.40684  3.56986  3.86498  3.29368  2.52582  3.15286  3.94415  2.25453  3.19494  2.12293  3.18747  3.55455  3.99817  3.44467  3.42859  2.89792  2.78779  2.23216  4.70676  3.49316    119 - -
          2.68618  4.42225  2.77519  2.73123  3.46354  2.40513  3.72494  3.29354  2.67741  2.69355  4.24690  2.90347  2.73739  3.18146  2.89801  2.37887  2.77519  2.98518  4.58477  3.61503
          0.03043  3.90347  4.62582  0.61958  0.77255  0.48576  0.95510
    105   2.38880  3.53048  3.77099  3.21574  2.93235  3.54806  3.98137  2.29092  3.13417  2.32076  3.29697  3.50591  3.98281  3.40828  3.41106  2.85259  2.11259  2.22835  4.85291  3.63774    120 - -
          2.68618  4.42225  2.77519  2.73123  3.46354  2.40513  3.72494  3.29354  2.67741  2.69355  4.24690  2.90347  2.73739  3.18146  2.89801  2.37887  2.77519  2.98518  4.58477  3.61503
          0.03043  3.90347  4.62582  0.61958  0.77255  0.48576  0.95510
    106   2.62930  4.38544  3.39087  2.97167  3.44465  3.47049  3.90521  2.77072  2.82203  2.45334  1.84411  2.83258  3.96076  3.24096  3.11557  2.84041  2.92324  2.58803  4.97816  3.66975    121 - -
          2.68618  4.42225  2.77519  2.73123  3.46354  2.40513  3.72494  3.29354  2.67741  2.69355  4.24690  2.90347  2.73739  3.18146  2.89801  2.37887  2.77519  2.98518  4.58477  3.61503
          0.03043  3.90347  4.62582  0.61958  0.77255  0.48576  0.95510
    107   2.00307  2.63240  3.66174  3.22011  3.89890  2.61676  4.11628  3.26069  3.16298  2.98885  3.84463  3.33256  3.66865  3.44174  3.45274  1.83916  2.28100  2.84496  5.30512  4.10977    122 - -
          2.68618  4.42225  2.77519  2.73123  3.46354  2.40513  3.72494  3.29354  2.67741  2.69355  4.24690  2.90347  2.73739  3.18146  2.89801  2.37887  2.77519  2.98518  4.58477  3.61503
          0.03043  3.90347  4.62582  0.61958  0.77255  0.48576  0.95510
    108   2.79221  4.54465  3.40269  3.24602  4.23893  3.23039  4.32111  3.79208  3.30593  3.41565  4.46668  3.54971  0.77196  3.69376  3.54814  2.96062  3.23617  3.43395  5.41720  4.35994    123 - -
          2.68618  4.42225  2.77519  2.73123  3.46354  2.40513  3.72494  3.29354  2.67741  2.69355  4.24690  2.90347  2.73739  3.18146  2.89801  2.37887  2.77519  2.98518  4.58477  3.61503
          0.03043  3.90347  4.62582  0.61958  0.77255  0.48576  0.95510
    109   1.99181  4.31710  3.31755  2.84039  3.72943  3.27181  3.87336  2.97865  2.78125  2.71309  3.05173  3.20623  2.39727  3.13357  3.13805  2.61424  2.77360  2.70967  5.16096  3.90980    124 - -
          2.68618  4.42225  2.77519  2.73123  3.46354  2.40513  3.72494  3.29354  2.67741  2.69355  4.24690  2.90347  2.73739  3.18146  2.89801  2.37887  2.77519  2.98518  4.58477  3.61503
          0.03043  3.90347  4.62582  0.61958  0.77255  0.48576  0.95510
    110   2.99342  4.53726  4.08258  3.67826  3.22107  3.85716  4.40622  2.39975  3.44469  1.81098  1.31978  3.95196  4.31783  3.82446  3.64639  3.34582  3.29928  2.40949  5.06609  3.83066    125 - -
          2.68618  4.42225  2.77519  2.73123  3.46354  2.40513  3.72494  3.29354  2.67741  2.69355  4.24690  2.90347  2.73739  3.18146  2.89801  2.37887  2.77519  2.98518  4.58477  3.61503
          0.03043  3.90347  4.62582  0.61958  0.77255  0.48576  0.95510
    111   2.57563  4.23447  3.74403  3.28339  3.51583  2.92938  4.14026  2.34537  3.17525  2.24615  3.48308  3.55928  4.03053  3.51498  3.45387  2.88199  2.90005  1.47384  5.09992  3.84994    126 - -
          2.68618  4.42225  2.77519  2.73123  3.46354  2.40513  3.72494  3.29354  2.67741  2.69355  4.24690  2.90347  2.73739  3.18146  2.89801  2.37887  2.77519  2.98518  4.58477  3.61503
          0.03043  3.90347  4.62582  0.61958  0.77255  0.48576  0.95510
    112   2.87484  4.32686  4.21176  3.67660  2.92284  3.94042  4.11440  1.43565  3.46770  1.93099  3.15862  3.89213  4.29195  3.75172  3.65280  3.28049  3.11780  2.21528  3.48987  3.24229    127 - -
          2.68618  4.42225  2.77519  2.73123  3.46354  2.40513  3.72494  3.29354  2.67741  2.69355  4.24690  2.90347  2.73739  3.18146  2.89801  2.37887  2.77519  2.98518  4.58477  3.61503
          0.03043  3.90347  4.62582  0.61958  0.77255  0.48576  0.95510
    113   2.40802  3.17179  3.23235  2.86377  3.89346  3.14193  3.93497  3.29911  2.82608  3.05738  3.95413  1.58199  3.76872  3.20224  3.16393  2.56274  2.79990  2.94387  5.27551  3.97231    128 - -
          2.68618  4.42225  2.77519  2.73123  3.46354  2.40513  3.72494  3.29354  2.67741  2.69355  4.24690  2.90347  2.73739  3.18146  2.89801  2.37887  2.77519  2.98518  4.58477  3.61503
          0.03043  3.90347  4.62582  0.61958  0.77255  0.48576  0.95510
    114   2.59704  1.66139  4.10194  3.65289  3.40412  3.48032  4.29800  2.40271  3.43664  2.03248  3.47460  3.77054  4.06379  3.77862  3.63298  2.92528  2.96781  2.23593  5.05057  3.77072    129 - -
          2.68618  4.42225  2.77519  2.73123  3.46354  2.40513  3.72494  3.29354  2.67741  2.69355  4.24690  2.90347  2.73739  3.18146  2.89801  2.37887  2.77519  2.98518  4.58477  3.61503
          0.03043  3.90347  4.62582  0.61958  0.77255  0.48576  0.95510
    115   3.50235  4.74971  4.55269  4.20048  1.50650  4.28796  3.37971  3.27728  4.04076  2.64767  3.85586  3.96612  4.59003  4.01353  4.08051  3.63333  3.71741  3.16827  2.89393  1.18188    130 - -
          2.68618  4.42225  2.77519  2.73123  3.46354  2.40513  3.72494  3.29354  2.67741  2.69355  4.24690  2.90347  2.73739  3.18146  2.89801  2.37887  2.77519  2.98518  4.58477  3.61503
          0.03043  3.90347  4.62582  0.61958  0.77255  0.48576  0.95510
    116   2.79782  4.57031  3.40612  2.91026  2.36967  3.65305  3.11503  3.13559  2.86463  2.72311  3.68798  2.47483  4.03551  3.16999  3.21901  2.92055  3.02908  2.91110  4.22522  2.03298    131 - -
          2.68618  4.42225  2.77519  2.73123  3.46354  2.40513  3.72494  3.29354  2.67741  2.69355  4.24690  2.90347  2.73739  3.18146  2.89801  2.37887  2.77519  2.98518  4.58477  3.61503
          0.03043  3.90347  4.62582  0.61958  0.77255  0.48576  0.95510
    117   2.97861  5.09649  2.50019  0.98211  4.44654  3.29380  3.88302  3.90658  2.76741  3.51862  4.49107  2.95002  3.89979  3.09789  3.17963  2.95772  3.28300  3.58714  5.61226  4.33427    132 - -
          2.68618  4.42225  2.77519  2.73123  3.46354  2.40513  3.72494  3.29354  2.67741  2.69355  4.24690  2.90347  2.73739  3.18146  2.89801  2.37887  2.77519  2.98518  4.58477  3.61503
          0.03043  3.90347  4.62582  0.61958  0.77255  0.48576  0.95510
    118   2.42911  4.27430  3.45530  3.20851  3.99594  3.11262  4.22351  3.12684  3.15210  2.98923  4.03762  3.41306  3.81874  3.54533  3.40942  2.63070  1.12044  2.81851  5.43101  4.21251    133 - -
          2.68618  4.42225  2.77519  2.73123  3.46354  2.40513  3.72494  3.29354  2.67741  2.69355  4.24690  2.90347  2.73739  3.18146  2.89801  2.37887  2.77519  2.98518  4.58477  3.61503
          0.03043  3.90347  4.62582  0.61958  0.77255  0.48576  0.95510
    119   3.38683  4.75056  4.13840  3.85200  2.69764  3.76473  3.93766  3.41154  3.57345  2.80117  4.04393  3.99475  4.28500  3.95945  3.69642  3.59025  3.68875  3.30274  0.82503  2.69809    134 - -
          2.68618  4.42225  2.77519  2.73123  3.46354  2.40513  3.72494  3.29354  2.67741  2.69355  4.24690  2.90347  2.73739  3.18146  2.89801  2.37887  2.77519  2.98518  4.58477  3.61503
          0.03043  3.90347  4.62582  0.61958  0.77255  0.48576  0.95510
    120   2.77130  4.28867  4.11395  3.59612  3.45191  3.85469  4.38756  2.01948  3.46473  2.12809  2.88906  3.86976  4.28004  3.77882  3.72084  3.20324  2.75498  1.32510  5.19065  3.98611    135 - -
          2.68618  4.42225  2.77519  2.73123  3.46354  2.40513  3.72494  3.29354  2.67741  2.69355  4.24690  2.90347  2.73739  3.18146  2.89801  2.37887  2.77519  2.98518  4.58477  3.61503
          0.03043  3.90347  4.62582  0.61958  0.77255  0.48576  0.95510
    121   3.20901  4.58896  4.50069  4.02289  1.69976  4.26166  4.15798  2.35873  3.87917  1.30578  3.04296  4.17918  4.54588  4.02415  4.02199  3.62577  3.44610  2.42792  4.43986  2.92108    136 - -
          2.68618  4.42225  2.77519  2.73123  3.46354  2.40513  3.72494  3.29354  2.67741  2.69355  4.24690  2.90347  2.73739  3.18146  2.89801  2.37887  2.77519  2.98518  4.58477  3.61503
          0.03043  3.90347  4.62582  0.61958  0.77255  0.48576  0.95510
    122   2.70323  4.47583  3.38337  3.28659  4.42878  0.68283  4.40518  4.03574  3.47210  3.68604  4.66187  3.54761  3.86797  3.79377  3.70495  2.87599  3.18687  3.55807  5.51595  4.53165    137 - -
          2.68618  4.42225  2.77519  2.73123  3.46354  2.40513  3.72494  3.29354  2.67741  2.69355  4.24690  2.90347  2.73739  3.18146  2.89801  2.37887  2.77519  2.98518  4.58477  3.61503
          0.03043  3.90347  4.62582  0.61958  0.77255  0.48576  0.95510
    123   2.33880  4.29720  3.09081  2.86627  4.15596  3.00726  4.03806  3.61553  2.94836  3.29912  4.18035  3.16263  1.52934  3.30036  3.27411  2.14832  2.78846  3.15537  5.49578  4.22185    138 - -
          2.68618  4.42225  2.77519  2.73123  3.46354  2.40513  3.72494  3.29354  2.67741  2.69355  4.24690  2.90347  2.73739  3.18146  2.89801  2.37887  2.77519  2.98518  4.58477  3.61503
          0.03043  3.90347  4.62582  0.61958  0.77255  0.48576  0.95510
    124   3.14693  4.52601  4.57485  4.01831  2.17336  4.31202  4.45977  2.23200  3.89122  1.15669  2.49349  4.26149  4.54212  4.02407  4.04096  3.63718  3.36826  2.33784  4.82167  3.55165    139 - -
          2.68618  4.42225  2.77519  2.73123  3.46354  2.40513  3.72494  3.29354  2.67741  2.69355  4.24690  2.90347  2.73739  3.18146  2.89801  2.37887  2.77519  2.98518  4.58477  3.61503
          0.03043  3.90347  4.62582  0.61958  0.77255  0.48576  0.95510
    125   1.97829  4.26220  3.78370  3.26657  3.43007  3.57574  4.12135  2.37628  3.16196  2.20288  2.34598  3.56889  4.05040  3.47762  3.45246  2.91365  2.91130  2.08491  5.06242  3.85525    140 - -
          2.68618  4.42225  2.77519  2.73123  3.46354  2.40513  3.72494  3.29354  2.67741  2.69355  4.24690  2.90347  2.73739  3.18146  2.89801  2.37887  2.77519  2.98518  4.58477  3.61503
          0.03043  3.90347  4.62582  0.61958  0.77255  0.48576  0.95510
    126   2.62116  0.87968  4.14769  3.89424  3.87824  3.23776  4.53448  3.02709  3.72128  2.94128  4.06350  3.87294  3.94718  4.06608  3.84023  2.89290  3.09050  2.76964  5.28807  4.16577    141 - -
          2.68618  4.42225  2.77519  2.73123  3.46354  2.40513  3.72494  3.29354  2.67741  2.69355  4.24690  2.90347  2.73739  3.18146  2.89801  2.37887  2.77519  2.98518  4.58477  3.61503
          0.03043  3.90347  4.62582  0.61958  0.77255  0.48576  0.95510
    127   2.84351  5.37694  1.82772  1.51901  4.65564  3.20940  3.68325  4.15769  2.62748  3.65992  4.49146  2.66950  3.79293  2.57498  3.18062  2.74620  3.11607  3.74396  5.82376  4.34858    142 - -
          2.68618  4.42225  2.77519  2.73123  3.46354  2.40513  3.72494  3.29354  2.67741  2.69355  4.24690  2.90347  2.73739  3.18146  2.89801  2.37887  2.77519  2.98518  4.58477  3.61503
          0.03043  3.90347  4.62582  0.61958  0.77255  0.48576  0.95510
    128   3.16098  4.51894  4.62454  4.10347  3.16423  4.38853  4.74192  1.54752  3.92840  1.20868  3.00824  4.37718  4.64539  4.16560  4.10680  3.75655  3.40389  1.95192  5.18147  4.00598    143 - -
          2.68618  4.42225  2.77519  2.73123  3.46354  2.40513  3.72494  3.29354  2.67741  2.69355  4.24690  2.90347  2.73739  3.18146  2.89801  2.37887  2.77519  2.98518  4.58477  3.61503
          0.03043  3.90347  4.62582  0.61958  0.77255  0.48576  0.95510
    129   3.29161  4.76805  3.88385  3.61888  2.29384  3.86612  3.63265  3.29646  3.47550  2.74244  3.96823  3.76143  4.33916  3.77411  3.65293  3.42529  3.57839  3.16846  3.93885  0.91576    144 - -
          2.68618  4.42225  2.77519  2.73123  3.46354  2.40513  3.72494  3.29354  2.67741  2.69355  4.24690  2.90347  2.73739  3.18146  2.89801  2.37887  2.77519  2.98518  4.58477  3.61503
          0.03043  3.90347  4.62582  0.61958  0.77255  0.48576  0.95510
    130   1.21384  4.13499  3.33575  3.10175  4.22013  2.23016  4.19208  3.54486  3.18852  3.31138  4.17877  3.26742  3.66424  3.48198  3.48553  2.39488  2.70008  3.05260  5.57296  4.37073    145 - -
          2.68618  4.42225  2.77519  2.73123  3.46354  2.40513  3.72494  3.29354  2.67741  2.69355  4.24690  2.90347  2.73739  3.18146  2.89801  2.37887  2.77519  2.98518  4.58477  3.61503
          0.03043  3.90347  4.62582  0.61958  0.77255  0.48576  0.95510
    131   2.52919  3.19035  3.79166  3.23399  3.27212  3.06341  3.95904  2.48779  3.11841  2.14107  2.33088  3.50921  3.97275  3.40417  3.37481  2.84880  2.79718  2.29804  4.80088  3.59023    146 - -
          2.68618  4.42225  2.77519  2.73123  3.46354  2.40513  3.72494  3.29354  2.67741  2.69355  4.24690  2.90347  2.73739  3.18146  2.89801  2.37887  2.77519  2.98518  4.58477  3.61503
          0.03043  3.90347  4.62582  0.61958  0.77255  0.48576  0.95510
    132   2.27638  3.50642  3.81609  3.25036  2.93203  3.57834  3.95309  2.42789  3.16043  2.02808  3.23156  3.52610  3.98628  3.42050  3.41389  2.67454  2.78895  2.09325  4.76418  3.55400    147 - -
          2.68618  4.42225  2.77519  2.73123  3.46354  2.40513  3.72494  3.29354  2.67741  2.69355  4.24690  2.90347  2.73739  3.18146  2.89801  2.37887  2.77519  2.98518  4.58477  3.61503
          0.03043  3.90347  4.62582  0.61958  0.77255  0.48576  0.95510
    133   2.70323  4.47583  3.38337  3.28659  4.42878  0.68283  4.40518  4.03574  3.47210  3.68604  4.66187  3.54761  3.86797  3.79377  3.70495  2.87599  3.18687  3.55807  5.51595  4.53165    148 - -
          2.68618  4.42225  2.77519  2.73123  3.46354  2.40513  3.72494  3.29354  2.67741  2.69355  4.24690  2.90347  2.73739  3.18146  2.89801  2.37887  2.77519  2.98518  4.58477  3.61503
          0.03043  3.90347  4.62582  0.61958  0.77255  0.48576  0.95510
    134   2.33001  4.25093  3.23309  3.05008  4.10704  2.98022  4.15919  3.63374  3.12594  3.35150  4.27486  3.27005  3.72153  3.47279  3.41117  1.04527  2.81242  3.16207  5.47701  4.19067    149 - -
          2.68618  4.42225  2.77519  2.73123  3.46354  2.40513  3.72494  3.29354  2.67741  2.69355  4.24690  2.90347  2.73739  3.18146  2.89801  2.37887  2.77519  2.98518  4.58477  3.61503
          0.03043  3.90347  4.62582  0.61958  0.77255  0.48576  0.95510
    135   2.54040  4.39645  4.15838  3.64050  3.26861  3.98415  4.40402  1.96426  3.48750  1.30498  3.13764  3.94100  4.35352  3.79242  3.72875  3.32660  3.16162  2.04266  5.11158  3.92008    150 - -
          2.68618  4.42225  2.77519  2.73123  3.46354  2.40513  3.72494  3.29354  2.67741  2.69355  4.24690  2.90347  2.73739  3.18146  2.89801  2.37887  2.77519  2.98518  4.58477  3.61503
          0.03043  3.90347  4.62582  0.61958  0.77255  0.48576  0.95510
    136   2.78921  3.17422  4.22688  3.75378  1.49258  3.73745  4.00374  2.49305  3.61714  2.13626  3.32669  3.85140  4.20445  3.82109  3.78043  3.13202  3.09259  2.37861  4.43182  2.92219    151 - -
          2.68618  4.42225  2.77519  2.73123  3.46354  2.40513  3.72494  3.29354  2.67741  2.69355  4.24690  2.90347  2.73739  3.18146  2.89801  2.37887  2.77519  2.98518  4.58477  3.61503
          0.03043  3.90347  4.62582  0.61958  0.77255  0.48576  0.95510
    137   2.70323  4.47583  3.38337  3.28659  4.42878  0.68283  4.40518  4.03574  3.47210  3.68604  4.66187  3.54761  3.86797  3.79377  3.70495  2.87599  3.18687  3.55807  5.51595  4.53165    152 - -
          2.68618  4.42225  2.77519  2.73123  3.46354  2.40513  3.72494  3.29354  2.67741  2.69355  4.24690  2.90347  2.73739  3.18146  2.89801  2.37887  2.77519  2.98518  4.58477  3.61503
          0.03043  3.90347  4.62582  0.61958  0.77255  0.48576  0.95510
    138   2.43507  1.62238  4.14048  3.72895  3.59122  3.29559  4.39565  2.42916  3.54845  2.47784  3.59684  3.73460  3.95916  3.85281  3.73332  2.74635  2.85889  1.99366  5.21916  3.97955    153 - -
          2.68618  4.42225  2.77519  2.73123  3.46354  2.40513  3.72494  3.29354  2.67741  2.69355  4.24690  2.90347  2.73739  3.18146  2.89801  2.37887  2.77519  2.98518  4.58477  3.61503
          0.03043  3.90347  4.62582  0.61958  0.77255  0.48576  0.95510
    139   1.54809  4.12289  3.36198  3.02705  4.17166  2.28095  4.09870  3.55887  3.07252  3.25679  4.08442  3.21913  3.64043  3.36136  3.40478  2.06567  2.32211  3.05335  5.51830  4.30144    154 - -
          2.68618  4.42225  2.77519  2.73123  3.46354  2.40513  3.72494  3.29354  2.67741  2.69355  4.24690  2.90347  2.73739  3.18146  2.89801  2.37887  2.77519  2.98518  4.58477  3.61503
          0.03043  3.90347  4.62582  0.61958  0.77255  0.48576  0.95510
    140   2.33001  4.25093  3.23309  3.05008  4.10704  2.98022  4.15919  3.63374  3.12594  3.35150  4.27486  3.27005  3.72153  3.47279  3.41117  1.04527  2.81242  3.16207  5.47701  4.19067    155 - -
          2.68618  4.42225  2.77519  2.73123  3.46354  2.40513  3.72494  3.29354  2.67741  2.69355  4.24690  2.90347  2.73739  3.18146  2.89801  2.37887  2.77519  2.98518  4.58477  3.61503
          0.03043  3.90347  4.62582  0.61958  0.77255  0.48576  0.95510
    141   3.05519  4.46508  4.38000  3.99683  3.39491  4.10020  4.71907  1.04034  3.82557  1.97442  3.32525  4.23780  4.52828  4.17056  4.01858  3.59835  3.35374  1.84660  5.29227  4.03336    156 - -
          2.68618  4.42225  2.77519  2.73123  3.46354  2.40513  3.72494  3.29354  2.67741  2.69355  4.24690  2.90347  2.73739  3.18146  2.89801  2.37887  2.77519  2.98518  4.58477  3.61503
          0.03043  3.90347  4.62582  0.61958  0.77255  0.48576  0.95510
    142   3.38683  4.75056  4.13840  3.85200  2.69764  3.76473  3.93766  3.41154  3.57345  2.80117  4.04393  3.99475  4.28500  3.95945  3.69642  3.59025  3.68875  3.30274  0.82503  2.69809    157 - -
          2.68618  4.42225  2.77519  2.73123  3.46354  2.40513  3.72494  3.29354  2.67741  2.69355  4.24690  2.90347  2.73739  3.18146  2.89801  2.37887  2.77519  2.98518  4.58477  3.61503
          0.03043  3.90347  4.62582  0.61958  0.77255  0.48576  0.95510
    143   2.25829  4.17431  3.33219  3.04441  4.07530  2.98498  4.10336  3.35472  3.03238  3.15249  4.04886  3.25244  3.70030  3.38522  3.32942  2.12376  1.40717  2.93785  5.46396  4.22124    158 - -
          2.68618  4.42225  2.77519  2.73123  3.46354  2.40513  3.72494  3.29354  2.67741  2.69355  4.24690  2.90347  2.73739  3.18146  2.89801  2.37887  2.77519  2.98518  4.58477  3.61503
          0.03043  3.90347  4.62582  0.61958  0.77255  0.48576  0.95510
    144   2.99342  4.53726  4.08258  3.67826  3.22107  3.85716  4.40622  2.39975  3.44469  1.81098  1.31978  3.95196  4.31783  3.82446  3.64639  3.34582  3.29928  2.40949  5.06609  3.83066    159 - -
          2.68618  4.42225  2.77519  2.73123  3.46354  2.40513  3.72494  3.29354  2.67741  2.69355  4.24690  2.90347  2.73739  3.18146  2.89801  2.37887  2.77519  2.98518  4.58477  3.61503
          0.03043  3.90347  4.62582  0.61958  0.77255  0.48576  0.95510
    145   2.35544  2.74782  3.86953  3.38941  3.63050  3.23310  4.17924  2.58295  3.27633  2.59172  3.57835  3.52308  3.86004  3.56860  3.53001  2.63156  1.80370  2.12544  5.15561  3.95129    160 - -
          2.68618  4.42225  2.77519  2.73123  3.46354  2.40513  3.72494  3.29354  2.67741  2.69355  4.24690  2.90347  2.73739  3.18146  2.89801  2.37887  2.77519  2.98518  4.58477  3.61503
          0.03043  3.90347  4.62582  0.61958  0.77255  0.48576  0.95510
    146   2.49249  4.30268  4.03380  3.49177  2.53297  3.83791  4.15959  2.33305  3.38472  1.84667  2.04254  3.77508  4.20531  3.63371  3.62116  3.15032  3.03103  2.27558  4.82983  3.58141    161 - -
          2.68618  4.42225  2.77519  2.73123  3.46354  2.40513  3.72494  3.29354  2.67741  2.69355  4.24690  2.90347  2.73739  3.18146  2.89801  2.37887  2.77519  2.98518  4.58477  3.61503
          0.03043  3.90347  4.62582  0.61958  0.77255  0.48576  0.95510
    147   3.05519  4.46508  4.38000  3.99683  3.39491  4.10020  4.71907  1.04034  3.82557  1.97442  3.32525  4.23780  4.52828  4.17056  4.01858  3.59835  3.35374  1.84660  5.29227  4.03336    162 - -
          2.68618  4.42225  2.77519  2.73123  3.46354  2.40513  3.72494  3.29354  2.67741  2.69355  4.24690  2.90347  2.73739  3.18146  2.89801  2.37887  2.77519  2.98518  4.58477  3.61503
          0.03043  3.90347  4.62582  0.61958  0.77255  0.48576  0.95510
    148   1.19300  4.11240  3.38599  3.13590  4.15450  2.91471  4.19022  3.43913  3.17590  3.24363  4.12740  3.27955  3.66507  3.48610  3.46159  2.06344  2.68277  2.97427  5.54397  4.31764    163 - -
          2.68618  4.42225  2.77519  2.73123  3.46354  2.40513  3.72494  3.29354  2.67741  2.69355  4.24690  2.90347  2.73739  3.18146  2.89801  2.37887  2.77519  2.98518  4.58477  3.61503
          0.03043  3.90347  4.62582  0.61958  0.77255  0.48576  0.95510
    149   3.20904  4.58801  4.52224  4.03357  1.88250  4.28347  4.23592  2.32142  3.89157  1.18899  2.99869  4.21138  4.55662  4.03692  4.03621  3.64536  3.44415  2.40247  4.52840  3.04741    164 - -
          2.68618  4.42225  2.77519  2.73123  3.46354  2.40513  3.72494  3.29354  2.67741  2.69355  4.24690  2.90347  2.73739  3.18146  2.89801  2.37887  2.77519  2.98518  4.58477  3.61503
          0.03043  3.90347  4.62582  0.61958  0.77255  0.48576  0.95510
    150   3.02263  5.15612  0.87460  2.35387  4.53722  3.23390  3.95797  4.13239  3.04789  3.73512  4.71371  2.91188  3.88887  3.19703  3.56846  2.98136  3.36179  3.76821  5.69983  4.40476    165 - -
          2.68618  4.42225  2.77519  2.73123  3.46354  2.40513  3.72494  3.29354  2.67741  2.69355  4.24690  2.90347  2.73739  3.18146  2.89801  2.37887  2.77519  2.98518  4.58477  3.61503
          0.03043  3.90347  4.62582  0.61958  0.77255  0.48576  0.95510
    151   3.04010  4.87747  3.53387  3.03822  4.23989  3.52242  3.84624  3.78357  2.24920  3.29385  4.29303  3.39569  4.02332  3.06485  0.93208  3.12265  3.30383  3.50613  5.31026  4.16031    166 - -
          2.68618  4.42225  2.77519  2.73123  3.46354  2.40513  3.72494  3.29354  2.67741  2.69355  4.24690  2.90347  2.73739  3.18146  2.89801  2.37887  2.77519  2.98518  4.58477  3.61503
          0.03043  3.90347  4.62582  0.61958  0.77255  0.48576  0.95510
    152   3.29161  4.76805  3.88385  3.61888  2.29384  3.86612  3.63265  3.29646  3.47550  2.74244  3.96823  3.76143  4.33916  3.77411  3.65293  3.42529  3.57839  3.16846  3.93885  0.91576    167 - -
          2.68618  4.42225  2.77519  2.73123  3.46354  2.40513  3.72494  3.29354  2.67741  2.69355  4.24690  2.90347  2.73739  3.18146  2.89801  2.37887  2.77519  2.98518  4.58477  3.61503
          0.03043  3.90347  4.62582  0.61958  0.77255  0.48576  0.95510
    153   2.76105  4.96960  2.52200  2.34525  4.25339  3.26104  3.71883  3.84112  2.49585  3.40030  4.27796  1.58658  3.83038  2.50958  2.88061  2.75686  3.05732  3.47510  5.50010  4.10613    168 - -
          2.68618  4.42225  2.77519  2.73123  3.46354  2.40513  3.72494  3.29354  2.67741  2.69355  4.24690  2.90347  2.73739  3.18146  2.89801  2.37887  2.77519  2.98518  4.58477  3.61503
          0.03043  3.90347  4.62582  0.61958  0.77255  0.48576  0.95510
    154   2.83247  4.36629  4.16834  3.83223  3.57255  3.75609  4.62853  2.04830  3.70049  2.25407  3.53280  4.01714  4.31473  4.05797  3.91004  3.26142  3.19317  0.98671  5.36229  4.09591    169 - -
          2.68618  4.42225  2.77519  2.73123  3.46354  2.40513  3.72494  3.29354  2.67741  2.69355  4.24690  2.90347  2.73739  3.18146  2.89801  2.37887  2.77519  2.98518  4.58477  3.61503
          0.03043  3.90347  4.62582  0.61958  0.77255  0.48576  0.95510
    155   3.05519  4.46508  4.38000  3.99683  3.39491  4.10020  4.71907  1.04034  3.82557  1.97442  3.32525  4.23780  4.52828  4.17056  4.01858  3.59835  3.35374  1.84660  5.29227  4.03336    170 - -
          2.68618  4.42225  2.77519  2.73123  3.46354  2.40513  3.72494  3.29354  2.67741  2.69355  4.24690  2.90347  2.73739  3.18146  2.89801  2.37887  2.77519  2.98518  4.58477  3.61503
          0.03043  3.90347  4.62582  0.61958  0.77255  0.48576  0.95510
    156   2.83247  4.36629  4.16834  3.83223  3.57255  3.75609  4.62853  2.04830  3.70049  2.25407  3.53280  4.01714  4.31473  4.05797  3.91004  3.26142  3.19317  0.98671  5.36229  4.09591    171 - -
          2.68618  4.42225  2.77519  2.73123  3.46354  2.40513  3.72494  3.29354  2.67741  2.69355  4.24690  2.90347  2.73739  3.18146  2.89801  2.37887  2.77519  2.98518  4.58477  3.61503
          0.03043  3.90347  4.62582  0.61958  0.77255  0.48576  0.95510
    157   3.00013  4.96553  3.17821  2.79364  4.35904  3.48646  3.77593  3.79020  0.99666  3.34843  4.30804  3.21681  3.98447  2.96552  2.43695  3.03998  3.25100  3.49618  5.40082  4.21797    172 - -
          2.68618  4.42225  2.77519  2.73123  3.46354  2.40513  3.72494  3.29354  2.67741  2.69355  4.24690  2.90347  2.73739  3.18146  2.89801  2.37887  2.77519  2.98518  4.58477  3.61503
          0.03043  3.90347  4.62582  0.61958  0.77255  0.48576  0.95510
    158   2.70323  4.47583  3.38337  3.28659  4.42878  0.68283  4.40518  4.03574  3.47210  3.68604  4.66187  3.54761  3.86797  3.79377  3.70495  2.87599  3.18687  3.55807  5.51595  4.53165    173 - -
          2.68618  4.42225  2.77519  2.73123  3.46354  2.40513  3.72494  3.29354  2.67741  2.69355  4.24690  2.90347  2.73739  3.18146  2.89801  2.37887  2.77519  2.98518  4.58477  3.61503
          0.03043  3.90347  4.62582  0.61958  0.77255  0.48576  0.95510
    159   3.17458  4.55155  4.59968  4.03607  3.06037  4.38192  4.67055  1.97284  3.88445  1.10228  2.23657  4.33282  4.59943  4.06772  4.05800  3.71424  3.39923  2.18227  5.09658  3.99772    174 - -
          2.68618  4.42225  2.77519  2.73123  3.46354  2.40513  3.72494  3.29354  2.67741  2.69355  4.24690  2.90347  2.73739  3.18146  2.89801  2.37887  2.77519  2.98518  4.58477  3.61503
          0.03043  3.90347  4.62582  0.61958  0.77255  0.48576  0.95510
    160   1.52268  4.12367  3.35157  3.07764  4.18351  2.91017  4.15226  3.52263  3.12661  3.27829  4.13755  3.24630  3.65297  3.43090  3.43261  1.56983  2.67172  3.03106  5.55103  4.32336    175 - -
          2.68618  4.42225  2.77519  2.73123  3.46354  2.40513  3.72494  3.29354  2.67741  2.69355  4.24690  2.90347  2.73739  3.18146  2.89801  2.37887  2.77519  2.98518  4.58477  3.61503
          0.03043  3.90347  4.62582  0.61958  0.77255  0.48576  0.95510
    161   1.38814  4.14183  3.30461  3.07164  4.24071  1.87516  4.17960  3.58455  3.17322  3.33406  4.19319  3.24950  3.65913  3.46230  3.47909  2.38890  2.69755  3.07912  5.58612  4.38028    176 - -
          2.68618  4.42225  2.77519  2.73123  3.46354  2.40513  3.72494  3.29354  2.67741  2.69355  4.24690  2.90347  2.73739  3.18146  2.89801  2.37887  2.77519  2.98518  4.58477  3.61503
          0.03043  3.90347  4.62582  0.61958  0.77255  0.48576  0.95510
    162   2.80851  4.99146  3.13400  2.56505  4.35791  3.50482  3.57347  3.73574  1.56793  3.24816  4.08678  3.02840  3.89438  2.50797  2.11332  2.81433  2.67711  3.40633  5.37808  4.13141    177 - -
          2.68618  4.42225  2.77519  2.73123  3.46354  2.40513  3.72494  3.29354  2.67741  2.69355  4.24690  2.90347  2.73739  3.18146  2.89801  2.37887  2.77519  2.98518  4.58477  3.61503
          0.03043  3.90347  4.62582  0.61958  0.77255  0.48576  0.95510
    163   2.79221  4.54465  3.40269  3.24602  4.23893  3.23039  4.32111  3.79208  3.30593  3.41565  4.46668  3.54971  0.77196  3.69376  3.54814  2.96062  3.23617  3.43395  5.41720  4.35994    178 - -
          2.68618  4.42225  2.77519  2.73123  3.46354  2.40513  3.72494  3.29354  2.67741  2.69355  4.24690  2.90347  2.73739  3.18146  2.89801  2.37887  2.77519  2.98518  4.58477  3.61503
          0.03043  3.90347  4.62582  0.61958  0.77255  0.48576  0.95510
    164   3.10504  4.55368  4.37343  3.84255  3.07062  4.20381  4.51048  2.20363  3.62893  1.34535  1.72769  4.14521  4.49517  3.91146  3.82796  3.55692  3.34748  2.27006  5.04193  3.86532    179 - -
          2.68618  4.42225  2.77519  2.73123  3.46354  2.40513  3.72494  3.29354  2.67741  2.69355  4.24690  2.90347  2.73739  3.18146  2.89801  2.37887  2.77519  2.98518  4.58477  3.61503
          0.03043  3.90347  4.62582  0.61958  0.77255  0.48576  0.95510
    165   2.42911  4.27430  3.45530  3.20851  3.99594  3.11262  4.22351  3.12684  3.15210  2.98923  4.03762  3.41306  3.81874  3.54533  3.40942  2.63070  1.12044  2.81851  5.43101  4.21251    180 - -
          2.68618  4.42225  2.77519  2.73123  3.46354  2.40513  3.72494  3.29354  2.67741  2.69355  4.24690  2.90347  2.73739  3.18146  2.89801  2.37887  2.77519  2.98518  4.58477  3.61503
          0.03043  3.90347  4.62582  0.61958  0.77255  0.48576  0.95510
    166   2.58286  4.42472  3.21114  2.72237  3.64049  3.45447  3.75592  2.15832  2.45240  2.66845  3.57421  2.70960  3.88214  3.01428  2.96064  2.74714  2.61242  2.63718  5.04346  3.78574    181 - -
          2.68618  4.42225  2.77519  2.73123  3.46354  2.40513  3.72494  3.29354  2.67741  2.69355  4.24690  2.90347  2.73739  3.18146  2.89801  2.37887  2.77519  2.98518  4.58477  3.61503
          0.03043  3.90347  4.62582  0.61958  0.77255  0.48576  0.95510
    167   2.69444  4.95038  2.71266  2.36742  4.32511  3.32687  3.63215  3.76155  1.88633  3.30982  4.13423  2.15298  3.15513  2.78095  2.69206  2.69212  2.95006  3.39490  5.47378  4.13872    182 - -
          2.68618  4.42225  2.77519  2.73123  3.46354  2.40513  3.72494  3.29354  2.67741  2.69355  4.24690  2.90347  2.73739  3.18146  2.89801  2.37887  2.77519  2.98518  4.58477  3.61503
          0.03043  3.90347  4.62582  0.61958  0.77255  0.48576  0.95510
    168   2.56523  4.48703  3.18808  2.71750  3.77811  2.17918  3.75674  3.16564  2.52575  2.32027  3.74235  3.13418  3.84496  2.99245  2.54674  2.69637  2.85318  2.88947  5.13878  3.86042    183 - -
          2.68618  4.42225  2.77519  2.73123  3.46354  2.40513  3.72494  3.29354  2.67741  2.69355  4.24690  2.90347  2.73739  3.18146  2.89801  2.37887  2.77519  2.98518  4.58477  3.61503
          0.03043  3.90347  4.62582  0.61958  0.77255  0.48576  0.95510
    169   1.16862  4.11395  3.38843  3.14372  4.14908  2.91794  4.19636  3.42029  3.18200  3.23623  4.12706  3.28522  3.66919  3.49485  3.46437  2.12133  2.68765  2.96238  5.54334  4.31544    184 - -
          2.68618  4.42225  2.77519  2.73123  3.46354  2.40513  3.72494  3.29354  2.67741  2.69355  4.24690  2.90347  2.73739  3.18146  2.89801  2.37887  2.77519  2.98518  4.58477  3.61503
          0.03043  3.90347  4.62582  0.61958  0.77255  0.48576  0.95510
    170   3.17946  4.59158  4.50321  3.96474  3.04341  4.31814  4.60945  2.17380  3.76109  1.02378  2.29047  4.26644  4.57009  4.00499  3.94369  3.67122  3.41403  2.26931  5.06835  3.92304    185 - -
          2.68618  4.42225  2.77519  2.73123  3.46354  2.40513  3.72494  3.29354  2.67741  2.69355  4.24690  2.90347  2.73739  3.18146  2.89801  2.37887  2.77519  2.98518  4.58477  3.61503
          0.03043  3.90347  4.62582  0.61958  0.77255  0.48576  0.95510
    171   2.67356  4.36896  3.57724  3.20443  3.44873  2.76795  4.08415  2.69652  3.07696  1.31483  3.51988  3.51164  4.01462  3.46760  3.33870  2.92288  3.00346  2.54106  5.03136  3.75333    186 - -
          2.68618  4.42225  2.77519  2.73123  3.46354  2.40513  3.72494  3.29354  2.67741  2.69355  4.24690  2.90347  2.73739  3.18146  2.89801  2.37887  2.77519  2.98518  4.58477  3.61503
          0.03043  3.90347  4.62582  0.61958  0.77255  0.48576  0.95510
    172   2.93009  5.08783  3.26103  2.65537  4.48957  3.57671  3.56598  3.85533  1.76730  3.32167  4.17620  3.09004  3.95210  2.22168  1.60641  2.92466  3.10817  3.53209  5.40039  4.19497    187 - -
          2.68618  4.42225  2.77519  2.73123  3.46354  2.40513  3.72494  3.29354  2.67741  2.69355  4.24690  2.90347  2.73739  3.18146  2.89801  2.37887  2.77519  2.98518  4.58477  3.61503
          0.03043  3.90347  4.62582  0.61958  0.77255  0.48576  0.95510
    173   3.02907  4.41020  4.55726  4.08600  3.41954  4.24670  4.81581  1.15251  3.93579  1.92999  3.26581  4.32349  4.60856  4.23283  4.14355  3.64566  3.30958  1.60045  5.37736  4.15398    188 - -
          2.68618  4.42225  2.77519  2.73123  3.46354  2.40513  3.72494  3.29354  2.67741  2.69355  4.24690  2.90347  2.73739  3.18146  2.89801  2.37887  2.77519  2.98518  4.58477  3.61503
          0.03043  3.90347  4.62582  0.61958  0.77255  0.48576  0.95510
    174   2.53126  4.39066  4.10749  3.58973  2.71912  3.93738  4.25836  2.26066  3.47624  1.28562  3.08460  3.87739  4.30088  3.73243  3.71226  3.26811  3.13715  2.22545  4.88371  3.60115    189 - -
          2.68618  4.42225  2.77519  2.73123  3.46354  2.40513  3.72494  3.29354  2.67741  2.69355  4.24690  2.90347  2.73739  3.18146  2.89801  2.37887  2.77519  2.98518  4.58477  3.61503
          0.03043  3.90347  4.62582  0.61958  0.77255  0.48576  0.95510
    175   2.49602  3.51965  3.50350  2.96164  3.36973  2.30782  3.83305  2.55209  2.88697  2.48774  3.40516  3.31202  3.88688  3.19901  3.21136  2.73342  2.77007  2.50277  4.84370  3.09614    190 - -
          2.68618  4.42225  2.77519  2.73123  3.46354  2.40513  3.72494  3.29354  2.67741  2.69355  4.24690  2.90347  2.73739  3.18146  2.89801  2.37887  2.77519  2.98518  4.58477  3.61503
          0.03043  3.90347  4.62582  0.61958  0.77255  0.48576  0.95510
    176   3.02916  4.40981  4.55865  4.08689  3.42025  4.24790  4.81678  1.15344  3.93714  1.93039  3.26595  4.32443  4.60922  4.23374  4.14497  3.64655  3.30949  1.59767  5.37817  4.15522    191 - -
          2.68618  4.42225  2.77519  2.73123  3.46354  2.40513  3.72494  3.29354  2.67741  2.69355  4.24690  2.90347  2.73739  3.18146  2.89801  2.37887  2.77519  2.98518  4.58477  3.61503
          0.03043  3.90347  4.62582  0.61958  0.77255  0.48576  0.95510
    177   3.28429  4.69242  4.18534  3.77538  2.08208  4.05487  3.49120  3.18879  3.52336  2.60017  3.78186  3.80584  4.41745  3.76376  3.67655  3.43991  3.51843  3.06912  1.49671  1.83174    192 - -
          2.68618  4.42225  2.77519  2.73123  3.46354  2.40513  3.72494  3.29354  2.67741  2.69355  4.24690  2.90347  2.73739  3.18146  2.89801  2.37887  2.77519  2.98518  4.58477  3.61503
          0.03043  3.90347  4.62582  0.61958  0.77255  0.48576  0.95510
    178   2.39401  4.27704  4.07905  3.52742  2.79343  3.88015  4.22972  2.17542  3.43291  1.61561  3.14323  3.81579  4.24031  3.68302  3.67796  3.18804  3.02809  1.85632  4.93224  3.71294    193 - -
          2.68618  4.42225  2.77519  2.73123  3.46354  2.40513  3.72494  3.29354  2.67741  2.69355  4.24690  2.90347  2.73739  3.18146  2.89801  2.37887  2.77519  2.98518  4.58477  3.61503
          0.03043  3.90347  4.62582  0.61958  0.77255  0.48576  0.95510
    179   2.78356  4.32507  3.87106  3.33947  1.88746  3.77719  3.18255  2.66351  3.21454  2.18090  2.56970  3.59884  4.13793  3.47811  3.45825  3.06936  3.01673  2.54105  4.31969  2.80846    194 - -
          2.68618  4.42225  2.77519  2.73123  3.46354  2.40513  3.72494  3.29354  2.67741  2.69355  4.24690  2.90347  2.73739  3.18146  2.89801  2.37887  2.77519  2.98518  4.58477  3.61503
          0.03043  3.90347  4.62582  0.61958  0.77255  0.48576  0.95510
    180   1.81139  4.14276  3.26469  2.98590  4.25753  2.15766  4.11139  3.67185  3.08459  3.35382  4.17468  3.19201  3.63409  3.36756  3.42147  1.61203  2.65994  3.12803  5.58915  4.36353    195 - -
          2.68618  4.42225  2.77519  2.73123  3.46354  2.40513  3.72494  3.29354  2.67741  2.69355  4.24690  2.90347  2.73739  3.18146  2.89801  2.37887  2.77519  2.98518  4.58477  3.61503
          0.03043  3.90347  4.62582  0.61958  0.77255  0.48576  0.95510
    181   2.49544  4.26744  3.46910  3.01937  3.55822  3.35567  3.95452  2.74963  2.90850  1.78053  3.54132  3.34058  3.89186  3.27899  3.21225  2.23846  2.57477  2.52745  5.06177  3.80666    196 - -
          2.68618  4.42225  2.77519  2.73123  3.46354  2.40513  3.72494  3.29354  2.67741  2.69355  4.24690  2.90347  2.73739  3.18146  2.89801  2.37887  2.77519  2.98518  4.58477  3.61503
          0.03043  3.90347  4.62582  0.61958  0.77255  0.48576  0.95510
    182   2.41463  4.26716  4.19391  3.63854  2.59025  3.95440  4.27447  1.72026  3.53545  1.81389  3.12616  3.90299  4.29310  3.76970  3.75522  3.26335  3.05552  2.01137  4.91067  3.68053    197 - -
          2.68618  4.42225  2.77519  2.73123  3.46354  2.40513  3.72494  3.29354  2.67741  2.69355  4.24690  2.90347  2.73739  3.18146  2.89801  2.37887  2.77519  2.98518  4.58477  3.61503
          0.03043  3.90347  4.62582  0.61958  0.77255  0.48576  0.95510
    183   3.38683  4.75056  4.13840  3.85200  2.69764  3.76473  3.93766  3.41154  3.57345  2.80117  4.04393  3.99475  4.28500  3.95945  3.69642  3.59025  3.68875  3.30274  0.82503  2.69809    198 - -
          2.68618  4.42225  2.77519  2.73123  3.46354  2.40513  3.72494  3.29354  2.67741  2.69355  4.24690  2.90347  2.73739  3.18146  2.89801  2.37887  2.77519  2.98518  4.58477  3.61503
          0.03043  3.90347  4.62582  0.61958  0.77255  0.48576  0.95510
    184   2.27014  3.02152  3.79878  3.38328  3.82930  3.07095  4.22049  2.88799  3.25385  2.82646  3.79614  3.46415  3.76802  3.57632  3.50220  2.50822  1.42048  2.57807  5.31062  4.10562    199 - -
          2.68618  4.42225  2.77519  2.73123  3.46354  2.40513  3.72494  3.29354  2.67741  2.69355  4.24690  2.90347  2.73739  3.18146  2.89801  2.37887  2.77519  2.98518  4.58477  3.61503
          0.03043  3.90347  4.62582  0.61958  0.77255  0.48576  0.95510
    185   3.09228  4.43346  4.65625  4.11706  3.28429  4.38405  4.78973  1.51830  3.99326  1.42645  3.09508  4.38181  4.64470  4.21190  4.18427  3.73508  3.33572  1.59603  5.27089  4.11919    200 - -
          2.68618  4.42225  2.77519  2.73123  3.46354  2.40513  3.72494  3.29354  2.67741  2.69355  4.24690  2.90347  2.73739  3.18146  2.89801  2.37887  2.77519  2.98518  4.58477  3.61503
          0.03043  3.90347  4.62582  0.61958  0.77255  0.48576  0.95510
    186   1.55866  4.23304  3.51348  3.08730  3.75884  3.24022  4.06375  2.74956  3.00282  2.36477  3.68684  3.35969  3.84939  3.35875  3.31307  2.63475  2.48677  2.49924  5.25916  4.02312    201 - -
          2.68618  4.42225  2.77519  2.73123  3.46354  2.40513  3.72494  3.29354  2.67741  2.69355  4.24690  2.90347  2.73739  3.18146  2.89801  2.37887  2.77519  2.98518  4.58477  3.61503
          0.03043  3.90347  4.62582  0.61958  0.77255  0.48576  0.95510
    187   2.79221  4.54465  3.40269  3.24602  4.23893  3.23039  4.32111  3.79208  3.30593  3.41565  4.46668  3.54971  0.77196  3.69376  3.54814  2.96062  3.23617  3.43395  5.41720  4.35994    202 - -
          2.68618  4.42225  2.77519  2.73123  3.46354  2.40513  3.72494  3.29354  2.67741  2.69355  4.24690  2.90347  2.73739  3.18146  2.89801  2.37887  2.77519  2.98518  4.58477  3.61503
          0.03043  3.90347  4.62582  0.61958  0.77255  0.48576  0.95510
    188   2.52414  4.29882  4.15370  3.58802  2.35514  3.93401  4.20489  2.28412  3.47972  1.57130  2.51505  3.86187  4.25807  3.69902  3.69401  3.23304  3.05876  2.24787  4.81739  3.59886    203 - -
          2.68618  4.42225  2.77519  2.73123  3.46354  2.40513  3.72494  3.29354  2.67741  2.69355  4.24690  2.90347  2.73739  3.18146  2.89801  2.37887  2.77519  2.98518  4.58477  3.61503
          0.03043  3.90347  4.62582  0.61958  0.77255  0.48576  0.95510
    189   3.02761  4.48588  4.31096  3.86846  1.46511  4.01402  4.06981  2.38144  3.74771  1.88673  3.21729  4.00727  4.40652  3.93391  3.91844  3.39591  3.30644  2.09349  4.41593  2.86712    204 - -
          2.68618  4.42225  2.77519  2.73123  3.46354  2.40513  3.72494  3.29354  2.67741  2.69355  4.24690  2.90347  2.73739  3.18146  2.89801  2.37887  2.77519  2.98518  4.58477  3.61503
          0.03043  3.90347  4.62582  0.61958  0.77255  0.48576  0.95510
    190   2.70323  4.47583  3.38337  3.28659  4.42878  0.68283  4.40518  4.03574  3.47210  3.68604  4.66187  3.54761  3.86797  3.79377  3.70495  2.87599  3.18687  3.55807  5.51595  4.53165    205 - -
          2.68618  4.42225  2.77519  2.73123  3.46354  2.40513  3.72494  3.29354  2.67741  2.69355  4.24690  2.90347  2.73739  3.18146  2.89801  2.37887  2.77519  2.98518  4.58477  3.61503
          0.03043  3.90347  4.62582  0.61958  0.77255  0.48576  0.95510
    191   3.38683  4.75056  4.13840  3.85200  2.69764  3.76473  3.93766  3.41154  3.57345  2.80117  4.04393  3.99475  4.28500  3.95945  3.69642  3.59025  3.68875  3.30274  0.82503  2.69809    206 - -
          2.68618  4.42225  2.77519  2.73123  3.46354  2.40513  3.72494  3.29354  2.67741  2.69355  4.24690  2.90347  2.73739  3.18146  2.89801  2.37887  2.77519  2.98518  4.58477  3.61503
          0.03043  3.90347  4.62582  0.61958  0.77255  0.48576  0.95510
    192   2.46122  4.56136  2.69751  2.48961  4.31002  2.72710  3.84213  3.78556  2.73433  3.39455  4.22283  1.82526  3.72355  3.03825  3.15922  2.04048  2.84766  3.32320  5.58081  4.24641    207 - -
          2.68618  4.42225  2.77519  2.73123  3.46354  2.40513  3.72494  3.29354  2.67741  2.69355  4.24690  2.90347  2.73739  3.18146  2.89801  2.37887  2.77519  2.98518  4.58477  3.61503
          0.03043  3.90347  4.62582  0.61958  0.77255  0.48576  0.95510
    193   3.04010  4.87747  3.53387  3.03822  4.23989  3.52242  3.84624  3.78357  2.24920  3.29385  4.29303  3.39569  4.02332  3.06485  0.93208  3.12265  3.30383  3.50613  5.31026  4.16031    208 - -
          2.68618  4.42225  2.77519  2.73123  3.46354  2.40513  3.72494  3.29354  2.67741  2.69355  4.24690  2.90347  2.73739  3.18146  2.89801  2.37887  2.77519  2.98518  4.58477  3.61503
          0.03043  3.90347  4.62582  0.61958  0.77255  0.48576  0.95510
    194   3.29161  4.76805  3.88385  3.61888  2.29384  3.86612  3.63265  3.29646  3.47550  2.74244  3.96823  3.76143  4.33916  3.77411  3.65293  3.42529  3.57839  3.16846  3.93885  0.91576    209 - -
          2.68618  4.42225  2.77519  2.73123  3.46354  2.40513  3.72494  3.29354  2.67741  2.69355  4.24690  2.90347  2.73739  3.18146  2.89801  2.37887  2.77519  2.98518  4.58477  3.61503
          0.03043  3.90347  4.62582  0.61958  0.77255  0.48576  0.95510
    195   2.83247  4.36629  4.16834  3.83223  3.57255  3.75609  4.62853  2.04830  3.70049  2.25407  3.53280  4.01714  4.31473  4.05797  3.91004  3.26142  3.19317  0.98671  5.36229  4.09591    210 - -
          2.68618  4.42225  2.77519  2.73123  3.46354  2.40513  3.72494  3.29354  2.67741  2.69355  4.24690  2.90347  2.73739  3.18146  2.89801  2.37887  2.77519  2.98518  4.58477  3.61503
          0.03043  3.90347  4.62582  0.61958  0.77255  0.48576  0.95510
    196   2.79221  4.54465  3.40269  3.24602  4.23893  3.23039  4.32111  3.79208  3.30593  3.41565  4.46668  3.54971  0.77196  3.69376  3.54814  2.96062  3.23617  3.43395  5.41720  4.35994    211 - -
          2.68618  4.42225  2.77519  2.73123  3.46354  2.40513  3.72494  3.29354  2.67741  2.69355  4.24690  2.90347  2.73739  3.18146  2.89801  2.37887  2.77519  2.98518  4.58477  3.61503
          0.03043  3.90347  4.62582  0.61958  0.77255  0.48576  0.95510
    197   2.97861  5.09649  2.50019  0.98211  4.44654  3.29380  3.88302  3.90658  2.76741  3.51862  4.49107  2.95002  3.89979  3.09789  3.17963  2.95772  3.28300  3.58714  5.61226  4.33427    212 - -
          2.68618  4.42225  2.77519  2.73123  3.46354  2.40513  3.72494  3.29354  2.67741  2.69355  4.24690  2.90347  2.73739  3.18146  2.89801  2.37887  2.77519  2.98518  4.58477  3.61503
          0.03043  3.90347  4.62582  0.61958  0.77255  0.48576  0.95510
    198   1.97936  4.20022  3.19436  3.02814  4.29977  1.26972  4.19602  3.67011  3.18645  3.41332  4.29221  3.23932  3.68192  3.48317  3.48777  2.43812  2.75912  3.15755  5.62390  4.41779    213 - -
          2.68618  4.42225  2.77519  2.73123  3.46354  2.40513  3.72494  3.29354  2.67741  2.69355  4.24690  2.90347  2.73739  3.18146  2.89801  2.37887  2.77519  2.98518  4.58477  3.61503
          0.03043  3.90347  4.62582  0.61958  0.77255  0.48576  0.95510
    199   2.74884  4.74675  2.72502  2.61351  4.11509  3.20453  3.94557  3.83194  2.85174  3.47524  4.43016  1.10433  3.85782  3.21821  3.20759  2.81474  3.13162  3.45102  5.41743  4.06107    214 - -
          2.68618  4.42225  2.77519  2.73123  3.46354  2.40513  3.72494  3.29354  2.67741  2.69355  4.24690  2.90347  2.73739  3.18146  2.89801  2.37887  2.77519  2.98518  4.58477  3.61503
          0.03043  3.90347  4.62582  0.61958  0.77255  0.48576  0.95510
    200   3.10812  4.55455  4.38039  3.84847  3.06890  4.20977  4.51502  2.20195  3.63625  1.33297  1.73995  4.15110  4.49859  3.91592  3.83448  3.56221  3.34985  2.26993  5.04270  3.86852    215 - -
          2.68618  4.42225  2.77519  2.73123  3.46354  2.40513  3.72494  3.29354  2.67741  2.69355  4.24690  2.90347  2.73739  3.18146  2.89801  2.37887  2.77519  2.98518  4.58477  3.61503
          0.03043  3.90347  4.62582  0.61958  0.77255  0.48576  0.95510
    201   2.42911  4.27430  3.45530  3.20851  3.99594  3.11262  4.22351  3.12684  3.15210  2.98923  4.03762  3.41306  3.81874  3.54533  3.40942  2.63070  1.12044  2.81851  5.43101  4.21251    216 - -
          2.68618  4.42225  2.77519  2.73123  3.46354  2.40513  3.72494  3.29354  2.67741  2.69355  4.24690  2.90347  2.73739  3.18146  2.89801  2.37887  2.77519  2.98518  4.58477  3.61503
          0.03043  3.90347  4.62582  0.61958  0.77255  0.48576  0.95510
    202   1.19300  4.11240  3.38599  3.13590  4.15450  2.91471  4.19022  3.43913  3.17590  3.24363  4.12740  3.27955  3.66507  3.48610  3.46159  2.06344  2.68277  2.97427  5.54397  4.31764    217 - -
          2.68618  4.42225  2.77519  2.73123  3.46354  2.40513  3.72494  3.29354  2.67741  2.69355  4.24690  2.90347  2.73739  3.18146  2.89801  2.37887  2.77519  2.98518  4.58477  3.61503
          0.03043  3.90347  4.62582  0.61958  0.77255  0.48576  0.95510
    203   2.62116  0.87968  4.14769  3.89424  3.87824  3.23776  4.53448  3.02709  3.72128  2.94128  4.06350  3.87294  3.94718  4.06608  3.84023  2.89290  3.09050  2.76964  5.28807  4.16577    218 - -
          2.68618  4.42225  2.77519  2.73123  3.46354  2.40513  3.72494  3.29354  2.67741  2.69355  4.24690  2.90347  2.73739  3.18146  2.89801  2.37887  2.77519  2.98518  4.58477  3.61503
          0.03043  3.90347  4.62582  0.61958  0.77255  0.48576  0.95510
    204   2.70323  4.47583  3.38337  3.28659  4.42878  0.68283  4.40518  4.03574  3.47210  3.68604  4.66187  3.54761  3.86797  3.79377  3.70495  2.87599  3.18687  3.55807  5.51595  4.53165    219 - -
          2.68618  4.42225  2.77519  2.73123  3.46354  2.40513  3.72494  3.29354  2.67741  2.69355  4.24690  2.90347  2.73739  3.18146  2.89801  2.37887  2.77519  2.98518  4.58477  3.61503
          0.03043  3.90347  4.62582  0.61958  0.77255  0.48576  0.95510
    205   2.55015  4.29251  3.63836  3.20065  3.63041  3.41967  4.13630  2.21406  3.07598  2.46133  3.57063  3.48846  3.98254  3.45190  3.37009  2.81034  1.62892  2.28953  5.22244  3.97044    220 - -
          2.68618  4.42225  2.77519  2.73123  3.46354  2.40513  3.72494  3.29354  2.67741  2.69355  4.24690  2.90347  2.73739  3.18146  2.89801  2.37887  2.77519  2.98518  4.58477  3.61503
          0.03043  3.90347  4.62582  0.61958  0.77255  0.48576  0.95510
    206   3.02263  5.15612  0.87460  2.35387  4.53722  3.23390  3.95797  4.13239  3.04789  3.73512  4.71371  2.91188  3.88887  3.19703  3.56846  2.98136  3.36179  3.76821  5.69983  4.40476    221 - -
          2.68618  4.42225  2.77519  2.73123  3.46354  2.40513  3.72494  3.29354  2.67741  2.69355  4.24690  2.90347  2.73739  3.18146  2.89801  2.37887  2.77519  2.98518  4.58477  3.61503
          0.03043  3.90347  4.62582  0.61958  0.77255  0.48576  0.95510
    207   3.29161  4.76805  3.88385  3.61888  2.29384  3.86612  3.63265  3.29646  3.47550  2.74244  3.96823  3.76143  4.33916  3.77411  3.65293  3.42529  3.57839  3.16846  3.93885  0.91576    222 - -
          2.68618  4.42225  2.77519  2.73123  3.46354  2.40513  3.72494  3.29354  2.67741  2.69355  4.24690  2.90347  2.73739  3.18146  2.89801  2.37887  2.77519  2.98518  4.58477  3.61503
          0.03043  3.90347  4.62582  0.61958  0.77255  0.48576  0.95510
    208   3.21634  4.60114  4.52952  4.03396  2.25495  4.30909  4.36030  2.26987  3.89122  1.03244  2.95343  4.25119  4.57423  4.05105  4.04608  3.67510  3.45231  2.36336  4.67772  3.26108    223 - -
          2.68618  4.42225  2.77519  2.73123  3.46354  2.40513  3.72494  3.29354  2.67741  2.69355  4.24690  2.90347  2.73739  3.18146  2.89801  2.37887  2.77519  2.98518  4.58477  3.61503
          0.03043  3.90347  4.62582  0.61958  0.77255  0.48576  0.95510
    209   2.60690  4.82161  2.44918  2.14227  4.18385  3.26239  3.66968  3.59992  2.52923  3.20717  4.03398  2.84687  3.77086  2.83461  3.00280  2.23916  2.17049  3.24560  5.44224  4.08657    224 - -
          2.68618  4.42225  2.77519  2.73123  3.46354  2.40513  3.72494  3.29354  2.67741  2.69355  4.24690  2.90347  2.73739  3.18146  2.89801  2.37887  2.77519  2.98518  4.58477  3.61503
          0.03043  3.90347  4.62582  0.61958  0.77255  0.48576  0.95510
    210   2.81350  4.97661  3.19755  2.58929  4.30788  3.52943  3.56818  3.69015  1.64895  2.85878  4.05177  3.04740  3.90304  2.30299  2.10187  2.82458  3.00736  3.37288  5.34481  4.10067    225 - -
          2.68618  4.42225  2.77519  2.73123  3.46354  2.40513  3.72494  3.29354  2.67741  2.69355  4.24690  2.90347  2.73739  3.18146  2.89801  2.37887  2.77519  2.98518  4.58477  3.61503
          0.03043  3.90347  4.62582  0.61958  0.77255  0.48576  0.95510
    211   2.35508  4.82283  1.70614  2.29939  4.35786  3.16996  3.74012  3.76157  2.65556  3.38499  4.21547  2.81989  3.75381  2.90987  3.15327  2.40638  2.64409  3.35852  5.60879  4.22850    226 - -
          2.68618  4.42225  2.77519  2.73123  3.46354  2.40513  3.72494  3.29354  2.67741  2.69355  4.24690  2.90347  2.73739  3.18146  2.89801  2.37887  2.77519  2.98518  4.58477  3.61503
          0.03043  3.90347  4.62582  0.61958  0.77255  0.48576  0.95510
    212   3.27695  4.66237  4.29992  3.89488  1.94020  4.07437  3.58056  3.02064  3.69837  2.38509  3.63369  3.89827  4.44122  3.86839  3.83127  3.47996  3.52180  2.95388  1.46134  2.12631    227 - -
          2.68618  4.42225  2.77519  2.73123  3.46354  2.40513  3.72494  3.29354  2.67741  2.69355  4.24690  2.90347  2.73739  3.18146  2.89801  2.37887  2.77519  2.98518  4.58477  3.61503
          0.03043  3.90347  4.62582  0.61958  0.77255  0.48576  0.95510
    213   2.41532  4.33016  3.30200  2.74664  3.20136  3.47352  3.32399  2.83969  2.69938  2.42942  3.44130  2.88650  3.86552  3.02413  3.07394  2.71958  2.57410  2.34582  4.90258  3.64449    228 - -
          2.68618  4.42225  2.77519  2.73123  3.46354  2.40513  3.72494  3.29354  2.67741  2.69355  4.24690  2.90347  2.73739  3.18146  2.89801  2.37887  2.77519  2.98518  4.58477  3.61503
          0.03043  3.90347  4.62582  0.61958  0.77255  0.48576  0.95510
    214   2.46390  4.42816  3.09144  2.63916  3.17098  3.26904  3.75168  3.21496  2.65719  2.88340  3.74457  2.81176  3.17160  2.98931  3.06025  1.90897  2.77171  2.90200  5.13402  3.82124    229 - -
          2.68618  4.42225  2.77519  2.73123  3.46354  2.40513  3.72494  3.29354  2.67741  2.69355  4.24690  2.90347  2.73739  3.18146  2.89801  2.37887  2.77519  2.98518  4.58477  3.61503
          0.03043  3.90347  4.62582  0.61958  0.77255  0.48576  0.95510
    215   2.98750  5.03127  3.39379  2.78558  4.44278  3.59598  3.61053  3.81550  1.74840  3.30253  4.19548  3.18004  3.99410  2.76175  1.31036  3.00780  3.17508  3.51321  5.37246  4.19522    230 - -
          2.68618  4.42225  2.77519  2.73123  3.46354  2.40513  3.72494  3.29354  2.67741  2.69355  4.24690  2.90347  2.73739  3.18146  2.89801  2.37887  2.77519  2.98518  4.58477  3.61503
          0.03043  3.90347  4.62582  0.61958  0.77255  0.48576  0.95510
    216   2.33001  4.25093  3.23309  3.05008  4.10704  2.98022  4.15919  3.63374  3.12594  3.35150  4.27486  3.27005  3.72153  3.47279  3.41117  1.04527  2.81242  3.16207  5.47701  4.19067    231 - -
          2.68618  4.42225  2.77519  2.73123  3.46354  2.40513  3.72494  3.29354  2.67741  2.69355  4.24690  2.90347  2.73739  3.18146  2.89801  2.37887  2.77519  2.98518  4.58477  3.61503
          0.03043  3.90347  4.62582  0.61958  0.77255  0.48576  0.95510
    217   3.29161  4.76805  3.88385  3.61888  2.29384  3.86612  3.63265  3.29646  3.47550  2.74244  3.96823  3.76143  4.33916  3.77411  3.65293  3.42529  3.57839  3.16846  3.93885  0.91576    232 - -
          2.68618  4.42225  2.77519  2.73123  3.46354  2.40513  3.72494  3.29354  2.67741  2.69355  4.24690  2.90347  2.73739  3.18146  2.89801  2.37887  2.77519  2.98518  4.58477  3.61503
          0.03043  3.90347  4.62582  0.61958  0.77255  0.48576  0.95510
    218   3.08556  4.42545  4.65617  4.13173  3.34833  4.38348  4.82675  1.26982  3.99616  1.67569  3.16807  4.39254  4.66285  4.24652  4.19652  3.74661  3.33715  1.60116  5.33032  4.14859    233 - -
          2.68618  4.42225  2.77519  2.73123  3.46354  2.40513  3.72494  3.29354  2.67741  2.69355  4.24690  2.90347  2.73739  3.18146  2.89801  2.37887  2.77519  2.98518  4.58477  3.61503
          0.03043  3.90347  4.62582  0.61958  0.77255  0.48576  0.95510
    219   3.07477  4.42089  4.63102  4.09176  3.30063  4.36265  4.77232  1.60975  3.97087  1.45084  3.11433  4.35752  4.63071  4.19560  4.16748  3.71177  3.31927  1.49388  5.27244  4.11509    234 - -
          2.68618  4.42225  2.77519  2.73123  3.46354  2.40513  3.72494  3.29354  2.67741  2.69355  4.24690  2.90347  2.73739  3.18146  2.89801  2.37887  2.77519  2.98518  4.58477  3.61503
          0.03043  3.90347  4.62582  0.61958  0.77255  0.48576  0.95510
    220   2.97615  4.34685  4.52101  3.98290  2.77699  4.22000  4.59184  1.68577  3.88107  1.87317  3.16343  4.22078  4.52502  4.09612  4.07701  3.55921  3.22380  1.33352  5.11481  3.87709    235 - -
          2.68618  4.42225  2.77519  2.73123  3.46354  2.40513  3.72494  3.29354  2.67741  2.69355  4.24690  2.90347  2.73739  3.18146  2.89801  2.37887  2.77519  2.98518  4.58477  3.61503
          0.03043  3.90347  4.62582  0.61958  0.77255  0.48576  0.95510
    221   3.29161  4.76805  3.88385  3.61888  2.29384  3.86612  3.63265  3.29646  3.47550  2.74244  3.96823  3.76143  4.33916  3.77411  3.65293  3.42529  3.57839  3.16846  3.93885  0.91576    236 - -
          2.68618  4.42225  2.77519  2.73123  3.46354  2.40513  3.72494  3.29354  2.67741  2.69355  4.24690  2.90347  2.73739  3.18146  2.89801  2.37887  2.77519  2.98518  4.58477  3.61503
          0.03043  3.90347  4.62582  0.61958  0.77255  0.48576  0.95510
    222   1.65672  4.13070  3.33338  3.06504  4.19225  2.91067  4.14856  3.53714  3.11867  3.28929  4.14863  3.23994  3.65356  3.42499  3.42627  1.44671  2.67558  3.04247  5.55744  4.32645    237 - -
          2.68618  4.42225  2.77519  2.73123  3.46354  2.40513  3.72494  3.29354  2.67741  2.69355  4.24690  2.90347  2.73739  3.18146  2.89801  2.37887  2.77519  2.98518  4.58477  3.61503
          0.03043  3.90347  4.62582  0.61958  0.77255  0.48576  0.95510
    223   2.98024  4.34642  4.54619  4.00055  2.47999  4.21584  4.54637  1.59022  3.89253  1.79785  3.09834  4.22191  4.50937  4.08277  4.06633  3.55059  3.22206  1.58095  5.02852  3.78964    238 - -
          2.68618  4.42225  2.77519  2.73123  3.46354  2.40513  3.72494  3.29354  2.67741  2.69355  4.24690  2.90347  2.73739  3.18146  2.89801  2.37887  2.77519  2.98518  4.58477  3.61503
          0.03043  3.90347  4.62582  0.61958  0.77255  0.48576  0.95510
    224   3.37061  4.68001  4.48666  4.10100  1.09610  4.20299  3.53588  3.00976  3.92477  2.32920  3.60068  3.98684  4.52910  3.98447  3.99989  3.58124  3.60127  2.96716  2.98224  2.01720    239 - -
          2.68618  4.42225  2.77519  2.73123  3.46354  2.40513  3.72494  3.29354  2.67741  2.69355  4.24690  2.90347  2.73739  3.18146  2.89801  2.37887  2.77519  2.98518  4.58477  3.61503
          0.03043  3.90347  4.62582  0.61958  0.77255  0.48576  0.95510
    225   2.29480  3.37840  4.15778  3.68066  3.59705  3.51695  4.41268  2.12303  3.56293  2.41097  3.50234  3.79930  4.09314  3.84311  3.78723  2.91761  2.90610  1.30070  5.24451  4.03734    240 - -
          2.68618  4.42225  2.77519  2.73123  3.46354  2.40513  3.72494  3.29354  2.67741  2.69355  4.24690  2.90347  2.73739  3.18146  2.89801  2.37887  2.77519  2.98518  4.58477  3.61503
          0.03043  3.90347  4.62582  0.61958  0.77255  0.48576  0.95510
    226   3.29161  4.76805  3.88385  3.61888  2.29384  3.86612  3.63265  3.29646  3.47550  2.74244  3.96823  3.76143  4.33916  3.77411  3.65293  3.42529  3.57839  3.16846  3.93885  0.91576    241 - -
          2.68618  4.42225  2.77519  2.73123  3.46354  2.40513  3.72494  3.29354  2.67741  2.69355  4.24690  2.90347  2.73739  3.18146  2.89801  2.37887  2.77519  2.98518  4.58477  3.61503
          0.03043  3.90347  4.62582  0.61958  0.77255  0.48576  0.95510
    227   3.49704  4.73849  4.57466  4.22531  1.34099  4.29032  3.38399  3.25964  4.06302  2.63205  3.83971  3.97631  4.59144  4.02620  4.09246  3.63672  3.71206  3.15229  2.89591  1.32576    242 - -
          2.68618  4.42225  2.77519  2.73123  3.46354  2.40513  3.72494  3.29354  2.67741  2.69355  4.24690  2.90347  2.73739  3.18146  2.89801  2.37887  2.77519  2.98518  4.58477  3.61503
          0.03043  3.90347  4.62582  0.61958  0.77255  0.48576  0.95510
    228   2.35603  4.25044  3.91615  3.36586  3.39855  3.77708  4.17825  1.99039  3.27387  1.83368  3.29560  3.68650  4.16871  3.56780  3.55882  3.08121  2.64586  1.88801  5.04054  3.83624    243 - -
          2.68618  4.42225  2.77519  2.73123  3.46354  2.40513  3.72494  3.29354  2.67741  2.69355  4.24690  2.90347  2.73739  3.18146  2.89801  2.37887  2.77519  2.98518  4.58477  3.61503
          0.03043  3.90347  4.62582  0.61958  0.77255  0.48576  0.95510
    229   2.79221  4.54465  3.40269  3.24602  4.23893  3.23039  4.32111  3.79208  3.30593  3.41565  4.46668  3.54971  0.77196  3.69376  3.54814  2.96062  3.23617  3.43395  5.41720  4.35994    244 - -
          2.68618  4.42225  2.77519  2.73123  3.46354  2.40513  3.72494  3.29354  2.67741  2.69355  4.24690  2.90347  2.73739  3.18146  2.89801  2.37887  2.77519  2.98518  4.58477  3.61503
          0.03043  3.90347  4.62582  0.61958  0.77255  0.48576  0.95510
    230   3.18985  4.64282  4.23931  3.87911  3.14725  4.02162  4.52510  2.35277  3.64656  0.83796  3.16017  4.15159  4.45152  4.00747  3.81763  3.59581  3.48262  2.39819  5.03798  3.76852    245 - -
          2.68618  4.42225  2.77519  2.73123  3.46354  2.40513  3.72494  3.29354  2.67741  2.69355  4.24690  2.90347  2.73739  3.18146  2.89801  2.37887  2.77519  2.98518  4.58477  3.61503
          0.03043  3.90347  4.62582  0.61958  0.77255  0.48576  0.95510
    231   3.21128  4.59255  4.48596  4.01612  1.61132  4.24889  4.11460  2.38233  3.87115  1.37567  3.07215  4.16057  4.54058  4.01715  4.01356  3.61563  3.45014  2.44440  4.39079  2.85194    246 - -
          2.68618  4.42225  2.77519  2.73123  3.46354  2.40513  3.72494  3.29354  2.67741  2.69355  4.24690  2.90347  2.73739  3.18146  2.89801  2.37887  2.77519  2.98518  4.58477  3.61503
          0.03043  3.90347  4.62582  0.61958  0.77255  0.48576  0.95510
    232   2.73880  4.30258  3.90016  3.34405  3.31684  3.79807  4.15745  2.24077  3.23310  1.71341  2.87044  3.67931  4.17304  3.53345  3.51588  3.09643  2.31149  1.99119  5.00546  3.81250    247 - -
          2.68618  4.42225  2.77519  2.73123  3.46354  2.40513  3.72494  3.29354  2.67741  2.69355  4.24690  2.90347  2.73739  3.18146  2.89801  2.37887  2.77519  2.98518  4.58477  3.61503
          0.03043  3.90347  4.62582  0.61958  0.77255  0.48576  0.95510
    233   3.05519  4.46508  4.38000  3.99683  3.39491  4.10020  4.71907  1.04034  3.82557  1.97442  3.32525  4.23780  4.52828  4.17056  4.01858  3.59835  3.35374  1.84660  5.29227  4.03336    248 - -
          2.68618  4.42225  2.77519  2.73123  3.46354  2.40513  3.72494  3.29354  2.67741  2.69355  4.24690  2.90347  2.73739  3.18146  2.89801  2.37887  2.77519  2.98518  4.58477  3.61503
          0.03043  3.90347  4.62582  0.61958  0.77255  0.48576  0.95510
    234   2.83750  3.27950  4.47760  3.95021  3.43699  4.02923  4.59664  1.30881  3.82395  2.10656  3.30985  4.13792  4.42494  4.08044  4.02054  3.39128  3.11706  1.61529  5.22177  4.01635    249 - -
          2.68618  4.42225  2.77519  2.73123  3.46354  2.40513  3.72494  3.29354  2.67741  2.69355  4.24690  2.90347  2.73739  3.18146  2.89801  2.37887  2.77519  2.98518  4.58477  3.61503
          0.03043  3.90347  4.62582  0.61958  0.77255  0.48576  0.95510
    235   3.29161  4.76805  3.88385  3.61888  2.29384  3.86612  3.63265  3.29646  3.47550  2.74244  3.96823  3.76143  4.33916  3.77411  3.65293  3.42529  3.57839  3.16846  3.93885  0.91576    250 - -
          2.68618  4.42225  2.77519  2.73123  3.46354  2.40513  3.72494  3.29354  2.67741  2.69355  4.24690  2.90347  2.73739  3.18146  2.89801  2.37887  2.77519  2.98518  4.58477  3.61503
          0.03043  3.90347  4.62582  0.61958  0.77255  0.48576  0.95510
    236   1.97311  4.15668  3.27178  3.03746  4.20120  2.91705  4.14689  3.56398  3.10622  3.31491  4.18678  3.22838  3.66305  3.42451  3.41026  1.24399  2.69925  3.06939  5.56877  4.32123    251 - -
          2.68618  4.42225  2.77519  2.73123  3.46354  2.40513  3.72494  3.29354  2.67741  2.69355  4.24690  2.90347  2.73739  3.18146  2.89801  2.37887  2.77519  2.98518  4.58477  3.61503
          0.03043  3.90347  4.62582  0.61958  0.77255  0.48576  0.95510
    237   3.29161  4.76805  3.88385  3.61888  2.29384  3.86612  3.63265  3.29646  3.47550  2.74244  3.96823  3.76143  4.33916  3.77411  3.65293  3.42529  3.57839  3.16846  3.93885  0.91576    252 - -
          2.68618  4.42225  2.77519  2.73123  3.46354  2.40513  3.72494  3.29354  2.67741  2.69355  4.24690  2.90347  2.73739  3.18146  2.89801  2.37887  2.77519  2.98518  4.58477  3.61503
          0.03043  3.90347  4.62582  0.61958  0.77255  0.48576  0.95510
    238   2.92990  4.39198  4.07131  3.56567  2.12132  3.89023  3.58089  2.86419  3.44293  2.44540  3.49046  3.69011  4.24036  3.62536  3.63448  3.18919  2.79254  2.69844  2.73349  1.67471    253 - -
          2.68618  4.42225  2.77519  2.73123  3.46354  2.40513  3.72494  3.29354  2.67741  2.69355  4.24690  2.90347  2.73739  3.18146  2.89801  2.37887  2.77519  2.98518  4.58477  3.61503
          0.03043  3.90347  4.62582  0.61958  0.77255  0.48576  0.95510
    239   3.34916  4.69909  4.34737  3.98077  1.11689  4.17542  3.55184  2.97052  3.84513  2.32363  3.60684  3.93914  4.51471  3.93662  3.95880  3.54945  3.58736  2.92556  3.74860  1.88052    254 - -
          2.68618  4.42225  2.77519  2.73123  3.46354  2.40513  3.72494  3.29354  2.67741  2.69355  4.24690  2.90347  2.73739  3.18146  2.89801  2.37887  2.77519  2.98518  4.58477  3.61503
          0.03043  3.90347  4.62582  0.61958  0.77255  0.48576  0.95510
    240   3.05519  4.46508  4.38000  3.99683  3.39491  4.10020  4.71907  1.04034  3.82557  1.97442  3.32525  4.23780  4.52828  4.17056  4.01858  3.59835  3.35374  1.84660  5.29227  4.03336    255 - -
          2.68618  4.42225  2.77519  2.73123  3.46354  2.40513  3.72494  3.29354  2.67741  2.69355  4.24690  2.90347  2.73739  3.18146  2.89801  2.37887  2.77519  2.98518  4.58477  3.61503
          0.03043  3.90347  4.62582  0.61958  0.77255  0.48576  0.95510
    241   3.04997  4.38638  4.64738  4.12245  3.42138  4.36563  4.83467  1.45185  4.00478  1.80666  3.23748  4.37859  4.65575  4.26028  4.21445  3.72610  3.30353  1.29625  5.37216  4.18246    256 - -
          2.68618  4.42225  2.77519  2.73123  3.46354  2.40513  3.72494  3.29354  2.67741  2.69355  4.24690  2.90347  2.73739  3.18146  2.89801  2.37887  2.77519  2.98518  4.58477  3.61503
          0.03043  3.90347  4.62582  0.61958  0.77255  0.48576  0.95510
    242   2.43632  4.88800  2.86376  2.42571  4.23955  3.37284  3.61059  3.64860  1.90227  3.20949  4.03489  2.92671  3.81746  2.27077  2.61289  2.45349  2.91548  3.30268  5.39411  4.08405    257 - -
          2.68618  4.42225  2.77519  2.73123  3.46354  2.40513  3.72494  3.29354  2.67741  2.69355  4.24690  2.90347  2.73739  3.18146  2.89801  2.37887  2.77519  2.98518  4.58477  3.61503
          0.03043  3.90347  4.62582  0.61958  0.77255  0.48576  0.95510
    243   0.97000  4.20726  3.49383  3.28633  4.08301  3.03102  4.30474  3.21315  3.30338  3.09335  4.12161  3.42818  3.77315  3.64166  3.55189  2.55721  2.83670  2.86219  5.50707  4.31072    258 - -
          2.68618  4.42225  2.77519  2.73123  3.46354  2.40513  3.72494  3.29354  2.67741  2.69355  4.24690  2.90347  2.73739  3.18146  2.89801  2.37887  2.77519  2.98518  4.58477  3.61503
          0.03043  3.90347  4.62582  0.61958  0.77255  0.48576  0.95510
    244   2.83247  4.36629  4.16834  3.83223  3.57255  3.75609  4.62853  2.04830  3.70049  2.25407  3.53280  4.01714  4.31473  4.05797  3.91004  3.26142  3.19317  0.98671  5.36229  4.09591    259 - -
          2.68618  4.42225  2.77519  2.73123  3.46354  2.40513  3.72494  3.29354  2.67741  2.69355  4.24690  2.90347  2.73739  3.18146  2.89801  2.37887  2.77519  2.98518  4.58477  3.61503
          0.03043  3.90347  4.62582  0.61958  0.77255  0.48576  0.95510
    245   1.49824  4.12245  3.35457  3.08034  4.18186  2.91009  4.15341  3.51959  3.12859  3.27634  4.13591  3.24768  3.65303  3.43266  3.43402  1.59559  2.67133  3.02877  5.55002  4.32286    260 - -
          2.68618  4.42225  2.77519  2.73123  3.46354  2.40513  3.72494  3.29354  2.67741  2.69355  4.24690  2.90347  2.73739  3.18146  2.89801  2.37887  2.77519  2.98518  4.58477  3.61503
          0.03043  3.90347  4.62582  0.61958  0.77255  0.48576  0.95510
    246   1.17523  4.11341  3.38772  3.14148  4.15074  2.91690  4.19460  3.42597  3.18029  3.23852  4.12720  3.28355  3.66792  3.49234  3.46361  2.10508  2.68615  2.96596  5.54357  4.31617    261 - -
          2.68618  4.42225  2.77519  2.73123  3.46354  2.40513  3.72494  3.29354  2.67741  2.69355  4.24690  2.90347  2.73739  3.18146  2.89801  2.37887  2.77519  2.98518  4.58477  3.61503
          0.03043  3.90347  4.62582  0.61958  0.77255  0.48576  0.95510
    247   3.02845  4.84072  3.15563  2.91852  3.30615  3.47344  1.07876  3.73617  2.76072  3.22633  4.27155  3.32667  4.02759  3.28511  3.02466  3.09880  3.33279  3.47069  4.77083  3.25610    262 - -
          2.68618  4.42225  2.77519  2.73123  3.46354  2.40513  3.72494  3.29354  2.67741  2.69355  4.24690  2.90347  2.73739  3.18146  2.89801  2.37887  2.77519  2.98518  4.58477  3.61503
          0.03043  3.90347  4.62582  0.61958  0.77255  0.48576  0.95510
    248   2.97861  5.09649  2.50019  0.98211  4.44654  3.29380  3.88302  3.90658  2.76741  3.51862  4.49107  2.95002  3.89979  3.09789  3.17963  2.95772  3.28300  3.58714  5.61226  4.33427    263 - -
          2.68618  4.42225  2.77519  2.73123  3.46354  2.40513  3.72494  3.29354  2.67741  2.69355  4.24690  2.90347  2.73739  3.18146  2.89801  2.37887  2.77519  2.98518  4.58477  3.61503
          0.03043  3.90347  4.62582  0.61958  0.77255  0.48576  0.95510
    249   3.00013  4.96553  3.17821  2.79364  4.35904  3.48646  3.77593  3.79020  0.99666  3.34843  4.30804  3.21681  3.98447  2.96552  2.43695  3.03998  3.25100  3.49618  5.40082  4.21797    264 - -
          2.68618  4.42225  2.77519  2.73123  3.46354  2.40513  3.72494  3.29354  2.67741  2.69355  4.24690  2.90347  2.73739  3.18146  2.89801  2.37887  2.77519  2.98518  4.58477  3.61503
          0.03043  3.90347  4.62582  0.61958  0.77255  0.48576  0.95510
    250   1.65533  4.33775  3.00467  2.71320  4.16691  3.03579  3.92494  3.57516  2.82971  3.24582  4.08148  2.41881  3.69695  3.14720  3.21313  2.04162  2.74717  3.12624  5.48495  4.20649    265 - -
          2.68618  4.42225  2.77519  2.73123  3.46354  2.40513  3.72494  3.29354  2.67741  2.69355  4.24690  2.90347  2.73739  3.18146  2.89801  2.37887  2.77519  2.98518  4.58477  3.61503
          0.03043  3.90347  4.62582  0.61958  0.77255  0.48576  0.95510
    251   2.99342  4.53726  4.08258  3.67826  3.22107  3.85716  4.40622  2.39975  3.44469  1.81098  1.31978  3.95196  4.31783  3.82446  3.64639  3.34582  3.29928  2.40949  5.06609  3.83066    266 - -
          2.68618  4.42225  2.77519  2.73123  3.46354  2.40513  3.72494  3.29354  2.67741  2.69355  4.24690  2.90347  2.73739  3.18146  2.89801  2.37887  2.77519  2.98518  4.58477  3.61503
          0.03043  3.90347  4.62582  0.61958  0.77255  0.48576  0.95510
    252   2.98750  5.03127  3.39379  2.78558  4.44278  3.59598  3.61053  3.81550  1.74840  3.30253  4.19548  3.18004  3.99410  2.76175  1.31036  3.00780  3.17508  3.51321  5.37246  4.19522    267 - -
          2.68618  4.42225  2.77519  2.73123  3.46354  2.40513  3.72494  3.29354  2.67741  2.69355  4.24690  2.90347  2.73739  3.18146  2.89801  2.37887  2.77519  2.98518  4.58477  3.61503
          0.03043  3.90347  4.62582  0.61958  0.77255  0.48576  0.95510
    253   2.97861  5.09649  2.50019  0.98211  4.44654  3.29380  3.88302  3.90658  2.76741  3.51862  4.49107  2.95002  3.89979  3.09789  3.17963  2.95772  3.28300  3.58714  5.61226  4.33427    268 - -
          2.68618  4.42225  2.77519  2.73123  3.46354  2.40513  3.72494  3.29354  2.67741  2.69355  4.24690  2.90347  2.73739  3.18146  2.89801  2.37887  2.77519  2.98518  4.58477  3.61503
          0.03043  3.90347  4.62582  0.61958  0.77255  0.48576  0.95510
    254   2.90499  4.89202  2.92304  2.67801  4.06475  3.38628  3.83667  3.70002  2.49660  3.19932  4.22606  3.13810  3.94003  1.17994  2.78027  2.95132  3.20182  3.42769  5.33116  4.02687    269 - -
          2.68618  4.42225  2.77519  2.73123  3.46354  2.40513  3.72494  3.29354  2.67741  2.69355  4.24690  2.90347  2.73739  3.18146  2.89801  2.37887  2.77519  2.98518  4.58477  3.61503
          0.03043  3.90347  4.62582  0.61958  0.77255  0.48576  0.95510
    255   0.97000  4.20726  3.49383  3.28633  4.08301  3.03102  4.30474  3.21315  3.30338  3.09335  4.12161  3.42818  3.77315  3.64166  3.55189  2.55721  2.83670  2.86219  5.50707  4.31072    270 - -
          2.68618  4.42225  2.77519  2.73123  3.46354  2.40513  3.72494  3.29354  2.67741  2.69355  4.24690  2.90347  2.73739  3.18146  2.89801  2.37887  2.77519  2.98518  4.58477  3.61503
          0.03043  3.90347  4.62582  0.61958  0.77255  0.48576  0.95510
    256   3.00013  4.96553  3.17821  2.79364  4.35904  3.48646  3.77593  3.79020  0.99666  3.34843  4.30804  3.21681  3.98447  2.96552  2.43695  3.03998  3.25100  3.49618  5.40082  4.21797    271 - -
          2.68618  4.42225  2.77519  2.73123  3.46354  2.40513  3.72494  3.29354  2.67741  2.69355  4.24690  2.90347  2.73739  3.18146  2.89801  2.37887  2.77519  2.98518  4.58477  3.61503
          0.03043  3.90347  4.62582  0.61958  0.77255  0.48576  0.95510
    257   3.00013  4.96553  3.17821  2.79364  4.35904  3.48646  3.77593  3.79020  0.99666  3.34843  4.30804  3.21681  3.98447  2.96552  2.43695  3.03998  3.25100  3.49618  5.40082  4.21797    272 - -
          2.68618  4.42225  2.77519  2.73123  3.46354  2.40513  3.72494  3.29354  2.67741  2.69355  4.24690  2.90347  2.73739  3.18146  2.89801  2.37887  2.77519  2.98518  4.58477  3.61503
          0.03043  3.90347  4.62582  0.61958  0.77255  0.48576  0.95510
    258   2.99342  4.53726  4.08258  3.67826  3.22107  3.85716  4.40622  2.39975  3.44469  1.81098  1.31978  3.95196  4.31783  3.82446  3.64639  3.34582  3.29928  2.40949  5.06609  3.83066    273 - -
          2.68618  4.42225  2.77519  2.73123  3.46354  2.40513  3.72494  3.29354  2.67741  2.69355  4.24690  2.90347  2.73739  3.18146  2.89801  2.37887  2.77519  2.98518  4.58477  3.61503
          0.03043  3.90347  4.62582  0.61958  0.77255  0.48576  0.95510
    259   2.74884  4.74675  2.72502  2.61351  4.11509  3.20453  3.94557  3.83194  2.85174  3.47524  4.43016  1.10433  3.85782  3.21821  3.20759  2.81474  3.13162  3.45102  5.41743  4.06107    274 - -
          2.68618  4.42225  2.77519  2.73123  3.46354  2.40513  3.72494  3.29354  2.67741  2.69355  4.24690  2.90347  2.73739  3.18146  2.89801  2.37887  2.77519  2.98518  4.58477  3.61503
          0.03043  3.90347  4.62582  0.61958  0.77255  0.48576  0.95510
    260   2.83247  4.36629  4.16834  3.83223  3.57255  3.75609  4.62853  2.04830  3.70049  2.25407  3.53280  4.01714  4.31473  4.05797  3.91004  3.26142  3.19317  0.98671  5.36229  4.09591    275 - -
          2.68618  4.42225  2.77519  2.73123  3.46354  2.40513  3.72494  3.29354  2.67741  2.69355  4.24690  2.90347  2.73739  3.18146  2.89801  2.37887  2.77519  2.98518  4.58477  3.61503
          0.03043  3.90347  4.62582  0.61958  0.77255  0.48576  0.95510
    261   1.75913  4.41083  3.09255  2.68046  3.99915  3.18157  3.81280  3.34880  2.36390  3.03772  3.88927  3.07760  3.75285  3.02564  3.00906  2.32555  2.47021  2.99084  5.31883  4.05153    276 - -
          2.68618  4.42225  2.77519  2.73123  3.46354  2.40513  3.72494  3.29354  2.67741  2.69355  4.24690  2.90347  2.73739  3.18146  2.89801  2.37887  2.77519  2.98518  4.58477  3.61503
          0.03043  3.90347  4.62582  0.61958  0.77255  0.48576  0.95510
    262   2.33001  4.25093  3.23309  3.05008  4.10704  2.98022  4.15919  3.63374  3.12594  3.35150  4.27486  3.27005  3.72153  3.47279  3.41117  1.04527  2.81242  3.16207  5.47701  4.19067    277 - -
          2.68618  4.42225  2.77519  2.73123  3.46354  2.40513  3.72494  3.29354  2.67741  2.69355  4.24690  2.90347  2.73739  3.18146  2.89801  2.37887  2.77519  2.98518  4.58477  3.61503
          0.03043  3.90347  4.62582  0.61958  0.77255  0.48576  0.95510
    263   3.18985  4.64282  4.23931  3.87911  3.14725  4.02162  4.52510  2.35277  3.64656  0.83796  3.16017  4.15159  4.45152  4.00747  3.81763  3.59581  3.48262  2.39819  5.03798  3.76852    278 - -
          2.68618  4.42225  2.77519  2.73123  3.46354  2.40513  3.72494  3.29354  2.67741  2.69355  4.24690  2.90347  2.73739  3.18146  2.89801  2.37887  2.77519  2.98518  4.58477  3.61503
          0.03043  3.90347  4.62582  0.61958  0.77255  0.48576  0.95510
    264   3.04010  4.87747  3.53387  3.03822  4.23989  3.52242  3.84624  3.78357  2.24920  3.29385  4.29303  3.39569  4.02332  3.06485  0.93208  3.12265  3.30383  3.50613  5.31026  4.16031    279 - -
          2.68618  4.42225  2.77519  2.73123  3.46354  2.40513  3.72494  3.29354  2.67741  2.69355  4.24690  2.90347  2.73739  3.18146  2.89801  2.37887  2.77519  2.98518  4.58477  3.61503
          0.03043  3.90347  4.62582  0.61958  0.77255  0.48576  0.95510
    265   2.44485  4.46727  2.95139  2.63140  4.10285  3.14441  3.82921  3.51642  2.64732  3.16376  4.02029  3.03843  3.74884  2.68494  3.01333  1.59192  2.54595  3.12631  5.40705  4.11493    280 - -
          2.68618  4.42225  2.77519  2.73123  3.46354  2.40513  3.72494  3.29354  2.67741  2.69355  4.24690  2.90347  2.73739  3.18146  2.89801  2.37887  2.77519  2.98518  4.58477  3.61503
          0.03043  3.90347  4.62582  0.61958  0.77255  0.48576  0.95510
    266   2.43493  4.49140  2.83933  2.56938  4.20023  2.17149  3.83874  3.64876  2.69934  3.27134  4.10669  2.99160  3.72811  2.70602  3.09597  1.81862  2.81399  3.21832  5.48637  4.18162    281 - -
          2.68618  4.42225  2.77519  2.73123  3.46354  2.40513  3.72494  3.29354  2.67741  2.69355  4.24690  2.90347  2.73739  3.18146  2.89801  2.37887  2.77519  2.98518  4.58477  3.61503
          0.03043  3.90347  4.62582  0.61958  0.77255  0.48576  0.95510
    267   2.90138  5.43577  1.53895  1.53331  4.72171  3.18656  3.72790  4.22796  2.73754  3.74686  4.60551  2.65724  3.80528  2.89669  3.32171  2.79159  3.18973  3.81364  5.90277  4.41341    282 - -
          2.68618  4.42225  2.77519  2.73123  3.46354  2.40513  3.72494  3.29354  2.67741  2.69355  4.24690  2.90347  2.73739  3.18146  2.89801  2.37887  2.77519  2.98518  4.58477  3.61503
          0.03043  3.90347  4.62582  0.61958  0.77255  0.48576  0.95510
    268   2.19293  4.94163  2.35995  2.26615  4.27782  3.27308  3.63314  3.72398  2.46998  3.28871  4.09774  2.54851  3.76558  2.39940  2.95540  2.43809  2.89540  3.35075  5.49329  4.11404    283 - -
          2.68618  4.42225  2.77519  2.73123  3.46354  2.40513  3.72494  3.29354  2.67741  2.69355  4.24690  2.90347  2.73739  3.18146  2.89801  2.37887  2.77519  2.98518  4.58477  3.61503
          0.03043  3.90347  4.62582  0.61958  0.77255  0.48576  0.95510
    269   1.87215  4.55231  2.91373  2.56107  4.08798  3.20810  3.76603  3.48426  2.56169  3.12715  3.97999  3.00307  3.76754  2.21976  2.94114  2.35792  2.83118  3.12054  5.37674  4.07813    284 - -
          2.68618  4.42225  2.77519  2.73123  3.46354  2.40513  3.72494  3.29354  2.67741  2.69355  4.24690  2.90347  2.73739  3.18146  2.89801  2.37887  2.77519  2.98518  4.58477  3.61503
          0.08194  3.90347  2.83863  0.61958  0.77255  0.48576  0.95510
    270   2.78445  5.12821  2.37342  2.00523  4.42266  3.25214  3.65319  3.89639  2.45571  3.43750  4.28330  1.83414  3.79892  2.55160  2.88931  2.73686  3.04820  3.52818  5.60158  4.20830    285 - -
          2.68618  4.42225  2.77519  2.73123  3.46354  2.40513  3.72494  3.29354  2.67741  2.69355  4.24690  2.90347  2.73739  3.18146  2.89801  2.37887  2.77519  2.98518  4.58477  3.61503
          0.03201  3.85354  4.57588  0.61958  0.77255  0.53062  0.88731
    271   2.53811  4.49465  3.05794  2.69918  3.99343  3.24946  3.80528  3.24846  2.23827  2.99424  3.91190  3.10104  3.81148  3.02354  2.83147  2.66120  1.71005  2.94248  5.31074  4.04760    286 - -
          2.68618  4.42225  2.77519  2.73123  3.46354  2.40513  3.72494  3.29354  2.67741  2.69355  4.24690  2.90347  2.73739  3.18146  2.89801  2.37887  2.77519  2.98518  4.58477  3.61503
          0.03201  3.85354  4.57588  0.61958  0.77255  0.45870  0.99996
    272   2.33001  4.25093  3.23309  3.05008  4.10704  2.98022  4.15919  3.63374  3.12594  3.35150  4.27486  3.27005  3.72153  3.47279  3.41117  1.04527  2.81242  3.16207  5.47701  4.19067    287 - -
          2.68618  4.42225  2.77519  2.73123  3.46354  2.40513  3.72494  3.29354  2.67741  2.69355  4.24690  2.90347  2.73739  3.18146  2.89801  2.37887  2.77519  2.98518  4.58477  3.61503
          0.03043  3.90347  4.62582  0.61958  0.77255  0.48576  0.95510
    273   1.28546  4.12332  3.48593  3.18345  4.07733  2.97846  4.19774  3.16595  3.16715  3.07020  4.00862  3.32950  3.70789  3.49216  3.45105  2.43444  2.17104  2.78699  5.50567  4.29509    288 - -
          2.68618  4.42225  2.77519  2.73123  3.46354  2.40513  3.72494  3.29354  2.67741  2.69355  4.24690  2.90347  2.73739  3.18146  2.89801  2.37887  2.77519  2.98518  4.58477  3.61503
          0.03043  3.90347  4.62582  0.61958  0.77255  0.48576  0.95510
    274   2.97861  5.09649  2.50019  0.98211  4.44654  3.29380  3.88302  3.90658  2.76741  3.51862  4.49107  2.95002  3.89979  3.09789  3.17963  2.95772  3.28300  3.58714  5.61226  4.33427    289 - -
          2.68618  4.42225  2.77519  2.73123  3.46354  2.40513  3.72494  3.29354  2.67741  2.69355  4.24690  2.90347  2.73739  3.18146  2.89801  2.37887  2.77519  2.98518  4.58477  3.61503
          0.03043  3.90347  4.62582  0.61958  0.77255  0.48576  0.95510
    275   2.31940  3.00803  3.55696  2.99889  3.01603  3.06051  3.83650  2.67407  2.93310  2.41724  3.04790  3.03541  3.89230  3.22202  3.24511  2.75031  2.74727  2.44959  4.80450  3.58166    290 - -
          2.68618  4.42225  2.77519  2.73123  3.46354  2.40513  3.72494  3.29354  2.67741  2.69355  4.24690  2.90347  2.73739  3.18146  2.89801  2.37887  2.77519  2.98518  4.58477  3.61503
          0.03043  3.90347  4.62582  0.61958  0.77255  0.48576  0.95510
    276   3.00013  4.96553  3.17821  2.79364  4.35904  3.48646  3.77593  3.79020  0.99666  3.34843  4.30804  3.21681  3.98447  2.96552  2.43695  3.03998  3.25100  3.49618  5.40082  4.21797    291 - -
          2.68618  4.42225  2.77519  2.73123  3.46354  2.40513  3.72494  3.29354  2.67741  2.69355  4.24690  2.90347  2.73739  3.18146  2.89801  2.37887  2.77519  2.98518  4.58477  3.61503
          0.03043  3.90347  4.62582  0.61958  0.77255  0.48576  0.95510
    277   3.18985  4.64282  4.23931  3.87911  3.14725  4.02162  4.52510  2.35277  3.64656  0.83796  3.16017  4.15159  4.45152  4.00747  3.81763  3.59581  3.48262  2.39819  5.03798  3.76852    292 - -
          2.68618  4.42225  2.77519  2.73123  3.46354  2.40513  3.72494  3.29354  2.67741  2.69355  4.24690  2.90347  2.73739  3.18146  2.89801  2.37887  2.77519  2.98518  4.58477  3.61503
          0.03043  3.90347  4.62582  0.61958  0.77255  0.48576  0.95510
    278   0.97000  4.20726  3.49383  3.28633  4.08301  3.03102  4.30474  3.21315  3.30338  3.09335  4.12161  3.42818  3.77315  3.64166  3.55189  2.55721  2.83670  2.86219  5.50707  4.31072    293 - -
          2.68618  4.42225  2.77519  2.73123  3.46354  2.40513  3.72494  3.29354  2.67741  2.69355  4.24690  2.90347  2.73739  3.18146  2.89801  2.37887  2.77519  2.98518  4.58477  3.61503
          0.03043  3.90347  4.62582  0.61958  0.77255  0.48576  0.95510
    279   3.00013  4.96553  3.17821  2.79364  4.35904  3.48646  3.77593  3.79020  0.99666  3.34843  4.30804  3.21681  3.98447  2.96552  2.43695  3.03998  3.25100  3.49618  5.40082  4.21797    294 - -
          2.68618  4.42225  2.77519  2.73123  3.46354  2.40513  3.72494  3.29354  2.67741  2.69355  4.24690  2.90347  2.73739  3.18146  2.89801  2.37887  2.77519  2.98518  4.58477  3.61503
          0.03043  3.90347  4.62582  0.61958  0.77255  0.48576  0.95510
    280   2.99228  4.37051  4.54924  4.06066  3.49250  4.23491  4.81229  1.55759  3.93438  2.03047  3.32792  4.30132  4.59722  4.22766  4.15663  3.62036  3.27044  1.13692  5.41606  4.19302    295 - -
          2.68618  4.42225  2.77519  2.73123  3.46354  2.40513  3.72494  3.29354  2.67741  2.69355  4.24690  2.90347  2.73739  3.18146  2.89801  2.37887  2.77519  2.98518  4.58477  3.61503
          0.03043  3.90347  4.62582  0.61958  0.77255  0.48576  0.95510
    281   0.97000  4.20726  3.49383  3.28633  4.08301  3.03102  4.30474  3.21315  3.30338  3.09335  4.12161  3.42818  3.77315  3.64166  3.55189  2.55721  2.83670  2.86219  5.50707  4.31072    296 - -
          2.68618  4.42225  2.77519  2.73123  3.46354  2.40513  3.72494  3.29354  2.67741  2.69355  4.24690  2.90347  2.73739  3.18146  2.89801  2.37887  2.77519  2.98518  4.58477  3.61503
          0.03043  3.90347  4.62582  0.61958  0.77255  0.48576  0.95510
    282   3.18985  4.64282  4.23931  3.87911  3.14725  4.02162  4.52510  2.35277  3.64656  0.83796  3.16017  4.15159  4.45152  4.00747  3.81763  3.59581  3.48262  2.39819  5.03798  3.76852    297 - -
          2.68618  4.42225  2.77519  2.73123  3.46354  2.40513  3.72494  3.29354  2.67741  2.69355  4.24690  2.90347  2.73739  3.18146  2.89801  2.37887  2.77519  2.98518  4.58477  3.61503
          0.03043  3.90347  4.62582  0.61958  0.77255  0.48576  0.95510
    283   2.72985  4.28684  3.98750  3.45427  3.33885  3.77340  4.23784  2.20615  3.32463  2.02471  2.09902  3.74705  4.18858  3.62833  3.58423  3.10344  2.65075  1.82461  5.05131  3.86276    298 - -
          2.68618  4.42225  2.77519  2.73123  3.46354  2.40513  3.72494  3.29354  2.67741  2.69355  4.24690  2.90347  2.73739  3.18146  2.89801  2.37887  2.77519  2.98518  4.58477  3.61503
          0.03043  3.90347  4.62582  0.61958  0.77255  0.48576  0.95510
    284   2.42911  4.27430  3.45530  3.20851  3.99594  3.11262  4.22351  3.12684  3.15210  2.98923  4.03762  3.41306  3.81874  3.54533  3.40942  2.63070  1.12044  2.81851  5.43101  4.21251    299 - -
          2.68618  4.42225  2.77519  2.73123  3.46354  2.40513  3.72494  3.29354  2.67741  2.69355  4.24690  2.90347  2.73739  3.18146  2.89801  2.37887  2.77519  2.98518  4.58477  3.61503
          0.03043  3.90347  4.62582  0.61958  0.77255  0.48576  0.95510
    285   3.05519  4.46508  4.38000  3.99683  3.39491  4.10020  4.71907  1.04034  3.82557  1.97442  3.32525  4.23780  4.52828  4.17056  4.01858  3.59835  3.35374  1.84660  5.29227  4.03336    300 - -
          2.68618  4.42225  2.77519  2.73123  3.46354  2.40513  3.72494  3.29354  2.67741  2.69355  4.24690  2.90347  2.73739  3.18146  2.89801  2.37887  2.77519  2.98518  4.58477  3.61503
          0.03043  3.90347  4.62582  0.61958  0.77255  0.48576  0.95510
    286   2.23151  4.17298  3.29460  3.00415  4.15084  2.95171  4.09278  3.49652  3.02428  3.24176  4.10838  3.21915  3.67344  3.35903  3.33855  1.40534  2.08568  3.03065  5.51291  4.26978    301 - -
          2.68618  4.42225  2.77519  2.73123  3.46354  2.40513  3.72494  3.29354  2.67741  2.69355  4.24690  2.90347  2.73739  3.18146  2.89801  2.37887  2.77519  2.98518  4.58477  3.61503
          0.03043  3.90347  4.62582  0.61958  0.77255  0.48576  0.95510
    287   3.18985  4.64282  4.23931  3.87911  3.14725  4.02162  4.52510  2.35277  3.64656  0.83796  3.16017  4.15159  4.45152  4.00747  3.81763  3.59581  3.48262  2.39819  5.03798  3.76852    302 - -
          2.68618  4.42225  2.77519  2.73123  3.46354  2.40513  3.72494  3.29354  2.67741  2.69355  4.24690  2.90347  2.73739  3.18146  2.89801  2.37887  2.77519  2.98518  4.58477  3.61503
          0.03043  3.90347  4.62582  0.61958  0.77255  0.48576  0.95510
    288   3.38683  4.75056  4.13840  3.85200  2.69764  3.76473  3.93766  3.41154  3.57345  2.80117  4.04393  3.99475  4.28500  3.95945  3.69642  3.59025  3.68875  3.30274  0.82503  2.69809    303 - -
          2.68618  4.42225  2.77519  2.73123  3.46354  2.40513  3.72494  3.29354  2.67741  2.69355  4.24690  2.90347  2.73739  3.18146  2.89801  2.37887  2.77519  2.98518  4.58477  3.61503
          0.03043  3.90347  4.62582  0.61958  0.77255  0.48576  0.95510
    289   3.29757  4.69017  4.28123  4.00146  0.96233  3.98040  3.89065  2.81726  3.90767  2.18009  3.54273  4.05401  4.43817  4.06706  4.01974  3.56601  3.59865  2.81026  4.13024  2.49325    304 - -
          2.68618  4.42225  2.77519  2.73123  3.46354  2.40513  3.72494  3.29354  2.67741  2.69355  4.24690  2.90347  2.73739  3.18146  2.89801  2.37887  2.77519  2.98518  4.58477  3.61503
          0.03043  3.90347  4.62582  0.61958  0.77255  0.48576  0.95510
    290   3.04711  4.51144  4.30168  3.78841  2.63748  4.11023  4.35588  2.28310  3.64499  1.60061  1.60218  4.06072  4.43100  3.87485  3.84719  3.46093  3.29608  2.33801  4.84265  3.53436    305 - -
          2.68618  4.42225  2.77519  2.73123  3.46354  2.40513  3.72494  3.29354  2.67741  2.69355  4.24690  2.90347  2.73739  3.18146  2.89801  2.37887  2.77519  2.98518  4.58477  3.61503
          0.03043  3.90347  4.62582  0.61958  0.77255  0.48576  0.95510
    291   0.97000  4.20726  3.49383  3.28633  4.08301  3.03102  4.30474  3.21315  3.30338  3.09335  4.12161  3.42818  3.77315  3.64166  3.55189  2.55721  2.83670  2.86219  5.50707  4.31072    306 - -
          2.68618  4.42225  2.77519  2.73123  3.46354  2.40513  3.72494  3.29354  2.67741  2.69355  4.24690  2.90347  2.73739  3.18146  2.89801  2.37887  2.77519  2.98518  4.58477  3.61503
          0.03043  3.90347  4.62582  0.61958  0.77255  0.48576  0.95510
    292   3.38683  4.75056  4.13840  3.85200  2.69764  3.76473  3.93766  3.41154  3.57345  2.80117  4.04393  3.99475  4.28500  3.95945  3.69642  3.59025  3.68875  3.30274  0.82503  2.69809    307 - -
          2.68618  4.42225  2.77519  2.73123  3.46354  2.40513  3.72494  3.29354  2.67741  2.69355  4.24690  2.90347  2.73739  3.18146  2.89801  2.37887  2.77519  2.98518  4.58477  3.61503
          0.03043  3.90347  4.62582  0.61958  0.77255  0.48576  0.95510
    293   2.42911  4.27430  3.45530  3.20851  3.99594  3.11262  4.22351  3.12684  3.15210  2.98923  4.03762  3.41306  3.81874  3.54533  3.40942  2.63070  1.12044  2.81851  5.43101  4.21251    308 - -
          2.68618  4.42225  2.77519  2.73123  3.46354  2.40513  3.72494  3.29354  2.67741  2.69355  4.24690  2.90347  2.73739  3.18146  2.89801  2.37887  2.77519  2.98518  4.58477  3.61503
          0.03043  3.90347  4.62582  0.61958  0.77255  0.48576  0.95510
    294   2.79221  4.54465  3.40269  3.24602  4.23893  3.23039  4.32111  3.79208  3.30593  3.41565  4.46668  3.54971  0.77196  3.69376  3.54814  2.96062  3.23617  3.43395  5.41720  4.35994    309 - -
          2.68618  4.42225  2.77519  2.73123  3.46354  2.40513  3.72494  3.29354  2.67741  2.69355  4.24690  2.90347  2.73739  3.18146  2.89801  2.37887  2.77519  2.98518  4.58477  3.61503
          0.03043  3.90347  4.62582  0.61958  0.77255  0.48576  0.95510
    295   3.29161  4.76805  3.88385  3.61888  2.29384  3.86612  3.63265  3.29646  3.47550  2.74244  3.96823  3.76143  4.33916  3.77411  3.65293  3.42529  3.57839  3.16846  3.93885  0.91576    310 - -
          2.68618  4.42225  2.77519  2.73123  3.46354  2.40513  3.72494  3.29354  2.67741  2.69355  4.24690  2.90347  2.73739  3.18146  2.89801  2.37887  2.77519  2.98518  4.58477  3.61503
          0.03043  3.90347  4.62582  0.61958  0.77255  0.48576  0.95510
    296   3.18759  4.60563  4.48870  3.96189  3.04836  4.31094  4.60802  2.17073  3.73941  0.96512  2.55296  4.26268  4.57471  4.00554  3.92406  3.67492  3.42735  2.25986  5.07243  3.90385    311 - -
          2.68618  4.42225  2.77519  2.73123  3.46354  2.40513  3.72494  3.29354  2.67741  2.69355  4.24690  2.90347  2.73739  3.18146  2.89801  2.37887  2.77519  2.98518  4.58477  3.61503
          0.03043  3.90347  4.62582  0.61958  0.77255  0.48576  0.95510
    297   2.83247  4.36629  4.16834  3.83223  3.57255  3.75609  4.62853  2.04830  3.70049  2.25407  3.53280  4.01714  4.31473  4.05797  3.91004  3.26142  3.19317  0.98671  5.36229  4.09591    312 - -
          2.68618  4.42225  2.77519  2.73123  3.46354  2.40513  3.72494  3.29354  2.67741  2.69355  4.24690  2.90347  2.73739  3.18146  2.89801  2.37887  2.77519  2.98518  4.58477  3.61503
          0.03043  3.90347  4.62582  0.61958  0.77255  0.48576  0.95510
    298   2.85025  4.34369  4.18377  3.74535  3.48789  3.91939  4.54622  1.23561  3.59015  2.10724  3.36458  3.99563  4.37291  3.93942  3.82289  3.32002  2.78179  1.81697  5.30405  4.07550    313 - -
          2.68618  4.42225  2.77519  2.73123  3.46354  2.40513  3.72494  3.29354  2.67741  2.69355  4.24690  2.90347  2.73739  3.18146  2.89801  2.37887  2.77519  2.98518  4.58477  3.61503
          0.03043  3.90347  4.62582  0.61958  0.77255  0.48576  0.95510
    299   2.74884  4.74675  2.72502  2.61351  4.11509  3.20453  3.94557  3.83194  2.85174  3.47524  4.43016  1.10433  3.85782  3.21821  3.20759  2.81474  3.13162  3.45102  5.41743  4.06107    314 - -
          2.68618  4.42225  2.77519  2.73123  3.46354  2.40513  3.72494  3.29354  2.67741  2.69355  4.24690  2.90347  2.73739  3.18146  2.89801  2.37887  2.77519  2.98518  4.58477  3.61503
          0.03043  3.90347  4.62582  0.61958  0.77255  0.48576  0.95510
    300   2.85087  3.25536  4.26120  3.74340  1.77405  3.87907  3.65568  2.70234  3.60026  2.32732  3.35223  3.78328  4.22744  3.73367  3.71890  3.18686  3.08001  2.53774  3.26144  2.02017    315 - -
          2.68618  4.42225  2.77519  2.73123  3.46354  2.40513  3.72494  3.29354  2.67741  2.69355  4.24690  2.90347  2.73739  3.18146  2.89801  2.37887  2.77519  2.98518  4.58477  3.61503
          0.03043  3.90347  4.62582  0.61958  0.77255  0.48576  0.95510
    301   2.22889  3.56855  3.74577  3.18738  3.35449  3.56309  3.97867  2.23294  3.10555  2.33650  2.91784  3.49419  3.98932  3.38828  3.39234  2.86147  2.32192  2.20878  4.87808  3.66738    316 - -
          2.68618  4.42225  2.77519  2.73123  3.46354  2.40513  3.72494  3.29354  2.67741  2.69355  4.24690  2.90347  2.73739  3.18146  2.89801  2.37887  2.77519  2.98518  4.58477  3.61503
          0.03043  3.90347  4.62582  0.61958  0.77255  0.48576  0.95510
    302   2.70323  4.47583  3.38337  3.28659  4.42878  0.68283  4.40518  4.03574  3.47210  3.68604  4.66187  3.54761  3.86797  3.79377  3.70495  2.87599  3.18687  3.55807  5.51595  4.53165    317 - -
          2.68618  4.42225  2.77519  2.73123  3.46354  2.40513  3.72494  3.29354  2.67741  2.69355  4.24690  2.90347  2.73739  3.18146  2.89801  2.37887  2.77519  2.98518  4.58477  3.61503
          0.03043  3.90347  4.62582  0.61958  0.77255  0.48576  0.95510
    303   3.10852  4.46969  4.57654  4.08385  3.28130  4.33672  4.75582  1.20819  3.89877  1.63780  3.15335  4.34608  4.63924  4.19050  4.09342  3.72408  3.36624  1.80044  5.25621  4.02685    318 - -
          2.68618  4.42225  2.77519  2.73123  3.46354  2.40513  3.72494  3.29354  2.67741  2.69355  4.24690  2.90347  2.73739  3.18146  2.89801  2.37887  2.77519  2.98518  4.58477  3.61503
          0.03043  3.90347  4.62582  0.61958  0.77255  0.48576  0.95510
    304   3.23973  4.63290  4.40163  3.99320  1.28344  4.17295  3.92186  2.53512  3.84439  1.74286  3.25328  4.07615  4.51702  3.99798  3.98220  3.57255  3.49617  2.56265  4.17027  2.55167    319 - -
          2.68618  4.42225  2.77519  2.73123  3.46354  2.40513  3.72494  3.29354  2.67741  2.69355  4.24690  2.90347  2.73739  3.18146  2.89801  2.37887  2.77519  2.98518  4.58477  3.61503
          0.03043  3.90347  4.62582  0.61958  0.77255  0.48576  0.95510
    305   2.73129  5.22131  2.12281  1.94492  4.52576  3.26831  3.61371  4.00583  2.10718  3.50265  4.29619  2.47364  3.77410  2.51191  2.93374  2.66574  2.98055  3.59470  5.65596  4.22882    320 - -
          2.68618  4.42225  2.77519  2.73123  3.46354  2.40513  3.72494  3.29354  2.67741  2.69355  4.24690  2.90347  2.73739  3.18146  2.89801  2.37887  2.77519  2.98518  4.58477  3.61503
          0.03043  3.90347  4.62582  0.61958  0.77255  0.48576  0.95510
    306   2.39600  4.33873  3.29003  2.74244  3.11165  2.92428  3.73617  2.88868  2.68088  2.30621  3.47761  3.16769  3.85304  3.01956  2.78506  2.55749  2.77043  2.64455  4.93650  3.67948    321 - -
          2.68618  4.42225  2.77519  2.73123  3.46354  2.40513  3.72494  3.29354  2.67741  2.69355  4.24690  2.90347  2.73739  3.18146  2.89801  2.37887  2.77519  2.98518  4.58477  3.61503
          0.03043  3.90347  4.62582  0.61958  0.77255  0.48576  0.95510
    307   1.93463  4.47469  3.08017  2.39864  3.78663  3.34148  3.72947  3.10902  2.59365  2.82087  3.22562  3.06250  3.80983  2.95078  2.99086  2.42779  2.79496  2.82708  5.15034  3.87274    322 - -
          2.68618  4.42225  2.77519  2.73123  3.46354  2.40513  3.72494  3.29354  2.67741  2.69355  4.24690  2.90347  2.73739  3.18146  2.89801  2.37887  2.77519  2.98518  4.58477  3.61503
          0.03043  3.90347  4.62582  0.61958  0.77255  0.48576  0.95510
    308   2.56766  4.64748  3.02871  2.49788  3.91917  3.01683  3.63078  3.31252  2.27682  2.69659  3.78023  2.98505  2.91052  2.80770  2.61024  2.63635  2.61619  3.00927  5.20372  3.90727    323 - -
          2.68618  4.42225  2.77519  2.73123  3.46354  2.40513  3.72494  3.29354  2.67741  2.69355  4.24690  2.90347  2.73739  3.18146  2.89801  2.37887  2.77519  2.98518  4.58477  3.61503
          0.03043  3.90347  4.62582  0.61958  0.77255  0.48576  0.95510
    309   3.12761  4.48116  4.61231  4.10358  3.24223  4.37009  4.76091  1.29784  3.92708  1.48465  3.09793  4.36939  4.64887  4.19254  4.11509  3.74631  3.37776  1.83830  5.23426  4.03008    324 - -
          2.68618  4.42225  2.77519  2.73123  3.46354  2.40513  3.72494  3.29354  2.67741  2.69355  4.24690  2.90347  2.73739  3.18146  2.89801  2.37887  2.77519  2.98518  4.58477  3.61503
          0.03043  3.90347  4.62582  0.61958  0.77255  0.48576  0.95510
    310   2.45274  4.52906  2.52508  2.51389  4.14394  3.14354  3.79777  3.53767  2.69047  3.19607  4.03303  2.96389  3.73417  2.99171  3.12744  1.92092  2.07423  3.14432  5.44589  4.12989    325 - -
          2.68618  4.42225  2.77519  2.73123  3.46354  2.40513  3.72494  3.29354  2.67741  2.69355  4.24690  2.90347  2.73739  3.18146  2.89801  2.37887  2.77519  2.98518  4.58477  3.61503
          0.03043  3.90347  4.62582  0.61958  0.77255  0.48576  0.95510
    311   2.79221  4.54465  3.40269  3.24602  4.23893  3.23039  4.32111  3.79208  3.30593  3.41565  4.46668  3.54971  0.77196  3.69376  3.54814  2.96062  3.23617  3.43395  5.41720  4.35994    326 - -
          2.68618  4.42225  2.77519  2.73123  3.46354  2.40513  3.72494  3.29354  2.67741  2.69355  4.24690  2.90347  2.73739  3.18146  2.89801  2.37887  2.77519  2.98518  4.58477  3.61503
          0.03043  3.90347  4.62582  0.61958  0.77255  0.48576  0.95510
    312   3.18985  4.64282  4.23931  3.87911  3.14725  4.02162  4.52510  2.35277  3.64656  0.83796  3.16017  4.15159  4.45152  4.00747  3.81763  3.59581  3.48262  2.39819  5.03798  3.76852    327 - -
          2.68618  4.42225  2.77519  2.73123  3.46354  2.40513  3.72494  3.29354  2.67741  2.69355  4.24690  2.90347  2.73739  3.18146  2.89801  2.37887  2.77519  2.98518  4.58477  3.61503
          0.03043  3.90347  4.62582  0.61958  0.77255  0.48576  0.95510
    313   1.96003  4.29039  3.35152  2.90603  2.42062  3.37157  3.83539  2.86790  2.89200  2.61018  3.54980  2.83197  3.87510  3.20460  3.23177  2.70997  2.81285  2.62444  4.86527  3.50931    328 - -
          2.68618  4.42225  2.77519  2.73123  3.46354  2.40513  3.72494  3.29354  2.67741  2.69355  4.24690  2.90347  2.73739  3.18146  2.89801  2.37887  2.77519  2.98518  4.58477  3.61503
          0.03043  3.90347  4.62582  0.61958  0.77255  0.48576  0.95510
    314   2.42911  4.27430  3.45530  3.20851  3.99594  3.11262  4.22351  3.12684  3.15210  2.98923  4.03762  3.41306  3.81874  3.54533  3.40942  2.63070  1.12044  2.81851  5.43101  4.21251    329 - -
          2.68618  4.42225  2.77519  2.73123  3.46354  2.40513  3.72494  3.29354  2.67741  2.69355  4.24690  2.90347  2.73739  3.18146  2.89801  2.37887  2.77519  2.98518  4.58477  3.61503
          0.03043  3.90347  4.62582  0.61958  0.77255  0.48576  0.95510
    315   3.05519  4.46508  4.38000  3.99683  3.39491  4.10020  4.71907  1.04034  3.82557  1.97442  3.32525  4.23780  4.52828  4.17056  4.01858  3.59835  3.35374  1.84660  5.29227  4.03336    330 - -
          2.68618  4.42225  2.77519  2.73123  3.46354  2.40513  3.72494  3.29354  2.67741  2.69355  4.24690  2.90347  2.73739  3.18146  2.89801  2.37887  2.77519  2.98518  4.58477  3.61503
          0.03043  3.90347  4.62582  0.61958  0.77255  0.48576  0.95510
    316   3.38683  4.75056  4.13840  3.85200  2.69764  3.76473  3.93766  3.41154  3.57345  2.80117  4.04393  3.99475  4.28500  3.95945  3.69642  3.59025  3.68875  3.30274  0.82503  2.69809    331 - -
          2.68618  4.42225  2.77519  2.73123  3.46354  2.40513  3.72494  3.29354  2.67741  2.69355  4.24690  2.90347  2.73739  3.18146  2.89801  2.37887  2.77519  2.98518  4.58477  3.61503
          0.03043  3.90347  4.62582  0.61958  0.77255  0.48576  0.95510
    317   2.24678  3.01092  3.69678  3.38639  4.11174  1.18594  4.28937  3.46683  3.33050  3.24514  4.13929  3.43961  3.70046  3.63950  3.57088  2.45409  2.73793  3.00912  5.45786  4.30419    332 - -
          2.68618  4.42225  2.77519  2.73123  3.46354  2.40513  3.72494  3.29354  2.67741  2.69355  4.24690  2.90347  2.73739  3.18146  2.89801  2.37887  2.77519  2.98518  4.58477  3.61503
          0.03043  3.90347  4.62582  0.61958  0.77255  0.48576  0.95510
    318   1.93598  4.15228  3.28073  3.04116  4.20223  2.91542  4.14722  3.56109  3.10806  3.31228  4.18153  3.22965  3.66105  3.42418  3.41294  1.26290  2.69494  3.06574  5.56880  4.32442    333 - -
          2.68618  4.42225  2.77519  2.73123  3.46354  2.40513  3.72494  3.29354  2.67741  2.69355  4.24690  2.90347  2.73739  3.18146  2.89801  2.37887  2.77519  2.98518  4.58477  3.61503
          0.03043  3.90347  4.62582  0.61958  0.77255  0.48576  0.95510
    319   2.78512  3.30204  4.30604  3.76318  3.31532  3.91660  4.40799  2.01246  3.63059  1.59031  3.21626  3.97859  4.31196  3.88583  3.83630  3.26013  3.05775  1.58326  5.06293  3.86303    334 - -
          2.68618  4.42225  2.77519  2.73123  3.46354  2.40513  3.72494  3.29354  2.67741  2.69355  4.24690  2.90347  2.73739  3.18146  2.89801  2.37887  2.77519  2.98518  4.58477  3.61503
          0.03043  3.90347  4.62582  0.61958  0.77255  0.48576  0.95510
    320   3.29757  4.69017  4.28123  4.00146  0.96233  3.98040  3.89065  2.81726  3.90767  2.18009  3.54273  4.05401  4.43817  4.06706  4.01974  3.56601  3.59865  2.81026  4.13024  2.49325    335 - -
          2.68618  4.42225  2.77519  2.73123  3.46354  2.40513  3.72494  3.29354  2.67741  2.69355  4.24690  2.90347  2.73739  3.18146  2.89801  2.37887  2.77519  2.98518  4.58477  3.61503
          0.03043  3.90347  4.62582  0.61958  0.77255  0.48576  0.95510
    321   0.97000  4.20726  3.49383  3.28633  4.08301  3.03102  4.30474  3.21315  3.30338  3.09335  4.12161  3.42818  3.77315  3.64166  3.55189  2.55721  2.83670  2.86219  5.50707  4.31072    336 - -
          2.68618  4.42225  2.77519  2.73123  3.46354  2.40513  3.72494  3.29354  2.67741  2.69355  4.24690  2.90347  2.73739  3.18146  2.89801  2.37887  2.77519  2.98518  4.58477  3.61503
          0.03043  3.90347  4.62582  0.61958  0.77255  0.48576  0.95510
    322   3.00013  4.96553  3.17821  2.79364  4.35904  3.48646  3.77593  3.79020  0.99666  3.34843  4.30804  3.21681  3.98447  2.96552  2.43695  3.03998  3.25100  3.49618  5.40082  4.21797    337 - -
          2.68618  4.42225  2.77519  2.73123  3.46354  2.40513  3.72494  3.29354  2.67741  2.69355  4.24690  2.90347  2.73739  3.18146  2.89801  2.37887  2.77519  2.98518  4.58477  3.61503
          0.03043  3.90347  4.62582  0.61958  0.77255  0.48576  0.95510
    323   1.19300  4.11240  3.38599  3.13590  4.15450  2.91471  4.19022  3.43913  3.17590  3.24363  4.12740  3.27955  3.66507  3.48610  3.46159  2.06344  2.68277  2.97427  5.54397  4.31764    338 - -
          2.68618  4.42225  2.77519  2.73123  3.46354  2.40513  3.72494  3.29354  2.67741  2.69355  4.24690  2.90347  2.73739  3.18146  2.89801  2.37887  2.77519  2.98518  4.58477  3.61503
          0.03043  3.90347  4.62582  0.61958  0.77255  0.48576  0.95510
    324   2.19872  4.57191  2.72195  2.54634  4.21790  3.11304  3.87987  3.64432  2.75607  3.34346  4.22869  1.52984  3.76425  3.09890  3.14284  2.60238  2.90619  3.23823  5.53275  4.18624    339 - -
          2.68618  4.42225  2.77519  2.73123  3.46354  2.40513  3.72494  3.29354  2.67741  2.69355  4.24690  2.90347  2.73739  3.18146  2.89801  2.37887  2.77519  2.98518  4.58477  3.61503
          0.03043  3.90347  4.62582  0.61958  0.77255  0.48576  0.95510
    325   0.97000  4.20726  3.49383  3.28633  4.08301  3.03102  4.30474  3.21315  3.30338  3.09335  4.12161  3.42818  3.77315  3.64166  3.55189  2.55721  2.83670  2.86219  5.50707  4.31072    340 - -
          2.68618  4.42225  2.77519  2.73123  3.46354  2.40513  3.72494  3.29354  2.67741  2.69355  4.24690  2.90347  2.73739  3.18146  2.89801  2.37887  2.77519  2.98518  4.58477  3.61503
          0.03043  3.90347  4.62582  0.61958  0.77255  0.48576  0.95510
    326   2.80640  3.28055  4.42664  3.89899  3.47159  3.98576  4.56705  1.71594  3.78246  2.17520  3.34861  4.09212  4.39438  4.04399  3.99064  3.34566  3.08946  1.24051  5.22741  4.01702    341 - -
          2.68618  4.42225  2.77519  2.73123  3.46354  2.40513  3.72494  3.29354  2.67741  2.69355  4.24690  2.90347  2.73739  3.18146  2.89801  2.37887  2.77519  2.98518  4.58477  3.61503
          0.03043  3.90347  4.62582  0.61958  0.77255  0.48576  0.95510
    327   3.29161  4.76805  3.88385  3.61888  2.29384  3.86612  3.63265  3.29646  3.47550  2.74244  3.96823  3.76143  4.33916  3.77411  3.65293  3.42529  3.57839  3.16846  3.93885  0.91576    342 - -
          2.68618  4.42225  2.77519  2.73123  3.46354  2.40513  3.72494  3.29354  2.67741  2.69355  4.24690  2.90347  2.73739  3.18146  2.89801  2.37887  2.77519  2.98518  4.58477  3.61503
          0.03043  3.90347  4.62582  0.61958  0.77255  0.48576  0.95510
    328   2.74884  4.74675  2.72502  2.61351  4.11509  3.20453  3.94557  3.83194  2.85174  3.47524  4.43016  1.10433  3.85782  3.21821  3.20759  2.81474  3.13162  3.45102  5.41743  4.06107    343 - -
          2.68618  4.42225  2.77519  2.73123  3.46354  2.40513  3.72494  3.29354  2.67741  2.69355  4.24690  2.90347  2.73739  3.18146  2.89801  2.37887  2.77519  2.98518  4.58477  3.61503
          0.03043  3.90347  4.62582  0.61958  0.77255  0.48576  0.95510
    329   2.79221  4.54465  3.40269  3.24602  4.23893  3.23039  4.32111  3.79208  3.30593  3.41565  4.46668  3.54971  0.77196  3.69376  3.54814  2.96062  3.23617  3.43395  5.41720  4.35994    344 - -
          2.68618  4.42225  2.77519  2.73123  3.46354  2.40513  3.72494  3.29354  2.67741  2.69355  4.24690  2.90347  2.73739  3.18146  2.89801  2.37887  2.77519  2.98518  4.58477  3.61503
          0.03043  3.90347  4.62582  0.61958  0.77255  0.48576  0.95510
    330   3.05519  4.46508  4.38000  3.99683  3.39491  4.10020  4.71907  1.04034  3.82557  1.97442  3.32525  4.23780  4.52828  4.17056  4.01858  3.59835  3.35374  1.84660  5.29227  4.03336    345 - -
          2.68618  4.42225  2.77519  2.73123  3.46354  2.40513  3.72494  3.29354  2.67741  2.69355  4.24690  2.90347  2.73739  3.18146  2.89801  2.37887  2.77519  2.98518  4.58477  3.61503
          0.03043  3.90347  4.62582  0.61958  0.77255  0.48576  0.95510
    331   2.83247  4.36629  4.16834  3.83223  3.57255  3.75609  4.62853  2.04830  3.70049  2.25407  3.53280  4.01714  4.31473  4.05797  3.91004  3.26142  3.19317  0.98671  5.36229  4.09591    346 - -
          2.68618  4.42225  2.77519  2.73123  3.46354  2.40513  3.72494  3.29354  2.67741  2.69355  4.24690  2.90347  2.73739  3.18146  2.89801  2.37887  2.77519  2.98518  4.58477  3.61503
          0.03043  3.90347  4.62582  0.61958  0.77255  0.48576  0.95510
    332   3.29161  4.76805  3.88385  3.61888  2.29384  3.86612  3.63265  3.29646  3.47550  2.74244  3.96823  3.76143  4.33916  3.77411  3.65293  3.42529  3.57839  3.16846  3.93885  0.91576    347 - -
          2.68618  4.42225  2.77519  2.73123  3.46354  2.40513  3.72494  3.29354  2.67741  2.69355  4.24690  2.90347  2.73739  3.18146  2.89801  2.37887  2.77519  2.98518  4.58477  3.61503
          0.03043  3.90347  4.62582  0.61958  0.77255  0.48576  0.95510
    333   1.97936  4.20022  3.19436  3.02814  4.29977  1.26972  4.19602  3.67011  3.18645  3.41332  4.29221  3.23932  3.68192  3.48317  3.48777  2.43812  2.75912  3.15755  5.62390  4.41779    348 - -
          2.68618  4.42225  2.77519  2.73123  3.46354  2.40513  3.72494  3.29354  2.67741  2.69355  4.24690  2.90347  2.73739  3.18146  2.89801  2.37887  2.77519  2.98518  4.58477  3.61503
          0.03043  3.90347  4.62582  0.61958  0.77255  0.48576  0.95510
    334   3.05519  4.46508  4.38000  3.99683  3.39491  4.10020  4.71907  1.04034  3.82557  1.97442  3.32525  4.23780  4.52828  4.17056  4.01858  3.59835  3.35374  1.84660  5.29227  4.03336    349 - -
          2.68618  4.42225  2.77519  2.73123  3.46354  2.40513  3.72494  3.29354  2.67741  2.69355  4.24690  2.90347  2.73739  3.18146  2.89801  2.37887  2.77519  2.98518  4.58477  3.61503
          0.03043  3.90347  4.62582  0.61958  0.77255  0.48576  0.95510
    335   2.33001  4.25093  3.23309  3.05008  4.10704  2.98022  4.15919  3.63374  3.12594  3.35150  4.27486  3.27005  3.72153  3.47279  3.41117  1.04527  2.81242  3.16207  5.47701  4.19067    350 - -
          2.68618  4.42225  2.77519  2.73123  3.46354  2.40513  3.72494  3.29354  2.67741  2.69355  4.24690  2.90347  2.73739  3.18146  2.89801  2.37887  2.77519  2.98518  4.58477  3.61503
          0.03043  3.90347  4.62582  0.61958  0.77255  0.48576  0.95510
    336   3.02845  4.84072  3.15563  2.91852  3.30615  3.47344  1.07876  3.73617  2.76072  3.22633  4.27155  3.32667  4.02759  3.28511  3.02466  3.09880  3.33279  3.47069  4.77083  3.25610    351 - -
          2.68618  4.42225  2.77519  2.73123  3.46354  2.40513  3.72494  3.29354  2.67741  2.69355  4.24690  2.90347  2.73739  3.18146  2.89801  2.37887  2.77519  2.98518  4.58477  3.61503
          0.03043  3.90347  4.62582  0.61958  0.77255  0.48576  0.95510
    337   2.79221  4.54465  3.40269  3.24602  4.23893  3.23039  4.32111  3.79208  3.30593  3.41565  4.46668  3.54971  0.77196  3.69376  3.54814  2.96062  3.23617  3.43395  5.41720  4.35994    352 - -
          2.68618  4.42225  2.77519  2.73123  3.46354  2.40513  3.72494  3.29354  2.67741  2.69355  4.24690  2.90347  2.73739  3.18146  2.89801  2.37887  2.77519  2.98518  4.58477  3.61503
          0.03043  3.90347  4.62582  0.61958  0.77255  0.48576  0.95510
    338   3.00013  4.96553  3.17821  2.79364  4.35904  3.48646  3.77593  3.79020  0.99666  3.34843  4.30804  3.21681  3.98447  2.96552  2.43695  3.03998  3.25100  3.49618  5.40082  4.21797    353 - -
          2.68618  4.42225  2.77519  2.73123  3.46354  2.40513  3.72494  3.29354  2.67741  2.69355  4.24690  2.90347  2.73739  3.18146  2.89801  2.37887  2.77519  2.98518  4.58477  3.61503
          0.03043  3.90347  4.62582  0.61958  0.77255  0.48576  0.95510
    339   3.29161  4.76805  3.88385  3.61888  2.29384  3.86612  3.63265  3.29646  3.47550  2.74244  3.96823  3.76143  4.33916  3.77411  3.65293  3.42529  3.57839  3.16846  3.93885  0.91576    354 - -
          2.68618  4.42225  2.77519  2.73123  3.46354  2.40513  3.72494  3.29354  2.67741  2.69355  4.24690  2.90347  2.73739  3.18146  2.89801  2.37887  2.77519  2.98518  4.58477  3.61503
          0.03043  3.90347  4.62582  0.61958  0.77255  0.48576  0.95510
    340   2.94249  4.98354  3.30777  2.75675  4.31429  3.55608  3.62884  3.76538  1.97768  3.24797  4.15968  3.16133  3.97622  2.52545  1.31533  2.97084  3.14907  3.46888  5.34101  4.12261    355 - -
          2.68618  4.42225  2.77519  2.73123  3.46354  2.40513  3.72494  3.29354  2.67741  2.69355  4.24690  2.90347  2.73739  3.18146  2.89801  2.37887  2.77519  2.98518  4.58477  3.61503
          0.03043  3.90347  4.62582  0.61958  0.77255  0.48576  0.95510
    341   1.85521  4.41099  3.27425  2.81864  3.62543  3.40892  3.84062  2.88026  2.70121  2.17112  3.57893  3.22075  3.89269  2.81419  3.03414  2.74442  2.86012  2.66459  5.09178  3.82572    356 - -
          2.68618  4.42225  2.77519  2.73123  3.46354  2.40513  3.72494  3.29354  2.67741  2.69355  4.24690  2.90347  2.73739  3.18146  2.89801  2.37887  2.77519  2.98518  4.58477  3.61503
          0.03043  3.90347  4.62582  0.61958  0.77255  0.48576  0.95510
    342   0.97000  4.20726  3.49383  3.28633  4.08301  3.03102  4.30474  3.21315  3.30338  3.09335  4.12161  3.42818  3.77315  3.64166  3.55189  2.55721  2.83670  2.86219  5.50707  4.31072    357 - -
          2.68618  4.42225  2.77519  2.73123  3.46354  2.40513  3.72494  3.29354  2.67741  2.69355  4.24690  2.90347  2.73739  3.18146  2.89801  2.37887  2.77519  2.98518  4.58477  3.61503
          0.03043  3.90347  4.62582  0.61958  0.77255  0.48576  0.95510
    343   3.18985  4.64282  4.23931  3.87911  3.14725  4.02162  4.52510  2.35277  3.64656  0.83796  3.16017  4.15159  4.45152  4.00747  3.81763  3.59581  3.48262  2.39819  5.03798  3.76852    358 - -
          2.68618  4.42225  2.77519  2.73123  3.46354  2.40513  3.72494  3.29354  2.67741  2.69355  4.24690  2.90347  2.73739  3.18146  2.89801  2.37887  2.77519  2.98518  4.58477  3.61503
          0.03043  3.90347  4.62582  0.61958  0.77255  0.48576  0.95510
    344   2.57757  4.66388  2.77027  2.46319  3.37767  3.40664  3.61206  3.27372  2.17047  2.90123  3.74590  2.96559  3.80486  2.64712  2.87731  2.64021  2.80917  2.98234  5.11432  2.94219    359 - -
          2.68618  4.42225  2.77519  2.73123  3.46354  2.40513  3.72494  3.29354  2.67741  2.69355  4.24690  2.90347  2.73739  3.18146  2.89801  2.37887  2.77519  2.98518  4.58477  3.61503
          0.03043  3.90347  4.62582  0.61958  0.77255  0.48576  0.95510
    345   2.35825  5.01167  2.70701  2.01495  4.32425  3.35964  3.60004  3.74444  1.93176  3.28669  4.10465  2.86195  3.81139  2.55132  2.66923  2.69431  2.94417  3.38938  5.46208  4.12299    360 - -
          2.68618  4.42225  2.77519  2.73123  3.46354  2.40513  3.72494  3.29354  2.67741  2.69355  4.24690  2.90347  2.73739  3.18146  2.89801  2.37887  2.77519  2.98518  4.58477  3.61503
          0.03043  3.90347  4.62582  0.61958  0.77255  0.48576  0.95510
    346   2.98243  5.08372  3.36251  2.73761  4.51146  3.60070  3.58490  3.87110  1.34607  3.33665  4.21158  3.14666  3.98310  2.72530  1.72392  2.98557  3.16002  3.55687  5.39712  4.21654    361 - -
          2.68618  4.42225  2.77519  2.73123  3.46354  2.40513  3.72494  3.29354  2.67741  2.69355  4.24690  2.90347  2.73739  3.18146  2.89801  2.37887  2.77519  2.98518  4.58477  3.61503
          0.03043  3.90347  4.62582  0.61958  0.77255  0.48576  0.95510
    347   2.81015  3.28583  4.25349  3.71896  1.79926  3.87419  4.05990  2.33813  3.58302  1.80856  3.15839  3.88001  4.25153  3.78309  3.75369  3.20582  3.06722  2.24865  4.52577  3.09502    362 - -
          2.68618  4.42225  2.77519  2.73123  3.46354  2.40513  3.72494  3.29354  2.67741  2.69355  4.24690  2.90347  2.73739  3.18146  2.89801  2.37887  2.77519  2.98518  4.58477  3.61503
          0.03043  3.90347  4.62582  0.61958  0.77255  0.48576  0.95510
    348   2.79221  4.54465  3.40269  3.24602  4.23893  3.23039  4.32111  3.79208  3.30593  3.41565  4.46668  3.54971  0.77196  3.69376  3.54814  2.96062  3.23617  3.43395  5.41720  4.35994    363 - -
          2.68618  4.42225  2.77519  2.73123  3.46354  2.40513  3.72494  3.29354  2.67741  2.69355  4.24690  2.90347  2.73739  3.18146  2.89801  2.37887  2.77519  2.98518  4.58477  3.61503
          0.03043  3.90347  4.62582  0.61958  0.77255  0.48576  0.95510
    349   2.28092  2.94195  3.72223  3.18435  2.93429  3.37602  3.95447  2.63333  3.10521  2.44053  3.36667  3.43489  3.88102  3.37663  3.38047  2.19974  2.73684  2.26202  4.86253  3.64431    364 - -
          2.68618  4.42225  2.77519  2.73123  3.46354  2.40513  3.72494  3.29354  2.67741  2.69355  4.24690  2.90347  2.73739  3.18146  2.89801  2.37887  2.77519  2.98518  4.58477  3.61503
          0.03043  3.90347  4.62582  0.61958  0.77255  0.48576  0.95510
    350   2.79793  3.20948  4.23704  3.73171  3.23139  3.80291  4.36203  2.22563  3.53813  1.21933  3.19406  3.93171  4.25595  3.83574  3.73520  3.19725  3.09983  2.14300  5.00631  3.77006    365 - -
          2.68618  4.42225  2.77519  2.73123  3.46354  2.40513  3.72494  3.29354  2.67741  2.69355  4.24690  2.90347  2.73739  3.18146  2.89801  2.37887  2.77519  2.98518  4.58477  3.61503
          0.03043  3.90347  4.62582  0.61958  0.77255  0.48576  0.95510
    351   2.28101  4.29432  3.30086  2.84672  3.67408  3.30199  3.86209  2.91794  2.79117  2.70907  3.61918  3.21407  3.82851  2.85859  3.13430  2.29705  2.77814  1.93511  5.09809  3.85174    366 - -
          2.68618  4.42225  2.77519  2.73123  3.46354  2.40513  3.72494  3.29354  2.67741  2.69355  4.24690  2.90347  2.73739  3.18146  2.89801  2.37887  2.77519  2.98518  4.58477  3.61503
          0.03043  3.90347  4.62582  0.61958  0.77255  0.48576  0.95510
    352   2.62546  1.70902  4.11980  3.65706  2.59810  3.53442  4.15776  2.46469  3.51888  2.26228  3.40461  3.76910  4.07962  3.77417  3.70782  2.95603  2.97116  2.30597  4.76120  3.37259    367 - -
          2.68618  4.42225  2.77519  2.73123  3.46354  2.40513  3.72494  3.29354  2.67741  2.69355  4.24690  2.90347  2.73739  3.18146  2.89801  2.37887  2.77519  2.98518  4.58477  3.61503
          0.03043  3.90347  4.62582  0.61958  0.77255  0.48576  0.95510
    353   2.25993  4.72901  2.79327  2.42266  4.07825  2.40177  3.25326  3.51155  2.45894  3.11692  3.95260  2.92113  3.78719  2.45960  2.87231  2.63629  2.86477  3.17222  5.34336  4.01725    368 - -
          2.68618  4.42225  2.77519  2.73123  3.46354  2.40513  3.72494  3.29354  2.67741  2.69355  4.24690  2.90347  2.73739  3.18146  2.89801  2.37887  2.77519  2.98518  4.58477  3.61503
          0.03043  3.90347  4.62582  0.61958  0.77255  0.48576  0.95510
    354   2.43096  4.84871  2.49497  2.32045  4.23715  2.71226  3.64281  3.67349  2.12632  3.24819  4.05737  2.84495  3.75984  2.79275  2.92663  2.25862  2.86315  3.29807  5.45802  4.09770    369 - -
          2.68618  4.42225  2.77519  2.73123  3.46354  2.40513  3.72494  3.29354  2.67741  2.69355  4.24690  2.90347  2.73739  3.18146  2.89801  2.37887  2.77519  2.98518  4.58477  3.61503
          0.03043  3.90347  4.62582  0.61958  0.77255  0.48576  0.95510
    355   2.42103  4.58626  2.79310  2.37226  3.82397  3.38197  3.65172  3.18182  2.50519  2.66648  3.70810  2.98619  3.79861  2.84410  2.94263  2.49756  2.46387  2.66693  5.15833  3.85764    370 - -
          2.68618  4.42225  2.77519  2.73123  3.46354  2.40513  3.72494  3.29354  2.67741  2.69355  4.24690  2.90347  2.73739  3.18146  2.89801  2.37887  2.77519  2.98518  4.58477  3.61503
          0.03043  3.90347  4.62582  0.61958  0.77255  0.48576  0.95510
    356   2.44419  4.94209  2.39288  1.99863  4.26845  3.28130  3.61857  3.71163  2.45246  3.27526  4.07788  2.80610  3.02210  2.76099  2.94543  2.45390  2.68347  3.33778  5.48029  4.09900    371 - -
          2.68593  4.42230  2.77501  2.73128  3.46358  2.40510  3.72499  3.29359  2.67745  2.69359  4.24694  2.90351  2.73734  3.18151  2.89805  2.37891  2.77524  2.98523  4.58482  3.61508
          0.28752  2.11357  2.04738  0.95958  0.48297  0.48576  0.95510
    357   2.52032  4.65589  2.47692  2.39666  3.98807  3.28089  3.62024  3.37789  2.43375  3.01391  3.84695  2.89681  3.74340  2.78996  2.63910  2.40586  2.60914  2.81573  5.26917  3.94542    377 - -
          2.68618  4.42225  2.77519  2.73123  3.46354  2.40513  3.72494  3.29354  2.67741  2.69355  4.24690  2.90347  2.73739  3.18146  2.89801  2.37887  2.77519  2.98518  4.58477  3.61503
          0.03462  3.77646  4.49881  0.61958  0.77255  0.50360  0.92722
    358   2.72330  5.01707  1.39495  2.17420  4.44998  3.12420  3.75712  3.95652  2.76418  3.56265  4.43597  2.72328  3.76079  2.94814  3.30026  2.36893  3.05877  3.54675  5.71722  4.27311    378 - -
          2.68618  4.42225  2.77519  2.73123  3.46354  2.40513  3.72494  3.29354  2.67741  2.69355  4.24690  2.90347  2.73739  3.18146  2.89801  2.37887  2.77519  2.98518  4.58477  3.61503
          0.03236  3.84294  4.56528  0.61958  0.77255  0.53961  0.87460
    359   2.44304  4.99475  2.13153  2.08028  4.32814  2.81828  3.62930  3.77905  2.50540  3.33885  4.15138  2.54794  3.74868  2.77988  3.01523  2.62492  2.67145  3.39891  5.54323  4.14502    379 - -
          2.68618  4.42225  2.77519  2.73123  3.46354  2.40513  3.72494  3.29354  2.67741  2.69355  4.24690  2.90347  2.73739  3.18146  2.89801  2.37887  2.77519  2.98518  4.58477  3.61503
          0.03236  3.84294  4.56528  0.61958  0.77255  0.45350  1.00895
    360   2.41164  4.65898  2.67661  2.43610  3.96008  3.06467  3.63935  3.35909  2.30567  2.99017  3.81917  2.93725  3.77241  2.81054  2.91897  2.43427  2.62409  2.64859  5.25341  3.93446    380 - -
          2.68618  4.42225  2.77519  2.73123  3.46354  2.40513  3.72494  3.29354  2.67741  2.69355  4.24690  2.90347  2.73739  3.18146  2.89801  2.37887  2.77519  2.98518  4.58477  3.61503
          0.03043  3.90347  4.62582  0.61958  0.77255  0.48576  0.95510
    361   2.66714  4.83646  2.79285  2.43223  4.20885  3.32935  3.65404  3.63663  2.16876  3.21313  4.05300  2.92772  3.81642  2.35671  2.69817  1.90198  2.93136  3.29005  5.40394  4.08838    381 - -
          2.68618  4.42225  2.77519  2.73123  3.46354  2.40513  3.72494  3.29354  2.67741  2.69355  4.24690  2.90347  2.73739  3.18146  2.89801  2.37887  2.77519  2.98518  4.58477  3.61503
          0.03043  3.90347  4.62582  0.61958  0.77255  0.48576  0.95510
    362   2.02676  4.14739  3.35671  3.01874  4.13045  2.95163  4.08355  3.45224  3.03028  3.19974  4.05147  3.22606  3.66458  3.34683  3.35452  1.64069  1.91237  2.99186  5.48985  4.26540    382 - -
          2.68618  4.42225  2.77519  2.73123  3.46354  2.40513  3.72494  3.29354  2.67741  2.69355  4.24690  2.90347  2.73739  3.18146  2.89801  2.37887  2.77519  2.98518  4.58477  3.61503
          0.03043  3.90347  4.62582  0.61958  0.77255  0.48576  0.95510
    363   2.02774  4.39089  2.77298  2.71170  3.80149  3.30440  3.83242  2.92616  2.75172  2.80455  3.70764  3.13212  3.82016  3.06921  3.15358  2.63343  2.56140  2.16164  5.20679  3.93615    383 - -
          2.68618  4.42225  2.77519  2.73123  3.46354  2.40513  3.72494  3.29354  2.67741  2.69355  4.24690  2.90347  2.73739  3.18146  2.89801  2.37887  2.77519  2.98518  4.58477  3.61503
          0.03043  3.90347  4.62582  0.61958  0.77255  0.48576  0.95510
    364   1.35852  4.11569  3.37034  3.09955  4.17202  2.90976  4.16399  3.49758  3.14446  3.26514  4.12920  3.25779  3.65473  3.44838  3.44437  1.76887  2.67133  3.01285  5.54577  4.32087    384 - -
          2.68618  4.42225  2.77519  2.73123  3.46354  2.40513  3.72494  3.29354  2.67741  2.69355  4.24690  2.90347  2.73739  3.18146  2.89801  2.37887  2.77519  2.98518  4.58477  3.61503
          0.03043  3.90347  4.62582  0.61958  0.77255  0.48576  0.95510
    365   2.25641  4.47209  2.97190  2.58003  4.08501  2.56793  3.78136  3.49630  2.63183  3.12955  3.95801  3.00802  3.72876  2.61512  3.04407  2.03462  2.47352  3.10464  5.37971  4.08695    385 - -
          2.68618  4.42225  2.77519  2.73123  3.46354  2.40513  3.72494  3.29354  2.67741  2.69355  4.24690  2.90347  2.73739  3.18146  2.89801  2.37887  2.77519  2.98518  4.58477  3.61503
          0.03043  3.90347  4.62582  0.61958  0.77255  0.48576  0.95510
    366   1.73469  4.14033  3.43625  3.02357  3.92834  2.43316  4.03035  3.23590  3.01429  2.99748  3.86112  3.25093  3.69766  3.31464  3.34586  2.15892  2.67091  2.29233  5.32143  4.09855    386 - -
          2.68618  4.42225  2.77519  2.73123  3.46354  2.40513  3.72494  3.29354  2.67741  2.69355  4.24690  2.90347  2.73739  3.18146  2.89801  2.37887  2.77519  2.98518  4.58477  3.61503
          0.03043  3.90347  4.62582  0.61958  0.77255  0.48576  0.95510
    367   2.31265  4.53034  2.95286  2.55855  4.04512  2.80675  3.74988  3.43222  2.56557  3.07800  3.92107  3.00390  3.76049  2.38724  2.96129  2.57305  2.09637  3.07556  5.33986  4.04783    387 - -
          2.68618  4.42225  2.77519  2.73123  3.46354  2.40513  3.72494  3.29354  2.67741  2.69355  4.24690  2.90347  2.73739  3.18146  2.89801  2.37887  2.77519  2.98518  4.58477  3.61503
          0.12212  3.90347  2.35615  0.61958  0.77255  0.48576  0.95510
    368   2.26644  4.63583  2.39840  2.38090  4.12027  3.17633  3.70613  3.50431  2.58867  3.15632  3.99429  2.61626  3.72834  2.88832  3.04496  2.56379  2.18569  3.13999  5.40890  4.07443    388 - -
          2.68618  4.42225  2.77519  2.73123  3.46354  2.40513  3.72494  3.29354  2.67741  2.69355  4.24690  2.90347  2.73739  3.18146  2.89801  2.37887  2.77519  2.98518  4.58477  3.61503
          0.03330  3.81466  4.53700  0.61958  0.77255  0.44045  1.03211
    369   2.43250  4.50810  3.15178  2.61033  3.73076  3.42834  3.68225  3.06177  2.33616  2.58119  3.63179  3.07345  3.83690  2.71832  2.88067  2.68220  2.31232  2.62957  5.08719  3.81640    389 - -
          2.68618  4.42225  2.77519  2.73123  3.46354  2.40513  3.72494  3.29354  2.67741  2.69355  4.24690  2.90347  2.73739  3.18146  2.89801  2.37887  2.77519  2.98518  4.58477  3.61503
          0.03043  3.90347  4.62582  0.61958  0.77255  0.48576  0.95510
    370   1.97189  3.48913  3.77518  3.24055  3.48796  3.44388  4.06042  2.23846  3.16238  2.45569  3.42994  3.50318  3.95205  3.44763  3.45223  2.78199  2.37615  2.08228  5.01149  3.79978    390 - -
          2.68618  4.42225  2.77519  2.73123  3.46354  2.40513  3.72494  3.29354  2.67741  2.69355  4.24690  2.90347  2.73739  3.18146  2.89801  2.37887  2.77519  2.98518  4.58477  3.61503
          0.03043  3.90347  4.62582  0.61958  0.77255  0.48576  0.95510
    371   2.49597  4.53575  2.74875  2.53410  3.90181  3.29291  3.70621  3.26547  2.56353  2.94143  3.36387  3.00160  3.77542  2.90140  2.99162  1.98934  2.43985  2.95071  5.23244  3.93176    391 - -
          2.68618  4.42225  2.77519  2.73123  3.46354  2.40513  3.72494  3.29354  2.67741  2.69355  4.24690  2.90347  2.73739  3.18146  2.89801  2.37887  2.77519  2.98518  4.58477  3.61503
          0.03043  3.90347  4.62582  0.61958  0.77255  0.48576  0.95510
    372   2.80403  5.29305  1.97803  1.52050  4.54969  3.23035  3.11477  4.06325  2.57643  3.57520  4.39879  2.69616  3.78956  2.81809  3.10935  2.72313  3.06915  3.66107  5.73084  4.27433    392 - -
          2.68618  4.42225  2.77519  2.73123  3.46354  2.40513  3.72494  3.29354  2.67741  2.69355  4.24690  2.90347  2.73739  3.18146  2.89801  2.37887  2.77519  2.98518  4.58477  3.61503
          0.03043  3.90347  4.62582  0.61958  0.77255  0.48576  0.95510
    373   2.46521  5.25826  1.95667  1.68469  4.56102  3.22111  3.66596  4.04217  2.58905  3.56422  4.38200  2.41145  3.78037  2.81658  3.13510  2.70340  3.04738  3.63591  5.74102  4.28846    393 - -
          2.68618  4.42225  2.77519  2.73123  3.46354  2.40513  3.72494  3.29354  2.67741  2.69355  4.24690  2.90347  2.73739  3.18146  2.89801  2.37887  2.77519  2.98518  4.58477  3.61503
          0.09289  3.90347  2.68039  0.61958  0.77255  0.48576  0.95510
    374   2.85907  5.05784  2.77216  2.18282  4.41849  3.40339  3.61636  3.79828  1.44231  3.33638  4.20764  2.93818  3.87603  2.77012  2.42124  2.84334  3.08457  3.46995  5.46276  4.19070    394 - -
          2.68618  4.42225  2.77519  2.73123  3.46354  2.40513  3.72494  3.29354  2.67741  2.69355  4.24690  2.90347  2.73739  3.18146  2.89801  2.37887  2.77519  2.98518  4.58477  3.61503
          0.03236  3.84294  4.56528  0.61958  0.77255  0.53961  0.87460
    375   2.10248  4.20791  3.26992  2.85244  3.93429  3.04950  3.92077  3.26285  2.84327  2.99216  3.85547  3.15400  2.49837  3.17094  3.20065  2.00125  2.67714  2.54013  5.30468  4.05811    395 - -
          2.68618  4.42225  2.77519  2.73123  3.46354  2.40513  3.72494  3.29354  2.67741  2.69355  4.24690  2.90347  2.73739  3.18146  2.89801  2.37887  2.77519  2.98518  4.58477  3.61503
          0.14344  3.84294  2.18750  0.61958  0.77255  0.53961  0.87460
    376   2.30681  4.56445  2.81542  2.45630  4.03822  3.19850  3.66898  3.42504  2.21297  3.06210  3.90603  2.63100  3.72739  2.85558  2.82362  2.37710  2.56971  3.07570  5.30659  4.01075    396 - -
          2.68618  4.42225  2.77519  2.73123  3.46354  2.40513  3.72494  3.29354  2.67741  2.69355  4.24690  2.90347  2.73739  3.18146  2.89801  2.37887  2.77519  2.98518  4.58477  3.61503
          0.03609  3.73559  4.45793  0.61958  0.77255  0.62167  0.77013
    377   1.47309  4.07610  3.33850  3.06622  3.96871  2.92808  4.10729  3.00202  3.05379  2.93103  3.90997  3.24190  3.65116  3.39985  3.33519  2.39314  2.32835  2.65520  5.41857  4.19506    397 - -
          2.68609  4.42225  2.77520  2.73124  3.46354  2.40513  3.72495  3.29354  2.67741  2.69355  4.24690  2.90347  2.73740  3.18147  2.89801  2.37887  2.77520  2.98519  4.58477  3.61504
          0.08145  2.54825        *  0.47765  0.96821  0.00000        *
//
