# Supplementary material for: Potential Conservation of Circadian Clock Proteins in the phylum Nematoda as Revealed by Bioinformatic Searches
Source: PLoS One. 2014 Nov 14;9(11):e112871. doi: 10.1371/journal.pone.0112871 (PMC4232591; doi:10.1371/journal.pone.0112871)
Supplement: File S1 — HMM profiles used in this work and HMMsearch results. (ZIP) [file pone.0112871.s007.zip › HMMs-CE/Artropodos/na-PD(narrow_abdomen)_FBpp0111727-aln.hmm]

HMMER3/b [3.0 | March 2010]
NAME  na-PD(narrow_abdomen)_FBpp0111727-aln
LENG  2090
ALPH  amino
RF    no
CS    no
MAP   yes
DATE  Tue Jun 12 14:33:42 2012
NSEQ  8
EFFN  0.933594
CKSUM 3354077535
STATS LOCAL MSV      -13.7654  0.69431
STATS LOCAL VITERBI  -14.8561  0.69431
STATS LOCAL FORWARD   -7.7826  0.69431
HMM          A        C        D        E        F        G        H        I        K        L        M        N        P        Q        R        S        T        V        W        Y   
            m->m     m->i     m->d     i->m     i->i     d->m     d->d
  COMPO   2.58629  4.23222  3.04186  2.74743  3.11809  2.99602  3.77076  2.70831  2.69573  2.34593  3.52983  3.12180  3.40212  3.13415  2.91209  2.65260  2.84173  2.57380  4.51948  3.48483
          2.69169  4.40112  2.78805  2.73859  3.44683  2.41762  3.73096  3.23646  2.67737  2.67810  4.24060  2.89574  2.75282  3.18730  2.90663  2.38432  2.77326  2.98954  4.57045  3.59516
          0.43145  1.67491  1.81334  6.47031  0.00155  0.00000        *
      1   2.83255  4.38903  3.86117  3.34899  2.74723  3.80185  3.84028  2.59776  3.18099  2.09402  2.25492  3.62585  4.17149  3.49194  3.42557  3.11599  3.07304  2.50845  4.40830  2.02976   1018 - -
          2.68618  4.42225  2.77519  2.73123  3.46354  2.40513  3.72494  3.29354  2.67741  2.69355  4.24690  2.90347  2.73739  3.18146  2.89801  2.37887  2.77519  2.98518  4.58477  3.61503
          0.03133  3.87475  4.59710  0.61958  0.77255  0.64050  0.74872
      2   2.68915  4.59035  2.15503  2.62940  3.73997  3.45100  3.85587  1.98767  2.78928  2.67547  3.70724  3.11595  3.93310  3.09549  3.20995  2.82711  2.96035  2.53389  5.23185  3.90409   1019 - -
          2.68618  4.42225  2.77519  2.73123  3.46354  2.40513  3.72494  3.29354  2.67741  2.69355  4.24690  2.90347  2.73739  3.18146  2.89801  2.37887  2.77519  2.98518  4.58477  3.61503
          0.03133  3.87475  4.59710  0.61958  0.77255  0.64050  0.74872
      3   2.65031  4.84530  2.51095  1.77346  4.29468  3.20147  3.72818  3.72679  2.58181  3.34114  4.19661  2.83771  3.77821  2.90887  3.02025  1.88803  2.96276  3.35195  5.54368  4.17885   1020 - -
          2.68618  4.42225  2.77519  2.73123  3.46354  2.40513  3.72494  3.29354  2.67741  2.69355  4.24690  2.90347  2.73739  3.18146  2.89801  2.37887  2.77519  2.98518  4.58477  3.61503
          0.03133  3.87475  4.59710  0.61958  0.77255  0.53516  0.88086
      4   2.61885  4.83944  2.32071  2.40147  4.08951  3.38422  3.60939  3.50227  2.35446  3.09204  3.27541  2.91852  3.80153  2.75836  2.20060  2.64008  2.85507  3.17843  5.32883  3.98902   1021 - -
          2.68618  4.42225  2.77519  2.73123  3.46354  2.40513  3.72494  3.29354  2.67741  2.69355  4.24690  2.90347  2.73739  3.18146  2.89801  2.37887  2.77519  2.98518  4.58477  3.61503
          0.02912  3.94677  4.66912  0.61958  0.77255  0.58017  0.82053
      5   2.74798  4.53020  3.20869  2.13583  3.66469  3.59281  3.93577  1.77680  2.81291  2.52402  3.59103  3.28504  4.03361  3.19775  3.16510  2.94647  3.00235  2.39548  5.19078  3.91576   1022 - -
          2.68618  4.42225  2.77519  2.73123  3.46354  2.40513  3.72494  3.29354  2.67741  2.69355  4.24690  2.90347  2.73739  3.18146  2.89801  2.37887  2.77519  2.98518  4.58477  3.61503
          0.02912  3.94677  4.66912  0.61958  0.77255  0.58017  0.82053
      6   2.62346  4.60638  2.71278  2.57968  2.51795  3.44740  3.66787  3.17519  2.54263  2.81283  3.70685  3.05702  3.86211  2.91421  2.31318  2.71696  2.86318  2.91389  4.99742  3.61690   1023 - -
          2.68618  4.42225  2.77519  2.73123  3.46354  2.40513  3.72494  3.29354  2.67741  2.69355  4.24690  2.90347  2.73739  3.18146  2.89801  2.37887  2.77519  2.98518  4.58477  3.61503
          0.02912  3.94677  4.66912  0.61958  0.77255  0.58017  0.82053
      7   3.08993  4.92355  3.58822  3.08405  4.29697  3.56347  3.87923  3.84396  2.26895  3.34640  4.34479  3.43804  4.06256  3.09599  0.87071  3.17060  3.35091  3.56473  5.34999  4.20834   1024 - -
          2.68618  4.42225  2.77519  2.73123  3.46354  2.40513  3.72494  3.29354  2.67741  2.69355  4.24690  2.90347  2.73739  3.18146  2.89801  2.37887  2.77519  2.98518  4.58477  3.61503
          0.02912  3.94677  4.66912  0.61958  0.77255  0.58017  0.82053
      8   3.04942  4.46203  4.48424  3.98211  3.27196  4.21282  4.66892  1.98295  3.81855  1.30554  3.13507  4.24088  4.55194  4.09202  4.02041  3.58778  3.31593  1.47897  5.21657  4.01584   1025 - -
          2.68618  4.42225  2.77519  2.73123  3.46354  2.40513  3.72494  3.29354  2.67741  2.69355  4.24690  2.90347  2.73739  3.18146  2.89801  2.37887  2.77519  2.98518  4.58477  3.61503
          0.02912  3.94677  4.66912  0.61958  0.77255  0.58017  0.82053
      9   1.81897  4.46795  2.99919  2.64082  4.09196  3.16730  3.83126  3.49344  2.67164  3.14401  3.98962  3.05230  3.75684  2.57713  3.05749  1.94043  2.80179  3.10777  5.39925  4.11168   1026 - -
          2.68618  4.42225  2.77519  2.73123  3.46354  2.40513  3.72494  3.29354  2.67741  2.69355  4.24690  2.90347  2.73739  3.18146  2.89801  2.37887  2.77519  2.98518  4.58477  3.61503
          0.02912  3.94677  4.66912  0.61958  0.77255  0.58017  0.82053
     10   3.05358  4.43808  4.55013  3.98583  2.14009  4.22859  4.45041  1.98206  3.86159  1.55376  2.03870  4.21086  4.48776  4.00419  4.00706  3.54936  3.27941  2.25784  4.86431  3.63831   1027 - -
          2.68618  4.42225  2.77519  2.73123  3.46354  2.40513  3.72494  3.29354  2.67741  2.69355  4.24690  2.90347  2.73739  3.18146  2.89801  2.37887  2.77519  2.98518  4.58477  3.61503
          0.02912  3.94677  4.66912  0.61958  0.77255  0.58017  0.82053
     11   2.72801  4.76684  3.19021  2.70833  4.22044  3.39955  3.73333  3.65492  2.27842  3.21885  4.09795  3.13368  2.32910  2.91050  1.61736  2.79439  3.00659  3.31808  5.36801  4.12811   1028 - -
          2.68618  4.42225  2.77519  2.73123  3.46354  2.40513  3.72494  3.29354  2.67741  2.69355  4.24690  2.90347  2.73739  3.18146  2.89801  2.37887  2.77519  2.98518  4.58477  3.61503
          0.02912  3.94677  4.66912  0.61958  0.77255  0.58017  0.82053
     12   2.67110  5.00040  1.98224  2.28255  4.34419  3.29073  3.64963  3.80424  2.46244  3.35477  4.16483  2.82357  2.56039  2.79461  2.57148  2.65349  2.93368  3.42204  5.53488  4.15310   1029 - -
          2.68618  4.42225  2.77519  2.73123  3.46354  2.40513  3.72494  3.29354  2.67741  2.69355  4.24690  2.90347  2.73739  3.18146  2.89801  2.37887  2.77519  2.98518  4.58477  3.61503
          0.02912  3.94677  4.66912  0.61958  0.77255  0.58017  0.82053
     13   2.72418  4.35028  3.72880  3.21629  2.14128  3.68417  3.90781  2.62561  3.13145  1.97340  3.30467  3.53689  2.57698  3.41976  3.41931  2.99290  2.98200  2.50499  4.63309  3.21580   1030 - -
          2.68618  4.42225  2.77519  2.73123  3.46354  2.40513  3.72494  3.29354  2.67741  2.69355  4.24690  2.90347  2.73739  3.18146  2.89801  2.37887  2.77519  2.98518  4.58477  3.61503
          0.02912  3.94677  4.66912  0.61958  0.77255  0.58017  0.82053
     14   1.97959  4.65114  2.94214  2.54813  4.18194  2.74963  3.73529  3.56581  1.86675  3.19070  4.02835  3.00370  3.79495  2.90975  2.82754  2.62690  2.86729  3.19796  5.41415  4.12138   1031 - -
          2.68618  4.42225  2.77519  2.73123  3.46354  2.40513  3.72494  3.29354  2.67741  2.69355  4.24690  2.90347  2.73739  3.18146  2.89801  2.37887  2.77519  2.98518  4.58477  3.61503
          0.02912  3.94677  4.66912  0.61958  0.77255  0.58017  0.82053
     15   2.28432  4.62999  3.10213  2.61884  4.11801  3.31143  3.71820  3.50525  2.38610  3.11907  3.96829  3.05588  2.51681  2.89356  2.01854  2.64586  2.86326  3.15651  5.34835  4.07284   1032 - -
          2.68618  4.42225  2.77519  2.73123  3.46354  2.40513  3.72494  3.29354  2.67741  2.69355  4.24690  2.90347  2.73739  3.18146  2.89801  2.37887  2.77519  2.98518  4.58477  3.61503
          0.02912  3.94677  4.66912  0.61958  0.77255  0.58017  0.82053
     16   2.48453  4.37686  4.09177  3.54566  3.21454  3.92960  4.29002  2.26313  3.40181  1.48888  2.15775  3.85415  4.28423  3.68774  3.64405  3.24657  3.10766  2.22009  5.01103  3.84404   1033 - -
          2.68618  4.42225  2.77519  2.73123  3.46354  2.40513  3.72494  3.29354  2.67741  2.69355  4.24690  2.90347  2.73739  3.18146  2.89801  2.37887  2.77519  2.98518  4.58477  3.61503
          0.02912  3.94677  4.66912  0.61958  0.77255  0.58017  0.82053
     17   2.39278  5.06989  2.43307  1.72658  4.43256  3.25662  3.69359  3.87257  2.55136  3.44219  4.27226  2.08862  3.80314  2.85178  3.03111  2.70476  3.01332  3.49101  5.63531  4.23654   1034 - -
          2.68618  4.42225  2.77519  2.73123  3.46354  2.40513  3.72494  3.29354  2.67741  2.69355  4.24690  2.90347  2.73739  3.18146  2.89801  2.37887  2.77519  2.98518  4.58477  3.61503
          0.02912  3.94677  4.66912  0.61958  0.77255  0.58017  0.82053
     18   2.59756  4.76246  2.83881  2.46328  4.22148  3.28257  3.69261  3.67332  2.41950  3.25303  4.07822  2.13239  3.79532  2.85611  2.46381  2.04635  2.89039  3.29491  5.43425  4.10715   1035 - -
          2.68618  4.42225  2.77519  2.73123  3.46354  2.40513  3.72494  3.29354  2.67741  2.69355  4.24690  2.90347  2.73739  3.18146  2.89801  2.37887  2.77519  2.98518  4.58477  3.61503
          0.02912  3.94677  4.66912  0.61958  0.77255  0.58017  0.82053
     19   2.54919  4.39832  3.22001  2.76896  3.64975  3.39646  3.81798  2.16536  2.72964  2.69726  3.61847  2.75118  2.60915  3.08963  3.09036  2.71878  2.83344  2.66651  5.07781  3.80312   1036 - -
          2.68618  4.42225  2.77519  2.73123  3.46354  2.40513  3.72494  3.29354  2.67741  2.69355  4.24690  2.90347  2.73739  3.18146  2.89801  2.37887  2.77519  2.98518  4.58477  3.61503
          0.02912  3.94677  4.66912  0.61958  0.77255  0.58017  0.82053
     20   2.49798  4.58519  2.86502  2.54684  4.22629  2.22183  3.79560  3.65361  2.27536  3.26634  4.09631  2.99104  3.76279  2.98078  2.99037  1.88189  2.84717  3.24377  5.48078  4.17700   1037 - -
          2.68618  4.42225  2.77519  2.73123  3.46354  2.40513  3.72494  3.29354  2.67741  2.69355  4.24690  2.90347  2.73739  3.18146  2.89801  2.37887  2.77519  2.98518  4.58477  3.61503
          0.02912  3.94677  4.66912  0.61958  0.77255  0.58017  0.82053
     21   2.85250  5.06069  2.91463  1.91707  4.41565  3.45809  3.63616  3.82462  2.15063  3.34183  4.19696  2.99526  3.90351  2.78293  1.66251  2.84372  3.07369  3.48826  5.46292  4.18982   1038 - -
          2.68618  4.42225  2.77519  2.73123  3.46354  2.40513  3.72494  3.29354  2.67741  2.69355  4.24690  2.90347  2.73739  3.18146  2.89801  2.37887  2.77519  2.98518  4.58477  3.61503
          0.02912  3.94677  4.66912  0.61958  0.77255  0.58017  0.82053
     22   2.29314  4.76732  2.65374  1.87568  4.25881  3.22614  3.73841  3.66205  2.59013  3.28378  4.11815  2.89132  3.78033  2.91092  3.03916  1.94911  2.90429  3.28377  5.51396  4.16739   1039 - -
          2.68618  4.42225  2.77519  2.73123  3.46354  2.40513  3.72494  3.29354  2.67741  2.69355  4.24690  2.90347  2.73739  3.18146  2.89801  2.37887  2.77519  2.98518  4.58477  3.61503
          0.02912  3.94677  4.66912  0.61958  0.77255  0.58017  0.82053
     23   2.48067  4.30634  3.33702  2.88628  3.66708  2.78998  3.89693  2.16916  2.84935  2.69900  3.62549  3.24984  2.41281  3.18873  3.19476  2.67365  2.80245  2.64875  5.10531  3.85594   1040 - -
          2.68618  4.42225  2.77519  2.73123  3.46354  2.40513  3.72494  3.29354  2.67741  2.69355  4.24690  2.90347  2.73739  3.18146  2.89801  2.37887  2.77519  2.98518  4.58477  3.61503
          0.02912  3.94677  4.66912  0.61958  0.77255  0.58017  0.82053
     24   2.57812  4.64539  2.12299  2.47208  4.02409  2.77874  3.76419  3.30622  2.66888  3.05705  3.92845  2.96422  3.80794  2.96203  3.12244  2.65339  2.87708  2.15470  5.36344  4.03777   1041 - -
          2.68618  4.42225  2.77519  2.73123  3.46354  2.40513  3.72494  3.29354  2.67741  2.69355  4.24690  2.90347  2.73739  3.18146  2.89801  2.37887  2.77519  2.98518  4.58477  3.61503
          0.02912  3.94677  4.66912  0.61958  0.77255  0.58017  0.82053
     25   2.57448  4.37722  3.39605  3.03676  3.65897  1.84119  4.02418  2.97006  2.97507  1.79198  3.72965  3.36533  3.91513  3.35264  3.27700  2.77257  2.93045  2.73890  5.14654  3.86548   1042 - -
          2.68618  4.42225  2.77519  2.73123  3.46354  2.40513  3.72494  3.29354  2.67741  2.69355  4.24690  2.90347  2.73739  3.18146  2.89801  2.37887  2.77519  2.98518  4.58477  3.61503
          0.02912  3.94677  4.66912  0.61958  0.77255  0.58017  0.82053
     26   2.25531  4.21806  3.18866  2.98081  4.31481  2.34958  4.15184  3.78783  3.12092  3.46243  4.29640  3.20941  3.68024  3.41771  3.44665  1.19759  2.73990  3.23010  5.63685  4.39379   1043 - -
          2.68618  4.42225  2.77519  2.73123  3.46354  2.40513  3.72494  3.29354  2.67741  2.69355  4.24690  2.90347  2.73739  3.18146  2.89801  2.37887  2.77519  2.98518  4.58477  3.61503
          0.02912  3.94677  4.66912  0.61958  0.77255  0.58017  0.82053
     27   2.60330  4.43608  3.31642  2.79734  2.38459  2.92676  3.74023  3.01799  2.63724  2.68194  3.59844  3.20708  3.90016  3.05130  2.26545  2.76341  2.86121  2.77437  4.88724  3.53449   1044 - -
          2.68618  4.42225  2.77519  2.73123  3.46354  2.40513  3.72494  3.29354  2.67741  2.69355  4.24690  2.90347  2.73739  3.18146  2.89801  2.37887  2.77519  2.98518  4.58477  3.61503
          0.02912  3.94677  4.66912  0.61958  0.77255  0.58017  0.82053
     28   2.51400  4.35905  4.31402  3.78263  3.33644  4.08749  4.50590  1.56153  3.65115  1.55940  3.19260  4.06077  4.43159  3.92753  3.87862  3.42411  3.17705  1.88693  5.16741  3.98424   1045 - -
          2.68618  4.42225  2.77519  2.73123  3.46354  2.40513  3.72494  3.29354  2.67741  2.69355  4.24690  2.90347  2.73739  3.18146  2.89801  2.37887  2.77519  2.98518  4.58477  3.61503
          0.02912  3.94677  4.66912  0.61958  0.77255  0.58017  0.82053
     29   2.47211  4.28180  3.41245  2.95515  3.65260  2.77695  3.93143  2.86875  2.87777  2.03136  3.61167  3.29222  3.86186  3.23309  3.20362  2.67725  2.03485  2.61632  5.10936  3.86467   1046 - -
          2.68618  4.42225  2.77519  2.73123  3.46354  2.40513  3.72494  3.29354  2.67741  2.69355  4.24690  2.90347  2.73739  3.18146  2.89801  2.37887  2.77519  2.98518  4.58477  3.61503
          0.02912  3.94677  4.66912  0.61958  0.77255  0.58017  0.82053
     30   2.27431  4.21278  3.28200  3.02306  4.22656  1.67222  4.14019  3.57522  3.09142  3.31196  4.17506  3.24669  3.70294  3.40912  3.40851  2.44556  1.74760  3.09777  5.56671  4.34677   1047 - -
          2.68618  4.42225  2.77519  2.73123  3.46354  2.40513  3.72494  3.29354  2.67741  2.69355  4.24690  2.90347  2.73739  3.18146  2.89801  2.37887  2.77519  2.98518  4.58477  3.61503
          0.02912  3.94677  4.66912  0.61958  0.77255  0.58017  0.82053
     31   2.60660  4.77373  2.67304  1.88836  4.22101  2.74603  3.72619  3.61545  2.56914  3.24215  4.07955  2.89775  3.78907  2.89944  3.01317  2.64312  2.09466  3.25318  5.47906  4.13988   1048 - -
          2.68618  4.42225  2.77519  2.73123  3.46354  2.40513  3.72494  3.29354  2.67741  2.69355  4.24690  2.90347  2.73739  3.18146  2.89801  2.37887  2.77519  2.98518  4.58477  3.61503
          0.02912  3.94677  4.66912  0.61958  0.77255  0.58017  0.82053
     32   2.41520  4.33558  4.18712  3.75568  3.53330  3.88880  4.56276  1.23136  3.63156  2.17055  3.40846  3.99348  4.36153  3.96078  3.86738  3.29136  3.14337  1.82954  5.33128  4.10622   1049 - -
          2.68618  4.42225  2.77519  2.73123  3.46354  2.40513  3.72494  3.29354  2.67741  2.69355  4.24690  2.90347  2.73739  3.18146  2.89801  2.37887  2.77519  2.98518  4.58477  3.61503
          0.02912  3.94677  4.66912  0.61958  0.77255  0.58017  0.82053
     33   2.66810  4.44694  3.37032  2.92025  3.33227  3.50981  2.37941  2.86634  2.76154  2.61180  3.61064  3.30324  3.97245  3.18418  3.06922  2.85375  2.94308  1.84372  4.84770  3.44270   1050 - -
          2.68618  4.42225  2.77519  2.73123  3.46354  2.40513  3.72494  3.29354  2.67741  2.69355  4.24690  2.90347  2.73739  3.18146  2.89801  2.37887  2.77519  2.98518  4.58477  3.61503
          0.02912  3.94677  4.66912  0.61958  0.77255  0.58017  0.82053
     34   2.64309  4.65224  3.12370  2.73716  4.25046  1.73715  3.82750  3.70648  2.46387  3.29799  4.16379  3.14463  3.85106  3.02399  1.88511  2.73226  2.97565  3.32524  5.42346  4.19101   1051 - -
          2.68618  4.42225  2.77519  2.73123  3.46354  2.40513  3.72494  3.29354  2.67741  2.69355  4.24690  2.90347  2.73739  3.18146  2.89801  2.37887  2.77519  2.98518  4.58477  3.61503
          0.02912  3.94677  4.66912  0.61958  0.77255  0.58017  0.82053
     35   2.48853  4.27142  3.47242  3.00101  3.59898  3.35535  3.94524  2.79158  2.90116  1.94235  3.56661  3.32935  3.88614  3.26072  3.21659  2.38280  2.11997  2.55504  5.07757  3.83104   1052 - -
          2.68618  4.42225  2.77519  2.73123  3.46354  2.40513  3.72494  3.29354  2.67741  2.69355  4.24690  2.90347  2.73739  3.18146  2.89801  2.37887  2.77519  2.98518  4.58477  3.61503
          0.02912  3.94677  4.66912  0.61958  0.77255  0.58017  0.82053
     36   2.56886  4.54646  2.97985  2.60596  3.83092  2.80183  3.76530  3.24666  2.62349  2.19893  3.82118  2.17955  3.83136  2.99636  3.00698  2.67680  2.86448  2.95204  5.20087  3.88289   1053 - -
          2.68618  4.42225  2.77519  2.73123  3.46354  2.40513  3.72494  3.29354  2.67741  2.69355  4.24690  2.90347  2.73739  3.18146  2.89801  2.37887  2.77519  2.98518  4.58477  3.61503
          0.02912  3.94677  4.66912  0.61958  0.77255  0.58017  0.82053
     37   2.60660  4.77373  2.67304  1.88836  4.22101  2.74603  3.72619  3.61545  2.56914  3.24215  4.07955  2.89775  3.78907  2.89944  3.01317  2.64312  2.09466  3.25318  5.47906  4.13988   1054 - -
          2.68618  4.42225  2.77519  2.73123  3.46354  2.40513  3.72494  3.29354  2.67741  2.69355  4.24690  2.90347  2.73739  3.18146  2.89801  2.37887  2.77519  2.98518  4.58477  3.61503
          0.02912  3.94677  4.66912  0.61958  0.77255  0.58017  0.82053
     38   1.77988  4.27946  3.90349  3.45486  3.57293  3.61229  4.31906  1.66783  3.35890  2.32987  3.47857  3.71076  4.13861  3.68491  3.63132  2.99859  2.98742  2.03875  5.24337  4.01573   1055 - -
          2.68618  4.42225  2.77519  2.73123  3.46354  2.40513  3.72494  3.29354  2.67741  2.69355  4.24690  2.90347  2.73739  3.18146  2.89801  2.37887  2.77519  2.98518  4.58477  3.61503
          0.02912  3.94677  4.66912  0.61958  0.77255  0.58017  0.82053
     39   2.54137  4.58063  2.96109  2.56795  3.95911  2.77747  2.41037  3.42160  2.55561  3.05787  3.90923  3.02220  3.79974  2.94707  2.94230  2.63000  2.15576  3.08463  5.27688  3.95941   1056 - -
          2.68618  4.42225  2.77519  2.73123  3.46354  2.40513  3.72494  3.29354  2.67741  2.69355  4.24690  2.90347  2.73739  3.18146  2.89801  2.37887  2.77519  2.98518  4.58477  3.61503
          0.02912  3.94677  4.66912  0.61958  0.77255  0.58017  0.82053
     40   1.73006  4.44440  2.89316  2.63035  4.25160  2.54667  3.90527  3.67104  2.80652  3.31963  4.14974  2.08798  3.72510  3.11199  3.21484  2.50902  2.80123  3.21781  5.54667  4.25017   1057 - -
          2.68618  4.42225  2.77519  2.73123  3.46354  2.40513  3.72494  3.29354  2.67741  2.69355  4.24690  2.90347  2.73739  3.18146  2.89801  2.37887  2.77519  2.98518  4.58477  3.61503
          0.02912  3.94677  4.66912  0.61958  0.77255  0.58017  0.82053
     41   2.50545  4.30667  3.35376  2.91176  2.26821  2.78536  3.85643  2.98724  2.90652  2.67591  3.60256  3.26694  2.48654  3.21534  3.24999  2.69816  2.82052  2.72777  4.91237  3.57013   1058 - -
          2.68618  4.42225  2.77519  2.73123  3.46354  2.40513  3.72494  3.29354  2.67741  2.69355  4.24690  2.90347  2.73739  3.18146  2.89801  2.37887  2.77519  2.98518  4.58477  3.61503
          0.02912  3.94677  4.66912  0.61958  0.77255  0.58017  0.82053
     42   2.76087  5.12568  2.48645  1.80225  4.44911  2.77586  3.65820  3.90526  2.44434  3.43716  4.25955  2.79987  3.81419  2.05073  2.88933  2.71995  3.01696  3.52617  5.60695  4.22144   1059 - -
          2.68618  4.42225  2.77519  2.73123  3.46354  2.40513  3.72494  3.29354  2.67741  2.69355  4.24690  2.90347  2.73739  3.18146  2.89801  2.37887  2.77519  2.98518  4.58477  3.61503
          0.02912  3.94677  4.66912  0.61958  0.77255  0.58017  0.82053
     43   1.97959  4.65114  2.94214  2.54813  4.18194  2.74963  3.73529  3.56581  1.86675  3.19070  4.02835  3.00370  3.79495  2.90975  2.82754  2.62690  2.86729  3.19796  5.41415  4.12138   1060 - -
          2.68618  4.42225  2.77519  2.73123  3.46354  2.40513  3.72494  3.29354  2.67741  2.69355  4.24690  2.90347  2.73739  3.18146  2.89801  2.37887  2.77519  2.98518  4.58477  3.61503
          0.02912  3.94677  4.66912  0.61958  0.77255  0.58017  0.82053
     44   1.98904  4.78714  2.61747  1.79883  4.27626  2.70794  3.74512  3.67623  2.61246  3.29997  4.13655  2.88139  3.78354  2.91936  3.06947  2.64032  2.91992  3.29885  5.53167  4.18333   1061 - -
          2.68618  4.42225  2.77519  2.73123  3.46354  2.40513  3.72494  3.29354  2.67741  2.69355  4.24690  2.90347  2.73739  3.18146  2.89801  2.37887  2.77519  2.98518  4.58477  3.61503
          0.02912  3.94677  4.66912  0.61958  0.77255  0.58017  0.82053
     45   1.97959  4.65114  2.94214  2.54813  4.18194  2.74963  3.73529  3.56581  1.86675  3.19070  4.02835  3.00370  3.79495  2.90975  2.82754  2.62690  2.86729  3.19796  5.41415  4.12138   1062 - -
          2.68618  4.42225  2.77519  2.73123  3.46354  2.40513  3.72494  3.29354  2.67741  2.69355  4.24690  2.90347  2.73739  3.18146  2.89801  2.37887  2.77519  2.98518  4.58477  3.61503
          0.02912  3.94677  4.66912  0.61958  0.77255  0.58017  0.82053
     46   1.60561  4.23067  3.23491  2.91663  4.19935  2.44865  4.05107  3.59305  2.99196  3.27665  4.11083  3.18452  2.20985  3.29465  3.34779  2.42336  2.71310  3.11033  5.52981  4.29225   1063 - -
          2.68618  4.42225  2.77519  2.73123  3.46354  2.40513  3.72494  3.29354  2.67741  2.69355  4.24690  2.90347  2.73739  3.18146  2.89801  2.37887  2.77519  2.98518  4.58477  3.61503
          0.02912  3.94677  4.66912  0.61958  0.77255  0.58017  0.82053
     47   2.47501  4.35136  4.14299  3.61662  2.09691  3.92179  4.16750  2.33215  3.50495  1.51792  3.11349  3.86765  4.28234  3.73626  3.72083  3.24446  3.11063  2.28076  4.73051  3.38275   1064 - -
          2.68618  4.42225  2.77519  2.73123  3.46354  2.40513  3.72494  3.29354  2.67741  2.69355  4.24690  2.90347  2.73739  3.18146  2.89801  2.37887  2.77519  2.98518  4.58477  3.61503
          0.02912  3.94677  4.66912  0.61958  0.77255  0.58017  0.82053
     48   2.48577  4.21831  3.69274  3.34285  3.73007  2.62723  4.24639  2.56679  3.28741  2.67392  3.71265  3.54485  3.94524  3.61750  3.54922  2.75632  2.88237  1.28191  5.27117  4.03547   1065 - -
          2.68618  4.42225  2.77519  2.73123  3.46354  2.40513  3.72494  3.29354  2.67741  2.69355  4.24690  2.90347  2.73739  3.18146  2.89801  2.37887  2.77519  2.98518  4.58477  3.61503
          0.10334  3.94677  2.53999  0.61958  0.77255  0.58017  0.82053
     49   1.76435  4.44415  2.84487  2.61664  4.15719  3.07683  3.88780  3.53676  2.77229  3.25139  4.12239  1.94233  3.72797  3.11005  3.15371  2.53408  2.82136  3.12887  5.48180  4.16863   1066 - -
          2.68618  4.42225  2.77519  2.73123  3.46354  2.40513  3.72494  3.29354  2.67741  2.69355  4.24690  2.90347  2.73739  3.18146  2.89801  2.37887  2.77519  2.98518  4.58477  3.61503
          0.03133  3.87475  4.59710  0.61958  0.77255  0.64050  0.74872
     50   2.63160  4.73188  2.90100  2.53631  4.21699  3.28803  3.69449  3.63248  1.73604  3.23210  4.08830  2.99077  3.81309  2.86863  2.64076  1.99081  2.92891  3.27216  5.40403  4.11141   1067 - -
          2.68618  4.42225  2.77519  2.73123  3.46354  2.40513  3.72494  3.29354  2.67741  2.69355  4.24690  2.90347  2.73739  3.18146  2.89801  2.37887  2.77519  2.98518  4.58477  3.61503
          0.03133  3.87475  4.59710  0.61958  0.77255  0.64050  0.74872
     51   2.78946  4.54771  3.37503  2.94308  2.02397  3.61210  3.72919  2.93229  2.83402  2.41053  3.52870  3.33011  4.03645  2.21453  3.14895  2.95018  3.04209  2.79265  4.53770  3.01265   1068 - -
          2.68618  4.42225  2.77519  2.73123  3.46354  2.40513  3.72494  3.29354  2.67741  2.69355  4.24690  2.90347  2.73739  3.18146  2.89801  2.37887  2.77519  2.98518  4.58477  3.61503
          0.03133  3.87475  4.59710  0.61958  0.77255  0.64050  0.74872
     52   2.66273  4.87203  2.49112  1.70668  4.31112  3.20403  3.72362  3.74501  2.57840  3.35549  4.21066  2.82765  3.77987  2.90254  3.02061  1.96196  2.97214  3.36993  5.55548  4.18582   1069 - -
          2.68618  4.42225  2.77519  2.73123  3.46354  2.40513  3.72494  3.29354  2.67741  2.69355  4.24690  2.90347  2.73739  3.18146  2.89801  2.37887  2.77519  2.98518  4.58477  3.61503
          0.03133  3.87475  4.59710  0.61958  0.77255  0.64050  0.74872
     53   2.80240  5.01758  2.81078  1.80854  4.35469  3.40111  3.61960  3.77027  2.18426  3.30271  4.15887  2.94000  3.86078  2.77045  1.90123  2.79396  3.03211  3.43427  5.44070  4.15032   1070 - -
          2.68618  4.42225  2.77519  2.73123  3.46354  2.40513  3.72494  3.29354  2.67741  2.69355  4.24690  2.90347  2.73739  3.18146  2.89801  2.37887  2.77519  2.98518  4.58477  3.61503
          0.03133  3.87475  4.59710  0.61958  0.77255  0.64050  0.74872
     54   2.71829  4.70954  2.03449  2.52714  3.74979  3.39329  3.79443  3.05491  2.72076  1.93908  3.79240  3.03005  3.89376  3.03000  3.14858  2.80246  2.99066  2.84716  5.21800  3.85512   1071 - -
          2.68618  4.42225  2.77519  2.73123  3.46354  2.40513  3.72494  3.29354  2.67741  2.69355  4.24690  2.90347  2.73739  3.18146  2.89801  2.37887  2.77519  2.98518  4.58477  3.61503
          0.03133  3.87475  4.59710  0.61958  0.77255  0.64050  0.74872
     55   1.90651  4.27029  3.73762  3.30876  2.03821  3.49205  4.00899  2.58079  3.25167  2.28000  3.41522  3.55241  4.01866  3.53095  3.51813  2.87608  2.93516  2.42315  4.73912  3.31891   1072 - -
          2.68618  4.42225  2.77519  2.73123  3.46354  2.40513  3.72494  3.29354  2.67741  2.69355  4.24690  2.90347  2.73739  3.18146  2.89801  2.37887  2.77519  2.98518  4.58477  3.61503
          0.03133  3.87475  4.59710  0.61958  0.77255  0.64050  0.74872
     56   2.71961  4.74418  1.93626  2.48947  3.79823  3.37474  3.78102  3.11626  2.70320  2.03856  3.84087  2.99918  3.88126  3.00831  3.14004  2.78984  2.99305  2.89774  5.24923  3.87828   1073 - -
          2.68618  4.42225  2.77519  2.73123  3.46354  2.40513  3.72494  3.29354  2.67741  2.69355  4.24690  2.90347  2.73739  3.18146  2.89801  2.37887  2.77519  2.98518  4.58477  3.61503
          0.03133  3.87475  4.59710  0.61958  0.77255  0.64050  0.74872
     57   2.71829  4.70954  2.03449  2.52714  3.74979  3.39329  3.79443  3.05491  2.72076  1.93908  3.79240  3.03005  3.89376  3.03000  3.14858  2.80246  2.99066  2.84716  5.21800  3.85512   1074 - -
          2.68618  4.42225  2.77519  2.73123  3.46354  2.40513  3.72494  3.29354  2.67741  2.69355  4.24690  2.90347  2.73739  3.18146  2.89801  2.37887  2.77519  2.98518  4.58477  3.61503
          0.03133  3.87475  4.59710  0.61958  0.77255  0.64050  0.74872
     58   2.45957  4.53302  2.72201  2.52014  4.20753  3.07768  3.84253  3.72828  2.72353  3.35870  4.20587  1.92796  3.72486  3.05488  3.12246  1.83240  2.85027  3.28205  5.50857  4.15820   1075 - -
          2.68618  4.42225  2.77519  2.73123  3.46354  2.40513  3.72494  3.29354  2.67741  2.69355  4.24690  2.90347  2.73739  3.18146  2.89801  2.37887  2.77519  2.98518  4.58477  3.61503
          0.03133  3.87475  4.59710  0.61958  0.77255  0.64050  0.74872
     59   2.80607  5.16489  2.30424  1.67222  4.48112  3.22121  3.69580  3.96880  2.56611  3.52483  4.38098  1.89400  3.80143  2.86643  3.03471  2.75112  3.08895  3.58731  5.67722  4.25984   1076 - -
          2.68618  4.42225  2.77519  2.73123  3.46354  2.40513  3.72494  3.29354  2.67741  2.69355  4.24690  2.90347  2.73739  3.18146  2.89801  2.37887  2.77519  2.98518  4.58477  3.61503
          0.03133  3.87475  4.59710  0.61958  0.77255  0.64050  0.74872
     60   2.69039  2.40056  4.14836  3.64618  3.26913  3.67243  4.28019  2.25112  3.45607  1.53867  3.26546  3.82816  4.15966  3.76247  3.65780  3.06732  3.00515  2.12762  4.97351  3.72438   1077 - -
          2.68618  4.42225  2.77519  2.73123  3.46354  2.40513  3.72494  3.29354  2.67741  2.69355  4.24690  2.90347  2.73739  3.18146  2.89801  2.37887  2.77519  2.98518  4.58477  3.61503
          0.03133  3.87475  4.59710  0.61958  0.77255  0.64050  0.74872
     61   2.55411  2.31718  3.14944  1.97465  3.79028  3.31539  3.85443  3.02878  2.73005  2.82630  3.75660  3.17296  3.84557  3.11413  3.07850  2.70914  2.86777  2.76258  5.17675  3.92066   1078 - -
          2.68618  4.42225  2.77519  2.73123  3.46354  2.40513  3.72494  3.29354  2.67741  2.69355  4.24690  2.90347  2.73739  3.18146  2.89801  2.37887  2.77519  2.98518  4.58477  3.61503
          0.03133  3.87475  4.59710  0.61958  0.77255  0.53516  0.88086
     62   2.39098  4.56438  3.26098  2.74448  3.76525  3.50180  3.75485  2.99058  1.98175  2.06549  3.67103  3.17945  3.92513  2.97758  2.77251  2.80694  2.91703  2.76675  5.14606  3.88883   1079 - -
          2.68618  4.42225  2.77519  2.73123  3.46354  2.40513  3.72494  3.29354  2.67741  2.69355  4.24690  2.90347  2.73739  3.18146  2.89801  2.37887  2.77519  2.98518  4.58477  3.61503
          0.02912  3.94677  4.66912  0.61958  0.77255  0.58017  0.82053
     63   2.60032  4.35951  3.41166  2.91105  3.24094  3.49870  3.78588  2.85154  2.83740  2.54566  3.50710  3.29135  2.62718  3.17542  3.17387  2.79871  2.86641  2.36200  4.75802  2.35324   1080 - -
          2.68618  4.42225  2.77519  2.73123  3.46354  2.40513  3.72494  3.29354  2.67741  2.69355  4.24690  2.90347  2.73739  3.18146  2.89801  2.37887  2.77519  2.98518  4.58477  3.61503
          0.02912  3.94677  4.66912  0.61958  0.77255  0.58017  0.82053
     64   2.66352  4.57044  3.29716  2.74071  3.74533  3.49528  3.72016  3.11043  2.40952  2.07967  3.67408  3.17065  3.16366  2.94350  2.13279  2.78961  2.90492  2.87613  5.10627  3.84412   1081 - -
          2.68618  4.42225  2.77519  2.73123  3.46354  2.40513  3.72494  3.29354  2.67741  2.69355  4.24690  2.90347  2.73739  3.18146  2.89801  2.37887  2.77519  2.98518  4.58477  3.61503
          0.02912  3.94677  4.66912  0.61958  0.77255  0.58017  0.82053
     65   2.45590  2.43497  3.43561  2.91237  3.79019  2.72547  3.86138  3.15544  2.67356  2.85448  3.73327  3.24471  3.81843  3.12624  2.15496  2.62991  2.79134  2.84674  5.15226  3.92137   1082 - -
          2.68618  4.42225  2.77519  2.73123  3.46354  2.40513  3.72494  3.29354  2.67741  2.69355  4.24690  2.90347  2.73739  3.18146  2.89801  2.37887  2.77519  2.98518  4.58477  3.61503
          0.02912  3.94677  4.66912  0.61958  0.77255  0.58017  0.82053
     66   2.41814  5.04680  2.57535  1.85106  4.36396  3.32051  3.65006  3.79095  2.41086  3.34612  4.17600  2.83358  3.81594  2.07746  2.83899  2.70798  2.98328  3.43083  5.53990  4.17314   1083 - -
          2.68618  4.42225  2.77519  2.73123  3.46354  2.40513  3.72494  3.29354  2.67741  2.69355  4.24690  2.90347  2.73739  3.18146  2.89801  2.37887  2.77519  2.98518  4.58477  3.61503
          0.02912  3.94677  4.66912  0.61958  0.77255  0.58017  0.82053
     67   2.29314  4.76732  2.65374  1.87568  4.25881  3.22614  3.73841  3.66205  2.59013  3.28378  4.11815  2.89132  3.78033  2.91092  3.03916  1.94911  2.90429  3.28377  5.51396  4.16739   1084 - -
          2.68618  4.42225  2.77519  2.73123  3.46354  2.40513  3.72494  3.29354  2.67741  2.69355  4.24690  2.90347  2.73739  3.18146  2.89801  2.37887  2.77519  2.98518  4.58477  3.61503
          0.02912  3.94677  4.66912  0.61958  0.77255  0.58017  0.82053
     68   2.71445  4.26248  3.91306  3.38736  3.31952  3.05002  4.14760  1.77534  3.26073  1.74958  3.26982  3.68878  4.16155  3.57088  3.51879  3.08088  2.97433  2.11455  4.96112  3.73503   1085 - -
          2.68618  4.42225  2.77519  2.73123  3.46354  2.40513  3.72494  3.29354  2.67741  2.69355  4.24690  2.90347  2.73739  3.18146  2.89801  2.37887  2.77519  2.98518  4.58477  3.61503
          0.02912  3.94677  4.66912  0.61958  0.77255  0.58017  0.82053
     69   2.36602  4.46620  3.37378  2.81019  3.65315  3.49784  3.76924  2.94544  2.52755  2.60471  2.45965  3.22288  3.91646  3.01629  2.21911  2.78644  2.87373  2.72784  5.06364  3.82188   1086 - -
          2.68618  4.42225  2.77519  2.73123  3.46354  2.40513  3.72494  3.29354  2.67741  2.69355  4.24690  2.90347  2.73739  3.18146  2.89801  2.37887  2.77519  2.98518  4.58477  3.61503
          0.02912  3.94677  4.66912  0.61958  0.77255  0.58017  0.82053
     70   2.36727  4.43843  3.42810  2.87179  3.64559  3.52476  3.81768  2.18022  2.58941  2.59211  3.56582  3.27377  3.94775  3.07591  2.16612  2.82196  2.88948  2.58011  5.07661  3.83454   1087 - -
          2.68618  4.42225  2.77519  2.73123  3.46354  2.40513  3.72494  3.29354  2.67741  2.69355  4.24690  2.90347  2.73739  3.18146  2.89801  2.37887  2.77519  2.98518  4.58477  3.61503
          0.02912  3.94677  4.66912  0.61958  0.77255  0.58017  0.82053
     71   2.55300  4.37480  3.32891  2.85759  3.49471  2.78720  3.81369  3.07731  2.77913  2.75070  3.65124  3.23950  2.45959  3.14285  3.11757  2.72592  2.84828  2.80888  2.51083  3.60062   1088 - -
          2.68618  4.42225  2.77519  2.73123  3.46354  2.40513  3.72494  3.29354  2.67741  2.69355  4.24690  2.90347  2.73739  3.18146  2.89801  2.37887  2.77519  2.98518  4.58477  3.61503
          0.02912  3.94677  4.66912  0.61958  0.77255  0.58017  0.82053
     72   2.46186  4.28919  3.40326  2.94270  3.66803  3.30310  3.92532  2.90635  2.86031  2.04273  3.63526  3.27941  3.85143  3.22009  3.18943  1.96404  2.44182  2.64777  5.12278  3.86783   1089 - -
          2.68618  4.42225  2.77519  2.73123  3.46354  2.40513  3.72494  3.29354  2.67741  2.69355  4.24690  2.90347  2.73739  3.18146  2.89801  2.37887  2.77519  2.98518  4.58477  3.61503
          0.02912  3.94677  4.66912  0.61958  0.77255  0.58017  0.82053
     73   1.91649  4.75522  2.64318  1.86605  4.25422  2.70504  3.75243  3.65043  2.62074  3.28037  4.11846  2.89473  3.78209  2.92969  3.07320  2.63424  2.90987  3.27468  5.51679  4.17484   1090 - -
          2.68618  4.42225  2.77519  2.73123  3.46354  2.40513  3.72494  3.29354  2.67741  2.69355  4.24690  2.90347  2.73739  3.18146  2.89801  2.37887  2.77519  2.98518  4.58477  3.61503
          0.02912  3.94677  4.66912  0.61958  0.77255  0.58017  0.82053
     74   2.36271  4.23668  3.36376  2.95661  3.84104  2.17479  3.98513  3.10493  2.94941  2.89191  3.78853  3.25352  2.93481  3.26985  3.28901  2.55004  2.74984  1.94209  5.25295  4.01432   1091 - -
          2.68618  4.42225  2.77519  2.73123  3.46354  2.40513  3.72494  3.29354  2.67741  2.69355  4.24690  2.90347  2.73739  3.18146  2.89801  2.37887  2.77519  2.98518  4.58477  3.61503
          0.02912  3.94677  4.66912  0.61958  0.77255  0.58017  0.82053
     75   2.68165  4.39399  3.58214  3.00951  3.52470  3.63576  3.91012  2.29740  2.74901  2.40773  3.45011  3.39820  4.03064  3.20200  2.23915  2.92335  2.92682  1.92848  5.03968  3.80143   1092 - -
          2.68618  4.42225  2.77519  2.73123  3.46354  2.40513  3.72494  3.29354  2.67741  2.69355  4.24690  2.90347  2.73739  3.18146  2.89801  2.37887  2.77519  2.98518  4.58477  3.61503
          0.02912  3.94677  4.66912  0.61958  0.77255  0.58017  0.82053
     76   2.67809  4.57292  3.27619  2.74451  3.76926  3.51226  3.74364  3.00332  1.96972  2.07359  3.67086  3.17941  3.92711  2.96386  2.74105  2.81177  2.57609  2.77918  5.14115  3.88679   1093 - -
          2.68618  4.42225  2.77519  2.73123  3.46354  2.40513  3.72494  3.29354  2.67741  2.69355  4.24690  2.90347  2.73739  3.18146  2.89801  2.37887  2.77519  2.98518  4.58477  3.61503
          0.02912  3.94677  4.66912  0.61958  0.77255  0.58017  0.82053
     77   2.63105  4.67926  2.08573  2.47105  2.53978  2.83496  3.71106  3.32373  2.65656  2.97664  3.85785  2.97160  3.83462  2.94604  3.10943  2.69875  2.90036  3.03346  5.14842  3.75488   1094 - -
          2.68618  4.42225  2.77519  2.73123  3.46354  2.40513  3.72494  3.29354  2.67741  2.69355  4.24690  2.90347  2.73739  3.18146  2.89801  2.37887  2.77519  2.98518  4.58477  3.61503
          0.02912  3.94677  4.66912  0.61958  0.77255  0.58017  0.82053
     78   2.19481  4.22099  3.55980  3.09692  3.61909  3.34790  4.02389  1.95536  3.03457  2.60374  3.57190  3.39212  3.89963  3.35803  3.34654  2.04954  2.80770  2.41881  5.11319  3.87911   1095 - -
          2.68618  4.42225  2.77519  2.73123  3.46354  2.40513  3.72494  3.29354  2.67741  2.69355  4.24690  2.90347  2.73739  3.18146  2.89801  2.37887  2.77519  2.98518  4.58477  3.61503
          0.02912  3.94677  4.66912  0.61958  0.77255  0.58017  0.82053
     79   2.52580  4.33597  3.42770  3.01750  3.56181  3.34034  3.97038  2.88178  2.91744  1.87462  3.64330  3.33962  3.90337  3.29897  3.22367  1.80380  2.87308  2.65597  5.08074  3.76493   1096 - -
          2.68618  4.42225  2.77519  2.73123  3.46354  2.40513  3.72494  3.29354  2.67741  2.69355  4.24690  2.90347  2.73739  3.18146  2.89801  2.37887  2.77519  2.98518  4.58477  3.61503
          0.02912  3.94677  4.66912  0.61958  0.77255  0.58017  0.82053
     80   1.71265  4.74106  2.67435  1.85933  4.21602  3.24490  3.79418  3.51478  2.64946  3.22295  4.10683  2.93987  3.81568  2.98429  3.07309  2.68573  2.95183  3.17865  5.50716  4.17862   1097 - -
          2.68618  4.42225  2.77519  2.73123  3.46354  2.40513  3.72494  3.29354  2.67741  2.69355  4.24690  2.90347  2.73739  3.18146  2.89801  2.37887  2.77519  2.98518  4.58477  3.61503
          0.02912  3.94677  4.66912  0.61958  0.77255  0.58017  0.82053
     81   2.83447  4.33726  4.17759  3.72779  3.51650  3.90063  4.52698  1.24740  3.58049  2.16085  3.39319  3.97640  4.35801  3.92246  3.81699  3.29294  2.61671  1.84071  5.30349  4.08030   1098 - -
          2.68618  4.42225  2.77519  2.73123  3.46354  2.40513  3.72494  3.29354  2.67741  2.69355  4.24690  2.90347  2.73739  3.18146  2.89801  2.37887  2.77519  2.98518  4.58477  3.61503
          0.02912  3.94677  4.66912  0.61958  0.77255  0.58017  0.82053
     82   1.53832  4.43172  2.93445  2.69261  4.18541  3.09217  3.94211  3.56132  2.83540  3.27706  4.14285  2.06783  3.75079  3.16808  3.21312  2.54408  2.83027  3.14441  5.51344  4.21183   1099 - -
          2.68618  4.42225  2.77519  2.73123  3.46354  2.40513  3.72494  3.29354  2.67741  2.69355  4.24690  2.90347  2.73739  3.18146  2.89801  2.37887  2.77519  2.98518  4.58477  3.61503
          0.02912  3.94677  4.66912  0.61958  0.77255  0.58017  0.82053
     83   1.89941  4.16694  3.27770  3.00666  4.30567  1.92418  4.14100  3.72736  3.11569  3.40377  4.22104  3.21212  3.65432  3.39528  3.45407  1.61678  2.68317  3.17036  5.63271  4.40672   1100 - -
          2.68618  4.42225  2.77519  2.73123  3.46354  2.40513  3.72494  3.29354  2.67741  2.69355  4.24690  2.90347  2.73739  3.18146  2.89801  2.37887  2.77519  2.98518  4.58477  3.61503
          0.02912  3.94677  4.66912  0.61958  0.77255  0.58017  0.82053
     84   2.24923  4.21823  3.17513  2.96228  4.33041  1.89009  4.14330  3.79955  3.11471  3.46690  4.29453  3.19728  3.67476  3.40302  3.44937  1.41389  2.73256  3.23540  5.64827  4.40623   1101 - -
          2.68618  4.42225  2.77519  2.73123  3.46354  2.40513  3.72494  3.29354  2.67741  2.69355  4.24690  2.90347  2.73739  3.18146  2.89801  2.37887  2.77519  2.98518  4.58477  3.61503
          0.02912  3.94677  4.66912  0.61958  0.77255  0.58017  0.82053
     85   2.25531  4.21806  3.18866  2.98081  4.31481  2.34958  4.15184  3.78783  3.12092  3.46243  4.29640  3.20941  3.68024  3.41771  3.44665  1.19759  2.73990  3.23010  5.63685  4.39379   1102 - -
          2.68618  4.42225  2.77519  2.73123  3.46354  2.40513  3.72494  3.29354  2.67741  2.69355  4.24690  2.90347  2.73739  3.18146  2.89801  2.37887  2.77519  2.98518  4.58477  3.61503
          0.02912  3.94677  4.66912  0.61958  0.77255  0.58017  0.82053
     86   2.42843  4.24106  3.39522  2.96734  3.67246  2.28859  3.94999  2.06355  2.93747  2.72915  3.64538  3.28561  3.83385  3.26399  3.26549  2.31717  2.77739  2.63143  5.11786  3.87193   1103 - -
          2.68618  4.42225  2.77519  2.73123  3.46354  2.40513  3.72494  3.29354  2.67741  2.69355  4.24690  2.90347  2.73739  3.18146  2.89801  2.37887  2.77519  2.98518  4.58477  3.61503
          0.02912  3.94677  4.66912  0.61958  0.77255  0.58017  0.82053
     87   2.23425  4.19235  3.28283  2.97287  4.21199  1.97848  4.08661  3.61177  3.03607  3.29916  4.12880  3.20646  3.67504  3.33901  3.37682  2.05981  1.79330  3.10999  5.54829  4.31667   1104 - -
          2.68618  4.42225  2.77519  2.73123  3.46354  2.40513  3.72494  3.29354  2.67741  2.69355  4.24690  2.90347  2.73739  3.18146  2.89801  2.37887  2.77519  2.98518  4.58477  3.61503
          0.02912  3.94677  4.66912  0.61958  0.77255  0.58017  0.82053
     88   1.49633  4.16618  3.32327  3.09926  4.29310  1.61594  4.21512  3.64845  3.21243  3.39023  4.24501  3.27373  3.68072  3.49699  3.51842  2.40880  2.72234  3.12801  5.63300  4.42904   1105 - -
          2.68618  4.42225  2.77519  2.73123  3.46354  2.40513  3.72494  3.29354  2.67741  2.69355  4.24690  2.90347  2.73739  3.18146  2.89801  2.37887  2.77519  2.98518  4.58477  3.61503
          0.02912  3.94677  4.66912  0.61958  0.77255  0.58017  0.82053
     89   2.44869  4.25476  3.38364  2.96671  2.24345  2.28285  3.88788  3.02077  2.97265  2.72718  3.64092  3.28171  3.84036  3.26940  3.30386  2.32097  2.79285  2.73888  4.91371  3.55324   1106 - -
          2.68618  4.42225  2.77519  2.73123  3.46354  2.40513  3.72494  3.29354  2.67741  2.69355  4.24690  2.90347  2.73739  3.18146  2.89801  2.37887  2.77519  2.98518  4.58477  3.61503
          0.02912  3.94677  4.66912  0.61958  0.77255  0.58017  0.82053
     90   2.57448  4.37722  3.39605  3.03676  3.65897  1.84119  4.02418  2.97006  2.97507  1.79198  3.72965  3.36533  3.91513  3.35264  3.27700  2.77257  2.93045  2.73890  5.14654  3.86548   1107 - -
          2.68618  4.42225  2.77519  2.73123  3.46354  2.40513  3.72494  3.29354  2.67741  2.69355  4.24690  2.90347  2.73739  3.18146  2.89801  2.37887  2.77519  2.98518  4.58477  3.61503
          0.02912  3.94677  4.66912  0.61958  0.77255  0.58017  0.82053
     91   2.38722  4.21661  3.50527  3.16594  3.85885  1.79841  4.15206  2.93155  3.15038  2.87213  3.84707  3.38932  3.82612  3.47589  3.44485  2.60387  2.80796  1.76977  5.32635  4.08754   1108 - -
          2.68618  4.42225  2.77519  2.73123  3.46354  2.40513  3.72494  3.29354  2.67741  2.69355  4.24690  2.90347  2.73739  3.18146  2.89801  2.37887  2.77519  2.98518  4.58477  3.61503
          0.02912  3.94677  4.66912  0.61958  0.77255  0.58017  0.82053
     92   2.67844  4.54513  3.33338  2.75608  3.63252  3.53760  3.08725  2.28011  2.39879  2.72387  3.63657  3.18277  3.92350  2.93955  2.15229  2.81485  2.90172  2.82989  5.00410  3.71508   1109 - -
          2.68618  4.42225  2.77519  2.73123  3.46354  2.40513  3.72494  3.29354  2.67741  2.69355  4.24690  2.90347  2.73739  3.18146  2.89801  2.37887  2.77519  2.98518  4.58477  3.61503
          0.02912  3.94677  4.66912  0.61958  0.77255  0.58017  0.82053
     93   2.04348  4.88920  2.66898  1.90856  4.16865  3.32649  3.03233  3.60837  2.45977  3.20239  4.03771  2.87483  3.80982  2.82428  2.89538  2.68180  2.92722  3.27106  5.41563  4.06148   1110 - -
          2.68618  4.42225  2.77519  2.73123  3.46354  2.40513  3.72494  3.29354  2.67741  2.69355  4.24690  2.90347  2.73739  3.18146  2.89801  2.37887  2.77519  2.98518  4.58477  3.61503
          0.02912  3.94677  4.66912  0.61958  0.77255  0.58017  0.82053
     94   2.69863  4.77937  2.88018  2.00993  3.94274  3.42951  3.67451  3.32304  2.42395  2.19179  3.83737  2.98616  3.86601  2.54140  2.80236  2.75069  2.93335  3.06234  5.26251  3.95130   1111 - -
          2.68618  4.42225  2.77519  2.73123  3.46354  2.40513  3.72494  3.29354  2.67741  2.69355  4.24690  2.90347  2.73739  3.18146  2.89801  2.37887  2.77519  2.98518  4.58477  3.61503
          0.02912  3.94677  4.66912  0.61958  0.77255  0.58017  0.82053
     95   2.72158  4.93303  2.91296  2.45808  4.22314  3.41785  3.01015  3.67608  1.78488  3.22405  4.05445  2.95628  2.60668  2.76345  2.57101  2.73091  2.95205  3.33716  5.37641  4.06073   1112 - -
          2.68618  4.42225  2.77519  2.73123  3.46354  2.40513  3.72494  3.29354  2.67741  2.69355  4.24690  2.90347  2.73739  3.18146  2.89801  2.37887  2.77519  2.98518  4.58477  3.61503
          0.02912  3.94677  4.66912  0.61958  0.77255  0.58017  0.82053
     96   2.75774  4.98420  2.94078  2.47359  4.22833  3.44156  2.99229  3.73878  2.17513  3.26495  4.09555  2.18100  3.86475  2.75026  1.99654  2.75786  2.98050  3.39575  5.36600  4.03814   1113 - -
          2.68618  4.42225  2.77519  2.73123  3.46354  2.40513  3.72494  3.29354  2.67741  2.69355  4.24690  2.90347  2.73739  3.18146  2.89801  2.37887  2.77519  2.98518  4.58477  3.61503
          0.02912  3.94677  4.66912  0.61958  0.77255  0.58017  0.82053
     97   2.10675  4.80440  2.86752  2.45496  4.06182  3.37108  3.03952  3.53014  2.37341  3.11975  3.96458  2.95314  3.82779  2.13455  2.75391  2.69136  2.90744  3.20570  5.31477  3.98087   1114 - -
          2.68618  4.42225  2.77519  2.73123  3.46354  2.40513  3.72494  3.29354  2.67741  2.69355  4.24690  2.90347  2.73739  3.18146  2.89801  2.37887  2.77519  2.98518  4.58477  3.61503
          0.02912  3.94677  4.66912  0.61958  0.77255  0.58017  0.82053
     98   2.07627  4.31245  3.42573  2.91922  3.44447  3.49995  3.16037  2.10174  2.81901  2.50373  3.45705  3.30330  3.93412  3.17733  3.14440  2.79989  2.83906  2.50885  4.92351  3.65295   1115 - -
          2.68618  4.42225  2.77519  2.73123  3.46354  2.40513  3.72494  3.29354  2.67741  2.69355  4.24690  2.90347  2.73739  3.18146  2.89801  2.37887  2.77519  2.98518  4.58477  3.61503
          0.02912  3.94677  4.66912  0.61958  0.77255  0.58017  0.82053
     99   2.36081  4.20065  3.52720  3.14508  3.81349  3.15625  4.11101  2.92065  3.09503  2.84244  3.80929  3.36793  3.81260  3.42852  3.39560  1.61345  2.77635  1.89193  5.29107  4.03053   1116 - -
          2.68618  4.42225  2.77519  2.73123  3.46354  2.40513  3.72494  3.29354  2.67741  2.69355  4.24690  2.90347  2.73739  3.18146  2.89801  2.37887  2.77519  2.98518  4.58477  3.61503
          0.02912  3.94677  4.66912  0.61958  0.77255  0.58017  0.82053
    100   2.53610  4.57040  2.99587  2.57404  3.93857  3.29428  3.04938  3.37946  2.54533  3.01774  3.87227  3.02864  2.45937  2.93624  2.93418  2.62752  2.17211  3.05161  5.25902  3.94918   1117 - -
          2.68618  4.42225  2.77519  2.73123  3.46354  2.40513  3.72494  3.29354  2.67741  2.69355  4.24690  2.90347  2.73739  3.18146  2.89801  2.37887  2.77519  2.98518  4.58477  3.61503
          0.02912  3.94677  4.66912  0.61958  0.77255  0.58017  0.82053
    101   1.58579  4.24238  3.28564  2.99568  4.15471  3.02002  4.10457  3.46526  3.03934  3.20684  4.10148  3.24506  1.86265  3.36811  3.36454  2.47723  2.76013  3.03732  5.51576  4.28557   1118 - -
          2.68618  4.42225  2.77519  2.73123  3.46354  2.40513  3.72494  3.29354  2.67741  2.69355  4.24690  2.90347  2.73739  3.18146  2.89801  2.37887  2.77519  2.98518  4.58477  3.61503
          0.02912  3.94677  4.66912  0.61958  0.77255  0.58017  0.82053
    102   3.10396  4.49605  4.36773  3.87223  1.78681  4.11751  3.81031  2.62855  3.73593  1.49672  3.25265  3.96045  4.42349  3.86778  3.87796  3.43593  3.32861  2.60853  4.09435  2.16280   1119 - -
          2.68618  4.42225  2.77519  2.73123  3.46354  2.40513  3.72494  3.29354  2.67741  2.69355  4.24690  2.90347  2.73739  3.18146  2.89801  2.37887  2.77519  2.98518  4.58477  3.61503
          0.02912  3.94677  4.66912  0.61958  0.77255  0.58017  0.82053
    103   1.57541  4.13870  3.45803  3.09928  4.11389  2.97050  4.12730  3.41779  3.09700  3.18202  4.03602  3.27858  3.68544  3.40277  3.41366  2.06444  1.86879  2.96803  5.48609  4.27180   1120 - -
          2.68618  4.42225  2.77519  2.73123  3.46354  2.40513  3.72494  3.29354  2.67741  2.69355  4.24690  2.90347  2.73739  3.18146  2.89801  2.37887  2.77519  2.98518  4.58477  3.61503
          0.02912  3.94677  4.66912  0.61958  0.77255  0.58017  0.82053
    104   2.52589  4.57569  3.09944  2.64612  4.14351  2.20765  3.75474  3.53817  2.44258  3.15792  3.99973  3.06641  3.79629  2.93640  2.08151  2.61717  2.46987  3.16725  5.37771  4.10676   1121 - -
          2.68618  4.42225  2.77519  2.73123  3.46354  2.40513  3.72494  3.29354  2.67741  2.69355  4.24690  2.90347  2.73739  3.18146  2.89801  2.37887  2.77519  2.98518  4.58477  3.61503
          0.02912  3.94677  4.66912  0.61958  0.77255  0.58017  0.82053
    105   2.63899  4.64557  2.91716  2.03665  3.85189  3.39840  3.71815  3.18629  2.54571  2.16551  3.77996  3.01986  3.85709  2.92830  2.93971  2.43986  2.89424  2.92280  5.21203  3.90434   1122 - -
          2.68618  4.42225  2.77519  2.73123  3.46354  2.40513  3.72494  3.29354  2.67741  2.69355  4.24690  2.90347  2.73739  3.18146  2.89801  2.37887  2.77519  2.98518  4.58477  3.61503
          0.02912  3.94677  4.66912  0.61958  0.77255  0.58017  0.82053
    106   1.53281  4.14452  3.34863  3.05263  4.26098  2.37581  4.14956  3.66943  3.13019  3.35722  4.17872  3.23666  3.65430  3.41162  3.46010  1.68742  2.67195  3.12899  5.59906  4.38067   1123 - -
          2.68618  4.42225  2.77519  2.73123  3.46354  2.40513  3.72494  3.29354  2.67741  2.69355  4.24690  2.90347  2.73739  3.18146  2.89801  2.37887  2.77519  2.98518  4.58477  3.61503
          0.02912  3.94677  4.66912  0.61958  0.77255  0.58017  0.82053
    107   2.10037  4.28812  3.93075  3.38809  3.33833  3.77042  4.18261  2.05227  3.27910  2.06735  2.26011  3.70016  4.17021  3.57395  3.55119  3.08353  2.98741  2.13650  5.01628  3.82227   1124 - -
          2.68618  4.42225  2.77519  2.73123  3.46354  2.40513  3.72494  3.29354  2.67741  2.69355  4.24690  2.90347  2.73739  3.18146  2.89801  2.37887  2.77519  2.98518  4.58477  3.61503
          0.02912  3.94677  4.66912  0.61958  0.77255  0.58017  0.82053
    108   1.96546  4.67939  3.02560  2.56964  4.13316  3.32275  3.69842  3.53229  2.37061  3.14391  3.98482  2.61982  3.81612  2.87040  2.09454  2.65750  2.87752  3.18350  5.35572  4.06745   1125 - -
          2.68618  4.42225  2.77519  2.73123  3.46354  2.40513  3.72494  3.29354  2.67741  2.69355  4.24690  2.90347  2.73739  3.18146  2.89801  2.37887  2.77519  2.98518  4.58477  3.61503
          0.02912  3.94677  4.66912  0.61958  0.77255  0.58017  0.82053
    109   2.65805  4.56068  3.26932  2.72139  3.57198  3.49688  3.68091  3.14087  2.43698  2.78799  3.68822  3.15329  3.90416  2.94117  2.17355  2.77988  2.56937  2.88766  4.96578  2.47615   1126 - -
          2.68618  4.42225  2.77519  2.73123  3.46354  2.40513  3.72494  3.29354  2.67741  2.69355  4.24690  2.90347  2.73739  3.18146  2.89801  2.37887  2.77519  2.98518  4.58477  3.61503
          0.02912  3.94677  4.66912  0.61958  0.77255  0.58017  0.82053
    110   1.18846  4.20173  3.35657  3.07241  4.14710  2.99966  4.15075  3.43795  3.10753  3.20015  4.09927  3.28194  2.74166  3.42924  3.41667  2.46224  2.74607  3.00765  5.52080  4.30203   1127 - -
          2.68618  4.42225  2.77519  2.73123  3.46354  2.40513  3.72494  3.29354  2.67741  2.69355  4.24690  2.90347  2.73739  3.18146  2.89801  2.37887  2.77519  2.98518  4.58477  3.61503
          0.02912  3.94677  4.66912  0.61958  0.77255  0.58017  0.82053
    111   2.17697  4.25783  3.41258  2.95384  3.66276  2.31373  3.93259  2.92275  2.89859  2.67424  2.33061  3.28181  3.83740  3.23474  3.22998  2.64179  2.77953  2.65843  5.11297  3.87652   1128 - -
          2.68618  4.42225  2.77519  2.73123  3.46354  2.40513  3.72494  3.29354  2.67741  2.69355  4.24690  2.90347  2.73739  3.18146  2.89801  2.37887  2.77519  2.98518  4.58477  3.61503
          0.02912  3.94677  4.66912  0.61958  0.77255  0.58017  0.82053
    112   2.54569  4.65039  2.90202  2.51952  4.14478  3.25658  3.73115  3.55876  2.49642  3.17318  4.01226  2.98377  3.78605  2.10663  2.88465  2.02572  2.49573  3.19214  5.40116  4.09089   1129 - -
          2.68618  4.42225  2.77519  2.73123  3.46354  2.40513  3.72494  3.29354  2.67741  2.69355  4.24690  2.90347  2.73739  3.18146  2.89801  2.37887  2.77519  2.98518  4.58477  3.61503
          0.02912  3.94677  4.66912  0.61958  0.77255  0.58017  0.82053
    113   2.36602  4.46620  3.37378  2.81019  3.65315  3.49784  3.76924  2.94544  2.52755  2.60471  2.45965  3.22288  3.91646  3.01629  2.21911  2.78644  2.87373  2.72784  5.06364  3.82188   1130 - -
          2.68618  4.42225  2.77519  2.73123  3.46354  2.40513  3.72494  3.29354  2.67741  2.69355  4.24690  2.90347  2.73739  3.18146  2.89801  2.37887  2.77519  2.98518  4.58477  3.61503
          0.02912  3.94677  4.66912  0.61958  0.77255  0.58017  0.82053
    114   2.23425  4.19235  3.28283  2.97287  4.21199  1.97848  4.08661  3.61177  3.03607  3.29916  4.12880  3.20646  3.67504  3.33901  3.37682  2.05981  1.79330  3.10999  5.54829  4.31667   1131 - -
          2.68618  4.42225  2.77519  2.73123  3.46354  2.40513  3.72494  3.29354  2.67741  2.69355  4.24690  2.90347  2.73739  3.18146  2.89801  2.37887  2.77519  2.98518  4.58477  3.61503
          0.02912  3.94677  4.66912  0.61958  0.77255  0.58017  0.82053
    115   1.60936  4.14473  3.38264  3.07297  4.21238  1.85968  4.14874  3.55284  3.12441  3.28839  4.12856  3.25503  3.66896  3.41617  3.44717  2.38328  2.23700  3.05651  5.56534  4.35136   1132 - -
          2.68618  4.42225  2.77519  2.73123  3.46354  2.40513  3.72494  3.29354  2.67741  2.69355  4.24690  2.90347  2.73739  3.18146  2.89801  2.37887  2.77519  2.98518  4.58477  3.61503
          0.02912  3.94677  4.66912  0.61958  0.77255  0.58017  0.82053
    116   2.60353  4.47502  3.20359  2.72200  3.66068  3.45327  3.76436  2.22184  2.60196  2.68397  3.61500  3.15952  3.89138  2.31814  2.95064  2.46820  2.86051  2.72375  5.07215  3.79630   1133 - -
          2.68618  4.42225  2.77519  2.73123  3.46354  2.40513  3.72494  3.29354  2.67741  2.69355  4.24690  2.90347  2.73739  3.18146  2.89801  2.37887  2.77519  2.98518  4.58477  3.61503
          0.02912  3.94677  4.66912  0.61958  0.77255  0.58017  0.82053
    117   2.74461  4.29082  3.92105  3.40383  2.08658  3.74892  3.93436  2.52942  3.29520  1.71934  3.25603  3.65802  4.14376  3.55354  3.53343  2.62780  2.99946  2.40914  4.53402  3.09870   1134 - -
          2.68618  4.42225  2.77519  2.73123  3.46354  2.40513  3.72494  3.29354  2.67741  2.69355  4.24690  2.90347  2.73739  3.18146  2.89801  2.37887  2.77519  2.98518  4.58477  3.61503
          0.02912  3.94677  4.66912  0.61958  0.77255  0.58017  0.82053
    118   2.56213  4.51461  3.11430  2.65998  3.81555  3.36314  3.75796  3.13953  2.56899  2.84970  3.74856  3.10053  3.84405  2.19394  2.93254  2.39820  2.84571  2.20594  5.18172  3.89560   1135 - -
          2.68618  4.42225  2.77519  2.73123  3.46354  2.40513  3.72494  3.29354  2.67741  2.69355  4.24690  2.90347  2.73739  3.18146  2.89801  2.37887  2.77519  2.98518  4.58477  3.61503
          0.02912  3.94677  4.66912  0.61958  0.77255  0.58017  0.82053
    119   2.66638  4.60030  3.22168  2.69242  3.53412  3.48426  3.66137  3.22291  2.43002  2.85498  3.74366  3.12996  3.89896  2.92844  2.16270  2.47292  2.90592  2.95647  4.93646  2.43622   1136 - -
          2.68618  4.42225  2.77519  2.73123  3.46354  2.40513  3.72494  3.29354  2.67741  2.69355  4.24690  2.90347  2.73739  3.18146  2.89801  2.37887  2.77519  2.98518  4.58477  3.61503
          0.02912  3.94677  4.66912  0.61958  0.77255  0.58017  0.82053
    120   2.60660  4.77373  2.67304  1.88836  4.22101  2.74603  3.72619  3.61545  2.56914  3.24215  4.07955  2.89775  3.78907  2.89944  3.01317  2.64312  2.09466  3.25318  5.47906  4.13988   1137 - -
          2.68618  4.42225  2.77519  2.73123  3.46354  2.40513  3.72494  3.29354  2.67741  2.69355  4.24690  2.90347  2.73739  3.18146  2.89801  2.37887  2.77519  2.98518  4.58477  3.61503
          0.02912  3.94677  4.66912  0.61958  0.77255  0.58017  0.82053
    121   2.64262  4.24708  3.72093  3.21289  2.30860  3.62854  3.91840  2.51704  3.13773  2.33627  3.35709  2.93862  4.04938  3.42243  3.41768  2.93891  2.90489  1.83757  4.68316  3.30467   1138 - -
          2.68618  4.42225  2.77519  2.73123  3.46354  2.40513  3.72494  3.29354  2.67741  2.69355  4.24690  2.90347  2.73739  3.18146  2.89801  2.37887  2.77519  2.98518  4.58477  3.61503
          0.02912  3.94677  4.66912  0.61958  0.77255  0.58017  0.82053
    122   2.53011  4.60529  3.04533  2.61685  4.19887  2.27718  3.75047  3.62324  2.43469  3.22080  4.05301  3.04390  3.79004  2.92667  2.00058  2.29760  2.85594  3.23225  5.41430  4.13308   1139 - -
          2.68618  4.42225  2.77519  2.73123  3.46354  2.40513  3.72494  3.29354  2.67741  2.69355  4.24690  2.90347  2.73739  3.18146  2.89801  2.37887  2.77519  2.98518  4.58477  3.61503
          0.02912  3.94677  4.66912  0.61958  0.77255  0.58017  0.82053
    123   3.24887  4.61577  4.59703  4.10368  1.93413  4.34046  4.30743  2.32359  3.96073  1.10708  2.98533  4.28032  4.59998  4.09179  4.09470  3.70347  3.48151  2.41970  4.58742  3.12714   1140 - -
          2.68618  4.42225  2.77519  2.73123  3.46354  2.40513  3.72494  3.29354  2.67741  2.69355  4.24690  2.90347  2.73739  3.18146  2.89801  2.37887  2.77519  2.98518  4.58477  3.61503
          0.02912  3.94677  4.66912  0.61958  0.77255  0.58017  0.82053
    124   2.70826  4.35326  3.84366  3.37429  3.38763  3.63795  4.20257  2.43907  3.19206  2.07264  1.69697  3.66051  4.12415  3.56195  3.44618  3.01285  2.55252  2.33809  5.09499  3.88586   1141 - -
          2.68618  4.42225  2.77519  2.73123  3.46354  2.40513  3.72494  3.29354  2.67741  2.69355  4.24690  2.90347  2.73739  3.18146  2.89801  2.37887  2.77519  2.98518  4.58477  3.61503
          0.02912  3.94677  4.66912  0.61958  0.77255  0.58017  0.82053
    125   1.58579  4.24238  3.28564  2.99568  4.15471  3.02002  4.10457  3.46526  3.03934  3.20684  4.10148  3.24506  1.86265  3.36811  3.36454  2.47723  2.76013  3.03732  5.51576  4.28557   1142 - -
          2.68618  4.42225  2.77519  2.73123  3.46354  2.40513  3.72494  3.29354  2.67741  2.69355  4.24690  2.90347  2.73739  3.18146  2.89801  2.37887  2.77519  2.98518  4.58477  3.61503
          0.02912  3.94677  4.66912  0.61958  0.77255  0.58017  0.82053
    126   2.79431  5.09421  2.84497  1.88533  4.43593  3.43376  3.59580  3.85480  2.15209  3.35368  4.17660  2.92843  3.86366  2.42285  1.97562  2.77016  3.01101  3.49716  5.48182  4.17551   1143 - -
          2.68618  4.42225  2.77519  2.73123  3.46354  2.40513  3.72494  3.29354  2.67741  2.69355  4.24690  2.90347  2.73739  3.18146  2.89801  2.37887  2.77519  2.98518  4.58477  3.61503
          0.02912  3.94677  4.66912  0.61958  0.77255  0.58017  0.82053
    127   2.70406  4.59936  3.32281  2.74493  3.76029  3.54399  3.69910  2.27283  2.34333  2.73251  3.66978  3.17690  3.93106  2.58453  2.10268  2.82880  2.92590  2.85997  5.10138  3.85080   1144 - -
          2.68618  4.42225  2.77519  2.73123  3.46354  2.40513  3.72494  3.29354  2.67741  2.69355  4.24690  2.90347  2.73739  3.18146  2.89801  2.37887  2.77519  2.98518  4.58477  3.61503
          0.02912  3.94677  4.66912  0.61958  0.77255  0.58017  0.82053
    128   2.79431  5.09421  2.84497  1.88533  4.43593  3.43376  3.59580  3.85480  2.15209  3.35368  4.17660  2.92843  3.86366  2.42285  1.97562  2.77016  3.01101  3.49716  5.48182  4.17551   1145 - -
          2.68618  4.42225  2.77519  2.73123  3.46354  2.40513  3.72494  3.29354  2.67741  2.69355  4.24690  2.90347  2.73739  3.18146  2.89801  2.37887  2.77519  2.98518  4.58477  3.61503
          0.02912  3.94677  4.66912  0.61958  0.77255  0.58017  0.82053
    129   2.62246  4.45562  3.30036  2.80539  3.60321  3.48672  3.81067  2.88351  2.64696  2.03719  3.54415  3.22585  3.92433  2.68323  2.97797  2.79250  2.16069  2.68102  5.06257  3.80337   1146 - -
          2.68618  4.42225  2.77519  2.73123  3.46354  2.40513  3.72494  3.29354  2.67741  2.69355  4.24690  2.90347  2.73739  3.18146  2.89801  2.37887  2.77519  2.98518  4.58477  3.61503
          0.02912  3.94677  4.66912  0.61958  0.77255  0.58017  0.82053
    130   2.70725  4.86298  3.03470  2.53795  4.23640  3.41916  3.62969  3.65516  2.19462  3.20767  4.04440  3.00924  3.85772  2.46244  1.93717  2.12414  2.94903  3.31468  5.37141  4.08769   1147 - -
          2.68618  4.42225  2.77519  2.73123  3.46354  2.40513  3.72494  3.29354  2.67741  2.69355  4.24690  2.90347  2.73739  3.18146  2.89801  2.37887  2.77519  2.98518  4.58477  3.61503
          0.02912  3.94677  4.66912  0.61958  0.77255  0.58017  0.82053
    131   2.71092  4.29917  3.76865  3.24168  2.22183  3.71484  3.94755  2.51785  3.13703  2.13711  3.25059  3.56261  4.09846  2.89114  3.41124  3.01242  2.95601  1.92391  4.70051  3.34953   1148 - -
          2.68618  4.42225  2.77519  2.73123  3.46354  2.40513  3.72494  3.29354  2.67741  2.69355  4.24690  2.90347  2.73739  3.18146  2.89801  2.37887  2.77519  2.98518  4.58477  3.61503
          0.02912  3.94677  4.66912  0.61958  0.77255  0.58017  0.82053
    132   2.66226  4.67254  2.95430  2.06163  3.85065  3.44333  3.69783  2.32702  2.49298  2.83453  3.74798  3.02560  3.87071  2.58486  2.87975  2.74563  2.89886  2.89789  5.20387  3.90794   1149 - -
          2.68618  4.42225  2.77519  2.73123  3.46354  2.40513  3.72494  3.29354  2.67741  2.69355  4.24690  2.90347  2.73739  3.18146  2.89801  2.37887  2.77519  2.98518  4.58477  3.61503
          0.02912  3.94677  4.66912  0.61958  0.77255  0.58017  0.82053
    133   2.69752  5.03803  1.95791  2.24073  4.31913  3.26583  2.99822  3.83906  2.54179  3.39133  4.20943  2.79027  3.78954  2.82487  3.04207  2.00528  2.96779  3.45643  5.55291  4.13663   1150 - -
          2.68618  4.42225  2.77519  2.73123  3.46354  2.40513  3.72494  3.29354  2.67741  2.69355  4.24690  2.90347  2.73739  3.18146  2.89801  2.37887  2.77519  2.98518  4.58477  3.61503
          0.02912  3.94677  4.66912  0.61958  0.77255  0.58017  0.82053
    134   2.36271  4.23668  3.36376  2.95661  3.84104  2.17479  3.98513  3.10493  2.94941  2.89191  3.78853  3.25352  2.93481  3.26985  3.28901  2.55004  2.74984  1.94209  5.25295  4.01432   1151 - -
          2.68618  4.42225  2.77519  2.73123  3.46354  2.40513  3.72494  3.29354  2.67741  2.69355  4.24690  2.90347  2.73739  3.18146  2.89801  2.37887  2.77519  2.98518  4.58477  3.61503
          0.02912  3.94677  4.66912  0.61958  0.77255  0.58017  0.82053
    135   2.10593  4.91298  2.65023  1.84911  4.19211  3.32424  3.02877  3.63538  2.45631  3.22374  4.05700  2.86545  3.80896  2.81898  2.89495  2.68283  2.93324  3.29426  5.43199  4.07313   1152 - -
          2.68618  4.42225  2.77519  2.73123  3.46354  2.40513  3.72494  3.29354  2.67741  2.69355  4.24690  2.90347  2.73739  3.18146  2.89801  2.37887  2.77519  2.98518  4.58477  3.61503
          0.02912  3.94677  4.66912  0.61958  0.77255  0.58017  0.82053
    136   2.94202  4.99423  3.32005  2.75017  4.12419  3.58249  2.86565  3.76710  2.02260  3.25999  4.15020  3.16520  3.98664  2.80401  1.35438  2.96660  3.14236  3.46477  5.24758  3.95041   1153 - -
          2.68618  4.42225  2.77519  2.73123  3.46354  2.40513  3.72494  3.29354  2.67741  2.69355  4.24690  2.90347  2.73739  3.18146  2.89801  2.37887  2.77519  2.98518  4.58477  3.61503
          0.02912  3.94677  4.66912  0.61958  0.77255  0.58017  0.82053
    137   2.83080  4.38975  3.89636  3.34963  3.23999  3.87386  4.13636  1.82515  3.15978  1.59361  3.15520  3.69845  4.21810  2.91625  3.42171  3.17364  3.06452  2.27807  4.95996  3.74899   1154 - -
          2.68618  4.42225  2.77519  2.73123  3.46354  2.40513  3.72494  3.29354  2.67741  2.69355  4.24690  2.90347  2.73739  3.18146  2.89801  2.37887  2.77519  2.98518  4.58477  3.61503
          0.02912  3.94677  4.66912  0.61958  0.77255  0.58017  0.82053
    138   2.31388  4.29291  3.14345  2.86749  4.21441  3.00865  4.03495  3.66671  2.94797  3.33101  4.17792  3.16310  2.18153  3.27746  3.29772  1.49627  2.76027  3.18003  5.53884  4.27198   1155 - -
          2.68618  4.42225  2.77519  2.73123  3.46354  2.40513  3.72494  3.29354  2.67741  2.69355  4.24690  2.90347  2.73739  3.18146  2.89801  2.37887  2.77519  2.98518  4.58477  3.61503
          0.02912  3.94677  4.66912  0.61958  0.77255  0.58017  0.82053
    139   2.77852  4.71845  3.28762  2.73322  3.25313  3.57706  2.97722  3.33142  2.38254  2.91224  3.82135  3.16265  3.96000  2.92626  2.09141  2.85676  2.99567  3.07259  4.71683  2.26775   1156 - -
          2.68618  4.42225  2.77519  2.73123  3.46354  2.40513  3.72494  3.29354  2.67741  2.69355  4.24690  2.90347  2.73739  3.18146  2.89801  2.37887  2.77519  2.98518  4.58477  3.61503
          0.02912  3.94677  4.66912  0.61958  0.77255  0.58017  0.82053
    140   2.75050  4.76016  3.14717  2.63281  3.46013  3.52599  3.00219  3.38473  1.91015  2.96915  3.85716  3.09064  3.92093  2.87575  2.67408  2.81085  2.96990  3.11076  4.87546  2.37041   1157 - -
          2.68618  4.42225  2.77519  2.73123  3.46354  2.40513  3.72494  3.29354  2.67741  2.69355  4.24690  2.90347  2.73739  3.18146  2.89801  2.37887  2.77519  2.98518  4.58477  3.61503
          0.02912  3.94677  4.66912  0.61958  0.77255  0.58017  0.82053
    141   2.66810  4.32446  3.56990  3.06896  3.01483  2.98151  3.78722  2.76013  2.96028  1.88944  3.42306  3.40759  4.01372  3.28983  3.25382  2.90730  2.91740  2.56945  4.57302  2.31479   1158 - -
          2.68618  4.42225  2.77519  2.73123  3.46354  2.40513  3.72494  3.29354  2.67741  2.69355  4.24690  2.90347  2.73739  3.18146  2.89801  2.37887  2.77519  2.98518  4.58477  3.61503
          0.02912  3.94677  4.66912  0.61958  0.77255  0.58017  0.82053
    142   2.78338  5.11727  2.73411  1.90356  4.43003  3.39933  2.98413  3.87560  1.76191  3.37912  4.19675  2.88572  3.84728  2.73891  2.57398  2.75077  3.00708  3.51022  5.50657  4.17170   1159 - -
          2.68618  4.42225  2.77519  2.73123  3.46354  2.40513  3.72494  3.29354  2.67741  2.69355  4.24690  2.90347  2.73739  3.18146  2.89801  2.37887  2.77519  2.98518  4.58477  3.61503
          0.02912  3.94677  4.66912  0.61958  0.77255  0.58017  0.82053
    143   2.53437  4.56626  3.00134  2.57611  3.93332  3.29557  3.05211  3.37168  2.54667  3.01125  3.86576  3.03030  2.56117  2.93644  2.93592  2.62687  2.10646  3.04501  5.25495  3.94642   1160 - -
          2.68618  4.42225  2.77519  2.73123  3.46354  2.40513  3.72494  3.29354  2.67741  2.69355  4.24690  2.90347  2.73739  3.18146  2.89801  2.37887  2.77519  2.98518  4.58477  3.61503
          0.02912  3.94677  4.66912  0.61958  0.77255  0.58017  0.82053
    144   3.10396  4.49605  4.36773  3.87223  1.78681  4.11751  3.81031  2.62855  3.73593  1.49672  3.25265  3.96045  4.42349  3.86778  3.87796  3.43593  3.32861  2.60853  4.09435  2.16280   1161 - -
          2.68618  4.42225  2.77519  2.73123  3.46354  2.40513  3.72494  3.29354  2.67741  2.69355  4.24690  2.90347  2.73739  3.18146  2.89801  2.37887  2.77519  2.98518  4.58477  3.61503
          0.02912  3.94677  4.66912  0.61958  0.77255  0.58017  0.82053
    145   2.29656  4.70193  2.85939  2.48753  4.15269  3.27769  3.71702  3.56233  2.48130  3.16681  4.01463  2.96585  2.52111  2.10507  2.87554  2.63380  2.87584  3.20727  5.40653  4.09099   1162 - -
          2.68618  4.42225  2.77519  2.73123  3.46354  2.40513  3.72494  3.29354  2.67741  2.69355  4.24690  2.90347  2.73739  3.18146  2.89801  2.37887  2.77519  2.98518  4.58477  3.61503
          0.02912  3.94677  4.66912  0.61958  0.77255  0.58017  0.82053
    146   2.72158  4.93303  2.91296  2.45808  4.22314  3.41785  3.01015  3.67608  1.78488  3.22405  4.05445  2.95628  2.60668  2.76345  2.57101  2.73091  2.95205  3.33716  5.37641  4.06073   1163 - -
          2.68618  4.42225  2.77519  2.73123  3.46354  2.40513  3.72494  3.29354  2.67741  2.69355  4.24690  2.90347  2.73739  3.18146  2.89801  2.37887  2.77519  2.98518  4.58477  3.61503
          0.02912  3.94677  4.66912  0.61958  0.77255  0.58017  0.82053
    147   2.77937  5.12018  2.70986  1.84421  4.42935  3.39052  2.98568  3.87803  1.82086  3.38327  4.20011  2.87605  3.84299  2.74188  2.59932  2.74533  3.00518  3.51107  5.51347  4.17262   1164 - -
          2.68618  4.42225  2.77519  2.73123  3.46354  2.40513  3.72494  3.29354  2.67741  2.69355  4.24690  2.90347  2.73739  3.18146  2.89801  2.37887  2.77519  2.98518  4.58477  3.61503
          0.02912  3.94677  4.66912  0.61958  0.77255  0.58017  0.82053
    148   2.69972  4.81258  2.84847  1.94169  3.98779  3.41840  3.66550  3.37468  2.41129  2.28368  3.87436  2.96578  3.85797  2.52976  2.79608  2.74095  2.93489  3.10380  5.29061  3.97214   1165 - -
          2.68618  4.42225  2.77519  2.73123  3.46354  2.40513  3.72494  3.29354  2.67741  2.69355  4.24690  2.90347  2.73739  3.18146  2.89801  2.37887  2.77519  2.98518  4.58477  3.61503
          0.02912  3.94677  4.66912  0.61958  0.77255  0.58017  0.82053
    149   2.68111  4.32469  3.59366  3.06196  3.09028  3.64944  3.81125  2.06634  2.91532  2.34056  3.35799  3.41707  4.02814  2.81782  3.20651  2.93263  2.91426  2.51005  4.64729  2.41631   1166 - -
          2.68618  4.42225  2.77519  2.73123  3.46354  2.40513  3.72494  3.29354  2.67741  2.69355  4.24690  2.90347  2.73739  3.18146  2.89801  2.37887  2.77519  2.98518  4.58477  3.61503
          0.02912  3.94677  4.66912  0.61958  0.77255  0.58017  0.82053
    150   2.49978  4.57286  2.86776  2.54315  4.08728  2.25075  2.99403  3.58311  2.63434  3.19972  4.03639  2.99230  3.76721  2.98462  3.04245  1.90274  2.84055  3.19403  5.39127  4.05917   1167 - -
          2.68618  4.42225  2.77519  2.73123  3.46354  2.40513  3.72494  3.29354  2.67741  2.69355  4.24690  2.90347  2.73739  3.18146  2.89801  2.37887  2.77519  2.98518  4.58477  3.61503
          0.02912  3.94677  4.66912  0.61958  0.77255  0.58017  0.82053
    151   2.71014  4.94810  2.86485  1.91468  4.28570  3.39926  3.61651  3.68378  2.24615  3.24273  4.07087  2.93385  3.83749  2.75949  2.07360  2.71440  2.59527  3.34009  5.42400  4.11080   1168 - -
          2.68618  4.42225  2.77519  2.73123  3.46354  2.40513  3.72494  3.29354  2.67741  2.69355  4.24690  2.90347  2.73739  3.18146  2.89801  2.37887  2.77519  2.98518  4.58477  3.61503
          0.02912  3.94677  4.66912  0.61958  0.77255  0.58017  0.82053
    152   2.69085  4.90828  2.81120  2.40990  4.14120  3.37770  3.02321  3.64658  2.32966  3.20543  4.03902  2.92096  2.60910  2.11281  2.71299  2.70097  2.93304  3.30743  5.35915  4.00717   1169 - -
          2.68618  4.42225  2.77519  2.73123  3.46354  2.40513  3.72494  3.29354  2.67741  2.69355  4.24690  2.90347  2.73739  3.18146  2.89801  2.37887  2.77519  2.98518  4.58477  3.61503
          0.02912  3.94677  4.66912  0.61958  0.77255  0.58017  0.82053
    153   2.83077  4.62250  3.38388  2.93012  3.07073  3.62180  2.02510  3.06328  2.67742  1.94377  3.66703  3.32046  4.04629  3.15958  2.96570  2.97096  3.07672  2.89052  4.63012  3.11565   1170 - -
          2.68618  4.42225  2.77519  2.73123  3.46354  2.40513  3.72494  3.29354  2.67741  2.69355  4.24690  2.90347  2.73739  3.18146  2.89801  2.37887  2.77519  2.98518  4.58477  3.61503
          0.02912  3.94677  4.66912  0.61958  0.77255  0.58017  0.82053
    154   2.67626  4.72191  2.93181  2.03932  3.80644  3.43634  3.07003  3.29273  2.44770  2.20458  3.80230  3.00422  3.86353  2.87059  2.82863  2.74065  2.90998  3.02456  5.15521  3.81264   1171 - -
          2.68618  4.42225  2.77519  2.73123  3.46354  2.40513  3.72494  3.29354  2.67741  2.69355  4.24690  2.90347  2.73739  3.18146  2.89801  2.37887  2.77519  2.98518  4.58477  3.61503
          0.02912  3.94677  4.66912  0.61958  0.77255  0.58017  0.82053
    155   2.37928  4.50225  3.14244  2.14788  3.72190  3.49546  3.83187  2.10014  2.71329  2.65711  3.62643  3.17467  3.93467  3.07224  3.09669  2.80560  2.89907  2.52225  5.16970  3.89749   1172 - -
          2.68618  4.42225  2.77519  2.73123  3.46354  2.40513  3.72494  3.29354  2.67741  2.69355  4.24690  2.90347  2.73739  3.18146  2.89801  2.37887  2.77519  2.98518  4.58477  3.61503
          0.02912  3.94677  4.66912  0.61958  0.77255  0.58017  0.82053
    156   2.61304  4.66650  2.17314  2.47911  3.90663  3.37186  3.71963  2.39377  2.59834  2.91539  3.81019  2.98258  3.15606  2.91541  3.04505  2.68889  2.87371  2.90097  5.26690  3.94487   1173 - -
          2.68618  4.42225  2.77519  2.73123  3.46354  2.40513  3.72494  3.29354  2.67741  2.69355  4.24690  2.90347  2.73739  3.18146  2.89801  2.37887  2.77519  2.98518  4.58477  3.61503
          0.02912  3.94677  4.66912  0.61958  0.77255  0.58017  0.82053
    157   2.63199  4.72486  2.18065  2.44257  3.93728  3.35552  3.70714  3.30486  2.58007  2.19680  3.85872  2.95315  3.12767  2.89934  3.02886  2.68929  2.89353  3.02422  5.28771  3.95089   1174 - -
          2.68618  4.42225  2.77519  2.73123  3.46354  2.40513  3.72494  3.29354  2.67741  2.69355  4.24690  2.90347  2.73739  3.18146  2.89801  2.37887  2.77519  2.98518  4.58477  3.61503
          0.02912  3.94677  4.66912  0.61958  0.77255  0.58017  0.82053
    158   2.65903  4.86872  2.69647  2.37622  4.13093  3.30860  3.00738  3.67268  2.46349  3.24730  4.08020  2.19182  2.44722  2.84210  2.88700  2.67427  2.92967  3.31630  5.39215  4.01363   1175 - -
          2.68618  4.42225  2.77519  2.73123  3.46354  2.40513  3.72494  3.29354  2.67741  2.69355  4.24690  2.90347  2.73739  3.18146  2.89801  2.37887  2.77519  2.98518  4.58477  3.61503
          0.02912  3.94677  4.66912  0.61958  0.77255  0.58017  0.82053
    159   2.62126  4.65112  2.13642  2.49652  2.54897  3.36209  3.70153  3.27433  2.65447  2.93253  3.82089  2.98956  3.84025  2.94975  3.10034  2.41113  2.88882  2.99143  5.08243  3.67029   1176 - -
          2.68618  4.42225  2.77519  2.73123  3.46354  2.40513  3.72494  3.29354  2.67741  2.69355  4.24690  2.90347  2.73739  3.18146  2.89801  2.37887  2.77519  2.98518  4.58477  3.61503
          0.02912  3.94677  4.66912  0.61958  0.77255  0.58017  0.82053
    160   2.65841  4.59780  3.15238  2.64198  3.65101  3.48981  3.09570  2.40023  2.45544  2.76485  3.67715  3.10289  3.89139  2.22584  2.80041  2.76623  2.88834  2.88653  5.03625  3.71134   1177 - -
          2.68618  4.42225  2.77519  2.73123  3.46354  2.40513  3.72494  3.29354  2.67741  2.69355  4.24690  2.90347  2.73739  3.18146  2.89801  2.37887  2.77519  2.98518  4.58477  3.61503
          0.02912  3.94677  4.66912  0.61958  0.77255  0.58017  0.82053
    161   3.32145  4.73821  4.18182  3.74421  2.01057  4.12031  2.64633  3.31742  3.55814  2.75918  3.88646  3.77731  4.45137  3.74306  3.73435  3.44028  3.54015  3.16009  2.04896  1.46064   1178 - -
          2.68618  4.42225  2.77519  2.73123  3.46354  2.40513  3.72494  3.29354  2.67741  2.69355  4.24690  2.90347  2.73739  3.18146  2.89801  2.37887  2.77519  2.98518  4.58477  3.61503
          0.02912  3.94677  4.66912  0.61958  0.77255  0.58017  0.82053
    162   2.75088  4.98513  1.76227  2.31082  4.44613  3.21727  3.80686  3.93307  2.75649  3.51915  4.38063  2.84881  1.85976  2.99145  3.25898  2.74281  3.07111  3.53584  5.66701  4.29827   1179 - -
          2.68618  4.42225  2.77519  2.73123  3.46354  2.40513  3.72494  3.29354  2.67741  2.69355  4.24690  2.90347  2.73739  3.18146  2.89801  2.37887  2.77519  2.98518  4.58477  3.61503
          0.02912  3.94677  4.66912  0.61958  0.77255  0.58017  0.82053
    163   2.63991  4.61848  3.00178  2.09075  3.74693  3.44633  3.10973  2.34337  2.51279  2.81627  3.70859  3.04122  3.86562  2.90726  2.89947  2.73501  2.87521  2.88183  5.11616  3.80375   1180 - -
          2.68618  4.42225  2.77519  2.73123  3.46354  2.40513  3.72494  3.29354  2.67741  2.69355  4.24690  2.90347  2.73739  3.18146  2.89801  2.37887  2.77519  2.98518  4.58477  3.61503
          0.02912  3.94677  4.66912  0.61958  0.77255  0.58017  0.82053
    164   2.60591  4.83866  1.95170  2.33127  4.29456  3.23050  3.71449  3.71012  2.59020  3.31761  4.14301  2.85286  3.03383  2.87667  3.07574  2.62326  2.17364  3.32631  5.54055  4.17118   1181 - -
          2.68618  4.42225  2.77519  2.73123  3.46354  2.40513  3.72494  3.29354  2.67741  2.69355  4.24690  2.90347  2.73739  3.18146  2.89801  2.37887  2.77519  2.98518  4.58477  3.61503
          0.02912  3.94677  4.66912  0.61958  0.77255  0.58017  0.82053
    165   2.64698  4.44562  3.29292  2.84172  2.27523  2.34705  3.01905  3.04409  2.82074  2.69139  3.62237  3.23746  3.93959  3.14506  3.17388  2.80632  2.91069  2.80349  4.61535  3.12427   1182 - -
          2.68618  4.42225  2.77519  2.73123  3.46354  2.40513  3.72494  3.29354  2.67741  2.69355  4.24690  2.90347  2.73739  3.18146  2.89801  2.37887  2.77519  2.98518  4.58477  3.61503
          0.02912  3.94677  4.66912  0.61958  0.77255  0.58017  0.82053
    166   2.52909  2.73434  3.06151  2.00574  3.85969  3.32268  3.75750  3.20659  2.61681  2.90211  3.77096  3.06854  3.10136  2.97475  3.01426  2.64385  2.81963  2.90902  5.20791  3.92827   1183 - -
          2.68618  4.42225  2.77519  2.73123  3.46354  2.40513  3.72494  3.29354  2.67741  2.69355  4.24690  2.90347  2.73739  3.18146  2.89801  2.37887  2.77519  2.98518  4.58477  3.61503
          0.02912  3.94677  4.66912  0.61958  0.77255  0.58017  0.82053
    167   2.68843  4.31167  3.68498  3.14643  3.20268  3.67611  3.16576  2.54489  2.98298  1.78645  3.30595  3.49174  4.06230  3.33948  3.26400  2.97017  2.93088  1.94111  4.78516  3.47020   1184 - -
          2.68618  4.42225  2.77519  2.73123  3.46354  2.40513  3.72494  3.29354  2.67741  2.69355  4.24690  2.90347  2.73739  3.18146  2.89801  2.37887  2.77519  2.98518  4.58477  3.61503
          0.02912  3.94677  4.66912  0.61958  0.77255  0.58017  0.82053
    168   2.59943  4.63754  2.86058  1.94232  3.96071  2.83786  3.74081  3.23635  2.59673  2.97896  3.85684  2.99372  3.82856  2.94070  3.01703  2.68193  2.87777  2.23991  5.29836  3.99102   1185 - -
          2.68618  4.42225  2.77519  2.73123  3.46354  2.40513  3.72494  3.29354  2.67741  2.69355  4.24690  2.90347  2.73739  3.18146  2.89801  2.37887  2.77519  2.98518  4.58477  3.61503
          0.02912  3.94677  4.66912  0.61958  0.77255  0.58017  0.82053
    169   2.66505  4.42892  3.38224  2.90784  2.15082  3.53553  3.01556  3.00811  2.86169  2.65219  3.59410  3.28274  3.96739  3.18191  3.20211  2.16137  2.92436  2.77637  4.51173  2.99407   1186 - -
          2.68618  4.42225  2.77519  2.73123  3.46354  2.40513  3.72494  3.29354  2.67741  2.69355  4.24690  2.90347  2.73739  3.18146  2.89801  2.37887  2.77519  2.98518  4.58477  3.61503
          0.02912  3.94677  4.66912  0.61958  0.77255  0.58017  0.82053
    170   2.52226  2.57989  3.28005  2.76065  3.80315  3.34593  3.77809  3.14783  2.01929  2.84466  3.72245  3.16182  3.09347  3.01295  2.89766  2.66660  2.81741  2.85812  5.15119  3.90036   1187 - -
          2.68618  4.42225  2.77519  2.73123  3.46354  2.40513  3.72494  3.29354  2.67741  2.69355  4.24690  2.90347  2.73739  3.18146  2.89801  2.37887  2.77519  2.98518  4.58477  3.61503
          0.02912  3.94677  4.66912  0.61958  0.77255  0.58017  0.82053
    171   2.92967  5.10210  3.30142  2.66527  4.47608  3.59494  2.92032  3.87057  1.53437  3.33504  4.18187  3.10225  3.96095  2.70647  1.73735  2.92298  3.10642  3.54295  5.40001  4.18108   1188 - -
          2.68618  4.42225  2.77519  2.73123  3.46354  2.40513  3.72494  3.29354  2.67741  2.69355  4.24690  2.90347  2.73739  3.18146  2.89801  2.37887  2.77519  2.98518  4.58477  3.61503
          0.02912  3.94677  4.66912  0.61958  0.77255  0.58017  0.82053
    172   2.61931  4.19354  3.88645  3.37014  2.29974  3.62232  4.01725  2.42852  3.27975  2.26572  3.31431  3.61730  4.06744  3.54298  3.52650  2.56890  2.89941  1.77094  4.73849  3.40183   1189 - -
          2.68618  4.42225  2.77519  2.73123  3.46354  2.40513  3.72494  3.29354  2.67741  2.69355  4.24690  2.90347  2.73739  3.18146  2.89801  2.37887  2.77519  2.98518  4.58477  3.61503
          0.02912  3.94677  4.66912  0.61958  0.77255  0.58017  0.82053
    173   2.69348  4.88953  2.93692  1.96275  4.09070  3.43076  3.60266  3.56730  2.26181  3.13561  3.97161  2.95506  3.84127  2.75956  2.12168  2.71052  2.91723  3.24635  5.30232  3.24153   1190 - -
          2.68618  4.42225  2.77519  2.73123  3.46354  2.40513  3.72494  3.29354  2.67741  2.69355  4.24690  2.90347  2.73739  3.18146  2.89801  2.37887  2.77519  2.98518  4.58477  3.61503
          0.02912  3.94677  4.66912  0.61958  0.77255  0.58017  0.82053
    174   2.66815  4.63026  3.17202  2.65570  3.83233  3.47512  3.69846  3.17172  1.94834  2.13647  3.73628  3.10988  3.16877  2.90392  2.71399  2.77045  2.90648  2.92234  5.16317  3.89271   1191 - -
          2.68618  4.42225  2.77519  2.73123  3.46354  2.40513  3.72494  3.29354  2.67741  2.69355  4.24690  2.90347  2.73739  3.18146  2.89801  2.37887  2.77519  2.98518  4.58477  3.61503
          0.02912  3.94677  4.66912  0.61958  0.77255  0.58017  0.82053
    175   2.77548  5.05985  2.79948  2.40479  4.33841  3.41150  2.98354  3.82116  1.75454  3.33592  4.16073  2.21388  3.85518  2.75004  2.55180  2.75653  3.00110  3.46519  5.44826  4.11343   1192 - -
          2.68618  4.42225  2.77519  2.73123  3.46354  2.40513  3.72494  3.29354  2.67741  2.69355  4.24690  2.90347  2.73739  3.18146  2.89801  2.37887  2.77519  2.98518  4.58477  3.61503
          0.02912  3.94677  4.66912  0.61958  0.77255  0.58017  0.82053
    176   3.16977  4.65736  4.03530  3.61940  2.29792  4.00201  3.63972  2.93565  3.41307  2.06329  3.62851  3.76711  4.37865  3.69862  3.61135  3.36938  3.41491  2.84246  3.96673  1.24674   1193 - -
          2.68618  4.42225  2.77519  2.73123  3.46354  2.40513  3.72494  3.29354  2.67741  2.69355  4.24690  2.90347  2.73739  3.18146  2.89801  2.37887  2.77519  2.98518  4.58477  3.61503
          0.02912  3.94677  4.66912  0.61958  0.77255  0.58017  0.82053
    177   2.76828  4.56245  3.53284  2.95360  3.66171  3.61710  3.82698  2.11912  2.46139  2.55803  3.61303  3.34209  4.02445  3.07467  1.81983  2.94641  3.00868  2.65224  5.10510  3.85013   1194 - -
          2.68618  4.42225  2.77519  2.73123  3.46354  2.40513  3.72494  3.29354  2.67741  2.69355  4.24690  2.90347  2.73739  3.18146  2.89801  2.37887  2.77519  2.98518  4.58477  3.61503
          0.02912  3.94677  4.66912  0.61958  0.77255  0.58017  0.82053
    178   2.87136  5.01879  3.01638  2.57346  4.15913  3.49862  2.12664  3.76835  1.64276  3.28233  4.15025  3.04196  3.92909  2.79476  2.40171  2.87543  3.08559  3.44879  5.30988  3.98113   1195 - -
          2.68618  4.42225  2.77519  2.73123  3.46354  2.40513  3.72494  3.29354  2.67741  2.69355  4.24690  2.90347  2.73739  3.18146  2.89801  2.37887  2.77519  2.98518  4.58477  3.61503
          0.02912  3.94677  4.66912  0.61958  0.77255  0.58017  0.82053
    179   2.51813  4.58855  3.04000  2.62056  4.19436  2.18015  3.76079  3.61997  2.45901  3.22110  4.05336  3.04490  3.78493  2.93955  2.07927  2.28835  2.84959  3.22578  5.41770  4.13576   1196 - -
          2.68618  4.42225  2.77519  2.73123  3.46354  2.40513  3.72494  3.29354  2.67741  2.69355  4.24690  2.90347  2.73739  3.18146  2.89801  2.37887  2.77519  2.98518  4.58477  3.61503
          0.02912  3.94677  4.66912  0.61958  0.77255  0.58017  0.82053
    180   2.85388  4.41301  3.88539  3.35691  2.16289  3.85843  3.96929  2.55458  3.22177  1.54560  3.16451  3.67150  4.20424  2.89184  3.47918  3.15558  3.08580  2.51421  4.60492  3.19524   1197 - -
          2.68618  4.42225  2.77519  2.73123  3.46354  2.40513  3.72494  3.29354  2.67741  2.69355  4.24690  2.90347  2.73739  3.18146  2.89801  2.37887  2.77519  2.98518  4.58477  3.61503
          0.02912  3.94677  4.66912  0.61958  0.77255  0.58017  0.82053
    181   2.28666  4.25666  3.25017  2.87660  4.12855  3.03028  3.98896  3.51937  2.89709  3.19968  4.03645  3.16961  2.85271  3.22356  3.25811  1.73881  1.93953  3.06959  5.46221  4.21319   1198 - -
          2.68618  4.42225  2.77519  2.73123  3.46354  2.40513  3.72494  3.29354  2.67741  2.69355  4.24690  2.90347  2.73739  3.18146  2.89801  2.37887  2.77519  2.98518  4.58477  3.61503
          0.02912  3.94677  4.66912  0.61958  0.77255  0.58017  0.82053
    182   1.46733  4.23314  3.30100  3.00407  4.14872  3.01657  4.10579  3.45872  3.04430  3.20168  4.09311  3.24819  2.04994  3.37028  3.36950  2.47095  2.75272  3.02974  5.51125  4.28248   1199 - -
          2.68618  4.42225  2.77519  2.73123  3.46354  2.40513  3.72494  3.29354  2.67741  2.69355  4.24690  2.90347  2.73739  3.18146  2.89801  2.37887  2.77519  2.98518  4.58477  3.61503
          0.02912  3.94677  4.66912  0.61958  0.77255  0.58017  0.82053
    183   1.57541  4.13870  3.45803  3.09928  4.11389  2.97050  4.12730  3.41779  3.09700  3.18202  4.03602  3.27858  3.68544  3.40277  3.41366  2.06444  1.86879  2.96803  5.48609  4.27180   1200 - -
          2.68618  4.42225  2.77519  2.73123  3.46354  2.40513  3.72494  3.29354  2.67741  2.69355  4.24690  2.90347  2.73739  3.18146  2.89801  2.37887  2.77519  2.98518  4.58477  3.61503
          0.02912  3.94677  4.66912  0.61958  0.77255  0.58017  0.82053
    184   2.37927  4.50741  3.39424  2.83689  3.67814  3.51793  3.77952  2.94948  2.48742  2.00432  3.60469  3.24354  3.94081  3.02192  2.15433  2.82304  2.91411  2.74043  5.09029  3.84179   1201 - -
          2.68618  4.42225  2.77519  2.73123  3.46354  2.40513  3.72494  3.29354  2.67741  2.69355  4.24690  2.90347  2.73739  3.18146  2.89801  2.37887  2.77519  2.98518  4.58477  3.61503
          0.02912  3.94677  4.66912  0.61958  0.77255  0.58017  0.82053
    185   2.66821  4.91980  1.74942  2.28273  4.44117  3.16831  3.78682  3.92977  2.74203  3.52192  4.36378  2.81235  3.78298  2.96673  3.25356  1.74352  3.00519  3.50464  5.69462  4.28474   1202 - -
          2.68618  4.42225  2.77519  2.73123  3.46354  2.40513  3.72494  3.29354  2.67741  2.69355  4.24690  2.90347  2.73739  3.18146  2.89801  2.37887  2.77519  2.98518  4.58477  3.61503
          0.02912  3.94677  4.66912  0.61958  0.77255  0.58017  0.82053
    186   2.67285  4.70999  2.94579  2.53485  3.84310  3.41944  3.68266  3.30572  2.44583  2.24983  3.82817  2.22357  3.86570  2.55511  2.81186  2.74244  2.91892  3.03435  5.18600  3.85158   1203 - -
          2.68618  4.42225  2.77519  2.73123  3.46354  2.40513  3.72494  3.29354  2.67741  2.69355  4.24690  2.90347  2.73739  3.18146  2.89801  2.37887  2.77519  2.98518  4.58477  3.61503
          0.02912  3.94677  4.66912  0.61958  0.77255  0.58017  0.82053
    187   3.10083  4.47083  4.56338  4.05729  1.82549  4.24589  4.34482  1.61925  3.92846  1.73012  3.07938  4.22703  4.54046  4.08477  4.07281  3.59871  3.34278  2.14520  4.68944  3.26059   1204 - -
          2.68618  4.42225  2.77519  2.73123  3.46354  2.40513  3.72494  3.29354  2.67741  2.69355  4.24690  2.90347  2.73739  3.18146  2.89801  2.37887  2.77519  2.98518  4.58477  3.61503
          0.02912  3.94677  4.66912  0.61958  0.77255  0.58017  0.82053
    188   2.59152  4.37191  3.47712  3.02264  3.13366  3.40969  3.79646  3.08788  2.88753  2.73373  3.68561  3.33746  3.92817  3.26352  3.18610  1.75535  2.90815  2.83050  2.52792  3.18339   1205 - -
          2.68618  4.42225  2.77519  2.73123  3.46354  2.40513  3.72494  3.29354  2.67741  2.69355  4.24690  2.90347  2.73739  3.18146  2.89801  2.37887  2.77519  2.98518  4.58477  3.61503
          0.02912  3.94677  4.66912  0.61958  0.77255  0.58017  0.82053
    189   3.42996  4.71473  4.55851  4.18657  1.24543  4.25316  3.51963  3.09446  4.00608  2.42785  3.68355  4.02053  4.57370  4.03550  4.05940  3.62761  3.65716  3.03608  2.09775  1.97961   1206 - -
          2.68618  4.42225  2.77519  2.73123  3.46354  2.40513  3.72494  3.29354  2.67741  2.69355  4.24690  2.90347  2.73739  3.18146  2.89801  2.37887  2.77519  2.98518  4.58477  3.61503
          0.02912  3.94677  4.66912  0.61958  0.77255  0.58017  0.82053
    190   2.50968  4.35474  3.24419  2.80299  3.65584  3.35007  3.84064  2.15421  2.77200  2.73101  3.63737  2.74392  3.85553  3.12274  3.12735  2.09349  2.81287  2.67682  5.08220  3.80781   1207 - -
          2.68618  4.42225  2.77519  2.73123  3.46354  2.40513  3.72494  3.29354  2.67741  2.69355  4.24690  2.90347  2.73739  3.18146  2.89801  2.37887  2.77519  2.98518  4.58477  3.61503
          0.02912  3.94677  4.66912  0.61958  0.77255  0.58017  0.82053
    191   2.63903  4.35245  3.58888  3.15032  3.53807  3.51714  4.08353  1.84295  3.05449  2.39704  3.50735  3.48489  2.14538  3.41641  3.35583  2.89646  2.95419  2.36922  5.12176  3.86727   1208 - -
          2.68618  4.42225  2.77519  2.73123  3.46354  2.40513  3.72494  3.29354  2.67741  2.69355  4.24690  2.90347  2.73739  3.18146  2.89801  2.37887  2.77519  2.98518  4.58477  3.61503
          0.02912  3.94677  4.66912  0.61958  0.77255  0.58017  0.82053
    192   2.66601  4.59870  3.23133  2.68854  3.66070  3.48718  3.66787  3.21244  1.89931  2.85005  3.73242  3.12773  3.89535  2.90841  2.69748  2.47922  2.90022  2.94705  2.86631  3.68616   1209 - -
          2.68618  4.42225  2.77519  2.73123  3.46354  2.40513  3.72494  3.29354  2.67741  2.69355  4.24690  2.90347  2.73739  3.18146  2.89801  2.37887  2.77519  2.98518  4.58477  3.61503
          0.02912  3.94677  4.66912  0.61958  0.77255  0.58017  0.82053
    193   2.32368  4.29877  3.13287  2.86945  4.20868  3.01293  4.03984  3.66203  2.95287  3.32978  4.18270  3.16605  1.80196  3.28621  3.29797  1.74870  2.77060  3.18046  5.53606  4.26817   1210 - -
          2.68618  4.42225  2.77519  2.73123  3.46354  2.40513  3.72494  3.29354  2.67741  2.69355  4.24690  2.90347  2.73739  3.18146  2.89801  2.37887  2.77519  2.98518  4.58477  3.61503
          0.02912  3.94677  4.66912  0.61958  0.77255  0.58017  0.82053
    194   2.41685  4.36685  3.12744  2.91610  4.34456  1.47999  4.12377  3.81936  3.07335  3.46710  4.32570  3.22549  1.97955  3.38359  3.41559  2.56220  2.87073  3.31665  5.59244  4.40220   1211 - -
          2.68618  4.42225  2.77519  2.73123  3.46354  2.40513  3.72494  3.29354  2.67741  2.69355  4.24690  2.90347  2.73739  3.18146  2.89801  2.37887  2.77519  2.98518  4.58477  3.61503
          0.02912  3.94677  4.66912  0.61958  0.77255  0.58017  0.82053
    195   2.59329  4.61255  2.90836  1.96953  3.92419  3.34920  3.74315  3.17939  2.59318  2.94127  3.82557  3.01418  3.83479  2.94649  3.00573  2.40164  2.86986  2.22906  5.27289  3.96790   1212 - -
          2.68618  4.42225  2.77519  2.73123  3.46354  2.40513  3.72494  3.29354  2.67741  2.69355  4.24690  2.90347  2.73739  3.18146  2.89801  2.37887  2.77519  2.98518  4.58477  3.61503
          0.02912  3.94677  4.66912  0.61958  0.77255  0.58017  0.82053
    196   2.72835  4.86284  3.06730  2.55412  4.09325  3.45232  2.42530  3.60737  2.19200  3.16444  4.00884  3.02430  3.87348  2.78394  1.99649  2.45098  2.95861  3.28327  5.28248  3.96586   1213 - -
          2.68618  4.42225  2.77519  2.73123  3.46354  2.40513  3.72494  3.29354  2.67741  2.69355  4.24690  2.90347  2.73739  3.18146  2.89801  2.37887  2.77519  2.98518  4.58477  3.61503
          0.02912  3.94677  4.66912  0.61958  0.77255  0.58017  0.82053
    197   2.62265  4.46970  3.33774  2.78406  3.66092  3.49635  3.75755  2.21399  2.52808  2.65275  3.59019  3.20503  3.19423  3.00536  2.23061  2.78229  2.86908  2.71227  5.05821  3.80677   1214 - -
          2.68618  4.42225  2.77519  2.73123  3.46354  2.40513  3.72494  3.29354  2.67741  2.69355  4.24690  2.90347  2.73739  3.18146  2.89801  2.37887  2.77519  2.98518  4.58477  3.61503
          0.02912  3.94677  4.66912  0.61958  0.77255  0.58017  0.82053
    198   1.56281  4.17006  3.31297  3.09522  4.30024  1.54006  4.21690  3.65703  3.21413  3.39845  4.25413  3.27215  3.68184  3.49877  3.51997  2.41136  2.72623  3.13483  5.63848  4.43437   1215 - -
          2.68618  4.42225  2.77519  2.73123  3.46354  2.40513  3.72494  3.29354  2.67741  2.69355  4.24690  2.90347  2.73739  3.18146  2.89801  2.37887  2.77519  2.98518  4.58477  3.61503
          0.02912  3.94677  4.66912  0.61958  0.77255  0.58017  0.82053
    199   2.54597  2.65429  3.81742  3.28865  3.36821  3.53790  4.03452  1.88919  3.16768  2.38683  3.36384  2.95737  4.00411  3.47131  3.42503  2.86874  2.83478  2.21965  4.89896  3.66891   1216 - -
          2.68618  4.42225  2.77519  2.73123  3.46354  2.40513  3.72494  3.29354  2.67741  2.69355  4.24690  2.90347  2.73739  3.18146  2.89801  2.37887  2.77519  2.98518  4.58477  3.61503
          0.02912  3.94677  4.66912  0.61958  0.77255  0.58017  0.82053
    200   2.48577  4.21831  3.69274  3.34285  3.73007  2.62723  4.24639  2.56679  3.28741  2.67392  3.71265  3.54485  3.94524  3.61750  3.54922  2.75632  2.88237  1.28191  5.27117  4.03547   1217 - -
          2.68618  4.42225  2.77519  2.73123  3.46354  2.40513  3.72494  3.29354  2.67741  2.69355  4.24690  2.90347  2.73739  3.18146  2.89801  2.37887  2.77519  2.98518  4.58477  3.61503
          0.02912  3.94677  4.66912  0.61958  0.77255  0.58017  0.82053
    201   2.63994  4.40412  3.37643  2.90182  3.13469  2.36241  3.74657  2.93446  2.82830  2.32707  3.56204  3.28310  3.95284  3.17445  3.16073  2.82327  2.90309  2.71067  4.66313  2.33659   1218 - -
          2.68618  4.42225  2.77519  2.73123  3.46354  2.40513  3.72494  3.29354  2.67741  2.69355  4.24690  2.90347  2.73739  3.18146  2.89801  2.37887  2.77519  2.98518  4.58477  3.61503
          0.02912  3.94677  4.66912  0.61958  0.77255  0.58017  0.82053
    202   2.65299  4.57813  3.27074  2.72831  3.80778  2.90917  3.71489  3.18318  2.38768  2.17659  3.74037  3.15482  3.89478  2.93367  2.03739  2.77186  2.90310  2.92400  5.13445  3.86983   1219 - -
          2.68618  4.42225  2.77519  2.73123  3.46354  2.40513  3.72494  3.29354  2.67741  2.69355  4.24690  2.90347  2.73739  3.18146  2.89801  2.37887  2.77519  2.98518  4.58477  3.61503
          0.02912  3.94677  4.66912  0.61958  0.77255  0.58017  0.82053
    203   2.41067  4.29225  3.34995  2.89859  3.79445  3.22219  3.92126  3.06122  2.83223  2.45236  3.74710  3.23148  3.80222  3.19064  3.17484  1.96874  1.99196  2.75985  5.20924  3.95169   1220 - -
          2.68618  4.42225  2.77519  2.73123  3.46354  2.40513  3.72494  3.29354  2.67741  2.69355  4.24690  2.90347  2.73739  3.18146  2.89801  2.37887  2.77519  2.98518  4.58477  3.61503
          0.02912  3.94677  4.66912  0.61958  0.77255  0.58017  0.82053
    204   2.27386  4.21296  3.27689  3.02481  4.23681  1.59382  4.14587  3.58723  3.09842  3.32362  4.18688  3.24698  3.70224  3.41533  3.41444  2.44495  1.82595  3.10564  5.57554  4.35617   1221 - -
          2.68618  4.42225  2.77519  2.73123  3.46354  2.40513  3.72494  3.29354  2.67741  2.69355  4.24690  2.90347  2.73739  3.18146  2.89801  2.37887  2.77519  2.98518  4.58477  3.61503
          0.02912  3.94677  4.66912  0.61958  0.77255  0.58017  0.82053
    205   1.65644  4.76050  1.88439  2.39005  4.32364  3.17661  3.82744  3.66778  2.77233  3.36502  4.23409  2.89308  3.78792  3.01756  3.25475  2.65215  2.95700  3.28813  5.61418  4.25276   1222 - -
          2.68618  4.42225  2.77519  2.73123  3.46354  2.40513  3.72494  3.29354  2.67741  2.69355  4.24690  2.90347  2.73739  3.18146  2.89801  2.37887  2.77519  2.98518  4.58477  3.61503
          0.02912  3.94677  4.66912  0.61958  0.77255  0.58017  0.82053
    206   2.69260  4.87662  2.88978  2.47219  4.25772  2.31265  3.64802  3.68712  2.28037  3.24297  4.07614  2.96215  3.83799  2.14363  2.33844  2.71432  2.94645  3.33586  5.41384  4.10967   1223 - -
          2.68618  4.42225  2.77519  2.73123  3.46354  2.40513  3.72494  3.29354  2.67741  2.69355  4.24690  2.90347  2.73739  3.18146  2.89801  2.37887  2.77519  2.98518  4.58477  3.61503
          0.02912  3.94677  4.66912  0.61958  0.77255  0.58017  0.82053
    207   2.74094  4.82156  3.07816  2.56682  3.87687  3.49156  3.61492  3.46369  1.80266  3.04304  3.90972  3.04056  3.89144  2.49890  2.55923  2.78493  2.95760  3.17395  5.15485  2.60957   1224 - -
          2.68618  4.42225  2.77519  2.73123  3.46354  2.40513  3.72494  3.29354  2.67741  2.69355  4.24690  2.90347  2.73739  3.18146  2.89801  2.37887  2.77519  2.98518  4.58477  3.61503
          0.02912  3.94677  4.66912  0.61958  0.77255  0.58017  0.82053
    208   2.57223  4.51175  2.64685  2.61349  2.52996  3.37170  3.73176  3.14090  2.70259  2.81858  3.71091  3.07201  3.84597  3.00719  3.11910  2.06584  2.84749  2.86857  5.00544  3.62555   1225 - -
          2.68618  4.42225  2.77519  2.73123  3.46354  2.40513  3.72494  3.29354  2.67741  2.69355  4.24690  2.90347  2.73739  3.18146  2.89801  2.37887  2.77519  2.98518  4.58477  3.61503
          0.02912  3.94677  4.66912  0.61958  0.77255  0.58017  0.82053
    209   2.26196  4.78479  1.94134  2.34657  4.36354  3.16957  3.76848  3.79554  2.68142  3.40334  4.22789  2.85555  3.76031  2.93981  3.17273  1.90015  2.91229  3.37603  5.61577  4.24188   1226 - -
          2.68618  4.42225  2.77519  2.73123  3.46354  2.40513  3.72494  3.29354  2.67741  2.69355  4.24690  2.90347  2.73739  3.18146  2.89801  2.37887  2.77519  2.98518  4.58477  3.61503
          0.02912  3.94677  4.66912  0.61958  0.77255  0.58017  0.82053
    210   2.40645  4.31584  3.73597  3.21726  3.01432  3.69538  3.88855  2.58281  3.08840  1.76204  3.31645  3.53259  4.08801  3.40560  3.36042  2.99817  2.96210  2.43863  4.62068  2.33854   1227 - -
          2.68618  4.42225  2.77519  2.73123  3.46354  2.40513  3.72494  3.29354  2.67741  2.69355  4.24690  2.90347  2.73739  3.18146  2.89801  2.37887  2.77519  2.98518  4.58477  3.61503
          0.02912  3.94677  4.66912  0.61958  0.77255  0.58017  0.82053
    211   2.69413  4.20775  3.99405  3.46001  2.27734  3.74963  4.03719  1.83964  3.35456  2.13989  3.23099  3.70388  4.14200  3.60424  3.57969  2.65260  2.94825  2.20706  4.68600  3.34697   1228 - -
          2.68618  4.42225  2.77519  2.73123  3.46354  2.40513  3.72494  3.29354  2.67741  2.69355  4.24690  2.90347  2.73739  3.18146  2.89801  2.37887  2.77519  2.98518  4.58477  3.61503
          0.02912  3.94677  4.66912  0.61958  0.77255  0.58017  0.82053
    212   2.48020  4.30254  4.39175  3.87966  3.54188  4.07518  4.63793  1.45159  3.77986  2.17824  3.38410  4.12416  4.46532  4.06202  4.01785  3.43354  3.15684  1.38068  5.34151  4.13564   1229 - -
          2.68618  4.42225  2.77519  2.73123  3.46354  2.40513  3.72494  3.29354  2.67741  2.69355  4.24690  2.90347  2.73739  3.18146  2.89801  2.37887  2.77519  2.98518  4.58477  3.61503
          0.02912  3.94677  4.66912  0.61958  0.77255  0.58017  0.82053
    213   2.02341  4.31903  3.82466  3.28844  3.33978  3.70930  4.11941  2.37862  3.16780  1.89511  2.34252  3.61857  4.12286  3.48523  3.45252  3.02333  2.97392  2.26384  5.00761  3.80403   1230 - -
          2.68618  4.42225  2.77519  2.73123  3.46354  2.40513  3.72494  3.29354  2.67741  2.69355  4.24690  2.90347  2.73739  3.18146  2.89801  2.37887  2.77519  2.98518  4.58477  3.61503
          0.02912  3.94677  4.66912  0.61958  0.77255  0.58017  0.82053
    214   1.98848  4.36647  3.27689  2.83959  3.65058  3.36985  3.86740  2.89292  2.78256  2.00968  3.62902  2.74824  3.87806  3.15044  3.12621  2.71392  2.83719  2.64776  5.09829  3.82483   1231 - -
          2.68618  4.42225  2.77519  2.73123  3.46354  2.40513  3.72494  3.29354  2.67741  2.69355  4.24690  2.90347  2.73739  3.18146  2.89801  2.37887  2.77519  2.98518  4.58477  3.61503
          0.02912  3.94677  4.66912  0.61958  0.77255  0.58017  0.82053
    215   2.48284  4.21597  3.54651  3.06913  2.28393  3.37503  3.91404  2.79463  3.01585  2.54244  3.49502  3.36873  3.89409  3.31692  3.32279  2.39840  2.12541  2.55823  4.86859  3.54945   1232 - -
          2.68618  4.42225  2.77519  2.73123  3.46354  2.40513  3.72494  3.29354  2.67741  2.69355  4.24690  2.90347  2.73739  3.18146  2.89801  2.37887  2.77519  2.98518  4.58477  3.61503
          0.02912  3.94677  4.66912  0.61958  0.77255  0.58017  0.82053
    216   2.62686  4.49989  3.31324  2.75686  3.69945  3.48948  3.74160  2.30708  2.48987  2.69126  3.62189  3.18410  3.19067  2.97797  2.14774  2.77377  2.87219  2.75671  5.08039  3.82562   1233 - -
          2.68618  4.42225  2.77519  2.73123  3.46354  2.40513  3.72494  3.29354  2.67741  2.69355  4.24690  2.90347  2.73739  3.18146  2.89801  2.37887  2.77519  2.98518  4.58477  3.61503
          0.02912  3.94677  4.66912  0.61958  0.77255  0.58017  0.82053
    217   2.82638  4.42381  3.95087  3.50911  3.33122  3.77152  4.31419  2.33272  3.31363  1.21198  3.25281  3.79410  4.23823  3.68831  3.55149  3.16630  2.59440  2.26396  5.11992  3.89255   1234 - -
          2.68618  4.42225  2.77519  2.73123  3.46354  2.40513  3.72494  3.29354  2.67741  2.69355  4.24690  2.90347  2.73739  3.18146  2.89801  2.37887  2.77519  2.98518  4.58477  3.61503
          0.02912  3.94677  4.66912  0.61958  0.77255  0.58017  0.82053
    218   2.91338  4.35483  4.29203  3.75355  3.32769  4.07551  4.47476  1.57733  3.61258  1.56367  3.18668  4.03591  4.41590  3.89569  3.84098  3.40675  2.67431  1.90478  5.14653  3.96424   1235 - -
          2.68618  4.42225  2.77519  2.73123  3.46354  2.40513  3.72494  3.29354  2.67741  2.69355  4.24690  2.90347  2.73739  3.18146  2.89801  2.37887  2.77519  2.98518  4.58477  3.61503
          0.02912  3.94677  4.66912  0.61958  0.77255  0.58017  0.82053
    219   2.66688  4.87790  2.70319  1.88438  4.12922  3.34849  3.65389  2.97259  2.45662  3.15018  3.99545  2.24572  3.81470  2.81714  2.89786  2.68196  2.91550  3.19115  5.39135  4.03742   1236 - -
          2.68618  4.42225  2.77519  2.73123  3.46354  2.40513  3.72494  3.29354  2.67741  2.69355  4.24690  2.90347  2.73739  3.18146  2.89801  2.37887  2.77519  2.98518  4.58477  3.61503
          0.02912  3.94677  4.66912  0.61958  0.77255  0.58017  0.82053
    220   2.80205  2.56183  4.45919  3.92339  3.41975  3.98060  4.52942  1.51163  3.79714  2.14864  3.31145  4.09508  4.38136  4.04105  3.98145  3.33537  3.07895  1.60660  5.15485  3.95379   1237 - -
          2.68618  4.42225  2.77519  2.73123  3.46354  2.40513  3.72494  3.29354  2.67741  2.69355  4.24690  2.90347  2.73739  3.18146  2.89801  2.37887  2.77519  2.98518  4.58477  3.61503
          0.02912  3.94677  4.66912  0.61958  0.77255  0.58017  0.82053
    221   2.41701  4.33105  3.21100  2.80678  3.84584  3.20346  3.89117  3.16257  2.80826  2.92566  3.80584  2.66754  3.78636  3.14903  3.17162  1.89934  2.77550  2.09703  5.23727  3.96419   1238 - -
          2.68618  4.42225  2.77519  2.73123  3.46354  2.40513  3.72494  3.29354  2.67741  2.69355  4.24690  2.90347  2.73739  3.18146  2.89801  2.37887  2.77519  2.98518  4.58477  3.61503
          0.02912  3.94677  4.66912  0.61958  0.77255  0.58017  0.82053
    222   1.84755  4.20016  3.54401  3.08331  2.35640  3.31784  3.94431  2.83655  3.04606  2.59356  3.54063  3.36466  3.86857  3.33886  3.35412  2.35264  2.78508  2.58549  4.92233  3.61047   1239 - -
          2.68618  4.42225  2.77519  2.73123  3.46354  2.40513  3.72494  3.29354  2.67741  2.69355  4.24690  2.90347  2.73739  3.18146  2.89801  2.37887  2.77519  2.98518  4.58477  3.61503
          0.02912  3.94677  4.66912  0.61958  0.77255  0.58017  0.82053
    223   2.56563  4.38109  3.37638  3.02428  3.68917  1.74787  4.02382  3.00974  2.96845  1.87892  3.76522  3.35293  3.90438  3.34716  3.27275  2.75812  2.92745  2.76840  5.16606  3.88282   1240 - -
          2.68618  4.42225  2.77519  2.73123  3.46354  2.40513  3.72494  3.29354  2.67741  2.69355  4.24690  2.90347  2.73739  3.18146  2.89801  2.37887  2.77519  2.98518  4.58477  3.61503
          0.02912  3.94677  4.66912  0.61958  0.77255  0.58017  0.82053
    224   1.98644  4.63641  2.98362  2.56847  4.15591  3.27505  3.73213  3.53207  1.86664  3.16487  4.00560  3.01792  3.79867  2.90797  2.80328  2.32849  2.86198  3.17112  5.39303  4.10362   1241 - -
          2.68618  4.42225  2.77519  2.73123  3.46354  2.40513  3.72494  3.29354  2.67741  2.69355  4.24690  2.90347  2.73739  3.18146  2.89801  2.37887  2.77519  2.98518  4.58477  3.61503
          0.02912  3.94677  4.66912  0.61958  0.77255  0.58017  0.82053
    225   2.66212  4.22032  3.87230  3.32895  3.29830  3.05658  4.08027  1.84795  3.21099  2.15551  2.38740  3.62922  4.10423  3.50756  3.47025  3.01314  2.91764  2.18201  4.90408  3.69571   1242 - -
          2.68618  4.42225  2.77519  2.73123  3.46354  2.40513  3.72494  3.29354  2.67741  2.69355  4.24690  2.90347  2.73739  3.18146  2.89801  2.37887  2.77519  2.98518  4.58477  3.61503
          0.02912  3.94677  4.66912  0.61958  0.77255  0.58017  0.82053
    226   2.64067  4.74934  2.92541  2.55628  4.25112  3.30338  3.72342  3.67121  1.77802  3.26697  4.11688  3.01197  3.83086  2.89549  2.69285  1.82512  2.94172  3.30294  5.43949  4.14365   1243 - -
          2.68714  4.42375  2.77454  2.73191  3.46215  2.40570  3.72645  3.28926  2.67696  2.69267  4.24840  2.90350  2.73765  3.18167  2.89853  2.37870  2.77584  2.98489  4.58364  3.61653
          0.33554  1.28856  4.66912  3.37676  0.03476  0.58017  0.82053
    227   2.60660  4.77373  2.67304  1.88836  4.22101  2.74603  3.72619  3.61545  2.56914  3.24215  4.07955  2.89775  3.78907  2.89944  3.01317  2.64312  2.09466  3.25318  5.47906  4.13988   1297 - -
          2.68618  4.42225  2.77519  2.73123  3.46354  2.40513  3.72494  3.29354  2.67741  2.69355  4.24690  2.90347  2.73739  3.18146  2.89801  2.37887  2.77519  2.98518  4.58477  3.61503
          0.10334  3.94677  2.53999  0.61958  0.77255  0.58017  0.82053
    228   2.59608  4.64213  2.92440  2.56601  4.04396  3.28652  3.73462  3.41437  2.44874  3.04677  3.95631  3.01776  3.81483  2.04064  2.78902  2.67517  2.10520  3.10197  5.33627  4.03701   1298 - -
          2.68618  4.42225  2.77519  2.73123  3.46354  2.40513  3.72494  3.29354  2.67741  2.69355  4.24690  2.90347  2.73739  3.18146  2.89801  2.37887  2.77519  2.98518  4.58477  3.61503
          0.03133  3.87475  4.59710  0.61958  0.77255  0.64050  0.74872
    229   3.13399  4.49951  4.57798  4.05906  3.16512  4.35371  4.70961  1.52916  3.88295  1.26122  3.01578  4.33623  4.61966  4.13232  4.06872  3.72115  3.37865  1.92803  5.17038  3.98463   1299 - -
          2.68618  4.42225  2.77519  2.73123  3.46354  2.40513  3.72494  3.29354  2.67741  2.69355  4.24690  2.90347  2.73739  3.18146  2.89801  2.37887  2.77519  2.98518  4.58477  3.61503
          0.03133  3.87475  4.59710  0.61958  0.77255  0.64050  0.74872
    230   2.83007  5.11874  2.62538  1.80940  4.45982  3.35991  3.62602  3.86719  1.69004  3.39616  4.24723  2.86803  3.84969  2.77511  2.57616  2.79539  3.06477  3.51715  5.53303  4.21426   1300 - -
          2.68618  4.42225  2.77519  2.73123  3.46354  2.40513  3.72494  3.29354  2.67741  2.69355  4.24690  2.90347  2.73739  3.18146  2.89801  2.37887  2.77519  2.98518  4.58477  3.61503
          0.03133  3.87475  4.59710  0.61958  0.77255  0.64050  0.74872
    231   2.95409  5.06583  2.48831  1.02213  4.41231  3.27541  3.86229  3.86666  2.74310  3.48336  4.45720  2.93395  3.88008  3.07784  3.15225  2.93619  3.25831  3.55023  5.58344  4.30558   1301 - -
          2.68618  4.42225  2.77519  2.73123  3.46354  2.40513  3.72494  3.29354  2.67741  2.69355  4.24690  2.90347  2.73739  3.18146  2.89801  2.37887  2.77519  2.98518  4.58477  3.61503
          0.03133  3.87475  4.59710  0.61958  0.77255  0.64050  0.74872
    232   1.94585  4.64957  2.99711  2.60800  4.14013  3.29827  3.73127  3.43641  1.75661  3.11880  4.00649  3.04468  3.82429  2.91515  2.68242  2.69047  2.91323  3.11170  5.37183  4.10136   1302 - -
          2.68618  4.42225  2.77519  2.73123  3.46354  2.40513  3.72494  3.29354  2.67741  2.69355  4.24690  2.90347  2.73739  3.18146  2.89801  2.37887  2.77519  2.98518  4.58477  3.61503
          0.03133  3.87475  4.59710  0.61958  0.77255  0.64050  0.74872
    233   2.66626  4.56861  2.99162  2.01359  3.81113  3.42867  3.84217  2.79509  2.69205  2.72838  3.73402  3.12382  3.91768  3.07142  3.06846  2.80559  2.94379  1.90877  5.25875  3.96316   1303 - -
          2.68618  4.42225  2.77519  2.73123  3.46354  2.40513  3.72494  3.29354  2.67741  2.69355  4.24690  2.90347  2.73739  3.18146  2.89801  2.37887  2.77519  2.98518  4.58477  3.61503
          0.03133  3.87475  4.59710  0.61958  0.77255  0.64050  0.74872
    234   2.78447  4.70397  3.11516  2.70085  3.12775  3.52258  3.61756  3.27902  2.52932  2.82772  3.80639  3.13826  3.95415  2.07839  2.85252  2.86388  3.02382  3.04683  4.64539  2.20205   1304 - -
          2.68618  4.42225  2.77519  2.73123  3.46354  2.40513  3.72494  3.29354  2.67741  2.69355  4.24690  2.90347  2.73739  3.18146  2.89801  2.37887  2.77519  2.98518  4.58477  3.61503
          0.03133  3.87475  4.59710  0.61958  0.77255  0.53516  0.88086
    235   3.03471  4.37739  4.64266  4.09889  3.36501  4.33271  4.76053  1.48899  3.98721  1.87285  2.66536  4.34430  4.61457  4.20965  4.17850  3.67731  3.27987  1.37720  5.28460  4.12729   1305 - -
          2.68618  4.42225  2.77519  2.73123  3.46354  2.40513  3.72494  3.29354  2.67741  2.69355  4.24690  2.90347  2.73739  3.18146  2.89801  2.37887  2.77519  2.98518  4.58477  3.61503
          0.02912  3.94677  4.66912  0.61958  0.77255  0.58017  0.82053
    236   2.75908  4.33581  3.82130  3.27389  2.28298  3.77716  3.97458  2.54534  3.15305  1.97273  2.25262  3.60343  4.13134  2.89903  3.42150  3.06329  2.99196  2.47541  4.70991  3.39059   1306 - -
          2.68618  4.42225  2.77519  2.73123  3.46354  2.40513  3.72494  3.29354  2.67741  2.69355  4.24690  2.90347  2.73739  3.18146  2.89801  2.37887  2.77519  2.98518  4.58477  3.61503
          0.02912  3.94677  4.66912  0.61958  0.77255  0.58017  0.82053
    237   2.66784  4.44915  3.45682  3.04737  3.54394  3.46262  4.01271  2.83497  2.92872  1.79631  3.58093  3.40561  1.94471  3.32946  3.23152  2.87081  2.98911  2.67272  5.10395  3.81803   1307 - -
          2.68618  4.42225  2.77519  2.73123  3.46354  2.40513  3.72494  3.29354  2.67741  2.69355  4.24690  2.90347  2.73739  3.18146  2.89801  2.37887  2.77519  2.98518  4.58477  3.61503
          0.02912  3.94677  4.66912  0.61958  0.77255  0.58017  0.82053
    238   1.86609  4.49526  2.92108  2.60991  4.15111  2.10647  3.84273  3.55741  2.69400  3.20093  4.04542  3.03053  3.75615  2.56545  3.08630  2.55922  2.82192  3.15902  5.44872  4.15718   1308 - -
          2.68618  4.42225  2.77519  2.73123  3.46354  2.40513  3.72494  3.29354  2.67741  2.69355  4.24690  2.90347  2.73739  3.18146  2.89801  2.37887  2.77519  2.98518  4.58477  3.61503
          0.02912  3.94677  4.66912  0.61958  0.77255  0.58017  0.82053
    239   2.74207  4.58236  3.30020  2.83210  3.59785  3.57513  3.84519  2.13685  2.61859  2.47570  3.56994  3.26709  4.00055  1.98967  2.93403  2.90217  2.99195  2.65758  5.10958  3.81662   1309 - -
          2.68618  4.42225  2.77519  2.73123  3.46354  2.40513  3.72494  3.29354  2.67741  2.69355  4.24690  2.90347  2.73739  3.18146  2.89801  2.37887  2.77519  2.98518  4.58477  3.61503
          0.02912  3.94677  4.66912  0.61958  0.77255  0.58017  0.82053
    240   2.75357  4.43574  3.55143  3.03190  2.96730  3.67535  3.74951  2.82503  2.85087  1.85402  3.43089  3.39563  4.05276  2.76393  3.14430  2.96333  2.98388  2.66806  4.54702  2.28369   1310 - -
          2.68618  4.42225  2.77519  2.73123  3.46354  2.40513  3.72494  3.29354  2.67741  2.69355  4.24690  2.90347  2.73739  3.18146  2.89801  2.37887  2.77519  2.98518  4.58477  3.61503
          0.02912  3.94677  4.66912  0.61958  0.77255  0.58017  0.82053
    241   2.69081  5.01354  1.92017  2.25476  4.34464  3.27219  3.67091  3.78514  2.52912  3.35778  4.18222  2.80161  3.79129  2.48435  3.01977  2.67057  2.22260  3.41365  5.56502  4.17207   1311 - -
          2.68618  4.42225  2.77519  2.73123  3.46354  2.40513  3.72494  3.29354  2.67741  2.69355  4.24690  2.90347  2.73739  3.18146  2.89801  2.37887  2.77519  2.98518  4.58477  3.61503
          0.02912  3.94677  4.66912  0.61958  0.77255  0.58017  0.82053
    242   1.41231  4.46938  3.03206  2.73130  4.03423  3.19644  3.89744  3.37907  2.71518  3.06398  3.98628  3.12130  3.80606  2.57923  3.05425  2.62669  2.86940  3.04194  5.38806  4.10544   1312 - -
          2.68618  4.42225  2.77519  2.73123  3.46354  2.40513  3.72494  3.29354  2.67741  2.69355  4.24690  2.90347  2.73739  3.18146  2.89801  2.37887  2.77519  2.98518  4.58477  3.61503
          0.02912  3.94677  4.66912  0.61958  0.77255  0.58017  0.82053
    243   2.64819  4.88320  2.58445  1.84845  4.30554  3.25249  3.70521  3.74078  2.54399  3.32697  4.15597  2.85274  2.39296  2.86924  3.00013  2.34699  2.93938  3.36324  5.53573  4.17250   1313 - -
          2.68618  4.42225  2.77519  2.73123  3.46354  2.40513  3.72494  3.29354  2.67741  2.69355  4.24690  2.90347  2.73739  3.18146  2.89801  2.37887  2.77519  2.98518  4.58477  3.61503
          0.02912  3.94677  4.66912  0.61958  0.77255  0.58017  0.82053
    244   3.13291  4.48778  4.65987  4.09847  3.14565  4.37950  4.70706  1.56214  3.95851  1.43913  2.11749  4.36401  4.61304  4.13794  4.12207  3.71487  3.36223  2.03375  5.14209  4.03259   1314 - -
          2.68618  4.42225  2.77519  2.73123  3.46354  2.40513  3.72494  3.29354  2.67741  2.69355  4.24690  2.90347  2.73739  3.18146  2.89801  2.37887  2.77519  2.98518  4.58477  3.61503
          0.02912  3.94677  4.66912  0.61958  0.77255  0.58017  0.82053
    245   2.37881  4.53726  3.09140  2.06550  3.76267  3.47513  3.80681  2.20356  2.67455  2.70297  3.66184  3.13674  3.91670  3.03453  3.06691  2.78390  2.89575  2.58471  5.19273  3.91283   1315 - -
          2.68618  4.42225  2.77519  2.73123  3.46354  2.40513  3.72494  3.29354  2.67741  2.69355  4.24690  2.90347  2.73739  3.18146  2.89801  2.37887  2.77519  2.98518  4.58477  3.61503
          0.02912  3.94677  4.66912  0.61958  0.77255  0.58017  0.82053
    246   2.67493  4.22145  3.98065  3.46805  3.45922  3.01308  4.24562  1.72723  3.37037  2.30725  3.38523  3.73737  4.17129  3.66663  3.63144  3.06647  2.96021  1.56460  5.08269  3.86215   1316 - -
          2.68618  4.42225  2.77519  2.73123  3.46354  2.40513  3.72494  3.29354  2.67741  2.69355  4.24690  2.90347  2.73739  3.18146  2.89801  2.37887  2.77519  2.98518  4.58477  3.61503
          0.02912  3.94677  4.66912  0.61958  0.77255  0.58017  0.82053
    247   2.76391  5.11330  2.57693  1.78726  4.45374  2.80536  3.64031  3.89187  1.87744  3.41774  4.23683  2.83345  3.82480  2.78297  2.76313  2.72801  3.01006  3.51608  5.57481  4.21344   1317 - -
          2.68618  4.42225  2.77519  2.73123  3.46354  2.40513  3.72494  3.29354  2.67741  2.69355  4.24690  2.90347  2.73739  3.18146  2.89801  2.37887  2.77519  2.98518  4.58477  3.61503
          0.02912  3.94677  4.66912  0.61958  0.77255  0.58017  0.82053
    248   2.25554  2.03277  3.81490  3.48590  4.04675  1.46976  4.32584  3.37938  3.41163  3.16961  4.06483  3.49677  3.73050  3.70321  3.63386  2.47576  2.74214  2.94898  5.42570  4.27163   1318 - -
          2.68618  4.42225  2.77519  2.73123  3.46354  2.40513  3.72494  3.29354  2.67741  2.69355  4.24690  2.90347  2.73739  3.18146  2.89801  2.37887  2.77519  2.98518  4.58477  3.61503
          0.02912  3.94677  4.66912  0.61958  0.77255  0.58017  0.82053
    249   2.62562  4.55114  3.17792  2.67488  3.79651  2.93952  3.72623  2.33778  1.95770  2.80680  3.70508  3.12276  3.88281  2.94577  2.81313  2.74934  2.87504  2.80988  5.14451  3.87838   1319 - -
          2.68618  4.42225  2.77519  2.73123  3.46354  2.40513  3.72494  3.29354  2.67741  2.69355  4.24690  2.90347  2.73739  3.18146  2.89801  2.37887  2.77519  2.98518  4.58477  3.61503
          0.02912  3.94677  4.66912  0.61958  0.77255  0.58017  0.82053
    250   1.80245  4.46512  2.86763  2.60977  4.26278  2.55231  3.89581  3.68466  2.79425  3.32949  4.15909  2.00265  3.72779  3.09957  3.20643  2.51588  2.80958  3.23193  5.55336  4.25195   1320 - -
          2.68618  4.42225  2.77519  2.73123  3.46354  2.40513  3.72494  3.29354  2.67741  2.69355  4.24690  2.90347  2.73739  3.18146  2.89801  2.37887  2.77519  2.98518  4.58477  3.61503
          0.02912  3.94677  4.66912  0.61958  0.77255  0.58017  0.82053
    251   2.65889  4.61816  3.14382  2.65356  3.85336  2.91435  3.70575  3.19865  1.94286  2.14219  3.76669  3.10432  3.88456  2.91515  2.72626  2.76252  2.90549  2.93554  5.17258  3.90100   1321 - -
          2.68618  4.42225  2.77519  2.73123  3.46354  2.40513  3.72494  3.29354  2.67741  2.69355  4.24690  2.90347  2.73739  3.18146  2.89801  2.37887  2.77519  2.98518  4.58477  3.61503
          0.02912  3.94677  4.66912  0.61958  0.77255  0.58017  0.82053
    252   2.24923  4.21823  3.17513  2.96228  4.33041  1.89009  4.14330  3.79955  3.11471  3.46690  4.29453  3.19728  3.67476  3.40302  3.44937  1.41389  2.73256  3.23540  5.64827  4.40623   1322 - -
          2.68618  4.42225  2.77519  2.73123  3.46354  2.40513  3.72494  3.29354  2.67741  2.69355  4.24690  2.90347  2.73739  3.18146  2.89801  2.37887  2.77519  2.98518  4.58477  3.61503
          0.02912  3.94677  4.66912  0.61958  0.77255  0.58017  0.82053
    253   2.61931  4.19354  3.88645  3.37014  2.29974  3.62232  4.01725  2.42852  3.27975  2.26572  3.31431  3.61730  4.06744  3.54298  3.52650  2.56890  2.89941  1.77094  4.73849  3.40183   1323 - -
          2.68618  4.42225  2.77519  2.73123  3.46354  2.40513  3.72494  3.29354  2.67741  2.69355  4.24690  2.90347  2.73739  3.18146  2.89801  2.37887  2.77519  2.98518  4.58477  3.61503
          0.02912  3.94677  4.66912  0.61958  0.77255  0.58017  0.82053
    254   2.17019  4.23270  3.48643  3.05131  3.67773  2.19742  4.01661  2.04776  3.01348  2.66848  3.62597  3.35232  3.87138  3.33578  3.33407  2.67470  2.79972  2.49495  5.15535  3.92086   1324 - -
          2.68618  4.42225  2.77519  2.73123  3.46354  2.40513  3.72494  3.29354  2.67741  2.69355  4.24690  2.90347  2.73739  3.18146  2.89801  2.37887  2.77519  2.98518  4.58477  3.61503
          0.02912  3.94677  4.66912  0.61958  0.77255  0.58017  0.82053
    255   2.65026  4.63077  2.99505  2.01478  3.82834  3.43892  3.74213  3.05064  2.55839  2.18650  3.72707  3.06247  3.88244  2.94940  2.94722  2.75129  2.57270  2.81418  5.21626  3.92348   1325 - -
          2.68618  4.42225  2.77519  2.73123  3.46354  2.40513  3.72494  3.29354  2.67741  2.69355  4.24690  2.90347  2.73739  3.18146  2.89801  2.37887  2.77519  2.98518  4.58477  3.61503
          0.02912  3.94677  4.66912  0.61958  0.77255  0.58017  0.82053
    256   2.35819  4.80424  2.95336  2.51229  4.22887  3.35322  3.66318  3.64282  2.29589  3.22145  4.05580  2.23586  3.82916  2.82061  1.99345  2.68944  2.91951  3.28768  5.40099  4.10116   1326 - -
          2.68618  4.42225  2.77519  2.73123  3.46354  2.40513  3.72494  3.29354  2.67741  2.69355  4.24690  2.90347  2.73739  3.18146  2.89801  2.37887  2.77519  2.98518  4.58477  3.61503
          0.02912  3.94677  4.66912  0.61958  0.77255  0.58017  0.82053
    257   2.44200  4.97391  2.92039  2.47485  4.32985  3.42816  3.61723  3.72630  1.78314  3.26631  4.10369  2.96702  3.86424  2.06828  2.50237  2.76066  2.98581  3.38566  5.42938  4.13717   1327 - -
          2.68618  4.42225  2.77519  2.73123  3.46354  2.40513  3.72494  3.29354  2.67741  2.69355  4.24690  2.90347  2.73739  3.18146  2.89801  2.37887  2.77519  2.98518  4.58477  3.61503
          0.02912  3.94677  4.66912  0.61958  0.77255  0.58017  0.82053
    258   2.69190  4.34471  3.59932  3.08127  3.01425  3.64057  3.80254  2.73088  2.96307  1.84403  3.38056  3.42685  3.19723  3.29392  3.25867  2.93352  2.93465  2.56413  4.58922  2.33358   1328 - -
          2.68618  4.42225  2.77519  2.73123  3.46354  2.40513  3.72494  3.29354  2.67741  2.69355  4.24690  2.90347  2.73739  3.18146  2.89801  2.37887  2.77519  2.98518  4.58477  3.61503
          0.02912  3.94677  4.66912  0.61958  0.77255  0.58017  0.82053
    259   2.48284  4.21597  3.54651  3.06913  2.28393  3.37503  3.91404  2.79463  3.01585  2.54244  3.49502  3.36873  3.89409  3.31692  3.32279  2.39840  2.12541  2.55823  4.86859  3.54945   1329 - -
          2.68618  4.42225  2.77519  2.73123  3.46354  2.40513  3.72494  3.29354  2.67741  2.69355  4.24690  2.90347  2.73739  3.18146  2.89801  2.37887  2.77519  2.98518  4.58477  3.61503
          0.02912  3.94677  4.66912  0.61958  0.77255  0.58017  0.82053
    260   2.50709  2.52540  3.70384  3.18659  3.16847  3.44344  3.88095  2.73911  3.07473  2.48152  3.41285  3.44431  3.92957  3.37346  3.34063  2.45013  2.80499  2.50903  4.69027  2.38711   1330 - -
          2.68618  4.42225  2.77519  2.73123  3.46354  2.40513  3.72494  3.29354  2.67741  2.69355  4.24690  2.90347  2.73739  3.18146  2.89801  2.37887  2.77519  2.98518  4.58477  3.61503
          0.02912  3.94677  4.66912  0.61958  0.77255  0.58017  0.82053
    261   2.68410  4.38017  3.59860  3.22463  3.47227  2.69652  4.10441  2.72537  3.10415  1.28296  3.53551  3.52953  4.02971  3.48825  3.36646  2.93386  3.01466  2.56795  5.05212  3.77988   1331 - -
          2.68618  4.42225  2.77519  2.73123  3.46354  2.40513  3.72494  3.29354  2.67741  2.69355  4.24690  2.90347  2.73739  3.18146  2.89801  2.37887  2.77519  2.98518  4.58477  3.61503
          0.02912  3.94677  4.66912  0.61958  0.77255  0.58017  0.82053
    262   2.51107  4.58634  3.04995  2.61316  4.17848  2.72129  3.75179  3.60311  2.45759  3.20498  4.03464  3.04074  3.78109  2.92852  2.09819  1.92423  2.83864  3.21172  5.40597  4.12127   1332 - -
          2.68618  4.42225  2.77519  2.73123  3.46354  2.40513  3.72494  3.29354  2.67741  2.69355  4.24690  2.90347  2.73739  3.18146  2.89801  2.37887  2.77519  2.98518  4.58477  3.61503
          0.02912  3.94677  4.66912  0.61958  0.77255  0.58017  0.82053
    263   2.66850  4.86009  2.87286  2.46902  4.29210  2.81102  3.66050  3.73186  2.30465  3.28587  4.11155  2.20567  3.82491  2.81354  1.98936  2.69191  2.93675  3.36126  5.44351  4.13263   1333 - -
          2.68618  4.42225  2.77519  2.73123  3.46354  2.40513  3.72494  3.29354  2.67741  2.69355  4.24690  2.90347  2.73739  3.18146  2.89801  2.37887  2.77519  2.98518  4.58477  3.61503
          0.02912  3.94677  4.66912  0.61958  0.77255  0.58017  0.82053
    264   1.91237  4.53584  2.99138  2.59060  3.95480  3.25858  3.03769  3.39638  2.59610  3.03889  3.89245  3.03504  2.51787  2.96840  2.98970  2.60712  2.82393  3.05655  5.28134  3.97280   1334 - -
          2.68618  4.42225  2.77519  2.73123  3.46354  2.40513  3.72494  3.29354  2.67741  2.69355  4.24690  2.90347  2.73739  3.18146  2.89801  2.37887  2.77519  2.98518  4.58477  3.61503
          0.02912  3.94677  4.66912  0.61958  0.77255  0.58017  0.82053
    265   2.71195  4.33686  3.66750  3.13627  2.89461  3.66111  3.75172  2.77993  2.95276  1.87373  3.41670  2.88872  4.04892  3.31012  3.22260  2.95635  2.95017  2.59643  2.69139  2.98967   1335 - -
          2.68618  4.42225  2.77519  2.73123  3.46354  2.40513  3.72494  3.29354  2.67741  2.69355  4.24690  2.90347  2.73739  3.18146  2.89801  2.37887  2.77519  2.98518  4.58477  3.61503
          0.02912  3.94677  4.66912  0.61958  0.77255  0.58017  0.82053
    266   2.68459  4.58134  3.10010  2.74349  3.59349  3.43173  3.82115  3.04456  2.68575  1.96382  3.75987  1.99214  3.93238  3.10515  3.02613  2.81568  2.97349  2.82315  5.07116  3.68942   1336 - -
          2.68618  4.42225  2.77519  2.73123  3.46354  2.40513  3.72494  3.29354  2.67741  2.69355  4.24690  2.90347  2.73739  3.18146  2.89801  2.37887  2.77519  2.98518  4.58477  3.61503
          0.02912  3.94677  4.66912  0.61958  0.77255  0.58017  0.82053
    267   2.66957  4.55113  3.32966  2.76570  3.60093  2.92174  3.69481  3.17417  2.42492  2.81493  3.70582  3.18427  3.91081  2.95734  2.04721  2.79788  2.90850  2.91507  2.77485  3.64615   1337 - -
          2.68618  4.42225  2.77519  2.73123  3.46354  2.40513  3.72494  3.29354  2.67741  2.69355  4.24690  2.90347  2.73739  3.18146  2.89801  2.37887  2.77519  2.98518  4.58477  3.61503
          0.02912  3.94677  4.66912  0.61958  0.77255  0.58017  0.82053
    268   2.29539  4.48378  3.11215  2.70218  3.74756  3.36445  3.80736  3.03529  2.67284  2.13825  3.72585  2.22361  3.86402  3.05333  3.04003  2.70733  2.86305  2.77784  5.16263  3.86106   1338 - -
          2.68618  4.42225  2.77519  2.73123  3.46354  2.40513  3.72494  3.29354  2.67741  2.69355  4.24690  2.90347  2.73739  3.18146  2.89801  2.37887  2.77519  2.98518  4.58477  3.61503
          0.02912  3.94677  4.66912  0.61958  0.77255  0.58017  0.82053
    269   1.87083  4.77682  1.92031  2.35129  4.36815  2.64011  3.78322  3.79207  2.71016  3.40676  4.23530  2.85935  3.76295  2.95880  3.20366  2.61241  2.92088  3.37408  5.62399  4.25609   1339 - -
          2.68618  4.42225  2.77519  2.73123  3.46354  2.40513  3.72494  3.29354  2.67741  2.69355  4.24690  2.90347  2.73739  3.18146  2.89801  2.37887  2.77519  2.98518  4.58477  3.61503
          0.02912  3.94677  4.66912  0.61958  0.77255  0.58017  0.82053
    270   2.71083  4.46240  3.46681  2.92204  2.39421  3.62564  3.78009  2.80231  2.07787  2.18845  3.45469  3.32443  4.00716  3.14027  3.03614  2.90266  2.94308  2.63660  4.77921  3.39213   1340 - -
          2.68618  4.42225  2.77519  2.73123  3.46354  2.40513  3.72494  3.29354  2.67741  2.69355  4.24690  2.90347  2.73739  3.18146  2.89801  2.37887  2.77519  2.98518  4.58477  3.61503
          0.02912  3.94677  4.66912  0.61958  0.77255  0.58017  0.82053
    271   2.67712  4.22176  3.98507  3.47260  3.45669  3.01452  4.24806  1.67897  3.37430  2.30241  3.38242  3.74123  4.17390  3.67025  3.63433  3.07015  2.96200  1.60496  5.08197  3.86181   1341 - -
          2.68618  4.42225  2.77519  2.73123  3.46354  2.40513  3.72494  3.29354  2.67741  2.69355  4.24690  2.90347  2.73739  3.18146  2.89801  2.37887  2.77519  2.98518  4.58477  3.61503
          0.02912  3.94677  4.66912  0.61958  0.77255  0.58017  0.82053
    272   2.70253  4.29911  3.84821  3.32636  3.35701  3.71187  4.14258  2.32259  3.20884  1.68388  3.28284  3.64316  3.19908  3.52576  3.48637  3.03609  2.97531  1.77078  5.01358  3.79508   1342 - -
          2.68618  4.42225  2.77519  2.73123  3.46354  2.40513  3.72494  3.29354  2.67741  2.69355  4.24690  2.90347  2.73739  3.18146  2.89801  2.37887  2.77519  2.98518  4.58477  3.61503
          0.02912  3.94677  4.66912  0.61958  0.77255  0.58017  0.82053
    273   3.04410  4.38723  4.67619  4.18183  3.52192  4.34306  4.91350  1.40430  4.06389  2.03881  3.34009  4.41325  4.67662  4.34022  4.27420  3.72816  3.31472  1.17122  5.46913  4.25818   1343 - -
          2.68618  4.42225  2.77519  2.73123  3.46354  2.40513  3.72494  3.29354  2.67741  2.69355  4.24690  2.90347  2.73739  3.18146  2.89801  2.37887  2.77519  2.98518  4.58477  3.61503
          0.02912  3.94677  4.66912  0.61958  0.77255  0.58017  0.82053
    274   2.71759  4.31237  3.91182  3.39101  3.41682  3.73074  4.22124  2.24548  3.26492  1.67412  3.31467  3.69736  4.16925  3.58880  3.54263  3.06583  2.20296  1.91651  5.10267  3.89197   1344 - -
          2.68618  4.42225  2.77519  2.73123  3.46354  2.40513  3.72494  3.29354  2.67741  2.69355  4.24690  2.90347  2.73739  3.18146  2.89801  2.37887  2.77519  2.98518  4.58477  3.61503
          0.02912  3.94677  4.66912  0.61958  0.77255  0.58017  0.82053
    275   2.64039  4.91297  1.78991  2.27197  4.47370  2.63642  3.76289  3.94894  2.70118  3.51521  4.33629  2.80234  3.76818  2.93117  3.21813  1.96183  2.97128  3.50999  5.70279  4.30010   1345 - -
          2.68618  4.42225  2.77519  2.73123  3.46354  2.40513  3.72494  3.29354  2.67741  2.69355  4.24690  2.90347  2.73739  3.18146  2.89801  2.37887  2.77519  2.98518  4.58477  3.61503
          0.02912  3.94677  4.66912  0.61958  0.77255  0.58017  0.82053
    276   2.76250  4.97557  2.46276  1.63831  4.46661  1.83016  3.80453  3.92299  2.70249  3.51160  4.37269  2.86008  3.82695  2.98984  3.16203  2.75858  3.08123  3.53014  5.66777  4.31947   1346 - -
          2.68618  4.42225  2.77519  2.73123  3.46354  2.40513  3.72494  3.29354  2.67741  2.69355  4.24690  2.90347  2.73739  3.18146  2.89801  2.37887  2.77519  2.98518  4.58477  3.61503
          0.02912  3.94677  4.66912  0.61958  0.77255  0.58017  0.82053
    277   1.90158  4.33958  3.24878  2.81772  3.55193  2.79741  3.82696  3.05113  2.80940  2.75940  3.65600  3.19732  3.83941  3.14062  3.16538  2.66277  2.80517  2.77216  4.99683  2.48210   1347 - -
          2.68618  4.42225  2.77519  2.73123  3.46354  2.40513  3.72494  3.29354  2.67741  2.69355  4.24690  2.90347  2.73739  3.18146  2.89801  2.37887  2.77519  2.98518  4.58477  3.61503
          0.02912  3.94677  4.66912  0.61958  0.77255  0.58017  0.82053
    278   1.63521  4.14801  3.41667  3.07291  4.13766  2.42794  4.12276  3.45848  3.09377  3.20784  4.05664  3.26365  3.68235  3.39391  3.41665  2.40161  1.78890  2.99780  5.50233  4.28713   1348 - -
          2.68618  4.42225  2.77519  2.73123  3.46354  2.40513  3.72494  3.29354  2.67741  2.69355  4.24690  2.90347  2.73739  3.18146  2.89801  2.37887  2.77519  2.98518  4.58477  3.61503
          0.02912  3.94677  4.66912  0.61958  0.77255  0.58017  0.82053
    279   1.57018  4.14507  3.42122  3.07821  4.14091  2.42473  4.12669  3.46247  3.09944  3.21168  4.05992  3.26553  3.68091  3.39844  3.42149  2.39918  1.86369  2.99949  5.50556  4.29117   1349 - -
          2.68618  4.42225  2.77519  2.73123  3.46354  2.40513  3.72494  3.29354  2.67741  2.69355  4.24690  2.90347  2.73739  3.18146  2.89801  2.37887  2.77519  2.98518  4.58477  3.61503
          0.02912  3.94677  4.66912  0.61958  0.77255  0.58017  0.82053
    280   1.83892  4.21058  3.55134  3.09658  3.63847  2.76354  4.02870  2.02708  3.04663  2.62795  3.58644  3.38533  3.88520  3.36262  3.35933  2.69120  2.79727  2.44050  5.12474  3.89663   1350 - -
          2.68618  4.42225  2.77519  2.73123  3.46354  2.40513  3.72494  3.29354  2.67741  2.69355  4.24690  2.90347  2.73739  3.18146  2.89801  2.37887  2.77519  2.98518  4.58477  3.61503
          0.02912  3.94677  4.66912  0.61958  0.77255  0.58017  0.82053
    281   2.53998  4.25674  3.61155  3.13409  3.54240  2.37478  4.03832  2.54534  3.05019  2.21760  3.51044  3.44500  3.96492  3.38369  3.35667  2.80131  2.85965  1.79208  5.07651  3.82875   1351 - -
          2.68618  4.42225  2.77519  2.73123  3.46354  2.40513  3.72494  3.29354  2.67741  2.69355  4.24690  2.90347  2.73739  3.18146  2.89801  2.37887  2.77519  2.98518  4.58477  3.61503
          0.02912  3.94677  4.66912  0.61958  0.77255  0.58017  0.82053
    282   2.63222  4.80260  2.11451  2.37211  4.03090  3.34063  3.66383  3.43901  2.51758  3.07498  2.68807  2.58013  3.80661  2.83817  2.98026  2.66311  2.88570  3.12834  5.33402  3.98063   1352 - -
          2.68618  4.42225  2.77519  2.73123  3.46354  2.40513  3.72494  3.29354  2.67741  2.69355  4.24690  2.90347  2.73739  3.18146  2.89801  2.37887  2.77519  2.98518  4.58477  3.61503
          0.02912  3.94677  4.66912  0.61958  0.77255  0.58017  0.82053
    283   2.64933  4.78072  2.80928  1.96926  4.03580  3.36211  3.68117  3.40798  2.47687  2.66228  3.91924  2.94447  2.51060  2.85746  2.89436  2.69198  2.90497  3.10972  5.33105  4.00253   1353 - -
          2.68618  4.42225  2.77519  2.73123  3.46354  2.40513  3.72494  3.29354  2.67741  2.69355  4.24690  2.90347  2.73739  3.18146  2.89801  2.37887  2.77519  2.98518  4.58477  3.61503
          0.02912  3.94677  4.66912  0.61958  0.77255  0.58017  0.82053
    284   2.67689  4.51831  3.23160  2.11580  3.66806  3.55627  3.85103  2.66564  2.71550  2.31233  3.57791  3.22343  3.97235  3.09127  3.09060  2.84916  2.92426  2.00510  5.15529  3.87822   1354 - -
          2.68618  4.42225  2.77519  2.73123  3.46354  2.40513  3.72494  3.29354  2.67741  2.69355  4.24690  2.90347  2.73739  3.18146  2.89801  2.37887  2.77519  2.98518  4.58477  3.61503
          0.02912  3.94677  4.66912  0.61958  0.77255  0.58017  0.82053
    285   2.27431  4.21278  3.28200  3.02306  4.22656  1.67222  4.14019  3.57522  3.09142  3.31196  4.17506  3.24669  3.70294  3.40912  3.40851  2.44556  1.74760  3.09777  5.56671  4.34677   1355 - -
          2.68618  4.42225  2.77519  2.73123  3.46354  2.40513  3.72494  3.29354  2.67741  2.69355  4.24690  2.90347  2.73739  3.18146  2.89801  2.37887  2.77519  2.98518  4.58477  3.61503
          0.02912  3.94677  4.66912  0.61958  0.77255  0.58017  0.82053
    286   2.77791  5.16801  2.34473  1.67472  4.52926  2.69706  3.70338  4.00541  2.59152  3.54194  4.37031  2.04031  3.80517  2.86195  3.09261  2.72596  3.05917  3.60458  5.71542  4.29376   1356 - -
          2.68618  4.42225  2.77519  2.73123  3.46354  2.40513  3.72494  3.29354  2.67741  2.69355  4.24690  2.90347  2.73739  3.18146  2.89801  2.37887  2.77519  2.98518  4.58477  3.61503
          0.02912  3.94677  4.66912  0.61958  0.77255  0.58017  0.82053
    287   3.19375  4.53746  4.69899  4.17608  3.18248  4.44076  4.79895  1.50252  4.00432  1.19404  3.01745  4.44180  4.68696  4.22626  4.17257  3.81063  3.43519  1.95673  5.21224  4.04815   1357 - -
          2.68618  4.42225  2.77519  2.73123  3.46354  2.40513  3.72494  3.29354  2.67741  2.69355  4.24690  2.90347  2.73739  3.18146  2.89801  2.37887  2.77519  2.98518  4.58477  3.61503
          0.02912  3.94677  4.66912  0.61958  0.77255  0.58017  0.82053
    288   1.11558  4.15177  3.38713  3.15559  4.25079  2.33416  4.23528  3.57239  3.23778  3.34352  4.21189  3.30656  3.68904  3.52978  3.52848  2.41751  2.72388  3.07691  5.60488  4.40736   1358 - -
          2.68618  4.42225  2.77519  2.73123  3.46354  2.40513  3.72494  3.29354  2.67741  2.69355  4.24690  2.90347  2.73739  3.18146  2.89801  2.37887  2.77519  2.98518  4.58477  3.61503
          0.02912  3.94677  4.66912  0.61958  0.77255  0.58017  0.82053
    289   2.38722  4.21661  3.50527  3.16594  3.85885  1.79841  4.15206  2.93155  3.15038  2.87213  3.84707  3.38932  3.82612  3.47589  3.44485  2.60387  2.80796  1.76977  5.32635  4.08754   1359 - -
          2.68618  4.42225  2.77519  2.73123  3.46354  2.40513  3.72494  3.29354  2.67741  2.69355  4.24690  2.90347  2.73739  3.18146  2.89801  2.37887  2.77519  2.98518  4.58477  3.61503
          0.02912  3.94677  4.66912  0.61958  0.77255  0.58017  0.82053
    290   2.74794  4.52158  3.48042  2.92784  3.41380  3.66947  3.87991  2.73049  2.72495  1.79437  2.85173  3.35573  4.03823  2.28205  3.04593  2.94203  2.97781  2.63905  5.01274  3.76771   1360 - -
          2.68618  4.42225  2.77519  2.73123  3.46354  2.40513  3.72494  3.29354  2.67741  2.69355  4.24690  2.90347  2.73739  3.18146  2.89801  2.37887  2.77519  2.98518  4.58477  3.61503
          0.02912  3.94677  4.66912  0.61958  0.77255  0.58017  0.82053
    291   2.66373  4.85874  2.85328  2.45922  4.29073  2.80637  3.66330  3.73289  2.32069  3.28851  4.11355  2.12893  3.82104  2.81690  2.06483  2.68656  2.93410  3.36071  5.44825  4.13312   1361 - -
          2.68618  4.42225  2.77519  2.73123  3.46354  2.40513  3.72494  3.29354  2.67741  2.69355  4.24690  2.90347  2.73739  3.18146  2.89801  2.37887  2.77519  2.98518  4.58477  3.61503
          0.02912  3.94677  4.66912  0.61958  0.77255  0.58017  0.82053
    292   2.29314  4.21309  3.32595  3.05783  4.16965  2.39950  4.14493  3.48266  3.09082  3.24911  4.13008  3.27451  3.72106  3.42444  3.39491  2.47091  1.30863  3.03930  5.52427  4.30765   1362 - -
          2.68618  4.42225  2.77519  2.73123  3.46354  2.40513  3.72494  3.29354  2.67741  2.69355  4.24690  2.90347  2.73739  3.18146  2.89801  2.37887  2.77519  2.98518  4.58477  3.61503
          0.02912  3.94677  4.66912  0.61958  0.77255  0.58017  0.82053
    293   3.04839  4.41519  4.60292  4.04018  2.16061  4.25154  4.49652  1.63987  3.91542  1.59802  2.51792  4.25161  4.51103  4.05716  4.05308  3.57698  3.27629  2.14381  4.90552  3.68432   1363 - -
          2.68618  4.42225  2.77519  2.73123  3.46354  2.40513  3.72494  3.29354  2.67741  2.69355  4.24690  2.90347  2.73739  3.18146  2.89801  2.37887  2.77519  2.98518  4.58477  3.61503
          0.02912  3.94677  4.66912  0.61958  0.77255  0.58017  0.82053
    294   2.75244  4.95004  3.00021  2.51438  4.32199  2.88279  3.61540  3.73847  2.15390  3.26703  4.09992  2.99461  3.86862  2.05942  1.95677  2.76316  2.98209  3.39265  5.40933  4.12739   1364 - -
          2.68618  4.42225  2.77519  2.73123  3.46354  2.40513  3.72494  3.29354  2.67741  2.69355  4.24690  2.90347  2.73739  3.18146  2.89801  2.37887  2.77519  2.98518  4.58477  3.61503
          0.02912  3.94677  4.66912  0.61958  0.77255  0.58017  0.82053
    295   2.47006  4.43101  3.05252  2.68593  3.91485  2.71144  3.84364  3.23799  2.73709  2.98464  3.85937  2.14431  3.79301  3.07741  3.12335  2.60195  2.81144  2.14427  5.28249  3.99352   1365 - -
          2.68618  4.42225  2.77519  2.73123  3.46354  2.40513  3.72494  3.29354  2.67741  2.69355  4.24690  2.90347  2.73739  3.18146  2.89801  2.37887  2.77519  2.98518  4.58477  3.61503
          0.02912  3.94677  4.66912  0.61958  0.77255  0.58017  0.82053
    296   2.65018  4.70749  2.83472  1.93249  3.94188  2.86682  3.70892  3.29175  2.53636  2.25592  3.85212  2.97844  3.84380  2.90628  2.94591  2.71628  2.90736  3.01195  5.27317  3.95895   1366 - -
          2.68618  4.42225  2.77519  2.73123  3.46354  2.40513  3.72494  3.29354  2.67741  2.69355  4.24690  2.90347  2.73739  3.18146  2.89801  2.37887  2.77519  2.98518  4.58477  3.61503
          0.02912  3.94677  4.66912  0.61958  0.77255  0.58017  0.82053
    297   2.35073  4.39324  3.41505  2.88041  2.37878  3.50625  3.78190  2.88125  2.70072  2.54264  3.51077  3.27207  3.93233  3.11147  2.30076  2.79964  2.86826  2.66867  4.86801  3.53221   1367 - -
          2.68618  4.42225  2.77519  2.73123  3.46354  2.40513  3.72494  3.29354  2.67741  2.69355  4.24690  2.90347  2.73739  3.18146  2.89801  2.37887  2.77519  2.98518  4.58477  3.61503
          0.02912  3.94677  4.66912  0.61958  0.77255  0.58017  0.82053
    298   1.41061  4.13656  3.39954  3.12170  4.21308  2.92648  4.18710  3.55491  3.16771  3.30855  4.16437  3.27812  3.67245  3.46773  3.47136  1.61339  2.68866  3.05669  5.58019  4.35711   1368 - -
          2.68618  4.42225  2.77519  2.73123  3.46354  2.40513  3.72494  3.29354  2.67741  2.69355  4.24690  2.90347  2.73739  3.18146  2.89801  2.37887  2.77519  2.98518  4.58477  3.61503
          0.02912  3.94677  4.66912  0.61958  0.77255  0.58017  0.82053
    299   2.29539  4.48378  3.11215  2.70218  3.74756  3.36445  3.80736  3.03529  2.67284  2.13825  3.72585  2.22361  3.86402  3.05333  3.04003  2.70733  2.86305  2.77784  5.16263  3.86106   1369 - -
          2.68618  4.42225  2.77519  2.73123  3.46354  2.40513  3.72494  3.29354  2.67741  2.69355  4.24690  2.90347  2.73739  3.18146  2.89801  2.37887  2.77519  2.98518  4.58477  3.61503
          0.02912  3.94677  4.66912  0.61958  0.77255  0.58017  0.82053
    300   2.30042  4.69166  2.78191  1.94326  4.12954  3.27179  3.74046  3.44026  2.57377  3.13573  3.99281  2.94862  3.79867  2.92064  3.00144  2.64160  2.10346  3.10746  5.41901  4.09771   1370 - -
          2.68618  4.42225  2.77519  2.73123  3.46354  2.40513  3.72494  3.29354  2.67741  2.69355  4.24690  2.90347  2.73739  3.18146  2.89801  2.37887  2.77519  2.98518  4.58477  3.61503
          0.02912  3.94677  4.66912  0.61958  0.77255  0.58017  0.82053
    301   2.29314  4.21309  3.32595  3.05783  4.16965  2.39950  4.14493  3.48266  3.09082  3.24911  4.13008  3.27451  3.72106  3.42444  3.39491  2.47091  1.30863  3.03930  5.52427  4.30765   1371 - -
          2.68618  4.42225  2.77519  2.73123  3.46354  2.40513  3.72494  3.29354  2.67741  2.69355  4.24690  2.90347  2.73739  3.18146  2.89801  2.37887  2.77519  2.98518  4.58477  3.61503
          0.02912  3.94677  4.66912  0.61958  0.77255  0.58017  0.82053
    302   3.03951  4.38057  4.65094  4.10712  3.36070  4.33913  4.76641  1.44772  3.99498  1.86394  2.66111  4.35192  4.61892  4.21538  4.18453  3.68424  3.28439  1.41707  5.28494  4.12957   1372 - -
          2.68618  4.42225  2.77519  2.73123  3.46354  2.40513  3.72494  3.29354  2.67741  2.69355  4.24690  2.90347  2.73739  3.18146  2.89801  2.37887  2.77519  2.98518  4.58477  3.61503
          0.02912  3.94677  4.66912  0.61958  0.77255  0.58017  0.82053
    303   2.43417  4.29972  3.29097  2.87156  3.72599  2.71461  3.89791  3.08405  2.83559  2.01689  3.71490  3.21774  3.81054  3.18486  3.17643  1.98683  2.78280  2.78652  5.14587  3.87824   1373 - -
          2.68618  4.42225  2.77519  2.73123  3.46354  2.40513  3.72494  3.29354  2.67741  2.69355  4.24690  2.90347  2.73739  3.18146  2.89801  2.37887  2.77519  2.98518  4.58477  3.61503
          0.02912  3.94677  4.66912  0.61958  0.77255  0.58017  0.82053
    304   2.71940  4.30108  3.96174  3.49108  3.52623  3.72253  4.33088  1.55004  3.36364  2.26079  3.42584  3.76521  4.20393  3.70424  3.62875  3.09474  2.08493  1.98130  5.21696  3.99177   1374 - -
          2.68618  4.42225  2.77519  2.73123  3.46354  2.40513  3.72494  3.29354  2.67741  2.69355  4.24690  2.90347  2.73739  3.18146  2.89801  2.37887  2.77519  2.98518  4.58477  3.61503
          0.02912  3.94677  4.66912  0.61958  0.77255  0.58017  0.82053
    305   2.81050  3.23393  4.37965  3.81471  3.23627  3.98568  4.37798  1.63451  3.68027  1.93826  2.28455  4.01854  4.33109  3.90077  3.85301  3.30880  3.05769  1.93864  4.97205  3.79815   1375 - -
          2.68618  4.42225  2.77519  2.73123  3.46354  2.40513  3.72494  3.29354  2.67741  2.69355  4.24690  2.90347  2.73739  3.18146  2.89801  2.37887  2.77519  2.98518  4.58477  3.61503
          0.02912  3.94677  4.66912  0.61958  0.77255  0.58017  0.82053
    306   1.60561  4.23067  3.23491  2.91663  4.19935  2.44865  4.05107  3.59305  2.99196  3.27665  4.11083  3.18452  2.20985  3.29465  3.34779  2.42336  2.71310  3.11033  5.52981  4.29225   1376 - -
          2.68618  4.42225  2.77519  2.73123  3.46354  2.40513  3.72494  3.29354  2.67741  2.69355  4.24690  2.90347  2.73739  3.18146  2.89801  2.37887  2.77519  2.98518  4.58477  3.61503
          0.02912  3.94677  4.66912  0.61958  0.77255  0.58017  0.82053
    307   2.66851  4.70534  2.85369  2.58808  3.93779  1.84683  2.13180  3.67273  2.64492  3.26469  4.14244  3.04721  3.84763  3.04774  3.01181  2.73655  2.99413  3.31157  5.27138  3.88825   1377 - -
          2.68618  4.42225  2.77519  2.73123  3.46354  2.40513  3.72494  3.29354  2.67741  2.69355  4.24690  2.90347  2.73739  3.18146  2.89801  2.37887  2.77519  2.98518  4.58477  3.61503
          0.02912  3.94677  4.66912  0.61958  0.77255  0.58017  0.82053
    308   2.75035  4.46923  3.60789  3.01688  3.44830  3.68870  3.88368  2.37470  2.66641  1.85408  3.38524  3.40965  4.05725  3.17050  2.17491  2.97428  2.97907  2.52257  4.99985  3.75840   1378 - -
          2.68618  4.42225  2.77519  2.73123  3.46354  2.40513  3.72494  3.29354  2.67741  2.69355  4.24690  2.90347  2.73739  3.18146  2.89801  2.37887  2.77519  2.98518  4.58477  3.61503
          0.02912  3.94677  4.66912  0.61958  0.77255  0.58017  0.82053
    309   2.66067  4.60483  3.18447  2.67707  3.82109  3.46505  3.70602  3.16304  1.94545  2.13846  3.74538  3.12122  3.89284  2.91962  2.71064  2.46904  2.90529  2.90657  5.15134  3.87744   1379 - -
          2.68618  4.42225  2.77519  2.73123  3.46354  2.40513  3.72494  3.29354  2.67741  2.69355  4.24690  2.90347  2.73739  3.18146  2.89801  2.37887  2.77519  2.98518  4.58477  3.61503
          0.02912  3.94677  4.66912  0.61958  0.77255  0.58017  0.82053
    310   2.58410  4.67415  3.00371  2.56119  4.14251  3.31429  3.70497  3.51739  1.85347  3.14344  3.98526  3.01763  3.81273  2.87670  2.73982  2.35729  2.17770  3.16956  5.36856  4.08132   1380 - -
          2.68618  4.42225  2.77519  2.73123  3.46354  2.40513  3.72494  3.29354  2.67741  2.69355  4.24690  2.90347  2.73739  3.18146  2.89801  2.37887  2.77519  2.98518  4.58477  3.61503
          0.02912  3.94677  4.66912  0.61958  0.77255  0.58017  0.82053
    311   2.66879  4.30014  3.85076  3.38124  3.54773  3.63165  4.25249  1.75854  3.25896  2.31705  3.45892  3.66714  4.13245  3.60681  3.53802  3.00242  1.86803  2.07688  5.20177  3.97058   1381 - -
          2.68618  4.42225  2.77519  2.73123  3.46354  2.40513  3.72494  3.29354  2.67741  2.69355  4.24690  2.90347  2.73739  3.18146  2.89801  2.37887  2.77519  2.98518  4.58477  3.61503
          0.02912  3.94677  4.66912  0.61958  0.77255  0.58017  0.82053
    312   3.04410  4.38723  4.67619  4.18183  3.52192  4.34306  4.91350  1.40430  4.06389  2.03881  3.34009  4.41325  4.67662  4.34022  4.27420  3.72816  3.31472  1.17122  5.46913  4.25818   1382 - -
          2.68618  4.42225  2.77519  2.73123  3.46354  2.40513  3.72494  3.29354  2.67741  2.69355  4.24690  2.90347  2.73739  3.18146  2.89801  2.37887  2.77519  2.98518  4.58477  3.61503
          0.02912  3.94677  4.66912  0.61958  0.77255  0.58017  0.82053
    313   2.54167  4.43336  3.11429  2.70650  3.72832  2.83945  3.80845  2.19042  2.71458  2.79532  3.69517  2.31712  3.85086  3.06586  3.08890  2.69150  2.83593  2.75069  5.13372  3.84949   1383 - -
          2.68611  4.42008  2.77527  2.73130  3.46361  2.40520  3.72502  3.29361  2.67748  2.69362  4.24697  2.90354  2.73747  3.18154  2.89808  2.37854  2.77527  2.98526  4.58484  3.61510
          0.33554  1.28856  4.66912  0.67193  0.71482  0.58017  0.82053
    314   1.72171  4.79433  1.80204  2.36759  4.34655  3.17913  3.82002  3.69654  2.76712  3.38667  4.25469  2.87748  3.78957  3.00754  3.25634  2.65977  2.96942  3.31521  5.63118  4.26218   1386 - -
          2.68618  4.42225  2.77519  2.73123  3.46354  2.40513  3.72494  3.29354  2.67741  2.69355  4.24690  2.90347  2.73739  3.18146  2.89801  2.37887  2.77519  2.98518  4.58477  3.61503
          0.02912  3.94677  4.66912  0.61958  0.77255  0.58017  0.82053
    315   2.75035  4.46923  3.60789  3.01688  3.44830  3.68870  3.88368  2.37470  2.66641  1.85408  3.38524  3.40965  4.05725  3.17050  2.17491  2.97428  2.97907  2.52257  4.99985  3.75840   1387 - -
          2.68618  4.42225  2.77519  2.73123  3.46354  2.40513  3.72494  3.29354  2.67741  2.69355  4.24690  2.90347  2.73739  3.18146  2.89801  2.37887  2.77519  2.98518  4.58477  3.61503
          0.02912  3.94677  4.66912  0.61958  0.77255  0.58017  0.82053
    316   2.91338  4.35483  4.29203  3.75355  3.32769  4.07551  4.47476  1.57733  3.61258  1.56367  3.18668  4.03591  4.41590  3.89569  3.84098  3.40675  2.67431  1.90478  5.14653  3.96424   1388 - -
          2.68618  4.42225  2.77519  2.73123  3.46354  2.40513  3.72494  3.29354  2.67741  2.69355  4.24690  2.90347  2.73739  3.18146  2.89801  2.37887  2.77519  2.98518  4.58477  3.61503
          0.02912  3.94677  4.66912  0.61958  0.77255  0.58017  0.82053
    317   2.59214  4.41196  3.25211  2.77036  3.49373  2.94857  2.62050  2.21270  2.67762  2.65272  3.56474  3.19138  3.89625  3.06028  3.02281  2.76149  2.84752  2.70207  4.93438  3.61957   1389 - -
          2.68618  4.42225  2.77519  2.73123  3.46354  2.40513  3.72494  3.29354  2.67741  2.69355  4.24690  2.90347  2.73739  3.18146  2.89801  2.37887  2.77519  2.98518  4.58477  3.61503
          0.02912  3.94677  4.66912  0.61958  0.77255  0.58017  0.82053
    318   2.40738  4.19415  3.61653  3.22954  3.73278  3.23221  4.15186  2.71713  3.16592  2.72686  3.72394  3.44217  3.87049  3.49661  3.44997  1.91648  2.80885  1.58242  5.24717  3.99246   1390 - -
          2.68618  4.42225  2.77519  2.73123  3.46354  2.40513  3.72494  3.29354  2.67741  2.69355  4.24690  2.90347  2.73739  3.18146  2.89801  2.37887  2.77519  2.98518  4.58477  3.61503
          0.02912  3.94677  4.66912  0.61958  0.77255  0.58017  0.82053
    319   2.70677  4.26565  3.87761  3.33089  2.30157  3.73630  4.00797  2.49538  3.23204  2.00255  2.25644  3.62969  3.23383  3.49453  3.48711  3.03321  2.95162  2.40003  4.72796  3.43838   1391 - -
          2.68618  4.42225  2.77519  2.73123  3.46354  2.40513  3.72494  3.29354  2.67741  2.69355  4.24690  2.90347  2.73739  3.18146  2.89801  2.37887  2.77519  2.98518  4.58477  3.61503
          0.02912  3.94677  4.66912  0.61958  0.77255  0.58017  0.82053
    320   2.79453  4.91451  3.00394  2.59409  4.35611  3.41488  3.69426  3.75997  1.32713  3.31247  4.18178  3.05484  2.96683  2.85501  2.50925  2.82253  3.05230  3.41797  5.44550  4.19061   1392 - -
          2.68618  4.42225  2.77519  2.73123  3.46354  2.40513  3.72494  3.29354  2.67741  2.69355  4.24690  2.90347  2.73739  3.18146  2.89801  2.37887  2.77519  2.98518  4.58477  3.61503
          0.02912  3.94677  4.66912  0.61958  0.77255  0.58017  0.82053
    321   2.65040  4.78143  2.89283  2.46119  3.99731  3.39141  3.65014  2.93160  2.39593  3.04440  3.90545  2.23158  3.83277  2.22622  2.78752  2.69292  2.89512  3.12039  5.27982  3.94534   1393 - -
          2.68618  4.42225  2.77519  2.73123  3.46354  2.40513  3.72494  3.29354  2.67741  2.69355  4.24690  2.90347  2.73739  3.18146  2.89801  2.37887  2.77519  2.98518  4.58477  3.61503
          0.02912  3.94677  4.66912  0.61958  0.77255  0.58017  0.82053
    322   2.56563  4.38109  3.37638  3.02428  3.68917  1.74787  4.02382  3.00974  2.96845  1.87892  3.76522  3.35293  3.90438  3.34716  3.27275  2.75812  2.92745  2.76840  5.16606  3.88282   1394 - -
          2.68618  4.42225  2.77519  2.73123  3.46354  2.40513  3.72494  3.29354  2.67741  2.69355  4.24690  2.90347  2.73739  3.18146  2.89801  2.37887  2.77519  2.98518  4.58477  3.61503
          0.02912  3.94677  4.66912  0.61958  0.77255  0.58017  0.82053
    323   1.96648  4.34715  3.79829  3.36434  3.44516  3.59026  4.22675  2.42023  3.23338  1.48432  3.38319  3.64550  4.10869  3.58676  3.49917  2.98232  3.01241  2.29453  5.14121  3.90465   1395 - -
          2.68618  4.42225  2.77519  2.73123  3.46354  2.40513  3.72494  3.29354  2.67741  2.69355  4.24690  2.90347  2.73739  3.18146  2.89801  2.37887  2.77519  2.98518  4.58477  3.61503
          0.02912  3.94677  4.66912  0.61958  0.77255  0.58017  0.82053
    324   2.60660  4.77373  2.67304  1.88836  4.22101  2.74603  3.72619  3.61545  2.56914  3.24215  4.07955  2.89775  3.78907  2.89944  3.01317  2.64312  2.09466  3.25318  5.47906  4.13988   1396 - -
          2.68618  4.42225  2.77519  2.73123  3.46354  2.40513  3.72494  3.29354  2.67741  2.69355  4.24690  2.90347  2.73739  3.18146  2.89801  2.37887  2.77519  2.98518  4.58477  3.61503
          0.02912  3.94677  4.66912  0.61958  0.77255  0.58017  0.82053
    325   3.05725  4.39542  4.69683  4.20280  3.50667  4.36156  4.92761  1.25460  4.08296  2.01116  3.32206  4.43317  4.68853  4.35457  4.28860  3.74797  3.32659  1.31251  5.46636  4.26062   1397 - -
          2.68618  4.42225  2.77519  2.73123  3.46354  2.40513  3.72494  3.29354  2.67741  2.69355  4.24690  2.90347  2.73739  3.18146  2.89801  2.37887  2.77519  2.98518  4.58477  3.61503
          0.02912  3.94677  4.66912  0.61958  0.77255  0.58017  0.82053
    326   1.70595  4.28501  3.67950  3.21122  3.52699  3.45114  4.10749  2.57457  3.10025  2.33578  2.32212  3.50045  3.98672  3.44341  3.39154  2.82173  2.89679  2.40390  5.12726  3.90454   1398 - -
          2.68618  4.42225  2.77519  2.73123  3.46354  2.40513  3.72494  3.29354  2.67741  2.69355  4.24690  2.90347  2.73739  3.18146  2.89801  2.37887  2.77519  2.98518  4.58477  3.61503
          0.02912  3.94677  4.66912  0.61958  0.77255  0.58017  0.82053
    327   2.47929  4.50552  2.90956  2.63670  4.14550  3.15278  3.87650  3.52448  2.72598  3.22745  4.09605  2.01976  3.77391  3.09101  3.10335  2.58576  1.80896  3.13772  5.46300  4.15240   1399 - -
          2.68621  4.42228  2.77523  2.73126  3.46357  2.40505  3.72498  3.29357  2.67744  2.69323  4.24693  2.90350  2.73743  3.18150  2.89804  2.37890  2.77523  2.98522  4.58480  3.61506
          0.30312  1.37789  4.66912  0.24025  1.54380  0.58017  0.82053
    328   2.73732  4.30375  3.99991  3.53078  3.52269  3.75279  4.36131  1.48672  3.40072  2.24374  3.41825  3.80023  4.22912  3.74010  3.66080  3.12699  2.16889  1.95230  5.22748  4.00360   1401 - -
          2.68618  4.42225  2.77519  2.73123  3.46354  2.40513  3.72494  3.29354  2.67741  2.69355  4.24690  2.90347  2.73739  3.18146  2.89801  2.37887  2.77519  2.98518  4.58477  3.61503
          0.02912  3.94677  4.66912  0.61958  0.77255  0.58017  0.82053
    329   2.65510  4.28446  3.76868  3.37224  3.53645  2.80213  4.22516  1.35709  3.27799  2.42080  3.52146  3.64037  4.09161  3.62348  3.53542  2.97610  2.98411  2.17227  5.13759  3.89054   1402 - -
          2.68618  4.42225  2.77519  2.73123  3.46354  2.40513  3.72494  3.29354  2.67741  2.69355  4.24690  2.90347  2.73739  3.18146  2.89801  2.37887  2.77519  2.98518  4.58477  3.61503
          0.02912  3.94677  4.66912  0.61958  0.77255  0.58017  0.82053
    330   2.57157  4.42506  3.20394  2.76685  2.41699  3.40320  3.76091  3.04947  2.77206  2.72218  3.64153  2.73124  2.47835  3.09925  3.14301  2.72602  2.85473  2.79400  4.86428  3.46191   1403 - -
          2.68618  4.42225  2.77519  2.73123  3.46354  2.40513  3.72494  3.29354  2.67741  2.69355  4.24690  2.90347  2.73739  3.18146  2.89801  2.37887  2.77519  2.98518  4.58477  3.61503
          0.02912  3.94677  4.66912  0.61958  0.77255  0.58017  0.82053
    331   2.60828  2.71085  3.82011  3.26299  3.35966  3.63298  4.01193  1.88769  2.69266  2.33142  3.32638  3.55809  4.04745  3.42982  3.33727  2.94186  2.86775  2.18998  4.89369  3.67771   1404 - -
          2.68618  4.42225  2.77519  2.73123  3.46354  2.40513  3.72494  3.29354  2.67741  2.69355  4.24690  2.90347  2.73739  3.18146  2.89801  2.37887  2.77519  2.98518  4.58477  3.61503
          0.02912  3.94677  4.66912  0.61958  0.77255  0.58017  0.82053
    332   3.20506  4.56313  4.70344  4.13603  3.09019  4.43305  4.73101  1.90854  3.99238  1.21506  1.89150  4.41154  4.64370  4.14716  4.14493  3.76676  3.42828  2.19851  5.12491  4.04049   1405 - -
          2.68618  4.42225  2.77519  2.73123  3.46354  2.40513  3.72494  3.29354  2.67741  2.69355  4.24690  2.90347  2.73739  3.18146  2.89801  2.37887  2.77519  2.98518  4.58477  3.61503
          0.02798  3.98606  4.70840  0.61958  0.77255  0.43095  1.04951
    333   3.21504  4.72409  4.36487  3.98889  3.36452  4.05187  4.65926  2.56983  3.73921  1.92438  0.92610  4.22890  4.52186  4.10682  3.90962  3.58917  3.53004  2.60688  5.23723  4.01991   1406 - -
          2.68618  4.42225  2.77519  2.73123  3.46354  2.40513  3.72494  3.29354  2.67741  2.69355  4.24690  2.90347  2.73739  3.18146  2.89801  2.37887  2.77519  2.98518  4.58477  3.61503
          0.02363  4.15302  4.87536  0.61958  0.77255  0.48576  0.95510
    334   3.25292  4.61876  4.79663  4.28865  3.27613  4.45561  4.89477  2.10279  4.11839  0.96442  3.10617  4.52301  4.74408  4.32751  4.27258  3.83999  3.50984  1.66339  5.30347  4.15496   1407 - -
          2.68618  4.42225  2.77519  2.73123  3.46354  2.40513  3.72494  3.29354  2.67741  2.69355  4.24690  2.90347  2.73739  3.18146  2.89801  2.37887  2.77519  2.98518  4.58477  3.61503
          0.02363  4.15302  4.87536  0.61958  0.77255  0.48576  0.95510
    335   2.71184  4.47868  3.63759  3.30335  2.12172  1.24855  4.10763  3.25639  3.33053  2.91114  3.92693  3.56719  4.05670  3.61623  3.62243  2.91241  3.08759  2.99735  4.92419  3.46529   1408 - -
          2.68618  4.42225  2.77519  2.73123  3.46354  2.40513  3.72494  3.29354  2.67741  2.69355  4.24690  2.90347  2.73739  3.18146  2.89801  2.37887  2.77519  2.98518  4.58477  3.61503
          0.02363  4.15302  4.87536  0.61958  0.77255  0.48576  0.95510
    336   2.04533  4.76442  3.40519  2.88788  4.32253  3.45904  3.84934  3.66954  2.35247  3.28174  4.17170  3.26816  3.97573  3.02743  1.31154  2.84874  3.06185  3.32899  5.48207  4.25358   1409 - -
          2.68618  4.42225  2.77519  2.73123  3.46354  2.40513  3.72494  3.29354  2.67741  2.69355  4.24690  2.90347  2.73739  3.18146  2.89801  2.37887  2.77519  2.98518  4.58477  3.61503
          0.02363  4.15302  4.87536  0.61958  0.77255  0.48576  0.95510
    337   2.95380  4.93323  3.42098  2.85863  4.08169  3.67643  3.78411  3.39196  1.26645  2.20356  3.98564  3.28468  4.07780  2.96638  2.50764  3.02701  3.16894  3.17559  5.34302  4.08407   1410 - -
          2.68618  4.42225  2.77519  2.73123  3.46354  2.40513  3.72494  3.29354  2.67741  2.69355  4.24690  2.90347  2.73739  3.18146  2.89801  2.37887  2.77519  2.98518  4.58477  3.61503
          0.02363  4.15302  4.87536  0.61958  0.77255  0.48576  0.95510
    338   2.89427  4.75571  3.36112  2.92374  2.28039  3.67630  3.80884  3.19778  2.80815  2.66326  3.75675  3.34665  4.10626  1.51402  3.14503  3.00875  3.14560  3.03494  4.75037  3.22481   1411 - -
          2.68618  4.42225  2.77519  2.73123  3.46354  2.40513  3.72494  3.29354  2.67741  2.69355  4.24690  2.90347  2.73739  3.18146  2.89801  2.37887  2.77519  2.98518  4.58477  3.61503
          0.02363  4.15302  4.87536  0.61958  0.77255  0.48576  0.95510
    339   1.68125  4.24075  3.55532  3.28979  4.42142  3.01525  4.35496  3.79983  3.34570  3.52997  4.36839  3.41322  3.77866  3.63415  3.64426  1.08335  2.79855  3.24740  5.77393  4.55920   1412 - -
          2.68618  4.42225  2.77519  2.73123  3.46354  2.40513  3.72494  3.29354  2.67741  2.69355  4.24690  2.90347  2.73739  3.18146  2.89801  2.37887  2.77519  2.98518  4.58477  3.61503
          0.02363  4.15302  4.87536  0.61958  0.77255  0.48576  0.95510
    340   3.42410  4.73673  4.98716  4.46211  3.17696  4.68055  5.01131  1.83158  4.27563  0.80930  2.98823  4.71751  4.87101  4.42789  4.39512  4.06625  3.65719  2.21830  5.28937  4.17556   1413 - -
          2.68618  4.42225  2.77519  2.73123  3.46354  2.40513  3.72494  3.29354  2.67741  2.69355  4.24690  2.90347  2.73739  3.18146  2.89801  2.37887  2.77519  2.98518  4.58477  3.61503
          0.02363  4.15302  4.87536  0.61958  0.77255  0.48576  0.95510
    341   3.05186  5.26674  3.36164  2.74069  4.71316  3.68397  3.65193  4.07381  1.22999  3.49963  4.34336  3.17908  4.05308  2.12101  2.05741  3.02790  3.22335  3.73116  5.54407  4.34184   1414 - -
          2.68618  4.42225  2.77519  2.73123  3.46354  2.40513  3.72494  3.29354  2.67741  2.69355  4.24690  2.90347  2.73739  3.18146  2.89801  2.37887  2.77519  2.98518  4.58477  3.61503
          0.02363  4.15302  4.87536  0.61958  0.77255  0.48576  0.95510
    342   2.15805  4.25002  3.63805  3.28483  4.07694  1.41838  4.27198  3.20810  3.28315  3.10429  4.01900  3.45876  3.85538  3.58063  3.58314  2.59021  2.82878  2.02041  5.51151  4.29513   1415 - -
          2.68621  4.42228  2.77523  2.73126  3.46357  2.40505  3.72498  3.29357  2.67744  2.69358  4.24693  2.90350  2.73743  3.18150  2.89804  2.37890  2.77523  2.98522  4.58480  3.61419
          0.23922  1.58414  4.87536  0.24025  1.54380  0.48576  0.95510
    343   2.71823  4.98672  2.54098  1.55816  4.23211  3.40285  3.69894  3.62991  2.52301  3.23124  2.79270  2.91589  3.86101  2.85079  2.99648  2.71914  2.96261  3.30178  5.48406  4.11843   1417 - -
          2.68618  4.42225  2.77519  2.73123  3.46354  2.40513  3.72494  3.29354  2.67741  2.69355  4.24690  2.90347  2.73739  3.18146  2.89801  2.37887  2.77519  2.98518  4.58477  3.61503
          0.02363  4.15302  4.87536  0.61958  0.77255  0.48576  0.95510
    344   2.49019  4.43320  3.30068  2.90964  4.04761  2.26600  4.01447  2.92978  2.91629  3.11167  3.99168  3.26078  1.63995  3.25887  3.28114  2.64121  2.86976  3.04613  5.41564  4.15068   1418 - -
          2.68618  4.42225  2.77519  2.73123  3.46354  2.40513  3.72494  3.29354  2.67741  2.69355  4.24690  2.90347  2.73739  3.18146  2.89801  2.37887  2.77519  2.98518  4.58477  3.61503
          0.02363  4.15302  4.87536  0.61958  0.77255  0.48576  0.95510
    345   2.69293  4.31884  3.69104  2.45234  2.96699  3.71860  3.99604  2.51053  3.07238  2.34234  3.03762  3.51002  4.09047  3.36885  3.39132  2.98549  2.92830  1.65000  4.94478  3.71444   1419 - -
          2.68618  4.42225  2.77519  2.73123  3.46354  2.40513  3.72494  3.29354  2.67741  2.69355  4.24690  2.90347  2.73739  3.18146  2.89801  2.37887  2.77519  2.98518  4.58477  3.61503
          0.02363  4.15302  4.87536  0.61958  0.77255  0.48576  0.95510
    346   2.67059  4.58592  4.28716  3.87834  3.33895  4.02146  4.60835  2.37642  3.68921  0.87589  3.23191  4.12256  4.47191  4.01532  3.88456  3.44849  3.36303  2.36971  5.24224  4.04525   1420 - -
          2.68618  4.42225  2.77519  2.73123  3.46354  2.40513  3.72494  3.29354  2.67741  2.69355  4.24690  2.90347  2.73739  3.18146  2.89801  2.37887  2.77519  2.98518  4.58477  3.61503
          0.02363  4.15302  4.87536  0.61958  0.77255  0.48576  0.95510
    347   1.48669  4.58672  3.24164  2.76107  4.14544  3.32759  3.85491  3.52866  2.58819  3.16789  4.01509  3.16928  3.26298  3.04631  2.21572  2.67097  2.89250  3.16758  5.41831  4.14991   1421 - -
          2.68618  4.42225  2.77519  2.73123  3.46354  2.40513  3.72494  3.29354  2.67741  2.69355  4.24690  2.90347  2.73739  3.18146  2.89801  2.37887  2.77519  2.98518  4.58477  3.61503
          0.02363  4.15302  4.87536  0.61958  0.77255  0.48576  0.95510
    348   3.03578  5.56368  1.11232  2.19362  4.88110  3.28730  3.88516  4.45809  2.94013  3.96252  4.82888  1.99418  3.93314  3.06310  3.54671  2.92537  3.34569  4.01466  6.08347  4.56613   1422 - -
          2.68618  4.42225  2.77519  2.73123  3.46354  2.40513  3.72494  3.29354  2.67741  2.69355  4.24690  2.90347  2.73739  3.18146  2.89801  2.37887  2.77519  2.98518  4.58477  3.61503
          0.02363  4.15302  4.87536  0.61958  0.77255  0.48576  0.95510
    349   2.97519  4.81844  3.40277  2.95255  3.15922  3.70968  3.73063  3.40335  1.97597  2.98243  3.95475  3.34877  4.12900  3.15650  2.86308  3.07012  3.20546  3.17175  4.67670  1.45388   1423 - -
          2.68618  4.42225  2.77519  2.73123  3.46354  2.40513  3.72494  3.29354  2.67741  2.69355  4.24690  2.90347  2.73739  3.18146  2.89801  2.37887  2.77519  2.98518  4.58477  3.61503
          0.02363  4.15302  4.87536  0.61958  0.77255  0.48576  0.95510
    350   2.32257  2.36113  3.96101  3.55401  3.98641  1.37246  4.36026  3.22294  3.46349  3.06088  3.96353  3.57462  3.83868  3.73682  3.70189  2.55524  2.78660  2.49956  5.43624  4.24389   1424 - -
          2.68618  4.42225  2.77519  2.73123  3.46354  2.40513  3.72494  3.29354  2.67741  2.69355  4.24690  2.90347  2.73739  3.18146  2.89801  2.37887  2.77519  2.98518  4.58477  3.61503
          0.02363  4.15302  4.87536  0.61958  0.77255  0.48576  0.95510
    351   2.61035  4.51508  3.26006  2.82752  3.84588  3.41336  3.90443  3.14801  2.75949  2.85489  3.78963  3.23775  1.81459  2.82236  3.11347  2.75886  2.91792  2.20966  5.25271  3.98055   1425 - -
          2.68618  4.42225  2.77519  2.73123  3.46354  2.40513  3.72494  3.29354  2.67741  2.69355  4.24690  2.90347  2.73739  3.18146  2.89801  2.37887  2.77519  2.98518  4.58477  3.61503
          0.02363  4.15302  4.87536  0.61958  0.77255  0.48576  0.95510
    352   2.87096  5.40019  2.12454  1.42135  4.70969  3.34331  3.73051  4.20115  2.03159  3.68630  4.48650  2.80266  3.87668  2.86738  3.09139  2.78969  3.12732  3.77764  5.83043  4.38331   1426 - -
          2.68618  4.42225  2.77519  2.73123  3.46354  2.40513  3.72494  3.29354  2.67741  2.69355  4.24690  2.90347  2.73739  3.18146  2.89801  2.37887  2.77519  2.98518  4.58477  3.61503
          0.02363  4.15302  4.87536  0.61958  0.77255  0.48576  0.95510
    353   2.96600  5.42256  2.35259  1.19109  4.74304  3.33134  3.82274  4.25502  2.72809  3.77275  4.61927  2.06927  3.92385  2.98631  3.23358  2.88363  3.24930  3.84474  5.90932  4.45837   1427 - -
          2.68618  4.42225  2.77519  2.73123  3.46354  2.40513  3.72494  3.29354  2.67741  2.69355  4.24690  2.90347  2.73739  3.18146  2.89801  2.37887  2.77519  2.98518  4.58477  3.61503
          0.02363  4.15302  4.87536  0.61958  0.77255  0.48576  0.95510
    354   2.33412  4.36463  3.47558  3.04514  3.83739  3.31312  4.04995  3.10754  2.98810  2.13522  3.81470  3.35863  3.90541  3.33803  3.31997  1.44649  2.87189  2.82079  5.28466  4.02141   1428 - -
          2.68618  4.42225  2.77519  2.73123  3.46354  2.40513  3.72494  3.29354  2.67741  2.69355  4.24690  2.90347  2.73739  3.18146  2.89801  2.37887  2.77519  2.98518  4.58477  3.61503
          0.02363  4.15302  4.87536  0.61958  0.77255  0.48576  0.95510
    355   3.25870  4.59776  4.85411  4.30452  2.84038  4.50003  4.79991  2.15357  4.17911  0.98766  3.02025  4.52765  4.73168  4.30333  4.30721  3.84745  3.49106  1.73231  5.14898  3.97776   1429 - -
          2.68618  4.42225  2.77519  2.73123  3.46354  2.40513  3.72494  3.29354  2.67741  2.69355  4.24690  2.90347  2.73739  3.18146  2.89801  2.37887  2.77519  2.98518  4.58477  3.61503
          0.02363  4.15302  4.87536  0.61958  0.77255  0.48576  0.95510
    356   2.70430  4.66001  3.14069  2.74846  3.81589  3.46355  3.86765  3.22368  2.70535  2.89148  2.56669  1.57697  3.96002  3.10903  3.07004  2.81835  2.99337  2.97484  5.24102  3.89934   1430 - -
          2.68618  4.42225  2.77519  2.73123  3.46354  2.40513  3.72494  3.29354  2.67741  2.69355  4.24690  2.90347  2.73739  3.18146  2.89801  2.37887  2.77519  2.98518  4.58477  3.61503
          0.02363  4.15302  4.87536  0.61958  0.77255  0.48576  0.95510
    357   2.93970  5.35960  2.48717  1.26244  4.65985  3.38499  3.77060  4.14339  2.55275  3.64367  4.48808  2.87007  3.92756  2.15676  2.98865  2.87149  3.19739  3.75783  5.78800  4.38480   1431 - -
          2.68618  4.42225  2.77519  2.73123  3.46354  2.40513  3.72494  3.29354  2.67741  2.69355  4.24690  2.90347  2.73739  3.18146  2.89801  2.37887  2.77519  2.98518  4.58477  3.61503
          0.02363  4.15302  4.87536  0.61958  0.77255  0.48576  0.95510
    358   2.50862  4.59722  2.97974  2.67058  4.36901  3.19366  3.94065  3.82755  2.80533  3.43552  4.24951  2.52507  2.45250  3.12709  3.22656  1.46938  2.89181  3.36390  5.63592  4.32067   1432 - -
          2.68618  4.42225  2.77519  2.73123  3.46354  2.40513  3.72494  3.29354  2.67741  2.69355  4.24690  2.90347  2.73739  3.18146  2.89801  2.37887  2.77519  2.98518  4.58477  3.61503
          0.02363  4.15302  4.87536  0.61958  0.77255  0.48576  0.95510
    359   0.99457  4.24763  3.57619  3.34717  4.45510  1.96645  4.41381  3.82205  3.44077  3.56089  4.40421  3.45292  3.79635  3.70978  3.72599  2.50728  2.82668  3.26794  5.79739  4.61385   1433 - -
          2.68618  4.42225  2.77519  2.73123  3.46354  2.40513  3.72494  3.29354  2.67741  2.69355  4.24690  2.90347  2.73739  3.18146  2.89801  2.37887  2.77519  2.98518  4.58477  3.61503
          0.02363  4.15302  4.87536  0.61958  0.77255  0.48576  0.95510
    360   3.08280  5.70102  1.17222  1.55164  4.98296  3.29443  3.87389  4.52215  2.93435  4.00789  4.87514  2.75275  3.93772  3.04564  3.55888  2.94715  3.37942  4.08157  6.15138  4.62110   1434 - -
          2.68622  4.42230  2.77524  2.73128  3.46283  2.40517  3.72499  3.29359  2.67745  2.69359  4.24694  2.90308  2.73744  3.18151  2.89805  2.37891  2.77524  2.98523  4.58481  3.61508
          0.16986  1.90658  4.87536  0.66455  0.72259  0.48576  0.95510
    361   2.89313  4.38543  4.31323  3.84933  3.61303  3.97519  4.61447  1.16266  3.71205  2.29003  3.48974  4.07549  4.43372  4.03302  3.94018  3.36140  2.27201  1.90481  5.37197  4.15774   1437 - -
          2.68618  4.42225  2.77519  2.73123  3.46354  2.40513  3.72494  3.29354  2.67741  2.69355  4.24690  2.90347  2.73739  3.18146  2.89801  2.37887  2.77519  2.98518  4.58477  3.61503
          0.02363  4.15302  4.87536  0.61958  0.77255  0.48576  0.95510
    362   3.05116  5.65272  1.59085  1.18862  4.93978  3.30024  3.85561  4.47145  2.88658  3.95906  4.81465  2.75988  3.92934  3.02238  3.49404  2.92448  3.34197  4.03387  6.10238  4.58589   1438 - -
          2.68618  4.42225  2.77519  2.73123  3.46354  2.40513  3.72494  3.29354  2.67741  2.69355  4.24690  2.90347  2.73739  3.18146  2.89801  2.37887  2.77519  2.98518  4.58477  3.61503
          0.02363  4.15302  4.87536  0.61958  0.77255  0.48576  0.95510
    363   2.96534  4.78973  3.28448  2.04150  3.41645  3.65132  3.87300  3.38095  2.81058  2.97400  3.95158  3.35848  4.11230  3.25735  3.12279  3.07865  3.21405  3.15419  1.45293  3.43253   1439 - -
          2.68618  4.42225  2.77519  2.73123  3.46354  2.40513  3.72494  3.29354  2.67741  2.69355  4.24690  2.90347  2.73739  3.18146  2.89801  2.37887  2.77519  2.98518  4.58477  3.61503
          0.02363  4.15302  4.87536  0.61958  0.77255  0.48576  0.95510
    364   3.17998  4.47530  4.95850  4.47392  3.68809  4.56332  5.18845  1.43555  4.36567  2.18444  3.48443  4.67397  4.87438  4.63285  4.55729  3.96430  3.44964  0.93963  5.67564  4.46212   1440 - -
          2.68618  4.42225  2.77519  2.73123  3.46354  2.40513  3.72494  3.29354  2.67741  2.69355  4.24690  2.90347  2.73739  3.18146  2.89801  2.37887  2.77519  2.98518  4.58477  3.61503
          0.02363  4.15302  4.87536  0.61958  0.77255  0.48576  0.95510
    365   2.88736  4.76899  3.29935  2.90985  3.18119  3.60305  3.78717  3.46742  2.81788  3.04534  4.00327  1.41799  4.07863  3.22985  3.15038  2.98327  3.16009  3.20660  2.54676  3.15154   1441 - -
          2.68618  4.42225  2.77519  2.73123  3.46354  2.40513  3.72494  3.29354  2.67741  2.69355  4.24690  2.90347  2.73739  3.18146  2.89801  2.37887  2.77519  2.98518  4.58477  3.61503
          0.02363  4.15302  4.87536  0.61958  0.77255  0.48576  0.95510
    366   2.80918  4.96312  3.06880  2.65177  4.47033  3.45448  3.76527  3.88840  1.27771  3.43404  4.27773  3.10832  3.94970  2.91881  2.59794  2.13189  3.08349  3.51353  5.55894  4.28017   1442 - -
          2.68618  4.42225  2.77519  2.73123  3.46354  2.40513  3.72494  3.29354  2.67741  2.69355  4.24690  2.90347  2.73739  3.18146  2.89801  2.37887  2.77519  2.98518  4.58477  3.61503
          0.02363  4.15302  4.87536  0.61958  0.77255  0.48576  0.95510
    367   2.12336  4.38223  3.71266  3.19693  3.49093  3.63362  4.04199  2.70259  2.98194  1.43763  3.43967  3.52977  4.08178  3.38927  2.96602  2.96373  2.97836  2.54309  5.04531  3.82435   1443 - -
          2.68618  4.42225  2.77519  2.73123  3.46354  2.40513  3.72494  3.29354  2.67741  2.69355  4.24690  2.90347  2.73739  3.18146  2.89801  2.37887  2.77519  2.98518  4.58477  3.61503
          0.02363  4.15302  4.87536  0.61958  0.77255  0.48576  0.95510
    368   3.84492  5.11144  4.54746  4.32953  3.01205  4.06817  4.29100  3.89154  4.05191  3.23367  4.51047  4.42493  4.61092  4.42445  4.12750  4.04566  4.16162  3.78912  0.46974  3.00101   1444 - -
          2.68618  4.42225  2.77519  2.73123  3.46354  2.40513  3.72494  3.29354  2.67741  2.69355  4.24690  2.90347  2.73739  3.18146  2.89801  2.37887  2.77519  2.98518  4.58477  3.61503
          0.02363  4.15302  4.87536  0.61958  0.77255  0.48576  0.95510
    369   3.03646  4.51209  4.50720  4.18792  3.77259  4.00685  4.94689  2.08094  4.06047  2.41610  3.70320  4.33051  4.55829  4.40410  4.24487  3.53522  3.39525  0.73183  5.60151  4.34700   1445 - -
          2.68618  4.42225  2.77519  2.73123  3.46354  2.40513  3.72494  3.29354  2.67741  2.69355  4.24690  2.90347  2.73739  3.18146  2.89801  2.37887  2.77519  2.98518  4.58477  3.61503
          0.02363  4.15302  4.87536  0.61958  0.77255  0.48576  0.95510
    370   3.21077  5.28689  3.68033  2.95581  4.78382  3.79417  3.68741  4.11134  1.53317  3.52389  4.40628  3.32864  4.15117  2.82148  1.13178  3.20295  3.35968  3.79944  5.53432  4.40177   1446 - -
          2.68618  4.42225  2.77519  2.73123  3.46354  2.40513  3.72494  3.29354  2.67741  2.69355  4.24690  2.90347  2.73739  3.18146  2.89801  2.37887  2.77519  2.98518  4.58477  3.61503
          0.02363  4.15302  4.87536  0.61958  0.77255  0.48576  0.95510
    371   2.99943  5.20225  3.09565  2.01801  4.59519  3.59053  3.71746  3.99588  2.15984  3.48118  4.33792  3.12429  4.02272  2.85896  1.29521  2.98454  3.20815  3.65621  5.56690  4.32158   1447 - -
          2.68618  4.42225  2.77519  2.73123  3.46354  2.40513  3.72494  3.29354  2.67741  2.69355  4.24690  2.90347  2.73739  3.18146  2.89801  2.37887  2.77519  2.98518  4.58477  3.61503
          0.02363  4.15302  4.87536  0.61958  0.77255  0.48576  0.95510
    372   2.86445  4.43724  3.99207  3.46235  3.31450  3.88540  4.24412  2.28218  3.32639  1.26335  3.22825  3.78656  2.67623  3.63550  3.58848  3.20261  3.12015  2.39167  5.04162  3.83829   1448 - -
          2.68618  4.42225  2.77519  2.73123  3.46354  2.40513  3.72494  3.29354  2.67741  2.69355  4.24690  2.90347  2.73739  3.18146  2.89801  2.37887  2.77519  2.98518  4.58477  3.61503
          0.02363  4.15302  4.87536  0.61958  0.77255  0.48576  0.95510
    373   2.82008  4.39077  4.02249  3.48195  3.35328  3.84473  4.24668  2.43273  3.32497  1.93163  1.69649  3.78455  4.24533  3.64207  3.57807  3.16569  2.30351  2.34249  5.05510  3.86638   1449 - -
          2.68618  4.42225  2.77519  2.73123  3.46354  2.40513  3.72494  3.29354  2.67741  2.69355  4.24690  2.90347  2.73739  3.18146  2.89801  2.37887  2.77519  2.98518  4.58477  3.61503
          0.02363  4.15302  4.87536  0.61958  0.77255  0.48576  0.95510
    374   2.94896  5.08803  3.19756  2.72655  4.49482  3.56634  3.73961  3.96405  2.17462  3.46305  4.32189  2.24740  4.01945  2.89275  1.28212  2.96238  3.18372  3.61313  5.52020  4.26272   1450 - -
          2.68618  4.42225  2.77519  2.73123  3.46354  2.40513  3.72494  3.29354  2.67741  2.69355  4.24690  2.90347  2.73739  3.18146  2.89801  2.37887  2.77519  2.98518  4.58477  3.61503
          0.02363  4.15302  4.87536  0.61958  0.77255  0.48576  0.95510
    375   2.63582  4.16325  3.91353  3.34282  2.50863  3.69251  3.92198  2.60924  3.23844  2.04277  3.26494  3.60068  4.06752  3.48526  3.46911  2.30768  2.70259  2.41796  2.95334  3.30516   1451 - -
          2.68618  4.42225  2.77519  2.73123  3.46354  2.40513  3.72494  3.29354  2.67741  2.69355  4.24690  2.90347  2.73739  3.18146  2.89801  2.37887  2.77519  2.98518  4.58477  3.61503
          0.02363  4.15302  4.87536  0.61958  0.77255  0.48576  0.95510
    376   2.72398  1.57050  4.30645  3.80194  3.40794  3.69610  4.39059  2.44054  3.60669  2.21269  2.30858  3.92563  4.21428  3.89098  3.78424  3.09157  3.05410  2.30371  5.08094  3.86857   1452 - -
          2.68618  4.42225  2.77519  2.73123  3.46354  2.40513  3.72494  3.29354  2.67741  2.69355  4.24690  2.90347  2.73739  3.18146  2.89801  2.37887  2.77519  2.98518  4.58477  3.61503
          0.02363  4.15302  4.87536  0.61958  0.77255  0.48576  0.95510
    377   1.20480  4.26738  3.94509  3.55573  3.91499  3.34330  4.43658  2.65208  3.48614  2.77583  3.83585  3.68123  4.01341  3.78866  3.74727  2.77502  2.93119  1.81376  5.48986  4.27603   1453 - -
          2.68618  4.42225  2.77519  2.73123  3.46354  2.40513  3.72494  3.29354  2.67741  2.69355  4.24690  2.90347  2.73739  3.18146  2.89801  2.37887  2.77519  2.98518  4.58477  3.61503
          0.02363  4.15302  4.87536  0.61958  0.77255  0.48576  0.95510
    378   2.87656  4.73953  2.20565  2.80252  3.69641  3.59931  4.00530  2.97335  2.98287  1.32642  3.71843  3.28359  4.08600  3.28038  3.38168  3.01505  3.14615  2.82359  5.25332  3.92946   1454 - -
          2.68618  4.42225  2.77519  2.73123  3.46354  2.40513  3.72494  3.29354  2.67741  2.69355  4.24690  2.90347  2.73739  3.18146  2.89801  2.37887  2.77519  2.98518  4.58477  3.61503
          0.02363  4.15302  4.87536  0.61958  0.77255  0.48576  0.95510
    379   2.77392  4.37469  3.77750  2.45496  3.49779  3.82594  4.11950  2.18853  3.15346  1.99424  3.40728  3.61120  4.19011  3.46812  3.47501  3.10039  3.01107  1.61858  5.08729  3.86471   1455 - -
          2.68618  4.42225  2.77519  2.73123  3.46354  2.40513  3.72494  3.29354  2.67741  2.69355  4.24690  2.90347  2.73739  3.18146  2.89801  2.37887  2.77519  2.98518  4.58477  3.61503
          0.02363  4.15302  4.87536  0.61958  0.77255  0.48576  0.95510
    380   2.73868  4.93943  2.64799  1.89697  4.45689  3.29928  3.86016  3.90568  2.72057  3.50414  4.34724  2.96260  3.88557  3.03690  3.16714  1.37370  3.06350  3.50493  5.69468  4.32873   1456 - -
          2.68618  4.42225  2.77519  2.73123  3.46354  2.40513  3.72494  3.29354  2.67741  2.69355  4.24690  2.90347  2.73739  3.18146  2.89801  2.37887  2.77519  2.98518  4.58477  3.61503
          0.02363  4.15302  4.87536  0.61958  0.77255  0.48576  0.95510
    381   3.48571  4.87005  4.63932  4.28958  3.26755  4.33533  4.85846  2.49562  4.05504  0.59324  3.21893  4.53816  4.72820  4.35492  4.18140  3.95335  3.77034  2.60410  5.23883  4.02388   1457 - -
          2.68618  4.42225  2.77519  2.73123  3.46354  2.40513  3.72494  3.29354  2.67741  2.69355  4.24690  2.90347  2.73739  3.18146  2.89801  2.37887  2.77519  2.98518  4.58477  3.61503
          0.02363  4.15302  4.87536  0.61958  0.77255  0.48576  0.95510
    382   1.93942  4.26469  3.82100  3.26310  3.45240  3.69416  4.07913  2.42380  3.18700  2.25279  3.05346  3.58943  4.10358  3.47438  3.48395  2.98550  2.43278  1.87985  4.99240  3.77943   1458 - -
          2.68618  4.42225  2.77519  2.73123  3.46354  2.40513  3.72494  3.29354  2.67741  2.69355  4.24690  2.90347  2.73739  3.18146  2.89801  2.37887  2.77519  2.98518  4.58477  3.61503
          0.02363  4.15302  4.87536  0.61958  0.77255  0.48576  0.95510
    383   2.31620  3.28532  3.64273  3.21156  4.17747  3.08420  4.20262  3.57540  3.16834  3.27228  4.11139  3.38889  2.33161  3.47505  3.49361  1.27154  2.77019  3.11145  5.54312  4.32220   1459 - -
          2.68618  4.42225  2.77519  2.73123  3.46354  2.40513  3.72494  3.29354  2.67741  2.69355  4.24690  2.90347  2.73739  3.18146  2.89801  2.37887  2.77519  2.98518  4.58477  3.61503
          0.02363  4.15302  4.87536  0.61958  0.77255  0.48576  0.95510
    384   3.17998  4.47530  4.95850  4.47392  3.68809  4.56332  5.18845  1.43555  4.36567  2.18444  3.48443  4.67397  4.87438  4.63285  4.55729  3.96430  3.44964  0.93963  5.67564  4.46212   1460 - -
          2.68618  4.42225  2.77519  2.73123  3.46354  2.40513  3.72494  3.29354  2.67741  2.69355  4.24690  2.90347  2.73739  3.18146  2.89801  2.37887  2.77519  2.98518  4.58477  3.61503
          0.02363  4.15302  4.87536  0.61958  0.77255  0.48576  0.95510
    385   2.51714  2.39033  3.95352  3.43459  3.49910  3.46222  4.15062  2.06065  3.32700  2.53310  3.48609  3.62120  4.00168  3.59928  3.56824  1.91186  2.85044  2.40246  5.01317  3.80373   1461 - -
          2.68618  4.42225  2.77519  2.73123  3.46354  2.40513  3.72494  3.29354  2.67741  2.69355  4.24690  2.90347  2.73739  3.18146  2.89801  2.37887  2.77519  2.98518  4.58477  3.61503
          0.02363  4.15302  4.87536  0.61958  0.77255  0.48576  0.95510
    386   2.91281  2.48203  4.51360  3.95340  2.79367  4.04479  4.37821  2.30135  3.80578  1.23686  3.11873  4.11096  4.39391  3.98445  3.94077  3.37635  3.16185  2.24150  4.87234  3.62791   1462 - -
          2.68618  4.42225  2.77519  2.73123  3.46354  2.40513  3.72494  3.29354  2.67741  2.69355  4.24690  2.90347  2.73739  3.18146  2.89801  2.37887  2.77519  2.98518  4.58477  3.61503
          0.02363  4.15302  4.87536  0.61958  0.77255  0.48576  0.95510
    387   2.69445  4.80536  2.73320  2.60349  4.56421  2.11159  4.03115  4.10838  2.95589  3.70075  4.54621  1.24337  3.89469  3.23824  3.38588  2.75406  3.09215  3.62049  5.80488  4.46401   1463 - -
          2.68618  4.42225  2.77519  2.73123  3.46354  2.40513  3.72494  3.29354  2.67741  2.69355  4.24690  2.90347  2.73739  3.18146  2.89801  2.37887  2.77519  2.98518  4.58477  3.61503
          0.02363  4.15302  4.87536  0.61958  0.77255  0.48576  0.95510
    388   2.54323  4.55082  3.06716  2.79395  4.25222  3.22450  4.01535  3.63464  2.87787  3.33941  4.20510  2.19529  3.86398  3.23771  3.24720  2.66244  1.34453  3.23264  5.57492  4.27616   1464 - -
          2.68618  4.42225  2.77519  2.73123  3.46354  2.40513  3.72494  3.29354  2.67741  2.69355  4.24690  2.90347  2.73739  3.18146  2.89801  2.37887  2.77519  2.98518  4.58477  3.61503
          0.02363  4.15302  4.87536  0.61958  0.77255  0.48576  0.95510
    389   2.78109  4.56349  3.58814  3.20227  3.68405  3.54856  4.16262  2.99830  3.08309  1.88412  3.74067  3.54352  1.39964  3.48789  3.37624  2.98391  3.11954  2.83206  5.24130  3.95566   1465 - -
          2.68618  4.42225  2.77519  2.73123  3.46354  2.40513  3.72494  3.29354  2.67741  2.69355  4.24690  2.90347  2.73739  3.18146  2.89801  2.37887  2.77519  2.98518  4.58477  3.61503
          0.02363  4.15302  4.87536  0.61958  0.77255  0.48576  0.95510
    390   2.82306  4.93168  3.18498  2.71026  4.40588  3.50012  3.76490  3.73067  1.27761  3.33237  4.20096  3.15442  3.97173  2.92046  2.55549  2.86693  2.25479  3.39614  5.51276  4.25778   1466 - -
          2.68618  4.42225  2.77519  2.73123  3.46354  2.40513  3.72494  3.29354  2.67741  2.69355  4.24690  2.90347  2.73739  3.18146  2.89801  2.37887  2.77519  2.98518  4.58477  3.61503
          0.02363  4.15302  4.87536  0.61958  0.77255  0.48576  0.95510
    391   2.59243  4.60263  3.27404  2.78160  4.13672  3.35593  3.84351  3.51529  2.53391  3.15808  4.00930  3.18469  3.88415  3.03649  2.17877  2.47867  1.59150  3.16424  5.40028  4.13788   1467 - -
          2.68618  4.42225  2.77519  2.73123  3.46354  2.40513  3.72494  3.29354  2.67741  2.69355  4.24690  2.90347  2.73739  3.18146  2.89801  2.37887  2.77519  2.98518  4.58477  3.61503
          0.02363  4.15302  4.87536  0.61958  0.77255  0.48576  0.95510
    392   2.03141  4.40460  4.04943  3.64287  1.35860  3.68756  4.12600  2.72177  3.57217  2.36207  3.52575  3.80426  4.21494  3.81113  3.78631  3.08804  3.13005  2.58153  4.67885  3.18918   1468 - -
          2.68618  4.42225  2.77519  2.73123  3.46354  2.40513  3.72494  3.29354  2.67741  2.69355  4.24690  2.90347  2.73739  3.18146  2.89801  2.37887  2.77519  2.98518  4.58477  3.61503
          0.02363  4.15302  4.87536  0.61958  0.77255  0.48576  0.95510
    393   2.87578  5.21602  2.88988  1.50916  4.57966  3.50093  3.66608  3.99963  2.08355  3.48179  4.29603  2.98741  3.93418  2.79396  2.04585  2.84103  3.09254  3.62700  5.59327  4.28068   1469 - -
          2.68618  4.42225  2.77519  2.73123  3.46354  2.40513  3.72494  3.29354  2.67741  2.69355  4.24690  2.90347  2.73739  3.18146  2.89801  2.37887  2.77519  2.98518  4.58477  3.61503
          0.02363  4.15302  4.87536  0.61958  0.77255  0.48576  0.95510
    394   2.63886  5.13093  3.22526  2.61434  4.50169  3.58823  2.58774  3.89977  1.57933  3.38308  4.20202  3.08802  3.96221  2.75864  1.95399  2.86588  3.07261  3.54930  5.48522  4.22232   1470 - -
          2.68618  4.42225  2.77519  2.73123  3.46354  2.40513  3.72494  3.29354  2.67741  2.69355  4.24690  2.90347  2.73739  3.18146  2.89801  2.37887  2.77519  2.98518  4.58477  3.61503
          0.02363  4.15302  4.87536  0.61958  0.77255  0.48576  0.95510
    395   2.60270  2.85351  4.12752  3.54100  2.84820  3.71327  3.46569  2.37064  3.40807  2.23538  3.16977  3.71630  4.08095  3.61585  3.56541  3.00464  2.83518  1.85515  4.61911  2.76243   1471 - -
          2.68618  4.42225  2.77519  2.73123  3.46354  2.40513  3.72494  3.29354  2.67741  2.69355  4.24690  2.90347  2.73739  3.18146  2.89801  2.37887  2.77519  2.98518  4.58477  3.61503
          0.02363  4.15302  4.87536  0.61958  0.77255  0.48576  0.95510
    396   3.16886  4.86918  3.80774  3.69387  4.64985  3.54130  4.74007  4.27810  3.77734  3.86983  4.93764  3.96806  0.43962  4.15711  3.98288  3.34713  3.63405  3.88943  5.74931  4.77719   1472 - -
          2.68618  4.42225  2.77519  2.73123  3.46354  2.40513  3.72494  3.29354  2.67741  2.69355  4.24690  2.90347  2.73739  3.18146  2.89801  2.37887  2.77519  2.98518  4.58477  3.61503
          0.02363  4.15302  4.87536  0.61958  0.77255  0.48576  0.95510
    397   2.62569  4.27780  3.61160  3.05301  2.75100  3.62057  3.85662  2.74800  2.98785  2.06527  3.37729  3.41351  2.48153  3.27790  3.30392  2.61600  2.86177  2.54112  4.75701  3.12933   1473 - -
          2.68644  4.41860  2.77545  2.73149  3.46380  2.40512  3.72520  3.29380  2.67766  2.69346  4.24715  2.90329  2.73693  3.18172  2.89784  2.37912  2.77508  2.98498  4.58503  3.61441
          0.16986  1.90658  4.87536  1.99680  0.14591  0.48576  0.95510
    398   2.75522  4.44528  3.61407  3.09949  3.40471  3.70259  3.98653  2.69037  2.96217  1.45761  3.09754  2.53047  4.10235  3.33181  3.26957  2.99998  3.00252  2.55073  4.98223  3.71057   1485 - -
          2.68618  4.42225  2.77519  2.73123  3.46354  2.40513  3.72494  3.29354  2.67741  2.69355  4.24690  2.90347  2.73739  3.18146  2.89801  2.37887  2.77519  2.98518  4.58477  3.61503
          0.02363  4.15302  4.87536  0.61958  0.77255  0.48576  0.95510
    399   2.92039  5.12503  2.93485  2.56714  4.11172  3.52626  2.48577  3.89062  2.33148  3.38913  4.26070  3.06173  3.98442  1.46960  2.65026  2.91084  3.15167  3.55851  5.35720  3.94804   1486 - -
          2.68618  4.42225  2.77519  2.73123  3.46354  2.40513  3.72494  3.29354  2.67741  2.69355  4.24690  2.90347  2.73739  3.18146  2.89801  2.37887  2.77519  2.98518  4.58477  3.61503
          0.02363  4.15302  4.87536  0.61958  0.77255  0.48576  0.95510
    400   2.67126  4.35523  3.58849  3.06989  2.73524  2.45678  3.82290  2.87902  3.01903  2.57219  3.50357  3.41774  4.02880  3.30893  3.33933  2.89947  2.69138  2.65968  4.64017  2.00311   1487 - -
          2.68618  4.42225  2.77519  2.73123  3.46354  2.40513  3.72494  3.29354  2.67741  2.69355  4.24690  2.90347  2.73739  3.18146  2.89801  2.37887  2.77519  2.98518  4.58477  3.61503
          0.02363  4.15302  4.87536  0.61958  0.77255  0.48576  0.95510
    401   2.45947  3.48297  4.27985  3.68817  2.37773  3.76068  4.06607  2.12749  3.53701  2.17874  3.14164  3.81429  4.12404  3.72250  3.65347  3.06058  2.85611  2.03281  4.64460  2.60509   1488 - -
          2.68618  4.42225  2.77519  2.73123  3.46354  2.40513  3.72494  3.29354  2.67741  2.69355  4.24690  2.90347  2.73739  3.18146  2.89801  2.37887  2.77519  2.98518  4.58477  3.61503
          0.02363  4.15302  4.87536  0.61958  0.77255  0.48576  0.95510
    402   2.59072  4.43318  3.70718  3.48437  4.24647  3.26024  4.47641  3.40947  3.43301  3.26262  4.30229  3.63967  3.98957  3.81546  3.67142  2.79610  0.77191  3.07262  5.65828  4.46603   1489 - -
          2.68618  4.42225  2.77519  2.73123  3.46354  2.40513  3.72494  3.29354  2.67741  2.69355  4.24690  2.90347  2.73739  3.18146  2.89801  2.37887  2.77519  2.98518  4.58477  3.61503
          0.02363  4.15302  4.87536  0.61958  0.77255  0.48576  0.95510
    403   2.98156  4.64578  3.63543  3.30587  1.25374  3.75954  3.79820  3.17699  3.31705  2.76006  3.83618  2.29374  4.24052  3.58704  3.59751  3.15506  3.27257  2.98869  4.31691  2.68721   1490 - -
          2.68618  4.42225  2.77519  2.73123  3.46354  2.40513  3.72494  3.29354  2.67741  2.69355  4.24690  2.90347  2.73739  3.18146  2.89801  2.37887  2.77519  2.98518  4.58477  3.61503
          0.02363  4.15302  4.87536  0.61958  0.77255  0.48576  0.95510
    404   2.28013  3.51128  4.11384  3.23378  2.50405  3.74446  4.06665  2.16250  3.41203  2.25082  3.20469  3.73617  4.11353  3.63358  3.59226  3.03667  2.86232  1.83944  4.74169  3.54833   1491 - -
          2.68618  4.42225  2.77519  2.73123  3.46354  2.40513  3.72494  3.29354  2.67741  2.69355  4.24690  2.90347  2.73739  3.18146  2.89801  2.37887  2.77519  2.98518  4.58477  3.61503
          0.02363  4.15302  4.87536  0.61958  0.77255  0.48576  0.95510
    405   2.52420  2.21032  2.47355  2.84781  3.76746  3.37809  3.89835  3.06350  2.85205  2.82449  3.70582  3.24283  3.88607  3.16373  3.23736  2.42687  2.83386  2.42672  5.17531  3.91727   1492 - -
          2.68618  4.42225  2.77519  2.73123  3.46354  2.40513  3.72494  3.29354  2.67741  2.69355  4.24690  2.90347  2.73739  3.18146  2.89801  2.37887  2.77519  2.98518  4.58477  3.61503
          0.02363  4.15302  4.87536  0.61958  0.77255  0.48576  0.95510
    406   3.03578  5.56368  1.11232  2.19362  4.88110  3.28730  3.88516  4.45809  2.94013  3.96252  4.82888  1.99418  3.93314  3.06310  3.54671  2.92537  3.34569  4.01466  6.08347  4.56613   1493 - -
          2.68618  4.42225  2.77519  2.73123  3.46354  2.40513  3.72494  3.29354  2.67741  2.69355  4.24690  2.90347  2.73739  3.18146  2.89801  2.37887  2.77519  2.98518  4.58477  3.61503
          0.02363  4.15302  4.87536  0.61958  0.77255  0.48576  0.95510
    407   2.61743  3.52809  4.14799  3.56317  2.33491  3.73049  4.05340  2.32013  3.43264  1.78653  3.16996  3.74509  4.10254  3.64401  3.59464  2.78570  2.58676  2.25122  4.69915  3.50232   1494 - -
          2.68618  4.42225  2.77519  2.73123  3.46354  2.40513  3.72494  3.29354  2.67741  2.69355  4.24690  2.90347  2.73739  3.18146  2.89801  2.37887  2.77519  2.98518  4.58477  3.61503
          0.02363  4.15302  4.87536  0.61958  0.77255  0.48576  0.95510
    408   2.33858  3.50905  4.48589  3.91880  3.38281  4.04313  4.44027  1.66112  3.79661  1.83351  3.30435  4.09180  4.39154  4.01056  3.95507  3.36300  3.07323  1.63345  5.04017  3.85174   1495 - -
          2.68618  4.42225  2.77519  2.73123  3.46354  2.40513  3.72494  3.29354  2.67741  2.69355  4.24690  2.90347  2.73739  3.18146  2.89801  2.37887  2.77519  2.98518  4.58477  3.61503
          0.02363  4.15302  4.87536  0.61958  0.77255  0.48576  0.95510
    409   2.51803  4.15242  4.28828  3.70991  3.20672  3.86323  4.19211  1.85810  3.56639  2.15850  3.20292  3.88642  4.22336  3.78377  3.72265  3.16851  2.95836  1.65839  2.90817  3.59689   1496 - -
          2.68618  4.42225  2.77519  2.73123  3.46354  2.40513  3.72494  3.29354  2.67741  2.69355  4.24690  2.90347  2.73739  3.18146  2.89801  2.37887  2.77519  2.98518  4.58477  3.61503
          0.02363  4.15302  4.87536  0.61958  0.77255  0.48576  0.95510
    410   2.34452  4.27416  3.52401  3.21824  4.28543  3.07475  4.26904  3.62987  3.22219  3.37658  4.23671  3.39381  3.80521  3.54614  3.52601  1.82956  1.20724  3.15523  5.65215  4.42549   1497 - -
          2.68618  4.42225  2.77519  2.73123  3.46354  2.40513  3.72494  3.29354  2.67741  2.69355  4.24690  2.90347  2.73739  3.18146  2.89801  2.37887  2.77519  2.98518  4.58477  3.61503
          0.02363  4.15302  4.87536  0.61958  0.77255  0.48576  0.95510
    411   2.75690  4.19490  4.28513  3.70094  2.21287  3.35052  4.17524  2.28544  3.56936  1.66097  2.37940  3.89078  4.22700  3.76061  3.72219  3.18452  2.98743  2.30878  4.75743  3.56073   1498 - -
          2.68618  4.42225  2.77519  2.73123  3.46354  2.40513  3.72494  3.29354  2.67741  2.69355  4.24690  2.90347  2.73739  3.18146  2.89801  2.37887  2.77519  2.98518  4.58477  3.61503
          0.02363  4.15302  4.87536  0.61958  0.77255  0.48576  0.95510
    412   3.48571  4.87005  4.63932  4.28958  3.26755  4.33533  4.85846  2.49562  4.05504  0.59324  3.21893  4.53816  4.72820  4.35492  4.18140  3.95335  3.77034  2.60410  5.23883  4.02388   1499 - -
          2.68618  4.42225  2.77519  2.73123  3.46354  2.40513  3.72494  3.29354  2.67741  2.69355  4.24690  2.90347  2.73739  3.18146  2.89801  2.37887  2.77519  2.98518  4.58477  3.61503
          0.02363  4.15302  4.87536  0.61958  0.77255  0.48576  0.95510
    413   2.86950  4.38944  4.03806  3.53249  1.50849  3.85512  3.86099  2.76136  3.42675  2.37825  3.44429  3.73648  4.24312  3.65570  3.64593  3.16676  2.27798  2.60911  4.34116  2.54074   1500 - -
          2.68618  4.42225  2.77519  2.73123  3.46354  2.40513  3.72494  3.29354  2.67741  2.69355  4.24690  2.90347  2.73739  3.18146  2.89801  2.37887  2.77519  2.98518  4.58477  3.61503
          0.02363  4.15302  4.87536  0.61958  0.77255  0.48576  0.95510
    414   2.59072  4.43318  3.70718  3.48437  4.24647  3.26024  4.47641  3.40947  3.43301  3.26262  4.30229  3.63967  3.98957  3.81546  3.67142  2.79610  0.77191  3.07262  5.65828  4.46603   1501 - -
          2.68618  4.42225  2.77519  2.73123  3.46354  2.40513  3.72494  3.29354  2.67741  2.69355  4.24690  2.90347  2.73739  3.18146  2.89801  2.37887  2.77519  2.98518  4.58477  3.61503
          0.02363  4.15302  4.87536  0.61958  0.77255  0.48576  0.95510
    415   1.50321  4.25902  3.63836  3.17121  2.45232  3.35340  4.04206  2.97195  3.13477  2.72191  3.64823  3.43803  3.92217  3.42269  3.44401  2.31635  2.84061  2.70280  5.05236  3.76534   1502 - -
          2.68618  4.42225  2.77519  2.73123  3.46354  2.40513  3.72494  3.29354  2.67741  2.69355  4.24690  2.90347  2.73739  3.18146  2.89801  2.37887  2.77519  2.98518  4.58477  3.61503
          0.02363  4.15302  4.87536  0.61958  0.77255  0.48576  0.95510
    416   2.93970  5.35960  2.48717  1.26244  4.65985  3.38499  3.77060  4.14339  2.55275  3.64367  4.48808  2.87007  3.92756  2.15676  2.98865  2.87149  3.19739  3.75783  5.78800  4.38480   1503 - -
          2.68618  4.42225  2.77519  2.73123  3.46354  2.40513  3.72494  3.29354  2.67741  2.69355  4.24690  2.90347  2.73739  3.18146  2.89801  2.37887  2.77519  2.98518  4.58477  3.61503
          0.02363  4.15302  4.87536  0.61958  0.77255  0.48576  0.95510
    417   3.33053  4.71365  4.74620  4.20681  3.13023  4.48652  4.78725  2.29402  3.99207  1.25731  1.38024  4.48009  4.72345  4.20251  4.14177  3.85025  3.56384  2.41459  5.17649  4.05181   1504 - -
          2.68618  4.42225  2.77519  2.73123  3.46354  2.40513  3.72494  3.29354  2.67741  2.69355  4.24690  2.90347  2.73739  3.18146  2.89801  2.37887  2.77519  2.98518  4.58477  3.61503
          0.02363  4.15302  4.87536  0.61958  0.77255  0.48576  0.95510
    418   3.20471  4.53026  4.89100  4.43302  3.58103  4.50356  5.12923  0.89663  4.28622  2.05387  3.40251  4.63375  4.84078  4.56373  4.46660  3.92278  3.48432  1.63494  5.59542  4.37973   1505 - -
          2.68618  4.42225  2.77519  2.73123  3.46354  2.40513  3.72494  3.29354  2.67741  2.69355  4.24690  2.90347  2.73739  3.18146  2.89801  2.37887  2.77519  2.98518  4.58477  3.61503
          0.02363  4.15302  4.87536  0.61958  0.77255  0.48576  0.95510
    419   1.07019  4.22393  3.70920  3.39168  4.25687  3.07740  4.37261  3.40905  3.37100  3.28020  4.18627  3.48811  3.82184  3.67468  3.64782  2.53222  1.94748  2.98936  5.66941  4.47294   1506 - -
          2.68618  4.42225  2.77519  2.73123  3.46354  2.40513  3.72494  3.29354  2.67741  2.69355  4.24690  2.90347  2.73739  3.18146  2.89801  2.37887  2.77519  2.98518  4.58477  3.61503
          0.02363  4.15302  4.87536  0.61958  0.77255  0.48576  0.95510
    420   2.95380  4.93323  3.42098  2.85863  4.08169  3.67643  3.78411  3.39196  1.26645  2.20356  3.98564  3.28468  4.07780  2.96638  2.50764  3.02701  3.16894  3.17559  5.34302  4.08407   1507 - -
          2.68618  4.42225  2.77519  2.73123  3.46354  2.40513  3.72494  3.29354  2.67741  2.69355  4.24690  2.90347  2.73739  3.18146  2.89801  2.37887  2.77519  2.98518  4.58477  3.61503
          0.02363  4.15302  4.87536  0.61958  0.77255  0.48576  0.95510
    421   2.72018  4.52229  2.52590  2.86951  3.57999  3.62933  3.92051  2.55395  2.87007  2.45094  1.90149  3.31822  4.03305  3.19114  3.25348  2.90822  2.96427  2.58941  5.11117  3.84790   1508 - -
          2.68618  4.42225  2.77519  2.73123  3.46354  2.40513  3.72494  3.29354  2.67741  2.69355  4.24690  2.90347  2.73739  3.18146  2.89801  2.37887  2.77519  2.98518  4.58477  3.61503
          0.02363  4.15302  4.87536  0.61958  0.77255  0.48576  0.95510
    422   3.27410  4.95759  3.68789  3.30101  2.41762  3.96810  1.36172  3.59437  3.12391  3.02815  4.11824  3.58560  4.36866  3.50239  3.39450  3.32884  3.50821  3.39946  4.04991  1.75925   1509 - -
          2.68618  4.42225  2.77519  2.73123  3.46354  2.40513  3.72494  3.29354  2.67741  2.69355  4.24690  2.90347  2.73739  3.18146  2.89801  2.37887  2.77519  2.98518  4.58477  3.61503
          0.02363  4.15302  4.87536  0.61958  0.77255  0.48576  0.95510
    423   2.99218  4.40173  4.45978  3.92569  2.94570  4.08045  4.21157  1.28588  3.70654  2.03857  3.25517  4.07482  4.42520  3.95125  3.84873  3.42666  3.23301  2.30626  2.63569  3.23187   1510 - -
          2.68618  4.42225  2.77519  2.73123  3.46354  2.40513  3.72494  3.29354  2.67741  2.69355  4.24690  2.90347  2.73739  3.18146  2.89801  2.37887  2.77519  2.98518  4.58477  3.61503
          0.02363  4.15302  4.87536  0.61958  0.77255  0.48576  0.95510
    424   2.86192  4.88722  3.34709  2.88808  4.48792  2.21124  3.89110  3.93624  2.39189  3.48019  4.34546  3.28985  4.01330  3.06740  1.18507  2.93125  3.16323  3.55766  5.55611  4.35341   1511 - -
          2.68618  4.42225  2.77519  2.73123  3.46354  2.40513  3.72494  3.29354  2.67741  2.69355  4.24690  2.90347  2.73739  3.18146  2.89801  2.37887  2.77519  2.98518  4.58477  3.61503
          0.02363  4.15302  4.87536  0.61958  0.77255  0.48576  0.95510
    425   2.63284  4.69080  2.83291  2.70993  4.55315  1.21872  4.10558  4.09307  3.04937  3.70374  4.55056  2.04706  3.88529  3.32967  3.45608  2.72149  3.05942  3.58146  5.81044  4.49757   1512 - -
          2.68618  4.42225  2.77519  2.73123  3.46354  2.40513  3.72494  3.29354  2.67741  2.69355  4.24690  2.90347  2.73739  3.18146  2.89801  2.37887  2.77519  2.98518  4.58477  3.61503
          0.02363  4.15302  4.87536  0.61958  0.77255  0.48576  0.95510
    426   2.72402  4.40682  4.80438  4.30000  3.68399  4.40087  4.99782  1.18849  4.20013  2.25972  3.49560  4.49823  4.74259  4.46224  4.39862  3.77805  3.34469  1.26042  5.56723  4.36324   1513 - -
          2.68618  4.42225  2.77519  2.73123  3.46354  2.40513  3.72494  3.29354  2.67741  2.69355  4.24690  2.90347  2.73739  3.18146  2.89801  2.37887  2.77519  2.98518  4.58477  3.61503
          0.02363  4.15302  4.87536  0.61958  0.77255  0.48576  0.95510
    427   3.17678  4.61295  4.34723  3.86563  2.69721  4.17300  4.05942  2.64166  3.66308  1.07875  3.29285  4.04267  4.50064  3.91050  3.83370  3.52041  3.41066  2.64264  4.42931  2.08485   1514 - -
          2.68618  4.42225  2.77519  2.73123  3.46354  2.40513  3.72494  3.29354  2.67741  2.69355  4.24690  2.90347  2.73739  3.18146  2.89801  2.37887  2.77519  2.98518  4.58477  3.61503
          0.02363  4.15302  4.87536  0.61958  0.77255  0.48576  0.95510
    428   2.85496  5.17140  3.07702  2.53759  4.53612  3.54386  3.06030  3.95800  1.48817  3.43121  4.23896  2.34054  3.93688  2.75554  2.28128  2.83090  3.05976  3.58896  5.52724  4.23428   1515 - -
          2.68618  4.42225  2.77519  2.73123  3.46354  2.40513  3.72494  3.29354  2.67741  2.69355  4.24690  2.90347  2.73739  3.18146  2.89801  2.37887  2.77519  2.98518  4.58477  3.61503
          0.02363  4.15302  4.87536  0.61958  0.77255  0.48576  0.95510
    429   2.65715  4.62987  3.26257  2.71409  3.90131  2.27352  3.75906  3.27843  2.48954  2.92167  2.69307  3.16100  3.91532  2.96431  2.11088  2.76433  2.91113  2.99973  5.21978  3.95115   1516 - -
          2.68618  4.42225  2.77519  2.73123  3.46354  2.40513  3.72494  3.29354  2.67741  2.69355  4.24690  2.90347  2.73739  3.18146  2.89801  2.37887  2.77519  2.98518  4.58477  3.61503
          0.02363  4.15302  4.87536  0.61958  0.77255  0.48576  0.95510
    430   2.77625  5.15167  1.90281  1.73471  4.43597  3.36176  3.72178  3.82788  2.58585  3.43232  4.25324  2.85293  3.86279  2.86678  3.09770  2.74217  3.03106  2.51699  5.64937  4.24232   1517 - -
          2.68618  4.42225  2.77519  2.73123  3.46354  2.40513  3.72494  3.29354  2.67741  2.69355  4.24690  2.90347  2.73739  3.18146  2.89801  2.37887  2.77519  2.98518  4.58477  3.61503
          0.02363  4.15302  4.87536  0.61958  0.77255  0.48576  0.95510
    431   2.47125  4.52474  3.29220  2.73549  3.73108  3.52377  3.77425  3.01781  1.98518  2.27158  3.64406  3.18691  3.92489  3.00929  2.98493  2.59548  2.87234  2.39365  5.11252  3.85027   1518 - -
          2.68618  4.42225  2.77519  2.73123  3.46354  2.40513  3.72494  3.29354  2.67741  2.69355  4.24690  2.90347  2.73739  3.18146  2.89801  2.37887  2.77519  2.98518  4.58477  3.61503
          0.02363  4.15302  4.87536  0.61958  0.77255  0.48576  0.95510
    432   2.14001  4.33833  3.35235  3.02845  4.37664  3.07504  4.16841  3.79726  3.09420  3.46094  4.28165  3.28782  2.10848  3.40141  3.45258  1.33957  2.81172  3.27534  5.69261  4.44675   1519 - -
          2.68618  4.42225  2.77519  2.73123  3.46354  2.40513  3.72494  3.29354  2.67741  2.69355  4.24690  2.90347  2.73739  3.18146  2.89801  2.37887  2.77519  2.98518  4.58477  3.61503
          0.02363  4.15302  4.87536  0.61958  0.77255  0.48576  0.95510
    433   2.85327  4.59954  3.55079  3.19554  2.81709  3.62268  3.79302  3.30157  3.14678  2.90720  3.90895  3.48883  4.13860  3.47361  3.43743  2.12604  3.16735  3.05793  4.41626  1.31306   1520 - -
          2.68618  4.42225  2.77519  2.73123  3.46354  2.40513  3.72494  3.29354  2.67741  2.69355  4.24690  2.90347  2.73739  3.18146  2.89801  2.37887  2.77519  2.98518  4.58477  3.61503
          0.02363  4.15302  4.87536  0.61958  0.77255  0.48576  0.95510
    434   2.90332  2.70609  4.53890  3.95667  2.79321  4.07082  4.38199  2.29896  3.81291  1.23959  2.74589  4.11950  4.38549  3.97000  3.93104  3.38518  3.13564  2.25554  4.87590  3.70404   1521 - -
          2.68618  4.42225  2.77519  2.73123  3.46354  2.40513  3.72494  3.29354  2.67741  2.69355  4.24690  2.90347  2.73739  3.18146  2.89801  2.37887  2.77519  2.98518  4.58477  3.61503
          0.02363  4.15302  4.87536  0.61958  0.77255  0.48576  0.95510
    435   2.87120  5.01164  3.04227  2.67402  4.55400  2.28942  3.82079  3.98055  1.19968  3.51586  4.36447  3.13778  3.97886  2.97953  2.67265  2.89638  3.15046  3.59889  5.61200  4.35797   1522 - -
          2.68618  4.42225  2.77519  2.73123  3.46354  2.40513  3.72494  3.29354  2.67741  2.69355  4.24690  2.90347  2.73739  3.18146  2.89801  2.37887  2.77519  2.98518  4.58477  3.61503
          0.02363  4.15302  4.87536  0.61958  0.77255  0.48576  0.95510
    436   2.94831  5.28911  1.13068  2.33105  4.73862  3.31615  3.92186  4.26075  2.91962  3.80591  4.66755  2.89197  2.32391  3.10184  3.46854  2.89724  3.26722  3.83576  5.92738  4.51461   1523 - -
          2.68618  4.42225  2.77519  2.73123  3.46354  2.40513  3.72494  3.29354  2.67741  2.69355  4.24690  2.90347  2.73739  3.18146  2.89801  2.37887  2.77519  2.98518  4.58477  3.61503
          0.02363  4.15302  4.87536  0.61958  0.77255  0.48576  0.95510
    437   2.83053  4.64272  3.44680  2.96058  3.31219  3.65509  1.65938  3.11110  2.72184  2.65919  2.50742  3.36224  4.07762  3.19186  3.02304  2.97953  3.07827  2.92570  4.83983  3.39129   1524 - -
          2.68618  4.42225  2.77519  2.73123  3.46354  2.40513  3.72494  3.29354  2.67741  2.69355  4.24690  2.90347  2.73739  3.18146  2.89801  2.37887  2.77519  2.98518  4.58477  3.61503
          0.02363  4.15302  4.87536  0.61958  0.77255  0.48576  0.95510
    438   2.76696  4.49073  3.73219  3.31896  3.02456  3.55825  3.90878  3.23269  3.13591  2.85317  3.84425  3.56123  4.09986  3.51974  3.38799  2.07524  3.10081  2.98456  1.47046  3.04886   1525 - -
          2.68618  4.42225  2.77519  2.73123  3.46354  2.40513  3.72494  3.29354  2.67741  2.69355  4.24690  2.90347  2.73739  3.18146  2.89801  2.37887  2.77519  2.98518  4.58477  3.61503
          0.02363  4.15302  4.87536  0.61958  0.77255  0.48576  0.95510
    439   2.63980  1.45941  4.44387  4.01198  3.68543  3.56904  4.61794  2.32987  3.84405  2.51273  3.64160  4.00001  4.19571  4.11266  4.00545  3.00921  3.03731  1.65392  5.35267  4.13484   1526 - -
          2.68618  4.42225  2.77519  2.73123  3.46354  2.40513  3.72494  3.29354  2.67741  2.69355  4.24690  2.90347  2.73739  3.18146  2.89801  2.37887  2.77519  2.98518  4.58477  3.61503
          0.02363  4.15302  4.87536  0.61958  0.77255  0.48576  0.95510
    440   2.72681  4.87917  2.87774  2.57249  4.34420  3.35476  3.82213  3.84649  2.53651  3.41298  4.26516  3.04868  3.90384  1.45964  2.89905  2.08535  3.03818  3.45998  5.56405  4.22254   1527 - -
          2.68618  4.42225  2.77519  2.73123  3.46354  2.40513  3.72494  3.29354  2.67741  2.69355  4.24690  2.90347  2.73739  3.18146  2.89801  2.37887  2.77519  2.98518  4.58477  3.61503
          0.02363  4.15302  4.87536  0.61958  0.77255  0.48576  0.95510
    441   3.63897  4.96083  4.62596  4.40190  0.64434  4.24545  4.03479  3.13799  4.30439  2.44667  3.83125  4.34780  4.70382  4.39659  4.35418  3.88846  3.94333  3.14796  4.21592  2.55404   1528 - -
          2.68618  4.42225  2.77519  2.73123  3.46354  2.40513  3.72494  3.29354  2.67741  2.69355  4.24690  2.90347  2.73739  3.18146  2.89801  2.37887  2.77519  2.98518  4.58477  3.61503
          0.02363  4.15302  4.87536  0.61958  0.77255  0.48576  0.95510
    442   2.90138  4.95301  1.34549  2.59532  2.34509  3.50004  3.84144  3.49269  2.90670  3.09185  4.09173  3.10548  4.01861  3.15722  3.37155  2.93870  3.17663  3.24708  5.07394  3.54769   1529 - -
          2.68618  4.42225  2.77519  2.73123  3.46354  2.40513  3.72494  3.29354  2.67741  2.69355  4.24690  2.90347  2.73739  3.18146  2.89801  2.37887  2.77519  2.98518  4.58477  3.61503
          0.02363  4.15302  4.87536  0.61958  0.77255  0.48576  0.95510
    443   1.11562  4.25085  3.56025  3.33107  4.46486  1.70899  4.40685  3.83883  3.43105  3.57102  4.41094  3.44399  3.79396  3.69882  3.72098  2.50466  2.82552  3.27854  5.80365  4.61800   1530 - -
          2.68618  4.42225  2.77519  2.73123  3.46354  2.40513  3.72494  3.29354  2.67741  2.69355  4.24690  2.90347  2.73739  3.18146  2.89801  2.37887  2.77519  2.98518  4.58477  3.61503
          0.02363  4.15302  4.87536  0.61958  0.77255  0.48576  0.95510
    444   2.40410  4.26932  3.62822  3.20389  3.98707  3.20367  4.17905  3.14972  3.15924  3.01865  3.92774  3.42468  3.86239  3.47548  3.47651  1.36223  2.51754  2.05289  5.41754  4.18989   1531 - -
          2.68618  4.42225  2.77519  2.73123  3.46354  2.40513  3.72494  3.29354  2.67741  2.69355  4.24690  2.90347  2.73739  3.18146  2.89801  2.37887  2.77519  2.98518  4.58477  3.61503
          0.02363  4.15302  4.87536  0.61958  0.77255  0.48576  0.95510
    445   3.07656  4.51297  4.54790  4.02820  3.31258  4.20617  4.67652  2.17275  3.86040  1.81506  1.46793  4.26396  4.56000  4.11089  4.04532  3.57094  3.34437  1.70674  5.22780  4.07038   1532 - -
          2.68618  4.42225  2.77519  2.73123  3.46354  2.40513  3.72494  3.29354  2.67741  2.69355  4.24690  2.90347  2.73739  3.18146  2.89801  2.37887  2.77519  2.98518  4.58477  3.61503
          0.02363  4.15302  4.87536  0.61958  0.77255  0.48576  0.95510
    446   2.50530  4.37186  4.35303  3.98622  3.81458  3.81127  4.79590  2.06833  3.88380  2.48002  3.68351  4.11240  4.39261  4.20272  4.09871  3.25670  3.18965  0.89249  5.59735  4.36781   1533 - -
          2.68618  4.42225  2.77519  2.73123  3.46354  2.40513  3.72494  3.29354  2.67741  2.69355  4.24690  2.90347  2.73739  3.18146  2.89801  2.37887  2.77519  2.98518  4.58477  3.61503
          0.02363  4.15302  4.87536  0.61958  0.77255  0.48576  0.95510
    447   2.78726  4.22611  4.28534  3.71770  1.97988  3.91014  4.16213  1.89083  3.58697  1.87157  3.17959  3.90340  4.26040  3.79034  3.75026  2.79220  3.02339  2.24058  4.72116  3.43213   1534 - -
          2.68618  4.42225  2.77519  2.73123  3.46354  2.40513  3.72494  3.29354  2.67741  2.69355  4.24690  2.90347  2.73739  3.18146  2.89801  2.37887  2.77519  2.98518  4.58477  3.61503
          0.02363  4.15302  4.87536  0.61958  0.77255  0.48576  0.95510
    448   3.63897  4.96083  4.62596  4.40190  0.64434  4.24545  4.03479  3.13799  4.30439  2.44667  3.83125  4.34780  4.70382  4.39659  4.35418  3.88846  3.94333  3.14796  4.21592  2.55404   1535 - -
          2.68618  4.42225  2.77519  2.73123  3.46354  2.40513  3.72494  3.29354  2.67741  2.69355  4.24690  2.90347  2.73739  3.18146  2.89801  2.37887  2.77519  2.98518  4.58477  3.61503
          0.02363  4.15302  4.87536  0.61958  0.77255  0.48576  0.95510
    449   2.75169  4.45464  3.70759  3.33689  3.59944  2.25244  4.21836  2.87807  3.24450  1.17628  3.64153  3.62860  4.11206  3.60485  3.50753  3.00085  3.09061  2.71124  5.16798  3.91492   1536 - -
          2.68618  4.42225  2.77519  2.73123  3.46354  2.40513  3.72494  3.29354  2.67741  2.69355  4.24690  2.90347  2.73739  3.18146  2.89801  2.37887  2.77519  2.98518  4.58477  3.61503
          0.02363  4.15302  4.87536  0.61958  0.77255  0.48576  0.95510
    450   2.76696  4.49073  3.73219  3.31896  3.02456  3.55825  3.90878  3.23269  3.13591  2.85317  3.84425  3.56123  4.09986  3.51974  3.38799  2.07524  3.10081  2.98456  1.47046  3.04886   1537 - -
          2.68618  4.42225  2.77519  2.73123  3.46354  2.40513  3.72494  3.29354  2.67741  2.69355  4.24690  2.90347  2.73739  3.18146  2.89801  2.37887  2.77519  2.98518  4.58477  3.61503
          0.02363  4.15302  4.87536  0.61958  0.77255  0.48576  0.95510
    451   3.18946  4.50926  4.91948  4.34740  2.25636  4.45413  4.75322  1.84855  4.21670  1.20197  2.99464  4.51896  4.68202  4.30407  4.29917  3.79119  3.41441  1.88644  5.09046  3.95200   1538 - -
          2.68618  4.42225  2.77519  2.73123  3.46354  2.40513  3.72494  3.29354  2.67741  2.69355  4.24690  2.90347  2.73739  3.18146  2.89801  2.37887  2.77519  2.98518  4.58477  3.61503
          0.02363  4.15302  4.87536  0.61958  0.77255  0.48576  0.95510
    452   2.67634  4.54736  3.33836  2.95073  3.29024  3.44679  3.85645  3.32914  2.93193  2.97063  3.90636  3.31564  3.98540  3.27919  3.27614  1.40011  3.00297  3.04210  4.81735  2.30564   1539 - -
          2.68618  4.42225  2.77519  2.73123  3.46354  2.40513  3.72494  3.29354  2.67741  2.69355  4.24690  2.90347  2.73739  3.18146  2.89801  2.37887  2.77519  2.98518  4.58477  3.61503
          0.02363  4.15302  4.87536  0.61958  0.77255  0.48576  0.95510
    453   3.22187  4.49650  5.02663  4.49712  3.50076  4.62933  5.10815  1.34808  4.38941  1.58658  3.29047  4.70076  4.86795  4.57726  4.53835  4.00087  3.46679  1.32011  5.50447  4.35548   1540 - -
          2.68618  4.42225  2.77519  2.73123  3.46354  2.40513  3.72494  3.29354  2.67741  2.69355  4.24690  2.90347  2.73739  3.18146  2.89801  2.37887  2.77519  2.98518  4.58477  3.61503
          0.02363  4.15302  4.87536  0.61958  0.77255  0.48576  0.95510
    454   2.90392  4.36596  4.30785  3.80838  3.46301  4.02153  4.49159  1.14205  3.64471  2.07304  3.40380  4.04625  4.42501  3.96059  3.85988  2.94483  3.17719  1.94334  5.18976  3.94544   1541 - -
          2.68618  4.42225  2.77519  2.73123  3.46354  2.40513  3.72494  3.29354  2.67741  2.69355  4.24690  2.90347  2.73739  3.18146  2.89801  2.37887  2.77519  2.98518  4.58477  3.61503
          0.02363  4.15302  4.87536  0.61958  0.77255  0.48576  0.95510
    455   2.80601  4.56617  3.40738  3.04081  3.50157  3.61467  4.00672  2.89936  2.94370  1.33446  3.64105  2.35942  4.09983  3.35404  3.24484  3.00393  3.09128  2.73531  5.05929  3.70988   1542 - -
          2.68618  4.42225  2.77519  2.73123  3.46354  2.40513  3.72494  3.29354  2.67741  2.69355  4.24690  2.90347  2.73739  3.18146  2.89801  2.37887  2.77519  2.98518  4.58477  3.61503
          0.02363  4.15302  4.87536  0.61958  0.77255  0.48576  0.95510
    456   2.89526  4.84017  3.28771  2.83536  3.74922  3.64194  3.86176  3.20754  2.54238  2.05238  3.78190  3.28532  4.07354  1.51115  2.84382  2.99302  3.13859  3.05675  5.22306  3.88992   1543 - -
          2.68618  4.42225  2.77519  2.73123  3.46354  2.40513  3.72494  3.29354  2.67741  2.69355  4.24690  2.90347  2.73739  3.18146  2.89801  2.37887  2.77519  2.98518  4.58477  3.61503
          0.02363  4.15302  4.87536  0.61958  0.77255  0.48576  0.95510
    457   3.15497  4.50794  4.75962  4.20301  3.28757  4.40757  4.78892  1.76413  4.07172  1.74851  1.56837  4.43515  4.67167  4.24898  4.22617  3.74830  3.39289  1.79914  5.24125  4.12481   1544 - -
          2.68618  4.42225  2.77519  2.73123  3.46354  2.40513  3.72494  3.29354  2.67741  2.69355  4.24690  2.90347  2.73739  3.18146  2.89801  2.37887  2.77519  2.98518  4.58477  3.61503
          0.02363  4.15302  4.87536  0.61958  0.77255  0.48576  0.95510
    458   3.45072  4.77288  4.81082  4.36358  1.20646  4.49046  4.21372  2.54962  4.20476  1.41182  3.19506  4.41273  4.75479  4.27619  4.28616  3.87131  3.68407  2.64463  4.41135  2.83907   1545 - -
          2.68618  4.42225  2.77519  2.73123  3.46354  2.40513  3.72494  3.29354  2.67741  2.69355  4.24690  2.90347  2.73739  3.18146  2.89801  2.37887  2.77519  2.98518  4.58477  3.61503
          0.02363  4.15302  4.87536  0.61958  0.77255  0.48576  0.95510
    459   2.08428  5.03795  2.59604  1.27849  4.49091  3.33237  3.84763  3.84251  2.71142  3.48985  4.35549  2.93972  3.90447  3.01744  3.17295  2.79922  3.10362  3.47732  5.72526  4.35179   1546 - -
          2.68618  4.42225  2.77519  2.73123  3.46354  2.40513  3.72494  3.29354  2.67741  2.69355  4.24690  2.90347  2.73739  3.18146  2.89801  2.37887  2.77519  2.98518  4.58477  3.61503
          0.02363  4.15302  4.87536  0.61958  0.77255  0.48576  0.95510
    460   3.13153  4.46134  4.81376  4.25184  3.31330  4.42173  4.79904  1.79074  4.13107  1.70005  1.93147  4.46109  4.67807  4.29266  4.26966  3.75922  3.36564  1.48119  5.23938  4.11816   1547 - -
          2.68618  4.42225  2.77519  2.73123  3.46354  2.40513  3.72494  3.29354  2.67741  2.69355  4.24690  2.90347  2.73739  3.18146  2.89801  2.37887  2.77519  2.98518  4.58477  3.61503
          0.02363  4.15302  4.87536  0.61958  0.77255  0.48576  0.95510
    461   2.99560  4.39988  4.50798  3.94640  3.32091  4.19206  4.56690  2.10924  3.81876  1.31283  2.88629  4.18879  4.50520  4.03970  4.00612  3.51487  2.87956  1.58238  5.14525  3.99694   1548 - -
          2.68618  4.42225  2.77519  2.73123  3.46354  2.40513  3.72494  3.29354  2.67741  2.69355  4.24690  2.90347  2.73739  3.18146  2.89801  2.37887  2.77519  2.98518  4.58477  3.61503
          0.02363  4.15302  4.87536  0.61958  0.77255  0.48576  0.95510
    462   2.02097  4.78601  2.74987  2.06971  4.38191  1.74237  3.87552  3.79438  2.75961  3.41529  4.24728  2.99811  3.85477  3.05585  3.21308  2.69222  2.98045  3.38954  5.64341  4.30538   1549 - -
          2.68618  4.42225  2.77519  2.73123  3.46354  2.40513  3.72494  3.29354  2.67741  2.69355  4.24690  2.90347  2.73739  3.18146  2.89801  2.37887  2.77519  2.98518  4.58477  3.61503
          0.02363  4.15302  4.87536  0.61958  0.77255  0.48576  0.95510
    463   3.00861  4.38226  4.63304  4.06182  1.96984  4.20510  4.48600  1.78682  3.92626  1.48956  3.06281  4.23708  4.49533  4.07649  4.04837  3.52549  2.93560  2.18577  4.93674  3.73116   1550 - -
          2.68618  4.42225  2.77519  2.73123  3.46354  2.40513  3.72494  3.29354  2.67741  2.69355  4.24690  2.90347  2.73739  3.18146  2.89801  2.37887  2.77519  2.98518  4.58477  3.61503
          0.02363  4.15302  4.87536  0.61958  0.77255  0.48576  0.95510
    464   1.96719  4.26333  3.69298  3.17887  3.62689  3.44921  4.06576  2.71528  3.11418  2.43216  3.57918  3.47408  3.97276  3.41623  3.42818  2.16786  2.85757  1.80651  5.11065  3.88748   1551 - -
          2.68618  4.42225  2.77519  2.73123  3.46354  2.40513  3.72494  3.29354  2.67741  2.69355  4.24690  2.90347  2.73739  3.18146  2.89801  2.37887  2.77519  2.98518  4.58477  3.61503
          0.02363  4.15302  4.87536  0.61958  0.77255  0.48576  0.95510
    465   2.73287  4.40481  3.62596  3.10276  3.14847  3.68078  3.86948  2.81722  2.99996  1.86896  3.45349  3.46121  2.35765  3.32713  3.30740  2.96791  2.97609  2.64111  4.70693  2.45957   1552 - -
          2.68618  4.42225  2.77519  2.73123  3.46354  2.40513  3.72494  3.29354  2.67741  2.69355  4.24690  2.90347  2.73739  3.18146  2.89801  2.37887  2.77519  2.98518  4.58477  3.61503
          0.02363  4.15302  4.87536  0.61958  0.77255  0.48576  0.95510
    466   2.86685  5.22177  2.91478  1.57354  4.59260  3.50495  3.65428  4.01340  1.83378  3.48625  4.29420  2.98710  3.92924  2.77806  2.23626  2.83038  3.08091  3.63494  5.59072  4.27823   1553 - -
          2.68618  4.42225  2.77519  2.73123  3.46354  2.40513  3.72494  3.29354  2.67741  2.69355  4.24690  2.90347  2.73739  3.18146  2.89801  2.37887  2.77519  2.98518  4.58477  3.61503
          0.02363  4.15302  4.87536  0.61958  0.77255  0.48576  0.95510
    467   2.72327  4.35473  3.67526  2.42027  2.16218  3.71275  3.86096  2.75302  3.06421  1.93183  3.38269  3.48430  4.08286  3.34973  3.37134  2.98029  2.95408  2.58163  4.64734  2.94993   1554 - -
          2.68618  4.42225  2.77519  2.73123  3.46354  2.40513  3.72494  3.29354  2.67741  2.69355  4.24690  2.90347  2.73739  3.18146  2.89801  2.37887  2.77519  2.98518  4.58477  3.61503
          0.02363  4.15302  4.87536  0.61958  0.77255  0.48576  0.95510
    468   2.73868  4.93943  2.64799  1.89697  4.45689  3.29928  3.86016  3.90568  2.72057  3.50414  4.34724  2.96260  3.88557  3.03690  3.16714  1.37370  3.06350  3.50493  5.69468  4.32873   1555 - -
          2.68618  4.42225  2.77519  2.73123  3.46354  2.40513  3.72494  3.29354  2.67741  2.69355  4.24690  2.90347  2.73739  3.18146  2.89801  2.37887  2.77519  2.98518  4.58477  3.61503
          0.06781  4.15302  2.99893  0.61958  0.77255  0.48576  0.95510
    469   2.81299  4.56913  3.50406  3.14173  2.83744  3.58691  3.77617  3.26512  3.09372  2.87802  3.87240  3.44654  4.10057  3.42472  3.39053  2.10775  3.12480  3.02003  4.43074  1.40346   1556 - -
          2.68618  4.42225  2.77519  2.73123  3.46354  2.40513  3.72494  3.29354  2.67741  2.69355  4.24690  2.90347  2.73739  3.18146  2.89801  2.37887  2.77519  2.98518  4.58477  3.61503
          0.02468  4.10989  4.83224  0.61958  0.77255  0.53553  0.88034
    470   2.68933  4.38898  3.57469  3.02535  3.47702  3.65950  3.94152  2.63953  2.89806  1.88855  3.40541  3.42114  4.04756  2.48367  3.22121  2.93376  2.75196  1.99506  5.00596  3.77938   1557 - -
          2.68618  4.42225  2.77519  2.73123  3.46354  2.40513  3.72494  3.29354  2.67741  2.69355  4.24690  2.90347  2.73739  3.18146  2.89801  2.37887  2.77519  2.98518  4.58477  3.61503
          0.02468  4.10989  4.83224  0.61958  0.77255  0.53553  0.88034
    471   2.54146  4.33704  3.57755  3.15234  3.71978  3.37865  4.10529  2.09559  3.08452  2.72798  3.72869  3.44514  3.96069  3.43003  3.39633  1.45553  2.90340  2.59060  5.22666  3.95063   1558 - -
          2.68618  4.42225  2.77519  2.73123  3.46354  2.40513  3.72494  3.29354  2.67741  2.69355  4.24690  2.90347  2.73739  3.18146  2.89801  2.37887  2.77519  2.98518  4.58477  3.61503
          0.02468  4.10989  4.83224  0.61958  0.77255  0.53553  0.88034
    472   2.86053  4.36559  4.25004  3.78402  3.58983  3.93066  4.56077  1.22167  3.64836  2.27585  3.47035  4.01923  4.39156  3.97233  3.88278  3.31373  2.25034  1.90882  5.33782  4.12222   1559 - -
          2.68618  4.42225  2.77519  2.73123  3.46354  2.40513  3.72494  3.29354  2.67741  2.69355  4.24690  2.90347  2.73739  3.18146  2.89801  2.37887  2.77519  2.98518  4.58477  3.61503
          0.02468  4.10989  4.83224  0.61958  0.77255  0.53553  0.88034
    473   2.84029  4.44251  3.85661  3.28958  2.96529  3.86760  4.09836  2.56950  3.17811  1.40057  2.74524  3.65927  4.20283  2.51183  3.46946  3.13858  3.06720  2.53907  4.92771  3.71328   1560 - -
          2.68618  4.42225  2.77519  2.73123  3.46354  2.40513  3.72494  3.29354  2.67741  2.69355  4.24690  2.90347  2.73739  3.18146  2.89801  2.37887  2.77519  2.98518  4.58477  3.61503
          0.02468  4.10989  4.83224  0.61958  0.77255  0.53553  0.88034
    474   2.96542  5.17118  3.05743  1.99654  4.55609  3.56131  3.69751  3.95866  2.15415  3.45028  4.30587  3.09505  3.99539  2.83966  1.36467  2.95165  3.17658  3.61920  5.54327  4.29175   1561 - -
          2.68618  4.42225  2.77519  2.73123  3.46354  2.40513  3.72494  3.29354  2.67741  2.69355  4.24690  2.90347  2.73739  3.18146  2.89801  2.37887  2.77519  2.98518  4.58477  3.61503
          0.02468  4.10989  4.83224  0.61958  0.77255  0.53553  0.88034
    475   1.42033  4.77430  2.77291  1.93789  4.28915  3.29928  3.88053  3.59820  2.74364  3.30249  4.18063  3.02491  3.87899  3.07288  3.16721  2.73872  3.00688  3.25136  5.58132  4.25815   1562 - -
          2.68618  4.42225  2.77519  2.73123  3.46354  2.40513  3.72494  3.29354  2.67741  2.69355  4.24690  2.90347  2.73739  3.18146  2.89801  2.37887  2.77519  2.98518  4.58477  3.61503
          0.02468  4.10989  4.83224  0.61958  0.77255  0.53553  0.88034
    476   2.78993  4.79986  3.26625  2.83165  4.30253  3.44264  3.87853  3.75703  2.46605  3.32932  4.21550  3.24589  1.48394  3.06936  1.94904  2.87051  3.09518  3.40802  5.47150  4.23752   1563 - -
          2.68618  4.42225  2.77519  2.73123  3.46354  2.40513  3.72494  3.29354  2.67741  2.69355  4.24690  2.90347  2.73739  3.18146  2.89801  2.37887  2.77519  2.98518  4.58477  3.61503
          0.02468  4.10989  4.83224  0.61958  0.77255  0.53553  0.88034
    477   3.17073  5.25182  3.62921  2.91799  4.73772  3.76104  3.66631  4.07012  1.52287  3.49066  4.37134  3.29647  4.12100  2.80103  1.19056  3.16452  3.32382  3.75767  5.50868  4.36887   1564 - -
          2.68618  4.42225  2.77519  2.73123  3.46354  2.40513  3.72494  3.29354  2.67741  2.69355  4.24690  2.90347  2.73739  3.18146  2.89801  2.37887  2.77519  2.98518  4.58477  3.61503
          0.02468  4.10989  4.83224  0.61958  0.77255  0.53553  0.88034
    478   2.81231  4.89818  3.01941  2.67162  4.37752  3.42720  3.83315  3.79912  1.84390  3.37908  4.25216  3.13191  1.55590  3.01023  2.76409  2.85993  3.10323  3.44723  5.53200  4.26796   1565 - -
          2.68618  4.42225  2.77519  2.73123  3.46354  2.40513  3.72494  3.29354  2.67741  2.69355  4.24690  2.90347  2.73739  3.18146  2.89801  2.37887  2.77519  2.98518  4.58477  3.61503
          0.02468  4.10989  4.83224  0.61958  0.77255  0.53553  0.88034
    479   2.76811  4.53563  2.48403  2.92585  2.99075  3.67229  3.91486  2.76258  2.95035  1.54898  3.45188  3.36361  4.07033  3.24872  3.32582  2.96215  3.00952  2.62780  4.94621  3.59566   1566 - -
          2.68618  4.42225  2.77519  2.73123  3.46354  2.40513  3.72494  3.29354  2.67741  2.69355  4.24690  2.90347  2.73739  3.18146  2.89801  2.37887  2.77519  2.98518  4.58477  3.61503
          0.02468  4.10989  4.83224  0.61958  0.77255  0.53553  0.88034
    480   3.28212  4.58282  4.92867  4.41533  3.33433  4.60284  5.01459  1.12820  4.24988  1.42784  3.15580  4.64963  4.83897  4.45954  4.39888  3.98877  3.52706  1.88597  5.38144  4.21655   1567 - -
          2.68618  4.42225  2.77519  2.73123  3.46354  2.40513  3.72494  3.29354  2.67741  2.69355  4.24690  2.90347  2.73739  3.18146  2.89801  2.37887  2.77519  2.98518  4.58477  3.61503
          0.02468  4.10989  4.83224  0.61958  0.77255  0.53553  0.88034
    481   2.69271  4.50309  3.33576  2.92715  3.60186  3.51244  3.92978  2.96422  2.82858  2.63466  1.71916  2.36735  4.00036  3.23399  3.14897  2.87302  2.98106  2.75965  5.09533  3.78765   1568 - -
          2.68618  4.42225  2.77519  2.73123  3.46354  2.40513  3.72494  3.29354  2.67741  2.69355  4.24690  2.90347  2.73739  3.18146  2.89801  2.37887  2.77519  2.98518  4.58477  3.61503
          0.02468  4.10989  4.83224  0.61958  0.77255  0.53553  0.88034
    482   2.84106  4.53688  3.40155  2.24800  3.67269  3.73053  4.09318  1.44102  3.00800  2.50098  3.59569  3.46396  4.16508  3.38546  3.34021  3.09515  3.09640  2.30341  5.24474  3.98444   1569 - -
          2.68618  4.42225  2.77519  2.73123  3.46354  2.40513  3.72494  3.29354  2.67741  2.69355  4.24690  2.90347  2.73739  3.18146  2.89801  2.37887  2.77519  2.98518  4.58477  3.61503
          0.02468  4.10989  4.83224  0.61958  0.77255  0.53553  0.88034
    483   3.02696  5.10788  3.40645  2.81268  4.24200  3.66726  2.40720  3.89064  2.06322  3.36697  4.24835  3.23020  4.06017  2.85278  1.29642  3.04061  3.21921  3.58091  5.33611  4.04039   1570 - -
          2.68618  4.42225  2.77519  2.73123  3.46354  2.40513  3.72494  3.29354  2.67741  2.69355  4.24690  2.90347  2.73739  3.18146  2.89801  2.37887  2.77519  2.98518  4.58477  3.61503
          0.02468  4.10989  4.83224  0.61958  0.77255  0.53553  0.88034
    484   2.95173  4.58864  3.82561  3.32266  1.41843  3.80349  3.83802  2.99944  3.00910  2.51259  3.62270  3.61318  4.21602  3.45464  2.21930  3.16064  3.20319  2.85757  4.48194  2.93514   1571 - -
          2.68618  4.42225  2.77519  2.73123  3.46354  2.40513  3.72494  3.29354  2.67741  2.69355  4.24690  2.90347  2.73739  3.18146  2.89801  2.37887  2.77519  2.98518  4.58477  3.61503
          0.02468  4.10989  4.83224  0.61958  0.77255  0.53553  0.88034
    485   2.76907  4.54328  2.48560  2.91781  3.53007  3.67939  3.97111  2.45618  2.93369  1.55960  3.46937  3.36751  4.08083  3.25014  3.31289  2.97265  3.01302  2.50946  5.11789  3.84247   1572 - -
          2.68618  4.42225  2.77519  2.73123  3.46354  2.40513  3.72494  3.29354  2.67741  2.69355  4.24690  2.90347  2.73739  3.18146  2.89801  2.37887  2.77519  2.98518  4.58477  3.61503
          0.02468  4.10989  4.83224  0.61958  0.77255  0.53553  0.88034
    486   2.84504  5.13418  2.07696  2.44592  4.47730  3.42506  3.73467  3.95606  2.41846  3.48120  4.31408  2.97009  3.91350  2.88325  1.48561  2.82365  3.09569  3.58365  5.59488  4.25666   1573 - -
          2.68618  4.42225  2.77519  2.73123  3.46354  2.40513  3.72494  3.29354  2.67741  2.69355  4.24690  2.90347  2.73739  3.18146  2.89801  2.37887  2.77519  2.98518  4.58477  3.61503
          0.02468  4.10989  4.83224  0.61958  0.77255  0.53553  0.88034
    487   2.50675  4.24882  3.81356  3.42968  3.77528  3.35573  4.30065  2.64885  3.35900  2.74352  3.75798  3.60591  3.99243  3.67675  3.62070  2.01755  2.90654  1.28041  5.31799  4.07396   1574 - -
          2.68618  4.42225  2.77519  2.73123  3.46354  2.40513  3.72494  3.29354  2.67741  2.69355  4.24690  2.90347  2.73739  3.18146  2.89801  2.37887  2.77519  2.98518  4.58477  3.61503
          0.02468  4.10989  4.83224  0.61958  0.77255  0.53553  0.88034
    488   2.78785  4.38810  3.99587  3.56061  1.46819  3.70140  4.07733  2.67232  3.46845  2.30681  3.46464  3.75763  4.19757  3.72863  3.69432  3.08302  2.18053  2.53786  4.65731  3.18167   1575 - -
          2.68618  4.42225  2.77519  2.73123  3.46354  2.40513  3.72494  3.29354  2.67741  2.69355  4.24690  2.90347  2.73739  3.18146  2.89801  2.37887  2.77519  2.98518  4.58477  3.61503
          0.02468  4.10989  4.83224  0.61958  0.77255  0.53553  0.88034
    489   3.41184  4.73766  4.86528  4.36491  2.01963  4.54782  4.52773  2.37149  4.21704  0.89782  2.98397  4.52502  4.76296  4.29236  4.30909  3.91998  3.63751  2.51640  4.74968  3.33695   1576 - -
          2.68618  4.42225  2.77519  2.73123  3.46354  2.40513  3.72494  3.29354  2.67741  2.69355  4.24690  2.90347  2.73739  3.18146  2.89801  2.37887  2.77519  2.98518  4.58477  3.61503
          0.02468  4.10989  4.83224  0.61958  0.77255  0.53553  0.88034
    490   2.78131  4.93131  3.04088  2.62851  4.43214  3.42952  3.74895  3.84999  1.33792  3.40234  4.24670  3.08618  3.92675  2.90426  2.59766  2.11169  3.05744  3.47729  5.53388  4.25231   1577 - -
          2.68618  4.42225  2.77519  2.73123  3.46354  2.40513  3.72494  3.29354  2.67741  2.69355  4.24690  2.90347  2.73739  3.18146  2.89801  2.37887  2.77519  2.98518  4.58477  3.61503
          0.02468  4.10989  4.83224  0.61958  0.77255  0.53553  0.88034
    491   3.57672  4.91067  4.56566  4.33105  0.69070  4.19859  4.00568  3.07802  4.23381  2.39581  3.77647  4.29519  4.65619  4.33753  4.29448  3.83027  3.88018  3.08520  4.19518  2.53688   1578 - -
          2.68618  4.42225  2.77519  2.73123  3.46354  2.40513  3.72494  3.29354  2.67741  2.69355  4.24690  2.90347  2.73739  3.18146  2.89801  2.37887  2.77519  2.98518  4.58477  3.61503
          0.02468  4.10989  4.83224  0.61958  0.77255  0.53553  0.88034
    492   2.71165  4.94350  1.90525  2.38795  4.52368  3.23019  3.87747  4.01732  2.82856  3.60566  4.44144  2.90752  3.85124  3.05744  3.33398  1.38814  3.05949  3.57591  5.77383  4.37246   1579 - -
          2.68618  4.42225  2.77519  2.73123  3.46354  2.40513  3.72494  3.29354  2.67741  2.69355  4.24690  2.90347  2.73739  3.18146  2.89801  2.37887  2.77519  2.98518  4.58477  3.61503
          0.02468  4.10989  4.83224  0.61958  0.77255  0.53553  0.88034
    493   2.70556  4.42533  3.67047  3.21506  3.52050  3.57187  4.11031  2.78932  3.08143  2.34263  1.59722  3.54219  2.50446  3.45160  3.36708  2.94767  3.01529  2.64993  5.11426  3.88321   1580 - -
          2.68618  4.42225  2.77519  2.73123  3.46354  2.40513  3.72494  3.29354  2.67741  2.69355  4.24690  2.90347  2.73739  3.18146  2.89801  2.37887  2.77519  2.98518  4.58477  3.61503
          0.02468  4.10989  4.83224  0.61958  0.77255  0.53553  0.88034
    494   2.39853  4.36887  3.25258  3.01107  4.34900  3.08076  4.18031  3.81602  3.10699  3.48125  4.33088  3.28233  1.38977  3.43370  3.44236  1.81168  2.86100  3.30552  5.67293  4.41325   1581 - -
          2.68618  4.42225  2.77519  2.73123  3.46354  2.40513  3.72494  3.29354  2.67741  2.69355  4.24690  2.90347  2.73739  3.18146  2.89801  2.37887  2.77519  2.98518  4.58477  3.61503
          0.02468  4.10989  4.83224  0.61958  0.77255  0.53553  0.88034
    495   2.78131  4.93131  3.04088  2.62851  4.43214  3.42952  3.74895  3.84999  1.33792  3.40234  4.24670  3.08618  3.92675  2.90426  2.59766  2.11169  3.05744  3.47729  5.53388  4.25231   1582 - -
          2.68618  4.42225  2.77519  2.73123  3.46354  2.40513  3.72494  3.29354  2.67741  2.69355  4.24690  2.90347  2.73739  3.18146  2.89801  2.37887  2.77519  2.98518  4.58477  3.61503
          0.02468  4.10989  4.83224  0.61958  0.77255  0.53553  0.88034
    496   1.79440  4.30955  3.48811  3.02381  3.78038  3.30119  4.00918  3.04405  2.97403  2.12944  3.73595  3.33775  3.87669  3.30377  3.31177  1.92856  2.82390  2.75705  5.21775  3.97376   1583 - -
          2.68618  4.42225  2.77519  2.73123  3.46354  2.40513  3.72494  3.29354  2.67741  2.69355  4.24690  2.90347  2.73739  3.18146  2.89801  2.37887  2.77519  2.98518  4.58477  3.61503
          0.02468  4.10989  4.83224  0.61958  0.77255  0.53553  0.88034
    497   2.02431  4.73223  3.36998  2.85793  4.28031  3.43242  3.82958  3.62630  2.34807  3.24469  4.13485  3.24133  3.94961  3.00945  1.38466  2.81902  3.03135  3.28820  5.45324  4.22059   1584 - -
          2.68618  4.42225  2.77519  2.73123  3.46354  2.40513  3.72494  3.29354  2.67741  2.69355  4.24690  2.90347  2.73739  3.18146  2.89801  2.37887  2.77519  2.98518  4.58477  3.61503
          0.02468  4.10989  4.83224  0.61958  0.77255  0.53553  0.88034
    498   3.17468  4.47146  4.93626  4.44968  3.62137  4.54956  5.15400  1.05624  4.33612  2.09889  3.41743  4.65465  4.85260  4.59400  4.52221  3.94949  3.44222  1.33415  5.62329  4.42191   1585 - -
          2.68618  4.42225  2.77519  2.73123  3.46354  2.40513  3.72494  3.29354  2.67741  2.69355  4.24690  2.90347  2.73739  3.18146  2.89801  2.37887  2.77519  2.98518  4.58477  3.61503
          0.02468  4.10989  4.83224  0.61958  0.77255  0.53553  0.88034
    499   2.84276  5.01948  2.95691  2.58646  4.39431  3.45368  3.74424  3.89909  2.31816  3.43031  4.28066  1.53710  3.94446  2.90550  1.99703  2.85526  3.10408  3.53531  5.51702  4.20585   1586 - -
          2.68618  4.42225  2.77519  2.73123  3.46354  2.40513  3.72494  3.29354  2.67741  2.69355  4.24690  2.90347  2.73739  3.18146  2.89801  2.37887  2.77519  2.98518  4.58477  3.61503
          0.02468  4.10989  4.83224  0.61958  0.77255  0.53553  0.88034
    500   2.70669  4.80438  2.98651  2.61951  4.22629  3.38279  3.80236  3.61885  2.48903  3.22256  4.11506  3.08288  3.90379  1.55860  2.83325  2.76575  2.20997  3.28740  5.47563  4.16864   1587 - -
          2.68618  4.42225  2.77519  2.73123  3.46354  2.40513  3.72494  3.29354  2.67741  2.69355  4.24690  2.90347  2.73739  3.18146  2.89801  2.37887  2.77519  2.98518  4.58477  3.61503
          0.02468  4.10989  4.83224  0.61958  0.77255  0.53553  0.88034
    501   3.28212  4.58282  4.92867  4.41533  3.33433  4.60284  5.01459  1.12820  4.24988  1.42784  3.15580  4.64963  4.83897  4.45954  4.39888  3.98877  3.52706  1.88597  5.38144  4.21655   1588 - -
          2.68618  4.42225  2.77519  2.73123  3.46354  2.40513  3.72494  3.29354  2.67741  2.69355  4.24690  2.90347  2.73739  3.18146  2.89801  2.37887  2.77519  2.98518  4.58477  3.61503
          0.02468  4.10989  4.83224  0.61958  0.77255  0.53553  0.88034
    502   2.01179  4.37855  4.00133  3.58914  1.44310  3.65784  4.10456  2.69344  3.52003  2.34155  3.50005  3.76415  4.18290  3.76492  3.74196  3.05456  3.09616  2.55104  4.68018  3.20079   1589 - -
          2.68618  4.42225  2.77519  2.73123  3.46354  2.40513  3.72494  3.29354  2.67741  2.69355  4.24690  2.90347  2.73739  3.18146  2.89801  2.37887  2.77519  2.98518  4.58477  3.61503
          0.02468  4.10989  4.83224  0.61958  0.77255  0.53553  0.88034
    503   3.20573  5.16396  3.39651  2.98185  4.60530  3.66173  3.91440  4.05138  0.75348  3.56778  4.52276  3.39334  4.15050  3.09695  2.50740  3.23591  3.44439  3.74810  5.56681  4.41710   1590 - -
          2.68618  4.42225  2.77519  2.73123  3.46354  2.40513  3.72494  3.29354  2.67741  2.69355  4.24690  2.90347  2.73739  3.18146  2.89801  2.37887  2.77519  2.98518  4.58477  3.61503
          0.02468  4.10989  4.83224  0.61958  0.77255  0.53553  0.88034
    504   2.84504  5.13418  2.07696  2.44592  4.47730  3.42506  3.73467  3.95606  2.41846  3.48120  4.31408  2.97009  3.91350  2.88325  1.48561  2.82365  3.09569  3.58365  5.59488  4.25666   1591 - -
          2.68618  4.42225  2.77519  2.73123  3.46354  2.40513  3.72494  3.29354  2.67741  2.69355  4.24690  2.90347  2.73739  3.18146  2.89801  2.37887  2.77519  2.98518  4.58477  3.61503
          0.02468  4.10989  4.83224  0.61958  0.77255  0.53553  0.88034
    505   2.44859  4.36859  3.43156  3.26535  4.32297  3.09499  4.36500  3.88127  3.35556  3.58531  4.49553  3.44661  3.85481  3.68708  3.62929  0.78205  2.94775  3.36316  5.67742  4.40978   1592 - -
          2.68618  4.42225  2.77519  2.73123  3.46354  2.40513  3.72494  3.29354  2.67741  2.69355  4.24690  2.90347  2.73739  3.18146  2.89801  2.37887  2.77519  2.98518  4.58477  3.61503
          0.02468  4.10989  4.83224  0.61958  0.77255  0.53553  0.88034
    506   2.67228  4.77889  2.98916  2.63084  4.33309  3.33657  3.81405  3.76342  1.92465  3.35856  4.20271  3.08074  3.88300  2.98780  2.82121  1.46470  2.98980  3.37723  5.53020  4.23096   1593 - -
          2.68618  4.42225  2.77519  2.73123  3.46354  2.40513  3.72494  3.29354  2.67741  2.69355  4.24690  2.90347  2.73739  3.18146  2.89801  2.37887  2.77519  2.98518  4.58477  3.61503
          0.02468  4.10989  4.83224  0.61958  0.77255  0.45585  1.00487
    507   2.99784  5.22157  3.06065  2.62953  4.59361  3.58382  3.70371  4.01401  1.72898  3.48398  4.34271  3.10428  4.01749  1.43904  2.40974  2.97693  3.20553  3.67237  5.56926  4.30936   1594 - -
          2.68618  4.42225  2.77519  2.73123  3.46354  2.40513  3.72494  3.29354  2.67741  2.69355  4.24690  2.90347  2.73739  3.18146  2.89801  2.37887  2.77519  2.98518  4.58477  3.61503
          0.02363  4.15302  4.87536  0.61958  0.77255  0.48576  0.95510
    508   3.00295  5.16383  3.26173  2.73060  4.52280  3.62944  3.70181  3.96166  2.09516  3.42670  4.29694  3.17656  4.03982  1.42922  1.84987  3.00116  3.20498  3.63366  5.50661  4.26649   1595 - -
          2.68618  4.42225  2.77519  2.73123  3.46354  2.40513  3.72494  3.29354  2.67741  2.69355  4.24690  2.90347  2.73739  3.18146  2.89801  2.37887  2.77519  2.98518  4.58477  3.61503
          0.02363  4.15302  4.87536  0.61958  0.77255  0.48576  0.95510
    509   3.25621  4.60940  4.71666  4.35065  3.57946  4.35652  5.03553  0.78508  4.18460  2.11769  3.48108  4.55830  4.76925  4.50973  4.35051  3.88727  3.55380  1.89573  5.52189  4.27860   1596 - -
          2.68618  4.42225  2.77519  2.73123  3.46354  2.40513  3.72494  3.29354  2.67741  2.69355  4.24690  2.90347  2.73739  3.18146  2.89801  2.37887  2.77519  2.98518  4.58477  3.61503
          0.02363  4.15302  4.87536  0.61958  0.77255  0.48576  0.95510
    510   2.98572  4.96280  2.08228  2.68820  3.13966  3.57701  3.76298  3.59393  2.96489  3.16087  4.13869  3.17045  4.08281  3.22382  3.39339  3.01823  3.25131  3.33594  4.70047  1.37251   1597 - -
          2.68618  4.42225  2.77519  2.73123  3.46354  2.40513  3.72494  3.29354  2.67741  2.69355  4.24690  2.90347  2.73739  3.18146  2.89801  2.37887  2.77519  2.98518  4.58477  3.61503
          0.02363  4.15302  4.87536  0.61958  0.77255  0.48576  0.95510
    511   1.90202  4.63546  2.90272  2.70145  4.39906  3.20244  4.02380  3.81486  2.91363  3.49780  4.35610  1.33996  3.86211  3.23462  3.31278  2.67268  2.98011  3.37357  5.69752  4.36976   1598 - -
          2.68620  4.42227  2.77522  2.73125  3.46356  2.40515  3.72497  3.29356  2.67743  2.69357  4.24692  2.90349  2.73742  3.18149  2.89760  2.37889  2.77522  2.98521  4.58479  3.61505
          0.16986  1.90658  4.87536  0.29355  1.36890  0.48576  0.95510
    512   2.79883  4.52625  3.59448  3.11482  3.77891  3.67668  4.04614  2.62781  2.13011  2.67522  3.70544  3.49018  4.13092  3.32200  3.06541  3.03566  3.07072  1.34974  5.25963  4.01535   1600 - -
          2.68618  4.42225  2.77519  2.73123  3.46354  2.40513  3.72494  3.29354  2.67741  2.69355  4.24690  2.90347  2.73739  3.18146  2.89801  2.37887  2.77519  2.98518  4.58477  3.61503
          0.02363  4.15302  4.87536  0.61958  0.77255  0.48576  0.95510
    513   2.37658  4.30645  3.48347  3.21850  4.36026  2.02404  4.30472  3.71477  3.27219  3.45109  4.30937  3.40528  3.82151  3.58328  3.57747  2.55491  1.15756  3.22312  5.70247  4.49576   1601 - -
          2.68618  4.42225  2.77519  2.73123  3.46354  2.40513  3.72494  3.29354  2.67741  2.69355  4.24690  2.90347  2.73739  3.18146  2.89801  2.37887  2.77519  2.98518  4.58477  3.61503
          0.02363  4.15302  4.87536  0.61958  0.77255  0.48576  0.95510
    514   3.48571  4.87005  4.63932  4.28958  3.26755  4.33533  4.85846  2.49562  4.05504  0.59324  3.21893  4.53816  4.72820  4.35492  4.18140  3.95335  3.77034  2.60410  5.23883  4.02388   1602 - -
          2.68618  4.42225  2.77519  2.73123  3.46354  2.40513  3.72494  3.29354  2.67741  2.69355  4.24690  2.90347  2.73739  3.18146  2.89801  2.37887  2.77519  2.98518  4.58477  3.61503
          0.02363  4.15302  4.87536  0.61958  0.77255  0.48576  0.95510
    515   3.45072  4.77288  4.81082  4.36358  1.20646  4.49046  4.21372  2.54962  4.20476  1.41182  3.19506  4.41273  4.75479  4.27619  4.28616  3.87131  3.68407  2.64463  4.41135  2.83907   1603 - -
          2.68618  4.42225  2.77519  2.73123  3.46354  2.40513  3.72494  3.29354  2.67741  2.69355  4.24690  2.90347  2.73739  3.18146  2.89801  2.37887  2.77519  2.98518  4.58477  3.61503
          0.02363  4.15302  4.87536  0.61958  0.77255  0.48576  0.95510
    516   3.45072  4.77288  4.81082  4.36358  1.20646  4.49046  4.21372  2.54962  4.20476  1.41182  3.19506  4.41273  4.75479  4.27619  4.28616  3.87131  3.68407  2.64463  4.41135  2.83907   1604 - -
          2.68618  4.42225  2.77519  2.73123  3.46354  2.40513  3.72494  3.29354  2.67741  2.69355  4.24690  2.90347  2.73739  3.18146  2.89801  2.37887  2.77519  2.98518  4.58477  3.61503
          0.02363  4.15302  4.87536  0.61958  0.77255  0.48576  0.95510
    517   2.08727  4.45031  4.07568  3.63909  3.44146  3.79139  4.42524  2.44471  3.49569  1.13639  3.35228  3.88695  4.28733  3.82007  3.72811  3.18892  3.16928  2.36142  5.21068  4.00518   1605 - -
          2.68618  4.42225  2.77519  2.73123  3.46354  2.40513  3.72494  3.29354  2.67741  2.69355  4.24690  2.90347  2.73739  3.18146  2.89801  2.37887  2.77519  2.98518  4.58477  3.61503
          0.02363  4.15302  4.87536  0.61958  0.77255  0.48576  0.95510
    518   2.78112  4.43874  3.87617  3.49687  1.30694  3.61858  3.93484  3.02128  3.44833  2.64225  3.71139  3.67292  4.16032  3.69689  3.68469  2.11657  3.12110  2.82193  4.46472  2.89066   1606 - -
          2.68618  4.42225  2.77519  2.73123  3.46354  2.40513  3.72494  3.29354  2.67741  2.69355  4.24690  2.90347  2.73739  3.18146  2.89801  2.37887  2.77519  2.98518  4.58477  3.61503
          0.02363  4.15302  4.87536  0.61958  0.77255  0.48576  0.95510
    519   3.80534  4.99842  4.80229  4.52432  0.90332  4.53069  3.55259  3.44370  4.35841  2.74259  4.03231  4.20519  4.83185  4.27966  4.35230  3.91065  4.02554  3.38395  3.67673  1.45370   1607 - -
          2.68618  4.42225  2.77519  2.73123  3.46354  2.40513  3.72494  3.29354  2.67741  2.69355  4.24690  2.90347  2.73739  3.18146  2.89801  2.37887  2.77519  2.98518  4.58477  3.61503
          0.02363  4.15302  4.87536  0.61958  0.77255  0.48576  0.95510
    520   2.60023  4.34404  3.67201  3.23200  3.57881  3.45930  4.10515  2.86622  3.10499  2.54137  1.56418  3.51202  4.01058  3.46712  3.38306  2.12381  2.94089  2.66290  5.11937  3.86220   1608 - -
          2.68618  4.42225  2.77519  2.73123  3.46354  2.40513  3.72494  3.29354  2.67741  2.69355  4.24690  2.90347  2.73739  3.18146  2.89801  2.37887  2.77519  2.98518  4.58477  3.61503
          0.02363  4.15302  4.87536  0.61958  0.77255  0.48576  0.95510
    521   2.62976  4.67368  3.22914  2.79523  4.28341  3.33540  3.87692  3.74037  2.52206  3.33794  4.18676  3.19183  3.89821  3.06341  2.09400  1.36091  2.97095  3.34386  5.50169  4.22260   1609 - -
          2.68618  4.42225  2.77519  2.73123  3.46354  2.40513  3.72494  3.29354  2.67741  2.69355  4.24690  2.90347  2.73739  3.18146  2.89801  2.37887  2.77519  2.98518  4.58477  3.61503
          0.02363  4.15302  4.87536  0.61958  0.77255  0.48576  0.95510
    522   2.92897  4.67199  3.61589  3.10131  3.63358  3.76446  3.96940  2.89096  2.02498  1.32652  3.58807  3.48968  4.16641  3.23915  2.87632  3.12391  3.16258  2.76971  5.15869  3.91371   1610 - -
          2.68618  4.42225  2.77519  2.73123  3.46354  2.40513  3.72494  3.29354  2.67741  2.69355  4.24690  2.90347  2.73739  3.18146  2.89801  2.37887  2.77519  2.98518  4.58477  3.61503
          0.02363  4.15302  4.87536  0.61958  0.77255  0.48576  0.95510
    523   3.03434  4.79464  3.64868  3.13584  2.94321  3.79309  3.72169  3.38616  2.67238  2.93181  3.93776  3.47454  4.19806  3.25375  2.09930  3.14968  3.26487  3.17201  4.49836  1.35592   1611 - -
          2.68618  4.42225  2.77519  2.73123  3.46354  2.40513  3.72494  3.29354  2.67741  2.69355  4.24690  2.90347  2.73739  3.18146  2.89801  2.37887  2.77519  2.98518  4.58477  3.61503
          0.02363  4.15302  4.87536  0.61958  0.77255  0.48576  0.95510
    524   2.31606  4.27248  3.44000  3.17417  4.42642  1.31237  4.28812  3.83937  3.26336  3.52578  4.34661  3.35637  3.77664  3.55047  3.58646  2.22818  1.94349  3.28191  5.75780  4.54021   1612 - -
          2.68618  4.42225  2.77519  2.73123  3.46354  2.40513  3.72494  3.29354  2.67741  2.69355  4.24690  2.90347  2.73739  3.18146  2.89801  2.37887  2.77519  2.98518  4.58477  3.61503
          0.02363  4.15302  4.87536  0.61958  0.77255  0.48576  0.95510
    525   2.84526  4.50139  3.82108  3.23614  3.43785  3.80416  4.04067  2.66128  2.86580  1.38552  3.36585  3.59380  4.17865  3.36093  2.33777  3.10893  3.08222  2.37161  5.04801  3.82892   1613 - -
          2.68618  4.42225  2.77519  2.73123  3.46354  2.40513  3.72494  3.29354  2.67741  2.69355  4.24690  2.90347  2.73739  3.18146  2.89801  2.37887  2.77519  2.98518  4.58477  3.61503
          0.02363  4.15302  4.87536  0.61958  0.77255  0.48576  0.95510
    526   2.96149  4.65090  3.82753  3.25329  3.52082  3.82335  4.02232  2.85783  2.69631  1.24828  3.49954  3.60426  4.21494  3.32038  2.14580  3.18540  3.19720  2.77593  5.10081  3.85459   1614 - -
          2.68618  4.42225  2.77519  2.73123  3.46354  2.40513  3.72494  3.29354  2.67741  2.69355  4.24690  2.90347  2.73739  3.18146  2.89801  2.37887  2.77519  2.98518  4.58477  3.61503
          0.02363  4.15302  4.87536  0.61958  0.77255  0.48576  0.95510
    527   2.75678  4.75264  3.26536  2.90621  4.43336  1.24870  4.00085  3.90653  2.64481  3.49097  4.35629  3.29742  3.97268  3.20341  1.97792  2.85333  3.11114  3.49940  5.58976  4.37438   1615 - -
          2.68618  4.42225  2.77519  2.73123  3.46354  2.40513  3.72494  3.29354  2.67741  2.69355  4.24690  2.90347  2.73739  3.18146  2.89801  2.37887  2.77519  2.98518  4.58477  3.61503
          0.02363  4.15302  4.87536  0.61958  0.77255  0.48576  0.95510
    528   2.79883  4.52625  3.59448  3.11482  3.77891  3.67668  4.04614  2.62781  2.13011  2.67522  3.70544  3.49018  4.13092  3.32200  3.06541  3.03566  3.07072  1.34974  5.25963  4.01535   1616 - -
          2.68618  4.42225  2.77519  2.73123  3.46354  2.40513  3.72494  3.29354  2.67741  2.69355  4.24690  2.90347  2.73739  3.18146  2.89801  2.37887  2.77519  2.98518  4.58477  3.61503
          0.02363  4.15302  4.87536  0.61958  0.77255  0.48576  0.95510
    529   3.00295  5.16383  3.26173  2.73060  4.52280  3.62944  3.70181  3.96166  2.09516  3.42670  4.29694  3.17656  4.03982  1.42922  1.84987  3.00116  3.20498  3.63366  5.50661  4.26649   1617 - -
          2.68618  4.42225  2.77519  2.73123  3.46354  2.40513  3.72494  3.29354  2.67741  2.69355  4.24690  2.90347  2.73739  3.18146  2.89801  2.37887  2.77519  2.98518  4.58477  3.61503
          0.02363  4.15302  4.87536  0.61958  0.77255  0.48576  0.95510
    530   2.78683  4.38590  3.88798  3.42115  1.53546  2.46375  3.94324  2.79855  3.34206  2.23634  3.49617  3.66209  4.16821  3.60292  3.59055  3.06053  3.06905  2.63303  4.53970  3.04415   1618 - -
          2.68618  4.42225  2.77519  2.73123  3.46354  2.40513  3.72494  3.29354  2.67741  2.69355  4.24690  2.90347  2.73739  3.18146  2.89801  2.37887  2.77519  2.98518  4.58477  3.61503
          0.02363  4.15302  4.87536  0.61958  0.77255  0.48576  0.95510
    531   2.99318  4.61653  3.88047  3.38165  1.32951  3.84213  3.85895  3.02696  3.06092  2.53312  3.65011  3.65957  4.25499  3.50456  2.23670  3.20480  3.24535  2.88856  4.47339  2.91679   1619 - -
          2.68618  4.42225  2.77519  2.73123  3.46354  2.40513  3.72494  3.29354  2.67741  2.69355  4.24690  2.90347  2.73739  3.18146  2.89801  2.37887  2.77519  2.98518  4.58477  3.61503
          0.02363  4.15302  4.87536  0.61958  0.77255  0.48576  0.95510
    532   2.35336  4.31543  3.34186  3.17451  4.54746  1.13874  4.35956  4.03616  3.36756  3.70148  4.52196  3.36375  3.79589  3.63380  3.68339  1.76146  2.85932  3.41587  5.86018  4.63656   1620 - -
          2.68618  4.42225  2.77519  2.73123  3.46354  2.40513  3.72494  3.29354  2.67741  2.69355  4.24690  2.90347  2.73739  3.18146  2.89801  2.37887  2.77519  2.98518  4.58477  3.61503
          0.02363  4.15302  4.87536  0.61958  0.77255  0.48576  0.95510
    533   2.08428  5.03795  2.59604  1.27849  4.49091  3.33237  3.84763  3.84251  2.71142  3.48985  4.35549  2.93972  3.90447  3.01744  3.17295  2.79922  3.10362  3.47732  5.72526  4.35179   1621 - -
          2.68618  4.42225  2.77519  2.73123  3.46354  2.40513  3.72494  3.29354  2.67741  2.69355  4.24690  2.90347  2.73739  3.18146  2.89801  2.37887  2.77519  2.98518  4.58477  3.61503
          0.02363  4.15302  4.87536  0.61958  0.77255  0.48576  0.95510
    534   3.40101  4.69412  5.06820  4.50271  3.16380  4.70873  5.02592  1.69215  4.36043  0.91609  2.61166  4.74859  4.86197  4.44051  4.45565  4.06554  3.62082  2.22013  5.27902  4.23388   1622 - -
          2.68618  4.42225  2.77519  2.73123  3.46354  2.40513  3.72494  3.29354  2.67741  2.69355  4.24690  2.90347  2.73739  3.18146  2.89801  2.37887  2.77519  2.98518  4.58477  3.61503
          0.02363  4.15302  4.87536  0.61958  0.77255  0.48576  0.95510
    535   2.82687  5.04902  3.09535  2.57399  4.36944  3.53214  2.59666  3.80153  1.46763  3.32721  4.15515  3.05913  3.93969  2.80317  2.50951  2.83041  2.60988  3.45947  5.45821  4.16425   1623 - -
          2.68618  4.42225  2.77519  2.73123  3.46354  2.40513  3.72494  3.29354  2.67741  2.69355  4.24690  2.90347  2.73739  3.18146  2.89801  2.37887  2.77519  2.98518  4.58477  3.61503
          0.02363  4.15302  4.87536  0.61958  0.77255  0.48576  0.95510
    536   2.87986  5.10237  2.70893  2.47469  4.02998  3.42360  2.25375  3.94048  2.57930  3.47009  4.33842  1.51855  3.95291  2.98906  2.97334  2.86800  3.15340  3.58091  5.36941  3.89000   1624 - -
          2.68618  4.42225  2.77519  2.73123  3.46354  2.40513  3.72494  3.29354  2.67741  2.69355  4.24690  2.90347  2.73739  3.18146  2.89801  2.37887  2.77519  2.98518  4.58477  3.61503
          0.02363  4.15302  4.87536  0.61958  0.77255  0.48576  0.95510
    537   2.01377  4.68727  3.09741  2.77047  3.87599  3.38285  1.52817  3.56318  2.71200  3.19377  4.09740  3.19310  3.94311  3.15064  3.05201  2.79616  3.02717  3.23342  5.26604  3.86807   1625 - -
          2.68618  4.42225  2.77519  2.73123  3.46354  2.40513  3.72494  3.29354  2.67741  2.69355  4.24690  2.90347  2.73739  3.18146  2.89801  2.37887  2.77519  2.98518  4.58477  3.61503
          0.02363  4.15302  4.87536  0.61958  0.77255  0.48576  0.95510
    538   1.68550  1.27306  4.21257  3.88520  4.06485  3.11868  4.57576  3.11069  3.74433  3.08073  4.04876  3.73044  3.88100  4.00709  3.90439  2.59155  2.83390  2.76232  5.55818  4.38907   1626 - -
          2.68618  4.42225  2.77519  2.73123  3.46354  2.40513  3.72494  3.29354  2.67741  2.69355  4.24690  2.90347  2.73739  3.18146  2.89801  2.37887  2.77519  2.98518  4.58477  3.61503
          0.02363  4.15302  4.87536  0.61958  0.77255  0.48576  0.95510
    539   1.98867  4.31153  4.20897  3.81124  3.81357  3.63907  4.62576  2.21324  3.72492  2.56390  3.69935  3.93976  4.24353  4.02448  3.95698  3.06716  3.07523  1.08457  5.50423  4.28827   1627 - -
          2.68618  4.42225  2.77519  2.73123  3.46354  2.40513  3.72494  3.29354  2.67741  2.69355  4.24690  2.90347  2.73739  3.18146  2.89801  2.37887  2.77519  2.98518  4.58477  3.61503
          0.02363  4.15302  4.87536  0.61958  0.77255  0.48576  0.95510
    540   2.85941  4.33812  4.20010  3.62011  3.23124  3.97031  4.26527  2.36134  3.45802  1.34498  2.72780  3.89577  4.30090  3.72664  3.20334  3.26645  3.09085  1.88573  4.94718  3.78385   1628 - -
          2.68618  4.42225  2.77519  2.73123  3.46354  2.40513  3.72494  3.29354  2.67741  2.69355  4.24690  2.90347  2.73739  3.18146  2.89801  2.37887  2.77519  2.98518  4.58477  3.61503
          0.02363  4.15302  4.87536  0.61958  0.77255  0.48576  0.95510
    541   1.90202  4.63546  2.90272  2.70145  4.39906  3.20244  4.02380  3.81486  2.91363  3.49780  4.35610  1.33996  3.86211  3.23462  3.31278  2.67268  2.98011  3.37357  5.69752  4.36976   1629 - -
          2.68618  4.42225  2.77519  2.73123  3.46354  2.40513  3.72494  3.29354  2.67741  2.69355  4.24690  2.90347  2.73739  3.18146  2.89801  2.37887  2.77519  2.98518  4.58477  3.61503
          0.30959  4.15302  1.38415  0.61958  0.77255  0.48576  0.95510
    542   1.61644  4.12601  3.45041  3.12637  4.03183  2.98811  4.14533  3.12700  3.10311  3.02521  3.95960  3.29996  3.70224  3.43354  3.39719  2.43498  1.75790  2.75910  5.45700  4.24148   1630 - -
          2.68618  4.42225  2.77519  2.73123  3.46354  2.40513  3.72494  3.29354  2.67741  2.69355  4.24690  2.90347  2.73739  3.18146  2.89801  2.37887  2.77519  2.98518  4.58477  3.61503
          0.03133  3.87475  4.59710  0.61958  0.77255  0.35302  1.21256
    543   2.59002  4.48622  3.24517  2.74756  3.73914  3.44764  3.41514  3.10576  2.70160  2.80942  3.68497  2.81348  3.90021  3.05865  3.08230  2.73536  1.84701  2.28030  5.12751  3.85478   1631 - -
          2.68618  4.42225  2.77519  2.73123  3.46354  2.40513  3.72494  3.29354  2.67741  2.69355  4.24690  2.90347  2.73739  3.18146  2.89801  2.37887  2.77519  2.98518  4.58477  3.61503
          0.02363  4.15302  4.87536  0.61958  0.77255  0.48576  0.95510
    544   1.73426  4.24341  3.67339  3.35219  4.22853  3.10055  4.34464  3.36718  3.32704  3.24364  4.15866  3.47669  3.83414  3.64240  3.60935  2.55267  1.20193  2.96599  5.64427  4.44136   1632 - -
          2.68618  4.42225  2.77519  2.73123  3.46354  2.40513  3.72494  3.29354  2.67741  2.69355  4.24690  2.90347  2.73739  3.18146  2.89801  2.37887  2.77519  2.98518  4.58477  3.61503
          0.02363  4.15302  4.87536  0.61958  0.77255  0.48576  0.95510
    545   3.07033  5.68855  1.29291  1.41903  4.97150  3.29551  3.86530  4.50909  2.91521  3.99299  4.85460  2.75289  3.93343  3.03461  3.53503  2.93704  3.36447  4.06787  6.13663  4.60904   1633 - -
          2.68618  4.42225  2.77519  2.73123  3.46354  2.40513  3.72494  3.29354  2.67741  2.69355  4.24690  2.90347  2.73739  3.18146  2.89801  2.37887  2.77519  2.98518  4.58477  3.61503
          0.02363  4.15302  4.87536  0.61958  0.77255  0.48576  0.95510
    546   2.68596  4.68666  3.21541  2.65877  3.79869  3.52203  3.70862  3.28839  2.45875  2.74240  3.78924  3.12638  2.15551  2.91992  2.28771  2.77495  2.91780  3.01623  5.14159  3.22583   1634 - -
          2.68618  4.42225  2.77519  2.73123  3.46354  2.40513  3.72494  3.29354  2.67741  2.69355  4.24690  2.90347  2.73739  3.18146  2.89801  2.37887  2.77519  2.98518  4.58477  3.61503
          0.02363  4.15302  4.87536  0.61958  0.77255  0.48576  0.95510
    547   2.65014  5.04005  2.57290  2.22135  4.34145  3.38833  3.62124  3.79611  2.29874  3.32908  4.10623  2.70036  3.80924  2.74209  2.73511  2.22047  2.21732  3.40975  5.50701  4.12260   1635 - -
          2.68618  4.42225  2.77519  2.73123  3.46354  2.40513  3.72494  3.29354  2.67741  2.69355  4.24690  2.90347  2.73739  3.18146  2.89801  2.37887  2.77519  2.98518  4.58477  3.61503
          0.02363  4.15302  4.87536  0.61958  0.77255  0.48576  0.95510
    548   2.67147  4.98724  2.95626  2.30183  4.27918  3.44251  3.11320  3.71508  2.31180  2.91559  4.05141  2.35348  3.83882  2.74485  2.17584  2.51197  2.89755  3.35369  5.43712  4.09039   1636 - -
          2.68600  4.42242  2.77536  2.73140  3.46370  2.40529  3.72511  3.29344  2.67743  2.69371  4.24706  2.90363  2.73741  3.18163  2.89757  2.37853  2.77498  2.98535  4.58494  3.61482
          0.23922  1.58414  4.87536  1.38773  0.28720  0.48576  0.95510
    549   2.83619  4.31926  4.16735  3.60929  3.36380  3.95877  4.31474  1.57225  3.50081  1.84093  3.26925  3.89333  2.74231  3.76493  3.74046  3.26280  3.08096  1.96261  5.04717  3.85677   1642 - -
          2.68618  4.42225  2.77519  2.73123  3.46354  2.40513  3.72494  3.29354  2.67741  2.69355  4.24690  2.90347  2.73739  3.18146  2.89801  2.37887  2.77519  2.98518  4.58477  3.61503
          0.02363  4.15302  4.87536  0.61958  0.77255  0.48576  0.95510
    550   2.34452  4.27416  3.52401  3.21824  4.28543  3.07475  4.26904  3.62987  3.22219  3.37658  4.23671  3.39381  3.80521  3.54614  3.52601  1.82956  1.20724  3.15523  5.65215  4.42549   1643 - -
          2.68618  4.42225  2.77519  2.73123  3.46354  2.40513  3.72494  3.29354  2.67741  2.69355  4.24690  2.90347  2.73739  3.18146  2.89801  2.37887  2.77519  2.98518  4.58477  3.61503
          0.02363  4.15302  4.87536  0.61958  0.77255  0.48576  0.95510
    551   2.19912  4.38510  4.42138  3.90652  3.53130  4.11847  4.62628  1.23223  3.78286  2.03511  3.39753  4.15115  4.50258  4.06717  4.00716  3.47090  3.22130  1.85650  5.31334  4.11123   1644 - -
          2.68618  4.42225  2.77519  2.73123  3.46354  2.40513  3.72494  3.29354  2.67741  2.69355  4.24690  2.90347  2.73739  3.18146  2.89801  2.37887  2.77519  2.98518  4.58477  3.61503
          0.02363  4.15302  4.87536  0.61958  0.77255  0.48576  0.95510
    552   2.61712  4.72643  2.78404  2.60853  4.44258  3.20594  3.98019  3.98708  2.87130  3.59317  4.43170  1.34015  3.86111  3.18331  3.28830  1.96377  3.01107  3.51119  5.72180  4.35622   1645 - -
          2.68618  4.42225  2.77519  2.73123  3.46354  2.40513  3.72494  3.29354  2.67741  2.69355  4.24690  2.90347  2.73739  3.18146  2.89801  2.37887  2.77519  2.98518  4.58477  3.61503
          0.02363  4.15302  4.87536  0.61958  0.77255  0.48576  0.95510
    553   2.47725  4.53373  3.04514  2.74546  4.36744  3.16590  3.99456  3.82721  2.87188  3.44673  4.26411  2.74324  2.41138  3.19329  3.27702  1.36488  2.88056  3.34938  5.64826  4.34671   1646 - -
          2.68618  4.42225  2.77519  2.73123  3.46354  2.40513  3.72494  3.29354  2.67741  2.69355  4.24690  2.90347  2.73739  3.18146  2.89801  2.37887  2.77519  2.98518  4.58477  3.61503
          0.02363  4.15302  4.87536  0.61958  0.77255  0.48576  0.95510
    554   2.86645  4.52366  3.82731  3.40292  3.45334  3.73074  4.25261  2.71574  3.26042  1.13459  3.43200  3.72082  2.45882  3.62729  3.52055  3.13980  3.16959  2.63792  5.13457  3.89587   1647 - -
          2.68618  4.42225  2.77519  2.73123  3.46354  2.40513  3.72494  3.29354  2.67741  2.69355  4.24690  2.90347  2.73739  3.18146  2.89801  2.37887  2.77519  2.98518  4.58477  3.61503
          0.02363  4.15302  4.87536  0.61958  0.77255  0.48576  0.95510
    555   1.06973  4.30367  3.50939  3.21656  4.31463  3.09463  4.28926  3.64178  3.25513  3.38110  4.25839  3.40674  2.24423  3.56493  3.56647  2.55518  2.84796  3.17647  5.67434  4.46222   1648 - -
          2.68618  4.42225  2.77519  2.73123  3.46354  2.40513  3.72494  3.29354  2.67741  2.69355  4.24690  2.90347  2.73739  3.18146  2.89801  2.37887  2.77519  2.98518  4.58477  3.61503
          0.02363  4.15302  4.87536  0.61958  0.77255  0.48576  0.95510
    556   3.31208  4.60440  4.98597  4.47451  3.36395  4.64677  5.06741  1.07764  4.30999  1.45053  3.18165  4.70296  4.87825  4.51430  4.45355  4.03644  3.55727  1.89053  5.41924  4.25649   1649 - -
          2.68618  4.42225  2.77519  2.73123  3.46354  2.40513  3.72494  3.29354  2.67741  2.69355  4.24690  2.90347  2.73739  3.18146  2.89801  2.37887  2.77519  2.98518  4.58477  3.61503
          0.02363  4.15302  4.87536  0.61958  0.77255  0.48576  0.95510
    557   3.16886  4.86918  3.80774  3.69387  4.64985  3.54130  4.74007  4.27810  3.77734  3.86983  4.93764  3.96806  0.43962  4.15711  3.98288  3.34713  3.63405  3.88943  5.74931  4.77719   1650 - -
          2.68618  4.42225  2.77519  2.73123  3.46354  2.40513  3.72494  3.29354  2.67741  2.69355  4.24690  2.90347  2.73739  3.18146  2.89801  2.37887  2.77519  2.98518  4.58477  3.61503
          0.02363  4.15302  4.87536  0.61958  0.77255  0.48576  0.95510
    558   2.94831  5.28911  1.13068  2.33105  4.73862  3.31615  3.92186  4.26075  2.91962  3.80591  4.66755  2.89197  2.32391  3.10184  3.46854  2.89724  3.26722  3.83576  5.92738  4.51461   1651 - -
          2.68618  4.42225  2.77519  2.73123  3.46354  2.40513  3.72494  3.29354  2.67741  2.69355  4.24690  2.90347  2.73739  3.18146  2.89801  2.37887  2.77519  2.98518  4.58477  3.61503
          0.02363  4.15302  4.87536  0.61958  0.77255  0.48576  0.95510
    559   2.38351  4.34009  3.38899  3.02481  4.22497  3.12677  4.12132  3.60549  3.03736  3.29798  4.14074  3.29793  2.36655  3.36561  3.38619  2.29607  1.38493  3.15752  5.56738  4.32531   1652 - -
          2.68618  4.42225  2.77519  2.73123  3.46354  2.40513  3.72494  3.29354  2.67741  2.69355  4.24690  2.90347  2.73739  3.18146  2.89801  2.37887  2.77519  2.98518  4.58477  3.61503
          0.02363  4.15302  4.87536  0.61958  0.77255  0.48576  0.95510
    560   2.91277  4.53119  3.91114  3.52336  1.24141  3.73343  4.00634  2.98871  3.47095  2.51557  3.65725  3.74684  2.37080  3.73133  3.71099  3.15588  3.22589  2.84473  4.54475  3.00105   1653 - -
          2.68618  4.42225  2.77519  2.73123  3.46354  2.40513  3.72494  3.29354  2.67741  2.69355  4.24690  2.90347  2.73739  3.18146  2.89801  2.37887  2.77519  2.98518  4.58477  3.61503
          0.02363  4.15302  4.87536  0.61958  0.77255  0.48576  0.95510
    561   2.46988  1.17259  4.04727  3.70290  4.07241  3.20765  4.47925  3.36356  3.57660  3.16364  4.11065  3.71191  2.12850  3.88879  3.77749  2.70489  2.94061  3.00024  5.48639  4.32653   1654 - -
          2.68618  4.42225  2.77519  2.73123  3.46354  2.40513  3.72494  3.29354  2.67741  2.69355  4.24690  2.90347  2.73739  3.18146  2.89801  2.37887  2.77519  2.98518  4.58477  3.61503
          0.02363  4.15302  4.87536  0.61958  0.77255  0.48576  0.95510
    562   2.39735  4.37728  3.30604  3.03578  4.39612  3.09115  4.19765  3.86238  3.12372  3.51861  4.35321  3.30151  2.26746  3.44147  3.46941  1.13918  2.86036  3.33416  5.71144  4.45462   1655 - -
          2.68618  4.42225  2.77519  2.73123  3.46354  2.40513  3.72494  3.29354  2.67741  2.69355  4.24690  2.90347  2.73739  3.18146  2.89801  2.37887  2.77519  2.98518  4.58477  3.61503
          0.02363  4.15302  4.87536  0.61958  0.77255  0.48576  0.95510
    563   2.61166  4.54483  3.22491  2.66160  3.73034  3.50391  3.72851  3.10175  2.44782  2.49244  3.18069  3.13032  2.70021  2.95340  2.83038  2.73489  2.30847  2.84232  5.09774  3.82597   1656 - -
          2.68618  4.42225  2.77519  2.73123  3.46354  2.40513  3.72494  3.29354  2.67741  2.69355  4.24690  2.90347  2.73739  3.18146  2.89801  2.37887  2.77519  2.98518  4.58477  3.61503
          0.02363  4.15302  4.87536  0.61958  0.77255  0.48576  0.95510
    564   2.93136  5.46613  1.39620  1.90298  4.77552  3.30978  3.79422  4.27989  2.75250  3.78038  4.60372  2.77788  2.49046  2.94755  3.32250  2.83773  3.20855  3.85414  5.94187  4.46320   1657 - -
          2.68618  4.42225  2.77519  2.73123  3.46354  2.40513  3.72494  3.29354  2.67741  2.69355  4.24690  2.90347  2.73739  3.18146  2.89801  2.37887  2.77519  2.98518  4.58477  3.61503
          0.02363  4.15302  4.87536  0.61958  0.77255  0.48576  0.95510
    565   2.20319  4.42408  3.40283  3.21136  4.38720  3.16106  4.34704  3.73308  3.28859  3.45889  4.39845  3.44147  0.98357  3.63451  3.57899  2.67612  2.98217  3.28843  5.73263  4.52071   1658 - -
          2.68618  4.42225  2.77519  2.73123  3.46354  2.40513  3.72494  3.29354  2.67741  2.69355  4.24690  2.90347  2.73739  3.18146  2.89801  2.37887  2.77519  2.98518  4.58477  3.61503
          0.02363  4.15302  4.87536  0.61958  0.77255  0.48576  0.95510
    566   2.74030  5.21955  2.34363  1.79107  4.53800  3.01212  3.67174  4.01910  2.50021  3.52271  4.30005  2.43643  2.70107  2.79653  3.01754  2.68868  2.78932  3.60231  5.68152  4.25547   1659 - -
          2.68618  4.42225  2.77519  2.73123  3.46354  2.40513  3.72494  3.29354  2.67741  2.69355  4.24690  2.90347  2.73739  3.18146  2.89801  2.37887  2.77519  2.98518  4.58477  3.61503
          0.02363  4.15302  4.87536  0.61958  0.77255  0.48576  0.95510
    567   2.37137  4.64142  3.03218  2.65648  4.10158  3.30127  2.55346  3.61089  2.67605  3.23261  4.07344  3.09820  3.85593  3.05122  3.07180  1.51414  2.91094  3.23529  5.41570  4.07885   1660 - -
          2.68618  4.42225  2.77519  2.73123  3.46354  2.40513  3.72494  3.29354  2.67741  2.69355  4.24690  2.90347  2.73739  3.18146  2.89801  2.37887  2.77519  2.98518  4.58477  3.61503
          0.02363  4.15302  4.87536  0.61958  0.77255  0.48576  0.95510
    568   2.37185  4.30995  3.45306  3.23278  4.45013  1.15574  4.34929  3.82386  3.32820  3.55122  4.40432  3.40838  3.81744  3.62868  3.62885  2.54813  1.91615  3.29209  5.77903  4.57719   1661 - -
          2.68618  4.42225  2.77519  2.73123  3.46354  2.40513  3.72494  3.29354  2.67741  2.69355  4.24690  2.90347  2.73739  3.18146  2.89801  2.37887  2.77519  2.98518  4.58477  3.61503
          0.02363  4.15302  4.87536  0.61958  0.77255  0.48576  0.95510
    569   3.32095  4.74646  4.31782  3.89331  2.37729  4.19588  3.77682  2.97348  3.68224  1.78478  3.64919  3.98060  4.54714  3.91612  3.84622  3.55717  3.55846  2.90833  4.05786  1.13571   1662 - -
          2.68618  4.42225  2.77519  2.73123  3.46354  2.40513  3.72494  3.29354  2.67741  2.69355  4.24690  2.90347  2.73739  3.18146  2.89801  2.37887  2.77519  2.98518  4.58477  3.61503
          0.02363  4.15302  4.87536  0.61958  0.77255  0.48576  0.95510
    570   2.92039  5.12503  2.93485  2.56714  4.11172  3.52626  2.48577  3.89062  2.33148  3.38913  4.26070  3.06173  3.98442  1.46960  2.65026  2.91084  3.15167  3.55851  5.35720  3.94804   1663 - -
          2.68618  4.42225  2.77519  2.73123  3.46354  2.40513  3.72494  3.29354  2.67741  2.69355  4.24690  2.90347  2.73739  3.18146  2.89801  2.37887  2.77519  2.98518  4.58477  3.61503
          0.02363  4.15302  4.87536  0.61958  0.77255  0.48576  0.95510
    571   2.46988  1.17259  4.04727  3.70290  4.07241  3.20765  4.47925  3.36356  3.57660  3.16364  4.11065  3.71191  2.12850  3.88879  3.77749  2.70489  2.94061  3.00024  5.48639  4.32653   1664 - -
          2.68618  4.42225  2.77519  2.73123  3.46354  2.40513  3.72494  3.29354  2.67741  2.69355  4.24690  2.90347  2.73739  3.18146  2.89801  2.37887  2.77519  2.98518  4.58477  3.61503
          0.02363  4.15302  4.87536  0.61958  0.77255  0.48576  0.95510
    572   2.73144  5.00293  1.96968  2.37036  4.52810  3.27312  3.83939  4.00061  2.75888  3.57004  4.39213  2.90049  1.72757  3.00577  3.26643  2.39364  3.05386  3.57391  5.75786  4.35960   1665 - -
          2.68618  4.42225  2.77519  2.73123  3.46354  2.40513  3.72494  3.29354  2.67741  2.69355  4.24690  2.90347  2.73739  3.18146  2.89801  2.37887  2.77519  2.98518  4.58477  3.61503
          0.02363  4.15302  4.87536  0.61958  0.77255  0.48576  0.95510
    573   2.74336  5.14236  2.60436  1.64876  4.48553  3.35296  3.69878  3.94729  2.51773  3.47763  4.27211  2.24983  2.88055  2.83386  3.00922  2.70894  2.73358  3.54836  5.65241  4.24988   1666 - -
          2.68618  4.42225  2.77519  2.73123  3.46354  2.40513  3.72494  3.29354  2.67741  2.69355  4.24690  2.90347  2.73739  3.18146  2.89801  2.37887  2.77519  2.98518  4.58477  3.61503
          0.02363  4.15302  4.87536  0.61958  0.77255  0.48576  0.95510
    574   1.65838  4.27564  3.50089  3.31473  4.51996  1.11343  4.42839  3.90211  3.45580  3.63348  4.47772  3.44100  3.80460  3.72154  3.74339  2.52297  2.85246  3.32628  5.84783  4.66380   1667 - -
          2.68618  4.42225  2.77519  2.73123  3.46354  2.40513  3.72494  3.29354  2.67741  2.69355  4.24690  2.90347  2.73739  3.18146  2.89801  2.37887  2.77519  2.98518  4.58477  3.61503
          0.02363  4.15302  4.87536  0.61958  0.77255  0.48576  0.95510
    575   3.33053  4.71365  4.74620  4.20681  3.13023  4.48652  4.78725  2.29402  3.99207  1.25731  1.38024  4.48009  4.72345  4.20251  4.14177  3.85025  3.56384  2.41459  5.17649  4.05181   1668 - -
          2.68618  4.42225  2.77519  2.73123  3.46354  2.40513  3.72494  3.29354  2.67741  2.69355  4.24690  2.90347  2.73739  3.18146  2.89801  2.37887  2.77519  2.98518  4.58477  3.61503
          0.02363  4.15302  4.87536  0.61958  0.77255  0.48576  0.95510
    576   2.59859  4.69344  3.09978  2.58550  4.06865  2.56428  3.73547  3.44483  1.94713  3.08640  3.92006  3.06037  3.85321  2.90710  2.90896  2.67037  2.24057  2.76767  5.34366  4.04253   1669 - -
          2.68618  4.42225  2.77519  2.73123  3.46354  2.40513  3.72494  3.29354  2.67741  2.69355  4.24690  2.90347  2.73739  3.18146  2.89801  2.37887  2.77519  2.98518  4.58477  3.61503
          0.02363  4.15302  4.87536  0.61958  0.77255  0.48576  0.95510
    577   2.67110  1.38363  3.85150  3.33111  3.88107  3.44499  4.11246  3.21533  2.86131  2.95323  3.90456  3.56736  4.02162  3.43083  2.07019  2.88325  3.02712  2.93896  5.26060  4.05114   1670 - -
          2.68618  4.42225  2.77519  2.73123  3.46354  2.40513  3.72494  3.29354  2.67741  2.69355  4.24690  2.90347  2.73739  3.18146  2.89801  2.37887  2.77519  2.98518  4.58477  3.61503
          0.02363  4.15302  4.87536  0.61958  0.77255  0.48576  0.95510
    578   2.69633  4.29485  3.82751  3.27444  3.34913  2.64599  4.05825  2.37556  3.16288  2.13790  1.89334  3.59879  4.11141  3.46460  3.44061  3.00859  2.94734  2.38836  4.92876  3.71675   1671 - -
          2.68618  4.42225  2.77519  2.73123  3.46354  2.40513  3.72494  3.29354  2.67741  2.69355  4.24690  2.90347  2.73739  3.18146  2.89801  2.37887  2.77519  2.98518  4.58477  3.61503
          0.02363  4.15302  4.87536  0.61958  0.77255  0.48576  0.95510
    579   2.87449  4.79912  3.41734  2.86357  3.99368  3.66150  3.82466  2.30334  1.36246  2.87992  3.87851  3.29457  4.06576  3.01819  2.65065  2.98680  3.10233  2.89056  5.32102  4.06438   1672 - -
          2.68618  4.42225  2.77519  2.73123  3.46354  2.40513  3.72494  3.29354  2.67741  2.69355  4.24690  2.90347  2.73739  3.18146  2.89801  2.37887  2.77519  2.98518  4.58477  3.61503
          0.02363  4.15302  4.87536  0.61958  0.77255  0.48576  0.95510
    580   3.44659  4.78364  4.93794  4.39110  3.10070  4.65393  4.93825  2.27652  4.18894  0.77812  2.24362  4.66533  4.82971  4.33336  4.30676  4.02398  3.66990  2.44477  5.22058  4.14441   1673 - -
          2.68618  4.42225  2.77519  2.73123  3.46354  2.40513  3.72494  3.29354  2.67741  2.69355  4.24690  2.90347  2.73739  3.18146  2.89801  2.37887  2.77519  2.98518  4.58477  3.61503
          0.02363  4.15302  4.87536  0.61958  0.77255  0.48576  0.95510
    581   2.77365  5.28726  2.15353  1.94004  4.59992  3.34530  3.68150  4.08964  2.51727  3.58045  4.35847  2.59673  3.83899  2.16364  3.03873  2.17016  3.02313  3.66487  5.73040  4.29247   1674 - -
          2.68618  4.42225  2.77519  2.73123  3.46354  2.40513  3.72494  3.29354  2.67741  2.69355  4.24690  2.90347  2.73739  3.18146  2.89801  2.37887  2.77519  2.98518  4.58477  3.61503
          0.33820  4.15302  1.30479  0.61958  0.77255  0.48576  0.95510
    582   1.85362  4.18553  3.45732  3.01823  2.49960  2.90819  3.91724  2.82127  2.99452  2.58733  3.54122  3.31090  3.82766  3.29329  3.30963  2.63703  2.75844  2.56797  4.93478  3.62741   1675 - -
          2.68618  4.42225  2.77519  2.73123  3.46354  2.40513  3.72494  3.29354  2.67741  2.69355  4.24690  2.90347  2.73739  3.18146  2.89801  2.37887  2.77519  2.98518  4.58477  3.61503
          0.03222  3.84704  4.56939  0.61958  0.77255  0.34502  1.23171
    583   2.08727  4.45031  4.07568  3.63909  3.44146  3.79139  4.42524  2.44471  3.49569  1.13639  3.35228  3.88695  4.28733  3.82007  3.72811  3.18892  3.16928  2.36142  5.21068  4.00518   1676 - -
          2.68618  4.42225  2.77519  2.73123  3.46354  2.40513  3.72494  3.29354  2.67741  2.69355  4.24690  2.90347  2.73739  3.18146  2.89801  2.37887  2.77519  2.98518  4.58477  3.61503
          0.02363  4.15302  4.87536  0.61958  0.77255  0.48576  0.95510
    584   2.34559  4.31356  3.36269  3.15561  4.52153  1.98793  4.32366  4.00349  3.31149  3.66363  4.47933  3.35262  3.78926  3.58701  3.63754  1.06582  2.84362  3.39432  5.83188  4.60381   1677 - -
          2.68618  4.42225  2.77519  2.73123  3.46354  2.40513  3.72494  3.29354  2.67741  2.69355  4.24690  2.90347  2.73739  3.18146  2.89801  2.37887  2.77519  2.98518  4.58477  3.61503
          0.02363  4.15302  4.87536  0.61958  0.77255  0.48576  0.95510
    585   2.88817  5.15521  3.19469  2.61094  4.56160  3.57932  3.64119  3.95525  1.56677  3.42642  4.24384  2.78461  3.96541  2.76488  1.76035  2.55163  3.08890  3.59467  5.51867  4.25812   1678 - -
          2.68618  4.42225  2.77519  2.73123  3.46354  2.40513  3.72494  3.29354  2.67741  2.69355  4.24690  2.90347  2.73739  3.18146  2.89801  2.37887  2.77519  2.98518  4.58477  3.61503
          0.02363  4.15302  4.87536  0.61958  0.77255  0.48576  0.95510
    586   3.04437  4.84010  3.41328  3.02889  2.82638  3.76672  3.70086  3.41936  2.84064  2.93140  3.96305  3.40597  4.19517  2.25589  3.13137  3.13345  3.28489  3.21120  4.41440  1.33729   1679 - -
          2.68618  4.42225  2.77519  2.73123  3.46354  2.40513  3.72494  3.29354  2.67741  2.69355  4.24690  2.90347  2.73739  3.18146  2.89801  2.37887  2.77519  2.98518  4.58477  3.61503
          0.02363  4.15302  4.87536  0.61958  0.77255  0.48576  0.95510
    587   2.74030  4.41881  4.76395  4.22245  3.48367  4.39564  4.84549  1.26067  4.10935  1.65974  3.30767  4.43749  4.68919  4.32860  4.28481  3.74361  3.33320  1.63139  5.36572  4.20077   1680 - -
          2.68618  4.42225  2.77519  2.73123  3.46354  2.40513  3.72494  3.29354  2.67741  2.69355  4.24690  2.90347  2.73739  3.18146  2.89801  2.37887  2.77519  2.98518  4.58477  3.61503
          0.02363  4.15302  4.87536  0.61958  0.77255  0.48576  0.95510
    588   2.62639  4.23364  3.78478  3.22950  3.37867  3.64067  4.01155  2.23712  3.13388  2.36007  2.09133  3.54418  4.05291  3.42563  3.41450  2.32805  2.66405  2.37507  4.90215  3.69244   1681 - -
          2.68618  4.42225  2.77519  2.73123  3.46354  2.40513  3.72494  3.29354  2.67741  2.69355  4.24690  2.90347  2.73739  3.18146  2.89801  2.37887  2.77519  2.98518  4.58477  3.61503
          0.02363  4.15302  4.87536  0.61958  0.77255  0.48576  0.95510
    589   2.89764  5.11030  1.77458  2.44356  4.75321  1.20917  4.02381  4.28254  3.05574  3.85022  4.71420  2.97763  3.94689  3.22378  3.58496  2.89149  3.26178  3.82146  5.94285  4.58436   1682 - -
          2.68618  4.42225  2.77519  2.73123  3.46354  2.40513  3.72494  3.29354  2.67741  2.69355  4.24690  2.90347  2.73739  3.18146  2.89801  2.37887  2.77519  2.98518  4.58477  3.61503
          0.02363  4.15302  4.87536  0.61958  0.77255  0.48576  0.95510
    590   3.41704  4.86105  4.18819  3.82359  1.03038  4.17697  2.20657  3.38454  3.68991  2.79074  3.96716  3.89455  4.55161  3.88409  3.86911  3.54926  3.65792  3.25556  3.87143  2.16548   1683 - -
          2.68618  4.42225  2.77519  2.73123  3.46354  2.40513  3.72494  3.29354  2.67741  2.69355  4.24690  2.90347  2.73739  3.18146  2.89801  2.37887  2.77519  2.98518  4.58477  3.61503
          0.02363  4.15302  4.87536  0.61958  0.77255  0.48576  0.95510
    591   2.53775  4.63858  2.91963  2.64004  4.40031  3.20246  3.93712  3.84776  2.79835  3.46303  4.28167  1.61953  3.82651  3.12227  3.21996  1.84864  2.59580  3.38806  5.66171  4.33816   1684 - -
          2.68618  4.42225  2.77519  2.73123  3.46354  2.40513  3.72494  3.29354  2.67741  2.69355  4.24690  2.90347  2.73739  3.18146  2.89801  2.37887  2.77519  2.98518  4.58477  3.61503
          0.02363  4.15302  4.87536  0.61958  0.77255  0.48576  0.95510
    592   2.63284  4.69080  2.83291  2.70993  4.55315  1.21872  4.10558  4.09307  3.04937  3.70374  4.55056  2.04706  3.88529  3.32967  3.45608  2.72149  3.05942  3.58146  5.81044  4.49757   1685 - -
          2.68618  4.42225  2.77519  2.73123  3.46354  2.40513  3.72494  3.29354  2.67741  2.69355  4.24690  2.90347  2.73739  3.18146  2.89801  2.37887  2.77519  2.98518  4.58477  3.61503
          0.02363  4.15302  4.87536  0.61958  0.77255  0.48576  0.95510
    593   2.98156  4.64578  3.63543  3.30587  1.25374  3.75954  3.79820  3.17699  3.31705  2.76006  3.83618  2.29374  4.24052  3.58704  3.59751  3.15506  3.27257  2.98869  4.31691  2.68721   1686 - -
          2.68618  4.42225  2.77519  2.73123  3.46354  2.40513  3.72494  3.29354  2.67741  2.69355  4.24690  2.90347  2.73739  3.18146  2.89801  2.37887  2.77519  2.98518  4.58477  3.61503
          0.02363  4.15302  4.87536  0.61958  0.77255  0.48576  0.95510
    594   2.81993  5.31964  1.70712  1.84231  4.63322  3.35486  3.70341  4.11874  2.52433  3.61029  4.40156  2.82040  3.86204  2.83467  2.30142  2.75279  3.07067  3.70076  5.75577  4.32526   1687 - -
          2.68618  4.42225  2.77519  2.73123  3.46354  2.40513  3.72494  3.29354  2.67741  2.69355  4.24690  2.90347  2.73739  3.18146  2.89801  2.37887  2.77519  2.98518  4.58477  3.61503
          0.02363  4.15302  4.87536  0.61958  0.77255  0.48576  0.95510
    595   3.04445  5.61610  1.82553  1.06644  4.90817  3.30683  3.85720  4.43257  2.87585  3.93047  4.78750  2.77281  3.93182  3.02473  3.47023  2.92462  3.33455  4.00288  6.07291  4.57071   1688 - -
          2.68618  4.42225  2.77519  2.73123  3.46354  2.40513  3.72494  3.29354  2.67741  2.69355  4.24690  2.90347  2.73739  3.18146  2.89801  2.37887  2.77519  2.98518  4.58477  3.61503
          0.02363  4.15302  4.87536  0.61958  0.77255  0.48576  0.95510
    596   2.72346  4.25709  4.01123  3.47903  1.83015  3.75251  4.02623  2.15271  3.37771  2.27744  3.32465  3.71257  4.15979  3.62213  3.60281  2.32597  2.98180  2.38768  4.66545  3.29466   1689 - -
          2.68618  4.42225  2.77519  2.73123  3.46354  2.40513  3.72494  3.29354  2.67741  2.69355  4.24690  2.90347  2.73739  3.18146  2.89801  2.37887  2.77519  2.98518  4.58477  3.61503
          0.02363  4.15302  4.87536  0.61958  0.77255  0.48576  0.95510
    597   1.16810  4.21858  3.68291  3.30638  4.19383  3.07580  4.28559  3.47178  3.28427  3.26292  4.12983  3.43889  3.79972  3.57837  3.58660  1.83843  2.78224  2.69912  5.58757  4.37736   1690 - -
          2.68618  4.42225  2.77519  2.73123  3.46354  2.40513  3.72494  3.29354  2.67741  2.69355  4.24690  2.90347  2.73739  3.18146  2.89801  2.37887  2.77519  2.98518  4.58477  3.61503
          0.02363  4.15302  4.87536  0.61958  0.77255  0.48576  0.95510
    598   2.70589  4.42078  3.78602  3.33561  3.61387  3.58602  4.22460  2.63347  3.18538  1.88129  3.57218  3.62724  4.12029  3.56367  3.46480  2.97093  1.43611  2.47181  5.23274  3.98469   1691 - -
          2.68618  4.42225  2.77519  2.73123  3.46354  2.40513  3.72494  3.29354  2.67741  2.69355  4.24690  2.90347  2.73739  3.18146  2.89801  2.37887  2.77519  2.98518  4.58477  3.61503
          0.02363  4.15302  4.87536  0.61958  0.77255  0.48576  0.95510
    599   2.73006  4.95986  1.92461  2.41324  4.55378  3.24801  3.90429  4.04997  2.85730  3.63682  4.47186  2.93141  3.87216  3.08459  3.36288  1.31962  3.08085  3.60378  5.80286  4.40176   1692 - -
          2.68618  4.42225  2.77519  2.73123  3.46354  2.40513  3.72494  3.29354  2.67741  2.69355  4.24690  2.90347  2.73739  3.18146  2.89801  2.37887  2.77519  2.98518  4.58477  3.61503
          0.02363  4.15302  4.87536  0.61958  0.77255  0.48576  0.95510
    600   2.76686  4.40109  2.63953  3.15526  3.12639  3.78694  4.05909  1.60866  3.12470  2.19356  3.40309  3.54966  4.15742  3.41715  3.46365  3.06060  3.00425  2.27254  5.01720  3.74893   1693 - -
          2.68618  4.42225  2.77519  2.73123  3.46354  2.40513  3.72494  3.29354  2.67741  2.69355  4.24690  2.90347  2.73739  3.18146  2.89801  2.37887  2.77519  2.98518  4.58477  3.61503
          0.02363  4.15302  4.87536  0.61958  0.77255  0.48576  0.95510
    601   2.78112  4.43874  3.87617  3.49687  1.30694  3.61858  3.93484  3.02128  3.44833  2.64225  3.71139  3.67292  4.16032  3.69689  3.68469  2.11657  3.12110  2.82193  4.46472  2.89066   1694 - -
          2.68618  4.42225  2.77519  2.73123  3.46354  2.40513  3.72494  3.29354  2.67741  2.69355  4.24690  2.90347  2.73739  3.18146  2.89801  2.37887  2.77519  2.98518  4.58477  3.61503
          0.02363  4.15302  4.87536  0.61958  0.77255  0.48576  0.95510
    602   2.37658  4.30645  3.48347  3.21850  4.36026  2.02404  4.30472  3.71477  3.27219  3.45109  4.30937  3.40528  3.82151  3.58328  3.57747  2.55491  1.15756  3.22312  5.70247  4.49576   1695 - -
          2.68618  4.42225  2.77519  2.73123  3.46354  2.40513  3.72494  3.29354  2.67741  2.69355  4.24690  2.90347  2.73739  3.18146  2.89801  2.37887  2.77519  2.98518  4.58477  3.61503
          0.02363  4.15302  4.87536  0.61958  0.77255  0.48576  0.95510
    603   3.03646  4.51209  4.50720  4.18792  3.77259  4.00685  4.94689  2.08094  4.06047  2.41610  3.70320  4.33051  4.55829  4.40410  4.24487  3.53522  3.39525  0.73183  5.60151  4.34700   1696 - -
          2.68618  4.42225  2.77519  2.73123  3.46354  2.40513  3.72494  3.29354  2.67741  2.69355  4.24690  2.90347  2.73739  3.18146  2.89801  2.37887  2.77519  2.98518  4.58477  3.61503
          0.02363  4.15302  4.87536  0.61958  0.77255  0.48576  0.95510
    604   3.02213  4.53404  4.11923  3.66955  2.65960  3.95536  3.89827  2.73422  3.51572  2.44432  3.58909  3.84366  4.36573  3.78307  3.72266  3.30911  3.28747  1.94597  4.31531  1.31236   1697 - -
          2.68618  4.42225  2.77519  2.73123  3.46354  2.40513  3.72494  3.29354  2.67741  2.69355  4.24690  2.90347  2.73739  3.18146  2.89801  2.37887  2.77519  2.98518  4.58477  3.61503
          0.02363  4.15302  4.87536  0.61958  0.77255  0.48576  0.95510
    605   2.91844  5.35419  1.88588  2.27952  4.63912  3.34964  3.79312  4.16871  2.66954  3.67867  4.51849  2.84487  3.91193  1.42267  3.16656  2.84905  3.19078  3.76872  5.81412  4.37794   1698 - -
          2.68618  4.42225  2.77519  2.73123  3.46354  2.40513  3.72494  3.29354  2.67741  2.69355  4.24690  2.90347  2.73739  3.18146  2.89801  2.37887  2.77519  2.98518  4.58477  3.61503
          0.02363  4.15302  4.87536  0.61958  0.77255  0.48576  0.95510
    606   1.29153  4.80347  1.99273  2.52761  4.43276  3.25395  3.95240  3.78763  2.90248  3.47974  4.34242  3.01621  3.87814  3.14581  3.37911  2.72882  3.03595  3.39034  5.72231  4.37186   1699 - -
          2.68618  4.42225  2.77519  2.73123  3.46354  2.40513  3.72494  3.29354  2.67741  2.69355  4.24690  2.90347  2.73739  3.18146  2.89801  2.37887  2.77519  2.98518  4.58477  3.61503
          0.02363  4.15302  4.87536  0.61958  0.77255  0.48576  0.95510
    607   1.46925  4.55595  3.12274  2.73386  4.01697  3.30218  2.55631  3.48778  2.73329  3.13898  3.99250  3.15069  3.86220  3.10541  3.11377  2.44886  2.89301  3.13325  5.35981  4.04701   1700 - -
          2.68632  4.42239  2.77458  2.73101  3.46368  2.40501  3.72411  3.29368  2.67755  2.69369  4.24704  2.90361  2.73753  3.18160  2.89815  2.37901  2.77496  2.98532  4.58491  3.61517
          0.16986  1.90658  4.87536  1.47094  0.26099  0.48576  0.95510
    608   2.47729  4.39639  3.47777  3.31661  4.37116  3.12243  4.41337  3.93696  3.41003  3.63846  4.54659  3.48834  3.88637  3.73831  3.68019  0.73499  2.98019  3.40860  5.72241  4.45915   1707 - -
          2.68618  4.42225  2.77519  2.73123  3.46354  2.40513  3.72494  3.29354  2.67741  2.69355  4.24690  2.90347  2.73739  3.18146  2.89801  2.37887  2.77519  2.98518  4.58477  3.61503
          0.02363  4.15302  4.87536  0.61958  0.77255  0.48576  0.95510
    609   2.91844  5.35419  1.88588  2.27952  4.63912  3.34964  3.79312  4.16871  2.66954  3.67867  4.51849  2.84487  3.91193  1.42267  3.16656  2.84905  3.19078  3.76872  5.81412  4.37794   1708 - -
          2.68618  4.42225  2.77519  2.73123  3.46354  2.40513  3.72494  3.29354  2.67741  2.69355  4.24690  2.90347  2.73739  3.18146  2.89801  2.37887  2.77519  2.98518  4.58477  3.61503
          0.02363  4.15302  4.87536  0.61958  0.77255  0.48576  0.95510
    610   3.04687  5.63556  1.71187  1.12092  4.92484  3.30312  3.85531  4.45318  2.88001  3.94508  4.80070  2.76533  3.92988  3.02214  3.48148  2.92336  3.33711  4.01897  6.08812  4.57802   1709 - -
          2.68618  4.42225  2.77519  2.73123  3.46354  2.40513  3.72494  3.29354  2.67741  2.69355  4.24690  2.90347  2.73739  3.18146  2.89801  2.37887  2.77519  2.98518  4.58477  3.61503
          0.02363  4.15302  4.87536  0.61958  0.77255  0.48576  0.95510
    611   2.75576  4.84604  2.85028  2.64294  4.44376  1.32408  3.95879  3.95133  2.75346  3.53031  4.39662  3.10805  3.93101  2.12153  3.12324  2.81295  3.10880  3.53902  5.66502  4.35823   1710 - -
          2.68618  4.42225  2.77519  2.73123  3.46354  2.40513  3.72494  3.29354  2.67741  2.69355  4.24690  2.90347  2.73739  3.18146  2.89801  2.37887  2.77519  2.98518  4.58477  3.61503
          0.02363  4.15302  4.87536  0.61958  0.77255  0.48576  0.95510
    612   1.97265  4.43255  3.84842  3.41614  3.17355  3.56991  4.02729  3.03975  3.22261  2.68401  3.72187  3.63918  4.11126  3.59555  3.45904  2.98556  3.08369  2.82847  1.46099  3.27312   1711 - -
          2.68618  4.42225  2.77519  2.73123  3.46354  2.40513  3.72494  3.29354  2.67741  2.69355  4.24690  2.90347  2.73739  3.18146  2.89801  2.37887  2.77519  2.98518  4.58477  3.61503
          0.02363  4.15302  4.87536  0.61958  0.77255  0.48576  0.95510
    613   2.64560  4.34155  3.85327  3.45460  3.74564  3.51699  4.33654  2.55415  3.37552  2.62596  3.70092  3.68513  2.45320  3.70676  3.64303  2.93574  3.01293  1.19682  5.32374  4.09338   1712 - -
          2.68618  4.42225  2.77519  2.73123  3.46354  2.40513  3.72494  3.29354  2.67741  2.69355  4.24690  2.90347  2.73739  3.18146  2.89801  2.37887  2.77519  2.98518  4.58477  3.61503
          0.02363  4.15302  4.87536  0.61958  0.77255  0.48576  0.95510
    614   3.52551  4.88784  4.39960  4.00654  1.06240  4.30948  2.19054  3.44685  3.87292  2.85299  4.01901  3.96948  4.63583  3.97364  4.01615  3.64132  3.74568  3.30987  3.74320  1.84584   1713 - -
          2.68618  4.42225  2.77519  2.73123  3.46354  2.40513  3.72494  3.29354  2.67741  2.69355  4.24690  2.90347  2.73739  3.18146  2.89801  2.37887  2.77519  2.98518  4.58477  3.61503
          0.02363  4.15302  4.87536  0.61958  0.77255  0.48576  0.95510
    615   2.80590  4.39745  3.95844  3.52102  3.55748  3.76230  4.34627  1.25615  3.40779  2.35101  3.50375  3.80039  2.54319  3.74473  3.66310  3.15379  3.11230  2.21561  5.21150  3.98138   1714 - -
          2.68618  4.42225  2.77519  2.73123  3.46354  2.40513  3.72494  3.29354  2.67741  2.69355  4.24690  2.90347  2.73739  3.18146  2.89801  2.37887  2.77519  2.98518  4.58477  3.61503
          0.02363  4.15302  4.87536  0.61958  0.77255  0.48576  0.95510
    616   2.82010  4.53271  3.58472  3.09550  3.26641  3.69615  2.57073  2.93323  2.85371  2.47040  1.63009  3.46399  4.11159  3.30093  3.13154  3.02588  3.06800  2.77908  4.82353  3.42520   1715 - -
          2.68618  4.42225  2.77519  2.73123  3.46354  2.40513  3.72494  3.29354  2.67741  2.69355  4.24690  2.90347  2.73739  3.18146  2.89801  2.37887  2.77519  2.98518  4.58477  3.61503
          0.02363  4.15302  4.87536  0.61958  0.77255  0.48576  0.95510
    617   2.97559  4.57909  3.84383  3.36655  2.33002  3.86436  3.70986  3.08203  3.29298  2.65554  3.69535  3.62292  2.55002  3.54523  3.56960  3.17075  3.22167  2.90021  4.18152  1.39442   1716 - -
          2.68618  4.42225  2.77519  2.73123  3.46354  2.40513  3.72494  3.29354  2.67741  2.69355  4.24690  2.90347  2.73739  3.18146  2.89801  2.37887  2.77519  2.98518  4.58477  3.61503
          0.02363  4.15302  4.87536  0.61958  0.77255  0.48576  0.95510
    618   3.35088  5.15162  3.87286  3.33640  4.57913  3.77246  4.06823  4.14869  2.40481  3.61371  4.61444  3.67041  4.26856  3.28153  0.62330  3.42650  3.60225  3.86238  5.55236  4.45430   1717 - -
          2.68618  4.42225  2.77519  2.73123  3.46354  2.40513  3.72494  3.29354  2.67741  2.69355  4.24690  2.90347  2.73739  3.18146  2.89801  2.37887  2.77519  2.98518  4.58477  3.61503
          0.02363  4.15302  4.87536  0.61958  0.77255  0.48576  0.95510
    619   1.45684  4.52838  3.32859  2.84113  4.11783  3.31693  3.89764  3.45354  2.63029  3.13315  3.99498  3.21953  3.87272  3.10157  2.20882  2.67118  2.60796  3.10181  5.41194  4.15771   1718 - -
          2.68618  4.42225  2.77519  2.73123  3.46354  2.40513  3.72494  3.29354  2.67741  2.69355  4.24690  2.90347  2.73739  3.18146  2.89801  2.37887  2.77519  2.98518  4.58477  3.61503
          0.02363  4.15302  4.87536  0.61958  0.77255  0.48576  0.95510
    620   3.16266  4.45843  4.93721  4.40666  2.97863  4.52213  4.96159  1.13993  4.30162  1.98712  3.29659  4.59296  4.78871  4.48563  4.44859  3.88493  3.40927  1.44551  5.38154  4.18224   1719 - -
          2.68618  4.42225  2.77519  2.73123  3.46354  2.40513  3.72494  3.29354  2.67741  2.69355  4.24690  2.90347  2.73739  3.18146  2.89801  2.37887  2.77519  2.98518  4.58477  3.61503
          0.02363  4.15302  4.87536  0.61958  0.77255  0.48576  0.95510
    621   2.88662  5.02527  1.32908  2.49277  4.10289  3.44438  3.89038  3.47318  2.82854  2.21068  4.14417  3.02780  3.98247  3.09776  3.30365  2.90807  3.16615  3.22776  5.51083  4.11160   1720 - -
          2.68618  4.42225  2.77519  2.73123  3.46354  2.40513  3.72494  3.29354  2.67741  2.69355  4.24690  2.90347  2.73739  3.18146  2.89801  2.37887  2.77519  2.98518  4.58477  3.61503
          0.02363  4.15302  4.87536  0.61958  0.77255  0.48576  0.95510
    622   2.56738  4.41830  3.49156  3.09215  3.74706  3.35756  4.07241  3.10746  3.01164  2.07594  3.83216  3.40213  3.95294  3.38584  3.32629  1.34539  2.93798  2.84616  5.23903  3.92091   1721 - -
          2.68618  4.42225  2.77519  2.73123  3.46354  2.40513  3.72494  3.29354  2.67741  2.69355  4.24690  2.90347  2.73739  3.18146  2.89801  2.37887  2.77519  2.98518  4.58477  3.61503
          0.02363  4.15302  4.87536  0.61958  0.77255  0.48576  0.95510
    623   3.43726  4.77449  4.93566  4.38579  3.09901  4.64634  4.93010  2.27852  4.18848  0.81927  2.09104  4.65812  4.82213  4.32783  4.30507  4.01315  3.65969  2.44688  5.21464  4.14226   1722 - -
          2.68618  4.42225  2.77519  2.73123  3.46354  2.40513  3.72494  3.29354  2.67741  2.69355  4.24690  2.90347  2.73739  3.18146  2.89801  2.37887  2.77519  2.98518  4.58477  3.61503
          0.02363  4.15302  4.87536  0.61958  0.77255  0.48576  0.95510
    624   3.16886  4.86918  3.80774  3.69387  4.64985  3.54130  4.74007  4.27810  3.77734  3.86983  4.93764  3.96806  0.43962  4.15711  3.98288  3.34713  3.63405  3.88943  5.74931  4.77719   1723 - -
          2.68618  4.42225  2.77519  2.73123  3.46354  2.40513  3.72494  3.29354  2.67741  2.69355  4.24690  2.90347  2.73739  3.18146  2.89801  2.37887  2.77519  2.98518  4.58477  3.61503
          0.02363  4.15302  4.87536  0.61958  0.77255  0.48576  0.95510
    625   1.28896  4.29150  3.46779  3.09002  4.26675  2.75148  4.16890  3.65696  3.11694  3.34320  4.17129  3.32377  2.33925  3.41670  3.46803  2.50357  2.48110  3.17468  5.60743  4.37856   1724 - -
          2.68618  4.42225  2.77519  2.73123  3.46354  2.40513  3.72494  3.29354  2.67741  2.69355  4.24690  2.90347  2.73739  3.18146  2.89801  2.37887  2.77519  2.98518  4.58477  3.61503
          0.02363  4.15302  4.87536  0.61958  0.77255  0.48576  0.95510
    626   2.98686  4.64758  3.82955  3.42080  3.20691  3.68766  4.04447  3.35028  3.23122  2.92127  3.95297  3.70502  2.18285  3.63269  3.47630  3.18497  3.29490  3.13443  1.20585  3.24964   1725 - -
          2.68618  4.42225  2.77519  2.73123  3.46354  2.40513  3.72494  3.29354  2.67741  2.69355  4.24690  2.90347  2.73739  3.18146  2.89801  2.37887  2.77519  2.98518  4.58477  3.61503
          0.02363  4.15302  4.87536  0.61958  0.77255  0.48576  0.95510
    627   2.99601  4.87196  3.66493  3.03139  3.92465  3.73900  3.83259  3.31374  2.28560  2.09392  3.89715  3.41043  4.13477  3.04306  1.29811  3.10701  3.21321  3.13570  5.25692  4.00013   1726 - -
          2.68618  4.42225  2.77519  2.73123  3.46354  2.40513  3.72494  3.29354  2.67741  2.69355  4.24690  2.90347  2.73739  3.18146  2.89801  2.37887  2.77519  2.98518  4.58477  3.61503
          0.02363  4.15302  4.87536  0.61958  0.77255  0.48576  0.95510
    628   1.18800  4.28017  3.47295  3.14189  4.31121  3.06501  4.22397  3.69943  3.18312  3.39651  4.23001  3.34833  2.29913  3.48241  3.51705  2.25334  2.79651  3.19944  5.65642  4.43144   1727 - -
          2.68618  4.42225  2.77519  2.73123  3.46354  2.40513  3.72494  3.29354  2.67741  2.69355  4.24690  2.90347  2.73739  3.18146  2.89801  2.37887  2.77519  2.98518  4.58477  3.61503
          0.02363  4.15302  4.87536  0.61958  0.77255  0.48576  0.95510
    629   1.72919  4.32272  4.22591  3.70934  3.61638  3.88925  4.48913  1.86117  3.62142  2.37675  3.49887  3.95457  4.34152  3.90387  3.87973  3.24101  3.10037  1.48105  5.29927  4.08886   1728 - -
          2.68618  4.42225  2.77519  2.73123  3.46354  2.40513  3.72494  3.29354  2.67741  2.69355  4.24690  2.90347  2.73739  3.18146  2.89801  2.37887  2.77519  2.98518  4.58477  3.61503
          0.02363  4.15302  4.87536  0.61958  0.77255  0.48576  0.95510
    630   3.45029  4.76548  4.92608  4.42809  1.87557  4.58760  4.53149  2.40575  4.27819  0.91405  3.00719  4.56702  4.79708  4.33573  4.35615  3.96081  3.67438  2.55647  4.73593  3.30715   1729 - -
          2.68618  4.42225  2.77519  2.73123  3.46354  2.40513  3.72494  3.29354  2.67741  2.69355  4.24690  2.90347  2.73739  3.18146  2.89801  2.37887  2.77519  2.98518  4.58477  3.61503
          0.02363  4.15302  4.87536  0.61958  0.77255  0.48576  0.95510
    631   3.04437  4.84010  3.41328  3.02889  2.82638  3.76672  3.70086  3.41936  2.84064  2.93140  3.96305  3.40597  4.19517  2.25589  3.13137  3.13345  3.28489  3.21120  4.41440  1.33729   1730 - -
          2.68618  4.42225  2.77519  2.73123  3.46354  2.40513  3.72494  3.29354  2.67741  2.69355  4.24690  2.90347  2.73739  3.18146  2.89801  2.37887  2.77519  2.98518  4.58477  3.61503
          0.02363  4.15302  4.87536  0.61958  0.77255  0.48576  0.95510
    632   3.03275  4.67544  3.71381  3.30925  1.32047  3.85849  3.83674  3.04412  3.18574  2.47837  3.64148  3.62032  4.27609  2.32376  3.45503  3.22110  3.28660  2.93305  4.40584  2.81475   1731 - -
          2.68618  4.42225  2.77519  2.73123  3.46354  2.40513  3.72494  3.29354  2.67741  2.69355  4.24690  2.90347  2.73739  3.18146  2.89801  2.37887  2.77519  2.98518  4.58477  3.61503
          0.02363  4.15302  4.87536  0.61958  0.77255  0.48576  0.95510
    633   2.47729  4.39639  3.47777  3.31661  4.37116  3.12243  4.41337  3.93696  3.41003  3.63846  4.54659  3.48834  3.88637  3.73831  3.68019  0.73499  2.98019  3.40860  5.72241  4.45915   1732 - -
          2.68618  4.42225  2.77519  2.73123  3.46354  2.40513  3.72494  3.29354  2.67741  2.69355  4.24690  2.90347  2.73739  3.18146  2.89801  2.37887  2.77519  2.98518  4.58477  3.61503
          0.02363  4.15302  4.87536  0.61958  0.77255  0.48576  0.95510
    634   2.59072  4.43318  3.70718  3.48437  4.24647  3.26024  4.47641  3.40947  3.43301  3.26262  4.30229  3.63967  3.98957  3.81546  3.67142  2.79610  0.77191  3.07262  5.65828  4.46603   1733 - -
          2.68618  4.42225  2.77519  2.73123  3.46354  2.40513  3.72494  3.29354  2.67741  2.69355  4.24690  2.90347  2.73739  3.18146  2.89801  2.37887  2.77519  2.98518  4.58477  3.61503
          0.02363  4.15302  4.87536  0.61958  0.77255  0.48576  0.95510
    635   2.77182  4.41553  3.80324  3.27389  3.37140  3.74245  4.10845  2.61744  3.13230  2.00741  1.73600  3.61781  2.68657  3.47150  3.41646  3.05469  3.03375  2.51994  5.01732  3.80069   1734 - -
          2.68618  4.42225  2.77519  2.73123  3.46354  2.40513  3.72494  3.29354  2.67741  2.69355  4.24690  2.90347  2.73739  3.18146  2.89801  2.37887  2.77519  2.98518  4.58477  3.61503
          0.02363  4.15302  4.87536  0.61958  0.77255  0.48576  0.95510
    636   3.22857  4.55419  4.87098  4.33672  3.32952  4.51389  4.92313  1.12530  4.17756  1.76659  2.23434  4.56235  4.76822  4.37538  4.32374  3.87939  3.47154  1.95998  5.33211  4.19893   1735 - -
          2.68618  4.42225  2.77519  2.73123  3.46354  2.40513  3.72494  3.29354  2.67741  2.69355  4.24690  2.90347  2.73739  3.18146  2.89801  2.37887  2.77519  2.98518  4.58477  3.61503
          0.02363  4.15302  4.87536  0.61958  0.77255  0.48576  0.95510
    637   2.91277  4.53119  3.91114  3.52336  1.24141  3.73343  4.00634  2.98871  3.47095  2.51557  3.65725  3.74684  2.37080  3.73133  3.71099  3.15588  3.22589  2.84473  4.54475  3.00105   1736 - -
          2.68618  4.42225  2.77519  2.73123  3.46354  2.40513  3.72494  3.29354  2.67741  2.69355  4.24690  2.90347  2.73739  3.18146  2.89801  2.37887  2.77519  2.98518  4.58477  3.61503
          0.02363  4.15302  4.87536  0.61958  0.77255  0.48576  0.95510
    638   2.91277  4.53119  3.91114  3.52336  1.24141  3.73343  4.00634  2.98871  3.47095  2.51557  3.65725  3.74684  2.37080  3.73133  3.71099  3.15588  3.22589  2.84473  4.54475  3.00105   1737 - -
          2.68618  4.42225  2.77519  2.73123  3.46354  2.40513  3.72494  3.29354  2.67741  2.69355  4.24690  2.90347  2.73739  3.18146  2.89801  2.37887  2.77519  2.98518  4.58477  3.61503
          0.02363  4.15302  4.87536  0.61958  0.77255  0.48576  0.95510
    639   3.48571  4.87005  4.63932  4.28958  3.26755  4.33533  4.85846  2.49562  4.05504  0.59324  3.21893  4.53816  4.72820  4.35492  4.18140  3.95335  3.77034  2.60410  5.23883  4.02388   1738 - -
          2.68618  4.42225  2.77519  2.73123  3.46354  2.40513  3.72494  3.29354  2.67741  2.69355  4.24690  2.90347  2.73739  3.18146  2.89801  2.37887  2.77519  2.98518  4.58477  3.61503
          0.02363  4.15302  4.87536  0.61958  0.77255  0.48576  0.95510
    640   1.33288  4.63210  3.07545  2.74441  4.18646  3.30941  3.92955  3.56022  2.71686  3.21389  4.10682  3.16355  3.89298  2.23031  3.07255  2.71734  2.96349  3.20873  5.49858  4.20761   1739 - -
          2.68618  4.42225  2.77519  2.73123  3.46354  2.40513  3.72494  3.29354  2.67741  2.69355  4.24690  2.90347  2.73739  3.18146  2.89801  2.37887  2.77519  2.98518  4.58477  3.61503
          0.02363  4.15302  4.87536  0.61958  0.77255  0.48576  0.95510
    641   3.02575  4.76832  3.60377  3.14221  3.03751  3.76918  3.79582  3.33933  2.76980  2.84913  3.88765  3.49401  4.19483  2.21183  3.02124  3.15849  3.26665  3.14601  1.48215  3.03503   1740 - -
          2.68618  4.42225  2.77519  2.73123  3.46354  2.40513  3.72494  3.29354  2.67741  2.69355  4.24690  2.90347  2.73739  3.18146  2.89801  2.37887  2.77519  2.98518  4.58477  3.61503
          0.02363  4.15302  4.87536  0.61958  0.77255  0.48576  0.95510
    642   2.87355  4.46358  4.07438  3.61286  3.41373  3.83489  4.39055  2.43791  3.43460  1.14387  3.32308  3.88017  4.30120  3.78024  3.66780  3.21807  2.24719  2.36239  5.17988  3.97503   1741 - -
          2.68618  4.42225  2.77519  2.73123  3.46354  2.40513  3.72494  3.29354  2.67741  2.69355  4.24690  2.90347  2.73739  3.18146  2.89801  2.37887  2.77519  2.98518  4.58477  3.61503
          0.02363  4.15302  4.87536  0.61958  0.77255  0.48576  0.95510
    643   2.77176  4.50628  3.52665  3.09608  3.66198  3.64006  4.05953  2.67652  2.91742  2.56018  3.63213  3.47559  4.11156  2.38148  3.21113  3.00369  3.05495  1.37039  5.19736  3.92992   1742 - -
          2.68618  4.42225  2.77519  2.73123  3.46354  2.40513  3.72494  3.29354  2.67741  2.69355  4.24690  2.90347  2.73739  3.18146  2.89801  2.37887  2.77519  2.98518  4.58477  3.61503
          0.02363  4.15302  4.87536  0.61958  0.77255  0.48576  0.95510
    644   2.97830  5.28673  2.84466  1.95443  4.67161  3.51909  3.71612  4.07802  1.25371  3.56018  4.40157  3.01787  3.98389  2.85379  2.54880  2.93603  3.19801  3.71493  5.65392  4.36017   1743 - -
          2.68618  4.42225  2.77519  2.73123  3.46354  2.40513  3.72494  3.29354  2.67741  2.69355  4.24690  2.90347  2.73739  3.18146  2.89801  2.37887  2.77519  2.98518  4.58477  3.61503
          0.02363  4.15302  4.87536  0.61958  0.77255  0.48576  0.95510
    645   2.61712  4.72643  2.78404  2.60853  4.44258  3.20594  3.98019  3.98708  2.87130  3.59317  4.43170  1.34015  3.86111  3.18331  3.28830  1.96377  3.01107  3.51119  5.72180  4.35622   1744 - -
          2.68618  4.42225  2.77519  2.73123  3.46354  2.40513  3.72494  3.29354  2.67741  2.69355  4.24690  2.90347  2.73739  3.18146  2.89801  2.37887  2.77519  2.98518  4.58477  3.61503
          0.02363  4.15302  4.87536  0.61958  0.77255  0.48576  0.95510
    646   2.75380  4.44525  3.59985  3.15230  3.36959  3.63883  2.57151  2.76264  2.98503  2.59665  3.61077  3.49643  4.10076  3.39140  3.26613  2.99308  3.03118  1.39275  4.90868  3.52913   1745 - -
          2.68618  4.42225  2.77519  2.73123  3.46354  2.40513  3.72494  3.29354  2.67741  2.69355  4.24690  2.90347  2.73739  3.18146  2.89801  2.37887  2.77519  2.98518  4.58477  3.61503
          0.02363  4.15302  4.87536  0.61958  0.77255  0.48576  0.95510
    647   2.81958  4.41333  4.04385  3.61374  1.38351  3.73137  4.09811  2.69891  3.51943  2.32574  3.48883  3.79758  4.22951  3.77405  3.73768  3.11675  2.19840  2.56682  4.65503  3.16907   1746 - -
          2.68618  4.42225  2.77519  2.73123  3.46354  2.40513  3.72494  3.29354  2.67741  2.69355  4.24690  2.90347  2.73739  3.18146  2.89801  2.37887  2.77519  2.98518  4.58477  3.61503
          0.02363  4.15302  4.87536  0.61958  0.77255  0.48576  0.95510
    648   2.86889  4.54542  3.45075  2.27628  3.68238  3.76791  4.13703  1.36625  3.06040  2.50256  3.60435  3.51182  4.20169  3.43659  3.38733  3.13673  3.12479  2.28772  5.26544  4.00798   1747 - -
          2.68618  4.42225  2.77519  2.73123  3.46354  2.40513  3.72494  3.29354  2.67741  2.69355  4.24690  2.90347  2.73739  3.18146  2.89801  2.37887  2.77519  2.98518  4.58477  3.61503
          0.02363  4.15302  4.87536  0.61958  0.77255  0.48576  0.95510
    649   1.35135  4.78624  2.79817  1.95825  4.31338  3.31470  3.90726  3.62428  2.77285  3.32824  4.20581  3.04934  3.89820  3.10059  3.19590  2.75604  3.02557  3.27444  5.60583  4.28405   1748 - -
          2.68618  4.42225  2.77519  2.73123  3.46354  2.40513  3.72494  3.29354  2.67741  2.69355  4.24690  2.90347  2.73739  3.18146  2.89801  2.37887  2.77519  2.98518  4.58477  3.61503
          0.02363  4.15302  4.87536  0.61958  0.77255  0.48576  0.95510
    650   2.64560  4.34155  3.85327  3.45460  3.74564  3.51699  4.33654  2.55415  3.37552  2.62596  3.70092  3.68513  2.45320  3.70676  3.64303  2.93574  3.01293  1.19682  5.32374  4.09338   1749 - -
          2.68618  4.42225  2.77519  2.73123  3.46354  2.40513  3.72494  3.29354  2.67741  2.69355  4.24690  2.90347  2.73739  3.18146  2.89801  2.37887  2.77519  2.98518  4.58477  3.61503
          0.02363  4.15302  4.87536  0.61958  0.77255  0.48576  0.95510
    651   2.87405  4.52267  3.72903  3.22011  3.65554  3.80761  4.08706  1.38741  2.16688  2.49550  3.58453  3.58951  4.21171  3.38770  3.09951  3.15409  3.11955  2.33637  5.19748  3.96051   1750 - -
          2.68618  4.42225  2.77519  2.73123  3.46354  2.40513  3.72494  3.29354  2.67741  2.69355  4.24690  2.90347  2.73739  3.18146  2.89801  2.37887  2.77519  2.98518  4.58477  3.61503
          0.02363  4.15302  4.87536  0.61958  0.77255  0.48576  0.95510
    652   2.66683  4.69324  3.07877  2.71533  4.14887  3.37015  3.87524  3.52206  2.61376  3.16398  4.06345  3.15181  3.91497  2.23738  2.95714  2.75958  1.46776  3.19681  5.44956  4.15788   1751 - -
          2.68618  4.42225  2.77519  2.73123  3.46354  2.40513  3.72494  3.29354  2.67741  2.69355  4.24690  2.90347  2.73739  3.18146  2.89801  2.37887  2.77519  2.98518  4.58477  3.61503
          0.02363  4.15302  4.87536  0.61958  0.77255  0.48576  0.95510
    653   2.94316  5.32595  2.60846  1.29640  4.67031  3.43029  3.74712  4.11097  1.90397  3.61331  4.44951  2.91974  3.94276  2.89148  2.81030  2.88499  3.18668  3.73117  5.73747  4.37792   1752 - -
          2.68618  4.42225  2.77519  2.73123  3.46354  2.40513  3.72494  3.29354  2.67741  2.69355  4.24690  2.90347  2.73739  3.18146  2.89801  2.37887  2.77519  2.98518  4.58477  3.61503
          0.02363  4.15302  4.87536  0.61958  0.77255  0.48576  0.95510
    654   1.73426  4.24341  3.67339  3.35219  4.22853  3.10055  4.34464  3.36718  3.32704  3.24364  4.15866  3.47669  3.83414  3.64240  3.60935  2.55267  1.20193  2.96599  5.64427  4.44136   1753 - -
          2.68618  4.42225  2.77519  2.73123  3.46354  2.40513  3.72494  3.29354  2.67741  2.69355  4.24690  2.90347  2.73739  3.18146  2.89801  2.37887  2.77519  2.98518  4.58477  3.61503
          0.02363  4.15302  4.87536  0.61958  0.77255  0.48576  0.95510
    655   2.92888  4.61581  3.63910  3.18374  1.42357  3.76336  3.85450  3.02156  2.14071  2.59987  3.67374  3.52665  4.18439  3.38458  3.20633  3.12006  3.17803  2.85796  4.61012  3.08894   1754 - -
          2.68618  4.42225  2.77519  2.73123  3.46354  2.40513  3.72494  3.29354  2.67741  2.69355  4.24690  2.90347  2.73739  3.18146  2.89801  2.37887  2.77519  2.98518  4.58477  3.61503
          0.02363  4.15302  4.87536  0.61958  0.77255  0.48576  0.95510
    656   2.78089  4.73733  3.09243  2.76621  3.76711  3.48437  3.89709  3.27357  2.74848  2.16212  3.95713  1.47932  4.00276  3.16342  3.10249  2.88496  3.07764  3.03104  5.22106  3.82094   1755 - -
          2.68618  4.42225  2.77519  2.73123  3.46354  2.40513  3.72494  3.29354  2.67741  2.69355  4.24690  2.90347  2.73739  3.18146  2.89801  2.37887  2.77519  2.98518  4.58477  3.61503
          0.02363  4.15302  4.87536  0.61958  0.77255  0.48576  0.95510
    657   2.90920  5.21177  2.80859  1.34621  4.56303  3.47905  3.72829  4.00254  2.33661  3.50785  4.34564  2.99574  3.95208  2.87045  2.05782  2.87813  3.14343  3.63847  5.62624  4.30698   1756 - -
          2.68618  4.42225  2.77519  2.73123  3.46354  2.40513  3.72494  3.29354  2.67741  2.69355  4.24690  2.90347  2.73739  3.18146  2.89801  2.37887  2.77519  2.98518  4.58477  3.61503
          0.02363  4.15302  4.87536  0.61958  0.77255  0.48576  0.95510
    658   3.24149  4.56107  4.88271  4.37252  3.41911  4.54349  5.00513  0.95795  4.20155  1.86513  2.82293  4.60142  4.81603  4.44375  4.36532  3.92855  3.49499  1.85683  5.43387  4.26460   1757 - -
          2.68618  4.42225  2.77519  2.73123  3.46354  2.40513  3.72494  3.29354  2.67741  2.69355  4.24690  2.90347  2.73739  3.18146  2.89801  2.37887  2.77519  2.98518  4.58477  3.61503
          0.02363  4.15302  4.87536  0.61958  0.77255  0.48576  0.95510
    659   3.35088  5.15162  3.87286  3.33640  4.57913  3.77246  4.06823  4.14869  2.40481  3.61371  4.61444  3.67041  4.26856  3.28153  0.62330  3.42650  3.60225  3.86238  5.55236  4.45430   1758 - -
          2.68618  4.42225  2.77519  2.73123  3.46354  2.40513  3.72494  3.29354  2.67741  2.69355  4.24690  2.90347  2.73739  3.18146  2.89801  2.37887  2.77519  2.98518  4.58477  3.61503
          0.02363  4.15302  4.87536  0.61958  0.77255  0.48576  0.95510
    660   2.80311  4.56504  3.29679  2.20781  3.81614  3.63720  4.08355  2.59280  2.98959  2.69698  3.73828  3.39742  4.11842  3.35599  3.34026  3.02229  3.08237  1.33198  5.33492  4.06441   1759 - -
          2.68618  4.42225  2.77519  2.73123  3.46354  2.40513  3.72494  3.29354  2.67741  2.69355  4.24690  2.90347  2.73739  3.18146  2.89801  2.37887  2.77519  2.98518  4.58477  3.61503
          0.02363  4.15302  4.87536  0.61958  0.77255  0.48576  0.95510
    661   2.93311  5.29538  2.59277  1.87012  4.60247  3.42021  3.75782  4.07275  2.46931  3.57678  4.42581  2.91758  3.94039  1.44394  2.86179  2.88053  3.18252  3.70217  5.71676  4.34644   1760 - -
          2.68618  4.42225  2.77519  2.73123  3.46354  2.40513  3.72494  3.29354  2.67741  2.69355  4.24690  2.90347  2.73739  3.18146  2.89801  2.37887  2.77519  2.98518  4.58477  3.61503
          0.02363  4.15302  4.87536  0.61958  0.77255  0.48576  0.95510
    662   2.92888  4.61581  3.63910  3.18374  1.42357  3.76336  3.85450  3.02156  2.14071  2.59987  3.67374  3.52665  4.18439  3.38458  3.20633  3.12006  3.17803  2.85796  4.61012  3.08894   1761 - -
          2.68618  4.42225  2.77519  2.73123  3.46354  2.40513  3.72494  3.29354  2.67741  2.69355  4.24690  2.90347  2.73739  3.18146  2.89801  2.37887  2.77519  2.98518  4.58477  3.61503
          0.02363  4.15302  4.87536  0.61958  0.77255  0.48576  0.95510
    663   2.80280  4.96256  2.89843  2.57969  4.36380  3.41373  3.82151  3.85449  2.51705  3.39643  4.26838  3.06877  2.46904  1.41109  2.87542  2.82918  3.09122  3.49471  5.56015  4.23987   1762 - -
          2.68618  4.42225  2.77519  2.73123  3.46354  2.40513  3.72494  3.29354  2.67741  2.69355  4.24690  2.90347  2.73739  3.18146  2.89801  2.37887  2.77519  2.98518  4.58477  3.61503
          0.02363  4.15302  4.87536  0.61958  0.77255  0.48576  0.95510
    664   2.82614  4.71721  3.32544  2.85793  3.74170  3.63294  3.89394  2.25629  2.63233  2.62485  3.71102  3.30348  4.06195  1.58208  2.95163  2.96095  3.07559  2.82032  5.22678  3.92485   1763 - -
          2.68618  4.42225  2.77519  2.73123  3.46354  2.40513  3.72494  3.29354  2.67741  2.69355  4.24690  2.90347  2.73739  3.18146  2.89801  2.37887  2.77519  2.98518  4.58477  3.61503
          0.02363  4.15302  4.87536  0.61958  0.77255  0.48576  0.95510
    665   2.76517  4.53963  3.42481  2.29939  3.54973  3.67385  3.93144  2.78113  2.82249  2.23114  1.85724  3.36532  4.06587  3.20707  3.16275  2.96106  3.00168  2.63823  5.09559  3.85106   1764 - -
          2.68618  4.42225  2.77519  2.73123  3.46354  2.40513  3.72494  3.29354  2.67741  2.69355  4.24690  2.90347  2.73739  3.18146  2.89801  2.37887  2.77519  2.98518  4.58477  3.61503
          0.02363  4.15302  4.87536  0.61958  0.77255  0.48576  0.95510
    666   3.00956  4.78465  3.62905  3.09799  3.38257  3.74178  3.81795  3.38426  1.88560  2.95909  3.93769  3.46098  4.15760  3.19418  2.77058  3.13941  3.23677  3.16343  1.49392  3.38249   1765 - -
          2.68618  4.42225  2.77519  2.73123  3.46354  2.40513  3.72494  3.29354  2.67741  2.69355  4.24690  2.90347  2.73739  3.18146  2.89801  2.37887  2.77519  2.98518  4.58477  3.61503
          0.02363  4.15302  4.87536  0.61958  0.77255  0.48576  0.95510
    667   2.45903  4.31364  3.63444  3.33279  4.08541  1.24206  4.32816  3.21440  3.33721  3.12258  4.08347  3.51251  3.90862  3.65263  3.62134  2.66836  2.91001  1.96827  5.53168  4.30181   1766 - -
          2.68618  4.42225  2.77519  2.73123  3.46354  2.40513  3.72494  3.29354  2.67741  2.69355  4.24690  2.90347  2.73739  3.18146  2.89801  2.37887  2.77519  2.98518  4.58477  3.61503
          0.02363  4.15302  4.87536  0.61958  0.77255  0.48576  0.95510
    668   2.36953  4.46214  3.35279  2.84383  3.76560  3.47525  3.86469  2.98061  2.18460  2.78988  3.68697  3.25591  3.93685  3.11991  3.06860  2.56851  2.88546  1.77204  5.16155  3.91147   1767 - -
          2.68618  4.42225  2.77519  2.73123  3.46354  2.40513  3.72494  3.29354  2.67741  2.69355  4.24690  2.90347  2.73739  3.18146  2.89801  2.37887  2.77519  2.98518  4.58477  3.61503
          0.02363  4.15302  4.87536  0.61958  0.77255  0.48576  0.95510
    669   3.21077  5.28689  3.68033  2.95581  4.78382  3.79417  3.68741  4.11134  1.53317  3.52389  4.40628  3.32864  4.15117  2.82148  1.13178  3.20295  3.35968  3.79944  5.53432  4.40177   1768 - -
          2.68618  4.42225  2.77519  2.73123  3.46354  2.40513  3.72494  3.29354  2.67741  2.69355  4.24690  2.90347  2.73739  3.18146  2.89801  2.37887  2.77519  2.98518  4.58477  3.61503
          0.02363  4.15302  4.87536  0.61958  0.77255  0.48576  0.95510
    670   2.64280  4.71104  2.94233  2.68553  4.39192  1.29749  3.94009  3.86400  2.70880  3.46317  4.30545  2.73100  3.88676  3.13694  2.68242  2.72381  3.00900  3.43532  5.62700  4.32818   1769 - -
          2.68618  4.42225  2.77519  2.73123  3.46354  2.40513  3.72494  3.29354  2.67741  2.69355  4.24690  2.90347  2.73739  3.18146  2.89801  2.37887  2.77519  2.98518  4.58477  3.61503
          0.02363  4.15302  4.87536  0.61958  0.77255  0.48576  0.95510
    671   2.73900  5.09207  2.12110  2.32446  4.38025  3.36252  1.95916  3.86284  2.53588  3.41149  4.21752  2.87224  3.33863  2.84788  3.02532  2.71505  2.79583  3.48426  5.58836  4.18906   1770 - -
          2.68618  4.42225  2.77519  2.73123  3.46354  2.40513  3.72494  3.29354  2.67741  2.69355  4.24690  2.90347  2.73739  3.18146  2.89801  2.37887  2.77519  2.98518  4.58477  3.61503
          0.02363  4.15302  4.87536  0.61958  0.77255  0.48576  0.95510
    672   2.81981  4.41830  3.84137  3.29098  3.57031  3.84419  4.14191  1.46377  2.31738  2.39963  3.47964  3.65110  4.22431  3.47522  3.31463  3.14867  3.06316  2.04278  5.15016  3.92593   1771 - -
          2.68618  4.42225  2.77519  2.73123  3.46354  2.40513  3.72494  3.29354  2.67741  2.69355  4.24690  2.90347  2.73739  3.18146  2.89801  2.37887  2.77519  2.98518  4.58477  3.61503
          0.02363  4.15302  4.87536  0.61958  0.77255  0.48576  0.95510
    673   2.60735  4.78638  2.91938  2.52172  4.30805  2.95668  3.77155  3.74116  2.54943  3.32414  4.13481  3.00621  3.83646  1.79244  2.97342  2.05014  2.66491  3.34480  5.52890  4.19828   1772 - -
          2.68618  4.42225  2.77519  2.73123  3.46354  2.40513  3.72494  3.29354  2.67741  2.69355  4.24690  2.90347  2.73739  3.18146  2.89801  2.37887  2.77519  2.98518  4.58477  3.61503
          0.02363  4.15302  4.87536  0.61958  0.77255  0.48576  0.95510
    674   2.90768  5.18379  2.81521  2.50015  4.56808  3.46680  3.73826  4.02857  1.60227  3.53594  4.37418  1.69045  3.95729  2.88540  2.65103  2.88404  3.15385  3.65411  5.63150  4.30942   1773 - -
          2.68618  4.42225  2.77519  2.73123  3.46354  2.40513  3.72494  3.29354  2.67741  2.69355  4.24690  2.90347  2.73739  3.18146  2.89801  2.37887  2.77519  2.98518  4.58477  3.61503
          0.02363  4.15302  4.87536  0.61958  0.77255  0.48576  0.95510
    675   2.68575  5.08949  2.71731  1.97151  4.41105  3.06827  3.64813  3.87136  2.29831  3.39720  4.17753  2.26596  3.82180  2.77242  2.91872  2.27733  2.64740  3.47583  5.56950  4.17654   1774 - -
          2.68618  4.42225  2.77519  2.73123  3.46354  2.40513  3.72494  3.29354  2.67741  2.69355  4.24690  2.90347  2.73739  3.18146  2.89801  2.37887  2.77519  2.98518  4.58477  3.61503
          0.02363  4.15302  4.87536  0.61958  0.77255  0.48576  0.95510
    676   2.02393  4.23858  3.59490  3.25572  4.26607  3.06352  4.27757  3.58121  3.25388  3.34028  4.19140  3.40851  3.79310  3.55831  3.55942  2.09130  1.20527  3.11087  5.63624  4.42779   1775 - -
          2.68618  4.42225  2.77519  2.73123  3.46354  2.40513  3.72494  3.29354  2.67741  2.69355  4.24690  2.90347  2.73739  3.18146  2.89801  2.37887  2.77519  2.98518  4.58477  3.61503
          0.02363  4.15302  4.87536  0.61958  0.77255  0.48576  0.95510
    677   1.38948  4.21869  3.74610  3.29444  3.89701  3.22418  4.20421  3.02211  3.24232  2.92768  3.83639  3.48010  3.87559  3.53420  3.54266  2.37220  2.52277  2.01302  5.34613  4.13738   1776 - -
          2.68618  4.42225  2.77519  2.73123  3.46354  2.40513  3.72494  3.29354  2.67741  2.69355  4.24690  2.90347  2.73739  3.18146  2.89801  2.37887  2.77519  2.98518  4.58477  3.61503
          0.02363  4.15302  4.87536  0.61958  0.77255  0.48576  0.95510
    678   2.56014  4.45165  3.30263  2.83453  3.66763  3.38992  3.86253  3.18634  2.80663  2.87397  3.75742  3.23203  3.89809  3.14844  3.17850  1.68025  2.43391  2.89690  5.09492  2.60323   1777 - -
          2.68618  4.42225  2.77519  2.73123  3.46354  2.40513  3.72494  3.29354  2.67741  2.69355  4.24690  2.90347  2.73739  3.18146  2.89801  2.37887  2.77519  2.98518  4.58477  3.61503
          0.02363  4.15302  4.87536  0.61958  0.77255  0.48576  0.95510
    679   2.92365  5.30636  2.57280  1.75116  4.61386  3.41099  3.75294  4.08619  2.47950  3.58776  4.43060  2.90300  3.93175  1.53637  2.88414  2.86752  3.17354  3.70957  5.72813  4.34936   1778 - -
          2.68618  4.42225  2.77519  2.73123  3.46354  2.40513  3.72494  3.29354  2.67741  2.69355  4.24690  2.90347  2.73739  3.18146  2.89801  2.37887  2.77519  2.98518  4.58477  3.61503
          0.02363  4.15302  4.87536  0.61958  0.77255  0.48576  0.95510
    680   2.75577  4.29122  3.96616  3.38781  2.96056  3.82706  4.09489  1.61256  3.23682  2.13284  2.99369  3.69640  4.17976  3.53891  2.56666  3.10905  2.98744  2.31844  4.88212  3.66844   1779 - -
          2.68618  4.42225  2.77519  2.73123  3.46354  2.40513  3.72494  3.29354  2.67741  2.69355  4.24690  2.90347  2.73739  3.18146  2.89801  2.37887  2.77519  2.98518  4.58477  3.61503
          0.02363  4.15302  4.87536  0.61958  0.77255  0.48576  0.95510
    681   3.03179  4.42781  4.50117  3.94983  2.54003  4.14311  4.15568  2.28175  3.81340  1.22380  3.13058  4.09299  4.44336  3.95549  3.94453  3.45339  3.25663  2.47171  4.53172  2.25600   1780 - -
          2.68618  4.42225  2.77519  2.73123  3.46354  2.40513  3.72494  3.29354  2.67741  2.69355  4.24690  2.90347  2.73739  3.18146  2.89801  2.37887  2.77519  2.98518  4.58477  3.61503
          0.02363  4.15302  4.87536  0.61958  0.77255  0.48576  0.95510
    682   2.51093  4.38510  3.39392  2.86632  3.76277  3.37698  3.89032  2.84655  2.82578  2.81234  3.69206  3.25280  2.68252  3.15253  3.20389  2.42202  1.86634  2.57361  5.16535  3.91429   1781 - -
          2.68618  4.42225  2.77519  2.73123  3.46354  2.40513  3.72494  3.29354  2.67741  2.69355  4.24690  2.90347  2.73739  3.18146  2.89801  2.37887  2.77519  2.98518  4.58477  3.61503
          0.02363  4.15302  4.87536  0.61958  0.77255  0.48576  0.95510
    683   2.49337  4.38192  3.36514  2.99730  3.91470  1.55066  4.04774  3.28811  2.98599  2.16816  3.91764  3.31653  3.88154  3.33331  3.31983  2.41203  2.87597  2.95894  5.32854  4.05520   1782 - -
          2.68618  4.42225  2.77519  2.73123  3.46354  2.40513  3.72494  3.29354  2.67741  2.69355  4.24690  2.90347  2.73739  3.18146  2.89801  2.37887  2.77519  2.98518  4.58477  3.61503
          0.02363  4.15302  4.87536  0.61958  0.77255  0.48576  0.95510
    684   3.02745  5.63737  1.30936  2.02787  4.92356  3.29140  3.83926  4.45979  2.86660  3.94100  4.78752  1.82011  3.91749  3.00368  3.47564  2.90283  3.31743  4.01761  6.09378  4.56821   1783 - -
          2.68621  4.42228  2.77522  2.73126  3.46357  2.40509  3.72497  3.29357  2.67743  2.69358  4.24692  2.90349  2.73706  3.18149  2.89803  2.37889  2.77522  2.98521  4.58480  3.61506
          0.20698  1.71850  4.87536  0.26193  1.46779  0.48576  0.95510
    685   3.11291  5.70145  0.97034  1.85963  4.98862  3.29704  3.90266  4.52795  2.98577  4.02906  4.91449  2.76525  3.95269  3.08244  3.61415  2.97701  3.41716  4.09523  6.16788  4.64363   1785 - -
          2.68618  4.42225  2.77519  2.73123  3.46354  2.40513  3.72494  3.29354  2.67741  2.69355  4.24690  2.90347  2.73739  3.18146  2.89801  2.37887  2.77519  2.98518  4.58477  3.61503
          0.02363  4.15302  4.87536  0.61958  0.77255  0.48576  0.95510
    686   2.62806  4.72304  3.03930  2.52955  3.94195  3.44397  3.69088  3.37572  2.49984  3.00358  3.84082  2.15783  3.85957  2.87186  2.76414  2.52612  2.50267  3.07259  5.24968  2.84742   1786 - -
          2.68618  4.42225  2.77519  2.73123  3.46354  2.40513  3.72494  3.29354  2.67741  2.69355  4.24690  2.90347  2.73739  3.18146  2.89801  2.37887  2.77519  2.98518  4.58477  3.61503
          0.02363  4.15302  4.87536  0.61958  0.77255  0.48576  0.95510
    687   2.66817  4.49385  3.51042  3.18774  3.87647  1.25382  4.19342  3.22615  3.14908  1.98396  3.96873  3.49308  4.01185  3.52215  3.44617  2.85880  3.05393  2.96391  5.33926  4.06255   1787 - -
          2.68618  4.42225  2.77519  2.73123  3.46354  2.40513  3.72494  3.29354  2.67741  2.69355  4.24690  2.90347  2.73739  3.18146  2.89801  2.37887  2.77519  2.98518  4.58477  3.61503
          0.02363  4.15302  4.87536  0.61958  0.77255  0.48576  0.95510
    688   2.98276  4.72792  3.53226  3.16142  2.93166  3.69807  3.81059  3.40940  2.99768  2.98096  3.98550  2.22176  4.18107  3.42100  3.27401  3.11697  3.26407  3.17635  1.41329  2.90856   1788 - -
          2.68618  4.42225  2.77519  2.73123  3.46354  2.40513  3.72494  3.29354  2.67741  2.69355  4.24690  2.90347  2.73739  3.18146  2.89801  2.37887  2.77519  2.98518  4.58477  3.61503
          0.02363  4.15302  4.87536  0.61958  0.77255  0.48576  0.95510
    689   3.06704  5.28180  3.44083  2.76822  4.74696  3.70698  3.64316  4.09649  1.35209  3.50934  4.35116  3.19769  4.06233  2.11538  1.77303  3.04155  3.23094  3.75266  5.54212  4.35181   1789 - -
          2.68618  4.42225  2.77519  2.73123  3.46354  2.40513  3.72494  3.29354  2.67741  2.69355  4.24690  2.90347  2.73739  3.18146  2.89801  2.37887  2.77519  2.98518  4.58477  3.61503
          0.02363  4.15302  4.87536  0.61958  0.77255  0.48576  0.95510
    690   3.40459  4.70635  5.01601  4.48629  3.20326  4.68932  5.03342  1.66090  4.31272  0.88853  3.00712  4.73342  4.87682  4.45532  4.42871  4.07134  3.63710  2.15215  5.31091  4.20410   1790 - -
          2.68618  4.42225  2.77519  2.73123  3.46354  2.40513  3.72494  3.29354  2.67741  2.69355  4.24690  2.90347  2.73739  3.18146  2.89801  2.37887  2.77519  2.98518  4.58477  3.61503
          0.02363  4.15302  4.87536  0.61958  0.77255  0.48576  0.95510
    691   3.03646  4.51209  4.50720  4.18792  3.77259  4.00685  4.94689  2.08094  4.06047  2.41610  3.70320  4.33051  4.55829  4.40410  4.24487  3.53522  3.39525  0.73183  5.60151  4.34700   1791 - -
          2.68618  4.42225  2.77519  2.73123  3.46354  2.40513  3.72494  3.29354  2.67741  2.69355  4.24690  2.90347  2.73739  3.18146  2.89801  2.37887  2.77519  2.98518  4.58477  3.61503
          0.02363  4.15302  4.87536  0.61958  0.77255  0.48576  0.95510
    692   2.57060  4.30887  3.89664  3.47514  3.83169  3.43496  4.36528  2.57712  3.37522  2.68080  3.75346  3.66790  4.05794  3.70840  3.64810  2.84806  1.36350  1.81197  5.41334  4.18956   1792 - -
          2.68618  4.42225  2.77519  2.73123  3.46354  2.40513  3.72494  3.29354  2.67741  2.69355  4.24690  2.90347  2.73739  3.18146  2.89801  2.37887  2.77519  2.98518  4.58477  3.61503
          0.02363  4.15302  4.87536  0.61958  0.77255  0.48576  0.95510
    693   2.98154  4.43074  4.36236  3.81605  3.25370  4.10976  4.45930  1.80718  3.66793  1.17937  3.13033  4.08004  3.52511  3.91655  3.86694  3.43441  3.22441  2.21129  5.06962  3.90578   1793 - -
          2.68618  4.42225  2.77519  2.73123  3.46354  2.40513  3.72494  3.29354  2.67741  2.69355  4.24690  2.90347  2.73739  3.18146  2.89801  2.37887  2.77519  2.98518  4.58477  3.61503
          0.02363  4.15302  4.87536  0.61958  0.77255  0.48576  0.95510
    694   2.99810  5.53823  1.23139  2.00946  4.87573  2.23899  3.85061  4.39444  2.87610  3.89519  4.74168  2.76871  3.91598  3.01761  3.47687  2.89163  3.29476  3.95783  6.05587  4.55501   1794 - -
          2.68618  4.42225  2.77519  2.73123  3.46354  2.40513  3.72494  3.29354  2.67741  2.69355  4.24690  2.90347  2.73739  3.18146  2.89801  2.37887  2.77519  2.98518  4.58477  3.61503
          0.02363  4.15302  4.87536  0.61958  0.77255  0.48576  0.95510
    695   2.19235  5.30304  2.09111  1.58147  4.60773  3.33818  3.71457  4.09022  2.58253  3.59775  4.39256  2.80668  3.85612  2.60660  3.11150  2.74655  3.06812  3.67738  5.76236  4.32243   1795 - -
          2.68618  4.42225  2.77519  2.73123  3.46354  2.40513  3.72494  3.29354  2.67741  2.69355  4.24690  2.90347  2.73739  3.18146  2.89801  2.37887  2.77519  2.98518  4.58477  3.61503
          0.02363  4.15302  4.87536  0.61958  0.77255  0.48576  0.95510
    696   2.98399  5.45356  1.74910  2.22775  4.78624  3.29643  3.86955  4.35350  2.88154  3.87222  4.72786  1.29557  3.92451  3.04462  3.45548  2.89494  3.29035  3.92013  5.99211  4.50315   1796 - -
          2.68618  4.42225  2.77519  2.73123  3.46354  2.40513  3.72494  3.29354  2.67741  2.69355  4.24690  2.90347  2.73739  3.18146  2.89801  2.37887  2.77519  2.98518  4.58477  3.61503
          0.02363  4.15302  4.87536  0.61958  0.77255  0.48576  0.95510
    697   2.96750  4.91568  3.48589  2.89386  3.77380  3.68890  3.74239  3.56561  1.23815  3.11498  4.03987  3.30634  4.08116  2.98495  2.53781  3.03631  3.17645  3.30702  2.66521  3.71582   1797 - -
          2.68584  4.41195  2.77545  2.73045  3.46417  2.40599  3.72438  3.29303  2.67777  2.69354  4.24664  2.90314  2.73769  3.18172  2.89854  2.38000  2.77470  2.98564  4.58615  3.61293
          0.16986  1.90658  4.87536  3.59133  0.02795  0.48576  0.95510
    698   2.94267  5.20781  2.64432  1.88226  4.28255  3.44253  1.54279  3.96556  2.53960  3.49667  4.36423  2.96454  3.96381  2.96475  2.92958  2.91007  3.19557  3.62058  5.53012  4.11450   1857 - -
          2.68618  4.42225  2.77519  2.73123  3.46354  2.40513  3.72494  3.29354  2.67741  2.69355  4.24690  2.90347  2.73739  3.18146  2.89801  2.37887  2.77519  2.98518  4.58477  3.61503
          0.02363  4.15302  4.87536  0.61958  0.77255  0.48576  0.95510
    699   2.50457  4.51003  3.15150  2.87250  4.37602  1.23182  4.05438  3.83104  2.85943  3.45957  4.29709  3.21949  3.84708  3.27283  2.74726  2.36172  2.92235  3.35813  5.64730  4.38117   1858 - -
          2.68618  4.42225  2.77519  2.73123  3.46354  2.40513  3.72494  3.29354  2.67741  2.69355  4.24690  2.90347  2.73739  3.18146  2.89801  2.37887  2.77519  2.98518  4.58477  3.61503
          0.02363  4.15302  4.87536  0.61958  0.77255  0.48576  0.95510
    700   2.56078  4.38254  3.47634  3.02315  3.60644  1.64431  3.95459  3.16192  2.93606  2.84894  3.75327  3.35468  3.92988  3.29619  3.25677  2.74889  2.60540  2.87636  2.71561  3.73024   1859 - -
          2.68618  4.42225  2.77519  2.73123  3.46354  2.40513  3.72494  3.29354  2.67741  2.69355  4.24690  2.90347  2.73739  3.18146  2.89801  2.37887  2.77519  2.98518  4.58477  3.61503
          0.02363  4.15302  4.87536  0.61958  0.77255  0.48576  0.95510
    701   3.44345  4.74779  5.02735  4.47638  2.68966  4.69755  4.89258  2.05384  4.34146  0.77865  2.91773  4.71046  4.85245  4.40065  4.43410  4.05450  3.66140  2.37389  5.11760  3.93814   1860 - -
          2.68618  4.42225  2.77519  2.73123  3.46354  2.40513  3.72494  3.29354  2.67741  2.69355  4.24690  2.90347  2.73739  3.18146  2.89801  2.37887  2.77519  2.98518  4.58477  3.61503
          0.02363  4.15302  4.87536  0.61958  0.77255  0.48576  0.95510
    702   1.42338  4.62172  3.02685  2.67995  4.22521  2.96376  3.89361  3.62784  2.71040  3.26611  4.10998  3.11199  3.85458  2.24888  3.09830  2.66384  2.91673  3.24308  5.51054  4.21653   1861 - -
          2.68621  4.42228  2.77522  2.73126  3.46282  2.40509  3.72497  3.29357  2.67743  2.69358  4.24692  2.90349  2.73742  3.18149  2.89803  2.37889  2.77522  2.98521  4.58480  3.61506
          0.20698  1.71850  4.87536  0.26193  1.46779  0.48576  0.95510
    703   2.62120  4.79809  2.90550  2.51890  4.29210  3.32519  3.77257  3.73609  2.55315  3.31820  4.13442  3.00576  2.43495  2.25669  2.97576  1.85655  2.92296  3.34606  5.52067  4.18628   1863 - -
          2.68618  4.42225  2.77519  2.73123  3.46354  2.40513  3.72494  3.29354  2.67741  2.69355  4.24690  2.90347  2.73739  3.18146  2.89801  2.37887  2.77519  2.98518  4.58477  3.61503
          0.02363  4.15302  4.87536  0.61958  0.77255  0.48576  0.95510
    704   2.79210  5.21627  2.55403  1.87322  4.53073  3.36161  3.70565  3.99937  2.52133  3.51886  4.31916  2.22335  2.24845  2.65127  3.00644  2.74458  3.04447  3.60325  5.68654  4.27846   1864 - -
          2.68618  4.42225  2.77519  2.73123  3.46354  2.40513  3.72494  3.29354  2.67741  2.69355  4.24690  2.90347  2.73739  3.18146  2.89801  2.37887  2.77519  2.98518  4.58477  3.61503
          0.02363  4.15302  4.87536  0.61958  0.77255  0.48576  0.95510
    705   2.70151  2.79244  4.33704  3.75167  2.96580  3.86258  4.19937  1.77125  3.61278  2.03756  2.95549  3.90590  4.21710  3.80888  3.74848  3.16640  2.44812  2.09082  4.79563  3.61255   1865 - -
          2.68618  4.42225  2.77519  2.73123  3.46354  2.40513  3.72494  3.29354  2.67741  2.69355  4.24690  2.90347  2.73739  3.18146  2.89801  2.37887  2.77519  2.98518  4.58477  3.61503
          0.02363  4.15302  4.87536  0.61958  0.77255  0.48576  0.95510
    706   2.61866  2.04700  4.07219  3.51649  2.91958  3.20624  4.08439  2.50155  3.39166  1.90041  3.27905  3.71198  4.09311  3.63265  3.58975  2.98313  2.88790  2.31912  4.78170  3.54329   1866 - -
          2.68618  4.42225  2.77519  2.73123  3.46354  2.40513  3.72494  3.29354  2.67741  2.69355  4.24690  2.90347  2.73739  3.18146  2.89801  2.37887  2.77519  2.98518  4.58477  3.61503
          0.02363  4.15302  4.87536  0.61958  0.77255  0.48576  0.95510
    707   2.98213  4.86353  3.34551  2.90339  2.86092  3.73215  1.65573  3.48282  2.72799  3.00992  3.98197  3.31157  4.13469  2.88332  3.05037  3.04420  3.20907  3.24240  4.43194  2.11494   1867 - -
          2.68618  4.42225  2.77519  2.73123  3.46354  2.40513  3.72494  3.29354  2.67741  2.69355  4.24690  2.90347  2.73739  3.18146  2.89801  2.37887  2.77519  2.98518  4.58477  3.61503
          0.02363  4.15302  4.87536  0.61958  0.77255  0.48576  0.95510
    708   1.74399  4.58395  3.11962  2.67012  4.14772  2.40931  3.84008  3.54397  2.28388  3.18292  4.01084  3.10440  3.82919  3.02501  3.06768  2.61975  2.43950  3.16806  5.43531  4.14322   1868 - -
          2.68618  4.42225  2.77519  2.73123  3.46354  2.40513  3.72494  3.29354  2.67741  2.69355  4.24690  2.90347  2.73739  3.18146  2.89801  2.37887  2.77519  2.98518  4.58477  3.61503
          0.02363  4.15302  4.87536  0.61958  0.77255  0.48576  0.95510
    709   3.24164  4.56130  4.88241  4.37313  3.42144  4.54351  5.00688  0.95510  4.20155  1.86802  2.83640  4.60197  4.81694  4.44526  4.36576  3.92928  3.49554  1.85465  5.43635  4.26574   1869 - -
          2.68618  4.42225  2.77519  2.73123  3.46354  2.40513  3.72494  3.29354  2.67741  2.69355  4.24690  2.90347  2.73739  3.18146  2.89801  2.37887  2.77519  2.98518  4.58477  3.61503
          0.02363  4.15302  4.87536  0.61958  0.77255  0.48576  0.95510
    710   3.25292  4.61876  4.79663  4.28865  3.27613  4.45561  4.89477  2.10279  4.11839  0.96442  3.10617  4.52301  4.74408  4.32751  4.27258  3.83999  3.50984  1.66339  5.30347  4.15496   1870 - -
          2.68618  4.42225  2.77519  2.73123  3.46354  2.40513  3.72494  3.29354  2.67741  2.69355  4.24690  2.90347  2.73739  3.18146  2.89801  2.37887  2.77519  2.98518  4.58477  3.61503
          0.02363  4.15302  4.87536  0.61958  0.77255  0.48576  0.95510
    711   3.04374  5.25928  3.38496  2.74307  4.70911  3.68680  3.64635  4.06514  1.62696  3.49256  4.33236  2.82725  4.05003  2.56913  1.39376  3.02103  3.21386  3.72172  5.53749  4.33703   1871 - -
          2.68618  4.42225  2.77519  2.73123  3.46354  2.40513  3.72494  3.29354  2.67741  2.69355  4.24690  2.90347  2.73739  3.18146  2.89801  2.37887  2.77519  2.98518  4.58477  3.61503
          0.02363  4.15302  4.87536  0.61958  0.77255  0.48576  0.95510
    712   2.73006  4.95986  1.92461  2.41324  4.55378  3.24801  3.90429  4.04997  2.85730  3.63682  4.47186  2.93141  3.87216  3.08459  3.36288  1.31962  3.08085  3.60378  5.80286  4.40176   1872 - -
          2.68618  4.42225  2.77519  2.73123  3.46354  2.40513  3.72494  3.29354  2.67741  2.69355  4.24690  2.90347  2.73739  3.18146  2.89801  2.37887  2.77519  2.98518  4.58477  3.61503
          0.02363  4.15302  4.87536  0.61958  0.77255  0.48576  0.95510
    713   1.95333  4.37203  3.42281  3.19683  4.37029  3.12656  4.31746  3.69891  3.26516  3.43469  4.34489  3.41433  1.12362  3.59588  3.56650  2.61714  2.91979  3.24161  5.72131  4.50654   1873 - -
          2.68618  4.42225  2.77519  2.73123  3.46354  2.40513  3.72494  3.29354  2.67741  2.69355  4.24690  2.90347  2.73739  3.18146  2.89801  2.37887  2.77519  2.98518  4.58477  3.61503
          0.02363  4.15302  4.87536  0.61958  0.77255  0.48576  0.95510
    714   2.82483  4.46631  3.72364  3.17460  2.76733  3.77030  2.33751  2.97741  3.06060  2.07983  3.57583  3.49508  4.13638  3.06422  3.36095  3.03463  3.05246  2.77140  3.53984  2.15919   1874 - -
          2.68618  4.42225  2.77519  2.73123  3.46354  2.40513  3.72494  3.29354  2.67741  2.69355  4.24690  2.90347  2.73739  3.18146  2.89801  2.37887  2.77519  2.98518  4.58477  3.61503
          0.02363  4.15302  4.87536  0.61958  0.77255  0.48576  0.95510
    715   3.63897  4.96083  4.62596  4.40190  0.64434  4.24545  4.03479  3.13799  4.30439  2.44667  3.83125  4.34780  4.70382  4.39659  4.35418  3.88846  3.94333  3.14796  4.21592  2.55404   1875 - -
          2.68618  4.42225  2.77519  2.73123  3.46354  2.40513  3.72494  3.29354  2.67741  2.69355  4.24690  2.90347  2.73739  3.18146  2.89801  2.37887  2.77519  2.98518  4.58477  3.61503
          0.02363  4.15302  4.87536  0.61958  0.77255  0.48576  0.95510
    716   2.99943  5.20225  3.09565  2.01801  4.59519  3.59053  3.71746  3.99588  2.15984  3.48118  4.33792  3.12429  4.02272  2.85896  1.29521  2.98454  3.20815  3.65621  5.56690  4.32158   1876 - -
          2.68618  4.42225  2.77519  2.73123  3.46354  2.40513  3.72494  3.29354  2.67741  2.69355  4.24690  2.90347  2.73739  3.18146  2.89801  2.37887  2.77519  2.98518  4.58477  3.61503
          0.02363  4.15302  4.87536  0.61958  0.77255  0.48576  0.95510
    717   3.38503  4.73889  4.86207  4.31227  3.10795  4.57720  4.86585  2.28484  4.11429  1.03510  1.62421  4.58210  4.77614  4.27490  4.24235  3.93845  3.61029  2.43453  5.19228  4.10438   1877 - -
          2.68618  4.42225  2.77519  2.73123  3.46354  2.40513  3.72494  3.29354  2.67741  2.69355  4.24690  2.90347  2.73739  3.18146  2.89801  2.37887  2.77519  2.98518  4.58477  3.61503
          0.02363  4.15302  4.87536  0.61958  0.77255  0.48576  0.95510
    718   3.11206  4.43820  4.85176  4.28349  2.30114  4.38143  4.70576  1.85573  4.15399  1.44229  3.07396  4.44651  4.63766  4.27478  4.25190  3.71635  3.34225  1.55696  5.09493  3.93385   1878 - -
          2.68618  4.42225  2.77519  2.73123  3.46354  2.40513  3.72494  3.29354  2.67741  2.69355  4.24690  2.90347  2.73739  3.18146  2.89801  2.37887  2.77519  2.98518  4.58477  3.61503
          0.02363  4.15302  4.87536  0.61958  0.77255  0.48576  0.95510
    719   3.17998  4.47530  4.95850  4.47392  3.68809  4.56332  5.18845  1.43555  4.36567  2.18444  3.48443  4.67397  4.87438  4.63285  4.55729  3.96430  3.44964  0.93963  5.67564  4.46212   1879 - -
          2.68618  4.42225  2.77519  2.73123  3.46354  2.40513  3.72494  3.29354  2.67741  2.69355  4.24690  2.90347  2.73739  3.18146  2.89801  2.37887  2.77519  2.98518  4.58477  3.61503
          0.02363  4.15302  4.87536  0.61958  0.77255  0.48576  0.95510
    720   2.73885  4.38676  3.92918  3.44983  3.48311  3.67092  4.25982  2.56032  3.28251  2.21627  1.54186  3.71918  4.16766  3.63392  3.53517  3.04119  2.22599  2.43869  5.15109  3.94835   1880 - -
          2.68618  4.42225  2.77519  2.73123  3.46354  2.40513  3.72494  3.29354  2.67741  2.69355  4.24690  2.90347  2.73739  3.18146  2.89801  2.37887  2.77519  2.98518  4.58477  3.61503
          0.02363  4.15302  4.87536  0.61958  0.77255  0.48576  0.95510
    721   2.50067  3.19133  3.75956  3.21623  2.44617  2.85900  3.98980  2.77914  3.14297  2.51850  3.42164  3.48170  3.94511  3.41187  3.42192  2.49694  2.09424  2.53981  4.90218  3.69014   1881 - -
          2.68618  4.42225  2.77519  2.73123  3.46354  2.40513  3.72494  3.29354  2.67741  2.69355  4.24690  2.90347  2.73739  3.18146  2.89801  2.37887  2.77519  2.98518  4.58477  3.61503
          0.02363  4.15302  4.87536  0.61958  0.77255  0.48576  0.95510
    722   2.63075  2.65015  4.54778  4.01374  3.54009  4.00419  4.59283  1.85423  3.89275  2.33852  3.44014  4.15451  4.42527  4.12867  4.06546  3.36209  3.11372  1.19537  5.22655  4.02707   1882 - -
          2.68618  4.42225  2.77519  2.73123  3.46354  2.40513  3.72494  3.29354  2.67741  2.69355  4.24690  2.90347  2.73739  3.18146  2.89801  2.37887  2.77519  2.98518  4.58477  3.61503
          0.02363  4.15302  4.87536  0.61958  0.77255  0.48576  0.95510
    723   3.20691  4.50712  4.96225  4.48429  3.62545  4.56833  5.18560  0.95103  4.36183  2.09226  3.42436  4.68569  4.87739  4.62195  4.54376  3.97573  3.47778  1.46870  5.64203  4.43985   1883 - -
          2.68618  4.42225  2.77519  2.73123  3.46354  2.40513  3.72494  3.29354  2.67741  2.69355  4.24690  2.90347  2.73739  3.18146  2.89801  2.37887  2.77519  2.98518  4.58477  3.61503
          0.02363  4.15302  4.87536  0.61958  0.77255  0.48576  0.95510
    724   3.25292  4.61876  4.79663  4.28865  3.27613  4.45561  4.89477  2.10279  4.11839  0.96442  3.10617  4.52301  4.74408  4.32751  4.27258  3.83999  3.50984  1.66339  5.30347  4.15496   1884 - -
          2.68618  4.42225  2.77519  2.73123  3.46354  2.40513  3.72494  3.29354  2.67741  2.69355  4.24690  2.90347  2.73739  3.18146  2.89801  2.37887  2.77519  2.98518  4.58477  3.61503
          0.02363  4.15302  4.87536  0.61958  0.77255  0.48576  0.95510
    725   1.40566  4.30221  3.60888  3.16374  3.76214  3.33948  4.10284  2.94974  3.09315  2.08977  3.73032  3.43804  3.93023  3.42627  3.40244  2.46676  2.86681  2.68415  5.23614  3.99692   1885 - -
          2.68618  4.42225  2.77519  2.73123  3.46354  2.40513  3.72494  3.29354  2.67741  2.69355  4.24690  2.90347  2.73739  3.18146  2.89801  2.37887  2.77519  2.98518  4.58477  3.61503
          0.02363  4.15302  4.87536  0.61958  0.77255  0.48576  0.95510
    726   2.98494  4.97422  2.90655  2.82533  4.38519  3.39585  4.18828  4.16698  3.12181  3.78378  4.74459  0.74300  4.06552  3.46945  3.47933  3.04629  3.38086  3.75985  5.65868  4.31952   1886 - -
          2.68618  4.42225  2.77519  2.73123  3.46354  2.40513  3.72494  3.29354  2.67741  2.69355  4.24690  2.90347  2.73739  3.18146  2.89801  2.37887  2.77519  2.98518  4.58477  3.61503
          0.02363  4.15302  4.87536  0.61958  0.77255  0.48576  0.95510
    727   2.37185  4.30995  3.45306  3.23278  4.45013  1.15574  4.34929  3.82386  3.32820  3.55122  4.40432  3.40838  3.81744  3.62868  3.62885  2.54813  1.91615  3.29209  5.77903  4.57719   1887 - -
          2.68618  4.42225  2.77519  2.73123  3.46354  2.40513  3.72494  3.29354  2.67741  2.69355  4.24690  2.90347  2.73739  3.18146  2.89801  2.37887  2.77519  2.98518  4.58477  3.61503
          0.02363  4.15302  4.87536  0.61958  0.77255  0.48576  0.95510
    728   3.30914  4.59921  5.01751  4.46783  3.29662  4.65341  5.03035  1.16128  4.32705  1.38514  2.80309  4.69783  4.85112  4.47119  4.45173  4.01544  3.54121  1.97240  5.35819  4.25815   1888 - -
          2.68618  4.42225  2.77519  2.73123  3.46354  2.40513  3.72494  3.29354  2.67741  2.69355  4.24690  2.90347  2.73739  3.18146  2.89801  2.37887  2.77519  2.98518  4.58477  3.61503
          0.02363  4.15302  4.87536  0.61958  0.77255  0.48576  0.95510
    729   2.50108  4.18576  4.07409  3.50643  2.49952  3.79049  4.14842  2.18733  3.40782  2.25751  3.27576  3.75646  4.17113  3.65136  3.63157  3.08832  2.15632  1.81916  4.88117  3.67917   1889 - -
          2.68618  4.42225  2.77519  2.73123  3.46354  2.40513  3.72494  3.29354  2.67741  2.69355  4.24690  2.90347  2.73739  3.18146  2.89801  2.37887  2.77519  2.98518  4.58477  3.61503
          0.02363  4.15302  4.87536  0.61958  0.77255  0.48576  0.95510
    730   2.77756  4.39682  3.87814  3.33406  3.42067  3.78119  4.16942  2.46849  3.20288  1.79373  2.95918  3.67155  4.18882  3.53035  3.49062  3.08911  1.68140  2.34916  5.07465  3.86732   1890 - -
          2.68618  4.42225  2.77519  2.73123  3.46354  2.40513  3.72494  3.29354  2.67741  2.69355  4.24690  2.90347  2.73739  3.18146  2.89801  2.37887  2.77519  2.98518  4.58477  3.61503
          0.02363  4.15302  4.87536  0.61958  0.77255  0.48576  0.95510
    731   0.67447  4.35721  3.77181  3.58743  4.35569  3.17221  4.57276  3.52507  3.61164  3.39281  4.40103  3.65829  3.93890  3.92818  3.83582  2.70888  3.00626  3.12945  5.75382  4.58917   1891 - -
          2.68618  4.42225  2.77519  2.73123  3.46354  2.40513  3.72494  3.29354  2.67741  2.69355  4.24690  2.90347  2.73739  3.18146  2.89801  2.37887  2.77519  2.98518  4.58477  3.61503
          0.02363  4.15302  4.87536  0.61958  0.77255  0.48576  0.95510
    732   2.70589  4.42078  3.78602  3.33561  3.61387  3.58602  4.22460  2.63347  3.18538  1.88129  3.57218  3.62724  4.12029  3.56367  3.46480  2.97093  1.43611  2.47181  5.23274  3.98469   1892 - -
          2.68618  4.42225  2.77519  2.73123  3.46354  2.40513  3.72494  3.29354  2.67741  2.69355  4.24690  2.90347  2.73739  3.18146  2.89801  2.37887  2.77519  2.98518  4.58477  3.61503
          0.02363  4.15302  4.87536  0.61958  0.77255  0.48576  0.95510
    733   2.80237  4.64212  3.22738  2.17948  3.70406  3.60652  3.93009  2.95152  2.77981  2.56476  1.66745  3.29304  4.05055  3.18643  3.12204  2.95829  3.05478  2.78587  5.20529  3.94226   1893 - -
          2.68618  4.42225  2.77519  2.73123  3.46354  2.40513  3.72494  3.29354  2.67741  2.69355  4.24690  2.90347  2.73739  3.18146  2.89801  2.37887  2.77519  2.98518  4.58477  3.61503
          0.02363  4.15302  4.87536  0.61958  0.77255  0.48576  0.95510
    734   2.64783  4.91098  2.92058  2.42903  4.21810  3.41020  2.56054  3.65630  2.40182  3.22459  4.02695  2.46370  3.83450  2.79268  2.68895  2.16720  2.62924  3.30043  5.42468  4.07716   1894 - -
          2.68618  4.42225  2.77519  2.73123  3.46354  2.40513  3.72494  3.29354  2.67741  2.69355  4.24690  2.90347  2.73739  3.18146  2.89801  2.37887  2.77519  2.98518  4.58477  3.61503
          0.02363  4.15302  4.87536  0.61958  0.77255  0.48576  0.95510
    735   3.41704  4.86105  4.18819  3.82359  1.03038  4.17697  2.20657  3.38454  3.68991  2.79074  3.96716  3.89455  4.55161  3.88409  3.86911  3.54926  3.65792  3.25556  3.87143  2.16548   1895 - -
          2.68618  4.42225  2.77519  2.73123  3.46354  2.40513  3.72494  3.29354  2.67741  2.69355  4.24690  2.90347  2.73739  3.18146  2.89801  2.37887  2.77519  2.98518  4.58477  3.61503
          0.02363  4.15302  4.87536  0.61958  0.77255  0.48576  0.95510
    736   2.87120  5.01164  3.04227  2.67402  4.55400  2.28942  3.82079  3.98055  1.19968  3.51586  4.36447  3.13778  3.97886  2.97953  2.67265  2.89638  3.15046  3.59889  5.61200  4.35797   1896 - -
          2.68618  4.42225  2.77519  2.73123  3.46354  2.40513  3.72494  3.29354  2.67741  2.69355  4.24690  2.90347  2.73739  3.18146  2.89801  2.37887  2.77519  2.98518  4.58477  3.61503
          0.02363  4.15302  4.87536  0.61958  0.77255  0.48576  0.95510
    737   2.83053  4.64272  3.44680  2.96058  3.31219  3.65509  1.65938  3.11110  2.72184  2.65919  2.50742  3.36224  4.07762  3.19186  3.02304  2.97953  3.07827  2.92570  4.83983  3.39129   1897 - -
          2.68618  4.42225  2.77519  2.73123  3.46354  2.40513  3.72494  3.29354  2.67741  2.69355  4.24690  2.90347  2.73739  3.18146  2.89801  2.37887  2.77519  2.98518  4.58477  3.61503
          0.02363  4.15302  4.87536  0.61958  0.77255  0.48576  0.95510
    738   2.86816  5.21452  1.18574  2.29603  4.71473  3.26268  3.89858  4.23640  2.90727  3.79469  4.64436  2.85011  3.90084  3.07770  3.46400  2.03715  3.20447  3.78894  5.94591  4.48956   1898 - -
          2.68618  4.42225  2.77519  2.73123  3.46354  2.40513  3.72494  3.29354  2.67741  2.69355  4.24690  2.90347  2.73739  3.18146  2.89801  2.37887  2.77519  2.98518  4.58477  3.61503
          0.02363  4.15302  4.87536  0.61958  0.77255  0.48576  0.95510
    739   2.92820  5.42827  2.14126  1.28547  4.76347  2.26618  3.80684  4.26377  2.76433  3.77240  4.59954  2.79083  3.89779  2.96356  3.32605  2.84205  3.21079  3.83980  5.93462  4.46659   1899 - -
          2.68618  4.42225  2.77519  2.73123  3.46354  2.40513  3.72494  3.29354  2.67741  2.69355  4.24690  2.90347  2.73739  3.18146  2.89801  2.37887  2.77519  2.98518  4.58477  3.61503
          0.02363  4.15302  4.87536  0.61958  0.77255  0.48576  0.95510
    740   2.93486  5.20402  3.18948  2.62563  4.61643  3.59800  3.64683  4.00885  1.67555  3.46507  4.28817  2.17311  3.98652  2.77083  1.72959  2.91289  3.12981  3.64894  5.54002  4.28779   1900 - -
          2.68618  4.42225  2.77519  2.73123  3.46354  2.40513  3.72494  3.29354  2.67741  2.69355  4.24690  2.90347  2.73739  3.18146  2.89801  2.37887  2.77519  2.98518  4.58477  3.61503
          0.02363  4.15302  4.87536  0.61958  0.77255  0.48576  0.95510
    741   2.65670  4.65723  3.12438  2.63789  3.91840  3.46658  3.75160  3.27935  2.37353  2.94163  3.81028  3.10818  2.09755  2.71719  2.90528  2.75176  2.90832  2.36884  5.24221  3.96040   1901 - -
          2.68618  4.42225  2.77519  2.73123  3.46354  2.40513  3.72494  3.29354  2.67741  2.69355  4.24690  2.90347  2.73739  3.18146  2.89801  2.37887  2.77519  2.98518  4.58477  3.61503
          0.02363  4.15302  4.87536  0.61958  0.77255  0.48576  0.95510
    742   3.35088  5.15162  3.87286  3.33640  4.57913  3.77246  4.06823  4.14869  2.40481  3.61371  4.61444  3.67041  4.26856  3.28153  0.62330  3.42650  3.60225  3.86238  5.55236  4.45430   1902 - -
          2.68618  4.42225  2.77519  2.73123  3.46354  2.40513  3.72494  3.29354  2.67741  2.69355  4.24690  2.90347  2.73739  3.18146  2.89801  2.37887  2.77519  2.98518  4.58477  3.61503
          0.02363  4.15302  4.87536  0.61958  0.77255  0.48576  0.95510
    743   2.69491  5.14112  2.54229  2.03446  4.46458  3.40010  2.51759  3.93070  2.34060  3.42728  4.19617  2.87378  3.82412  2.55685  2.30133  2.65856  2.92689  3.52330  5.57017  4.18111   1903 - -
          2.68618  4.42225  2.77519  2.73123  3.46354  2.40513  3.72494  3.29354  2.67741  2.69355  4.24690  2.90347  2.73739  3.18146  2.89801  2.37887  2.77519  2.98518  4.58477  3.61503
          0.02363  4.15302  4.87536  0.61958  0.77255  0.48576  0.95510
    744   2.64887  4.29114  3.65846  2.85465  3.11139  3.65213  3.98782  2.53797  3.05869  2.45320  3.41708  3.48172  4.05483  3.35965  3.37599  2.93459  2.16504  1.70051  4.96271  3.73348   1904 - -
          2.68618  4.42225  2.77519  2.73123  3.46354  2.40513  3.72494  3.29354  2.67741  2.69355  4.24690  2.90347  2.73739  3.18146  2.89801  2.37887  2.77519  2.98518  4.58477  3.61503
          0.02363  4.15302  4.87536  0.61958  0.77255  0.48576  0.95510
    745   3.39289  4.70097  4.67386  4.24458  1.39208  4.33694  3.72600  2.97335  4.08725  1.74951  3.58090  4.13774  4.63691  4.11791  4.14749  3.67204  3.61348  2.92737  3.91351  1.63653   1905 - -
          2.68618  4.42225  2.77519  2.73123  3.46354  2.40513  3.72494  3.29354  2.67741  2.69355  4.24690  2.90347  2.73739  3.18146  2.89801  2.37887  2.77519  2.98518  4.58477  3.61503
          0.02363  4.15302  4.87536  0.61958  0.77255  0.48576  0.95510
    746   2.98572  4.96280  2.08228  2.68820  3.13966  3.57701  3.76298  3.59393  2.96489  3.16087  4.13869  3.17045  4.08281  3.22382  3.39339  3.01823  3.25131  3.33594  4.70047  1.37251   1906 - -
          2.68618  4.42225  2.77519  2.73123  3.46354  2.40513  3.72494  3.29354  2.67741  2.69355  4.24690  2.90347  2.73739  3.18146  2.89801  2.37887  2.77519  2.98518  4.58477  3.61503
          0.02363  4.15302  4.87536  0.61958  0.77255  0.48576  0.95510
    747   2.71640  5.08190  2.05165  1.87190  4.35320  3.38008  3.67154  2.72535  2.49224  3.35109  4.15375  2.86757  3.83935  2.60910  2.98655  2.69268  2.95882  3.42384  5.55432  4.16460   1907 - -
          2.68618  4.42225  2.77519  2.73123  3.46354  2.40513  3.72494  3.29354  2.67741  2.69355  4.24690  2.90347  2.73739  3.18146  2.89801  2.37887  2.77519  2.98518  4.58477  3.61503
          0.02363  4.15302  4.87536  0.61958  0.77255  0.48576  0.95510
    748   2.73892  5.11370  2.90624  2.41506  4.45744  2.60767  3.62612  3.89705  1.89708  3.39699  4.18336  2.29305  3.86317  2.56071  2.42756  2.71429  2.96347  3.51039  5.53460  4.18837   1908 - -
          2.68618  4.42225  2.77519  2.73123  3.46354  2.40513  3.72494  3.29354  2.67741  2.69355  4.24690  2.90347  2.73739  3.18146  2.89801  2.37887  2.77519  2.98518  4.58477  3.61503
          0.16986  4.15302  1.96253  0.61958  0.77255  0.48576  0.95510
    749   3.45156  4.88448  4.04429  3.80120  2.31023  3.99270  3.69088  3.44208  3.65483  2.85996  4.10313  3.89693  4.46412  3.92747  3.80953  3.57385  3.73936  3.31939  3.95870  0.76394   1909 - -
          2.68618  4.42225  2.77519  2.73123  3.46354  2.40513  3.72494  3.29354  2.67741  2.69355  4.24690  2.90347  2.73739  3.18146  2.89801  2.37887  2.77519  2.98518  4.58477  3.61503
          0.02730  4.01045  4.73280  0.61958  0.77255  0.63472  0.75520
    750   3.45156  4.88448  4.04429  3.80120  2.31023  3.99270  3.69088  3.44208  3.65483  2.85996  4.10313  3.89693  4.46412  3.92747  3.80953  3.57385  3.73936  3.31939  3.95870  0.76394   1910 - -
          2.68618  4.42225  2.77519  2.73123  3.46354  2.40513  3.72494  3.29354  2.67741  2.69355  4.24690  2.90347  2.73739  3.18146  2.89801  2.37887  2.77519  2.98518  4.58477  3.61503
          0.02730  4.01045  4.73280  0.61958  0.77255  0.63472  0.75520
    751   3.45156  4.88448  4.04429  3.80120  2.31023  3.99270  3.69088  3.44208  3.65483  2.85996  4.10313  3.89693  4.46412  3.92747  3.80953  3.57385  3.73936  3.31939  3.95870  0.76394   1911 - -
          2.68618  4.42225  2.77519  2.73123  3.46354  2.40513  3.72494  3.29354  2.67741  2.69355  4.24690  2.90347  2.73739  3.18146  2.89801  2.37887  2.77519  2.98518  4.58477  3.61503
          0.02730  4.01045  4.73280  0.61958  0.77255  0.63472  0.75520
    752   1.95603  4.29964  4.06304  3.52773  3.43199  3.85588  4.31091  1.62876  3.42092  2.16406  2.99224  3.82038  4.25986  3.71433  3.68527  3.18080  3.04287  1.98709  5.12166  3.92028   1912 - -
          2.68618  4.42225  2.77519  2.73123  3.46354  2.40513  3.72494  3.29354  2.67741  2.69355  4.24690  2.90347  2.73739  3.18146  2.89801  2.37887  2.77519  2.98518  4.58477  3.61503
          0.02730  4.01045  4.73280  0.61958  0.77255  0.40275  1.10406
    753   2.96600  5.42256  2.35259  1.19109  4.74304  3.33134  3.82274  4.25502  2.72809  3.77275  4.61927  2.06927  3.92385  2.98631  3.23358  2.88363  3.24930  3.84474  5.90932  4.45837   1913 - -
          2.68618  4.42225  2.77519  2.73123  3.46354  2.40513  3.72494  3.29354  2.67741  2.69355  4.24690  2.90347  2.73739  3.18146  2.89801  2.37887  2.77519  2.98518  4.58477  3.61503
          0.02363  4.15302  4.87536  0.61958  0.77255  0.48576  0.95510
    754   2.79604  4.34712  3.92858  3.35818  3.46395  3.87461  4.16301  1.62567  2.42006  2.11422  3.37805  3.70256  4.23122  3.54274  3.46771  3.15912  3.03154  1.92548  5.06382  3.85279   1914 - -
          2.68618  4.42225  2.77519  2.73123  3.46354  2.40513  3.72494  3.29354  2.67741  2.69355  4.24690  2.90347  2.73739  3.18146  2.89801  2.37887  2.77519  2.98518  4.58477  3.61503
          0.02363  4.15302  4.87536  0.61958  0.77255  0.48576  0.95510
    755   1.62969  4.21186  3.78141  3.32598  3.81179  2.92965  4.20541  2.88076  3.27302  2.83217  3.75605  3.51565  3.91121  3.55874  3.56292  2.67447  2.52909  1.67951  5.28212  4.07552   1915 - -
          2.68618  4.42225  2.77519  2.73123  3.46354  2.40513  3.72494  3.29354  2.67741  2.69355  4.24690  2.90347  2.73739  3.18146  2.89801  2.37887  2.77519  2.98518  4.58477  3.61503
          0.02363  4.15302  4.87536  0.61958  0.77255  0.48576  0.95510
    756   3.70439  4.95293  4.71134  4.41097  0.79654  4.46603  3.62637  3.28532  4.25357  2.58359  3.89363  4.19249  4.78494  4.23937  4.28602  3.85750  3.93590  3.25160  3.76811  1.85419   1916 - -
          2.68618  4.42225  2.77519  2.73123  3.46354  2.40513  3.72494  3.29354  2.67741  2.69355  4.24690  2.90347  2.73739  3.18146  2.89801  2.37887  2.77519  2.98518  4.58477  3.61503
          0.02363  4.15302  4.87536  0.61958  0.77255  0.48576  0.95510
    757   2.59072  4.43318  3.70718  3.48437  4.24647  3.26024  4.47641  3.40947  3.43301  3.26262  4.30229  3.63967  3.98957  3.81546  3.67142  2.79610  0.77191  3.07262  5.65828  4.46603   1917 - -
          2.68618  4.42225  2.77519  2.73123  3.46354  2.40513  3.72494  3.29354  2.67741  2.69355  4.24690  2.90347  2.73739  3.18146  2.89801  2.37887  2.77519  2.98518  4.58477  3.61503
          0.02363  4.15302  4.87536  0.61958  0.77255  0.48576  0.95510
    758   2.63365  3.34009  4.11422  3.54707  2.93790  3.71886  4.11170  1.64356  3.42999  2.28388  3.26187  3.74742  4.12298  3.66121  3.62239  2.36687  2.88923  2.19975  4.80418  3.59407   1918 - -
          2.68618  4.42225  2.77519  2.73123  3.46354  2.40513  3.72494  3.29354  2.67741  2.69355  4.24690  2.90347  2.73739  3.18146  2.89801  2.37887  2.77519  2.98518  4.58477  3.61503
          0.02363  4.15302  4.87536  0.61958  0.77255  0.48576  0.95510
    759   3.25688  4.57164  4.93393  4.37876  1.82256  4.49704  4.66716  1.64331  4.24078  1.36233  3.00451  4.53334  4.71666  4.31669  4.31934  3.83918  3.48051  2.25444  4.95206  3.67888   1919 - -
          2.68618  4.42225  2.77519  2.73123  3.46354  2.40513  3.72494  3.29354  2.67741  2.69355  4.24690  2.90347  2.73739  3.18146  2.89801  2.37887  2.77519  2.98518  4.58477  3.61503
          0.02363  4.15302  4.87536  0.61958  0.77255  0.48576  0.95510
    760   3.45002  4.76521  4.92562  4.42778  1.86966  4.58695  4.52948  2.40642  4.27784  0.91656  3.00793  4.56609  4.79669  4.33533  4.35572  3.96011  3.67413  2.55685  4.73390  3.30413   1920 - -
          2.68618  4.42225  2.77519  2.73123  3.46354  2.40513  3.72494  3.29354  2.67741  2.69355  4.24690  2.90347  2.73739  3.18146  2.89801  2.37887  2.77519  2.98518  4.58477  3.61503
          0.02363  4.15302  4.87536  0.61958  0.77255  0.48576  0.95510
    761   2.82530  5.20244  1.38529  2.28026  4.61414  3.29774  3.80923  4.08082  2.74337  3.64010  4.46597  2.55912  3.87819  2.96916  3.27825  2.78322  2.25545  3.66767  5.82426  4.38953   1921 - -
          2.68618  4.42225  2.77519  2.73123  3.46354  2.40513  3.72494  3.29354  2.67741  2.69355  4.24690  2.90347  2.73739  3.18146  2.89801  2.37887  2.77519  2.98518  4.58477  3.61503
          0.02363  4.15302  4.87536  0.61958  0.77255  0.48576  0.95510
    762   3.47703  4.80719  4.90761  4.41511  2.59619  4.62061  4.73433  2.34401  4.25799  0.72128  2.97481  4.62734  4.82970  4.35892  4.36264  4.01605  3.70813  2.50305  4.96263  3.63845   1922 - -
          2.68618  4.42225  2.77519  2.73123  3.46354  2.40513  3.72494  3.29354  2.67741  2.69355  4.24690  2.90347  2.73739  3.18146  2.89801  2.37887  2.77519  2.98518  4.58477  3.61503
          0.02363  4.15302  4.87536  0.61958  0.77255  0.48576  0.95510
    763   3.22573  5.36596  2.64619  0.68309  4.75233  3.47849  4.10248  4.26439  3.02126  3.84014  4.81209  3.13265  4.09950  3.31876  3.45209  3.18513  3.53543  3.92287  5.87007  4.60533   1923 - -
          2.68618  4.42225  2.77519  2.73123  3.46354  2.40513  3.72494  3.29354  2.67741  2.69355  4.24690  2.90347  2.73739  3.18146  2.89801  2.37887  2.77519  2.98518  4.58477  3.61503
          0.02363  4.15302  4.87536  0.61958  0.77255  0.48576  0.95510
    764   1.98611  2.39557  3.99551  3.56563  3.94073  3.14262  4.35247  3.09801  3.46608  2.98484  3.89524  3.58814  3.85150  3.73528  3.70199  2.57162  1.40463  2.75312  5.40284  4.22061   1924 - -
          2.68618  4.42225  2.77519  2.73123  3.46354  2.40513  3.72494  3.29354  2.67741  2.69355  4.24690  2.90347  2.73739  3.18146  2.89801  2.37887  2.77519  2.98518  4.58477  3.61503
          0.02363  4.15302  4.87536  0.61958  0.77255  0.48576  0.95510
    765   3.39155  4.68925  5.02403  4.49375  3.22048  4.68837  5.04137  1.56538  4.32487  0.94381  3.02285  4.73617  4.87786  4.46753  4.44076  4.06957  3.62466  2.11444  5.32285  4.21513   1925 - -
          2.68618  4.42225  2.77519  2.73123  3.46354  2.40513  3.72494  3.29354  2.67741  2.69355  4.24690  2.90347  2.73739  3.18146  2.89801  2.37887  2.77519  2.98518  4.58477  3.61503
          0.02363  4.15302  4.87536  0.61958  0.77255  0.48576  0.95510
    766   3.19796  4.55639  4.75584  4.19966  1.51053  4.37131  4.50629  2.16054  4.06074  1.62389  2.17996  4.37267  4.61974  4.16645  4.16810  3.70126  3.42243  2.40936  4.83759  3.52934   1926 - -
          2.68618  4.42225  2.77519  2.73123  3.46354  2.40513  3.72494  3.29354  2.67741  2.69355  4.24690  2.90347  2.73739  3.18146  2.89801  2.37887  2.77519  2.98518  4.58477  3.61503
          0.02363  4.15302  4.87536  0.61958  0.77255  0.48576  0.95510
    767   3.25343  5.20690  3.44667  3.02725  4.65856  3.70129  3.94902  4.10829  0.70899  3.61643  4.57165  3.43575  4.18911  3.13095  2.52893  3.28231  3.49006  3.80354  5.60393  4.46204   1927 - -
          2.68618  4.42225  2.77519  2.73123  3.46354  2.40513  3.72494  3.29354  2.67741  2.69355  4.24690  2.90347  2.73739  3.18146  2.89801  2.37887  2.77519  2.98518  4.58477  3.61503
          0.02363  4.15302  4.87536  0.61958  0.77255  0.48576  0.95510
    768   3.18891  4.47600  4.96864  4.43925  3.52848  4.57876  5.06843  1.11635  4.32961  2.00284  2.89517  4.64599  4.83611  4.53625  4.49102  3.94739  3.43682  1.41095  5.50510  4.34749   1928 - -
          2.68618  4.42225  2.77519  2.73123  3.46354  2.40513  3.72494  3.29354  2.67741  2.69355  4.24690  2.90347  2.73739  3.18146  2.89801  2.37887  2.77519  2.98518  4.58477  3.61503
          0.02363  4.15302  4.87536  0.61958  0.77255  0.48576  0.95510
    769   2.64118  3.62236  4.18973  3.60540  3.01518  3.75152  3.99409  2.49754  3.46100  2.20413  2.46711  3.76000  4.11530  3.66085  3.60477  3.04645  2.87330  2.19508  2.49235  2.66991   1929 - -
          2.68618  4.42225  2.77519  2.73123  3.46354  2.40513  3.72494  3.29354  2.67741  2.69355  4.24690  2.90347  2.73739  3.18146  2.89801  2.37887  2.77519  2.98518  4.58477  3.61503
          0.02363  4.15302  4.87536  0.61958  0.77255  0.48576  0.95510
    770   1.88580  1.62690  4.10834  3.64701  3.68123  3.36364  4.34854  2.67007  3.50314  2.38359  3.65460  3.71566  3.99943  3.78830  3.71459  2.77585  2.88129  2.43200  5.23132  4.02569   1930 - -
          2.68618  4.42225  2.77519  2.73123  3.46354  2.40513  3.72494  3.29354  2.67741  2.69355  4.24690  2.90347  2.73739  3.18146  2.89801  2.37887  2.77519  2.98518  4.58477  3.61503
          0.02363  4.15302  4.87536  0.61958  0.77255  0.48576  0.95510
    771   3.43726  4.77449  4.93566  4.38579  3.09901  4.64634  4.93010  2.27852  4.18848  0.81927  2.09104  4.65812  4.82213  4.32783  4.30507  4.01315  3.65969  2.44688  5.21464  4.14226   1931 - -
          2.68618  4.42225  2.77519  2.73123  3.46354  2.40513  3.72494  3.29354  2.67741  2.69355  4.24690  2.90347  2.73739  3.18146  2.89801  2.37887  2.77519  2.98518  4.58477  3.61503
          0.02363  4.15302  4.87536  0.61958  0.77255  0.48576  0.95510
    772   2.35336  4.31543  3.34186  3.17451  4.54746  1.13874  4.35956  4.03616  3.36756  3.70148  4.52196  3.36375  3.79589  3.63380  3.68339  1.76146  2.85932  3.41587  5.86018  4.63656   1932 - -
          2.68618  4.42225  2.77519  2.73123  3.46354  2.40513  3.72494  3.29354  2.67741  2.69355  4.24690  2.90347  2.73739  3.18146  2.89801  2.37887  2.77519  2.98518  4.58477  3.61503
          0.16986  4.15302  1.96253  0.61958  0.77255  0.48576  0.95510
    773   3.51481  4.77786  4.64184  4.28736  1.22333  4.32180  3.54174  3.16877  4.10177  2.49106  3.75401  4.08063  4.63862  4.10740  4.13667  3.70140  3.74082  3.11280  1.91148  1.98512   1933 - -
          2.68618  4.42225  2.77519  2.73123  3.46354  2.40513  3.72494  3.29354  2.67741  2.69355  4.24690  2.90347  2.73739  3.18146  2.89801  2.37887  2.77519  2.98518  4.58477  3.61503
          0.02730  4.01045  4.73280  0.61958  0.77255  0.40275  1.10406
    774   3.03269  5.21136  3.43240  2.77477  4.66638  3.68516  3.65870  4.02090  1.46473  3.46527  4.31136  3.20224  3.48177  2.78663  1.45580  3.02261  3.20971  3.68324  5.52137  4.32646   1934 - -
          2.68618  4.42225  2.77519  2.73123  3.46354  2.40513  3.72494  3.29354  2.67741  2.69355  4.24690  2.90347  2.73739  3.18146  2.89801  2.37887  2.77519  2.98518  4.58477  3.61503
          0.02363  4.15302  4.87536  0.61958  0.77255  0.48576  0.95510
    775   2.79322  5.21402  1.96925  2.11434  4.58898  2.57710  3.75327  4.06829  2.64894  3.59393  4.39760  2.82614  3.85800  2.89860  3.18116  1.76994  3.07016  3.65182  5.77114  4.34065   1935 - -
          2.68618  4.42225  2.77519  2.73123  3.46354  2.40513  3.72494  3.29354  2.67741  2.69355  4.24690  2.90347  2.73739  3.18146  2.89801  2.37887  2.77519  2.98518  4.58477  3.61503
          0.02363  4.15302  4.87536  0.61958  0.77255  0.48576  0.95510
    776   3.84884  5.03451  4.78924  4.51909  1.46775  4.54292  3.53094  3.52035  4.35562  2.81716  4.10643  4.19586  4.84488  4.27662  4.35480  3.92383  4.06822  3.45081  3.65373  0.86800   1936 - -
          2.68618  4.42225  2.77519  2.73123  3.46354  2.40513  3.72494  3.29354  2.67741  2.69355  4.24690  2.90347  2.73739  3.18146  2.89801  2.37887  2.77519  2.98518  4.58477  3.61503
          0.02363  4.15302  4.87536  0.61958  0.77255  0.48576  0.95510
    777   3.92661  5.04039  4.95320  4.71576  1.12310  4.61224  3.48792  3.61752  4.52516  2.91019  4.17676  4.23940  4.89112  4.34877  4.44885  3.98337  4.13290  3.52837  2.99102  1.12777   1937 - -
          2.68618  4.42225  2.77519  2.73123  3.46354  2.40513  3.72494  3.29354  2.67741  2.69355  4.24690  2.90347  2.73739  3.18146  2.89801  2.37887  2.77519  2.98518  4.58477  3.61503
          0.02363  4.15302  4.87536  0.61958  0.77255  0.48576  0.95510
    778   2.10059  4.89137  3.14461  2.70558  4.40639  3.45929  3.79361  3.73118  1.28275  3.34746  4.21536  3.14886  3.95667  2.95346  2.63083  2.83934  3.06954  3.38568  5.53547  4.27347   1938 - -
          2.68618  4.42225  2.77519  2.73123  3.46354  2.40513  3.72494  3.29354  2.67741  2.69355  4.24690  2.90347  2.73739  3.18146  2.89801  2.37887  2.77519  2.98518  4.58477  3.61503
          0.02363  4.15302  4.87536  0.61958  0.77255  0.48576  0.95510
    779   3.27410  4.95759  3.68789  3.30101  2.41762  3.96810  1.36172  3.59437  3.12391  3.02815  4.11824  3.58560  4.36866  3.50239  3.39450  3.32884  3.50821  3.39946  4.04991  1.75925   1939 - -
          2.68618  4.42225  2.77519  2.73123  3.46354  2.40513  3.72494  3.29354  2.67741  2.69355  4.24690  2.90347  2.73739  3.18146  2.89801  2.37887  2.77519  2.98518  4.58477  3.61503
          0.02363  4.15302  4.87536  0.61958  0.77255  0.48576  0.95510
    780   2.34559  4.31356  3.36269  3.15561  4.52153  1.98793  4.32366  4.00349  3.31149  3.66363  4.47933  3.35262  3.78926  3.58701  3.63754  1.06582  2.84362  3.39432  5.83188  4.60381   1940 - -
          2.68618  4.42225  2.77519  2.73123  3.46354  2.40513  3.72494  3.29354  2.67741  2.69355  4.24690  2.90347  2.73739  3.18146  2.89801  2.37887  2.77519  2.98518  4.58477  3.61503
          0.02363  4.15302  4.87536  0.61958  0.77255  0.48576  0.95510
    781   2.76478  4.19015  4.30662  3.73400  2.93363  3.87941  4.04669  1.59885  3.57537  2.13521  3.19625  3.87497  4.22899  3.77140  3.71226  3.18175  2.99630  2.17644  2.81793  2.87436   1941 - -
          2.68618  4.42225  2.77519  2.73123  3.46354  2.40513  3.72494  3.29354  2.67741  2.69355  4.24690  2.90347  2.73739  3.18146  2.89801  2.37887  2.77519  2.98518  4.58477  3.61503
          0.02363  4.15302  4.87536  0.61958  0.77255  0.48576  0.95510
    782   2.90371  5.06645  2.77736  2.54020  3.89107  3.45136  1.52098  3.90272  2.58415  3.43558  4.32250  2.17521  3.98111  3.02665  2.95067  2.90452  3.17939  3.55770  5.26730  3.77224   1942 - -
          2.68618  4.42225  2.77519  2.73123  3.46354  2.40513  3.72494  3.29354  2.67741  2.69355  4.24690  2.90347  2.73739  3.18146  2.89801  2.37887  2.77519  2.98518  4.58477  3.61503
          0.02363  4.15302  4.87536  0.61958  0.77255  0.48576  0.95510
    783   2.87449  4.79912  3.41734  2.86357  3.99368  3.66150  3.82466  2.30334  1.36246  2.87992  3.87851  3.29457  4.06576  3.01819  2.65065  2.98680  3.10233  2.89056  5.32102  4.06438   1943 - -
          2.68618  4.42225  2.77519  2.73123  3.46354  2.40513  3.72494  3.29354  2.67741  2.69355  4.24690  2.90347  2.73739  3.18146  2.89801  2.37887  2.77519  2.98518  4.58477  3.61503
          0.02363  4.15302  4.87536  0.61958  0.77255  0.48576  0.95510
    784   3.63897  4.96083  4.62596  4.40190  0.64434  4.24545  4.03479  3.13799  4.30439  2.44667  3.83125  4.34780  4.70382  4.39659  4.35418  3.88846  3.94333  3.14796  4.21592  2.55404   1944 - -
          2.68618  4.42225  2.77519  2.73123  3.46354  2.40513  3.72494  3.29354  2.67741  2.69355  4.24690  2.90347  2.73739  3.18146  2.89801  2.37887  2.77519  2.98518  4.58477  3.61503
          0.02363  4.15302  4.87536  0.61958  0.77255  0.48576  0.95510
    785   3.04687  5.63556  1.71187  1.12092  4.92484  3.30312  3.85531  4.45318  2.88001  3.94508  4.80070  2.76533  3.92988  3.02214  3.48148  2.92336  3.33711  4.01897  6.08812  4.57802   1945 - -
          2.68618  4.42225  2.77519  2.73123  3.46354  2.40513  3.72494  3.29354  2.67741  2.69355  4.24690  2.90347  2.73739  3.18146  2.89801  2.37887  2.77519  2.98518  4.58477  3.61503
          0.02363  4.15302  4.87536  0.61958  0.77255  0.48576  0.95510
    786   3.48571  4.87005  4.63932  4.28958  3.26755  4.33533  4.85846  2.49562  4.05504  0.59324  3.21893  4.53816  4.72820  4.35492  4.18140  3.95335  3.77034  2.60410  5.23883  4.02388   1946 - -
          2.68618  4.42225  2.77519  2.73123  3.46354  2.40513  3.72494  3.29354  2.67741  2.69355  4.24690  2.90347  2.73739  3.18146  2.89801  2.37887  2.77519  2.98518  4.58477  3.61503
          0.02363  4.15302  4.87536  0.61958  0.77255  0.48576  0.95510
    787   3.40101  4.69412  5.06820  4.50271  3.16380  4.70873  5.02592  1.69215  4.36043  0.91609  2.61166  4.74859  4.86197  4.44051  4.45565  4.06554  3.62082  2.22013  5.27902  4.23388   1947 - -
          2.68618  4.42225  2.77519  2.73123  3.46354  2.40513  3.72494  3.29354  2.67741  2.69355  4.24690  2.90347  2.73739  3.18146  2.89801  2.37887  2.77519  2.98518  4.58477  3.61503
          0.02363  4.15302  4.87536  0.61958  0.77255  0.48576  0.95510
    788   3.40459  4.70635  5.01601  4.48629  3.20326  4.68932  5.03342  1.66090  4.31272  0.88853  3.00712  4.73342  4.87682  4.45532  4.42871  4.07134  3.63710  2.15215  5.31091  4.20410   1948 - -
          2.68618  4.42225  2.77519  2.73123  3.46354  2.40513  3.72494  3.29354  2.67741  2.69355  4.24690  2.90347  2.73739  3.18146  2.89801  2.37887  2.77519  2.98518  4.58477  3.61503
          0.02363  4.15302  4.87536  0.61958  0.77255  0.48576  0.95510
    789   1.28743  4.27089  3.97500  3.57759  3.88487  3.38448  4.44717  2.57603  3.50609  2.73395  3.80126  3.70886  4.04191  3.80657  3.76524  2.81242  2.94680  1.68510  5.47287  4.25948   1949 - -
          2.68618  4.42225  2.77519  2.73123  3.46354  2.40513  3.72494  3.29354  2.67741  2.69355  4.24690  2.90347  2.73739  3.18146  2.89801  2.37887  2.77519  2.98518  4.58477  3.61503
          0.02363  4.15302  4.87536  0.61958  0.77255  0.48576  0.95510
    790   2.37955  4.23414  3.94850  3.41813  3.50177  3.66439  4.18765  1.63139  3.33344  2.44933  3.44793  3.68274  4.12571  3.61345  3.60030  2.29191  2.93552  1.94575  5.05473  3.84406   1950 - -
          2.68618  4.42225  2.77519  2.73123  3.46354  2.40513  3.72494  3.29354  2.67741  2.69355  4.24690  2.90347  2.73739  3.18146  2.89801  2.37887  2.77519  2.98518  4.58477  3.61503
          0.02363  4.15302  4.87536  0.61958  0.77255  0.48576  0.95510
    791   1.65838  4.27564  3.50089  3.31473  4.51996  1.11343  4.42839  3.90211  3.45580  3.63348  4.47772  3.44100  3.80460  3.72154  3.74339  2.52297  2.85246  3.32628  5.84783  4.66380   1951 - -
          2.68618  4.42225  2.77519  2.73123  3.46354  2.40513  3.72494  3.29354  2.67741  2.69355  4.24690  2.90347  2.73739  3.18146  2.89801  2.37887  2.77519  2.98518  4.58477  3.61503
          0.02363  4.15302  4.87536  0.61958  0.77255  0.48576  0.95510
    792   2.34452  4.27416  3.52401  3.21824  4.28543  3.07475  4.26904  3.62987  3.22219  3.37658  4.23671  3.39381  3.80521  3.54614  3.52601  1.82956  1.20724  3.15523  5.65215  4.42549   1952 - -
          2.68618  4.42225  2.77519  2.73123  3.46354  2.40513  3.72494  3.29354  2.67741  2.69355  4.24690  2.90347  2.73739  3.18146  2.89801  2.37887  2.77519  2.98518  4.58477  3.61503
          0.02363  4.15302  4.87536  0.61958  0.77255  0.48576  0.95510
    793   2.54854  4.33702  3.57654  3.10831  3.70326  3.40787  4.04667  2.89499  3.00753  2.08827  3.67210  3.42004  3.95645  3.36437  3.31939  2.52756  1.56786  2.64974  5.17901  3.93437   1953 - -
          2.68618  4.42225  2.77519  2.73123  3.46354  2.40513  3.72494  3.29354  2.67741  2.69355  4.24690  2.90347  2.73739  3.18146  2.89801  2.37887  2.77519  2.98518  4.58477  3.61503
          0.02363  4.15302  4.87536  0.61958  0.77255  0.48576  0.95510
    794   3.35812  4.65019  5.02469  4.49752  3.27002  4.67700  5.05422  1.34575  4.33500  1.11173  3.07391  4.73086  4.87804  4.49085  4.45655  4.05875  3.59450  2.02217  5.35544  4.23498   1954 - -
          2.68618  4.42225  2.77519  2.73123  3.46354  2.40513  3.72494  3.29354  2.67741  2.69355  4.24690  2.90347  2.73739  3.18146  2.89801  2.37887  2.77519  2.98518  4.58477  3.61503
          0.02363  4.15302  4.87536  0.61958  0.77255  0.48576  0.95510
    795   2.94273  5.27755  1.89151  2.34519  4.26847  3.38124  1.49528  4.08366  2.74135  3.60904  4.47378  2.90124  3.94390  3.01276  3.23101  2.89010  3.21809  3.71090  5.57816  4.09499   1955 - -
          2.68618  4.42225  2.77519  2.73123  3.46354  2.40513  3.72494  3.29354  2.67741  2.69355  4.24690  2.90347  2.73739  3.18146  2.89801  2.37887  2.77519  2.98518  4.58477  3.61503
          0.02363  4.15302  4.87536  0.61958  0.77255  0.48576  0.95510
    796   3.27898  4.56119  5.02538  4.49684  3.41659  4.65736  5.10638  1.11876  4.36827  1.49052  3.20731  4.71883  4.88176  4.54883  4.51344  4.03306  3.52240  1.72569  5.46716  4.33145   1956 - -
          2.68618  4.42225  2.77519  2.73123  3.46354  2.40513  3.72494  3.29354  2.67741  2.69355  4.24690  2.90347  2.73739  3.18146  2.89801  2.37887  2.77519  2.98518  4.58477  3.61503
          0.02363  4.15302  4.87536  0.61958  0.77255  0.48576  0.95510
    797   3.18854  4.49233  4.92070  4.39382  2.93771  4.52549  4.94106  1.04290  4.28494  1.92492  3.25868  4.58869  4.79033  4.46365  4.43373  3.89016  3.43571  1.65512  5.34385  4.13060   1957 - -
          2.68618  4.42225  2.77519  2.73123  3.46354  2.40513  3.72494  3.29354  2.67741  2.69355  4.24690  2.90347  2.73739  3.18146  2.89801  2.37887  2.77519  2.98518  4.58477  3.61503
          0.02363  4.15302  4.87536  0.61958  0.77255  0.48576  0.95510
    798   2.81655  4.53790  3.70162  3.31312  2.12377  3.59982  4.05405  3.07479  3.28305  2.63627  3.74517  3.60734  1.38083  3.58629  3.57441  3.02590  3.14797  2.89692  4.80207  3.32181   1958 - -
          2.68618  4.42225  2.77519  2.73123  3.46354  2.40513  3.72494  3.29354  2.67741  2.69355  4.24690  2.90347  2.73739  3.18146  2.89801  2.37887  2.77519  2.98518  4.58477  3.61503
          0.02363  4.15302  4.87536  0.61958  0.77255  0.48576  0.95510
    799   2.46261  4.46739  3.27840  2.28827  2.57560  3.52622  3.76126  2.98155  2.68819  2.66077  3.12577  3.17923  3.91127  2.65025  3.08541  2.75972  2.83776  2.61436  5.02501  3.76125   1959 - -
          2.68618  4.42225  2.77519  2.73123  3.46354  2.40513  3.72494  3.29354  2.67741  2.69355  4.24690  2.90347  2.73739  3.18146  2.89801  2.37887  2.77519  2.98518  4.58477  3.61503
          0.02363  4.15302  4.87536  0.61958  0.77255  0.48576  0.95510
    800   3.43849  4.75711  4.86352  4.38920  1.42480  4.52767  4.34459  2.47824  4.23468  1.18611  3.10037  4.47562  4.76671  4.29793  4.31282  3.90134  3.66645  2.59783  4.54694  3.03018   1960 - -
          2.68618  4.42225  2.77519  2.73123  3.46354  2.40513  3.72494  3.29354  2.67741  2.69355  4.24690  2.90347  2.73739  3.18146  2.89801  2.37887  2.77519  2.98518  4.58477  3.61503
          0.02363  4.15302  4.87536  0.61958  0.77255  0.48576  0.95510
    801   3.02213  4.53404  4.11923  3.66955  2.65960  3.95536  3.89827  2.73422  3.51572  2.44432  3.58909  3.84366  4.36573  3.78307  3.72266  3.30911  3.28747  1.94597  4.31531  1.31236   1961 - -
          2.68622  4.42230  2.77486  2.73128  3.46358  2.40491  3.72499  3.29359  2.67745  2.69359  4.24694  2.90351  2.73744  3.18151  2.89805  2.37891  2.77524  2.98523  4.58481  3.61508
          0.16986  1.90658  4.87536  0.66455  0.72259  0.48576  0.95510
    802   2.93941  4.45828  4.16415  3.61399  3.22260  4.00071  4.32458  2.44317  3.46056  1.10888  2.58731  3.91849  3.30541  3.73877  3.69051  3.31341  3.18169  2.43997  5.01678  3.85394   1964 - -
          2.68618  4.42225  2.77519  2.73123  3.46354  2.40513  3.72494  3.29354  2.67741  2.69355  4.24690  2.90347  2.73739  3.18146  2.89801  2.37887  2.77519  2.98518  4.58477  3.61503
          0.02363  4.15302  4.87536  0.61958  0.77255  0.48576  0.95510
    803   2.47729  4.39639  3.47777  3.31661  4.37116  3.12243  4.41337  3.93696  3.41003  3.63846  4.54659  3.48834  3.88637  3.73831  3.68019  0.73499  2.98019  3.40860  5.72241  4.45915   1965 - -
          2.68618  4.42225  2.77519  2.73123  3.46354  2.40513  3.72494  3.29354  2.67741  2.69355  4.24690  2.90347  2.73739  3.18146  2.89801  2.37887  2.77519  2.98518  4.58477  3.61503
          0.02363  4.15302  4.87536  0.61958  0.77255  0.48576  0.95510
    804   2.46917  4.30910  3.65445  3.33996  4.04168  1.33934  4.32139  3.13105  3.33752  3.06639  4.03332  3.52343  3.92104  3.65140  3.62094  2.68512  2.91180  1.82301  5.49970  4.27102   1966 - -
          2.68618  4.42225  2.77519  2.73123  3.46354  2.40513  3.72494  3.29354  2.67741  2.69355  4.24690  2.90347  2.73739  3.18146  2.89801  2.37887  2.77519  2.98518  4.58477  3.61503
          0.02363  4.15302  4.87536  0.61958  0.77255  0.48576  0.95510
    805   3.43822  4.75624  4.87223  4.39419  1.46876  4.53446  4.36689  2.46814  4.24031  1.15024  3.08677  4.48666  4.76956  4.30226  4.31794  3.90750  3.66549  2.59179  4.56967  3.06293   1967 - -
          2.68618  4.42225  2.77519  2.73123  3.46354  2.40513  3.72494  3.29354  2.67741  2.69355  4.24690  2.90347  2.73739  3.18146  2.89801  2.37887  2.77519  2.98518  4.58477  3.61503
          0.02363  4.15302  4.87536  0.61958  0.77255  0.48576  0.95510
    806   2.67058  4.64252  3.36584  2.87691  4.15180  3.41122  3.88165  3.49371  2.50361  3.15152  4.04472  3.25931  3.94160  3.08256  2.08491  2.78670  1.44038  3.16918  5.41112  4.16548   1968 - -
          2.68618  4.42225  2.77519  2.73123  3.46354  2.40513  3.72494  3.29354  2.67741  2.69355  4.24690  2.90347  2.73739  3.18146  2.89801  2.37887  2.77519  2.98518  4.58477  3.61503
          0.02363  4.15302  4.87536  0.61958  0.77255  0.48576  0.95510
    807   2.89652  4.64665  3.49688  3.18529  2.99036  2.21735  3.88361  3.39641  3.18740  3.00510  3.99914  3.50536  4.14256  3.51248  3.48335  3.05043  3.21744  3.14316  4.56475  1.22502   1969 - -
          2.68618  4.42225  2.77519  2.73123  3.46354  2.40513  3.72494  3.29354  2.67741  2.69355  4.24690  2.90347  2.73739  3.18146  2.89801  2.37887  2.77519  2.98518  4.58477  3.61503
          0.02363  4.15302  4.87536  0.61958  0.77255  0.48576  0.95510
    808   3.45072  4.77288  4.81082  4.36358  1.20646  4.49046  4.21372  2.54962  4.20476  1.41182  3.19506  4.41273  4.75479  4.27619  4.28616  3.87131  3.68407  2.64463  4.41135  2.83907   1970 - -
          2.68618  4.42225  2.77519  2.73123  3.46354  2.40513  3.72494  3.29354  2.67741  2.69355  4.24690  2.90347  2.73739  3.18146  2.89801  2.37887  2.77519  2.98518  4.58477  3.61503
          0.02363  4.15302  4.87536  0.61958  0.77255  0.48576  0.95510
    809   3.00295  5.16383  3.26173  2.73060  4.52280  3.62944  3.70181  3.96166  2.09516  3.42670  4.29694  3.17656  4.03982  1.42922  1.84987  3.00116  3.20498  3.63366  5.50661  4.26649   1971 - -
          2.68618  4.42225  2.77519  2.73123  3.46354  2.40513  3.72494  3.29354  2.67741  2.69355  4.24690  2.90347  2.73739  3.18146  2.89801  2.37887  2.77519  2.98518  4.58477  3.61503
          0.02363  4.15302  4.87536  0.61958  0.77255  0.48576  0.95510
    810   3.15049  4.50820  4.75287  4.26098  3.48513  4.39722  4.92294  1.92495  4.10636  1.61098  3.33524  4.47907  4.73319  4.37512  4.29140  3.78754  3.42052  1.03642  5.43273  4.22174   1972 - -
          2.68618  4.42225  2.77519  2.73123  3.46354  2.40513  3.72494  3.29354  2.67741  2.69355  4.24690  2.90347  2.73739  3.18146  2.89801  2.37887  2.77519  2.98518  4.58477  3.61503
          0.02363  4.15302  4.87536  0.61958  0.77255  0.48576  0.95510
    811   3.48571  4.87005  4.63932  4.28958  3.26755  4.33533  4.85846  2.49562  4.05504  0.59324  3.21893  4.53816  4.72820  4.35492  4.18140  3.95335  3.77034  2.60410  5.23883  4.02388   1973 - -
          2.68618  4.42225  2.77519  2.73123  3.46354  2.40513  3.72494  3.29354  2.67741  2.69355  4.24690  2.90347  2.73739  3.18146  2.89801  2.37887  2.77519  2.98518  4.58477  3.61503
          0.02363  4.15302  4.87536  0.61958  0.77255  0.48576  0.95510
    812   3.35088  5.15162  3.87286  3.33640  4.57913  3.77246  4.06823  4.14869  2.40481  3.61371  4.61444  3.67041  4.26856  3.28153  0.62330  3.42650  3.60225  3.86238  5.55236  4.45430   1974 - -
          2.68618  4.42225  2.77519  2.73123  3.46354  2.40513  3.72494  3.29354  2.67741  2.69355  4.24690  2.90347  2.73739  3.18146  2.89801  2.37887  2.77519  2.98518  4.58477  3.61503
          0.02363  4.15302  4.87536  0.61958  0.77255  0.48576  0.95510
    813   3.05037  4.40924  4.71963  4.21930  3.69123  4.33340  4.94527  1.60371  4.10784  2.27765  3.50958  4.42824  4.69910  4.39009  4.31978  3.71183  2.99354  0.95811  5.56032  4.34973   1975 - -
          2.68618  4.42225  2.77519  2.73123  3.46354  2.40513  3.72494  3.29354  2.67741  2.69355  4.24690  2.90347  2.73739  3.18146  2.89801  2.37887  2.77519  2.98518  4.58477  3.61503
          0.02363  4.15302  4.87536  0.61958  0.77255  0.48576  0.95510
    814   3.15049  4.50820  4.75287  4.26098  3.48513  4.39722  4.92294  1.92495  4.10636  1.61098  3.33524  4.47907  4.73319  4.37512  4.29140  3.78754  3.42052  1.03642  5.43273  4.22174   1976 - -
          2.68618  4.42225  2.77519  2.73123  3.46354  2.40513  3.72494  3.29354  2.67741  2.69355  4.24690  2.90347  2.73739  3.18146  2.89801  2.37887  2.77519  2.98518  4.58477  3.61503
          0.02363  4.15302  4.87536  0.61958  0.77255  0.48576  0.95510
    815   3.21077  5.28689  3.68033  2.95581  4.78382  3.79417  3.68741  4.11134  1.53317  3.52389  4.40628  3.32864  4.15117  2.82148  1.13178  3.20295  3.35968  3.79944  5.53432  4.40177   1977 - -
          2.68618  4.42225  2.77519  2.73123  3.46354  2.40513  3.72494  3.29354  2.67741  2.69355  4.24690  2.90347  2.73739  3.18146  2.89801  2.37887  2.77519  2.98518  4.58477  3.61503
          0.02363  4.15302  4.87536  0.61958  0.77255  0.48576  0.95510
    816   3.48571  4.87005  4.63932  4.28958  3.26755  4.33533  4.85846  2.49562  4.05504  0.59324  3.21893  4.53816  4.72820  4.35492  4.18140  3.95335  3.77034  2.60410  5.23883  4.02388   1978 - -
          2.68618  4.42225  2.77519  2.73123  3.46354  2.40513  3.72494  3.29354  2.67741  2.69355  4.24690  2.90347  2.73739  3.18146  2.89801  2.37887  2.77519  2.98518  4.58477  3.61503
          0.02363  4.15302  4.87536  0.61958  0.77255  0.48576  0.95510
    817   2.11945  4.37998  4.32827  3.88581  3.64539  3.94437  4.65897  1.14575  3.77469  2.31622  3.51867  4.09145  4.42909  4.07978  4.00106  3.34356  3.19578  1.89764  5.41316  4.19844   1979 - -
          2.68618  4.42225  2.77519  2.73123  3.46354  2.40513  3.72494  3.29354  2.67741  2.69355  4.24690  2.90347  2.73739  3.18146  2.89801  2.37887  2.77519  2.98518  4.58477  3.61503
          0.02363  4.15302  4.87536  0.61958  0.77255  0.48576  0.95510
    818   3.05151  5.25838  3.19565  2.69920  4.66959  3.63886  3.68942  4.06384  1.17289  3.50856  4.36856  3.15314  4.04900  2.11623  2.29947  3.02836  3.24195  3.72465  5.56735  4.34103   1980 - -
          2.68618  4.42225  2.77519  2.73123  3.46354  2.40513  3.72494  3.29354  2.67741  2.69355  4.24690  2.90347  2.73739  3.18146  2.89801  2.37887  2.77519  2.98518  4.58477  3.61503
          0.02363  4.15302  4.87536  0.61958  0.77255  0.48576  0.95510
    819   1.02900  4.21697  3.62016  3.35159  4.38508  3.01323  4.38159  3.74033  3.39294  3.48997  4.33524  3.44300  3.78016  3.67571  3.67694  1.77230  2.79161  3.20457  5.75197  4.54772   1981 - -
          2.68618  4.42225  2.77519  2.73123  3.46354  2.40513  3.72494  3.29354  2.67741  2.69355  4.24690  2.90347  2.73739  3.18146  2.89801  2.37887  2.77519  2.98518  4.58477  3.61503
          0.02363  4.15302  4.87536  0.61958  0.77255  0.48576  0.95510
    820   2.65785  4.46329  3.55945  3.11093  3.28138  3.46156  3.90877  3.24303  2.99051  2.88474  3.82813  3.42091  4.00135  3.36068  3.29554  1.36700  2.98981  2.96833  2.60121  3.32589   1982 - -
          2.68618  4.42225  2.77519  2.73123  3.46354  2.40513  3.72494  3.29354  2.67741  2.69355  4.24690  2.90347  2.73739  3.18146  2.89801  2.37887  2.77519  2.98518  4.58477  3.61503
          0.02363  4.15302  4.87536  0.61958  0.77255  0.48576  0.95510
    821   2.44965  4.38454  3.40576  3.11672  4.28407  3.15543  4.22033  3.60788  3.12750  3.33595  4.23661  3.37080  1.32171  3.48201  3.44346  2.61710  1.98313  3.18189  5.63684  4.40740   1983 - -
          2.68618  4.42225  2.77519  2.73123  3.46354  2.40513  3.72494  3.29354  2.67741  2.69355  4.24690  2.90347  2.73739  3.18146  2.89801  2.37887  2.77519  2.98518  4.58477  3.61503
          0.02363  4.15302  4.87536  0.61958  0.77255  0.48576  0.95510
    822   2.84103  4.38635  4.06934  3.51880  3.31687  3.89072  4.26095  2.40588  3.37066  1.80403  1.77392  3.82021  4.26923  3.66937  3.61745  3.20334  2.31708  2.32666  5.03262  3.85300   1984 - -
          2.68618  4.42225  2.77519  2.73123  3.46354  2.40513  3.72494  3.29354  2.67741  2.69355  4.24690  2.90347  2.73739  3.18146  2.89801  2.37887  2.77519  2.98518  4.58477  3.61503
          0.02363  4.15302  4.87536  0.61958  0.77255  0.48576  0.95510
    823   3.43726  4.77449  4.93566  4.38579  3.09901  4.64634  4.93010  2.27852  4.18848  0.81927  2.09104  4.65812  4.82213  4.32783  4.30507  4.01315  3.65969  2.44688  5.21464  4.14226   1985 - -
          2.68618  4.42225  2.77519  2.73123  3.46354  2.40513  3.72494  3.29354  2.67741  2.69355  4.24690  2.90347  2.73739  3.18146  2.89801  2.37887  2.77519  2.98518  4.58477  3.61503
          0.02363  4.15302  4.87536  0.61958  0.77255  0.48576  0.95510
    824   2.94316  5.32595  2.60846  1.29640  4.67031  3.43029  3.74712  4.11097  1.90397  3.61331  4.44951  2.91974  3.94276  2.89148  2.81030  2.88499  3.18668  3.73117  5.73747  4.37792   1986 - -
          2.68618  4.42225  2.77519  2.73123  3.46354  2.40513  3.72494  3.29354  2.67741  2.69355  4.24690  2.90347  2.73739  3.18146  2.89801  2.37887  2.77519  2.98518  4.58477  3.61503
          0.02363  4.15302  4.87536  0.61958  0.77255  0.48576  0.95510
    825   2.67392  4.84959  1.78211  2.45086  4.26522  2.39000  3.80562  3.62057  2.69543  3.29430  4.13693  2.96515  3.86238  2.97863  3.17609  2.71005  2.97186  2.39112  5.55005  4.19459   1987 - -
          2.68618  4.42225  2.77519  2.73123  3.46354  2.40513  3.72494  3.29354  2.67741  2.69355  4.24690  2.90347  2.73739  3.18146  2.89801  2.37887  2.77519  2.98518  4.58477  3.61503
          0.02363  4.15302  4.87536  0.61958  0.77255  0.48576  0.95510
    826   3.45072  4.77288  4.81082  4.36358  1.20646  4.49046  4.21372  2.54962  4.20476  1.41182  3.19506  4.41273  4.75479  4.27619  4.28616  3.87131  3.68407  2.64463  4.41135  2.83907   1988 - -
          2.68618  4.42225  2.77519  2.73123  3.46354  2.40513  3.72494  3.29354  2.67741  2.69355  4.24690  2.90347  2.73739  3.18146  2.89801  2.37887  2.77519  2.98518  4.58477  3.61503
          0.02363  4.15302  4.87536  0.61958  0.77255  0.48576  0.95510
    827   3.15049  4.50820  4.75287  4.26098  3.48513  4.39722  4.92294  1.92495  4.10636  1.61098  3.33524  4.47907  4.73319  4.37512  4.29140  3.78754  3.42052  1.03642  5.43273  4.22174   1989 - -
          2.68618  4.42225  2.77519  2.73123  3.46354  2.40513  3.72494  3.29354  2.67741  2.69355  4.24690  2.90347  2.73739  3.18146  2.89801  2.37887  2.77519  2.98518  4.58477  3.61503
          0.02363  4.15302  4.87536  0.61958  0.77255  0.48576  0.95510
    828   2.85327  4.59954  3.55079  3.19554  2.81709  3.62268  3.79302  3.30157  3.14678  2.90720  3.90895  3.48883  4.13860  3.47361  3.43743  2.12604  3.16735  3.05793  4.41626  1.31306   1990 - -
          2.68618  4.42225  2.77519  2.73123  3.46354  2.40513  3.72494  3.29354  2.67741  2.69355  4.24690  2.90347  2.73739  3.18146  2.89801  2.37887  2.77519  2.98518  4.58477  3.61503
          0.02363  4.15302  4.87536  0.61958  0.77255  0.48576  0.95510
    829   2.87449  4.79912  3.41734  2.86357  3.99368  3.66150  3.82466  2.30334  1.36246  2.87992  3.87851  3.29457  4.06576  3.01819  2.65065  2.98680  3.10233  2.89056  5.32102  4.06438   1991 - -
          2.68618  4.42225  2.77519  2.73123  3.46354  2.40513  3.72494  3.29354  2.67741  2.69355  4.24690  2.90347  2.73739  3.18146  2.89801  2.37887  2.77519  2.98518  4.58477  3.61503
          0.02363  4.15302  4.87536  0.61958  0.77255  0.48576  0.95510
    830   3.25621  4.60940  4.71666  4.35065  3.57946  4.35652  5.03553  0.78508  4.18460  2.11769  3.48108  4.55830  4.76925  4.50973  4.35051  3.88727  3.55380  1.89573  5.52189  4.27860   1992 - -
          2.68618  4.42225  2.77519  2.73123  3.46354  2.40513  3.72494  3.29354  2.67741  2.69355  4.24690  2.90347  2.73739  3.18146  2.89801  2.37887  2.77519  2.98518  4.58477  3.61503
          0.02363  4.15302  4.87536  0.61958  0.77255  0.48576  0.95510
    831   3.27302  4.61428  4.77388  4.28837  1.32324  4.40002  4.36224  1.79380  4.14655  1.82072  3.18596  4.38654  4.68541  4.25580  4.24894  3.76437  3.51372  2.33599  4.62668  3.12978   1993 - -
          2.68618  4.42225  2.77519  2.73123  3.46354  2.40513  3.72494  3.29354  2.67741  2.69355  4.24690  2.90347  2.73739  3.18146  2.89801  2.37887  2.77519  2.98518  4.58477  3.61503
          0.02363  4.15302  4.87536  0.61958  0.77255  0.48576  0.95510
    832   2.35336  4.31543  3.34186  3.17451  4.54746  1.13874  4.35956  4.03616  3.36756  3.70148  4.52196  3.36375  3.79589  3.63380  3.68339  1.76146  2.85932  3.41587  5.86018  4.63656   1994 - -
          2.68618  4.42225  2.77519  2.73123  3.46354  2.40513  3.72494  3.29354  2.67741  2.69355  4.24690  2.90347  2.73739  3.18146  2.89801  2.37887  2.77519  2.98518  4.58477  3.61503
          0.02363  4.15302  4.87536  0.61958  0.77255  0.48576  0.95510
    833   2.44965  4.38454  3.40576  3.11672  4.28407  3.15543  4.22033  3.60788  3.12750  3.33595  4.23661  3.37080  1.32171  3.48201  3.44346  2.61710  1.98313  3.18189  5.63684  4.40740   1995 - -
          2.68618  4.42225  2.77519  2.73123  3.46354  2.40513  3.72494  3.29354  2.67741  2.69355  4.24690  2.90347  2.73739  3.18146  2.89801  2.37887  2.77519  2.98518  4.58477  3.61503
          0.02363  4.15302  4.87536  0.61958  0.77255  0.48576  0.95510
    834   2.60419  4.39302  3.59840  3.24190  3.83564  1.36571  4.21724  2.05298  3.20960  2.82958  3.84736  3.51988  4.00797  3.55183  3.50707  2.82864  2.98573  2.67663  5.33255  4.07812   1996 - -
          2.68618  4.42225  2.77519  2.73123  3.46354  2.40513  3.72494  3.29354  2.67741  2.69355  4.24690  2.90347  2.73739  3.18146  2.89801  2.37887  2.77519  2.98518  4.58477  3.61503
          0.02363  4.15302  4.87536  0.61958  0.77255  0.48576  0.95510
    835   2.87120  5.01164  3.04227  2.67402  4.55400  2.28942  3.82079  3.98055  1.19968  3.51586  4.36447  3.13778  3.97886  2.97953  2.67265  2.89638  3.15046  3.59889  5.61200  4.35797   1997 - -
          2.68618  4.42225  2.77519  2.73123  3.46354  2.40513  3.72494  3.29354  2.67741  2.69355  4.24690  2.90347  2.73739  3.18146  2.89801  2.37887  2.77519  2.98518  4.58477  3.61503
          0.02363  4.15302  4.87536  0.61958  0.77255  0.48576  0.95510
    836   2.10059  4.89137  3.14461  2.70558  4.40639  3.45929  3.79361  3.73118  1.28275  3.34746  4.21536  3.14886  3.95667  2.95346  2.63083  2.83934  3.06954  3.38568  5.53547  4.27347   1998 - -
          2.68618  4.42225  2.77519  2.73123  3.46354  2.40513  3.72494  3.29354  2.67741  2.69355  4.24690  2.90347  2.73739  3.18146  2.89801  2.37887  2.77519  2.98518  4.58477  3.61503
          0.02363  4.15302  4.87536  0.61958  0.77255  0.48576  0.95510
    837   3.48571  4.87005  4.63932  4.28958  3.26755  4.33533  4.85846  2.49562  4.05504  0.59324  3.21893  4.53816  4.72820  4.35492  4.18140  3.95335  3.77034  2.60410  5.23883  4.02388   1999 - -
          2.68618  4.42225  2.77519  2.73123  3.46354  2.40513  3.72494  3.29354  2.67741  2.69355  4.24690  2.90347  2.73739  3.18146  2.89801  2.37887  2.77519  2.98518  4.58477  3.61503
          0.02363  4.15302  4.87536  0.61958  0.77255  0.48576  0.95510
    838   3.05271  4.79070  3.78315  3.72270  4.84166  0.40319  4.81661  4.51866  3.94160  4.13411  5.11871  3.94867  4.19002  4.24409  4.13807  3.23411  3.55563  3.99261  5.85335  4.95621   2000 - -
          2.68618  4.42225  2.77519  2.73123  3.46354  2.40513  3.72494  3.29354  2.67741  2.69355  4.24690  2.90347  2.73739  3.18146  2.89801  2.37887  2.77519  2.98518  4.58477  3.61503
          0.02363  4.15302  4.87536  0.61958  0.77255  0.48576  0.95510
    839   2.53745  4.60283  2.92344  2.71329  4.40825  3.17079  4.02471  3.93270  2.91862  3.55285  4.38489  2.14240  3.83979  3.23573  3.31859  1.24025  2.95090  3.44152  5.69956  4.36262   2001 - -
          2.68618  4.42225  2.77519  2.73123  3.46354  2.40513  3.72494  3.29354  2.67741  2.69355  4.24690  2.90347  2.73739  3.18146  2.89801  2.37887  2.77519  2.98518  4.58477  3.61503
          0.02363  4.15302  4.87536  0.61958  0.77255  0.48576  0.95510
    840   3.48571  4.87005  4.63932  4.28958  3.26755  4.33533  4.85846  2.49562  4.05504  0.59324  3.21893  4.53816  4.72820  4.35492  4.18140  3.95335  3.77034  2.60410  5.23883  4.02388   2002 - -
          2.68618  4.42225  2.77519  2.73123  3.46354  2.40513  3.72494  3.29354  2.67741  2.69355  4.24690  2.90347  2.73739  3.18146  2.89801  2.37887  2.77519  2.98518  4.58477  3.61503
          0.02363  4.15302  4.87536  0.61958  0.77255  0.48576  0.95510
    841   2.89313  4.38543  4.31323  3.84933  3.61303  3.97519  4.61447  1.16266  3.71205  2.29003  3.48974  4.07549  4.43372  4.03302  3.94018  3.36140  2.27201  1.90481  5.37197  4.15774   2003 - -
          2.68618  4.42225  2.77519  2.73123  3.46354  2.40513  3.72494  3.29354  2.67741  2.69355  4.24690  2.90347  2.73739  3.18146  2.89801  2.37887  2.77519  2.98518  4.58477  3.61503
          0.02363  4.15302  4.87536  0.61958  0.77255  0.48576  0.95510
    842   3.22391  4.54763  4.85053  4.34096  2.19650  4.45359  4.65328  1.14967  4.20933  1.81547  3.17293  4.49233  4.72548  4.34732  4.32499  3.81964  3.46622  2.06468  4.97382  3.61256   2004 - -
          2.68618  4.42225  2.77519  2.73123  3.46354  2.40513  3.72494  3.29354  2.67741  2.69355  4.24690  2.90347  2.73739  3.18146  2.89801  2.37887  2.77519  2.98518  4.58477  3.61503
          0.02363  4.15302  4.87536  0.61958  0.77255  0.48576  0.95510
    843   3.13890  4.54395  4.60082  4.13318  1.33418  4.20317  4.29028  2.36754  4.00391  1.97135  3.28813  4.23516  4.56773  4.15614  4.13730  3.57702  3.40637  1.78893  4.61609  3.10670   2005 - -
          2.68618  4.42225  2.77519  2.73123  3.46354  2.40513  3.72494  3.29354  2.67741  2.69355  4.24690  2.90347  2.73739  3.18146  2.89801  2.37887  2.77519  2.98518  4.58477  3.61503
          0.02363  4.15302  4.87536  0.61958  0.77255  0.48576  0.95510
    844   2.70589  4.42078  3.78602  3.33561  3.61387  3.58602  4.22460  2.63347  3.18538  1.88129  3.57218  3.62724  4.12029  3.56367  3.46480  2.97093  1.43611  2.47181  5.23274  3.98469   2006 - -
          2.68618  4.42225  2.77519  2.73123  3.46354  2.40513  3.72494  3.29354  2.67741  2.69355  4.24690  2.90347  2.73739  3.18146  2.89801  2.37887  2.77519  2.98518  4.58477  3.61503
          0.02363  4.15302  4.87536  0.61958  0.77255  0.48576  0.95510
    845   3.13955  4.52686  4.65189  4.09737  3.25522  4.34090  4.70818  2.14492  3.94694  1.62471  1.56582  4.34761  4.62224  4.15284  4.11822  3.67943  3.38022  1.71395  5.19789  4.06821   2007 - -
          2.68618  4.42225  2.77519  2.73123  3.46354  2.40513  3.72494  3.29354  2.67741  2.69355  4.24690  2.90347  2.73739  3.18146  2.89801  2.37887  2.77519  2.98518  4.58477  3.61503
          0.02363  4.15302  4.87536  0.61958  0.77255  0.48576  0.95510
    846   2.81469  1.55504  4.50780  4.02241  3.52003  3.85387  4.60077  1.70337  3.84676  2.28734  3.46714  4.11799  4.36216  4.11888  4.01286  3.26307  3.14369  2.00342  5.24183  4.01541   2008 - -
          2.68618  4.42225  2.77519  2.73123  3.46354  2.40513  3.72494  3.29354  2.67741  2.69355  4.24690  2.90347  2.73739  3.18146  2.89801  2.37887  2.77519  2.98518  4.58477  3.61503
          0.02363  4.15302  4.87536  0.61958  0.77255  0.48576  0.95510
    847   3.25292  4.61876  4.79663  4.28865  3.27613  4.45561  4.89477  2.10279  4.11839  0.96442  3.10617  4.52301  4.74408  4.32751  4.27258  3.83999  3.50984  1.66339  5.30347  4.15496   2009 - -
          2.68618  4.42225  2.77519  2.73123  3.46354  2.40513  3.72494  3.29354  2.67741  2.69355  4.24690  2.90347  2.73739  3.18146  2.89801  2.37887  2.77519  2.98518  4.58477  3.61503
          0.02363  4.15302  4.87536  0.61958  0.77255  0.48576  0.95510
    848   3.40459  4.70635  5.01601  4.48629  3.20326  4.68932  5.03342  1.66090  4.31272  0.88853  3.00712  4.73342  4.87682  4.45532  4.42871  4.07134  3.63710  2.15215  5.31091  4.20410   2010 - -
          2.68618  4.42225  2.77519  2.73123  3.46354  2.40513  3.72494  3.29354  2.67741  2.69355  4.24690  2.90347  2.73739  3.18146  2.89801  2.37887  2.77519  2.98518  4.58477  3.61503
          0.02363  4.15302  4.87536  0.61958  0.77255  0.48576  0.95510
    849   2.86009  4.26725  4.40007  3.84088  3.22414  4.03590  4.32895  1.69046  3.70718  2.14461  3.27154  4.03395  4.37689  3.93098  3.87815  3.35034  3.09950  1.50023  4.89673  2.53823   2011 - -
          2.68618  4.42225  2.77519  2.73123  3.46354  2.40513  3.72494  3.29354  2.67741  2.69355  4.24690  2.90347  2.73739  3.18146  2.89801  2.37887  2.77519  2.98518  4.58477  3.61503
          0.02363  4.15302  4.87536  0.61958  0.77255  0.48576  0.95510
    850   3.25621  4.60940  4.71666  4.35065  3.57946  4.35652  5.03553  0.78508  4.18460  2.11769  3.48108  4.55830  4.76925  4.50973  4.35051  3.88727  3.55380  1.89573  5.52189  4.27860   2012 - -
          2.68618  4.42225  2.77519  2.73123  3.46354  2.40513  3.72494  3.29354  2.67741  2.69355  4.24690  2.90347  2.73739  3.18146  2.89801  2.37887  2.77519  2.98518  4.58477  3.61503
          0.02363  4.15302  4.87536  0.61958  0.77255  0.48576  0.95510
    851   2.61386  4.40453  3.60829  3.20137  2.25010  3.42493  3.98600  3.12983  3.18112  2.79292  3.79001  3.47175  4.00173  3.47614  3.49094  1.35030  2.97396  2.87369  4.82131  3.33678   2013 - -
          2.68618  4.42225  2.77519  2.73123  3.46354  2.40513  3.72494  3.29354  2.67741  2.69355  4.24690  2.90347  2.73739  3.18146  2.89801  2.37887  2.77519  2.98518  4.58477  3.61503
          0.02363  4.15302  4.87536  0.61958  0.77255  0.48576  0.95510
    852   1.68125  4.24075  3.55532  3.28979  4.42142  3.01525  4.35496  3.79983  3.34570  3.52997  4.36839  3.41322  3.77866  3.63415  3.64426  1.08335  2.79855  3.24740  5.77393  4.55920   2014 - -
          2.68618  4.42225  2.77519  2.73123  3.46354  2.40513  3.72494  3.29354  2.67741  2.69355  4.24690  2.90347  2.73739  3.18146  2.89801  2.37887  2.77519  2.98518  4.58477  3.61503
          0.02363  4.15302  4.87536  0.61958  0.77255  0.48576  0.95510
    853   2.37207  4.27138  3.54644  3.15506  4.06827  2.73318  4.16837  3.37998  3.14793  3.14828  4.01753  3.37815  3.82395  3.45429  3.47450  1.32248  2.80449  2.10807  5.46411  4.23210   2015 - -
          2.68618  4.42225  2.77519  2.73123  3.46354  2.40513  3.72494  3.29354  2.67741  2.69355  4.24690  2.90347  2.73739  3.18146  2.89801  2.37887  2.77519  2.98518  4.58477  3.61503
          0.02363  4.15302  4.87536  0.61958  0.77255  0.48576  0.95510
    854   3.25621  4.60940  4.71666  4.35065  3.57946  4.35652  5.03553  0.78508  4.18460  2.11769  3.48108  4.55830  4.76925  4.50973  4.35051  3.88727  3.55380  1.89573  5.52189  4.27860   2016 - -
          2.68618  4.42225  2.77519  2.73123  3.46354  2.40513  3.72494  3.29354  2.67741  2.69355  4.24690  2.90347  2.73739  3.18146  2.89801  2.37887  2.77519  2.98518  4.58477  3.61503
          0.02363  4.15302  4.87536  0.61958  0.77255  0.48576  0.95510
    855   2.34559  4.31356  3.36269  3.15561  4.52153  1.98793  4.32366  4.00349  3.31149  3.66363  4.47933  3.35262  3.78926  3.58701  3.63754  1.06582  2.84362  3.39432  5.83188  4.60381   2017 - -
          2.68618  4.42225  2.77519  2.73123  3.46354  2.40513  3.72494  3.29354  2.67741  2.69355  4.24690  2.90347  2.73739  3.18146  2.89801  2.37887  2.77519  2.98518  4.58477  3.61503
          0.02363  4.15302  4.87536  0.61958  0.77255  0.48576  0.95510
    856   3.21504  4.72409  4.36487  3.98889  3.36452  4.05187  4.65926  2.56983  3.73921  1.92438  0.92610  4.22890  4.52186  4.10682  3.90962  3.58917  3.53004  2.60688  5.23723  4.01991   2018 - -
          2.68618  4.42225  2.77519  2.73123  3.46354  2.40513  3.72494  3.29354  2.67741  2.69355  4.24690  2.90347  2.73739  3.18146  2.89801  2.37887  2.77519  2.98518  4.58477  3.61503
          0.02363  4.15302  4.87536  0.61958  0.77255  0.48576  0.95510
    857   3.13939  5.11301  3.12345  2.89282  4.31780  3.57487  4.05000  4.00227  2.69604  3.47521  4.50491  3.35138  4.13853  0.80635  2.97035  3.17977  3.44073  3.71715  5.54332  4.26053   2019 - -
          2.68618  4.42225  2.77519  2.73123  3.46354  2.40513  3.72494  3.29354  2.67741  2.69355  4.24690  2.90347  2.73739  3.18146  2.89801  2.37887  2.77519  2.98518  4.58477  3.61503
          0.02363  4.15302  4.87536  0.61958  0.77255  0.48576  0.95510
    858   3.48571  4.87005  4.63932  4.28958  3.26755  4.33533  4.85846  2.49562  4.05504  0.59324  3.21893  4.53816  4.72820  4.35492  4.18140  3.95335  3.77034  2.60410  5.23883  4.02388   2020 - -
          2.68618  4.42225  2.77519  2.73123  3.46354  2.40513  3.72494  3.29354  2.67741  2.69355  4.24690  2.90347  2.73739  3.18146  2.89801  2.37887  2.77519  2.98518  4.58477  3.61503
          0.02363  4.15302  4.87536  0.61958  0.77255  0.48576  0.95510
    859   3.63897  4.96083  4.62596  4.40190  0.64434  4.24545  4.03479  3.13799  4.30439  2.44667  3.83125  4.34780  4.70382  4.39659  4.35418  3.88846  3.94333  3.14796  4.21592  2.55404   2021 - -
          2.68618  4.42225  2.77519  2.73123  3.46354  2.40513  3.72494  3.29354  2.67741  2.69355  4.24690  2.90347  2.73739  3.18146  2.89801  2.37887  2.77519  2.98518  4.58477  3.61503
          0.02363  4.15302  4.87536  0.61958  0.77255  0.48576  0.95510
    860   2.29473  1.27279  4.07439  3.75206  4.09078  3.05761  4.49143  3.40648  3.62385  3.22860  4.12897  3.63988  3.82584  3.90367  3.80653  1.77937  2.79593  2.97654  5.53783  4.33865   2022 - -
          2.68618  4.42225  2.77519  2.73123  3.46354  2.40513  3.72494  3.29354  2.67741  2.69355  4.24690  2.90347  2.73739  3.18146  2.89801  2.37887  2.77519  2.98518  4.58477  3.61503
          0.02363  4.15302  4.87536  0.61958  0.77255  0.48576  0.95510
    861   2.92888  4.61581  3.63910  3.18374  1.42357  3.76336  3.85450  3.02156  2.14071  2.59987  3.67374  3.52665  4.18439  3.38458  3.20633  3.12006  3.17803  2.85796  4.61012  3.08894   2023 - -
          2.68618  4.42225  2.77519  2.73123  3.46354  2.40513  3.72494  3.29354  2.67741  2.69355  4.24690  2.90347  2.73739  3.18146  2.89801  2.37887  2.77519  2.98518  4.58477  3.61503
          0.02363  4.15302  4.87536  0.61958  0.77255  0.48576  0.95510
    862   2.68992  4.39469  3.73057  3.31640  3.48179  3.55548  4.15702  2.76521  3.18530  1.27642  3.53699  3.59588  4.09143  3.54963  3.44861  2.15267  3.02206  2.60533  5.08492  3.79638   2024 - -
          2.68618  4.42225  2.77519  2.73123  3.46354  2.40513  3.72494  3.29354  2.67741  2.69355  4.24690  2.90347  2.73739  3.18146  2.89801  2.37887  2.77519  2.98518  4.58477  3.61503
          0.05758  4.15302  3.21305  0.61958  0.77255  0.48576  0.95510
    863   2.65058  2.45291  3.60587  3.03270  3.34081  3.59279  3.83152  2.86549  2.79629  2.56920  3.48900  3.38838  3.99775  3.21310  2.31568  2.87869  2.89559  2.64418  4.81485  2.56952   2025 - -
          2.68618  4.42225  2.77519  2.73123  3.46354  2.40513  3.72494  3.29354  2.67741  2.69355  4.24690  2.90347  2.73739  3.18146  2.89801  2.37887  2.77519  2.98518  4.58477  3.61503
          0.02443  4.11987  4.84222  0.61958  0.77255  0.46233  0.99375
    864   2.82216  5.30573  1.78060  2.09689  4.61887  3.33066  3.72955  4.10190  2.61443  3.61409  4.41345  2.10850  3.86050  2.86904  3.15006  2.75664  2.31247  3.68860  5.78199  4.33887   2026 - -
          2.68618  4.42225  2.77519  2.73123  3.46354  2.40513  3.72494  3.29354  2.67741  2.69355  4.24690  2.90347  2.73739  3.18146  2.89801  2.37887  2.77519  2.98518  4.58477  3.61503
          0.02363  4.15302  4.87536  0.61958  0.77255  0.48576  0.95510
    865   2.95296  4.49825  3.96356  3.48320  1.41762  3.88458  3.76761  2.94574  3.39868  2.51033  3.57399  3.70029  2.56688  3.62801  3.63967  3.19765  3.19861  2.78611  4.21327  2.37185   2027 - -
          2.68618  4.42225  2.77519  2.73123  3.46354  2.40513  3.72494  3.29354  2.67741  2.69355  4.24690  2.90347  2.73739  3.18146  2.89801  2.37887  2.77519  2.98518  4.58477  3.61503
          0.02363  4.15302  4.87536  0.61958  0.77255  0.48576  0.95510
    866   2.65634  4.85209  2.11596  2.45066  4.34234  3.29975  3.81190  3.75291  2.68918  3.37044  4.19760  2.95974  3.25938  2.97912  3.16607  2.68906  1.61591  3.36792  5.59954  4.24292   2028 - -
[truncated: 564,529 more chars]
