# Supplementary material for: Potential Conservation of Circadian Clock Proteins in the phylum Nematoda as Revealed by Bioinformatic Searches
Source: PLoS One. 2014 Nov 14;9(11):e112871. doi: 10.1371/journal.pone.0112871 (PMC4232591; doi:10.1371/journal.pone.0112871)
Supplement: File S1 — HMM profiles used in this work and HMMsearch results. (ZIP) [file pone.0112871.s007.zip › HMMs-CE/Artropodos/lark-PA_FBpp0076552-aln.hmm]

HMMER3/b [3.0 | March 2010]
NAME  lark-PA_FBpp0076552-aln
LENG  359
ALPH  amino
RF    no
CS    no
MAP   yes
DATE  Tue Jun 12 14:33:38 2012
NSEQ  8
EFFN  0.957031
CKSUM 1895698131
STATS LOCAL MSV      -11.3613  0.69996
STATS LOCAL VITERBI  -12.3582  0.69996
STATS LOCAL FORWARD   -5.1179  0.69996
HMM          A        C        D        E        F        G        H        I        K        L        M        N        P        Q        R        S        T        V        W        Y   
            m->m     m->i     m->d     i->m     i->i     d->m     d->d
  COMPO   2.59199  4.24980  2.87136  2.67336  3.27657  2.60751  3.76896  3.08925  2.68395  2.73744  3.63802  3.00234  3.09177  3.05750  2.76534  2.57592  2.82986  2.78293  4.78432  3.34029
          2.68637  4.42158  2.77483  2.73066  3.46368  2.40560  3.72398  3.29419  2.67669  2.69397  4.24322  2.90412  2.73769  3.18173  2.89779  2.37927  2.77483  2.98489  4.58542  3.61568
          0.44600  1.45578  2.06675  2.52866  0.08313  0.00000        *
      1   3.14459  4.52685  4.62615  4.08519  3.19606  4.34177  4.70566  1.66883  3.91739  1.64187  1.63835  4.34492  4.61501  4.13581  4.08771  3.69254  3.38600  2.09886  5.17457  4.04098     32 - -
          2.68618  4.42225  2.77519  2.73123  3.46354  2.40513  3.72494  3.29354  2.67741  2.69355  4.24690  2.90347  2.73739  3.18146  2.89801  2.37887  2.77519  2.98518  4.58477  3.61503
          0.02651  4.03941  4.76176  0.61958  0.77255  0.62190  0.76986
      2   2.98760  4.71398  3.61331  3.47860  4.45461  3.39219  4.53993  4.04599  3.55078  3.65349  4.71239  3.76712  0.56846  3.93444  3.77494  3.16095  3.44287  3.67180  5.59247  4.57847     33 - -
          2.68618  4.42225  2.77519  2.73123  3.46354  2.40513  3.72494  3.29354  2.67741  2.69355  4.24690  2.90347  2.73739  3.18146  2.89801  2.37887  2.77519  2.98518  4.58477  3.61503
          0.02651  4.03941  4.76176  0.61958  0.77255  0.62190  0.76986
      3   1.63845  4.18951  3.39889  3.11799  4.36449  1.68642  4.22534  3.78574  3.21423  3.46438  4.27803  3.29051  3.69820  3.48601  3.54406  1.89631  2.71981  3.21588  5.69516  4.48003     34 - -
          2.68618  4.42225  2.77519  2.73123  3.46354  2.40513  3.72494  3.29354  2.67741  2.69355  4.24690  2.90347  2.73739  3.18146  2.89801  2.37887  2.77519  2.98518  4.58477  3.61503
          0.17823  4.03941  1.92660  0.61958  0.77255  0.62190  0.76986
      4   2.66083  4.90333  2.21038  1.88327  3.05179  3.31406  3.63631  3.54086  2.51203  3.14905  3.99669  2.83037  3.79065  2.80783  2.99889  2.66282  2.90963  3.21956  5.36021  3.96782     35 - -
          2.68640  4.42247  2.77504  2.73121  3.46325  2.40534  3.72516  3.29376  2.67762  2.69342  4.24711  2.90281  2.73761  3.18168  2.89822  2.37842  2.77490  2.98540  4.58499  3.61525
          0.54004  0.89804  4.61431  1.28965  0.32209  0.74332  0.64537
      5   2.63699  4.87142  1.80334  2.27253  4.39031  3.14448  3.76748  3.87460  2.72175  3.47593  4.32130  2.79840  3.75962  2.95049  3.22714  1.78952  2.97573  3.45520  5.65192  4.24729     46 - -
          2.68618  4.42225  2.77519  2.73123  3.46354  2.40513  3.72494  3.29354  2.67741  2.69355  4.24690  2.90347  2.73739  3.18146  2.89801  2.37887  2.77519  2.98518  4.58477  3.61503
          0.03078  3.89196  4.61431  0.61958  0.77255  0.52785  0.89128
      6   2.08810  4.39186  3.30749  2.79339  3.65636  3.41812  2.69074  2.97055  2.73167  2.71310  3.60648  3.20584  3.87860  3.08317  3.09939  2.71042  2.63800  2.19850  5.06836  3.80702     47 - -
          2.68618  4.42225  2.77519  2.73123  3.46354  2.40513  3.72494  3.29354  2.67741  2.69355  4.24690  2.90347  2.73739  3.18146  2.89801  2.37887  2.77519  2.98518  4.58477  3.61503
          0.02651  4.03941  4.76176  0.61958  0.77255  0.62190  0.76986
      7   2.73054  5.01153  2.73232  1.93306  4.37404  2.16321  3.67304  3.80882  2.38598  3.35529  4.17279  2.90891  3.84603  2.81825  2.32545  2.72272  2.98308  3.44009  5.52736  4.18471     48 - -
          2.68618  4.42225  2.77519  2.73123  3.46354  2.40513  3.72494  3.29354  2.67741  2.69355  4.24690  2.90347  2.73739  3.18146  2.89801  2.37887  2.77519  2.98518  4.58477  3.61503
          0.02651  4.03941  4.76176  0.61958  0.77255  0.62190  0.76986
      8   2.66900  4.69864  3.10987  2.68654  4.16194  3.38056  3.78530  3.46846  1.89951  3.14484  4.02804  3.12079  3.89145  2.97043  2.73500  2.75433  1.67614  3.14973  5.40079  4.13427     49 - -
          2.68618  4.42225  2.77519  2.73123  3.46354  2.40513  3.72494  3.29354  2.67741  2.69355  4.24690  2.90347  2.73739  3.18146  2.89801  2.37887  2.77519  2.98518  4.58477  3.61503
          0.02651  4.03941  4.76176  0.61958  0.77255  0.62190  0.76986
      9   2.72985  4.40879  3.70650  3.35052  1.43047  2.15688  3.96773  3.03258  3.34300  2.67057  3.71981  3.58597  4.07049  3.60990  3.60185  2.95695  3.07210  2.82046  4.60876  3.09556     50 - -
          2.68618  4.42225  2.77519  2.73123  3.46354  2.40513  3.72494  3.29354  2.67741  2.69355  4.24690  2.90347  2.73739  3.18146  2.89801  2.37887  2.77519  2.98518  4.58477  3.61503
          0.02651  4.03941  4.76176  0.61958  0.77255  0.62190  0.76986
     10   3.13151  5.09524  3.31816  2.91223  4.52000  3.59952  3.86205  3.96053  0.83060  3.49070  4.44607  3.32823  4.09048  3.04617  2.47715  3.16428  3.37381  3.65996  5.50822  4.34641     51 - -
          2.68618  4.42225  2.77519  2.73123  3.46354  2.40513  3.72494  3.29354  2.67741  2.69355  4.24690  2.90347  2.73739  3.18146  2.89801  2.37887  2.77519  2.98518  4.58477  3.61503
          0.02651  4.03941  4.76176  0.61958  0.77255  0.62190  0.76986
     11   3.25232  4.56835  4.84643  4.32386  3.24731  4.54267  4.92191  1.33180  4.15813  1.24947  3.06907  4.57096  4.77447  4.35876  4.30894  3.91894  3.49322  1.93751  5.29408  4.14222     52 - -
          2.68618  4.42225  2.77519  2.73123  3.46354  2.40513  3.72494  3.29354  2.67741  2.69355  4.24690  2.90347  2.73739  3.18146  2.89801  2.37887  2.77519  2.98518  4.58477  3.61503
          0.02651  4.03941  4.76176  0.61958  0.77255  0.62190  0.76986
     12   3.47788  4.83163  4.46788  4.21674  0.77354  4.12306  3.96176  2.98405  4.12029  2.31686  3.69121  4.21090  4.57993  4.24288  4.19863  3.73739  3.78013  2.98655  4.16633  2.51446     53 - -
          2.68618  4.42225  2.77519  2.73123  3.46354  2.40513  3.72494  3.29354  2.67741  2.69355  4.24690  2.90347  2.73739  3.18146  2.89801  2.37887  2.77519  2.98518  4.58477  3.61503
          0.02651  4.03941  4.76176  0.61958  0.77255  0.62190  0.76986
     13   3.12188  4.43154  4.84375  4.35182  3.58095  4.47599  5.06283  1.18490  4.23855  2.07339  3.38345  4.56610  4.78631  4.50077  4.43265  3.86870  3.38904  1.25590  5.56135  4.35810     54 - -
          2.68618  4.42225  2.77519  2.73123  3.46354  2.40513  3.72494  3.29354  2.67741  2.69355  4.24690  2.90347  2.73739  3.18146  2.89801  2.37887  2.77519  2.98518  4.58477  3.61503
          0.02651  4.03941  4.76176  0.61958  0.77255  0.62190  0.76986
     14   2.88545  4.64132  3.59317  3.51528  4.64881  0.51243  4.62261  4.29173  3.71908  3.92404  4.90322  3.75789  4.03765  4.03026  3.93414  3.06262  3.37969  3.78782  5.69706  4.75733     55 - -
          2.68618  4.42225  2.77519  2.73123  3.46354  2.40513  3.72494  3.29354  2.67741  2.69355  4.24690  2.90347  2.73739  3.18146  2.89801  2.37887  2.77519  2.98518  4.58477  3.61503
          0.02651  4.03941  4.76176  0.61958  0.77255  0.62190  0.76986
     15   2.61905  4.72383  2.68585  2.54262  4.45712  2.07206  3.95253  3.98933  2.86823  3.58967  4.43600  1.44736  3.82591  3.15965  3.29363  2.68170  3.01193  3.51551  5.70627  4.36731     56 - -
          2.68618  4.42225  2.77519  2.73123  3.46354  2.40513  3.72494  3.29354  2.67741  2.69355  4.24690  2.90347  2.73739  3.18146  2.89801  2.37887  2.77519  2.98518  4.58477  3.61503
          0.02651  4.03941  4.76176  0.61958  0.77255  0.62190  0.76986
     16   3.34701  4.76149  4.45687  4.10044  3.20692  4.19254  4.70403  2.42315  3.86656  0.69393  3.18304  4.35967  4.60109  4.19472  4.01411  3.78735  3.63474  2.50327  5.14369  3.90456     57 - -
          2.68618  4.42225  2.77519  2.73123  3.46354  2.40513  3.72494  3.29354  2.67741  2.69355  4.24690  2.90347  2.73739  3.18146  2.89801  2.37887  2.77519  2.98518  4.58477  3.61503
          0.02651  4.03941  4.76176  0.61958  0.77255  0.62190  0.76986
     17   2.11760  4.61418  2.42632  2.53547  4.31484  3.16243  3.87141  3.73264  2.78024  3.36849  4.19427  2.99079  3.77740  3.05828  3.23459  1.51585  2.87465  3.29976  5.59610  4.26511     58 - -
          2.68618  4.42225  2.77519  2.73123  3.46354  2.40513  3.72494  3.29354  2.67741  2.69355  4.24690  2.90347  2.73739  3.18146  2.89801  2.37887  2.77519  2.98518  4.58477  3.61503
          0.02651  4.03941  4.76176  0.61958  0.77255  0.62190  0.76986
     18   2.68948  4.95909  2.25476  1.82426  4.12606  3.36845  3.65471  3.64297  2.49248  3.22130  4.04654  2.87849  3.82600  2.81610  2.96767  2.68702  2.93217  3.30471  2.98518  4.00513     59 - -
          2.68618  4.42225  2.77519  2.73123  3.46354  2.40513  3.72494  3.29354  2.67741  2.69355  4.24690  2.90347  2.73739  3.18146  2.89801  2.37887  2.77519  2.98518  4.58477  3.61503
          0.02651  4.03941  4.76176  0.61958  0.77255  0.62190  0.76986
     19   2.91118  5.21546  2.76331  1.90529  4.58391  3.45427  3.67206  3.99152  1.40729  3.48989  4.33257  2.95545  3.92529  2.81266  2.54528  2.87197  3.13571  3.63221  5.59919  4.29571     60 - -
          2.68618  4.42225  2.77519  2.73123  3.46354  2.40513  3.72494  3.29354  2.67741  2.69355  4.24690  2.90347  2.73739  3.18146  2.89801  2.37887  2.77519  2.98518  4.58477  3.61503
          0.02651  4.03941  4.76176  0.61958  0.77255  0.62190  0.76986
     20   2.51066  4.35501  3.58501  3.34862  4.12486  3.18781  4.35208  3.27271  3.29489  3.13019  4.17243  3.52855  3.90587  3.68200  3.54346  2.71412  0.91735  2.94944  5.54781  4.34246     61 - -
          2.68618  4.42225  2.77519  2.73123  3.46354  2.40513  3.72494  3.29354  2.67741  2.69355  4.24690  2.90347  2.73739  3.18146  2.89801  2.37887  2.77519  2.98518  4.58477  3.61503
          0.02651  4.03941  4.76176  0.61958  0.77255  0.62190  0.76986
     21   2.28931  4.50204  3.09321  2.66448  4.06369  3.23758  3.82542  3.45552  2.66508  3.10671  3.94553  3.08581  3.79176  2.63199  3.06381  2.02872  1.93997  3.08836  5.37304  4.08899     62 - -
          2.68618  4.42225  2.77519  2.73123  3.46354  2.40513  3.72494  3.29354  2.67741  2.69355  4.24690  2.90347  2.73739  3.18146  2.89801  2.37887  2.77519  2.98518  4.58477  3.61503
          0.02651  4.03941  4.76176  0.61958  0.77255  0.62190  0.76986
     22   2.41885  4.90076  2.67054  2.25463  4.17344  3.37123  2.74737  3.60854  2.40546  3.18133  3.98034  2.70975  3.79073  2.74908  2.88068  2.31570  2.84729  2.99799  5.39499  4.03413     63 - -
          2.68618  4.42225  2.77519  2.73123  3.46354  2.40513  3.72494  3.29354  2.67741  2.69355  4.24690  2.90347  2.73739  3.18146  2.89801  2.37887  2.77519  2.98518  4.58477  3.61503
          0.02651  4.03941  4.76176  0.61958  0.77255  0.62190  0.76986
     23   2.14194  4.70359  2.86966  2.01213  4.15612  3.28812  3.73271  3.55534  2.56605  3.18103  4.00415  2.96550  3.79638  2.90034  3.01406  2.23135  2.37066  3.19250  5.42493  4.09749     64 - -
          2.68618  4.42225  2.77519  2.73123  3.46354  2.40513  3.72494  3.29354  2.67741  2.69355  4.24690  2.90347  2.73739  3.18146  2.89801  2.37887  2.77519  2.98518  4.58477  3.61503
          0.02651  4.03941  4.76176  0.61958  0.77255  0.62190  0.76986
     24   2.94997  5.54562  1.42757  1.89399  4.82976  3.24135  3.76975  4.35667  2.77761  3.84229  4.68213  1.98805  3.85610  2.93102  3.37551  2.83179  3.23492  3.92047  5.99838  4.48436     65 - -
          2.68618  4.42225  2.77519  2.73123  3.46354  2.40513  3.72494  3.29354  2.67741  2.69355  4.24690  2.90347  2.73739  3.18146  2.89801  2.37887  2.77519  2.98518  4.58477  3.61503
          0.02651  4.03941  4.76176  0.61958  0.77255  0.62190  0.76986
     25   3.29137  4.61759  4.83792  4.31093  3.17614  4.55044  4.89700  1.62061  4.13712  1.00989  2.99597  4.56926  4.76884  4.32197  4.28134  3.92489  3.52804  2.06313  5.24487  4.10955     66 - -
          2.68618  4.42225  2.77519  2.73123  3.46354  2.40513  3.72494  3.29354  2.67741  2.69355  4.24690  2.90347  2.73739  3.18146  2.89801  2.37887  2.77519  2.98518  4.58477  3.61503
          0.02651  4.03941  4.76176  0.61958  0.77255  0.62190  0.76986
     26   3.00612  5.17627  3.35194  2.72284  4.60135  3.64536  3.61241  3.96134  1.82073  3.40802  4.26076  3.15247  4.01411  2.08404  1.46419  2.99402  3.17811  3.63287  5.46830  4.27173     67 - -
          2.68618  4.42225  2.77519  2.73123  3.46354  2.40513  3.72494  3.29354  2.67741  2.69355  4.24690  2.90347  2.73739  3.18146  2.89801  2.37887  2.77519  2.98518  4.58477  3.61503
          0.02651  4.03941  4.76176  0.61958  0.77255  0.62190  0.76986
     27   2.31082  4.64553  3.13365  2.66230  4.15931  3.32734  3.76765  3.54967  2.44642  3.16481  4.01382  3.09421  2.08502  2.94534  2.12928  2.66981  2.89259  3.19410  5.39415  4.11873     68 - -
          2.68618  4.42225  2.77519  2.73123  3.46354  2.40513  3.72494  3.29354  2.67741  2.69355  4.24690  2.90347  2.73739  3.18146  2.89801  2.37887  2.77519  2.98518  4.58477  3.61503
          0.02651  4.03941  4.76176  0.61958  0.77255  0.62190  0.76986
     28   3.08606  4.55121  4.19077  3.70858  2.64215  4.06313  3.95318  2.62179  3.51264  1.24047  3.29229  3.90892  4.40343  3.78189  3.70443  3.40487  3.32167  2.59700  4.35484  2.03045     69 - -
          2.68618  4.42225  2.77519  2.73123  3.46354  2.40513  3.72494  3.29354  2.67741  2.69355  4.24690  2.90347  2.73739  3.18146  2.89801  2.37887  2.77519  2.98518  4.58477  3.61503
          0.02651  4.03941  4.76176  0.61958  0.77255  0.62190  0.76986
     29   3.47788  4.83163  4.46788  4.21674  0.77354  4.12306  3.96176  2.98405  4.12029  2.31686  3.69121  4.21090  4.57993  4.24288  4.19863  3.73739  3.78013  2.98655  4.16633  2.51446     70 - -
          2.68618  4.42225  2.77519  2.73123  3.46354  2.40513  3.72494  3.29354  2.67741  2.69355  4.24690  2.90347  2.73739  3.18146  2.89801  2.37887  2.77519  2.98518  4.58477  3.61503
          0.02651  4.03941  4.76176  0.61958  0.77255  0.62190  0.76986
     30   2.76106  5.04181  2.49041  1.41546  4.47310  3.27023  3.77603  3.92650  2.64117  3.50751  4.35152  2.85553  3.84549  2.94461  3.10693  2.04570  3.06353  3.53405  5.68957  4.29700     71 - -
          2.68618  4.42225  2.77519  2.73123  3.46354  2.40513  3.72494  3.29354  2.67741  2.69355  4.24690  2.90347  2.73739  3.18146  2.89801  2.37887  2.77519  2.98518  4.58477  3.61503
          0.02651  4.03941  4.76176  0.61958  0.77255  0.62190  0.76986
     31   3.08737  5.19871  3.50038  2.82741  4.66408  3.69337  3.63072  4.00886  1.20914  3.44205  4.31465  3.22517  4.06082  2.76487  1.66337  3.08024  3.25077  3.69001  5.47449  4.31340     72 - -
          2.68618  4.42225  2.77519  2.73123  3.46354  2.40513  3.72494  3.29354  2.67741  2.69355  4.24690  2.90347  2.73739  3.18146  2.89801  2.37887  2.77519  2.98518  4.58477  3.61503
          0.02651  4.03941  4.76176  0.61958  0.77255  0.62190  0.76986
     32   3.58065  4.89395  4.44608  4.12022  1.83878  4.30877  3.51183  3.33169  3.97546  2.68986  3.95353  4.00631  4.64985  4.04107  4.07505  3.69146  3.81633  3.24712  3.68228  0.86876     73 - -
          2.68618  4.42225  2.77519  2.73123  3.46354  2.40513  3.72494  3.29354  2.67741  2.69355  4.24690  2.90347  2.73739  3.18146  2.89801  2.37887  2.77519  2.98518  4.58477  3.61503
          0.02651  4.03941  4.76176  0.61958  0.77255  0.62190  0.76986
     33   2.88545  4.64132  3.59317  3.51528  4.64881  0.51243  4.62261  4.29173  3.71908  3.92404  4.90322  3.75789  4.03765  4.03026  3.93414  3.06262  3.37969  3.78782  5.69706  4.75733     74 - -
          2.68618  4.42225  2.77519  2.73123  3.46354  2.40513  3.72494  3.29354  2.67741  2.69355  4.24690  2.90347  2.73739  3.18146  2.89801  2.37887  2.77519  2.98518  4.58477  3.61503
          0.02651  4.03941  4.76176  0.61958  0.77255  0.62190  0.76986
     34   2.73286  5.02974  2.79481  1.97008  4.36097  3.40311  3.63992  3.76939  1.82831  3.32076  4.13613  2.91595  3.84921  2.77741  2.70100  2.72162  2.33881  3.41166  5.49659  4.15927     75 - -
          2.68618  4.42225  2.77519  2.73123  3.46354  2.40513  3.72494  3.29354  2.67741  2.69355  4.24690  2.90347  2.73739  3.18146  2.89801  2.37887  2.77519  2.98518  4.58477  3.61503
          0.02651  4.03941  4.76176  0.61958  0.77255  0.62190  0.76986
     35   2.94155  4.44131  4.35392  4.02510  3.67727  3.89372  4.79963  2.05660  3.89546  2.33714  3.61983  4.18733  4.44704  4.24455  4.09145  3.41004  3.30037  0.83782  5.48896  4.22971     76 - -
          2.68618  4.42225  2.77519  2.73123  3.46354  2.40513  3.72494  3.29354  2.67741  2.69355  4.24690  2.90347  2.73739  3.18146  2.89801  2.37887  2.77519  2.98518  4.58477  3.61503
          0.02651  4.03941  4.76176  0.61958  0.77255  0.62190  0.76986
     36   3.10331  4.42301  4.80534  4.31450  3.59604  4.44208  5.03569  1.41890  4.20104  2.10497  3.40426  4.53092  4.76500  4.47218  4.40222  3.83381  3.37316  1.05514  5.55974  4.34818     77 - -
          2.68618  4.42225  2.77519  2.73123  3.46354  2.40513  3.72494  3.29354  2.67741  2.69355  4.24690  2.90347  2.73739  3.18146  2.89801  2.37887  2.77519  2.98518  4.58477  3.61503
          0.02651  4.03941  4.76176  0.61958  0.77255  0.62190  0.76986
     37   2.97291  5.53828  1.67596  1.26442  4.82680  3.24862  3.79088  4.34490  2.80350  3.84744  4.70160  2.71391  3.86900  2.95723  3.39512  2.85641  3.26107  3.91901  5.99586  4.49616     78 - -
          2.68618  4.42225  2.77519  2.73123  3.46354  2.40513  3.72494  3.29354  2.67741  2.69355  4.24690  2.90347  2.73739  3.18146  2.89801  2.37887  2.77519  2.98518  4.58477  3.61503
          0.02651  4.03941  4.76176  0.61958  0.77255  0.62190  0.76986
     38   2.79030  0.65664  4.34415  4.12399  4.08036  3.37540  4.73467  3.25478  3.95290  3.16135  4.28912  4.06678  4.09521  4.29231  4.04665  3.06184  3.27134  2.98735  5.45789  4.36607     79 - -
          2.68618  4.42225  2.77519  2.73123  3.46354  2.40513  3.72494  3.29354  2.67741  2.69355  4.24690  2.90347  2.73739  3.18146  2.89801  2.37887  2.77519  2.98518  4.58477  3.61503
          0.02651  4.03941  4.76176  0.61958  0.77255  0.62190  0.76986
     39   2.72960  4.81117  1.57348  2.49095  4.11176  3.35852  3.86353  3.21559  2.79151  3.09812  4.05821  3.00478  3.90571  3.06297  3.26124  2.79109  3.03006  2.15463  5.50240  4.13687     80 - -
          2.68618  4.42225  2.77519  2.73123  3.46354  2.40513  3.72494  3.29354  2.67741  2.69355  4.24690  2.90347  2.73739  3.18146  2.89801  2.37887  2.77519  2.98518  4.58477  3.61503
          0.02651  4.03941  4.76176  0.61958  0.77255  0.62190  0.76986
     40   3.07692  4.42376  4.72636  4.24428  3.59214  4.36651  4.97910  1.58279  4.12104  2.11818  3.41521  4.46283  4.71873  4.40812  4.33021  3.76218  3.35515  0.97920  5.53905  4.31521     81 - -
          2.68618  4.42225  2.77519  2.73123  3.46354  2.40513  3.72494  3.29354  2.67741  2.69355  4.24690  2.90347  2.73739  3.18146  2.89801  2.37887  2.77519  2.98518  4.58477  3.61503
          0.02651  4.03941  4.76176  0.61958  0.77255  0.62190  0.76986
     41   2.99453  4.42662  4.45878  3.93370  3.31167  4.14381  4.60449  2.06705  3.78137  1.84788  1.89911  4.17917  4.49665  4.03984  3.98039  3.49955  3.25891  1.45638  5.19316  4.02401     82 - -
          2.68618  4.42225  2.77519  2.73123  3.46354  2.40513  3.72494  3.29354  2.67741  2.69355  4.24690  2.90347  2.73739  3.18146  2.89801  2.37887  2.77519  2.98518  4.58477  3.61503
          0.02651  4.03941  4.76176  0.61958  0.77255  0.62190  0.76986
     42   3.07286  5.17775  3.44429  2.81369  4.62947  3.67270  3.64417  3.98668  1.11200  3.43337  4.31017  3.21729  4.05441  2.78227  1.87223  3.06979  3.24581  3.66874  5.47398  4.30363     83 - -
          2.68618  4.42225  2.77519  2.73123  3.46354  2.40513  3.72494  3.29354  2.67741  2.69355  4.24690  2.90347  2.73739  3.18146  2.89801  2.37887  2.77519  2.98518  4.58477  3.61503
          0.02651  4.03941  4.76176  0.61958  0.77255  0.62190  0.76986
     43   2.87015  4.86701  2.81397  2.71788  4.25763  3.30262  4.06811  4.00724  2.98763  3.63591  4.59246  0.89322  3.96401  3.34366  3.34582  2.93254  3.25906  3.61238  5.54455  4.19591     84 - -
          2.68636  4.42243  2.77538  2.73106  3.46372  2.40480  3.72513  3.29372  2.67759  2.69373  4.24708  2.90323  2.73758  3.18165  2.89735  2.37880  2.77501  2.98537  4.58495  3.61521
          0.18943  1.80778  4.76176  1.71087  0.19932  0.62190  0.76986
     44   3.65944  4.89072  4.64851  4.33917  1.19691  4.40732  3.48474  3.33875  4.18403  2.66576  3.93471  4.08843  4.71514  4.14670  4.21290  3.77748  3.88116  3.26606  3.62284  1.22211     93 - -
          2.68618  4.42225  2.77519  2.73123  3.46354  2.40513  3.72494  3.29354  2.67741  2.69355  4.24690  2.90347  2.73739  3.18146  2.89801  2.37887  2.77519  2.98518  4.58477  3.61503
          0.02651  4.03941  4.76176  0.61958  0.77255  0.62190  0.76986
     45   2.88545  4.64132  3.59317  3.51528  4.64881  0.51243  4.62261  4.29173  3.71908  3.92404  4.90322  3.75789  4.03765  4.03026  3.93414  3.06262  3.37969  3.78782  5.69706  4.75733     94 - -
          2.68618  4.42225  2.77519  2.73123  3.46354  2.40513  3.72494  3.29354  2.67741  2.69355  4.24690  2.90347  2.73739  3.18146  2.89801  2.37887  2.77519  2.98518  4.58477  3.61503
          0.02651  4.03941  4.76176  0.61958  0.77255  0.62190  0.76986
     46   3.47788  4.83163  4.46788  4.21674  0.77354  4.12306  3.96176  2.98405  4.12029  2.31686  3.69121  4.21090  4.57993  4.24288  4.19863  3.73739  3.78013  2.98655  4.16633  2.51446     95 - -
          2.68618  4.42225  2.77519  2.73123  3.46354  2.40513  3.72494  3.29354  2.67741  2.69355  4.24690  2.90347  2.73739  3.18146  2.89801  2.37887  2.77519  2.98518  4.58477  3.61503
          0.02651  4.03941  4.76176  0.61958  0.77255  0.62190  0.76986
     47   2.94155  4.44131  4.35392  4.02510  3.67727  3.89372  4.79963  2.05660  3.89546  2.33714  3.61983  4.18733  4.44704  4.24455  4.09145  3.41004  3.30037  0.83782  5.48896  4.22971     96 - -
          2.68618  4.42225  2.77519  2.73123  3.46354  2.40513  3.72494  3.29354  2.67741  2.69355  4.24690  2.90347  2.73739  3.18146  2.89801  2.37887  2.77519  2.98518  4.58477  3.61503
          0.02651  4.03941  4.76176  0.61958  0.77255  0.62190  0.76986
     48   2.66447  4.65747  3.06591  2.69407  3.80526  3.37398  1.81735  3.44941  2.57817  3.07956  3.98080  3.12856  3.89733  3.04028  2.91476  2.75796  2.16707  3.13938  5.18399  3.79857     97 - -
          2.68618  4.42225  2.77519  2.73123  3.46354  2.40513  3.72494  3.29354  2.67741  2.69355  4.24690  2.90347  2.73739  3.18146  2.89801  2.37887  2.77519  2.98518  4.58477  3.61503
          0.02651  4.03941  4.76176  0.61958  0.77255  0.40917  1.09124
     49   3.24857  4.63546  4.68432  4.16161  2.13354  4.36102  4.48853  2.41332  4.01483  1.63994  1.37439  4.35266  4.63502  4.15288  4.14517  3.71214  3.48398  2.51024  4.82351  3.46917     98 - -
          2.68618  4.42225  2.77519  2.73123  3.46354  2.40513  3.72494  3.29354  2.67741  2.69355  4.24690  2.90347  2.73739  3.18146  2.89801  2.37887  2.77519  2.98518  4.58477  3.61503
          0.02331  4.16618  4.88853  0.61958  0.77255  0.48576  0.95510
     50   2.18049  5.33852  2.04817  1.41174  4.66315  3.32741  3.76691  4.13409  2.67914  3.66200  4.47504  2.80847  3.88060  2.91378  3.22280  2.79307  3.13301  3.72364  5.83736  4.38739     99 - -
          2.68618  4.42225  2.77519  2.73123  3.46354  2.40513  3.72494  3.29354  2.67741  2.69355  4.24690  2.90347  2.73739  3.18146  2.89801  2.37887  2.77519  2.98518  4.58477  3.61503
          0.02331  4.16618  4.88853  0.61958  0.77255  0.48576  0.95510
     51   2.86632  5.31667  1.65102  2.24744  4.69140  3.30866  3.79865  4.18180  2.73234  3.70865  4.52745  1.71343  3.88576  2.95228  3.27953  2.80206  2.69796  3.75712  5.87592  4.42021    100 - -
          2.68618  4.42225  2.77519  2.73123  3.46354  2.40513  3.72494  3.29354  2.67741  2.69355  4.24690  2.90347  2.73739  3.18146  2.89801  2.37887  2.77519  2.98518  4.58477  3.61503
          0.02331  4.16618  4.88853  0.61958  0.77255  0.48576  0.95510
     52   2.89101  5.41240  2.01762  1.38973  4.72411  3.32637  3.76908  4.22183  2.68762  3.72184  4.53181  2.79496  2.55369  2.91456  3.23912  2.80799  3.15984  3.79832  5.88056  4.41729    101 - -
          2.68618  4.42225  2.77519  2.73123  3.46354  2.40513  3.72494  3.29354  2.67741  2.69355  4.24690  2.90347  2.73739  3.18146  2.89801  2.37887  2.77519  2.98518  4.58477  3.61503
          0.02331  4.16618  4.88853  0.61958  0.77255  0.48576  0.95510
     53   2.73506  5.10961  2.69440  1.64024  4.43408  3.38570  3.68053  3.88413  2.45467  3.41847  4.21421  2.88580  3.85186  2.28827  2.91786  2.52358  2.51157  3.49917  5.59464  4.21139    102 - -
          2.68618  4.42225  2.77519  2.73123  3.46354  2.40513  3.72494  3.29354  2.67741  2.69355  4.24690  2.90347  2.73739  3.18146  2.89801  2.37887  2.77519  2.98518  4.58477  3.61503
          0.02331  4.16618  4.88853  0.61958  0.77255  0.48576  0.95510
     54   2.48975  4.85657  2.94166  2.31278  4.13458  3.41261  3.64886  3.55831  2.43951  3.14731  3.95272  2.44074  3.82399  2.58037  2.90379  2.26934  2.50957  2.84562  5.37512  4.03007    103 - -
          2.68618  4.42225  2.77519  2.73123  3.46354  2.40513  3.72494  3.29354  2.67741  2.69355  4.24690  2.90347  2.73739  3.18146  2.89801  2.37887  2.77519  2.98518  4.58477  3.61503
          0.02331  4.16618  4.88853  0.61958  0.77255  0.48576  0.95510
     55   2.46475  4.32091  3.64464  3.34654  4.10278  1.21089  4.34235  3.23603  3.35241  3.14190  4.10211  3.52245  3.91511  3.66720  3.63531  2.67369  2.91809  1.98644  5.54756  4.31842    104 - -
          2.68618  4.42225  2.77519  2.73123  3.46354  2.40513  3.72494  3.29354  2.67741  2.69355  4.24690  2.90347  2.73739  3.18146  2.89801  2.37887  2.77519  2.98518  4.58477  3.61503
          0.02331  4.16618  4.88853  0.61958  0.77255  0.48576  0.95510
     56   3.01202  5.21190  3.11115  2.03305  4.60783  3.60117  3.72428  4.00750  2.16050  3.49079  4.34845  3.13553  4.03262  2.86575  1.26898  2.99707  3.21976  3.66825  5.57388  4.33151    105 - -
          2.68618  4.42225  2.77519  2.73123  3.46354  2.40513  3.72494  3.29354  2.67741  2.69355  4.24690  2.90347  2.73739  3.18146  2.89801  2.37887  2.77519  2.98518  4.58477  3.61503
          0.02331  4.16618  4.88853  0.61958  0.77255  0.48576  0.95510
     57   2.35927  5.14521  2.49620  2.02578  4.46388  3.37996  3.63418  3.93390  2.40544  3.43951  4.20866  2.25813  3.81977  2.75080  2.36132  2.65412  2.93059  3.52462  5.59460  4.19127    106 - -
          2.68618  4.42225  2.77519  2.73123  3.46354  2.40513  3.72494  3.29354  2.67741  2.69355  4.24690  2.90347  2.73739  3.18146  2.89801  2.37887  2.77519  2.98518  4.58477  3.61503
          0.02331  4.16618  4.88853  0.61958  0.77255  0.48576  0.95510
     58   0.66132  4.36643  3.78788  3.60525  4.37149  3.18089  4.58861  3.54308  3.62989  3.41010  4.41752  3.67192  3.94890  3.94527  3.85242  2.71833  3.01668  3.14494  5.76813  4.60540    107 - -
          2.68618  4.42225  2.77519  2.73123  3.46354  2.40513  3.72494  3.29354  2.67741  2.69355  4.24690  2.90347  2.73739  3.18146  2.89801  2.37887  2.77519  2.98518  4.58477  3.61503
          0.02331  4.16618  4.88853  0.61958  0.77255  0.48576  0.95510
     59   3.32064  4.61063  5.00216  4.49173  3.37483  4.65948  5.08368  1.05910  4.32730  1.46406  3.19182  4.71848  4.89025  4.53118  4.46974  4.05054  3.56613  1.89028  5.43209  4.26895    108 - -
          2.68618  4.42225  2.77519  2.73123  3.46354  2.40513  3.72494  3.29354  2.67741  2.69355  4.24690  2.90347  2.73739  3.18146  2.89801  2.37887  2.77519  2.98518  4.58477  3.61503
          0.02331  4.16618  4.88853  0.61958  0.77255  0.48576  0.95510
     60   2.87355  5.26423  2.76695  1.96608  4.61471  3.46631  3.67971  4.05251  1.99727  3.53066  4.33916  2.94226  3.92148  1.69295  2.65607  2.82654  3.09833  3.66702  5.64729  4.30471    109 - -
          2.68618  4.42225  2.77519  2.73123  3.46354  2.40513  3.72494  3.29354  2.67741  2.69355  4.24690  2.90347  2.73739  3.18146  2.89801  2.37887  2.77519  2.98518  4.58477  3.61503
          0.02331  4.16618  4.88853  0.61958  0.77255  0.48576  0.95510
     61   2.08966  4.67806  2.86694  2.69135  4.42909  3.21593  4.03714  3.85890  2.92877  3.54092  4.40662  1.21370  3.88080  3.25007  3.32692  2.70248  3.01717  3.41659  5.72669  4.38869    110 - -
          2.68618  4.42225  2.77519  2.73123  3.46354  2.40513  3.72494  3.29354  2.67741  2.69355  4.24690  2.90347  2.73739  3.18146  2.89801  2.37887  2.77519  2.98518  4.58477  3.61503
          0.02331  4.16618  4.88853  0.61958  0.77255  0.48576  0.95510
     62   2.76348  4.46197  3.72645  3.35660  3.60111  2.27104  4.23264  2.87921  3.26279  1.14991  3.64219  3.64560  4.12453  3.62231  3.52330  3.01514  3.10234  2.71541  5.17374  3.92210    111 - -
          2.68618  4.42225  2.77519  2.73123  3.46354  2.40513  3.72494  3.29354  2.67741  2.69355  4.24690  2.90347  2.73739  3.18146  2.89801  2.37887  2.77519  2.98518  4.58477  3.61503
          0.02331  4.16618  4.88853  0.61958  0.77255  0.48576  0.95510
     63   2.72268  4.85193  2.77221  2.58622  4.46051  3.28369  3.96167  3.99564  2.82980  3.58776  4.43914  1.28613  2.37299  3.15839  3.24852  2.77209  3.08616  3.55807  5.70790  4.35753    112 - -
          2.68618  4.42225  2.77519  2.73123  3.46354  2.40513  3.72494  3.29354  2.67741  2.69355  4.24690  2.90347  2.73739  3.18146  2.89801  2.37887  2.77519  2.98518  4.58477  3.61503
          0.16490  4.16618  1.99135  0.61958  0.77255  0.48576  0.95510
     64   2.86949  4.62696  3.57493  3.49537  4.63002  0.52482  4.60384  4.26973  3.69765  3.90363  4.88238  3.73958  4.02296  4.00970  3.91439  3.04626  3.36285  3.76802  5.68172  4.73800    113 - -
          2.68618  4.42225  2.77519  2.73123  3.46354  2.40513  3.72494  3.29354  2.67741  2.69355  4.24690  2.90347  2.73739  3.18146  2.89801  2.37887  2.77519  2.98518  4.58477  3.61503
          0.02681  4.02809  4.75044  0.61958  0.77255  0.40389  1.10178
     65   2.66356  4.96404  2.89551  2.21213  4.21017  3.42721  2.47651  3.67262  2.38640  3.23255  4.03123  2.93050  3.83576  2.34274  2.83545  2.35874  2.89476  3.31903  5.41709  3.42807    114 - -
          2.68618  4.42225  2.77519  2.73123  3.46354  2.40513  3.72494  3.29354  2.67741  2.69355  4.24690  2.90347  2.73739  3.18146  2.89801  2.37887  2.77519  2.98518  4.58477  3.61503
          0.02331  4.16618  4.88853  0.61958  0.77255  0.48576  0.95510
     66   2.84226  4.30571  4.22755  3.65376  3.26983  3.97649  4.29790  2.15316  3.54686  1.63729  2.40123  3.92015  4.31158  3.77686  3.76139  3.27220  2.16065  2.07520  4.96949  3.80405    115 - -
          2.68618  4.42225  2.77519  2.73123  3.46354  2.40513  3.72494  3.29354  2.67741  2.69355  4.24690  2.90347  2.73739  3.18146  2.89801  2.37887  2.77519  2.98518  4.58477  3.61503
          0.02331  4.16618  4.88853  0.61958  0.77255  0.48576  0.95510
     67   3.18514  4.53643  4.79462  4.28994  3.41605  4.43435  4.92013  1.97593  4.13572  1.35251  3.25451  4.50918  4.74537  4.37398  4.30552  3.81727  3.44698  1.19403  5.38713  4.20506    116 - -
          2.68618  4.42225  2.77519  2.73123  3.46354  2.40513  3.72494  3.29354  2.67741  2.69355  4.24690  2.90347  2.73739  3.18146  2.89801  2.37887  2.77519  2.98518  4.58477  3.61503
          0.02331  4.16618  4.88853  0.61958  0.77255  0.48576  0.95510
     68   2.85279  5.32795  1.96416  2.25130  4.55868  3.34648  2.14926  4.12089  2.62157  3.62677  4.43509  1.99978  3.87953  2.88775  3.14395  2.78485  3.11345  3.71251  5.74962  4.29235    117 - -
          2.68618  4.42225  2.77519  2.73123  3.46354  2.40513  3.72494  3.29354  2.67741  2.69355  4.24690  2.90347  2.73739  3.18146  2.89801  2.37887  2.77519  2.98518  4.58477  3.61503
          0.02331  4.16618  4.88853  0.61958  0.77255  0.48576  0.95510
     69   2.94356  5.38280  1.93769  2.00974  4.75981  1.43784  3.85434  4.25452  2.84631  3.78447  4.62727  2.81319  3.91555  3.02308  3.41266  2.86835  3.24267  3.83501  5.95775  4.49858    118 - -
          2.68618  4.42225  2.77519  2.73123  3.46354  2.40513  3.72494  3.29354  2.67741  2.69355  4.24690  2.90347  2.73739  3.18146  2.89801  2.37887  2.77519  2.98518  4.58477  3.61503
          0.02331  4.16618  4.88853  0.61958  0.77255  0.48576  0.95510
     70   2.69483  4.71639  3.21312  2.64126  3.26158  3.54013  3.70411  3.27651  2.45068  2.47835  3.76612  3.11884  3.92260  2.00823  2.31556  2.77673  2.91925  3.02007  5.16286  3.84692    119 - -
          2.68618  4.42225  2.77519  2.73123  3.46354  2.40513  3.72494  3.29354  2.67741  2.69355  4.24690  2.90347  2.73739  3.18146  2.89801  2.37887  2.77519  2.98518  4.58477  3.61503
          0.02331  4.16618  4.88853  0.61958  0.77255  0.48576  0.95510
     71   1.84171  4.59452  3.08501  2.46594  4.08855  3.31433  3.83215  3.46927  2.68509  3.12624  3.96307  3.09584  2.50159  3.02306  3.10874  2.63924  2.24033  3.11736  5.39887  4.10286    120 - -
          2.68618  4.42225  2.77519  2.73123  3.46354  2.40513  3.72494  3.29354  2.67741  2.69355  4.24690  2.90347  2.73739  3.18146  2.89801  2.37887  2.77519  2.98518  4.58477  3.61503
          0.02331  4.16618  4.88853  0.61958  0.77255  0.48576  0.95510
     72   3.23834  4.56112  4.88908  4.35564  3.33966  4.52805  4.94041  1.10451  4.19635  1.77521  2.25441  4.57946  4.78125  4.39324  4.34102  3.89491  3.48154  1.95885  5.34505  4.21188    121 - -
          2.68618  4.42225  2.77519  2.73123  3.46354  2.40513  3.72494  3.29354  2.67741  2.69355  4.24690  2.90347  2.73739  3.18146  2.89801  2.37887  2.77519  2.98518  4.58477  3.61503
          0.02331  4.16618  4.88853  0.61958  0.77255  0.48576  0.95510
     73   2.90123  5.30089  2.01332  2.35803  4.64398  3.40718  3.75628  4.11467  1.32162  3.62276  4.44571  2.90649  3.92378  2.89960  2.92046  2.84633  3.15429  3.71994  5.74308  4.36167    122 - -
          2.68618  4.42225  2.77519  2.73123  3.46354  2.40513  3.72494  3.29354  2.67741  2.69355  4.24690  2.90347  2.73739  3.18146  2.89801  2.37887  2.77519  2.98518  4.58477  3.61503
          0.02331  4.16618  4.88853  0.61958  0.77255  0.48576  0.95510
     74   2.63923  2.44206  4.08180  3.52537  3.37076  3.69730  4.16808  2.13558  3.41664  2.35005  3.33960  3.74233  2.76079  3.66675  3.63585  3.01828  2.91252  1.79972  4.92330  3.72429    123 - -
          2.68618  4.42225  2.77519  2.73123  3.46354  2.40513  3.72494  3.29354  2.67741  2.69355  4.24690  2.90347  2.73739  3.18146  2.89801  2.37887  2.77519  2.98518  4.58477  3.61503
          0.02331  4.16618  4.88853  0.61958  0.77255  0.48576  0.95510
     75   2.95110  5.33651  2.60831  1.27379  4.68095  3.43467  3.75477  4.12280  1.91815  3.62452  4.46090  2.92381  3.94888  2.89933  2.82250  2.89197  3.19520  3.74217  5.74824  4.38723    124 - -
          2.68618  4.42225  2.77519  2.73123  3.46354  2.40513  3.72494  3.29354  2.67741  2.69355  4.24690  2.90347  2.73739  3.18146  2.89801  2.37887  2.77519  2.98518  4.58477  3.61503
          0.02331  4.16618  4.88853  0.61958  0.77255  0.48576  0.95510
     76   1.04652  4.30894  3.52406  3.23267  4.32700  3.10020  4.30335  3.65499  3.27135  3.39437  4.27113  3.41848  2.26252  3.58012  3.58119  2.56162  2.85531  3.18708  5.68664  4.47587    125 - -
          2.68618  4.42225  2.77519  2.73123  3.46354  2.40513  3.72494  3.29354  2.67741  2.69355  4.24690  2.90347  2.73739  3.18146  2.89801  2.37887  2.77519  2.98518  4.58477  3.61503
          0.02331  4.16618  4.88853  0.61958  0.77255  0.48576  0.95510
     77   1.01623  2.30415  4.14199  3.78332  4.09180  3.10252  4.52428  3.19741  3.66943  3.12561  4.06204  3.67855  3.85960  3.92722  3.86065  2.56391  2.81285  2.82568  5.56281  4.39320    126 - -
          2.68618  4.42225  2.77519  2.73123  3.46354  2.40513  3.72494  3.29354  2.67741  2.69355  4.24690  2.90347  2.73739  3.18146  2.89801  2.37887  2.77519  2.98518  4.58477  3.61503
          0.02331  4.16618  4.88853  0.61958  0.77255  0.48576  0.95510
     78   2.77566  5.04279  2.93847  2.50048  4.44066  3.45461  3.69218  3.85591  1.52416  3.39173  4.20598  2.32433  3.90428  2.82855  2.66303  2.77451  2.50082  3.48538  5.54307  4.22477    127 - -
          2.68618  4.42225  2.77519  2.73123  3.46354  2.40513  3.72494  3.29354  2.67741  2.69355  4.24690  2.90347  2.73739  3.18146  2.89801  2.37887  2.77519  2.98518  4.58477  3.61503
          0.02331  4.16618  4.88853  0.61958  0.77255  0.48576  0.95510
     79   2.40324  4.38275  3.31807  3.04924  4.40898  3.09672  4.21046  3.87635  3.13790  3.53235  4.36638  3.31210  2.28551  3.45485  3.48272  1.11497  2.86772  3.34499  5.72398  4.46806    128 - -
          2.68618  4.42225  2.77519  2.73123  3.46354  2.40513  3.72494  3.29354  2.67741  2.69355  4.24690  2.90347  2.73739  3.18146  2.89801  2.37887  2.77519  2.98518  4.58477  3.61503
          0.02331  4.16618  4.88853  0.61958  0.77255  0.48576  0.95510
     80   3.36893  5.16684  3.89253  3.35436  4.59793  3.78669  4.08203  4.16929  2.41567  3.63189  4.63303  3.68694  4.28284  3.29535  0.60974  3.44441  3.61983  3.88258  5.56616  4.47112    129 - -
          2.68618  4.42225  2.77519  2.73123  3.46354  2.40513  3.72494  3.29354  2.67741  2.69355  4.24690  2.90347  2.73739  3.18146  2.89801  2.37887  2.77519  2.98518  4.58477  3.61503
          0.02331  4.16618  4.88853  0.61958  0.77255  0.48576  0.95510
     81   2.89067  5.11961  3.24057  2.64914  4.53630  3.58571  3.65898  3.92594  1.48875  3.41008  4.23456  3.11296  3.97762  2.78729  1.90371  2.24226  3.09675  3.57143  5.50966  4.25753    130 - -
          2.68618  4.42225  2.77519  2.73123  3.46354  2.40513  3.72494  3.29354  2.67741  2.69355  4.24690  2.90347  2.73739  3.18146  2.89801  2.37887  2.77519  2.98518  4.58477  3.61503
          0.02331  4.16618  4.88853  0.61958  0.77255  0.48576  0.95510
     82   1.91316  4.66828  2.97125  2.62826  4.29421  1.91851  3.87724  3.71511  2.70163  3.33097  4.15890  3.07674  3.84542  2.26046  3.11313  2.65156  2.91741  3.30924  5.55836  4.24906    131 - -
          2.68618  4.42225  2.77519  2.73123  3.46354  2.40513  3.72494  3.29354  2.67741  2.69355  4.24690  2.90347  2.73739  3.18146  2.89801  2.37887  2.77519  2.98518  4.58477  3.61503
          0.02331  4.16618  4.88853  0.61958  0.77255  0.48576  0.95510
     83   2.82719  4.84958  3.04137  2.74427  3.97101  3.44366  2.36196  3.76712  2.71816  3.34179  4.23894  3.19919  1.38120  3.16010  3.06560  2.89424  3.13874  3.42693  5.31997  3.92215    132 - -
          2.68618  4.42225  2.77519  2.73123  3.46354  2.40513  3.72494  3.29354  2.67741  2.69355  4.24690  2.90347  2.73739  3.18146  2.89801  2.37887  2.77519  2.98518  4.58477  3.61503
          0.02331  4.16618  4.88853  0.61958  0.77255  0.48576  0.95510
     84   2.78508  5.14230  2.76692  2.39581  4.48991  3.42522  3.68060  3.93702  1.95977  3.45008  4.25164  1.81922  3.88381  2.59799  2.76751  2.43241  3.02439  3.55281  5.59810  4.24075    133 - -
          2.68618  4.42225  2.77519  2.73123  3.46354  2.40513  3.72494  3.29354  2.67741  2.69355  4.24690  2.90347  2.73739  3.18146  2.89801  2.37887  2.77519  2.98518  4.58477  3.61503
          0.02331  4.16618  4.88853  0.61958  0.77255  0.48576  0.95510
     85   2.44249  4.37194  3.44450  3.11838  4.23502  3.16780  4.19990  3.55455  3.11415  3.28706  4.17820  3.37333  2.32076  3.46186  3.43639  2.61282  1.21075  3.14059  5.59485  4.36563    134 - -
          2.68618  4.42225  2.77519  2.73123  3.46354  2.40513  3.72494  3.29354  2.67741  2.69355  4.24690  2.90347  2.73739  3.18146  2.89801  2.37887  2.77519  2.98518  4.58477  3.61503
          0.02331  4.16618  4.88853  0.61958  0.77255  0.48576  0.95510
     86   2.84934  4.92790  3.05312  2.71515  4.42262  3.45523  3.87751  3.84806  1.87558  3.42669  4.30224  3.17247  1.42176  3.05677  2.80371  2.89877  3.14498  3.49301  5.57318  4.31361    135 - -
          2.68618  4.42225  2.77519  2.73123  3.46354  2.40513  3.72494  3.29354  2.67741  2.69355  4.24690  2.90347  2.73739  3.18146  2.89801  2.37887  2.77519  2.98518  4.58477  3.61503
          0.02331  4.16618  4.88853  0.61958  0.77255  0.48576  0.95510
     87   2.67448  4.64473  3.37468  2.88746  4.15806  3.41473  3.89175  3.50009  2.51537  3.15870  4.05222  3.26808  3.94744  3.09353  2.09978  2.79170  1.41258  3.17480  5.41865  4.17346    136 - -
          2.68618  4.42225  2.77519  2.73123  3.46354  2.40513  3.72494  3.29354  2.67741  2.69355  4.24690  2.90347  2.73739  3.18146  2.89801  2.37887  2.77519  2.98518  4.58477  3.61503
          0.02331  4.16618  4.88853  0.61958  0.77255  0.48576  0.95510
     88   2.60072  4.44291  3.72219  3.50120  4.26143  3.26925  4.49181  3.42628  3.45014  3.27891  4.31837  3.65342  3.99993  3.83204  3.68721  2.80634  0.75634  3.08776  5.67185  4.48127    137 - -
          2.68627  4.42234  2.77529  2.73132  3.46363  2.40471  3.72504  3.29363  2.67750  2.69364  4.24699  2.90356  2.73713  3.18155  2.89810  2.37896  2.77529  2.98527  4.58486  3.61426
          0.16490  1.93455  4.88853  1.14421  0.38342  0.48576  0.95510
     89   3.26834  5.22016  3.46233  3.04154  4.67500  3.71360  3.95999  4.12588  0.69579  3.63152  4.58688  3.44909  4.20119  3.14177  2.53596  3.29688  3.50438  3.82071  5.61546  4.47604    142 - -
          2.68618  4.42225  2.77519  2.73123  3.46354  2.40513  3.72494  3.29354  2.67741  2.69355  4.24690  2.90347  2.73739  3.18146  2.89801  2.37887  2.77519  2.98518  4.58477  3.61503
          0.02331  4.16618  4.88853  0.61958  0.77255  0.48576  0.95510
     90   3.21530  4.50145  5.01060  4.52769  3.66194  4.60974  5.22934  0.99499  4.41600  2.13052  3.45238  4.72554  4.90666  4.67108  4.59700  4.01478  3.48291  1.35175  5.67838  4.47733    143 - -
          2.68618  4.42225  2.77519  2.73123  3.46354  2.40513  3.72494  3.29354  2.67741  2.69355  4.24690  2.90347  2.73739  3.18146  2.89801  2.37887  2.77519  2.98518  4.58477  3.61503
          0.02331  4.16618  4.88853  0.61958  0.77255  0.48576  0.95510
     91   3.65823  4.97641  4.64443  4.42366  0.63080  4.25986  4.04401  3.15667  4.32609  2.46258  3.84836  4.36401  4.71849  4.41478  4.37256  3.90643  3.96289  3.16748  4.22270  2.55978    144 - -
          2.68618  4.42225  2.77519  2.73123  3.46354  2.40513  3.72494  3.29354  2.67741  2.69355  4.24690  2.90347  2.73739  3.18146  2.89801  2.37887  2.77519  2.98518  4.58477  3.61503
          0.02331  4.16618  4.88853  0.61958  0.77255  0.48576  0.95510
     92   3.15860  4.51370  4.76945  4.27869  3.49749  4.40927  4.93960  1.92477  4.12417  1.62633  3.34686  4.49450  4.74520  4.39299  4.30820  3.80093  3.42899  1.01767  5.44657  4.23478    145 - -
          2.68618  4.42225  2.77519  2.73123  3.46354  2.40513  3.72494  3.29354  2.67741  2.69355  4.24690  2.90347  2.73739  3.18146  2.89801  2.37887  2.77519  2.98518  4.58477  3.61503
          0.02331  4.16618  4.88853  0.61958  0.77255  0.48576  0.95510
     93   3.07286  4.80859  3.80590  3.74752  4.86444  0.39215  4.83965  4.54561  3.96816  4.15898  5.14434  3.97152  4.20821  4.26963  4.16228  3.25477  3.57676  4.01699  5.87170  4.97975    146 - -
          2.68618  4.42225  2.77519  2.73123  3.46354  2.40513  3.72494  3.29354  2.67741  2.69355  4.24690  2.90347  2.73739  3.18146  2.89801  2.37887  2.77519  2.98518  4.58477  3.61503
          0.02331  4.16618  4.88853  0.61958  0.77255  0.48576  0.95510
     94   2.70436  4.81552  2.73911  2.61156  4.57715  2.12818  4.04150  4.12328  2.96751  3.71486  4.56053  1.21606  3.90356  3.24886  3.39775  2.76368  3.10279  3.63375  5.81692  4.47594    147 - -
          2.68618  4.42225  2.77519  2.73123  3.46354  2.40513  3.72494  3.29354  2.67741  2.69355  4.24690  2.90347  2.73739  3.18146  2.89801  2.37887  2.77519  2.98518  4.58477  3.61503
          0.02331  4.16618  4.88853  0.61958  0.77255  0.48576  0.95510
     95   3.50223  4.88317  4.66053  4.31174  3.27520  4.35194  4.87665  2.50474  4.07716  0.58256  3.22398  4.55913  4.74309  4.37370  4.20100  3.97296  3.78654  2.61647  5.25027  4.03808    148 - -
          2.68618  4.42225  2.77519  2.73123  3.46354  2.40513  3.72494  3.29354  2.67741  2.69355  4.24690  2.90347  2.73739  3.18146  2.89801  2.37887  2.77519  2.98518  4.58477  3.61503
          0.02331  4.16618  4.88853  0.61958  0.77255  0.48576  0.95510
     96   2.38623  4.35466  3.38629  3.00142  4.23721  3.13398  4.10432  3.63205  3.01664  3.30944  4.14334  3.28654  2.40181  3.33964  3.37784  2.07401  1.48108  3.17778  5.57111  4.32495    149 - -
          2.68618  4.42225  2.77519  2.73123  3.46354  2.40513  3.72494  3.29354  2.67741  2.69355  4.24690  2.90347  2.73739  3.18146  2.89801  2.37887  2.77519  2.98518  4.58477  3.61503
          0.02331  4.16618  4.88853  0.61958  0.77255  0.48576  0.95510
     97   2.93961  5.48116  1.38886  1.87885  4.78943  3.31540  3.79986  4.29557  2.75896  3.79345  4.61613  2.78187  2.50899  2.95275  3.33054  2.84435  3.21658  3.86802  5.95367  4.47267    150 - -
          2.68618  4.42225  2.77519  2.73123  3.46354  2.40513  3.72494  3.29354  2.67741  2.69355  4.24690  2.90347  2.73739  3.18146  2.89801  2.37887  2.77519  2.98518  4.58477  3.61503
          0.02331  4.16618  4.88853  0.61958  0.77255  0.48576  0.95510
     98   2.75215  5.01082  2.83947  2.46478  4.40812  3.41179  3.72011  3.83063  1.99464  3.38785  4.20543  1.74255  3.88962  2.86472  2.79737  2.75518  2.48693  3.45883  5.56047  4.22387    151 - -
          2.68618  4.42225  2.77519  2.73123  3.46354  2.40513  3.72494  3.29354  2.67741  2.69355  4.24690  2.90347  2.73739  3.18146  2.89801  2.37887  2.77519  2.98518  4.58477  3.61503
          0.02331  4.16618  4.88853  0.61958  0.77255  0.48576  0.95510
     99   2.72701  4.37395  3.94469  3.47990  3.65673  3.67237  4.34292  1.87946  3.35932  2.44682  3.57454  3.74691  4.19488  3.70222  3.63438  3.05059  1.44212  2.20802  5.29563  4.06651    152 - -
          2.68618  4.42225  2.77519  2.73123  3.46354  2.40513  3.72494  3.29354  2.67741  2.69355  4.24690  2.90347  2.73739  3.18146  2.89801  2.37887  2.77519  2.98518  4.58477  3.61503
          0.02331  4.16618  4.88853  0.61958  0.77255  0.48576  0.95510
    100   2.89940  5.09267  3.29844  2.68224  4.49524  3.60562  3.66231  3.86623  1.44587  3.36845  4.20223  3.13751  3.98962  2.79443  1.95033  2.90449  2.34752  3.52724  5.48347  4.24291    153 - -
          2.68618  4.42225  2.77519  2.73123  3.46354  2.40513  3.72494  3.29354  2.67741  2.69355  4.24690  2.90347  2.73739  3.18146  2.89801  2.37887  2.77519  2.98518  4.58477  3.61503
          0.02331  4.16618  4.88853  0.61958  0.77255  0.48576  0.95510
    101   1.32534  4.78692  2.80879  1.97289  4.31956  3.31908  3.91758  3.63013  2.78425  3.33508  4.21299  3.05905  3.90451  3.11179  3.20635  2.76146  3.03120  3.27950  5.61297  4.29237    154 - -
          2.68618  4.42225  2.77519  2.73123  3.46354  2.40513  3.72494  3.29354  2.67741  2.69355  4.24690  2.90347  2.73739  3.18146  2.89801  2.37887  2.77519  2.98518  4.58477  3.61503
          0.02331  4.16618  4.88853  0.61958  0.77255  0.48576  0.95510
    102   2.53485  4.59512  3.03027  2.69563  4.27596  3.23900  3.92896  3.68987  2.77847  3.32983  4.16218  2.45607  1.77511  3.12297  3.18331  2.63299  2.16046  3.27563  5.56268  4.26169    155 - -
          2.68618  4.42225  2.77519  2.73123  3.46354  2.40513  3.72494  3.29354  2.67741  2.69355  4.24690  2.90347  2.73739  3.18146  2.89801  2.37887  2.77519  2.98518  4.58477  3.61503
          0.02331  4.16618  4.88853  0.61958  0.77255  0.48576  0.95510
    103   2.89972  5.46324  1.89433  1.60245  4.76243  3.33081  3.75438  4.26996  2.65331  3.74918  4.55257  2.78559  3.88386  1.96181  3.19721  2.80755  3.16259  3.83723  5.89539  4.42431    156 - -
          2.68618  4.42225  2.77519  2.73123  3.46354  2.40513  3.72494  3.29354  2.67741  2.69355  4.24690  2.90347  2.73739  3.18146  2.89801  2.37887  2.77519  2.98518  4.58477  3.61503
          0.02331  4.16618  4.88853  0.61958  0.77255  0.48576  0.95510
    104   3.20072  4.50201  4.92110  4.39438  3.50913  4.56284  5.03849  1.74062  4.27495  1.61652  3.31524  4.61574  4.82751  4.49477  4.44753  3.93139  3.45038  1.05586  5.48917  4.31876    157 - -
          2.68618  4.42225  2.77519  2.73123  3.46354  2.40513  3.72494  3.29354  2.67741  2.69355  4.24690  2.90347  2.73739  3.18146  2.89801  2.37887  2.77519  2.98518  4.58477  3.61503
          0.02331  4.16618  4.88853  0.61958  0.77255  0.48576  0.95510
    105   3.36893  5.16684  3.89253  3.35436  4.59793  3.78669  4.08203  4.16929  2.41567  3.63189  4.63303  3.68694  4.28284  3.29535  0.60974  3.44441  3.61983  3.88258  5.56616  4.47112    158 - -
          2.68618  4.42225  2.77519  2.73123  3.46354  2.40513  3.72494  3.29354  2.67741  2.69355  4.24690  2.90347  2.73739  3.18146  2.89801  2.37887  2.77519  2.98518  4.58477  3.61503
          0.02331  4.16618  4.88853  0.61958  0.77255  0.48576  0.95510
    106   2.83742  5.15130  2.50993  1.23539  4.58804  3.32293  3.83513  4.05386  2.71035  3.62001  4.46072  2.89588  3.90416  3.00088  3.18748  2.10037  3.14032  3.64961  5.79130  4.38610    159 - -
          2.68618  4.42225  2.77519  2.73123  3.46354  2.40513  3.72494  3.29354  2.67741  2.69355  4.24690  2.90347  2.73739  3.18146  2.89801  2.37887  2.77519  2.98518  4.58477  3.61503
          0.02331  4.16618  4.88853  0.61958  0.77255  0.48576  0.95510
    107   3.47322  4.78602  4.95747  4.45600  2.05848  4.62252  4.60534  2.39320  4.30651  0.83440  2.99092  4.61178  4.82207  4.36236  4.38440  3.99912  3.69679  2.55454  4.80630  3.40861    160 - -
          2.68618  4.42225  2.77519  2.73123  3.46354  2.40513  3.72494  3.29354  2.67741  2.69355  4.24690  2.90347  2.73739  3.18146  2.89801  2.37887  2.77519  2.98518  4.58477  3.61503
          0.02331  4.16618  4.88853  0.61958  0.77255  0.48576  0.95510
    108   3.65823  4.97641  4.64443  4.42366  0.63080  4.25986  4.04401  3.15667  4.32609  2.46258  3.84836  4.36401  4.71849  4.41478  4.37256  3.90643  3.96289  3.16748  4.22270  2.55978    161 - -
          2.68618  4.42225  2.77519  2.73123  3.46354  2.40513  3.72494  3.29354  2.67741  2.69355  4.24690  2.90347  2.73739  3.18146  2.89801  2.37887  2.77519  2.98518  4.58477  3.61503
          0.02331  4.16618  4.88853  0.61958  0.77255  0.48576  0.95510
    109   2.08514  2.99154  3.17578  2.64413  3.88128  2.81054  3.75556  3.26925  2.44573  2.92543  3.77364  3.10681  3.86392  2.41638  3.00760  2.68255  2.84371  2.97162  5.21789  3.93433    162 - -
          2.68618  4.42225  2.77519  2.73123  3.46354  2.40513  3.72494  3.29354  2.67741  2.69355  4.24690  2.90347  2.73739  3.18146  2.89801  2.37887  2.77519  2.98518  4.58477  3.61503
          0.02331  4.16618  4.88853  0.61958  0.77255  0.48576  0.95510
    110   3.20343  5.31091  3.66395  2.93398  4.81573  3.79436  3.68174  4.14056  1.18506  3.54255  4.41664  3.31527  4.14627  2.81153  1.46666  3.18836  3.35080  3.82103  5.54852  4.41109    163 - -
          2.68618  4.42225  2.77519  2.73123  3.46354  2.40513  3.72494  3.29354  2.67741  2.69355  4.24690  2.90347  2.73739  3.18146  2.89801  2.37887  2.77519  2.98518  4.58477  3.61503
          0.02331  4.16618  4.88853  0.61958  0.77255  0.48576  0.95510
    111   3.82955  5.04372  4.73066  4.45169  1.70818  4.51932  3.55058  3.52031  4.29287  2.82594  4.11562  4.18081  4.83289  4.25273  4.31911  3.90511  4.05429  3.44879  3.68216  0.76249    164 - -
          2.68618  4.42225  2.77519  2.73123  3.46354  2.40513  3.72494  3.29354  2.67741  2.69355  4.24690  2.90347  2.73739  3.18146  2.89801  2.37887  2.77519  2.98518  4.58477  3.61503
          0.02331  4.16618  4.88853  0.61958  0.77255  0.48576  0.95510
    112   3.07286  4.80859  3.80590  3.74752  4.86444  0.39215  4.83965  4.54561  3.96816  4.15898  5.14434  3.97152  4.20821  4.26963  4.16228  3.25477  3.57676  4.01699  5.87170  4.97975    165 - -
          2.68618  4.42225  2.77519  2.73123  3.46354  2.40513  3.72494  3.29354  2.67741  2.69355  4.24690  2.90347  2.73739  3.18146  2.89801  2.37887  2.77519  2.98518  4.58477  3.61503
          0.02331  4.16618  4.88853  0.61958  0.77255  0.48576  0.95510
    113   2.60072  4.44291  3.72219  3.50120  4.26143  3.26925  4.49181  3.42628  3.45014  3.27891  4.31837  3.65342  3.99993  3.83204  3.68721  2.80634  0.75634  3.08776  5.67185  4.48127    166 - -
          2.68618  4.42225  2.77519  2.73123  3.46354  2.40513  3.72494  3.29354  2.67741  2.69355  4.24690  2.90347  2.73739  3.18146  2.89801  2.37887  2.77519  2.98518  4.58477  3.61503
          0.02331  4.16618  4.88853  0.61958  0.77255  0.48576  0.95510
    114   3.04772  4.52077  4.52490  4.20689  3.78411  4.01993  4.96423  2.08469  4.07975  2.42579  3.71345  4.34720  4.57128  4.42280  4.26280  3.54983  3.40658  0.72045  5.61496  4.36096    167 - -
          2.68618  4.42225  2.77519  2.73123  3.46354  2.40513  3.72494  3.29354  2.67741  2.69355  4.24690  2.90347  2.73739  3.18146  2.89801  2.37887  2.77519  2.98518  4.58477  3.61503
          0.02331  4.16618  4.88853  0.61958  0.77255  0.48576  0.95510
    115   3.07306  4.46160  4.65424  4.13709  3.45198  4.28214  4.78651  1.99636  3.98756  1.99594  2.32678  4.35409  4.63039  4.24302  4.17304  3.64988  3.33991  1.07641  5.34204  4.16254    168 - -
          2.68618  4.42225  2.77519  2.73123  3.46354  2.40513  3.72494  3.29354  2.67741  2.69355  4.24690  2.90347  2.73739  3.18146  2.89801  2.37887  2.77519  2.98518  4.58477  3.61503
          0.02331  4.16618  4.88853  0.61958  0.77255  0.48576  0.95510
    116   3.24066  5.38076  2.65595  0.66943  4.76935  3.48965  4.11608  4.28437  3.03689  3.85831  4.83072  3.14439  4.11159  3.33273  3.46841  3.19922  3.55078  3.94182  5.88440  4.62104    169 - -
          2.68618  4.42225  2.77519  2.73123  3.46354  2.40513  3.72494  3.29354  2.67741  2.69355  4.24690  2.90347  2.73739  3.18146  2.89801  2.37887  2.77519  2.98518  4.58477  3.61503
          0.02331  4.16618  4.88853  0.61958  0.77255  0.48576  0.95510
    117   2.64409  1.42516  4.45520  4.02617  3.69692  3.57012  4.62975  2.34326  3.85686  2.52458  3.65421  4.00819  4.20026  4.12526  4.01650  3.01199  3.04392  1.66871  5.36425  4.14634    170 - -
          2.68618  4.42225  2.77519  2.73123  3.46354  2.40513  3.72494  3.29354  2.67741  2.69355  4.24690  2.90347  2.73739  3.18146  2.89801  2.37887  2.77519  2.98518  4.58477  3.61503
          0.02331  4.16618  4.88853  0.61958  0.77255  0.48576  0.95510
    118   2.80965  4.92523  1.33673  2.51129  4.23794  3.39893  3.92469  3.35920  2.86478  3.22913  4.18746  3.03359  3.96089  3.12065  3.34773  2.85545  3.11471  2.22528  5.61629  4.23795    171 - -
          2.68618  4.42225  2.77519  2.73123  3.46354  2.40513  3.72494  3.29354  2.67741  2.69355  4.24690  2.90347  2.73739  3.18146  2.89801  2.37887  2.77519  2.98518  4.58477  3.61503
          0.02331  4.16618  4.88853  0.61958  0.77255  0.48576  0.95510
    119   3.26733  4.61804  4.73382  4.36903  3.59007  4.36969  5.05240  0.77349  4.20333  2.12647  3.49054  4.57504  4.78198  4.52765  4.36790  3.90256  3.56499  1.90015  5.53461  4.29194    172 - -
          2.68618  4.42225  2.77519  2.73123  3.46354  2.40513  3.72494  3.29354  2.67741  2.69355  4.24690  2.90347  2.73739  3.18146  2.89801  2.37887  2.77519  2.98518  4.58477  3.61503
          0.02331  4.16618  4.88853  0.61958  0.77255  0.48576  0.95510
    120   3.07306  4.46160  4.65424  4.13709  3.45198  4.28214  4.78651  1.99636  3.98756  1.99594  2.32678  4.35409  4.63039  4.24302  4.17304  3.64988  3.33991  1.07641  5.34204  4.16254    173 - -
          2.68618  4.42225  2.77519  2.73123  3.46354  2.40513  3.72494  3.29354  2.67741  2.69355  4.24690  2.90347  2.73739  3.18146  2.89801  2.37887  2.77519  2.98518  4.58477  3.61503
          0.02331  4.16618  4.88853  0.61958  0.77255  0.48576  0.95510
    121   2.99112  4.91083  3.53342  2.94665  3.51998  3.71912  3.72717  3.55078  2.33004  3.08907  4.03754  3.34015  4.11262  3.02500  1.31251  3.06364  3.20399  3.30176  4.92940  2.37814    174 - -
          2.68618  4.42225  2.77519  2.73123  3.46354  2.40513  3.72494  3.29354  2.67741  2.69355  4.24690  2.90347  2.73739  3.18146  2.89801  2.37887  2.77519  2.98518  4.58477  3.61503
          0.02331  4.16618  4.88853  0.61958  0.77255  0.48576  0.95510
    122   2.81181  5.21115  1.95852  2.28314  4.60052  3.31583  3.78136  4.07494  2.68418  3.61704  4.43043  1.63070  3.87341  2.93250  3.21092  2.76762  2.48007  3.66055  5.79303  4.36181    175 - -
          2.68636  4.42243  2.77538  2.73106  3.46372  2.40505  3.72513  3.29372  2.67658  2.69373  4.24708  2.90365  2.73758  3.18109  2.89777  2.37880  2.77538  2.98537  4.58495  3.61521
          0.16490  1.93455  4.88853  1.71087  0.19932  0.48576  0.95510
    123   3.86984  5.05011  4.80676  4.54111  1.47986  4.55865  3.53776  3.53899  4.37649  2.83224  4.12394  4.20914  4.85985  4.29231  4.37175  3.94079  4.08894  3.47022  3.65894  0.84858    184 - -
          2.68618  4.42225  2.77519  2.73123  3.46354  2.40513  3.72494  3.29354  2.67741  2.69355  4.24690  2.90347  2.73739  3.18146  2.89801  2.37887  2.77519  2.98518  4.58477  3.61503
          0.02331  4.16618  4.88853  0.61958  0.77255  0.48576  0.95510
    124   3.07286  4.80859  3.80590  3.74752  4.86444  0.39215  4.83965  4.54561  3.96816  4.15898  5.14434  3.97152  4.20821  4.26963  4.16228  3.25477  3.57676  4.01699  5.87170  4.97975    185 - -
          2.68618  4.42225  2.77519  2.73123  3.46354  2.40513  3.72494  3.29354  2.67741  2.69355  4.24690  2.90347  2.73739  3.18146  2.89801  2.37887  2.77519  2.98518  4.58477  3.61503
          0.02331  4.16618  4.88853  0.61958  0.77255  0.48576  0.95510
    125   3.65823  4.97641  4.64443  4.42366  0.63080  4.25986  4.04401  3.15667  4.32609  2.46258  3.84836  4.36401  4.71849  4.41478  4.37256  3.90643  3.96289  3.16748  4.22270  2.55978    186 - -
          2.68618  4.42225  2.77519  2.73123  3.46354  2.40513  3.72494  3.29354  2.67741  2.69355  4.24690  2.90347  2.73739  3.18146  2.89801  2.37887  2.77519  2.98518  4.58477  3.61503
          0.02331  4.16618  4.88853  0.61958  0.77255  0.48576  0.95510
    126   3.15860  4.51370  4.76945  4.27869  3.49749  4.40927  4.93960  1.92477  4.12417  1.62633  3.34686  4.49450  4.74520  4.39299  4.30820  3.80093  3.42899  1.01767  5.44657  4.23478    187 - -
          2.68618  4.42225  2.77519  2.73123  3.46354  2.40513  3.72494  3.29354  2.67741  2.69355  4.24690  2.90347  2.73739  3.18146  2.89801  2.37887  2.77519  2.98518  4.58477  3.61503
          0.02331  4.16618  4.88853  0.61958  0.77255  0.48576  0.95510
    127   2.73836  4.78079  3.00284  2.70511  3.84350  3.38844  1.50195  3.72805  2.67893  3.31290  4.19725  3.14727  3.94870  3.11707  3.02824  2.08424  3.06296  3.37100  5.24028  3.78601    188 - -
          2.68618  4.42225  2.77519  2.73123  3.46354  2.40513  3.72494  3.29354  2.67741  2.69355  4.24690  2.90347  2.73739  3.18146  2.89801  2.37887  2.77519  2.98518  4.58477  3.61503
          0.02331  4.16618  4.88853  0.61958  0.77255  0.48576  0.95510
    128   3.36683  4.66828  5.04075  4.47900  2.18177  4.62168  4.80877  1.89813  4.34447  0.96704  2.93155  4.66290  4.79714  4.38409  4.40981  3.96947  3.58410  2.36107  5.04487  3.84504    189 - -
          2.68618  4.42225  2.77519  2.73123  3.46354  2.40513  3.72494  3.29354  2.67741  2.69355  4.24690  2.90347  2.73739  3.18146  2.89801  2.37887  2.77519  2.98518  4.58477  3.61503
          0.02331  4.16618  4.88853  0.61958  0.77255  0.48576  0.95510
    129   3.06492  5.67688  1.49491  1.23643  4.96237  3.30503  3.86516  4.49747  2.90308  3.98159  4.83842  2.76299  3.93723  3.03241  3.51603  2.93513  3.35674  4.05704  6.12454  4.60251    190 - -
          2.68618  4.42225  2.77519  2.73123  3.46354  2.40513  3.72494  3.29354  2.67741  2.69355  4.24690  2.90347  2.73739  3.18146  2.89801  2.37887  2.77519  2.98518  4.58477  3.61503
          0.02331  4.16618  4.88853  0.61958  0.77255  0.48576  0.95510
    130   1.62706  3.26097  3.44598  2.97077  4.07354  3.18372  4.02911  3.46563  2.95346  3.14532  3.98355  2.31747  3.80948  3.26872  3.32883  1.97821  2.79036  3.06385  5.42781  4.18030    191 - -
          2.68618  4.42225  2.77519  2.73123  3.46354  2.40513  3.72494  3.29354  2.67741  2.69355  4.24690  2.90347  2.73739  3.18146  2.89801  2.37887  2.77519  2.98518  4.58477  3.61503
          0.02331  4.16618  4.88853  0.61958  0.77255  0.48576  0.95510
    131   2.59922  4.67542  3.03284  2.12606  4.02843  3.38847  3.76111  3.38558  2.59611  3.05654  3.89905  3.05393  3.85719  2.94383  3.02834  2.37373  1.90464  2.74301  5.33803  4.03088    192 - -
          2.68618  4.42225  2.77519  2.73123  3.46354  2.40513  3.72494  3.29354  2.67741  2.69355  4.24690  2.90347  2.73739  3.18146  2.89801  2.37887  2.77519  2.98518  4.58477  3.61503
          0.11853  4.16618  2.34069  0.61958  0.77255  0.48576  0.95510
    132   2.31129  4.27583  3.26772  3.08769  4.46397  1.27841  4.27515  3.94568  3.27044  3.61215  4.43609  3.29573  3.74655  3.54436  3.59352  1.73140  2.80947  3.34647  5.77866  4.54759    193 - -
          2.68618  4.42225  2.77519  2.73123  3.46354  2.40513  3.72494  3.29354  2.67741  2.69355  4.24690  2.90347  2.73739  3.18146  2.89801  2.37887  2.77519  2.98518  4.58477  3.61503
          0.02561  4.07327  4.79561  0.61958  0.77255  0.42626  1.05827
    133   2.05033  5.11577  1.18131  2.36241  4.65686  3.27878  3.92986  4.05666  2.92606  3.69919  4.56859  2.90442  3.91268  3.11195  3.46390  2.82606  3.18244  3.64626  5.90633  4.48648    194 - -
          2.68618  4.42225  2.77519  2.73123  3.46354  2.40513  3.72494  3.29354  2.67741  2.69355  4.24690  2.90347  2.73739  3.18146  2.89801  2.37887  2.77519  2.98518  4.58477  3.61503
          0.02331  4.16618  4.88853  0.61958  0.77255  0.48576  0.95510
    134   3.04772  4.52077  4.52490  4.20689  3.78411  4.01993  4.96423  2.08469  4.07975  2.42579  3.71345  4.34720  4.57128  4.42280  4.26280  3.54983  3.40658  0.72045  5.61496  4.36096    195 - -
          2.68618  4.42225  2.77519  2.73123  3.46354  2.40513  3.72494  3.29354  2.67741  2.69355  4.24690  2.90347  2.73739  3.18146  2.89801  2.37887  2.77519  2.98518  4.58477  3.61503
          0.02331  4.16618  4.88853  0.61958  0.77255  0.48576  0.95510
    135   2.80613  5.25264  2.53557  1.88500  4.57130  3.36130  3.71267  4.04618  2.53362  3.55712  4.35475  1.83543  3.86672  2.54269  3.02450  2.32306  3.05960  3.64210  5.71840  4.30217    196 - -
          2.68618  4.42225  2.77519  2.73123  3.46354  2.40513  3.72494  3.29354  2.67741  2.69355  4.24690  2.90347  2.73739  3.18146  2.89801  2.37887  2.77519  2.98518  4.58477  3.61503
          0.02331  4.16618  4.88853  0.61958  0.77255  0.48576  0.95510
    136   2.81463  5.28472  1.77254  2.04517  4.60344  3.37666  3.69857  4.07945  2.48361  3.57515  4.36770  2.84753  3.86995  2.82872  2.00114  2.75573  3.06114  3.66970  5.71918  4.30662    197 - -
          2.68618  4.42225  2.77519  2.73123  3.46354  2.40513  3.72494  3.29354  2.67741  2.69355  4.24690  2.90347  2.73739  3.18146  2.89801  2.37887  2.77519  2.98518  4.58477  3.61503
          0.02331  4.16618  4.88853  0.61958  0.77255  0.48576  0.95510
    137   1.16777  4.37883  3.77514  3.37343  3.76085  3.43961  4.28886  2.76880  3.27245  2.11972  3.73299  3.61053  4.05155  3.62555  3.55260  2.85669  2.99668  2.56441  5.34707  4.09584    198 - -
          2.68618  4.42225  2.77519  2.73123  3.46354  2.40513  3.72494  3.29354  2.67741  2.69355  4.24690  2.90347  2.73739  3.18146  2.89801  2.37887  2.77519  2.98518  4.58477  3.61503
          0.02331  4.16618  4.88853  0.61958  0.77255  0.48576  0.95510
    138   2.90503  4.39256  4.33592  3.87316  3.62095  3.99159  4.63453  1.14082  3.73509  2.29369  3.49604  4.09614  4.44918  4.05530  3.96093  3.37918  2.28894  1.90213  5.38481  4.17094    199 - -
          2.68618  4.42225  2.77519  2.73123  3.46354  2.40513  3.72494  3.29354  2.67741  2.69355  4.24690  2.90347  2.73739  3.18146  2.89801  2.37887  2.77519  2.98518  4.58477  3.61503
          0.02331  4.16618  4.88853  0.61958  0.77255  0.48576  0.95510
    139   2.83344  4.94340  3.19437  2.71828  4.42036  3.50854  3.76997  3.74540  1.25489  3.34432  4.21283  3.16182  3.97960  2.92488  2.55360  2.87632  2.26983  3.41012  5.52161  4.26790    200 - -
          2.68618  4.42225  2.77519  2.73123  3.46354  2.40513  3.72494  3.29354  2.67741  2.69355  4.24690  2.90347  2.73739  3.18146  2.89801  2.37887  2.77519  2.98518  4.58477  3.61503
          0.02331  4.16618  4.88853  0.61958  0.77255  0.48576  0.95510
    140   3.06608  5.67941  1.47407  1.25113  4.96460  3.30468  3.86568  4.50013  2.90481  3.98390  4.84103  2.76243  3.93743  3.03305  3.51862  2.93583  3.35810  4.05938  6.12687  4.60402    201 - -
          2.68618  4.42225  2.77519  2.73123  3.46354  2.40513  3.72494  3.29354  2.67741  2.69355  4.24690  2.90347  2.73739  3.18146  2.89801  2.37887  2.77519  2.98518  4.58477  3.61503
          0.02331  4.16618  4.88853  0.61958  0.77255  0.48576  0.95510
    141   2.95716  4.60981  3.71711  3.25541  3.08719  3.82196  2.50976  2.91063  2.98746  1.24570  3.52647  3.59693  4.22610  3.43735  3.24062  3.17766  3.20047  2.80719  4.70512  3.23784    202 - -
          2.68618  4.42225  2.77519  2.73123  3.46354  2.40513  3.72494  3.29354  2.67741  2.69355  4.24690  2.90347  2.73739  3.18146  2.89801  2.37887  2.77519  2.98518  4.58477  3.61503
          0.02331  4.16618  4.88853  0.61958  0.77255  0.48576  0.95510
    142   2.85148  4.71521  3.26207  2.92749  2.21024  3.58166  3.82436  3.31961  2.99166  2.92995  3.94119  1.42581  4.08450  3.30946  3.35564  2.96595  3.14635  3.08398  4.68255  3.10575    203 - -
          2.68618  4.42225  2.77519  2.73123  3.46354  2.40513  3.72494  3.29354  2.67741  2.69355  4.24690  2.90347  2.73739  3.18146  2.89801  2.37887  2.77519  2.98518  4.58477  3.61503
          0.02331  4.16618  4.88853  0.61958  0.77255  0.48576  0.95510
    143   2.46475  4.32091  3.64464  3.34654  4.10278  1.21089  4.34235  3.23603  3.35241  3.14190  4.10211  3.52245  3.91511  3.66720  3.63531  2.67369  2.91809  1.98644  5.54756  4.31842    204 - -
          2.68618  4.42225  2.77519  2.73123  3.46354  2.40513  3.72494  3.29354  2.67741  2.69355  4.24690  2.90347  2.73739  3.18146  2.89801  2.37887  2.77519  2.98518  4.58477  3.61503
          0.02331  4.16618  4.88853  0.61958  0.77255  0.48576  0.95510
    144   2.68334  4.86714  3.08831  2.51618  4.12050  3.48831  2.42195  3.53446  2.32905  3.11814  3.25127  3.01862  3.87374  2.35030  2.38199  2.71438  2.71714  3.21467  5.33443  4.02276    205 - -
          2.68618  4.42225  2.77519  2.73123  3.46354  2.40513  3.72494  3.29354  2.67741  2.69355  4.24690  2.90347  2.73739  3.18146  2.89801  2.37887  2.77519  2.98518  4.58477  3.61503
          0.02331  4.16618  4.88853  0.61958  0.77255  0.48576  0.95510
    145   3.19952  4.51079  4.92086  4.36005  3.30181  4.51199  4.89096  1.39149  4.23650  1.64661  2.00551  4.56512  4.74533  4.37571  4.35817  3.85710  3.43178  1.80808  5.27808  4.17457    206 - -
          2.68618  4.42225  2.77519  2.73123  3.46354  2.40513  3.72494  3.29354  2.67741  2.69355  4.24690  2.90347  2.73739  3.18146  2.89801  2.37887  2.77519  2.98518  4.58477  3.61503
          0.02331  4.16618  4.88853  0.61958  0.77255  0.48576  0.95510
    146   2.68664  4.28452  3.94954  3.43729  3.50460  3.68719  4.21658  2.38357  3.32938  2.08092  3.46747  3.70542  4.15633  3.63415  3.59408  2.29316  2.98140  1.42858  5.08651  3.85598    207 - -
          2.68618  4.42225  2.77519  2.73123  3.46354  2.40513  3.72494  3.29354  2.67741  2.69355  4.24690  2.90347  2.73739  3.18146  2.89801  2.37887  2.77519  2.98518  4.58477  3.61503
          0.02331  4.16618  4.88853  0.61958  0.77255  0.48576  0.95510
    147   2.99831  5.33861  1.04014  2.33302  4.87307  2.12526  3.98479  4.42021  3.04314  3.95404  4.82294  2.89646  3.96059  3.17469  3.62023  2.94022  3.33970  3.96146  6.04670  4.62775    208 - -
          2.68618  4.42225  2.77519  2.73123  3.46354  2.40513  3.72494  3.29354  2.67741  2.69355  4.24690  2.90347  2.73739  3.18146  2.89801  2.37887  2.77519  2.98518  4.58477  3.61503
          0.02331  4.16618  4.88853  0.61958  0.77255  0.48576  0.95510
    148   2.80655  4.88073  2.97902  2.71507  4.51339  1.29089  3.94824  3.95924  1.90659  3.54262  4.40266  3.16727  3.96704  3.13607  2.95802  2.86472  3.14209  3.55706  5.66264  4.40477    209 - -
          2.68618  4.42225  2.77519  2.73123  3.46354  2.40513  3.72494  3.29354  2.67741  2.69355  4.24690  2.90347  2.73739  3.18146  2.89801  2.37887  2.77519  2.98518  4.58477  3.61503
          0.02331  4.16618  4.88853  0.61958  0.77255  0.48576  0.95510
    149   3.15389  5.12579  3.13607  2.90669  4.33233  3.58632  4.06360  4.01999  2.70915  3.49143  4.52172  3.36500  4.15078  0.78932  2.98276  3.19416  3.45567  3.73429  5.55574  4.27440    210 - -
          2.68618  4.42225  2.77519  2.73123  3.46354  2.40513  3.72494  3.29354  2.67741  2.69355  4.24690  2.90347  2.73739  3.18146  2.89801  2.37887  2.77519  2.98518  4.58477  3.61503
          0.02331  4.16618  4.88853  0.61958  0.77255  0.48576  0.95510
    150   2.27770  4.32173  3.61205  3.20695  3.93703  3.28899  4.19529  2.99430  3.16385  2.89840  3.87081  3.45806  1.56999  3.49327  3.47856  2.69432  2.88333  2.02160  5.40894  4.17805    211 - -
          2.68618  4.42225  2.77519  2.73123  3.46354  2.40513  3.72494  3.29354  2.67741  2.69355  4.24690  2.90347  2.73739  3.18146  2.89801  2.37887  2.77519  2.98518  4.58477  3.61503
          0.02331  4.16618  4.88853  0.61958  0.77255  0.48576  0.95510
    151   2.75231  4.38081  3.73126  2.45784  3.38982  3.77542  4.04010  2.21365  3.08291  2.04733  2.07367  3.55367  4.13436  3.39310  3.39670  3.04190  2.98370  2.40486  4.98732  3.78174    212 - -
          2.68618  4.42225  2.77519  2.73123  3.46354  2.40513  3.72494  3.29354  2.67741  2.69355  4.24690  2.90347  2.73739  3.18146  2.89801  2.37887  2.77519  2.98518  4.58477  3.61503
          0.02331  4.16618  4.88853  0.61958  0.77255  0.48576  0.95510
    152   2.84066  4.81961  3.35570  2.82838  4.12359  3.59398  3.82232  3.25459  1.31660  3.03474  3.99082  3.25866  4.03286  3.00420  2.64686  2.93538  3.08961  2.25409  5.39273  4.13388    213 - -
          2.68618  4.42225  2.77519  2.73123  3.46354  2.40513  3.72494  3.29354  2.67741  2.69355  4.24690  2.90347  2.73739  3.18146  2.89801  2.37887  2.77519  2.98518  4.58477  3.61503
          0.02331  4.16618  4.88853  0.61958  0.77255  0.48576  0.95510
    153   2.80643  4.52647  3.61289  3.13473  3.77984  3.68768  4.06185  2.61714  2.14931  2.67401  3.70687  3.50713  4.14257  3.34091  3.08356  3.04834  3.07906  1.32237  5.26540  4.02187    214 - -
          2.68618  4.42225  2.77519  2.73123  3.46354  2.40513  3.72494  3.29354  2.67741  2.69355  4.24690  2.90347  2.73739  3.18146  2.89801  2.37887  2.77519  2.98518  4.58477  3.61503
          0.02331  4.16618  4.88853  0.61958  0.77255  0.48576  0.95510
    154   3.00569  5.22944  3.06538  2.63591  4.60209  3.58992  3.71051  4.02314  1.73984  3.49237  4.35145  3.11064  4.02426  1.41412  2.41570  2.98449  3.21350  3.68130  5.57672  4.31696    215 - -
          2.68618  4.42225  2.77519  2.73123  3.46354  2.40513  3.72494  3.29354  2.67741  2.69355  4.24690  2.90347  2.73739  3.18146  2.89801  2.37887  2.77519  2.98518  4.58477  3.61503
          0.02331  4.16618  4.88853  0.61958  0.77255  0.48576  0.95510
    155   2.24451  4.35062  4.56299  4.01699  3.52246  4.22627  4.67034  1.38610  3.91388  1.96756  3.38201  4.24492  4.56018  4.15737  4.11734  3.55997  3.22452  1.56595  5.29282  4.10260    216 - -
          2.68618  4.42225  2.77519  2.73123  3.46354  2.40513  3.72494  3.29354  2.67741  2.69355  4.24690  2.90347  2.73739  3.18146  2.89801  2.37887  2.77519  2.98518  4.58477  3.61503
          0.02331  4.16618  4.88853  0.61958  0.77255  0.48576  0.95510
    156   2.74329  4.94187  2.65618  1.91036  4.46476  3.30386  3.86929  3.91413  2.73035  3.51278  4.35598  2.97079  3.89178  3.04648  3.17641  1.34813  3.06962  3.51207  5.70285  4.33741    217 - -
          2.68618  4.42225  2.77519  2.73123  3.46354  2.40513  3.72494  3.29354  2.67741  2.69355  4.24690  2.90347  2.73739  3.18146  2.89801  2.37887  2.77519  2.98518  4.58477  3.61503
          0.02331  4.16618  4.88853  0.61958  0.77255  0.48576  0.95510
    157   2.52639  4.57921  3.06616  2.70016  4.22542  3.25018  3.91206  3.63322  2.76246  3.27728  4.10987  2.47698  2.53097  3.10660  3.16933  2.62761  1.61868  3.23239  5.51979  4.22275    218 - -
          2.68618  4.42225  2.77519  2.73123  3.46354  2.40513  3.72494  3.29354  2.67741  2.69355  4.24690  2.90347  2.73739  3.18146  2.89801  2.37887  2.77519  2.98518  4.58477  3.61503
          0.02331  4.16618  4.88853  0.61958  0.77255  0.48576  0.95510
    158   2.63302  4.67597  3.23661  2.80482  4.29201  3.33808  3.88725  3.75012  2.53442  3.34791  4.19653  3.19984  3.90354  3.07429  2.10952  1.33461  2.97628  3.35156  5.51109  4.23208    219 - -
          2.68618  4.42225  2.77519  2.73123  3.46354  2.40513  3.72494  3.29354  2.67741  2.69355  4.24690  2.90347  2.73739  3.18146  2.89801  2.37887  2.77519  2.98518  4.58477  3.61503
          0.02331  4.16618  4.88853  0.61958  0.77255  0.48576  0.95510
    159   2.88251  5.16818  2.10965  2.48317  4.51825  3.45804  3.76321  3.99813  2.43274  3.51831  4.35229  3.00513  3.94609  2.91161  1.38139  2.86063  3.13225  3.62486  5.62446  4.29182    220 - -
          2.68618  4.42225  2.77519  2.73123  3.46354  2.40513  3.72494  3.29354  2.67741  2.69355  4.24690  2.90347  2.73739  3.18146  2.89801  2.37887  2.77519  2.98518  4.58477  3.61503
          0.02331  4.16618  4.88853  0.61958  0.77255  0.48576  0.95510
    160   2.56257  4.30019  3.84041  3.49787  3.87101  2.22421  4.38588  2.71805  3.46009  2.82936  3.84614  3.66713  4.03679  3.76790  3.71408  2.83341  2.97111  1.14656  5.40058  4.17900    221 - -
          2.68618  4.42225  2.77519  2.73123  3.46354  2.40513  3.72494  3.29354  2.67741  2.69355  4.24690  2.90347  2.73739  3.18146  2.89801  2.37887  2.77519  2.98518  4.58477  3.61503
          0.02331  4.16618  4.88853  0.61958  0.77255  0.48576  0.95510
    161   2.96096  5.09799  3.21253  2.73907  4.50766  3.57649  3.74633  3.97650  2.17550  3.47336  4.33294  2.26260  4.02905  2.89932  1.25647  2.97426  3.19498  3.62564  5.52782  4.27275    222 - -
          2.68618  4.42225  2.77519  2.73123  3.46354  2.40513  3.72494  3.29354  2.67741  2.69355  4.24690  2.90347  2.73739  3.18146  2.89801  2.37887  2.77519  2.98518  4.58477  3.61503
          0.02331  4.16618  4.88853  0.61958  0.77255  0.48576  0.95510
    162   2.85237  4.99293  2.91564  2.61946  4.38887  3.43546  3.85468  3.89633  2.53009  3.42931  4.31887  3.10331  3.05129  1.19712  2.87010  2.87924  3.14444  3.54130  5.58059  4.26660    223 - -
          2.68618  4.42225  2.77519  2.73123  3.46354  2.40513  3.72494  3.29354  2.67741  2.69355  4.24690  2.90347  2.73739  3.18146  2.89801  2.37887  2.77519  2.98518  4.58477  3.61503
          0.02331  4.16618  4.88853  0.61958  0.77255  0.48576  0.95510
    163   2.98420  5.20115  3.23840  2.68473  4.61975  3.62712  3.67082  4.00523  1.89464  3.46762  4.30564  2.32173  4.02181  2.80161  1.39297  2.96974  3.17756  3.65827  5.53963  4.30648    224 - -
          2.68618  4.42225  2.77519  2.73123  3.46354  2.40513  3.72494  3.29354  2.67741  2.69355  4.24690  2.90347  2.73739  3.18146  2.89801  2.37887  2.77519  2.98518  4.58477  3.61503
          0.02331  4.16618  4.88853  0.61958  0.77255  0.48576  0.95510
    164   2.69015  4.75714  2.87080  2.68903  4.41925  3.26785  4.02559  3.95468  2.90012  3.56792  4.43039  2.10931  1.33133  3.24126  3.29153  2.76716  3.07664  3.51385  5.68767  4.36090    225 - -
          2.68618  4.42225  2.77519  2.73123  3.46354  2.40513  3.72494  3.29354  2.67741  2.69355  4.24690  2.90347  2.73739  3.18146  2.89801  2.37887  2.77519  2.98518  4.58477  3.61503
          0.02331  4.16618  4.88853  0.61958  0.77255  0.48576  0.95510
    165   2.36112  4.32252  3.35425  3.19015  4.56207  1.11128  4.37505  4.05226  3.38569  3.71764  4.53779  3.37592  3.80474  3.65056  3.69983  1.77669  2.86856  3.42825  5.87455  4.65233    226 - -
          2.68618  4.42225  2.77519  2.73123  3.46354  2.40513  3.72494  3.29354  2.67741  2.69355  4.24690  2.90347  2.73739  3.18146  2.89801  2.37887  2.77519  2.98518  4.58477  3.61503
          0.02331  4.16618  4.88853  0.61958  0.77255  0.48576  0.95510
    166   2.72025  4.51878  3.37866  2.97631  3.61240  3.53985  3.96821  2.97668  2.87375  2.64266  1.59613  2.39776  4.03199  3.28045  3.18781  2.90662  3.01143  2.77585  5.11341  3.80650    227 - -
          2.68618  4.42225  2.77519  2.73123  3.46354  2.40513  3.72494  3.29354  2.67741  2.69355  4.24690  2.90347  2.73739  3.18146  2.89801  2.37887  2.77519  2.98518  4.58477  3.61503
          0.02331  4.16618  4.88853  0.61958  0.77255  0.48576  0.95510
    167   2.36112  4.32252  3.35425  3.19015  4.56207  1.11128  4.37505  4.05226  3.38569  3.71764  4.53779  3.37592  3.80474  3.65056  3.69983  1.77669  2.86856  3.42825  5.87455  4.65233    228 - -
          2.68618  4.42225  2.77519  2.73123  3.46354  2.40513  3.72494  3.29354  2.67741  2.69355  4.24690  2.90347  2.73739  3.18146  2.89801  2.37887  2.77519  2.98518  4.58477  3.61503
          0.02331  4.16618  4.88853  0.61958  0.77255  0.48576  0.95510
    168   2.78244  4.85428  1.65738  2.55335  3.98964  3.46427  3.85211  3.30951  2.75221  2.94568  2.19923  3.06832  3.95685  3.05422  3.20367  2.84188  3.05031  3.07432  5.40352  4.05877    229 - -
          2.68618  4.42225  2.77519  2.73123  3.46354  2.40513  3.72494  3.29354  2.67741  2.69355  4.24690  2.90347  2.73739  3.18146  2.89801  2.37887  2.77519  2.98518  4.58477  3.61503
          0.02331  4.16618  4.88853  0.61958  0.77255  0.48576  0.95510
    169   2.69015  4.75714  2.87080  2.68903  4.41925  3.26785  4.02559  3.95468  2.90012  3.56792  4.43039  2.10931  1.33133  3.24126  3.29153  2.76716  3.07664  3.51385  5.68767  4.36090    230 - -
          2.68618  4.42225  2.77519  2.73123  3.46354  2.40513  3.72494  3.29354  2.67741  2.69355  4.24690  2.90347  2.73739  3.18146  2.89801  2.37887  2.77519  2.98518  4.58477  3.61503
          0.02331  4.16618  4.88853  0.61958  0.77255  0.48576  0.95510
    170   2.80446  5.05162  2.63141  1.28842  4.46604  3.35868  3.82580  3.82038  2.65863  3.45865  4.32128  2.94742  3.91040  2.99096  3.10760  2.80350  2.25766  3.46374  5.69247  4.32355    231 - -
          2.68618  4.42225  2.77519  2.73123  3.46354  2.40513  3.72494  3.29354  2.67741  2.69355  4.24690  2.90347  2.73739  3.18146  2.89801  2.37887  2.77519  2.98518  4.58477  3.61503
          0.02331  4.16618  4.88853  0.61958  0.77255  0.48576  0.95510
    171   2.92598  5.36136  1.89834  2.28663  4.64677  3.35628  3.80023  4.17724  2.67604  3.68672  4.52682  2.85190  3.91890  1.39719  3.17236  2.85650  3.19847  3.77703  5.82118  4.38524    232 - -
          2.68618  4.42225  2.77519  2.73123  3.46354  2.40513  3.72494  3.29354  2.67741  2.69355  4.24690  2.90347  2.73739  3.18146  2.89801  2.37887  2.77519  2.98518  4.58477  3.61503
          0.02331  4.16618  4.88853  0.61958  0.77255  0.48576  0.95510
    172   2.30213  1.24089  4.09135  3.77272  4.10445  3.06408  4.50764  3.42043  3.64305  3.24359  4.14416  3.65272  3.83427  3.92200  3.82268  1.79386  2.80490  2.98842  5.55169  4.35316    233 - -
          2.68618  4.42225  2.77519  2.73123  3.46354  2.40513  3.72494  3.29354  2.67741  2.69355  4.24690  2.90347  2.73739  3.18146  2.89801  2.37887  2.77519  2.98518  4.58477  3.61503
          0.02331  4.16618  4.88853  0.61958  0.77255  0.48576  0.95510
    173   3.69933  5.06795  4.28604  4.07941  2.36902  4.18343  3.79747  3.67133  3.92947  3.04672  4.31693  4.10469  4.65443  4.16238  4.04856  3.80265  3.98971  3.55688  4.02087  0.58919    234 - -
          2.68618  4.42225  2.77519  2.73123  3.46354  2.40513  3.72494  3.29354  2.67741  2.69355  4.24690  2.90347  2.73739  3.18146  2.89801  2.37887  2.77519  2.98518  4.58477  3.61503
          0.02331  4.16618  4.88853  0.61958  0.77255  0.48576  0.95510
    174   3.10882  5.22061  3.46603  2.85298  4.62481  3.71631  3.70380  4.02980  2.00432  3.46812  4.34969  3.26261  4.10324  2.11240  1.18359  3.10728  3.28793  3.71283  5.51678  4.32445    235 - -
          2.68618  4.42225  2.77519  2.73123  3.46354  2.40513  3.72494  3.29354  2.67741  2.69355  4.24690  2.90347  2.73739  3.18146  2.89801  2.37887  2.77519  2.98518  4.58477  3.61503
          0.02331  4.16618  4.88853  0.61958  0.77255  0.48576  0.95510
    175   2.84549  1.30853  4.29820  3.81866  3.06470  3.71269  4.12793  2.89620  3.59013  2.57324  3.61629  3.91061  4.22210  3.87866  3.73949  3.16286  3.15862  2.71119  2.38956  3.19718    236 - -
          2.68618  4.42225  2.77519  2.73123  3.46354  2.40513  3.72494  3.29354  2.67741  2.69355  4.24690  2.90347  2.73739  3.18146  2.89801  2.37887  2.77519  2.98518  4.58477  3.61503
          0.02331  4.16618  4.88853  0.61958  0.77255  0.48576  0.95510
    176   3.07286  4.80859  3.80590  3.74752  4.86444  0.39215  4.83965  4.54561  3.96816  4.15898  5.14434  3.97152  4.20821  4.26963  4.16228  3.25477  3.57676  4.01699  5.87170  4.97975    237 - -
          2.68618  4.42225  2.77519  2.73123  3.46354  2.40513  3.72494  3.29354  2.67741  2.69355  4.24690  2.90347  2.73739  3.18146  2.89801  2.37887  2.77519  2.98518  4.58477  3.61503
          0.02331  4.16618  4.88853  0.61958  0.77255  0.48576  0.95510
    177   2.90274  5.08930  3.27606  2.68754  4.51151  3.59359  3.67441  3.89551  1.84234  3.39143  4.22542  3.14010  3.99201  2.80880  1.50511  2.23752  3.11197  3.55000  5.49747  4.25695    238 - -
          2.68618  4.42225  2.77519  2.73123  3.46354  2.40513  3.72494  3.29354  2.67741  2.69355  4.24690  2.90347  2.73739  3.18146  2.89801  2.37887  2.77519  2.98518  4.58477  3.61503
          0.16490  4.16618  1.99135  0.61958  0.77255  0.48576  0.95510
    178   2.31340  4.26986  3.20730  3.05982  4.42694  1.13292  4.26126  3.91770  3.26082  3.59613  4.43521  3.27538  3.73554  3.54174  3.57302  2.07629  2.81342  3.33080  5.74426  4.50990    239 - -
          2.68618  4.42225  2.77519  2.73123  3.46354  2.40513  3.72494  3.29354  2.67741  2.69355  4.24690  2.90347  2.73739  3.18146  2.89801  2.37887  2.77519  2.98518  4.58477  3.61503
          0.02681  4.02809  4.75044  0.61958  0.77255  0.63244  0.75778
    179   2.86949  4.62696  3.57493  3.49537  4.63002  0.52482  4.60384  4.26973  3.69765  3.90363  4.88238  3.73958  4.02296  4.00970  3.91439  3.04626  3.36285  3.76802  5.68172  4.73800    240 - -
          2.68618  4.42225  2.77519  2.73123  3.46354  2.40513  3.72494  3.29354  2.67741  2.69355  4.24690  2.90347  2.73739  3.18146  2.89801  2.37887  2.77519  2.98518  4.58477  3.61503
          0.02681  4.02809  4.75044  0.61958  0.77255  0.63244  0.75778
    180   3.17880  4.96430  3.29036  3.06840  3.40373  3.58770  0.85254  3.90581  2.90766  3.37910  4.43617  3.47044  4.15004  3.43737  3.16278  3.24880  3.48849  3.63809  4.86620  3.35072    241 - -
          2.68618  4.42225  2.77519  2.73123  3.46354  2.40513  3.72494  3.29354  2.67741  2.69355  4.24690  2.90347  2.73739  3.18146  2.89801  2.37887  2.77519  2.98518  4.58477  3.61503
          0.02681  4.02809  4.75044  0.61958  0.77255  0.63244  0.75778
    181   3.60649  4.92361  4.33708  4.08338  2.84212  3.91120  4.10427  3.63927  3.80353  3.00621  4.26547  4.20162  4.44243  4.18308  3.90368  3.80860  3.91531  3.53385  0.62241  2.83649    242 - -
          2.68618  4.42225  2.77519  2.73123  3.46354  2.40513  3.72494  3.29354  2.67741  2.69355  4.24690  2.90347  2.73739  3.18146  2.89801  2.37887  2.77519  2.98518  4.58477  3.61503
          0.02681  4.02809  4.75044  0.61958  0.77255  0.40389  1.10178
    182   2.40324  4.38275  3.31807  3.04924  4.40898  3.09672  4.21046  3.87635  3.13790  3.53235  4.36638  3.31210  2.28551  3.45485  3.48272  1.11497  2.86772  3.34499  5.72398  4.46806    243 - -
          2.68618  4.42225  2.77519  2.73123  3.46354  2.40513  3.72494  3.29354  2.67741  2.69355  4.24690  2.90347  2.73739  3.18146  2.89801  2.37887  2.77519  2.98518  4.58477  3.61503
          0.02331  4.16618  4.88853  0.61958  0.77255  0.48576  0.95510
    183   3.07124  5.28633  3.43126  2.76915  4.74887  3.70882  3.65061  4.10030  1.27329  3.51483  4.35707  3.20019  4.06684  2.12956  1.88644  3.04575  3.23639  3.75652  5.54910  4.35689    244 - -
          2.68618  4.42225  2.77519  2.73123  3.46354  2.40513  3.72494  3.29354  2.67741  2.69355  4.24690  2.90347  2.73739  3.18146  2.89801  2.37887  2.77519  2.98518  4.58477  3.61503
          0.02331  4.16618  4.88853  0.61958  0.77255  0.48576  0.95510
    184   2.09892  5.05141  2.59636  1.25538  4.50520  3.33799  3.85452  3.85853  2.71947  3.50404  4.36956  2.94372  3.91122  3.02408  3.18215  2.80720  3.11336  3.49203  5.73778  4.36277    245 - -
          2.68618  4.42225  2.77519  2.73123  3.46354  2.40513  3.72494  3.29354  2.67741  2.69355  4.24690  2.90347  2.73739  3.18146  2.89801  2.37887  2.77519  2.98518  4.58477  3.61503
          0.02331  4.16618  4.88853  0.61958  0.77255  0.48576  0.95510
    185   2.48009  1.13921  4.06643  3.72566  4.08872  3.21611  4.49786  3.38051  3.59828  3.18098  4.12850  3.72791  2.14655  3.90980  3.79616  2.71546  2.95263  3.01541  5.50168  4.34380    246 - -
          2.68618  4.42225  2.77519  2.73123  3.46354  2.40513  3.72494  3.29354  2.67741  2.69355  4.24690  2.90347  2.73739  3.18146  2.89801  2.37887  2.77519  2.98518  4.58477  3.61503
          0.02331  4.16618  4.88853  0.61958  0.77255  0.48576  0.95510
    186   2.44168  4.40253  3.29862  3.08754  4.40368  3.11236  4.25715  3.88215  3.19289  3.55217  4.41040  3.34301  1.15843  3.52213  3.51383  2.01987  2.91423  3.36278  5.73064  4.47438    247 - -
          2.68618  4.42225  2.77519  2.73123  3.46354  2.40513  3.72494  3.29354  2.67741  2.69355  4.24690  2.90347  2.73739  3.18146  2.89801  2.37887  2.77519  2.98518  4.58477  3.61503
          0.02331  4.16618  4.88853  0.61958  0.77255  0.48576  0.95510
    187   2.88363  4.98696  3.37413  2.72518  4.29214  3.63444  3.67115  3.65524  1.51988  3.19796  2.72124  3.17216  3.99984  2.81978  1.92694  2.91671  3.07906  3.35956  5.38290  4.14762    248 - -
          2.68618  4.42225  2.77519  2.73123  3.46354  2.40513  3.72494  3.29354  2.67741  2.69355  4.24690  2.90347  2.73739  3.18146  2.89801  2.37887  2.77519  2.98518  4.58477  3.61503
          0.02331  4.16618  4.88853  0.61958  0.77255  0.48576  0.95510
    188   2.34440  4.73894  2.91422  2.19286  4.10851  1.87229  3.78494  3.48152  2.62621  2.76105  3.98353  3.03072  3.86984  2.96848  3.05899  2.70667  2.92549  3.15576  5.40919  4.09268    249 - -
          2.68618  4.42225  2.77519  2.73123  3.46354  2.40513  3.72494  3.29354  2.67741  2.69355  4.24690  2.90347  2.73739  3.18146  2.89801  2.37887  2.77519  2.98518  4.58477  3.61503
          0.13870  4.16618  2.17158  0.61958  0.77255  0.48576  0.95510
    189   2.63697  4.72460  2.84307  2.51339  3.92022  1.97056  3.75264  3.52399  2.62969  3.14452  3.99868  2.25943  3.84882  2.96844  3.05538  2.69760  2.92845  3.19034  5.27566  3.13950    250 - -
          2.68624  4.42231  2.77526  2.73130  3.46360  2.40483  3.72501  3.29360  2.67747  2.69361  4.24696  2.90353  2.73746  3.18097  2.89807  2.37883  2.77526  2.98525  4.58483  3.61509
          0.26178  1.50558  4.77596  0.67009  0.71675  0.41610  1.07768
    190   2.48348  4.27860  3.97009  3.40708  3.17845  3.79945  4.05961  2.53224  3.27672  2.03729  1.78792  3.69374  4.16455  3.55333  3.51598  3.08882  2.98071  2.40744  4.78842  2.79659    253 - -
          2.68618  4.42225  2.77519  2.73123  3.46354  2.40513  3.72494  3.29354  2.67741  2.69355  4.24690  2.90347  2.73739  3.18146  2.89801  2.37887  2.77519  2.98518  4.58477  3.61503
          0.02331  4.16618  4.88853  0.61958  0.77255  0.48576  0.95510
    191   3.07286  4.80859  3.80590  3.74752  4.86444  0.39215  4.83965  4.54561  3.96816  4.15898  5.14434  3.97152  4.20821  4.26963  4.16228  3.25477  3.57676  4.01699  5.87170  4.97975    254 - -
          2.68618  4.42225  2.77519  2.73123  3.46354  2.40513  3.72494  3.29354  2.67741  2.69355  4.24690  2.90347  2.73739  3.18146  2.89801  2.37887  2.77519  2.98518  4.58477  3.61503
          0.24620  4.16618  1.59590  0.61958  0.77255  0.48576  0.95510
    192   2.76190  4.52957  3.45133  3.36056  4.50111  0.62018  4.47599  4.11950  3.55223  3.76399  4.74049  3.61563  3.92316  3.87034  3.77972  2.93604  3.24910  3.63304  5.57588  4.60565    255 - -
          2.68627  4.42234  2.77529  2.73118  3.46363  2.40480  3.72504  3.29363  2.67750  2.69364  4.24699  2.90356  2.73704  3.18156  2.89793  2.37886  2.77529  2.98528  4.58486  3.61512
          0.34156  1.27304  4.67137  0.84986  0.55770  0.37183  1.16948
    193   2.75348  4.53568  3.46304  2.97892  3.22937  3.61911  3.83426  3.02229  2.87879  2.37882  3.64407  3.36941  1.74293  3.24498  3.21158  2.92669  3.01349  2.81861  4.77028  2.62901    263 - -
          2.68618  4.42225  2.77519  2.73123  3.46354  2.40513  3.72494  3.29354  2.67741  2.69355  4.24690  2.90347  2.73739  3.18146  2.89801  2.37887  2.77519  2.98518  4.58477  3.61503
          0.02331  4.16618  4.88853  0.61958  0.77255  0.48576  0.95510
    194   2.73948  5.09495  1.65446  2.32163  4.58255  2.58972  3.78662  4.06150  2.68065  3.59547  4.39549  2.86575  2.57304  2.93459  3.20304  2.41900  3.03990  3.62403  5.77208  4.35662    264 - -
          2.68618  4.42225  2.77519  2.73123  3.46354  2.40513  3.72494  3.29354  2.67741  2.69355  4.24690  2.90347  2.73739  3.18146  2.89801  2.37887  2.77519  2.98518  4.58477  3.61503
          0.02331  4.16618  4.88853  0.61958  0.77255  0.48576  0.95510
    195   2.47089  4.60393  3.47675  2.89785  3.83578  3.59851  3.84392  2.32748  2.51548  2.77451  3.73378  3.30856  4.01589  3.07038  1.65033  2.89674  2.99053  2.78688  5.21047  3.96856    265 - -
          2.68618  4.42225  2.77519  2.73123  3.46354  2.40513  3.72494  3.29354  2.67741  2.69355  4.24690  2.90347  2.73739  3.18146  2.89801  2.37887  2.77519  2.98518  4.58477  3.61503
          0.06455  4.16618  3.05755  0.61958  0.77255  0.48576  0.95510
    196   2.88089  5.31752  1.94730  2.22874  4.72570  2.73262  3.82043  4.23980  2.79156  3.75936  4.58954  1.42988  3.88061  2.98384  3.35002  2.81396  3.18356  3.80321  5.91835  4.45564    266 - -
          2.68618  4.42225  2.77519  2.73123  3.46354  2.40513  3.72494  3.29354  2.67741  2.69355  4.24690  2.90347  2.73739  3.18146  2.89801  2.37887  2.77519  2.98518  4.58477  3.61503
          0.02428  4.12591  4.84826  0.61958  0.77255  0.53298  0.88396
    197   2.08155  4.31886  3.47296  3.01794  3.80611  1.81922  4.01428  3.09131  2.97759  2.83507  2.50318  3.33429  3.87639  3.30513  3.31706  2.66286  2.82872  2.79870  5.23650  3.99994    267 - -
          2.68618  4.42225  2.77519  2.73123  3.46354  2.40513  3.72494  3.29354  2.67741  2.69355  4.24690  2.90347  2.73739  3.18146  2.89801  2.37887  2.77519  2.98518  4.58477  3.61503
          0.02428  4.12591  4.84826  0.61958  0.77255  0.45733  1.00231
    198   2.88133  4.43841  3.91681  3.37930  1.82822  3.86210  3.79342  2.85763  3.27465  2.07205  3.46649  3.64461  4.21905  2.48772  3.53463  3.14106  3.10962  2.70202  4.32315  2.30034    268 - -
          2.68618  4.42225  2.77519  2.73123  3.46354  2.40513  3.72494  3.29354  2.67741  2.69355  4.24690  2.90347  2.73739  3.18146  2.89801  2.37887  2.77519  2.98518  4.58477  3.61503
          0.02331  4.16618  4.88853  0.61958  0.77255  0.48576  0.95510
    199   2.66707  4.80406  3.14766  2.64296  4.31201  3.40250  3.75511  3.73267  2.38354  3.30144  4.12424  3.09655  2.89065  2.90959  1.65754  2.14769  2.95302  3.35542  5.47916  4.19045    269 - -
          2.68618  4.42225  2.77519  2.73123  3.46354  2.40513  3.72494  3.29354  2.67741  2.69355  4.24690  2.90347  2.73739  3.18146  2.89801  2.37887  2.77519  2.98518  4.58477  3.61503
          0.02331  4.16618  4.88853  0.61958  0.77255  0.48576  0.95510
    200   2.89995  5.39308  1.40814  2.22439  4.74795  3.30739  3.80321  4.26049  2.75370  3.76536  4.58424  2.10771  2.77896  2.95689  3.31545  2.82108  3.18565  3.82672  5.92211  4.45121    270 - -
          2.68618  4.42225  2.77519  2.73123  3.46354  2.40513  3.72494  3.29354  2.67741  2.69355  4.24690  2.90347  2.73739  3.18146  2.89801  2.37887  2.77519  2.98518  4.58477  3.61503
          0.02331  4.16618  4.88853  0.61958  0.77255  0.48576  0.95510
    201   2.82183  4.60464  3.60961  2.99783  3.60675  3.72429  3.88166  2.91366  2.58485  2.11105  2.56139  3.40415  4.08936  3.13530  1.75015  3.00353  3.04275  2.77634  5.10284  3.87369    271 - -
          2.68618  4.42225  2.77519  2.73123  3.46354  2.40513  3.72494  3.29354  2.67741  2.69355  4.24690  2.90347  2.73739  3.18146  2.89801  2.37887  2.77519  2.98518  4.58477  3.61503
          0.02331  4.16618  4.88853  0.61958  0.77255  0.48576  0.95510
    202   2.38672  4.24191  3.87076  3.31101  3.34373  3.71316  4.06193  2.06870  3.21628  2.26694  2.10664  3.61753  3.06648  3.49383  3.48381  3.00335  2.91936  2.32771  4.90196  3.70218    272 - -
          2.68618  4.42225  2.77519  2.73123  3.46354  2.40513  3.72494  3.29354  2.67741  2.69355  4.24690  2.90347  2.73739  3.18146  2.89801  2.37887  2.77519  2.98518  4.58477  3.61503
          0.02331  4.16618  4.88853  0.61958  0.77255  0.48576  0.95510
    203   2.70344  4.46269  3.44880  2.91626  2.04462  3.62760  3.76537  2.97361  2.85840  2.62522  3.55601  3.32127  3.04350  2.46961  3.21322  2.88516  2.93693  2.75381  4.69275  2.87154    273 - -
          2.68618  4.42225  2.77519  2.73123  3.46354  2.40513  3.72494  3.29354  2.67741  2.69355  4.24690  2.90347  2.73739  3.18146  2.89801  2.37887  2.77519  2.98518  4.58477  3.61503
          0.02331  4.16618  4.88853  0.61958  0.77255  0.48576  0.95510
    204   2.57448  4.50585  3.35960  3.19500  4.61530  0.90232  4.40042  4.12038  3.39096  3.76145  4.61898  3.45849  2.38212  3.68172  3.70950  2.73076  3.05682  3.56171  5.83511  4.68877    274 - -
          2.68618  4.42225  2.77519  2.73123  3.46354  2.40513  3.72494  3.29354  2.67741  2.69355  4.24690  2.90347  2.73739  3.18146  2.89801  2.37887  2.77519  2.98518  4.58477  3.61503
          0.02331  4.16618  4.88853  0.61958  0.77255  0.48576  0.95510
    205   2.99112  4.91083  3.53342  2.94665  3.51998  3.71912  3.72717  3.55078  2.33004  3.08907  4.03754  3.34015  4.11262  3.02500  1.31251  3.06364  3.20399  3.30176  4.92940  2.37814    275 - -
          2.68618  4.42225  2.77519  2.73123  3.46354  2.40513  3.72494  3.29354  2.67741  2.69355  4.24690  2.90347  2.73739  3.18146  2.89801  2.37887  2.77519  2.98518  4.58477  3.61503
          0.02331  4.16618  4.88853  0.61958  0.77255  0.48576  0.95510
    206   2.34003  5.27062  1.51667  2.26537  4.60693  3.33350  3.75927  4.08224  2.64517  3.61046  4.42381  2.82924  3.87641  2.21447  3.16797  2.77690  3.10403  3.67608  5.78609  4.35164    276 - -
          2.68618  4.42225  2.77519  2.73123  3.46354  2.40513  3.72494  3.29354  2.67741  2.69355  4.24690  2.90347  2.73739  3.18146  2.89801  2.37887  2.77519  2.98518  4.58477  3.61503
          0.02331  4.16618  4.88853  0.61958  0.77255  0.48576  0.95510
    207   2.54607  4.47984  3.27916  2.87720  3.97907  2.32664  3.97691  3.36081  2.86966  2.41195  3.93807  3.25496  1.76913  3.22401  3.23471  2.69231  2.90005  3.03351  5.35412  4.08325    277 - -
          2.68618  4.42225  2.77519  2.73123  3.46354  2.40513  3.72494  3.29354  2.67741  2.69355  4.24690  2.90347  2.73739  3.18146  2.89801  2.37887  2.77519  2.98518  4.58477  3.61503
          0.02331  4.16618  4.88853  0.61958  0.77255  0.48576  0.95510
    208   3.47027  4.78160  4.60577  4.19430  2.11998  4.33106  3.60017  3.25764  3.99839  2.10008  3.85610  4.06633  4.64646  4.06940  4.07776  3.66661  3.68962  3.14120  2.28637  1.14468    278 - -
          2.68618  4.42225  2.77519  2.73123  3.46354  2.40513  3.72494  3.29354  2.67741  2.69355  4.24690  2.90347  2.73739  3.18146  2.89801  2.37887  2.77519  2.98518  4.58477  3.61503
          0.02331  4.16618  4.88853  0.61958  0.77255  0.48576  0.95510
    209   2.61168  4.57498  3.14205  2.73881  3.81628  2.42712  3.85898  3.37536  2.77084  3.02898  3.90047  3.17202  1.87572  3.11307  3.16405  2.72918  2.92085  3.06233  5.20900  2.84128    279 - -
          2.68618  4.42225  2.77519  2.73123  3.46354  2.40513  3.72494  3.29354  2.67741  2.69355  4.24690  2.90347  2.73739  3.18146  2.89801  2.37887  2.77519  2.98518  4.58477  3.61503
          0.02331  4.16618  4.88853  0.61958  0.77255  0.48576  0.95510
    210   2.45691  4.39125  3.41731  3.13172  4.29831  3.16131  4.23505  3.62299  3.14342  3.35101  4.25206  3.38256  1.28877  3.49776  3.45778  2.62489  1.99788  3.19456  5.65068  4.42241    280 - -
          2.68618  4.42225  2.77519  2.73123  3.46354  2.40513  3.72494  3.29354  2.67741  2.69355  4.24690  2.90347  2.73739  3.18146  2.89801  2.37887  2.77519  2.98518  4.58477  3.61503
          0.02331  4.16618  4.88853  0.61958  0.77255  0.48576  0.95510
    211   2.42798  4.39541  3.30020  3.06976  4.40324  3.10697  4.23801  3.87611  3.17123  3.54117  4.39036  3.32941  1.26829  3.49543  3.50124  1.84377  2.89699  3.35393  5.72651  4.47056    281 - -
          2.68618  4.42225  2.77519  2.73123  3.46354  2.40513  3.72494  3.29354  2.67741  2.69355  4.24690  2.90347  2.73739  3.18146  2.89801  2.37887  2.77519  2.98518  4.58477  3.61503
          0.02331  4.16618  4.88853  0.61958  0.77255  0.48576  0.95510
    212   2.80200  4.89269  2.92819  2.65475  4.33150  3.39815  3.90105  3.83080  2.63195  3.39192  4.28570  3.12557  1.43042  2.15924  2.98133  2.85274  3.11766  3.47391  5.56778  4.25882    282 - -
          2.68618  4.42225  2.77519  2.73123  3.46354  2.40513  3.72494  3.29354  2.67741  2.69355  4.24690  2.90347  2.73739  3.18146  2.89801  2.37887  2.77519  2.98518  4.58477  3.61503
          0.02331  4.16618  4.88853  0.61958  0.77255  0.48576  0.95510
    213   3.19079  4.88787  3.83119  3.71984  4.67323  3.55930  4.76407  4.30604  3.80468  3.89579  4.96474  3.99230  0.42670  4.18396  4.00787  3.36966  3.65713  3.91562  5.76798  4.80102    283 - -
          2.68618  4.42225  2.77519  2.73123  3.46354  2.40513  3.72494  3.29354  2.67741  2.69355  4.24690  2.90347  2.73739  3.18146  2.89801  2.37887  2.77519  2.98518  4.58477  3.61503
          0.02331  4.16618  4.88853  0.61958  0.77255  0.48576  0.95510
    214   2.80200  4.89269  2.92819  2.65475  4.33150  3.39815  3.90105  3.83080  2.63195  3.39192  4.28570  3.12557  1.43042  2.15924  2.98133  2.85274  3.11766  3.47391  5.56778  4.25882    284 - -
          2.68618  4.42225  2.77519  2.73123  3.46354  2.40513  3.72494  3.29354  2.67741  2.69355  4.24690  2.90347  2.73739  3.18146  2.89801  2.37887  2.77519  2.98518  4.58477  3.61503
          0.02331  4.16618  4.88853  0.61958  0.77255  0.48576  0.95510
    215   2.80200  4.89269  2.92819  2.65475  4.33150  3.39815  3.90105  3.83080  2.63195  3.39192  4.28570  3.12557  1.43042  2.15924  2.98133  2.85274  3.11766  3.47391  5.56778  4.25882    285 - -
          2.68618  4.42225  2.77519  2.73123  3.46354  2.40513  3.72494  3.29354  2.67741  2.69355  4.24690  2.90347  2.73739  3.18146  2.89801  2.37887  2.77519  2.98518  4.58477  3.61503
          0.33624  4.16618  1.30919  0.61958  0.77255  0.48576  0.95510
    216   2.24517  4.23892  3.05566  2.78396  4.22748  1.96520  3.98320  3.66883  2.91549  3.31793  4.14076  3.08837  2.77105  3.21473  3.28605  1.88486  2.69290  3.15676  5.53750  4.27988    286 - -
          2.68618  4.42225  2.77519  2.73123  3.46354  2.40513  3.72494  3.29354  2.67741  2.69355  4.24690  2.90347  2.73739  3.18146  2.89801  2.37887  2.77519  2.98518  4.58477  3.61503
          0.03174  3.86168  4.58403  0.61958  0.77255  0.34412  1.23390
    217   3.82402  5.01243  4.81985  4.54589  0.88398  4.54565  3.56009  3.45876  4.37882  2.75435  4.04639  4.21857  4.84604  4.29510  4.36876  3.92674  4.04400  3.40019  3.68268  1.46594    287 - -
          2.68618  4.42225  2.77519  2.73123  3.46354  2.40513  3.72494  3.29354  2.67741  2.69355  4.24690  2.90347  2.73739  3.18146  2.89801  2.37887  2.77519  2.98518  4.58477  3.61503
          0.02331  4.16618  4.88853  0.61958  0.77255  0.48576  0.95510
    218   2.68637  4.30634  3.87748  3.37337  3.44350  2.54773  4.16409  2.52315  3.26856  1.48193  3.40247  3.65694  4.12598  3.57292  3.53516  2.99998  2.97732  2.03623  5.03762  3.81740    288 - -
          2.68618  4.42225  2.77519  2.73123  3.46354  2.40513  3.72494  3.29354  2.67741  2.69355  4.24690  2.90347  2.73739  3.18146  2.89801  2.37887  2.77519  2.98518  4.58477  3.61503
          0.02331  4.16618  4.88853  0.61958  0.77255  0.48576  0.95510
    219   2.87551  4.89959  3.36229  2.90143  4.50330  2.22847  3.89970  3.95181  2.39475  3.49355  4.35935  3.30184  4.02429  3.07573  1.15792  2.94455  3.17631  3.57287  5.56613  4.36589    289 - -
          2.68618  4.42225  2.77519  2.73123  3.46354  2.40513  3.72494  3.29354  2.67741  2.69355  4.24690  2.90347  2.73739  3.18146  2.89801  2.37887  2.77519  2.98518  4.58477  3.61503
          0.02331  4.16618  4.88853  0.61958  0.77255  0.48576  0.95510
    220   2.93450  5.15127  1.28856  2.43386  3.76389  3.43998  3.79562  3.83944  2.82337  3.40085  4.31555  2.97409  3.97952  3.06705  3.31822  2.91093  3.20492  3.52368  5.21890  2.40919    290 - -
          2.68618  4.42225  2.77519  2.73123  3.46354  2.40513  3.72494  3.29354  2.67741  2.69355  4.24690  2.90347  2.73739  3.18146  2.89801  2.37887  2.77519  2.98518  4.58477  3.61503
          0.02331  4.16618  4.88853  0.61958  0.77255  0.48576  0.95510
    221   2.87551  4.89959  3.36229  2.90143  4.50330  2.22847  3.89970  3.95181  2.39475  3.49355  4.35935  3.30184  4.02429  3.07573  1.15792  2.94455  3.17631  3.57287  5.56613  4.36589    291 - -
          2.68618  4.42225  2.77519  2.73123  3.46354  2.40513  3.72494  3.29354  2.67741  2.69355  4.24690  2.90347  2.73739  3.18146  2.89801  2.37887  2.77519  2.98518  4.58477  3.61503
          0.02331  4.16618  4.88853  0.61958  0.77255  0.48576  0.95510
    222   2.24543  4.33302  4.41832  3.84601  3.26673  4.09095  4.42970  1.78053  3.72694  1.56695  2.45695  4.07884  4.40965  3.93447  3.90749  3.39953  3.15023  2.10874  5.02271  3.86964    292 - -
          2.68618  4.42225  2.77519  2.73123  3.46354  2.40513  3.72494  3.29354  2.67741  2.69355  4.24690  2.90347  2.73739  3.18146  2.89801  2.37887  2.77519  2.98518  4.58477  3.61503
          0.02331  4.16618  4.88853  0.61958  0.77255  0.48576  0.95510
    223   2.69940  4.32965  3.78850  3.26022  3.37965  2.60358  4.06468  2.62677  3.13657  1.98195  1.86556  3.58308  4.10209  3.45842  3.41429  2.99044  2.96446  2.48089  4.96164  3.74005    293 - -
          2.68618  4.42225  2.77519  2.73123  3.46354  2.40513  3.72494  3.29354  2.67741  2.69355  4.24690  2.90347  2.73739  3.18146  2.89801  2.37887  2.77519  2.98518  4.58477  3.61503
          0.02331  4.16618  4.88853  0.61958  0.77255  0.48576  0.95510
    224   1.93958  4.67832  2.41741  2.60151  4.46865  1.49117  3.98907  3.89569  2.93772  3.52680  4.35396  3.05328  3.84217  3.18379  3.40014  2.65280  2.96621  3.43285  5.74564  4.41636    294 - -
          2.68618  4.42225  2.77519  2.73123  3.46354  2.40513  3.72494  3.29354  2.67741  2.69355  4.24690  2.90347  2.73739  3.18146  2.89801  2.37887  2.77519  2.98518  4.58477  3.61503
          0.02331  4.16618  4.88853  0.61958  0.77255  0.48576  0.95510
    225   1.89262  4.44908  3.25655  2.84946  4.26667  1.73469  3.99789  3.68722  2.85764  3.32419  4.14324  3.20207  3.80703  3.20199  2.84335  2.11634  2.83032  3.23601  5.56220  4.29390    295 - -
          2.68618  4.42225  2.77519  2.73123  3.46354  2.40513  3.72494  3.29354  2.67741  2.69355  4.24690  2.90347  2.73739  3.18146  2.89801  2.37887  2.77519  2.98518  4.58477  3.61503
          0.20246  4.16618  1.78515  0.61958  0.77255  0.48576  0.95510
    226   1.99321  4.38042  3.20201  2.78104  3.69461  2.19870  3.84384  3.16098  2.79347  2.85773  3.74052  3.17115  3.82735  3.12347  3.16564  2.63898  2.80978  2.85995  5.11089  2.78466    296 - -
          2.68618  4.42225  2.77519  2.73123  3.46354  2.40513  3.72494  3.29354  2.67741  2.69355  4.24690  2.90347  2.73739  3.18146  2.89801  2.37887  2.77519  2.98518  4.58477  3.61503
          0.02782  3.99154  4.71389  0.61958  0.77255  0.66498  0.72214
    227   1.95464  4.55258  3.13068  2.67182  4.14424  2.52523  3.78608  3.53850  2.50556  3.16554  4.00326  3.08617  3.79795  2.97033  2.03695  2.60553  2.83897  3.16084  5.39362  4.12125    297 - -
          2.68618  4.42225  2.77519  2.73123  3.46354  2.40513  3.72494  3.29354  2.67741  2.69355  4.24690  2.90347  2.73739  3.18146  2.89801  2.37887  2.77519  2.98518  4.58477  3.61503
          0.02782  3.99154  4.71389  0.61958  0.77255  0.38808  1.13431
    228   2.04072  4.24178  3.84956  3.36321  1.78868  3.51584  4.10380  2.69770  3.29214  2.47163  3.47784  3.59744  4.03534  3.56309  3.55353  2.87080  2.38376  2.49292  4.94132  3.65804    298 - -
          2.68618  4.42225  2.77519  2.73123  3.46354  2.40513  3.72494  3.29354  2.67741  2.69355  4.24690  2.90347  2.73739  3.18146  2.89801  2.37887  2.77519  2.98518  4.58477  3.61503
          0.02331  4.16618  4.88853  0.61958  0.77255  0.48576  0.95510
    229   2.68787  4.85088  2.85354  2.54967  4.40681  1.63065  3.83182  3.86635  2.58736  3.43896  4.26421  2.23502  3.88178  2.99994  2.58561  2.72934  3.00619  3.45880  5.60979  4.28238    299 - -
          2.68618  4.42225  2.77519  2.73123  3.46354  2.40513  3.72494  3.29354  2.67741  2.69355  4.24690  2.90347  2.73739  3.18146  2.89801  2.37887  2.77519  2.98518  4.58477  3.61503
          0.24880  4.16618  1.58596  0.61958  0.77255  0.48576  0.95510
    230   1.86614  4.25977  3.39656  2.95213  3.75226  3.22447  3.95362  2.99450  2.89933  2.24467  3.71134  3.26654  3.81082  3.24112  3.23497  2.00997  2.76883  2.70424  5.18848  3.93721    300 - -
          2.68618  4.42225  2.77519  2.73123  3.46354  2.40513  3.72494  3.29354  2.67741  2.69355  4.24690  2.90347  2.73739  3.18146  2.89801  2.37887  2.77519  2.98518  4.58477  3.61503
          0.02913  3.94651  4.66885  0.61958  0.77255  0.70214  0.68424
    231   2.83745  4.68099  3.27339  2.83213  3.12933  3.58907  3.65830  3.24375  2.07785  2.84511  3.81279  3.23790  4.01328  3.06309  2.81358  2.94354  3.07240  3.01378  4.63965  1.76025    301 - -
          2.68618  4.42225  2.77519  2.73123  3.46354  2.40513  3.72494  3.29354  2.67741  2.69355  4.24690  2.90347  2.73739  3.18146  2.89801  2.37887  2.77519  2.98518  4.58477  3.61503
          0.02913  3.94651  4.66885  0.61958  0.77255  0.70214  0.68424
    232   2.57154  4.68741  2.90628  2.49785  4.10953  3.29719  3.70231  3.51274  2.46138  3.12279  3.96822  2.97531  2.62924  2.20494  2.85463  2.63143  2.36171  3.16753  5.36825  4.05796    302 - -
          2.68618  4.42225  2.77519  2.73123  3.46354  2.40513  3.72494  3.29354  2.67741  2.69355  4.24690  2.90347  2.73739  3.18146  2.89801  2.37887  2.77519  2.98518  4.58477  3.61503
          0.02913  3.94651  4.66885  0.61958  0.77255  0.70214  0.68424
    233   2.59259  4.82835  2.13553  2.32911  4.34116  3.20004  3.73054  3.79741  2.61771  3.37863  4.19539  2.84667  2.53174  2.89409  3.10691  2.00620  2.90810  3.38577  5.57957  4.20370    303 - -
          2.68618  4.42225  2.77519  2.73123  3.46354  2.40513  3.72494  3.29354  2.67741  2.69355  4.24690  2.90347  2.73739  3.18146  2.89801  2.37887  2.77519  2.98518  4.58477  3.61503
          0.02913  3.94651  4.66885  0.61958  0.77255  0.70214  0.68424
    234   2.93000  4.34080  4.31943  3.78636  1.95760  3.98384  3.85787  2.57643  3.63905  1.98382  2.44124  3.89401  4.30787  3.79213  3.77626  3.29341  3.15708  2.51911  2.51308  2.67014    304 - -
          2.68618  4.42225  2.77519  2.73123  3.46354  2.40513  3.72494  3.29354  2.67741  2.69355  4.24690  2.90347  2.73739  3.18146  2.89801  2.37887  2.77519  2.98518  4.58477  3.61503
          0.02913  3.94651  4.66885  0.61958  0.77255  0.50990  0.91769
    235   2.68616  5.05350  2.18590  2.29287  4.40102  2.48576  3.67024  3.85883  2.49824  3.40131  4.19689  2.83958  3.80978  2.26428  2.99391  2.66302  2.46522  3.46607  5.58725  4.19213    305 - -
          2.68618  4.42225  2.77519  2.73123  3.46354  2.40513  3.72494  3.29354  2.67741  2.69355  4.24690  2.90347  2.73739  3.18146  2.89801  2.37887  2.77519  2.98518  4.58477  3.61503
          0.02567  4.07104  4.79339  0.61958  0.77255  0.42508  1.06051
    236   2.21016  5.01504  2.07854  2.35237  4.36872  3.07082  3.65463  3.82433  2.44036  3.36151  4.14132  2.89026  3.16308  2.77985  2.51943  2.63726  2.90095  3.42831  5.54103  4.15728    306 - -
          2.68618  4.42225  2.77519  2.73123  3.46354  2.40513  3.72494  3.29354  2.67741  2.69355  4.24690  2.90347  2.73739  3.18146  2.89801  2.37887  2.77519  2.98518  4.58477  3.61503
          0.02331  4.16618  4.88853  0.61958  0.77255  0.48576  0.95510
    237   2.71061  4.38040  3.63121  3.09855  3.14800  3.66508  3.85661  2.83067  2.99776  2.47659  2.76141  3.45214  2.75821  3.31914  3.30527  2.94747  2.95413  2.63990  4.69307  1.89364    307 - -
          2.68618  4.42225  2.77519  2.73123  3.46354  2.40513  3.72494  3.29354  2.67741  2.69355  4.24690  2.90347  2.73739  3.18146  2.89801  2.37887  2.77519  2.98518  4.58477  3.61503
          0.02331  4.16618  4.88853  0.61958  0.77255  0.48576  0.95510
    238   2.95297  5.46367  1.26876  2.05763  4.78615  3.31276  3.82240  4.28868  2.79749  3.79929  4.63282  2.79104  2.48246  2.98179  3.36966  2.86144  3.23733  3.86632  5.96393  4.48752    308 - -
          2.68618  4.42225  2.77519  2.73123  3.46354  2.40513  3.72494  3.29354  2.67741  2.69355  4.24690  2.90347  2.73739  3.18146  2.89801  2.37887  2.77519  2.98518  4.58477  3.61503
          0.07993  4.16618  2.79185  0.61958  0.77255  0.48576  0.95510
    239   2.61971  4.88617  2.26217  2.38987  4.42462  2.50304  3.76091  3.88472  2.61995  3.44362  4.24016  2.90637  2.58970  2.90979  3.11243  1.99777  2.92893  3.45558  5.63543  4.25853    309 - -
          2.68618  4.42225  2.77519  2.73123  3.46354  2.40513  3.72494  3.29354  2.67741  2.69355  4.24690  2.90347  2.73739  3.18146  2.89801  2.37887  2.77519  2.98518  4.58477  3.61503
          0.02465  4.11091  4.83325  0.61958  0.77255  0.44784  1.01889
    240   2.95032  4.67576  3.57304  3.21063  2.88723  3.69436  3.83621  3.32064  3.14819  2.90030  3.92542  3.53105  2.40601  3.49161  3.43943  3.10380  3.24350  3.09965  4.47742  1.23213    310 - -
          2.68618  4.42225  2.77519  2.73123  3.46354  2.40513  3.72494  3.29354  2.67741  2.69355  4.24690  2.90347  2.73739  3.18146  2.89801  2.37887  2.77519  2.98518  4.58477  3.61503
          0.02331  4.16618  4.88853  0.61958  0.77255  0.48576  0.95510
    241   2.74644  4.69499  3.15529  2.71303  3.45367  3.53747  3.73269  3.31940  2.63877  2.94245  3.83940  3.16859  3.97175  2.34699  3.00549  2.39333  2.99375  3.05215  4.91463  1.90290    311 - -
          2.68618  4.42225  2.77519  2.73123  3.46354  2.40513  3.72494  3.29354  2.67741  2.69355  4.24690  2.90347  2.73739  3.18146  2.89801  2.37887  2.77519  2.98518  4.58477  3.61503
          0.02331  4.16618  4.88853  0.61958  0.77255  0.48576  0.95510
    242   2.71258  5.03188  1.78607  2.36261  4.28068  3.40024  3.68161  3.72294  2.48642  3.27989  3.09353  2.90438  3.85230  2.28876  2.96149  2.70211  2.95571  3.37585  5.50818  4.12929    312 - -
          2.68618  4.42225  2.77519  2.73123  3.46354  2.40513  3.72494  3.29354  2.67741  2.69355  4.24690  2.90347  2.73739  3.18146  2.89801  2.37887  2.77519  2.98518  4.58477  3.61503
          0.02331  4.16618  4.88853  0.61958  0.77255  0.48576  0.95510
    243   2.84005  4.60635  3.64233  3.01846  3.38363  3.71722  3.77787  3.09483  2.52514  2.27117  3.65746  3.39401  4.08453  3.11498  1.68653  3.00669  3.05543  2.89591  2.84713  3.46278    313 - -
          2.68618  4.42225  2.77519  2.73123  3.46354  2.40513  3.72494  3.29354  2.67741  2.69355  4.24690  2.90347  2.73739  3.18146  2.89801  2.37887  2.77519  2.98518  4.58477  3.61503
          0.12363  4.16618  2.29484  0.61958  0.77255  0.48576  0.95510
    244   2.35060  4.61063  3.09038  2.62584  4.21652  2.37751  3.78638  3.63564  2.53759  3.23821  4.05484  3.06207  3.79993  2.95546  2.12329  2.06995  2.84098  3.23511  5.45404  4.15896    314 - -
          2.68618  4.42225  2.77519  2.73123  3.46354  2.40513  3.72494  3.29354  2.67741  2.69355  4.24690  2.90347  2.73739  3.18146  2.89801  2.37887  2.77519  2.98518  4.58477  3.61503
          0.02574  4.06830  4.79064  0.61958  0.77255  0.42363  1.06325
    245   2.71643  5.03185  2.91560  2.43459  4.35120  2.50297  2.91203  3.80164  2.32336  3.33290  4.13019  2.37229  3.86322  2.77850  2.14823  2.70873  2.94986  3.43082  5.49059  4.14343    315 - -
          2.68618  4.42225  2.77519  2.73123  3.46354  2.40513  3.72494  3.29354  2.67741  2.69355  4.24690  2.90347  2.73739  3.18146  2.89801  2.37887  2.77519  2.98518  4.58477  3.61503
          0.02331  4.16618  4.88853  0.61958  0.77255  0.48576  0.95510
    246   3.11569  4.57725  4.20332  3.74562  1.33508  4.03154  3.67890  3.07937  3.64328  2.64813  3.70913  3.83789  4.40259  3.80486  3.82559  2.50139  3.35649  2.91071  3.98772  1.79836    316 - -
          2.68618  4.42225  2.77519  2.73123  3.46354  2.40513  3.72494  3.29354  2.67741  2.69355  4.24690  2.90347  2.73739  3.18146  2.89801  2.37887  2.77519  2.98518  4.58477  3.61503
          0.02331  4.16618  4.88853  0.61958  0.77255  0.48576  0.95510
    247   3.00137  5.62958  1.60994  1.49711  4.91563  3.30319  3.81775  4.44863  2.81501  3.91790  4.74708  2.05703  3.91072  2.97314  3.41551  2.87972  3.28238  4.00063  6.06627  4.54616    317 - -
          2.68618  4.42225  2.77519  2.73123  3.46354  2.40513  3.72494  3.29354  2.67741  2.69355  4.24690  2.90347  2.73739  3.18146  2.89801  2.37887  2.77519  2.98518  4.58477  3.61503
          0.02331  4.16618  4.88853  0.61958  0.77255  0.48576  0.95510
    248   2.21765  4.95247  2.06914  2.25290  4.23610  3.39077  3.67572  3.65991  2.49555  2.71640  4.05391  2.91174  3.83625  2.81960  2.97866  2.41233  2.91478  3.30916  5.46851  4.10331    318 - -
          2.68618  4.42225  2.77519  2.73123  3.46354  2.40513  3.72494  3.29354  2.67741  2.69355  4.24690  2.90347  2.73739  3.18146  2.89801  2.37887  2.77519  2.98518  4.58477  3.61503
          0.02331  4.16618  4.88853  0.61958  0.77255  0.48576  0.95510
    249   2.18601  4.33705  3.41793  3.00177  4.25994  2.39731  4.10174  3.67733  3.02566  3.33354  4.15153  3.28076  3.21620  3.32950  3.40182  2.04025  1.55676  3.19927  5.58492  4.33994    319 - -
          2.68618  4.42225  2.77519  2.73123  3.46354  2.40513  3.72494  3.29354  2.67741  2.69355  4.24690  2.90347  2.73739  3.18146  2.89801  2.37887  2.77519  2.98518  4.58477  3.61503
          0.02331  4.16618  4.88853  0.61958  0.77255  0.48576  0.95510
    250   2.69381  4.82925  3.13416  2.65193  4.35249  2.64897  3.77436  3.77488  2.40169  3.33836  4.16259  3.10752  2.59075  2.92979  1.61503  2.74510  2.98123  3.39413  5.50473  4.22416    320 - -
          2.68618  4.42225  2.77519  2.73123  3.46354  2.40513  3.72494  3.29354  2.67741  2.69355  4.24690  2.90347  2.73739  3.18146  2.89801  2.37887  2.77519  2.98518  4.58477  3.61503
          0.02331  4.16618  4.88853  0.61958  0.77255  0.48576  0.95510
    251   2.85322  5.34340  1.53687  2.25176  4.59276  3.35358  2.80767  4.13166  2.58720  3.62901  4.43342  2.81982  3.87854  2.21254  3.09842  2.78266  3.10895  3.72122  5.75885  4.30947    321 - -
          2.68618  4.42225  2.77519  2.73123  3.46354  2.40513  3.72494  3.29354  2.67741  2.69355  4.24690  2.90347  2.73739  3.18146  2.89801  2.37887  2.77519  2.98518  4.58477  3.61503
          0.02331  4.16618  4.88853  0.61958  0.77255  0.48576  0.95510
    252   2.90575  4.52703  3.86581  3.30428  3.30460  3.90787  4.13881  2.60944  3.10685  1.31798  2.57880  3.68322  4.24589  2.50701  3.38577  3.19202  3.13269  2.59485  5.02862  3.84022    322 - -
          2.68618  4.42225  2.77519  2.73123  3.46354  2.40513  3.72494  3.29354  2.67741  2.69355  4.24690  2.90347  2.73739  3.18146  2.89801  2.37887  2.77519  2.98518  4.58477  3.61503
          0.02331  4.16618  4.88853  0.61958  0.77255  0.48576  0.95510
    253   2.91407  4.45495  3.98627  3.48261  2.27578  3.87093  3.78514  2.88477  3.38519  2.51345  3.55084  3.69892  4.25524  3.61881  3.62443  3.17456  2.29169  2.71365  4.24908  1.49951    323 - -
          2.68618  4.42225  2.77519  2.73123  3.46354  2.40513  3.72494  3.29354  2.67741  2.69355  4.24690  2.90347  2.73739  3.18146  2.89801  2.37887  2.77519  2.98518  4.58477  3.61503
          0.02331  4.16618  4.88853  0.61958  0.77255  0.48576  0.95510
    254   2.94826  5.37085  2.48862  1.24061  4.67135  3.39003  3.77818  4.15605  2.56259  3.65543  4.50008  2.87474  3.93410  2.17070  2.99969  2.87904  3.20640  3.76960  5.79904  4.39454    324 - -
          2.68618  4.42225  2.77519  2.73123  3.46354  2.40513  3.72494  3.29354  2.67741  2.69355  4.24690  2.90347  2.73739  3.18146  2.89801  2.37887  2.77519  2.98518  4.58477  3.61503
          0.02331  4.16618  4.88853  0.61958  0.77255  0.48576  0.95510
    255   2.64965  4.73675  3.20990  2.71078  4.29386  2.43007  3.79785  3.69121  2.42596  3.28352  4.11615  3.14121  3.89401  2.96302  1.62574  2.72358  2.41386  3.31613  5.47829  4.20838    325 - -
          2.68618  4.42225  2.77519  2.73123  3.46354  2.40513  3.72494  3.29354  2.67741  2.69355  4.24690  2.90347  2.73739  3.18146  2.89801  2.37887  2.77519  2.98518  4.58477  3.61503
          0.02331  4.16618  4.88853  0.61958  0.77255  0.48576  0.95510
    256   2.79527  4.94252  3.12828  2.24738  4.10090  3.54592  3.67052  3.61392  2.27633  3.18020  4.02573  3.07888  3.94085  2.83644  1.69056  2.82265  3.01091  3.30450  5.31586  2.75544    326 - -
          2.68626  4.42233  2.77527  2.73131  3.46361  2.40452  3.72502  3.29362  2.67748  2.69339  4.24697  2.90354  2.73747  3.18154  2.89808  2.37894  2.77527  2.98526  4.58485  3.61511
          0.27542  1.45578  4.88853  0.67277  0.71395  0.48576  0.95510
    257   3.87781  5.05076  4.82384  4.56176  1.39760  4.56663  3.53551  3.54198  4.39539  2.83285  4.12489  4.21555  4.86538  4.30131  4.38314  3.94834  4.09580  3.47381  3.65453  0.89140    329 - -
          2.68618  4.42225  2.77519  2.73123  3.46354  2.40513  3.72494  3.29354  2.67741  2.69355  4.24690  2.90347  2.73739  3.18146  2.89801  2.37887  2.77519  2.98518  4.58477  3.61503
          0.02331  4.16618  4.88853  0.61958  0.77255  0.48576  0.95510
    258   2.68609  5.06347  1.98244  2.32848  4.40132  3.36254  3.67344  3.85958  2.48416  3.39764  4.18384  2.87373  3.13534  2.55072  2.97952  2.49648  2.26816  3.46590  5.58040  4.18761    330 - -
          2.68618  4.42225  2.77519  2.73123  3.46354  2.40513  3.72494  3.29354  2.67741  2.69355  4.24690  2.90347  2.73739  3.18146  2.89801  2.37887  2.77519  2.98518  4.58477  3.61503
          0.02331  4.16618  4.88853  0.61958  0.77255  0.48576  0.95510
    259   2.59362  4.43831  3.34352  2.78499  3.64147  2.43459  3.79617  2.98890  2.70949  2.69174  2.71789  3.21843  3.91663  3.06050  2.63264  2.75971  2.60125  2.47384  5.04572  3.79287    331 - -
          2.68618  4.42225  2.77519  2.73123  3.46354  2.40513  3.72494  3.29354  2.67741  2.69355  4.24690  2.90347  2.73739  3.18146  2.89801  2.37887  2.77519  2.98518  4.58477  3.61503
          0.02331  4.16618  4.88853  0.61958  0.77255  0.48576  0.95510
    260   2.60755  4.24254  3.64074  3.08009  3.30497  3.05582  3.87913  2.72061  2.99940  2.31458  2.50573  3.42944  3.99879  3.29462  3.30184  2.62739  2.84500  2.50962  4.79048  2.35865    332 - -
          2.68618  4.42225  2.77519  2.73123  3.46354  2.40513  3.72494  3.29354  2.67741  2.69355  4.24690  2.90347  2.73739  3.18146  2.89801  2.37887  2.77519  2.98518  4.58477  3.61503
          0.05848  4.16618  3.18712  0.61958  0.77255  0.48576  0.95510
    261   2.60679  4.75545  3.01331  2.47948  4.00260  3.18244  3.65877  3.41521  2.45874  3.03049  3.85444  2.45887  3.42970  2.82158  2.66585  2.65520  2.29560  3.10075  5.28280  3.14093    333 - -
          2.68618  4.42225  2.77519  2.73123  3.46354  2.40513  3.72494  3.29354  2.67741  2.69355  4.24690  2.90347  2.73739  3.18146  2.89801  2.37887  2.77519  2.98518  4.58477  3.61503
          0.02414  4.13184  4.85419  0.61958  0.77255  0.46123  0.99562
    262   2.39577  4.93387  2.50577  2.38197  4.24502  2.56201  3.64433  3.68526  2.43452  3.24885  3.42466  2.40658  3.40985  2.77612  2.91465  2.62822  2.86893  3.31693  5.45285  4.08653    334 - -
          2.68618  4.42225  2.77519  2.73123  3.46354  2.40513  3.72494  3.29354  2.67741  2.69355  4.24690  2.90347  2.73739  3.18146  2.89801  2.37887  2.77519  2.98518  4.58477  3.61503
          0.02331  4.16618  4.88853  0.61958  0.77255  0.48576  0.95510
    263   2.62412  4.65496  3.17704  2.62173  3.92023  3.46361  3.72015  3.30979  2.49450  2.94911  2.84126  3.09472  3.44755  2.91010  2.19875  2.07473  2.87135  3.01727  5.22963  3.94320    335 - -
          2.68618  4.42225  2.77519  2.73123  3.46354  2.40513  3.72494  3.29354  2.67741  2.69355  4.24690  2.90347  2.73739  3.18146  2.89801  2.37887  2.77519  2.98518  4.58477  3.61503
          0.02331  4.16618  4.88853  0.61958  0.77255  0.48576  0.95510
    264   2.56748  3.90991  2.72813  2.50408  4.14025  2.44888  3.70718  3.56402  2.51089  3.16336  3.97104  2.99896  3.81730  2.86015  2.62971  1.98935  2.84160  3.20373  5.39525  4.06445    336 - -
          2.68618  4.42225  2.77519  2.73123  3.46354  2.40513  3.72494  3.29354  2.67741  2.69355  4.24690  2.90347  2.73739  3.18146  2.89801  2.37887  2.77519  2.98518  4.58477  3.61503
          0.21801  4.16618  1.71274  0.61958  0.77255  0.48576  0.95510
    265   2.07527  4.62341  2.48451  2.49407  3.96203  2.79695  3.71890  3.32358  2.59015  2.49256  3.84936  2.98222  3.80250  2.90971  3.03506  2.63131  2.83384  3.01086  5.28795  3.97479    337 - -
          2.68618  4.42225  2.77519  2.73123  3.46354  2.40513  3.72494  3.29354  2.67741  2.69355  4.24690  2.90347  2.73739  3.18146  2.89801  2.37887  2.77519  2.98518  4.58477  3.61503
          0.02825  3.97642  4.69877  0.61958  0.77255  0.67779  0.70874
    266   2.61383  4.30314  3.59464  3.07209  3.39127  2.52447  3.94751  2.63501  2.95938  2.06618  2.29336  3.42626  3.99570  3.29982  3.26522  2.86886  2.88309  2.46863  4.94158  3.70332    338 - -
          2.68618  4.42225  2.77519  2.73123  3.46354  2.40513  3.72494  3.29354  2.67741  2.69355  4.24690  2.90347  2.73739  3.18146  2.89801  2.37887  2.77519  2.98518  4.58477  3.61503
          0.02825  3.97642  4.69877  0.61958  0.77255  0.67779  0.70874
    267   2.63090  4.95728  2.54711  2.20204  4.28035  2.78150  3.61715  3.72483  2.40267  3.27741  4.07424  2.84693  3.78170  2.75301  2.44276  2.14877  2.87942  3.35078  5.47078  4.09951    339 - -
          2.68618  4.42225  2.77519  2.73123  3.46354  2.40513  3.72494  3.29354  2.67741  2.69355  4.24690  2.90347  2.73739  3.18146  2.89801  2.37887  2.77519  2.98518  4.58477  3.61503
          0.02825  3.97642  4.69877  0.61958  0.77255  0.67779  0.70874
    268   2.05604  4.27052  3.46200  2.91991  3.52520  3.43563  3.86053  2.76786  2.85339  2.41043  2.85665  3.29234  3.89208  3.17545  3.19856  2.54208  2.36900  2.53331  4.97826  3.74463    340 - -
          2.68618  4.42225  2.77519  2.73123  3.46354  2.40513  3.72494  3.29354  2.67741  2.69355  4.24690  2.90347  2.73739  3.18146  2.89801  2.37887  2.77519  2.98518  4.58477  3.61503
          0.02825  3.97642  4.69877  0.61958  0.77255  0.67779  0.70874
    269   1.85151  4.38033  3.14970  2.75239  4.13283  2.04833  3.89546  3.54168  2.74408  3.18865  4.01882  3.11491  3.73790  3.10538  2.73632  2.29187  2.76266  3.11826  5.43644  4.17019    341 - -
          2.68618  4.42225  2.77519  2.73123  3.46354  2.40513  3.72494  3.29354  2.67741  2.69355  4.24690  2.90347  2.73739  3.18146  2.89801  2.37887  2.77519  2.98518  4.58477  3.61503
          0.02825  3.97642  4.69877  0.61958  0.77255  0.67779  0.70874
    270   2.01628  4.32670  3.26790  2.80900  3.89707  1.99781  3.88533  3.25067  2.79388  2.94980  3.23421  3.16800  3.24743  3.12645  3.17064  2.54449  2.75068  2.90673  5.26665  4.01106    342 - -
          2.68618  4.42225  2.77519  2.73123  3.46354  2.40513  3.72494  3.29354  2.67741  2.69355  4.24690  2.90347  2.73739  3.18146  2.89801  2.37887  2.77519  2.98518  4.58477  3.61503
          0.02825  3.97642  4.69877  0.61958  0.77255  0.67779  0.70874
    271   2.54417  3.81416  2.60946  2.55947  3.75252  3.08693  3.68626  3.16429  2.56954  2.82588  3.67935  3.03727  3.81912  2.90003  2.99833  2.39266  2.79540  2.88157  5.11284  2.78608    343 - -
          2.68618  4.42225  2.77519  2.73123  3.46354  2.40513  3.72494  3.29354  2.67741  2.69355  4.24690  2.90347  2.73739  3.18146  2.89801  2.37887  2.77519  2.98518  4.58477  3.61503
          0.02825  3.97642  4.69877  0.61958  0.77255  0.67779  0.70874
    272   2.64254  4.64067  3.13345  2.77045  4.26895  1.54480  3.87370  3.73225  2.53549  3.32927  4.19693  3.17091  3.86107  3.07731  2.02214  2.73834  2.98855  3.34230  5.45188  4.22234    344 - -
          2.68612  4.42237  2.77521  2.73135  3.46344  2.40492  3.72506  3.29366  2.67753  2.69357  4.24701  2.90316  2.73751  3.18158  2.89791  2.37874  2.77531  2.98530  4.58489  3.61515
          0.53915  1.20271  2.15094  0.94974  0.48913  0.67779  0.70874
    273   2.51856  4.33330  3.30658  2.84560  3.45191  2.39164  3.79241  3.04667  2.76583  2.72075  3.62454  3.21895  3.19626  3.13055  3.09806  2.69517  2.81943  2.77736  2.58582  3.55865    348 - -
          2.68618  4.42225  2.77519  2.73123  3.46354  2.40513  3.72494  3.29354  2.67741  2.69355  4.24690  2.90347  2.73739  3.18146  2.89801  2.37887  2.77519  2.98518  4.58477  3.61503
          0.03170  3.86296  4.58530  0.61958  0.77255  0.76369  0.62726
    274   2.72966  5.12600  1.84812  2.14621  4.48904  3.18691  3.67898  3.98319  2.60983  3.52399  4.35094  2.00540  3.15346  2.83952  3.14272  2.67823  3.01872  3.57427  5.69552  4.25765    349 - -
          2.68618  4.42225  2.77519  2.73123  3.46354  2.40513  3.72494  3.29354  2.67741  2.69355  4.24690  2.90347  2.73739  3.18146  2.89801  2.37887  2.77519  2.98518  4.58477  3.61503
          0.03170  3.86296  4.58530  0.61958  0.77255  0.76369  0.62726
    275   2.57687  4.25195  3.58839  3.06402  2.43330  3.52628  3.84701  2.65195  2.98643  2.32059  2.98150  3.39685  3.96072  3.28735  3.29330  2.17958  2.84635  2.47161  4.70420  3.34303    350 - -
          2.68618  4.42225  2.77519  2.73123  3.46354  2.40513  3.72494  3.29354  2.67741  2.69355  4.24690  2.90347  2.73739  3.18146  2.89801  2.37887  2.77519  2.98518  4.58477  3.61503
          0.03170  3.86296  4.58530  0.61958  0.77255  0.66198  0.72532
    276   2.65747  4.14530  4.01161  3.44106  2.62097  3.73714  3.94249  2.44911  3.32126  1.97481  3.14500  3.66972  4.09648  3.55020  3.52461  3.02691  2.66303  2.07699  2.81179  3.22611    351 - -
          2.68618  4.42225  2.77519  2.73123  3.46354  2.40513  3.72494  3.29354  2.67741  2.69355  4.24690  2.90347  2.73739  3.18146  2.89801  2.37887  2.77519  2.98518  4.58477  3.61503
          0.02952  3.93325  4.65560  0.61958  0.77255  0.71252  0.67415
    277   2.51606  4.59833  2.97430  2.50924  3.96977  3.29895  3.69003  3.37959  2.51307  3.01503  3.35568  2.32150  2.86017  2.87251  2.93722  2.30748  2.79960  3.04766  5.27160  3.96054    352 - -
          2.68618  4.42225  2.77519  2.73123  3.46354  2.40513  3.72494  3.29354  2.67741  2.69355  4.24690  2.90347  2.73739  3.18146  2.89801  2.37887  2.77519  2.98518  4.58477  3.61503
          0.02952  3.93325  4.65560  0.61958  0.77255  0.54984  0.86048
    278   2.63267  4.35205  3.49045  2.95328  3.30280  3.57797  3.82814  2.79469  2.86347  2.43589  2.55277  3.34134  2.43432  3.19772  3.19419  2.85272  2.87675  2.60190  4.81617  2.79054    353 - -
          2.68618  4.42225  2.77519  2.73123  3.46354  2.40513  3.72494  3.29354  2.67741  2.69355  4.24690  2.90347  2.73739  3.18146  2.89801  2.37887  2.77519  2.98518  4.58477  3.61503
          0.02651  4.03941  4.76176  0.61958  0.77255  0.62190  0.76986
    279   2.51592  4.44761  3.23038  3.03659  4.43727  2.10459  4.23555  3.92599  3.19205  3.57321  4.44202  3.33578  1.17727  3.50810  3.51901  2.66523  2.97585  3.42033  5.66759  4.50186    354 - -
          2.68618  4.42225  2.77519  2.73123  3.46354  2.40513  3.72494  3.29354  2.67741  2.69355  4.24690  2.90347  2.73739  3.18146  2.89801  2.37887  2.77519  2.98518  4.58477  3.61503
          0.02651  4.03941  4.76176  0.61958  0.77255  0.62190  0.76986
    280   2.73748  4.38925  3.72430  3.17977  3.33002  3.72171  4.04184  2.56403  3.06078  1.70674  2.60494  3.54756  2.42080  3.38925  3.36306  3.01359  2.98718  2.46918  4.97530  3.76108    355 - -
          2.68618  4.42225  2.77519  2.73123  3.46354  2.40513  3.72494  3.29354  2.67741  2.69355  4.24690  2.90347  2.73739  3.18146  2.89801  2.37887  2.77519  2.98518  4.58477  3.61503
          0.10782  4.03941  2.46982  0.61958  0.77255  0.62190  0.76986
    281   2.61442  4.87913  2.33991  2.32717  4.16643  3.32635  3.63025  3.08214  2.45455  3.18687  4.00053  2.29070  3.01957  2.77929  2.93263  2.62239  2.86535  3.24390  5.40862  4.04388    356 - -
          2.68618  4.42225  2.77519  2.73123  3.46354  2.40513  3.72494  3.29354  2.67741  2.69355  4.24690  2.90347  2.73739  3.18146  2.89801  2.37887  2.77519  2.98518  4.58477  3.61503
          0.02872  3.96031  4.68266  0.61958  0.77255  0.69107  0.69523
    282   2.50552  4.57350  3.08301  2.58347  4.03928  3.28768  3.71643  3.43967  2.47800  3.06495  3.89716  3.03183  2.93897  2.89525  2.38487  2.34209  2.19421  3.08927  5.31125  4.02168    357 - -
          2.68618  4.42225  2.77519  2.73123  3.46354  2.40513  3.72494  3.29354  2.67741  2.69355  4.24690  2.90347  2.73739  3.18146  2.89801  2.37887  2.77519  2.98518  4.58477  3.61503
          0.02872  3.96031  4.68266  0.61958  0.77255  0.56586  0.83903
    283   1.99824  4.68080  3.31812  2.81550  4.21456  3.39109  3.80136  3.55827  2.34377  3.18687  4.07851  3.20240  3.91019  2.98477  1.50629  2.77453  2.98556  3.22429  5.40864  4.17027    358 - -
          2.68618  4.42225  2.77519  2.73123  3.46354  2.40513  3.72494  3.29354  2.67741  2.69355  4.24690  2.90347  2.73739  3.18146  2.89801  2.37887  2.77519  2.98518  4.58477  3.61503
          0.02651  4.03941  4.76176  0.61958  0.77255  0.62190  0.76986
    284   2.63515  4.62646  3.21986  2.66762  3.90288  2.54601  3.71227  3.28043  2.41494  2.91768  2.90593  3.11701  3.88121  2.90972  2.00051  2.73361  2.88638  2.99803  5.20417  3.93378    359 - -
          2.68618  4.42225  2.77519  2.73123  3.46354  2.40513  3.72494  3.29354  2.67741  2.69355  4.24690  2.90347  2.73739  3.18146  2.89801  2.37887  2.77519  2.98518  4.58477  3.61503
          0.02651  4.03941  4.76176  0.61958  0.77255  0.62190  0.76986
    285   2.71653  5.12189  2.34715  1.77913  4.45464  3.30122  3.67175  3.92124  2.52483  3.45464  4.25280  2.80163  2.86396  2.81086  3.03628  2.12583  2.97730  3.52308  5.63596  4.22395    360 - -
          2.68618  4.42225  2.77519  2.73123  3.46354  2.40513  3.72494  3.29354  2.67741  2.69355  4.24690  2.90347  2.73739  3.18146  2.89801  2.37887  2.77519  2.98518  4.58477  3.61503
          0.02651  4.03941  4.76176  0.61958  0.77255  0.62190  0.76986
    286   1.99616  4.57204  3.13997  2.67204  4.10430  3.28949  3.79169  3.49247  2.53521  3.12640  3.97201  3.09686  2.22633  2.97842  2.36527  2.62808  2.85115  3.13386  5.37566  4.09744    361 - -
          2.68618  4.42225  2.77519  2.73123  3.46354  2.40513  3.72494  3.29354  2.67741  2.69355  4.24690  2.90347  2.73739  3.18146  2.89801  2.37887  2.77519  2.98518  4.58477  3.61503
          0.02651  4.03941  4.76176  0.61958  0.77255  0.62190  0.76986
    287   2.12290  4.34570  3.92575  3.39442  3.34551  3.76091  4.19173  2.39741  3.26153  1.93098  1.92690  3.70400  4.17805  3.57455  3.52881  3.08460  3.02411  2.29410  5.03475  3.83865    362 - -
          2.68618  4.42225  2.77519  2.73123  3.46354  2.40513  3.72494  3.29354  2.67741  2.69355  4.24690  2.90347  2.73739  3.18146  2.89801  2.37887  2.77519  2.98518  4.58477  3.61503
          0.02651  4.03941  4.76176  0.61958  0.77255  0.62190  0.76986
    288   2.49548  4.43716  3.21554  3.01332  4.43371  1.86885  4.21705  3.91820  3.17175  3.56333  4.42481  3.31512  1.32664  3.48287  3.50659  2.64306  2.95417  3.40802  5.66978  4.49415    363 - -
          2.68617  4.42258  2.77515  2.73156  3.46387  2.40530  3.72528  3.29368  2.67774  2.69360  4.24428  2.90369  2.73678  3.18179  2.89779  2.37881  2.77478  2.98551  4.58510  3.61450
          0.43768  1.25571  2.66508  1.83229  0.17441  0.62190  0.76986
    289   2.58360  4.73926  2.82970  2.46486  4.20210  3.27524  3.71540  3.64296  2.48771  3.23256  4.06112  2.95067  2.47320  2.19298  2.89498  2.20437  2.88224  3.26835  5.44021  4.11151    373 - -
          2.68618  4.42225  2.77519  2.73123  3.46354  2.40513  3.72494  3.29354  2.67741  2.69355  4.24690  2.90347  2.73739  3.18146  2.89801  2.37887  2.77519  2.98518  4.58477  3.61503
          0.02825  3.97642  4.69877  0.61958  0.77255  0.57608  0.82575
    290   2.53432  4.43443  3.26881  2.73996  3.70278  3.40207  3.78912  3.05311  2.68450  2.48808  3.24096  3.16695  2.84646  3.03503  3.06941  1.93817  2.81237  2.78849  5.10339  3.83327    374 - -
          2.68618  4.42225  2.77519  2.73123  3.46354  2.40513  3.72494  3.29354  2.67741  2.69355  4.24690  2.90347  2.73739  3.18146  2.89801  2.37887  2.77519  2.98518  4.58477  3.61503
          0.02651  4.03941  4.76176  0.61958  0.77255  0.62190  0.76986
    291   2.57134  4.63435  3.08599  2.53489  3.88875  2.65261  3.66688  3.28454  2.47500  2.75715  3.40917  3.02252  3.03106  2.84997  2.51132  2.49858  2.81562  2.98651  5.19915  3.90014    375 - -
          2.68618  4.42225  2.77519  2.73123  3.46354  2.40513  3.72494  3.29354  2.67741  2.69355  4.24690  2.90347  2.73739  3.18146  2.89801  2.37887  2.77519  2.98518  4.58477  3.61503
          0.02651  4.03941  4.76176  0.61958  0.77255  0.62190  0.76986
    292   2.64479  4.95057  2.32220  2.34136  4.31094  3.32649  3.65808  3.75940  2.45283  3.31614  4.11663  2.87292  2.29264  2.79843  2.55146  2.46104  2.90576  3.37847  5.50788  4.13704    376 - -
          2.68618  4.42225  2.77519  2.73123  3.46354  2.40513  3.72494  3.29354  2.67741  2.69355  4.24690  2.90347  2.73739  3.18146  2.89801  2.37887  2.77519  2.98518  4.58477  3.61503
          0.02651  4.03941  4.76176  0.61958  0.77255  0.40917  1.09124
    293   2.17867  4.39007  3.37416  2.83092  3.60512  3.48253  3.82719  2.96878  2.78956  2.52578  3.56231  3.24644  3.91403  3.11260  3.16479  2.33675  2.16140  2.71770  5.02475  2.98878    377 - -
          2.68618  4.42225  2.77519  2.73123  3.46354  2.40513  3.72494  3.29354  2.67741  2.69355  4.24690  2.90347  2.73739  3.18146  2.89801  2.37887  2.77519  2.98518  4.58477  3.61503
          0.02331  4.16618  4.88853  0.61958  0.77255  0.48576  0.95510
    294   2.11514  4.33829  3.46198  2.92460  3.59367  2.36518  3.88443  2.91834  2.87345  2.13831  3.17292  3.30756  3.92503  3.19134  3.22878  2.59455  2.83138  2.67066  5.02889  3.79039    378 - -
          2.68618  4.42225  2.77519  2.73123  3.46354  2.40513  3.72494  3.29354  2.67741  2.69355  4.24690  2.90347  2.73739  3.18146  2.89801  2.37887  2.77519  2.98518  4.58477  3.61503
          0.02331  4.16618  4.88853  0.61958  0.77255  0.48576  0.95510
    295   2.49193  4.35711  3.41758  2.95211  3.80557  2.40886  3.96636  3.17052  2.91898  2.87442  2.15057  3.29773  3.87915  3.24818  3.27211  1.93037  2.83475  2.86707  5.21439  3.96694    379 - -
          2.68618  4.42225  2.77519  2.73123  3.46354  2.40513  3.72494  3.29354  2.67741  2.69355  4.24690  2.90347  2.73739  3.18146  2.89801  2.37887  2.77519  2.98518  4.58477  3.61503
          0.02331  4.16618  4.88853  0.61958  0.77255  0.48576  0.95510
    296   2.37601  4.37527  3.25689  2.98900  4.47050  1.45059  4.18895  3.92469  3.13226  3.56329  4.37224  3.26801  2.30990  3.41788  3.50332  2.01734  2.83998  3.36480  5.76837  4.51754    380 - -
          2.68618  4.42225  2.77519  2.73123  3.46354  2.40513  3.72494  3.29354  2.67741  2.69355  4.24690  2.90347  2.73739  3.18146  2.89801  2.37887  2.77519  2.98518  4.58477  3.61503
          0.02331  4.16618  4.88853  0.61958  0.77255  0.48576  0.95510
    297   2.35118  4.32021  3.37204  3.16470  4.53726  1.82721  4.33402  4.01933  3.32336  3.67787  4.49171  3.36055  3.79597  3.59648  3.65052  1.12272  2.84993  3.40586  5.84638  4.61922    381 - -
          2.68618  4.42225  2.77519  2.73123  3.46354  2.40513  3.72494  3.29354  2.67741  2.69355  4.24690  2.90347  2.73739  3.18146  2.89801  2.37887  2.77519  2.98518  4.58477  3.61503
          0.02331  4.16618  4.88853  0.61958  0.77255  0.48576  0.95510
    298   2.15865  4.27924  3.81869  3.26681  3.41066  3.67266  4.06845  2.53743  3.16859  2.13584  2.05313  3.58477  4.09079  3.46509  3.45329  2.97186  2.46422  2.36811  4.96869  3.76516    382 - -
          2.68618  4.42225  2.77519  2.73123  3.46354  2.40513  3.72494  3.29354  2.67741  2.69355  4.24690  2.90347  2.73739  3.18146  2.89801  2.37887  2.77519  2.98518  4.58477  3.61503
          0.02331  4.16618  4.88853  0.61958  0.77255  0.48576  0.95510
    299   2.78802  4.84207  3.34211  2.83719  4.39368  3.46889  3.81492  3.83406  2.29555  3.38771  4.24791  3.23267  3.97748  2.98378  1.28719  2.11648  3.08358  3.46257  5.50445  4.25733    383 - -
          2.68618  4.42225  2.77519  2.73123  3.46354  2.40513  3.72494  3.29354  2.67741  2.69355  4.24690  2.90347  2.73739  3.18146  2.89801  2.37887  2.77519  2.98518  4.58477  3.61503
          0.09435  4.16618  2.59659  0.61958  0.77255  0.48576  0.95510
    300   2.14236  4.70581  2.12925  2.49882  4.02579  3.37403  3.72957  2.73940  2.58492  3.04953  3.89518  2.99888  3.83788  2.90734  3.04023  2.43530  2.86861  3.04424  5.33861  4.01598    384 - -
          2.68618  4.42225  2.77519  2.73123  3.46354  2.40513  3.72494  3.29354  2.67741  2.69355  4.24690  2.90347  2.73739  3.18146  2.89801  2.37887  2.77519  2.98518  4.58477  3.61503
          0.02501  4.09684  4.81918  0.61958  0.77255  0.43942  1.03397
    301   2.29910  3.09489  3.73446  3.29153  4.14735  1.77793  4.24189  3.53989  3.24929  3.23908  4.07687  3.42862  3.78667  3.53352  3.56297  1.94672  1.88698  3.07994  5.52621  4.32280    385 - -
          2.68618  4.42225  2.77519  2.73123  3.46354  2.40513  3.72494  3.29354  2.67741  2.69355  4.24690  2.90347  2.73739  3.18146  2.89801  2.37887  2.77519  2.98518  4.58477  3.61503
          0.02331  4.16618  4.88853  0.61958  0.77255  0.48576  0.95510
    302   2.38005  4.39731  3.30951  2.90717  4.33148  2.08583  4.05746  3.76297  2.95370  3.39789  4.20485  3.22694  2.41955  3.26343  3.34917  1.81390  2.24307  3.26702  5.62793  4.36384    386 - -
          2.68618  4.42225  2.77519  2.73123  3.46354  2.40513  3.72494  3.29354  2.67741  2.69355  4.24690  2.90347  2.73739  3.18146  2.89801  2.37887  2.77519  2.98518  4.58477  3.61503
          0.02331  4.16618  4.88853  0.61958  0.77255  0.48576  0.95510
    303   2.69054  4.21963  3.94925  3.38934  2.16448  3.74000  3.95617  2.58901  3.29092  2.30208  3.29446  3.64682  4.11796  3.53537  3.52562  3.02746  2.04848  2.22470  4.62411  2.79552    387 - -
          2.68618  4.42225  2.77519  2.73123  3.46354  2.40513  3.72494  3.29354  2.67741  2.69355  4.24690  2.90347  2.73739  3.18146  2.89801  2.37887  2.77519  2.98518  4.58477  3.61503
          0.02331  4.16618  4.88853  0.61958  0.77255  0.48576  0.95510
    304   2.43145  4.66520  2.65868  2.56544  4.00244  3.38513  3.75614  3.38253  2.60794  3.03823  3.00569  3.04913  3.85105  2.94070  3.04998  1.71667  2.86455  3.06579  5.32049  4.01006    388 - -
          2.68618  4.42225  2.77519  2.73123  3.46354  2.40513  3.72494  3.29354  2.67741  2.69355  4.24690  2.90347  2.73739  3.18146  2.89801  2.37887  2.77519  2.98518  4.58477  3.61503
          0.09435  4.16618  2.59659  0.61958  0.77255  0.48576  0.95510
    305   2.81397  4.84094  3.29371  2.84062  4.42851  2.19847  3.85685  3.87601  2.37531  3.42783  4.29252  3.24629  3.97258  3.03463  1.27660  2.88456  3.11634  3.50021  5.51469  4.30454    389 - -
          2.68618  4.42225  2.77519  2.73123  3.46354  2.40513  3.72494  3.29354  2.67741  2.69355  4.24690  2.90347  2.73739  3.18146  2.89801  2.37887  2.77519  2.98518  4.58477  3.61503
          0.02501  4.09684  4.81918  0.61958  0.77255  0.56463  0.84065
    306   2.83261  4.99474  1.94926  2.46629  4.66566  1.17584  4.01415  4.18760  3.03846  3.77318  4.64006  2.98588  3.91244  3.22169  3.54552  2.84715  3.20589  3.73090  5.86446  4.53178    390 - -
          2.68621  4.42228  2.77522  2.73126  3.46357  2.40508  3.72497  3.29357  2.67744  2.69358  4.24693  2.90350  2.73707  3.18149  2.89804  2.37890  2.77522  2.98521  4.58480  3.61506
          0.44313  1.62370  1.82754  0.25561  1.48919  0.56463  0.84065
    307   2.62541  4.80989  2.70751  2.40379  4.23792  3.26476  3.69753  3.70508  2.46548  3.28376  4.11543  2.63242  3.79403  2.19023  2.86878  1.90940  2.91930  3.32835  5.46423  4.11864    392 - -
          2.68618  4.42225  2.77519  2.73123  3.46354  2.40513  3.72494  3.29354  2.67741  2.69355  4.24690  2.90347  2.73739  3.18146  2.89801  2.37887  2.77519  2.98518  4.58477  3.61503
          0.02958  3.93109  4.65344  0.61958  0.77255  0.46442  0.99020
    308   2.67284  5.11310  2.16846  2.18896  4.42105  3.36897  3.61096  3.88894  2.02080  3.39846  4.17077  2.84405  3.80282  2.38232  2.85117  2.63757  2.90869  3.48669  5.55502  3.44126    393 - -
          2.68618  4.42225  2.77519  2.73123  3.46354  2.40513  3.72494  3.29354  2.67741  2.69355  4.24690  2.90347  2.73739  3.18146  2.89801  2.37887  2.77519  2.98518  4.58477  3.61503
          0.02501  4.09684  4.81918  0.61958  0.77255  0.56463  0.84065
    309   2.69860  4.86995  2.16784  2.42496  3.90910  3.39792  3.69724  3.54377  2.58725  3.14685  3.99584  2.94862  2.68755  2.89680  3.05496  2.72350  2.95070  3.22672  5.26352  2.37815    394 - -
          2.68618  4.42225  2.77519  2.73123  3.46354  2.40513  3.72494  3.29354  2.67741  2.69355  4.24690  2.90347  2.73739  3.18146  2.89801  2.37887  2.77519  2.98518  4.58477  3.61503
          0.02501  4.09684  4.81918  0.61958  0.77255  0.43942  1.03397
    310   2.39018  4.48061  3.22026  2.75033  3.86506  1.87109  3.85212  3.26110  2.75700  2.93634  3.79506  3.17186  3.40617  3.08719  3.15612  2.67074  2.55145  2.95193  5.23506  2.96348    395 - -
          2.68618  4.42225  2.77519  2.73123  3.46354  2.40513  3.72494  3.29354  2.67741  2.69355  4.24690  2.90347  2.73739  3.18146  2.89801  2.37887  2.77519  2.98518  4.58477  3.61503
          0.02331  4.16618  4.88853  0.61958  0.77255  0.48576  0.95510
    311   2.63125  4.26928  3.82989  3.30108  3.44313  3.60418  4.09357  2.59292  3.19442  2.37565  1.86761  3.58878  4.06809  3.49722  3.46927  2.27394  2.91984  2.08941  4.99546  3.77960    396 - -
          2.68618  4.42225  2.77519  2.73123  3.46354  2.40513  3.72494  3.29354  2.67741  2.69355  4.24690  2.90347  2.73739  3.18146  2.89801  2.37887  2.77519  2.98518  4.58477  3.61503
          0.02331  4.16618  4.88853  0.61958  0.77255  0.48576  0.95510
    312   2.88684  4.55030  3.60563  2.32428  1.58045  3.78395  3.74207  3.01842  3.11068  2.62222  3.62878  3.48618  4.16893  3.39130  3.42754  3.07658  3.11997  2.82999  4.36966  2.41309    397 - -
          2.68618  4.42225  2.77519  2.73123  3.46354  2.40513  3.72494  3.29354  2.67741  2.69355  4.24690  2.90347  2.73739  3.18146  2.89801  2.37887  2.77519  2.98518  4.58477  3.61503
          0.02331  4.16618  4.88853  0.61958  0.77255  0.48576  0.95510
    313   2.56248  4.45587  3.30691  2.83639  3.68158  3.39310  3.86693  3.19202  2.80880  2.87956  3.76169  3.23468  3.90084  3.15004  3.18191  1.67406  2.39995  2.90186  5.10610  2.62571    398 - -
          2.68618  4.42225  2.77519  2.73123  3.46354  2.40513  3.72494  3.29354  2.67741  2.69355  4.24690  2.90347  2.73739  3.18146  2.89801  2.37887  2.77519  2.98518  4.58477  3.61503
          0.02331  4.16618  4.88853  0.61958  0.77255  0.48576  0.95510
    314   2.87551  4.89959  3.36229  2.90143  4.50330  2.22847  3.89970  3.95181  2.39475  3.49355  4.35935  3.30184  4.02429  3.07573  1.15792  2.94455  3.17631  3.57287  5.56613  4.36589    399 - -
          2.68618  4.42225  2.77519  2.73123  3.46354  2.40513  3.72494  3.29354  2.67741  2.69355  4.24690  2.90347  2.73739  3.18146  2.89801  2.37887  2.77519  2.98518  4.58477  3.61503
          0.02331  4.16618  4.88853  0.61958  0.77255  0.48576  0.95510
    315   2.87551  4.89959  3.36229  2.90143  4.50330  2.22847  3.89970  3.95181  2.39475  3.49355  4.35935  3.30184  4.02429  3.07573  1.15792  2.94455  3.17631  3.57287  5.56613  4.36589    400 - -
          2.68618  4.42225  2.77519  2.73123  3.46354  2.40513  3.72494  3.29354  2.67741  2.69355  4.24690  2.90347  2.73739  3.18146  2.89801  2.37887  2.77519  2.98518  4.58477  3.61503
          0.02331  4.16618  4.88853  0.61958  0.77255  0.48576  0.95510
    316   2.35259  4.32014  3.37587  3.17010  4.53460  2.00483  4.33710  4.01759  3.32645  3.67759  4.49272  3.36397  3.79746  3.60113  3.65137  1.04262  2.85176  3.40531  5.84465  4.61769    401 - -
          2.68618  4.42225  2.77519  2.73123  3.46354  2.40513  3.72494  3.29354  2.67741  2.69355  4.24690  2.90347  2.73739  3.18146  2.89801  2.37887  2.77519  2.98518  4.58477  3.61503
          0.02331  4.16618  4.88853  0.61958  0.77255  0.48576  0.95510
    317   2.42798  4.39541  3.30020  3.06976  4.40324  3.10697  4.23801  3.87611  3.17123  3.54117  4.39036  3.32941  1.26829  3.49543  3.50124  1.84377  2.89699  3.35393  5.72651  4.47056    402 - -
          2.68618  4.42225  2.77519  2.73123  3.46354  2.40513  3.72494  3.29354  2.67741  2.69355  4.24690  2.90347  2.73739  3.18146  2.89801  2.37887  2.77519  2.98518  4.58477  3.61503
          0.02331  4.16618  4.88853  0.61958  0.77255  0.48576  0.95510
    318   2.13485  4.55641  3.19926  2.71070  3.84639  3.43333  3.80910  3.20378  2.65888  2.44070  3.75947  3.15785  2.16035  2.78422  3.04599  2.72674  2.87942  2.92762  5.21647  3.94041    403 - -
          2.68618  4.42225  2.77519  2.73123  3.46354  2.40513  3.72494  3.29354  2.67741  2.69355  4.24690  2.90347  2.73739  3.18146  2.89801  2.37887  2.77519  2.98518  4.58477  3.61503
          0.02331  4.16618  4.88853  0.61958  0.77255  0.48576  0.95510
    319   1.96363  4.50903  3.21391  2.77058  4.18059  3.24010  3.91522  3.59037  2.74904  3.22847  4.05563  3.16351  1.92581  3.11177  2.84662  2.17582  2.84256  3.18631  5.47707  4.19854    404 - -
          2.68618  4.42225  2.77519  2.73123  3.46354  2.40513  3.72494  3.29354  2.67741  2.69355  4.24690  2.90347  2.73739  3.18146  2.89801  2.37887  2.77519  2.98518  4.58477  3.61503
          0.19695  4.16618  1.81244  0.61958  0.77255  0.48576  0.95510
    320   2.06921  4.39611  3.21700  2.73101  3.67384  3.34945  3.78702  3.09536  2.71787  2.78196  3.65431  3.14830  3.17835  3.04933  3.10368  2.31365  2.79295  2.81207  5.07471  2.65048    405 - -
          2.68618  4.42225  2.77519  2.73123  3.46354  2.40513  3.72494  3.29354  2.67741  2.69355  4.24690  2.90347  2.73739  3.18146  2.89801  2.37887  2.77519  2.98518  4.58477  3.61503
          0.02767  3.99691  4.71925  0.61958  0.77255  0.66034  0.72707
    321   2.62057  4.58134  3.14412  2.85475  4.29376  1.23283  3.98981  3.78150  2.73006  3.39629  4.27503  3.22896  3.86420  3.22020  2.40632  2.73641  3.00597  3.36699  5.50218  4.28665    406 - -
          2.68618  4.42225  2.77519  2.73123  3.46354  2.40513  3.72494  3.29354  2.67741  2.69355  4.24690  2.90347  2.73739  3.18146  2.89801  2.37887  2.77519  2.98518  4.58477  3.61503
          0.02767  3.99691  4.71925  0.61958  0.77255  0.66034  0.72707
    322   2.48034  4.58171  2.74788  2.54150  4.38995  1.95741  3.90076  3.86325  2.80585  3.46677  4.28805  1.96643  3.75508  3.09488  3.23853  2.22563  2.87615  3.38046  5.65537  4.32431    407 - -
          2.68559  4.42234  2.77528  2.73132  3.46363  2.40488  3.72503  3.29363  2.67750  2.69364  4.24649  2.90356  2.73738  3.18155  2.89810  2.37896  2.77528  2.98527  4.58486  3.61512
          0.25723  1.52376  4.71925  0.96030  0.48253  0.39029  1.12968
    323   1.92248  4.55396  3.05340  2.70205  4.38334  2.38165  3.95192  3.82647  2.82703  3.43378  4.23590  2.13006  3.80019  3.13250  3.26057  1.93281  2.85585  3.34711  5.64656  4.34098    411 - -
          2.68618  4.42225  2.77519  2.73123  3.46354  2.40513  3.72494  3.29354  2.67741  2.69355  4.24690  2.90347  2.73739  3.18146  2.89801  2.37887  2.77519  2.98518  4.58477  3.61503
          0.02331  4.16618  4.88853  0.61958  0.77255  0.48576  0.95510
    324   1.93390  4.53278  3.12499  2.71572  4.32197  2.19050  3.92718  3.75989  2.79072  3.36983  4.17160  2.68090  2.94107  3.10563  3.22280  1.99578  2.83084  3.29701  5.59056  4.29017    412 - -
          2.68618  4.42225  2.77519  2.73123  3.46354  2.40513  3.72494  3.29354  2.67741  2.69355  4.24690  2.90347  2.73739  3.18146  2.89801  2.37887  2.77519  2.98518  4.58477  3.61503
          0.02331  4.16618  4.88853  0.61958  0.77255  0.48576  0.95510
    325   2.19863  4.91104  3.07424  2.55259  4.29323  2.99462  3.68619  3.70313  2.31286  3.26237  4.08011  3.03997  3.89026  2.49838  1.78537  2.73940  2.95821  3.35091  5.44577  4.14471    413 - -
          2.68618  4.42225  2.77519  2.73123  3.46354  2.40513  3.72494  3.29354  2.67741  2.69355  4.24690  2.90347  2.73739  3.18146  2.89801  2.37887  2.77519  2.98518  4.58477  3.61503
          0.02331  4.16618  4.88853  0.61958  0.77255  0.48576  0.95510
    326   2.17062  4.18760  3.93046  3.36547  2.40805  3.69450  4.04313  2.52382  3.27028  2.24336  2.38621  3.63737  4.08810  3.52325  3.51186  2.98745  2.46434  2.35472  4.81825  3.61224    414 - -
          2.68618  4.42225  2.77519  2.73123  3.46354  2.40513  3.72494  3.29354  2.67741  2.69355  4.24690  2.90347  2.73739  3.18146  2.89801  2.37887  2.77519  2.98518  4.58477  3.61503
          0.02331  4.16618  4.88853  0.61958  0.77255  0.48576  0.95510
    327   1.69495  4.24755  3.56711  3.30357  4.43546  3.02145  4.36814  3.81548  3.36024  3.54504  4.38273  3.42366  3.78636  3.64787  3.65769  1.06011  2.80650  3.25957  5.78752  4.57359    415 - -
          2.68618  4.42225  2.77519  2.73123  3.46354  2.40513  3.72494  3.29354  2.67741  2.69355  4.24690  2.90347  2.73739  3.18146  2.89801  2.37887  2.77519  2.98518  4.58477  3.61503
          0.02331  4.16618  4.88853  0.61958  0.77255  0.48576  0.95510
    328   2.05593  4.67430  3.24234  2.73964  4.25654  3.35698  3.82071  3.65163  2.47423  3.25988  4.09393  3.15617  3.88076  2.99279  1.64052  2.25504  2.92608  3.27314  5.46799  4.19782    416 - -
          2.68618  4.42225  2.77519  2.73123  3.46354  2.40513  3.72494  3.29354  2.67741  2.69355  4.24690  2.90347  2.73739  3.18146  2.89801  2.37887  2.77519  2.98518  4.58477  3.61503
          0.06455  4.16618  3.05755  0.61958  0.77255  0.48576  0.95510
    329   1.98922  4.44245  3.22021  2.77282  3.93265  2.04305  3.88553  3.34478  2.79567  3.01466  3.86550  3.17073  3.83017  3.11824  3.19404  2.21142  2.82026  3.00319  5.29493  3.21443    417 - -
          2.68532  4.42241  2.77536  2.73139  3.46370  2.40493  3.72511  3.29370  2.67757  2.69371  4.24706  2.90363  2.73726  3.18163  2.89817  2.37893  2.77483  2.98535  4.58493  3.61519
          0.59141  1.57788  1.42693  1.38388  0.28849  0.53298  0.88396
    330   3.01966  4.73456  3.47117  3.06434  2.36664  3.75255  2.10597  3.34333  2.90371  2.82360  3.88053  3.37946  4.15439  3.28433  3.18945  3.09680  3.25448  3.14102  3.98879  1.70648    423 - -
          2.68618  4.42225  2.77519  2.73123  3.46354  2.40513  3.72494  3.29354  2.67741  2.69355  4.24690  2.90347  2.73739  3.18146  2.89801  2.37887  2.77519  2.98518  4.58477  3.61503
          0.03174  3.86168  4.58403  0.61958  0.77255  0.34412  1.23390
    331   2.22806  4.46659  3.24734  2.76700  3.78136  2.96227  3.84209  3.14093  2.75413  2.83814  2.15733  2.45491  3.89015  3.09127  3.14141  2.71346  2.85255  2.86091  5.16875  3.90503    424 - -
          2.68618  4.42225  2.77519  2.73123  3.46354  2.40513  3.72494  3.29354  2.67741  2.69355  4.24690  2.90347  2.73739  3.18146  2.89801  2.37887  2.77519  2.98518  4.58477  3.61503
          0.02331  4.16618  4.88853  0.61958  0.77255  0.48576  0.95510
    332   3.69933  5.06795  4.28604  4.07941  2.36902  4.18343  3.79747  3.67133  3.92947  3.04672  4.31693  4.10469  4.65443  4.16238  4.04856  3.80265  3.98971  3.55688  4.02087  0.58919    425 - -
          2.68618  4.42225  2.77519  2.73123  3.46354  2.40513  3.72494  3.29354  2.67741  2.69355  4.24690  2.90347  2.73739  3.18146  2.89801  2.37887  2.77519  2.98518  4.58477  3.61503
          0.02331  4.16618  4.88853  0.61958  0.77255  0.48576  0.95510
    333   2.79649  5.19590  2.18893  1.51004  4.38553  3.36958  3.71368  3.92566  2.58127  3.46744  4.28070  2.84941  3.86905  2.86431  3.09203  2.75291  3.04736  3.55036  5.61414  2.74828    426 - -
          2.68618  4.42225  2.77519  2.73123  3.46354  2.40513  3.72494  3.29354  2.67741  2.69355  4.24690  2.90347  2.73739  3.18146  2.89801  2.37887  2.77519  2.98518  4.58477  3.61503
          0.02331  4.16618  4.88853  0.61958  0.77255  0.48576  0.95510
    334   3.00362  5.51016  1.16475  2.22705  4.78482  3.32603  3.84462  4.33572  2.81247  3.83404  4.69016  2.80647  3.93266  2.14858  3.36483  2.90501  3.29015  3.91937  5.96980  4.48957    427 - -
          2.68618  4.42225  2.77519  2.73123  3.46354  2.40513  3.72494  3.29354  2.67741  2.69355  4.24690  2.90347  2.73739  3.18146  2.89801  2.37887  2.77519  2.98518  4.58477  3.61503
          0.02331  4.16618  4.88853  0.61958  0.77255  0.48576  0.95510
    335   2.79491  4.44902  3.89507  3.51870  1.27585  3.63127  3.94024  3.03145  3.46948  2.64957  3.72179  3.68868  4.17359  3.71543  3.70240  2.13262  3.13560  2.83323  4.45965  2.88170    428 - -
          2.68618  4.42225  2.77519  2.73123  3.46354  2.40513  3.72494  3.29354  2.67741  2.69355  4.24690  2.90347  2.73739  3.18146  2.89801  2.37887  2.77519  2.98518  4.58477  3.61503
          0.02331  4.16618  4.88853  0.61958  0.77255  0.48576  0.95510
    336   2.73440  4.96151  1.93919  2.42336  4.56148  3.25308  3.91389  4.05833  2.86753  3.64541  4.48041  2.94041  3.87862  3.09463  3.37249  1.29445  3.08668  3.61056  5.81089  4.41055    429 - -
          2.68618  4.42225  2.77519  2.73123  3.46354  2.40513  3.72494  3.29354  2.67741  2.69355  4.24690  2.90347  2.73739  3.18146  2.89801  2.37887  2.77519  2.98518  4.58477  3.61503
          0.02331  4.16618  4.88853  0.61958  0.77255  0.48576  0.95510
    337   3.10882  5.22061  3.46603  2.85298  4.62481  3.71631  3.70380  4.02980  2.00432  3.46812  4.34969  3.26261  4.10324  2.11240  1.18359  3.10728  3.28793  3.71283  5.51678  4.32445    430 - -
          2.68618  4.42225  2.77519  2.73123  3.46354  2.40513  3.72494  3.29354  2.67741  2.69355  4.24690  2.90347  2.73739  3.18146  2.89801  2.37887  2.77519  2.98518  4.58477  3.61503
          0.02331  4.16618  4.88853  0.61958  0.77255  0.48576  0.95510
    338   3.04737  5.57832  1.08988  2.19944  4.89581  3.29394  3.89476  4.47466  2.95334  3.97797  4.84556  2.00785  3.94154  3.07319  3.56219  2.93560  3.35802  4.03009  6.09808  4.57878    431 - -
          2.68618  4.42225  2.77519  2.73123  3.46354  2.40513  3.72494  3.29354  2.67741  2.69355  4.24690  2.90347  2.73739  3.18146  2.89801  2.37887  2.77519  2.98518  4.58477  3.61503
          0.02331  4.16618  4.88853  0.61958  0.77255  0.48576  0.95510
    339   2.04038  4.26318  3.56479  3.20049  4.31568  3.06386  4.24830  3.67699  3.20727  3.39455  4.22705  3.38000  3.78682  3.50827  3.53538  1.38895  1.73368  3.17819  5.66379  4.44677    432 - -
          2.68618  4.42225  2.77519  2.73123  3.46354  2.40513  3.72494  3.29354  2.67741  2.69355  4.24690  2.90347  2.73739  3.18146  2.89801  2.37887  2.77519  2.98518  4.58477  3.61503
          0.02331  4.16618  4.88853  0.61958  0.77255  0.48576  0.95510
    340   3.86804  5.03623  4.84816  4.58705  1.02879  4.56985  3.54080  3.51538  4.41737  2.80588  4.09728  4.22582  4.86573  4.31219  4.39420  3.95061  4.08518  3.45095  3.65796  1.21309    433 - -
          2.68618  4.42225  2.77519  2.73123  3.46354  2.40513  3.72494  3.29354  2.67741  2.69355  4.24690  2.90347  2.73739  3.18146  2.89801  2.37887  2.77519  2.98518  4.58477  3.61503
          0.02331  4.16618  4.88853  0.61958  0.77255  0.48576  0.95510
    341   3.01606  5.65102  1.44941  1.63840  4.93448  3.30059  3.82646  4.47040  2.83615  3.93900  4.77303  2.04741  3.91499  2.98417  3.44322  2.89058  3.29955  4.02142  6.08810  4.56205    434 - -
          2.68618  4.42225  2.77519  2.73123  3.46354  2.40513  3.72494  3.29354  2.67741  2.69355  4.24690  2.90347  2.73739  3.18146  2.89801  2.37887  2.77519  2.98518  4.58477  3.61503
          0.02331  4.16618  4.88853  0.61958  0.77255  0.48576  0.95510
    342   3.00331  5.63273  1.58544  1.51624  4.91843  3.30281  3.81885  4.45189  2.81777  3.92094  4.75069  2.05573  3.91125  2.97451  3.41922  2.88110  3.28463  4.00365  6.06935  4.54836    435 - -
          2.68618  4.42225  2.77519  2.73123  3.46354  2.40513  3.72494  3.29354  2.67741  2.69355  4.24690  2.90347  2.73739  3.18146  2.89801  2.37887  2.77519  2.98518  4.58477  3.61503
          0.02331  4.16618  4.88853  0.61958  0.77255  0.48576  0.95510
    343   3.36893  5.16684  3.89253  3.35436  4.59793  3.78669  4.08203  4.16929  2.41567  3.63189  4.63303  3.68694  4.28284  3.29535  0.60974  3.44441  3.61983  3.88258  5.56616  4.47112    436 - -
          2.68618  4.42225  2.77519  2.73123  3.46354  2.40513  3.72494  3.29354  2.67741  2.69355  4.24690  2.90347  2.73739  3.18146  2.89801  2.37887  2.77519  2.98518  4.58477  3.61503
          0.02331  4.16618  4.88853  0.61958  0.77255  0.48576  0.95510
    344   2.73863  4.79217  3.26995  2.68979  4.06957  3.53148  3.72114  3.45065  2.33252  3.04195  3.24693  3.14633  2.72984  2.89398  1.63262  2.80802  2.97477  3.16368  5.31143  4.04105    437 - -
          2.68618  4.41787  2.77511  2.73152  3.46244  2.40583  3.72500  3.29250  2.67804  2.69417  4.24784  2.90363  2.73801  3.18240  2.89624  2.37914  2.77477  2.98370  4.58571  3.61597
          0.33493  1.28345  4.88853  2.74378  0.06649  0.48576  0.95510
    345   2.58195  4.68753  3.11884  2.57402  4.04782  3.39736  3.72018  3.44950  2.50161  3.07208  3.89827  3.05246  2.92504  2.88888  2.20163  2.32249  2.35654  2.87370  5.32482  4.01970    480 - -
          2.68618  4.42225  2.77519  2.73123  3.46354  2.40513  3.72494  3.29354  2.67741  2.69355  4.24690  2.90347  2.73739  3.18146  2.89801  2.37887  2.77519  2.98518  4.58477  3.61503
          0.02331  4.16618  4.88853  0.61958  0.77255  0.48576  0.95510
    346   2.64148  4.90670  2.62408  2.43087  4.33958  2.11199  3.71657  3.78492  2.50298  3.34607  4.14362  2.94615  3.83259  2.85821  2.37151  2.16195  2.91811  3.39202  5.53934  4.18167    481 - -
          2.68618  4.42225  2.77519  2.73123  3.46354  2.40513  3.72494  3.29354  2.67741  2.69355  4.24690  2.90347  2.73739  3.18146  2.89801  2.37887  2.77519  2.98518  4.58477  3.61503
          0.02331  4.16618  4.88853  0.61958  0.77255  0.48576  0.95510
    347   2.67691  4.15609  4.08497  3.50784  3.27339  3.79218  4.11550  1.99674  3.39949  2.14099  2.54291  3.74978  4.15767  3.63819  3.60942  2.59043  2.69949  1.84794  4.82960  3.63547    482 - -
          2.68618  4.42225  2.77519  2.73123  3.46354  2.40513  3.72494  3.29354  2.67741  2.69355  4.24690  2.90347  2.73739  3.18146  2.89801  2.37887  2.77519  2.98518  4.58477  3.61503
          0.02331  4.16618  4.88853  0.61958  0.77255  0.48576  0.95510
    348   2.91669  5.02159  3.37694  2.73791  4.23117  3.64924  3.66577  3.71568  1.78498  3.24707  4.10305  3.18088  4.01520  2.82385  1.58345  2.94288  3.10826  3.41308  5.34353  2.69690    483 - -
          2.68618  4.42225  2.77519  2.73123  3.46354  2.40513  3.72494  3.29354  2.67741  2.69355  4.24690  2.90347  2.73739  3.18146  2.89801  2.37887  2.77519  2.98518  4.58477  3.61503
          0.02331  4.16618  4.88853  0.61958  0.77255  0.48576  0.95510
    349   2.63666  4.68735  2.85474  2.73618  4.56592  1.16077  4.12935  4.10889  3.07744  3.72155  4.56936  2.11388  3.89453  3.35691  3.47994  2.72899  3.06816  3.59201  5.82431  4.51571    484 - -
          2.68619  4.42260  2.77555  2.73126  3.46253  2.40548  3.72441  3.29217  2.67745  2.69295  4.24725  2.90343  2.73760  3.18181  2.89797  2.37899  2.77555  2.98553  4.58512  3.61459
          0.53374  1.14782  2.34069  1.70173  0.20134  0.48576  0.95510
    350   2.34959  4.34700  3.16693  2.90476  4.37862  2.05814  4.11118  3.82768  3.04565  3.47158  4.28996  3.20282  1.68097  3.34152  3.41571  2.15444  2.80413  3.29564  5.68119  4.42514    500 - -
          2.68618  4.42225  2.77519  2.73123  3.46354  2.40513  3.72494  3.29354  2.67741  2.69355  4.24690  2.90347  2.73739  3.18146  2.89801  2.37887  2.77519  2.98518  4.58477  3.61503
          0.02561  4.07327  4.79561  0.61958  0.77255  0.58894  0.80950
    351   2.35327  4.32322  3.26686  3.01525  4.33662  3.04236  4.17167  3.80390  3.10447  3.46957  4.31320  3.26988  2.83096  3.42538  3.43892  1.07240  2.82112  3.28026  5.66127  4.40496    501 - -
          2.68618  4.42225  2.77519  2.73123  3.46354  2.40513  3.72494  3.29354  2.67741  2.69355  4.24690  2.90347  2.73739  3.18146  2.89801  2.37887  2.77519  2.98518  4.58477  3.61503
          0.02561  4.07327  4.79561  0.61958  0.77255  0.58894  0.80950
    352   2.74601  5.14680  2.05258  2.27935  4.47934  3.33230  3.68035  3.94356  2.04126  3.47173  4.27274  2.83166  2.30485  2.81805  2.97380  2.70673  3.00193  3.54800  5.63956  4.23873    502 - -
          2.68618  4.42225  2.77519  2.73123  3.46354  2.40513  3.72494  3.29354  2.67741  2.69355  4.24690  2.90347  2.73739  3.18146  2.89801  2.37887  2.77519  2.98518  4.58477  3.61503
          0.02561  4.07327  4.79561  0.61958  0.77255  0.42626  1.05827
    353   1.70234  4.25151  3.52709  3.23218  4.46379  2.48903  4.32076  3.89167  3.30833  3.56648  4.37417  3.38257  3.76818  3.58102  3.63342  1.18430  2.78635  3.30346  5.79039  4.58027    503 - -
          2.68618  4.42225  2.77519  2.73123  3.46354  2.40513  3.72494  3.29354  2.67741  2.69355  4.24690  2.90347  2.73739  3.18146  2.89801  2.37887  2.77519  2.98518  4.58477  3.61503
          0.02331  4.16618  4.88853  0.61958  0.77255  0.48576  0.95510
    354   2.59273  4.73291  3.10486  2.58021  4.17950  3.37403  3.73407  3.59259  2.46879  3.18998  4.00606  3.05221  2.77949  2.89141  2.08625  2.29476  2.29785  3.23015  5.41181  4.10443    504 - -
          2.68618  4.42225  2.77519  2.73123  3.46354  2.40513  3.72494  3.29354  2.67741  2.69355  4.24690  2.90347  2.73739  3.18146  2.89801  2.37887  2.77519  2.98518  4.58477  3.61503
          0.02331  4.16618  4.88853  0.61958  0.77255  0.48576  0.95510
    355   2.72413  4.71834  3.31096  2.74291  3.98090  3.52623  3.74870  3.37286  2.38328  2.37343  3.88228  3.18244  3.94961  2.94234  1.76069  2.23694  2.96988  3.09183  5.26041  3.98755    505 - -
          2.68618  4.42225  2.77519  2.73123  3.46354  2.40513  3.72494  3.29354  2.67741  2.69355  4.24690  2.90347  2.73739  3.18146  2.89801  2.37887  2.77519  2.98518  4.58477  3.61503
          0.02331  4.16618  4.88853  0.61958  0.77255  0.48576  0.95510
    356   2.84461  4.47494  3.75294  3.21215  2.59546  3.79931  3.77834  2.90891  3.11167  2.03245  3.50881  3.53591  4.16311  2.47078  3.41026  3.06838  3.07330  2.74018  4.41350  1.86311    506 - -
          2.68618  4.42225  2.77519  2.73123  3.46354  2.40513  3.72494  3.29354  2.67741  2.69355  4.24690  2.90347  2.73739  3.18146  2.89801  2.37887  2.77519  2.98518  4.58477  3.61503
          0.02331  4.16618  4.88853  0.61958  0.77255  0.48576  0.95510
    357   1.86915  4.37232  3.43549  2.92247  3.74478  3.39112  3.92907  3.02686  2.87706  2.23462  3.67753  3.29456  2.67841  3.20489  3.24154  2.70787  2.38715  2.75583  5.16592  3.92225    507 - -
          2.68618  4.42225  2.77519  2.73123  3.46354  2.40513  3.72494  3.29354  2.67741  2.69355  4.24690  2.90347  2.73739  3.18146  2.89801  2.37887  2.77519  2.98518  4.58477  3.61503
          0.02331  4.16618  4.88853  0.61958  0.77255  0.48576  0.95510
    358   3.19079  4.88787  3.83119  3.71984  4.67323  3.55930  4.76407  4.30604  3.80468  3.89579  4.96474  3.99230  0.42670  4.18396  4.00787  3.36966  3.65713  3.91562  5.76798  4.80102    508 - -
          2.68618  4.42225  2.77519  2.73123  3.46354  2.40513  3.72494  3.29354  2.67741  2.69355  4.24690  2.90347  2.73739  3.18146  2.89801  2.37887  2.77519  2.98518  4.58477  3.61503
          0.02331  4.16618  4.88853  0.61958  0.77255  0.48576  0.95510
    359   2.88250  4.61751  3.58131  3.23326  2.78384  3.64755  3.79412  3.31859  3.18144  2.91783  3.92812  3.51615  4.16375  3.50599  3.46537  2.18819  3.19730  3.07802  4.38840  1.24814    509 - -
          2.68651  4.42324  2.77584  2.73123  3.46174  2.40564  3.72593  3.29165  2.67746  2.69296  4.24788  2.90290  2.73805  3.18189  2.89744  2.37916  2.77550  2.98575  4.58575  3.61206
          0.30864  1.32594        *  2.82962  0.06085  0.00000        *
//
