# Supplementary material for: Potential Conservation of Circadian Clock Proteins in the phylum Nematoda as Revealed by Bioinformatic Searches
Source: PLoS One. 2014 Nov 14;9(11):e112871. doi: 10.1371/journal.pone.0112871 (PMC4232591; doi:10.1371/journal.pone.0112871)
Supplement: File S1 — HMM profiles used in this work and HMMsearch results. (ZIP) [file pone.0112871.s007.zip › HMMs-CE/Artropodos/jet-PA(jetlag)_FBpp0078693-aln.hmm]

HMMER3/b [3.0 | March 2010]
NAME  jet-PA(jetlag)_FBpp0078693-aln
LENG  391
ALPH  amino
RF    no
CS    no
MAP   yes
DATE  Tue Jun 12 14:33:38 2012
NSEQ  7
EFFN  1.261230
CKSUM 365379594
STATS LOCAL MSV      -12.0388  0.69938
STATS LOCAL VITERBI  -12.6283  0.69938
STATS LOCAL FORWARD   -6.0297  0.69938
HMM          A        C        D        E        F        G        H        I        K        L        M        N        P        Q        R        S        T        V        W        Y   
            m->m     m->i     m->d     i->m     i->i     d->m     d->d
  COMPO   2.54393  3.35843  2.96144  2.77000  3.55182  3.09917  3.75110  2.78269  2.72074  2.19218  3.71363  3.08481  3.55856  3.09524  2.89638  2.62098  2.81494  2.61788  4.88560  3.75591
          2.68847  4.41745  2.77707  2.73283  3.46427  2.40497  3.71217  3.29498  2.68008  2.69269  4.24675  2.90610  2.73752  3.17871  2.89841  2.37769  2.77455  2.98440  4.58522  3.61235
          0.79498  1.18648  1.41421  3.99369  0.01860  0.00000        *
      1   2.52593  4.56579  3.05926  2.58952  3.95378  2.50534  3.75154  3.35699  2.60331  3.00397  2.95333  2.46323  3.81171  2.94719  3.02611  2.18389  2.81855  3.02972  5.27670  3.97891     78 - -
          2.68618  4.42225  2.77519  2.73123  3.46354  2.40513  3.72494  3.29354  2.67741  2.69355  4.24690  2.90347  2.73739  3.18146  2.89801  2.37887  2.77519  2.98518  4.58477  3.61503
          0.02615  4.05288  4.77523  0.61958  0.77255  0.62970  0.76089
      2   2.64089  4.92349  2.32077  2.37971  4.22276  3.37906  3.66125  3.66000  2.46929  3.23740  3.17341  2.45223  3.82060  2.80252  2.94774  2.03997  2.88919  3.30187  5.44997  4.08539     79 - -
          2.68618  4.42225  2.77519  2.73123  3.46354  2.40513  3.72494  3.29354  2.67741  2.69355  4.24690  2.90347  2.73739  3.18146  2.89801  2.37887  2.77519  2.98518  4.58477  3.61503
          0.02397  4.13885  4.86119  0.61958  0.77255  0.70162  0.68474
      3   2.21612  2.89179  3.26405  2.73202  3.86832  3.35366  3.81442  3.25337  2.32668  2.92195  3.77261  3.15579  2.84826  3.03547  3.09082  2.21008  2.81293  2.94132  5.22246  3.95233     80 - -
          2.68618  4.42225  2.77519  2.73123  3.46354  2.40513  3.72494  3.29354  2.67741  2.69355  4.24690  2.90347  2.73739  3.18146  2.89801  2.37887  2.77519  2.98518  4.58477  3.61503
          0.02397  4.13885  4.86119  0.61958  0.77255  0.70162  0.68474
      4   1.60652  4.27892  4.06976  3.66224  3.81950  3.50215  4.50155  2.37170  3.58430  2.62736  3.72253  3.80074  4.12758  3.88197  3.83307  2.92482  2.99532  1.35106  5.45148  4.23791     81 - -
          2.68618  4.42225  2.77519  2.73123  3.46354  2.40513  3.72494  3.29354  2.67741  2.69355  4.24690  2.90347  2.73739  3.18146  2.89801  2.37887  2.77519  2.98518  4.58477  3.61503
          0.02397  4.13885  4.86119  0.61958  0.77255  0.51886  0.90436
      5   2.30833  4.70540  2.71670  2.54240  3.92456  3.47216  3.70051  2.84695  2.53861  2.96037  3.03353  2.52746  3.86864  2.88014  2.98594  2.34370  2.85699  3.02322  5.24194  3.93278     82 - -
          2.68618  4.42225  2.77519  2.73123  3.46354  2.40513  3.72494  3.29354  2.67741  2.69355  4.24690  2.90347  2.73739  3.18146  2.89801  2.37887  2.77519  2.98518  4.58477  3.61503
          0.02169  4.23735  4.95969  0.61958  0.77255  0.59691  0.79965
      6   2.57796  3.05195  3.62214  3.07879  3.54273  3.51834  3.96171  2.83361  3.00176  2.15332  3.51449  2.79378  3.97969  3.31373  3.32369  2.81888  1.85788  2.59767  5.00172  3.77393     83 - -
          2.68618  4.42225  2.77519  2.73123  3.46354  2.40513  3.72494  3.29354  2.67741  2.69355  4.24690  2.90347  2.73739  3.18146  2.89801  2.37887  2.77519  2.98518  4.58477  3.61503
          0.02169  4.23735  4.95969  0.61958  0.77255  0.59691  0.79965
      7   2.32522  4.24644  3.75480  3.19069  3.39879  3.65737  3.98870  1.96963  3.11612  2.42731  2.83258  3.52282  2.88400  3.39827  3.41047  2.93482  2.44417  2.40499  4.89719  3.68454     84 - -
          2.68618  4.42225  2.77519  2.73123  3.46354  2.40513  3.72494  3.29354  2.67741  2.69355  4.24690  2.90347  2.73739  3.18146  2.89801  2.37887  2.77519  2.98518  4.58477  3.61503
          0.02169  4.23735  4.95969  0.61958  0.77255  0.42205  1.06624
      8   2.81983  4.42889  3.84965  3.27393  3.50393  3.85726  4.11888  2.14110  2.02263  1.77310  3.41845  3.64394  4.21572  3.47144  3.41231  3.12828  3.05151  2.06872  5.07991  3.87059     85 - -
          2.68618  4.42225  2.77519  2.73123  3.46354  2.40513  3.72494  3.29354  2.67741  2.69355  4.24690  2.90347  2.73739  3.18146  2.89801  2.37887  2.77519  2.98518  4.58477  3.61503
          0.01990  4.32296  5.04530  0.61958  0.77255  0.48576  0.95510
      9   2.73721  5.14700  2.95009  2.19459  4.47666  3.48040  2.43375  3.92969  2.32975  3.42979  4.20189  2.96092  3.88174  2.17878  2.41072  2.33767  2.96295  3.53279  5.57113  4.20480     86 - -
          2.68618  4.42225  2.77519  2.73123  3.46354  2.40513  3.72494  3.29354  2.67741  2.69355  4.24690  2.90347  2.73739  3.18146  2.89801  2.37887  2.77519  2.98518  4.58477  3.61503
          0.09236  4.32296  2.59073  0.61958  0.77255  0.48576  0.95510
     10   2.65337  4.83513  3.06923  2.51609  4.11564  3.46599  3.68342  3.52628  2.19925  3.12522  3.94190  3.02253  3.03302  2.83486  2.48353  2.03700  2.89082  2.64856  5.35888  4.03733     87 - -
          2.68618  4.42225  2.77519  2.73123  3.46354  2.40513  3.72494  3.29354  2.67741  2.69355  4.24690  2.90347  2.73739  3.18146  2.89801  2.37887  2.77519  2.98518  4.58477  3.61503
          0.10470  4.25197  2.46307  0.61958  0.77255  0.57942  0.82149
     11   2.64829  4.96928  2.45975  2.10623  4.24056  3.40187  3.63988  3.68210  2.43385  3.24616  4.03982  2.90404  2.94870  2.77288  2.91606  2.64542  2.39941  3.32228  5.45127  3.08298     88 - -
          2.68618  4.42225  2.77519  2.73123  3.46354  2.40513  3.72494  3.29354  2.67741  2.69355  4.24690  2.90347  2.73739  3.18146  2.89801  2.37887  2.77519  2.98518  4.58477  3.61503
          0.02321  4.17048  4.89282  0.61958  0.77255  0.67027  0.71656
     12   2.23873  4.65416  2.64724  2.26159  3.85602  3.47593  3.70446  2.66022  2.55802  2.88525  2.96502  3.05568  3.87044  2.89640  2.99835  2.70135  2.84987  2.92755  5.19707  3.89683     89 - -
          2.68618  4.42225  2.77519  2.73123  3.46354  2.40513  3.72494  3.29354  2.67741  2.69355  4.24690  2.90347  2.73739  3.18146  2.89801  2.37887  2.77519  2.98518  4.58477  3.61503
          0.02321  4.17048  4.89282  0.61958  0.77255  0.38558  1.13961
     13   2.70724  5.13833  2.94812  2.15477  4.47184  2.88337  3.64013  3.93021  2.12681  3.42664  4.18967  2.94361  3.86184  2.19288  2.39741  2.67977  2.45721  3.52438  5.56735  4.19150     90 - -
          2.68618  4.42225  2.77519  2.73123  3.46354  2.40513  3.72494  3.29354  2.67741  2.69355  4.24690  2.90347  2.73739  3.18146  2.89801  2.37887  2.77519  2.98518  4.58477  3.61503
          0.01990  4.32296  5.04530  0.61958  0.77255  0.48576  0.95510
     14   2.32705  3.26793  3.51460  2.94529  3.51741  3.62091  3.87120  2.52730  2.40697  2.08087  3.47862  3.35272  4.00117  2.65502  3.22248  2.86756  2.87979  2.63742  4.95993  3.72542     91 - -
          2.68618  4.42225  2.77519  2.73123  3.46354  2.40513  3.72494  3.29354  2.67741  2.69355  4.24690  2.90347  2.73739  3.18146  2.89801  2.37887  2.77519  2.98518  4.58477  3.61503
          0.01990  4.32296  5.04530  0.61958  0.77255  0.48576  0.95510
     15   2.35072  4.88762  3.01553  2.49842  4.18721  3.45823  2.45831  3.61201  2.48341  3.20055  4.00848  3.01351  3.87720  2.43796  2.93247  2.40237  2.26218  3.26878  5.42499  4.08642     92 - -
          2.68618  4.42225  2.77519  2.73123  3.46354  2.40513  3.72494  3.29354  2.67741  2.69355  4.24690  2.90347  2.73739  3.18146  2.89801  2.37887  2.77519  2.98518  4.58477  3.61503
          0.01990  4.32296  5.04530  0.61958  0.77255  0.48576  0.95510
     16   2.66609  4.48031  3.41400  2.83879  3.63287  3.60008  3.81995  2.53746  2.44050  2.35950  3.57629  3.27463  3.11798  3.09432  2.28013  2.83955  2.89467  2.76459  3.37035  3.78907     93 - -
          2.68618  4.42225  2.77519  2.73123  3.46354  2.40513  3.72494  3.29354  2.67741  2.69355  4.24690  2.90347  2.73739  3.18146  2.89801  2.37887  2.77519  2.98518  4.58477  3.61503
          0.01990  4.32296  5.04530  0.61958  0.77255  0.48576  0.95510
     17   2.76042  4.22597  4.21076  3.62483  2.70206  3.87381  4.16938  2.49881  3.49580  1.85295  2.26504  3.84632  4.22354  3.71582  2.72825  3.16374  2.99081  1.88555  4.82177  3.64063     94 - -
          2.68618  4.42225  2.77519  2.73123  3.46354  2.40513  3.72494  3.29354  2.67741  2.69355  4.24690  2.90347  2.73739  3.18146  2.89801  2.37887  2.77519  2.98518  4.58477  3.61503
          0.01990  4.32296  5.04530  0.61958  0.77255  0.48576  0.95510
     18   2.02364  4.27805  3.76772  3.21645  2.72318  3.63532  4.00650  2.74250  3.14666  1.94323  3.41871  3.53564  4.05896  3.42519  3.43956  2.12662  2.90341  2.53631  4.90627  3.67081     95 - -
          2.68618  4.42225  2.77519  2.73123  3.46354  2.40513  3.72494  3.29354  2.67741  2.69355  4.24690  2.90347  2.73739  3.18146  2.89801  2.37887  2.77519  2.98518  4.58477  3.61503
          0.01990  4.32296  5.04530  0.61958  0.77255  0.48576  0.95510
     19   2.66382  5.04296  2.56161  2.39320  4.33767  2.94414  2.96786  3.79026  2.40930  3.32751  3.19608  2.93249  3.84287  2.11804  2.89061  2.40844  2.89655  3.40765  5.50813  4.12899     96 - -
          2.68618  4.42225  2.77519  2.73123  3.46354  2.40513  3.72494  3.29354  2.67741  2.69355  4.24690  2.90347  2.73739  3.18146  2.89801  2.37887  2.77519  2.98518  4.58477  3.61503
          0.01990  4.32296  5.04530  0.61958  0.77255  0.48576  0.95510
     20   2.37008  5.25254  2.07710  2.09005  4.57308  3.41393  3.70768  4.05357  2.51474  3.55317  4.32271  2.88604  3.87712  2.37485  3.02509  2.01148  3.01515  3.63443  5.70689  4.28568     97 - -
          2.68618  4.42225  2.77519  2.73123  3.46354  2.40513  3.72494  3.29354  2.67741  2.69355  4.24690  2.90347  2.73739  3.18146  2.89801  2.37887  2.77519  2.98518  4.58477  3.61503
          0.01990  4.32296  5.04530  0.61958  0.77255  0.48576  0.95510
     21   2.76442  5.21880  1.76834  2.37250  4.55375  3.44294  3.68878  4.02317  2.11174  3.51774  4.28788  2.92000  3.88338  2.80460  2.37508  2.34834  3.00171  3.60988  5.66018  4.26391     98 - -
          2.68618  4.42225  2.77519  2.73123  3.46354  2.40513  3.72494  3.29354  2.67741  2.69355  4.24690  2.90347  2.73739  3.18146  2.89801  2.37887  2.77519  2.98518  4.58477  3.61503
          0.01990  4.32296  5.04530  0.61958  0.77255  0.48576  0.95510
     22   2.64946  3.26820  2.99675  1.85362  4.19821  2.81451  3.72309  3.62190  2.52377  3.21483  4.02082  2.58159  3.86957  2.87001  2.98784  2.68073  2.41307  3.27099  5.44355  4.10133     99 - -
          2.68618  4.42225  2.77519  2.73123  3.46354  2.40513  3.72494  3.29354  2.67741  2.69355  4.24690  2.90347  2.73739  3.18146  2.89801  2.37887  2.77519  2.98518  4.58477  3.61503
          0.01990  4.32296  5.04530  0.61958  0.77255  0.48576  0.95510
     23   2.05877  4.44136  3.41465  2.86844  3.68292  2.82956  3.87718  2.52341  2.83885  2.74738  3.62493  2.77652  3.95367  3.15459  3.22229  2.41066  2.87280  2.31407  5.09574  3.84547    100 - -
          2.68618  4.42225  2.77519  2.73123  3.46354  2.40513  3.72494  3.29354  2.67741  2.69355  4.24690  2.90347  2.73739  3.18146  2.89801  2.37887  2.77519  2.98518  4.58477  3.61503
          0.01990  4.32296  5.04530  0.61958  0.77255  0.48576  0.95510
     24   2.65254  4.73924  2.69055  2.56566  3.91709  3.50643  3.09297  2.71329  2.55010  2.65214  3.81858  3.06886  3.89561  2.24629  2.99469  2.71998  2.88378  3.05448  5.24139  3.05631    101 - -
          2.68618  4.42225  2.77519  2.73123  3.46354  2.40513  3.72494  3.29354  2.67741  2.69355  4.24690  2.90347  2.73739  3.18146  2.89801  2.37887  2.77519  2.98518  4.58477  3.61503
          0.10730  4.32296  2.42491  0.61958  0.77255  0.48576  0.95510
     25   2.62341  4.25828  3.77551  3.23896  3.47818  2.65986  4.05215  1.79750  3.16819  2.49889  3.44572  3.54925  2.96513  3.45459  3.46003  2.91941  2.89755  2.05095  4.97988  3.76481    102 - -
          2.68618  4.42225  2.77519  2.73123  3.46354  2.40513  3.72494  3.29354  2.67741  2.69355  4.24690  2.90347  2.73739  3.18146  2.89801  2.37887  2.77519  2.98518  4.58477  3.61503
          0.02169  4.23735  4.95969  0.61958  0.77255  0.59691  0.79965
     26   2.54846  4.63870  3.04682  2.70027  4.36274  3.25344  3.94915  3.79384  2.80147  3.41468  4.23033  1.80792  3.85536  3.13132  3.22431  2.05833  1.91063  3.35342  5.63141  4.31978    103 - -
          2.68626  4.42233  2.77496  2.73132  3.46290  2.40521  3.72503  3.29362  2.67749  2.69334  4.24698  2.90314  2.73748  3.18155  2.89809  2.37895  2.77528  2.98527  4.58485  3.61511
          0.40922  1.44812  2.29444  0.67398  0.71268  0.59691  0.79965
     27   2.65324  3.15355  2.36079  2.44602  4.19494  3.40740  3.67448  3.60194  1.75189  3.20248  4.01745  2.96269  3.84243  2.82090  2.87283  2.67451  2.90088  3.25811  5.41930  4.07837    106 - -
          2.68618  4.42225  2.77519  2.73123  3.46354  2.40513  3.72494  3.29354  2.67741  2.69355  4.24690  2.90347  2.73739  3.18146  2.89801  2.37887  2.77519  2.98518  4.58477  3.61503
          0.02397  4.13885  4.86119  0.61958  0.77255  0.51886  0.90436
     28   3.15925  5.35539  3.57592  2.86072  4.85064  3.78451  3.68193  4.18266  1.34202  3.57514  4.42335  3.27329  4.12948  2.21687  1.53697  3.13094  3.31129  3.84243  5.58815  4.42094    107 - -
          2.68618  4.42225  2.77519  2.73123  3.46354  2.40513  3.72494  3.29354  2.67741  2.69355  4.24690  2.90347  2.73739  3.18146  2.89801  2.37887  2.77519  2.98518  4.58477  3.61503
          0.02169  4.23735  4.95969  0.61958  0.77255  0.59691  0.79965
     29   2.98565  4.54111  4.24396  3.79181  3.40844  3.96248  4.52728  2.44494  3.59790  0.96111  3.30116  4.03889  4.41661  3.93125  3.80777  3.35790  2.45319  2.40290  5.23593  4.04711    108 - -
          2.68618  4.42225  2.77519  2.73123  3.46354  2.40513  3.72494  3.29354  2.67741  2.69355  4.24690  2.90347  2.73739  3.18146  2.89801  2.37887  2.77519  2.98518  4.58477  3.61503
          0.02169  4.23735  4.95969  0.61958  0.77255  0.59691  0.79965
     30   2.30871  5.00096  2.39301  2.40466  4.35640  3.39958  3.68669  3.80173  2.46115  3.35155  4.14016  2.93550  2.27442  2.81694  2.39088  2.67044  2.92619  3.41684  5.53909  4.16851    109 - -
          2.68618  4.42225  2.77519  2.73123  3.46354  2.40513  3.72494  3.29354  2.67741  2.69355  4.24690  2.90347  2.73739  3.18146  2.89801  2.37887  2.77519  2.98518  4.58477  3.61503
          0.02169  4.23735  4.95969  0.61958  0.77255  0.59691  0.79965
     31   2.81338  5.26831  1.82077  2.31674  4.61305  3.38698  3.73097  4.09112  1.72253  3.59450  4.38390  2.87347  3.88628  2.86175  3.02233  2.30023  3.06822  3.67513  5.74438  4.32771    110 - -
          2.68618  4.42225  2.77519  2.73123  3.46354  2.40513  3.72494  3.29354  2.67741  2.69355  4.24690  2.90347  2.73739  3.18146  2.89801  2.37887  2.77519  2.98518  4.58477  3.61503
          0.02169  4.23735  4.95969  0.61958  0.77255  0.59691  0.79965
     32   2.74599  5.04787  2.71598  1.43967  4.44339  3.38027  3.76678  3.87037  2.58266  3.44214  4.25455  2.94016  2.84983  2.91266  3.05287  2.74051  2.41070  3.48688  5.64328  4.26775    111 - -
          2.68618  4.42225  2.77519  2.73123  3.46354  2.40513  3.72494  3.29354  2.67741  2.69355  4.24690  2.90347  2.73739  3.18146  2.89801  2.37887  2.77519  2.98518  4.58477  3.61503
          0.02169  4.23735  4.95969  0.61958  0.77255  0.59691  0.79965
     33   3.04437  4.67701  3.98622  3.42734  3.47746  3.92766  4.15445  2.80970  2.88092  1.04120  3.45029  3.75661  4.31664  3.48266  2.36770  3.30524  3.28457  2.76494  5.12545  3.88824    112 - -
          2.68618  4.42225  2.77519  2.73123  3.46354  2.40513  3.72494  3.29354  2.67741  2.69355  4.24690  2.90347  2.73739  3.18146  2.89801  2.37887  2.77519  2.98518  4.58477  3.61503
          0.02169  4.23735  4.95969  0.61958  0.77255  0.59691  0.79965
     34   2.85228  4.38981  4.12556  3.59351  3.36798  3.90021  4.31818  2.40935  3.46920  1.28622  3.27877  3.87267  2.92335  3.74917  3.70845  3.22564  3.11648  1.89950  5.07020  3.88120    113 - -
          2.68618  4.42225  2.77519  2.73123  3.46354  2.40513  3.72494  3.29354  2.67741  2.69355  4.24690  2.90347  2.73739  3.18146  2.89801  2.37887  2.77519  2.98518  4.58477  3.61503
          0.02169  4.23735  4.95969  0.61958  0.77255  0.59691  0.79965
     35   3.59309  4.95594  4.77546  4.43226  3.31879  4.44204  4.97608  2.55652  4.19781  0.52799  3.25433  4.67351  4.82422  4.47591  4.30775  4.08037  3.87581  2.68573  5.31366  4.11623    114 - -
          2.68618  4.42225  2.77519  2.73123  3.46354  2.40513  3.72494  3.29354  2.67741  2.69355  4.24690  2.90347  2.73739  3.18146  2.89801  2.37887  2.77519  2.98518  4.58477  3.61503
          0.02169  4.23735  4.95969  0.61958  0.77255  0.59691  0.79965
     36   2.95676  5.08826  3.43219  2.77325  4.45065  3.67840  3.69752  3.79322  1.54244  3.32632  4.18021  3.21287  4.04622  2.83724  1.61252  2.97629  3.14882  2.66555  5.46647  4.24216    115 - -
          2.68618  4.42225  2.77519  2.73123  3.46354  2.40513  3.72494  3.29354  2.67741  2.69355  4.24690  2.90347  2.73739  3.18146  2.89801  2.37887  2.77519  2.98518  4.58477  3.61503
          0.02169  4.23735  4.95969  0.61958  0.77255  0.59691  0.79965
     37   3.04334  4.40593  4.71588  4.19670  3.67118  4.31768  4.87253  1.14485  4.08813  2.31076  3.50900  4.39846  4.67574  4.35002  4.28840  3.67986  2.52323  1.45286  5.48422  4.28249    116 - -
          2.68618  4.42225  2.77519  2.73123  3.46354  2.40513  3.72494  3.29354  2.67741  2.69355  4.24690  2.90347  2.73739  3.18146  2.89801  2.37887  2.77519  2.98518  4.58477  3.61503
          0.02169  4.23735  4.95969  0.61958  0.77255  0.59691  0.79965
     38   2.36401  4.41370  4.39429  3.85712  1.71265  4.05165  4.29332  2.44882  3.73258  1.50197  3.18773  4.05085  4.40490  3.92623  3.90172  3.37653  3.20993  2.39961  4.79252  3.45687    117 - -
          2.68618  4.42225  2.77519  2.73123  3.46354  2.40513  3.72494  3.29354  2.67741  2.69355  4.24690  2.90347  2.73739  3.18146  2.89801  2.37887  2.77519  2.98518  4.58477  3.61503
          0.02169  4.23735  4.95969  0.61958  0.77255  0.59691  0.79965
     39   2.53735  4.45417  3.57304  3.42300  4.46887  3.17971  4.51319  4.05017  3.52299  3.74684  4.65128  3.57467  3.95182  3.84471  3.78509  0.64992  3.04769  3.50109  5.81367  4.55966    118 - -
          2.68618  4.42225  2.77519  2.73123  3.46354  2.40513  3.72494  3.29354  2.67741  2.69355  4.24690  2.90347  2.73739  3.18146  2.89801  2.37887  2.77519  2.98518  4.58477  3.61503
          0.02169  4.23735  4.95969  0.61958  0.77255  0.59691  0.79965
     40   3.28120  4.63614  4.56159  4.10061  2.29338  4.23105  3.71803  2.30114  3.92133  2.59368  3.70680  4.04816  4.56063  4.02528  4.01615  3.55484  3.50574  2.93262  2.55057  1.16150    119 - -
          2.68618  4.42225  2.77519  2.73123  3.46354  2.40513  3.72494  3.29354  2.67741  2.69355  4.24690  2.90347  2.73739  3.18146  2.89801  2.37887  2.77519  2.98518  4.58477  3.61503
          0.02169  4.23735  4.95969  0.61958  0.77255  0.42205  1.06624
     41   2.32501  4.32317  3.81519  3.27208  3.43806  3.74036  4.07336  2.30088  3.17990  1.48766  3.40358  2.85337  4.13698  3.47990  3.46568  3.02942  2.96852  2.41396  4.97193  3.75531    120 - -
          2.68618  4.42225  2.77519  2.73123  3.46354  2.40513  3.72494  3.29354  2.67741  2.69355  4.24690  2.90347  2.73739  3.18146  2.89801  2.37887  2.77519  2.98518  4.58477  3.61503
          0.01990  4.32296  5.04530  0.61958  0.77255  0.48576  0.95510
     42   2.33606  5.34014  1.45966  2.32687  4.76062  2.53215  3.85372  4.25474  2.77205  3.76500  4.56736  2.23255  3.93910  2.99978  3.31957  2.83511  3.17995  3.81337  5.92986  4.48029    121 - -
          2.68618  4.42225  2.77519  2.73123  3.46354  2.40513  3.72494  3.29354  2.67741  2.69355  4.24690  2.90347  2.73739  3.18146  2.89801  2.37887  2.77519  2.98518  4.58477  3.61503
          0.01990  4.32296  5.04530  0.61958  0.77255  0.48576  0.95510
     43   2.52037  4.40415  3.51279  3.00639  3.89988  2.64306  4.02236  3.26652  2.98304  2.96907  3.83236  3.34944  2.84573  3.29238  3.35430  2.15910  2.31494  1.86378  5.29487  4.05262    122 - -
          2.68618  4.42225  2.77519  2.73123  3.46354  2.40513  3.72494  3.29354  2.67741  2.69355  4.24690  2.90347  2.73739  3.18146  2.89801  2.37887  2.77519  2.98518  4.58477  3.61503
          0.01990  4.32296  5.04530  0.61958  0.77255  0.48576  0.95510
     44   2.25009  4.41198  3.64710  3.07699  3.58184  3.68010  3.97236  2.73885  2.91860  2.24611  3.52525  3.46048  4.07750  3.29540  2.26115  2.95251  2.95386  1.81799  5.05354  3.82585    123 - -
          2.68618  4.42225  2.77519  2.73123  3.46354  2.40513  3.72494  3.29354  2.67741  2.69355  4.24690  2.90347  2.73739  3.18146  2.89801  2.37887  2.77519  2.98518  4.58477  3.61503
          0.01990  4.32296  5.04530  0.61958  0.77255  0.48576  0.95510
     45   2.86723  5.15311  1.65519  2.45048  4.74587  3.33887  3.99100  4.25928  2.96298  3.82024  4.65205  2.98429  3.96940  3.16620  3.49295  1.26463  3.21455  3.79569  5.97376  4.54841    124 - -
          2.68618  4.42225  2.77519  2.73123  3.46354  2.40513  3.72494  3.29354  2.67741  2.69355  4.24690  2.90347  2.73739  3.18146  2.89801  2.37887  2.77519  2.98518  4.58477  3.61503
          0.01990  4.32296  5.04530  0.61958  0.77255  0.48576  0.95510
     46   3.70574  5.04740  4.91411  4.57867  3.37611  4.55107  5.09790  2.62405  4.34505  0.46892  3.29731  4.81317  4.92313  4.60024  4.43784  4.21252  3.98679  2.77399  5.39325  4.21334    125 - -
          2.68618  4.42225  2.77519  2.73123  3.46354  2.40513  3.72494  3.29354  2.67741  2.69355  4.24690  2.90347  2.73739  3.18146  2.89801  2.37887  2.77519  2.98518  4.58477  3.61503
          0.01990  4.32296  5.04530  0.61958  0.77255  0.48576  0.95510
     47   2.95869  1.26920  4.59878  4.15217  1.88525  3.88499  4.31156  2.73702  3.99261  2.42420  3.59131  4.14443  4.40283  4.16983  4.09986  3.31534  3.29037  2.60265  4.71702  3.23195    126 - -
          2.68618  4.42225  2.77519  2.73123  3.46354  2.40513  3.72494  3.29354  2.67741  2.69355  4.24690  2.90347  2.73739  3.18146  2.89801  2.37887  2.77519  2.98518  4.58477  3.61503
          0.01990  4.32296  5.04530  0.61958  0.77255  0.48576  0.95510
     48   2.26756  5.06798  2.17632  2.41256  4.43546  3.42298  3.69964  3.89140  2.46408  3.42215  4.19905  2.94735  3.86584  2.82205  2.03592  2.30400  2.94918  3.49023  5.59300  4.21203    127 - -
          2.68618  4.42225  2.77519  2.73123  3.46354  2.40513  3.72494  3.29354  2.67741  2.69355  4.24690  2.90347  2.73739  3.18146  2.89801  2.37887  2.77519  2.98518  4.58477  3.61503
          0.01990  4.32296  5.04530  0.61958  0.77255  0.48576  0.95510
     49   3.01479  1.73617  4.84915  4.31881  3.61132  4.25925  4.83836  1.49333  4.18443  2.31690  3.48831  4.42988  4.64213  4.40239  4.32255  3.62691  3.28898  1.58621  5.37781  4.18183    128 - -
          2.68618  4.42225  2.77519  2.73123  3.46354  2.40513  3.72494  3.29354  2.67741  2.69355  4.24690  2.90347  2.73739  3.18146  2.89801  2.37887  2.77519  2.98518  4.58477  3.61503
          0.01990  4.32296  5.04530  0.61958  0.77255  0.48576  0.95510
     50   1.10761  2.75012  4.25014  3.79847  3.87814  3.37372  4.49894  2.81068  3.69194  2.85596  3.82867  3.80618  4.04636  3.93673  3.89920  2.79474  2.93260  2.07438  5.40670  4.22217    129 - -
          2.68618  4.42225  2.77519  2.73123  3.46354  2.40513  3.72494  3.29354  2.67741  2.69355  4.24690  2.90347  2.73739  3.18146  2.89801  2.37887  2.77519  2.98518  4.58477  3.61503
          0.01990  4.32296  5.04530  0.61958  0.77255  0.48576  0.95510
     51   2.25231  4.69158  3.29110  2.76917  3.75278  3.57179  3.80514  3.30279  2.61397  2.93320  3.82449  3.22272  3.99169  1.77488  2.97264  2.84690  2.98467  3.03797  2.67507  3.79644    130 - -
          2.68618  4.42225  2.77519  2.73123  3.46354  2.40513  3.72494  3.29354  2.67741  2.69355  4.24690  2.90347  2.73739  3.18146  2.89801  2.37887  2.77519  2.98518  4.58477  3.61503
          0.01990  4.32296  5.04530  0.61958  0.77255  0.48576  0.95510
     52   2.71770  4.79589  2.51051  2.24530  4.03772  3.49632  3.79519  3.32187  2.66282  3.05593  3.91428  3.07180  3.93623  2.98148  3.11730  2.78421  2.47076  1.79522  5.36913  4.05183    131 - -
          2.68618  4.42225  2.77519  2.73123  3.46354  2.40513  3.72494  3.29354  2.67741  2.69355  4.24690  2.90347  2.73739  3.18146  2.89801  2.37887  2.77519  2.98518  4.58477  3.61503
          0.01990  4.32296  5.04530  0.61958  0.77255  0.48576  0.95510
     53   2.57876  2.26475  2.11564  2.76373  4.20745  3.32841  3.96674  3.60862  2.85878  3.26938  4.10357  3.18994  3.89995  3.16648  3.28903  1.74034  2.92841  3.22751  5.52738  4.22747    132 - -
          2.68618  4.42225  2.77519  2.73123  3.46354  2.40513  3.72494  3.29354  2.67741  2.69355  4.24690  2.90347  2.73739  3.18146  2.89801  2.37887  2.77519  2.98518  4.58477  3.61503
          0.01990  4.32296  5.04530  0.61958  0.77255  0.48576  0.95510
     54   2.83091  5.00565  3.25412  2.64931  4.29409  3.60595  2.74873  3.69302  1.66957  3.25170  4.08015  3.13100  3.98173  2.84721  2.20799  2.85461  3.04052  2.34794  5.43014  4.14918    133 - -
          2.68618  4.42225  2.77519  2.73123  3.46354  2.40513  3.72494  3.29354  2.67741  2.69355  4.24690  2.90347  2.73739  3.18146  2.89801  2.37887  2.77519  2.98518  4.58477  3.61503
          0.01990  4.32296  5.04530  0.61958  0.77255  0.48576  0.95510
     55   2.07339  4.58069  3.52933  2.95999  3.76817  3.63266  3.90353  3.06338  2.66434  1.83385  3.68958  3.36634  4.05034  3.15706  2.03393  2.92208  3.00246  2.84524  5.17918  3.94034    134 - -
          2.68618  4.42225  2.77519  2.73123  3.46354  2.40513  3.72494  3.29354  2.67741  2.69355  4.24690  2.90347  2.73739  3.18146  2.89801  2.37887  2.77519  2.98518  4.58477  3.61503
          0.01990  4.32296  5.04530  0.61958  0.77255  0.48576  0.95510
     56   3.00509  4.40176  4.50076  3.96011  2.68286  4.07625  3.97495  2.23779  3.79079  1.91387  3.38278  4.02306  4.41323  3.94274  3.90017  3.38521  3.23261  2.61069  1.73534  2.29860    135 - -
          2.68618  4.42225  2.77519  2.73123  3.46354  2.40513  3.72494  3.29354  2.67741  2.69355  4.24690  2.90347  2.73739  3.18146  2.89801  2.37887  2.77519  2.98518  4.58477  3.61503
          0.01990  4.32296  5.04530  0.61958  0.77255  0.48576  0.95510
     57   2.66043  4.79919  3.06326  2.19367  4.01910  3.48988  3.70851  3.43338  2.52262  3.05479  3.88228  2.15589  3.08262  2.87524  2.97212  2.71108  2.89394  2.68787  3.41945  3.98791    136 - -
          2.68618  4.42225  2.77519  2.73123  3.46354  2.40513  3.72494  3.29354  2.67741  2.69355  4.24690  2.90347  2.73739  3.18146  2.89801  2.37887  2.77519  2.98518  4.58477  3.61503
          0.01990  4.32296  5.04530  0.61958  0.77255  0.48576  0.95510
     58   2.66585  4.90996  3.01649  2.19251  4.16490  3.47575  3.67461  3.02222  2.20467  3.17268  3.97800  2.51198  3.86925  2.46964  2.89992  2.68626  2.89625  2.47416  5.39861  4.05648    137 - -
          2.68618  4.42225  2.77519  2.73123  3.46354  2.40513  3.72494  3.29354  2.67741  2.69355  4.24690  2.90347  2.73739  3.18146  2.89801  2.37887  2.77519  2.98518  4.58477  3.61503
          0.01990  4.32296  5.04530  0.61958  0.77255  0.48576  0.95510
     59   3.44528  4.71489  5.23630  4.68845  3.35952  4.81287  5.21075  1.74474  4.56134  0.89962  3.13215  4.89852  4.98762  4.64892  4.65082  4.18557  3.67655  1.77014  5.46320  4.39618    138 - -
          2.68618  4.42225  2.77519  2.73123  3.46354  2.40513  3.72494  3.29354  2.67741  2.69355  4.24690  2.90347  2.73739  3.18146  2.89801  2.37887  2.77519  2.98518  4.58477  3.61503
          0.01990  4.32296  5.04530  0.61958  0.77255  0.48576  0.95510
     60   0.99910  4.41565  3.95218  3.54461  2.57619  3.51905  4.30541  2.95250  3.49796  2.69804  3.77774  3.72901  4.12932  3.77318  3.76228  2.93177  3.06495  2.73924  5.14114  3.77239    139 - -
          2.68618  4.42225  2.77519  2.73123  3.46354  2.40513  3.72494  3.29354  2.67741  2.69355  4.24690  2.90347  2.73739  3.18146  2.89801  2.37887  2.77519  2.98518  4.58477  3.61503
          0.01990  4.32296  5.04530  0.61958  0.77255  0.48576  0.95510
     61   2.73520  4.22786  4.12023  3.54353  3.19031  3.81780  4.09502  2.57190  3.40614  1.63359  3.24512  3.77394  3.08501  3.65054  3.60407  3.10982  2.97082  2.11392  2.47919  3.52284    140 - -
          2.68618  4.42225  2.77519  2.73123  3.46354  2.40513  3.72494  3.29354  2.67741  2.69355  4.24690  2.90347  2.73739  3.18146  2.89801  2.37887  2.77519  2.98518  4.58477  3.61503
          0.01990  4.32296  5.04530  0.61958  0.77255  0.48576  0.95510
     62   2.68998  5.04061  2.07471  2.09420  4.28107  3.44803  2.91814  3.76602  2.45250  2.79506  4.10212  2.94147  3.86078  2.79832  2.93454  2.68034  2.92412  3.39675  5.48771  3.15669    141 - -
          2.68618  4.42225  2.77519  2.73123  3.46354  2.40513  3.72494  3.29354  2.67741  2.69355  4.24690  2.90347  2.73739  3.18146  2.89801  2.37887  2.77519  2.98518  4.58477  3.61503
          0.01990  4.32296  5.04530  0.61958  0.77255  0.48576  0.95510
     63   2.61960  4.51108  3.40611  2.97960  3.93942  1.92977  4.04156  3.30753  2.96520  2.02539  3.89883  3.35248  2.14291  3.30756  3.32535  2.78234  2.95925  3.00900  5.34172  4.08241    142 - -
          2.68618  4.42225  2.77519  2.73123  3.46354  2.40513  3.72494  3.29354  2.67741  2.69355  4.24690  2.90347  2.73739  3.18146  2.89801  2.37887  2.77519  2.98518  4.58477  3.61503
          0.01990  4.32296  5.04530  0.61958  0.77255  0.48576  0.95510
     64   2.48804  4.36419  3.78220  3.43147  4.16968  3.25365  4.39697  3.35356  3.39536  3.23201  4.17029  3.58333  3.96358  3.71205  3.68449  0.97709  2.94532  2.13961  5.62145  4.37038    143 - -
          2.68618  4.42225  2.77519  2.73123  3.46354  2.40513  3.72494  3.29354  2.67741  2.69355  4.24690  2.90347  2.73739  3.18146  2.89801  2.37887  2.77519  2.98518  4.58477  3.61503
          0.01990  4.32296  5.04530  0.61958  0.77255  0.48576  0.95510
     65   2.88621  4.68698  3.40188  3.05081  3.63457  3.66931  4.06657  3.05829  2.99033  1.35558  3.77214  1.90035  4.16103  3.39309  3.30805  3.06164  3.17269  2.88621  5.17722  3.82261    144 - -
          2.68618  4.42225  2.77519  2.73123  3.46354  2.40513  3.72494  3.29354  2.67741  2.69355  4.24690  2.90347  2.73739  3.18146  2.89801  2.37887  2.77519  2.98518  4.58477  3.61503
          0.01990  4.32296  5.04530  0.61958  0.77255  0.48576  0.95510
     66   3.16389  4.95825  3.75826  3.20761  3.55176  3.86144  3.91208  3.59075  1.71380  3.14377  4.12081  3.56807  4.27424  3.26618  2.78032  3.27556  3.38383  3.36382  1.30129  3.52956    145 - -
          2.68618  4.42225  2.77519  2.73123  3.46354  2.40513  3.72494  3.29354  2.67741  2.69355  4.24690  2.90347  2.73739  3.18146  2.89801  2.37887  2.77519  2.98518  4.58477  3.61503
          0.01990  4.32296  5.04530  0.61958  0.77255  0.48576  0.95510
     67   2.77205  5.23294  2.17460  2.40373  4.58135  3.47289  3.66678  4.04551  2.05445  3.52039  4.28611  2.94326  3.89080  1.96114  2.30973  2.73084  2.99972  3.62873  5.64219  4.26237    146 - -
          2.68618  4.42225  2.77519  2.73123  3.46354  2.40513  3.72494  3.29354  2.67741  2.69355  4.24690  2.90347  2.73739  3.18146  2.89801  2.37887  2.77519  2.98518  4.58477  3.61503
          0.01990  4.32296  5.04530  0.61958  0.77255  0.48576  0.95510
     68   2.73289  4.95146  3.11077  2.21732  4.22385  3.52901  3.68630  3.63185  2.14004  2.36149  4.02141  3.04962  3.91527  2.82760  2.16751  2.75412  2.44606  3.30213  5.41521  4.09948    147 - -
          2.68618  4.42225  2.77519  2.73123  3.46354  2.40513  3.72494  3.29354  2.67741  2.69355  4.24690  2.90347  2.73739  3.18146  2.89801  2.37887  2.77519  2.98518  4.58477  3.61503
          0.01990  4.32296  5.04530  0.61958  0.77255  0.48576  0.95510
     69   3.21232  4.51134  5.04028  4.49393  2.13260  4.53114  4.88667  1.20645  4.36497  1.96890  3.27568  4.62533  4.79596  4.49924  4.45803  3.88434  3.45160  1.66645  5.25382  4.03299    148 - -
          2.68618  4.42225  2.77519  2.73123  3.46354  2.40513  3.72494  3.29354  2.67741  2.69355  4.24690  2.90347  2.73739  3.18146  2.89801  2.37887  2.77519  2.98518  4.58477  3.61503
          0.01990  4.32296  5.04530  0.61958  0.77255  0.48576  0.95510
     70   2.27373  5.49817  1.63777  1.91957  4.80882  3.39321  3.81881  4.31395  2.72969  3.79903  4.59653  1.99654  3.94275  2.95768  3.28746  2.85586  3.20733  3.87871  5.95120  4.47902    149 - -
          2.68618  4.42225  2.77519  2.73123  3.46354  2.40513  3.72494  3.29354  2.67741  2.69355  4.24690  2.90347  2.73739  3.18146  2.89801  2.37887  2.77519  2.98518  4.58477  3.61503
          0.01990  4.32296  5.04530  0.61958  0.77255  0.48576  0.95510
     71   3.59943  4.87178  5.27218  4.74220  3.24775  4.90671  5.23871  1.82469  4.56227  0.69873  3.03468  4.98284  5.04600  4.64403  4.63783  4.30442  3.82606  2.33058  5.41396  4.34375    150 - -
          2.68618  4.42225  2.77519  2.73123  3.46354  2.40513  3.72494  3.29354  2.67741  2.69355  4.24690  2.90347  2.73739  3.18146  2.89801  2.37887  2.77519  2.98518  4.58477  3.61503
          0.01990  4.32296  5.04530  0.61958  0.77255  0.48576  0.95510
     72   2.72668  2.88501  3.85814  3.28699  2.04748  3.70911  3.97761  2.80522  3.08270  2.50199  3.46477  3.58815  4.11728  3.44185  1.96909  3.00645  2.97800  2.60810  4.80836  3.48376    151 - -
          2.68618  4.42225  2.77519  2.73123  3.46354  2.40513  3.72494  3.29354  2.67741  2.69355  4.24690  2.90347  2.73739  3.18146  2.89801  2.37887  2.77519  2.98518  4.58477  3.61503
          0.12120  4.32296  2.29383  0.61958  0.77255  0.48576  0.95510
     73   2.59833  2.33017  1.77098  2.67130  4.23621  2.37376  3.93242  3.63920  2.83556  3.29530  4.13214  3.12263  3.87917  3.12900  3.27909  2.68851  2.94254  3.25784  5.53870  4.23420    152 - -
          2.68618  4.42225  2.77519  2.73123  3.46354  2.40513  3.72494  3.29354  2.67741  2.69355  4.24690  2.90347  2.73739  3.18146  2.89801  2.37887  2.77519  2.98518  4.58477  3.61503
          0.02199  4.22375  4.94610  0.61958  0.77255  0.41387  1.08201
     74   2.70734  2.59125  3.91672  2.60606  2.05814  3.75106  3.95162  2.70103  3.26435  2.42272  3.35859  3.63061  4.12561  3.51583  3.50973  3.03012  2.94096  2.50441  4.65136  2.64903    153 - -
          2.68618  4.42225  2.77519  2.73123  3.46354  2.40513  3.72494  3.29354  2.67741  2.69355  4.24690  2.90347  2.73739  3.18146  2.89801  2.37887  2.77519  2.98518  4.58477  3.61503
          0.01990  4.32296  5.04530  0.61958  0.77255  0.48576  0.95510
     75   2.71927  5.07534  2.84173  2.42335  4.45790  3.42112  3.72283  3.91765  2.48936  3.44802  4.23026  2.40080  2.91078  1.96281  2.95551  2.06494  2.97579  3.51503  5.61733  4.23812    154 - -
          2.68618  4.42225  2.77519  2.73123  3.46354  2.40513  3.72494  3.29354  2.67741  2.69355  4.24690  2.90347  2.73739  3.18146  2.89801  2.37887  2.77519  2.98518  4.58477  3.61503
          0.01990  4.32296  5.04530  0.61958  0.77255  0.48576  0.95510
     76   2.85150  5.17894  3.18219  2.58004  4.54209  3.58957  2.89237  3.95699  1.99025  3.44065  4.23701  3.07764  3.96556  2.34251  1.76525  2.83350  2.44779  3.58497  5.55424  4.25421    155 - -
          2.68618  4.42225  2.77519  2.73123  3.46354  2.40513  3.72494  3.29354  2.67741  2.69355  4.24690  2.90347  2.73739  3.18146  2.89801  2.37887  2.77519  2.98518  4.58477  3.61503
          0.01990  4.32296  5.04530  0.61958  0.77255  0.48576  0.95510
     77   2.64916  3.17933  2.14616  2.55252  4.01685  3.47676  3.73331  3.40717  2.56392  2.62335  3.88033  2.57764  3.88975  2.90498  3.01594  2.70979  2.50356  3.10067  5.31999  4.00202    156 - -
          2.68618  4.42225  2.77519  2.73123  3.46354  2.40513  3.72494  3.29354  2.67741  2.69355  4.24690  2.90347  2.73739  3.18146  2.89801  2.37887  2.77519  2.98518  4.58477  3.61503
          0.01990  4.32296  5.04530  0.61958  0.77255  0.48576  0.95510
     78   1.45965  4.29016  3.87852  3.45823  3.99108  2.32335  4.34660  3.10745  3.42191  3.02509  3.93898  3.60736  3.97044  3.69771  3.70471  2.71448  2.90364  1.65015  5.45044  4.24778    157 - -
          2.68618  4.42225  2.77519  2.73123  3.46354  2.40513  3.72494  3.29354  2.67741  2.69355  4.24690  2.90347  2.73739  3.18146  2.89801  2.37887  2.77519  2.98518  4.58477  3.61503
          0.01990  4.32296  5.04530  0.61958  0.77255  0.48576  0.95510
     79   2.75342  5.25822  2.27604  1.73685  4.58508  3.42038  3.68273  4.06936  2.17749  3.55365  4.31293  2.88561  3.86683  2.40308  2.95956  2.70354  2.49737  3.64073  5.69307  4.27306    158 - -
          2.68618  4.42225  2.77519  2.73123  3.46354  2.40513  3.72494  3.29354  2.67741  2.69355  4.24690  2.90347  2.73739  3.18146  2.89801  2.37887  2.77519  2.98518  4.58477  3.61503
          0.01990  4.32296  5.04530  0.61958  0.77255  0.48576  0.95510
     80   2.68859  4.80891  3.14253  2.58183  4.05979  2.28237  3.71771  2.79427  2.13042  3.07435  3.90540  3.07946  3.91138  2.88285  2.48170  2.74341  2.53095  3.14890  5.32720  4.02244    159 - -
          2.68618  4.42225  2.77519  2.73123  3.46354  2.40513  3.72494  3.29354  2.67741  2.69355  4.24690  2.90347  2.73739  3.18146  2.89801  2.37887  2.77519  2.98518  4.58477  3.61503
          0.01990  4.32296  5.04530  0.61958  0.77255  0.48576  0.95510
     81   1.80033  4.36615  3.66174  3.17884  2.27122  3.48394  4.06802  3.01235  3.14405  2.72299  3.66623  3.48656  2.10261  3.43756  3.46629  2.82825  2.92961  2.76445  5.08654  3.79989    160 - -
          2.68618  4.42225  2.77519  2.73123  3.46354  2.40513  3.72494  3.29354  2.67741  2.69355  4.24690  2.90347  2.73739  3.18146  2.89801  2.37887  2.77519  2.98518  4.58477  3.61503
          0.01990  4.32296  5.04530  0.61958  0.77255  0.48576  0.95510
     82   3.31174  4.57190  5.16902  4.65399  3.67406  4.75740  5.28998  1.64373  4.54912  1.78865  3.45947  4.84738  5.00196  4.75975  4.70499  4.14246  3.56249  0.90206  5.68659  4.51355    161 - -
          2.68618  4.42225  2.77519  2.73123  3.46354  2.40513  3.72494  3.29354  2.67741  2.69355  4.24690  2.90347  2.73739  3.18146  2.89801  2.37887  2.77519  2.98518  4.58477  3.61503
          0.01990  4.32296  5.04530  0.61958  0.77255  0.48576  0.95510
     83   2.68874  5.01287  2.53554  2.16238  4.28795  3.45463  3.67389  2.36633  2.44716  3.28602  4.07751  2.51808  3.86481  2.80377  2.44649  2.68597  2.92209  3.36397  5.48753  4.12184    162 - -
          2.68618  4.42225  2.77519  2.73123  3.46354  2.40513  3.72494  3.29354  2.67741  2.69355  4.24690  2.90347  2.73739  3.18146  2.89801  2.37887  2.77519  2.98518  4.58477  3.61503
          0.01990  4.32296  5.04530  0.61958  0.77255  0.48576  0.95510
     84   2.01732  3.08866  3.03466  1.84916  4.13973  3.43538  3.76770  3.54150  2.58795  3.16632  3.98881  2.58452  3.88830  2.93182  3.03890  2.70332  2.91592  3.20579  5.41781  4.09271    163 - -
          2.68618  4.42225  2.77519  2.73123  3.46354  2.40513  3.72494  3.29354  2.67741  2.69355  4.24690  2.90347  2.73739  3.18146  2.89801  2.37887  2.77519  2.98518  4.58477  3.61503
          0.01990  4.32296  5.04530  0.61958  0.77255  0.48576  0.95510
     85   2.28220  4.54090  3.29787  2.77096  3.80633  2.83971  3.84744  3.14286  2.75331  2.40870  3.72632  2.12491  3.93911  3.08457  3.15847  2.76434  2.89029  2.36782  5.19034  3.92030    164 - -
          2.68618  4.42225  2.77519  2.73123  3.46354  2.40513  3.72494  3.29354  2.67741  2.69355  4.24690  2.90347  2.73739  3.18146  2.89801  2.37887  2.77519  2.98518  4.58477  3.61503
          0.01990  4.32296  5.04530  0.61958  0.77255  0.48576  0.95510
     86   3.49502  4.75539  5.26677  4.74141  3.36689  4.86467  5.26247  1.19035  4.58502  1.10476  3.15364  4.95468  5.03597  4.69867  4.67551  4.25876  3.72973  2.08056  5.49083  4.39326    165 - -
          2.68618  4.42225  2.77519  2.73123  3.46354  2.40513  3.72494  3.29354  2.67741  2.69355  4.24690  2.90347  2.73739  3.18146  2.89801  2.37887  2.77519  2.98518  4.58477  3.61503
          0.01990  4.32296  5.04530  0.61958  0.77255  0.48576  0.95510
     87   2.81911  5.11323  3.00459  2.18379  4.49102  3.51595  3.72822  3.91932  2.34842  3.44077  4.24597  3.04688  3.95005  2.85919  1.72959  1.89546  3.05570  3.54505  5.58837  4.26378    166 - -
          2.68618  4.42225  2.77519  2.73123  3.46354  2.40513  3.72494  3.29354  2.67741  2.69355  4.24690  2.90347  2.73739  3.18146  2.89801  2.37887  2.77519  2.98518  4.58477  3.61503
          0.01990  4.32296  5.04530  0.61958  0.77255  0.48576  0.95510
     88   3.28869  5.42499  3.73941  2.99271  4.94270  3.88237  3.73965  4.25289  1.68055  3.63509  4.50087  3.37772  4.22132  2.35586  1.06092  3.26329  3.42576  3.92885  5.63403  4.49932    167 - -
          2.68634  4.42052  2.77535  2.73139  3.46370  2.40503  3.72510  3.29370  2.67756  2.69337  4.24705  2.90362  2.73755  3.18162  2.89734  2.37902  2.77463  2.98534  4.58493  3.61519
          0.35081  2.10957  1.74530  1.59127  0.22774  0.48576  0.95510
     89   2.79509  4.82547  3.27910  2.84951  4.44053  1.74651  3.90014  3.89386  2.46153  3.45423  4.31355  3.25702  3.97578  3.08121  1.48337  2.87081  3.11195  3.50608  5.55032  4.33189    175 - -
          2.68618  4.42225  2.77519  2.73123  3.46354  2.40513  3.72494  3.29354  2.67741  2.69355  4.24690  2.90347  2.73739  3.18146  2.89801  2.37887  2.77519  2.98518  4.58477  3.61503
          0.02397  4.13885  4.86119  0.61958  0.77255  0.70162  0.68474
     90   1.69651  1.28848  4.19826  3.86899  4.05043  3.11311  4.56223  3.09390  3.72812  3.06498  4.03444  3.72019  3.87379  3.99263  3.88996  2.58548  2.82632  2.74798  5.54468  4.37437    176 - -
          2.68618  4.42225  2.77519  2.73123  3.46354  2.40513  3.72494  3.29354  2.67741  2.69355  4.24690  2.90347  2.73739  3.18146  2.89801  2.37887  2.77519  2.98518  4.58477  3.61503
          0.02397  4.13885  4.86119  0.61958  0.77255  0.70162  0.68474
     91   2.50980  2.68508  3.39191  2.92196  3.79139  1.86167  2.68224  3.24678  2.85801  2.93163  3.80386  3.27759  3.87608  3.21295  3.20792  2.67677  2.84889  2.93140  5.18918  3.90985    177 - -
          2.68618  4.42225  2.77519  2.73123  3.46354  2.40513  3.72494  3.29354  2.67741  2.69355  4.24690  2.90347  2.73739  3.18146  2.89801  2.37887  2.77519  2.98518  4.58477  3.61503
          0.02397  4.13885  4.86119  0.61958  0.77255  0.70162  0.68474
     92   2.37198  4.35708  3.30621  2.97588  4.33605  1.61070  4.12613  3.74852  3.04746  3.41085  4.23487  3.26195  2.35493  3.35590  3.41435  2.52215  2.09575  3.25147  5.64947  4.40372    178 - -
          2.68618  4.42225  2.77519  2.73123  3.46354  2.40513  3.72494  3.29354  2.67741  2.69355  4.24690  2.90347  2.73739  3.18146  2.89801  2.37887  2.77519  2.98518  4.58477  3.61503
          0.02397  4.13885  4.86119  0.61958  0.77255  0.70162  0.68474
     93   2.87805  4.53647  3.61954  2.33025  1.70897  3.78020  3.71955  3.01475  3.10873  2.62192  3.62236  3.48268  4.16152  3.38528  3.42434  3.06787  3.11027  2.82323  4.33117  2.19515    179 - -
          2.68618  4.42225  2.77519  2.73123  3.46354  2.40513  3.72494  3.29354  2.67741  2.69355  4.24690  2.90347  2.73739  3.18146  2.89801  2.37887  2.77519  2.98518  4.58477  3.61503
          0.02397  4.13885  4.86119  0.61958  0.77255  0.37116  1.17096
     94   2.89773  4.35252  4.31498  3.73247  3.32063  4.03215  4.33740  2.01041  3.56464  1.36140  3.23128  3.98258  4.36601  3.82935  2.83185  3.33096  3.12978  1.89776  5.00384  3.83410    180 - -
          2.68618  4.42225  2.77519  2.73123  3.46354  2.40513  3.72494  3.29354  2.67741  2.69355  4.24690  2.90347  2.73739  3.18146  2.89801  2.37887  2.77519  2.98518  4.58477  3.61503
          0.01990  4.32296  5.04530  0.61958  0.77255  0.48576  0.95510
     95   3.17959  5.32949  3.51987  2.90182  4.75437  3.78827  3.76919  4.15460  2.07193  3.57807  4.44807  3.31988  4.17066  1.62100  1.31050  3.16788  3.35621  3.82559  5.61374  4.41935    181 - -
          2.68618  4.42225  2.77519  2.73123  3.46354  2.40513  3.72494  3.29354  2.67741  2.69355  4.24690  2.90347  2.73739  3.18146  2.89801  2.37887  2.77519  2.98518  4.58477  3.61503
          0.01990  4.32296  5.04530  0.61958  0.77255  0.48576  0.95510
     96   2.78562  5.17671  2.98976  1.94956  4.52376  3.51129  3.66877  3.96475  2.29457  3.45636  4.23714  2.99418  3.91323  2.15289  1.98220  2.75884  2.59738  3.57271  5.58687  4.23959    182 - -
          2.68618  4.42225  2.77519  2.73123  3.46354  2.40513  3.72494  3.29354  2.67741  2.69355  4.24690  2.90347  2.73739  3.18146  2.89801  2.37887  2.77519  2.98518  4.58477  3.61503
          0.01990  4.32296  5.04530  0.61958  0.77255  0.48576  0.95510
     97   3.60581  4.88084  5.26455  4.73635  3.24154  4.90479  5.23324  1.87618  4.55213  0.68028  3.03069  4.97927  5.04521  4.63742  4.62898  4.30401  3.83270  2.34892  5.40872  4.33583    183 - -
          2.68618  4.42225  2.77519  2.73123  3.46354  2.40513  3.72494  3.29354  2.67741  2.69355  4.24690  2.90347  2.73739  3.18146  2.89801  2.37887  2.77519  2.98518  4.58477  3.61503
          0.01990  4.32296  5.04530  0.61958  0.77255  0.48576  0.95510
     98   2.65518  4.49105  3.35851  2.80653  2.78880  3.57979  3.01761  2.55120  2.77374  2.71446  3.59518  2.74437  3.96866  3.09702  3.16377  2.02774  2.88959  2.78169  5.00753  3.71293    184 - -
          2.68618  4.42225  2.77519  2.73123  3.46354  2.40513  3.72494  3.29354  2.67741  2.69355  4.24690  2.90347  2.73739  3.18146  2.89801  2.37887  2.77519  2.98518  4.58477  3.61503
          0.01990  4.32296  5.04530  0.61958  0.77255  0.48576  0.95510
     99   3.59943  4.87178  5.27218  4.74220  3.24775  4.90671  5.23871  1.82469  4.56227  0.69873  3.03468  4.98284  5.04600  4.64403  4.63783  4.30442  3.82606  2.33058  5.41396  4.34375    185 - -
          2.68618  4.42225  2.77519  2.73123  3.46354  2.40513  3.72494  3.29354  2.67741  2.69355  4.24690  2.90347  2.73739  3.18146  2.89801  2.37887  2.77519  2.98518  4.58477  3.61503
          0.01990  4.32296  5.04530  0.61958  0.77255  0.48576  0.95510
    100   2.80283  5.10548  2.97849  2.14750  4.47870  3.50208  3.72633  3.91104  2.36895  3.43571  4.23803  3.03225  3.93880  2.85701  1.87897  1.78894  3.04187  3.53438  5.58833  4.25554    186 - -
          2.68618  4.42225  2.77519  2.73123  3.46354  2.40513  3.72494  3.29354  2.67741  2.69355  4.24690  2.90347  2.73739  3.18146  2.89801  2.37887  2.77519  2.98518  4.58477  3.61503
          0.01990  4.32296  5.04530  0.61958  0.77255  0.48576  0.95510
    101   3.04275  5.22710  1.88468  2.60305  4.94361  0.91449  4.20540  4.49636  3.27012  4.05792  4.93100  3.13214  4.08663  3.41569  3.80165  3.04258  3.42564  4.01094  6.11651  4.77828    187 - -
          2.68618  4.42225  2.77519  2.73123  3.46354  2.40513  3.72494  3.29354  2.67741  2.69355  4.24690  2.90347  2.73739  3.18146  2.89801  2.37887  2.77519  2.98518  4.58477  3.61503
          0.33169  4.32296  1.31292  0.61958  0.77255  0.48576  0.95510
    102   2.31327  1.38960  3.94798  3.63835  4.08631  1.85203  4.42685  3.40977  3.54836  3.21401  4.11816  3.59818  3.79204  3.83366  3.74188  2.54196  2.80566  2.98585  5.46967  4.32858    188 - -
          2.68618  4.42225  2.77519  2.73123  3.46354  2.40513  3.72494  3.29354  2.67741  2.69355  4.24690  2.90347  2.73739  3.18146  2.89801  2.37887  2.77519  2.98518  4.58477  3.61503
          0.02708  4.01834  4.74069  0.61958  0.77255  0.80512  0.59246
    103   2.71138  4.98599  2.72003  2.06671  4.30024  3.36796  3.65607  3.71743  2.39152  3.28408  4.10932  2.89343  3.83462  2.02836  2.80715  2.70642  2.29847  3.36694  5.48597  4.13778    189 - -
          2.68618  4.42225  2.77519  2.73123  3.46354  2.40513  3.72494  3.29354  2.67741  2.69355  4.24690  2.90347  2.73739  3.18146  2.89801  2.37887  2.77519  2.98518  4.58477  3.61503
          0.02708  4.01834  4.74069  0.61958  0.77255  0.60632  0.78824
    104   2.10473  4.67865  3.04938  2.62332  4.24834  3.30553  3.81009  3.65069  2.04745  3.26706  4.09168  3.07308  3.84060  2.98043  2.95365  1.70175  2.89494  3.26379  5.48907  4.18790    190 - -
          2.68618  4.42225  2.77519  2.73123  3.46354  2.40513  3.72494  3.29354  2.67741  2.69355  4.24690  2.90347  2.73739  3.18146  2.89801  2.37887  2.77519  2.98518  4.58477  3.61503
          0.02397  4.13885  4.86119  0.61958  0.77255  0.70162  0.68474
    105   3.24432  4.60022  4.69815  4.33084  3.56814  4.34232  5.01740  0.79774  4.16443  2.10836  3.47102  4.54027  4.75557  4.49046  4.33180  3.87084  3.54182  1.89116  5.50827  4.26430    191 - -
          2.68618  4.42225  2.77519  2.73123  3.46354  2.40513  3.72494  3.29354  2.67741  2.69355  4.24690  2.90347  2.73739  3.18146  2.89801  2.37887  2.77519  2.98518  4.58477  3.61503
          0.02397  4.13885  4.86119  0.61958  0.77255  0.70162  0.68474
    106   1.86824  4.24231  3.46007  3.20060  4.47999  1.40377  4.31700  3.91342  3.31460  3.58575  4.39261  3.35746  3.75254  3.57870  3.63993  1.78276  2.77883  3.31181  5.80410  4.59323    192 - -
          2.68618  4.42225  2.77519  2.73123  3.46354  2.40513  3.72494  3.29354  2.67741  2.69355  4.24690  2.90347  2.73739  3.18146  2.89801  2.37887  2.77519  2.98518  4.58477  3.61503
          0.02397  4.13885  4.86119  0.61958  0.77255  0.70162  0.68474
    107   2.78116  5.11068  1.64091  2.31418  4.34426  3.35717  3.73576  3.81445  2.61430  2.56074  4.23862  2.31662  3.86977  2.89521  3.11642  2.75568  3.04248  3.45971  5.59693  4.18412    193 - -
          2.68618  4.42225  2.77519  2.73123  3.46354  2.40513  3.72494  3.29354  2.67741  2.69355  4.24690  2.90347  2.73739  3.18146  2.89801  2.37887  2.77519  2.98518  4.58477  3.61503
          0.02397  4.13885  4.86119  0.61958  0.77255  0.70162  0.68474
    108   2.58066  4.60278  3.15172  2.63912  3.95252  2.42091  3.76238  3.30566  2.13119  2.98251  3.83221  3.09929  3.86046  2.95701  2.97239  2.67919  2.35898  2.46589  5.27190  3.98574    194 - -
          2.68618  4.42225  2.77519  2.73123  3.46354  2.40513  3.72494  3.29354  2.67741  2.69355  4.24690  2.90347  2.73739  3.18146  2.89801  2.37887  2.77519  2.98518  4.58477  3.61503
          0.02397  4.13885  4.86119  0.61958  0.77255  0.70162  0.68474
    109   2.33689  4.30634  3.34067  3.13650  4.51569  1.56103  4.31129  3.99622  3.30098  3.65530  4.47040  3.33781  3.77928  3.57350  3.62968  1.32538  2.83450  3.38666  5.82558  4.59690    195 - -
          2.68618  4.42225  2.77519  2.73123  3.46354  2.40513  3.72494  3.29354  2.67741  2.69355  4.24690  2.90347  2.73739  3.18146  2.89801  2.37887  2.77519  2.98518  4.58477  3.61503
          0.02397  4.13885  4.86119  0.61958  0.77255  0.70162  0.68474
    110   3.28896  4.59998  4.96284  4.39452  3.17939  4.57793  4.90732  1.53139  4.25608  1.30231  1.95229  4.62018  4.77136  4.36001  4.36032  3.92398  3.51245  2.16022  5.22607  4.15782    196 - -
          2.68618  4.42225  2.77519  2.73123  3.46354  2.40513  3.72494  3.29354  2.67741  2.69355  4.24690  2.90347  2.73739  3.18146  2.89801  2.37887  2.77519  2.98518  4.58477  3.61503
          0.02397  4.13885  4.86119  0.61958  0.77255  0.70162  0.68474
    111   2.66061  4.61609  3.22792  2.69188  2.82925  3.50854  3.74874  3.16435  1.79231  2.83568  3.73318  3.15176  3.92084  2.97098  2.90972  2.77247  2.34365  2.90761  5.14070  3.83671    197 - -
          2.68618  4.42225  2.77519  2.73123  3.46354  2.40513  3.72494  3.29354  2.67741  2.69355  4.24690  2.90347  2.73739  3.18146  2.89801  2.37887  2.77519  2.98518  4.58477  3.61503
          0.02397  4.13885  4.86119  0.61958  0.77255  0.70162  0.68474
    112   1.41289  4.22792  3.67220  3.33585  4.21413  3.08660  4.32449  3.37321  3.31185  3.23735  4.14174  3.46118  3.81783  3.62055  3.59941  2.53388  1.48092  2.96552  5.62492  4.42239    198 - -
          2.68618  4.42225  2.77519  2.73123  3.46354  2.40513  3.72494  3.29354  2.67741  2.69355  4.24690  2.90347  2.73739  3.18146  2.89801  2.37887  2.77519  2.98518  4.58477  3.61503
          0.02397  4.13885  4.86119  0.61958  0.77255  0.70162  0.68474
    113   2.97454  4.66935  3.65315  3.20207  3.40021  3.83508  4.08513  2.77625  2.90818  1.17915  3.38537  3.59342  4.23572  2.45703  3.16825  3.20023  3.21859  2.74755  5.08332  3.81041    199 - -
          2.68618  4.42225  2.77519  2.73123  3.46354  2.40513  3.72494  3.29354  2.67741  2.69355  4.24690  2.90347  2.73739  3.18146  2.89801  2.37887  2.77519  2.98518  4.58477  3.61503
          0.02397  4.13885  4.86119  0.61958  0.77255  0.70162  0.68474
    114   1.27047  4.37228  3.77459  3.35911  3.69799  3.46954  4.26540  2.70029  3.25515  1.98744  3.66201  3.60966  4.06062  3.60587  3.53611  2.87734  2.99516  2.51049  5.29904  4.05135    200 - -
          2.68618  4.42225  2.77519  2.73123  3.46354  2.40513  3.72494  3.29354  2.67741  2.69355  4.24690  2.90347  2.73739  3.18146  2.89801  2.37887  2.77519  2.98518  4.58477  3.61503
          0.02397  4.13885  4.86119  0.61958  0.77255  0.70162  0.68474
    115   2.79474  5.04813  3.06214  2.54093  4.40754  3.50333  3.65512  3.82905  2.20676  3.34287  4.16221  3.03268  2.80386  1.82672  2.07262  2.79395  3.01785  3.47324  5.48263  4.18552    201 - -
          2.68618  4.42225  2.77519  2.73123  3.46354  2.40513  3.72494  3.29354  2.67741  2.69355  4.24690  2.90347  2.73739  3.18146  2.89801  2.37887  2.77519  2.98518  4.58477  3.61503
          0.14759  4.13885  2.10972  0.61958  0.77255  0.70162  0.68474
    116   2.62481  4.61292  3.21805  2.68071  3.89060  3.43083  3.71965  3.28914  2.41963  2.47804  3.81171  3.12092  3.87611  2.92237  2.18756  1.97981  2.88685  3.00221  5.20072  3.91696    202 - -
          2.68618  4.42225  2.77519  2.73123  3.46354  2.40513  3.72494  3.29354  2.67741  2.69355  4.24690  2.90347  2.73739  3.18146  2.89801  2.37887  2.77519  2.98518  4.58477  3.61503
          0.02708  4.01834  4.74069  0.61958  0.77255  0.60632  0.78824
    117   2.79996  1.42666  4.37881  3.91695  2.20736  3.73030  4.23412  2.59179  3.76857  2.32269  3.47580  3.97024  4.25226  3.97982  3.91299  3.15074  3.13241  2.44828  4.71880  3.27872    203 - -
          2.68618  4.42225  2.77519  2.73123  3.46354  2.40513  3.72494  3.29354  2.67741  2.69355  4.24690  2.90347  2.73739  3.18146  2.89801  2.37887  2.77519  2.98518  4.58477  3.61503
          0.02397  4.13885  4.86119  0.61958  0.77255  0.70162  0.68474
    118   2.15434  4.40209  3.44388  2.99636  3.78699  3.37884  4.01298  3.01313  2.93471  2.17891  3.73263  3.34565  1.84089  3.29084  3.27453  2.74034  2.89352  2.76216  5.25021  3.99812    204 - -
          2.68618  4.42225  2.77519  2.73123  3.46354  2.40513  3.72494  3.29354  2.67741  2.69355  4.24690  2.90347  2.73739  3.18146  2.89801  2.37887  2.77519  2.98518  4.58477  3.61503
          0.02397  4.13885  4.86119  0.61958  0.77255  0.70162  0.68474
    119   2.81140  5.20269  2.48056  1.85403  4.57401  3.32283  3.75771  4.05107  2.62167  3.58272  4.39734  1.73877  3.86929  2.90807  3.11902  2.19994  3.08838  3.64455  5.75323  4.33566    205 - -
          2.68618  4.42225  2.77519  2.73123  3.46354  2.40513  3.72494  3.29354  2.67741  2.69355  4.24690  2.90347  2.73739  3.18146  2.89801  2.37887  2.77519  2.98518  4.58477  3.61503
          0.02397  4.13885  4.86119  0.61958  0.77255  0.70162  0.68474
    120   3.26172  4.54883  5.00815  4.46678  3.35927  4.62463  5.04731  1.43161  4.34696  1.24820  3.14663  4.68487  4.84216  4.49850  4.47931  3.98984  3.49984  1.64248  5.39987  4.28787    206 - -
          2.68618  4.42225  2.77519  2.73123  3.46354  2.40513  3.72494  3.29354  2.67741  2.69355  4.24690  2.90347  2.73739  3.18146  2.89801  2.37887  2.77519  2.98518  4.58477  3.61503
          0.02397  4.13885  4.86119  0.61958  0.77255  0.70162  0.68474
    121   2.75021  4.94886  2.69853  1.57091  4.36351  3.35193  3.81010  3.70670  2.63482  3.36136  4.22322  2.96545  3.89174  2.97920  3.07307  2.76939  1.87057  3.36051  5.61004  4.25917    207 - -
          2.68618  4.42225  2.77519  2.73123  3.46354  2.40513  3.72494  3.29354  2.67741  2.69355  4.24690  2.90347  2.73739  3.18146  2.89801  2.37887  2.77519  2.98518  4.58477  3.61503
          0.02397  4.13885  4.86119  0.61958  0.77255  0.70162  0.68474
    122   2.78154  5.27215  1.93386  1.92521  4.57079  3.33962  2.62417  4.06024  2.53994  3.56334  4.35081  2.80673  3.84168  2.82144  3.06276  2.23117  3.03328  3.64624  5.72108  4.28529    208 - -
          2.68618  4.42225  2.77519  2.73123  3.46354  2.40513  3.72494  3.29354  2.67741  2.69355  4.24690  2.90347  2.73739  3.18146  2.89801  2.37887  2.77519  2.98518  4.58477  3.61503
          0.02397  4.13885  4.86119  0.61958  0.77255  0.70162  0.68474
    123   3.24201  4.61150  4.77539  4.26796  3.26955  4.43998  4.87856  2.09960  4.09714  0.97128  3.10150  4.50449  4.73120  4.31014  4.25408  3.82397  3.49944  1.67167  5.29395  4.14290    209 - -
          2.68618  4.42225  2.77519  2.73123  3.46354  2.40513  3.72494  3.29354  2.67741  2.69355  4.24690  2.90347  2.73739  3.18146  2.89801  2.37887  2.77519  2.98518  4.58477  3.61503
          0.02397  4.13885  4.86119  0.61958  0.77255  0.70162  0.68474
    124   2.68655  4.83804  2.91575  2.50123  4.11546  3.41767  3.72027  3.52470  2.48700  3.15114  3.99932  1.93160  3.87616  2.30065  2.89624  2.72656  2.94300  2.53165  5.38657  4.05117    210 - -
          2.68618  4.42225  2.77519  2.73123  3.46354  2.40513  3.72494  3.29354  2.67741  2.69355  4.24690  2.90347  2.73739  3.18146  2.89801  2.37887  2.77519  2.98518  4.58477  3.61503
          0.02397  4.13885  4.86119  0.61958  0.77255  0.70162  0.68474
    125   3.46804  4.85606  4.61650  4.26579  3.25946  4.31747  4.83894  2.48597  4.03129  0.60496  3.21369  4.51565  4.71221  4.33476  4.16035  3.93232  3.75301  2.59093  5.22661  4.00869    211 - -
          2.68618  4.42225  2.77519  2.73123  3.46354  2.40513  3.72494  3.29354  2.67741  2.69355  4.24690  2.90347  2.73739  3.18146  2.89801  2.37887  2.77519  2.98518  4.58477  3.61503
          0.02397  4.13885  4.86119  0.61958  0.77255  0.70162  0.68474
    126   2.69732  5.00488  2.91891  2.42749  4.30812  3.43333  2.71620  3.76507  2.31989  3.30197  4.10010  2.25804  3.85102  2.76837  2.29992  2.29580  2.93034  3.39812  5.46156  4.11199    212 - -
          2.68618  4.42225  2.77519  2.73123  3.46354  2.40513  3.72494  3.29354  2.67741  2.69355  4.24690  2.90347  2.73739  3.18146  2.89801  2.37887  2.77519  2.98518  4.58477  3.61503
          0.02397  4.13885  4.86119  0.61958  0.77255  0.37116  1.17096
    127   2.75029  5.17764  2.85140  2.39615  4.50225  2.40400  2.86714  3.96375  2.15500  3.46578  4.23873  2.21565  3.88213  2.39384  2.83874  2.71787  2.98234  3.56203  5.61204  4.22978    213 - -
          2.68618  4.42225  2.77519  2.73123  3.46354  2.40513  3.72494  3.29354  2.67741  2.69355  4.24690  2.90347  2.73739  3.18146  2.89801  2.37887  2.77519  2.98518  4.58477  3.61503
          0.01990  4.32296  5.04530  0.61958  0.77255  0.48576  0.95510
    128   2.46748  1.96520  3.56946  3.14831  4.16681  3.24130  4.18637  3.57428  3.13307  3.26559  4.11151  2.07139  3.90002  3.45035  3.48010  1.69609  2.88670  3.16013  5.53663  4.29213    214 - -
          2.68618  4.42225  2.77519  2.73123  3.46354  2.40513  3.72494  3.29354  2.67741  2.69355  4.24690  2.90347  2.73739  3.18146  2.89801  2.37887  2.77519  2.98518  4.58477  3.61503
          0.01990  4.32296  5.04530  0.61958  0.77255  0.48576  0.95510
    129   2.71719  5.05159  3.03785  2.47963  4.39212  3.48756  3.66721  3.82811  1.76963  3.35508  4.13942  2.99876  2.90118  2.78744  2.36177  2.37949  2.52673  3.44943  5.51789  4.17268    215 - -
          2.68618  4.42225  2.77519  2.73123  3.46354  2.40513  3.72494  3.29354  2.67741  2.69355  4.24690  2.90347  2.73739  3.18146  2.89801  2.37887  2.77519  2.98518  4.58477  3.61503
          0.01990  4.32296  5.04530  0.61958  0.77255  0.48576  0.95510
    130   2.85467  5.21052  3.10919  2.55341  4.59243  3.56880  3.67992  4.01640  1.47993  3.48923  4.28078  2.43679  3.00043  2.79519  2.18033  2.82947  3.06708  3.63043  5.59441  4.28282    216 - -
          2.68618  4.42225  2.77519  2.73123  3.46354  2.40513  3.72494  3.29354  2.67741  2.69355  4.24690  2.90347  2.73739  3.18146  2.89801  2.37887  2.77519  2.98518  4.58477  3.61503
          0.01990  4.32296  5.04530  0.61958  0.77255  0.48576  0.95510
    131   2.66707  4.26828  3.75619  3.18799  3.37236  3.69816  3.07924  1.84023  3.09739  2.21251  3.37203  2.85031  4.07397  3.38966  3.38652  2.96517  2.90006  2.15285  4.86330  3.63766    217 - -
          2.68618  4.42225  2.77519  2.73123  3.46354  2.40513  3.72494  3.29354  2.67741  2.69355  4.24690  2.90347  2.73739  3.18146  2.89801  2.37887  2.77519  2.98518  4.58477  3.61503
          0.01990  4.32296  5.04530  0.61958  0.77255  0.48576  0.95510
    132   2.66542  4.32967  3.73706  3.18888  3.52594  3.64619  4.04192  2.29814  3.10896  2.20698  3.48855  3.52952  4.07760  3.41396  3.41933  2.44787  1.70240  2.47855  5.02230  3.79965    218 - -
          2.68618  4.42225  2.77519  2.73123  3.46354  2.40513  3.72494  3.29354  2.67741  2.69355  4.24690  2.90347  2.73739  3.18146  2.89801  2.37887  2.77519  2.98518  4.58477  3.61503
          0.01990  4.32296  5.04530  0.61958  0.77255  0.48576  0.95510
    133   3.18668  5.75237  0.89174  2.27788  5.07088  3.38131  4.01220  4.67025  3.10920  4.15976  5.04087  2.08694  4.04678  3.19553  3.74351  3.06007  3.50504  4.21258  6.27122  4.73024    219 - -
          2.68618  4.42225  2.77519  2.73123  3.46354  2.40513  3.72494  3.29354  2.67741  2.69355  4.24690  2.90347  2.73739  3.18146  2.89801  2.37887  2.77519  2.98518  4.58477  3.61503
          0.01990  4.32296  5.04530  0.61958  0.77255  0.48576  0.95510
    134   2.04601  4.43960  3.45164  2.89668  3.62800  3.58191  3.88217  2.92165  2.84438  2.33826  3.57025  3.31770  3.98924  2.71745  3.21551  2.83803  2.15300  2.33917  5.06040  3.81499    220 - -
          2.68618  4.42225  2.77519  2.73123  3.46354  2.40513  3.72494  3.29354  2.67741  2.69355  4.24690  2.90347  2.73739  3.18146  2.89801  2.37887  2.77519  2.98518  4.58477  3.61503
          0.01990  4.32296  5.04530  0.61958  0.77255  0.48576  0.95510
    135   1.50442  4.53306  3.31727  2.88822  4.33389  3.25187  4.04982  3.75228  2.92648  3.39016  4.20331  2.44848  3.87265  3.24594  3.33683  1.93550  2.29360  3.30243  5.63011  4.35127    221 - -
          2.68618  4.42225  2.77519  2.73123  3.46354  2.40513  3.72494  3.29354  2.67741  2.69355  4.24690  2.90347  2.73739  3.18146  2.89801  2.37887  2.77519  2.98518  4.58477  3.61503
          0.01990  4.32296  5.04530  0.61958  0.77255  0.48576  0.95510
    136   2.88069  2.20299  4.71859  4.13230  2.60963  4.10141  4.45639  1.85276  3.96875  1.85538  3.22062  4.21322  4.43213  4.12143  4.03991  3.42234  3.11593  1.78916  4.94609  3.77119    222 - -
          2.68618  4.42225  2.77519  2.73123  3.46354  2.40513  3.72494  3.29354  2.67741  2.69355  4.24690  2.90347  2.73739  3.18146  2.89801  2.37887  2.77519  2.98518  4.58477  3.61503
          0.01990  4.32296  5.04530  0.61958  0.77255  0.48576  0.95510
    137   2.31049  4.85329  3.07462  2.53644  4.18875  3.45534  3.72110  3.60728  2.48053  3.19849  4.00791  3.04003  3.88077  2.52116  2.49958  2.27684  2.01068  3.26104  5.42381  4.09581    223 - -
          2.68618  4.42225  2.77519  2.73123  3.46354  2.40513  3.72494  3.29354  2.67741  2.69355  4.24690  2.90347  2.73739  3.18146  2.89801  2.37887  2.77519  2.98518  4.58477  3.61503
          0.01990  4.32296  5.04530  0.61958  0.77255  0.48576  0.95510
    138   1.82861  4.53405  3.35470  2.32262  3.84196  3.55949  3.99429  2.88633  2.92417  2.82680  3.75739  3.33708  4.03290  3.25398  3.30653  2.87672  2.97807  1.73413  5.28051  4.02024    224 - -
          2.68618  4.42225  2.77519  2.73123  3.46354  2.40513  3.72494  3.29354  2.67741  2.69355  4.24690  2.90347  2.73739  3.18146  2.89801  2.37887  2.77519  2.98518  4.58477  3.61503
          0.01990  4.32296  5.04530  0.61958  0.77255  0.48576  0.95510
    139   3.55931  4.82691  5.30836  4.74292  2.50613  4.86035  5.07671  1.88819  4.60804  0.76989  2.96874  4.93410  4.98221  4.59166  4.63717  4.22327  3.77160  2.46252  5.23162  4.10806    225 - -
          2.68618  4.42225  2.77519  2.73123  3.46354  2.40513  3.72494  3.29354  2.67741  2.69355  4.24690  2.90347  2.73739  3.18146  2.89801  2.37887  2.77519  2.98518  4.58477  3.61503
          0.01990  4.32296  5.04530  0.61958  0.77255  0.48576  0.95510
    140   1.94809  4.36080  3.57181  3.03741  3.68486  2.81874  3.98441  3.00899  2.99451  2.29315  3.63933  3.39064  3.96607  3.29857  3.34544  2.08622  2.87348  2.23846  5.11857  3.88562    226 - -
          2.68618  4.42225  2.77519  2.73123  3.46354  2.40513  3.72494  3.29354  2.67741  2.69355  4.24690  2.90347  2.73739  3.18146  2.89801  2.37887  2.77519  2.98518  4.58477  3.61503
          0.01990  4.32296  5.04530  0.61958  0.77255  0.48576  0.95510
    141   2.30156  5.17215  2.17556  2.36474  4.50262  3.43614  3.65603  3.97348  2.18645  3.46924  4.22888  2.49751  3.85511  2.76564  2.24404  2.67595  2.94536  3.55743  5.61378  4.21573    227 - -
          2.68618  4.42225  2.77519  2.73123  3.46354  2.40513  3.72494  3.29354  2.67741  2.69355  4.24690  2.90347  2.73739  3.18146  2.89801  2.37887  2.77519  2.98518  4.58477  3.61503
          0.01990  4.32296  5.04530  0.61958  0.77255  0.48576  0.95510
    142   2.71759  3.33940  3.12002  2.56012  4.16389  3.51743  2.57481  3.59819  2.40192  3.18296  4.00184  2.26071  3.91466  2.85292  2.12045  2.74949  2.94805  3.27080  5.38695  4.06448    228 - -
          2.68618  4.42225  2.77519  2.73123  3.46354  2.40513  3.72494  3.29354  2.67741  2.69355  4.24690  2.90347  2.73739  3.18146  2.89801  2.37887  2.77519  2.98518  4.58477  3.61503
          0.01990  4.32296  5.04530  0.61958  0.77255  0.48576  0.95510
    143   3.21440  0.35569  4.79513  4.65319  4.57692  3.72037  5.20581  3.82677  4.49633  3.70605  4.84914  4.52873  4.45754  4.82352  4.53153  3.48364  3.71957  3.53257  5.86352  4.85413    229 - -
          2.68618  4.42225  2.77519  2.73123  3.46354  2.40513  3.72494  3.29354  2.67741  2.69355  4.24690  2.90347  2.73739  3.18146  2.89801  2.37887  2.77519  2.98518  4.58477  3.61503
          0.01990  4.32296  5.04530  0.61958  0.77255  0.48576  0.95510
    144   2.67034  4.82633  3.09251  2.54058  4.07733  3.49447  3.70543  2.82727  2.47696  3.09517  3.91842  3.04768  2.52467  2.48843  2.53296  2.21763  2.90433  3.16997  5.34313  4.02450    230 - -
          2.68618  4.42225  2.77519  2.73123  3.46354  2.40513  3.72494  3.29354  2.67741  2.69355  4.24690  2.90347  2.73739  3.18146  2.89801  2.37887  2.77519  2.98518  4.58477  3.61503
          0.01990  4.32296  5.04530  0.61958  0.77255  0.48576  0.95510
    145   2.88790  5.24416  3.14546  2.57644  4.62347  3.59482  2.78927  4.04784  1.60389  3.50801  4.30254  2.12858  3.97953  2.79292  2.16712  2.85876  3.09293  3.66399  5.59783  4.29556    231 - -
          2.68618  4.42225  2.77519  2.73123  3.46354  2.40513  3.72494  3.29354  2.67741  2.69355  4.24690  2.90347  2.73739  3.18146  2.89801  2.37887  2.77519  2.98518  4.58477  3.61503
          0.01990  4.32296  5.04530  0.61958  0.77255  0.48576  0.95510
    146   3.45853  4.79632  5.05955  4.55715  3.29802  4.67191  5.10569  2.24088  4.37236  0.72734  3.10893  4.77808  4.92137  4.52865  4.48589  4.07469  3.71176  1.91887  5.39949  4.28755    232 - -
          2.68618  4.42225  2.77519  2.73123  3.46354  2.40513  3.72494  3.29354  2.67741  2.69355  4.24690  2.90347  2.73739  3.18146  2.89801  2.37887  2.77519  2.98518  4.58477  3.61503
          0.01990  4.32296  5.04530  0.61958  0.77255  0.48576  0.95510
    147   2.92251  5.28720  3.12654  2.20791  4.68488  3.60493  3.68741  4.09947  1.89028  3.54703  4.34421  3.08156  3.99545  1.63006  2.15859  2.88712  3.12523  3.71290  5.62855  4.33310    233 - -
          2.68618  4.42225  2.77519  2.73123  3.46354  2.40513  3.72494  3.29354  2.67741  2.69355  4.24690  2.90347  2.73739  3.18146  2.89801  2.37887  2.77519  2.98518  4.58477  3.61503
          0.01990  4.32296  5.04530  0.61958  0.77255  0.48576  0.95510
    148   2.73908  5.01996  3.07744  2.19492  4.31276  3.52005  2.81388  3.73443  2.12717  3.28312  4.08378  3.02517  3.90698  2.80128  2.14097  2.74332  2.96043  2.43435  5.46492  4.13673    234 - -
          2.68618  4.42225  2.77519  2.73123  3.46354  2.40513  3.72494  3.29354  2.67741  2.69355  4.24690  2.90347  2.73739  3.18146  2.89801  2.37887  2.77519  2.98518  4.58477  3.61503
          0.01990  4.32296  5.04530  0.61958  0.77255  0.48576  0.95510
    149   3.46026  4.73382  5.22901  4.68037  3.34030  4.81641  5.20518  1.83005  4.54965  0.85209  3.11294  4.89748  4.98773  4.63520  4.64000  4.18900  3.69076  1.80962  5.45241  4.38953    235 - -
          2.68618  4.42225  2.77519  2.73123  3.46354  2.40513  3.72494  3.29354  2.67741  2.69355  4.24690  2.90347  2.73739  3.18146  2.89801  2.37887  2.77519  2.98518  4.58477  3.61503
          0.01990  4.32296  5.04530  0.61958  0.77255  0.48576  0.95510
    150   2.97751  5.51541  1.68093  2.28624  4.76622  3.40071  2.76053  4.32790  2.76028  3.81527  4.62673  1.56613  3.96194  2.98822  3.31049  2.88881  3.24550  3.90046  5.93929  4.45775    236 - -
          2.68618  4.42225  2.77519  2.73123  3.46354  2.40513  3.72494  3.29354  2.67741  2.69355  4.24690  2.90347  2.73739  3.18146  2.89801  2.37887  2.77519  2.98518  4.58477  3.61503
          0.01990  4.32296  5.04530  0.61958  0.77255  0.48576  0.95510
    151   3.43354  4.76700  5.05666  4.54928  3.31821  4.66294  5.10025  2.20984  4.37275  0.77672  3.12776  4.76657  4.91374  4.52981  4.48871  4.06036  3.68575  1.79498  5.40688  4.29367    237 - -
          2.68618  4.42225  2.77519  2.73123  3.46354  2.40513  3.72494  3.29354  2.67741  2.69355  4.24690  2.90347  2.73739  3.18146  2.89801  2.37887  2.77519  2.98518  4.58477  3.61503
          0.01990  4.32296  5.04530  0.61958  0.77255  0.48576  0.95510
    152   1.94238  4.88717  1.82349  2.53828  4.43565  3.35378  3.88284  3.82472  2.75132  3.45461  4.27170  3.03921  3.90452  3.04308  3.23099  2.72609  1.96496  3.42527  5.68370  4.32694    238 - -
          2.68618  4.42225  2.77519  2.73123  3.46354  2.40513  3.72494  3.29354  2.67741  2.69355  4.24690  2.90347  2.73739  3.18146  2.89801  2.37887  2.77519  2.98518  4.58477  3.61503
          0.01990  4.32296  5.04530  0.61958  0.77255  0.48576  0.95510
    153   2.51379  2.96370  3.45740  2.94749  4.10412  1.81331  4.01085  3.50518  2.87993  3.16551  4.00438  3.30209  3.89541  3.23429  2.56513  1.92346  2.87774  3.12966  5.44219  4.18514    239 - -
          2.68618  4.42225  2.77519  2.73123  3.46354  2.40513  3.72494  3.29354  2.67741  2.69355  4.24690  2.90347  2.73739  3.18146  2.89801  2.37887  2.77519  2.98518  4.58477  3.61503
          0.01990  4.32296  5.04530  0.61958  0.77255  0.48576  0.95510
    154   3.21440  0.35569  4.79513  4.65319  4.57692  3.72037  5.20581  3.82677  4.49633  3.70605  4.84914  4.52873  4.45754  4.82352  4.53153  3.48364  3.71957  3.53257  5.86352  4.85413    240 - -
          2.68618  4.42225  2.77519  2.73123  3.46354  2.40513  3.72494  3.29354  2.67741  2.69355  4.24690  2.90347  2.73739  3.18146  2.89801  2.37887  2.77519  2.98518  4.58477  3.61503
          0.01990  4.32296  5.04530  0.61958  0.77255  0.48576  0.95510
    155   2.64428  4.62423  3.21638  2.65956  3.82573  3.52463  3.76131  2.67706  2.62530  2.87286  3.72747  2.69038  2.68123  2.97192  2.61292  2.47257  2.88061  2.45931  5.18073  3.89634    241 - -
          2.68618  4.42225  2.77519  2.73123  3.46354  2.40513  3.72494  3.29354  2.67741  2.69355  4.24690  2.90347  2.73739  3.18146  2.89801  2.37887  2.77519  2.98518  4.58477  3.61503
          0.01990  4.32296  5.04530  0.61958  0.77255  0.48576  0.95510
    156   2.41361  4.85075  3.05393  2.22980  4.09372  3.49042  3.70031  3.50761  2.15118  3.11336  3.93346  3.03123  3.88879  2.85638  2.91715  2.14900  2.90774  3.18948  2.89524  4.03029    242 - -
          2.68618  4.42225  2.77519  2.73123  3.46354  2.40513  3.72494  3.29354  2.67741  2.69355  4.24690  2.90347  2.73739  3.18146  2.89801  2.37887  2.77519  2.98518  4.58477  3.61503
          0.01990  4.32296  5.04530  0.61958  0.77255  0.48576  0.95510
    157   3.36228  4.61188  5.25251  4.72662  3.56346  4.80836  5.30100  1.14158  4.61898  1.48265  3.33825  4.91091  5.01855  4.77101  4.73685  4.19208  3.60524  1.51517  5.61800  4.49153    243 - -
          2.68618  4.42225  2.77519  2.73123  3.46354  2.40513  3.72494  3.29354  2.67741  2.69355  4.24690  2.90347  2.73739  3.18146  2.89801  2.37887  2.77519  2.98518  4.58477  3.61503
          0.01990  4.32296  5.04530  0.61958  0.77255  0.48576  0.95510
    158   2.62588  4.67857  3.15959  2.75498  4.24377  3.36537  3.93462  3.65107  2.74173  3.28513  4.12288  3.18685  3.92029  2.50413  3.13206  2.15801  1.42088  3.27522  5.53149  4.23842    244 - -
          2.68618  4.42225  2.77519  2.73123  3.46354  2.40513  3.72494  3.29354  2.67741  2.69355  4.24690  2.90347  2.73739  3.18146  2.89801  2.37887  2.77519  2.98518  4.58477  3.61503
          0.01990  4.32296  5.04530  0.61958  0.77255  0.48576  0.95510
    159   2.79726  5.16829  1.48448  2.40105  4.52792  3.42454  3.76699  3.98056  2.56473  3.52088  4.31969  2.94473  3.91350  2.90265  2.45425  2.77186  2.40178  3.58540  5.69531  4.30336    245 - -
          2.68618  4.42225  2.77519  2.73123  3.46354  2.40513  3.72494  3.29354  2.67741  2.69355  4.24690  2.90347  2.73739  3.18146  2.89801  2.37887  2.77519  2.98518  4.58477  3.61503
          0.01990  4.32296  5.04530  0.61958  0.77255  0.48576  0.95510
    160   2.30739  4.61014  3.20962  2.34937  3.80844  3.52698  3.77426  3.17615  2.65638  2.46925  3.71585  2.75308  3.92562  2.99182  3.07904  2.42841  2.88480  2.21205  5.17352  3.89112    246 - -
          2.68618  4.42225  2.77519  2.73123  3.46354  2.40513  3.72494  3.29354  2.67741  2.69355  4.24690  2.90347  2.73739  3.18146  2.89801  2.37887  2.77519  2.98518  4.58477  3.61503
          0.12120  4.32296  2.29383  0.61958  0.77255  0.48576  0.95510
    161   2.53324  4.36982  3.47670  2.96592  3.74161  2.52457  3.95657  3.05577  2.92548  2.32267  3.69186  3.32678  3.91915  3.24517  3.28540  1.79735  2.85084  2.32648  5.16384  3.91824    247 - -
          2.68618  4.42225  2.77519  2.73123  3.46354  2.40513  3.72494  3.29354  2.67741  2.69355  4.24690  2.90347  2.73739  3.18146  2.89801  2.37887  2.77519  2.98518  4.58477  3.61503
          0.02199  4.22375  4.94610  0.61958  0.77255  0.61267  0.78067
    162   3.32787  4.68015  4.90423  4.39641  3.28892  4.54097  4.97847  2.14818  4.22298  0.87579  3.11003  4.62342  4.81368  4.41062  4.36107  3.93066  3.58273  1.72664  5.34318  4.20993    248 - -
          2.68618  4.42225  2.77519  2.73123  3.46354  2.40513  3.72494  3.29354  2.67741  2.69355  4.24690  2.90347  2.73739  3.18146  2.89801  2.37887  2.77519  2.98518  4.58477  3.61503
          0.02199  4.22375  4.94610  0.61958  0.77255  0.41387  1.08201
    163   2.68785  2.63743  3.58922  3.01317  3.47162  3.65606  3.88272  2.87220  2.00262  2.26147  3.49754  3.40161  4.03663  3.22873  3.17231  2.91479  2.91929  2.65441  4.92785  2.78236    249 - -
          2.68618  4.42225  2.77519  2.73123  3.46354  2.40513  3.72494  3.29354  2.67741  2.69355  4.24690  2.90347  2.73739  3.18146  2.89801  2.37887  2.77519  2.98518  4.58477  3.61503
          0.01990  4.32296  5.04530  0.61958  0.77255  0.48576  0.95510
    164   2.04449  4.87680  2.39127  2.52637  4.43149  3.34825  3.83034  3.87958  2.66301  3.45007  4.24224  3.02566  2.40562  2.97650  3.14046  1.88176  2.95443  3.45515  5.64862  4.28997    250 - -
          2.68618  4.42225  2.77519  2.73123  3.46354  2.40513  3.72494  3.29354  2.67741  2.69355  4.24690  2.90347  2.73739  3.18146  2.89801  2.37887  2.77519  2.98518  4.58477  3.61503
          0.01990  4.32296  5.04530  0.61958  0.77255  0.48576  0.95510
    165   3.08023  4.78437  3.94180  3.33294  3.66660  3.92176  4.07802  3.01221  2.67265  1.21514  3.62664  3.68048  4.30459  3.35443  1.82088  3.28883  3.30681  2.93232  5.21712  3.98478    251 - -
          2.68618  4.42225  2.77519  2.73123  3.46354  2.40513  3.72494  3.29354  2.67741  2.69355  4.24690  2.90347  2.73739  3.18146  2.89801  2.37887  2.77519  2.98518  4.58477  3.61503
          0.12120  4.32296  2.29383  0.61958  0.77255  0.48576  0.95510
    166   2.56187  4.44594  3.37884  2.90837  3.81573  3.39174  3.94688  3.18109  2.86701  2.01414  3.77640  3.28876  2.67081  3.21304  3.23023  1.76638  2.88470  2.89617  5.22851  3.96181    252 - -
          2.68599  4.42233  2.77527  2.73096  3.46362  2.40521  3.72502  3.29362  2.67724  2.69363  4.24698  2.90355  2.73712  3.18154  2.89809  2.37895  2.77527  2.98526  4.58485  3.61511
          0.39562  1.14059  4.94610  0.39866  1.11237  0.41387  1.08201
    167   2.69595  5.05256  2.04694  2.39429  4.33335  3.43998  2.98178  2.95737  2.46627  3.33628  4.12187  2.52829  3.86184  2.80597  2.95214  2.28511  2.93301  3.41375  5.52597  4.14577    255 - -
          2.68618  4.42225  2.77519  2.73123  3.46354  2.40513  3.72494  3.29354  2.67741  2.69355  4.24690  2.90347  2.73739  3.18146  2.89801  2.37887  2.77519  2.98518  4.58477  3.61503
          0.01990  4.32296  5.04530  0.61958  0.77255  0.48576  0.95510
    168   2.63061  4.67304  3.14112  2.68065  4.05856  2.10415  3.84921  3.44804  2.69858  2.44613  3.94813  2.22430  3.91176  3.04397  3.12103  2.72382  2.40438  3.12360  5.38137  4.08218    256 - -
          2.68618  4.42225  2.77519  2.73123  3.46354  2.40513  3.72494  3.29354  2.67741  2.69355  4.24690  2.90347  2.73739  3.18146  2.89801  2.37887  2.77519  2.98518  4.58477  3.61503
          0.10730  4.32296  2.42491  0.61958  0.77255  0.48576  0.95510
    169   2.68752  2.33539  3.35662  2.77309  3.89360  3.53818  3.77708  3.25590  2.16043  2.91784  3.78332  3.21070  3.95146  2.98919  2.29836  2.80669  2.42070  2.98183  5.20691  3.95487    257 - -
          2.68618  4.42225  2.77519  2.73123  3.46354  2.40513  3.72494  3.29354  2.67741  2.69355  4.24690  2.90347  2.73739  3.18146  2.89801  2.37887  2.77519  2.98518  4.58477  3.61503
          0.02169  4.23735  4.95969  0.61958  0.77255  0.42205  1.06624
    170   2.80614  4.89745  3.28269  2.68703  4.15716  3.60553  3.72947  3.54050  2.05165  2.14696  3.98087  3.16013  2.66334  2.89209  2.02078  2.85803  3.02136  3.24534  5.36184  4.09141    258 - -
          2.68618  4.42225  2.77519  2.73123  3.46354  2.40513  3.72494  3.29354  2.67741  2.69355  4.24690  2.90347  2.73739  3.18146  2.89801  2.37887  2.77519  2.98518  4.58477  3.61503
          0.01990  4.32296  5.04530  0.61958  0.77255  0.48576  0.95510
    171   2.68870  3.13521  3.26364  2.69144  3.86156  3.55977  3.75841  3.24453  2.54817  2.24161  3.75752  2.75112  3.94572  2.50926  2.23915  2.79244  2.91718  2.97519  5.19493  3.91931    259 - -
          2.68618  4.42225  2.77519  2.73123  3.46354  2.40513  3.72494  3.29354  2.67741  2.69355  4.24690  2.90347  2.73739  3.18146  2.89801  2.37887  2.77519  2.98518  4.58477  3.61503
          0.01990  4.32296  5.04530  0.61958  0.77255  0.48576  0.95510
    172   3.70574  5.04740  4.91411  4.57867  3.37611  4.55107  5.09790  2.62405  4.34505  0.46892  3.29731  4.81317  4.92313  4.60024  4.43784  4.21252  3.98679  2.77399  5.39325  4.21334    260 - -
          2.68618  4.42225  2.77519  2.73123  3.46354  2.40513  3.72494  3.29354  2.67741  2.69355  4.24690  2.90347  2.73739  3.18146  2.89801  2.37887  2.77519  2.98518  4.58477  3.61503
          0.01990  4.32296  5.04530  0.61958  0.77255  0.48576  0.95510
    173   2.71311  4.65372  3.29822  2.75988  3.76877  3.56636  3.80031  3.24899  2.61735  2.89366  3.77740  3.21528  3.97726  2.12152  2.98278  2.82878  1.81298  2.98648  3.31403  3.83235    261 - -
          2.68618  4.42225  2.77519  2.73123  3.46354  2.40513  3.72494  3.29354  2.67741  2.69355  4.24690  2.90347  2.73739  3.18146  2.89801  2.37887  2.77519  2.98518  4.58477  3.61503
          0.01990  4.32296  5.04530  0.61958  0.77255  0.48576  0.95510
    174   2.35600  4.82470  3.07987  2.54115  4.03240  3.50094  2.35663  3.46998  2.22947  3.08250  3.90946  3.04936  3.89791  2.87311  2.92525  2.36233  2.91102  3.15996  5.31643  2.96838    262 - -
          2.68618  4.42225  2.77519  2.73123  3.46354  2.40513  3.72494  3.29354  2.67741  2.69355  4.24690  2.90347  2.73739  3.18146  2.89801  2.37887  2.77519  2.98518  4.58477  3.61503
          0.01990  4.32296  5.04530  0.61958  0.77255  0.48576  0.95510
    175   3.34946  4.60138  5.24322  4.71425  3.55489  4.78902  5.27500  1.29756  4.60612  1.40832  3.33260  4.89311  5.00230  4.75444  4.71990  4.16960  3.59167  1.40551  5.59681  4.47129    263 - -
          2.68618  4.42225  2.77519  2.73123  3.46354  2.40513  3.72494  3.29354  2.67741  2.69355  4.24690  2.90347  2.73739  3.18146  2.89801  2.37887  2.77519  2.98518  4.58477  3.61503
          0.01990  4.32296  5.04530  0.61958  0.77255  0.48576  0.95510
    176   3.12891  5.66556  1.51801  2.29049  4.99281  3.38476  3.97861  4.57436  3.02652  4.06887  4.93017  1.22326  4.02832  3.15405  3.63144  3.01784  3.43789  4.12387  6.18523  4.66779    264 - -
          2.68618  4.42225  2.77519  2.73123  3.46354  2.40513  3.72494  3.29354  2.67741  2.69355  4.24690  2.90347  2.73739  3.18146  2.89801  2.37887  2.77519  2.98518  4.58477  3.61503
          0.01990  4.32296  5.04530  0.61958  0.77255  0.48576  0.95510
    177   3.47389  4.74848  5.23174  4.68280  3.32788  4.82483  5.20785  1.85516  4.54964  0.82476  3.09988  4.90406  4.99196  4.63204  4.63910  4.19805  3.70371  1.85799  5.44781  4.38855    265 - -
          2.68618  4.42225  2.77519  2.73123  3.46354  2.40513  3.72494  3.29354  2.67741  2.69355  4.24690  2.90347  2.73739  3.18146  2.89801  2.37887  2.77519  2.98518  4.58477  3.61503
          0.01990  4.32296  5.04530  0.61958  0.77255  0.48576  0.95510
    178   2.53342  4.58110  3.21082  2.87328  4.44693  3.24283  4.09108  3.88285  2.96508  3.51349  4.32688  2.45540  3.89005  3.28812  3.36798  1.22834  2.19185  3.40273  5.72834  4.43852    266 - -
          2.68618  4.42225  2.77519  2.73123  3.46354  2.40513  3.72494  3.29354  2.67741  2.69355  4.24690  2.90347  2.73739  3.18146  2.89801  2.37887  2.77519  2.98518  4.58477  3.61503
          0.01990  4.32296  5.04530  0.61958  0.77255  0.48576  0.95510
    179   2.82993  5.17273  1.89833  1.83599  4.34598  3.44838  3.76696  3.88824  2.62079  3.44268  4.26070  2.94169  3.92956  2.92216  3.11587  2.80354  3.07720  3.52844  2.33409  4.17825    267 - -
          2.68618  4.42225  2.77519  2.73123  3.46354  2.40513  3.72494  3.29354  2.67741  2.69355  4.24690  2.90347  2.73739  3.18146  2.89801  2.37887  2.77519  2.98518  4.58477  3.61503
          0.01990  4.32296  5.04530  0.61958  0.77255  0.48576  0.95510
    180   2.41295  0.87897  4.31629  4.05500  4.28002  3.16083  4.72561  3.59121  3.89801  3.44080  4.35284  3.82901  3.95458  4.17171  4.03384  2.10148  2.93519  3.13912  5.73214  4.53629    268 - -
          2.68618  4.42225  2.77519  2.73123  3.46354  2.40513  3.72494  3.29354  2.67741  2.69355  4.24690  2.90347  2.73739  3.18146  2.89801  2.37887  2.77519  2.98518  4.58477  3.61503
          0.01990  4.32296  5.04530  0.61958  0.77255  0.48576  0.95510
    181   2.66859  4.96331  2.98438  2.18445  4.23072  3.46574  2.94238  3.66526  2.42359  2.76488  4.02694  2.64752  3.86111  2.18016  2.88424  2.67566  2.89913  2.79527  5.43913  4.08405    269 - -
          2.68618  4.42225  2.77519  2.73123  3.46354  2.40513  3.72494  3.29354  2.67741  2.69355  4.24690  2.90347  2.73739  3.18146  2.89801  2.37887  2.77519  2.98518  4.58477  3.61503
          0.01990  4.32296  5.04530  0.61958  0.77255  0.48576  0.95510
    182   2.73678  4.99305  2.36795  2.44006  4.26413  3.44274  3.74896  3.70042  2.58296  2.22548  4.10922  1.99544  3.90083  2.90192  3.06266  2.40387  2.98691  3.35608  5.51526  4.15032    270 - -
          2.68618  4.42225  2.77519  2.73123  3.46354  2.40513  3.72494  3.29354  2.67741  2.69355  4.24690  2.90347  2.73739  3.18146  2.89801  2.37887  2.77519  2.98518  4.58477  3.61503
          0.01990  4.32296  5.04530  0.61958  0.77255  0.48576  0.95510
    183   3.32778  4.56974  5.25115  4.73936  3.69757  4.81198  5.36312  1.24806  4.64387  1.81208  3.47188  4.91824  5.04183  4.84131  4.78647  4.20288  3.57721  1.12553  5.72627  4.55956    271 - -
          2.68618  4.42225  2.77519  2.73123  3.46354  2.40513  3.72494  3.29354  2.67741  2.69355  4.24690  2.90347  2.73739  3.18146  2.89801  2.37887  2.77519  2.98518  4.58477  3.61503
          0.01990  4.32296  5.04530  0.61958  0.77255  0.48576  0.95510
    184   2.87700  5.27547  2.07281  1.98197  4.60250  3.40768  3.82052  4.05162  2.70734  3.60667  4.42148  2.90859  3.93966  2.96907  3.22832  2.83258  1.50700  3.66257  5.80007  4.38108    272 - -
          2.68618  4.42225  2.77519  2.73123  3.46354  2.40513  3.72494  3.29354  2.67741  2.69355  4.24690  2.90347  2.73739  3.18146  2.89801  2.37887  2.77519  2.98518  4.58477  3.61503
          0.01990  4.32296  5.04530  0.61958  0.77255  0.48576  0.95510
    185   2.37104  5.40175  1.56328  1.81679  4.72442  3.39763  3.79306  4.21605  2.67500  3.71396  4.50527  2.86770  2.88830  2.92794  3.21632  2.81795  3.14958  3.78959  5.87183  4.42013    273 - -
          2.68618  4.42225  2.77519  2.73123  3.46354  2.40513  3.72494  3.29354  2.67741  2.69355  4.24690  2.90347  2.73739  3.18146  2.89801  2.37887  2.77519  2.98518  4.58477  3.61503
          0.01990  4.32296  5.04530  0.61958  0.77255  0.48576  0.95510
    186   2.26447  4.83602  3.06979  2.53486  4.12795  3.46912  3.71755  3.54124  2.49422  2.65775  3.96302  2.11674  3.88492  2.87204  2.53707  2.33578  2.90564  3.21111  5.38457  4.05890    274 - -
          2.68618  4.42225  2.77519  2.73123  3.46354  2.40513  3.72494  3.29354  2.67741  2.69355  4.24690  2.90347  2.73739  3.18146  2.89801  2.37887  2.77519  2.98518  4.58477  3.61503
          0.01990  4.32296  5.04530  0.61958  0.77255  0.48576  0.95510
    187   2.57576  4.65846  3.02517  2.80096  4.62595  1.46830  4.13368  4.10270  3.05144  3.70114  4.50535  2.26390  3.90104  3.32791  3.48076  1.78776  3.00001  3.56315  5.88428  4.57060    275 - -
          2.68618  4.42225  2.77519  2.73123  3.46354  2.40513  3.72494  3.29354  2.67741  2.69355  4.24690  2.90347  2.73739  3.18146  2.89801  2.37887  2.77519  2.98518  4.58477  3.61503
          0.01990  4.32296  5.04530  0.61958  0.77255  0.48576  0.95510
    188   3.32662  4.63765  5.05256  4.48825  3.30583  4.61990  4.98224  2.16754  4.34957  1.11261  2.43946  4.68785  4.83762  4.46094  4.44850  3.96907  3.55611  1.45692  5.31944  4.23746    276 - -
          2.68618  4.42225  2.77519  2.73123  3.46354  2.40513  3.72494  3.29354  2.67741  2.69355  4.24690  2.90347  2.73739  3.18146  2.89801  2.37887  2.77519  2.98518  4.58477  3.61503
          0.01990  4.32296  5.04530  0.61958  0.77255  0.48576  0.95510
    189   2.66837  3.17712  3.10414  1.91413  4.00268  3.50147  3.73320  3.37548  2.54229  3.02526  3.86639  3.07321  3.90455  2.24114  2.97678  2.73194  2.90550  2.59015  5.30676  3.99564    277 - -
          2.68618  4.42225  2.77519  2.73123  3.46354  2.40513  3.72494  3.29354  2.67741  2.69355  4.24690  2.90347  2.73739  3.18146  2.89801  2.37887  2.77519  2.98518  4.58477  3.61503
          0.01990  4.32296  5.04530  0.61958  0.77255  0.48576  0.95510
    190   1.81640  4.35622  3.69596  3.15925  3.60996  3.58668  4.05743  2.76178  3.09716  2.19401  3.55839  3.50113  2.47819  3.40137  3.42434  2.89271  2.92939  2.10973  5.09953  3.87509    278 - -
          2.68618  4.42225  2.77519  2.73123  3.46354  2.40513  3.72494  3.29354  2.67741  2.69355  4.24690  2.90347  2.73739  3.18146  2.89801  2.37887  2.77519  2.98518  4.58477  3.61503
          0.01990  4.32296  5.04530  0.61958  0.77255  0.48576  0.95510
    191   3.10205  4.47107  4.72246  4.17245  3.43994  4.33812  4.74685  1.36904  4.03108  1.41521  3.29044  4.37904  4.64927  4.24831  4.19251  3.67675  2.52179  2.00354  5.27869  4.12305    279 - -
          2.68618  4.42225  2.77519  2.73123  3.46354  2.40513  3.72494  3.29354  2.67741  2.69355  4.24690  2.90347  2.73739  3.18146  2.89801  2.37887  2.77519  2.98518  4.58477  3.61503
          0.01990  4.32296  5.04530  0.61958  0.77255  0.48576  0.95510
    192   1.87034  4.37288  4.58397  4.02944  3.53465  4.21882  4.63995  1.58184  3.92261  1.92188  3.41684  4.24260  4.55853  4.15444  4.11309  3.54511  3.23453  1.61020  5.25968  4.07149    280 - -
          2.68618  4.42225  2.77519  2.73123  3.46354  2.40513  3.72494  3.29354  2.67741  2.69355  4.24690  2.90347  2.73739  3.18146  2.89801  2.37887  2.77519  2.98518  4.58477  3.61503
          0.01990  4.32296  5.04530  0.61958  0.77255  0.48576  0.95510
    193   2.66915  4.54625  3.37905  2.81512  3.75881  3.56698  3.83886  2.59915  2.69590  2.79267  3.68103  3.25668  3.97518  3.08288  2.08383  2.05737  2.91522  2.42011  5.14792  3.88800    281 - -
          2.68618  4.42225  2.77519  2.73123  3.46354  2.40513  3.72494  3.29354  2.67741  2.69355  4.24690  2.90347  2.73739  3.18146  2.89801  2.37887  2.77519  2.98518  4.58477  3.61503
          0.01990  4.32296  5.04530  0.61958  0.77255  0.48576  0.95510
    194   2.80500  5.19623  2.76756  2.09368  4.54105  1.88249  3.73352  3.99770  2.47645  3.51322  4.30393  2.36461  3.91443  2.86215  2.40645  2.77374  3.05012  3.60197  5.67107  4.29055    282 - -
          2.68618  4.42225  2.77519  2.73123  3.46354  2.40513  3.72494  3.29354  2.67741  2.69355  4.24690  2.90347  2.73739  3.18146  2.89801  2.37887  2.77519  2.98518  4.58477  3.61503
          0.01990  4.32296  5.04530  0.61958  0.77255  0.48576  0.95510
    195   2.81140  1.19304  4.47633  3.99682  3.54100  3.75341  4.55395  2.55968  3.77925  2.33894  2.48076  4.06562  4.30949  4.06678  3.93777  3.17438  3.16581  2.42063  5.22619  4.00910    283 - -
          2.68618  4.42225  2.77519  2.73123  3.46354  2.40513  3.72494  3.29354  2.67741  2.69355  4.24690  2.90347  2.73739  3.18146  2.89801  2.37887  2.77519  2.98518  4.58477  3.61503
          0.01990  4.32296  5.04530  0.61958  0.77255  0.48576  0.95510
    196   2.95546  5.16092  3.26817  2.71655  4.57184  3.63895  3.74591  3.96452  1.68705  3.46305  4.29497  3.18161  1.71908  2.88047  2.17160  2.95797  3.16910  3.61559  5.57529  4.32200    284 - -
          2.68618  4.42225  2.77519  2.73123  3.46354  2.40513  3.72494  3.29354  2.67741  2.69355  4.24690  2.90347  2.73739  3.18146  2.89801  2.37887  2.77519  2.98518  4.58477  3.61503
          0.01990  4.32296  5.04530  0.61958  0.77255  0.48576  0.95510
    197   2.81101  5.24996  2.90822  1.89685  4.60315  3.50031  2.82914  4.05833  1.90028  3.52939  4.30420  2.97152  3.91664  2.04460  2.71201  2.77030  3.03421  3.64998  5.64356  4.28107    285 - -
          2.68618  4.42225  2.77519  2.73123  3.46354  2.40513  3.72494  3.29354  2.67741  2.69355  4.24690  2.90347  2.73739  3.18146  2.89801  2.37887  2.77519  2.98518  4.58477  3.61503
          0.01990  4.32296  5.04530  0.61958  0.77255  0.48576  0.95510
    198   3.70574  5.04740  4.91411  4.57867  3.37611  4.55107  5.09790  2.62405  4.34505  0.46892  3.29731  4.81317  4.92313  4.60024  4.43784  4.21252  3.98679  2.77399  5.39325  4.21334    286 - -
          2.68618  4.42225  2.77519  2.73123  3.46354  2.40513  3.72494  3.29354  2.67741  2.69355  4.24690  2.90347  2.73739  3.18146  2.89801  2.37887  2.77519  2.98518  4.58477  3.61503
          0.01990  4.32296  5.04530  0.61958  0.77255  0.48576  0.95510
    199   2.00399  4.99403  3.16007  2.58715  4.34381  3.53476  3.70561  3.74877  1.90678  3.30235  4.11315  3.08098  3.93709  2.84080  2.03211  2.78247  2.53681  3.39945  5.48077  4.17628    287 - -
          2.68618  4.42225  2.77519  2.73123  3.46354  2.40513  3.72494  3.29354  2.67741  2.69355  4.24690  2.90347  2.73739  3.18146  2.89801  2.37887  2.77519  2.98518  4.58477  3.61503
          0.01990  4.32296  5.04530  0.61958  0.77255  0.48576  0.95510
    200   2.60998  3.04606  3.79056  3.22759  3.40156  3.61351  3.99344  2.74065  3.15073  2.48782  3.39640  3.53245  4.03662  3.42320  3.43278  1.99799  2.46048  2.20397  4.88177  2.76005    288 - -
          2.68618  4.42225  2.77519  2.73123  3.46354  2.40513  3.72494  3.29354  2.67741  2.69355  4.24690  2.90347  2.73739  3.18146  2.89801  2.37887  2.77519  2.98518  4.58477  3.61503
          0.01990  4.32296  5.04530  0.61958  0.77255  0.48576  0.95510
    201   3.62640  4.90528  5.17410  4.68340  1.63890  4.77944  4.65192  2.51491  4.52689  0.87405  3.08006  4.77468  4.95743  4.52366  4.55905  4.16285  3.84518  2.69917  4.80089  3.35782    289 - -
          2.68618  4.42225  2.77519  2.73123  3.46354  2.40513  3.72494  3.29354  2.67741  2.69355  4.24690  2.90347  2.73739  3.18146  2.89801  2.37887  2.77519  2.98518  4.58477  3.61503
          0.01990  4.32296  5.04530  0.61958  0.77255  0.48576  0.95510
    202   2.72068  4.35875  3.72251  3.14680  3.36260  3.72294  3.93983  2.18051  2.21638  2.15416  3.42737  3.50528  4.09350  3.34018  3.28211  2.98801  2.94987  2.56277  4.86640  2.32003    290 - -
          2.68618  4.42225  2.77519  2.73123  3.46354  2.40513  3.72494  3.29354  2.67741  2.69355  4.24690  2.90347  2.73739  3.18146  2.89801  2.37887  2.77519  2.98518  4.58477  3.61503
          0.01990  4.32296  5.04530  0.61958  0.77255  0.48576  0.95510
    203   2.61946  3.05779  4.06686  3.54084  3.46625  3.58402  4.20151  2.70825  3.41037  1.39012  3.46748  3.72264  4.09660  3.68138  3.63030  2.09149  2.93596  2.50357  5.00247  3.79155    291 - -
          2.68618  4.42225  2.77519  2.73123  3.46354  2.40513  3.72494  3.29354  2.67741  2.69355  4.24690  2.90347  2.73739  3.18146  2.89801  2.37887  2.77519  2.98518  4.58477  3.61503
          0.01990  4.32296  5.04530  0.61958  0.77255  0.48576  0.95510
    204   2.96896  5.20578  3.33422  2.72505  4.63729  3.66174  3.71919  4.02412  1.68103  3.49543  4.31829  3.18541  4.04866  2.84467  1.56590  2.08423  3.17148  3.66561  5.58344  4.33715    292 - -
          2.68618  4.42225  2.77519  2.73123  3.46354  2.40513  3.72494  3.29354  2.67741  2.69355  4.24690  2.90347  2.73739  3.18146  2.89801  2.37887  2.77519  2.98518  4.58477  3.61503
          0.01990  4.32296  5.04530  0.61958  0.77255  0.48576  0.95510
    205   2.87269  5.16855  3.16650  2.59879  4.52822  2.15346  2.87554  3.94368  1.94954  3.43748  4.24355  3.09275  3.98157  2.81526  1.85249  2.85971  3.08212  3.58000  5.55594  4.26124    293 - -
          2.68618  4.42225  2.77519  2.73123  3.46354  2.40513  3.72494  3.29354  2.67741  2.69355  4.24690  2.90347  2.73739  3.18146  2.89801  2.37887  2.77519  2.98518  4.58477  3.61503
          0.01990  4.32296  5.04530  0.61958  0.77255  0.48576  0.95510
    206   3.21440  0.35569  4.79513  4.65319  4.57692  3.72037  5.20581  3.82677  4.49633  3.70605  4.84914  4.52873  4.45754  4.82352  4.53153  3.48364  3.71957  3.53257  5.86352  4.85413    294 - -
          2.68618  4.42225  2.77519  2.73123  3.46354  2.40513  3.72494  3.29354  2.67741  2.69355  4.24690  2.90347  2.73739  3.18146  2.89801  2.37887  2.77519  2.98518  4.58477  3.61503
          0.01990  4.32296  5.04530  0.61958  0.77255  0.48576  0.95510
    207   2.71306  5.02133  3.05454  2.48240  4.31736  3.50109  2.98000  3.74628  1.96851  3.29024  4.08244  3.00223  3.88721  2.42996  2.39457  2.71319  2.45311  2.77035  5.47019  4.13035    295 - -
          2.68618  4.42225  2.77519  2.73123  3.46354  2.40513  3.72494  3.29354  2.67741  2.69355  4.24690  2.90347  2.73739  3.18146  2.89801  2.37887  2.77519  2.98518  4.58477  3.61503
          0.01990  4.32296  5.04530  0.61958  0.77255  0.48576  0.95510
    208   2.80529  5.08480  3.16134  2.56833  4.39828  3.56839  3.67553  3.81928  1.94599  3.34293  4.14730  2.63354  3.94699  2.15711  2.23364  2.80350  3.01740  3.46692  2.77089  4.18354    296 - -
          2.68618  4.42225  2.77519  2.73123  3.46354  2.40513  3.72494  3.29354  2.67741  2.69355  4.24690  2.90347  2.73739  3.18146  2.89801  2.37887  2.77519  2.98518  4.58477  3.61503
          0.01990  4.32296  5.04530  0.61958  0.77255  0.48576  0.95510
    209   3.35252  4.61057  5.22724  4.69245  3.51133  4.77253  5.23729  1.47826  4.57999  1.27130  3.29122  4.87334  4.98328  4.71640  4.68772  4.14884  3.59254  1.38919  5.55351  4.43838    297 - -
          2.68618  4.42225  2.77519  2.73123  3.46354  2.40513  3.72494  3.29354  2.67741  2.69355  4.24690  2.90347  2.73739  3.18146  2.89801  2.37887  2.77519  2.98518  4.58477  3.61503
          0.01990  4.32296  5.04530  0.61958  0.77255  0.48576  0.95510
    210   2.60181  4.57385  3.26427  3.01901  4.37420  3.28220  4.21021  3.75536  3.09465  3.47976  4.35244  2.52927  3.96112  3.45492  3.43612  2.74316  0.98557  3.33064  5.71251  4.43097    298 - -
          2.68618  4.42225  2.77519  2.73123  3.46354  2.40513  3.72494  3.29354  2.67741  2.69355  4.24690  2.90347  2.73739  3.18146  2.89801  2.37887  2.77519  2.98518  4.58477  3.61503
          0.01990  4.32296  5.04530  0.61958  0.77255  0.48576  0.95510
    211   2.69307  4.87748  1.69020  2.50827  4.20082  3.43968  3.77574  2.85013  2.61302  3.21718  4.04669  3.02456  3.90115  2.93583  3.08235  2.41071  2.49021  3.22981  5.47737  4.13410    299 - -
          2.68618  4.42225  2.77519  2.73123  3.46354  2.40513  3.72494  3.29354  2.67741  2.69355  4.24690  2.90347  2.73739  3.18146  2.89801  2.37887  2.77519  2.98518  4.58477  3.61503
          0.01990  4.32296  5.04530  0.61958  0.77255  0.48576  0.95510
    212   1.78720  4.70045  3.27362  2.79570  4.34836  2.17854  3.92085  3.75783  2.63847  3.36466  4.18650  3.21143  3.92048  3.09315  1.84399  2.71507  2.96194  3.35268  5.57517  4.29564    300 - -
          2.68618  4.42225  2.77519  2.73123  3.46354  2.40513  3.72494  3.29354  2.67741  2.69355  4.24690  2.90347  2.73739  3.18146  2.89801  2.37887  2.77519  2.98518  4.58477  3.61503
          0.01990  4.32296  5.04530  0.61958  0.77255  0.48576  0.95510
    213   1.02546  4.30774  3.78250  3.45221  4.47968  2.15201  4.46064  3.85388  3.47393  3.57252  4.39690  3.54338  3.87331  3.74466  3.77361  2.56590  2.12478  3.30901  5.83458  4.64343    301 - -
          2.68618  4.42225  2.77519  2.73123  3.46354  2.40513  3.72494  3.29354  2.67741  2.69355  4.24690  2.90347  2.73739  3.18146  2.89801  2.37887  2.77519  2.98518  4.58477  3.61503
          0.01990  4.32296  5.04530  0.61958  0.77255  0.48576  0.95510
    214   3.24888  4.53108  5.10288  4.55177  3.47632  4.61947  5.04839  1.64723  4.43277  1.67049  2.54318  4.71348  4.86075  4.57492  4.53650  3.97584  3.48625  1.17032  5.42591  4.29991    302 - -
          2.68618  4.42225  2.77519  2.73123  3.46354  2.40513  3.72494  3.29354  2.67741  2.69355  4.24690  2.90347  2.73739  3.18146  2.89801  2.37887  2.77519  2.98518  4.58477  3.61503
          0.01990  4.32296  5.04530  0.61958  0.77255  0.48576  0.95510
    215   2.67987  5.00886  2.53911  2.17826  4.28821  3.45478  3.66708  2.62608  1.92476  3.28308  4.07245  2.95410  3.86015  2.79456  2.90640  2.67726  2.57904  3.35690  5.48379  4.11778    303 - -
          2.68618  4.42225  2.77519  2.73123  3.46354  2.40513  3.72494  3.29354  2.67741  2.69355  4.24690  2.90347  2.73739  3.18146  2.89801  2.37887  2.77519  2.98518  4.58477  3.61503
          0.01990  4.32296  5.04530  0.61958  0.77255  0.48576  0.95510
    216   1.64064  2.46991  4.01997  3.49103  2.55034  3.49059  4.15741  2.81501  3.39654  2.58129  3.49690  3.65908  4.02525  3.64006  3.62364  2.40620  2.87019  2.57345  4.97830  3.77110    304 - -
          2.68618  4.42225  2.77519  2.73123  3.46354  2.40513  3.72494  3.29354  2.67741  2.69355  4.24690  2.90347  2.73739  3.18146  2.89801  2.37887  2.77519  2.98518  4.58477  3.61503
          0.01990  4.32296  5.04530  0.61958  0.77255  0.48576  0.95510
    217   3.39580  4.65682  5.24255  4.70095  3.43566  4.79532  5.22864  1.50206  4.58231  1.09328  3.21098  4.89221  4.98729  4.69062  4.67739  4.17007  3.63142  1.62143  5.50898  4.41946    305 - -
          2.68618  4.42225  2.77519  2.73123  3.46354  2.40513  3.72494  3.29354  2.67741  2.69355  4.24690  2.90347  2.73739  3.18146  2.89801  2.37887  2.77519  2.98518  4.58477  3.61503
          0.01990  4.32296  5.04530  0.61958  0.77255  0.48576  0.95510
    218   1.27145  4.36912  3.64119  3.23523  4.30831  3.19257  4.27573  3.65926  3.22886  3.37594  4.21851  3.45073  2.47226  3.53322  3.56985  2.60703  1.86014  3.20526  5.66639  4.44336    306 - -
          2.68618  4.42225  2.77519  2.73123  3.46354  2.40513  3.72494  3.29354  2.67741  2.69355  4.24690  2.90347  2.73739  3.18146  2.89801  2.37887  2.77519  2.98518  4.58477  3.61503
          0.01990  4.32296  5.04530  0.61958  0.77255  0.48576  0.95510
    219   2.67191  4.63576  3.29766  2.74046  3.89100  3.52829  3.80287  3.26157  2.59769  2.19209  3.79011  3.19585  3.94867  3.01434  2.24613  2.02856  2.53920  2.98485  5.23064  3.95888    307 - -
          2.68618  4.42225  2.77519  2.73123  3.46354  2.40513  3.72494  3.29354  2.67741  2.69355  4.24690  2.90347  2.73739  3.18146  2.89801  2.37887  2.77519  2.98518  4.58477  3.61503
          0.01990  4.32296  5.04530  0.61958  0.77255  0.48576  0.95510
    220   3.82772  5.10508  4.68896  4.33866  1.17995  4.55274  1.63451  3.70394  4.19863  3.05398  4.26176  4.17681  4.86102  4.21784  4.28958  3.89531  4.04171  3.57817  3.77511  1.63047    308 - -
          2.68618  4.42225  2.77519  2.73123  3.46354  2.40513  3.72494  3.29354  2.67741  2.69355  4.24690  2.90347  2.73739  3.18146  2.89801  2.37887  2.77519  2.98518  4.58477  3.61503
          0.01990  4.32296  5.04530  0.61958  0.77255  0.48576  0.95510
    221   2.74448  1.64781  3.43466  2.93506  3.70329  3.58157  2.89997  3.22226  2.70143  2.88937  3.78679  3.33728  4.03267  2.55014  3.00889  2.90074  3.00885  2.96423  5.10925  3.79507    309 - -
          2.68618  4.42225  2.77519  2.73123  3.46354  2.40513  3.72494  3.29354  2.67741  2.69355  4.24690  2.90347  2.73739  3.18146  2.89801  2.37887  2.77519  2.98518  4.58477  3.61503
          0.01990  4.32296  5.04530  0.61958  0.77255  0.48576  0.95510
    222   2.63807  4.89956  2.52688  2.50124  4.41547  2.64634  3.78788  3.86766  2.60032  3.42655  4.21126  3.00744  2.48451  2.92559  3.07886  1.93625  2.46865  3.44691  5.61836  4.25535    310 - -
          2.68618  4.42225  2.77519  2.73123  3.46354  2.40513  3.72494  3.29354  2.67741  2.69355  4.24690  2.90347  2.73739  3.18146  2.89801  2.37887  2.77519  2.98518  4.58477  3.61503
          0.01990  4.32296  5.04530  0.61958  0.77255  0.48576  0.95510
    223   2.29735  5.14731  2.51086  2.37146  4.47542  3.43472  3.66232  3.94193  1.77004  3.44817  4.21254  2.91670  3.85625  2.47931  2.88953  2.31941  2.94349  3.53290  5.60162  4.20723    311 - -
          2.68618  4.42225  2.77519  2.73123  3.46354  2.40513  3.72494  3.29354  2.67741  2.69355  4.24690  2.90347  2.73739  3.18146  2.89801  2.37887  2.77519  2.98518  4.58477  3.61503
          0.01990  4.32296  5.04530  0.61958  0.77255  0.48576  0.95510
    224   3.70574  5.04740  4.91411  4.57867  3.37611  4.55107  5.09790  2.62405  4.34505  0.46892  3.29731  4.81317  4.92313  4.60024  4.43784  4.21252  3.98679  2.77399  5.39325  4.21334    312 - -
          2.68618  4.42225  2.77519  2.73123  3.46354  2.40513  3.72494  3.29354  2.67741  2.69355  4.24690  2.90347  2.73739  3.18146  2.89801  2.37887  2.77519  2.98518  4.58477  3.61503
          0.01990  4.32296  5.04530  0.61958  0.77255  0.48576  0.95510
    225   2.74126  5.13453  3.00732  1.83725  4.46855  3.49735  3.65029  3.91252  2.00504  3.41318  4.18805  2.97994  3.88878  2.41740  2.33629  2.71886  2.96338  2.86679  5.55344  4.19921    313 - -
          2.68618  4.42225  2.77519  2.73123  3.46354  2.40513  3.72494  3.29354  2.67741  2.69355  4.24690  2.90347  2.73739  3.18146  2.89801  2.37887  2.77519  2.98518  4.58477  3.61503
          0.01990  4.32296  5.04530  0.61958  0.77255  0.48576  0.95510
    226   2.77106  4.94991  2.91976  1.70408  4.19687  3.49987  3.76787  3.53954  2.55133  3.18972  4.04394  3.03801  3.94114  2.43031  2.98132  2.79944  3.01184  2.08771  5.46652  4.13273    314 - -
          2.68618  4.42225  2.77519  2.73123  3.46354  2.40513  3.72494  3.29354  2.67741  2.69355  4.24690  2.90347  2.73739  3.18146  2.89801  2.37887  2.77519  2.98518  4.58477  3.61503
          0.01990  4.32296  5.04530  0.61958  0.77255  0.48576  0.95510
    227   3.37630  4.66621  5.18309  4.60801  2.45983  4.67396  4.98042  1.87458  4.47254  0.95468  3.02471  4.76992  4.85969  4.50688  4.51607  4.02291  3.59682  1.99397  5.23453  4.14503    315 - -
          2.68618  4.42225  2.77519  2.73123  3.46354  2.40513  3.72494  3.29354  2.67741  2.69355  4.24690  2.90347  2.73739  3.18146  2.89801  2.37887  2.77519  2.98518  4.58477  3.61503
          0.01990  4.32296  5.04530  0.61958  0.77255  0.48576  0.95510
    228   2.91243  5.37550  1.79765  2.32043  4.77720  3.37597  3.85836  4.28465  2.78030  3.78991  4.59519  1.78386  3.94628  3.00590  3.32859  1.85660  3.20022  3.84234  5.94601  4.48874    316 - -
          2.68618  4.42225  2.77519  2.73123  3.46354  2.40513  3.72494  3.29354  2.67741  2.69355  4.24690  2.90347  2.73739  3.18146  2.89801  2.37887  2.77519  2.98518  4.58477  3.61503
          0.01990  4.32296  5.04530  0.61958  0.77255  0.48576  0.95510
    229   3.31828  4.57807  5.18553  4.66146  3.60920  4.75359  5.25627  1.62510  4.55447  1.56235  3.39418  4.84735  4.98658  4.73589  4.69071  4.13334  3.56446  1.03578  5.62479  4.47432    317 - -
          2.68618  4.42225  2.77519  2.73123  3.46354  2.40513  3.72494  3.29354  2.67741  2.69355  4.24690  2.90347  2.73739  3.18146  2.89801  2.37887  2.77519  2.98518  4.58477  3.61503
          0.01990  4.32296  5.04530  0.61958  0.77255  0.48576  0.95510
    230   2.71283  4.85583  3.07349  2.56492  4.05452  3.50694  2.91958  3.52536  2.49270  2.70818  3.96243  3.06765  3.91982  2.53275  2.90496  1.67519  2.95019  3.21205  5.33735  3.99868    318 - -
          2.68618  4.42225  2.77519  2.73123  3.46354  2.40513  3.72494  3.29354  2.67741  2.69355  4.24690  2.90347  2.73739  3.18146  2.89801  2.37887  2.77519  2.98518  4.58477  3.61503
          0.20807  4.32296  1.74530  0.61958  0.77255  0.48576  0.95510
    231   2.96326  5.52273  1.49077  1.79156  4.83970  2.11405  3.81236  4.35600  2.80710  3.84847  4.68066  2.75800  3.89671  2.97111  3.39792  2.85809  3.24888  3.92005  6.00773  4.51031    319 - -
          2.68618  4.42225  2.77519  2.73123  3.46354  2.40513  3.72494  3.29354  2.67741  2.69355  4.24690  2.90347  2.73739  3.18146  2.89801  2.37887  2.77519  2.98518  4.58477  3.61503
          0.02397  4.13885  4.86119  0.61958  0.77255  0.70162  0.68474
    232   2.92901  0.52986  4.49718  4.30358  4.24435  3.48819  4.89316  3.44159  4.13566  3.34053  4.47330  4.22108  4.21491  4.47106  4.20967  3.19996  3.41873  3.16575  5.59364  4.52776    320 - -
          2.68618  4.42225  2.77519  2.73123  3.46354  2.40513  3.72494  3.29354  2.67741  2.69355  4.24690  2.90347  2.73739  3.18146  2.89801  2.37887  2.77519  2.98518  4.58477  3.61503
          0.02397  4.13885  4.86119  0.61958  0.77255  0.70162  0.68474
    233   2.61427  3.44841  3.16022  2.32655  3.80917  3.48537  2.82548  3.19564  2.52151  2.85181  3.70455  3.08167  3.87382  2.89952  2.50003  2.71134  2.84509  2.47702  5.14755  3.86137    321 - -
          2.68618  4.42225  2.77519  2.73123  3.46354  2.40513  3.72494  3.29354  2.67741  2.69355  4.24690  2.90347  2.73739  3.18146  2.89801  2.37887  2.77519  2.98518  4.58477  3.61503
          0.02397  4.13885  4.86119  0.61958  0.77255  0.70162  0.68474
    234   2.77360  5.15577  2.86353  2.40933  4.48560  3.45439  2.92145  3.93698  1.94923  3.42832  4.22020  2.13681  3.87515  2.23592  2.63846  2.74174  2.99608  3.55104  5.55217  4.20412    322 - -
          2.68618  4.42225  2.77519  2.73123  3.46354  2.40513  3.72494  3.29354  2.67741  2.69355  4.24690  2.90347  2.73739  3.18146  2.89801  2.37887  2.77519  2.98518  4.58477  3.61503
          0.02397  4.13885  4.86119  0.61958  0.77255  0.70162  0.68474
    235   3.22220  4.49613  5.01818  4.49402  3.52013  4.63562  5.12839  1.17822  4.38581  1.71041  3.30824  4.70424  4.87685  4.58695  4.54428  4.01122  3.46942  1.40637  5.53235  4.37477    323 - -
          2.68618  4.42225  2.77519  2.73123  3.46354  2.40513  3.72494  3.29354  2.67741  2.69355  4.24690  2.90347  2.73739  3.18146  2.89801  2.37887  2.77519  2.98518  4.58477  3.61503
          0.02397  4.13885  4.86119  0.61958  0.77255  0.70162  0.68474
    236   2.58012  4.42287  3.69122  3.46651  4.23057  3.25069  4.46007  3.39160  3.41484  3.24532  4.28522  3.62508  3.97857  3.79787  3.65465  2.78525  0.78896  3.05652  5.64384  4.44984    324 - -
          2.68618  4.42225  2.77519  2.73123  3.46354  2.40513  3.72494  3.29354  2.67741  2.69355  4.24690  2.90347  2.73739  3.18146  2.89801  2.37887  2.77519  2.98518  4.58477  3.61503
          0.02397  4.13885  4.86119  0.61958  0.77255  0.70162  0.68474
    237   3.29988  5.44288  0.60021  2.54278  4.86132  3.43435  4.19740  4.51532  3.33664  4.07885  5.07097  3.10955  4.10650  3.44262  3.88295  3.23765  3.64687  4.12860  5.97527  4.70071    325 - -
          2.68618  4.42225  2.77519  2.73123  3.46354  2.40513  3.72494  3.29354  2.67741  2.69355  4.24690  2.90347  2.73739  3.18146  2.89801  2.37887  2.77519  2.98518  4.58477  3.61503
          0.02397  4.13885  4.86119  0.61958  0.77255  0.70162  0.68474
    238   2.84536  4.74812  3.08278  1.67190  1.95206  3.58041  3.83001  3.18629  2.85203  2.78610  3.80997  3.22073  4.04044  3.17474  3.24590  2.94890  3.09963  2.98445  4.93051  3.45543    326 - -
          2.68618  4.42225  2.77519  2.73123  3.46354  2.40513  3.72494  3.29354  2.67741  2.69355  4.24690  2.90347  2.73739  3.18146  2.89801  2.37887  2.77519  2.98518  4.58477  3.61503
          0.02397  4.13885  4.86119  0.61958  0.77255  0.70162  0.68474
    239   1.50489  4.22989  3.50691  3.22362  4.44514  1.59623  4.31424  3.87134  3.31318  3.54844  4.35751  3.36933  3.75137  3.57893  3.63587  1.95748  2.76985  3.28356  5.77562  4.56826    327 - -
          2.68618  4.42225  2.77519  2.73123  3.46354  2.40513  3.72494  3.29354  2.67741  2.69355  4.24690  2.90347  2.73739  3.18146  2.89801  2.37887  2.77519  2.98518  4.58477  3.61503
          0.02397  4.13885  4.86119  0.61958  0.77255  0.70162  0.68474
    240   3.19403  4.48393  4.94777  4.41795  3.49862  4.57690  5.04997  1.60206  4.30701  1.60800  3.29702  4.63346  4.82989  4.51271  4.47143  3.94424  3.44074  1.13807  5.48305  4.32265    328 - -
          2.68618  4.42225  2.77519  2.73123  3.46354  2.40513  3.72494  3.29354  2.67741  2.69355  4.24690  2.90347  2.73739  3.18146  2.89801  2.37887  2.77519  2.98518  4.58477  3.61503
          0.02397  4.13885  4.86119  0.61958  0.77255  0.70162  0.68474
    241   2.70150  4.93944  3.06306  2.49258  4.21759  3.48384  3.62670  3.63930  2.00383  3.19725  4.00847  2.99804  3.86941  2.44104  2.26154  2.38828  2.92092  3.30212  5.38184  2.89947    329 - -
          2.68618  4.42225  2.77519  2.73123  3.46354  2.40513  3.72494  3.29354  2.67741  2.69355  4.24690  2.90347  2.73739  3.18146  2.89801  2.37887  2.77519  2.98518  4.58477  3.61503
          0.02397  4.13885  4.86119  0.61958  0.77255  0.70162  0.68474
    242   2.29523  4.97565  2.62976  1.43336  4.44426  3.30631  3.78528  3.86765  2.63838  3.45717  4.27911  2.91114  3.85481  2.94351  3.11210  2.27656  3.01150  3.47242  5.66324  4.28660    330 - -
          2.68618  4.42225  2.77519  2.73123  3.46354  2.40513  3.72494  3.29354  2.67741  2.69355  4.24690  2.90347  2.73739  3.18146  2.89801  2.37887  2.77519  2.98518  4.58477  3.61503
          0.02397  4.13885  4.86119  0.61958  0.77255  0.70162  0.68474
    243   3.46804  4.85606  4.61650  4.26579  3.25946  4.31747  4.83894  2.48597  4.03129  0.60496  3.21369  4.51565  4.71221  4.33476  4.16035  3.93232  3.75301  2.59093  5.22661  4.00869    331 - -
          2.68618  4.42225  2.77519  2.73123  3.46354  2.40513  3.72494  3.29354  2.67741  2.69355  4.24690  2.90347  2.73739  3.18146  2.89801  2.37887  2.77519  2.98518  4.58477  3.61503
          0.02397  4.13885  4.86119  0.61958  0.77255  0.70162  0.68474
    244   1.18372  4.21969  3.54546  3.24665  4.41008  2.25843  4.31432  3.82925  3.31563  3.51265  4.32582  3.38171  3.75261  3.58421  3.63305  1.87526  2.76503  3.25642  5.74811  4.54374    332 - -
          2.68618  4.42225  2.77519  2.73123  3.46354  2.40513  3.72494  3.29354  2.67741  2.69355  4.24690  2.90347  2.73739  3.18146  2.89801  2.37887  2.77519  2.98518  4.58477  3.61503
          0.02397  4.13885  4.86119  0.61958  0.77255  0.70162  0.68474
    245   2.00563  5.06137  2.75503  1.84328  4.39536  3.40279  3.68208  3.81494  2.00217  3.37040  4.18046  2.91840  3.86455  2.82025  2.83497  2.72932  2.98850  3.44808  5.55406  4.19692    333 - -
          2.68618  4.42225  2.77519  2.73123  3.46354  2.40513  3.72494  3.29354  2.67741  2.69355  4.24690  2.90347  2.73739  3.18146  2.89801  2.37887  2.77519  2.98518  4.58477  3.61503
          0.16670  4.13885  1.98335  0.61958  0.77255  0.70162  0.68474
    246   2.83090  4.99214  3.19859  2.62826  4.39771  3.52319  3.62062  3.78196  1.81817  3.29556  4.13542  3.07977  3.92800  2.76093  1.65480  2.35271  3.04406  3.44495  5.41618  4.17437    334 - -
          2.68618  4.42225  2.77519  2.73123  3.46354  2.40513  3.72494  3.29354  2.67741  2.69355  4.24690  2.90347  2.73739  3.18146  2.89801  2.37887  2.77519  2.98518  4.58477  3.61503
          0.02759  3.99974  4.72209  0.61958  0.77255  0.59476  0.80229
    247   2.85236  2.36739  4.49705  3.94750  3.33458  3.99293  4.48280  2.13614  3.79920  1.46713  3.24648  4.10608  4.38568  4.02049  3.95766  3.33924  3.12213  1.76988  5.06805  3.88268    335 - -
          2.68618  4.42225  2.77519  2.73123  3.46354  2.40513  3.72494  3.29354  2.67741  2.69355  4.24690  2.90347  2.73739  3.18146  2.89801  2.37887  2.77519  2.98518  4.58477  3.61503
          0.02397  4.13885  4.86119  0.61958  0.77255  0.70162  0.68474
    248   2.59586  4.68728  3.07712  2.66369  4.28858  1.92943  3.84221  3.72008  2.58538  3.31627  4.14229  3.10468  2.24444  3.01676  2.39711  2.67317  2.92500  3.32098  5.51249  4.22448    336 - -
          2.68618  4.42225  2.77519  2.73123  3.46354  2.40513  3.72494  3.29354  2.67741  2.69355  4.24690  2.90347  2.73739  3.18146  2.89801  2.37887  2.77519  2.98518  4.58477  3.61503
          0.02397  4.13885  4.86119  0.61958  0.77255  0.70162  0.68474
    249   2.22291  4.92905  3.07517  2.52341  4.27819  3.46776  3.65180  3.68637  2.04566  3.24121  4.05435  3.01793  2.86460  2.78961  2.00796  2.72489  2.93930  3.33799  5.42245  4.11724    337 - -
          2.68618  4.42225  2.77519  2.73123  3.46354  2.40513  3.72494  3.29354  2.67741  2.69355  4.24690  2.90347  2.73739  3.18146  2.89801  2.37887  2.77519  2.98518  4.58477  3.61503
          0.11801  4.13885  2.34995  0.61958  0.77255  0.70162  0.68474
    250   2.64270  4.36072  3.64264  3.22859  3.45164  3.50152  4.08892  2.73021  3.09654  1.39075  3.51711  3.52127  4.03627  3.47040  3.36747  2.19246  2.97334  2.56331  5.04457  3.74631    338 - -
          2.68618  4.42225  2.77519  2.73123  3.46354  2.40513  3.72494  3.29354  2.67741  2.69355  4.24690  2.90347  2.73739  3.18146  2.89801  2.37887  2.77519  2.98518  4.58477  3.61503
          0.02630  4.04714  4.76948  0.61958  0.77255  0.78243  0.61118
    251   2.87324  4.60299  3.52231  3.05782  3.08095  3.70366  2.17598  2.98166  2.80438  1.61007  3.59399  3.43043  4.11659  3.26871  3.08177  3.04865  3.11662  2.83737  4.66240  3.17193    339 - -
          2.68622  4.42229  2.77524  2.73127  3.46358  2.40517  3.72499  3.29358  2.67745  2.69359  4.24694  2.90351  2.73744  3.18150  2.89728  2.37891  2.77524  2.98522  4.58481  3.61507
          0.34635  1.25791  4.76948  0.20673  1.67791  0.78243  0.61118
    252   3.50845  4.92632  4.10039  3.86547  2.32064  4.03697  3.71379  3.49433  3.71816  2.90235  4.15176  3.94482  4.50812  3.98168  3.86471  3.62651  3.79676  3.37354  3.97006  0.71832    341 - -
          2.68618  4.42225  2.77519  2.73123  3.46354  2.40513  3.72494  3.29354  2.67741  2.69355  4.24690  2.90347  2.73739  3.18146  2.89801  2.37887  2.77519  2.98518  4.58477  3.61503
          0.02630  4.04714  4.76948  0.61958  0.77255  0.62563  0.76556
    253   3.22189  4.56352  4.83134  4.27493  2.29639  4.44085  4.67250  2.21845  4.14553  1.06976  2.98980  4.46780  4.67600  4.24886  4.25385  3.77973  3.44942  1.86630  5.00555  3.78186    342 - -
          2.68618  4.42225  2.77519  2.73123  3.46354  2.40513  3.72494  3.29354  2.67741  2.69355  4.24690  2.90347  2.73739  3.18146  2.89801  2.37887  2.77519  2.98518  4.58477  3.61503
          0.02397  4.13885  4.86119  0.61958  0.77255  0.70162  0.68474
    254   2.27995  1.63060  4.00054  3.65243  4.09387  3.04524  4.43701  3.42818  3.54478  3.22530  4.11209  3.58983  3.80516  3.82395  3.75403  1.43045  2.77513  2.98900  5.52865  4.33051    343 - -
          2.68618  4.42225  2.77519  2.73123  3.46354  2.40513  3.72494  3.29354  2.67741  2.69355  4.24690  2.90347  2.73739  3.18146  2.89801  2.37887  2.77519  2.98518  4.58477  3.61503
          0.02397  4.13885  4.86119  0.61958  0.77255  0.70162  0.68474
    255   3.19193  4.47577  4.96265  4.43952  3.55366  4.59339  5.09228  1.52795  4.33212  1.77478  3.34985  4.65395  4.85123  4.55282  4.50463  3.96594  3.44164  1.07139  5.53697  4.36258    344 - -
          2.68618  4.42225  2.77519  2.73123  3.46354  2.40513  3.72494  3.29354  2.67741  2.69355  4.24690  2.90347  2.73739  3.18146  2.89801  2.37887  2.77519  2.98518  4.58477  3.61503
          0.02397  4.13885  4.86119  0.61958  0.77255  0.70162  0.68474
    256   1.70390  4.24508  3.48780  3.18268  4.44036  2.12572  4.28058  3.87124  3.26110  3.53958  4.34567  3.35053  3.75117  3.53450  3.59560  1.36031  2.76967  3.28755  5.76329  4.54818    345 - -
          2.68618  4.42225  2.77519  2.73123  3.46354  2.40513  3.72494  3.29354  2.67741  2.69355  4.24690  2.90347  2.73739  3.18146  2.89801  2.37887  2.77519  2.98518  4.58477  3.61503
          0.02397  4.13885  4.86119  0.61958  0.77255  0.37116  1.17096
    257   2.70199  5.03905  2.96044  2.43808  4.30966  2.60098  2.98267  3.77213  1.87679  3.31497  4.10265  2.54228  3.87302  2.79034  2.83912  2.69536  2.93167  3.40414  5.48612  3.15792    346 - -
          2.68618  4.42225  2.77519  2.73123  3.46354  2.40513  3.72494  3.29354  2.67741  2.69355  4.24690  2.90347  2.73739  3.18146  2.89801  2.37887  2.77519  2.98518  4.58477  3.61503
          0.01990  4.32296  5.04530  0.61958  0.77255  0.48576  0.95510
    258   3.21440  0.35569  4.79513  4.65319  4.57692  3.72037  5.20581  3.82677  4.49633  3.70605  4.84914  4.52873  4.45754  4.82352  4.53153  3.48364  3.71957  3.53257  5.86352  4.85413    347 - -
          2.68618  4.42225  2.77519  2.73123  3.46354  2.40513  3.72494  3.29354  2.67741  2.69355  4.24690  2.90347  2.73739  3.18146  2.89801  2.37887  2.77519  2.98518  4.58477  3.61503
          0.01990  4.32296  5.04530  0.61958  0.77255  0.48576  0.95510
    259   2.29805  5.01898  1.94376  2.43993  4.52040  2.66915  3.79358  3.98618  2.62433  3.52517  4.30713  2.96564  2.45089  2.92859  3.12088  2.35486  2.98917  3.55294  5.70273  4.31507    348 - -
          2.68618  4.42225  2.77519  2.73123  3.46354  2.40513  3.72494  3.29354  2.67741  2.69355  4.24690  2.90347  2.73739  3.18146  2.89801  2.37887  2.77519  2.98518  4.58477  3.61503
          0.01990  4.32296  5.04530  0.61958  0.77255  0.48576  0.95510
    260   1.93070  5.05831  3.02009  2.49979  4.39937  3.49693  3.69082  3.83109  2.35248  3.36406  4.15867  2.52951  3.90865  2.33543  2.10992  2.74645  2.98202  3.46016  5.52986  4.19226    349 - -
          2.68618  4.42225  2.77519  2.73123  3.46354  2.40513  3.72494  3.29354  2.67741  2.69355  4.24690  2.90347  2.73739  3.18146  2.89801  2.37887  2.77519  2.98518  4.58477  3.61503
          0.01990  4.32296  5.04530  0.61958  0.77255  0.48576  0.95510
    261   3.36137  4.62932  5.19641  4.65654  3.46379  4.75501  5.19682  1.70431  4.53841  1.14435  3.24596  4.84690  4.96384  4.66770  4.64579  4.12713  3.59950  1.38008  5.51114  4.40548    350 - -
          2.68618  4.42225  2.77519  2.73123  3.46354  2.40513  3.72494  3.29354  2.67741  2.69355  4.24690  2.90347  2.73739  3.18146  2.89801  2.37887  2.77519  2.98518  4.58477  3.61503
          0.01990  4.32296  5.04530  0.61958  0.77255  0.48576  0.95510
    262   2.52947  4.60782  3.19490  2.79690  4.40366  2.51051  4.01047  3.84087  2.87292  3.45291  4.25647  2.50479  3.87249  3.19095  3.30042  1.75561  1.77526  3.37696  5.67268  4.37353    351 - -
          2.68618  4.42225  2.77519  2.73123  3.46354  2.40513  3.72494  3.29354  2.67741  2.69355  4.24690  2.90347  2.73739  3.18146  2.89801  2.37887  2.77519  2.98518  4.58477  3.61503
          0.01990  4.32296  5.04530  0.61958  0.77255  0.48576  0.95510
    263   3.22546  5.88699  0.98586  1.56317  5.16452  3.38705  3.99437  4.72331  3.09167  4.19299  5.07249  2.84085  4.04730  3.17045  3.74253  3.07452  3.52896  4.26938  6.33033  4.77563    352 - -
          2.68618  4.42225  2.77519  2.73123  3.46354  2.40513  3.72494  3.29354  2.67741  2.69355  4.24690  2.90347  2.73739  3.18146  2.89801  2.37887  2.77519  2.98518  4.58477  3.61503
          0.01990  4.32296  5.04530  0.61958  0.77255  0.48576  0.95510
    264   1.78193  4.65453  3.27531  2.72790  3.97584  3.48595  3.81400  3.35195  2.60145  2.58191  3.86243  3.18138  3.93172  3.01285  2.19577  2.34413  2.91890  3.05288  5.29603  4.01682    353 - -
          2.68618  4.42225  2.77519  2.73123  3.46354  2.40513  3.72494  3.29354  2.67741  2.69355  4.24690  2.90347  2.73739  3.18146  2.89801  2.37887  2.77519  2.98518  4.58477  3.61503
          0.01990  4.32296  5.04530  0.61958  0.77255  0.48576  0.95510
    265   2.34637  2.05007  4.02612  3.66107  4.38348  1.70040  4.53500  3.79366  3.61343  3.50197  4.33191  3.63338  3.87225  3.86773  3.86483  1.44890  2.85045  3.25807  5.76795  4.59601    354 - -
          2.68618  4.42225  2.77519  2.73123  3.46354  2.40513  3.72494  3.29354  2.67741  2.69355  4.24690  2.90347  2.73739  3.18146  2.89801  2.37887  2.77519  2.98518  4.58477  3.61503
          0.01990  4.32296  5.04530  0.61958  0.77255  0.48576  0.95510
    266   3.60581  4.88084  5.26455  4.73635  3.24154  4.90479  5.23324  1.87618  4.55213  0.68028  3.03069  4.97927  5.04521  4.63742  4.62898  4.30401  3.83270  2.34892  5.40872  4.33583    355 - -
          2.68618  4.42225  2.77519  2.73123  3.46354  2.40513  3.72494  3.29354  2.67741  2.69355  4.24690  2.90347  2.73739  3.18146  2.89801  2.37887  2.77519  2.98518  4.58477  3.61503
          0.01990  4.32296  5.04530  0.61958  0.77255  0.48576  0.95510
    267   2.64797  3.28253  3.69810  3.12665  3.41686  3.66230  3.94538  2.15361  2.48902  2.17035  3.39650  3.47995  4.04565  3.33914  3.34324  2.21286  2.88426  2.51073  4.89049  3.67246    356 - -
          2.68618  4.42225  2.77519  2.73123  3.46354  2.40513  3.72494  3.29354  2.67741  2.69355  4.24690  2.90347  2.73739  3.18146  2.89801  2.37887  2.77519  2.98518  4.58477  3.61503
          0.01990  4.32296  5.04530  0.61958  0.77255  0.48576  0.95510
    268   2.34863  4.24497  4.01855  3.46684  3.47691  3.72052  4.18241  2.12804  3.38021  2.48366  3.44317  3.72299  4.15804  3.64214  3.63229  2.56592  2.43719  1.53108  5.00534  3.80037    357 - -
          2.68618  4.42225  2.77519  2.73123  3.46354  2.40513  3.72494  3.29354  2.67741  2.69355  4.24690  2.90347  2.73739  3.18146  2.89801  2.37887  2.77519  2.98518  4.58477  3.61503
          0.01990  4.32296  5.04530  0.61958  0.77255  0.48576  0.95510
    269   3.27254  4.57519  5.10000  4.52360  2.08041  4.55522  4.86861  1.81259  4.38027  1.20564  3.06544  4.65770  4.77772  4.44188  4.42733  3.89767  3.49701  1.86682  5.17361  4.05134    358 - -
          2.68618  4.42225  2.77519  2.73123  3.46354  2.40513  3.72494  3.29354  2.67741  2.69355  4.24690  2.90347  2.73739  3.18146  2.89801  2.37887  2.77519  2.98518  4.58477  3.61503
          0.01990  4.32296  5.04530  0.61958  0.77255  0.48576  0.95510
    270   1.37488  4.39240  4.04426  3.51724  2.59607  3.81226  4.21042  2.58870  3.42847  1.96539  3.39408  3.78803  4.24372  3.69154  3.68566  3.13561  3.08508  2.45665  4.95350  3.65599    359 - -
          2.68618  4.42225  2.77519  2.73123  3.46354  2.40513  3.72494  3.29354  2.67741  2.69355  4.24690  2.90347  2.73739  3.18146  2.89801  2.37887  2.77519  2.98518  4.58477  3.61503
          0.01990  4.32296  5.04530  0.61958  0.77255  0.48576  0.95510
    271   2.44694  4.97768  3.23688  2.64754  4.26604  3.59113  3.71556  3.65764  2.29658  2.66122  4.06058  3.12994  3.97627  2.16450  1.72800  2.84363  3.03074  3.34324  5.42736  4.14386    360 - -
          2.68618  4.42225  2.77519  2.73123  3.46354  2.40513  3.72494  3.29354  2.67741  2.69355  4.24690  2.90347  2.73739  3.18146  2.89801  2.37887  2.77519  2.98518  4.58477  3.61503
          0.01990  4.32296  5.04530  0.61958  0.77255  0.48576  0.95510
    272   2.89931  5.20227  3.22723  2.62514  4.57529  3.61969  2.33715  3.98648  1.74596  3.46283  4.26823  3.11216  3.99646  2.80419  1.86791  2.43151  3.10121  3.62015  5.56319  4.27947    361 - -
          2.68618  4.42225  2.77519  2.73123  3.46354  2.40513  3.72494  3.29354  2.67741  2.69355  4.24690  2.90347  2.73739  3.18146  2.89801  2.37887  2.77519  2.98518  4.58477  3.61503
          0.01990  4.32296  5.04530  0.61958  0.77255  0.48576  0.95510
    273   2.90064  1.05538  4.55769  4.12461  3.59812  3.79614  4.65626  2.59034  3.88257  1.94247  3.65680  4.16651  4.37962  4.19617  4.03103  3.26321  3.27448  2.44900  5.29418  4.02539    362 - -
          2.68618  4.42225  2.77519  2.73123  3.46354  2.40513  3.72494  3.29354  2.67741  2.69355  4.24690  2.90347  2.73739  3.18146  2.89801  2.37887  2.77519  2.98518  4.58477  3.61503
          0.01990  4.32296  5.04530  0.61958  0.77255  0.48576  0.95510
    274   2.67221  4.79637  3.09819  2.55762  4.02021  3.49953  3.71690  3.44171  2.50825  3.06133  3.89141  2.61504  2.65992  2.88651  2.55005  2.72669  2.58227  3.13515  5.30964  2.52015    363 - -
          2.68618  4.42225  2.77519  2.73123  3.46354  2.40513  3.72494  3.29354  2.67741  2.69355  4.24690  2.90347  2.73739  3.18146  2.89801  2.37887  2.77519  2.98518  4.58477  3.61503
          0.01990  4.32296  5.04530  0.61958  0.77255  0.48576  0.95510
    275   2.68878  4.81637  2.70179  2.56024  4.02711  3.51841  3.71999  3.40534  1.77089  2.33418  3.08533  3.06705  3.91046  2.88539  2.92667  2.74162  2.91865  3.11513  5.32280  4.00861    364 - -
          2.68618  4.42225  2.77519  2.73123  3.46354  2.40513  3.72494  3.29354  2.67741  2.69355  4.24690  2.90347  2.73739  3.18146  2.89801  2.37887  2.77519  2.98518  4.58477  3.61503
          0.01990  4.32296  5.04530  0.61958  0.77255  0.48576  0.95510
    276   3.70574  5.04740  4.91411  4.57867  3.37611  4.55107  5.09790  2.62405  4.34505  0.46892  3.29731  4.81317  4.92313  4.60024  4.43784  4.21252  3.98679  2.77399  5.39325  4.21334    365 - -
          2.68618  4.42225  2.77519  2.73123  3.46354  2.40513  3.72494  3.29354  2.67741  2.69355  4.24690  2.90347  2.73739  3.18146  2.89801  2.37887  2.77519  2.98518  4.58477  3.61503
          0.01990  4.32296  5.04530  0.61958  0.77255  0.48576  0.95510
    277   2.75510  5.00477  3.12881  2.56595  4.36135  3.52066  3.70213  3.77678  2.06844  3.32199  4.12688  3.06454  3.92702  2.83451  1.97582  2.13389  2.24158  3.41869  5.49492  4.18200    366 - -
          2.68618  4.42225  2.77519  2.73123  3.46354  2.40513  3.72494  3.29354  2.67741  2.69355  4.24690  2.90347  2.73739  3.18146  2.89801  2.37887  2.77519  2.98518  4.58477  3.61503
          0.01990  4.32296  5.04530  0.61958  0.77255  0.48576  0.95510
    278   2.70819  4.29320  3.89837  3.35755  3.33389  3.72225  4.06541  2.62113  3.25643  2.46110  3.43228  3.64582  4.13944  3.54188  3.51955  3.02503  1.97690  1.85318  4.87039  2.23838    367 - -
          2.68618  4.42225  2.77519  2.73123  3.46354  2.40513  3.72494  3.29354  2.67741  2.69355  4.24690  2.90347  2.73739  3.18146  2.89801  2.37887  2.77519  2.98518  4.58477  3.61503
          0.01990  4.32296  5.04530  0.61958  0.77255  0.48576  0.95510
    279   3.70574  5.04740  4.91411  4.57867  3.37611  4.55107  5.09790  2.62405  4.34505  0.46892  3.29731  4.81317  4.92313  4.60024  4.43784  4.21252  3.98679  2.77399  5.39325  4.21334    368 - -
          2.68618  4.42225  2.77519  2.73123  3.46354  2.40513  3.72494  3.29354  2.67741  2.69355  4.24690  2.90347  2.73739  3.18146  2.89801  2.37887  2.77519  2.98518  4.58477  3.61503
          0.01990  4.32296  5.04530  0.61958  0.77255  0.48576  0.95510
    280   2.82026  5.29237  2.64294  1.84311  4.61705  3.42112  3.73843  4.09638  2.54325  3.59583  4.37679  2.00773  3.90349  2.45930  3.03961  2.05239  3.06831  3.68089  5.74805  4.32927    369 - -
          2.68618  4.42225  2.77519  2.73123  3.46354  2.40513  3.72494  3.29354  2.67741  2.69355  4.24690  2.90347  2.73739  3.18146  2.89801  2.37887  2.77519  2.98518  4.58477  3.61503
          0.01990  4.32296  5.04530  0.61958  0.77255  0.48576  0.95510
    281   2.29839  2.95607  4.47207  3.90844  3.39577  3.94295  4.39929  2.23181  3.77255  1.59799  3.34380  4.04796  4.33967  3.98211  3.91940  3.27270  3.05992  1.60579  5.01286  3.82765    370 - -
          2.68618  4.42225  2.77519  2.73123  3.46354  2.40513  3.72494  3.29354  2.67741  2.69355  4.24690  2.90347  2.73739  3.18146  2.89801  2.37887  2.77519  2.98518  4.58477  3.61503
          0.01990  4.32296  5.04530  0.61958  0.77255  0.48576  0.95510
    282   1.83008  4.59765  3.31900  2.77806  3.98865  3.44358  3.86059  3.35064  2.67789  3.02648  3.87847  3.21111  3.92238  3.06689  2.08667  2.33682  2.90332  2.49998  5.32019  4.04655    371 - -
          2.68618  4.42225  2.77519  2.73123  3.46354  2.40513  3.72494  3.29354  2.67741  2.69355  4.24690  2.90347  2.73739  3.18146  2.89801  2.37887  2.77519  2.98518  4.58477  3.61503
          0.01990  4.32296  5.04530  0.61958  0.77255  0.48576  0.95510
    283   2.26684  4.98376  2.81690  2.48668  4.46885  1.90501  3.82238  3.91962  2.63973  3.48046  4.28238  2.11256  3.90365  2.49889  3.10469  2.73730  3.01712  3.51164  5.67285  4.30777    372 - -
          2.68618  4.42225  2.77519  2.73123  3.46354  2.40513  3.72494  3.29354  2.67741  2.69355  4.24690  2.90347  2.73739  3.18146  2.89801  2.37887  2.77519  2.98518  4.58477  3.61503
          0.01990  4.32296  5.04530  0.61958  0.77255  0.48576  0.95510
    284   2.57233  1.34991  4.38099  3.93086  3.80445  3.47198  4.55735  2.62659  3.78508  2.73606  3.75318  3.91019  4.12424  4.03561  3.95831  2.89485  2.30951  1.98230  5.37619  4.19013    373 - -
          2.68618  4.42225  2.77519  2.73123  3.46354  2.40513  3.72494  3.29354  2.67741  2.69355  4.24690  2.90347  2.73739  3.18146  2.89801  2.37887  2.77519  2.98518  4.58477  3.61503
          0.01990  4.32296  5.04530  0.61958  0.77255  0.48576  0.95510
    285   2.32924  5.10538  2.78024  1.81075  4.46643  3.41178  3.72074  3.92754  2.51968  3.45880  4.23903  2.53579  2.52126  2.84721  3.01136  2.39482  2.97844  3.52473  5.63444  4.24220    374 - -
          2.68618  4.42225  2.77519  2.73123  3.46354  2.40513  3.72494  3.29354  2.67741  2.69355  4.24690  2.90347  2.73739  3.18146  2.89801  2.37887  2.77519  2.98518  4.58477  3.61503
          0.01990  4.32296  5.04530  0.61958  0.77255  0.48576  0.95510
    286   1.85626  4.71976  3.13820  2.59302  3.94231  3.50311  2.97764  3.34214  2.56052  2.98131  3.12565  3.08842  3.90319  2.59503  2.99175  2.39440  2.89155  3.04984  5.26051  3.95701    375 - -
          2.68618  4.42225  2.77519  2.73123  3.46354  2.40513  3.72494  3.29354  2.67741  2.69355  4.24690  2.90347  2.73739  3.18146  2.89801  2.37887  2.77519  2.98518  4.58477  3.61503
          0.01990  4.32296  5.04530  0.61958  0.77255  0.48576  0.95510
    287   3.21879  4.54461  4.95495  4.39676  2.11968  4.46710  4.73454  2.21565  4.25698  1.40032  3.15166  4.53593  4.72683  4.36586  4.34205  3.80786  3.45072  1.38474  5.08386  3.84738    376 - -
          2.68618  4.42225  2.77519  2.73123  3.46354  2.40513  3.72494  3.29354  2.67741  2.69355  4.24690  2.90347  2.73739  3.18146  2.89801  2.37887  2.77519  2.98518  4.58477  3.61503
          0.01990  4.32296  5.04530  0.61958  0.77255  0.48576  0.95510
    288   2.42340  4.35919  3.67571  3.36924  4.45109  3.15222  4.41224  3.82236  3.37863  3.55005  4.39466  3.51453  3.89666  3.68891  3.68019  1.57310  1.14620  3.30853  5.80776  4.59029    377 - -
          2.68618  4.42225  2.77519  2.73123  3.46354  2.40513  3.72494  3.29354  2.67741  2.69355  4.24690  2.90347  2.73739  3.18146  2.89801  2.37887  2.77519  2.98518  4.58477  3.61503
          0.01990  4.32296  5.04530  0.61958  0.77255  0.48576  0.95510
    289   3.54953  5.67328  0.44133  2.73751  5.12860  3.62198  4.42279  4.83602  3.60504  4.36889  5.37975  3.30864  4.30683  3.67799  4.16558  3.47590  3.90478  4.43333  6.19836  4.95631    378 - -
          2.68618  4.42225  2.77519  2.73123  3.46354  2.40513  3.72494  3.29354  2.67741  2.69355  4.24690  2.90347  2.73739  3.18146  2.89801  2.37887  2.77519  2.98518  4.58477  3.61503
          0.01990  4.32296  5.04530  0.61958  0.77255  0.48576  0.95510
    290   1.92988  5.16142  2.28463  2.35949  4.49782  3.41475  3.70641  3.96680  2.50632  3.48529  4.25972  2.48827  3.87086  2.41846  3.00659  2.30544  2.98436  3.55907  5.65210  4.24818    379 - -
          2.68618  4.42225  2.77519  2.73123  3.46354  2.40513  3.72494  3.29354  2.67741  2.69355  4.24690  2.90347  2.73739  3.18146  2.89801  2.37887  2.77519  2.98518  4.58477  3.61503
          0.01990  4.32296  5.04530  0.61958  0.77255  0.48576  0.95510
    291   1.80622  4.35010  3.67676  3.16517  3.73069  2.02567  4.08932  2.92561  3.11379  2.31090  3.68123  3.47782  4.00136  3.41755  3.44459  2.80666  2.90600  2.23744  5.19135  3.96458    380 - -
          2.68618  4.42225  2.77519  2.73123  3.46354  2.40513  3.72494  3.29354  2.67741  2.69355  4.24690  2.90347  2.73739  3.18146  2.89801  2.37887  2.77519  2.98518  4.58477  3.61503
          0.01990  4.32296  5.04530  0.61958  0.77255  0.48576  0.95510
    292   2.95994  4.34836  4.61342  4.03269  1.95370  4.13862  4.44178  1.93771  3.88998  1.51584  3.13930  4.18710  4.45341  4.04796  4.00447  3.45217  2.49692  2.26857  4.93541  3.74916    381 - -
          2.68618  4.42225  2.77519  2.73123  3.46354  2.40513  3.72494  3.29354  2.67741  2.69355  4.24690  2.90347  2.73739  3.18146  2.89801  2.37887  2.77519  2.98518  4.58477  3.61503
          0.01990  4.32296  5.04530  0.61958  0.77255  0.48576  0.95510
    293   2.69531  4.34931  3.67439  3.10611  2.80854  3.70321  3.96260  2.36351  3.03652  2.09989  3.38368  3.48317  4.07505  2.18103  3.35839  2.95999  2.41160  2.54905  4.92777  3.70173    382 - -
          2.68618  4.42225  2.77519  2.73123  3.46354  2.40513  3.72494  3.29354  2.67741  2.69355  4.24690  2.90347  2.73739  3.18146  2.89801  2.37887  2.77519  2.98518  4.58477  3.61503
          0.01990  4.32296  5.04530  0.61958  0.77255  0.48576  0.95510
    294   1.39289  4.50914  3.42490  2.94998  3.89317  3.46595  3.99677  3.12531  2.88788  2.89884  3.81751  3.33929  3.98320  2.57740  3.24807  2.79726  2.94484  2.26156  5.30585  4.05071    383 - -
          2.68618  4.42225  2.77519  2.73123  3.46354  2.40513  3.72494  3.29354  2.67741  2.69355  4.24690  2.90347  2.73739  3.18146  2.89801  2.37887  2.77519  2.98518  4.58477  3.61503
          0.01990  4.32296  5.04530  0.61958  0.77255  0.48576  0.95510
    295   3.56197  4.82619  5.28850  4.75539  3.28397  4.89969  5.25318  1.57075  4.58952  0.81386  3.06618  4.98370  5.04389  4.66902  4.66406  4.29326  3.78980  2.23850  5.43848  4.36890    384 - -
          2.68618  4.42225  2.77519  2.73123  3.46354  2.40513  3.72494  3.29354  2.67741  2.69355  4.24690  2.90347  2.73739  3.18146  2.89801  2.37887  2.77519  2.98518  4.58477  3.61503
          0.01990  4.32296  5.04530  0.61958  0.77255  0.48576  0.95510
    296   0.74071  4.34184  3.79138  3.58825  4.63502  2.21800  4.62070  4.01078  3.68116  3.75295  4.59126  3.62564  3.91451  3.93505  3.93817  2.61564  2.94437  3.42034  5.97548  4.81442    385 - -
          2.68618  4.42225  2.77519  2.73123  3.46354  2.40513  3.72494  3.29354  2.67741  2.69355  4.24690  2.90347  2.73739  3.18146  2.89801  2.37887  2.77519  2.98518  4.58477  3.61503
          0.01990  4.32296  5.04530  0.61958  0.77255  0.48576  0.95510
    297   3.14510  5.34409  3.46161  2.84157  4.80963  3.76807  3.73781  4.16755  1.77936  3.59180  4.43781  2.52848  4.14166  2.86424  1.15981  3.12355  3.31777  3.82412  5.62799  4.43360    386 - -
          2.68618  4.42225  2.77519  2.73123  3.46354  2.40513  3.72494  3.29354  2.67741  2.69355  4.24690  2.90347  2.73739  3.18146  2.89801  2.37887  2.77519  2.98518  4.58477  3.61503
          0.01990  4.32296  5.04530  0.61958  0.77255  0.48576  0.95510
    298   2.67612  4.89571  2.98213  2.48349  4.12100  2.80307  2.99274  3.58941  2.50616  3.18126  3.99390  2.55865  3.88036  2.85668  2.96749  1.93379  2.91615  3.25453  5.38747  3.11136    387 - -
          2.68618  4.42225  2.77519  2.73123  3.46354  2.40513  3.72494  3.29354  2.67741  2.69355  4.24690  2.90347  2.73739  3.18146  2.89801  2.37887  2.77519  2.98518  4.58477  3.61503
          0.01990  4.32296  5.04530  0.61958  0.77255  0.48576  0.95510
    299   2.40527  0.91005  4.30510  4.03767  4.28324  3.15456  4.71630  3.60151  3.88706  3.44168  4.34749  3.81829  3.94763  4.15734  4.02742  2.02004  2.92682  3.14414  5.73229  4.53960    388 - -
          2.68618  4.42225  2.77519  2.73123  3.46354  2.40513  3.72494  3.29354  2.67741  2.69355  4.24690  2.90347  2.73739  3.18146  2.89801  2.37887  2.77519  2.98518  4.58477  3.61503
          0.01990  4.32296  5.04530  0.61958  0.77255  0.48576  0.95510
    300   2.29864  5.06200  3.17403  2.60207  4.43262  3.55797  3.70488  3.84021  2.01177  3.36763  4.17665  3.09281  2.91384  2.83479  1.65194  2.81726  3.03537  3.48233  5.52008  4.22289    389 - -
          2.68618  4.42225  2.77519  2.73123  3.46354  2.40513  3.72494  3.29354  2.67741  2.69355  4.24690  2.90347  2.73739  3.18146  2.89801  2.37887  2.77519  2.98518  4.58477  3.61503
          0.01990  4.32296  5.04530  0.61958  0.77255  0.48576  0.95510
    301   2.65146  4.41944  3.45521  2.49848  2.91124  3.60899  3.84566  2.92108  2.83099  2.29337  2.95012  3.31209  3.98852  3.15304  2.27060  2.84915  2.88241  2.69415  4.97486  3.09379    390 - -
          2.68618  4.42225  2.77519  2.73123  3.46354  2.40513  3.72494  3.29354  2.67741  2.69355  4.24690  2.90347  2.73739  3.18146  2.89801  2.37887  2.77519  2.98518  4.58477  3.61503
          0.01990  4.32296  5.04530  0.61958  0.77255  0.48576  0.95510
    302   3.60581  4.88084  5.26455  4.73635  3.24154  4.90479  5.23324  1.87618  4.55213  0.68028  3.03069  4.97927  5.04521  4.63742  4.62898  4.30401  3.83270  2.34892  5.40872  4.33583    391 - -
          2.68618  4.42225  2.77519  2.73123  3.46354  2.40513  3.72494  3.29354  2.67741  2.69355  4.24690  2.90347  2.73739  3.18146  2.89801  2.37887  2.77519  2.98518  4.58477  3.61503
          0.01990  4.32296  5.04530  0.61958  0.77255  0.48576  0.95510
    303   2.96005  5.31027  3.08743  1.56795  4.70855  3.61026  3.70927  4.11937  1.92547  3.56976  4.37672  3.08999  4.01525  2.82825  1.78955  2.92278  3.16408  3.73860  5.65127  4.36042    392 - -
          2.68618  4.42225  2.77519  2.73123  3.46354  2.40513  3.72494  3.29354  2.67741  2.69355  4.24690  2.90347  2.73739  3.18146  2.89801  2.37887  2.77519  2.98518  4.58477  3.61503
          0.01990  4.32296  5.04530  0.61958  0.77255  0.48576  0.95510
    304   2.04542  5.10044  3.01903  2.46741  4.42561  3.49950  2.93214  3.86517  1.90100  3.38017  4.16221  2.57092  3.89279  2.77581  2.41727  2.72404  2.96264  3.48459  5.53214  4.18392    393 - -
          2.68618  4.42225  2.77519  2.73123  3.46354  2.40513  3.72494  3.29354  2.67741  2.69355  4.24690  2.90347  2.73739  3.18146  2.89801  2.37887  2.77519  2.98518  4.58477  3.61503
          0.01990  4.32296  5.04530  0.61958  0.77255  0.48576  0.95510
    305   3.53748  4.81441  5.27634  4.69892  3.18971  4.84599  5.14433  1.90966  4.55552  0.97228  1.72435  4.92146  4.96908  4.56783  4.60184  4.20495  3.74989  2.43871  5.32708  4.31727    394 - -
          2.68618  4.42225  2.77519  2.73123  3.46354  2.40513  3.72494  3.29354  2.67741  2.69355  4.24690  2.90347  2.73739  3.18146  2.89801  2.37887  2.77519  2.98518  4.58477  3.61503
          0.01990  4.32296  5.04530  0.61958  0.77255  0.48576  0.95510
    306   3.16969  5.74100  1.00283  2.27426  5.05787  3.38107  3.99657  4.64857  3.07797  4.13529  5.00799  1.83429  4.03877  3.17587  3.70617  3.04484  3.48312  4.19178  6.25190  4.71442    395 - -
          2.68618  4.42225  2.77519  2.73123  3.46354  2.40513  3.72494  3.29354  2.67741  2.69355  4.24690  2.90347  2.73739  3.18146  2.89801  2.37887  2.77519  2.98518  4.58477  3.61503
          0.01990  4.32296  5.04530  0.61958  0.77255  0.48576  0.95510
    307   3.40462  4.66368  5.25305  4.71224  3.43475  4.80728  5.24131  1.42074  4.59332  1.11004  3.20855  4.90483  4.99586  4.69972  4.68750  4.18351  3.64015  1.68272  5.51498  4.42723    396 - -
          2.68618  4.42225  2.77519  2.73123  3.46354  2.40513  3.72494  3.29354  2.67741  2.69355  4.24690  2.90347  2.73739  3.18146  2.89801  2.37887  2.77519  2.98518  4.58477  3.61503
          0.01990  4.32296  5.04530  0.61958  0.77255  0.48576  0.95510
    308   2.67535  4.89088  2.62671  2.01257  4.14192  2.37939  3.70412  2.89643  2.51469  3.15700  3.97336  2.99772  3.87913  2.85450  2.98386  2.70253  2.91197  2.73090  5.40367  4.06089    397 - -
          2.68618  4.42225  2.77519  2.73123  3.46354  2.40513  3.72494  3.29354  2.67741  2.69355  4.24690  2.90347  2.73739  3.18146  2.89801  2.37887  2.77519  2.98518  4.58477  3.61503
          0.01990  4.32296  5.04530  0.61958  0.77255  0.48576  0.95510
    309   2.87188  5.30100  2.71134  1.67494  4.65335  2.28607  3.75477  4.11418  1.78292  3.60873  4.40294  2.94584  3.94130  2.88349  2.91653  2.82380  3.11582  3.70874  5.74633  4.36043    398 - -
          2.68618  4.42225  2.77519  2.73123  3.46354  2.40513  3.72494  3.29354  2.67741  2.69355  4.24690  2.90347  2.73739  3.18146  2.89801  2.37887  2.77519  2.98518  4.58477  3.61503
          0.01990  4.32296  5.04530  0.61958  0.77255  0.48576  0.95510
    310   3.21440  0.35569  4.79513  4.65319  4.57692  3.72037  5.20581  3.82677  4.49633  3.70605  4.84914  4.52873  4.45754  4.82352  4.53153  3.48364  3.71957  3.53257  5.86352  4.85413    399 - -
          2.68618  4.42225  2.77519  2.73123  3.46354  2.40513  3.72494  3.29354  2.67741  2.69355  4.24690  2.90347  2.73739  3.18146  2.89801  2.37887  2.77519  2.98518  4.58477  3.61503
          0.01990  4.32296  5.04530  0.61958  0.77255  0.48576  0.95510
    311   2.33186  4.60548  2.23215  2.70572  3.78137  3.54397  3.81859  3.10107  2.73119  2.84092  3.72140  3.18080  3.95714  3.05252  3.15203  2.80175  2.91880  2.01104  5.17547  3.04653    400 - -
          2.68618  4.42225  2.77519  2.73123  3.46354  2.40513  3.72494  3.29354  2.67741  2.69355  4.24690  2.90347  2.73739  3.18146  2.89801  2.37887  2.77519  2.98518  4.58477  3.61503
          0.01990  4.32296  5.04530  0.61958  0.77255  0.48576  0.95510
    312   2.44751  4.42920  4.75051  4.19222  3.45240  4.33135  4.73909  1.76625  4.07180  1.29922  3.30724  4.38213  4.63930  4.26685  4.22402  3.66454  3.31557  1.64787  5.26332  4.10643    401 - -
          2.68618  4.42225  2.77519  2.73123  3.46354  2.40513  3.72494  3.29354  2.67741  2.69355  4.24690  2.90347  2.73739  3.18146  2.89801  2.37887  2.77519  2.98518  4.58477  3.61503
          0.01990  4.32296  5.04530  0.61958  0.77255  0.48576  0.95510
    313   2.58607  4.31037  3.75283  3.31898  3.70909  2.57026  4.18686  1.39728  3.27541  2.75884  3.69011  3.57116  4.03373  3.57114  3.55821  2.20702  2.93393  2.63259  5.19068  3.96969    402 - -
          2.68618  4.42225  2.77519  2.73123  3.46354  2.40513  3.72494  3.29354  2.67741  2.69355  4.24690  2.90347  2.73739  3.18146  2.89801  2.37887  2.77519  2.98518  4.58477  3.61503
          0.25125  4.32296  1.56586  0.61958  0.77255  0.48576  0.95510
    314   2.32237  4.24854  3.47895  3.17742  4.23434  3.05214  4.22952  3.56554  3.17828  3.32289  4.19043  3.36006  3.77922  3.50823  3.48037  1.92795  1.22812  3.10444  5.60596  4.37629    403 - -
          2.68618  4.42225  2.77519  2.73123  3.46354  2.40513  3.72494  3.29354  2.67741  2.69355  4.24690  2.90347  2.73739  3.18146  2.89801  2.37887  2.77519  2.98518  4.58477  3.61503
          0.02501  4.09672  4.81907  0.61958  0.77255  0.35418  1.20981
    315   3.54953  5.67328  0.44133  2.73751  5.12860  3.62198  4.42279  4.83602  3.60504  4.36889  5.37975  3.30864  4.30683  3.67799  4.16558  3.47590  3.90478  4.43333  6.19836  4.95631    404 - -
          2.68618  4.42225  2.77519  2.73123  3.46354  2.40513  3.72494  3.29354  2.67741  2.69355  4.24690  2.90347  2.73739  3.18146  2.89801  2.37887  2.77519  2.98518  4.58477  3.61503
          0.01990  4.32296  5.04530  0.61958  0.77255  0.48576  0.95510
    316   1.66202  4.72760  3.16423  2.63770  3.94183  3.51227  3.76044  3.37177  2.56182  3.01084  3.85752  2.70479  3.92748  2.95411  2.54081  2.76264  2.92600  3.07866  5.26389  3.04055    405 - -
          2.68618  4.42225  2.77519  2.73123  3.46354  2.40513  3.72494  3.29354  2.67741  2.69355  4.24690  2.90347  2.73739  3.18146  2.89801  2.37887  2.77519  2.98518  4.58477  3.61503
          0.01990  4.32296  5.04530  0.61958  0.77255  0.48576  0.95510
    317   2.46280  4.39741  3.63968  3.39627  4.55976  1.43216  4.48075  3.94150  3.47031  3.66232  4.50606  3.54329  3.92289  3.76357  3.76684  2.64354  1.26062  3.39876  5.89089  4.69756    406 - -
          2.68618  4.42225  2.77519  2.73123  3.46354  2.40513  3.72494  3.29354  2.67741  2.69355  4.24690  2.90347  2.73739  3.18146  2.89801  2.37887  2.77519  2.98518  4.58477  3.61503
          0.01990  4.32296  5.04530  0.61958  0.77255  0.48576  0.95510
    318   3.38725  4.71442  5.04586  4.53398  3.36264  4.64155  5.09022  2.15144  4.36862  0.89168  3.17354  4.74319  4.89985  4.53421  4.49039  4.03252  3.63940  1.56666  5.42402  4.30128    407 - -
          2.68618  4.42225  2.77519  2.73123  3.46354  2.40513  3.72494  3.29354  2.67741  2.69355  4.24690  2.90347  2.73739  3.18146  2.89801  2.37887  2.77519  2.98518  4.58477  3.61503
          0.01990  4.32296  5.04530  0.61958  0.77255  0.48576  0.95510
    319   2.65519  4.53076  3.32400  2.38697  3.69406  3.57160  3.02682  2.35838  2.69376  2.42091  3.62280  3.21609  3.95423  3.04426  2.54644  2.80236  2.88540  2.50089  5.08606  3.82325    408 - -
          2.68618  4.42225  2.77519  2.73123  3.46354  2.40513  3.72494  3.29354  2.67741  2.69355  4.24690  2.90347  2.73739  3.18146  2.89801  2.37887  2.77519  2.98518  4.58477  3.61503
          0.01990  4.32296  5.04530  0.61958  0.77255  0.48576  0.95510
    320   1.33425  4.68343  3.23684  2.88429  4.02225  3.41797  1.96179  3.61725  2.85072  3.26329  4.14775  3.28867  3.99283  3.25562  3.20339  2.81773  3.04917  3.27042  5.39909  4.03910    409 - -
          2.68618  4.42225  2.77519  2.73123  3.46354  2.40513  3.72494  3.29354  2.67741  2.69355  4.24690  2.90347  2.73739  3.18146  2.89801  2.37887  2.77519  2.98518  4.58477  3.61503
          0.01990  4.32296  5.04530  0.61958  0.77255  0.48576  0.95510
    321   3.70574  5.04740  4.91411  4.57867  3.37611  4.55107  5.09790  2.62405  4.34505  0.46892  3.29731  4.81317  4.92313  4.60024  4.43784  4.21252  3.98679  2.77399  5.39325  4.21334    410 - -
          2.68618  4.42225  2.77519  2.73123  3.46354  2.40513  3.72494  3.29354  2.67741  2.69355  4.24690  2.90347  2.73739  3.18146  2.89801  2.37887  2.77519  2.98518  4.58477  3.61503
          0.01990  4.32296  5.04530  0.61958  0.77255  0.48576  0.95510
    322   0.99102  4.29917  3.82137  3.47227  4.44634  3.12039  4.45707  3.80840  3.46815  3.53750  4.36689  3.55355  3.87453  3.74534  3.76251  1.97202  2.17408  3.27873  5.80845  4.61752    411 - -
          2.68618  4.42225  2.77519  2.73123  3.46354  2.40513  3.72494  3.29354  2.67741  2.69355  4.24690  2.90347  2.73739  3.18146  2.89801  2.37887  2.77519  2.98518  4.58477  3.61503
          0.01990  4.32296  5.04530  0.61958  0.77255  0.48576  0.95510
    323   2.66709  4.27785  3.73933  2.55844  2.79919  3.69652  3.97377  2.67455  3.10184  2.41239  2.20195  3.51915  4.07136  3.38193  3.40131  2.96006  2.45333  2.18946  4.88183  3.66746    412 - -
          2.68618  4.42225  2.77519  2.73123  3.46354  2.40513  3.72494  3.29354  2.67741  2.69355  4.24690  2.90347  2.73739  3.18146  2.89801  2.37887  2.77519  2.98518  4.58477  3.61503
          0.01990  4.32296  5.04530  0.61958  0.77255  0.48576  0.95510
    324   2.54005  3.04171  3.39644  2.90625  4.00264  1.71550  2.86425  3.41611  2.88089  3.08317  3.93192  3.28333  3.90737  3.21530  3.26748  2.15177  2.88484  3.07049  5.36463  4.09611    413 - -
          2.68618  4.42225  2.77519  2.73123  3.46354  2.40513  3.72494  3.29354  2.67741  2.69355  4.24690  2.90347  2.73739  3.18146  2.89801  2.37887  2.77519  2.98518  4.58477  3.61503
          0.01990  4.32296  5.04530  0.61958  0.77255  0.48576  0.95510
    325   3.21440  0.35569  4.79513  4.65319  4.57692  3.72037  5.20581  3.82677  4.49633  3.70605  4.84914  4.52873  4.45754  4.82352  4.53153  3.48364  3.71957  3.53257  5.86352  4.85413    414 - -
          2.68618  4.42225  2.77519  2.73123  3.46354  2.40513  3.72494  3.29354  2.67741  2.69355  4.24690  2.90347  2.73739  3.18146  2.89801  2.37887  2.77519  2.98518  4.58477  3.61503
          0.01990  4.32296  5.04530  0.61958  0.77255  0.48576  0.95510
    326   2.80304  4.79784  3.25785  2.78012  4.05272  3.57242  3.85213  3.41566  2.17061  2.47604  3.96137  3.23350  1.59362  3.05148  2.86357  2.89426  3.05848  3.14572  5.36200  4.08254    415 - -
          2.68618  4.42225  2.77519  2.73123  3.46354  2.40513  3.72494  3.29354  2.67741  2.69355  4.24690  2.90347  2.73739  3.18146  2.89801  2.37887  2.77519  2.98518  4.58477  3.61503
          0.01990  4.32296  5.04530  0.61958  0.77255  0.48576  0.95510
    327   2.91815  5.27697  2.93257  2.16402  4.64540  3.54853  3.73128  4.08018  2.30809  3.55957  4.36584  2.01786  3.98634  2.85741  1.59235  2.88248  3.14048  3.69672  5.66841  4.34245    416 - -
          2.68618  4.42225  2.77519  2.73123  3.46354  2.40513  3.72494  3.29354  2.67741  2.69355  4.24690  2.90347  2.73739  3.18146  2.89801  2.37887  2.77519  2.98518  4.58477  3.61503
          0.01990  4.32296  5.04530  0.61958  0.77255  0.48576  0.95510
    328   3.61249  4.89134  5.25304  4.72768  3.23466  4.90025  5.22504  1.93660  4.53749  0.66041  3.02728  4.97297  5.04337  4.62865  4.61632  4.30170  3.84001  2.37056  5.40209  4.32451    417 - -
          2.68618  4.42225  2.77519  2.73123  3.46354  2.40513  3.72494  3.29354  2.67741  2.69355  4.24690  2.90347  2.73739  3.18146  2.89801  2.37887  2.77519  2.98518  4.58477  3.61503
          0.01990  4.32296  5.04530  0.61958  0.77255  0.48576  0.95510
    329   2.94286  5.30906  3.06454  1.57980  4.70500  3.59708  3.70457  4.12156  1.64030  3.57129  4.37336  3.07474  4.00331  2.82203  2.15539  2.90395  3.14915  3.73539  5.65416  4.35443    418 - -
          2.68618  4.42225  2.77519  2.73123  3.46354  2.40513  3.72494  3.29354  2.67741  2.69355  4.24690  2.90347  2.73739  3.18146  2.89801  2.37887  2.77519  2.98518  4.58477  3.61503
          0.01990  4.32296  5.04530  0.61958  0.77255  0.48576  0.95510
    330   2.71627  4.89845  3.09868  2.55901  4.16984  3.50863  3.71337  3.59389  1.56252  3.18534  4.00642  3.06142  3.91503  2.86581  2.82326  2.39528  2.51507  3.26661  5.39809  3.22621    419 - -
          2.68618  4.42225  2.77519  2.73123  3.46354  2.40513  3.72494  3.29354  2.67741  2.69355  4.24690  2.90347  2.73739  3.18146  2.89801  2.37887  2.77519  2.98518  4.58477  3.61503
          0.01990  4.32296  5.04530  0.61958  0.77255  0.48576  0.95510
    331   3.70574  5.04740  4.91411  4.57867  3.37611  4.55107  5.09790  2.62405  4.34505  0.46892  3.29731  4.81317  4.92313  4.60024  4.43784  4.21252  3.98679  2.77399  5.39325  4.21334    420 - -
          2.68618  4.42225  2.77519  2.73123  3.46354  2.40513  3.72494  3.29354  2.67741  2.69355  4.24690  2.90347  2.73739  3.18146  2.89801  2.37887  2.77519  2.98518  4.58477  3.61503
          0.01990  4.32296  5.04530  0.61958  0.77255  0.48576  0.95510
    332   2.63742  4.39047  3.55480  3.00376  3.58860  3.57805  3.94114  2.88628  2.93987  2.26735  2.84610  3.39029  4.00835  3.25902  3.28821  1.82464  2.25175  2.66090  5.04572  3.81019    421 - -
          2.68618  4.42225  2.77519  2.73123  3.46354  2.40513  3.72494  3.29354  2.67741  2.69355  4.24690  2.90347  2.73739  3.18146  2.89801  2.37887  2.77519  2.98518  4.58477  3.61503
          0.01990  4.32296  5.04530  0.61958  0.77255  0.48576  0.95510
    333   3.45389  4.72491  5.23526  4.68691  3.34947  4.81661  5.20976  1.77850  4.55819  0.87559  3.12178  4.90033  4.98884  4.64371  4.64745  4.18936  3.68465  1.79640  5.45817  4.39388    422 - -
          2.68618  4.42225  2.77519  2.73123  3.46354  2.40513  3.72494  3.29354  2.67741  2.69355  4.24690  2.90347  2.73739  3.18146  2.89801  2.37887  2.77519  2.98518  4.58477  3.61503
          0.01990  4.32296  5.04530  0.61958  0.77255  0.48576  0.95510
    334   2.60285  2.94265  3.46053  2.91574  4.08490  3.40746  3.93900  3.47477  2.69458  3.13184  3.98319  3.29482  3.93854  3.15185  1.75928  1.78089  2.93109  3.13239  5.39535  4.13869    423 - -
          2.68618  4.42225  2.77519  2.73123  3.46354  2.40513  3.72494  3.29354  2.67741  2.69355  4.24690  2.90347  2.73739  3.18146  2.89801  2.37887  2.77519  2.98518  4.58477  3.61503
          0.01990  4.32296  5.04530  0.61958  0.77255  0.48576  0.95510
    335   2.73918  5.16200  2.85852  2.13678  4.48284  2.77346  2.29230  3.94360  2.39229  3.44976  4.22236  2.42571  3.87687  2.78645  2.44976  2.70896  2.97131  3.54383  5.60000  4.21761    424 - -
          2.68618  4.42225  2.77519  2.73123  3.46354  2.40513  3.72494  3.29354  2.67741  2.69355  4.24690  2.90347  2.73739  3.18146  2.89801  2.37887  2.77519  2.98518  4.58477  3.61503
          0.01990  4.32296  5.04530  0.61958  0.77255  0.48576  0.95510
    336   3.21440  0.35569  4.79513  4.65319  4.57692  3.72037  5.20581  3.82677  4.49633  3.70605  4.84914  4.52873  4.45754  4.82352  4.53153  3.48364  3.71957  3.53257  5.86352  4.85413    425 - -
          2.68618  4.42225  2.77519  2.73123  3.46354  2.40513  3.72494  3.29354  2.67741  2.69355  4.24690  2.90347  2.73739  3.18146  2.89801  2.37887  2.77519  2.98518  4.58477  3.61503
          0.01990  4.32296  5.04530  0.61958  0.77255  0.48576  0.95510
    337   2.98193  5.53569  1.94864  1.33867  4.84739  3.39431  3.84785  4.35558  2.77833  3.84297  4.65173  2.85703  2.28733  2.99285  3.34064  2.88997  3.25233  3.92148  5.99490  4.51820    426 - -
          2.68618  4.42225  2.77519  2.73123  3.46354  2.40513  3.72494  3.29354  2.67741  2.69355  4.24690  2.90347  2.73739  3.18146  2.89801  2.37887  2.77519  2.98518  4.58477  3.61503
          0.01990  4.32296  5.04530  0.61958  0.77255  0.48576  0.95510
    338   2.88448  4.74511  3.55269  2.94330  3.77076  3.72205  2.88813  3.28171  2.43653  1.63325  3.81109  3.35385  4.09558  3.06014  1.95739  3.01275  3.09603  3.05534  5.13131  3.83342    427 - -
          2.68618  4.42225  2.77519  2.73123  3.46354  2.40513  3.72494  3.29354  2.67741  2.69355  4.24690  2.90347  2.73739  3.18146  2.89801  2.37887  2.77519  2.98518  4.58477  3.61503
          0.01990  4.32296  5.04530  0.61958  0.77255  0.48576  0.95510
    339   3.31831  4.56688  5.23670  4.76115  3.84196  4.80094  5.47516  1.22830  4.67059  2.30510  3.61057  4.93869  5.07488  4.92697  4.84628  4.21720  3.58413  0.93253  5.88448  4.67186    428 - -
          2.68618  4.42225  2.77519  2.73123  3.46354  2.40513  3.72494  3.29354  2.67741  2.69355  4.24690  2.90347  2.73739  3.18146  2.89801  2.37887  2.77519  2.98518  4.58477  3.61503
          0.01990  4.32296  5.04530  0.61958  0.77255  0.48576  0.95510
    340   2.73173  4.56994  3.91474  3.71876  4.45381  3.38705  4.69033  3.64263  3.67159  3.48831  4.52652  3.83068  4.13420  4.04675  3.89041  2.94028  0.58968  3.28265  5.84558  4.67746    429 - -
          2.68618  4.42225  2.77519  2.73123  3.46354  2.40513  3.72494  3.29354  2.67741  2.69355  4.24690  2.90347  2.73739  3.18146  2.89801  2.37887  2.77519  2.98518  4.58477  3.61503
          0.01990  4.32296  5.04530  0.61958  0.77255  0.48576  0.95510
    341   3.22546  5.88699  0.98586  1.56317  5.16452  3.38705  3.99437  4.72331  3.09167  4.19299  5.07249  2.84085  4.04730  3.17045  3.74253  3.07452  3.52896  4.26938  6.33033  4.77563    430 - -
          2.68618  4.42225  2.77519  2.73123  3.46354  2.40513  3.72494  3.29354  2.67741  2.69355  4.24690  2.90347  2.73739  3.18146  2.89801  2.37887  2.77519  2.98518  4.58477  3.61503
          0.01990  4.32296  5.04530  0.61958  0.77255  0.48576  0.95510
    342   2.33473  4.83485  3.08945  2.06976  4.06324  3.50361  3.69810  3.47428  2.46882  2.64073  3.90986  3.04431  3.89380  2.85707  2.19376  2.71995  2.90556  3.16346  5.33197  3.22492    431 - -
          2.68618  4.42225  2.77519  2.73123  3.46354  2.40513  3.72494  3.29354  2.67741  2.69355  4.24690  2.90347  2.73739  3.18146  2.89801  2.37887  2.77519  2.98518  4.58477  3.61503
          0.01990  4.32296  5.04530  0.61958  0.77255  0.48576  0.95510
    343   2.44606  4.40537  3.52386  3.36862  4.72932  1.00725  4.53934  4.22907  3.57062  3.88947  4.69858  3.51512  3.90611  3.82055  3.87375  1.62241  2.96560  3.56328  6.03714  4.83033    432 - -
          2.68618  4.42225  2.77519  2.73123  3.46354  2.40513  3.72494  3.29354  2.67741  2.69355  4.24690  2.90347  2.73739  3.18146  2.89801  2.37887  2.77519  2.98518  4.58477  3.61503
          0.01990  4.32296  5.04530  0.61958  0.77255  0.48576  0.95510
    344   3.48989  4.75024  5.26325  4.73907  3.37498  4.86157  5.26338  1.16352  4.58296  1.13418  3.16256  4.95164  5.03563  4.70096  4.67558  4.25605  3.72533  2.06773  5.49624  4.39520    433 - -
          2.68618  4.42225  2.77519  2.73123  3.46354  2.40513  3.72494  3.29354  2.67741  2.69355  4.24690  2.90347  2.73739  3.18146  2.89801  2.37887  2.77519  2.98518  4.58477  3.61503
          0.01990  4.32296  5.04530  0.61958  0.77255  0.48576  0.95510
    345   2.13483  5.15823  3.00792  2.15229  4.50167  3.50476  3.65426  3.94557  2.07673  3.43774  4.21270  2.98583  3.89812  2.32070  2.12233  2.73376  2.98031  3.55083  5.56958  4.21829    434 - -
          2.68618  4.42225  2.77519  2.73123  3.46354  2.40513  3.72494  3.29354  2.67741  2.69355  4.24690  2.90347  2.73739  3.18146  2.89801  2.37887  2.77519  2.98518  4.58477  3.61503
          0.01990  4.32296  5.04530  0.61958  0.77255  0.48576  0.95510
    346   2.31972  4.67672  3.17125  2.61531  3.87501  3.51942  3.12643  3.26577  2.58362  2.45569  3.76495  3.10681  3.09435  2.29474  3.01286  2.73945  2.88317  2.59659  5.21284  3.91777    435 - -
          2.68618  4.42225  2.77519  2.73123  3.46354  2.40513  3.72494  3.29354  2.67741  2.69355  4.24690  2.90347  2.73739  3.18146  2.89801  2.37887  2.77519  2.98518  4.58477  3.61503
          0.01990  4.32296  5.04530  0.61958  0.77255  0.48576  0.95510
    347   3.59234  4.86239  5.27824  4.74692  3.25449  4.90719  5.24318  1.77179  4.57077  0.71925  3.03968  4.98507  5.04625  4.65013  4.64540  4.30364  3.81893  2.31173  5.41909  4.35058    436 - -
          2.68618  4.42225  2.77519  2.73123  3.46354  2.40513  3.72494  3.29354  2.67741  2.69355  4.24690  2.90347  2.73739  3.18146  2.89801  2.37887  2.77519  2.98518  4.58477  3.61503
          0.01990  4.32296  5.04530  0.61958  0.77255  0.48576  0.95510
    348   1.56739  4.65031  3.30564  2.81246  4.28230  3.35836  3.92709  3.68836  2.67434  3.31019  4.13522  3.22002  3.90944  3.10687  2.08079  2.02205  2.93495  3.29221  5.53801  4.25867    437 - -
          2.68618  4.42225  2.77519  2.73123  3.46354  2.40513  3.72494  3.29354  2.67741  2.69355  4.24690  2.90347  2.73739  3.18146  2.89801  2.37887  2.77519  2.98518  4.58477  3.61503
          0.01990  4.32296  5.04530  0.61958  0.77255  0.48576  0.95510
    349   2.65856  4.34125  3.58987  3.02432  3.42538  2.94992  3.89313  2.82237  2.94760  2.21895  2.55809  3.40905  4.02590  2.71818  3.27621  2.90153  2.89029  2.60839  4.89333  2.39651    438 - -
          2.68618  4.42225  2.77519  2.73123  3.46354  2.40513  3.72494  3.29354  2.67741  2.69355  4.24690  2.90347  2.73739  3.18146  2.89801  2.37887  2.77519  2.98518  4.58477  3.61503
          0.10730  4.32296  2.42491  0.61958  0.77255  0.48576  0.95510
    350   2.70919  4.66686  3.26531  2.74369  3.65277  3.53698  3.76174  3.31127  2.58717  2.94885  3.82505  3.19262  3.96158  3.02051  2.44889  1.89238  2.95838  3.03484  5.05698  2.25398    439 - -
          2.68487  4.41558  2.77471  2.73090  3.46491  2.40616  3.72290  3.29402  2.67878  2.69036  4.24827  2.90369  2.73727  3.18238  2.89938  2.37956  2.77532  2.98471  4.58614  3.61640
          0.45712  1.32397  2.29444  3.08885  0.04662  0.59691  0.79965
    351   2.61645  1.42016  4.41676  3.99086  3.68754  3.53118  4.60221  2.36270  3.81976  2.52262  3.65098  3.97307  4.16810  4.09237  3.98241  2.97466  3.02090  1.72737  5.34929  4.12921    469 - -
          2.68618  4.42225  2.77519  2.73123  3.46354  2.40513  3.72494  3.29354  2.67741  2.69355  4.24690  2.90347  2.73739  3.18146  2.89801  2.37887  2.77519  2.98518  4.58477  3.61503
          0.02397  4.13885  4.86119  0.61958  0.77255  0.70162  0.68474
    352   3.01086  5.09776  3.36504  2.79711  4.18115  3.65893  1.86413  3.87401  2.11767  3.36064  4.24084  3.22451  4.05896  2.87566  1.56538  3.02637  3.21045  3.56343  5.32056  3.99899    470 - -
          2.68618  4.42225  2.77519  2.73123  3.46354  2.40513  3.72494  3.29354  2.67741  2.69355  4.24690  2.90347  2.73739  3.18146  2.89801  2.37887  2.77519  2.98518  4.58477  3.61503
          0.02397  4.13885  4.86119  0.61958  0.77255  0.70162  0.68474
    353   2.65824  4.75938  2.75153  2.61379  4.54604  1.67300  4.02909  4.08013  2.95540  3.67630  4.51811  1.54008  3.87685  3.23675  3.38339  2.72532  3.06085  3.58752  5.79121  4.45654    471 - -
          2.68618  4.42225  2.77519  2.73123  3.46354  2.40513  3.72494  3.29354  2.67741  2.69355  4.24690  2.90347  2.73739  3.18146  2.89801  2.37887  2.77519  2.98518  4.58477  3.61503
          0.02397  4.13885  4.86119  0.61958  0.77255  0.70162  0.68474
    354   3.46804  4.85606  4.61650  4.26579  3.25946  4.31747  4.83894  2.48597  4.03129  0.60496  3.21369  4.51565  4.71221  4.33476  4.16035  3.93232  3.75301  2.59093  5.22661  4.00869    472 - -
          2.68618  4.42225  2.77519  2.73123  3.46354  2.40513  3.72494  3.29354  2.67741  2.69355  4.24690  2.90347  2.73739  3.18146  2.89801  2.37887  2.77519  2.98518  4.58477  3.61503
          0.02397  4.13885  4.86119  0.61958  0.77255  0.70162  0.68474
    355   2.85201  5.18468  2.94197  2.09433  4.54361  3.50536  3.64764  3.96599  2.19065  3.44687  4.25848  2.99276  3.92420  1.75282  2.10046  2.82226  3.06561  3.59525  5.55918  4.25054    473 - -
          2.68618  4.42225  2.77519  2.73123  3.46354  2.40513  3.72494  3.29354  2.67741  2.69355  4.24690  2.90347  2.73739  3.18146  2.89801  2.37887  2.77519  2.98518  4.58477  3.61503
          0.02397  4.13885  4.86119  0.61958  0.77255  0.37116  1.17096
    356   3.00914  5.15015  3.44744  2.80389  4.45299  3.72127  3.73443  3.85310  2.14021  2.69857  4.21726  3.24709  4.08869  1.92959  1.45029  3.02309  3.19871  3.55068  5.49347  4.25406    474 - -
          2.68618  4.42225  2.77519  2.73123  3.46354  2.40513  3.72494  3.29354  2.67741  2.69355  4.24690  2.90347  2.73739  3.18146  2.89801  2.37887  2.77519  2.98518  4.58477  3.61503
          0.01990  4.32296  5.04530  0.61958  0.77255  0.48576  0.95510
    357   3.36780  4.62749  5.23139  4.69344  3.47874  4.77851  5.22970  1.49408  4.57837  1.19068  3.25715  4.87785  4.98231  4.70303  4.68057  4.15373  3.60599  1.47917  5.53217  4.42761    475 - -
          2.68618  4.42225  2.77519  2.73123  3.46354  2.40513  3.72494  3.29354  2.67741  2.69355  4.24690  2.90347  2.73739  3.18146  2.89801  2.37887  2.77519  2.98518  4.58477  3.61503
          0.01990  4.32296  5.04530  0.61958  0.77255  0.48576  0.95510
    358   2.71159  4.87688  3.01115  1.86671  3.05012  3.50548  3.70626  3.51988  2.55799  3.11981  3.95679  2.17876  3.91380  2.89947  3.01449  2.74609  2.94578  3.20910  5.22441  2.99599    476 - -
          2.68618  4.42225  2.77519  2.73123  3.46354  2.40513  3.72494  3.29354  2.67741  2.69355  4.24690  2.90347  2.73739  3.18146  2.89801  2.37887  2.77519  2.98518  4.58477  3.61503
          0.01990  4.32296  5.04530  0.61958  0.77255  0.48576  0.95510
    359   3.47823  4.73867  5.25415  4.73309  3.39472  4.85430  5.26577  1.10368  4.57732  1.20631  3.18452  4.94434  5.03510  4.70635  4.67539  4.24995  3.71549  2.03791  5.50967  4.39983    477 - -
          2.68618  4.42225  2.77519  2.73123  3.46354  2.40513  3.72494  3.29354  2.67741  2.69355  4.24690  2.90347  2.73739  3.18146  2.89801  2.37887  2.77519  2.98518  4.58477  3.61503
          0.01990  4.32296  5.04530  0.61958  0.77255  0.48576  0.95510
    360   2.76110  5.09732  2.09470  2.39498  4.31409  2.72339  3.72506  3.81905  2.55021  3.37564  4.17932  2.94037  3.89704  2.35127  3.03936  2.74548  3.00403  3.45616  5.54575  2.32075    478 - -
          2.68618  4.42225  2.77519  2.73123  3.46354  2.40513  3.72494  3.29354  2.67741  2.69355  4.24690  2.90347  2.73739  3.18146  2.89801  2.37887  2.77519  2.98518  4.58477  3.61503
          0.01990  4.32296  5.04530  0.61958  0.77255  0.48576  0.95510
    361   2.90505  5.41814  1.48854  1.97057  4.73608  3.42428  3.77897  4.22568  2.59902  3.70958  4.50113  2.88770  3.93695  2.91031  2.13165  2.83320  3.15660  3.80252  5.84911  4.41485    479 - -
          2.68618  4.42225  2.77519  2.73123  3.46354  2.40513  3.72494  3.29354  2.67741  2.69355  4.24690  2.90347  2.73739  3.18146  2.89801  2.37887  2.77519  2.98518  4.58477  3.61503
          0.01990  4.32296  5.04530  0.61958  0.77255  0.48576  0.95510
    362   2.60251  0.99856  4.25348  3.94087  4.28956  3.32283  4.69156  3.60079  3.81222  3.39430  4.33809  3.89188  1.86254  4.11566  3.99059  2.83734  3.09088  3.20962  5.68565  4.54712    480 - -
          2.68618  4.42225  2.77519  2.73123  3.46354  2.40513  3.72494  3.29354  2.67741  2.69355  4.24690  2.90347  2.73739  3.18146  2.89801  2.37887  2.77519  2.98518  4.58477  3.61503
          0.13666  4.32296  2.16745  0.61958  0.77255  0.48576  0.95510
    363   2.80720  5.05064  3.06334  2.56590  4.42901  3.50824  3.69395  3.85802  2.25957  3.37851  4.19702  3.05596  3.93625  1.63853  2.20701  2.29824  3.04040  3.49620  5.51698  4.21491    481 - -
          2.68618  4.42225  2.77519  2.73123  3.46354  2.40513  3.72494  3.29354  2.67741  2.69355  4.24690  2.90347  2.73739  3.18146  2.89801  2.37887  2.77519  2.98518  4.58477  3.61503
          0.02233  4.20863  4.93098  0.61958  0.77255  0.40527  1.09901
    364   2.65673  4.50974  3.35388  2.78658  3.66436  3.58122  3.80877  3.03093  2.71922  2.16422  3.00286  3.23786  3.09634  2.53260  2.60903  2.81408  2.88723  2.44965  5.06884  3.81223    482 - -
          2.68618  4.42225  2.77519  2.73123  3.46354  2.40513  3.72494  3.29354  2.67741  2.69355  4.24690  2.90347  2.73739  3.18146  2.89801  2.37887  2.77519  2.98518  4.58477  3.61503
          0.01990  4.32296  5.04530  0.61958  0.77255  0.48576  0.95510
    365   2.72474  4.28159  2.96839  3.31854  3.38347  3.78718  4.07514  1.73063  3.25163  2.41287  3.38241  3.64225  4.15893  3.52096  3.53054  3.06418  2.96005  1.83757  4.91403  2.91311    483 - -
          2.68618  4.42225  2.77519  2.73123  3.46354  2.40513  3.72494  3.29354  2.67741  2.69355  4.24690  2.90347  2.73739  3.18146  2.89801  2.37887  2.77519  2.98518  4.58477  3.61503
          0.01990  4.32296  5.04530  0.61958  0.77255  0.48576  0.95510
    366   2.61211  4.58316  3.27594  2.76337  3.93957  3.44694  3.86389  3.30212  2.72551  2.98420  3.84219  3.20355  3.92337  2.56684  3.12670  2.24884  1.73027  2.50034  5.29209  4.01578    484 - -
          2.68618  4.42225  2.77519  2.73123  3.46354  2.40513  3.72494  3.29354  2.67741  2.69355  4.24690  2.90347  2.73739  3.18146  2.89801  2.37887  2.77519  2.98518  4.58477  3.61503
          0.01990  4.32296  5.04530  0.61958  0.77255  0.48576  0.95510
    367   2.28999  4.82626  3.13881  2.57436  4.06862  2.87465  3.70982  3.47658  2.44937  3.08650  3.91508  3.07389  3.91094  2.49973  2.04347  2.74384  2.92328  3.16814  3.37392  4.02109    485 - -
          2.68618  4.42225  2.77519  2.73123  3.46354  2.40513  3.72494  3.29354  2.67741  2.69355  4.24690  2.90347  2.73739  3.18146  2.89801  2.37887  2.77519  2.98518  4.58477  3.61503
          0.01990  4.32296  5.04530  0.61958  0.77255  0.48576  0.95510
    368   2.32936  4.75172  2.24902  2.56885  3.98492  3.49602  3.75071  3.32449  2.59511  2.57647  3.85709  2.67406  3.90771  2.93063  3.04510  2.73628  2.90774  2.31414  5.30693  3.99350    486 - -
          2.68618  4.42225  2.77519  2.73123  3.46354  2.40513  3.72494  3.29354  2.67741  2.69355  4.24690  2.90347  2.73739  3.18146  2.89801  2.37887  2.77519  2.98518  4.58477  3.61503
          0.01990  4.32296  5.04530  0.61958  0.77255  0.48576  0.95510
    369   2.25252  4.58546  3.23564  2.77706  4.03785  1.69388  3.91378  3.42090  2.79029  3.09037  2.92611  2.57209  3.91347  3.12707  3.19842  2.71222  2.91052  3.09019  5.38118  4.09976    487 - -
          2.68618  4.42225  2.77519  2.73123  3.46354  2.40513  3.72494  3.29354  2.67741  2.69355  4.24690  2.90347  2.73739  3.18146  2.89801  2.37887  2.77519  2.98518  4.58477  3.61503
          0.01990  4.32296  5.04530  0.61958  0.77255  0.48576  0.95510
    370   2.31537  4.29464  3.70975  3.16704  3.35593  3.67951  3.95817  1.92803  3.09293  2.49257  3.41577  2.84306  4.07115  3.38515  3.38865  2.95677  2.91374  2.51564  4.85070  2.32657    488 - -
          2.68618  4.42225  2.77519  2.73123  3.46354  2.40513  3.72494  3.29354  2.67741  2.69355  4.24690  2.90347  2.73739  3.18146  2.89801  2.37887  2.77519  2.98518  4.58477  3.61503
          0.01990  4.32296  5.04530  0.61958  0.77255  0.48576  0.95510
    371   2.81388  4.87345  3.32953  2.71618  4.09167  3.62537  3.73027  3.49941  1.99126  3.09660  3.01843  3.18219  3.99734  2.90219  1.66736  2.87461  3.02485  3.21321  5.31718  3.02323    489 - -
          2.68618  4.42225  2.77519  2.73123  3.46354  2.40513  3.72494  3.29354  2.67741  2.69355  4.24690  2.90347  2.73739  3.18146  2.89801  2.37887  2.77519  2.98518  4.58477  3.61503
          0.01990  4.32296  5.04530  0.61958  0.77255  0.48576  0.95510
    372   2.03599  4.91644  3.07825  2.52138  4.19952  3.49722  3.69043  3.61209  2.18372  3.19589  4.00625  2.58999  3.89431  2.83283  2.22037  2.72058  2.92719  2.75983  5.41228  4.08629    490 - -
          2.68618  4.42225  2.77519  2.73123  3.46354  2.40513  3.72494  3.29354  2.67741  2.69355  4.24690  2.90347  2.73739  3.18146  2.89801  2.37887  2.77519  2.98518  4.58477  3.61503
          0.01990  4.32296  5.04530  0.61958  0.77255  0.48576  0.95510
    373   2.89707  4.39161  4.27370  3.73531  3.39758  3.98311  4.40101  2.36065  3.60723  1.34436  3.30925  3.98443  3.01068  3.86866  3.82236  3.30990  3.15709  1.63062  5.09869  3.91448    491 - -
          2.68618  4.42225  2.77519  2.73123  3.46354  2.40513  3.72494  3.29354  2.67741  2.69355  4.24690  2.90347  2.73739  3.18146  2.89801  2.37887  2.77519  2.98518  4.58477  3.61503
          0.01990  4.32296  5.04530  0.61958  0.77255  0.48576  0.95510
    374   3.04598  5.32221  3.33317  2.73207  4.76419  3.70198  3.71220  4.14548  1.53953  3.57511  4.39837  2.15082  4.07855  2.83191  1.61388  3.01761  3.23107  3.78139  5.62639  4.39116    492 - -
          2.68618  4.42225  2.77519  2.73123  3.46354  2.40513  3.72494  3.29354  2.67741  2.69355  4.24690  2.90347  2.73739  3.18146  2.89801  2.37887  2.77519  2.98518  4.58477  3.61503
          0.01990  4.32296  5.04530  0.61958  0.77255  0.48576  0.95510
    375   2.66105  5.06154  2.55443  2.38640  4.36413  3.44053  2.94472  3.82060  2.10648  3.34783  3.23941  2.37517  3.83834  2.75228  2.87125  2.64423  2.52083  3.42972  5.51937  4.13646    493 - -
          2.68618  4.42225  2.77519  2.73123  3.46354  2.40513  3.72494  3.29354  2.67741  2.69355  4.24690  2.90347  2.73739  3.18146  2.89801  2.37887  2.77519  2.98518  4.58477  3.61503
          0.01990  4.32296  5.04530  0.61958  0.77255  0.48576  0.95510
    376   3.04436  4.69360  3.82261  3.31675  2.16383  2.80996  1.97769  3.24133  3.25804  2.82925  3.82056  3.61670  4.30342  3.51740  3.56965  3.20720  3.27488  3.03586  4.24131  1.74811    494 - -
          2.68618  4.42225  2.77519  2.73123  3.46354  2.40513  3.72494  3.29354  2.67741  2.69355  4.24690  2.90347  2.73739  3.18146  2.89801  2.37887  2.77519  2.98518  4.58477  3.61503
          0.01990  4.32296  5.04530  0.61958  0.77255  0.48576  0.95510
    377   2.81762  2.32409  4.48646  3.91122  2.44564  3.94318  4.10372  2.54012  3.74701  1.56712  3.22734  3.98750  4.29333  3.89951  3.83633  3.25106  3.04938  2.40312  4.55265  2.56844    495 - -
          2.68618  4.42225  2.77519  2.73123  3.46354  2.40513  3.72494  3.29354  2.67741  2.69355  4.24690  2.90347  2.73739  3.18146  2.89801  2.37887  2.77519  2.98518  4.58477  3.61503
          0.01990  4.32296  5.04530  0.61958  0.77255  0.48576  0.95510
    378   2.95675  5.14432  3.27768  2.72963  4.55398  3.64025  3.75358  3.94512  1.84494  3.45069  4.28643  3.19125  1.62916  2.89119  2.07564  2.96424  3.17235  3.60046  5.56829  4.31833    496 - -
          2.68618  4.42225  2.77519  2.73123  3.46354  2.40513  3.72494  3.29354  2.67741  2.69355  4.24690  2.90347  2.73739  3.18146  2.89801  2.37887  2.77519  2.98518  4.58477  3.61503
          0.01990  4.32296  5.04530  0.61958  0.77255  0.48576  0.95510
    379   2.78796  5.11835  3.02635  2.50839  4.44906  3.51815  2.97786  3.89955  2.31434  3.41219  4.20590  2.25612  3.92623  2.81213  1.78020  2.37625  3.01418  3.52323  5.54937  4.21056    497 - -
          2.68618  4.42225  2.77519  2.73123  3.46354  2.40513  3.72494  3.29354  2.67741  2.69355  4.24690  2.90347  2.73739  3.18146  2.89801  2.37887  2.77519  2.98518  4.58477  3.61503
          0.01990  4.32296  5.04530  0.61958  0.77255  0.48576  0.95510
    380   2.71356  2.44111  3.01384  3.43657  3.35869  3.79834  4.11930  1.77972  3.34685  2.35504  2.73215  3.71646  4.17295  3.60116  3.59033  3.08371  2.95240  2.27178  4.89768  3.69446    498 - -
          2.68618  4.42225  2.77519  2.73123  3.46354  2.40513  3.72494  3.29354  2.67741  2.69355  4.24690  2.90347  2.73739  3.18146  2.89801  2.37887  2.77519  2.98518  4.58477  3.61503
          0.01990  4.32296  5.04530  0.61958  0.77255  0.48576  0.95510
    381   2.79654  4.40382  3.83023  3.26540  2.30942  3.81153  4.03588  1.90667  2.01369  2.37057  3.41313  3.61307  4.17908  3.44958  3.37908  3.08921  3.02874  2.48421  4.91318  3.62869    499 - -
          2.68618  4.42225  2.77519  2.73123  3.46354  2.40513  3.72494  3.29354  2.67741  2.69355  4.24690  2.90347  2.73739  3.18146  2.89801  2.37887  2.77519  2.98518  4.58477  3.61503
          0.01990  4.32296  5.04530  0.61958  0.77255  0.48576  0.95510
    382   3.33191  4.58204  5.23600  4.71182  3.60377  4.78366  5.28935  1.35478  4.60766  1.52668  3.38293  4.88827  5.00604  4.77395  4.73107  4.16605  3.57663  1.23739  5.63162  4.49041    500 - -
          2.68618  4.42225  2.77519  2.73123  3.46354  2.40513  3.72494  3.29354  2.67741  2.69355  4.24690  2.90347  2.73739  3.18146  2.89801  2.37887  2.77519  2.98518  4.58477  3.61503
          0.01990  4.32296  5.04530  0.61958  0.77255  0.48576  0.95510
    383   2.73122  5.05270  2.91036  1.87547  4.32255  3.47289  2.29873  3.77163  2.42948  3.32290  4.12078  2.97176  3.88955  2.44933  2.87419  2.72462  2.96322  2.79563  5.50821  4.14532    501 - -
          2.68618  4.42225  2.77519  2.73123  3.46354  2.40513  3.72494  3.29354  2.67741  2.69355  4.24690  2.90347  2.73739  3.18146  2.89801  2.37887  2.77519  2.98518  4.58477  3.61503
          0.01990  4.32296  5.04530  0.61958  0.77255  0.48576  0.95510
    384   1.92276  4.46901  3.42969  2.88365  3.50689  3.59956  2.41846  2.99552  2.82751  2.69327  3.58792  3.30708  3.99743  3.15847  3.19584  2.85320  2.91239  2.39976  4.95802  2.90113    502 - -
          2.68618  4.42225  2.77519  2.73123  3.46354  2.40513  3.72494  3.29354  2.67741  2.69355  4.24690  2.90347  2.73739  3.18146  2.89801  2.37887  2.77519  2.98518  4.58477  3.61503
          0.20807  4.32296  1.74530  0.61958  0.77255  0.48576  0.95510
    385   2.72895  4.46166  3.56818  3.13163  3.12764  3.57645  3.88117  3.00147  3.03284  2.69510  3.68668  3.45551  4.06469  3.38455  3.33064  2.93092  1.84020  2.78132  4.68787  1.79150    503 - -
          2.68618  4.42225  2.77519  2.73123  3.46354  2.40513  3.72494  3.29354  2.67741  2.69355  4.24690  2.90347  2.73739  3.18146  2.89801  2.37887  2.77519  2.98518  4.58477  3.61503
          0.02397  4.13885  4.86119  0.61958  0.77255  0.70162  0.68474
    386   2.89954  4.65042  3.44487  3.10075  1.60866  3.66736  3.79449  3.20493  3.13528  2.80377  3.84510  1.85390  4.15098  3.42948  3.46048  3.04804  3.18732  2.99711  4.45600  2.85088    504 - -
          2.68618  4.42225  2.77519  2.73123  3.46354  2.40513  3.72494  3.29354  2.67741  2.69355  4.24690  2.90347  2.73739  3.18146  2.89801  2.37887  2.77519  2.98518  4.58477  3.61503
          0.02397  4.13885  4.86119  0.61958  0.77255  0.70162  0.68474
    387   1.32362  4.31340  3.46414  3.17171  4.30763  3.09548  4.26002  3.63778  3.21489  3.37186  4.25009  3.38155  1.74803  3.52933  3.53293  2.55490  2.84716  3.17630  5.66286  4.44520    505 - -
          2.68618  4.42225  2.77519  2.73123  3.46354  2.40513  3.72494  3.29354  2.67741  2.69355  4.24690  2.90347  2.73739  3.18146  2.89801  2.37887  2.77519  2.98518  4.58477  3.61503
          0.02397  4.13885  4.86119  0.61958  0.77255  0.70162  0.68474
    388   2.54906  4.49377  3.30296  3.10738  4.54629  1.46691  4.31419  4.03869  3.28030  3.67813  4.53166  3.39568  1.44585  3.58044  3.61499  2.69871  3.01678  3.50308  5.77588  4.60696    506 - -
          2.68618  4.42225  2.77519  2.73123  3.46354  2.40513  3.72494  3.29354  2.67741  2.69355  4.24690  2.90347  2.73739  3.18146  2.89801  2.37887  2.77519  2.98518  4.58477  3.61503
          0.02397  4.13885  4.86119  0.61958  0.77255  0.70162  0.68474
    389   3.06496  4.45951  4.60171  4.10781  1.79384  4.19243  4.41589  2.20307  3.98355  1.98537  3.27172  4.24362  4.54917  4.15829  4.12812  3.55673  3.32778  1.37022  4.80614  3.37795    507 - -
          2.68618  4.42225  2.77519  2.73123  3.46354  2.40513  3.72494  3.29354  2.67741  2.69355  4.24690  2.90347  2.73739  3.18146  2.89801  2.37887  2.77519  2.98518  4.58477  3.61503
          0.02397  4.13885  4.86119  0.61958  0.77255  0.70162  0.68474
    390   2.50768  4.30296  3.52481  3.03321  2.53507  3.37927  3.95890  2.99053  2.99538  2.71906  3.63191  3.35852  3.91024  3.30052  3.33256  1.87386  2.07184  2.72391  5.04271  3.75682    508 - -
          2.68618  4.42225  2.77519  2.73123  3.46354  2.40513  3.72494  3.29354  2.67741  2.69355  4.24690  2.90347  2.73739  3.18146  2.89801  2.37887  2.77519  2.98518  4.58477  3.61503
          0.16670  4.13885  1.98335  0.61958  0.77255  0.70162  0.68474
    391   2.35090  4.32222  3.16658  2.91672  4.25039  3.03486  4.08771  3.70917  3.00522  3.37804  4.23319  3.20484  1.57357  3.33855  3.34447  1.85098  2.80369  3.22041  5.57824  4.31241    509 - -
          2.68562  4.41109  2.77607  2.73210  3.46441  2.40513  3.72582  3.29269  2.67828  2.69393  4.24777  2.90434  2.73677  3.18154  2.89624  2.37886  2.77582  2.98540  4.58564  3.61410
          0.41623  1.07742        *  2.64505  0.07365  0.00000        *
//
