# Supplementary material for: Potential Conservation of Circadian Clock Proteins in the phylum Nematoda as Revealed by Bioinformatic Searches
Source: PLoS One. 2014 Nov 14;9(11):e112871. doi: 10.1371/journal.pone.0112871 (PMC4232591; doi:10.1371/journal.pone.0112871)
Supplement: File S1 — HMM profiles used in this work and HMMsearch results. (ZIP) [file pone.0112871.s007.zip › HMMs-CE/Artropodos/Jafrac1-PA_FBpp0073595-aln.hmm]

HMMER3/b [3.0 | March 2010]
NAME  Jafrac1-PA_FBpp0073595-aln
LENG  196
ALPH  amino
RF    no
CS    no
MAP   yes
DATE  Fri Jun 15 15:00:19 2012
NSEQ  8
EFFN  0.464844
CKSUM 1497454680
STATS LOCAL MSV      -10.5784  0.70561
STATS LOCAL VITERBI  -11.3776  0.70561
STATS LOCAL FORWARD   -4.7787  0.70561
HMM          A        C        D        E        F        G        H        I        K        L        M        N        P        Q        R        S        T        V        W        Y   
            m->m     m->i     m->d     i->m     i->i     d->m     d->d
  COMPO   2.54322  4.19129  2.84850  2.74492  3.07723  2.81493  3.82120  2.78175  2.70324  2.46298  3.73598  3.13868  3.24762  3.16261  2.99616  2.71026  2.84059  2.58034  4.57650  3.41795
          2.68618  4.42225  2.77519  2.73123  3.46354  2.40513  3.72494  3.29354  2.67741  2.69355  4.24690  2.90347  2.73739  3.18146  2.89801  2.37887  2.77519  2.98518  4.58477  3.61503
          0.13363  3.84512  2.26626  0.61958  0.77255  0.00000        *
      1   2.87617  4.44702  3.91613  3.50421  3.16274  3.73966  4.26865  2.32629  3.27745  1.78070  1.64239  3.79593  4.20335  3.67010  3.49670  3.21024  3.18101  2.31663  4.98427  3.73235      1 - -
          2.68618  4.42225  2.77519  2.73123  3.46354  2.40513  3.72494  3.29354  2.67741  2.69355  4.24690  2.90347  2.73739  3.18146  2.89801  2.37887  2.77519  2.98518  4.58477  3.61503
          0.03567  3.74716  4.46950  0.61958  0.77255  0.43899  1.03475
      2   2.54862  4.37607  3.35822  2.91401  3.57663  3.36261  3.91068  2.84997  2.79925  2.47571  2.71820  3.28169  2.06677  3.19443  3.12161  2.73576  2.87011  2.65783  5.09644  3.82812      2 - -
          2.68618  4.42225  2.77519  2.73123  3.46354  2.40513  3.72494  3.29354  2.67741  2.69355  4.24690  2.90347  2.73739  3.18146  2.89801  2.37887  2.77519  2.98518  4.58477  3.61503
          0.07895  3.84512  2.90899  0.61958  0.77255  0.48576  0.95510
      3   2.52747  4.29440  4.03256  3.54426  3.41960  3.80264  4.37103  1.99986  3.40938  1.83093  3.30168  3.82569  4.24902  3.74199  3.67222  3.16807  3.05089  1.48017  5.19333  3.96665      3 - -
          2.68618  4.42225  2.77519  2.73123  3.46354  2.40513  3.72494  3.29354  2.67741  2.69355  4.24690  2.90347  2.73739  3.18146  2.89801  2.37887  2.77519  2.98518  4.58477  3.61503
          0.13193  3.79997  2.29037  0.61958  0.77255  0.52424  0.89650
      4   2.50760  4.35274  3.20529  2.85732  3.58338  3.22586  3.88066  2.92569  2.75526  2.26062  3.68227  3.21294  2.10262  3.18067  3.05865  2.67907  2.86281  2.70594  5.07195  3.76414      4 - -
          2.68618  4.42225  2.77519  2.73123  3.46354  2.40513  3.72494  3.29354  2.67741  2.69355  4.24690  2.90347  2.73739  3.18146  2.89801  2.37887  2.77519  2.98518  4.58477  3.61503
          0.03722  3.70526  4.42760  0.61958  0.77255  0.42280  1.06482
      5   2.44790  4.70889  2.84631  2.29172  4.00606  3.33253  3.63121  3.38999  2.40459  3.02053  3.86361  2.92310  3.78467  2.23317  2.81248  2.47013  2.83873  2.80859  5.27724  3.96378      5 - -
          2.68618  4.42225  2.77519  2.73123  3.46354  2.40513  3.72494  3.29354  2.67741  2.69355  4.24690  2.90347  2.73739  3.18146  2.89801  2.37887  2.77519  2.98518  4.58477  3.61503
          0.03228  3.84512  4.56746  0.61958  0.77255  0.48576  0.95510
      6   3.14314  4.53832  4.50687  3.95221  3.06410  4.33217  4.62114  1.94471  3.78114  1.07678  2.61336  4.26229  4.56756  4.00825  3.97526  3.66853  3.37336  2.12095  5.09009  3.95500      6 - -
          2.68618  4.42225  2.77519  2.73123  3.46354  2.40513  3.72494  3.29354  2.67741  2.69355  4.24690  2.90347  2.73739  3.18146  2.89801  2.37887  2.77519  2.98518  4.58477  3.61503
          0.03228  3.84512  4.56746  0.61958  0.77255  0.48576  0.95510
      7   2.68580  4.88119  2.68874  2.19876  4.20060  3.32180  3.63230  3.59497  2.34076  3.18448  4.03877  2.87843  3.80572  2.02017  2.71823  2.69794  2.51178  3.26649  5.40633  4.08121      7 - -
          2.68618  4.42225  2.77519  2.73123  3.46354  2.40513  3.72494  3.29354  2.67741  2.69355  4.24690  2.90347  2.73739  3.18146  2.89801  2.37887  2.77519  2.98518  4.58477  3.61503
          0.03228  3.84512  4.56746  0.61958  0.77255  0.48576  0.95510
      8   2.89112  5.02750  2.98529  2.56646  4.37411  3.46885  3.60038  3.78833  1.36277  3.28921  4.17769  3.02266  3.91273  2.46832  2.27050  2.89114  3.10383  3.47350  5.39670  4.15042      8 - -
          2.68618  4.42225  2.77519  2.73123  3.46354  2.40513  3.72494  3.29354  2.67741  2.69355  4.24690  2.90347  2.73739  3.18146  2.89801  2.37887  2.77519  2.98518  4.58477  3.61503
          0.03228  3.84512  4.56746  0.61958  0.77255  0.48576  0.95510
      9   2.63391  4.70590  2.90462  2.52468  4.07428  3.31424  3.67462  3.51483  2.33891  3.10056  3.97382  2.98770  2.10738  2.61726  2.47069  2.69378  2.91292  3.18886  5.31140  4.01808      9 - -
          2.68618  4.42225  2.77519  2.73123  3.46354  2.40513  3.72494  3.29354  2.67741  2.69355  4.24690  2.90347  2.73739  3.18146  2.89801  2.37887  2.77519  2.98518  4.58477  3.61503
          0.03228  3.84512  4.56746  0.61958  0.77255  0.48576  0.95510
     10   1.05392  4.17904  3.43535  3.22581  4.02564  3.00423  4.25101  3.14710  3.24137  3.02992  4.06508  3.38217  3.74090  3.58513  3.49355  2.52973  2.80522  2.80625  5.45554  4.25283     10 - -
          2.68618  4.42225  2.77519  2.73123  3.46354  2.40513  3.72494  3.29354  2.67741  2.69355  4.24690  2.90347  2.73739  3.18146  2.89801  2.37887  2.77519  2.98518  4.58477  3.61503
          0.03228  3.84512  4.56746  0.61958  0.77255  0.48576  0.95510
     11   2.71634  4.47784  3.32062  3.15600  4.15289  3.16691  4.23543  3.69160  3.21102  3.32128  4.37021  3.46528  0.88008  3.60065  3.45936  2.88306  3.15583  3.34005  5.34662  4.27330     11 - -
          2.68618  4.42225  2.77519  2.73123  3.46354  2.40513  3.72494  3.29354  2.67741  2.69355  4.24690  2.90347  2.73739  3.18146  2.89801  2.37887  2.77519  2.98518  4.58477  3.61503
          0.03228  3.84512  4.56746  0.61958  0.77255  0.48576  0.95510
     12   2.34205  4.85248  2.60007  2.22197  4.11781  3.33147  3.58350  3.53707  2.24090  3.12330  3.93744  2.84832  3.76375  2.45217  2.81953  2.60762  2.83609  2.95138  5.34658  3.99801     12 - -
          2.68618  4.42225  2.77519  2.73123  3.46354  2.40513  3.72494  3.29354  2.67741  2.69355  4.24690  2.90347  2.73739  3.18146  2.89801  2.37887  2.77519  2.98518  4.58477  3.61503
          0.03228  3.84512  4.56746  0.61958  0.77255  0.48576  0.95510
     13   3.29481  4.62769  4.40264  4.00186  1.18447  4.13885  3.52512  2.94391  3.83013  2.27220  3.53926  3.93044  4.46984  3.91547  3.92496  3.51351  3.52715  2.90001  3.03009  2.02827     13 - -
          2.68618  4.42225  2.77519  2.73123  3.46354  2.40513  3.72494  3.29354  2.67741  2.69355  4.24690  2.90347  2.73739  3.18146  2.89801  2.37887  2.77519  2.98518  4.58477  3.61503
          0.03228  3.84512  4.56746  0.61958  0.77255  0.48576  0.95510
     14   2.49859  4.82036  3.01914  2.53010  4.21906  3.39368  3.60559  3.60091  1.65987  3.16901  4.01229  2.99350  3.83643  2.76021  2.30448  2.52210  2.93229  3.26741  5.34356  4.07732     14 - -
          2.68618  4.42225  2.77519  2.73123  3.46354  2.40513  3.72494  3.29354  2.67741  2.69355  4.24690  2.90347  2.73739  3.18146  2.89801  2.37887  2.77519  2.98518  4.58477  3.61503
          0.03228  3.84512  4.56746  0.61958  0.77255  0.48576  0.95510
     15   1.99411  4.13091  3.19606  2.96399  4.20809  1.58768  4.10132  3.52625  3.06373  3.28076  4.13962  3.17520  3.62871  3.36873  3.38007  2.35814  2.37238  3.03346  5.55854  4.33450     15 - -
          2.68618  4.42225  2.77519  2.73123  3.46354  2.40513  3.72494  3.29354  2.67741  2.69355  4.24690  2.90347  2.73739  3.18146  2.89801  2.37887  2.77519  2.98518  4.58477  3.61503
          0.03228  3.84512  4.56746  0.61958  0.77255  0.48576  0.95510
     16   2.39866  4.24356  3.40446  3.15564  3.94535  3.08363  4.17496  3.06918  3.09806  2.93362  3.98620  3.36915  3.78536  3.49435  3.35785  2.59966  1.21914  2.76708  5.38558  4.16209     16 - -
          2.68618  4.42225  2.77519  2.73123  3.46354  2.40513  3.72494  3.29354  2.67741  2.69355  4.24690  2.90347  2.73739  3.18146  2.89801  2.37887  2.77519  2.98518  4.58477  3.61503
          0.03228  3.84512  4.56746  0.61958  0.77255  0.48576  0.95510
     17   1.05392  4.17904  3.43535  3.22581  4.02564  3.00423  4.25101  3.14710  3.24137  3.02992  4.06508  3.38217  3.74090  3.58513  3.49355  2.52973  2.80522  2.80625  5.45554  4.25283     17 - -
          2.68618  4.42225  2.77519  2.73123  3.46354  2.40513  3.72494  3.29354  2.67741  2.69355  4.24690  2.90347  2.73739  3.18146  2.89801  2.37887  2.77519  2.98518  4.58477  3.61503
          0.03228  3.84512  4.56746  0.61958  0.77255  0.48576  0.95510
     18   2.78660  4.33716  4.08716  3.74980  3.53050  3.69522  4.55638  2.05290  3.61715  2.22254  3.50017  3.94392  4.25751  3.97909  3.83223  3.19732  3.14898  1.06014  5.31020  4.03995     18 - -
          2.68618  4.42225  2.77519  2.73123  3.46354  2.40513  3.72494  3.29354  2.67741  2.69355  4.24690  2.90347  2.73739  3.18146  2.89801  2.37887  2.77519  2.98518  4.58477  3.61503
          0.03228  3.84512  4.56746  0.61958  0.77255  0.48576  0.95510
     19   2.78660  4.33716  4.08716  3.74980  3.53050  3.69522  4.55638  2.05290  3.61715  2.22254  3.50017  3.94392  4.25751  3.97909  3.83223  3.19732  3.14898  1.06014  5.31020  4.03995     19 - -
          2.68618  4.42225  2.77519  2.73123  3.46354  2.40513  3.72494  3.29354  2.67741  2.69355  4.24690  2.90347  2.73739  3.18146  2.89801  2.37887  2.77519  2.98518  4.58477  3.61503
          0.03228  3.84512  4.56746  0.61958  0.77255  0.48576  0.95510
     20   2.74631  5.02451  2.09631  2.20210  4.37116  3.16160  3.73778  3.92898  2.69399  3.51790  4.38766  1.56150  3.77655  2.93063  3.19180  2.71747  3.06453  3.53470  5.63166  4.20216     20 - -
          2.68618  4.42225  2.77519  2.73123  3.46354  2.40513  3.72494  3.29354  2.67741  2.69355  4.24690  2.90347  2.73739  3.18146  2.89801  2.37887  2.77519  2.98518  4.58477  3.61503
          0.03228  3.84512  4.56746  0.61958  0.77255  0.48576  0.95510
     21   2.63187  4.40959  3.30001  3.19615  4.33816  0.77259  4.31776  3.93145  3.37367  3.58894  4.56475  3.46440  3.79985  3.70005  3.61237  2.80307  3.11100  3.46508  5.44019  4.43927     21 - -
          2.68618  4.42225  2.77519  2.73123  3.46354  2.40513  3.72494  3.29354  2.67741  2.69355  4.24690  2.90347  2.73739  3.18146  2.89801  2.37887  2.77519  2.98518  4.58477  3.61503
          0.03228  3.84512  4.56746  0.61958  0.77255  0.48576  0.95510
     22   2.68638  4.91302  2.64426  1.78338  4.17428  3.32265  3.62713  3.56960  2.37740  3.16294  4.02686  2.85417  3.80084  2.41711  2.78469  2.68966  2.93438  2.94534  5.40703  4.06001     22 - -
          2.68618  4.42225  2.77519  2.73123  3.46354  2.40513  3.72494  3.29354  2.67741  2.69355  4.24690  2.90347  2.73739  3.18146  2.89801  2.37887  2.77519  2.98518  4.58477  3.61503
          0.03228  3.84512  4.56746  0.61958  0.77255  0.48576  0.95510
     23   3.22409  4.63402  4.20112  3.91072  1.05757  3.91965  3.86601  2.75149  3.81851  2.12803  3.48593  3.98858  4.37910  3.99413  3.94499  3.49523  3.52534  2.74012  4.12377  2.49445     23 - -
          2.68618  4.42225  2.77519  2.73123  3.46354  2.40513  3.72494  3.29354  2.67741  2.69355  4.24690  2.90347  2.73739  3.18146  2.89801  2.37887  2.77519  2.98518  4.58477  3.61503
          0.03228  3.84512  4.56746  0.61958  0.77255  0.48576  0.95510
     24   2.94767  4.90962  3.12180  2.74885  4.28980  3.43969  3.74500  3.71744  1.07635  3.28868  4.25194  3.17440  3.94224  2.93828  2.42776  2.99165  3.20315  3.42689  5.35597  4.16493     24 - -
          2.68618  4.42225  2.77519  2.73123  3.46354  2.40513  3.72494  3.29354  2.67741  2.69355  4.24690  2.90347  2.73739  3.18146  2.89801  2.37887  2.77519  2.98518  4.58477  3.61503
          0.03228  3.84512  4.56746  0.61958  0.77255  0.48576  0.95510
     25   2.88026  5.37418  1.39886  1.76352  4.66197  3.15945  3.71503  4.15890  2.73281  3.69887  4.56992  2.64133  3.78375  2.89011  3.31156  2.77664  3.17303  3.75681  5.85753  4.37951     25 - -
          2.68618  4.42225  2.77519  2.73123  3.46354  2.40513  3.72494  3.29354  2.67741  2.69355  4.24690  2.90347  2.73739  3.18146  2.89801  2.37887  2.77519  2.98518  4.58477  3.61503
          0.03228  3.84512  4.56746  0.61958  0.77255  0.48576  0.95510
     26   3.00986  4.43667  4.29611  3.91117  3.35615  4.03642  4.64462  1.11244  3.73875  1.94820  3.29619  4.16037  4.47059  4.09008  3.93847  3.52938  3.30965  1.84618  5.24106  3.97675     26 - -
          2.68618  4.42225  2.77519  2.73123  3.46354  2.40513  3.72494  3.29354  2.67741  2.69355  4.24690  2.90347  2.73739  3.18146  2.89801  2.37887  2.77519  2.98518  4.58477  3.61503
          0.03228  3.84512  4.56746  0.61958  0.77255  0.48576  0.95510
     27   2.42014  4.68195  2.96571  2.51075  4.09408  3.31720  3.64566  3.48846  2.07609  3.09274  3.93276  2.97663  3.79202  2.81531  2.47406  2.05291  2.85569  3.15072  5.31097  4.02539     27 - -
          2.68618  4.42225  2.77519  2.73123  3.46354  2.40513  3.72494  3.29354  2.67741  2.69355  4.24690  2.90347  2.73739  3.18146  2.89801  2.37887  2.77519  2.98518  4.58477  3.61503
          0.03228  3.84512  4.56746  0.61958  0.77255  0.48576  0.95510
     28   3.12494  4.59553  4.14542  3.78552  3.12592  3.94710  4.44985  2.32892  3.55352  0.90963  3.15810  4.06361  4.38741  3.92841  3.73391  3.51531  3.42058  2.35908  4.99491  3.71178     28 - -
          2.68618  4.42225  2.77519  2.73123  3.46354  2.40513  3.72494  3.29354  2.67741  2.69355  4.24690  2.90347  2.73739  3.18146  2.89801  2.37887  2.77519  2.98518  4.58477  3.61503
          0.03228  3.84512  4.56746  0.61958  0.77255  0.48576  0.95510
     29   2.64717  4.80732  2.63829  2.18766  4.19826  3.26191  3.67270  3.60826  2.25910  3.21435  4.06336  2.87355  3.78794  2.84829  2.82346  1.82969  2.92911  3.26186  5.42844  4.10085     29 - -
          2.68618  4.42225  2.77519  2.73123  3.46354  2.40513  3.72494  3.29354  2.67741  2.69355  4.24690  2.90347  2.73739  3.18146  2.89801  2.37887  2.77519  2.98518  4.58477  3.61503
          0.03228  3.84512  4.56746  0.61958  0.77255  0.48576  0.95510
     30   2.72824  5.02373  1.38184  2.17321  4.45360  3.12509  3.75907  3.96142  2.76829  3.56794  4.44266  2.72293  3.76266  2.95054  3.30545  2.38546  3.06383  3.55195  5.72119  4.27574     30 - -
          2.68618  4.42225  2.77519  2.73123  3.46354  2.40513  3.72494  3.29354  2.67741  2.69355  4.24690  2.90347  2.73739  3.18146  2.89801  2.37887  2.77519  2.98518  4.58477  3.61503
          0.03228  3.84512  4.56746  0.61958  0.77255  0.48576  0.95510
     31   3.30000  4.69433  4.17574  3.79774  1.80451  4.08755  3.45122  3.08499  3.66895  2.49118  3.72354  3.80683  4.43944  3.80251  3.82395  3.45012  3.53801  2.99129  3.67018  1.17033     31 - -
          2.68618  4.42225  2.77519  2.73123  3.46354  2.40513  3.72494  3.29354  2.67741  2.69355  4.24690  2.90347  2.73739  3.18146  2.89801  2.37887  2.77519  2.98518  4.58477  3.61503
          0.03228  3.84512  4.56746  0.61958  0.77255  0.48576  0.95510
     32   2.71503  4.83382  3.01650  2.52091  4.12379  3.43315  3.59421  3.52170  1.68881  2.82849  3.95506  2.99384  3.85113  2.57349  2.45853  2.54441  2.93899  3.21402  5.28893  4.01050     32 - -
          2.68618  4.42225  2.77519  2.73123  3.46354  2.40513  3.72494  3.29354  2.67741  2.69355  4.24690  2.90347  2.73739  3.18146  2.89801  2.37887  2.77519  2.98518  4.58477  3.61503
          0.03228  3.84512  4.56746  0.61958  0.77255  0.48576  0.95510
     33   2.63187  4.40959  3.30001  3.19615  4.33816  0.77259  4.31776  3.93145  3.37367  3.58894  4.56475  3.46440  3.79985  3.70005  3.61237  2.80307  3.11100  3.46508  5.44019  4.43927     33 - -
          2.68618  4.42225  2.77519  2.73123  3.46354  2.40513  3.72494  3.29354  2.67741  2.69355  4.24690  2.90347  2.73739  3.18146  2.89801  2.37887  2.77519  2.98518  4.58477  3.61503
          0.03228  3.84512  4.56746  0.61958  0.77255  0.48576  0.95510
     34   2.89250  5.02468  2.98739  2.57024  4.37070  3.46858  3.60246  3.78581  1.35224  3.28776  4.17830  3.02534  3.91389  2.49241  2.27071  2.89353  3.10605  3.47191  5.39539  4.14945     34 - -
          2.68618  4.42225  2.77519  2.73123  3.46354  2.40513  3.72494  3.29354  2.67741  2.69355  4.24690  2.90347  2.73739  3.18146  2.89801  2.37887  2.77519  2.98518  4.58477  3.61503
          0.03228  3.84512  4.56746  0.61958  0.77255  0.48576  0.95510
     35   3.20826  4.70832  3.79816  3.52274  2.29489  3.79851  3.60680  3.22136  3.38104  2.68226  3.89933  3.69025  4.27315  3.69364  3.57022  3.34756  3.49490  3.09067  3.93749  1.01251     35 - -
          2.68618  4.42225  2.77519  2.73123  3.46354  2.40513  3.72494  3.29354  2.67741  2.69355  4.24690  2.90347  2.73739  3.18146  2.89801  2.37887  2.77519  2.98518  4.58477  3.61503
          0.03228  3.84512  4.56746  0.61958  0.77255  0.48576  0.95510
     36   2.92486  4.38196  4.29226  3.81608  3.34171  4.03845  4.56450  1.91772  3.64837  1.71024  3.24410  4.07788  4.43900  3.97602  3.87762  3.42667  3.21181  1.28514  5.22194  3.96736     36 - -
          2.68618  4.42225  2.77519  2.73123  3.46354  2.40513  3.72494  3.29354  2.67741  2.69355  4.24690  2.90347  2.73739  3.18146  2.89801  2.37887  2.77519  2.98518  4.58477  3.61503
          0.03228  3.84512  4.56746  0.61958  0.77255  0.48576  0.95510
     37   2.78660  4.33716  4.08716  3.74980  3.53050  3.69522  4.55638  2.05290  3.61715  2.22254  3.50017  3.94392  4.25751  3.97909  3.83223  3.19732  3.14898  1.06014  5.31020  4.03995     37 - -
          2.68618  4.42225  2.77519  2.73123  3.46354  2.40513  3.72494  3.29354  2.67741  2.69355  4.24690  2.90347  2.73739  3.18146  2.89801  2.37887  2.77519  2.98518  4.58477  3.61503
          0.03228  3.84512  4.56746  0.61958  0.77255  0.48576  0.95510
     38   3.12494  4.59553  4.14542  3.78552  3.12592  3.94710  4.44985  2.32892  3.55352  0.90963  3.15810  4.06361  4.38741  3.92841  3.73391  3.51531  3.42058  2.35908  4.99491  3.71178     38 - -
          2.68618  4.42225  2.77519  2.73123  3.46354  2.40513  3.72494  3.29354  2.67741  2.69355  4.24690  2.90347  2.73739  3.18146  2.89801  2.37887  2.77519  2.98518  4.58477  3.61503
          0.03228  3.84512  4.56746  0.61958  0.77255  0.48576  0.95510
     39   3.22409  4.63402  4.20112  3.91072  1.05757  3.91965  3.86601  2.75149  3.81851  2.12803  3.48593  3.98858  4.37910  3.99413  3.94499  3.49523  3.52534  2.74012  4.12377  2.49445     39 - -
          2.68618  4.42225  2.77519  2.73123  3.46354  2.40513  3.72494  3.29354  2.67741  2.69355  4.24690  2.90347  2.73739  3.18146  2.89801  2.37887  2.77519  2.98518  4.58477  3.61503
          0.03228  3.84512  4.56746  0.61958  0.77255  0.48576  0.95510
     40   3.22409  4.63402  4.20112  3.91072  1.05757  3.91965  3.86601  2.75149  3.81851  2.12803  3.48593  3.98858  4.37910  3.99413  3.94499  3.49523  3.52534  2.74012  4.12377  2.49445     40 - -
          2.68618  4.42225  2.77519  2.73123  3.46354  2.40513  3.72494  3.29354  2.67741  2.69355  4.24690  2.90347  2.73739  3.18146  2.89801  2.37887  2.77519  2.98518  4.58477  3.61503
          0.03228  3.84512  4.56746  0.61958  0.77255  0.48576  0.95510
     41   3.20826  4.70832  3.79816  3.52274  2.29489  3.79851  3.60680  3.22136  3.38104  2.68226  3.89933  3.69025  4.27315  3.69364  3.57022  3.34756  3.49490  3.09067  3.93749  1.01251     41 - -
          2.68618  4.42225  2.77519  2.73123  3.46354  2.40513  3.72494  3.29354  2.67741  2.69355  4.24690  2.90347  2.73739  3.18146  2.89801  2.37887  2.77519  2.98518  4.58477  3.61503
          0.03228  3.84512  4.56746  0.61958  0.77255  0.48576  0.95510
     42   2.71634  4.47784  3.32062  3.15600  4.15289  3.16691  4.23543  3.69160  3.21102  3.32128  4.37021  3.46528  0.88008  3.60065  3.45936  2.88306  3.15583  3.34005  5.34662  4.27330     42 - -
          2.68618  4.42225  2.77519  2.73123  3.46354  2.40513  3.72494  3.29354  2.67741  2.69355  4.24690  2.90347  2.73739  3.18146  2.89801  2.37887  2.77519  2.98518  4.58477  3.61503
          0.03228  3.84512  4.56746  0.61958  0.77255  0.48576  0.95510
     43   3.12494  4.59553  4.14542  3.78552  3.12592  3.94710  4.44985  2.32892  3.55352  0.90963  3.15810  4.06361  4.38741  3.92841  3.73391  3.51531  3.42058  2.35908  4.99491  3.71178     43 - -
          2.68618  4.42225  2.77519  2.73123  3.46354  2.40513  3.72494  3.29354  2.67741  2.69355  4.24690  2.90347  2.73739  3.18146  2.89801  2.37887  2.77519  2.98518  4.58477  3.61503
          0.03228  3.84512  4.56746  0.61958  0.77255  0.48576  0.95510
     44   2.96083  5.08389  0.95808  2.31909  4.45739  3.19049  3.90789  4.03947  2.98698  3.65284  4.63070  2.87394  3.84139  3.14725  3.49919  2.92653  3.29894  3.68169  5.63128  4.33527     44 - -
          2.68618  4.42225  2.77519  2.73123  3.46354  2.40513  3.72494  3.29354  2.67741  2.69355  4.24690  2.90347  2.73739  3.18146  2.89801  2.37887  2.77519  2.98518  4.58477  3.61503
          0.03228  3.84512  4.56746  0.61958  0.77255  0.48576  0.95510
     45   3.22409  4.63402  4.20112  3.91072  1.05757  3.91965  3.86601  2.75149  3.81851  2.12803  3.48593  3.98858  4.37910  3.99413  3.94499  3.49523  3.52534  2.74012  4.12377  2.49445     45 - -
          2.68618  4.42225  2.77519  2.73123  3.46354  2.40513  3.72494  3.29354  2.67741  2.69355  4.24690  2.90347  2.73739  3.18146  2.89801  2.37887  2.77519  2.98518  4.58477  3.61503
          0.03228  3.84512  4.56746  0.61958  0.77255  0.48576  0.95510
     46   2.39866  4.24356  3.40446  3.15564  3.94535  3.08363  4.17496  3.06918  3.09806  2.93362  3.98620  3.36915  3.78536  3.49435  3.35785  2.59966  1.21914  2.76708  5.38558  4.16209     46 - -
          2.68618  4.42225  2.77519  2.73123  3.46354  2.40513  3.72494  3.29354  2.67741  2.69355  4.24690  2.90347  2.73739  3.18146  2.89801  2.37887  2.77519  2.98518  4.58477  3.61503
          0.03228  3.84512  4.56746  0.61958  0.77255  0.48576  0.95510
     47   3.22409  4.63402  4.20112  3.91072  1.05757  3.91965  3.86601  2.75149  3.81851  2.12803  3.48593  3.98858  4.37910  3.99413  3.94499  3.49523  3.52534  2.74012  4.12377  2.49445     47 - -
          2.68618  4.42225  2.77519  2.73123  3.46354  2.40513  3.72494  3.29354  2.67741  2.69355  4.24690  2.90347  2.73739  3.18146  2.89801  2.37887  2.77519  2.98518  4.58477  3.61503
          0.03228  3.84512  4.56746  0.61958  0.77255  0.48576  0.95510
     48   2.78660  4.33716  4.08716  3.74980  3.53050  3.69522  4.55638  2.05290  3.61715  2.22254  3.50017  3.94392  4.25751  3.97909  3.83223  3.19732  3.14898  1.06014  5.31020  4.03995     48 - -
          2.68618  4.42225  2.77519  2.73123  3.46354  2.40513  3.72494  3.29354  2.67741  2.69355  4.24690  2.90347  2.73739  3.18146  2.89801  2.37887  2.77519  2.98518  4.58477  3.61503
          0.03228  3.84512  4.56746  0.61958  0.77255  0.48576  0.95510
     49   2.55631  0.99766  4.06838  3.80207  3.80006  3.18472  4.45521  2.93976  3.62896  2.85631  3.97685  3.79636  3.88951  3.97622  3.75806  2.82784  3.02082  2.68610  5.22157  4.08784     49 - -
          2.68618  4.42225  2.77519  2.73123  3.46354  2.40513  3.72494  3.29354  2.67741  2.69355  4.24690  2.90347  2.73739  3.18146  2.89801  2.37887  2.77519  2.98518  4.58477  3.61503
          0.03228  3.84512  4.56746  0.61958  0.77255  0.48576  0.95510
     50   2.71634  4.47784  3.32062  3.15600  4.15289  3.16691  4.23543  3.69160  3.21102  3.32128  4.37021  3.46528  0.88008  3.60065  3.45936  2.88306  3.15583  3.34005  5.34662  4.27330     50 - -
          2.68618  4.42225  2.77519  2.73123  3.46354  2.40513  3.72494  3.29354  2.67741  2.69355  4.24690  2.90347  2.73739  3.18146  2.89801  2.37887  2.77519  2.98518  4.58477  3.61503
          0.03228  3.84512  4.56746  0.61958  0.77255  0.48576  0.95510
     51   2.39866  4.24356  3.40446  3.15564  3.94535  3.08363  4.17496  3.06918  3.09806  2.93362  3.98620  3.36915  3.78536  3.49435  3.35785  2.59966  1.21914  2.76708  5.38558  4.16209     51 - -
          2.68618  4.42225  2.77519  2.73123  3.46354  2.40513  3.72494  3.29354  2.67741  2.69355  4.24690  2.90347  2.73739  3.18146  2.89801  2.37887  2.77519  2.98518  4.58477  3.61503
          0.03228  3.84512  4.56746  0.61958  0.77255  0.48576  0.95510
     52   2.92949  5.03393  2.47722  1.06492  4.37683  3.25694  3.84187  3.82532  2.71900  3.44702  4.42265  2.91850  3.86035  3.05836  3.12471  2.91492  3.23365  3.51214  5.55359  4.27627     52 - -
          2.68618  4.42225  2.77519  2.73123  3.46354  2.40513  3.72494  3.29354  2.67741  2.69355  4.24690  2.90347  2.73739  3.18146  2.89801  2.37887  2.77519  2.98518  4.58477  3.61503
          0.03228  3.84512  4.56746  0.61958  0.77255  0.48576  0.95510
     53   3.00986  4.43667  4.29611  3.91117  3.35615  4.03642  4.64462  1.11244  3.73875  1.94820  3.29619  4.16037  4.47059  4.09008  3.93847  3.52938  3.30965  1.84618  5.24106  3.97675     53 - -
          2.68618  4.42225  2.77519  2.73123  3.46354  2.40513  3.72494  3.29354  2.67741  2.69355  4.24690  2.90347  2.73739  3.18146  2.89801  2.37887  2.77519  2.98518  4.58477  3.61503
          0.03228  3.84512  4.56746  0.61958  0.77255  0.48576  0.95510
     54   2.98811  4.38709  4.47151  3.99906  3.38502  4.18153  4.74068  1.22495  3.84751  1.90600  3.23917  4.24594  4.55193  4.15145  4.06284  3.57681  3.26995  1.60260  5.32885  4.10128     54 - -
          2.68618  4.42225  2.77519  2.73123  3.46354  2.40513  3.72494  3.29354  2.67741  2.69355  4.24690  2.90347  2.73739  3.18146  2.89801  2.37887  2.77519  2.98518  4.58477  3.61503
          0.03228  3.84512  4.56746  0.61958  0.77255  0.48576  0.95510
     55   1.05392  4.17904  3.43535  3.22581  4.02564  3.00423  4.25101  3.14710  3.24137  3.02992  4.06508  3.38217  3.74090  3.58513  3.49355  2.52973  2.80522  2.80625  5.45554  4.25283     55 - -
          2.68618  4.42225  2.77519  2.73123  3.46354  2.40513  3.72494  3.29354  2.67741  2.69355  4.24690  2.90347  2.73739  3.18146  2.89801  2.37887  2.77519  2.98518  4.58477  3.61503
          0.03228  3.84512  4.56746  0.61958  0.77255  0.48576  0.95510
     56   3.22409  4.63402  4.20112  3.91072  1.05757  3.91965  3.86601  2.75149  3.81851  2.12803  3.48593  3.98858  4.37910  3.99413  3.94499  3.49523  3.52534  2.74012  4.12377  2.49445     56 - -
          2.68618  4.42225  2.77519  2.73123  3.46354  2.40513  3.72494  3.29354  2.67741  2.69355  4.24690  2.90347  2.73739  3.18146  2.89801  2.37887  2.77519  2.98518  4.58477  3.61503
          0.03228  3.84512  4.56746  0.61958  0.77255  0.48576  0.95510
     57   2.30216  4.22200  3.18326  2.99813  4.04925  2.95242  4.10856  3.56833  3.07004  3.29082  4.21945  3.22705  3.68904  3.42158  3.35667  1.13305  2.78031  3.10943  5.42401  4.13272     57 - -
          2.68618  4.42225  2.77519  2.73123  3.46354  2.40513  3.72494  3.29354  2.67741  2.69355  4.24690  2.90347  2.73739  3.18146  2.89801  2.37887  2.77519  2.98518  4.58477  3.61503
          0.03228  3.84512  4.56746  0.61958  0.77255  0.48576  0.95510
     58   2.87397  5.37966  1.48524  1.67013  4.66577  3.16162  3.70738  4.16373  2.71766  3.69701  4.56201  2.63905  3.78141  2.87949  3.29579  2.76957  3.16394  3.75863  5.85659  4.37637     58 - -
          2.68618  4.42225  2.77519  2.73123  3.46354  2.40513  3.72494  3.29354  2.67741  2.69355  4.24690  2.90347  2.73739  3.18146  2.89801  2.37887  2.77519  2.98518  4.58477  3.61503
          0.03228  3.84512  4.56746  0.61958  0.77255  0.48576  0.95510
     59   2.79800  4.87807  3.18063  2.64396  4.28337  3.46858  3.59704  3.66746  1.90243  3.20640  4.07028  3.07136  3.89620  2.75324  1.59182  2.59060  3.02184  3.34679  5.33381  4.10600     59 - -
          2.68618  4.42225  2.77519  2.73123  3.46354  2.40513  3.72494  3.29354  2.67741  2.69355  4.24690  2.90347  2.73739  3.18146  2.89801  2.37887  2.77519  2.98518  4.58477  3.61503
          0.03228  3.84512  4.56746  0.61958  0.77255  0.48576  0.95510
     60   1.48819  4.22587  3.59337  3.20053  3.68409  3.27828  4.15330  2.30551  3.11433  2.53425  3.63399  3.44541  3.89753  3.47033  3.40529  2.69553  2.83925  2.33038  5.26558  4.01194     60 - -
          2.68618  4.42225  2.77519  2.73123  3.46354  2.40513  3.72494  3.29354  2.67741  2.69355  4.24690  2.90347  2.73739  3.18146  2.89801  2.37887  2.77519  2.98518  4.58477  3.61503
          0.03228  3.84512  4.56746  0.61958  0.77255  0.48576  0.95510
     61   2.50927  5.12990  1.83280  2.14621  4.45469  3.21071  3.64679  3.92075  2.37173  3.46490  4.28689  2.28297  3.76071  2.80079  3.05775  2.67133  2.99592  3.52819  5.64989  4.22414     61 - -
          2.68618  4.42225  2.77519  2.73123  3.46354  2.40513  3.72494  3.29354  2.67741  2.69355  4.24690  2.90347  2.73739  3.18146  2.89801  2.37887  2.77519  2.98518  4.58477  3.61503
          0.03228  3.84512  4.56746  0.61958  0.77255  0.48576  0.95510
     62   2.92949  5.03393  2.47722  1.06492  4.37683  3.25694  3.84187  3.82532  2.71900  3.44702  4.42265  2.91850  3.86035  3.05836  3.12471  2.91492  3.23365  3.51214  5.55359  4.27627     62 - -
          2.68618  4.42225  2.77519  2.73123  3.46354  2.40513  3.72494  3.29354  2.67741  2.69355  4.24690  2.90347  2.73739  3.18146  2.89801  2.37887  2.77519  2.98518  4.58477  3.61503
          0.03228  3.84512  4.56746  0.61958  0.77255  0.48576  0.95510
     63   3.22409  4.63402  4.20112  3.91072  1.05757  3.91965  3.86601  2.75149  3.81851  2.12803  3.48593  3.98858  4.37910  3.99413  3.94499  3.49523  3.52534  2.74012  4.12377  2.49445     63 - -
          2.68618  4.42225  2.77519  2.73123  3.46354  2.40513  3.72494  3.29354  2.67741  2.69355  4.24690  2.90347  2.73739  3.18146  2.89801  2.37887  2.77519  2.98518  4.58477  3.61503
          0.03228  3.84512  4.56746  0.61958  0.77255  0.48576  0.95510
     64   2.50157  4.93274  2.91827  2.19301  4.23967  3.41260  3.19312  3.64804  2.04443  3.18958  4.01092  2.92264  3.81866  2.69983  2.12988  2.69811  2.91254  3.31038  5.35722  4.05634     64 - -
          2.68618  4.42225  2.77519  2.73123  3.46354  2.40513  3.72494  3.29354  2.67741  2.69355  4.24690  2.90347  2.73739  3.18146  2.89801  2.37887  2.77519  2.98518  4.58477  3.61503
          0.03228  3.84512  4.56746  0.61958  0.77255  0.48576  0.95510
     65   2.35392  4.94027  2.77294  2.24259  4.25950  3.37052  3.59287  3.65819  1.81348  3.21663  4.05131  2.89394  3.81829  2.56205  2.57423  2.71441  2.94512  3.32264  5.40014  4.09115     65 - -
          2.68618  4.42225  2.77519  2.73123  3.46354  2.40513  3.72494  3.29354  2.67741  2.69355  4.24690  2.90347  2.73739  3.18146  2.89801  2.37887  2.77519  2.98518  4.58477  3.61503
          0.03228  3.84512  4.56746  0.61958  0.77255  0.48576  0.95510
     66   2.77903  4.34385  3.81961  3.29379  3.37035  3.81038  4.11125  1.59794  2.76051  2.02242  3.30413  3.64055  4.18601  3.46906  3.29998  3.13312  3.02463  2.05982  5.02889  3.78678     66 - -
          2.68618  4.42225  2.77519  2.73123  3.46354  2.40513  3.72494  3.29354  2.67741  2.69355  4.24690  2.90347  2.73739  3.18146  2.89801  2.37887  2.77519  2.98518  4.58477  3.61503
          0.03228  3.84512  4.56746  0.61958  0.77255  0.48576  0.95510
     67   2.63588  4.82773  2.62135  2.35579  4.27917  2.28936  3.67425  3.71941  2.10061  3.29607  4.13248  2.37892  3.77490  2.84257  2.82055  2.65517  2.92836  3.34322  5.47941  4.14427     67 - -
          2.68618  4.42225  2.77519  2.73123  3.46354  2.40513  3.72494  3.29354  2.67741  2.69355  4.24690  2.90347  2.73739  3.18146  2.89801  2.37887  2.77519  2.98518  4.58477  3.61503
          0.03228  3.84512  4.56746  0.61958  0.77255  0.48576  0.95510
     68   2.32701  1.95703  3.97716  3.53432  3.62411  3.19344  4.26609  2.49428  3.38153  2.54354  3.57936  3.58353  3.85383  3.68133  3.59646  2.61721  2.45414  2.08955  5.19078  3.98431     68 - -
          2.68618  4.42225  2.77519  2.73123  3.46354  2.40513  3.72494  3.29354  2.67741  2.69355  4.24690  2.90347  2.73739  3.18146  2.89801  2.37887  2.77519  2.98518  4.58477  3.61503
          0.03228  3.84512  4.56746  0.61958  0.77255  0.48576  0.95510
     69   2.51616  5.02630  2.60125  1.94852  4.33254  3.32288  3.59900  3.75519  2.18031  3.29952  4.12617  2.82269  3.79761  2.22613  2.69796  2.69673  2.95870  3.40159  5.47885  4.13171     69 - -
          2.68618  4.42225  2.77519  2.73123  3.46354  2.40513  3.72494  3.29354  2.67741  2.69355  4.24690  2.90347  2.73739  3.18146  2.89801  2.37887  2.77519  2.98518  4.58477  3.61503
          0.03228  3.84512  4.56746  0.61958  0.77255  0.48576  0.95510
     70   2.94955  4.39797  4.31601  3.82714  3.29490  4.07482  4.56216  1.93821  3.66107  1.55223  3.18557  4.09599  4.45283  3.97358  3.88634  3.45398  3.22764  1.38902  5.19308  3.95538     70 - -
          2.68618  4.42225  2.77519  2.73123  3.46354  2.40513  3.72494  3.29354  2.67741  2.69355  4.24690  2.90347  2.73739  3.18146  2.89801  2.37887  2.77519  2.98518  4.58477  3.61503
          0.03228  3.84512  4.56746  0.61958  0.77255  0.48576  0.95510
     71   3.05801  4.44371  4.46418  3.98314  3.26461  4.24653  4.67556  1.24747  3.79136  1.68930  3.15692  4.25173  4.57418  4.10623  3.99630  3.63892  3.32192  1.79483  5.21642  3.96736     71 - -
          2.68618  4.42225  2.77519  2.73123  3.46354  2.40513  3.72494  3.29354  2.67741  2.69355  4.24690  2.90347  2.73739  3.18146  2.89801  2.37887  2.77519  2.98518  4.58477  3.61503
          0.03228  3.84512  4.56746  0.61958  0.77255  0.48576  0.95510
     72   1.41276  4.11846  3.25686  3.02552  4.18916  2.00145  4.13636  3.52085  3.12433  3.27952  4.14584  3.21339  3.63286  3.41952  3.43016  2.36775  2.67304  3.03026  5.53801  4.32903     72 - -
          2.68618  4.42225  2.77519  2.73123  3.46354  2.40513  3.72494  3.29354  2.67741  2.69355  4.24690  2.90347  2.73739  3.18146  2.89801  2.37887  2.77519  2.98518  4.58477  3.61503
          0.03228  3.84512  4.56746  0.61958  0.77255  0.48576  0.95510
     73   1.46769  2.38387  3.86315  3.47786  3.82159  2.99047  4.26568  2.86658  3.36231  2.82600  3.79150  3.47370  3.71520  3.65086  3.58240  2.44082  2.66199  2.54219  5.31026  4.11958     73 - -
          2.68618  4.42225  2.77519  2.73123  3.46354  2.40513  3.72494  3.29354  2.67741  2.69355  4.24690  2.90347  2.73739  3.18146  2.89801  2.37887  2.77519  2.98518  4.58477  3.61503
          0.03228  3.84512  4.56746  0.61958  0.77255  0.48576  0.95510
     74   2.30216  4.22200  3.18326  2.99813  4.04925  2.95242  4.10856  3.56833  3.07004  3.29082  4.21945  3.22705  3.68904  3.42158  3.35667  1.13305  2.78031  3.10943  5.42401  4.13272     74 - -
          2.68618  4.42225  2.77519  2.73123  3.46354  2.40513  3.72494  3.29354  2.67741  2.69355  4.24690  2.90347  2.73739  3.18146  2.89801  2.37887  2.77519  2.98518  4.58477  3.61503
          0.03228  3.84512  4.56746  0.61958  0.77255  0.48576  0.95510
     75   2.24955  3.12735  3.74978  3.33531  3.80495  3.04865  4.18496  2.85203  3.20444  2.79520  3.77141  3.42892  3.74316  3.53410  3.45698  2.48573  1.49708  2.54569  5.28773  4.07886     75 - -
          2.68618  4.42225  2.77519  2.73123  3.46354  2.40513  3.72494  3.29354  2.67741  2.69355  4.24690  2.90347  2.73739  3.18146  2.89801  2.37887  2.77519  2.98518  4.58477  3.61503
          0.03228  3.84512  4.56746  0.61958  0.77255  0.48576  0.95510
     76   2.96083  5.08389  0.95808  2.31909  4.45739  3.19049  3.90789  4.03947  2.98698  3.65284  4.63070  2.87394  3.84139  3.14725  3.49919  2.92653  3.29894  3.68169  5.63128  4.33527     76 - -
          2.68618  4.42225  2.77519  2.73123  3.46354  2.40513  3.72494  3.29354  2.67741  2.69355  4.24690  2.90347  2.73739  3.18146  2.89801  2.37887  2.77519  2.98518  4.58477  3.61503
          0.03228  3.84512  4.56746  0.61958  0.77255  0.48576  0.95510
     77   2.30216  4.22200  3.18326  2.99813  4.04925  2.95242  4.10856  3.56833  3.07004  3.29082  4.21945  3.22705  3.68904  3.42158  3.35667  1.13305  2.78031  3.10943  5.42401  4.13272     77 - -
          2.68618  4.42225  2.77519  2.73123  3.46354  2.40513  3.72494  3.29354  2.67741  2.69355  4.24690  2.90347  2.73739  3.18146  2.89801  2.37887  2.77519  2.98518  4.58477  3.61503
          0.03228  3.84512  4.56746  0.61958  0.77255  0.48576  0.95510
     78   2.81976  4.87047  2.84762  2.54244  3.59271  3.41033  1.83254  3.60254  2.34652  3.12773  4.06019  3.01138  3.89955  2.60667  2.64883  2.84685  3.07139  3.31305  4.98746  3.51079     78 - -
          2.68618  4.42225  2.77519  2.73123  3.46354  2.40513  3.72494  3.29354  2.67741  2.69355  4.24690  2.90347  2.73739  3.18146  2.89801  2.37887  2.77519  2.98518  4.58477  3.61503
          0.03228  3.84512  4.56746  0.61958  0.77255  0.48576  0.95510
     79   3.22409  4.63402  4.20112  3.91072  1.05757  3.91965  3.86601  2.75149  3.81851  2.12803  3.48593  3.98858  4.37910  3.99413  3.94499  3.49523  3.52534  2.74012  4.12377  2.49445     79 - -
          2.68618  4.42225  2.77519  2.73123  3.46354  2.40513  3.72494  3.29354  2.67741  2.69355  4.24690  2.90347  2.73739  3.18146  2.89801  2.37887  2.77519  2.98518  4.58477  3.61503
          0.03228  3.84512  4.56746  0.61958  0.77255  0.48576  0.95510
     80   2.21672  4.15050  3.26943  2.96781  4.07937  2.94326  4.04773  3.40420  2.97586  3.16237  4.03619  3.19206  3.65494  3.31607  3.28997  1.69153  1.83955  2.96235  5.44897  4.20584     80 - -
          2.68618  4.42225  2.77519  2.73123  3.46354  2.40513  3.72494  3.29354  2.67741  2.69355  4.24690  2.90347  2.73739  3.18146  2.89801  2.37887  2.77519  2.98518  4.58477  3.61503
          0.03228  3.84512  4.56746  0.61958  0.77255  0.48576  0.95510
     81   2.96603  4.78773  3.10006  2.85759  3.26638  3.42509  1.20153  3.66469  2.70143  3.16195  4.20304  3.26789  3.97629  3.22357  2.96861  3.03707  3.26862  3.40037  4.73174  3.21808     81 - -
          2.68618  4.42225  2.77519  2.73123  3.46354  2.40513  3.72494  3.29354  2.67741  2.69355  4.24690  2.90347  2.73739  3.18146  2.89801  2.37887  2.77519  2.98518  4.58477  3.61503
          0.03228  3.84512  4.56746  0.61958  0.77255  0.48576  0.95510
     82   3.12494  4.59553  4.14542  3.78552  3.12592  3.94710  4.44985  2.32892  3.55352  0.90963  3.15810  4.06361  4.38741  3.92841  3.73391  3.51531  3.42058  2.35908  4.99491  3.71178     82 - -
          2.68618  4.42225  2.77519  2.73123  3.46354  2.40513  3.72494  3.29354  2.67741  2.69355  4.24690  2.90347  2.73739  3.18146  2.89801  2.37887  2.77519  2.98518  4.58477  3.61503
          0.03228  3.84512  4.56746  0.61958  0.77255  0.48576  0.95510
     83   1.05392  4.17904  3.43535  3.22581  4.02564  3.00423  4.25101  3.14710  3.24137  3.02992  4.06508  3.38217  3.74090  3.58513  3.49355  2.52973  2.80522  2.80625  5.45554  4.25283     83 - -
          2.68618  4.42225  2.77519  2.73123  3.46354  2.40513  3.72494  3.29354  2.67741  2.69355  4.24690  2.90347  2.73739  3.18146  2.89801  2.37887  2.77519  2.98518  4.58477  3.61503
          0.03228  3.84512  4.56746  0.61958  0.77255  0.48576  0.95510
     84   3.29122  4.67546  4.05002  3.74961  2.63978  3.70007  3.86739  3.31399  3.47254  2.71345  3.94902  3.90427  4.21561  3.86161  3.60560  3.49516  3.59032  3.20357  0.94232  2.64337     84 - -
          2.68618  4.42225  2.77519  2.73123  3.46354  2.40513  3.72494  3.29354  2.67741  2.69355  4.24690  2.90347  2.73739  3.18146  2.89801  2.37887  2.77519  2.98518  4.58477  3.61503
          0.03228  3.84512  4.56746  0.61958  0.77255  0.48576  0.95510
     85   2.98928  4.37142  4.51395  4.02585  3.41355  4.21935  4.77046  1.28280  3.89096  1.92923  3.25031  4.27451  4.57291  4.18092  4.10910  3.60450  3.26479  1.47647  5.35610  4.14126     85 - -
          2.68618  4.42225  2.77519  2.73123  3.46354  2.40513  3.72494  3.29354  2.67741  2.69355  4.24690  2.90347  2.73739  3.18146  2.89801  2.37887  2.77519  2.98518  4.58477  3.61503
          0.03228  3.84512  4.56746  0.61958  0.77255  0.48576  0.95510
     86   2.70137  4.69643  2.69428  2.57718  4.05572  3.16610  3.89994  3.76056  2.80154  3.41065  4.36634  1.20742  3.81679  3.17295  3.15502  2.76980  3.08251  3.38553  5.36483  4.00626     86 - -
          2.68618  4.42225  2.77519  2.73123  3.46354  2.40513  3.72494  3.29354  2.67741  2.69355  4.24690  2.90347  2.73739  3.18146  2.89801  2.37887  2.77519  2.98518  4.58477  3.61503
          0.03228  3.84512  4.56746  0.61958  0.77255  0.48576  0.95510
     87   2.39866  4.24356  3.40446  3.15564  3.94535  3.08363  4.17496  3.06918  3.09806  2.93362  3.98620  3.36915  3.78536  3.49435  3.35785  2.59966  1.21914  2.76708  5.38558  4.16209     87 - -
          2.68618  4.42225  2.77519  2.73123  3.46354  2.40513  3.72494  3.29354  2.67741  2.69355  4.24690  2.90347  2.73739  3.18146  2.89801  2.37887  2.77519  2.98518  4.58477  3.61503
          0.03228  3.84512  4.56746  0.61958  0.77255  0.48576  0.95510
     88   2.05787  4.25881  3.14577  2.90813  4.09084  3.00685  4.04971  3.40361  2.96189  3.13923  4.08062  3.18991  1.59236  3.31913  3.27560  2.49442  2.77854  3.00719  5.45465  4.21596     88 - -
          2.68618  4.42225  2.77519  2.73123  3.46354  2.40513  3.72494  3.29354  2.67741  2.69355  4.24690  2.90347  2.73739  3.18146  2.89801  2.37887  2.77519  2.98518  4.58477  3.61503
          0.03228  3.84512  4.56746  0.61958  0.77255  0.48576  0.95510
     89   2.97527  4.81560  3.46320  2.98046  4.16327  3.46804  3.80557  3.70339  2.22796  3.22432  4.22556  3.34211  3.97227  3.02756  1.02102  3.06097  3.24330  3.42861  5.25761  4.09692     89 - -
          2.68618  4.42225  2.77519  2.73123  3.46354  2.40513  3.72494  3.29354  2.67741  2.69355  4.24690  2.90347  2.73739  3.18146  2.89801  2.37887  2.77519  2.98518  4.58477  3.61503
          0.03228  3.84512  4.56746  0.61958  0.77255  0.48576  0.95510
     90   2.81371  4.96144  2.85259  2.50552  4.33772  3.38436  3.63163  3.77916  1.41206  3.32474  4.19557  2.62416  3.87148  2.79479  2.41477  2.82151  3.06035  3.43918  5.41890  4.13711     90 - -
          2.68618  4.42225  2.77519  2.73123  3.46354  2.40513  3.72494  3.29354  2.67741  2.69355  4.24690  2.90347  2.73739  3.18146  2.89801  2.37887  2.77519  2.98518  4.58477  3.61503
          0.03228  3.84512  4.56746  0.61958  0.77255  0.48576  0.95510
     91   2.81219  5.03080  2.58256  2.14694  4.30556  3.32497  3.65489  3.76258  2.32146  3.30504  4.19659  2.86836  3.84218  1.68872  2.66616  2.79507  3.06486  3.43683  5.47506  4.14133     91 - -
          2.68618  4.42225  2.77519  2.73123  3.46354  2.40513  3.72494  3.29354  2.67741  2.69355  4.24690  2.90347  2.73739  3.18146  2.89801  2.37887  2.77519  2.98518  4.58477  3.61503
          0.03228  3.84512  4.56746  0.61958  0.77255  0.48576  0.95510
     92   2.63187  4.40959  3.30001  3.19615  4.33816  0.77259  4.31776  3.93145  3.37367  3.58894  4.56475  3.46440  3.79985  3.70005  3.61237  2.80307  3.11100  3.46508  5.44019  4.43927     92 - -
          2.68618  4.42225  2.77519  2.73123  3.46354  2.40513  3.72494  3.29354  2.67741  2.69355  4.24690  2.90347  2.73739  3.18146  2.89801  2.37887  2.77519  2.98518  4.58477  3.61503
          0.03228  3.84512  4.56746  0.61958  0.77255  0.48576  0.95510
     93   2.63187  4.40959  3.30001  3.19615  4.33816  0.77259  4.31776  3.93145  3.37367  3.58894  4.56475  3.46440  3.79985  3.70005  3.61237  2.80307  3.11100  3.46508  5.44019  4.43927     93 - -
          2.68618  4.42225  2.77519  2.73123  3.46354  2.40513  3.72494  3.29354  2.67741  2.69355  4.24690  2.90347  2.73739  3.18146  2.89801  2.37887  2.77519  2.98518  4.58477  3.61503
          0.03228  3.84512  4.56746  0.61958  0.77255  0.48576  0.95510
     94   3.12494  4.59553  4.14542  3.78552  3.12592  3.94710  4.44985  2.32892  3.55352  0.90963  3.15810  4.06361  4.38741  3.92841  3.73391  3.51531  3.42058  2.35908  4.99491  3.71178     94 - -
          2.68618  4.42225  2.77519  2.73123  3.46354  2.40513  3.72494  3.29354  2.67741  2.69355  4.24690  2.90347  2.73739  3.18146  2.89801  2.37887  2.77519  2.98518  4.58477  3.61503
          0.03228  3.84512  4.56746  0.61958  0.77255  0.48576  0.95510
     95   2.63187  4.40959  3.30001  3.19615  4.33816  0.77259  4.31776  3.93145  3.37367  3.58894  4.56475  3.46440  3.79985  3.70005  3.61237  2.80307  3.11100  3.46508  5.44019  4.43927     95 - -
          2.68618  4.42225  2.77519  2.73123  3.46354  2.40513  3.72494  3.29354  2.67741  2.69355  4.24690  2.90347  2.73739  3.18146  2.89801  2.37887  2.77519  2.98518  4.58477  3.61503
          0.03228  3.84512  4.56746  0.61958  0.77255  0.48576  0.95510
     96   2.66668  4.98162  2.61811  1.97046  4.28172  3.31021  3.59132  3.71675  2.19521  3.26637  4.07963  2.81327  3.04098  2.54417  2.77030  2.48401  2.90807  3.35703  5.45493  4.09568     96 - -
          2.68618  4.42225  2.77519  2.73123  3.46354  2.40513  3.72494  3.29354  2.67741  2.69355  4.24690  2.90347  2.73739  3.18146  2.89801  2.37887  2.77519  2.98518  4.58477  3.61503
          0.03228  3.84512  4.56746  0.61958  0.77255  0.48576  0.95510
     97   3.01763  4.51462  4.20217  3.69499  3.08645  4.05600  4.39789  2.21967  3.46047  1.51517  1.70229  4.00044  4.39874  3.79558  3.67561  3.42420  3.27556  2.25546  5.00829  3.78718     97 - -
          2.68618  4.42225  2.77519  2.73123  3.46354  2.40513  3.72494  3.29354  2.67741  2.69355  4.24690  2.90347  2.73739  3.18146  2.89801  2.37887  2.77519  2.98518  4.58477  3.61503
          0.03228  3.84512  4.56746  0.61958  0.77255  0.48576  0.95510
     98   2.72612  5.12457  2.27050  2.18940  4.41978  3.26154  3.61325  3.88550  2.26242  3.41245  4.22830  2.10415  3.77319  2.36380  2.88174  2.67705  2.97782  3.50369  5.58102  4.18129     98 - -
          2.68618  4.42225  2.77519  2.73123  3.46354  2.40513  3.72494  3.29354  2.67741  2.69355  4.24690  2.90347  2.73739  3.18146  2.89801  2.37887  2.77519  2.98518  4.58477  3.61503
          0.03228  3.84512  4.56746  0.61958  0.77255  0.48576  0.95510
     99   3.00986  4.43667  4.29611  3.91117  3.35615  4.03642  4.64462  1.11244  3.73875  1.94820  3.29619  4.16037  4.47059  4.09008  3.93847  3.52938  3.30965  1.84618  5.24106  3.97675     99 - -
          2.68618  4.42225  2.77519  2.73123  3.46354  2.40513  3.72494  3.29354  2.67741  2.69355  4.24690  2.90347  2.73739  3.18146  2.89801  2.37887  2.77519  2.98518  4.58477  3.61503
          0.03228  3.84512  4.56746  0.61958  0.77255  0.48576  0.95510
    100   2.71634  4.47784  3.32062  3.15600  4.15289  3.16691  4.23543  3.69160  3.21102  3.32128  4.37021  3.46528  0.88008  3.60065  3.45936  2.88306  3.15583  3.34005  5.34662  4.27330    100 - -
          2.68618  4.42225  2.77519  2.73123  3.46354  2.40513  3.72494  3.29354  2.67741  2.69355  4.24690  2.90347  2.73739  3.18146  2.89801  2.37887  2.77519  2.98518  4.58477  3.61503
          0.03228  3.84512  4.56746  0.61958  0.77255  0.48576  0.95510
    101   3.12506  4.54743  4.41280  3.91488  3.07686  4.24106  4.57182  1.93590  3.69768  1.05880  2.97602  4.20652  4.54137  3.99220  3.89348  3.62174  3.37803  2.09934  5.06667  3.83747    101 - -
          2.68618  4.42225  2.77519  2.73123  3.46354  2.40513  3.72494  3.29354  2.67741  2.69355  4.24690  2.90347  2.73739  3.18146  2.89801  2.37887  2.77519  2.98518  4.58477  3.61503
          0.03228  3.84512  4.56746  0.61958  0.77255  0.48576  0.95510
    102   3.12644  4.52237  4.48181  3.96840  3.10594  4.29337  4.62742  1.77259  3.77516  1.12845  2.97584  4.25862  4.57155  4.04317  3.96853  3.66252  3.37297  2.02192  5.10707  3.90578    102 - -
          2.68618  4.42225  2.77519  2.73123  3.46354  2.40513  3.72494  3.29354  2.67741  2.69355  4.24690  2.90347  2.73739  3.18146  2.89801  2.37887  2.77519  2.98518  4.58477  3.61503
          0.03228  3.84512  4.56746  0.61958  0.77255  0.48576  0.95510
    103   1.33319  4.09261  3.32642  3.06945  4.11749  2.89091  4.13508  3.41280  3.11239  3.20627  4.08619  3.23195  3.63477  3.42474  3.40619  1.94942  2.65352  2.94970  5.50230  4.27240    103 - -
          2.68618  4.42225  2.77519  2.73123  3.46354  2.40513  3.72494  3.29354  2.67741  2.69355  4.24690  2.90347  2.73739  3.18146  2.89801  2.37887  2.77519  2.98518  4.58477  3.61503
          0.03228  3.84512  4.56746  0.61958  0.77255  0.48576  0.95510
    104   2.96083  5.08389  0.95808  2.31909  4.45739  3.19049  3.90789  4.03947  2.98698  3.65284  4.63070  2.87394  3.84139  3.14725  3.49919  2.92653  3.29894  3.68169  5.63128  4.33527    104 - -
          2.68618  4.42225  2.77519  2.73123  3.46354  2.40513  3.72494  3.29354  2.67741  2.69355  4.24690  2.90347  2.73739  3.18146  2.89801  2.37887  2.77519  2.98518  4.58477  3.61503
          0.03228  3.84512  4.56746  0.61958  0.77255  0.48576  0.95510
    105   2.94767  4.90962  3.12180  2.74885  4.28980  3.43969  3.74500  3.71744  1.07635  3.28868  4.25194  3.17440  3.94224  2.93828  2.42776  2.99165  3.20315  3.42689  5.35597  4.16493    105 - -
          2.68618  4.42225  2.77519  2.73123  3.46354  2.40513  3.72494  3.29354  2.67741  2.69355  4.24690  2.90347  2.73739  3.18146  2.89801  2.37887  2.77519  2.98518  4.58477  3.61503
          0.03228  3.84512  4.56746  0.61958  0.77255  0.48576  0.95510
    106   2.30216  4.22200  3.18326  2.99813  4.04925  2.95242  4.10856  3.56833  3.07004  3.29082  4.21945  3.22705  3.68904  3.42158  3.35667  1.13305  2.78031  3.10943  5.42401  4.13272    106 - -
          2.68618  4.42225  2.77519  2.73123  3.46354  2.40513  3.72494  3.29354  2.67741  2.69355  4.24690  2.90347  2.73739  3.18146  2.89801  2.37887  2.77519  2.98518  4.58477  3.61503
          0.03228  3.84512  4.56746  0.61958  0.77255  0.48576  0.95510
    107   2.25954  4.37318  3.22329  2.70732  3.55700  3.40345  3.06492  2.94753  2.61809  2.63862  2.73638  3.13414  3.83645  2.99163  2.97831  2.53900  2.78099  2.69733  4.96795  3.69368    107 - -
          2.68618  4.42225  2.77519  2.73123  3.46354  2.40513  3.72494  3.29354  2.67741  2.69355  4.24690  2.90347  2.73739  3.18146  2.89801  2.37887  2.77519  2.98518  4.58477  3.61503
          0.03228  3.84512  4.56746  0.61958  0.77255  0.48576  0.95510
    108   2.79576  4.93318  3.12147  2.58481  4.32916  3.46938  3.57739  3.71222  1.56236  3.23515  4.08519  3.03290  3.88393  2.72360  2.01650  2.55040  3.01043  3.38318  5.35846  4.11965    108 - -
          2.68618  4.42225  2.77519  2.73123  3.46354  2.40513  3.72494  3.29354  2.67741  2.69355  4.24690  2.90347  2.73739  3.18146  2.89801  2.37887  2.77519  2.98518  4.58477  3.61503
          0.03228  3.84512  4.56746  0.61958  0.77255  0.48576  0.95510
    109   2.98796  4.38769  4.46939  3.99775  3.38391  4.17970  4.73922  1.22336  3.84546  1.90541  3.23899  4.24452  4.55092  4.15012  4.06067  3.57549  3.27010  1.60704  5.32759  4.09930    109 - -
          2.68618  4.42225  2.77519  2.73123  3.46354  2.40513  3.72494  3.29354  2.67741  2.69355  4.24690  2.90347  2.73739  3.18146  2.89801  2.37887  2.77519  2.98518  4.58477  3.61503
          0.03228  3.84512  4.56746  0.61958  0.77255  0.48576  0.95510
    110   1.24065  4.09595  3.33600  3.09473  4.09860  2.90057  4.15395  3.35154  3.13145  3.18081  4.08274  3.24993  3.64718  3.45194  3.41479  2.14151  2.66782  2.91014  5.49880  4.26441    110 - -
          2.68618  4.42225  2.77519  2.73123  3.46354  2.40513  3.72494  3.29354  2.67741  2.69355  4.24690  2.90347  2.73739  3.18146  2.89801  2.37887  2.77519  2.98518  4.58477  3.61503
          0.03228  3.84512  4.56746  0.61958  0.77255  0.48576  0.95510
    111   2.94700  5.01164  3.33883  2.73165  4.41796  3.56711  3.57677  3.78537  1.64865  3.27347  4.15839  3.13555  3.95994  2.72507  1.47362  2.96323  3.13270  3.48044  5.35024  4.16667    111 - -
          2.68618  4.42225  2.77519  2.73123  3.46354  2.40513  3.72494  3.29354  2.67741  2.69355  4.24690  2.90347  2.73739  3.18146  2.89801  2.37887  2.77519  2.98518  4.58477  3.61503
          0.03228  3.84512  4.56746  0.61958  0.77255  0.48576  0.95510
    112   2.96083  5.08389  0.95808  2.31909  4.45739  3.19049  3.90789  4.03947  2.98698  3.65284  4.63070  2.87394  3.84139  3.14725  3.49919  2.92653  3.29894  3.68169  5.63128  4.33527    112 - -
          2.68618  4.42225  2.77519  2.73123  3.46354  2.40513  3.72494  3.29354  2.67741  2.69355  4.24690  2.90347  2.73739  3.18146  2.89801  2.37887  2.77519  2.98518  4.58477  3.61503
          0.03228  3.84512  4.56746  0.61958  0.77255  0.48576  0.95510
    113   3.20826  4.70832  3.79816  3.52274  2.29489  3.79851  3.60680  3.22136  3.38104  2.68226  3.89933  3.69025  4.27315  3.69364  3.57022  3.34756  3.49490  3.09067  3.93749  1.01251    113 - -
          2.68618  4.42225  2.77519  2.73123  3.46354  2.40513  3.72494  3.29354  2.67741  2.69355  4.24690  2.90347  2.73739  3.18146  2.89801  2.37887  2.77519  2.98518  4.58477  3.61503
          0.03228  3.84512  4.56746  0.61958  0.77255  0.48576  0.95510
    114   2.54290  4.55783  2.75903  2.57459  4.17278  1.54464  3.86253  3.68226  2.70319  3.29832  4.19026  3.00545  3.76007  2.60032  3.05584  2.63343  2.92397  3.28065  5.44750  4.15487    114 - -
          2.68618  4.42225  2.77519  2.73123  3.46354  2.40513  3.72494  3.29354  2.67741  2.69355  4.24690  2.90347  2.73739  3.18146  2.89801  2.37887  2.77519  2.98518  4.58477  3.61503
          0.03228  3.84512  4.56746  0.61958  0.77255  0.48576  0.95510
    115   2.78660  4.33716  4.08716  3.74980  3.53050  3.69522  4.55638  2.05290  3.61715  2.22254  3.50017  3.94392  4.25751  3.97909  3.83223  3.19732  3.14898  1.06014  5.31020  4.03995    115 - -
          2.68618  4.42225  2.77519  2.73123  3.46354  2.40513  3.72494  3.29354  2.67741  2.69355  4.24690  2.90347  2.73739  3.18146  2.89801  2.37887  2.77519  2.98518  4.58477  3.61503
          0.03228  3.84512  4.56746  0.61958  0.77255  0.48576  0.95510
    116   2.97954  4.49807  3.98131  3.50669  2.77896  3.94229  3.99957  2.45059  3.29666  1.24848  3.16743  3.78599  4.29813  3.63180  3.52027  3.29784  3.22326  2.43985  4.52494  2.65748    116 - -
          2.68618  4.42225  2.77519  2.73123  3.46354  2.40513  3.72494  3.29354  2.67741  2.69355  4.24690  2.90347  2.73739  3.18146  2.89801  2.37887  2.77519  2.98518  4.58477  3.61503
          0.03228  3.84512  4.56746  0.61958  0.77255  0.48576  0.95510
    117   2.80092  5.27236  1.61428  2.08808  4.55539  3.18169  3.67105  4.07544  2.62008  3.59581  4.43420  2.22567  3.77001  2.56341  3.16403  2.71868  3.08157  3.66923  5.75446  4.28766    117 - -
          2.68618  4.42225  2.77519  2.73123  3.46354  2.40513  3.72494  3.29354  2.67741  2.69355  4.24690  2.90347  2.73739  3.18146  2.89801  2.37887  2.77519  2.98518  4.58477  3.61503
          0.03228  3.84512  4.56746  0.61958  0.77255  0.48576  0.95510
    118   2.92949  5.03393  2.47722  1.06492  4.37683  3.25694  3.84187  3.82532  2.71900  3.44702  4.42265  2.91850  3.86035  3.05836  3.12471  2.91492  3.23365  3.51214  5.55359  4.27627    118 - -
          2.68618  4.42225  2.77519  2.73123  3.46354  2.40513  3.72494  3.29354  2.67741  2.69355  4.24690  2.90347  2.73739  3.18146  2.89801  2.37887  2.77519  2.98518  4.58477  3.61503
          0.03228  3.84512  4.56746  0.61958  0.77255  0.48576  0.95510
    119   2.47816  5.12585  2.13550  1.51658  4.45262  3.20029  3.67765  3.87381  2.59996  3.46396  4.31177  2.70962  3.77286  2.84292  3.11732  2.70310  3.03505  3.50045  5.67218  4.24815    119 - -
          2.68618  4.42225  2.77519  2.73123  3.46354  2.40513  3.72494  3.29354  2.67741  2.69355  4.24690  2.90347  2.73739  3.18146  2.89801  2.37887  2.77519  2.98518  4.58477  3.61503
          0.03228  3.84512  4.56746  0.61958  0.77255  0.48576  0.95510
    120   1.99690  4.12164  3.31867  2.98845  4.09305  2.92794  4.05492  3.40156  3.00032  3.15958  4.01670  3.19813  3.64025  3.32027  3.32180  1.71894  1.96151  2.94964  5.45627  4.23122    120 - -
          2.68618  4.42225  2.77519  2.73123  3.46354  2.40513  3.72494  3.29354  2.67741  2.69355  4.24690  2.90347  2.73739  3.18146  2.89801  2.37887  2.77519  2.98518  4.58477  3.61503
          0.03228  3.84512  4.56746  0.61958  0.77255  0.48576  0.95510
    121   2.63187  4.40959  3.30001  3.19615  4.33816  0.77259  4.31776  3.93145  3.37367  3.58894  4.56475  3.46440  3.79985  3.70005  3.61237  2.80307  3.11100  3.46508  5.44019  4.43927    121 - -
          2.68618  4.42225  2.77519  2.73123  3.46354  2.40513  3.72494  3.29354  2.67741  2.69355  4.24690  2.90347  2.73739  3.18146  2.89801  2.37887  2.77519  2.98518  4.58477  3.61503
          0.03228  3.84512  4.56746  0.61958  0.77255  0.48576  0.95510
    122   2.98037  4.35736  4.52049  4.02599  3.43920  4.22504  4.77533  1.40105  3.90040  1.96373  3.27119  4.27538  4.57509  4.18725  4.12233  3.60521  3.25384  1.32446  5.37074  4.15695    122 - -
          2.68618  4.42225  2.77519  2.73123  3.46354  2.40513  3.72494  3.29354  2.67741  2.69355  4.24690  2.90347  2.73739  3.18146  2.89801  2.37887  2.77519  2.98518  4.58477  3.61503
          0.03228  3.84512  4.56746  0.61958  0.77255  0.48576  0.95510
    123   2.34706  4.27685  3.14624  2.88909  4.06488  3.02979  4.02015  3.37616  2.90550  3.10602  4.04974  3.18254  1.61586  3.28353  3.21819  2.50762  2.42617  2.99329  5.43110  4.18529    123 - -
          2.68618  4.42225  2.77519  2.73123  3.46354  2.40513  3.72494  3.29354  2.67741  2.69355  4.24690  2.90347  2.73739  3.18146  2.89801  2.37887  2.77519  2.98518  4.58477  3.61503
          0.03228  3.84512  4.56746  0.61958  0.77255  0.48576  0.95510
    124   3.28218  4.65042  4.27192  3.89125  1.22134  4.11786  3.52316  2.93052  3.75985  2.29910  3.56916  3.87866  4.45896  3.86786  3.88913  3.48405  3.51973  2.87702  3.73317  1.84146    124 - -
          2.68618  4.42225  2.77519  2.73123  3.46354  2.40513  3.72494  3.29354  2.67741  2.69355  4.24690  2.90347  2.73739  3.18146  2.89801  2.37887  2.77519  2.98518  4.58477  3.61503
          0.03228  3.84512  4.56746  0.61958  0.77255  0.48576  0.95510
    125   2.97527  4.81560  3.46320  2.98046  4.16327  3.46804  3.80557  3.70339  2.22796  3.22432  4.22556  3.34211  3.97227  3.02756  1.02102  3.06097  3.24330  3.42861  5.25761  4.09692    125 - -
          2.68618  4.42225  2.77519  2.73123  3.46354  2.40513  3.72494  3.29354  2.67741  2.69355  4.24690  2.90347  2.73739  3.18146  2.89801  2.37887  2.77519  2.98518  4.58477  3.61503
          0.03228  3.84512  4.56746  0.61958  0.77255  0.48576  0.95510
    126   2.63187  4.40959  3.30001  3.19615  4.33816  0.77259  4.31776  3.93145  3.37367  3.58894  4.56475  3.46440  3.79985  3.70005  3.61237  2.80307  3.11100  3.46508  5.44019  4.43927    126 - -
          2.68618  4.42225  2.77519  2.73123  3.46354  2.40513  3.72494  3.29354  2.67741  2.69355  4.24690  2.90347  2.73739  3.18146  2.89801  2.37887  2.77519  2.98518  4.58477  3.61503
          0.03228  3.84512  4.56746  0.61958  0.77255  0.48576  0.95510
    127   3.12494  4.59553  4.14542  3.78552  3.12592  3.94710  4.44985  2.32892  3.55352  0.90963  3.15810  4.06361  4.38741  3.92841  3.73391  3.51531  3.42058  2.35908  4.99491  3.71178    127 - -
          2.68618  4.42225  2.77519  2.73123  3.46354  2.40513  3.72494  3.29354  2.67741  2.69355  4.24690  2.90347  2.73739  3.18146  2.89801  2.37887  2.77519  2.98518  4.58477  3.61503
          0.03228  3.84512  4.56746  0.61958  0.77255  0.48576  0.95510
    128   3.22409  4.63402  4.20112  3.91072  1.05757  3.91965  3.86601  2.75149  3.81851  2.12803  3.48593  3.98858  4.37910  3.99413  3.94499  3.49523  3.52534  2.74012  4.12377  2.49445    128 - -
          2.68618  4.42225  2.77519  2.73123  3.46354  2.40513  3.72494  3.29354  2.67741  2.69355  4.24690  2.90347  2.73739  3.18146  2.89801  2.37887  2.77519  2.98518  4.58477  3.61503
          0.03228  3.84512  4.56746  0.61958  0.77255  0.48576  0.95510
    129   3.00986  4.43667  4.29611  3.91117  3.35615  4.03642  4.64462  1.11244  3.73875  1.94820  3.29619  4.16037  4.47059  4.09008  3.93847  3.52938  3.30965  1.84618  5.24106  3.97675    129 - -
          2.68618  4.42225  2.77519  2.73123  3.46354  2.40513  3.72494  3.29354  2.67741  2.69355  4.24690  2.90347  2.73739  3.18146  2.89801  2.37887  2.77519  2.98518  4.58477  3.61503
          0.03228  3.84512  4.56746  0.61958  0.77255  0.48576  0.95510
    130   3.00986  4.43667  4.29611  3.91117  3.35615  4.03642  4.64462  1.11244  3.73875  1.94820  3.29619  4.16037  4.47059  4.09008  3.93847  3.52938  3.30965  1.84618  5.24106  3.97675    130 - -
          2.68618  4.42225  2.77519  2.73123  3.46354  2.40513  3.72494  3.29354  2.67741  2.69355  4.24690  2.90347  2.73739  3.18146  2.89801  2.37887  2.77519  2.98518  4.58477  3.61503
          0.03228  3.84512  4.56746  0.61958  0.77255  0.48576  0.95510
    131   2.96083  5.08389  0.95808  2.31909  4.45739  3.19049  3.90789  4.03947  2.98698  3.65284  4.63070  2.87394  3.84139  3.14725  3.49919  2.92653  3.29894  3.68169  5.63128  4.33527    131 - -
          2.68618  4.42225  2.77519  2.73123  3.46354  2.40513  3.72494  3.29354  2.67741  2.69355  4.24690  2.90347  2.73739  3.18146  2.89801  2.37887  2.77519  2.98518  4.58477  3.61503
          0.03228  3.84512  4.56746  0.61958  0.77255  0.48576  0.95510
    132   2.69054  5.01421  1.66715  2.21439  4.36340  3.22062  3.66031  3.83533  2.52826  3.39419  4.22586  2.76241  3.20098  2.82015  2.74542  2.66340  2.96929  3.45256  5.57235  4.17670    132 - -
          2.68618  4.42225  2.77519  2.73123  3.46354  2.40513  3.72494  3.29354  2.67741  2.69355  4.24690  2.90347  2.73739  3.18146  2.89801  2.37887  2.77519  2.98518  4.58477  3.61503
          0.03228  3.84512  4.56746  0.61958  0.77255  0.48576  0.95510
    133   2.94767  4.90962  3.12180  2.74885  4.28980  3.43969  3.74500  3.71744  1.07635  3.28868  4.25194  3.17440  3.94224  2.93828  2.42776  2.99165  3.20315  3.42689  5.35597  4.16493    133 - -
          2.68618  4.42225  2.77519  2.73123  3.46354  2.40513  3.72494  3.29354  2.67741  2.69355  4.24690  2.90347  2.73739  3.18146  2.89801  2.37887  2.77519  2.98518  4.58477  3.61503
          0.03228  3.84512  4.56746  0.61958  0.77255  0.48576  0.95510
    134   2.62732  4.72965  2.70828  2.45965  4.20455  2.24012  3.74151  3.69217  2.50047  3.27725  4.14834  2.93682  3.78510  1.89486  2.86437  2.67517  2.94809  3.31954  5.43482  4.12038    134 - -
          2.68618  4.42225  2.77519  2.73123  3.46354  2.40513  3.72494  3.29354  2.67741  2.69355  4.24690  2.90347  2.73739  3.18146  2.89801  2.37887  2.77519  2.98518  4.58477  3.61503
          0.03228  3.84512  4.56746  0.61958  0.77255  0.48576  0.95510
    135   2.52223  4.51631  2.88830  2.62484  3.88384  3.18907  3.82883  3.29157  2.68427  3.05878  4.00169  1.68805  3.79098  3.07380  3.04485  2.63124  2.88189  2.63124  5.28401  3.90825    135 - -
          2.68618  4.42225  2.77519  2.73123  3.46354  2.40513  3.72494  3.29354  2.67741  2.69355  4.24690  2.90347  2.73739  3.18146  2.89801  2.37887  2.77519  2.98518  4.58477  3.61503
          0.03228  3.84512  4.56746  0.61958  0.77255  0.48576  0.95510
    136   3.12494  4.59553  4.14542  3.78552  3.12592  3.94710  4.44985  2.32892  3.55352  0.90963  3.15810  4.06361  4.38741  3.92841  3.73391  3.51531  3.42058  2.35908  4.99491  3.71178    136 - -
          2.68618  4.42225  2.77519  2.73123  3.46354  2.40513  3.72494  3.29354  2.67741  2.69355  4.24690  2.90347  2.73739  3.18146  2.89801  2.37887  2.77519  2.98518  4.58477  3.61503
          0.03228  3.84512  4.56746  0.61958  0.77255  0.48576  0.95510
    137   2.97527  4.81560  3.46320  2.98046  4.16327  3.46804  3.80557  3.70339  2.22796  3.22432  4.22556  3.34211  3.97227  3.02756  1.02102  3.06097  3.24330  3.42861  5.25761  4.09692    137 - -
          2.68618  4.42225  2.77519  2.73123  3.46354  2.40513  3.72494  3.29354  2.67741  2.69355  4.24690  2.90347  2.73739  3.18146  2.89801  2.37887  2.77519  2.98518  4.58477  3.61503
          0.03228  3.84512  4.56746  0.61958  0.77255  0.48576  0.95510
    138   2.85983  4.84401  2.88567  2.64040  4.00883  3.34840  3.79832  3.63578  2.46319  3.14081  4.16986  3.09974  3.90173  1.28350  2.74773  2.90893  3.15701  3.36728  5.28590  3.97797    138 - -
          2.68618  4.42225  2.77519  2.73123  3.46354  2.40513  3.72494  3.29354  2.67741  2.69355  4.24690  2.90347  2.73739  3.18146  2.89801  2.37887  2.77519  2.98518  4.58477  3.61503
          0.03228  3.84512  4.56746  0.61958  0.77255  0.48576  0.95510
    139   2.98002  4.35715  4.51995  4.02544  3.43960  4.22455  4.77497  1.40423  3.89991  1.96444  3.27166  4.27486  4.57477  4.18686  4.12197  3.60468  3.25352  1.32143  5.37082  4.15691    139 - -
          2.68618  4.42225  2.77519  2.73123  3.46354  2.40513  3.72494  3.29354  2.67741  2.69355  4.24690  2.90347  2.73739  3.18146  2.89801  2.37887  2.77519  2.98518  4.58477  3.61503
          0.03228  3.84512  4.56746  0.61958  0.77255  0.48576  0.95510
    140   2.39866  4.24356  3.40446  3.15564  3.94535  3.08363  4.17496  3.06918  3.09806  2.93362  3.98620  3.36915  3.78536  3.49435  3.35785  2.59966  1.21914  2.76708  5.38558  4.16209    140 - -
          2.68618  4.42225  2.77519  2.73123  3.46354  2.40513  3.72494  3.29354  2.67741  2.69355  4.24690  2.90347  2.73739  3.18146  2.89801  2.37887  2.77519  2.98518  4.58477  3.61503
          0.03228  3.84512  4.56746  0.61958  0.77255  0.48576  0.95510
    141   2.98635  4.36317  4.52446  4.03162  3.42843  4.22876  4.77793  1.33659  3.90309  1.94721  3.26079  4.28060  4.57791  4.18958  4.12287  3.61050  3.25995  1.39608  5.36627  4.15360    141 - -
          2.68618  4.42225  2.77519  2.73123  3.46354  2.40513  3.72494  3.29354  2.67741  2.69355  4.24690  2.90347  2.73739  3.18146  2.89801  2.37887  2.77519  2.98518  4.58477  3.61503
          0.03228  3.84512  4.56746  0.61958  0.77255  0.48576  0.95510
    142   2.70137  4.69643  2.69428  2.57718  4.05572  3.16610  3.89994  3.76056  2.80154  3.41065  4.36634  1.20742  3.81679  3.17295  3.15502  2.76980  3.08251  3.38553  5.36483  4.00626    142 - -
          2.68618  4.42225  2.77519  2.73123  3.46354  2.40513  3.72494  3.29354  2.67741  2.69355  4.24690  2.90347  2.73739  3.18146  2.89801  2.37887  2.77519  2.98518  4.58477  3.61503
          0.03228  3.84512  4.56746  0.61958  0.77255  0.48576  0.95510
    143   2.96083  5.08389  0.95808  2.31909  4.45739  3.19049  3.90789  4.03947  2.98698  3.65284  4.63070  2.87394  3.84139  3.14725  3.49919  2.92653  3.29894  3.68169  5.63128  4.33527    143 - -
          2.68618  4.42225  2.77519  2.73123  3.46354  2.40513  3.72494  3.29354  2.67741  2.69355  4.24690  2.90347  2.73739  3.18146  2.89801  2.37887  2.77519  2.98518  4.58477  3.61503
          0.03228  3.84512  4.56746  0.61958  0.77255  0.48576  0.95510
    144   3.12494  4.59553  4.14542  3.78552  3.12592  3.94710  4.44985  2.32892  3.55352  0.90963  3.15810  4.06361  4.38741  3.92841  3.73391  3.51531  3.42058  2.35908  4.99491  3.71178    144 - -
          2.68618  4.42225  2.77519  2.73123  3.46354  2.40513  3.72494  3.29354  2.67741  2.69355  4.24690  2.90347  2.73739  3.18146  2.89801  2.37887  2.77519  2.98518  4.58477  3.61503
          0.03228  3.84512  4.56746  0.61958  0.77255  0.48576  0.95510
    145   2.71634  4.47784  3.32062  3.15600  4.15289  3.16691  4.23543  3.69160  3.21102  3.32128  4.37021  3.46528  0.88008  3.60065  3.45936  2.88306  3.15583  3.34005  5.34662  4.27330    145 - -
          2.68618  4.42225  2.77519  2.73123  3.46354  2.40513  3.72494  3.29354  2.67741  2.69355  4.24690  2.90347  2.73739  3.18146  2.89801  2.37887  2.77519  2.98518  4.58477  3.61503
          0.03228  3.84512  4.56746  0.61958  0.77255  0.48576  0.95510
    146   2.78660  4.33716  4.08716  3.74980  3.53050  3.69522  4.55638  2.05290  3.61715  2.22254  3.50017  3.94392  4.25751  3.97909  3.83223  3.19732  3.14898  1.06014  5.31020  4.03995    146 - -
          2.68618  4.42225  2.77519  2.73123  3.46354  2.40513  3.72494  3.29354  2.67741  2.69355  4.24690  2.90347  2.73739  3.18146  2.89801  2.37887  2.77519  2.98518  4.58477  3.61503
          0.03228  3.84512  4.56746  0.61958  0.77255  0.48576  0.95510
    147   2.63187  4.40959  3.30001  3.19615  4.33816  0.77259  4.31776  3.93145  3.37367  3.58894  4.56475  3.46440  3.79985  3.70005  3.61237  2.80307  3.11100  3.46508  5.44019  4.43927    147 - -
          2.68618  4.42225  2.77519  2.73123  3.46354  2.40513  3.72494  3.29354  2.67741  2.69355  4.24690  2.90347  2.73739  3.18146  2.89801  2.37887  2.77519  2.98518  4.58477  3.61503
          0.03228  3.84512  4.56746  0.61958  0.77255  0.48576  0.95510
    148   2.97527  4.81560  3.46320  2.98046  4.16327  3.46804  3.80557  3.70339  2.22796  3.22432  4.22556  3.34211  3.97227  3.02756  1.02102  3.06097  3.24330  3.42861  5.25761  4.09692    148 - -
          2.68618  4.42225  2.77519  2.73123  3.46354  2.40513  3.72494  3.29354  2.67741  2.69355  4.24690  2.90347  2.73739  3.18146  2.89801  2.37887  2.77519  2.98518  4.58477  3.61503
          0.03228  3.84512  4.56746  0.61958  0.77255  0.48576  0.95510
    149   2.30216  4.22200  3.18326  2.99813  4.04925  2.95242  4.10856  3.56833  3.07004  3.29082  4.21945  3.22705  3.68904  3.42158  3.35667  1.13305  2.78031  3.10943  5.42401  4.13272    149 - -
          2.68618  4.42225  2.77519  2.73123  3.46354  2.40513  3.72494  3.29354  2.67741  2.69355  4.24690  2.90347  2.73739  3.18146  2.89801  2.37887  2.77519  2.98518  4.58477  3.61503
          0.03228  3.84512  4.56746  0.61958  0.77255  0.48576  0.95510
    150   2.78660  4.33716  4.08716  3.74980  3.53050  3.69522  4.55638  2.05290  3.61715  2.22254  3.50017  3.94392  4.25751  3.97909  3.83223  3.19732  3.14898  1.06014  5.31020  4.03995    150 - -
          2.68618  4.42225  2.77519  2.73123  3.46354  2.40513  3.72494  3.29354  2.67741  2.69355  4.24690  2.90347  2.73739  3.18146  2.89801  2.37887  2.77519  2.98518  4.58477  3.61503
          0.03228  3.84512  4.56746  0.61958  0.77255  0.48576  0.95510
    151   2.88115  5.37220  1.38652  1.77820  4.66049  3.15920  3.71649  4.15711  2.73538  3.69855  4.57075  2.64212  3.78421  2.89213  3.31397  2.77788  3.17444  3.75570  5.85694  4.37966    151 - -
          2.68618  4.42225  2.77519  2.73123  3.46354  2.40513  3.72494  3.29354  2.67741  2.69355  4.24690  2.90347  2.73739  3.18146  2.89801  2.37887  2.77519  2.98518  4.58477  3.61503
          0.03228  3.84512  4.56746  0.61958  0.77255  0.48576  0.95510
    152   2.92949  5.03393  2.47722  1.06492  4.37683  3.25694  3.84187  3.82532  2.71900  3.44702  4.42265  2.91850  3.86035  3.05836  3.12471  2.91492  3.23365  3.51214  5.55359  4.27627    152 - -
          2.68618  4.42225  2.77519  2.73123  3.46354  2.40513  3.72494  3.29354  2.67741  2.69355  4.24690  2.90347  2.73739  3.18146  2.89801  2.37887  2.77519  2.98518  4.58477  3.61503
          0.03228  3.84512  4.56746  0.61958  0.77255  0.48576  0.95510
    153   2.39866  4.24356  3.40446  3.15564  3.94535  3.08363  4.17496  3.06918  3.09806  2.93362  3.98620  3.36915  3.78536  3.49435  3.35785  2.59966  1.21914  2.76708  5.38558  4.16209    153 - -
          2.68618  4.42225  2.77519  2.73123  3.46354  2.40513  3.72494  3.29354  2.67741  2.69355  4.24690  2.90347  2.73739  3.18146  2.89801  2.37887  2.77519  2.98518  4.58477  3.61503
          0.03228  3.84512  4.56746  0.61958  0.77255  0.48576  0.95510
    154   3.12494  4.59553  4.14542  3.78552  3.12592  3.94710  4.44985  2.32892  3.55352  0.90963  3.15810  4.06361  4.38741  3.92841  3.73391  3.51531  3.42058  2.35908  4.99491  3.71178    154 - -
          2.68618  4.42225  2.77519  2.73123  3.46354  2.40513  3.72494  3.29354  2.67741  2.69355  4.24690  2.90347  2.73739  3.18146  2.89801  2.37887  2.77519  2.98518  4.58477  3.61503
          0.03228  3.84512  4.56746  0.61958  0.77255  0.48576  0.95510
    155   2.97527  4.81560  3.46320  2.98046  4.16327  3.46804  3.80557  3.70339  2.22796  3.22432  4.22556  3.34211  3.97227  3.02756  1.02102  3.06097  3.24330  3.42861  5.25761  4.09692    155 - -
          2.68618  4.42225  2.77519  2.73123  3.46354  2.40513  3.72494  3.29354  2.67741  2.69355  4.24690  2.90347  2.73739  3.18146  2.89801  2.37887  2.77519  2.98518  4.58477  3.61503
          0.03228  3.84512  4.56746  0.61958  0.77255  0.48576  0.95510
    156   3.12494  4.59553  4.14542  3.78552  3.12592  3.94710  4.44985  2.32892  3.55352  0.90963  3.15810  4.06361  4.38741  3.92841  3.73391  3.51531  3.42058  2.35908  4.99491  3.71178    156 - -
          2.68618  4.42225  2.77519  2.73123  3.46354  2.40513  3.72494  3.29354  2.67741  2.69355  4.24690  2.90347  2.73739  3.18146  2.89801  2.37887  2.77519  2.98518  4.58477  3.61503
          0.03228  3.84512  4.56746  0.61958  0.77255  0.48576  0.95510
    157   2.78660  4.33716  4.08716  3.74980  3.53050  3.69522  4.55638  2.05290  3.61715  2.22254  3.50017  3.94392  4.25751  3.97909  3.83223  3.19732  3.14898  1.06014  5.31020  4.03995    157 - -
          2.68618  4.42225  2.77519  2.73123  3.46354  2.40513  3.72494  3.29354  2.67741  2.69355  4.24690  2.90347  2.73739  3.18146  2.89801  2.37887  2.77519  2.98518  4.58477  3.61503
          0.03228  3.84512  4.56746  0.61958  0.77255  0.48576  0.95510
    158   2.81382  5.02104  2.59557  2.17800  4.29379  3.32772  3.65809  3.75286  2.31938  3.29635  4.19233  2.87702  3.84529  1.66770  2.65944  2.79971  3.06738  3.42989  5.46661  4.13544    158 - -
          2.68618  4.42225  2.77519  2.73123  3.46354  2.40513  3.72494  3.29354  2.67741  2.69355  4.24690  2.90347  2.73739  3.18146  2.89801  2.37887  2.77519  2.98518  4.58477  3.61503
          0.03228  3.84512  4.56746  0.61958  0.77255  0.48576  0.95510
    159   1.05392  4.17904  3.43535  3.22581  4.02564  3.00423  4.25101  3.14710  3.24137  3.02992  4.06508  3.38217  3.74090  3.58513  3.49355  2.52973  2.80522  2.80625  5.45554  4.25283    159 - -
          2.68618  4.42225  2.77519  2.73123  3.46354  2.40513  3.72494  3.29354  2.67741  2.69355  4.24690  2.90347  2.73739  3.18146  2.89801  2.37887  2.77519  2.98518  4.58477  3.61503
          0.03228  3.84512  4.56746  0.61958  0.77255  0.48576  0.95510
    160   3.22409  4.63402  4.20112  3.91072  1.05757  3.91965  3.86601  2.75149  3.81851  2.12803  3.48593  3.98858  4.37910  3.99413  3.94499  3.49523  3.52534  2.74012  4.12377  2.49445    160 - -
          2.68618  4.42225  2.77519  2.73123  3.46354  2.40513  3.72494  3.29354  2.67741  2.69355  4.24690  2.90347  2.73739  3.18146  2.89801  2.37887  2.77519  2.98518  4.58477  3.61503
          0.03228  3.84512  4.56746  0.61958  0.77255  0.48576  0.95510
    161   2.81223  4.91424  2.96681  2.56353  4.17802  3.42295  3.63241  3.67422  2.14169  3.18732  4.09565  3.02324  3.88652  1.66855  2.22266  2.83512  3.05000  3.36891  5.32732  4.04090    161 - -
          2.68618  4.42225  2.77519  2.73123  3.46354  2.40513  3.72494  3.29354  2.67741  2.69355  4.24690  2.90347  2.73739  3.18146  2.89801  2.37887  2.77519  2.98518  4.58477  3.61503
          0.03228  3.84512  4.56746  0.61958  0.77255  0.48576  0.95510
    162   3.33947  4.68824  4.28868  3.91159  1.55021  4.14348  3.43592  3.08145  3.78041  2.46811  3.70464  3.85809  4.47678  3.86452  3.90343  3.49847  3.57016  2.99572  3.63014  1.29189    162 - -
          2.68618  4.42225  2.77519  2.73123  3.46354  2.40513  3.72494  3.29354  2.67741  2.69355  4.24690  2.90347  2.73739  3.18146  2.89801  2.37887  2.77519  2.98518  4.58477  3.61503
          0.03228  3.84512  4.56746  0.61958  0.77255  0.48576  0.95510
    163   2.39866  4.24356  3.40446  3.15564  3.94535  3.08363  4.17496  3.06918  3.09806  2.93362  3.98620  3.36915  3.78536  3.49435  3.35785  2.59966  1.21914  2.76708  5.38558  4.16209    163 - -
          2.68618  4.42225  2.77519  2.73123  3.46354  2.40513  3.72494  3.29354  2.67741  2.69355  4.24690  2.90347  2.73739  3.18146  2.89801  2.37887  2.77519  2.98518  4.58477  3.61503
          0.03228  3.84512  4.56746  0.61958  0.77255  0.48576  0.95510
    164   2.96083  5.08389  0.95808  2.31909  4.45739  3.19049  3.90789  4.03947  2.98698  3.65284  4.63070  2.87394  3.84139  3.14725  3.49919  2.92653  3.29894  3.68169  5.63128  4.33527    164 - -
          2.68618  4.42225  2.77519  2.73123  3.46354  2.40513  3.72494  3.29354  2.67741  2.69355  4.24690  2.90347  2.73739  3.18146  2.89801  2.37887  2.77519  2.98518  4.58477  3.61503
          0.03228  3.84512  4.56746  0.61958  0.77255  0.48576  0.95510
    165   2.81730  5.10220  2.59061  1.77706  4.43690  3.33983  3.62146  3.84428  1.76407  3.38103  4.23519  2.85000  3.83625  2.77327  2.59443  2.78319  3.05517  3.49649  5.52463  4.20154    165 - -
          2.68618  4.42225  2.77519  2.73123  3.46354  2.40513  3.72494  3.29354  2.67741  2.69355  4.24690  2.90347  2.73739  3.18146  2.89801  2.37887  2.77519  2.98518  4.58477  3.61503
          0.03228  3.84512  4.56746  0.61958  0.77255  0.48576  0.95510
    166   2.95076  4.64854  3.55454  3.08412  2.16551  3.76191  1.93573  3.20020  2.97664  2.70024  3.75403  3.39383  4.13900  3.29059  3.28538  3.05586  3.18183  3.00915  3.97633  2.13434    166 - -
          2.68618  4.42225  2.77519  2.73123  3.46354  2.40513  3.72494  3.29354  2.67741  2.69355  4.24690  2.90347  2.73739  3.18146  2.89801  2.37887  2.77519  2.98518  4.58477  3.61503
          0.03228  3.84512  4.56746  0.61958  0.77255  0.48576  0.95510
    167   2.63187  4.40959  3.30001  3.19615  4.33816  0.77259  4.31776  3.93145  3.37367  3.58894  4.56475  3.46440  3.79985  3.70005  3.61237  2.80307  3.11100  3.46508  5.44019  4.43927    167 - -
          2.68618  4.42225  2.77519  2.73123  3.46354  2.40513  3.72494  3.29354  2.67741  2.69355  4.24690  2.90347  2.73739  3.18146  2.89801  2.37887  2.77519  2.98518  4.58477  3.61503
          0.03228  3.84512  4.56746  0.61958  0.77255  0.48576  0.95510
    168   2.92949  5.03393  2.47722  1.06492  4.37683  3.25694  3.84187  3.82532  2.71900  3.44702  4.42265  2.91850  3.86035  3.05836  3.12471  2.91492  3.23365  3.51214  5.55359  4.27627    168 - -
          2.68618  4.42225  2.77519  2.73123  3.46354  2.40513  3.72494  3.29354  2.67741  2.69355  4.24690  2.90347  2.73739  3.18146  2.89801  2.37887  2.77519  2.98518  4.58477  3.61503
          0.03228  3.84512  4.56746  0.61958  0.77255  0.48576  0.95510
    169   2.78660  4.33716  4.08716  3.74980  3.53050  3.69522  4.55638  2.05290  3.61715  2.22254  3.50017  3.94392  4.25751  3.97909  3.83223  3.19732  3.14898  1.06014  5.31020  4.03995    169 - -
          2.68618  4.42225  2.77519  2.73123  3.46354  2.40513  3.72494  3.29354  2.67741  2.69355  4.24690  2.90347  2.73739  3.18146  2.89801  2.37887  2.77519  2.98518  4.58477  3.61503
          0.03228  3.84512  4.56746  0.61958  0.77255  0.48576  0.95510
    170   2.55631  0.99766  4.06838  3.80207  3.80006  3.18472  4.45521  2.93976  3.62896  2.85631  3.97685  3.79636  3.88951  3.97622  3.75806  2.82784  3.02082  2.68610  5.22157  4.08784    170 - -
          2.68618  4.42225  2.77519  2.73123  3.46354  2.40513  3.72494  3.29354  2.67741  2.69355  4.24690  2.90347  2.73739  3.18146  2.89801  2.37887  2.77519  2.98518  4.58477  3.61503
          0.03228  3.84512  4.56746  0.61958  0.77255  0.48576  0.95510
    171   2.71634  4.47784  3.32062  3.15600  4.15289  3.16691  4.23543  3.69160  3.21102  3.32128  4.37021  3.46528  0.88008  3.60065  3.45936  2.88306  3.15583  3.34005  5.34662  4.27330    171 - -
          2.68618  4.42225  2.77519  2.73123  3.46354  2.40513  3.72494  3.29354  2.67741  2.69355  4.24690  2.90347  2.73739  3.18146  2.89801  2.37887  2.77519  2.98518  4.58477  3.61503
          0.03228  3.84512  4.56746  0.61958  0.77255  0.48576  0.95510
    172   1.05392  4.17904  3.43535  3.22581  4.02564  3.00423  4.25101  3.14710  3.24137  3.02992  4.06508  3.38217  3.74090  3.58513  3.49355  2.52973  2.80522  2.80625  5.45554  4.25283    172 - -
          2.68618  4.42225  2.77519  2.73123  3.46354  2.40513  3.72494  3.29354  2.67741  2.69355  4.24690  2.90347  2.73739  3.18146  2.89801  2.37887  2.77519  2.98518  4.58477  3.61503
          0.03228  3.84512  4.56746  0.61958  0.77255  0.48576  0.95510
    173   2.53118  4.61289  2.60758  2.46111  4.27911  2.41459  3.84623  3.81220  2.74854  3.43176  4.29174  1.61058  3.73433  3.06255  3.15540  2.59877  2.91863  3.36638  5.54530  4.20882    173 - -
          2.68618  4.42225  2.77519  2.73123  3.46354  2.40513  3.72494  3.29354  2.67741  2.69355  4.24690  2.90347  2.73739  3.18146  2.89801  2.37887  2.77519  2.98518  4.58477  3.61503
          0.03228  3.84512  4.56746  0.61958  0.77255  0.48576  0.95510
    174   3.29122  4.67546  4.05002  3.74961  2.63978  3.70007  3.86739  3.31399  3.47254  2.71345  3.94902  3.90427  4.21561  3.86161  3.60560  3.49516  3.59032  3.20357  0.94232  2.64337    174 - -
          2.68618  4.42225  2.77519  2.73123  3.46354  2.40513  3.72494  3.29354  2.67741  2.69355  4.24690  2.90347  2.73739  3.18146  2.89801  2.37887  2.77519  2.98518  4.58477  3.61503
          0.03228  3.84512  4.56746  0.61958  0.77255  0.48576  0.95510
    175   2.55632  4.91293  3.15063  2.60319  4.30768  3.47594  3.58316  3.66579  1.55506  3.20558  4.06440  3.04672  3.88866  2.73125  2.01608  2.81921  3.00953  3.34637  5.34868  4.11618    175 - -
          2.68618  4.42225  2.77519  2.73123  3.46354  2.40513  3.72494  3.29354  2.67741  2.69355  4.24690  2.90347  2.73739  3.18146  2.89801  2.37887  2.77519  2.98518  4.58477  3.61503
          0.03228  3.84512  4.56746  0.61958  0.77255  0.48576  0.95510
    176   2.71634  4.47784  3.32062  3.15600  4.15289  3.16691  4.23543  3.69160  3.21102  3.32128  4.37021  3.46528  0.88008  3.60065  3.45936  2.88306  3.15583  3.34005  5.34662  4.27330    176 - -
          2.68618  4.42225  2.77519  2.73123  3.46354  2.40513  3.72494  3.29354  2.67741  2.69355  4.24690  2.90347  2.73739  3.18146  2.89801  2.37887  2.77519  2.98518  4.58477  3.61503
          0.03228  3.84512  4.56746  0.61958  0.77255  0.48576  0.95510
    177   2.63187  4.40959  3.30001  3.19615  4.33816  0.77259  4.31776  3.93145  3.37367  3.58894  4.56475  3.46440  3.79985  3.70005  3.61237  2.80307  3.11100  3.46508  5.44019  4.43927    177 - -
          2.68618  4.42225  2.77519  2.73123  3.46354  2.40513  3.72494  3.29354  2.67741  2.69355  4.24690  2.90347  2.73739  3.18146  2.89801  2.37887  2.77519  2.98518  4.58477  3.61503
          0.03228  3.84512  4.56746  0.61958  0.77255  0.48576  0.95510
    178   2.30287  4.75025  2.85536  2.44242  4.12653  3.31826  3.63252  3.52779  1.98789  3.12365  3.96011  2.93097  3.78979  2.59760  2.69451  2.29812  2.87127  3.18971  5.34008  4.03687    178 - -
          2.68618  4.42225  2.77519  2.73123  3.46354  2.40513  3.72494  3.29354  2.67741  2.69355  4.24690  2.90347  2.73739  3.18146  2.89801  2.37887  2.77519  2.98518  4.58477  3.61503
          0.03228  3.84512  4.56746  0.61958  0.77255  0.48576  0.95510
    179   2.94767  4.90962  3.12180  2.74885  4.28980  3.43969  3.74500  3.71744  1.07635  3.28868  4.25194  3.17440  3.94224  2.93828  2.42776  2.99165  3.20315  3.42689  5.35597  4.16493    179 - -
          2.68618  4.42225  2.77519  2.73123  3.46354  2.40513  3.72494  3.29354  2.67741  2.69355  4.24690  2.90347  2.73739  3.18146  2.89801  2.37887  2.77519  2.98518  4.58477  3.61503
          0.03228  3.84512  4.56746  0.61958  0.77255  0.48576  0.95510
    180   2.39866  4.24356  3.40446  3.15564  3.94535  3.08363  4.17496  3.06918  3.09806  2.93362  3.98620  3.36915  3.78536  3.49435  3.35785  2.59966  1.21914  2.76708  5.38558  4.16209    180 - -
          2.68618  4.42225  2.77519  2.73123  3.46354  2.40513  3.72494  3.29354  2.67741  2.69355  4.24690  2.90347  2.73739  3.18146  2.89801  2.37887  2.77519  2.98518  4.58477  3.61503
          0.03228  3.84512  4.56746  0.61958  0.77255  0.48576  0.95510
    181   3.01987  4.44141  4.39009  3.85282  3.14714  4.18021  4.53880  1.68780  3.68779  1.62200  1.98914  4.14215  4.47726  3.94570  3.89262  3.52364  3.26495  2.02359  5.09223  3.93375    181 - -
          2.68618  4.42225  2.77519  2.73123  3.46354  2.40513  3.72494  3.29354  2.67741  2.69355  4.24690  2.90347  2.73739  3.18146  2.89801  2.37887  2.77519  2.98518  4.58477  3.61503
          0.03228  3.84512  4.56746  0.61958  0.77255  0.48576  0.95510
    182   2.62218  4.63097  3.03756  2.57522  3.91873  3.38791  3.66890  3.22314  1.92298  2.93420  3.81581  2.74909  3.83832  2.86341  2.68891  2.70920  2.87727  2.35850  5.21025  3.92548    182 - -
          2.68618  4.42225  2.77519  2.73123  3.46354  2.40513  3.72494  3.29354  2.67741  2.69355  4.24690  2.90347  2.73739  3.18146  2.89801  2.37887  2.77519  2.98518  4.58477  3.61503
          0.03228  3.84512  4.56746  0.61958  0.77255  0.48576  0.95510
    183   1.89611  4.23188  3.17057  2.90987  4.08998  2.99344  4.04130  3.39182  2.95974  3.13512  4.05652  3.18353  1.74993  3.30598  3.28042  2.46483  2.74654  2.98661  5.45474  4.21713    183 - -
          2.68618  4.42225  2.77519  2.73123  3.46354  2.40513  3.72494  3.29354  2.67741  2.69355  4.24690  2.90347  2.73739  3.18146  2.89801  2.37887  2.77519  2.98518  4.58477  3.61503
          0.03228  3.84512  4.56746  0.61958  0.77255  0.48576  0.95510
    184   2.72824  5.02373  1.38184  2.17321  4.45360  3.12509  3.75907  3.96142  2.76829  3.56794  4.44266  2.72293  3.76266  2.95054  3.30545  2.38546  3.06383  3.55195  5.72119  4.27574    184 - -
          2.68618  4.42225  2.77519  2.73123  3.46354  2.40513  3.72494  3.29354  2.67741  2.69355  4.24690  2.90347  2.73739  3.18146  2.89801  2.37887  2.77519  2.98518  4.58477  3.61503
          0.08764  3.84512  2.77217  0.61958  0.77255  0.48576  0.95510
    185   2.27559  4.20362  3.23352  2.83282  3.90774  3.04522  3.90194  3.20709  2.80596  2.95606  3.83527  3.13833  2.28977  3.15374  3.15234  2.24948  2.43806  2.57693  5.28427  4.03479    185 - -
          2.68618  4.42225  2.77519  2.73123  3.46354  2.40513  3.72494  3.29354  2.67741  2.69355  4.24690  2.90347  2.73739  3.18146  2.89801  2.37887  2.77519  2.98518  4.58477  3.61503
          0.03409  3.79157  4.51391  0.61958  0.77255  0.53105  0.88670
    186   2.60515  4.65501  3.01957  2.50257  3.88483  3.40445  3.23953  3.27751  2.09872  2.90417  3.75849  2.98335  3.80988  2.60195  2.65632  2.67435  2.65548  2.63612  5.15930  3.87367    186 - -
          2.68618  4.42225  2.77519  2.73123  3.46354  2.40513  3.72494  3.29354  2.67741  2.69355  4.24690  2.90347  2.73739  3.18146  2.89801  2.37887  2.77519  2.98518  4.58477  3.61503
          0.03409  3.79157  4.51391  0.61958  0.77255  0.45845  1.00039
    187   2.18637  4.59860  2.86685  2.51623  4.15030  2.42886  3.72277  3.53228  1.98504  3.16563  4.01039  2.96789  3.75831  2.90526  2.82781  2.59510  2.84170  3.16269  5.39298  4.10188    187 - -
          2.68618  4.42225  2.77519  2.73123  3.46354  2.40513  3.72494  3.29354  2.67741  2.69355  4.24690  2.90347  2.73739  3.18146  2.89801  2.37887  2.77519  2.98518  4.58477  3.61503
          0.03228  3.84512  4.56746  0.61958  0.77255  0.48576  0.95510
    188   1.69793  4.11046  3.28010  3.01862  4.14595  2.88970  4.10861  3.48187  3.07363  3.24198  4.10870  3.20413  3.62939  3.38570  3.38087  1.51129  2.65391  2.99979  5.51526  4.27932    188 - -
          2.68618  4.42225  2.77519  2.73123  3.46354  2.40513  3.72494  3.29354  2.67741  2.69355  4.24690  2.90347  2.73739  3.18146  2.89801  2.37887  2.77519  2.98518  4.58477  3.61503
          0.03228  3.84512  4.56746  0.61958  0.77255  0.48576  0.95510
    189   2.88027  5.03795  2.97162  2.54606  4.38610  3.46697  3.59173  3.79757  1.43382  3.29485  4.17356  3.00835  3.90517  2.32078  2.27672  2.87588  3.09035  3.47783  5.40279  4.15283    189 - -
          2.68618  4.42225  2.77519  2.73123  3.46354  2.40513  3.72494  3.29354  2.67741  2.69355  4.24690  2.90347  2.73739  3.18146  2.89801  2.37887  2.77519  2.98518  4.58477  3.61503
          0.03228  3.84512  4.56746  0.61958  0.77255  0.48576  0.95510
    190   2.52081  5.23611  1.80649  1.65934  4.54528  3.18621  3.67162  3.99984  2.62238  3.55452  4.39390  2.67066  3.76789  2.83234  3.17170  2.70880  3.06265  3.60640  5.74628  4.29216    190 - -
          2.68618  4.42225  2.77519  2.73123  3.46354  2.40513  3.72494  3.29354  2.67741  2.69355  4.24690  2.90347  2.73739  3.18146  2.89801  2.37887  2.77519  2.98518  4.58477  3.61503
          0.03228  3.84512  4.56746  0.61958  0.77255  0.48576  0.95510
    191   3.20826  4.70832  3.79816  3.52274  2.29489  3.79851  3.60680  3.22136  3.38104  2.68226  3.89933  3.69025  4.27315  3.69364  3.57022  3.34756  3.49490  3.09067  3.93749  1.01251    191 - -
          2.68618  4.42225  2.77519  2.73123  3.46354  2.40513  3.72494  3.29354  2.67741  2.69355  4.24690  2.90347  2.73739  3.18146  2.89801  2.37887  2.77519  2.98518  4.58477  3.61503
          0.03228  3.84512  4.56746  0.61958  0.77255  0.48576  0.95510
    192   3.22409  4.63402  4.20112  3.91072  1.05757  3.91965  3.86601  2.75149  3.81851  2.12803  3.48593  3.98858  4.37910  3.99413  3.94499  3.49523  3.52534  2.74012  4.12377  2.49445    192 - -
          2.68618  4.42225  2.77519  2.73123  3.46354  2.40513  3.72494  3.29354  2.67741  2.69355  4.24690  2.90347  2.73739  3.18146  2.89801  2.37887  2.77519  2.98518  4.58477  3.61503
          0.03228  3.84512  4.56746  0.61958  0.77255  0.48576  0.95510
    193   2.71024  5.03463  2.61051  2.15932  4.34901  2.76990  3.59070  3.78222  1.94900  3.31458  4.13182  2.60774  3.79151  2.53075  2.69137  2.68404  2.94771  3.41940  5.48368  4.13332    193 - -
          2.68618  4.42225  2.77519  2.73123  3.46354  2.40513  3.72494  3.29354  2.67741  2.69355  4.24690  2.90347  2.73739  3.18146  2.89801  2.37887  2.77519  2.98518  4.58477  3.61503
          0.03228  3.84512  4.56746  0.61958  0.77255  0.48576  0.95510
    194   2.46543  4.97234  1.93197  2.07452  4.31748  3.22412  3.65483  3.72250  2.54580  3.32750  4.15770  2.75853  3.75842  2.81410  3.05110  2.64486  2.46272  3.35734  5.55251  4.15873    194 - -
          2.68618  4.42225  2.77519  2.73123  3.46354  2.40513  3.72494  3.29354  2.67741  2.69355  4.24690  2.90347  2.73739  3.18146  2.89801  2.37887  2.77519  2.98518  4.58477  3.61503
          0.03228  3.84512  4.56746  0.61958  0.77255  0.48576  0.95510
    195   2.13801  4.13314  3.50415  3.06096  3.76438  3.12608  4.01826  2.86052  3.00834  2.77772  3.69749  3.30171  3.75552  3.32542  3.32405  2.14669  2.27867  2.00189  5.21020  3.98868    195 - -
          2.68618  4.42225  2.77519  2.73123  3.46354  2.40513  3.72494  3.29354  2.67741  2.69355  4.24690  2.90347  2.73739  3.18146  2.89801  2.37887  2.77519  2.98518  4.58477  3.61503
          0.12087  3.84512  2.38094  0.61958  0.77255  0.48576  0.95510
    196   2.66005  4.89082  2.38831  2.04638  4.28419  3.16822  3.66663  3.74416  2.51733  3.33729  4.19057  1.98744  3.74470  2.84726  2.95523  2.42612  2.96039  3.37172  5.52304  4.14363    196 - -
          2.68618  4.42225  2.77519  2.73123  3.46354  2.40513  3.72494  3.29354  2.67741  2.69355  4.24690  2.90347  2.73739  3.18146  2.89801  2.37887  2.77519  2.98518  4.58477  3.61503
          0.02384  3.74810        *  0.61958  0.77255  0.00000        *
//
