# Supplementary material for: Potential Conservation of Circadian Clock Proteins in the phylum Nematoda as Revealed by Bioinformatic Searches
Source: PLoS One. 2014 Nov 14;9(11):e112871. doi: 10.1371/journal.pone.0112871 (PMC4232591; doi:10.1371/journal.pone.0112871)
Supplement: File S1 — HMM profiles used in this work and HMMsearch results. (ZIP) [file pone.0112871.s007.zip › HMMs-CE/Artropodos/Ir-PB(Inwardly_rectifying_potassium_channel)_FBpp0112185-aln.hmm]

HMMER3/b [3.0 | March 2010]
NAME  Ir-PB(Inwardly_rectifying_potassium_channel)_FBpp0112185-aln
LENG  538
ALPH  amino
RF    no
CS    no
MAP   yes
DATE  Tue Jun 12 14:33:37 2012
NSEQ  7
EFFN  0.659668
CKSUM 2677717161
STATS LOCAL MSV      -12.0278  0.69768
STATS LOCAL VITERBI  -12.9421  0.69768
STATS LOCAL FORWARD   -5.8003  0.69768
HMM          A        C        D        E        F        G        H        I        K        L        M        N        P        Q        R        S        T        V        W        Y   
            m->m     m->i     m->d     i->m     i->i     d->m     d->d
  COMPO   2.57706  4.14933  2.99116  2.68836  3.22095  2.93612  3.63993  2.82117  2.68330  2.49806  3.62987  3.09938  3.42848  3.06300  2.82534  2.58439  2.78955  2.62291  4.42409  3.53669
          2.68623  4.42216  2.77515  2.72976  3.46458  2.40591  3.72542  3.29348  2.67792  2.69332  4.24417  2.90351  2.73670  3.18207  2.89814  2.37918  2.77460  2.98498  4.58495  3.61607
          0.34166  1.47018  2.82131  3.12043  0.04514  0.00000        *
      1   2.50216  4.38698  3.20198  2.74086  3.68447  3.33349  3.79182  3.05955  2.68820  2.76348  2.44193  2.76851  3.83007  3.05432  3.05017  2.10189  2.79973  2.78391  5.08703  3.80975     42 - -
          2.68618  4.42225  2.77519  2.73123  3.46354  2.40513  3.72494  3.29354  2.67741  2.69355  4.24690  2.90347  2.73739  3.18146  2.89801  2.37887  2.77519  2.98518  4.58477  3.61503
          0.02953  3.93294  4.65529  0.61958  0.77255  0.53607  0.87958
      2   1.47231  4.13392  3.34578  3.05338  4.24523  2.42232  4.14648  3.64876  3.12968  3.34183  4.16596  3.23370  3.64820  3.41176  3.45605  1.75909  2.66529  3.11293  5.58669  4.36949     43 - -
          2.68618  4.42225  2.77519  2.73123  3.46354  2.40513  3.72494  3.29354  2.67741  2.69355  4.24690  2.90347  2.73739  3.18146  2.89801  2.37887  2.77519  2.98518  4.58477  3.61503
          0.02953  3.93294  4.65529  0.61958  0.77255  0.53607  0.87958
      3   2.49772  4.58843  2.82647  2.25932  4.12833  2.43294  3.76251  3.53554  2.62325  3.16729  3.99974  2.96060  3.75781  2.94922  3.05463  2.30171  2.14987  3.15880  5.41624  4.10410     44 - -
          2.68618  4.42225  2.77519  2.73123  3.46354  2.40513  3.72494  3.29354  2.67741  2.69355  4.24690  2.90347  2.73739  3.18146  2.89801  2.37887  2.77519  2.98518  4.58477  3.61503
          0.02953  3.93294  4.65529  0.61958  0.77255  0.53607  0.87958
      4   2.45827  4.32112  4.14535  3.63258  3.40135  3.89629  4.40979  2.05417  3.50958  1.59444  3.27416  3.90734  4.31006  3.80832  3.75937  3.24520  3.09283  1.57881  5.17237  3.97239     45 - -
          2.68618  4.42225  2.77519  2.73123  3.46354  2.40513  3.72494  3.29354  2.67741  2.69355  4.24690  2.90347  2.73739  3.18146  2.89801  2.37887  2.77519  2.98518  4.58477  3.61503
          0.02953  3.93294  4.65529  0.61958  0.77255  0.53607  0.87958
      5   2.68228  4.80076  3.09755  2.53873  4.08095  3.45732  3.60980  3.47059  1.92094  2.73821  3.90348  3.01656  2.69372  2.76867  2.34357  2.72561  2.90495  3.16463  5.27461  3.99433     46 - -
          2.68618  4.42225  2.77519  2.73123  3.46354  2.40513  3.72494  3.29354  2.67741  2.69355  4.24690  2.90347  2.73739  3.18146  2.89801  2.37887  2.77519  2.98518  4.58477  3.61503
          0.02953  3.93294  4.65529  0.61958  0.77255  0.53607  0.87958
      6   2.53804  4.54464  3.15297  2.62024  3.89754  3.35285  3.69954  3.27076  2.45235  2.92624  3.78167  3.06560  3.21010  2.89600  2.15326  2.39872  2.81304  2.52592  5.20289  3.92647     47 - -
          2.68618  4.42225  2.77519  2.73123  3.46354  2.40513  3.72494  3.29354  2.67741  2.69355  4.24690  2.90347  2.73739  3.18146  2.89801  2.37887  2.77519  2.98518  4.58477  3.61503
          0.02953  3.93294  4.65529  0.61958  0.77255  0.53607  0.87958
      7   2.53615  3.06900  3.16693  2.62007  3.82193  2.97397  3.69055  3.20595  2.20363  2.85966  3.71283  3.06987  3.81630  2.89707  2.57672  2.43664  2.79920  2.91265  5.14560  3.87491     48 - -
          2.68618  4.42225  2.77519  2.73123  3.46354  2.40513  3.72494  3.29354  2.67741  2.69355  4.24690  2.90347  2.73739  3.18146  2.89801  2.37887  2.77519  2.98518  4.58477  3.61503
          0.02953  3.93294  4.65529  0.61958  0.77255  0.53607  0.87958
      8   2.70091  4.22990  3.95256  3.40088  3.32315  3.15236  4.15194  1.98968  3.29477  1.75019  3.25211  3.70178  4.16462  3.58038  3.55643  3.08545  2.95299  1.83363  4.95607  3.74679     49 - -
          2.68618  4.42225  2.77519  2.73123  3.46354  2.40513  3.72494  3.29354  2.67741  2.69355  4.24690  2.90347  2.73739  3.18146  2.89801  2.37887  2.77519  2.98518  4.58477  3.61503
          0.02953  3.93294  4.65529  0.61958  0.77255  0.53607  0.87958
      9   2.37051  2.96051  3.42288  2.92044  3.80412  3.18600  3.89500  3.17861  2.77364  2.88196  3.75286  3.22907  3.76978  3.16382  2.64671  1.73240  2.73511  2.84422  5.18465  3.94204     50 - -
          2.68618  4.42225  2.77519  2.73123  3.46354  2.40513  3.72494  3.29354  2.67741  2.69355  4.24690  2.90347  2.73739  3.18146  2.89801  2.37887  2.77519  2.98518  4.58477  3.61503
          0.02953  3.93294  4.65529  0.61958  0.77255  0.53607  0.87958
     10   2.43379  5.03652  2.33137  2.26451  4.34437  3.32029  3.59114  3.80008  2.36359  3.32969  4.11849  2.54895  3.77152  2.28964  2.58625  2.61967  2.88842  3.41421  5.50311  4.11719     51 - -
          2.68618  4.42225  2.77519  2.73123  3.46354  2.40513  3.72494  3.29354  2.67741  2.69355  4.24690  2.90347  2.73739  3.18146  2.89801  2.37887  2.77519  2.98518  4.58477  3.61503
          0.02953  3.93294  4.65529  0.61958  0.77255  0.53607  0.87958
     11   2.36248  4.51893  2.64904  2.57829  3.76650  3.39868  3.71081  3.04007  2.59134  2.56308  3.66677  3.05323  3.25375  2.92330  3.01631  2.66087  2.80201  2.34706  5.13974  3.85153     52 - -
          2.68618  4.42225  2.77519  2.73123  3.46354  2.40513  3.72494  3.29354  2.67741  2.69355  4.24690  2.90347  2.73739  3.18146  2.89801  2.37887  2.77519  2.98518  4.58477  3.61503
          0.02953  3.93294  4.65529  0.61958  0.77255  0.53607  0.87958
     12   2.34503  4.26623  3.25924  3.07778  4.13661  2.99500  4.18598  3.66738  3.15562  3.38294  4.30398  3.29291  3.73879  3.50021  3.43981  1.00344  2.82968  3.18926  5.50427  4.22044     53 - -
          2.68626  4.42253  2.77482  2.73130  3.46382  2.40476  3.72522  3.29345  2.67729  2.69369  4.24717  2.90325  2.73767  3.18141  2.89779  2.37905  2.77505  2.98546  4.58505  3.61531
          0.37350  1.41837  2.66537  1.87649  0.16620  0.53607  0.87958
     13   3.04311  4.42496  4.50695  3.94311  3.14732  4.26887  4.60057  1.83459  3.82822  1.41892  2.25496  4.22681  4.52277  4.02058  4.01969  3.59182  3.27382  1.81221  5.10426  3.99025     70 - -
          2.68618  4.42225  2.77519  2.73123  3.46354  2.40513  3.72494  3.29354  2.67741  2.69355  4.24690  2.90347  2.73739  3.18146  2.89801  2.37887  2.77519  2.98518  4.58477  3.61503
          0.03145  3.87100  4.59335  0.61958  0.77255  0.49951  0.93351
     14   2.73448  4.26207  3.99023  3.44054  2.15560  3.78913  4.08680  2.38550  3.33223  1.94669  2.51250  3.71790  4.16124  3.58435  3.56937  3.09356  2.48680  2.29745  4.76851  3.49658     71 - -
          2.68618  4.42225  2.77519  2.73123  3.46354  2.40513  3.72494  3.29354  2.67741  2.69355  4.24690  2.90347  2.73739  3.18146  2.89801  2.37887  2.77519  2.98518  4.58477  3.61503
          0.02953  3.93294  4.65529  0.61958  0.77255  0.53607  0.87958
     15   2.20690  4.37351  3.25386  2.71736  3.59832  3.02562  3.74798  2.66883  2.67745  2.65003  3.00018  2.69540  3.84782  3.01129  3.06254  2.68537  2.77768  2.67014  5.00592  3.74819     72 - -
          2.68618  4.42225  2.77519  2.73123  3.46354  2.40513  3.72494  3.29354  2.67741  2.69355  4.24690  2.90347  2.73739  3.18146  2.89801  2.37887  2.77519  2.98518  4.58477  3.61503
          0.02953  3.93294  4.65529  0.61958  0.77255  0.53607  0.87958
     16   2.54838  4.19208  3.63303  3.07998  2.76156  3.54320  3.90068  2.55796  3.00720  2.21980  3.32013  3.41672  3.95973  3.29805  3.31205  2.55709  2.29926  2.19358  4.82999  3.58930     73 - -
          2.68618  4.42225  2.77519  2.73123  3.46354  2.40513  3.72494  3.29354  2.67741  2.69355  4.24690  2.90347  2.73739  3.18146  2.89801  2.37887  2.77519  2.98518  4.58477  3.61503
          0.08153  3.93294  2.83514  0.61958  0.77255  0.45554  1.00540
     17   2.55557  4.41652  3.22359  2.67451  3.16213  2.99704  3.69764  2.95623  2.63515  2.45446  3.51788  3.12634  3.85856  2.60568  3.02803  2.49961  2.78965  2.70966  4.92964  3.20426     74 - -
          2.68618  4.42225  2.77519  2.73123  3.46354  2.40513  3.72494  3.29354  2.67741  2.69355  4.24690  2.90347  2.73739  3.18146  2.89801  2.37887  2.77519  2.98518  4.58477  3.61503
          0.02941  3.93692  4.65926  0.61958  0.77255  0.45767  1.00172
     18   2.81555  5.00816  3.15964  2.57814  4.34650  3.52719  3.05436  3.74888  1.94435  3.26260  4.09550  3.04624  3.29555  2.73228  1.64810  2.82137  3.01695  3.41747  5.38753  4.12757     75 - -
          2.68618  4.42225  2.77519  2.73123  3.46354  2.40513  3.72494  3.29354  2.67741  2.69355  4.24690  2.90347  2.73739  3.18146  2.89801  2.37887  2.77519  2.98518  4.58477  3.61503
          0.02802  3.98476  4.70710  0.61958  0.77255  0.48576  0.95510
     19   2.24728  4.63108  3.15290  2.60758  3.94746  3.40649  3.68667  3.31489  2.39770  2.69905  3.81563  3.06630  3.11967  2.87111  2.06245  2.68249  2.85392  3.01674  5.23212  3.95304     76 - -
          2.68618  4.42225  2.77519  2.73123  3.46354  2.40513  3.72494  3.29354  2.67741  2.69355  4.24690  2.90347  2.73739  3.18146  2.89801  2.37887  2.77519  2.98518  4.58477  3.61503
          0.02802  3.98476  4.70710  0.61958  0.77255  0.48576  0.95510
     20   2.55582  4.54139  3.09549  2.57590  3.77158  3.40699  3.21650  2.78275  2.54529  2.82774  3.68292  2.75715  3.82823  2.90115  2.95730  2.35322  2.31481  2.88359  5.12272  3.83372     77 - -
          2.68618  4.42225  2.77519  2.73123  3.46354  2.40513  3.72494  3.29354  2.67741  2.69355  4.24690  2.90347  2.73739  3.18146  2.89801  2.37887  2.77519  2.98518  4.58477  3.61503
          0.02802  3.98476  4.70710  0.61958  0.77255  0.48576  0.95510
     21   2.37224  4.29766  3.38554  2.83006  2.89886  3.51322  3.29303  2.43041  2.78125  2.51234  3.40699  2.85020  3.90115  3.09481  3.13949  2.76346  2.61592  2.56846  4.86773  3.61588     78 - -
          2.68618  4.42225  2.77519  2.73123  3.46354  2.40513  3.72494  3.29354  2.67741  2.69355  4.24690  2.90347  2.73739  3.18146  2.89801  2.37887  2.77519  2.98518  4.58477  3.61503
          0.02802  3.98476  4.70710  0.61958  0.77255  0.48576  0.95510
     22   2.03437  4.23728  3.26542  2.95789  4.25541  2.98581  4.09037  3.66163  3.02384  3.34148  4.17272  3.20892  2.88103  3.33364  3.37141  1.32131  2.72542  3.15566  5.58437  4.34203     79 - -
          2.68618  4.42225  2.77519  2.73123  3.46354  2.40513  3.72494  3.29354  2.67741  2.69355  4.24690  2.90347  2.73739  3.18146  2.89801  2.37887  2.77519  2.98518  4.58477  3.61503
          0.02802  3.98476  4.70710  0.61958  0.77255  0.48576  0.95510
     23   2.55116  4.57175  3.13507  2.60666  3.90907  3.02861  3.70382  2.91086  2.47391  2.94496  3.79420  3.06176  3.82186  2.89782  2.26968  2.07602  2.82210  2.98777  5.21537  3.93178     80 - -
          2.68618  4.42225  2.77519  2.73123  3.46354  2.40513  3.72494  3.29354  2.67741  2.69355  4.24690  2.90347  2.73739  3.18146  2.89801  2.37887  2.77519  2.98518  4.58477  3.61503
          0.08135  3.98476  2.82131  0.61958  0.77255  0.48576  0.95510
     24   2.40400  4.50801  3.18809  2.12290  3.68547  3.50913  3.77838  2.42829  2.64555  2.41427  3.58444  3.15396  3.91424  3.00802  3.03793  2.77482  2.86561  2.56426  5.12344  3.85000     81 - -
          2.68618  4.42225  2.77519  2.73123  3.46354  2.40513  3.72494  3.29354  2.67741  2.69355  4.24690  2.90347  2.73739  3.18146  2.89801  2.37887  2.77519  2.98518  4.58477  3.61503
          0.02953  3.93294  4.65529  0.61958  0.77255  0.53607  0.87958
     25   2.67529  4.86942  2.62700  2.18760  4.24458  3.28305  3.69635  3.68150  2.48492  3.26985  4.11303  2.87883  3.80953  2.53975  2.89761  1.72119  2.95633  3.32671  5.47751  4.13243     82 - -
          2.68618  4.42225  2.77519  2.73123  3.46354  2.40513  3.72494  3.29354  2.67741  2.69355  4.24690  2.90347  2.73739  3.18146  2.89801  2.37887  2.77519  2.98518  4.58477  3.61503
          0.02953  3.93294  4.65529  0.61958  0.77255  0.53607  0.87958
     26   2.18719  4.25854  3.43963  2.88290  2.85435  3.49558  3.79554  2.51131  2.81131  2.47554  3.38634  3.27358  3.89951  3.13149  2.84018  2.54346  2.78047  2.51883  4.86131  3.61725     83 - -
          2.68618  4.42225  2.77519  2.73123  3.46354  2.40513  3.72494  3.29354  2.67741  2.69355  4.24690  2.90347  2.73739  3.18146  2.89801  2.37887  2.77519  2.98518  4.58477  3.61503
          0.02953  3.93294  4.65529  0.61958  0.77255  0.53607  0.87958
     27   2.68406  4.51480  3.40747  2.79736  3.56024  3.56022  3.67815  3.05352  2.11464  2.46336  3.60450  3.20897  3.93218  2.94316  2.41643  2.83235  2.89981  2.81809  2.77182  3.64179     84 - -
          2.68618  4.42225  2.77519  2.73123  3.46354  2.40513  3.72494  3.29354  2.67741  2.69355  4.24690  2.90347  2.73739  3.18146  2.89801  2.37887  2.77519  2.98518  4.58477  3.61503
          0.02953  3.93294  4.65529  0.61958  0.77255  0.53607  0.87958
     28   2.53236  4.57056  3.10197  2.57671  3.92893  2.76630  3.68462  3.31809  2.44897  2.71699  3.80173  3.03454  3.79991  2.87245  2.30940  2.40474  2.53401  3.00228  5.22318  3.93878     85 - -
          2.68618  4.42225  2.77519  2.73123  3.46354  2.40513  3.72494  3.29354  2.67741  2.69355  4.24690  2.90347  2.73739  3.18146  2.89801  2.37887  2.77519  2.98518  4.58477  3.61503
          0.02953  3.93294  4.65529  0.61958  0.77255  0.53607  0.87958
     29   2.79903  5.19015  2.40248  1.49698  4.43000  3.28478  3.11517  3.95279  2.48281  3.47863  4.30997  2.45313  3.81782  2.82030  2.94050  2.74327  3.05595  3.57481  5.61611  4.19900     86 - -
          2.68618  4.42225  2.77519  2.73123  3.46354  2.40513  3.72494  3.29354  2.67741  2.69355  4.24690  2.90347  2.73739  3.18146  2.89801  2.37887  2.77519  2.98518  4.58477  3.61503
          0.02953  3.93294  4.65529  0.61958  0.77255  0.53607  0.87958
     30   2.23889  4.88740  2.68860  1.97008  4.22594  3.31308  3.64373  3.64401  2.23275  3.22825  4.04856  2.86538  3.79145  2.79679  2.86589  2.30142  2.90032  3.29032  5.44240  4.09353     87 - -
          2.68618  4.42237  2.77518  2.73136  3.46366  2.40500  3.72507  3.29366  2.67741  2.69313  4.24702  2.90359  2.73717  3.18159  2.89813  2.37890  2.77532  2.98512  4.58489  3.61516
          0.28984  1.41837  4.65529  1.19229  0.36172  0.53607  0.87958
     31   2.36518  4.29838  3.39907  2.84126  3.35251  3.51064  3.24460  2.81178  2.75195  2.15172  3.41105  3.24427  3.90026  3.08980  3.09476  2.44313  2.79384  2.58461  3.88654  3.51919     92 - -
          2.68618  4.42225  2.77519  2.73123  3.46354  2.40513  3.72494  3.29354  2.67741  2.69355  4.24690  2.90347  2.73739  3.18146  2.89801  2.37887  2.77519  2.98518  4.58477  3.61503
          0.13319  3.93294  2.25268  0.61958  0.77255  0.45554  1.00540
     32   2.54350  3.60605  3.25739  2.69844  3.13394  3.47012  3.31141  2.90514  2.64128  2.41931  3.47608  2.83406  3.85609  2.66260  3.02271  2.70879  2.77621  2.66363  4.89790  3.61203     93 - -
          2.68618  4.42225  2.77519  2.73123  3.46354  2.40513  3.72494  3.29354  2.67741  2.69355  4.24690  2.90347  2.73739  3.18146  2.89801  2.37887  2.77519  2.98518  4.58477  3.61503
          0.03086  3.88959  4.61194  0.61958  0.77255  0.43404  1.04379
     33   3.05899  5.11644  3.48278  2.83639  4.55536  3.66024  3.63089  3.91326  1.69092  3.37545  4.26324  3.22471  4.04338  2.77534  1.23364  3.06908  3.23302  3.60725  5.42528  4.26302     94 - -
          2.68618  4.42225  2.77519  2.73123  3.46354  2.40513  3.72494  3.29354  2.67741  2.69355  4.24690  2.90347  2.73739  3.18146  2.89801  2.37887  2.77519  2.98518  4.58477  3.61503
          0.02802  3.98476  4.70710  0.61958  0.77255  0.48576  0.95510
     34   3.41232  4.85573  4.00532  3.75670  2.30432  3.96196  3.67569  3.40618  3.61103  2.83090  4.06977  3.86381  4.43364  3.88998  3.77132  3.53748  3.69980  3.28218  3.95206  0.79772     95 - -
          2.68618  4.42225  2.77519  2.73123  3.46354  2.40513  3.72494  3.29354  2.67741  2.69355  4.24690  2.90347  2.73739  3.18146  2.89801  2.37887  2.77519  2.98518  4.58477  3.61503
          0.02802  3.98476  4.70710  0.61958  0.77255  0.48576  0.95510
     35   3.05257  5.08727  3.47500  2.85102  4.51505  3.64806  3.64881  3.88683  1.78546  3.36176  4.25842  3.23601  4.04435  2.79917  1.17782  3.07124  3.23609  3.58440  5.41681  4.25063     96 - -
          2.68618  4.42225  2.77519  2.73123  3.46354  2.40513  3.72494  3.29354  2.67741  2.69355  4.24690  2.90347  2.73739  3.18146  2.89801  2.37887  2.77519  2.98518  4.58477  3.61503
          0.02802  3.98476  4.70710  0.61958  0.77255  0.48576  0.95510
     36   2.97344  4.96036  2.98070  2.73821  4.14356  3.44234  3.89715  3.79250  2.55148  3.28360  4.30930  3.19855  3.99805  1.04694  2.83303  3.01692  3.27080  3.51549  5.39615  4.09771     97 - -
          2.68618  4.42225  2.77519  2.73123  3.46354  2.40513  3.72494  3.29354  2.67741  2.69355  4.24690  2.90347  2.73739  3.18146  2.89801  2.37887  2.77519  2.98518  4.58477  3.61503
          0.02802  3.98476  4.70710  0.61958  0.77255  0.48576  0.95510
     37   1.97850  4.23006  3.35784  2.95913  4.08972  3.04550  4.03042  3.45558  2.96391  3.15807  3.99970  3.22438  2.94898  3.27947  3.31667  2.21963  1.65172  3.02178  5.44199  4.20701     98 - -
          2.68618  4.42225  2.77519  2.73123  3.46354  2.40513  3.72494  3.29354  2.67741  2.69355  4.24690  2.90347  2.73739  3.18146  2.89801  2.37887  2.77519  2.98518  4.58477  3.61503
          0.02802  3.98476  4.70710  0.61958  0.77255  0.48576  0.95510
     38   3.13499  4.96433  3.63738  3.12633  4.34747  3.60015  3.91012  3.89779  2.28892  3.39337  4.39150  3.47704  4.09807  3.12564  0.81981  3.21428  3.39381  3.61711  5.38550  4.25137     99 - -
          2.68618  4.42225  2.77519  2.73123  3.46354  2.40513  3.72494  3.29354  2.67741  2.69355  4.24690  2.90347  2.73739  3.18146  2.89801  2.37887  2.77519  2.98518  4.58477  3.61503
          0.02802  3.98476  4.70710  0.61958  0.77255  0.48576  0.95510
     39   3.53490  4.80839  4.54121  4.20409  1.09870  4.31858  3.48965  3.20780  4.05614  2.55109  3.81493  4.02649  4.63512  4.06320  4.11543  3.68505  3.76081  3.13962  3.64509  1.49916    100 - -
          2.68618  4.42225  2.77519  2.73123  3.46354  2.40513  3.72494  3.29354  2.67741  2.69355  4.24690  2.90347  2.73739  3.18146  2.89801  2.37887  2.77519  2.98518  4.58477  3.61503
          0.02802  3.98476  4.70710  0.61958  0.77255  0.48576  0.95510
     40   1.99611  4.32942  3.09076  2.81425  4.25667  3.03029  4.01587  3.68046  2.92997  3.34836  4.17861  2.69850  3.71873  3.24441  3.30074  1.39643  2.76869  3.19455  5.57295  4.30152    101 - -
          2.68618  4.42225  2.77519  2.73123  3.46354  2.40513  3.72494  3.29354  2.67741  2.69355  4.24690  2.90347  2.73739  3.18146  2.89801  2.37887  2.77519  2.98518  4.58477  3.61503
          0.02802  3.98476  4.70710  0.61958  0.77255  0.48576  0.95510
     41   1.71442  4.16714  3.39328  3.12680  4.26603  2.94250  4.20885  3.62481  3.18323  3.36759  4.22000  3.28961  3.69160  3.48471  3.48958  1.28021  2.71416  3.11114  5.62587  4.39829    102 - -
          2.68618  4.42225  2.77519  2.73123  3.46354  2.40513  3.72494  3.29354  2.67741  2.69355  4.24690  2.90347  2.73739  3.18146  2.89801  2.37887  2.77519  2.98518  4.58477  3.61503
          0.02802  3.98476  4.70710  0.61958  0.77255  0.48576  0.95510
     42   3.13499  4.96433  3.63738  3.12633  4.34747  3.60015  3.91012  3.89779  2.28892  3.39337  4.39150  3.47704  4.09807  3.12564  0.81981  3.21428  3.39381  3.61711  5.38550  4.25137    103 - -
          2.68618  4.42225  2.77519  2.73123  3.46354  2.40513  3.72494  3.29354  2.67741  2.69355  4.24690  2.90347  2.73739  3.18146  2.89801  2.37887  2.77519  2.98518  4.58477  3.61503
          0.02802  3.98476  4.70710  0.61958  0.77255  0.48576  0.95510
     43   3.13499  4.96433  3.63738  3.12633  4.34747  3.60015  3.91012  3.89779  2.28892  3.39337  4.39150  3.47704  4.09807  3.12564  0.81981  3.21428  3.39381  3.61711  5.38550  4.25137    104 - -
          2.68618  4.42225  2.77519  2.73123  3.46354  2.40513  3.72494  3.29354  2.67741  2.69355  4.24690  2.90347  2.73739  3.18146  2.89801  2.37887  2.77519  2.98518  4.58477  3.61503
          0.02802  3.98476  4.70710  0.61958  0.77255  0.48576  0.95510
     44   2.78120  4.30526  3.96879  3.43150  3.37407  3.86484  4.21332  1.71729  3.29017  2.13997  3.28584  3.75168  4.23581  3.04907  3.55309  3.17419  3.02919  1.61428  5.03992  3.82823    105 - -
          2.68618  4.42225  2.77519  2.73123  3.46354  2.40513  3.72494  3.29354  2.67741  2.69355  4.24690  2.90347  2.73739  3.18146  2.89801  2.37887  2.77519  2.98518  4.58477  3.61503
          0.02802  3.98476  4.70710  0.61958  0.77255  0.48576  0.95510
     45   2.89160  4.84554  3.40069  2.82468  3.67245  3.60562  3.66545  3.48964  2.20538  3.03124  3.97548  3.23010  4.00894  2.91209  1.38083  2.95953  3.10799  3.23526  5.01309  2.95509    106 - -
          2.68618  4.42225  2.77519  2.73123  3.46354  2.40513  3.72494  3.29354  2.67741  2.69355  4.24690  2.90347  2.73739  3.18146  2.89801  2.37887  2.77519  2.98518  4.58477  3.61503
          0.02802  3.98476  4.70710  0.61958  0.77255  0.48576  0.95510
     46   3.02581  5.12381  3.36654  2.77225  4.55659  3.62590  3.63132  3.92457  1.14572  3.38894  4.26929  3.18232  4.02019  2.77377  1.94342  3.02824  3.20854  3.60875  5.44293  4.26130    107 - -
          2.68618  4.42225  2.77519  2.73123  3.46354  2.40513  3.72494  3.29354  2.67741  2.69355  4.24690  2.90347  2.73739  3.18146  2.89801  2.37887  2.77519  2.98518  4.58477  3.61503
          0.02802  3.98476  4.70710  0.61958  0.77255  0.48576  0.95510
     47   3.13499  4.96433  3.63738  3.12633  4.34747  3.60015  3.91012  3.89779  2.28892  3.39337  4.39150  3.47704  4.09807  3.12564  0.81981  3.21428  3.39381  3.61711  5.38550  4.25137    108 - -
          2.68618  4.42225  2.77519  2.73123  3.46354  2.40513  3.72494  3.29354  2.67741  2.69355  4.24690  2.90347  2.73739  3.18146  2.89801  2.37887  2.77519  2.98518  4.58477  3.61503
          0.02802  3.98476  4.70710  0.61958  0.77255  0.48576  0.95510
     48   2.89720  4.40990  4.27972  3.94734  3.63398  3.83886  4.73023  2.05032  3.81682  2.30220  3.58309  4.11885  4.39385  4.16900  4.01834  3.35025  3.25649  0.89441  5.43704  4.17517    109 - -
          2.68618  4.42225  2.77519  2.73123  3.46354  2.40513  3.72494  3.29354  2.67741  2.69355  4.24690  2.90347  2.73739  3.18146  2.89801  2.37887  2.77519  2.98518  4.58477  3.61503
          0.02802  3.98476  4.70710  0.61958  0.77255  0.48576  0.95510
     49   3.06042  4.40055  4.70789  4.21660  3.55294  4.36409  4.94800  1.46926  4.09859  2.07216  3.37070  4.44284  4.70052  4.37695  4.30773  3.75240  3.33264  1.08536  5.50125  4.28671    110 - -
          2.68618  4.42225  2.77519  2.73123  3.46354  2.40513  3.72494  3.29354  2.67741  2.69355  4.24690  2.90347  2.73739  3.18146  2.89801  2.37887  2.77519  2.98518  4.58477  3.61503
          0.02802  3.98476  4.70710  0.61958  0.77255  0.48576  0.95510
     50   3.40377  4.77297  4.39262  4.12940  0.84447  4.06532  3.93095  2.91470  4.03384  2.25936  3.62890  4.14696  4.52213  4.17113  4.12580  3.66729  3.70533  2.91347  4.14855  2.50223    111 - -
          2.68618  4.42225  2.77519  2.73123  3.46354  2.40513  3.72494  3.29354  2.67741  2.69355  4.24690  2.90347  2.73739  3.18146  2.89801  2.37887  2.77519  2.98518  4.58477  3.61503
          0.02802  3.98476  4.70710  0.61958  0.77255  0.48576  0.95510
     51   3.07695  5.04285  3.26026  2.86211  4.45497  3.55313  3.82508  3.89154  0.89443  3.43269  4.38915  3.28124  4.04641  3.01095  2.45802  3.11220  3.32241  3.59336  5.46431  4.29369    112 - -
          2.68618  4.42225  2.77519  2.73123  3.46354  2.40513  3.72494  3.29354  2.67741  2.69355  4.24690  2.90347  2.73739  3.18146  2.89801  2.37887  2.77519  2.98518  4.58477  3.61503
          0.02802  3.98476  4.70710  0.61958  0.77255  0.48576  0.95510
     52   2.89333  4.96251  2.89787  2.59255  3.68981  3.47364  1.58345  3.70644  2.38353  3.22293  4.14981  3.06439  3.96134  2.58083  2.68378  2.91241  3.14174  3.41101  5.07101  3.59606    113 - -
          2.68618  4.42225  2.77519  2.73123  3.46354  2.40513  3.72494  3.29354  2.67741  2.69355  4.24690  2.90347  2.73739  3.18146  2.89801  2.37887  2.77519  2.98518  4.58477  3.61503
          0.02802  3.98476  4.70710  0.61958  0.77255  0.48576  0.95510
     53   2.80965  4.57294  3.50633  3.42051  4.55884  0.57511  4.53303  4.18664  3.61699  3.82643  4.80379  3.67076  3.96764  3.93235  3.83984  2.98494  3.29963  3.69330  5.62342  4.66486    114 - -
          2.68618  4.42225  2.77519  2.73123  3.46354  2.40513  3.72494  3.29354  2.67741  2.69355  4.24690  2.90347  2.73739  3.18146  2.89801  2.37887  2.77519  2.98518  4.58477  3.61503
          0.02802  3.98476  4.70710  0.61958  0.77255  0.48576  0.95510
     54   2.97120  5.52904  1.25437  1.70524  4.81436  3.21540  3.78294  4.33274  2.82240  3.84494  4.71330  2.68428  3.84944  2.95595  3.42462  2.85071  3.26574  3.91126  5.99553  4.49114    115 - -
          2.68618  4.42225  2.77519  2.73123  3.46354  2.40513  3.72494  3.29354  2.67741  2.69355  4.24690  2.90347  2.73739  3.18146  2.89801  2.37887  2.77519  2.98518  4.58477  3.61503
          0.02802  3.98476  4.70710  0.61958  0.77255  0.48576  0.95510
     55   2.71933  0.73859  4.26325  4.02921  3.99585  3.31770  4.65170  3.15925  3.85707  3.06925  4.19457  3.98633  4.03343  4.19864  3.96122  2.99105  3.19562  2.89603  5.38723  4.28249    116 - -
          2.68618  4.42225  2.77519  2.73123  3.46354  2.40513  3.72494  3.29354  2.67741  2.69355  4.24690  2.90347  2.73739  3.18146  2.89801  2.37887  2.77519  2.98518  4.58477  3.61503
          0.02802  3.98476  4.70710  0.61958  0.77255  0.48576  0.95510
     56   2.81941  4.81785  2.77534  2.67269  4.19927  3.26157  4.01608  3.93493  2.92979  3.56936  4.52475  0.97365  3.91941  3.28990  3.28750  2.88287  3.20552  3.54575  5.49240  4.14022    117 - -
          2.68618  4.42225  2.77519  2.73123  3.46354  2.40513  3.72494  3.29354  2.67741  2.69355  4.24690  2.90347  2.73739  3.18146  2.89801  2.37887  2.77519  2.98518  4.58477  3.61503
          0.02802  3.98476  4.70710  0.61958  0.77255  0.48576  0.95510
     57   2.89720  4.40990  4.27972  3.94734  3.63398  3.83886  4.73023  2.05032  3.81682  2.30220  3.58309  4.11885  4.39385  4.16900  4.01834  3.35025  3.25649  0.89441  5.43704  4.17517    118 - -
          2.68618  4.42225  2.77519  2.73123  3.46354  2.40513  3.72494  3.29354  2.67741  2.69355  4.24690  2.90347  2.73739  3.18146  2.89801  2.37887  2.77519  2.98518  4.58477  3.61503
          0.02802  3.98476  4.70710  0.61958  0.77255  0.48576  0.95510
     58   3.01694  4.40092  4.59241  4.11860  3.55010  4.24467  4.86795  1.66608  3.98482  2.09816  3.39321  4.34302  4.62857  4.28794  4.20296  3.64246  3.30426  1.00851  5.47286  4.23742    119 - -
          2.68618  4.42225  2.77519  2.73123  3.46354  2.40513  3.72494  3.29354  2.67741  2.69355  4.24690  2.90347  2.73739  3.18146  2.89801  2.37887  2.77519  2.98518  4.58477  3.61503
          0.02802  3.98476  4.70710  0.61958  0.77255  0.48576  0.95510
     59   2.97344  4.96036  2.98070  2.73821  4.14356  3.44234  3.89715  3.79250  2.55148  3.28360  4.30930  3.19855  3.99805  1.04694  2.83303  3.01692  3.27080  3.51549  5.39615  4.09771    120 - -
          2.68618  4.42225  2.77519  2.73123  3.46354  2.40513  3.72494  3.29354  2.67741  2.69355  4.24690  2.90347  2.73739  3.18146  2.89801  2.37887  2.77519  2.98518  4.58477  3.61503
          0.02802  3.98476  4.70710  0.61958  0.77255  0.48576  0.95510
     60   2.27816  4.32811  3.36328  2.91747  3.58684  1.78258  3.88167  3.12067  2.84904  2.80714  3.70893  3.26062  3.84904  3.20554  3.18043  2.66573  2.82138  2.82912  3.27644  3.70665    121 - -
          2.68618  4.42225  2.77519  2.73123  3.46354  2.40513  3.72494  3.29354  2.67741  2.69355  4.24690  2.90347  2.73739  3.18146  2.89801  2.37887  2.77519  2.98518  4.58477  3.61503
          0.02802  3.98476  4.70710  0.61958  0.77255  0.48576  0.95510
     61   2.81178  5.01884  2.60741  2.40640  4.38382  3.31897  3.74743  3.88676  2.18601  3.45598  4.32292  1.46118  3.87563  2.92559  2.82228  2.80737  3.09964  3.51909  5.56867  4.21254    122 - -
          2.68618  4.42225  2.77519  2.73123  3.46354  2.40513  3.72494  3.29354  2.67741  2.69355  4.24690  2.90347  2.73739  3.18146  2.89801  2.37887  2.77519  2.98518  4.58477  3.61503
          0.02802  3.98476  4.70710  0.61958  0.77255  0.48576  0.95510
     62   2.89720  4.40990  4.27972  3.94734  3.63398  3.83886  4.73023  2.05032  3.81682  2.30220  3.58309  4.11885  4.39385  4.16900  4.01834  3.35025  3.25649  0.89441  5.43704  4.17517    123 - -
          2.68618  4.42225  2.77519  2.73123  3.46354  2.40513  3.72494  3.29354  2.67741  2.69355  4.24690  2.90347  2.73739  3.18146  2.89801  2.37887  2.77519  2.98518  4.58477  3.61503
          0.02802  3.98476  4.70710  0.61958  0.77255  0.48576  0.95510
     63   0.86332  4.25092  3.57904  3.37674  4.16651  3.07221  4.38518  3.30902  3.39594  3.18533  4.20575  3.49719  3.82216  3.72703  3.63801  2.60071  2.88591  2.94396  5.58245  4.39551    124 - -
          2.68618  4.42225  2.77519  2.73123  3.46354  2.40513  3.72494  3.29354  2.67741  2.69355  4.24690  2.90347  2.73739  3.18146  2.89801  2.37887  2.77519  2.98518  4.58477  3.61503
          0.02802  3.98476  4.70710  0.61958  0.77255  0.48576  0.95510
     64   3.07695  5.04285  3.26026  2.86211  4.45497  3.55313  3.82508  3.89154  0.89443  3.43269  4.38915  3.28124  4.04641  3.01095  2.45802  3.11220  3.32241  3.59336  5.46431  4.29369    125 - -
          2.68618  4.42225  2.77519  2.73123  3.46354  2.40513  3.72494  3.29354  2.67741  2.69355  4.24690  2.90347  2.73739  3.18146  2.89801  2.37887  2.77519  2.98518  4.58477  3.61503
          0.02802  3.98476  4.70710  0.61958  0.77255  0.48576  0.95510
     65   3.13499  4.96433  3.63738  3.12633  4.34747  3.60015  3.91012  3.89779  2.28892  3.39337  4.39150  3.47704  4.09807  3.12564  0.81981  3.21428  3.39381  3.61711  5.38550  4.25137    126 - -
          2.68618  4.42225  2.77519  2.73123  3.46354  2.40513  3.72494  3.29354  2.67741  2.69355  4.24690  2.90347  2.73739  3.18146  2.89801  2.37887  2.77519  2.98518  4.58477  3.61503
          0.02802  3.98476  4.70710  0.61958  0.77255  0.48576  0.95510
     66   3.13499  4.96433  3.63738  3.12633  4.34747  3.60015  3.91012  3.89779  2.28892  3.39337  4.39150  3.47704  4.09807  3.12564  0.81981  3.21428  3.39381  3.61711  5.38550  4.25137    127 - -
          2.68618  4.42225  2.77519  2.73123  3.46354  2.40513  3.72494  3.29354  2.67741  2.69355  4.24690  2.90347  2.73739  3.18146  2.89801  2.37887  2.77519  2.98518  4.58477  3.61503
          0.02802  3.98476  4.70710  0.61958  0.77255  0.48576  0.95510
     67   3.13499  4.96433  3.63738  3.12633  4.34747  3.60015  3.91012  3.89779  2.28892  3.39337  4.39150  3.47704  4.09807  3.12564  0.81981  3.21428  3.39381  3.61711  5.38550  4.25137    128 - -
          2.68618  4.42225  2.77519  2.73123  3.46354  2.40513  3.72494  3.29354  2.67741  2.69355  4.24690  2.90347  2.73739  3.18146  2.89801  2.37887  2.77519  2.98518  4.58477  3.61503
          0.02802  3.98476  4.70710  0.61958  0.77255  0.48576  0.95510
     68   3.06130  5.13401  3.48707  2.82737  4.58015  3.66600  3.62121  3.93141  1.61413  3.38527  4.26787  3.21796  4.04201  2.76220  1.28583  3.06617  3.23053  3.62247  5.43103  4.27028    129 - -
          2.68618  4.42225  2.77519  2.73123  3.46354  2.40513  3.72494  3.29354  2.67741  2.69355  4.24690  2.90347  2.73739  3.18146  2.89801  2.37887  2.77519  2.98518  4.58477  3.61503
          0.02802  3.98476  4.70710  0.61958  0.77255  0.48576  0.95510
     69   3.41232  4.85573  4.00532  3.75670  2.30432  3.96196  3.67569  3.40618  3.61103  2.83090  4.06977  3.86381  4.43364  3.88998  3.77132  3.53748  3.69980  3.28218  3.95206  0.79772    130 - -
          2.68618  4.42225  2.77519  2.73123  3.46354  2.40513  3.72494  3.29354  2.67741  2.69355  4.24690  2.90347  2.73739  3.18146  2.89801  2.37887  2.77519  2.98518  4.58477  3.61503
          0.02802  3.98476  4.70710  0.61958  0.77255  0.48576  0.95510
     70   3.28272  4.71231  4.36941  4.01082  3.18124  4.12400  4.63138  2.39256  3.77745  0.74840  3.17102  4.27536  4.54073  4.11887  3.93473  3.70951  3.57225  2.45884  5.10019  3.84908    131 - -
          2.68618  4.42225  2.77519  2.73123  3.46354  2.40513  3.72494  3.29354  2.67741  2.69355  4.24690  2.90347  2.73739  3.18146  2.89801  2.37887  2.77519  2.98518  4.58477  3.61503
          0.02802  3.98476  4.70710  0.61958  0.77255  0.48576  0.95510
     71   2.97344  4.96036  2.98070  2.73821  4.14356  3.44234  3.89715  3.79250  2.55148  3.28360  4.30930  3.19855  3.99805  1.04694  2.83303  3.01692  3.27080  3.51549  5.39615  4.09771    132 - -
          2.68618  4.42225  2.77519  2.73123  3.46354  2.40513  3.72494  3.29354  2.67741  2.69355  4.24690  2.90347  2.73739  3.18146  2.89801  2.37887  2.77519  2.98518  4.58477  3.61503
          0.02802  3.98476  4.70710  0.61958  0.77255  0.48576  0.95510
     72   3.11306  5.25504  0.76945  2.41077  4.64781  3.29827  4.03401  4.26215  3.14002  3.85093  4.83252  2.97238  3.95912  3.27409  3.67068  3.06348  3.45440  3.88973  5.79435  4.50352    133 - -
          2.68618  4.42225  2.77519  2.73123  3.46354  2.40513  3.72494  3.29354  2.67741  2.69355  4.24690  2.90347  2.73739  3.18146  2.89801  2.37887  2.77519  2.98518  4.58477  3.61503
          0.02802  3.98476  4.70710  0.61958  0.77255  0.48576  0.95510
     73   3.11899  4.50802  4.49275  4.11369  3.45162  4.18574  4.82191  0.94885  3.94396  2.01595  3.37079  4.34340  4.60719  4.28138  4.12782  3.69284  3.41659  1.85484  5.36487  4.11210    134 - -
          2.68618  4.42225  2.77519  2.73123  3.46354  2.40513  3.72494  3.29354  2.67741  2.69355  4.24690  2.90347  2.73739  3.18146  2.89801  2.37887  2.77519  2.98518  4.58477  3.61503
          0.02802  3.98476  4.70710  0.61958  0.77255  0.48576  0.95510
     74   3.40377  4.77297  4.39262  4.12940  0.84447  4.06532  3.93095  2.91470  4.03384  2.25936  3.62890  4.14696  4.52213  4.17113  4.12580  3.66729  3.70533  2.91347  4.14855  2.50223    135 - -
          2.68618  4.42225  2.77519  2.73123  3.46354  2.40513  3.72494  3.29354  2.67741  2.69355  4.24690  2.90347  2.73739  3.18146  2.89801  2.37887  2.77519  2.98518  4.58477  3.61503
          0.02802  3.98476  4.70710  0.61958  0.77255  0.48576  0.95510
     75   2.47605  4.32096  3.53081  3.28939  4.07099  3.15618  4.29775  3.21191  3.23457  3.07139  4.11561  3.47986  3.86920  3.62403  3.48714  2.67869  0.99489  2.89478  5.49890  4.28797    136 - -
          2.68618  4.42225  2.77519  2.73123  3.46354  2.40513  3.72494  3.29354  2.67741  2.69355  4.24690  2.90347  2.73739  3.18146  2.89801  2.37887  2.77519  2.98518  4.58477  3.61503
          0.02802  3.98476  4.70710  0.61958  0.77255  0.48576  0.95510
     76   2.47605  4.32096  3.53081  3.28939  4.07099  3.15618  4.29775  3.21191  3.23457  3.07139  4.11561  3.47986  3.86920  3.62403  3.48714  2.67869  0.99489  2.89478  5.49890  4.28797    137 - -
          2.68618  4.42225  2.77519  2.73123  3.46354  2.40513  3.72494  3.29354  2.67741  2.69355  4.24690  2.90347  2.73739  3.18146  2.89801  2.37887  2.77519  2.98518  4.58477  3.61503
          0.02802  3.98476  4.70710  0.61958  0.77255  0.48576  0.95510
     77   3.28272  4.71231  4.36941  4.01082  3.18124  4.12400  4.63138  2.39256  3.77745  0.74840  3.17102  4.27536  4.54073  4.11887  3.93473  3.70951  3.57225  2.45884  5.10019  3.84908    138 - -
          2.68618  4.42225  2.77519  2.73123  3.46354  2.40513  3.72494  3.29354  2.67741  2.69355  4.24690  2.90347  2.73739  3.18146  2.89801  2.37887  2.77519  2.98518  4.58477  3.61503
          0.02802  3.98476  4.70710  0.61958  0.77255  0.48576  0.95510
     78   2.89720  4.40990  4.27972  3.94734  3.63398  3.83886  4.73023  2.05032  3.81682  2.30220  3.58309  4.11885  4.39385  4.16900  4.01834  3.35025  3.25649  0.89441  5.43704  4.17517    139 - -
          2.68618  4.42225  2.77519  2.73123  3.46354  2.40513  3.72494  3.29354  2.67741  2.69355  4.24690  2.90347  2.73739  3.18146  2.89801  2.37887  2.77519  2.98518  4.58477  3.61503
          0.02802  3.98476  4.70710  0.61958  0.77255  0.48576  0.95510
     79   3.11306  5.25504  0.76945  2.41077  4.64781  3.29827  4.03401  4.26215  3.14002  3.85093  4.83252  2.97238  3.95912  3.27409  3.67068  3.06348  3.45440  3.88973  5.79435  4.50352    140 - -
          2.68618  4.42225  2.77519  2.73123  3.46354  2.40513  3.72494  3.29354  2.67741  2.69355  4.24690  2.90347  2.73739  3.18146  2.89801  2.37887  2.77519  2.98518  4.58477  3.61503
          0.02802  3.98476  4.70710  0.61958  0.77255  0.48576  0.95510
     80   1.30559  4.26964  3.69318  3.29230  3.74653  3.33375  4.22985  2.31730  3.20887  2.59984  3.69131  3.52253  3.95654  3.55367  3.49718  2.74966  2.89127  2.38399  5.32596  4.08030    141 - -
          2.68618  4.42225  2.77519  2.73123  3.46354  2.40513  3.72494  3.29354  2.67741  2.69355  4.24690  2.90347  2.73739  3.18146  2.89801  2.37887  2.77519  2.98518  4.58477  3.61503
          0.02802  3.98476  4.70710  0.61958  0.77255  0.48576  0.95510
     81   2.97344  4.96036  2.98070  2.73821  4.14356  3.44234  3.89715  3.79250  2.55148  3.28360  4.30930  3.19855  3.99805  1.04694  2.83303  3.01692  3.27080  3.51549  5.39615  4.09771    142 - -
          2.68618  4.42225  2.77519  2.73123  3.46354  2.40513  3.72494  3.29354  2.67741  2.69355  4.24690  2.90347  2.73739  3.18146  2.89801  2.37887  2.77519  2.98518  4.58477  3.61503
          0.02802  3.98476  4.70710  0.61958  0.77255  0.48576  0.95510
     82   3.52783  4.86160  4.26654  4.00108  2.78883  3.85901  4.04391  3.55719  3.72135  2.93227  4.18565  4.12769  4.38634  4.10317  3.82962  3.73042  3.83414  3.45062  0.68637  2.78523    143 - -
          2.68618  4.42225  2.77519  2.73123  3.46354  2.40513  3.72494  3.29354  2.67741  2.69355  4.24690  2.90347  2.73739  3.18146  2.89801  2.37887  2.77519  2.98518  4.58477  3.61503
          0.02802  3.98476  4.70710  0.61958  0.77255  0.48576  0.95510
     83   3.13499  4.96433  3.63738  3.12633  4.34747  3.60015  3.91012  3.89779  2.28892  3.39337  4.39150  3.47704  4.09807  3.12564  0.81981  3.21428  3.39381  3.61711  5.38550  4.25137    144 - -
          2.68618  4.42225  2.77519  2.73123  3.46354  2.40513  3.72494  3.29354  2.67741  2.69355  4.24690  2.90347  2.73739  3.18146  2.89801  2.37887  2.77519  2.98518  4.58477  3.61503
          0.02802  3.98476  4.70710  0.61958  0.77255  0.48576  0.95510
     84   3.52783  4.86160  4.26654  4.00108  2.78883  3.85901  4.04391  3.55719  3.72135  2.93227  4.18565  4.12769  4.38634  4.10317  3.82962  3.73042  3.83414  3.45062  0.68637  2.78523    145 - -
          2.68618  4.42225  2.77519  2.73123  3.46354  2.40513  3.72494  3.29354  2.67741  2.69355  4.24690  2.90347  2.73739  3.18146  2.89801  2.37887  2.77519  2.98518  4.58477  3.61503
          0.02802  3.98476  4.70710  0.61958  0.77255  0.48576  0.95510
     85   2.47605  4.32096  3.53081  3.28939  4.07099  3.15618  4.29775  3.21191  3.23457  3.07139  4.11561  3.47986  3.86920  3.62403  3.48714  2.67869  0.99489  2.89478  5.49890  4.28797    146 - -
          2.68618  4.42225  2.77519  2.73123  3.46354  2.40513  3.72494  3.29354  2.67741  2.69355  4.24690  2.90347  2.73739  3.18146  2.89801  2.37887  2.77519  2.98518  4.58477  3.61503
          0.02802  3.98476  4.70710  0.61958  0.77255  0.48576  0.95510
     86   3.28272  4.71231  4.36941  4.01082  3.18124  4.12400  4.63138  2.39256  3.77745  0.74840  3.17102  4.27536  4.54073  4.11887  3.93473  3.70951  3.57225  2.45884  5.10019  3.84908    147 - -
          2.68618  4.42225  2.77519  2.73123  3.46354  2.40513  3.72494  3.29354  2.67741  2.69355  4.24690  2.90347  2.73739  3.18146  2.89801  2.37887  2.77519  2.98518  4.58477  3.61503
          0.02802  3.98476  4.70710  0.61958  0.77255  0.48576  0.95510
     87   3.29802  4.67010  4.63843  4.14576  2.50706  4.40654  4.51935  2.27378  3.99472  0.88418  2.95036  4.37518  4.65764  4.14973  4.14000  3.78654  3.53473  2.38845  4.82312  3.45978    148 - -
          2.68618  4.42225  2.77519  2.73123  3.46354  2.40513  3.72494  3.29354  2.67741  2.69355  4.24690  2.90347  2.73739  3.18146  2.89801  2.37887  2.77519  2.98518  4.58477  3.61503
          0.02802  3.98476  4.70710  0.61958  0.77255  0.48576  0.95510
     88   2.89720  4.40990  4.27972  3.94734  3.63398  3.83886  4.73023  2.05032  3.81682  2.30220  3.58309  4.11885  4.39385  4.16900  4.01834  3.35025  3.25649  0.89441  5.43704  4.17517    149 - -
          2.68618  4.42225  2.77519  2.73123  3.46354  2.40513  3.72494  3.29354  2.67741  2.69355  4.24690  2.90347  2.73739  3.18146  2.89801  2.37887  2.77519  2.98518  4.58477  3.61503
          0.02802  3.98476  4.70710  0.61958  0.77255  0.48576  0.95510
     89   3.40377  4.77297  4.39262  4.12940  0.84447  4.06532  3.93095  2.91470  4.03384  2.25936  3.62890  4.14696  4.52213  4.17113  4.12580  3.66729  3.70533  2.91347  4.14855  2.50223    150 - -
          2.68618  4.42225  2.77519  2.73123  3.46354  2.40513  3.72494  3.29354  2.67741  2.69355  4.24690  2.90347  2.73739  3.18146  2.89801  2.37887  2.77519  2.98518  4.58477  3.61503
          0.02802  3.98476  4.70710  0.61958  0.77255  0.48576  0.95510
     90   1.26974  4.14671  3.44576  3.16995  4.23764  2.94100  4.22495  3.57692  3.21342  3.33410  4.18972  3.31118  3.69146  3.51012  3.51154  1.72438  2.70576  3.07503  5.60711  4.38847    151 - -
          2.68618  4.42225  2.77519  2.73123  3.46354  2.40513  3.72494  3.29354  2.67741  2.69355  4.24690  2.90347  2.73739  3.18146  2.89801  2.37887  2.77519  2.98518  4.58477  3.61503
          0.02802  3.98476  4.70710  0.61958  0.77255  0.48576  0.95510
     91   2.44301  3.45398  4.11708  3.53937  2.85647  3.78470  4.11004  2.31879  3.42309  1.84950  2.20207  3.76589  4.14340  3.64337  3.61448  3.08138  2.90923  2.19040  4.76966  3.58300    152 - -
          2.68618  4.42225  2.77519  2.73123  3.46354  2.40513  3.72494  3.29354  2.67741  2.69355  4.24690  2.90347  2.73739  3.18146  2.89801  2.37887  2.77519  2.98518  4.58477  3.61503
          0.02802  3.98476  4.70710  0.61958  0.77255  0.48576  0.95510
     92   2.44874  4.52234  2.89872  2.59916  4.25529  3.13215  3.86415  3.68725  2.72505  3.31922  4.14512  2.00406  3.75152  3.05687  3.13598  1.83760  2.44766  3.24797  5.53438  4.22345    153 - -
          2.68618  4.42225  2.77519  2.73123  3.46354  2.40513  3.72494  3.29354  2.67741  2.69355  4.24690  2.90347  2.73739  3.18146  2.89801  2.37887  2.77519  2.98518  4.58477  3.61503
          0.02802  3.98476  4.70710  0.61958  0.77255  0.48576  0.95510
     93   3.40377  4.77297  4.39262  4.12940  0.84447  4.06532  3.93095  2.91470  4.03384  2.25936  3.62890  4.14696  4.52213  4.17113  4.12580  3.66729  3.70533  2.91347  4.14855  2.50223    154 - -
          2.68618  4.42225  2.77519  2.73123  3.46354  2.40513  3.72494  3.29354  2.67741  2.69355  4.24690  2.90347  2.73739  3.18146  2.89801  2.37887  2.77519  2.98518  4.58477  3.61503
          0.02802  3.98476  4.70710  0.61958  0.77255  0.48576  0.95510
     94   3.15441  4.48632  4.75955  4.19640  3.18344  4.43765  4.78689  1.66260  4.08058  1.24503  2.58022  4.44628  4.66026  4.22696  4.22893  3.77518  3.38312  1.82483  5.19036  4.09975    155 - -
          2.68618  4.42225  2.77519  2.73123  3.46354  2.40513  3.72494  3.29354  2.67741  2.69355  4.24690  2.90347  2.73739  3.18146  2.89801  2.37887  2.77519  2.98518  4.58477  3.61503
          0.02802  3.98476  4.70710  0.61958  0.77255  0.48576  0.95510
     95   2.76348  4.32126  3.91848  3.41000  2.68517  3.19285  4.05838  2.48144  3.30165  1.35390  3.22306  3.69173  4.16614  3.57714  3.54744  3.09202  3.02295  2.38438  4.73874  3.39544    156 - -
          2.68618  4.42225  2.77519  2.73123  3.46354  2.40513  3.72494  3.29354  2.67741  2.69355  4.24690  2.90347  2.73739  3.18146  2.89801  2.37887  2.77519  2.98518  4.58477  3.61503
          0.02802  3.98476  4.70710  0.61958  0.77255  0.48576  0.95510
     96   2.37299  4.29432  3.30691  3.12892  4.18947  3.02226  4.23517  3.72777  3.21027  3.43970  4.35708  3.33500  3.77055  3.55100  3.49213  0.93354  2.86172  3.23820  5.55319  4.27387    157 - -
          2.68618  4.42225  2.77519  2.73123  3.46354  2.40513  3.72494  3.29354  2.67741  2.69355  4.24690  2.90347  2.73739  3.18146  2.89801  2.37887  2.77519  2.98518  4.58477  3.61503
          0.02802  3.98476  4.70710  0.61958  0.77255  0.48576  0.95510
     97   3.52783  4.86160  4.26654  4.00108  2.78883  3.85901  4.04391  3.55719  3.72135  2.93227  4.18565  4.12769  4.38634  4.10317  3.82962  3.73042  3.83414  3.45062  0.68637  2.78523    158 - -
          2.68618  4.42225  2.77519  2.73123  3.46354  2.40513  3.72494  3.29354  2.67741  2.69355  4.24690  2.90347  2.73739  3.18146  2.89801  2.37887  2.77519  2.98518  4.58477  3.61503
          0.02802  3.98476  4.70710  0.61958  0.77255  0.48576  0.95510
     98   2.48196  4.45659  4.02699  3.61028  3.32637  3.81815  4.40196  2.32759  3.43663  1.11033  3.24447  3.87953  4.29217  3.78936  3.66373  3.23030  3.18846  2.27438  5.15333  3.92937    159 - -
          2.68618  4.42225  2.77519  2.73123  3.46354  2.40513  3.72494  3.29354  2.67741  2.69355  4.24690  2.90347  2.73739  3.18146  2.89801  2.37887  2.77519  2.98518  4.58477  3.61503
          0.02802  3.98476  4.70710  0.61958  0.77255  0.48576  0.95510
     99   2.59183  4.28761  3.58648  3.05842  2.91425  2.17117  3.91799  2.64188  2.99408  2.14665  3.39863  3.40982  3.98209  3.29854  3.31703  2.84249  2.86434  2.29142  4.87366  3.57600    160 - -
          2.68618  4.42225  2.77519  2.73123  3.46354  2.40513  3.72494  3.29354  2.67741  2.69355  4.24690  2.90347  2.73739  3.18146  2.89801  2.37887  2.77519  2.98518  4.58477  3.61503
          0.02802  3.98476  4.70710  0.61958  0.77255  0.48576  0.95510
    100   3.40377  4.77297  4.39262  4.12940  0.84447  4.06532  3.93095  2.91470  4.03384  2.25936  3.62890  4.14696  4.52213  4.17113  4.12580  3.66729  3.70533  2.91347  4.14855  2.50223    161 - -
          2.68618  4.42225  2.77519  2.73123  3.46354  2.40513  3.72494  3.29354  2.67741  2.69355  4.24690  2.90347  2.73739  3.18146  2.89801  2.37887  2.77519  2.98518  4.58477  3.61503
          0.02802  3.98476  4.70710  0.61958  0.77255  0.48576  0.95510
    101   1.14682  4.16867  3.40748  3.17178  4.29340  2.11488  4.25632  3.63578  3.26178  3.38933  4.24669  3.32114  3.70284  3.54642  3.55766  2.42625  2.73611  3.12248  5.64190  4.44469    162 - -
          2.68618  4.42225  2.77519  2.73123  3.46354  2.40513  3.72494  3.29354  2.67741  2.69355  4.24690  2.90347  2.73739  3.18146  2.89801  2.37887  2.77519  2.98518  4.58477  3.61503
          0.02802  3.98476  4.70710  0.61958  0.77255  0.48576  0.95510
    102   2.61394  4.32833  4.38443  3.81761  2.76337  4.09454  4.41972  1.94819  3.71169  1.37429  3.05950  4.06748  4.39943  3.91037  3.90139  3.40547  3.14843  1.92450  4.98782  3.82098    163 - -
          2.68618  4.42225  2.77519  2.73123  3.46354  2.40513  3.72494  3.29354  2.67741  2.69355  4.24690  2.90347  2.73739  3.18146  2.89801  2.37887  2.77519  2.98518  4.58477  3.61503
          0.02802  3.98476  4.70710  0.61958  0.77255  0.48576  0.95510
    103   3.08413  4.41025  4.75767  4.26442  3.53533  4.40868  4.98270  1.21770  4.14695  2.03425  3.34539  4.48809  4.72865  4.41431  4.34752  3.79768  3.35251  1.29709  5.50399  4.29975    164 - -
          2.68618  4.42225  2.77519  2.73123  3.46354  2.40513  3.72494  3.29354  2.67741  2.69355  4.24690  2.90347  2.73739  3.18146  2.89801  2.37887  2.77519  2.98518  4.58477  3.61503
          0.02802  3.98476  4.70710  0.61958  0.77255  0.48576  0.95510
    104   3.52783  4.86160  4.26654  4.00108  2.78883  3.85901  4.04391  3.55719  3.72135  2.93227  4.18565  4.12769  4.38634  4.10317  3.82962  3.73042  3.83414  3.45062  0.68637  2.78523    165 - -
          2.68618  4.42225  2.77519  2.73123  3.46354  2.40513  3.72494  3.29354  2.67741  2.69355  4.24690  2.90347  2.73739  3.18146  2.89801  2.37887  2.77519  2.98518  4.58477  3.61503
          0.02802  3.98476  4.70710  0.61958  0.77255  0.48576  0.95510
    105   3.38537  4.76733  4.28778  3.89324  2.09424  4.13768  3.52542  3.27353  3.63298  2.66885  3.86315  3.88686  4.49781  3.85662  3.77065  3.53214  3.61909  3.15830  1.32458  1.83240    166 - -
          2.68618  4.42225  2.77519  2.73123  3.46354  2.40513  3.72494  3.29354  2.67741  2.69355  4.24690  2.90347  2.73739  3.18146  2.89801  2.37887  2.77519  2.98518  4.58477  3.61503
          0.02802  3.98476  4.70710  0.61958  0.77255  0.48576  0.95510
    106   3.26088  4.62923  4.67466  4.16203  3.11369  4.44342  4.77053  1.90107  3.95949  0.92303  2.96561  4.43826  4.69205  4.19064  4.12350  3.82372  3.50342  2.14952  5.16402  3.99113    167 - -
          2.68618  4.42225  2.77519  2.73123  3.46354  2.40513  3.72494  3.29354  2.67741  2.69355  4.24690  2.90347  2.73739  3.18146  2.89801  2.37887  2.77519  2.98518  4.58477  3.61503
          0.02802  3.98476  4.70710  0.61958  0.77255  0.48576  0.95510
    107   3.08755  4.43539  4.70441  4.22540  3.48844  4.36274  4.94298  1.08589  4.08792  1.98081  3.31337  4.45099  4.70185  4.36721  4.28690  3.76105  3.36271  1.53147  5.46634  4.25567    168 - -
          2.68618  4.42225  2.77519  2.73123  3.46354  2.40513  3.72494  3.29354  2.67741  2.69355  4.24690  2.90347  2.73739  3.18146  2.89801  2.37887  2.77519  2.98518  4.58477  3.61503
          0.02802  3.98476  4.70710  0.61958  0.77255  0.48576  0.95510
    108   1.64448  4.27542  3.91267  3.41404  3.59057  3.62081  4.28213  1.97932  3.32803  2.37021  3.48428  3.68604  4.12865  3.63773  3.61966  2.98015  2.96510  1.87269  5.23232  4.01218    169 - -
          2.68618  4.42225  2.77519  2.73123  3.46354  2.40513  3.72494  3.29354  2.67741  2.69355  4.24690  2.90347  2.73739  3.18146  2.89801  2.37887  2.77519  2.98518  4.58477  3.61503
          0.02802  3.98476  4.70710  0.61958  0.77255  0.48576  0.95510
    109   3.22536  4.60255  4.36953  3.91297  1.89499  4.15870  3.63961  2.87576  3.77487  1.84308  3.50872  3.93292  4.47515  3.88718  3.91157  3.48161  3.44963  2.80911  3.87771  1.41532    170 - -
          2.68618  4.42225  2.77519  2.73123  3.46354  2.40513  3.72494  3.29354  2.67741  2.69355  4.24690  2.90347  2.73739  3.18146  2.89801  2.37887  2.77519  2.98518  4.58477  3.61503
          0.02802  3.98476  4.70710  0.61958  0.77255  0.48576  0.95510
    110   1.90418  4.33798  3.18006  2.78736  4.12836  3.09090  3.93357  3.52542  2.83012  3.19096  4.02000  2.66741  3.72654  3.15085  3.21908  1.92170  2.13158  3.09415  5.44975  4.18536    171 - -
          2.68618  4.42225  2.77519  2.73123  3.46354  2.40513  3.72494  3.29354  2.67741  2.69355  4.24690  2.90347  2.73739  3.18146  2.89801  2.37887  2.77519  2.98518  4.58477  3.61503
          0.02802  3.98476  4.70710  0.61958  0.77255  0.48576  0.95510
    111   3.12382  4.91960  3.24095  3.01322  3.36769  3.54615  0.92612  3.84407  2.85341  3.32350  4.37602  3.41759  4.10540  3.38121  3.11186  3.19379  3.43143  3.57711  4.83107  3.31561    172 - -
          2.68618  4.42225  2.77519  2.73123  3.46354  2.40513  3.72494  3.29354  2.67741  2.69355  4.24690  2.90347  2.73739  3.18146  2.89801  2.37887  2.77519  2.98518  4.58477  3.61503
          0.02802  3.98476  4.70710  0.61958  0.77255  0.48576  0.95510
    112   2.49426  4.49988  2.85273  2.72596  4.37812  1.22776  4.06110  3.91760  3.00728  3.55772  4.41688  2.50968  3.78263  3.30853  3.37691  2.60820  2.93744  3.41294  5.65665  4.36925    173 - -
          2.68618  4.42225  2.77519  2.73123  3.46354  2.40513  3.72494  3.29354  2.67741  2.69355  4.24690  2.90347  2.73739  3.18146  2.89801  2.37887  2.77519  2.98518  4.58477  3.61503
          0.02802  3.98476  4.70710  0.61958  0.77255  0.48576  0.95510
    113   3.11306  5.25504  0.76945  2.41077  4.64781  3.29827  4.03401  4.26215  3.14002  3.85093  4.83252  2.97238  3.95912  3.27409  3.67068  3.06348  3.45440  3.88973  5.79435  4.50352    174 - -
          2.68618  4.42225  2.77519  2.73123  3.46354  2.40513  3.72494  3.29354  2.67741  2.69355  4.24690  2.90347  2.73739  3.18146  2.89801  2.37887  2.77519  2.98518  4.58477  3.61503
          0.02802  3.98476  4.70710  0.61958  0.77255  0.48576  0.95510
    114   3.26106  4.63375  4.66238  4.15268  3.10960  4.43455  4.76118  1.92914  3.94563  0.91318  2.96624  4.42926  4.68739  4.18221  4.11056  3.81696  3.50476  2.16207  5.15787  3.97964    175 - -
          2.68618  4.42225  2.77519  2.73123  3.46354  2.40513  3.72494  3.29354  2.67741  2.69355  4.24690  2.90347  2.73739  3.18146  2.89801  2.37887  2.77519  2.98518  4.58477  3.61503
          0.02802  3.98476  4.70710  0.61958  0.77255  0.48576  0.95510
    115   2.65488  5.02984  2.33880  1.87837  4.31421  3.33188  3.60998  3.76107  2.41235  3.00295  4.10313  2.82007  3.78364  2.54397  2.89935  2.63087  2.57120  3.38679  5.49999  4.11209    176 - -
          2.68618  4.42225  2.77519  2.73123  3.46354  2.40513  3.72494  3.29354  2.67741  2.69355  4.24690  2.90347  2.73739  3.18146  2.89801  2.37887  2.77519  2.98518  4.58477  3.61503
          0.08135  3.98476  2.82131  0.61958  0.77255  0.48576  0.95510
    116   2.37595  4.51927  3.09128  2.43178  3.69728  3.42818  3.68223  3.07999  2.55127  2.54126  3.62757  3.05536  2.73516  2.90665  2.95673  2.68155  2.80675  2.81759  5.06983  3.27990    177 - -
          2.68618  4.42225  2.77519  2.73123  3.46354  2.40513  3.72494  3.29354  2.67741  2.69355  4.24690  2.90347  2.73739  3.18146  2.89801  2.37887  2.77519  2.98518  4.58477  3.61503
          0.02953  3.93294  4.65529  0.61958  0.77255  0.53607  0.87958
    117   2.62554  4.91198  2.73109  1.98300  4.22750  3.33024  3.61104  3.65813  2.20183  3.22430  4.03073  2.85760  3.10323  2.75264  2.82922  2.41478  2.61443  3.29844  5.42748  4.07141    178 - -
          2.68618  4.42225  2.77519  2.73123  3.46354  2.40513  3.72494  3.29354  2.67741  2.69355  4.24690  2.90347  2.73739  3.18146  2.89801  2.37887  2.77519  2.98518  4.58477  3.61503
          0.11528  3.93294  2.41573  0.61958  0.77255  0.53607  0.87958
    118   2.56351  4.48603  3.12145  2.61344  3.59821  3.42142  3.24943  2.71056  2.54362  2.72234  3.61118  2.42003  3.83741  2.92220  2.92677  2.68833  2.80810  2.53193  4.99829  3.67909    179 - -
          2.68618  4.42225  2.77519  2.73123  3.46354  2.40513  3.72494  3.29354  2.67741  2.69355  4.24690  2.90347  2.73739  3.18146  2.89801  2.37887  2.77519  2.98518  4.58477  3.61503
          0.03213  3.84979  4.57213  0.61958  0.77255  0.48859  0.95061
    119   2.38375  4.52817  3.17015  2.61750  3.72565  3.44704  3.00366  3.10863  2.47136  2.40557  3.64098  3.07973  3.84688  2.89182  2.60423  2.69732  2.52648  2.84403  5.07454  3.79981    180 - -
          2.68618  4.42225  2.77519  2.73123  3.46354  2.40513  3.72494  3.29354  2.67741  2.69355  4.24690  2.90347  2.73739  3.18146  2.89801  2.37887  2.77519  2.98518  4.58477  3.61503
          0.02953  3.93294  4.65529  0.61958  0.77255  0.53607  0.87958
    120   2.10950  4.98514  2.32736  2.26429  4.31924  3.28136  3.64637  3.76166  2.27323  3.32642  4.13827  2.28594  3.78074  2.79458  2.96198  2.64807  2.92636  3.38785  5.52716  4.14412    181 - -
          2.68618  4.42225  2.77519  2.73123  3.46354  2.40513  3.72494  3.29354  2.67741  2.69355  4.24690  2.90347  2.73739  3.18146  2.89801  2.37887  2.77519  2.98518  4.58477  3.61503
          0.02953  3.93294  4.65529  0.61958  0.77255  0.45554  1.00540
    121   2.20460  4.52578  2.84578  2.57181  4.32562  2.36702  3.87651  3.76892  2.76684  3.38041  4.19472  1.94942  3.73704  3.06451  3.19994  2.17045  2.82280  3.30022  5.59342  4.27917    182 - -
          2.68626  4.42234  2.77514  2.73117  3.46362  2.40511  3.72503  3.29362  2.67749  2.69351  4.24698  2.90355  2.73721  3.18134  2.89809  2.37886  2.77528  2.98495  4.58485  3.61512
          0.47504  1.66970  1.66160  1.03783  0.43730  0.48576  0.95510
    122   1.87458  4.09814  3.15890  2.90550  4.17092  2.41056  4.04271  3.56998  3.00954  3.26974  4.10348  3.12505  3.58558  3.30451  3.33903  1.62994  2.61805  3.04921  5.51041  4.27893    189 - -
          2.68618  4.42225  2.77519  2.73123  3.46354  2.40513  3.72494  3.29354  2.67741  2.69355  4.24690  2.90347  2.73739  3.18146  2.89801  2.37887  2.77519  2.98518  4.58477  3.61503
          0.03431  3.78533  4.50767  0.61958  0.77255  0.39272  1.12461
    123   2.72092  5.01662  2.21241  2.26640  4.44380  3.22879  3.75112  3.90297  2.66158  3.48955  4.32570  1.58542  3.80912  2.92011  3.16113  2.70424  2.68650  3.50497  5.67822  4.26950    190 - -
          2.68618  4.42225  2.77519  2.73123  3.46354  2.40513  3.72494  3.29354  2.67741  2.69355  4.24690  2.90347  2.73739  3.18146  2.89801  2.37887  2.77519  2.98518  4.58477  3.61503
          0.02802  3.98476  4.70710  0.61958  0.77255  0.48576  0.95510
    124   2.57829  4.58826  3.05284  2.08715  3.83437  3.41323  3.70455  2.82077  2.55051  2.85292  3.72612  3.04159  3.84020  2.90400  2.97160  2.21631  2.82923  2.59353  5.18659  3.88985    191 - -
          2.68618  4.42225  2.77519  2.73123  3.46354  2.40513  3.72494  3.29354  2.67741  2.69355  4.24690  2.90347  2.73739  3.18146  2.89801  2.37887  2.77519  2.98518  4.58477  3.61503
          0.02802  3.98476  4.70710  0.61958  0.77255  0.48576  0.95510
    125   2.29720  4.25177  3.30224  2.93773  4.12929  3.04171  4.03290  3.50915  2.95131  3.20274  4.04589  3.21129  3.05027  3.27848  3.30010  1.95719  1.58649  3.06418  5.47370  4.23189    192 - -
          2.68618  4.42225  2.77519  2.73123  3.46354  2.40513  3.72494  3.29354  2.67741  2.69355  4.24690  2.90347  2.73739  3.18146  2.89801  2.37887  2.77519  2.98518  4.58477  3.61503
          0.02802  3.98476  4.70710  0.61958  0.77255  0.48576  0.95510
    126   3.31379  4.68617  4.31968  3.88947  1.35252  4.15622  2.39754  3.22435  3.73788  2.68100  3.81131  3.86172  4.48408  3.85016  3.87706  3.47931  3.53510  3.07886  2.48289  1.98456    193 - -
          2.68618  4.42225  2.77519  2.73123  3.46354  2.40513  3.72494  3.29354  2.67741  2.69355  4.24690  2.90347  2.73739  3.18146  2.89801  2.37887  2.77519  2.98518  4.58477  3.61503
          0.02802  3.98476  4.70710  0.61958  0.77255  0.48576  0.95510
    127   2.60651  4.33281  3.50023  2.95449  3.54170  3.56310  3.89904  2.27169  2.61203  2.50504  3.47082  3.34868  3.97818  3.20331  3.17894  2.84427  2.04372  2.19982  5.02284  3.78630    194 - -
          2.68618  4.42225  2.77519  2.73123  3.46354  2.40513  3.72494  3.29354  2.67741  2.69355  4.24690  2.90347  2.73739  3.18146  2.89801  2.37887  2.77519  2.98518  4.58477  3.61503
          0.02802  3.98476  4.70710  0.61958  0.77255  0.48576  0.95510
    128   2.46685  4.33607  3.42901  3.09939  3.89705  3.20308  4.12851  3.10556  3.04872  2.88121  3.91651  3.36914  1.43490  3.42332  3.35034  2.65623  2.88375  2.38864  5.36905  4.10204    195 - -
          2.68618  4.42225  2.77519  2.73123  3.46354  2.40513  3.72494  3.29354  2.67741  2.69355  4.24690  2.90347  2.73739  3.18146  2.89801  2.37887  2.77519  2.98518  4.58477  3.61503
          0.02802  3.98476  4.70710  0.61958  0.77255  0.48576  0.95510
    129   2.71933  0.73859  4.26325  4.02921  3.99585  3.31770  4.65170  3.15925  3.85707  3.06925  4.19457  3.98633  4.03343  4.19864  3.96122  2.99105  3.19562  2.89603  5.38723  4.28249    196 - -
          2.68618  4.42225  2.77519  2.73123  3.46354  2.40513  3.72494  3.29354  2.67741  2.69355  4.24690  2.90347  2.73739  3.18146  2.89801  2.37887  2.77519  2.98518  4.58477  3.61503
          0.02802  3.98476  4.70710  0.61958  0.77255  0.48576  0.95510
    130   3.10210  4.41583  4.76726  4.23825  3.44513  4.45152  4.91740  1.47824  4.12622  1.73092  3.25202  4.47906  4.72243  4.35926  4.31793  3.81302  3.35138  1.24929  5.40955  4.23405    197 - -
          2.68618  4.42225  2.77519  2.73123  3.46354  2.40513  3.72494  3.29354  2.67741  2.69355  4.24690  2.90347  2.73739  3.18146  2.89801  2.37887  2.77519  2.98518  4.58477  3.61503
          0.02802  3.98476  4.70710  0.61958  0.77255  0.48576  0.95510
    131   2.66311  4.95171  2.76199  1.96625  4.26499  3.36088  3.62189  3.69317  2.35802  3.25322  4.06195  2.54686  3.80705  2.76229  2.53956  2.66020  2.30139  3.33510  5.44652  4.09649    198 - -
          2.68618  4.42225  2.77519  2.73123  3.46354  2.40513  3.72494  3.29354  2.67741  2.69355  4.24690  2.90347  2.73739  3.18146  2.89801  2.37887  2.77519  2.98518  4.58477  3.61503
          0.02802  3.98476  4.70710  0.61958  0.77255  0.48576  0.95510
    132   2.68814  5.09924  2.34254  2.08644  4.37434  3.31673  3.62077  3.84522  2.44107  3.37707  4.17094  2.07629  3.78827  2.51561  2.93847  2.65024  2.93212  3.46045  5.55298  3.47328    199 - -
          2.68618  4.42225  2.77519  2.73123  3.46354  2.40513  3.72494  3.29354  2.67741  2.69355  4.24690  2.90347  2.73739  3.18146  2.89801  2.37887  2.77519  2.98518  4.58477  3.61503
          0.02802  3.98476  4.70710  0.61958  0.77255  0.48576  0.95510
    133   3.07370  4.40120  4.72296  4.18234  3.39017  4.39383  4.83429  1.32605  4.06945  1.88227  2.73094  4.41922  4.66739  4.28612  4.25207  3.74475  3.31925  1.45300  5.33093  4.17645    200 - -
          2.68618  4.42225  2.77519  2.73123  3.46354  2.40513  3.72494  3.29354  2.67741  2.69355  4.24690  2.90347  2.73739  3.18146  2.89801  2.37887  2.77519  2.98518  4.58477  3.61503
          0.02802  3.98476  4.70710  0.61958  0.77255  0.48576  0.95510
    134   2.62755  4.72974  3.02870  2.49929  3.82846  3.44017  3.14823  3.36470  2.39244  2.97639  3.81816  2.66280  3.83744  2.81107  2.46537  2.48503  2.85651  3.06613  5.14650  2.76290    201 - -
          2.68618  4.42225  2.77519  2.73123  3.46354  2.40513  3.72494  3.29354  2.67741  2.69355  4.24690  2.90347  2.73739  3.18146  2.89801  2.37887  2.77519  2.98518  4.58477  3.61503
          0.02802  3.98476  4.70710  0.61958  0.77255  0.48576  0.95510
    135   2.38274  4.42362  2.90196  2.68306  4.35282  1.73647  3.98009  3.81934  2.90431  3.44451  4.26518  2.57494  3.72503  3.19375  3.30666  1.89040  2.81236  3.30926  5.64245  4.34601    202 - -
          2.68618  4.42225  2.77519  2.73123  3.46354  2.40513  3.72494  3.29354  2.67741  2.69355  4.24690  2.90347  2.73739  3.18146  2.89801  2.37887  2.77519  2.98518  4.58477  3.61503
          0.02802  3.98476  4.70710  0.61958  0.77255  0.48576  0.95510
    136   3.17180  4.57820  4.47294  3.99026  1.35389  4.20672  4.13619  2.44166  3.84353  1.74445  2.62686  4.13869  4.51948  4.00202  3.99225  3.56399  3.41627  2.49095  4.44293  2.91939    203 - -
          2.68618  4.42225  2.77519  2.73123  3.46354  2.40513  3.72494  3.29354  2.67741  2.69355  4.24690  2.90347  2.73739  3.18146  2.89801  2.37887  2.77519  2.98518  4.58477  3.61503
          0.02802  3.98476  4.70710  0.61958  0.77255  0.48576  0.95510
    137   2.56102  4.33360  3.60814  3.14448  3.63252  3.41994  4.08068  2.67706  3.00330  2.47777  2.94929  3.45026  3.96962  3.38620  3.30321  2.79503  1.52199  2.48475  5.19490  3.95259    204 - -
          2.68618  4.42225  2.77519  2.73123  3.46354  2.40513  3.72494  3.29354  2.67741  2.69355  4.24690  2.90347  2.73739  3.18146  2.89801  2.37887  2.77519  2.98518  4.58477  3.61503
          0.02802  3.98476  4.70710  0.61958  0.77255  0.48576  0.95510
    138   2.27060  4.23455  3.21919  3.01088  4.35148  2.31089  4.18153  3.82607  3.15381  3.49764  4.32809  3.23418  3.69903  3.44666  3.47998  1.15921  2.75755  3.25925  5.67123  4.43089    205 - -
          2.68618  4.42225  2.77519  2.73123  3.46354  2.40513  3.72494  3.29354  2.67741  2.69355  4.24690  2.90347  2.73739  3.18146  2.89801  2.37887  2.77519  2.98518  4.58477  3.61503
          0.02802  3.98476  4.70710  0.61958  0.77255  0.48576  0.95510
    139   1.75829  1.87152  3.89255  3.50223  3.93577  2.97690  4.29232  3.20770  3.40863  3.02200  3.90451  3.47779  3.71556  3.67370  3.63314  1.96763  2.66497  2.80356  5.37568  4.19569    206 - -
          2.68618  4.42225  2.77519  2.73123  3.46354  2.40513  3.72494  3.29354  2.67741  2.69355  4.24690  2.90347  2.73739  3.18146  2.89801  2.37887  2.77519  2.98518  4.58477  3.61503
          0.02802  3.98476  4.70710  0.61958  0.77255  0.48576  0.95510
    140   3.40377  4.77297  4.39262  4.12940  0.84447  4.06532  3.93095  2.91470  4.03384  2.25936  3.62890  4.14696  4.52213  4.17113  4.12580  3.66729  3.70533  2.91347  4.14855  2.50223    207 - -
          2.68618  4.42225  2.77519  2.73123  3.46354  2.40513  3.72494  3.29354  2.67741  2.69355  4.24690  2.90347  2.73739  3.18146  2.89801  2.37887  2.77519  2.98518  4.58477  3.61503
          0.02802  3.98476  4.70710  0.61958  0.77255  0.48576  0.95510
    141   3.28272  4.71231  4.36941  4.01082  3.18124  4.12400  4.63138  2.39256  3.77745  0.74840  3.17102  4.27536  4.54073  4.11887  3.93473  3.70951  3.57225  2.45884  5.10019  3.84908    208 - -
          2.68618  4.42225  2.77519  2.73123  3.46354  2.40513  3.72494  3.29354  2.67741  2.69355  4.24690  2.90347  2.73739  3.18146  2.89801  2.37887  2.77519  2.98518  4.58477  3.61503
          0.02802  3.98476  4.70710  0.61958  0.77255  0.48576  0.95510
    142   3.47795  4.78263  4.48712  4.14039  1.01161  4.28145  3.54372  3.10815  3.99618  2.44724  3.72824  4.01996  4.60826  4.03956  4.07617  3.65510  3.71034  3.05794  3.71359  1.77558    209 - -
          2.68618  4.42225  2.77519  2.73123  3.46354  2.40513  3.72494  3.29354  2.67741  2.69355  4.24690  2.90347  2.73739  3.18146  2.89801  2.37887  2.77519  2.98518  4.58477  3.61503
          0.02802  3.98476  4.70710  0.61958  0.77255  0.48576  0.95510
    143   2.37299  4.29432  3.30691  3.12892  4.18947  3.02226  4.23517  3.72777  3.21027  3.43970  4.35708  3.33500  3.77055  3.55100  3.49213  0.93354  2.86172  3.23820  5.55319  4.27387    210 - -
          2.68618  4.42225  2.77519  2.73123  3.46354  2.40513  3.72494  3.29354  2.67741  2.69355  4.24690  2.90347  2.73739  3.18146  2.89801  2.37887  2.77519  2.98518  4.58477  3.61503
          0.02802  3.98476  4.70710  0.61958  0.77255  0.48576  0.95510
    144   3.08691  4.41194  4.72411  4.20113  3.47572  4.42121  4.90387  1.56342  4.08445  1.83432  3.28988  4.44698  4.70920  4.33815  4.28854  3.78553  3.34108  1.13852  5.42819  4.23564    211 - -
          2.68618  4.42225  2.77519  2.73123  3.46354  2.40513  3.72494  3.29354  2.67741  2.69355  4.24690  2.90347  2.73739  3.18146  2.89801  2.37887  2.77519  2.98518  4.58477  3.61503
          0.02802  3.98476  4.70710  0.61958  0.77255  0.48576  0.95510
    145   3.05204  5.18284  2.53951  0.87572  4.54363  3.34872  3.94664  4.01996  2.84152  3.61953  4.58972  3.00112  3.95897  3.16066  3.26118  3.02369  3.35749  3.69264  5.69408  4.41767    212 - -
          2.68618  4.42225  2.77519  2.73123  3.46354  2.40513  3.72494  3.29354  2.67741  2.69355  4.24690  2.90347  2.73739  3.18146  2.89801  2.37887  2.77519  2.98518  4.58477  3.61503
          0.02802  3.98476  4.70710  0.61958  0.77255  0.48576  0.95510
    146   2.47605  4.32096  3.53081  3.28939  4.07099  3.15618  4.29775  3.21191  3.23457  3.07139  4.11561  3.47986  3.86920  3.62403  3.48714  2.67869  0.99489  2.89478  5.49890  4.28797    213 - -
          2.68618  4.42225  2.77519  2.73123  3.46354  2.40513  3.72494  3.29354  2.67741  2.69355  4.24690  2.90347  2.73739  3.18146  2.89801  2.37887  2.77519  2.98518  4.58477  3.61503
          0.02802  3.98476  4.70710  0.61958  0.77255  0.48576  0.95510
    147   2.97344  4.96036  2.98070  2.73821  4.14356  3.44234  3.89715  3.79250  2.55148  3.28360  4.30930  3.19855  3.99805  1.04694  2.83303  3.01692  3.27080  3.51549  5.39615  4.09771    214 - -
          2.68618  4.42225  2.77519  2.73123  3.46354  2.40513  3.72494  3.29354  2.67741  2.69355  4.24690  2.90347  2.73739  3.18146  2.89801  2.37887  2.77519  2.98518  4.58477  3.61503
          0.02802  3.98476  4.70710  0.61958  0.77255  0.48576  0.95510
    148   2.70778  4.69214  3.02211  2.69535  3.69939  3.37273  1.60725  3.48991  2.55541  3.09852  4.02801  3.12568  3.90858  3.05024  2.87079  2.79349  2.58467  3.18593  5.10597  3.67455    215 - -
          2.68618  4.42225  2.77519  2.73123  3.46354  2.40513  3.72494  3.29354  2.67741  2.69355  4.24690  2.90347  2.73739  3.18146  2.89801  2.37887  2.77519  2.98518  4.58477  3.61503
          0.02802  3.98476  4.70710  0.61958  0.77255  0.48576  0.95510
    149   2.47605  4.32096  3.53081  3.28939  4.07099  3.15618  4.29775  3.21191  3.23457  3.07139  4.11561  3.47986  3.86920  3.62403  3.48714  2.67869  0.99489  2.89478  5.49890  4.28797    216 - -
          2.68618  4.42225  2.77519  2.73123  3.46354  2.40513  3.72494  3.29354  2.67741  2.69355  4.24690  2.90347  2.73739  3.18146  2.89801  2.37887  2.77519  2.98518  4.58477  3.61503
          0.02802  3.98476  4.70710  0.61958  0.77255  0.48576  0.95510
    150   3.11899  4.50802  4.49275  4.11369  3.45162  4.18574  4.82191  0.94885  3.94396  2.01595  3.37079  4.34340  4.60719  4.28138  4.12782  3.69284  3.41659  1.85484  5.36487  4.11210    217 - -
          2.68618  4.42225  2.77519  2.73123  3.46354  2.40513  3.72494  3.29354  2.67741  2.69355  4.24690  2.90347  2.73739  3.18146  2.89801  2.37887  2.77519  2.98518  4.58477  3.61503
          0.02802  3.98476  4.70710  0.61958  0.77255  0.48576  0.95510
    151   2.80965  4.57294  3.50633  3.42051  4.55884  0.57511  4.53303  4.18664  3.61699  3.82643  4.80379  3.67076  3.96764  3.93235  3.83984  2.98494  3.29963  3.69330  5.62342  4.66486    218 - -
          2.68618  4.42225  2.77519  2.73123  3.46354  2.40513  3.72494  3.29354  2.67741  2.69355  4.24690  2.90347  2.73739  3.18146  2.89801  2.37887  2.77519  2.98518  4.58477  3.61503
          0.02802  3.98476  4.70710  0.61958  0.77255  0.48576  0.95510
    152   3.41232  4.85573  4.00532  3.75670  2.30432  3.96196  3.67569  3.40618  3.61103  2.83090  4.06977  3.86381  4.43364  3.88998  3.77132  3.53748  3.69980  3.28218  3.95206  0.79772    219 - -
          2.68618  4.42225  2.77519  2.73123  3.46354  2.40513  3.72494  3.29354  2.67741  2.69355  4.24690  2.90347  2.73739  3.18146  2.89801  2.37887  2.77519  2.98518  4.58477  3.61503
          0.02802  3.98476  4.70710  0.61958  0.77255  0.48576  0.95510
    153   2.80965  4.57294  3.50633  3.42051  4.55884  0.57511  4.53303  4.18664  3.61699  3.82643  4.80379  3.67076  3.96764  3.93235  3.83984  2.98494  3.29963  3.69330  5.62342  4.66486    220 - -
          2.68618  4.42225  2.77519  2.73123  3.46354  2.40513  3.72494  3.29354  2.67741  2.69355  4.24690  2.90347  2.73739  3.18146  2.89801  2.37887  2.77519  2.98518  4.58477  3.61503
          0.02802  3.98476  4.70710  0.61958  0.77255  0.48576  0.95510
    154   2.42740  4.49531  2.85075  2.61345  4.33383  2.68108  3.92042  3.80161  2.81935  3.41787  4.23900  2.29626  3.73900  3.12185  3.23352  1.52010  2.83354  3.31738  5.61269  4.30004    221 - -
          2.68618  4.42225  2.77519  2.73123  3.46354  2.40513  3.72494  3.29354  2.67741  2.69355  4.24690  2.90347  2.73739  3.18146  2.89801  2.37887  2.77519  2.98518  4.58477  3.61503
          0.02802  3.98476  4.70710  0.61958  0.77255  0.48576  0.95510
    155   3.05610  5.15800  3.47715  2.80531  4.61349  3.66700  3.60853  3.95930  1.40070  3.40131  4.27537  3.20243  4.03530  2.74446  1.48550  3.05294  3.22114  3.64378  5.44134  4.27858    222 - -
          2.68618  4.42225  2.77519  2.73123  3.46354  2.40513  3.72494  3.29354  2.67741  2.69355  4.24690  2.90347  2.73739  3.18146  2.89801  2.37887  2.77519  2.98518  4.58477  3.61503
          0.02802  3.98476  4.70710  0.61958  0.77255  0.48576  0.95510
    156   2.67406  4.57097  3.20780  2.71455  3.27367  3.51132  2.37924  3.15645  2.61670  2.79208  3.69850  3.15471  3.92427  3.00749  2.97967  2.78967  2.37451  2.90371  4.75779  2.63887    223 - -
          2.68618  4.42225  2.77519  2.73123  3.46354  2.40513  3.72494  3.29354  2.67741  2.69355  4.24690  2.90347  2.73739  3.18146  2.89801  2.37887  2.77519  2.98518  4.58477  3.61503
          0.02802  3.98476  4.70710  0.61958  0.77255  0.48576  0.95510
    157   2.51724  4.29773  3.48448  2.95848  3.60698  3.42497  3.92455  2.48732  2.89405  2.58191  3.53754  3.32277  2.99232  3.22241  3.24269  2.73626  1.96278  2.27881  5.07895  3.84135    224 - -
          2.68618  4.42225  2.77519  2.73123  3.46354  2.40513  3.72494  3.29354  2.67741  2.69355  4.24690  2.90347  2.73739  3.18146  2.89801  2.37887  2.77519  2.98518  4.58477  3.61503
          0.02802  3.98476  4.70710  0.61958  0.77255  0.48576  0.95510
    158   2.44589  4.41745  3.05934  2.78592  4.11340  3.13795  3.96761  3.46730  2.83381  3.20593  4.08816  2.51638  3.78733  3.20724  3.18071  2.58219  1.42662  3.08094  5.45972  4.17058    225 - -
          2.68618  4.42225  2.77519  2.73123  3.46354  2.40513  3.72494  3.29354  2.67741  2.69355  4.24690  2.90347  2.73739  3.18146  2.89801  2.37887  2.77519  2.98518  4.58477  3.61503
          0.02802  3.98476  4.70710  0.61958  0.77255  0.48576  0.95510
    159   2.93348  5.45432  1.84941  1.23363  4.74634  3.23102  3.76473  4.25106  2.75994  3.77103  4.62791  2.70551  3.84478  2.93252  3.33318  2.82789  3.22038  3.83828  5.92245  4.44240    226 - -
          2.68618  4.42225  2.77519  2.73123  3.46354  2.40513  3.72494  3.29354  2.67741  2.69355  4.24690  2.90347  2.73739  3.18146  2.89801  2.37887  2.77519  2.98518  4.58477  3.61503
          0.02802  3.98476  4.70710  0.61958  0.77255  0.48576  0.95510
    160   3.05204  5.18284  2.53951  0.87572  4.54363  3.34872  3.94664  4.01996  2.84152  3.61953  4.58972  3.00112  3.95897  3.16066  3.26118  3.02369  3.35749  3.69264  5.69408  4.41767    227 - -
          2.68618  4.42225  2.77519  2.73123  3.46354  2.40513  3.72494  3.29354  2.67741  2.69355  4.24690  2.90347  2.73739  3.18146  2.89801  2.37887  2.77519  2.98518  4.58477  3.61503
          0.02802  3.98476  4.70710  0.61958  0.77255  0.48576  0.95510
    161   2.71933  0.73859  4.26325  4.02921  3.99585  3.31770  4.65170  3.15925  3.85707  3.06925  4.19457  3.98633  4.03343  4.19864  3.96122  2.99105  3.19562  2.89603  5.38723  4.28249    228 - -
          2.68618  4.42225  2.77519  2.73123  3.46354  2.40513  3.72494  3.29354  2.67741  2.69355  4.24690  2.90347  2.73739  3.18146  2.89801  2.37887  2.77519  2.98518  4.58477  3.61503
          0.02802  3.98476  4.70710  0.61958  0.77255  0.48576  0.95510
    162   2.90602  4.64363  3.52551  3.38149  4.36537  3.32483  4.44893  3.94062  3.44857  3.55491  4.61022  3.67641  0.64301  3.83394  3.68058  3.07725  3.35663  3.57303  5.52022  4.48789    229 - -
          2.68618  4.42225  2.77519  2.73123  3.46354  2.40513  3.72494  3.29354  2.67741  2.69355  4.24690  2.90347  2.73739  3.18146  2.89801  2.37887  2.77519  2.98518  4.58477  3.61503
          0.02802  3.98476  4.70710  0.61958  0.77255  0.48576  0.95510
    163   3.05204  5.18284  2.53951  0.87572  4.54363  3.34872  3.94664  4.01996  2.84152  3.61953  4.58972  3.00112  3.95897  3.16066  3.26118  3.02369  3.35749  3.69264  5.69408  4.41767    230 - -
          2.68618  4.42225  2.77519  2.73123  3.46354  2.40513  3.72494  3.29354  2.67741  2.69355  4.24690  2.90347  2.73739  3.18146  2.89801  2.37887  2.77519  2.98518  4.58477  3.61503
          0.02802  3.98476  4.70710  0.61958  0.77255  0.48576  0.95510
    164   1.02492  4.16935  3.43689  3.21093  4.27778  2.46703  4.27935  3.59042  3.28740  3.37142  4.24431  3.34686  3.71475  3.57992  3.56981  2.44278  2.74998  3.09561  5.63392  4.44139    231 - -
          2.68618  4.42225  2.77519  2.73123  3.46354  2.40513  3.72494  3.29354  2.67741  2.69355  4.24690  2.90347  2.73739  3.18146  2.89801  2.37887  2.77519  2.98518  4.58477  3.61503
          0.02802  3.98476  4.70710  0.61958  0.77255  0.48576  0.95510
    165   3.08792  4.42581  4.73004  4.24391  3.50611  4.38539  4.96189  1.11896  4.11546  1.99817  3.32321  4.46928  4.71485  4.38812  4.31497  3.77922  3.35978  1.45504  5.48247  4.27654    232 - -
          2.68618  4.42225  2.77519  2.73123  3.46354  2.40513  3.72494  3.29354  2.67741  2.69355  4.24690  2.90347  2.73739  3.18146  2.89801  2.37887  2.77519  2.98518  4.58477  3.61503
          0.02802  3.98476  4.70710  0.61958  0.77255  0.48576  0.95510
    166   3.40377  4.77297  4.39262  4.12940  0.84447  4.06532  3.93095  2.91470  4.03384  2.25936  3.62890  4.14696  4.52213  4.17113  4.12580  3.66729  3.70533  2.91347  4.14855  2.50223    233 - -
          2.68618  4.42225  2.77519  2.73123  3.46354  2.40513  3.72494  3.29354  2.67741  2.69355  4.24690  2.90347  2.73739  3.18146  2.89801  2.37887  2.77519  2.98518  4.58477  3.61503
          0.02802  3.98476  4.70710  0.61958  0.77255  0.48576  0.95510
    167   2.91573  4.31751  4.46029  3.94217  3.55483  4.14086  4.68197  1.46548  3.83482  2.18785  3.39460  4.18324  4.51319  4.11661  4.06498  3.49692  2.74393  1.29150  5.36135  4.15648    234 - -
          2.68618  4.42225  2.77519  2.73123  3.46354  2.40513  3.72494  3.29354  2.67741  2.69355  4.24690  2.90347  2.73739  3.18146  2.89801  2.37887  2.77519  2.98518  4.58477  3.61503
          0.02802  3.98476  4.70710  0.61958  0.77255  0.48576  0.95510
    168   3.15296  4.52994  4.61431  4.05293  3.12871  4.36427  4.67505  1.82890  3.89976  1.45344  1.70616  4.33194  4.60340  4.09401  4.07213  3.69743  3.38214  2.14074  5.12638  4.01264    235 - -
          2.68618  4.42225  2.77519  2.73123  3.46354  2.40513  3.72494  3.29354  2.67741  2.69355  4.24690  2.90347  2.73739  3.18146  2.89801  2.37887  2.77519  2.98518  4.58477  3.61503
          0.02802  3.98476  4.70710  0.61958  0.77255  0.48576  0.95510
    169   2.02401  1.32202  4.07660  3.74964  3.89947  3.08413  4.45737  2.89443  3.58810  2.88824  3.90535  3.65278  3.82862  3.88776  3.75653  2.56368  2.78720  2.58745  5.41669  4.22656    236 - -
          2.68618  4.42225  2.77519  2.73123  3.46354  2.40513  3.72494  3.29354  2.67741  2.69355  4.24690  2.90347  2.73739  3.18146  2.89801  2.37887  2.77519  2.98518  4.58477  3.61503
          0.02802  3.98476  4.70710  0.61958  0.77255  0.48576  0.95510
    170   3.19789  4.52715  4.75310  4.23614  3.25247  4.47353  4.86012  1.29039  4.06710  1.36977  3.08717  4.49008  4.72520  4.29640  4.23459  3.84949  3.44271  1.88261  5.27542  4.10071    237 - -
          2.68618  4.42225  2.77519  2.73123  3.46354  2.40513  3.72494  3.29354  2.67741  2.69355  4.24690  2.90347  2.73739  3.18146  2.89801  2.37887  2.77519  2.98518  4.58477  3.61503
          0.02802  3.98476  4.70710  0.61958  0.77255  0.48576  0.95510
    171   2.97344  4.96036  2.98070  2.73821  4.14356  3.44234  3.89715  3.79250  2.55148  3.28360  4.30930  3.19855  3.99805  1.04694  2.83303  3.01692  3.27080  3.51549  5.39615  4.09771    238 - -
          2.68618  4.42225  2.77519  2.73123  3.46354  2.40513  3.72494  3.29354  2.67741  2.69355  4.24690  2.90347  2.73739  3.18146  2.89801  2.37887  2.77519  2.98518  4.58477  3.61503
          0.02802  3.98476  4.70710  0.61958  0.77255  0.48576  0.95510
    172   2.20724  2.98483  3.74685  3.37754  4.05083  2.96455  4.26279  3.39885  3.29165  3.18055  4.06097  3.42069  3.70890  3.59738  3.54925  1.14809  2.69247  2.94955  5.46358  4.24342    239 - -
          2.68618  4.42225  2.77519  2.73123  3.46354  2.40513  3.72494  3.29354  2.67741  2.69355  4.24690  2.90347  2.73739  3.18146  2.89801  2.37887  2.77519  2.98518  4.58477  3.61503
          0.02802  3.98476  4.70710  0.61958  0.77255  0.48576  0.95510
    173   3.11383  4.47705  4.64098  4.10292  3.23300  4.34816  4.73186  1.34192  3.94454  1.68966  2.17955  4.35689  4.62055  4.16722  4.11765  3.70135  3.35669  1.95333  5.20545  4.06274    240 - -
          2.68618  4.42225  2.77519  2.73123  3.46354  2.40513  3.72494  3.29354  2.67741  2.69355  4.24690  2.90347  2.73739  3.18146  2.89801  2.37887  2.77519  2.98518  4.58477  3.61503
          0.02802  3.98476  4.70710  0.61958  0.77255  0.48576  0.95510
    174   2.37495  4.19911  3.56089  3.12777  3.80732  2.78485  4.08224  2.90142  3.07318  2.81786  3.74799  3.37006  3.82626  3.39456  3.38407  2.59382  1.71775  2.01208  5.26051  4.03653    241 - -
          2.68618  4.42225  2.77519  2.73123  3.46354  2.40513  3.72494  3.29354  2.67741  2.69355  4.24690  2.90347  2.73739  3.18146  2.89801  2.37887  2.77519  2.98518  4.58477  3.61503
          0.02802  3.98476  4.70710  0.61958  0.77255  0.48576  0.95510
    175   2.80965  4.57294  3.50633  3.42051  4.55884  0.57511  4.53303  4.18664  3.61699  3.82643  4.80379  3.67076  3.96764  3.93235  3.83984  2.98494  3.29963  3.69330  5.62342  4.66486    242 - -
          2.68618  4.42225  2.77519  2.73123  3.46354  2.40513  3.72494  3.29354  2.67741  2.69355  4.24690  2.90347  2.73739  3.18146  2.89801  2.37887  2.77519  2.98518  4.58477  3.61503
          0.02802  3.98476  4.70710  0.61958  0.77255  0.48576  0.95510
    176   2.89720  4.40990  4.27972  3.94734  3.63398  3.83886  4.73023  2.05032  3.81682  2.30220  3.58309  4.11885  4.39385  4.16900  4.01834  3.35025  3.25649  0.89441  5.43704  4.17517    243 - -
          2.68618  4.42225  2.77519  2.73123  3.46354  2.40513  3.72494  3.29354  2.67741  2.69355  4.24690  2.90347  2.73739  3.18146  2.89801  2.37887  2.77519  2.98518  4.58477  3.61503
          0.02802  3.98476  4.70710  0.61958  0.77255  0.48576  0.95510
    177   3.06254  4.42702  4.63722  4.07053  2.07923  4.26336  4.50610  1.73266  3.94258  1.58625  2.33940  4.27290  4.51967  4.07263  4.06868  3.58810  3.28872  2.19942  4.90362  3.69321    244 - -
          2.68618  4.42225  2.77519  2.73123  3.46354  2.40513  3.72494  3.29354  2.67741  2.69355  4.24690  2.90347  2.73739  3.18146  2.89801  2.37887  2.77519  2.98518  4.58477  3.61503
          0.02802  3.98476  4.70710  0.61958  0.77255  0.48576  0.95510
    178   3.19712  4.52641  4.75238  4.23576  3.25427  4.47293  4.86035  1.28540  4.06660  1.37630  3.08933  4.48960  4.72520  4.29679  4.23443  3.84910  3.44213  1.88022  5.27662  4.10107    245 - -
          2.68618  4.42225  2.77519  2.73123  3.46354  2.40513  3.72494  3.29354  2.67741  2.69355  4.24690  2.90347  2.73739  3.18146  2.89801  2.37887  2.77519  2.98518  4.58477  3.61503
          0.02802  3.98476  4.70710  0.61958  0.77255  0.48576  0.95510
    179   2.97344  4.96036  2.98070  2.73821  4.14356  3.44234  3.89715  3.79250  2.55148  3.28360  4.30930  3.19855  3.99805  1.04694  2.83303  3.01692  3.27080  3.51549  5.39615  4.09771    246 - -
          2.68618  4.42225  2.77519  2.73123  3.46354  2.40513  3.72494  3.29354  2.67741  2.69355  4.24690  2.90347  2.73739  3.18146  2.89801  2.37887  2.77519  2.98518  4.58477  3.61503
          0.02802  3.98476  4.70710  0.61958  0.77255  0.48576  0.95510
    180   0.86332  4.25092  3.57904  3.37674  4.16651  3.07221  4.38518  3.30902  3.39594  3.18533  4.20575  3.49719  3.82216  3.72703  3.63801  2.60071  2.88591  2.94396  5.58245  4.39551    247 - -
          2.68618  4.42225  2.77519  2.73123  3.46354  2.40513  3.72494  3.29354  2.67741  2.69355  4.24690  2.90347  2.73739  3.18146  2.89801  2.37887  2.77519  2.98518  4.58477  3.61503
          0.02802  3.98476  4.70710  0.61958  0.77255  0.48576  0.95510
    181   3.40377  4.77297  4.39262  4.12940  0.84447  4.06532  3.93095  2.91470  4.03384  2.25936  3.62890  4.14696  4.52213  4.17113  4.12580  3.66729  3.70533  2.91347  4.14855  2.50223    248 - -
          2.68618  4.42225  2.77519  2.73123  3.46354  2.40513  3.72494  3.29354  2.67741  2.69355  4.24690  2.90347  2.73739  3.18146  2.89801  2.37887  2.77519  2.98518  4.58477  3.61503
          0.02802  3.98476  4.70710  0.61958  0.77255  0.48576  0.95510
    182   3.06023  4.59196  4.17118  3.77421  3.26084  3.91843  4.48342  2.44782  3.53579  1.83962  1.17818  4.03751  4.38064  3.91088  3.72771  3.42054  3.36825  2.46670  5.11598  3.88706    249 - -
          2.68618  4.42225  2.77519  2.73123  3.46354  2.40513  3.72494  3.29354  2.67741  2.69355  4.24690  2.90347  2.73739  3.18146  2.89801  2.37887  2.77519  2.98518  4.58477  3.61503
          0.02802  3.98476  4.70710  0.61958  0.77255  0.48576  0.95510
    183   2.89720  4.40990  4.27972  3.94734  3.63398  3.83886  4.73023  2.05032  3.81682  2.30220  3.58309  4.11885  4.39385  4.16900  4.01834  3.35025  3.25649  0.89441  5.43704  4.17517    250 - -
          2.68618  4.42225  2.77519  2.73123  3.46354  2.40513  3.72494  3.29354  2.67741  2.69355  4.24690  2.90347  2.73739  3.18146  2.89801  2.37887  2.77519  2.98518  4.58477  3.61503
          0.02802  3.98476  4.70710  0.61958  0.77255  0.48576  0.95510
    184   2.80965  4.57294  3.50633  3.42051  4.55884  0.57511  4.53303  4.18664  3.61699  3.82643  4.80379  3.67076  3.96764  3.93235  3.83984  2.98494  3.29963  3.69330  5.62342  4.66486    251 - -
          2.68618  4.42225  2.77519  2.73123  3.46354  2.40513  3.72494  3.29354  2.67741  2.69355  4.24690  2.90347  2.73739  3.18146  2.89801  2.37887  2.77519  2.98518  4.58477  3.61503
          0.02802  3.98476  4.70710  0.61958  0.77255  0.48576  0.95510
    185   3.08762  4.42200  4.73877  4.25043  3.51321  4.39296  4.96839  1.13618  4.12512  2.00611  3.32795  4.47548  4.71928  4.39581  4.32478  3.78536  3.35839  1.42139  5.48833  4.28349    252 - -
          2.68618  4.42225  2.77519  2.73123  3.46354  2.40513  3.72494  3.29354  2.67741  2.69355  4.24690  2.90347  2.73739  3.18146  2.89801  2.37887  2.77519  2.98518  4.58477  3.61503
          0.02802  3.98476  4.70710  0.61958  0.77255  0.48576  0.95510
    186   2.89720  4.40990  4.27972  3.94734  3.63398  3.83886  4.73023  2.05032  3.81682  2.30220  3.58309  4.11885  4.39385  4.16900  4.01834  3.35025  3.25649  0.89441  5.43704  4.17517    253 - -
          2.68618  4.42225  2.77519  2.73123  3.46354  2.40513  3.72494  3.29354  2.67741  2.69355  4.24690  2.90347  2.73739  3.18146  2.89801  2.37887  2.77519  2.98518  4.58477  3.61503
          0.02802  3.98476  4.70710  0.61958  0.77255  0.48576  0.95510
    187   3.40377  4.77297  4.39262  4.12940  0.84447  4.06532  3.93095  2.91470  4.03384  2.25936  3.62890  4.14696  4.52213  4.17113  4.12580  3.66729  3.70533  2.91347  4.14855  2.50223    254 - -
          2.68618  4.42225  2.77519  2.73123  3.46354  2.40513  3.72494  3.29354  2.67741  2.69355  4.24690  2.90347  2.73739  3.18146  2.89801  2.37887  2.77519  2.98518  4.58477  3.61503
          0.02802  3.98476  4.70710  0.61958  0.77255  0.48576  0.95510
    188   0.86332  4.25092  3.57904  3.37674  4.16651  3.07221  4.38518  3.30902  3.39594  3.18533  4.20575  3.49719  3.82216  3.72703  3.63801  2.60071  2.88591  2.94396  5.58245  4.39551    255 - -
          2.68618  4.42225  2.77519  2.73123  3.46354  2.40513  3.72494  3.29354  2.67741  2.69355  4.24690  2.90347  2.73739  3.18146  2.89801  2.37887  2.77519  2.98518  4.58477  3.61503
          0.02802  3.98476  4.70710  0.61958  0.77255  0.48576  0.95510
    189   3.07695  5.04285  3.26026  2.86211  4.45497  3.55313  3.82508  3.89154  0.89443  3.43269  4.38915  3.28124  4.04641  3.01095  2.45802  3.11220  3.32241  3.59336  5.46431  4.29369    256 - -
          2.68618  4.42225  2.77519  2.73123  3.46354  2.40513  3.72494  3.29354  2.67741  2.69355  4.24690  2.90347  2.73739  3.18146  2.89801  2.37887  2.77519  2.98518  4.58477  3.61503
          0.02802  3.98476  4.70710  0.61958  0.77255  0.48576  0.95510
    190   3.28272  4.71231  4.36941  4.01082  3.18124  4.12400  4.63138  2.39256  3.77745  0.74840  3.17102  4.27536  4.54073  4.11887  3.93473  3.70951  3.57225  2.45884  5.10019  3.84908    257 - -
          2.68618  4.42225  2.77519  2.73123  3.46354  2.40513  3.72494  3.29354  2.67741  2.69355  4.24690  2.90347  2.73739  3.18146  2.89801  2.37887  2.77519  2.98518  4.58477  3.61503
          0.02802  3.98476  4.70710  0.61958  0.77255  0.48576  0.95510
    191   2.37299  4.29432  3.30691  3.12892  4.18947  3.02226  4.23517  3.72777  3.21027  3.43970  4.35708  3.33500  3.77055  3.55100  3.49213  0.93354  2.86172  3.23820  5.55319  4.27387    258 - -
          2.68618  4.42225  2.77519  2.73123  3.46354  2.40513  3.72494  3.29354  2.67741  2.69355  4.24690  2.90347  2.73739  3.18146  2.89801  2.37887  2.77519  2.98518  4.58477  3.61503
          0.02802  3.98476  4.70710  0.61958  0.77255  0.48576  0.95510
    192   3.13499  4.96433  3.63738  3.12633  4.34747  3.60015  3.91012  3.89779  2.28892  3.39337  4.39150  3.47704  4.09807  3.12564  0.81981  3.21428  3.39381  3.61711  5.38550  4.25137    259 - -
          2.68618  4.42225  2.77519  2.73123  3.46354  2.40513  3.72494  3.29354  2.67741  2.69355  4.24690  2.90347  2.73739  3.18146  2.89801  2.37887  2.77519  2.98518  4.58477  3.61503
          0.02802  3.98476  4.70710  0.61958  0.77255  0.48576  0.95510
    193   2.90602  4.64363  3.52551  3.38149  4.36537  3.32483  4.44893  3.94062  3.44857  3.55491  4.61022  3.67641  0.64301  3.83394  3.68058  3.07725  3.35663  3.57303  5.52022  4.48789    260 - -
          2.68618  4.42225  2.77519  2.73123  3.46354  2.40513  3.72494  3.29354  2.67741  2.69355  4.24690  2.90347  2.73739  3.18146  2.89801  2.37887  2.77519  2.98518  4.58477  3.61503
          0.02802  3.98476  4.70710  0.61958  0.77255  0.48576  0.95510
    194   3.07695  5.04285  3.26026  2.86211  4.45497  3.55313  3.82508  3.89154  0.89443  3.43269  4.38915  3.28124  4.04641  3.01095  2.45802  3.11220  3.32241  3.59336  5.46431  4.29369    261 - -
          2.68618  4.42225  2.77519  2.73123  3.46354  2.40513  3.72494  3.29354  2.67741  2.69355  4.24690  2.90347  2.73739  3.18146  2.89801  2.37887  2.77519  2.98518  4.58477  3.61503
          0.02802  3.98476  4.70710  0.61958  0.77255  0.48576  0.95510
    195   3.07695  5.04285  3.26026  2.86211  4.45497  3.55313  3.82508  3.89154  0.89443  3.43269  4.38915  3.28124  4.04641  3.01095  2.45802  3.11220  3.32241  3.59336  5.46431  4.29369    262 - -
          2.68618  4.42225  2.77519  2.73123  3.46354  2.40513  3.72494  3.29354  2.67741  2.69355  4.24690  2.90347  2.73739  3.18146  2.89801  2.37887  2.77519  2.98518  4.58477  3.61503
          0.02802  3.98476  4.70710  0.61958  0.77255  0.48576  0.95510
    196   3.13499  4.96433  3.63738  3.12633  4.34747  3.60015  3.91012  3.89779  2.28892  3.39337  4.39150  3.47704  4.09807  3.12564  0.81981  3.21428  3.39381  3.61711  5.38550  4.25137    263 - -
          2.68618  4.42225  2.77519  2.73123  3.46354  2.40513  3.72494  3.29354  2.67741  2.69355  4.24690  2.90347  2.73739  3.18146  2.89801  2.37887  2.77519  2.98518  4.58477  3.61503
          0.02802  3.98476  4.70710  0.61958  0.77255  0.48576  0.95510
    197   1.58916  4.16744  3.53534  3.20285  4.09970  3.02903  4.21044  3.22292  3.17899  3.10604  4.02699  3.36118  3.74806  3.50092  3.47228  2.47457  1.57404  2.84046  5.51811  4.30715    264 - -
          2.68618  4.42225  2.77519  2.73123  3.46354  2.40513  3.72494  3.29354  2.67741  2.69355  4.24690  2.90347  2.73739  3.18146  2.89801  2.37887  2.77519  2.98518  4.58477  3.61503
          0.02802  3.98476  4.70710  0.61958  0.77255  0.48576  0.95510
    198   2.97344  4.96036  2.98070  2.73821  4.14356  3.44234  3.89715  3.79250  2.55148  3.28360  4.30930  3.19855  3.99805  1.04694  2.83303  3.01692  3.27080  3.51549  5.39615  4.09771    265 - -
          2.68618  4.42225  2.77519  2.73123  3.46354  2.40513  3.72494  3.29354  2.67741  2.69355  4.24690  2.90347  2.73739  3.18146  2.89801  2.37887  2.77519  2.98518  4.58477  3.61503
          0.02802  3.98476  4.70710  0.61958  0.77255  0.48576  0.95510
    199   2.47605  4.32096  3.53081  3.28939  4.07099  3.15618  4.29775  3.21191  3.23457  3.07139  4.11561  3.47986  3.86920  3.62403  3.48714  2.67869  0.99489  2.89478  5.49890  4.28797    266 - -
          2.68618  4.42225  2.77519  2.73123  3.46354  2.40513  3.72494  3.29354  2.67741  2.69355  4.24690  2.90347  2.73739  3.18146  2.89801  2.37887  2.77519  2.98518  4.58477  3.61503
          0.02802  3.98476  4.70710  0.61958  0.77255  0.48576  0.95510
    200   3.28272  4.71231  4.36941  4.01082  3.18124  4.12400  4.63138  2.39256  3.77745  0.74840  3.17102  4.27536  4.54073  4.11887  3.93473  3.70951  3.57225  2.45884  5.10019  3.84908    267 - -
          2.68618  4.42225  2.77519  2.73123  3.46354  2.40513  3.72494  3.29354  2.67741  2.69355  4.24690  2.90347  2.73739  3.18146  2.89801  2.37887  2.77519  2.98518  4.58477  3.61503
          0.02802  3.98476  4.70710  0.61958  0.77255  0.48576  0.95510
    201   3.28272  4.71231  4.36941  4.01082  3.18124  4.12400  4.63138  2.39256  3.77745  0.74840  3.17102  4.27536  4.54073  4.11887  3.93473  3.70951  3.57225  2.45884  5.10019  3.84908    268 - -
          2.68618  4.42225  2.77519  2.73123  3.46354  2.40513  3.72494  3.29354  2.67741  2.69355  4.24690  2.90347  2.73739  3.18146  2.89801  2.37887  2.77519  2.98518  4.58477  3.61503
          0.02802  3.98476  4.70710  0.61958  0.77255  0.48576  0.95510
    202   3.49710  4.79045  4.50712  4.16267  1.03117  4.29467  3.52209  3.14504  4.01705  2.48657  3.75985  4.02131  4.61724  4.04700  4.08960  3.66469  3.72677  3.08753  3.68656  1.68684    269 - -
          2.68618  4.42225  2.77519  2.73123  3.46354  2.40513  3.72494  3.29354  2.67741  2.69355  4.24690  2.90347  2.73739  3.18146  2.89801  2.37887  2.77519  2.98518  4.58477  3.61503
          0.02802  3.98476  4.70710  0.61958  0.77255  0.48576  0.95510
    203   2.37299  4.29432  3.30691  3.12892  4.18947  3.02226  4.23517  3.72777  3.21027  3.43970  4.35708  3.33500  3.77055  3.55100  3.49213  0.93354  2.86172  3.23820  5.55319  4.27387    270 - -
          2.68618  4.42225  2.77519  2.73123  3.46354  2.40513  3.72494  3.29354  2.67741  2.69355  4.24690  2.90347  2.73739  3.18146  2.89801  2.37887  2.77519  2.98518  4.58477  3.61503
          0.02802  3.98476  4.70710  0.61958  0.77255  0.48576  0.95510
    204   3.05376  5.09212  3.47610  2.84846  4.52168  3.65024  3.64564  3.89090  1.77149  3.36382  4.25895  3.23401  4.04424  2.79499  1.18568  3.07099  3.23558  3.58796  5.41815  4.25270    271 - -
          2.68618  4.42225  2.77519  2.73123  3.46354  2.40513  3.72494  3.29354  2.67741  2.69355  4.24690  2.90347  2.73739  3.18146  2.89801  2.37887  2.77519  2.98518  4.58477  3.61503
          0.02802  3.98476  4.70710  0.61958  0.77255  0.48576  0.95510
    205   2.81941  4.81785  2.77534  2.67269  4.19927  3.26157  4.01608  3.93493  2.92979  3.56936  4.52475  0.97365  3.91941  3.28990  3.28750  2.88287  3.20552  3.54575  5.49240  4.14022    272 - -
          2.68618  4.42225  2.77519  2.73123  3.46354  2.40513  3.72494  3.29354  2.67741  2.69355  4.24690  2.90347  2.73739  3.18146  2.89801  2.37887  2.77519  2.98518  4.58477  3.61503
          0.02802  3.98476  4.70710  0.61958  0.77255  0.48576  0.95510
    206   0.86332  4.25092  3.57904  3.37674  4.16651  3.07221  4.38518  3.30902  3.39594  3.18533  4.20575  3.49719  3.82216  3.72703  3.63801  2.60071  2.88591  2.94396  5.58245  4.39551    273 - -
          2.68618  4.42225  2.77519  2.73123  3.46354  2.40513  3.72494  3.29354  2.67741  2.69355  4.24690  2.90347  2.73739  3.18146  2.89801  2.37887  2.77519  2.98518  4.58477  3.61503
          0.02802  3.98476  4.70710  0.61958  0.77255  0.48576  0.95510
    207   2.89720  4.40990  4.27972  3.94734  3.63398  3.83886  4.73023  2.05032  3.81682  2.30220  3.58309  4.11885  4.39385  4.16900  4.01834  3.35025  3.25649  0.89441  5.43704  4.17517    274 - -
          2.68618  4.42225  2.77519  2.73123  3.46354  2.40513  3.72494  3.29354  2.67741  2.69355  4.24690  2.90347  2.73739  3.18146  2.89801  2.37887  2.77519  2.98518  4.58477  3.61503
          0.02802  3.98476  4.70710  0.61958  0.77255  0.48576  0.95510
    208   3.11899  4.50802  4.49275  4.11369  3.45162  4.18574  4.82191  0.94885  3.94396  2.01595  3.37079  4.34340  4.60719  4.28138  4.12782  3.69284  3.41659  1.85484  5.36487  4.11210    275 - -
          2.68618  4.42225  2.77519  2.73123  3.46354  2.40513  3.72494  3.29354  2.67741  2.69355  4.24690  2.90347  2.73739  3.18146  2.89801  2.37887  2.77519  2.98518  4.58477  3.61503
          0.02802  3.98476  4.70710  0.61958  0.77255  0.48576  0.95510
    209   2.25201  1.32047  3.97243  3.65125  3.88981  3.01841  4.37232  3.13485  3.49073  3.02116  3.96743  3.56988  3.77034  3.80193  3.66884  2.18684  2.74052  2.76559  5.36480  4.13816    276 - -
          2.68618  4.42225  2.77519  2.73123  3.46354  2.40513  3.72494  3.29354  2.67741  2.69355  4.24690  2.90347  2.73739  3.18146  2.89801  2.37887  2.77519  2.98518  4.58477  3.61503
          0.02802  3.98476  4.70710  0.61958  0.77255  0.48576  0.95510
    210   2.73273  4.82909  3.05185  2.55656  3.80407  3.48607  2.58189  3.46375  2.31305  2.62176  3.90968  3.03789  3.89336  2.07008  2.65268  2.77428  2.95682  3.17847  5.12965  3.74223    277 - -
          2.68618  4.42225  2.77519  2.73123  3.46354  2.40513  3.72494  3.29354  2.67741  2.69355  4.24690  2.90347  2.73739  3.18146  2.89801  2.37887  2.77519  2.98518  4.58477  3.61503
          0.02802  3.98476  4.70710  0.61958  0.77255  0.48576  0.95510
    211   3.13499  4.96433  3.63738  3.12633  4.34747  3.60015  3.91012  3.89779  2.28892  3.39337  4.39150  3.47704  4.09807  3.12564  0.81981  3.21428  3.39381  3.61711  5.38550  4.25137    278 - -
          2.68618  4.42225  2.77519  2.73123  3.46354  2.40513  3.72494  3.29354  2.67741  2.69355  4.24690  2.90347  2.73739  3.18146  2.89801  2.37887  2.77519  2.98518  4.58477  3.61503
          0.02802  3.98476  4.70710  0.61958  0.77255  0.48576  0.95510
    212   3.11306  5.25504  0.76945  2.41077  4.64781  3.29827  4.03401  4.26215  3.14002  3.85093  4.83252  2.97238  3.95912  3.27409  3.67068  3.06348  3.45440  3.88973  5.79435  4.50352    279 - -
          2.68618  4.42225  2.77519  2.73123  3.46354  2.40513  3.72494  3.29354  2.67741  2.69355  4.24690  2.90347  2.73739  3.18146  2.89801  2.37887  2.77519  2.98518  4.58477  3.61503
          0.02802  3.98476  4.70710  0.61958  0.77255  0.48576  0.95510
    213   2.80965  4.57294  3.50633  3.42051  4.55884  0.57511  4.53303  4.18664  3.61699  3.82643  4.80379  3.67076  3.96764  3.93235  3.83984  2.98494  3.29963  3.69330  5.62342  4.66486    280 - -
          2.68618  4.42225  2.77519  2.73123  3.46354  2.40513  3.72494  3.29354  2.67741  2.69355  4.24690  2.90347  2.73739  3.18146  2.89801  2.37887  2.77519  2.98518  4.58477  3.61503
          0.02802  3.98476  4.70710  0.61958  0.77255  0.48576  0.95510
    214   2.67466  4.42517  3.47722  2.91564  3.47233  3.63560  3.88534  2.41860  2.81031  2.30552  3.01945  3.34215  4.00950  2.21822  3.16137  2.89105  2.90916  2.16964  5.01716  3.78274    281 - -
          2.68618  4.42225  2.77519  2.73123  3.46354  2.40513  3.72494  3.29354  2.67741  2.69355  4.24690  2.90347  2.73739  3.18146  2.89801  2.37887  2.77519  2.98518  4.58477  3.61503
          0.02802  3.98476  4.70710  0.61958  0.77255  0.48576  0.95510
    215   2.67771  4.47370  3.45409  3.05598  3.59716  3.45486  4.03203  2.90198  2.94013  1.90314  3.64723  3.41216  1.73757  3.34542  3.24336  2.87343  3.00743  2.72847  5.14274  3.85216    282 - -
          2.68618  4.42225  2.77519  2.73123  3.46354  2.40513  3.72494  3.29354  2.67741  2.69355  4.24690  2.90347  2.73739  3.18146  2.89801  2.37887  2.77519  2.98518  4.58477  3.61503
          0.02802  3.98476  4.70710  0.61958  0.77255  0.48576  0.95510
    216   2.71933  0.73859  4.26325  4.02921  3.99585  3.31770  4.65170  3.15925  3.85707  3.06925  4.19457  3.98633  4.03343  4.19864  3.96122  2.99105  3.19562  2.89603  5.38723  4.28249    283 - -
          2.68618  4.42225  2.77519  2.73123  3.46354  2.40513  3.72494  3.29354  2.67741  2.69355  4.24690  2.90347  2.73739  3.18146  2.89801  2.37887  2.77519  2.98518  4.58477  3.61503
          0.02802  3.98476  4.70710  0.61958  0.77255  0.48576  0.95510
    217   3.28272  4.71231  4.36941  4.01082  3.18124  4.12400  4.63138  2.39256  3.77745  0.74840  3.17102  4.27536  4.54073  4.11887  3.93473  3.70951  3.57225  2.45884  5.10019  3.84908    284 - -
          2.68618  4.42225  2.77519  2.73123  3.46354  2.40513  3.72494  3.29354  2.67741  2.69355  4.24690  2.90347  2.73739  3.18146  2.89801  2.37887  2.77519  2.98518  4.58477  3.61503
          0.02802  3.98476  4.70710  0.61958  0.77255  0.48576  0.95510
    218   3.12614  4.58924  4.37991  3.86739  3.11478  4.19213  4.52837  2.25969  3.62927  1.49124  1.46775  4.15838  4.51195  3.93780  3.82498  3.56342  3.37927  2.31927  5.07180  3.87250    285 - -
          2.68618  4.42225  2.77519  2.73123  3.46354  2.40513  3.72494  3.29354  2.67741  2.69355  4.24690  2.90347  2.73739  3.18146  2.89801  2.37887  2.77519  2.98518  4.58477  3.61503
          0.02802  3.98476  4.70710  0.61958  0.77255  0.48576  0.95510
    219   3.40377  4.77297  4.39262  4.12940  0.84447  4.06532  3.93095  2.91470  4.03384  2.25936  3.62890  4.14696  4.52213  4.17113  4.12580  3.66729  3.70533  2.91347  4.14855  2.50223    286 - -
          2.68618  4.42225  2.77519  2.73123  3.46354  2.40513  3.72494  3.29354  2.67741  2.69355  4.24690  2.90347  2.73739  3.18146  2.89801  2.37887  2.77519  2.98518  4.58477  3.61503
          0.02802  3.98476  4.70710  0.61958  0.77255  0.48576  0.95510
    220   3.13499  4.96433  3.63738  3.12633  4.34747  3.60015  3.91012  3.89779  2.28892  3.39337  4.39150  3.47704  4.09807  3.12564  0.81981  3.21428  3.39381  3.61711  5.38550  4.25137    287 - -
          2.68618  4.42225  2.77519  2.73123  3.46354  2.40513  3.72494  3.29354  2.67741  2.69355  4.24690  2.90347  2.73739  3.18146  2.89801  2.37887  2.77519  2.98518  4.58477  3.61503
          0.02802  3.98476  4.70710  0.61958  0.77255  0.48576  0.95510
    221   2.89720  4.40990  4.27972  3.94734  3.63398  3.83886  4.73023  2.05032  3.81682  2.30220  3.58309  4.11885  4.39385  4.16900  4.01834  3.35025  3.25649  0.89441  5.43704  4.17517    288 - -
          2.68618  4.42225  2.77519  2.73123  3.46354  2.40513  3.72494  3.29354  2.67741  2.69355  4.24690  2.90347  2.73739  3.18146  2.89801  2.37887  2.77519  2.98518  4.58477  3.61503
          0.02802  3.98476  4.70710  0.61958  0.77255  0.48576  0.95510
    222   2.80965  4.57294  3.50633  3.42051  4.55884  0.57511  4.53303  4.18664  3.61699  3.82643  4.80379  3.67076  3.96764  3.93235  3.83984  2.98494  3.29963  3.69330  5.62342  4.66486    289 - -
          2.68618  4.42225  2.77519  2.73123  3.46354  2.40513  3.72494  3.29354  2.67741  2.69355  4.24690  2.90347  2.73739  3.18146  2.89801  2.37887  2.77519  2.98518  4.58477  3.61503
          0.02802  3.98476  4.70710  0.61958  0.77255  0.48576  0.95510
    223   3.11306  5.25504  0.76945  2.41077  4.64781  3.29827  4.03401  4.26215  3.14002  3.85093  4.83252  2.97238  3.95912  3.27409  3.67068  3.06348  3.45440  3.88973  5.79435  4.50352    290 - -
          2.68618  4.42225  2.77519  2.73123  3.46354  2.40513  3.72494  3.29354  2.67741  2.69355  4.24690  2.90347  2.73739  3.18146  2.89801  2.37887  2.77519  2.98518  4.58477  3.61503
          0.02802  3.98476  4.70710  0.61958  0.77255  0.48576  0.95510
    224   3.06023  4.59196  4.17118  3.77421  3.26084  3.91843  4.48342  2.44782  3.53579  1.83962  1.17818  4.03751  4.38064  3.91088  3.72771  3.42054  3.36825  2.46670  5.11598  3.88706    291 - -
          2.68618  4.42225  2.77519  2.73123  3.46354  2.40513  3.72494  3.29354  2.67741  2.69355  4.24690  2.90347  2.73739  3.18146  2.89801  2.37887  2.77519  2.98518  4.58477  3.61503
          0.02802  3.98476  4.70710  0.61958  0.77255  0.48576  0.95510
    225   3.13499  4.96433  3.63738  3.12633  4.34747  3.60015  3.91012  3.89779  2.28892  3.39337  4.39150  3.47704  4.09807  3.12564  0.81981  3.21428  3.39381  3.61711  5.38550  4.25137    292 - -
          2.68618  4.42225  2.77519  2.73123  3.46354  2.40513  3.72494  3.29354  2.67741  2.69355  4.24690  2.90347  2.73739  3.18146  2.89801  2.37887  2.77519  2.98518  4.58477  3.61503
          0.02802  3.98476  4.70710  0.61958  0.77255  0.48576  0.95510
    226   3.07695  5.04285  3.26026  2.86211  4.45497  3.55313  3.82508  3.89154  0.89443  3.43269  4.38915  3.28124  4.04641  3.01095  2.45802  3.11220  3.32241  3.59336  5.46431  4.29369    293 - -
          2.68618  4.42225  2.77519  2.73123  3.46354  2.40513  3.72494  3.29354  2.67741  2.69355  4.24690  2.90347  2.73739  3.18146  2.89801  2.37887  2.77519  2.98518  4.58477  3.61503
          0.02802  3.98476  4.70710  0.61958  0.77255  0.48576  0.95510
    227   2.37299  4.29432  3.30691  3.12892  4.18947  3.02226  4.23517  3.72777  3.21027  3.43970  4.35708  3.33500  3.77055  3.55100  3.49213  0.93354  2.86172  3.23820  5.55319  4.27387    294 - -
          2.68618  4.42225  2.77519  2.73123  3.46354  2.40513  3.72494  3.29354  2.67741  2.69355  4.24690  2.90347  2.73739  3.18146  2.89801  2.37887  2.77519  2.98518  4.58477  3.61503
          0.02802  3.98476  4.70710  0.61958  0.77255  0.48576  0.95510
    228   3.12382  4.91960  3.24095  3.01322  3.36769  3.54615  0.92612  3.84407  2.85341  3.32350  4.37602  3.41759  4.10540  3.38121  3.11186  3.19379  3.43143  3.57711  4.83107  3.31561    295 - -
          2.68618  4.42225  2.77519  2.73123  3.46354  2.40513  3.72494  3.29354  2.67741  2.69355  4.24690  2.90347  2.73739  3.18146  2.89801  2.37887  2.77519  2.98518  4.58477  3.61503
          0.02802  3.98476  4.70710  0.61958  0.77255  0.48576  0.95510
    229   3.11899  4.50802  4.49275  4.11369  3.45162  4.18574  4.82191  0.94885  3.94396  2.01595  3.37079  4.34340  4.60719  4.28138  4.12782  3.69284  3.41659  1.85484  5.36487  4.11210    296 - -
          2.68618  4.42225  2.77519  2.73123  3.46354  2.40513  3.72494  3.29354  2.67741  2.69355  4.24690  2.90347  2.73739  3.18146  2.89801  2.37887  2.77519  2.98518  4.58477  3.61503
          0.02802  3.98476  4.70710  0.61958  0.77255  0.48576  0.95510
    230   3.08793  4.43047  4.71822  4.23525  3.49748  4.37499  4.95314  1.10137  4.10262  1.98925  3.31804  4.46084  4.70884  4.37820  4.30190  3.77083  3.36129  1.49343  5.47489  4.26703    297 - -
          2.68618  4.42225  2.77519  2.73123  3.46354  2.40513  3.72494  3.29354  2.67741  2.69355  4.24690  2.90347  2.73739  3.18146  2.89801  2.37887  2.77519  2.98518  4.58477  3.61503
          0.02802  3.98476  4.70710  0.61958  0.77255  0.48576  0.95510
    231   3.05204  5.18284  2.53951  0.87572  4.54363  3.34872  3.94664  4.01996  2.84152  3.61953  4.58972  3.00112  3.95897  3.16066  3.26118  3.02369  3.35749  3.69264  5.69408  4.41767    298 - -
          2.68618  4.42225  2.77519  2.73123  3.46354  2.40513  3.72494  3.29354  2.67741  2.69355  4.24690  2.90347  2.73739  3.18146  2.89801  2.37887  2.77519  2.98518  4.58477  3.61503
          0.02802  3.98476  4.70710  0.61958  0.77255  0.48576  0.95510
    232   0.86332  4.25092  3.57904  3.37674  4.16651  3.07221  4.38518  3.30902  3.39594  3.18533  4.20575  3.49719  3.82216  3.72703  3.63801  2.60071  2.88591  2.94396  5.58245  4.39551    299 - -
          2.68618  4.42225  2.77519  2.73123  3.46354  2.40513  3.72494  3.29354  2.67741  2.69355  4.24690  2.90347  2.73739  3.18146  2.89801  2.37887  2.77519  2.98518  4.58477  3.61503
          0.02802  3.98476  4.70710  0.61958  0.77255  0.48576  0.95510
    233   3.12382  4.91960  3.24095  3.01322  3.36769  3.54615  0.92612  3.84407  2.85341  3.32350  4.37602  3.41759  4.10540  3.38121  3.11186  3.19379  3.43143  3.57711  4.83107  3.31561    300 - -
          2.68618  4.42225  2.77519  2.73123  3.46354  2.40513  3.72494  3.29354  2.67741  2.69355  4.24690  2.90347  2.73739  3.18146  2.89801  2.37887  2.77519  2.98518  4.58477  3.61503
          0.02802  3.98476  4.70710  0.61958  0.77255  0.48576  0.95510
    234   3.03815  4.40089  4.64502  4.16156  3.55138  4.30256  4.90398  1.58956  4.03572  2.08528  3.38166  4.38867  4.66296  4.32721  4.25081  3.69478  3.31759  1.03179  5.48601  4.26082    301 - -
          2.68618  4.42225  2.77519  2.73123  3.46354  2.40513  3.72494  3.29354  2.67741  2.69355  4.24690  2.90347  2.73739  3.18146  2.89801  2.37887  2.77519  2.98518  4.58477  3.61503
          0.02802  3.98476  4.70710  0.61958  0.77255  0.48576  0.95510
    235   2.79366  4.78641  3.38603  2.84569  4.26120  3.46886  3.74363  3.60829  2.16756  3.19686  4.11591  3.22260  3.95404  2.91931  1.29369  2.87462  2.65722  3.29822  5.38588  4.16843    302 - -
          2.68618  4.42225  2.77519  2.73123  3.46354  2.40513  3.72494  3.29354  2.67741  2.69355  4.24690  2.90347  2.73739  3.18146  2.89801  2.37887  2.77519  2.98518  4.58477  3.61503
          0.02802  3.98476  4.70710  0.61958  0.77255  0.48576  0.95510
    236   0.86332  4.25092  3.57904  3.37674  4.16651  3.07221  4.38518  3.30902  3.39594  3.18533  4.20575  3.49719  3.82216  3.72703  3.63801  2.60071  2.88591  2.94396  5.58245  4.39551    303 - -
          2.68618  4.42225  2.77519  2.73123  3.46354  2.40513  3.72494  3.29354  2.67741  2.69355  4.24690  2.90347  2.73739  3.18146  2.89801  2.37887  2.77519  2.98518  4.58477  3.61503
          0.02802  3.98476  4.70710  0.61958  0.77255  0.48576  0.95510
    237   2.97344  4.96036  2.98070  2.73821  4.14356  3.44234  3.89715  3.79250  2.55148  3.28360  4.30930  3.19855  3.99805  1.04694  2.83303  3.01692  3.27080  3.51549  5.39615  4.09771    304 - -
          2.68618  4.42225  2.77519  2.73123  3.46354  2.40513  3.72494  3.29354  2.67741  2.69355  4.24690  2.90347  2.73739  3.18146  2.89801  2.37887  2.77519  2.98518  4.58477  3.61503
          0.02802  3.98476  4.70710  0.61958  0.77255  0.48576  0.95510
    238   3.20829  4.55179  4.75324  4.18562  3.10043  4.45687  4.76472  1.77291  4.04820  1.18602  2.10367  4.45040  4.66179  4.18844  4.19032  3.79325  3.43145  2.15491  5.13949  4.06113    305 - -
          2.68618  4.42225  2.77519  2.73123  3.46354  2.40513  3.72494  3.29354  2.67741  2.69355  4.24690  2.90347  2.73739  3.18146  2.89801  2.37887  2.77519  2.98518  4.58477  3.61503
          0.02802  3.98476  4.70710  0.61958  0.77255  0.48576  0.95510
    239   3.11899  4.50802  4.49275  4.11369  3.45162  4.18574  4.82191  0.94885  3.94396  2.01595  3.37079  4.34340  4.60719  4.28138  4.12782  3.69284  3.41659  1.85484  5.36487  4.11210    306 - -
          2.68618  4.42225  2.77519  2.73123  3.46354  2.40513  3.72494  3.29354  2.67741  2.69355  4.24690  2.90347  2.73739  3.18146  2.89801  2.37887  2.77519  2.98518  4.58477  3.61503
          0.02802  3.98476  4.70710  0.61958  0.77255  0.48576  0.95510
    240   3.05052  5.15785  3.46294  2.79705  4.61205  3.66233  3.60836  3.95958  1.32452  3.40207  4.27493  3.19696  4.03188  2.74401  1.58603  3.04662  3.21685  3.64268  5.44293  4.27738    307 - -
          2.68618  4.42225  2.77519  2.73123  3.46354  2.40513  3.72494  3.29354  2.67741  2.69355  4.24690  2.90347  2.73739  3.18146  2.89801  2.37887  2.77519  2.98518  4.58477  3.61503
          0.02802  3.98476  4.70710  0.61958  0.77255  0.48576  0.95510
    241   2.98614  5.13200  3.38070  2.72498  4.51919  3.63688  3.07628  3.90488  1.63846  3.36078  4.21569  3.14743  3.99854  2.72459  1.47190  2.98055  3.15543  3.58342  5.41438  4.21302    308 - -
          2.68618  4.42225  2.77519  2.73123  3.46354  2.40513  3.72494  3.29354  2.67741  2.69355  4.24690  2.90347  2.73739  3.18146  2.89801  2.37887  2.77519  2.98518  4.58477  3.61503
          0.02802  3.98476  4.70710  0.61958  0.77255  0.48576  0.95510
    242   3.07695  5.04285  3.26026  2.86211  4.45497  3.55313  3.82508  3.89154  0.89443  3.43269  4.38915  3.28124  4.04641  3.01095  2.45802  3.11220  3.32241  3.59336  5.46431  4.29369    309 - -
          2.68618  4.42225  2.77519  2.73123  3.46354  2.40513  3.72494  3.29354  2.67741  2.69355  4.24690  2.90347  2.73739  3.18146  2.89801  2.37887  2.77519  2.98518  4.58477  3.61503
          0.02802  3.98476  4.70710  0.61958  0.77255  0.48576  0.95510
    243   2.96462  4.39593  4.43734  3.93529  3.42438  4.12420  4.66032  1.93446  3.78132  1.98846  2.76946  4.17956  4.50749  4.07917  3.99945  3.49783  3.24410  1.11760  5.29924  4.09144    310 - -
          2.68586  4.42104  2.77551  2.73156  3.46313  2.40543  3.72468  3.29269  2.67710  2.69272  4.24758  2.90373  2.73807  3.18187  2.89704  2.37930  2.77533  2.98519  4.58545  3.61529
          0.10913  2.36065  4.70710  3.27321  0.03862  0.48576  0.95510
    244   2.47605  4.32096  3.53081  3.28939  4.07099  3.15618  4.29775  3.21191  3.23457  3.07139  4.11561  3.47986  3.86920  3.62403  3.48714  2.67869  0.99489  2.89478  5.49890  4.28797    371 - -
          2.68618  4.42225  2.77519  2.73123  3.46354  2.40513  3.72494  3.29354  2.67741  2.69355  4.24690  2.90347  2.73739  3.18146  2.89801  2.37887  2.77519  2.98518  4.58477  3.61503
          0.02802  3.98476  4.70710  0.61958  0.77255  0.48576  0.95510
    245   2.84538  4.92926  3.33526  2.69073  4.24089  3.58264  3.61532  3.03278  1.69437  3.14580  4.01558  3.12855  3.95209  2.76646  1.71066  2.88141  3.04018  3.29432  5.32318  4.09391    372 - -
          2.68618  4.42225  2.77519  2.73123  3.46354  2.40513  3.72494  3.29354  2.67741  2.69355  4.24690  2.90347  2.73739  3.18146  2.89801  2.37887  2.77519  2.98518  4.58477  3.61503
          0.02802  3.98476  4.70710  0.61958  0.77255  0.48576  0.95510
    246   3.05204  5.18284  2.53951  0.87572  4.54363  3.34872  3.94664  4.01996  2.84152  3.61953  4.58972  3.00112  3.95897  3.16066  3.26118  3.02369  3.35749  3.69264  5.69408  4.41767    373 - -
          2.68618  4.42225  2.77519  2.73123  3.46354  2.40513  3.72494  3.29354  2.67741  2.69355  4.24690  2.90347  2.73739  3.18146  2.89801  2.37887  2.77519  2.98518  4.58477  3.61503
          0.02802  3.98476  4.70710  0.61958  0.77255  0.48576  0.95510
    247   2.80965  4.57294  3.50633  3.42051  4.55884  0.57511  4.53303  4.18664  3.61699  3.82643  4.80379  3.67076  3.96764  3.93235  3.83984  2.98494  3.29963  3.69330  5.62342  4.66486    374 - -
          2.68618  4.42225  2.77519  2.73123  3.46354  2.40513  3.72494  3.29354  2.67741  2.69355  4.24690  2.90347  2.73739  3.18146  2.89801  2.37887  2.77519  2.98518  4.58477  3.61503
          0.02802  3.98476  4.70710  0.61958  0.77255  0.48576  0.95510
    248   3.05204  5.18284  2.53951  0.87572  4.54363  3.34872  3.94664  4.01996  2.84152  3.61953  4.58972  3.00112  3.95897  3.16066  3.26118  3.02369  3.35749  3.69264  5.69408  4.41767    375 - -
          2.68618  4.42225  2.77519  2.73123  3.46354  2.40513  3.72494  3.29354  2.67741  2.69355  4.24690  2.90347  2.73739  3.18146  2.89801  2.37887  2.77519  2.98518  4.58477  3.61503
          0.02802  3.98476  4.70710  0.61958  0.77255  0.48576  0.95510
    249   2.70596  4.31394  3.76950  3.26566  3.35158  3.69709  4.07840  2.39011  3.12691  1.56183  3.34684  3.11688  4.11971  3.47369  3.40295  3.02204  2.97303  1.93032  4.96575  3.70290    376 - -
          2.68618  4.42225  2.77519  2.73123  3.46354  2.40513  3.72494  3.29354  2.67741  2.69355  4.24690  2.90347  2.73739  3.18146  2.89801  2.37887  2.77519  2.98518  4.58477  3.61503
          0.02802  3.98476  4.70710  0.61958  0.77255  0.48576  0.95510
    250   3.28272  4.71231  4.36941  4.01082  3.18124  4.12400  4.63138  2.39256  3.77745  0.74840  3.17102  4.27536  4.54073  4.11887  3.93473  3.70951  3.57225  2.45884  5.10019  3.84908    377 - -
          2.68618  4.42225  2.77519  2.73123  3.46354  2.40513  3.72494  3.29354  2.67741  2.69355  4.24690  2.90347  2.73739  3.18146  2.89801  2.37887  2.77519  2.98518  4.58477  3.61503
          0.02802  3.98476  4.70710  0.61958  0.77255  0.48576  0.95510
    251   2.90602  4.64363  3.52551  3.38149  4.36537  3.32483  4.44893  3.94062  3.44857  3.55491  4.61022  3.67641  0.64301  3.83394  3.68058  3.07725  3.35663  3.57303  5.52022  4.48789    378 - -
          2.68618  4.42225  2.77519  2.73123  3.46354  2.40513  3.72494  3.29354  2.67741  2.69355  4.24690  2.90347  2.73739  3.18146  2.89801  2.37887  2.77519  2.98518  4.58477  3.61503
          0.02802  3.98476  4.70710  0.61958  0.77255  0.48576  0.95510
    252   3.40377  4.77297  4.39262  4.12940  0.84447  4.06532  3.93095  2.91470  4.03384  2.25936  3.62890  4.14696  4.52213  4.17113  4.12580  3.66729  3.70533  2.91347  4.14855  2.50223    379 - -
          2.68618  4.42225  2.77519  2.73123  3.46354  2.40513  3.72494  3.29354  2.67741  2.69355  4.24690  2.90347  2.73739  3.18146  2.89801  2.37887  2.77519  2.98518  4.58477  3.61503
          0.02802  3.98476  4.70710  0.61958  0.77255  0.48576  0.95510
    253   3.44043  4.78309  4.34909  3.95871  1.35514  4.22768  2.71021  3.34580  3.82791  2.75603  3.92130  3.89068  4.54968  3.90318  3.95630  3.55926  3.65956  3.20803  3.62532  1.36019    380 - -
          2.68618  4.42225  2.77519  2.73123  3.46354  2.40513  3.72494  3.29354  2.67741  2.69355  4.24690  2.90347  2.73739  3.18146  2.89801  2.37887  2.77519  2.98518  4.58477  3.61503
          0.02802  3.98476  4.70710  0.61958  0.77255  0.48576  0.95510
    254   2.97344  4.96036  2.98070  2.73821  4.14356  3.44234  3.89715  3.79250  2.55148  3.28360  4.30930  3.19855  3.99805  1.04694  2.83303  3.01692  3.27080  3.51549  5.39615  4.09771    381 - -
          2.68618  4.42225  2.77519  2.73123  3.46354  2.40513  3.72494  3.29354  2.67741  2.69355  4.24690  2.90347  2.73739  3.18146  2.89801  2.37887  2.77519  2.98518  4.58477  3.61503
          0.02802  3.98476  4.70710  0.61958  0.77255  0.48576  0.95510
    255   2.63464  4.70135  2.96089  2.58926  4.11220  3.32831  3.76243  3.49047  2.47291  3.11442  4.01128  3.04635  3.85022  1.90738  2.81981  2.70683  2.02107  3.16943  5.38904  4.08741    382 - -
          2.68618  4.42225  2.77519  2.73123  3.46354  2.40513  3.72494  3.29354  2.67741  2.69355  4.24690  2.90347  2.73739  3.18146  2.89801  2.37887  2.77519  2.98518  4.58477  3.61503
          0.02802  3.98476  4.70710  0.61958  0.77255  0.48576  0.95510
    256   2.88612  5.26220  2.31759  1.21679  4.58144  3.26237  3.76077  4.07952  2.64597  3.63201  4.49692  2.45046  3.85707  2.93421  3.12007  2.82147  3.17431  3.69205  5.77082  4.34424    383 - -
          2.68618  4.42225  2.77519  2.73123  3.46354  2.40513  3.72494  3.29354  2.67741  2.69355  4.24690  2.90347  2.73739  3.18146  2.89801  2.37887  2.77519  2.98518  4.58477  3.61503
          0.02802  3.98476  4.70710  0.61958  0.77255  0.48576  0.95510
    257   3.27093  4.66329  4.62620  4.09641  3.06317  4.41733  4.71223  2.19969  3.87479  0.87755  2.54348  4.38834  4.65733  4.11119  4.04078  3.78585  3.50682  2.31212  5.11931  3.97441    384 - -
          2.68618  4.42225  2.77519  2.73123  3.46354  2.40513  3.72494  3.29354  2.67741  2.69355  4.24690  2.90347  2.73739  3.18146  2.89801  2.37887  2.77519  2.98518  4.58477  3.61503
          0.02802  3.98476  4.70710  0.61958  0.77255  0.48576  0.95510
    258   2.86590  5.12840  2.91015  2.28282  4.45854  3.48266  3.03587  3.88797  1.41084  3.37969  4.21479  2.97933  3.90988  2.75197  2.41200  2.84248  3.07415  3.54083  5.48075  4.19255    385 - -
          2.68618  4.42225  2.77519  2.73123  3.46354  2.40513  3.72494  3.29354  2.67741  2.69355  4.24690  2.90347  2.73739  3.18146  2.89801  2.37887  2.77519  2.98518  4.58477  3.61503
          0.02802  3.98476  4.70710  0.61958  0.77255  0.48576  0.95510
    259   3.02359  4.40100  4.60815  4.13112  3.55038  4.26264  4.87862  1.64460  3.99981  2.09396  3.38941  4.35671  4.63917  4.29940  4.21723  3.65853  3.30837  1.01430  5.47679  4.24454    386 - -
          2.68618  4.42225  2.77519  2.73123  3.46354  2.40513  3.72494  3.29354  2.67741  2.69355  4.24690  2.90347  2.73739  3.18146  2.89801  2.37887  2.77519  2.98518  4.58477  3.61503
          0.02802  3.98476  4.70710  0.61958  0.77255  0.48576  0.95510
    260   2.30089  4.25557  3.16580  3.02058  4.38264  1.16456  4.22484  3.87335  3.21940  3.55639  4.40203  3.24561  3.71538  3.50656  3.53123  2.13132  2.79786  3.29958  5.70106  4.46286    387 - -
          2.68618  4.42225  2.77519  2.73123  3.46354  2.40513  3.72494  3.29354  2.67741  2.69355  4.24690  2.90347  2.73739  3.18146  2.89801  2.37887  2.77519  2.98518  4.58477  3.61503
          0.02802  3.98476  4.70710  0.61958  0.77255  0.48576  0.95510
    261   1.68346  3.11354  3.68112  3.26433  4.08865  1.94033  4.19758  3.47540  3.22468  3.18489  4.02145  3.35596  3.67820  3.50012  3.52155  1.94932  2.65186  2.99498  5.46986  4.27596    388 - -
          2.68618  4.42225  2.77519  2.73123  3.46354  2.40513  3.72494  3.29354  2.67741  2.69355  4.24690  2.90347  2.73739  3.18146  2.89801  2.37887  2.77519  2.98518  4.58477  3.61503
          0.02802  3.98476  4.70710  0.61958  0.77255  0.48576  0.95510
    262   3.11306  5.25504  0.76945  2.41077  4.64781  3.29827  4.03401  4.26215  3.14002  3.85093  4.83252  2.97238  3.95912  3.27409  3.67068  3.06348  3.45440  3.88973  5.79435  4.50352    389 - -
          2.68618  4.42225  2.77519  2.73123  3.46354  2.40513  3.72494  3.29354  2.67741  2.69355  4.24690  2.90347  2.73739  3.18146  2.89801  2.37887  2.77519  2.98518  4.58477  3.61503
          0.02802  3.98476  4.70710  0.61958  0.77255  0.48576  0.95510
    263   2.80965  4.57294  3.50633  3.42051  4.55884  0.57511  4.53303  4.18664  3.61699  3.82643  4.80379  3.67076  3.96764  3.93235  3.83984  2.98494  3.29963  3.69330  5.62342  4.66486    390 - -
          2.68618  4.42225  2.77519  2.73123  3.46354  2.40513  3.72494  3.29354  2.67741  2.69355  4.24690  2.90347  2.73739  3.18146  2.89801  2.37887  2.77519  2.98518  4.58477  3.61503
          0.02802  3.98476  4.70710  0.61958  0.77255  0.48576  0.95510
    264   2.82284  5.09508  2.42453  1.29239  4.54669  2.35590  3.80514  4.01362  2.70589  3.58416  4.44277  2.84559  3.85030  2.98336  3.18043  2.79553  3.13000  3.61770  5.72851  4.36028    391 - -
          2.68618  4.42225  2.77519  2.73123  3.46354  2.40513  3.72494  3.29354  2.67741  2.69355  4.24690  2.90347  2.73739  3.18146  2.89801  2.37887  2.77519  2.98518  4.58477  3.61503
          0.02802  3.98476  4.70710  0.61958  0.77255  0.48576  0.95510
    265   2.93161  5.40530  2.00457  1.16428  4.70407  3.24055  3.77364  4.19833  2.75453  3.73554  4.59974  2.72788  3.85177  2.94491  3.30845  2.83602  3.21941  3.79770  5.88519  4.42549    392 - -
          2.68618  4.42225  2.77519  2.73123  3.46354  2.40513  3.72494  3.29354  2.67741  2.69355  4.24690  2.90347  2.73739  3.18146  2.89801  2.37887  2.77519  2.98518  4.58477  3.61503
          0.02802  3.98476  4.70710  0.61958  0.77255  0.48576  0.95510
    266   3.11306  5.25504  0.76945  2.41077  4.64781  3.29827  4.03401  4.26215  3.14002  3.85093  4.83252  2.97238  3.95912  3.27409  3.67068  3.06348  3.45440  3.88973  5.79435  4.50352    393 - -
          2.68618  4.42225  2.77519  2.73123  3.46354  2.40513  3.72494  3.29354  2.67741  2.69355  4.24690  2.90347  2.73739  3.18146  2.89801  2.37887  2.77519  2.98518  4.58477  3.61503
          0.02802  3.98476  4.70710  0.61958  0.77255  0.48576  0.95510
    267   3.05724  5.15721  3.47976  2.80742  4.61257  3.66775  3.60899  3.95826  1.42092  3.40061  4.27518  3.20386  4.03611  2.74514  1.46202  3.05447  3.22220  3.64321  5.44073  4.27851    394 - -
          2.68618  4.42225  2.77519  2.73123  3.46354  2.40513  3.72494  3.29354  2.67741  2.69355  4.24690  2.90347  2.73739  3.18146  2.89801  2.37887  2.77519  2.98518  4.58477  3.61503
          0.02802  3.98476  4.70710  0.61958  0.77255  0.48576  0.95510
    268   3.20613  4.53563  4.75911  4.23897  3.23367  4.47899  4.85698  1.34560  4.07069  1.30250  3.06518  4.49415  4.72486  4.29152  4.23482  3.85303  3.44914  1.90868  5.26283  4.09622    395 - -
          2.68618  4.42225  2.77519  2.73123  3.46354  2.40513  3.72494  3.29354  2.67741  2.69355  4.24690  2.90347  2.73739  3.18146  2.89801  2.37887  2.77519  2.98518  4.58477  3.61503
          0.02802  3.98476  4.70710  0.61958  0.77255  0.48576  0.95510
    269   3.14884  4.52376  4.62427  4.06326  2.06445  4.31555  4.47331  2.27958  3.93243  1.33633  2.00206  4.28605  4.55180  4.05506  4.06674  3.63980  3.37001  2.38285  4.83256  3.57103    396 - -
          2.68618  4.42225  2.77519  2.73123  3.46354  2.40513  3.72494  3.29354  2.67741  2.69355  4.24690  2.90347  2.73739  3.18146  2.89801  2.37887  2.77519  2.98518  4.58477  3.61503
          0.02802  3.98476  4.70710  0.61958  0.77255  0.48576  0.95510
    270   3.40377  4.77297  4.39262  4.12940  0.84447  4.06532  3.93095  2.91470  4.03384  2.25936  3.62890  4.14696  4.52213  4.17113  4.12580  3.66729  3.70533  2.91347  4.14855  2.50223    397 - -
          2.68618  4.42225  2.77519  2.73123  3.46354  2.40513  3.72494  3.29354  2.67741  2.69355  4.24690  2.90347  2.73739  3.18146  2.89801  2.37887  2.77519  2.98518  4.58477  3.61503
          0.02802  3.98476  4.70710  0.61958  0.77255  0.48576  0.95510
    271   3.11899  4.50802  4.49275  4.11369  3.45162  4.18574  4.82191  0.94885  3.94396  2.01595  3.37079  4.34340  4.60719  4.28138  4.12782  3.69284  3.41659  1.85484  5.36487  4.11210    398 - -
          2.68618  4.42225  2.77519  2.73123  3.46354  2.40513  3.72494  3.29354  2.67741  2.69355  4.24690  2.90347  2.73739  3.18146  2.89801  2.37887  2.77519  2.98518  4.58477  3.61503
          0.02802  3.98476  4.70710  0.61958  0.77255  0.48576  0.95510
    272   3.52783  4.86160  4.26654  4.00108  2.78883  3.85901  4.04391  3.55719  3.72135  2.93227  4.18565  4.12769  4.38634  4.10317  3.82962  3.73042  3.83414  3.45062  0.68637  2.78523    399 - -
          2.68618  4.42225  2.77519  2.73123  3.46354  2.40513  3.72494  3.29354  2.67741  2.69355  4.24690  2.90347  2.73739  3.18146  2.89801  2.37887  2.77519  2.98518  4.58477  3.61503
          0.02802  3.98476  4.70710  0.61958  0.77255  0.48576  0.95510
    273   2.90602  4.64363  3.52551  3.38149  4.36537  3.32483  4.44893  3.94062  3.44857  3.55491  4.61022  3.67641  0.64301  3.83394  3.68058  3.07725  3.35663  3.57303  5.52022  4.48789    400 - -
          2.68618  4.42225  2.77519  2.73123  3.46354  2.40513  3.72494  3.29354  2.67741  2.69355  4.24690  2.90347  2.73739  3.18146  2.89801  2.37887  2.77519  2.98518  4.58477  3.61503
          0.02802  3.98476  4.70710  0.61958  0.77255  0.48576  0.95510
    274   2.57533  4.33276  3.62235  3.14862  3.59708  3.44849  4.07548  2.64864  3.01007  2.43305  2.80313  3.46021  3.98277  3.38642  3.31026  2.81544  1.58050  2.46491  5.16734  3.92999    401 - -
          2.68618  4.42225  2.77519  2.73123  3.46354  2.40513  3.72494  3.29354  2.67741  2.69355  4.24690  2.90347  2.73739  3.18146  2.89801  2.37887  2.77519  2.98518  4.58477  3.61503
          0.02802  3.98476  4.70710  0.61958  0.77255  0.48576  0.95510
    275   2.67590  4.33441  3.74438  3.21071  3.47403  3.65576  4.09919  2.20980  3.09316  2.26312  2.98361  3.55594  4.09389  3.43281  3.40091  2.97105  1.74489  2.23418  5.08999  3.86743    402 - -
          2.68618  4.42225  2.77519  2.73123  3.46354  2.40513  3.72494  3.29354  2.67741  2.69355  4.24690  2.90347  2.73739  3.18146  2.89801  2.37887  2.77519  2.98518  4.58477  3.61503
          0.02802  3.98476  4.70710  0.61958  0.77255  0.48576  0.95510
    276   3.08683  4.44031  4.68918  4.21488  3.47946  4.34924  4.93186  1.07283  4.07214  1.97350  3.30962  4.44023  4.69424  4.35579  4.27069  3.75044  3.36399  1.56744  5.45716  4.24282    403 - -
          2.68618  4.42225  2.77519  2.73123  3.46354  2.40513  3.72494  3.29354  2.67741  2.69355  4.24690  2.90347  2.73739  3.18146  2.89801  2.37887  2.77519  2.98518  4.58477  3.61503
          0.02802  3.98476  4.70710  0.61958  0.77255  0.48576  0.95510
    277   2.89720  4.40990  4.27972  3.94734  3.63398  3.83886  4.73023  2.05032  3.81682  2.30220  3.58309  4.11885  4.39385  4.16900  4.01834  3.35025  3.25649  0.89441  5.43704  4.17517    404 - -
          2.68618  4.42225  2.77519  2.73123  3.46354  2.40513  3.72494  3.29354  2.67741  2.69355  4.24690  2.90347  2.73739  3.18146  2.89801  2.37887  2.77519  2.98518  4.58477  3.61503
          0.02802  3.98476  4.70710  0.61958  0.77255  0.48576  0.95510
    278   3.12382  4.91960  3.24095  3.01322  3.36769  3.54615  0.92612  3.84407  2.85341  3.32350  4.37602  3.41759  4.10540  3.38121  3.11186  3.19379  3.43143  3.57711  4.83107  3.31561    405 - -
          2.68618  4.42225  2.77519  2.73123  3.46354  2.40513  3.72494  3.29354  2.67741  2.69355  4.24690  2.90347  2.73739  3.18146  2.89801  2.37887  2.77519  2.98518  4.58477  3.61503
          0.02802  3.98476  4.70710  0.61958  0.77255  0.48576  0.95510
    279   3.07695  5.04285  3.26026  2.86211  4.45497  3.55313  3.82508  3.89154  0.89443  3.43269  4.38915  3.28124  4.04641  3.01095  2.45802  3.11220  3.32241  3.59336  5.46431  4.29369    406 - -
          2.68618  4.42225  2.77519  2.73123  3.46354  2.40513  3.72494  3.29354  2.67741  2.69355  4.24690  2.90347  2.73739  3.18146  2.89801  2.37887  2.77519  2.98518  4.58477  3.61503
          0.02802  3.98476  4.70710  0.61958  0.77255  0.48576  0.95510
    280   3.11899  4.50802  4.49275  4.11369  3.45162  4.18574  4.82191  0.94885  3.94396  2.01595  3.37079  4.34340  4.60719  4.28138  4.12782  3.69284  3.41659  1.85484  5.36487  4.11210    407 - -
          2.68618  4.42225  2.77519  2.73123  3.46354  2.40513  3.72494  3.29354  2.67741  2.69355  4.24690  2.90347  2.73739  3.18146  2.89801  2.37887  2.77519  2.98518  4.58477  3.61503
          0.02802  3.98476  4.70710  0.61958  0.77255  0.48576  0.95510
    281   2.77597  5.18451  1.61396  2.18786  4.56115  3.23147  3.72708  4.03837  2.66043  3.58593  4.41152  2.11121  3.80892  2.88534  3.19882  2.72257  2.64802  3.62645  5.76381  4.32036    408 - -
          2.68618  4.42225  2.77519  2.73123  3.46354  2.40513  3.72494  3.29354  2.67741  2.69355  4.24690  2.90347  2.73739  3.18146  2.89801  2.37887  2.77519  2.98518  4.58477  3.61503
          0.02802  3.98476  4.70710  0.61958  0.77255  0.48576  0.95510
    282   2.71916  5.05586  2.81916  1.81831  4.38617  3.40392  3.59619  3.81564  2.11056  3.33150  4.13356  2.89760  3.23446  2.72426  2.24715  2.69826  2.94495  3.44534  5.48174  4.14467    409 - -
          2.68618  4.42225  2.77519  2.73123  3.46354  2.40513  3.72494  3.29354  2.67741  2.69355  4.24690  2.90347  2.73739  3.18146  2.89801  2.37887  2.77519  2.98518  4.58477  3.61503
          0.02802  3.98476  4.70710  0.61958  0.77255  0.48576  0.95510
    283   2.69793  5.09747  2.46755  2.29107  4.41182  3.34965  3.60549  3.87163  2.33492  3.38474  4.17601  2.40771  3.80203  2.05073  2.46300  2.66348  2.93516  3.48221  5.53811  4.15841    410 - -
          2.68618  4.42225  2.77519  2.73123  3.46354  2.40513  3.72494  3.29354  2.67741  2.69355  4.24690  2.90347  2.73739  3.18146  2.89801  2.37887  2.77519  2.98518  4.58477  3.61503
          0.02802  3.98476  4.70710  0.61958  0.77255  0.48576  0.95510
    284   2.37299  4.29432  3.30691  3.12892  4.18947  3.02226  4.23517  3.72777  3.21027  3.43970  4.35708  3.33500  3.77055  3.55100  3.49213  0.93354  2.86172  3.23820  5.55319  4.27387    411 - -
          2.68618  4.42225  2.77519  2.73123  3.46354  2.40513  3.72494  3.29354  2.67741  2.69355  4.24690  2.90347  2.73739  3.18146  2.89801  2.37887  2.77519  2.98518  4.58477  3.61503
          0.02802  3.98476  4.70710  0.61958  0.77255  0.48576  0.95510
    285   2.90602  4.64363  3.52551  3.38149  4.36537  3.32483  4.44893  3.94062  3.44857  3.55491  4.61022  3.67641  0.64301  3.83394  3.68058  3.07725  3.35663  3.57303  5.52022  4.48789    412 - -
          2.68618  4.42225  2.77519  2.73123  3.46354  2.40513  3.72494  3.29354  2.67741  2.69355  4.24690  2.90347  2.73739  3.18146  2.89801  2.37887  2.77519  2.98518  4.58477  3.61503
          0.02802  3.98476  4.70710  0.61958  0.77255  0.48576  0.95510
    286   3.28272  4.71231  4.36941  4.01082  3.18124  4.12400  4.63138  2.39256  3.77745  0.74840  3.17102  4.27536  4.54073  4.11887  3.93473  3.70951  3.57225  2.45884  5.10019  3.84908    413 - -
          2.68618  4.42225  2.77519  2.73123  3.46354  2.40513  3.72494  3.29354  2.67741  2.69355  4.24690  2.90347  2.73739  3.18146  2.89801  2.37887  2.77519  2.98518  4.58477  3.61503
          0.02802  3.98476  4.70710  0.61958  0.77255  0.48576  0.95510
    287   3.41232  4.85573  4.00532  3.75670  2.30432  3.96196  3.67569  3.40618  3.61103  2.83090  4.06977  3.86381  4.43364  3.88998  3.77132  3.53748  3.69980  3.28218  3.95206  0.79772    414 - -
          2.68618  4.42225  2.77519  2.73123  3.46354  2.40513  3.72494  3.29354  2.67741  2.69355  4.24690  2.90347  2.73739  3.18146  2.89801  2.37887  2.77519  2.98518  4.58477  3.61503
          0.02802  3.98476  4.70710  0.61958  0.77255  0.48576  0.95510
    288   2.59800  4.65778  3.00292  2.50952  3.84669  3.06982  2.71151  3.29239  2.47074  2.92744  2.92654  2.49822  3.82903  2.85138  2.88321  2.67025  2.83920  2.99970  5.17203  3.85101    415 - -
          2.68618  4.42225  2.77519  2.73123  3.46354  2.40513  3.72494  3.29354  2.67741  2.69355  4.24690  2.90347  2.73739  3.18146  2.89801  2.37887  2.77519  2.98518  4.58477  3.61503
          0.02802  3.98476  4.70710  0.61958  0.77255  0.48576  0.95510
    289   3.25623  4.59325  4.78487  4.22231  3.10419  4.51323  4.81875  1.80042  4.07595  1.00636  2.57629  4.49952  4.70553  4.22329  4.22225  3.85663  3.47991  2.14665  5.17507  4.09457    416 - -
          2.68618  4.42225  2.77519  2.73123  3.46354  2.40513  3.72494  3.29354  2.67741  2.69355  4.24690  2.90347  2.73739  3.18146  2.89801  2.37887  2.77519  2.98518  4.58477  3.61503
          0.02802  3.98476  4.70710  0.61958  0.77255  0.48576  0.95510
    290   2.37299  4.29432  3.30691  3.12892  4.18947  3.02226  4.23517  3.72777  3.21027  3.43970  4.35708  3.33500  3.77055  3.55100  3.49213  0.93354  2.86172  3.23820  5.55319  4.27387    417 - -
          2.68618  4.42225  2.77519  2.73123  3.46354  2.40513  3.72494  3.29354  2.67741  2.69355  4.24690  2.90347  2.73739  3.18146  2.89801  2.37887  2.77519  2.98518  4.58477  3.61503
          0.02802  3.98476  4.70710  0.61958  0.77255  0.48576  0.95510
    291   0.86332  4.25092  3.57904  3.37674  4.16651  3.07221  4.38518  3.30902  3.39594  3.18533  4.20575  3.49719  3.82216  3.72703  3.63801  2.60071  2.88591  2.94396  5.58245  4.39551    418 - -
          2.68618  4.42225  2.77519  2.73123  3.46354  2.40513  3.72494  3.29354  2.67741  2.69355  4.24690  2.90347  2.73739  3.18146  2.89801  2.37887  2.77519  2.98518  4.58477  3.61503
          0.02802  3.98476  4.70710  0.61958  0.77255  0.48576  0.95510
    292   2.19495  4.45927  3.05514  2.67200  4.11033  3.17224  3.84932  3.50483  2.69282  3.15630  3.99529  3.07579  3.76219  2.69100  3.08241  1.63739  2.52573  3.11257  5.41483  4.13330    419 - -
          2.68618  4.42225  2.77519  2.73123  3.46354  2.40513  3.72494  3.29354  2.67741  2.69355  4.24690  2.90347  2.73739  3.18146  2.89801  2.37887  2.77519  2.98518  4.58477  3.61503
          0.02802  3.98476  4.70710  0.61958  0.77255  0.48576  0.95510
    293   3.11306  5.25504  0.76945  2.41077  4.64781  3.29827  4.03401  4.26215  3.14002  3.85093  4.83252  2.97238  3.95912  3.27409  3.67068  3.06348  3.45440  3.88973  5.79435  4.50352    420 - -
          2.68618  4.42225  2.77519  2.73123  3.46354  2.40513  3.72494  3.29354  2.67741  2.69355  4.24690  2.90347  2.73739  3.18146  2.89801  2.37887  2.77519  2.98518  4.58477  3.61503
          0.02802  3.98476  4.70710  0.61958  0.77255  0.48576  0.95510
    294   3.14645  4.54964  4.52972  3.97631  2.56498  4.29377  4.48910  2.26694  3.84145  1.42975  1.60700  4.23864  4.54388  4.00822  4.01076  3.61968  3.37298  2.35928  4.90190  3.65779    421 - -
          2.68618  4.42225  2.77519  2.73123  3.46354  2.40513  3.72494  3.29354  2.67741  2.69355  4.24690  2.90347  2.73739  3.18146  2.89801  2.37887  2.77519  2.98518  4.58477  3.61503
          0.02802  3.98476  4.70710  0.61958  0.77255  0.48576  0.95510
    295   3.28272  4.71231  4.36941  4.01082  3.18124  4.12400  4.63138  2.39256  3.77745  0.74840  3.17102  4.27536  4.54073  4.11887  3.93473  3.70951  3.57225  2.45884  5.10019  3.84908    422 - -
          2.68618  4.42225  2.77519  2.73123  3.46354  2.40513  3.72494  3.29354  2.67741  2.69355  4.24690  2.90347  2.73739  3.18146  2.89801  2.37887  2.77519  2.98518  4.58477  3.61503
          0.02802  3.98476  4.70710  0.61958  0.77255  0.48576  0.95510
    296   3.00916  5.17667  3.38685  2.72612  4.62084  3.64485  3.58505  3.96864  1.48780  3.40277  4.25598  3.14742  4.00449  2.41101  1.59757  2.99421  3.17357  3.64018  5.45094  4.26719    423 - -
          2.68618  4.42225  2.77519  2.73123  3.46354  2.40513  3.72494  3.29354  2.67741  2.69355  4.24690  2.90347  2.73739  3.18146  2.89801  2.37887  2.77519  2.98518  4.58477  3.61503
          0.02802  3.98476  4.70710  0.61958  0.77255  0.48576  0.95510
    297   2.88843  5.25622  2.39767  1.27992  4.53807  3.30760  3.72558  4.01719  2.52709  3.54098  4.41176  2.80816  3.86730  2.50195  2.95766  2.82707  3.15411  3.65214  5.70324  4.30557    424 - -
          2.68618  4.42225  2.77519  2.73123  3.46354  2.40513  3.72494  3.29354  2.67741  2.69355  4.24690  2.90347  2.73739  3.18146  2.89801  2.37887  2.77519  2.98518  4.58477  3.61503
          0.02802  3.98476  4.70710  0.61958  0.77255  0.48576  0.95510
    298   3.06138  5.14514  3.48781  2.82040  4.59596  3.66846  3.61535  3.94381  1.54804  3.39217  4.27132  3.21291  4.04037  2.75412  1.33776  3.06283  3.22805  3.63252  5.43511  4.27464    425 - -
          2.68618  4.42225  2.77519  2.73123  3.46354  2.40513  3.72494  3.29354  2.67741  2.69355  4.24690  2.90347  2.73739  3.18146  2.89801  2.37887  2.77519  2.98518  4.58477  3.61503
          0.02802  3.98476  4.70710  0.61958  0.77255  0.48576  0.95510
    299   3.40377  4.77297  4.39262  4.12940  0.84447  4.06532  3.93095  2.91470  4.03384  2.25936  3.62890  4.14696  4.52213  4.17113  4.12580  3.66729  3.70533  2.91347  4.14855  2.50223    426 - -
          2.68618  4.42225  2.77519  2.73123  3.46354  2.40513  3.72494  3.29354  2.67741  2.69355  4.24690  2.90347  2.73739  3.18146  2.89801  2.37887  2.77519  2.98518  4.58477  3.61503
          0.02802  3.98476  4.70710  0.61958  0.77255  0.48576  0.95510
    300   3.05204  5.18284  2.53951  0.87572  4.54363  3.34872  3.94664  4.01996  2.84152  3.61953  4.58972  3.00112  3.95897  3.16066  3.26118  3.02369  3.35749  3.69264  5.69408  4.41767    427 - -
          2.68618  4.42225  2.77519  2.73123  3.46354  2.40513  3.72494  3.29354  2.67741  2.69355  4.24690  2.90347  2.73739  3.18146  2.89801  2.37887  2.77519  2.98518  4.58477  3.61503
          0.02802  3.98476  4.70710  0.61958  0.77255  0.48576  0.95510
    301   3.08728  4.43747  4.69815  4.22104  3.48463  4.35718  4.93840  1.08011  4.08138  1.97757  3.31166  4.44656  4.69870  4.36243  4.28019  3.75666  3.36326  1.54690  5.46254  4.25043    428 - -
          2.68618  4.42225  2.77519  2.73123  3.46354  2.40513  3.72494  3.29354  2.67741  2.69355  4.24690  2.90347  2.73739  3.18146  2.89801  2.37887  2.77519  2.98518  4.58477  3.61503
          0.02802  3.98476  4.70710  0.61958  0.77255  0.48576  0.95510
    302   3.02818  4.40101  4.61939  4.14024  3.55064  4.27512  4.88630  1.62860  4.01065  2.09115  3.38689  4.36646  4.64657  4.30774  4.22745  3.66978  3.31124  1.01897  5.47960  4.24957    429 - -
          2.68618  4.42225  2.77519  2.73123  3.46354  2.40513  3.72494  3.29354  2.67741  2.69355  4.24690  2.90347  2.73739  3.18146  2.89801  2.37887  2.77519  2.98518  4.58477  3.61503
          0.02802  3.98476  4.70710  0.61958  0.77255  0.48576  0.95510
    303   2.89720  4.40990  4.27972  3.94734  3.63398  3.83886  4.73023  2.05032  3.81682  2.30220  3.58309  4.11885  4.39385  4.16900  4.01834  3.35025  3.25649  0.89441  5.43704  4.17517    430 - -
          2.68618  4.42225  2.77519  2.73123  3.46354  2.40513  3.72494  3.29354  2.67741  2.69355  4.24690  2.90347  2.73739  3.18146  2.89801  2.37887  2.77519  2.98518  4.58477  3.61503
          0.02802  3.98476  4.70710  0.61958  0.77255  0.48576  0.95510
    304   3.06413  4.43564  4.59905  4.04407  3.23268  4.29967  4.67513  1.64939  3.91683  1.70430  1.90285  4.29898  4.57327  4.11685  4.09530  3.63525  3.30308  1.80032  5.17282  4.04593    431 - -
          2.68618  4.42225  2.77519  2.73123  3.46354  2.40513  3.72494  3.29354  2.67741  2.69355  4.24690  2.90347  2.73739  3.18146  2.89801  2.37887  2.77519  2.98518  4.58477  3.61503
          0.02802  3.98476  4.70710  0.61958  0.77255  0.48576  0.95510
    305   3.28272  4.71231  4.36941  4.01082  3.18124  4.12400  4.63138  2.39256  3.77745  0.74840  3.17102  4.27536  4.54073  4.11887  3.93473  3.70951  3.57225  2.45884  5.10019  3.84908    432 - -
          2.68618  4.42225  2.77519  2.73123  3.46354  2.40513  3.72494  3.29354  2.67741  2.69355  4.24690  2.90347  2.73739  3.18146  2.89801  2.37887  2.77519  2.98518  4.58477  3.61503
          0.02802  3.98476  4.70710  0.61958  0.77255  0.48576  0.95510
    306   3.05204  5.18284  2.53951  0.87572  4.54363  3.34872  3.94664  4.01996  2.84152  3.61953  4.58972  3.00112  3.95897  3.16066  3.26118  3.02369  3.35749  3.69264  5.69408  4.41767    433 - -
          2.68618  4.42225  2.77519  2.73123  3.46354  2.40513  3.72494  3.29354  2.67741  2.69355  4.24690  2.90347  2.73739  3.18146  2.89801  2.37887  2.77519  2.98518  4.58477  3.61503
          0.02802  3.98476  4.70710  0.61958  0.77255  0.48576  0.95510
    307   2.80965  4.57294  3.50633  3.42051  4.55884  0.57511  4.53303  4.18664  3.61699  3.82643  4.80379  3.67076  3.96764  3.93235  3.83984  2.98494  3.29963  3.69330  5.62342  4.66486    434 - -
          2.68618  4.42225  2.77519  2.73123  3.46354  2.40513  3.72494  3.29354  2.67741  2.69355  4.24690  2.90347  2.73739  3.18146  2.89801  2.37887  2.77519  2.98518  4.58477  3.61503
          0.02802  3.98476  4.70710  0.61958  0.77255  0.48576  0.95510
    308   2.89720  4.40990  4.27972  3.94734  3.63398  3.83886  4.73023  2.05032  3.81682  2.30220  3.58309  4.11885  4.39385  4.16900  4.01834  3.35025  3.25649  0.89441  5.43704  4.17517    435 - -
          2.68618  4.42225  2.77519  2.73123  3.46354  2.40513  3.72494  3.29354  2.67741  2.69355  4.24690  2.90347  2.73739  3.18146  2.89801  2.37887  2.77519  2.98518  4.58477  3.61503
          0.02802  3.98476  4.70710  0.61958  0.77255  0.48576  0.95510
    309   3.08683  4.44031  4.68918  4.21488  3.47946  4.34924  4.93186  1.07283  4.07214  1.97350  3.30962  4.44023  4.69424  4.35579  4.27069  3.75044  3.36399  1.56744  5.45716  4.24282    436 - -
          2.68618  4.42225  2.77519  2.73123  3.46354  2.40513  3.72494  3.29354  2.67741  2.69355  4.24690  2.90347  2.73739  3.18146  2.89801  2.37887  2.77519  2.98518  4.58477  3.61503
          0.02802  3.98476  4.70710  0.61958  0.77255  0.48576  0.95510
    310   3.05204  5.18284  2.53951  0.87572  4.54363  3.34872  3.94664  4.01996  2.84152  3.61953  4.58972  3.00112  3.95897  3.16066  3.26118  3.02369  3.35749  3.69264  5.69408  4.41767    437 - -
          2.68618  4.42225  2.77519  2.73123  3.46354  2.40513  3.72494  3.29354  2.67741  2.69355  4.24690  2.90347  2.73739  3.18146  2.89801  2.37887  2.77519  2.98518  4.58477  3.61503
          0.02802  3.98476  4.70710  0.61958  0.77255  0.48576  0.95510
    311   2.37299  4.29432  3.30691  3.12892  4.18947  3.02226  4.23517  3.72777  3.21027  3.43970  4.35708  3.33500  3.77055  3.55100  3.49213  0.93354  2.86172  3.23820  5.55319  4.27387    438 - -
          2.68618  4.42225  2.77519  2.73123  3.46354  2.40513  3.72494  3.29354  2.67741  2.69355  4.24690  2.90347  2.73739  3.18146  2.89801  2.37887  2.77519  2.98518  4.58477  3.61503
          0.02802  3.98476  4.70710  0.61958  0.77255  0.48576  0.95510
    312   2.47605  4.32096  3.53081  3.28939  4.07099  3.15618  4.29775  3.21191  3.23457  3.07139  4.11561  3.47986  3.86920  3.62403  3.48714  2.67869  0.99489  2.89478  5.49890  4.28797    439 - -
          2.68618  4.42225  2.77519  2.73123  3.46354  2.40513  3.72494  3.29354  2.67741  2.69355  4.24690  2.90347  2.73739  3.18146  2.89801  2.37887  2.77519  2.98518  4.58477  3.61503
          0.02802  3.98476  4.70710  0.61958  0.77255  0.48576  0.95510
    313   2.80965  4.57294  3.50633  3.42051  4.55884  0.57511  4.53303  4.18664  3.61699  3.82643  4.80379  3.67076  3.96764  3.93235  3.83984  2.98494  3.29963  3.69330  5.62342  4.66486    440 - -
          2.68618  4.42225  2.77519  2.73123  3.46354  2.40513  3.72494  3.29354  2.67741  2.69355  4.24690  2.90347  2.73739  3.18146  2.89801  2.37887  2.77519  2.98518  4.58477  3.61503
          0.02802  3.98476  4.70710  0.61958  0.77255  0.48576  0.95510
    314   3.06023  4.59196  4.17118  3.77421  3.26084  3.91843  4.48342  2.44782  3.53579  1.83962  1.17818  4.03751  4.38064  3.91088  3.72771  3.42054  3.36825  2.46670  5.11598  3.88706    441 - -
          2.68618  4.42225  2.77519  2.73123  3.46354  2.40513  3.72494  3.29354  2.67741  2.69355  4.24690  2.90347  2.73739  3.18146  2.89801  2.37887  2.77519  2.98518  4.58477  3.61503
          0.02802  3.98476  4.70710  0.61958  0.77255  0.48576  0.95510
    315   2.47605  4.32096  3.53081  3.28939  4.07099  3.15618  4.29775  3.21191  3.23457  3.07139  4.11561  3.47986  3.86920  3.62403  3.48714  2.67869  0.99489  2.89478  5.49890  4.28797    442 - -
          2.68618  4.42225  2.77519  2.73123  3.46354  2.40513  3.72494  3.29354  2.67741  2.69355  4.24690  2.90347  2.73739  3.18146  2.89801  2.37887  2.77519  2.98518  4.58477  3.61503
          0.02802  3.98476  4.70710  0.61958  0.77255  0.48576  0.95510
    316   2.47605  4.32096  3.53081  3.28939  4.07099  3.15618  4.29775  3.21191  3.23457  3.07139  4.11561  3.47986  3.86920  3.62403  3.48714  2.67869  0.99489  2.89478  5.49890  4.28797    443 - -
          2.68618  4.42225  2.77519  2.73123  3.46354  2.40513  3.72494  3.29354  2.67741  2.69355  4.24690  2.90347  2.73739  3.18146  2.89801  2.37887  2.77519  2.98518  4.58477  3.61503
          0.02802  3.98476  4.70710  0.61958  0.77255  0.48576  0.95510
    317   2.97344  4.96036  2.98070  2.73821  4.14356  3.44234  3.89715  3.79250  2.55148  3.28360  4.30930  3.19855  3.99805  1.04694  2.83303  3.01692  3.27080  3.51549  5.39615  4.09771    444 - -
          2.68618  4.42225  2.77519  2.73123  3.46354  2.40513  3.72494  3.29354  2.67741  2.69355  4.24690  2.90347  2.73739  3.18146  2.89801  2.37887  2.77519  2.98518  4.58477  3.61503
          0.02802  3.98476  4.70710  0.61958  0.77255  0.48576  0.95510
    318   0.86332  4.25092  3.57904  3.37674  4.16651  3.07221  4.38518  3.30902  3.39594  3.18533  4.20575  3.49719  3.82216  3.72703  3.63801  2.60071  2.88591  2.94396  5.58245  4.39551    445 - -
          2.68618  4.42225  2.77519  2.73123  3.46354  2.40513  3.72494  3.29354  2.67741  2.69355  4.24690  2.90347  2.73739  3.18146  2.89801  2.37887  2.77519  2.98518  4.58477  3.61503
          0.02802  3.98476  4.70710  0.61958  0.77255  0.48576  0.95510
    319   3.13499  4.96433  3.63738  3.12633  4.34747  3.60015  3.91012  3.89779  2.28892  3.39337  4.39150  3.47704  4.09807  3.12564  0.81981  3.21428  3.39381  3.61711  5.38550  4.25137    446 - -
          2.68618  4.42225  2.77519  2.73123  3.46354  2.40513  3.72494  3.29354  2.67741  2.69355  4.24690  2.90347  2.73739  3.18146  2.89801  2.37887  2.77519  2.98518  4.58477  3.61503
          0.02802  3.98476  4.70710  0.61958  0.77255  0.48576  0.95510
    320   2.37299  4.29432  3.30691  3.12892  4.18947  3.02226  4.23517  3.72777  3.21027  3.43970  4.35708  3.33500  3.77055  3.55100  3.49213  0.93354  2.86172  3.23820  5.55319  4.27387    447 - -
          2.68618  4.42225  2.77519  2.73123  3.46354  2.40513  3.72494  3.29354  2.67741  2.69355  4.24690  2.90347  2.73739  3.18146  2.89801  2.37887  2.77519  2.98518  4.58477  3.61503
          0.02802  3.98476  4.70710  0.61958  0.77255  0.48576  0.95510
    321   2.37299  4.29432  3.30691  3.12892  4.18947  3.02226  4.23517  3.72777  3.21027  3.43970  4.35708  3.33500  3.77055  3.55100  3.49213  0.93354  2.86172  3.23820  5.55319  4.27387    448 - -
          2.68618  4.42225  2.77519  2.73123  3.46354  2.40513  3.72494  3.29354  2.67741  2.69355  4.24690  2.90347  2.73739  3.18146  2.89801  2.37887  2.77519  2.98518  4.58477  3.61503
          0.02802  3.98476  4.70710  0.61958  0.77255  0.48576  0.95510
    322   3.41232  4.85573  4.00532  3.75670  2.30432  3.96196  3.67569  3.40618  3.61103  2.83090  4.06977  3.86381  4.43364  3.88998  3.77132  3.53748  3.69980  3.28218  3.95206  0.79772    449 - -
          2.68618  4.42225  2.77519  2.73123  3.46354  2.40513  3.72494  3.29354  2.67741  2.69355  4.24690  2.90347  2.73739  3.18146  2.89801  2.37887  2.77519  2.98518  4.58477  3.61503
          0.02802  3.98476  4.70710  0.61958  0.77255  0.48576  0.95510
    323   3.28272  4.71231  4.36941  4.01082  3.18124  4.12400  4.63138  2.39256  3.77745  0.74840  3.17102  4.27536  4.54073  4.11887  3.93473  3.70951  3.57225  2.45884  5.10019  3.84908    450 - -
          2.68618  4.42225  2.77519  2.73123  3.46354  2.40513  3.72494  3.29354  2.67741  2.69355  4.24690  2.90347  2.73739  3.18146  2.89801  2.37887  2.77519  2.98518  4.58477  3.61503
          0.02802  3.98476  4.70710  0.61958  0.77255  0.48576  0.95510
    324   2.90602  4.64363  3.52551  3.38149  4.36537  3.32483  4.44893  3.94062  3.44857  3.55491  4.61022  3.67641  0.64301  3.83394  3.68058  3.07725  3.35663  3.57303  5.52022  4.48789    451 - -
          2.68618  4.42225  2.77519  2.73123  3.46354  2.40513  3.72494  3.29354  2.67741  2.69355  4.24690  2.90347  2.73739  3.18146  2.89801  2.37887  2.77519  2.98518  4.58477  3.61503
          0.02802  3.98476  4.70710  0.61958  0.77255  0.48576  0.95510
    325   2.41217  4.42782  2.94041  2.73523  4.24541  3.06076  3.99390  3.77277  2.89763  3.42358  4.27016  2.57056  3.75027  3.23003  3.26396  1.25548  2.84448  3.28782  5.56897  4.24479    452 - -
          2.68618  4.42225  2.77519  2.73123  3.46354  2.40513  3.72494  3.29354  2.67741  2.69355  4.24690  2.90347  2.73739  3.18146  2.89801  2.37887  2.77519  2.98518  4.58477  3.61503
          0.02802  3.98476  4.70710  0.61958  0.77255  0.48576  0.95510
    326   3.05204  5.18284  2.53951  0.87572  4.54363  3.34872  3.94664  4.01996  2.84152  3.61953  4.58972  3.00112  3.95897  3.16066  3.26118  3.02369  3.35749  3.69264  5.69408  4.41767    453 - -
          2.68618  4.42225  2.77519  2.73123  3.46354  2.40513  3.72494  3.29354  2.67741  2.69355  4.24690  2.90347  2.73739  3.18146  2.89801  2.37887  2.77519  2.98518  4.58477  3.61503
          0.02802  3.98476  4.70710  0.61958  0.77255  0.48576  0.95510
    327   3.08728  4.43747  4.69815  4.22104  3.48463  4.35718  4.93840  1.08011  4.08138  1.97757  3.31166  4.44656  4.69870  4.36243  4.28019  3.75666  3.36326  1.54690  5.46254  4.25043    454 - -
          2.68618  4.42225  2.77519  2.73123  3.46354  2.40513  3.72494  3.29354  2.67741  2.69355  4.24690  2.90347  2.73739  3.18146  2.89801  2.37887  2.77519  2.98518  4.58477  3.61503
          0.02802  3.98476  4.70710  0.61958  0.77255  0.48576  0.95510
    328   3.28272  4.71231  4.36941  4.01082  3.18124  4.12400  4.63138  2.39256  3.77745  0.74840  3.17102  4.27536  4.54073  4.11887  3.93473  3.70951  3.57225  2.45884  5.10019  3.84908    455 - -
          2.68618  4.42225  2.77519  2.73123  3.46354  2.40513  3.72494  3.29354  2.67741  2.69355  4.24690  2.90347  2.73739  3.18146  2.89801  2.37887  2.77519  2.98518  4.58477  3.61503
          0.02802  3.98476  4.70710  0.61958  0.77255  0.48576  0.95510
    329   3.52783  4.86160  4.26654  4.00108  2.78883  3.85901  4.04391  3.55719  3.72135  2.93227  4.18565  4.12769  4.38634  4.10317  3.82962  3.73042  3.83414  3.45062  0.68637  2.78523    456 - -
          2.68618  4.42225  2.77519  2.73123  3.46354  2.40513  3.72494  3.29354  2.67741  2.69355  4.24690  2.90347  2.73739  3.18146  2.89801  2.37887  2.77519  2.98518  4.58477  3.61503
          0.02802  3.98476  4.70710  0.61958  0.77255  0.48576  0.95510
    330   2.80965  4.57294  3.50633  3.42051  4.55884  0.57511  4.53303  4.18664  3.61699  3.82643  4.80379  3.67076  3.96764  3.93235  3.83984  2.98494  3.29963  3.69330  5.62342  4.66486    457 - -
          2.68618  4.42225  2.77519  2.73123  3.46354  2.40513  3.72494  3.29354  2.67741  2.69355  4.24690  2.90347  2.73739  3.18146  2.89801  2.37887  2.77519  2.98518  4.58477  3.61503
          0.02802  3.98476  4.70710  0.61958  0.77255  0.48576  0.95510
    331   3.12382  4.91960  3.24095  3.01322  3.36769  3.54615  0.92612  3.84407  2.85341  3.32350  4.37602  3.41759  4.10540  3.38121  3.11186  3.19379  3.43143  3.57711  4.83107  3.31561    458 - -
          2.68618  4.42225  2.77519  2.73123  3.46354  2.40513  3.72494  3.29354  2.67741  2.69355  4.24690  2.90347  2.73739  3.18146  2.89801  2.37887  2.77519  2.98518  4.58477  3.61503
          0.02802  3.98476  4.70710  0.61958  0.77255  0.48576  0.95510
    332   3.13499  4.96433  3.63738  3.12633  4.34747  3.60015  3.91012  3.89779  2.28892  3.39337  4.39150  3.47704  4.09807  3.12564  0.81981  3.21428  3.39381  3.61711  5.38550  4.25137    459 - -
          2.68618  4.42225  2.77519  2.73123  3.46354  2.40513  3.72494  3.29354  2.67741  2.69355  4.24690  2.90347  2.73739  3.18146  2.89801  2.37887  2.77519  2.98518  4.58477  3.61503
          0.02802  3.98476  4.70710  0.61958  0.77255  0.48576  0.95510
    333   3.40377  4.77297  4.39262  4.12940  0.84447  4.06532  3.93095  2.91470  4.03384  2.25936  3.62890  4.14696  4.52213  4.17113  4.12580  3.66729  3.70533  2.91347  4.14855  2.50223    460 - -
          2.68618  4.42225  2.77519  2.73123  3.46354  2.40513  3.72494  3.29354  2.67741  2.69355  4.24690  2.90347  2.73739  3.18146  2.89801  2.37887  2.77519  2.98518  4.58477  3.61503
          0.02802  3.98476  4.70710  0.61958  0.77255  0.48576  0.95510
    334   2.70755  5.09481  2.31926  1.63115  4.37651  3.31168  3.64124  3.82321  2.47321  3.37414  4.18188  2.79746  3.79839  2.56519  2.96789  2.67182  2.95627  2.99480  5.56776  4.16724    461 - -
          2.68618  4.42225  2.77519  2.73123  3.46354  2.40513  3.72494  3.29354  2.67741  2.69355  4.24690  2.90347  2.73739  3.18146  2.89801  2.37887  2.77519  2.98518  4.58477  3.61503
          0.02802  3.98476  4.70710  0.61958  0.77255  0.48576  0.95510
    335   2.57832  4.70739  2.89496  2.47049  4.04775  3.32492  2.62425  3.49183  2.48445  3.10273  3.93303  2.66838  3.80122  2.85938  2.90603  2.28259  2.31010  3.15216  5.32598  3.99720    462 - -
          2.68618  4.42225  2.77519  2.73123  3.46354  2.40513  3.72494  3.29354  2.67741  2.69355  4.24690  2.90347  2.73739  3.18146  2.89801  2.37887  2.77519  2.98518  4.58477  3.61503
          0.02802  3.98476  4.70710  0.61958  0.77255  0.48576  0.95510
    336   3.09630  4.42715  4.73133  4.17195  3.24935  4.39192  4.76499  1.57046  4.06033  1.49194  2.54336  4.40810  4.63678  4.22699  4.21609  3.72920  3.32951  1.62472  5.20817  4.09313    463 - -
          2.68618  4.42225  2.77519  2.73123  3.46354  2.40513  3.72494  3.29354  2.67741  2.69355  4.24690  2.90347  2.73739  3.18146  2.89801  2.37887  2.77519  2.98518  4.58477  3.61503
          0.02802  3.98476  4.70710  0.61958  0.77255  0.48576  0.95510
    337   3.07596  4.40297  4.75006  4.25575  3.54900  4.40164  4.97777  1.33168  4.14083  2.05666  3.35982  4.47959  4.72410  4.41054  4.34423  3.78924  3.34455  1.17934  5.50895  4.30147    464 - -
          2.68618  4.42225  2.77519  2.73123  3.46354  2.40513  3.72494  3.29354  2.67741  2.69355  4.24690  2.90347  2.73739  3.18146  2.89801  2.37887  2.77519  2.98518  4.58477  3.61503
          0.02802  3.98476  4.70710  0.61958  0.77255  0.48576  0.95510
    338   2.36154  4.35689  3.12083  2.78250  4.16038  3.08579  3.95119  3.56658  2.83884  3.23606  4.07158  2.72500  3.73550  3.17356  3.21404  1.76351  1.84789  3.12879  5.48056  4.20941    465 - -
          2.68618  4.42225  2.77519  2.73123  3.46354  2.40513  3.72494  3.29354  2.67741  2.69355  4.24690  2.90347  2.73739  3.18146  2.89801  2.37887  2.77519  2.98518  4.58477  3.61503
          0.02802  3.98476  4.70710  0.61958  0.77255  0.48576  0.95510
    339   3.40377  4.77297  4.39262  4.12940  0.84447  4.06532  3.93095  2.91470  4.03384  2.25936  3.62890  4.14696  4.52213  4.17113  4.12580  3.66729  3.70533  2.91347  4.14855  2.50223    466 - -
          2.68618  4.42225  2.77519  2.73123  3.46354  2.40513  3.72494  3.29354  2.67741  2.69355  4.24690  2.90347  2.73739  3.18146  2.89801  2.37887  2.77519  2.98518  4.58477  3.61503
          0.02802  3.98476  4.70710  0.61958  0.77255  0.48576  0.95510
    340   3.05206  5.15838  3.46709  2.79910  4.61317  3.66375  3.60815  3.96009  1.34287  3.40217  4.27522  3.19830  4.03276  2.74377  1.55988  3.04822  3.21792  3.64345  5.44266  4.27789    467 - -
          2.68618  4.42225  2.77519  2.73123  3.46354  2.40513  3.72494  3.29354  2.67741  2.69355  4.24690  2.90347  2.73739  3.18146  2.89801  2.37887  2.77519  2.98518  4.58477  3.61503
          0.02802  3.98476  4.70710  0.61958  0.77255  0.48576  0.95510
    341   3.02347  5.11852  3.35314  2.77030  4.54845  3.62045  3.63608  3.91982  1.13409  3.38766  4.26996  3.18145  4.01919  2.77988  1.97564  3.02709  3.20897  3.60440  5.44320  4.25946    468 - -
          2.68618  4.42225  2.77519  2.73123  3.46354  2.40513  3.72494  3.29354  2.67741  2.69355  4.24690  2.90347  2.73739  3.18146  2.89801  2.37887  2.77519  2.98518  4.58477  3.61503
          0.02802  3.98476  4.70710  0.61958  0.77255  0.48576  0.95510
    342   2.93175  5.39843  2.02186  1.15711  4.69833  3.24200  3.77530  4.19118  2.75411  3.73089  4.59634  2.73144  3.85298  2.94716  3.30512  2.83761  3.21975  3.79226  5.88004  4.42337    469 - -
          2.68618  4.42225  2.77519  2.73123  3.46354  2.40513  3.72494  3.29354  2.67741  2.69355  4.24690  2.90347  2.73739  3.18146  2.89801  2.37887  2.77519  2.98518  4.58477  3.61503
          0.02802  3.98476  4.70710  0.61958  0.77255  0.48576  0.95510
    343   2.29493  4.20768  3.39839  3.11798  4.12745  3.02015  4.16844  3.40246  3.10289  3.20652  4.10576  3.31030  3.74266  3.45537  3.39307  2.20524  1.24853  2.98170  5.51914  4.27907    470 - -
          2.68618  4.42225  2.77519  2.73123  3.46354  2.40513  3.72494  3.29354  2.67741  2.69355  4.24690  2.90347  2.73739  3.18146  2.89801  2.37887  2.77519  2.98518  4.58477  3.61503
          0.02802  3.98476  4.70710  0.61958  0.77255  0.48576  0.95510
    344   2.80965  4.57294  3.50633  3.42051  4.55884  0.57511  4.53303  4.18664  3.61699  3.82643  4.80379  3.67076  3.96764  3.93235  3.83984  2.98494  3.29963  3.69330  5.62342  4.66486    471 - -
          2.68618  4.42225  2.77519  2.73123  3.46354  2.40513  3.72494  3.29354  2.67741  2.69355  4.24690  2.90347  2.73739  3.18146  2.89801  2.37887  2.77519  2.98518  4.58477  3.61503
          0.02802  3.98476  4.70710  0.61958  0.77255  0.48576  0.95510
    345   2.89566  5.25777  2.38875  1.24891  4.53761  3.30462  3.73399  4.01866  2.54371  3.54545  4.42212  2.80869  3.87008  2.57065  2.97579  2.83417  3.16418  3.65559  5.70902  4.31013    472 - -
          2.68618  4.42225  2.77519  2.73123  3.46354  2.40513  3.72494  3.29354  2.67741  2.69355  4.24690  2.90347  2.73739  3.18146  2.89801  2.37887  2.77519  2.98518  4.58477  3.61503
          0.02802  3.98476  4.70710  0.61958  0.77255  0.48576  0.95510
    346   3.29843  4.84466  3.80975  3.45877  2.16863  3.99259  2.74549  3.46026  3.28391  2.87915  4.01239  3.64107  4.38374  3.59977  3.50799  3.37205  3.53426  3.29107  3.81642  1.07096    473 - -
          2.68618  4.42225  2.77519  2.73123  3.46354  2.40513  3.72494  3.29354  2.67741  2.69355  4.24690  2.90347  2.73739  3.18146  2.89801  2.37887  2.77519  2.98518  4.58477  3.61503
          0.02802  3.98476  4.70710  0.61958  0.77255  0.48576  0.95510
    347   3.05204  5.18284  2.53951  0.87572  4.54363  3.34872  3.94664  4.01996  2.84152  3.61953  4.58972  3.00112  3.95897  3.16066  3.26118  3.02369  3.35749  3.69264  5.69408  4.41767    474 - -
          2.68618  4.42225  2.77519  2.73123  3.46354  2.40513  3.72494  3.29354  2.67741  2.69355  4.24690  2.90347  2.73739  3.18146  2.89801  2.37887  2.77519  2.98518  4.58477  3.61503
          0.02802  3.98476  4.70710  0.61958  0.77255  0.48576  0.95510
    348   2.89720  4.40990  4.27972  3.94734  3.63398  3.83886  4.73023  2.05032  3.81682  2.30220  3.58309  4.11885  4.39385  4.16900  4.01834  3.35025  3.25649  0.89441  5.43704  4.17517    475 - -
          2.68618  4.42225  2.77519  2.73123  3.46354  2.40513  3.72494  3.29354  2.67741  2.69355  4.24690  2.90347  2.73739  3.18146  2.89801  2.37887  2.77519  2.98518  4.58477  3.61503
          0.02802  3.98476  4.70710  0.61958  0.77255  0.48576  0.95510
    349   2.90369  5.38178  1.36432  2.13246  4.69951  3.20950  3.78089  4.25838  2.80026  3.78184  4.63983  1.95042  3.83808  2.95637  3.38032  2.81143  3.20822  3.83034  5.91024  4.41723    476 - -
          2.68618  4.42225  2.77519  2.73123  3.46354  2.40513  3.72494  3.29354  2.67741  2.69355  4.24690  2.90347  2.73739  3.18146  2.89801  2.37887  2.77519  2.98518  4.58477  3.61503
          0.02802  3.98476  4.70710  0.61958  0.77255  0.48576  0.95510
    350   3.41232  4.85573  4.00532  3.75670  2.30432  3.96196  3.67569  3.40618  3.61103  2.83090  4.06977  3.86381  4.43364  3.88998  3.77132  3.53748  3.69980  3.28218  3.95206  0.79772    477 - -
          2.68618  4.42225  2.77519  2.73123  3.46354  2.40513  3.72494  3.29354  2.67741  2.69355  4.24690  2.90347  2.73739  3.18146  2.89801  2.37887  2.77519  2.98518  4.58477  3.61503
          0.02802  3.98476  4.70710  0.61958  0.77255  0.48576  0.95510
    351   2.03682  4.17114  3.44691  3.11796  4.14241  2.99740  4.15663  3.42080  3.11466  3.20537  4.07151  3.30076  3.71583  3.43462  3.42212  2.12939  1.39197  2.98039  5.51895  4.30180    478 - -
          2.68618  4.42225  2.77519  2.73123  3.46354  2.40513  3.72494  3.29354  2.67741  2.69355  4.24690  2.90347  2.73739  3.18146  2.89801  2.37887  2.77519  2.98518  4.58477  3.61503
          0.02802  3.98476  4.70710  0.61958  0.77255  0.48576  0.95510
    352   2.69948  4.43052  3.56914  3.02185  3.51002  3.60189  3.89169  2.75229  2.68074  1.59618  3.45302  3.39260  4.01973  3.18712  2.53940  2.91954  2.66055  2.59159  5.02160  3.78891    479 - -
          2.68618  4.42225  2.77519  2.73123  3.46354  2.40513  3.72494  3.29354  2.67741  2.69355  4.24690  2.90347  2.73739  3.18146  2.89801  2.37887  2.77519  2.98518  4.58477  3.61503
          0.02802  3.98476  4.70710  0.61958  0.77255  0.48576  0.95510
    353   3.40377  4.77297  4.39262  4.12940  0.84447  4.06532  3.93095  2.91470  4.03384  2.25936  3.62890  4.14696  4.52213  4.17113  4.12580  3.66729  3.70533  2.91347  4.14855  2.50223    480 - -
          2.68618  4.42225  2.77519  2.73123  3.46354  2.40513  3.72494  3.29354  2.67741  2.69355  4.24690  2.90347  2.73739  3.18146  2.89801  2.37887  2.77519  2.98518  4.58477  3.61503
          0.02802  3.98476  4.70710  0.61958  0.77255  0.48576  0.95510
    354   2.81941  4.81785  2.77534  2.67269  4.19927  3.26157  4.01608  3.93493  2.92979  3.56936  4.52475  0.97365  3.91941  3.28990  3.28750  2.88287  3.20552  3.54575  5.49240  4.14022    481 - -
          2.68618  4.42225  2.77519  2.73123  3.46354  2.40513  3.72494  3.29354  2.67741  2.69355  4.24690  2.90347  2.73739  3.18146  2.89801  2.37887  2.77519  2.98518  4.58477  3.61503
          0.02802  3.98476  4.70710  0.61958  0.77255  0.48576  0.95510
    355   2.81941  4.81785  2.77534  2.67269  4.19927  3.26157  4.01608  3.93493  2.92979  3.56936  4.52475  0.97365  3.91941  3.28990  3.28750  2.88287  3.20552  3.54575  5.49240  4.14022    482 - -
          2.68618  4.42225  2.77519  2.73123  3.46354  2.40513  3.72494  3.29354  2.67741  2.69355  4.24690  2.90347  2.73739  3.18146  2.89801  2.37887  2.77519  2.98518  4.58477  3.61503
          0.02802  3.98476  4.70710  0.61958  0.77255  0.48576  0.95510
    356   2.47605  4.32096  3.53081  3.28939  4.07099  3.15618  4.29775  3.21191  3.23457  3.07139  4.11561  3.47986  3.86920  3.62403  3.48714  2.67869  0.99489  2.89478  5.49890  4.28797    483 - -
          2.68618  4.42225  2.77519  2.73123  3.46354  2.40513  3.72494  3.29354  2.67741  2.69355  4.24690  2.90347  2.73739  3.18146  2.89801  2.37887  2.77519  2.98518  4.58477  3.61503
          0.02802  3.98476  4.70710  0.61958  0.77255  0.48576  0.95510
    357   3.02927  4.58293  3.93717  3.53100  2.45234  3.87064  3.71776  2.89091  3.36774  2.47937  3.65237  3.71195  4.30003  3.66242  3.58665  3.24498  3.30387  2.43420  4.11004  1.23595    484 - -
          2.68618  4.42225  2.77519  2.73123  3.46354  2.40513  3.72494  3.29354  2.67741  2.69355  4.24690  2.90347  2.73739  3.18146  2.89801  2.37887  2.77519  2.98518  4.58477  3.61503
          0.02802  3.98476  4.70710  0.61958  0.77255  0.48576  0.95510
    358   2.73565  5.08012  2.26453  1.50671  4.36686  3.29923  3.68395  3.75658  2.55206  3.37025  4.20619  2.80358  3.81517  2.83703  3.05256  2.70579  2.99671  2.91805  5.59391  4.19143    485 - -
          2.68618  4.42225  2.77519  2.73123  3.46354  2.40513  3.72494  3.29354  2.67741  2.69355  4.24690  2.90347  2.73739  3.18146  2.89801  2.37887  2.77519  2.98518  4.58477  3.61503
          0.02802  3.98476  4.70710  0.61958  0.77255  0.48576  0.95510
    359   2.89720  4.40990  4.27972  3.94734  3.63398  3.83886  4.73023  2.05032  3.81682  2.30220  3.58309  4.11885  4.39385  4.16900  4.01834  3.35025  3.25649  0.89441  5.43704  4.17517    486 - -
          2.68618  4.42225  2.77519  2.73123  3.46354  2.40513  3.72494  3.29354  2.67741  2.69355  4.24690  2.90347  2.73739  3.18146  2.89801  2.37887  2.77519  2.98518  4.58477  3.61503
          0.02802  3.98476  4.70710  0.61958  0.77255  0.48576  0.95510
    360   3.11306  5.25504  0.76945  2.41077  4.64781  3.29827  4.03401  4.26215  3.14002  3.85093  4.83252  2.97238  3.95912  3.27409  3.67068  3.06348  3.45440  3.88973  5.79435  4.50352    487 - -
          2.68618  4.42225  2.77519  2.73123  3.46354  2.40513  3.72494  3.29354  2.67741  2.69355  4.24690  2.90347  2.73739  3.18146  2.89801  2.37887  2.77519  2.98518  4.58477  3.61503
          0.02802  3.98476  4.70710  0.61958  0.77255  0.48576  0.95510
    361   2.47605  4.32096  3.53081  3.28939  4.07099  3.15618  4.29775  3.21191  3.23457  3.07139  4.11561  3.47986  3.86920  3.62403  3.48714  2.67869  0.99489  2.89478  5.49890  4.28797    488 - -
          2.68618  4.42225  2.77519  2.73123  3.46354  2.40513  3.72494  3.29354  2.67741  2.69355  4.24690  2.90347  2.73739  3.18146  2.89801  2.37887  2.77519  2.98518  4.58477  3.61503
          0.02802  3.98476  4.70710  0.61958  0.77255  0.48576  0.95510
    362   2.90602  4.64363  3.52551  3.38149  4.36537  3.32483  4.44893  3.94062  3.44857  3.55491  4.61022  3.67641  0.64301  3.83394  3.68058  3.07725  3.35663  3.57303  5.52022  4.48789    489 - -
          2.68618  4.42225  2.77519  2.73123  3.46354  2.40513  3.72494  3.29354  2.67741  2.69355  4.24690  2.90347  2.73739  3.18146  2.89801  2.37887  2.77519  2.98518  4.58477  3.61503
          0.02802  3.98476  4.70710  0.61958  0.77255  0.48576  0.95510
    363   3.28272  4.71231  4.36941  4.01082  3.18124  4.12400  4.63138  2.39256  3.77745  0.74840  3.17102  4.27536  4.54073  4.11887  3.93473  3.70951  3.57225  2.45884  5.10019  3.84908    490 - -
          2.68618  4.42225  2.77519  2.73123  3.46354  2.40513  3.72494  3.29354  2.67741  2.69355  4.24690  2.90347  2.73739  3.18146  2.89801  2.37887  2.77519  2.98518  4.58477  3.61503
          0.02802  3.98476  4.70710  0.61958  0.77255  0.48576  0.95510
    364   2.71933  0.73859  4.26325  4.02921  3.99585  3.31770  4.65170  3.15925  3.85707  3.06925  4.19457  3.98633  4.03343  4.19864  3.96122  2.99105  3.19562  2.89603  5.38723  4.28249    491 - -
          2.68618  4.42225  2.77519  2.73123  3.46354  2.40513  3.72494  3.29354  2.67741  2.69355  4.24690  2.90347  2.73739  3.18146  2.89801  2.37887  2.77519  2.98518  4.58477  3.61503
          0.02802  3.98476  4.70710  0.61958  0.77255  0.48576  0.95510
    365   2.37299  4.29432  3.30691  3.12892  4.18947  3.02226  4.23517  3.72777  3.21027  3.43970  4.35708  3.33500  3.77055  3.55100  3.49213  0.93354  2.86172  3.23820  5.55319  4.27387    492 - -
          2.68618  4.42225  2.77519  2.73123  3.46354  2.40513  3.72494  3.29354  2.67741  2.69355  4.24690  2.90347  2.73739  3.18146  2.89801  2.37887  2.77519  2.98518  4.58477  3.61503
          0.02802  3.98476  4.70710  0.61958  0.77255  0.48576  0.95510
    366   1.11585  4.14166  3.46073  3.20461  4.22649  2.94261  4.25026  3.53645  3.24594  3.32151  4.19120  3.33035  3.69876  3.54609  3.53094  2.00117  2.71386  3.04822  5.60813  4.38997    493 - -
          2.68618  4.42225  2.77519  2.73123  3.46354  2.40513  3.72494  3.29354  2.67741  2.69355  4.24690  2.90347  2.73739  3.18146  2.89801  2.37887  2.77519  2.98518  4.58477  3.61503
          0.02802  3.98476  4.70710  0.61958  0.77255  0.48576  0.95510
    367   2.18720  4.91160  3.05400  2.50896  4.22063  3.46478  3.10472  3.62751  1.78990  3.18132  4.00756  2.99726  3.86323  2.74845  2.34114  2.73663  2.93753  3.29748  5.35548  4.06522    494 - -
          2.68618  4.42225  2.77519  2.73123  3.46354  2.40513  3.72494  3.29354  2.67741  2.69355  4.24690  2.90347  2.73739  3.18146  2.89801  2.37887  2.77519  2.98518  4.58477  3.61503
          0.02802  3.98476  4.70710  0.61958  0.77255  0.48576  0.95510
    368   2.82800  5.33695  1.84196  1.96140  4.62687  3.26514  3.68688  4.12047  2.57557  3.62124  4.43715  2.72837  3.81765  1.89640  3.10020  2.74541  3.09078  3.70903  5.77963  4.32710    495 - -
          2.68618  4.42225  2.77519  2.73123  3.46354  2.40513  3.72494  3.29354  2.67741  2.69355  4.24690  2.90347  2.73739  3.18146  2.89801  2.37887  2.77519  2.98518  4.58477  3.61503
          0.02802  3.98476  4.70710  0.61958  0.77255  0.48576  0.95510
    369   3.28272  4.71231  4.36941  4.01082  3.18124  4.12400  4.63138  2.39256  3.77745  0.74840  3.17102  4.27536  4.54073  4.11887  3.93473  3.70951  3.57225  2.45884  5.10019  3.84908    496 - -
          2.68618  4.42225  2.77519  2.73123  3.46354  2.40513  3.72494  3.29354  2.67741  2.69355  4.24690  2.90347  2.73739  3.18146  2.89801  2.37887  2.77519  2.98518  4.58477  3.61503
          0.02802  3.98476  4.70710  0.61958  0.77255  0.48576  0.95510
    370   2.78351  5.19325  1.56493  2.23943  4.50184  3.30773  3.66679  3.97128  2.23707  3.49313  4.30997  2.79489  3.82404  2.81127  2.62426  2.73102  3.03771  3.58254  5.65014  4.24780    497 - -
          2.68618  4.42225  2.77519  2.73123  3.46354  2.40513  3.72494  3.29354  2.67741  2.69355  4.24690  2.90347  2.73739  3.18146  2.89801  2.37887  2.77519  2.98518  4.58477  3.61503
          0.02802  3.98476  4.70710  0.61958  0.77255  0.48576  0.95510
    371   2.78899  5.14705  2.69387  1.74307  4.45762  3.39297  3.03252  3.91013  1.86198  3.41244  4.22640  2.87575  3.85029  2.75471  2.63712  2.75110  3.01691  3.53784  5.54225  4.19356    498 - -
          2.68618  4.42225  2.77519  2.73123  3.46354  2.40513  3.72494  3.29354  2.67741  2.69355  4.24690  2.90347  2.73739  3.18146  2.89801  2.37887  2.77519  2.98518  4.58477  3.61503
          0.02802  3.98476  4.70710  0.61958  0.77255  0.48576  0.95510
    372   2.88267  4.30159  4.33956  3.77140  3.15261  4.05338  4.34431  1.88843  3.64815  1.47818  3.08620  4.01472  4.36417  3.86364  3.83729  3.36077  3.11521  1.77839  4.91934  3.17878    499 - -
          2.68618  4.42225  2.77519  2.73123  3.46354  2.40513  3.72494  3.29354  2.67741  2.69355  4.24690  2.90347  2.73739  3.18146  2.89801  2.37887  2.77519  2.98518  4.58477  3.61503
          0.02802  3.98476  4.70710  0.61958  0.77255  0.48576  0.95510
    373   2.84220  4.93689  3.32316  2.68062  4.25138  3.57870  3.61259  3.04253  1.61560  3.15505  4.02198  3.12134  3.94829  2.76193  1.80387  2.87521  3.03723  3.30386  5.32915  4.09755    500 - -
          2.68618  4.42225  2.77519  2.73123  3.46354  2.40513  3.72494  3.29354  2.67741  2.69355  4.24690  2.90347  2.73739  3.18146  2.89801  2.37887  2.77519  2.98518  4.58477  3.61503
          0.02802  3.98476  4.70710  0.61958  0.77255  0.48576  0.95510
    374   1.91182  4.65988  2.95571  2.51752  4.01336  3.33731  3.23348  3.42610  2.30979  3.05114  3.89025  2.99671  3.81216  2.88119  2.88353  2.23393  2.85150  3.09922  5.29798  3.99284    501 - -
          2.68618  4.42225  2.77519  2.73123  3.46354  2.40513  3.72494  3.29354  2.67741  2.69355  4.24690  2.90347  2.73739  3.18146  2.89801  2.37887  2.77519  2.98518  4.58477  3.61503
          0.02802  3.98476  4.70710  0.61958  0.77255  0.48576  0.95510
    375   2.61626  4.42326  3.32094  2.39637  3.55258  3.53914  3.79715  2.79315  2.70666  2.32584  2.45809  3.22576  3.93160  3.06633  3.07132  2.79847  2.54622  2.59083  5.01241  3.76495    502 - -
          2.68618  4.42225  2.77519  2.73123  3.46354  2.40513  3.72494  3.29354  2.67741  2.69355  4.24690  2.90347  2.73739  3.18146  2.89801  2.37887  2.77519  2.98518  4.58477  3.61503
          0.02802  3.98476  4.70710  0.61958  0.77255  0.48576  0.95510
    376   2.58022  4.57344  3.12839  2.56506  3.74479  3.45350  3.20550  3.15305  2.48342  2.62597  3.66063  3.04713  3.83896  2.54387  2.66664  2.52908  2.80923  2.60368  5.09015  3.32592    503 - -
          2.68618  4.42225  2.77519  2.73123  3.46354  2.40513  3.72494  3.29354  2.67741  2.69355  4.24690  2.90347  2.73739  3.18146  2.89801  2.37887  2.77519  2.98518  4.58477  3.61503
          0.08988  3.98476  2.69772  0.61958  0.77255  0.48576  0.95510
    377   2.60362  4.72774  2.96921  2.53324  4.18848  3.31199  3.67895  3.62619  2.33223  3.20674  4.03931  2.67537  3.80876  2.84427  2.07134  1.98707  2.88990  3.26035  5.38312  4.08337    504 - -
          2.68618  4.42225  2.77519  2.73123  3.46354  2.40513  3.72494  3.29354  2.67741  2.69355  4.24690  2.90347  2.73739  3.18146  2.89801  2.37887  2.77519  2.98518  4.58477  3.61503
          0.02978  3.92466  4.64701  0.61958  0.77255  0.45120  1.01298
    378   1.84586  4.52876  3.10893  2.66244  4.03194  3.28357  3.78787  3.34396  2.14770  3.04522  3.90516  3.08820  3.81156  2.98487  2.92126  2.62583  2.26852  3.01211  5.33291  4.05895    505 - -
          2.68618  4.42225  2.77519  2.73123  3.46354  2.40513  3.72494  3.29354  2.67741  2.69355  4.24690  2.90347  2.73739  3.18146  2.89801  2.37887  2.77519  2.98518  4.58477  3.61503
          0.02802  3.98476  4.70710  0.61958  0.77255  0.48576  0.95510
    379   2.69735  5.02967  2.82006  2.23175  4.34001  3.39924  3.11491  3.77425  1.90321  3.29948  4.09969  2.89151  3.82027  2.52114  2.64957  2.23573  2.92329  3.40794  5.45973  4.11698    506 - -
          2.68618  4.42225  2.77519  2.73123  3.46354  2.40513  3.72494  3.29354  2.67741  2.69355  4.24690  2.90347  2.73739  3.18146  2.89801  2.37887  2.77519  2.98518  4.58477  3.61503
          0.02802  3.98476  4.70710  0.61958  0.77255  0.48576  0.95510
    380   2.29119  3.68118  3.11497  2.60372  3.91015  2.48647  3.73574  3.30656  2.58783  2.95603  3.79477  2.77219  3.78365  2.57597  3.00682  2.58255  2.52585  2.97825  5.23619  3.94852    507 - -
          2.68618  4.42225  2.77519  2.73123  3.46354  2.40513  3.72494  3.29354  2.67741  2.69355  4.24690  2.90347  2.73739  3.18146  2.89801  2.37887  2.77519  2.98518  4.58477  3.61503
          0.02802  3.98476  4.70710  0.61958  0.77255  0.48576  0.95510
    381   2.67220  4.96317  2.75950  1.84821  4.27091  3.00677  3.62165  3.68828  2.00672  3.25480  4.06610  2.88226  3.81121  2.76173  2.77609  2.66760  2.91195  3.00613  5.44981  4.10019    508 - -
          2.68618  4.42225  2.77519  2.73123  3.46354  2.40513  3.72494  3.29354  2.67741  2.69355  4.24690  2.90347  2.73739  3.18146  2.89801  2.37887  2.77519  2.98518  4.58477  3.61503
          0.10913  3.98476  2.46755  0.61958  0.77255  0.48576  0.95510
    382   2.52212  3.53097  3.38894  2.82236  3.48809  3.11801  3.76760  2.81369  2.71452  2.54114  3.03517  3.22448  3.87227  3.06865  2.42117  2.72423  2.77297  2.41112  4.91751  3.67873    509 - -
          2.68618  4.42225  2.77519  2.73123  3.46354  2.40513  3.72494  3.29354  2.67741  2.69355  4.24690  2.90347  2.73739  3.18146  2.89801  2.37887  2.77519  2.98518  4.58477  3.61503
          0.03035  3.90597  4.62832  0.61958  0.77255  0.56032  0.84637
    383   2.56414  4.26978  3.46854  2.90418  3.37403  3.54021  3.26808  2.68105  2.81184  2.26128  2.81453  3.29813  3.92538  3.14247  3.14551  2.79898  2.39323  2.31086  4.85401  3.61511    510 - -
          2.68618  4.42225  2.77519  2.73123  3.46354  2.40513  3.72494  3.29354  2.67741  2.69355  4.24690  2.90347  2.73739  3.18146  2.89801  2.37887  2.77519  2.98518  4.58477  3.61503
          0.03035  3.90597  4.62832  0.61958  0.77255  0.44181  1.02965
    384   2.61388  4.73506  2.91305  2.30431  3.95164  3.39971  3.18040  3.37469  2.44338  2.49802  3.83286  2.70250  3.81936  2.81745  2.87043  2.20739  2.85080  3.07088  5.24431  3.92166    511 - -
          2.68618  4.42225  2.77519  2.73123  3.46354  2.40513  3.72494  3.29354  2.67741  2.69355  4.24690  2.90347  2.73739  3.18146  2.89801  2.37887  2.77519  2.98518  4.58477  3.61503
          0.02802  3.98476  4.70710  0.61958  0.77255  0.48576  0.95510
    385   2.14224  4.73848  2.57801  2.41639  4.04028  3.34573  3.64617  3.45010  2.47062  3.06659  3.32853  2.55889  3.78673  2.80691  2.93146  2.40799  2.82153  3.11863  5.31514  3.98164    512 - -
          2.68618  4.42225  2.77519  2.73123  3.46354  2.40513  3.72494  3.29354  2.67741  2.69355  4.24690  2.90347  2.73739  3.18146  2.89801  2.37887  2.77519  2.98518  4.58477  3.61503
          0.08135  3.98476  2.82131  0.61958  0.77255  0.48576  0.95510
    386   2.39187  4.84768  2.66251  2.35392  4.14273  3.34951  3.58989  3.57158  2.36063  3.14611  3.94745  2.87908  3.28625  2.52617  2.54056  2.59132  2.49580  3.21954  5.35912  4.00900    513 - -
          2.68618  4.42225  2.77519  2.73123  3.46354  2.40513  3.72494  3.29354  2.67741  2.69355  4.24690  2.90347  2.73739  3.18146  2.89801  2.37887  2.77519  2.98518  4.58477  3.61503
          0.02953  3.93294  4.65529  0.61958  0.77255  0.53607  0.87958
    387   2.28121  4.33080  3.31416  2.76107  3.09419  3.47386  3.33758  2.85224  2.71473  2.33316  3.44579  3.18767  3.33459  3.03798  3.08760  2.72356  2.55092  2.61675  4.90862  3.65183    514 - -
          2.68618  4.42225  2.77519  2.73123  3.46354  2.40513  3.72494  3.29354  2.67741  2.69355  4.24690  2.90347  2.73739  3.18146  2.89801  2.37887  2.77519  2.98518  4.58477  3.61503
          0.02953  3.93294  4.65529  0.61958  0.77255  0.53607  0.87958
    388   2.53221  4.36439  4.16481  3.63840  2.17869  3.94737  4.19205  2.31181  3.52516  1.44176  3.08965  3.89209  4.30050  3.75407  3.73903  3.27110  3.12869  2.27238  4.74631  3.40689    515 - -
          2.68618  4.42225  2.77519  2.73123  3.46354  2.40513  3.72494  3.29354  2.67741  2.69355  4.24690  2.90347  2.73739  3.18146  2.89801  2.37887  2.77519  2.98518  4.58477  3.61503
          0.02953  3.93294  4.65529  0.61958  0.77255  0.53607  0.87958
    389   2.13508  4.87150  2.50840  2.33114  4.19284  2.84483  3.61930  3.62602  2.41622  3.20061  4.00798  2.85969  3.77315  2.52743  2.66333  2.61115  2.85590  3.26723  5.41324  4.05630    516 - -
          2.68618  4.42225  2.77519  2.73123  3.46354  2.40513  3.72494  3.29354  2.67741  2.69355  4.24690  2.90347  2.73739  3.18146  2.89801  2.37887  2.77519  2.98518  4.58477  3.61503
          0.02953  3.93294  4.65529  0.61958  0.77255  0.53607  0.87958
    390   2.61457  4.92006  2.58669  2.33602  4.19910  3.36177  2.96802  3.63812  2.32312  3.19507  3.99386  2.86641  3.77832  2.49620  2.55536  2.61259  2.41092  3.28144  5.38860  4.03264    517 - -
          2.68618  4.42225  2.77519  2.73123  3.46354  2.40513  3.72494  3.29354  2.67741  2.69355  4.24690  2.90347  2.73739  3.18146  2.89801  2.37887  2.77519  2.98518  4.58477  3.61503
          0.11528  3.93294  2.41573  0.61958  0.77255  0.53607  0.87958
    391   2.58184  4.46728  3.12582  2.65202  3.40350  3.05460  3.12644  3.06051  2.59789  2.72284  3.61145  3.09664  3.85329  2.96760  2.96911  2.71332  2.56539  2.80346  4.84945  2.53341    518 - -
          2.68611  4.42231  2.77525  2.73129  3.46332  2.40519  3.72500  3.29360  2.67747  2.69335  4.24696  2.90352  2.73745  3.18132  2.89807  2.37874  2.77525  2.98524  4.58483  3.61509
          0.10191  2.44698  4.57213  1.30344  0.31690  0.60709  0.78732
    392   2.65602  4.64350  3.23092  2.68602  3.92265  3.41752  3.65795  3.33215  2.23119  2.66041  3.85530  3.10529  3.86427  2.85356  1.81846  2.44655  2.91230  3.04649  5.18366  3.90579    526 - -
          2.68618  4.42225  2.77519  2.73123  3.46354  2.40513  3.72494  3.29354  2.67741  2.69355  4.24690  2.90347  2.73739  3.18146  2.89801  2.37887  2.77519  2.98518  4.58477  3.61503
          0.03213  3.84979  4.57213  0.61958  0.77255  0.48859  0.95061
    393   2.58653  4.29646  2.88581  2.89921  3.08959  3.57172  3.83615  2.21445  2.85692  2.39277  2.96924  3.30867  3.95035  3.16115  3.21281  2.82352  2.58878  2.41201  4.90265  3.66356    527 - -
          2.68618  4.42225  2.77519  2.73123  3.46354  2.40513  3.72494  3.29354  2.67741  2.69355  4.24690  2.90347  2.73739  3.18146  2.89801  2.37887  2.77519  2.98518  4.58477  3.61503
          0.02953  3.93294  4.65529  0.61958  0.77255  0.53607  0.87958
    394   2.05162  4.80532  2.36584  2.33823  4.25321  3.23218  3.69508  3.68783  2.56028  3.27984  4.09626  2.54681  2.70326  2.85585  3.04124  2.60293  2.87700  3.30290  5.49890  4.13662    528 - -
          2.68618  4.42225  2.77519  2.73123  3.46354  2.40513  3.72494  3.29354  2.67741  2.69355  4.24690  2.90347  2.73739  3.18146  2.89801  2.37887  2.77519  2.98518  4.58477  3.61503
          0.02953  3.93294  4.65529  0.61958  0.77255  0.53607  0.87958
    395   2.61244  4.64385  3.00070  2.54963  3.81680  3.38607  3.67248  3.32104  2.20339  2.95696  3.81970  3.02238  3.83650  2.88286  2.82393  1.89685  2.86923  3.02522  5.15264  3.20053    529 - -
          2.68618  4.42225  2.77519  2.73123  3.46354  2.40513  3.72494  3.29354  2.67741  2.69355  4.24690  2.90347  2.73739  3.18146  2.89801  2.37887  2.77519  2.98518  4.58477  3.61503
          0.02953  3.93294  4.65529  0.61958  0.77255  0.45554  1.00540
    396   2.17976  4.29634  3.36278  2.87516  3.83565  3.21701  3.90830  3.13331  2.82897  2.87796  3.18748  3.21655  3.78976  3.16451  3.19270  1.72917  2.37629  2.81332  5.22756  3.98084    530 - -
          2.68618  4.42225  2.77519  2.73123  3.46354  2.40513  3.72494  3.29354  2.67741  2.69355  4.24690  2.90347  2.73739  3.18146  2.89801  2.37887  2.77519  2.98518  4.58477  3.61503
          0.02802  3.98476  4.70710  0.61958  0.77255  0.48576  0.95510
    397   2.38513  4.62353  2.74115  2.49845  3.21473  3.38237  3.66452  3.27474  2.51192  2.91878  3.76040  2.99203  3.80743  2.85246  2.74711  2.09057  2.80638  2.97557  5.19325  3.88175    531 - -
          2.68618  4.42225  2.77519  2.73123  3.46354  2.40513  3.72494  3.29354  2.67741  2.69355  4.24690  2.90347  2.73739  3.18146  2.89801  2.37887  2.77519  2.98518  4.58477  3.61503
          0.02802  3.98476  4.70710  0.61958  0.77255  0.48576  0.95510
    398   2.50127  4.63843  2.53316  2.47747  4.23009  3.19355  3.77510  3.65708  2.64339  3.26910  4.08656  2.95073  3.09326  2.94825  3.09933  1.68820  2.57342  3.24958  5.49718  4.16531    532 - -
          2.68618  4.42225  2.77519  2.73123  3.46354  2.40513  3.72494  3.29354  2.67741  2.69355  4.24690  2.90347  2.73739  3.18146  2.89801  2.37887  2.77519  2.98518  4.58477  3.61503
          0.02802  3.98476  4.70710  0.61958  0.77255  0.48576  0.95510
    399   2.55800  4.44196  3.20836  2.66946  3.62431  3.45320  3.32135  3.00280  2.61770  2.23982  3.56440  2.76142  3.85804  2.96746  3.00741  2.50403  2.60914  2.54505  5.01567  3.74612    533 - -
          2.68618  4.42225  2.77519  2.73123  3.46354  2.40513  3.72494  3.29354  2.67741  2.69355  4.24690  2.90347  2.73739  3.18146  2.89801  2.37887  2.77519  2.98518  4.58477  3.61503
          0.02802  3.98476  4.70710  0.61958  0.77255  0.48576  0.95510
    400   2.62647  4.87449  1.74371  2.32334  4.39123  3.20987  3.75351  3.82466  2.65495  3.42235  4.24448  2.84654  3.78265  2.91787  3.15283  2.16461  2.42186  3.41501  5.63071  4.24592    534 - -
          2.68618  4.42225  2.77519  2.73123  3.46354  2.40513  3.72494  3.29354  2.67741  2.69355  4.24690  2.90347  2.73739  3.18146  2.89801  2.37887  2.77519  2.98518  4.58477  3.61503
          0.02802  3.98476  4.70710  0.61958  0.77255  0.48576  0.95510
    401   2.60300  4.74616  2.85198  2.27915  4.05525  3.34596  3.15973  3.47386  2.47359  3.08720  3.91892  2.94277  3.80738  2.84097  2.90333  2.11609  2.23843  3.14577  5.32873  4.00349    535 - -
          2.68618  4.42225  2.77519  2.73123  3.46354  2.40513  3.72494  3.29354  2.67741  2.69355  4.24690  2.90347  2.73739  3.18146  2.89801  2.37887  2.77519  2.98518  4.58477  3.61503
          0.02802  3.98476  4.70710  0.61958  0.77255  0.48576  0.95510
    402   2.53292  4.55860  2.74391  2.54666  3.89153  2.50639  3.72595  3.27249  2.60175  2.37900  3.78802  3.01968  3.80507  2.92851  3.03282  2.43819  2.55785  2.96494  5.23001  3.93269    536 - -
          2.68618  4.42225  2.77519  2.73123  3.46354  2.40513  3.72494  3.29354  2.67741  2.69355  4.24690  2.90347  2.73739  3.18146  2.89801  2.37887  2.77519  2.98518  4.58477  3.61503
          0.02802  3.98476  4.70710  0.61958  0.77255  0.48576  0.95510
    403   2.61164  4.84481  1.88518  2.33938  4.39035  3.19885  3.76515  3.82894  2.66843  3.42644  4.24850  2.85652  3.77922  2.93172  3.16250  1.84756  2.63197  3.41238  5.63279  4.25152    537 - -
          2.68618  4.42225  2.77519  2.73123  3.46354  2.40513  3.72494  3.29354  2.67741  2.69355  4.24690  2.90347  2.73739  3.18146  2.89801  2.37887  2.77519  2.98518  4.58477  3.61503
          0.02802  3.98476  4.70710  0.61958  0.77255  0.48576  0.95510
    404   2.31321  4.36716  3.28756  2.74674  3.63124  2.59080  3.77368  2.97475  2.70686  2.50929  3.00711  3.16785  3.28952  3.03638  3.09186  2.67113  2.57311  2.71287  5.03546  3.78111    538 - -
          2.68618  4.42225  2.77519  2.73123  3.46354  2.40513  3.72494  3.29354  2.67741  2.69355  4.24690  2.90347  2.73739  3.18146  2.89801  2.37887  2.77519  2.98518  4.58477  3.61503
          0.02802  3.98476  4.70710  0.61958  0.77255  0.48576  0.95510
    405   1.96327  4.18595  3.34694  3.10989  4.27505  2.94714  4.21195  3.64481  3.17960  3.38917  4.25170  3.28329  3.69965  3.48984  3.48188  1.14062  2.73300  3.13107  5.63738  4.39795    539 - -
          2.68618  4.42225  2.77519  2.73123  3.46354  2.40513  3.72494  3.29354  2.67741  2.69355  4.24690  2.90347  2.73739  3.18146  2.89801  2.37887  2.77519  2.98518  4.58477  3.61503
          0.02802  3.98476  4.70710  0.61958  0.77255  0.48576  0.95510
    406   2.49320  4.49163  3.14066  2.77978  4.13913  3.19056  3.88512  3.61084  2.61755  3.24339  4.10802  3.14663  3.80298  3.10143  2.50710  1.35317  2.87063  3.20734  5.42316  4.13624    540 - -
          2.68618  4.42225  2.77519  2.73123  3.46354  2.40513  3.72494  3.29354  2.67741  2.69355  4.24690  2.90347  2.73739  3.18146  2.89801  2.37887  2.77519  2.98518  4.58477  3.61503
          0.02802  3.98476  4.70710  0.61958  0.77255  0.48576  0.95510
    407   2.56655  4.28713  3.06782  2.87074  3.02190  3.54467  3.79887  2.71602  2.82569  2.22534  3.08501  2.95260  3.92476  3.13031  3.18091  2.79246  2.79963  2.17684  4.86717  3.62206    541 - -
          2.68618  4.42225  2.77519  2.73123  3.46354  2.40513  3.72494  3.29354  2.67741  2.69355  4.24690  2.90347  2.73739  3.18146  2.89801  2.37887  2.77519  2.98518  4.58477  3.61503
          0.02802  3.98476  4.70710  0.61958  0.77255  0.48576  0.95510
    408   2.16672  4.96098  2.23738  2.02359  4.21816  3.33203  3.63324  3.65864  2.46946  3.23811  4.05016  2.83691  3.79329  2.78067  2.95933  2.64715  2.90094  3.30774  5.45192  3.38424    542 - -
          2.68618  4.42225  2.77519  2.73123  3.46354  2.40513  3.72494  3.29354  2.67741  2.69355  4.24690  2.90347  2.73739  3.18146  2.89801  2.37887  2.77519  2.98518  4.58477  3.61503
          0.02802  3.98476  4.70710  0.61958  0.77255  0.48576  0.95510
    409   2.50610  4.49676  3.11968  2.69492  3.98912  3.26678  3.81344  3.33742  2.34161  3.03482  3.90367  3.10735  3.81200  3.02467  2.96346  1.61130  2.83556  2.67569  5.31414  4.03137    543 - -
          2.68618  4.42225  2.77519  2.73123  3.46354  2.40513  3.72494  3.29354  2.67741  2.69355  4.24690  2.90347  2.73739  3.18146  2.89801  2.37887  2.77519  2.98518  4.58477  3.61503
          0.02802  3.98476  4.70710  0.61958  0.77255  0.48576  0.95510
    410   2.54182  4.34538  3.36402  2.82382  3.53878  3.45549  3.80477  2.86583  2.75484  2.24019  2.95598  3.23166  3.29396  3.09431  3.11531  2.09476  2.80485  2.63482  4.98250  3.73157    544 - -
          2.68618  4.42225  2.77519  2.73123  3.46354  2.40513  3.72494  3.29354  2.67741  2.69355  4.24690  2.90347  2.73739  3.18146  2.89801  2.37887  2.77519  2.98518  4.58477  3.61503
          0.02802  3.98476  4.70710  0.61958  0.77255  0.48576  0.95510
    411   2.33804  4.72562  2.63269  2.43307  4.12114  3.30462  3.66580  3.54020  2.47343  3.14172  3.95392  2.93352  3.77422  2.82127  2.65356  2.07912  2.45557  3.18063  5.37340  4.03956    545 - -
          2.68618  4.42225  2.77519  2.73123  3.46354  2.40513  3.72494  3.29354  2.67741  2.69355  4.24690  2.90347  2.73739  3.18146  2.89801  2.37887  2.77519  2.98518  4.58477  3.61503
          0.08135  3.98476  2.82131  0.61958  0.77255  0.48576  0.95510
    412   2.37242  4.30352  3.23863  2.80696  3.88984  2.24821  3.88505  3.24902  2.79387  2.48471  3.81885  3.15737  3.75312  3.13232  3.16088  2.06038  2.47873  2.89961  5.26065  4.00325    546 - -
          2.68619  4.42227  2.77521  2.73125  3.46355  2.40505  3.72496  3.29356  2.67742  2.69356  4.24691  2.90348  2.73741  3.18148  2.89787  2.37888  2.77521  2.98520  4.58478  3.61505
          0.09339  2.53013  4.65529  0.64630  0.74230  0.53607  0.87958
    413   2.68295  5.00468  2.09867  2.07415  4.29103  2.41534  3.65008  3.72863  2.51420  2.88280  4.12738  2.79604  3.78622  2.80314  3.01289  2.66292  2.94048  3.36911  5.52022  4.13112    550 - -
          2.68618  4.42225  2.77519  2.73123  3.46354  2.40513  3.72494  3.29354  2.67741  2.69355  4.24690  2.90347  2.73739  3.18146  2.89801  2.37887  2.77519  2.98518  4.58477  3.61503
          0.09339  3.93294  2.66537  0.61958  0.77255  0.53607  0.87958
    414   2.75248  4.61665  3.06107  2.13189  3.63466  3.51038  3.83149  2.85150  2.65475  1.76678  3.60852  3.17573  3.96539  3.08167  2.99524  2.89165  3.00555  2.68849  5.14007  3.84337    551 - -
          2.68618  4.42225  2.77519  2.73123  3.46354  2.40513  3.72494  3.29354  2.67741  2.69355  4.24690  2.90347  2.73739  3.18146  2.89801  2.37887  2.77519  2.98518  4.58477  3.61503
          0.03145  3.87100  4.59335  0.61958  0.77255  0.58999  0.80818
    415   2.99311  4.81089  3.12414  2.88389  3.28360  3.44617  1.14561  3.69581  2.72698  3.18997  4.23277  3.29330  3.99859  3.25009  2.99280  3.06379  3.29640  3.43096  4.74868  3.23449    552 - -
          2.68622  4.42257  2.77537  2.73155  3.46386  2.40544  3.72488  3.29386  2.67760  2.69354  4.24402  2.90354  2.73657  3.18135  2.89832  2.37894  2.77449  2.98523  4.58509  3.61535
          0.51908  1.35643  1.91494  1.99708  0.14587  0.49951  0.93351
    416   2.55729  4.36167  3.24448  2.78614  3.53428  3.41709  3.78317  2.15532  2.65846  2.55271  3.51901  3.19253  3.87513  2.70557  2.98366  2.46195  2.82817  2.57524  4.98958  3.71613    567 - -
          2.68618  4.42225  2.77519  2.73123  3.46354  2.40513  3.72494  3.29354  2.67741  2.69355  4.24690  2.90347  2.73739  3.18146  2.89801  2.37887  2.77519  2.98518  4.58477  3.61503
          0.03398  3.79484  4.51719  0.61958  0.77255  0.64849  0.73989
    417   2.54100  4.57596  2.54701  2.47457  3.85589  3.29466  3.69416  2.77471  2.56669  2.88620  3.78086  2.96030  2.56300  2.89762  2.99604  2.62693  2.81960  2.88442  5.21704  3.89745    568 - -
          2.68618  4.42225  2.77519  2.73123  3.46354  2.40513  3.72494  3.29354  2.67741  2.69355  4.24690  2.90347  2.73739  3.18146  2.89801  2.37887  2.77519  2.98518  4.58477  3.61503
          0.03398  3.79484  4.51719  0.61958  0.77255  0.39599  1.11783
    418   2.72279  4.28859  3.84977  3.27529  3.35969  3.78437  4.07007  1.97648  3.10637  2.03800  3.28326  3.61725  4.14477  3.45355  2.68449  3.06744  2.95903  1.80576  4.96158  3.75154    569 - -
          2.68618  4.42225  2.77519  2.73123  3.46354  2.40513  3.72494  3.29354  2.67741  2.69355  4.24690  2.90347  2.73739  3.18146  2.89801  2.37887  2.77519  2.98518  4.58477  3.61503
          0.02802  3.98476  4.70710  0.61958  0.77255  0.48576  0.95510
    419   2.58426  4.49706  3.17162  2.39959  3.68318  3.46608  3.70366  3.03245  2.40734  2.72275  2.51453  3.10189  3.86331  2.93600  2.94654  2.51701  2.81885  2.60433  5.05767  3.78960    570 - -
          2.68618  4.42225  2.77519  2.73123  3.46354  2.40513  3.72494  3.29354  2.67741  2.69355  4.24690  2.90347  2.73739  3.18146  2.89801  2.37887  2.77519  2.98518  4.58477  3.61503
          0.02802  3.98476  4.70710  0.61958  0.77255  0.48576  0.95510
    420   2.58697  4.24880  3.53995  2.98370  3.32380  3.57560  3.29418  2.03731  2.86926  2.40671  2.75441  3.02660  3.95829  3.20453  3.17794  2.84310  2.82096  2.47168  4.80581  3.55377    571 - -
          2.68618  4.42225  2.77519  2.73123  3.46354  2.40513  3.72494  3.29354  2.67741  2.69355  4.24690  2.90347  2.73739  3.18146  2.89801  2.37887  2.77519  2.98518  4.58477  3.61503
          0.02802  3.98476  4.70710  0.61958  0.77255  0.48576  0.95510
    421   2.29662  4.58564  3.04250  2.57958  4.07174  3.28095  3.73829  3.45516  2.10193  3.09501  3.92874  3.03065  3.79029  2.91800  2.90704  2.20175  2.19596  3.10194  5.34606  4.05353    572 - -
          2.68618  4.42225  2.77519  2.73123  3.46354  2.40513  3.72494  3.29354  2.67741  2.69355  4.24690  2.90347  2.73739  3.18146  2.89801  2.37887  2.77519  2.98518  4.58477  3.61503
          0.02802  3.98476  4.70710  0.61958  0.77255  0.48576  0.95510
    422   2.37100  4.28531  3.45354  2.89620  3.44396  3.53248  3.82242  2.28213  2.82692  2.33044  3.39974  3.29461  3.92821  2.84272  3.17191  2.46353  2.80595  2.34766  4.90381  3.66947    573 - -
          2.68618  4.42225  2.77519  2.73123  3.46354  2.40513  3.72494  3.29354  2.67741  2.69355  4.24690  2.90347  2.73739  3.18146  2.89801  2.37887  2.77519  2.98518  4.58477  3.61503
          0.02802  3.98476  4.70710  0.61958  0.77255  0.48576  0.95510
    423   2.46608  4.39205  3.21958  2.83482  3.86415  3.22675  3.91286  3.24736  2.78577  2.55726  3.87047  3.19460  1.79421  3.17039  3.12843  2.35515  2.83040  2.92816  5.26576  3.96916    574 - -
          2.68618  4.42225  2.77519  2.73123  3.46354  2.40513  3.72494  3.29354  2.67741  2.69355  4.24690  2.90347  2.73739  3.18146  2.89801  2.37887  2.77519  2.98518  4.58477  3.61503
          0.02802  3.98476  4.70710  0.61958  0.77255  0.48576  0.95510
    424   2.88780  5.45577  1.88627  1.47576  4.74348  3.22992  3.72411  4.25822  2.69434  3.74974  4.57851  2.16119  3.82418  2.87974  3.27011  2.78194  3.16519  3.82942  5.90707  4.41335    575 - -
          2.68618  4.42225  2.77519  2.73123  3.46354  2.40513  3.72494  3.29354  2.67741  2.69355  4.24690  2.90347  2.73739  3.18146  2.89801  2.37887  2.77519  2.98518  4.58477  3.61503
          0.02802  3.98476  4.70710  0.61958  0.77255  0.48576  0.95510
    425   2.33450  4.86879  2.44213  2.33554  4.22730  2.32314  3.21788  3.66885  2.49963  3.24711  4.05627  2.86388  3.20122  2.81270  2.98113  2.62026  2.87809  3.29974  5.46258  4.09793    576 - -
          2.68618  4.42225  2.77519  2.73123  3.46354  2.40513  3.72494  3.29354  2.67741  2.69355  4.24690  2.90347  2.73739  3.18146  2.89801  2.37887  2.77519  2.98518  4.58477  3.61503
          0.07725  3.98476  2.88696  0.61958  0.77255  0.48576  0.95510
    426   2.55683  4.34291  3.33881  2.78022  3.02826  3.49582  3.73224  2.85811  2.71457  2.55427  3.45149  3.20251  3.88636  3.04690  2.72404  2.26349  2.79359  2.43975  4.85099  3.17628    577 - -
          2.68618  4.42225  2.77519  2.73123  3.46354  2.40513  3.72494  3.29354  2.67741  2.69355  4.24690  2.90347  2.73739  3.18146  2.89801  2.37887  2.77519  2.98518  4.58477  3.61503
          0.02941  3.93692  4.65926  0.61958  0.77255  0.53239  0.88480
    427   2.71596  4.32967  3.82788  3.31427  3.32733  3.70392  4.13826  2.37882  3.18616  1.48772  3.25202  3.63516  3.22037  3.51184  3.46259  3.03420  2.99227  2.02132  5.00968  3.79066    578 - -
          2.68618  4.42225  2.77519  2.73123  3.46354  2.40513  3.72494  3.29354  2.67741  2.69355  4.24690  2.90347  2.73739  3.18146  2.89801  2.37887  2.77519  2.98518  4.58477  3.61503
          0.02941  3.93692  4.65926  0.61958  0.77255  0.53239  0.88480
    428   2.36017  4.53669  3.20950  2.66305  3.84834  3.39782  3.70732  2.81593  2.44178  2.86680  3.74072  3.10190  3.84236  2.91323  2.04299  2.43294  2.83409  2.89685  5.16847  3.90153    579 - -
          2.68618  4.42225  2.77519  2.73123  3.46354  2.40513  3.72494  3.29354  2.67741  2.69355  4.24690  2.90347  2.73739  3.18146  2.89801  2.37887  2.77519  2.98518  4.58477  3.61503
          0.08551  3.93692  2.77347  0.61958  0.77255  0.53239  0.88480
    429   2.74236  4.98754  2.92462  2.18454  4.32881  3.42854  3.57357  3.73132  1.97056  3.25573  4.07948  2.94061  3.84299  2.71047  1.97603  2.47578  2.95875  3.38670  5.40317  4.11217    580 - -
          2.68621  4.42228  2.77522  2.73113  3.46357  2.40515  3.72497  3.29357  2.67743  2.69358  4.24692  2.90329  2.73742  3.18149  2.89787  2.37890  2.77522  2.98521  4.58480  3.61506
          0.53057  1.44153  1.74202  0.26087  1.47133  0.49993  0.93286
    430   2.54378  4.37069  3.27028  2.73161  3.03278  2.96446  3.69708  2.88352  2.59560  2.35293  3.48891  3.15285  3.85108  2.98951  2.57098  2.71102  2.79192  2.65363  4.87531  3.56173    582 - -
          2.68618  4.42225  2.77519  2.73123  3.46354  2.40513  3.72494  3.29354  2.67741  2.69355  4.24690  2.90347  2.73739  3.18146  2.89801  2.37887  2.77519  2.98518  4.58477  3.61503
          0.03496  3.76682  4.48917  0.61958  0.77255  0.44691  1.02055
    431   2.57407  4.69799  2.89966  2.05635  3.97833  3.35590  3.64702  3.36790  2.46058  2.65154  3.83895  2.94429  3.25513  2.81906  2.89732  2.41515  2.61452  3.05518  5.26815  3.94977    583 - -
          2.68618  4.42225  2.77519  2.73123  3.46354  2.40513  3.72494  3.29354  2.67741  2.69355  4.24690  2.90347  2.73739  3.18146  2.89801  2.37887  2.77519  2.98518  4.58477  3.61503
          0.02941  3.93692  4.65926  0.61958  0.77255  0.53239  0.88480
    432   2.43063  4.38985  3.17393  2.69159  3.84323  2.51779  3.78954  3.22907  2.67726  2.90150  3.00457  3.10003  2.81029  3.01626  3.07265  2.22307  2.75317  2.90362  5.20099  3.93048    584 - -
          2.68618  4.42225  2.77519  2.73123  3.46354  2.40513  3.72494  3.29354  2.67741  2.69355  4.24690  2.90347  2.73739  3.18146  2.89801  2.37887  2.77519  2.98518  4.58477  3.61503
          0.02941  3.93692  4.65926  0.61958  0.77255  0.53239  0.88480
    433   2.32801  4.34011  3.32752  2.55906  3.50737  3.49228  3.76265  2.79398  2.72163  2.37414  2.89966  3.20267  3.88659  3.05052  3.09352  2.52094  2.78981  2.40985  4.94106  3.69416    585 - -
          2.68618  4.42225  2.77519  2.73123  3.46354  2.40513  3.72494  3.29354  2.67741  2.69355  4.24690  2.90347  2.73739  3.18146  2.89801  2.37887  2.77519  2.98518  4.58477  3.61503
          0.02941  3.93692  4.65926  0.61958  0.77255  0.53239  0.88480
    434   2.64864  4.71779  3.01597  2.51884  3.73629  3.44314  3.62465  3.33025  2.39839  2.66323  3.80720  2.71991  3.84975  2.08037  2.77990  2.70815  2.87905  3.04595  5.08772  3.24280    586 - -
          2.68618  4.42225  2.77519  2.73123  3.46354  2.40513  3.72494  3.29354  2.67741  2.69355  4.24690  2.90347  2.73739  3.18146  2.89801  2.37887  2.77519  2.98518  4.58477  3.61503
          0.02941  3.93692  4.65926  0.61958  0.77255  0.53239  0.88480
    435   2.22214  4.52932  2.87925  2.54291  4.21028  3.13791  3.80368  3.64055  2.66313  3.25823  4.07719  2.24717  2.60496  2.98693  3.09130  2.13817  2.79677  3.21439  5.48336  4.17107    587 - -
          2.68618  4.42225  2.77519  2.73123  3.46354  2.40513  3.72494  3.29354  2.67741  2.69355  4.24690  2.90347  2.73739  3.18146  2.89801  2.37887  2.77519  2.98518  4.58477  3.61503
          0.02941  3.93692  4.65926  0.61958  0.77255  0.53239  0.88480
    436   2.02075  4.49099  2.81504  2.57432  4.29089  2.26025  3.88457  3.72174  2.78400  3.35726  4.18525  1.97524  3.72528  3.08479  3.20263  2.51955  2.81948  3.26248  5.57330  4.26388    588 - -
          2.68618  4.42225  2.77519  2.73123  3.46354  2.40513  3.72494  3.29354  2.67741  2.69355  4.24690  2.90347  2.73739  3.18146  2.89801  2.37887  2.77519  2.98518  4.58477  3.61503
          0.15448  3.93692  2.09045  0.61958  0.77255  0.53239  0.88480
    437   2.61170  4.71815  2.89386  2.24296  3.16407  3.38480  3.59940  3.33475  2.19198  2.94891  3.80125  2.93408  3.79997  2.42238  2.74715  2.66083  2.84193  3.04159  5.19444  3.87592    589 - -
          2.68618  4.42225  2.77519  2.73123  3.46354  2.40513  3.72494  3.29354  2.67741  2.69355  4.24690  2.90347  2.73739  3.18146  2.89801  2.37887  2.77519  2.98518  4.58477  3.61503
          0.03326  3.81570  4.53805  0.61958  0.77255  0.63324  0.75687
    438   2.51894  4.40075  3.17482  2.65937  3.60125  3.39108  3.18052  2.60605  2.58297  2.66500  3.55575  3.09927  3.21141  2.95486  2.95558  2.66690  2.41669  2.71400  4.99963  3.72465    590 - -
          2.68618  4.42225  2.77519  2.73123  3.46354  2.40513  3.72494  3.29354  2.67741  2.69355  4.24690  2.90347  2.73739  3.18146  2.89801  2.37887  2.77519  2.98518  4.58477  3.61503
          0.03326  3.81570  4.53805  0.61958  0.77255  0.63324  0.75687
    439   2.68800  4.96586  2.69877  2.04597  4.27973  2.89392  3.57817  3.70430  2.24864  3.24715  4.06885  2.84813  3.79040  2.38507  2.36632  2.67671  2.92220  3.35303  5.42142  4.08972    591 - -
          2.68618  4.42225  2.77519  2.73123  3.46354  2.40513  3.72494  3.29354  2.67741  2.69355  4.24690  2.90347  2.73739  3.18146  2.89801  2.37887  2.77519  2.98518  4.58477  3.61503
          0.03326  3.81570  4.53805  0.61958  0.77255  0.63324  0.75687
    440   2.38045  4.49909  3.18091  2.62552  3.66574  3.43886  3.03928  3.06656  2.42346  2.71995  2.93002  3.07783  3.83682  2.87723  2.51791  2.69818  2.80989  2.81122  5.02348  3.74637    592 - -
          2.68618  4.42225  2.77519  2.73123  3.46354  2.40513  3.72494  3.29354  2.67741  2.69355  4.24690  2.90347  2.73739  3.18146  2.89801  2.37887  2.77519  2.98518  4.58477  3.61503
          0.03326  3.81570  4.53805  0.61958  0.77255  0.63324  0.75687
    441   2.60140  4.56158  3.12156  2.62263  3.82135  3.40327  3.67606  2.64724  1.92989  2.83164  3.73077  3.07013  3.84228  2.88340  2.70623  2.45185  2.85461  2.84161  5.14680  3.87062    593 - -
          2.68618  4.42225  2.77519  2.73123  3.46354  2.40513  3.72494  3.29354  2.67741  2.69355  4.24690  2.90347  2.73739  3.18146  2.89801  2.37887  2.77519  2.98518  4.58477  3.61503
          0.03326  3.81570  4.53805  0.61958  0.77255  0.54079  0.87296
    442   2.54692  4.43091  3.13749  2.70267  2.59662  3.36797  3.73272  3.06679  2.71283  2.73831  3.65015  2.64926  2.60053  3.04521  3.09301  2.68921  2.82999  2.80419  4.89845  3.50629    594 - -
          2.68618  4.42225  2.77519  2.73123  3.46354  2.40513  3.72494  3.29354  2.67741  2.69355  4.24690  2.90347  2.73739  3.18146  2.89801  2.37887  2.77519  2.98518  4.58477  3.61503
          0.03108  3.88249  4.60484  0.61958  0.77255  0.58045  0.82018
    443   2.31199  4.71548  2.74478  1.98182  4.12661  3.25675  3.67839  3.51051  2.50608  3.14253  3.97623  2.89586  2.90621  2.84716  2.94930  2.60160  2.55181  3.16102  5.39251  4.06051    595 - -
          2.68618  4.42225  2.77519  2.73123  3.46354  2.40513  3.72494  3.29354  2.67741  2.69355  4.24690  2.90347  2.73739  3.18146  2.89801  2.37887  2.77519  2.98518  4.58477  3.61503
          0.03108  3.88249  4.60484  0.61958  0.77255  0.58045  0.82018
    444   2.54858  4.43216  3.21710  2.68766  3.66829  3.41727  3.71694  2.99507  2.29470  2.69930  2.63952  3.12361  3.84515  2.95928  2.89991  2.46746  2.53749  2.74027  5.04670  3.79017    596 - -
          2.68618  4.42225  2.77519  2.73123  3.46354  2.40513  3.72494  3.29354  2.67741  2.69355  4.24690  2.90347  2.73739  3.18146  2.89801  2.37887  2.77519  2.98518  4.58477  3.61503
          0.03108  3.88249  4.60484  0.61958  0.77255  0.58045  0.82018
    445   2.45614  4.22323  3.42066  3.00572  2.06153  2.79603  3.85937  2.93177  2.99709  2.64245  3.57500  3.30431  3.84977  3.29145  3.30946  2.28898  2.79282  2.66841  4.78835  3.39597    597 - -
          2.68618  4.42225  2.77519  2.73123  3.46354  2.40513  3.72494  3.29354  2.67741  2.69355  4.24690  2.90347  2.73739  3.18146  2.89801  2.37887  2.77519  2.98518  4.58477  3.61503
          0.03108  3.88249  4.60484  0.61958  0.77255  0.58045  0.82018
    446   2.60236  4.43933  3.27980  2.73630  3.41003  3.04516  3.68209  2.98315  2.56146  2.43153  3.55359  3.16340  3.88632  2.98340  2.55452  2.75574  2.83777  2.74274  4.84796  2.57708    598 - -
          2.68618  4.42225  2.77519  2.73123  3.46354  2.40513  3.72494  3.29354  2.67741  2.69355  4.24690  2.90347  2.73739  3.18146  2.89801  2.37887  2.77519  2.98518  4.58477  3.61503
          0.10005  3.88249  2.59545  0.61958  0.77255  0.58045  0.82018
    447   2.48770  4.41008  3.10225  2.68840  3.75889  3.27389  3.77967  3.04245  2.62207  2.49347  3.73164  2.58736  3.79959  3.02265  2.97569  2.62944  2.10721  2.76413  5.15466  3.85944    599 - -
          2.68618  4.42225  2.77519  2.73123  3.46354  2.40513  3.72494  3.29354  2.67741  2.69355  4.24690  2.90347  2.73739  3.18146  2.89801  2.37887  2.77519  2.98518  4.58477  3.61503
          0.03326  3.81570  4.53805  0.61958  0.77255  0.63324  0.75687
    448   2.58231  4.33424  3.38464  2.83880  3.37483  3.51827  2.97909  2.41714  2.70103  2.23783  3.40522  3.24635  3.91275  3.08135  3.03281  2.78858  2.56594  2.51661  4.85923  3.56969    600 - -
          2.68618  4.42225  2.77519  2.73123  3.46354  2.40513  3.72494  3.29354  2.67741  2.69355  4.24690  2.90347  2.73739  3.18146  2.89801  2.37887  2.77519  2.98518  4.58477  3.61503
          0.03326  3.81570  4.53805  0.61958  0.77255  0.63324  0.75687
    449   2.56089  4.71367  2.45407  2.35636  4.00802  3.27874  3.63686  2.97026  2.49033  3.05484  3.89214  2.45358  3.75671  2.81204  2.94877  2.31671  2.82671  3.08973  5.30245  3.95964    601 - -
          2.68618  4.42225  2.77519  2.73123  3.46354  2.40513  3.72494  3.29354  2.67741  2.69355  4.24690  2.90347  2.73739  3.18146  2.89801  2.37887  2.77519  2.98518  4.58477  3.61503
          0.03326  3.81570  4.53805  0.61958  0.77255  0.63324  0.75687
    450   2.67277  4.89761  2.60821  1.85915  4.14766  3.29958  2.90515  3.60397  2.38514  3.18861  4.03193  2.83397  3.78505  2.78287  2.79813  2.67503  2.59412  3.27076  5.38310  4.02615    602 - -
          2.68618  4.42225  2.77519  2.73123  3.46354  2.40513  3.72494  3.29354  2.67741  2.69355  4.24690  2.90347  2.73739  3.18146  2.89801  2.37887  2.77519  2.98518  4.58477  3.61503
          0.03326  3.81570  4.53805  0.61958  0.77255  0.63324  0.75687
    451   2.56347  4.27067  3.60552  3.15903  2.50028  3.44448  3.96949  2.57985  3.08733  2.30933  3.42507  3.45111  3.96390  3.40274  3.38086  2.81583  1.92429  2.41154  4.83018  3.45132    603 - -
          2.68618  4.42225  2.77519  2.73123  3.46354  2.40513  3.72494  3.29354  2.67741  2.69355  4.24690  2.90347  2.73739  3.18146  2.89801  2.37887  2.77519  2.98518  4.58477  3.61503
          0.03326  3.81570  4.53805  0.61958  0.77255  0.63324  0.75687
    452   2.58506  4.32132  3.41111  2.86362  3.35522  3.52876  3.07702  2.44484  2.72429  2.13386  3.38310  3.26559  3.92127  3.10104  3.05149  2.79994  2.56684  2.49834  4.84870  3.56369    604 - -
          2.68618  4.42225  2.77519  2.73123  3.46354  2.40513  3.72494  3.29354  2.67741  2.69355  4.24690  2.90347  2.73739  3.18146  2.89801  2.37887  2.77519  2.98518  4.58477  3.61503
          0.03326  3.81570  4.53805  0.61958  0.77255  0.63324  0.75687
    453   2.39023  4.81793  2.27582  2.11482  4.07209  3.29606  3.63009  3.42750  2.48359  2.64869  3.93510  2.83438  3.77170  2.79847  2.95220  2.63936  2.87263  3.11560  5.35709  4.00430    605 - -
          2.68618  4.42225  2.77519  2.73123  3.46354  2.40513  3.72494  3.29354  2.67741  2.69355  4.24690  2.90347  2.73739  3.18146  2.89801  2.37887  2.77519  2.98518  4.58477  3.61503
          0.03326  3.81570  4.53805  0.61958  0.77255  0.63324  0.75687
    454   2.06180  4.44107  2.83740  2.54941  4.12081  3.08044  3.80331  3.52623  2.67050  3.18379  4.02849  2.35718  2.50424  3.00820  3.06942  2.49841  2.77104  3.11827  5.42216  4.12022    606 - -
          2.68649  4.42256  2.77470  2.73098  3.46384  2.40528  3.72430  3.29362  2.67771  2.69385  4.24720  2.90337  2.73736  3.18112  2.89814  2.37839  2.77535  2.98549  4.58507  3.61483
          0.33042  1.30679  4.53805  1.96853  0.15043  0.63324  0.75687
    455   2.80903  4.29557  4.01973  3.47825  2.36172  3.85480  3.86132  2.44140  3.37074  1.84586  3.17813  3.71080  4.19451  3.59047  3.59330  3.14918  3.04068  2.06524  4.35005  2.35553    623 - -
          2.68618  4.42225  2.77519  2.73123  3.46354  2.40513  3.72494  3.29354  2.67741  2.69355  4.24690  2.90347  2.73739  3.18146  2.89801  2.37887  2.77519  2.98518  4.58477  3.61503
          0.03326  3.81570  4.53805  0.61958  0.77255  0.63324  0.75687
    456   2.70344  5.11227  2.04657  1.92650  4.38142  3.22929  2.98239  3.86111  2.48769  3.39944  4.21502  2.71071  3.75195  2.76300  2.99863  2.38376  2.96082  3.47957  5.58040  4.16025    624 - -
          2.68618  4.42225  2.77519  2.73123  3.46354  2.40513  3.72494  3.29354  2.67741  2.69355  4.24690  2.90347  2.73739  3.18146  2.89801  2.37887  2.77519  2.98518  4.58477  3.61503
          0.03326  3.81570  4.53805  0.61958  0.77255  0.63324  0.75687
    457   2.62215  4.74252  2.92094  2.50153  4.16542  3.30735  3.63280  3.60743  2.24525  3.18227  4.02439  2.50125  3.79674  2.79978  1.97888  2.38324  2.89671  3.25326  5.34289  4.04732    625 - -
          2.68618  4.42225  2.77519  2.73123  3.46354  2.40513  3.72494  3.29354  2.67741  2.69355  4.24690  2.90347  2.73739  3.18146  2.89801  2.37887  2.77519  2.98518  4.58477  3.61503
          0.03326  3.81570  4.53805  0.61958  0.77255  0.55272  0.85657
    458   2.06333  4.45621  3.11567  2.35674  3.74667  3.38351  3.75681  2.63001  2.62968  2.74294  3.64931  3.09831  3.84053  2.98536  3.02269  2.68025  2.57644  2.66338  5.14134  3.86877    626 - -
          2.68618  4.42225  2.77519  2.73123  3.46354  2.40513  3.72494  3.29354  2.67741  2.69355  4.24690  2.90347  2.73739  3.18146  2.89801  2.37887  2.77519  2.98518  4.58477  3.61503
          0.03136  3.87378  4.59612  0.61958  0.77255  0.58770  0.81103
    459   2.63697  4.30571  3.56794  3.02610  3.40833  3.63000  3.93479  2.17024  2.93229  2.06895  3.36939  2.69614  4.02269  3.27031  3.26136  2.90993  2.88424  2.06256  4.95843  3.70232    627 - -
          2.68618  4.42225  2.77519  2.73123  3.46354  2.40513  3.72494  3.29354  2.67741  2.69355  4.24690  2.90347  2.73739  3.18146  2.89801  2.37887  2.77519  2.98518  4.58477  3.61503
          0.03136  3.87378  4.59612  0.61958  0.77255  0.58770  0.81103
    460   2.76017  5.19702  2.06024  1.60089  4.50643  3.21681  3.66155  3.97933  2.57395  3.51503  4.33974  2.70414  2.90286  2.81568  3.10470  2.69592  3.03100  3.58368  5.69488  4.25920    628 - -
          2.68618  4.42225  2.77519  2.73123  3.46354  2.40513  3.72494  3.29354  2.67741  2.69355  4.24690  2.90347  2.73739  3.18146  2.89801  2.37887  2.77519  2.98518  4.58477  3.61503
          0.03136  3.87378  4.59612  0.61958  0.77255  0.58770  0.81103
    461   2.72962  5.12905  2.17296  2.23201  4.43585  3.29868  3.60335  3.89526  1.94190  3.41008  4.22062  2.78044  3.78755  2.25156  2.78387  2.68336  2.97282  3.51163  5.56441  4.17941    629 - -
          2.68618  4.42225  2.77519  2.73123  3.46354  2.40513  3.72494  3.29354  2.67741  2.69355  4.24690  2.90347  2.73739  3.18146  2.89801  2.37887  2.77519  2.98518  4.58477  3.61503
          0.03136  3.87378  4.59612  0.61958  0.77255  0.58770  0.81103
    462   2.49190  4.40382  3.15644  2.66825  3.71341  3.33746  3.74787  2.55501  2.63504  2.75570  3.63791  2.67287  3.17298  2.98767  3.02104  2.63574  2.33872  2.74457  5.09907  3.82978    630 - -
          2.68618  4.42225  2.77519  2.73123  3.46354  2.40513  3.72494  3.29354  2.67741  2.69355  4.24690  2.90347  2.73739  3.18146  2.89801  2.37887  2.77519  2.98518  4.58477  3.61503
          0.03136  3.87378  4.59612  0.61958  0.77255  0.58770  0.81103
    463   2.74847  4.91979  2.60901  2.38252  3.87646  3.29900  2.80231  3.74498  2.47873  3.29749  4.17654  1.73563  3.83546  2.89417  2.86158  2.75235  3.02834  3.39873  5.22719  3.76100    631 - -
          2.68618  4.42225  2.77519  2.73123  3.46354  2.40513  3.72494  3.29354  2.67741  2.69355  4.24690  2.90347  2.73739  3.18146  2.89801  2.37887  2.77519  2.98518  4.58477  3.61503
          0.03136  3.87378  4.59612  0.61958  0.77255  0.58770  0.81103
    464   1.77770  4.12487  3.25571  2.98043  4.22468  2.44976  4.09890  3.62936  3.07138  3.32171  4.14804  3.18294  3.62223  3.35950  3.40211  1.54203  2.64735  3.09612  5.56180  4.33679    632 - -
          2.68618  4.42225  2.77519  2.73123  3.46354  2.40513  3.72494  3.29354  2.67741  2.69355  4.24690  2.90347  2.73739  3.18146  2.89801  2.37887  2.77519  2.98518  4.58477  3.61503
          0.09134  3.87378  2.71033  0.61958  0.77255  0.58770  0.81103
    465   2.46817  4.19699  3.54332  3.03248  3.53152  2.89897  3.95236  2.26379  2.95827  2.49612  3.46818  3.35835  3.89327  3.28155  3.28134  2.72226  2.34195  2.04758  5.03104  3.80086    633 - -
          2.68618  4.42225  2.77519  2.73123  3.46354  2.40513  3.72494  3.29354  2.67741  2.69355  4.24690  2.90347  2.73739  3.18146  2.89801  2.37887  2.77519  2.98518  4.58477  3.61503
          0.03326  3.81570  4.53805  0.61958  0.77255  0.55853  0.84875
    466   2.59879  4.38907  3.30816  2.77966  3.48535  3.51315  3.75465  2.32790  2.64602  2.22481  3.46200  2.86068  3.90827  2.71713  2.98622  2.78424  2.83469  2.57943  4.93841  3.66924    634 - -
          2.68618  4.42225  2.77519  2.73123  3.46354  2.40513  3.72494  3.29354  2.67741  2.69355  4.24690  2.90347  2.73739  3.18146  2.89801  2.37887  2.77519  2.98518  4.58477  3.61503
          0.03149  3.86954  4.59189  0.61958  0.77255  0.59119  0.80670
    467   2.03163  4.37819  3.23134  2.72340  3.81769  3.26362  3.77161  3.14283  2.59169  2.85500  3.72671  3.11893  3.78005  3.00004  2.46050  2.34437  2.75953  2.51156  5.17085  3.91222    635 - -
          2.68618  4.42225  2.77519  2.73123  3.46354  2.40513  3.72494  3.29354  2.67741  2.69355  4.24690  2.90347  2.73739  3.18146  2.89801  2.37887  2.77519  2.98518  4.58477  3.61503
          0.03149  3.86954  4.59189  0.61958  0.77255  0.59119  0.80670
    468   2.67346  4.33438  3.61112  3.03652  3.34876  3.67159  3.91144  2.30263  2.45271  2.00945  2.56573  3.42532  4.03256  3.23741  3.16186  2.93966  2.90342  2.36515  4.92461  3.70915    636 - -
          2.68618  4.42225  2.77519  2.73123  3.46354  2.40513  3.72494  3.29354  2.67741  2.69355  4.24690  2.90347  2.73739  3.18146  2.89801  2.37887  2.77519  2.98518  4.58477  3.61503
          0.03149  3.86954  4.59189  0.61958  0.77255  0.59119  0.80670
    469   2.63248  4.82238  2.62598  2.36305  4.26454  3.23664  3.68597  3.71646  2.25107  3.29933  4.13628  1.98319  3.77942  2.85661  2.85335  2.22588  2.92882  3.33931  5.48102  4.13594    637 - -
          2.68618  4.42225  2.77519  2.73123  3.46354  2.40513  3.72494  3.29354  2.67741  2.69355  4.24690  2.90347  2.73739  3.18146  2.89801  2.37887  2.77519  2.98518  4.58477  3.61503
          0.08711  3.86954  2.77175  0.61958  0.77255  0.59119  0.80670
    470   2.62342  4.92843  2.34232  2.26395  4.26224  3.26666  3.59918  3.71398  2.38612  3.27000  4.08047  2.44482  3.75081  2.74528  2.41296  2.37769  2.88100  3.34150  5.45684  4.08599    638 - -
          2.68618  4.42225  2.77519  2.73123  3.46354  2.40513  3.72494  3.29354  2.67741  2.69355  4.24690  2.90347  2.73739  3.18146  2.89801  2.37887  2.77519  2.98518  4.58477  3.61503
          0.03326  3.81570  4.53805  0.61958  0.77255  0.63324  0.75687
    471   2.26214  4.13405  3.35022  2.97833  3.82297  2.35841  3.98984  3.07210  2.96834  2.89235  3.78830  3.22599  3.70063  3.28878  3.28657  2.16201  2.67705  1.99036  5.24219  4.00233    639 - -
          2.68618  4.42225  2.77519  2.73123  3.46354  2.40513  3.72494  3.29354  2.67741  2.69355  4.24690  2.90347  2.73739  3.18146  2.89801  2.37887  2.77519  2.98518  4.58477  3.61503
          0.03326  3.81570  4.53805  0.61958  0.77255  0.63324  0.75687
    472   2.64717  4.90142  2.71939  2.13849  4.22006  3.32267  3.58607  3.64594  2.29053  3.20597  4.02633  2.56671  2.93131  2.73340  2.36966  2.64821  2.88942  3.29590  5.39493  4.05998    640 - -
          2.68618  4.42225  2.77519  2.73123  3.46354  2.40513  3.72494  3.29354  2.67741  2.69355  4.24690  2.90347  2.73739  3.18146  2.89801  2.37887  2.77519  2.98518  4.58477  3.61503
          0.03326  3.81570  4.53805  0.61958  0.77255  0.63324  0.75687
    473   2.62664  4.88322  2.29129  2.08134  4.10897  3.28319  3.60660  3.56767  2.46306  3.15995  3.98678  2.79972  3.75883  2.76928  2.94504  2.28409  2.87571  3.23086  5.37409  3.29953    641 - -
          2.68618  4.42225  2.77519  2.73123  3.46354  2.40513  3.72494  3.29354  2.67741  2.69355  4.24690  2.90347  2.73739  3.18146  2.89801  2.37887  2.77519  2.98518  4.58477  3.61503
          0.03326  3.81570  4.53805  0.61958  0.77255  0.55272  0.85657
    474   2.43661  4.85071  2.82934  2.41624  4.20357  3.34909  3.61603  3.61203  2.05570  3.18464  4.01514  2.91669  3.80604  2.16265  2.64676  2.42694  2.90497  3.26953  5.38029  4.06909    642 - -
          2.68618  4.42225  2.77519  2.73123  3.46354  2.40513  3.72494  3.29354  2.67741  2.69355  4.24690  2.90347  2.73739  3.18146  2.89801  2.37887  2.77519  2.98518  4.58477  3.61503
          0.03136  3.87378  4.59612  0.61958  0.77255  0.58770  0.81103
    475   2.47684  5.21902  2.04947  1.66767  4.52287  3.21323  3.65719  3.99718  2.57608  3.52837  4.34941  2.39398  3.77121  2.80989  3.11477  2.69328  3.03208  3.59790  5.71043  4.26589    643 - -
          2.68618  4.42225  2.77519  2.73123  3.46354  2.40513  3.72494  3.29354  2.67741  2.69355  4.24690  2.90347  2.73739  3.18146  2.89801  2.37887  2.77519  2.98518  4.58477  3.61503
          0.03136  3.87378  4.59612  0.61958  0.77255  0.58770  0.81103
    476   2.29021  4.88365  2.63621  2.11729  4.17680  2.93435  2.97368  3.61209  2.43379  3.19316  4.01365  2.56108  3.77269  2.77658  2.89131  2.63422  2.88292  3.26481  5.41033  4.05281    644 - -
          2.68618  4.42225  2.77519  2.73123  3.46354  2.40513  3.72494  3.29354  2.67741  2.69355  4.24690  2.90347  2.73739  3.18146  2.89801  2.37887  2.77519  2.98518  4.58477  3.61503
          0.03136  3.87378  4.59612  0.61958  0.77255  0.58770  0.81103
    477   2.58680  4.85188  2.62903  2.18718  4.11571  3.35367  3.57238  3.54135  2.33505  3.11894  3.24371  2.63936  3.76554  2.71305  2.46562  2.59679  2.81954  3.19937  5.33382  3.98623    645 - -
          2.68648  4.42275  2.77489  2.73117  3.46404  2.40553  3.72488  3.29294  2.67732  2.69385  4.24550  2.90372  2.73769  3.18164  2.89703  2.37849  2.77483  2.98568  4.58527  3.61553
          0.22537  1.65187  4.59612  2.62859  0.07492  0.58770  0.81103
    478   2.44390  4.51235  2.78053  2.53189  4.20762  3.09612  3.82375  3.63633  2.68249  3.28518  4.12678  1.82310  3.72288  3.02488  3.08142  2.23717  2.47992  3.21153  5.49502  4.17521    681 - -
          2.68618  4.42225  2.77519  2.73123  3.46354  2.40513  3.72494  3.29354  2.67741  2.69355  4.24690  2.90347  2.73739  3.18146  2.89801  2.37887  2.77519  2.98518  4.58477  3.61503
          0.03136  3.87378  4.59612  0.61958  0.77255  0.58770  0.81103
    479   2.60549  4.36363  3.43666  2.86409  3.47066  3.54457  3.79419  2.72852  2.66721  2.06855  3.02669  3.27211  3.93295  3.08190  2.61647  2.81158  2.46037  2.54220  4.94830  3.71467    682 - -
          2.68618  4.42225  2.77519  2.73123  3.46354  2.40513  3.72494  3.29354  2.67741  2.69355  4.24690  2.90347  2.73739  3.18146  2.89801  2.37887  2.77519  2.98518  4.58477  3.61503
          0.03136  3.87378  4.59612  0.61958  0.77255  0.58770  0.81103
    480   2.27067  4.55283  2.92627  2.52404  4.08101  3.20896  3.72312  3.48388  2.26551  3.11163  3.94416  2.97617  2.85018  2.90552  2.92025  2.05895  2.79419  3.11414  5.35445  4.05576    683 - -
          2.68618  4.42225  2.77519  2.73123  3.46354  2.40513  3.72494  3.29354  2.67741  2.69355  4.24690  2.90347  2.73739  3.18146  2.89801  2.37887  2.77519  2.98518  4.58477  3.61503
          0.03136  3.87378  4.59612  0.61958  0.77255  0.58770  0.81103
    481   2.55788  4.57524  3.02865  2.55451  3.85932  3.35395  3.68199  3.22968  2.46569  2.62298  3.75518  3.02135  2.64846  2.52339  2.84594  2.65028  2.55707  2.94400  5.18943  3.89926    684 - -
          2.68618  4.42225  2.77519  2.73123  3.46354  2.40513  3.72494  3.29354  2.67741  2.69355  4.24690  2.90347  2.73739  3.18146  2.89801  2.37887  2.77519  2.98518  4.58477  3.61503
          0.03136  3.87378  4.59612  0.61958  0.77255  0.51299  0.91305
    482   2.54677  4.44421  3.22951  2.67692  3.66474  3.42802  3.71076  3.02172  2.55651  2.30727  3.58888  3.11979  3.34415  2.94970  2.54267  2.42045  2.79671  2.57785  5.04270  3.77932    685 - -
          2.68618  4.42225  2.77519  2.73123  3.46354  2.40513  3.72494  3.29354  2.67741  2.69355  4.24690  2.90347  2.73739  3.18146  2.89801  2.37887  2.77519  2.98518  4.58477  3.61503
          0.02978  3.92466  4.64701  0.61958  0.77255  0.54365  0.86899
    483   2.53822  4.55016  3.06248  2.55052  3.80679  3.37120  3.07373  3.21215  2.50882  2.60139  3.71554  3.02360  3.01542  2.87724  2.91769  2.33557  2.56631  2.91996  5.14430  3.84853    686 - -
          2.68618  4.42225  2.77519  2.73123  3.46354  2.40513  3.72494  3.29354  2.67741  2.69355  4.24690  2.90347  2.73739  3.18146  2.89801  2.37887  2.77519  2.98518  4.58477  3.61503
          0.08661  3.92466  2.76121  0.61958  0.77255  0.54365  0.86899
    484   2.26519  4.26082  3.05660  2.77109  4.20684  2.49091  3.96542  3.64541  2.88526  3.29511  4.12079  3.08714  2.20817  3.19410  3.25730  1.84854  2.70413  3.14950  5.51693  4.25544    687 - -
          2.68618  4.42225  2.77519  2.73123  3.46354  2.40513  3.72494  3.29354  2.67741  2.69355  4.24690  2.90347  2.73739  3.18146  2.89801  2.37887  2.77519  2.98518  4.58477  3.61503
          0.03149  3.86954  4.59189  0.61958  0.77255  0.59119  0.80670
    485   2.43307  4.54354  2.75591  2.47465  4.24508  2.65156  3.78478  3.69149  2.65892  3.29621  4.11458  2.16166  3.09189  2.96806  3.09537  2.10517  2.79815  3.25087  5.50962  4.18626    688 - -
          2.68618  4.42225  2.77519  2.73123  3.46354  2.40513  3.72494  3.29354  2.67741  2.69355  4.24690  2.90347  2.73739  3.18146  2.89801  2.37887  2.77519  2.98518  4.58477  3.61503
          0.03149  3.86954  4.59189  0.61958  0.77255  0.59119  0.80670
    486   2.57288  4.43943  3.27297  2.70478  3.61869  3.04824  3.70387  2.72106  2.51761  2.63455  2.98802  3.14247  3.86436  2.94849  2.29715  2.72378  2.81132  2.70851  5.00963  3.75319    689 - -
          2.68618  4.42225  2.77519  2.73123  3.46354  2.40513  3.72494  3.29354  2.67741  2.69355  4.24690  2.90347  2.73739  3.18146  2.89801  2.37887  2.77519  2.98518  4.58477  3.61503
          0.10622  3.86954  2.52690  0.61958  0.77255  0.59119  0.80670
    487   2.64040  4.83974  2.78372  2.38219  4.18082  3.32581  3.59231  3.59725  2.03698  3.16585  3.99611  2.88610  3.24095  2.34345  2.63284  2.40637  2.88715  3.25520  5.35954  4.04510    690 - -
          2.68618  4.42225  2.77519  2.73123  3.46354  2.40513  3.72494  3.29354  2.67741  2.69355  4.24690  2.90347  2.73739  3.18146  2.89801  2.37887  2.77519  2.98518  4.58477  3.61503
          0.03389  3.79722  4.51956  0.61958  0.77255  0.56626  0.83851
    488   2.22866  4.61591  3.03219  2.53020  3.85830  3.38847  2.92882  3.25211  2.16743  2.89919  3.75735  3.00566  3.81385  2.83287  2.75864  2.66555  2.82905  2.72361  5.16256  3.86828    691 - -
          2.68618  4.42225  2.77519  2.73123  3.46354  2.40513  3.72494  3.29354  2.67741  2.69355  4.24690  2.90347  2.73739  3.18146  2.89801  2.37887  2.77519  2.98518  4.58477  3.61503
          0.03192  3.85635  4.57869  0.61958  0.77255  0.60187  0.79360
    489   2.44349  4.24788  3.87558  3.31334  3.29440  3.77610  4.10822  2.07086  3.21407  1.83580  2.70123  3.64592  4.14005  3.50273  3.49422  3.06482  2.67667  2.08815  4.94716  3.75450    692 - -
          2.68618  4.42225  2.77519  2.73123  3.46354  2.40513  3.72494  3.29354  2.67741  2.69355  4.24690  2.90347  2.73739  3.18146  2.89801  2.37887  2.77519  2.98518  4.58477  3.61503
          0.03192  3.85635  4.57869  0.61958  0.77255  0.60187  0.79360
    490   2.55016  4.63363  2.57492  2.44542  3.83609  3.37064  3.07375  2.95899  2.46191  2.89455  3.73841  2.94812  3.78461  2.80638  2.90356  2.43405  2.79043  2.74611  5.16116  3.83905    693 - -
          2.68618  4.42225  2.77519  2.73123  3.46354  2.40513  3.72494  3.29354  2.67741  2.69355  4.24690  2.90347  2.73739  3.18146  2.89801  2.37887  2.77519  2.98518  4.58477  3.61503
          0.03192  3.85635  4.57869  0.61958  0.77255  0.50361  0.92722
    491   1.58618  4.13686  3.38300  3.05458  4.16348  2.11895  4.11966  3.49717  3.09163  3.23668  4.08014  3.24420  3.66348  3.38745  3.41645  2.38044  2.08576  3.01840  5.52114  4.30558    694 - -
          2.68618  4.42225  2.77519  2.73123  3.46354  2.40513  3.72494  3.29354  2.67741  2.69355  4.24690  2.90347  2.73739  3.18146  2.89801  2.37887  2.77519  2.98518  4.58477  3.61503
          0.02978  3.92466  4.64701  0.61958  0.77255  0.54365  0.86899
    492   2.41885  4.73394  2.96106  2.45257  4.04791  3.36060  3.12153  3.46543  2.36267  3.06397  3.88706  2.94942  2.94465  2.78139  2.42916  2.36612  2.82698  3.13386  5.29118  3.97518    695 - -
          2.68618  4.42225  2.77519  2.73123  3.46354  2.40513  3.72494  3.29354  2.67741  2.69355  4.24690  2.90347  2.73739  3.18146  2.89801  2.37887  2.77519  2.98518  4.58477  3.61503
          0.02978  3.92466  4.64701  0.61958  0.77255  0.54365  0.86899
    493   2.56127  4.74528  2.80902  2.39714  4.11091  2.65895  3.10159  3.54099  2.46224  3.13774  3.95602  2.49371  3.28695  2.81266  2.90951  2.59850  2.50025  3.18769  5.36517  4.02808    696 - -
          2.68618  4.42225  2.77519  2.73123  3.46354  2.40513  3.72494  3.29354  2.67741  2.69355  4.24690  2.90347  2.73739  3.18146  2.89801  2.37887  2.77519  2.98518  4.58477  3.61503
          0.02978  3.92466  4.64701  0.61958  0.77255  0.54365  0.86899
    494   2.79382  5.26058  1.94166  1.97286  4.58210  2.19014  3.69061  4.07065  2.63473  3.59231  4.41601  2.30985  3.79002  2.84651  3.18772  2.71996  3.07160  3.66093  5.77120  4.31607    697 - -
          2.68618  4.42225  2.77519  2.73123  3.46354  2.40513  3.72494  3.29354  2.67741  2.69355  4.24690  2.90347  2.73739  3.18146  2.89801  2.37887  2.77519  2.98518  4.58477  3.61503
          0.02978  3.92466  4.64701  0.61958  0.77255  0.54365  0.86899
    495   2.51619  4.62416  2.68201  2.23698  4.26967  2.06651  3.81170  3.70281  2.69924  3.32127  4.15682  2.92735  3.75191  3.00379  3.13293  1.93040  2.87459  3.28589  5.54249  4.21569    698 - -
          2.68618  4.42225  2.77519  2.73123  3.46354  2.40513  3.72494  3.29354  2.67741  2.69355  4.24690  2.90347  2.73739  3.18146  2.89801  2.37887  2.77519  2.98518  4.58477  3.61503
          0.02978  3.92466  4.64701  0.61958  0.77255  0.54365  0.86899
    496   2.18380  4.38903  3.19338  2.71208  3.69597  3.35483  3.78121  2.37956  2.69202  2.73868  3.62681  2.62944  3.18594  3.03302  3.07537  2.65797  2.78788  2.71568  5.09524  3.83098    699 - -
          2.68618  4.42225  2.77519  2.73123  3.46354  2.40513  3.72494  3.29354  2.67741  2.69355  4.24690  2.90347  2.73739  3.18146  2.89801  2.37887  2.77519  2.98518  4.58477  3.61503
          0.02978  3.92466  4.64701  0.61958  0.77255  0.54365  0.86899
    497   2.34510  4.28237  3.24200  2.91679  4.07809  3.06747  4.02183  3.38446  2.91523  3.11856  4.02068  3.20885  1.99604  3.27441  3.24651  2.50720  1.82323  2.99364  5.43949  4.19698    700 - -
          2.68618  4.42225  2.77519  2.73123  3.46354  2.40513  3.72494  3.29354  2.67741  2.69355  4.24690  2.90347  2.73739  3.18146  2.89801  2.37887  2.77519  2.98518  4.58477  3.61503
          0.02978  3.92466  4.64701  0.61958  0.77255  0.54365  0.86899
    498   2.57410  4.30600  3.48608  2.93984  3.45983  3.52571  3.87781  2.41814  2.85902  2.38574  2.79111  3.32928  2.58182  3.19051  3.20017  2.80627  2.60113  2.44547  4.96763  3.73715    701 - -
          2.68618  4.42225  2.77519  2.73123  3.46354  2.40513  3.72494  3.29354  2.67741  2.69355  4.24690  2.90347  2.73739  3.18146  2.89801  2.37887  2.77519  2.98518  4.58477  3.61503
          0.02978  3.92466  4.64701  0.61958  0.77255  0.54365  0.86899
    499   2.72879  4.21826  4.04887  3.47852  2.78225  3.84160  4.15440  2.23679  3.38238  1.85780  2.66345  3.76216  4.18710  3.62297  3.61698  3.13273  2.50084  1.86119  4.86456  3.67574    702 - -
          2.68618  4.42225  2.77519  2.73123  3.46354  2.40513  3.72494  3.29354  2.67741  2.69355  4.24690  2.90347  2.73739  3.18146  2.89801  2.37887  2.77519  2.98518  4.58477  3.61503
          0.02978  3.92466  4.64701  0.61958  0.77255  0.54365  0.86899
    500   2.37947  4.38675  3.30821  2.74223  3.56748  3.47698  3.73495  2.62484  2.62017  2.60026  2.98940  3.17438  3.87464  3.00045  2.43723  2.54231  2.79821  2.64753  4.97694  3.72714    703 - -
          2.68618  4.42225  2.77519  2.73123  3.46354  2.40513  3.72494  3.29354  2.67741  2.69355  4.24690  2.90347  2.73739  3.18146  2.89801  2.37887  2.77519  2.98518  4.58477  3.61503
          0.02978  3.92466  4.64701  0.61958  0.77255  0.54365  0.86899
    501   2.64021  4.94555  2.69618  2.30950  4.23918  2.94136  2.91598  3.68974  2.37681  3.24618  4.05202  2.35798  3.27538  2.49410  2.82644  2.63293  2.88442  3.32757  5.43606  4.07070    704 - -
          2.68618  4.42225  2.77519  2.73123  3.46354  2.40513  3.72494  3.29354  2.67741  2.69355  4.24690  2.90347  2.73739  3.18146  2.89801  2.37887  2.77519  2.98518  4.58477  3.61503
          0.08661  3.92466  2.76121  0.61958  0.77255  0.54365  0.86899
    502   1.84274  4.19540  3.17362  2.84828  4.17951  2.12559  3.99541  3.59753  2.93565  3.25889  4.08014  3.12494  2.81198  3.23079  3.30314  2.08368  2.66337  3.09793  5.50284  4.25854    705 - -
          2.68618  4.42225  2.77519  2.73123  3.46354  2.40513  3.72494  3.29354  2.67741  2.69355  4.24690  2.90347  2.73739  3.18146  2.89801  2.37887  2.77519  2.98518  4.58477  3.61503
          0.03149  3.86954  4.59189  0.61958  0.77255  0.59119  0.80670
    503   2.66014  4.86603  2.82638  2.40539  4.18142  2.92043  2.94636  3.61833  1.87061  3.18304  4.00987  2.90969  3.80504  2.75761  2.64293  2.47121  2.90268  3.27609  5.36313  4.04198    706 - -
          2.68618  4.42225  2.77519  2.73123  3.46354  2.40513  3.72494  3.29354  2.67741  2.69355  4.24690  2.90347  2.73739  3.18146  2.89801  2.37887  2.77519  2.98518  4.58477  3.61503
          0.08711  3.86954  2.77175  0.61958  0.77255  0.59119  0.80670
    504   2.55828  4.46404  2.69710  2.59659  2.88935  3.42515  3.67544  2.66327  2.61788  2.66884  3.56849  2.76743  3.83675  2.93994  3.02908  2.68892  2.79970  2.70937  4.94229  3.60088    707 - -
          2.68618  4.42225  2.77519  2.73123  3.46354  2.40513  3.72494  3.29354  2.67741  2.69355  4.24690  2.90347  2.73739  3.18146  2.89801  2.37887  2.77519  2.98518  4.58477  3.61503
          0.03326  3.81570  4.53805  0.61958  0.77255  0.63324  0.75687
    505   2.57788  4.42424  3.25021  2.69818  3.55605  3.47397  3.18531  2.61670  2.28106  2.61129  3.52015  3.13729  3.86549  2.94850  2.86294  2.73430  2.80996  2.34606  4.95978  3.68705    708 - -
          2.68618  4.42225  2.77519  2.73123  3.46354  2.40513  3.72494  3.29354  2.67741  2.69355  4.24690  2.90347  2.73739  3.18146  2.89801  2.37887  2.77519  2.98518  4.58477  3.61503
          0.03326  3.81570  4.53805  0.61958  0.77255  0.63324  0.75687
    506   2.61466  4.84753  2.32025  2.00645  4.14136  2.85040  3.62932  3.53903  2.49406  3.16209  3.99486  2.80649  3.75631  2.79345  2.97569  2.62335  2.87569  2.70843  5.40538  4.04292    709 - -
          2.68618  4.42225  2.77519  2.73123  3.46354  2.40513  3.72494  3.29354  2.67741  2.69355  4.24690  2.90347  2.73739  3.18146  2.89801  2.37887  2.77519  2.98518  4.58477  3.61503
          0.03326  3.81570  4.53805  0.61958  0.77255  0.63324  0.75687
    507   2.68624  5.04709  2.08988  1.91227  4.40005  2.73411  3.64983  3.86210  2.56536  3.41738  4.24177  2.71008  3.74479  2.80922  3.08852  2.22042  2.96699  3.47222  5.61715  4.20164    710 - -
          2.68618  4.42225  2.77519  2.73123  3.46354  2.40513  3.72494  3.29354  2.67741  2.69355  4.24690  2.90347  2.73739  3.18146  2.89801  2.37887  2.77519  2.98518  4.58477  3.61503
          0.03326  3.81570  4.53805  0.61958  0.77255  0.63324  0.75687
    508   1.96095  4.39838  3.05616  2.65131  3.82908  3.21025  3.02973  3.21906  2.60921  2.90767  3.78418  3.05989  3.75613  2.99799  2.97166  2.57152  2.30884  2.89928  5.18907  3.90088    711 - -
          2.68618  4.42225  2.77519  2.73123  3.46354  2.40513  3.72494  3.29354  2.67741  2.69355  4.24690  2.90347  2.73739  3.18146  2.89801  2.37887  2.77519  2.98518  4.58477  3.61503
          0.03326  3.81570  4.53805  0.61958  0.77255  0.63324  0.75687
    509   2.70890  4.97433  2.51633  1.96091  4.32179  2.43638  3.63125  3.74654  2.09207  3.31149  4.14987  2.80394  3.78344  2.79129  2.79187  2.69363  2.96982  3.38975  5.49828  4.14942    712 - -
          2.68618  4.42225  2.77519  2.73123  3.46354  2.40513  3.72494  3.29354  2.67741  2.69355  4.24690  2.90347  2.73739  3.18146  2.89801  2.37887  2.77519  2.98518  4.58477  3.61503
          0.03326  3.81570  4.53805  0.61958  0.77255  0.55853  0.84875
    510   2.22082  4.25592  3.36399  2.84803  3.60183  2.89218  3.83697  2.47752  2.80488  2.63787  3.54127  3.21800  2.94315  3.12634  3.16465  2.63355  2.74289  2.39253  5.03379  3.79239    713 - -
          2.68618  4.42225  2.77519  2.73123  3.46354  2.40513  3.72494  3.29354  2.67741  2.69355  4.24690  2.90347  2.73739  3.18146  2.89801  2.37887  2.77519  2.98518  4.58477  3.61503
          0.03149  3.86954  4.59189  0.61958  0.77255  0.59119  0.80670
    511   2.64161  4.89585  2.86729  2.39073  4.23340  2.95702  3.57917  3.65354  2.03931  3.20273  4.01386  2.60297  3.30152  2.71759  2.29285  2.64797  2.87693  3.29927  5.38183  4.06008    714 - -
          2.68618  4.42225  2.77519  2.73123  3.46354  2.40513  3.72494  3.29354  2.67741  2.69355  4.24690  2.90347  2.73739  3.18146  2.89801  2.37887  2.77519  2.98518  4.58477  3.61503
          0.10622  3.86954  2.52690  0.61958  0.77255  0.59119  0.80670
    512   2.74264  4.87759  3.03552  2.53691  4.27060  2.88379  3.57654  3.65959  1.73126  3.19857  4.04605  2.99544  3.84809  2.72737  2.01396  2.76591  2.96885  3.32856  5.33984  4.09043    715 - -
          2.68618  4.42225  2.77519  2.73123  3.46354  2.40513  3.72494  3.29354  2.67741  2.69355  4.24690  2.90347  2.73739  3.18146  2.89801  2.37887  2.77519  2.98518  4.58477  3.61503
          0.03389  3.79722  4.51956  0.61958  0.77255  0.54852  0.86229
    513   2.37420  4.87048  2.13280  2.25748  4.34684  2.75098  3.68345  3.80256  2.57611  3.37010  4.18262  2.45373  3.73883  2.84183  3.07963  2.25978  2.89758  3.39369  5.57373  4.18733    716 - -
          2.68618  4.42225  2.77519  2.73123  3.46354  2.40513  3.72494  3.29354  2.67741  2.69355  4.24690  2.90347  2.73739  3.18146  2.89801  2.37887  2.77519  2.98518  4.58477  3.61503
          0.03149  3.86954  4.59189  0.61958  0.77255  0.59119  0.80670
    514   2.28102  4.25251  3.13808  2.80838  4.11461  2.52940  3.95335  3.49794  2.85973  3.18236  4.02668  3.11943  2.17636  3.18876  3.21966  2.43050  2.08408  3.05406  5.44277  4.19353    717 - -
          2.68618  4.42225  2.77519  2.73123  3.46354  2.40513  3.72494  3.29354  2.67741  2.69355  4.24690  2.90347  2.73739  3.18146  2.89801  2.37887  2.77519  2.98518  4.58477  3.61503
          0.08711  3.86954  2.77175  0.61958  0.77255  0.51066  0.91653
    515   2.22092  4.18793  3.11033  2.90503  4.27041  1.80146  4.09240  3.73672  3.06172  3.40911  4.24282  3.14992  3.63956  3.35407  3.39561  1.60725  2.70105  3.18622  5.59192  4.34596    718 - -
          2.68618  4.42225  2.77519  2.73123  3.46354  2.40513  3.72494  3.29354  2.67741  2.69355  4.24690  2.90347  2.73739  3.18146  2.89801  2.37887  2.77519  2.98518  4.58477  3.61503
          0.03136  3.87378  4.59612  0.61958  0.77255  0.58770  0.81103
    516   2.54135  4.70411  2.45819  2.38277  4.05323  2.89258  3.64934  3.47106  2.49422  2.73431  3.91186  2.89096  2.96542  2.81695  2.95582  2.39633  2.81431  3.12846  5.33187  3.99547    719 - -
          2.68618  4.42225  2.77519  2.73123  3.46354  2.40513  3.72494  3.29354  2.67741  2.69355  4.24690  2.90347  2.73739  3.18146  2.89801  2.37887  2.77519  2.98518  4.58477  3.61503
          0.03136  3.87378  4.59612  0.61958  0.77255  0.58770  0.81103
    517   2.76772  4.95729  2.95216  2.28468  4.20707  3.44711  2.43222  3.67540  2.12560  3.20967  4.05174  2.96822  3.86221  2.73341  2.03408  2.77292  2.98129  3.34995  5.33287  4.03075    720 - -
          2.68618  4.42225  2.77519  2.73123  3.46354  2.40513  3.72494  3.29354  2.67741  2.69355  4.24690  2.90347  2.73739  3.18146  2.89801  2.37887  2.77519  2.98518  4.58477  3.61503
          0.03136  3.87378  4.59612  0.61958  0.77255  0.58770  0.81103
    518   2.60003  4.73062  2.97159  2.45227  3.95235  3.39572  3.14735  3.38789  2.33010  2.70184  3.82809  2.61774  3.05449  2.76599  2.53257  2.64642  2.83166  3.07939  5.21642  3.89804    721 - -
          2.68618  4.42225  2.77519  2.73123  3.46354  2.40513  3.72494  3.29354  2.67741  2.69355  4.24690  2.90347  2.73739  3.18146  2.89801  2.37887  2.77519  2.98518  4.58477  3.61503
          0.03136  3.87378  4.59612  0.61958  0.77255  0.58770  0.81103
    519   2.66586  4.69531  3.12009  2.57370  3.83382  3.46543  2.60076  3.29942  1.99536  2.90775  3.07527  3.04181  3.85893  2.80865  2.60277  2.73674  2.88748  3.02473  5.12629  3.81817    722 - -
          2.68618  4.42225  2.77519  2.73123  3.46354  2.40513  3.72494  3.29354  2.67741  2.69355  4.24690  2.90347  2.73739  3.18146  2.89801  2.37887  2.77519  2.98518  4.58477  3.61503
          0.03136  3.87378  4.59612  0.61958  0.77255  0.58770  0.81103
    520   2.64979  4.92152  2.19025  2.26324  4.30559  3.22913  3.67011  3.75339  2.30449  3.33295  4.16004  2.79848  3.76655  2.83227  2.99710  1.87625  2.93415  3.37569  5.53331  4.15337    723 - -
          2.68618  4.42225  2.77519  2.73123  3.46354  2.40513  3.72494  3.29354  2.67741  2.69355  4.24690  2.90347  2.73739  3.18146  2.89801  2.37887  2.77519  2.98518  4.58477  3.61503
          0.03136  3.87378  4.59612  0.61958  0.77255  0.58770  0.81103
    521   2.68963  4.80341  3.05983  2.52196  4.06597  3.44987  3.59269  3.46430  1.99221  2.57650  3.89971  2.47779  3.84792  2.75434  2.29024  2.73024  2.90824  3.16109  5.25643  3.97487    724 - -
          2.68618  4.42225  2.77519  2.73123  3.46354  2.40513  3.72494  3.29354  2.67741  2.69355  4.24690  2.90347  2.73739  3.18146  2.89801  2.37887  2.77519  2.98518  4.58477  3.61503
          0.03136  3.87378  4.59612  0.61958  0.77255  0.58770  0.81103
    522   2.50894  4.36829  3.24350  2.69699  3.16975  3.40925  3.71865  2.94270  2.63755  2.63833  3.52116  3.13048  3.28881  2.98226  2.71973  2.36282  2.76357  2.42277  4.97486  3.70846    725 - -
          2.68618  4.42225  2.77519  2.73123  3.46354  2.40513  3.72494  3.29354  2.67741  2.69355  4.24690  2.90347  2.73739  3.18146  2.89801  2.37887  2.77519  2.98518  4.58477  3.61503
          0.03136  3.87378  4.59612  0.61958  0.77255  0.58770  0.81103
    523   2.64125  4.64390  3.11052  2.68908  4.10741  3.30939  3.75612  3.55303  2.38534  3.14490  4.03690  3.10863  1.92880  2.95387  2.06518  2.72770  2.94738  3.21682  5.31948  4.07091    726 - -
          2.68618  4.42225  2.77519  2.73123  3.46354  2.40513  3.72494  3.29354  2.67741  2.69355  4.24690  2.90347  2.73739  3.18146  2.89801  2.37887  2.77519  2.98518  4.58477  3.61503
          0.03136  3.87378  4.59612  0.61958  0.77255  0.58770  0.81103
    524   2.55813  4.61380  3.05207  2.52118  3.90112  3.37437  3.63660  3.28828  2.24387  2.92407  3.76810  2.99813  3.03171  2.81912  2.54227  2.41500  2.80700  2.63089  5.18946  3.90050    727 - -
          2.68618  4.42225  2.77519  2.73123  3.46354  2.40513  3.72494  3.29354  2.67741  2.69355  4.24690  2.90347  2.73739  3.18146  2.89801  2.37887  2.77519  2.98518  4.58477  3.61503
          0.03136  3.87378  4.59612  0.61958  0.77255  0.51299  0.91305
    525   2.76216  4.36409  3.80132  3.22364  3.30913  3.77652  4.01916  1.98716  2.94999  1.72110  3.24055  3.57743  4.13403  3.37274  2.63179  3.06927  2.99511  2.31118  4.94433  3.72354    728 - -
          2.68618  4.42225  2.77519  2.73123  3.46354  2.40513  3.72494  3.29354  2.67741  2.69355  4.24690  2.90347  2.73739  3.18146  2.89801  2.37887  2.77519  2.98518  4.58477  3.61503
          0.02978  3.92466  4.64701  0.61958  0.77255  0.54365  0.86899
    526   2.51402  4.58416  3.03206  2.59005  4.11055  3.25115  3.73161  3.53220  2.45621  3.14302  3.97970  3.02727  2.36986  2.91189  2.35791  2.15758  2.83020  3.16153  5.35952  4.06953    729 - -
          2.68618  4.42225  2.77519  2.73123  3.46354  2.40513  3.72494  3.29354  2.67741  2.69355  4.24690  2.90347  2.73739  3.18146  2.89801  2.37887  2.77519  2.98518  4.58477  3.61503
          0.02978  3.92466  4.64701  0.61958  0.77255  0.54365  0.86899
    527   2.60278  4.28716  3.02409  2.94194  3.32762  3.58542  3.83994  2.05872  2.89886  2.40197  3.36836  3.33742  3.96969  3.20278  3.24065  2.85083  2.83955  2.25239  4.83667  2.90934    730 - -
          2.68618  4.42225  2.77519  2.73123  3.46354  2.40513  3.72494  3.29354  2.67741  2.69355  4.24690  2.90347  2.73739  3.18146  2.89801  2.37887  2.77519  2.98518  4.58477  3.61503
          0.02978  3.92466  4.64701  0.61958  0.77255  0.54365  0.86899
    528   2.57833  4.63806  3.02806  2.53143  3.93725  3.37256  3.66228  3.32587  2.10761  2.59983  3.81298  3.00751  3.32324  2.84599  2.79619  2.15316  2.83455  3.02127  5.22618  3.93173    731 - -
          2.68618  4.42225  2.77519  2.73123  3.46354  2.40513  3.72494  3.29354  2.67741  2.69355  4.24690  2.90347  2.73739  3.18146  2.89801  2.37887  2.77519  2.98518  4.58477  3.61503
          0.02978  3.92466  4.64701  0.61958  0.77255  0.54365  0.86899
    529   2.60805  4.58036  3.11707  2.41766  3.77330  3.45914  3.66144  3.12100  2.26427  2.45832  3.66587  3.05673  3.85167  2.63058  2.80931  2.71009  2.83577  2.40868  5.10956  3.83502    732 - -
          2.68618  4.42225  2.77519  2.73123  3.46354  2.40513  3.72494  3.29354  2.67741  2.69355  4.24690  2.90347  2.73739  3.18146  2.89801  2.37887  2.77519  2.98518  4.58477  3.61503
          0.08224  3.92466  2.82686  0.61958  0.77255  0.54365  0.86899
    530   2.50047  4.65885  2.42071  2.39383  4.19363  2.56731  3.71618  3.61894  2.58908  3.22814  4.04844  2.88463  2.69618  2.88740  3.05428  2.55155  2.42216  3.22486  5.45818  4.11846    733 - -
          2.68618  4.42225  2.77519  2.73123  3.46354  2.40513  3.72494  3.29354  2.67741  2.69355  4.24690  2.90347  2.73739  3.18146  2.89801  2.37887  2.77519  2.98518  4.58477  3.61503
          0.09134  3.87378  2.71033  0.61958  0.77255  0.58770  0.81103
    531   2.35147  4.83943  2.59854  2.01614  4.18108  3.26158  3.63442  3.59818  2.43763  3.19239  4.02696  2.82843  3.76428  2.50346  2.87124  2.30950  2.89302  3.25165  5.41659  4.07079    734 - -
          2.68618  4.42225  2.77519  2.73123  3.46354  2.40513  3.72494  3.29354  2.67741  2.69355  4.24690  2.90347  2.73739  3.18146  2.89801  2.37887  2.77519  2.98518  4.58477  3.61503
          0.03326  3.81570  4.53805  0.61958  0.77255  0.63324  0.75687
    532   2.17739  4.47099  2.97948  2.61408  3.83192  3.24714  3.76736  3.14295  2.60887  2.54448  3.81378  2.20076  3.78679  2.99660  2.97938  2.61983  2.81997  2.85054  5.21381  3.89663    735 - -
          2.68618  4.42225  2.77519  2.73123  3.46354  2.40513  3.72494  3.29354  2.67741  2.69355  4.24690  2.90347  2.73739  3.18146  2.89801  2.37887  2.77519  2.98518  4.58477  3.61503
          0.03326  3.81570  4.53805  0.61958  0.77255  0.55272  0.85657
    533   2.61550  4.90509  2.31930  2.27499  4.20767  3.27562  2.88077  3.67352  2.45427  3.24279  4.05438  2.81231  3.17674  2.77104  2.93490  2.20957  2.87530  3.30800  5.43978  4.06041    736 - -
          2.68618  4.42225  2.77519  2.73123  3.46354  2.40513  3.72494  3.29354  2.67741  2.69355  4.24690  2.90347  2.73739  3.18146  2.89801  2.37887  2.77519  2.98518  4.58477  3.61503
          0.03136  3.87378  4.59612  0.61958  0.77255  0.58770  0.81103
    534   2.55411  4.41223  3.27300  2.71118  3.59583  3.45296  3.71548  2.66252  2.56629  2.62369  3.13582  3.14658  3.85863  2.96799  2.53450  2.25245  2.79797  2.68376  4.99747  3.73826    737 - -
          2.68618  4.42225  2.77519  2.73123  3.46354  2.40513  3.72494  3.29354  2.67741  2.69355  4.24690  2.90347  2.73739  3.18146  2.89801  2.37887  2.77519  2.98518  4.58477  3.61503
          0.03136  3.87378  4.59612  0.61958  0.77255  0.58770  0.81103
    535   2.79135  5.28769  1.85422  1.85432  4.59434  2.51947  3.66929  4.08823  2.61930  3.60186  4.42561  2.33864  3.77172  2.82426  3.17928  2.70835  3.06705  3.67507  5.77642  4.31144    738 - -
          2.68618  4.42225  2.77519  2.73123  3.46354  2.40513  3.72494  3.29354  2.67741  2.69355  4.24690  2.90347  2.73739  3.18146  2.89801  2.37887  2.77519  2.98518  4.58477  3.61503
          0.03136  3.87378  4.59612  0.61958  0.77255  0.58770  0.81103
    536   2.30945  4.71667  3.01268  2.51396  4.09875  3.35530  3.63072  3.49239  2.09744  3.08921  3.92443  2.98492  3.80508  2.79366  2.27815  2.24403  2.86030  3.15937  5.30411  4.01866    739 - -
          2.68618  4.42225  2.77519  2.73123  3.46354  2.40513  3.72494  3.29354  2.67741  2.69355  4.24690  2.90347  2.73739  3.18146  2.89801  2.37887  2.77519  2.98518  4.58477  3.61503
          0.12276  3.87378  2.35657  0.61958  0.77255  0.58770  0.81103
    537   2.57810  4.62873  2.53885  2.46436  3.81848  3.38889  3.63411  2.80000  2.26308  2.60884  3.71407  2.96418  3.80391  2.82336  2.86818  2.65407  2.81547  2.84738  5.16308  3.84974    740 - -
          2.68618  4.42225  2.77519  2.73123  3.46354  2.40513  3.72494  3.29354  2.67741  2.69355  4.24690  2.90347  2.73739  3.18146  2.89801  2.37887  2.77519  2.98518  4.58477  3.61503
          0.03431  3.78533  4.50767  0.61958  0.77255  0.65527  0.73252
    538   2.47484  2.91945  3.50322  2.97403  3.32438  3.38999  2.90215  2.72170  2.83487  2.47931  3.42097  3.30292  3.86327  3.19167  3.13703  2.70858  2.76429  2.25195  4.81302  3.51239    741 - -
          2.68656  4.42312  2.77495  2.73119  3.46432  2.40597  3.72098  3.29261  2.67799  2.69404  4.24789  2.90318  2.73643  3.18070  2.89757  2.37849  2.77574  2.98512  4.58641  3.61668
          0.23794  1.55233        *  3.77700  0.02316  0.00000        *
//
