# Supplementary material for: Potential Conservation of Circadian Clock Proteins in the phylum Nematoda as Revealed by Bioinformatic Searches
Source: PLoS One. 2014 Nov 14;9(11):e112871. doi: 10.1371/journal.pone.0112871 (PMC4232591; doi:10.1371/journal.pone.0112871)
Supplement: File S1 — HMM profiles used in this work and HMMsearch results. (ZIP) [file pone.0112871.s007.zip › HMMs-CE/Artropodos/flw-P(PP1b)_FBpp0071382-aln.hmm]

HMMER3/b [3.0 | March 2010]
NAME  flw-P(PP1b)_FBpp0071382-aln
LENG  326
ALPH  amino
RF    no
CS    no
MAP   yes
DATE  Tue Jun 12 14:33:36 2012
NSEQ  8
EFFN  0.402344
CKSUM 626872474
STATS LOCAL MSV      -11.0774  0.70062
STATS LOCAL VITERBI  -12.1740  0.70062
STATS LOCAL FORWARD   -5.3424  0.70062
HMM          A        C        D        E        F        G        H        I        K        L        M        N        P        Q        R        S        T        V        W        Y   
            m->m     m->i     m->d     i->m     i->i     d->m     d->d
  COMPO   2.61840  3.76399  2.83650  2.73096  3.16050  2.79254  3.79479  2.79128  2.71494  2.33992  3.66066  3.10454  3.33656  3.18013  2.92341  2.75461  2.95482  2.66913  4.65244  3.38039
          2.68618  4.42225  2.77519  2.73123  3.46354  2.40513  3.72494  3.29354  2.67741  2.69355  4.24690  2.90347  2.73739  3.18146  2.89801  2.37887  2.77519  2.98518  4.58477  3.61503
          0.03394  3.79585  4.51819  0.61958  0.77255  0.00000        *
      1   2.91144  4.47319  3.96799  3.55732  3.17835  3.77684  4.31030  2.34647  3.32892  1.78624  1.53332  3.84376  4.23852  3.71682  3.54291  3.25177  3.21604  2.34324  5.00794  3.76195      1 - -
          2.68618  4.42225  2.77519  2.73123  3.46354  2.40513  3.72494  3.29354  2.67741  2.69355  4.24690  2.90347  2.73739  3.18146  2.89801  2.37887  2.77519  2.98518  4.58477  3.61503
          0.03394  3.79585  4.51819  0.61958  0.77255  0.48576  0.95510
      2   1.36011  4.09692  3.23522  3.00692  4.13450  2.27543  4.11004  3.43982  3.09366  3.22043  4.10047  3.19609  3.61606  3.39842  3.39297  2.35705  2.65741  2.97100  5.49120  4.28159      2 - -
          2.68618  4.42225  2.77519  2.73123  3.46354  2.40513  3.72494  3.29354  2.67741  2.69355  4.24690  2.90347  2.73739  3.18146  2.89801  2.37887  2.77519  2.98518  4.58477  3.61503
          0.03394  3.79585  4.51819  0.61958  0.77255  0.48576  0.95510
      3   2.85271  5.29217  1.38507  1.87250  4.58632  3.13992  3.70512  4.07207  2.72164  3.63684  4.51915  2.63882  3.76547  2.88619  3.28760  2.76074  3.14947  3.68354  5.79524  4.33587      3 - -
          2.68618  4.42225  2.77519  2.73123  3.46354  2.40513  3.72494  3.29354  2.67741  2.69355  4.24690  2.90347  2.73739  3.18146  2.89801  2.37887  2.77519  2.98518  4.58477  3.61503
          0.07035  3.79585  3.09080  0.61958  0.77255  0.48576  0.95510
      4   2.50653  4.31814  3.25722  2.70638  3.19781  3.20453  3.69254  2.84596  2.64491  2.54352  3.43499  3.13654  3.38135  2.98288  2.82334  2.68382  2.74704  2.40964  4.87253  3.31874      4 - -
          2.68620  4.42227  2.77503  2.73118  3.46356  2.40515  3.72497  3.29356  2.67743  2.69357  4.24692  2.90349  2.73742  3.18148  2.89803  2.37889  2.77512  2.98520  4.58479  3.61505
          0.12932  2.20717  4.48303  0.67362  0.71306  0.46816  0.98391
      5   2.69537  5.08441  2.04476  1.77749  4.39750  3.20317  3.62639  3.84700  2.52160  3.40436  4.22775  2.70139  3.32293  2.78037  3.03948  2.64875  2.73589  3.46533  5.60317  4.18540      8 - -
          2.68618  4.42225  2.77519  2.73123  3.46354  2.40513  3.72494  3.29354  2.67741  2.69355  4.24690  2.90347  2.73739  3.18146  2.89801  2.37887  2.77519  2.98518  4.58477  3.61503
          0.03394  3.79585  4.51819  0.61958  0.77255  0.48576  0.95510
      6   3.07102  4.55716  4.06533  3.70691  3.10991  3.88283  4.38674  2.31233  3.47532  0.97587  3.16059  3.98955  4.33279  3.86210  3.66310  3.44769  3.36958  2.32936  4.95932  3.66429      9 - -
          2.68618  4.42225  2.77519  2.73123  3.46354  2.40513  3.72494  3.29354  2.67741  2.69355  4.24690  2.90347  2.73739  3.18146  2.89801  2.37887  2.77519  2.98518  4.58477  3.61503
          0.03394  3.79585  4.51819  0.61958  0.77255  0.48576  0.95510
      7   2.64620  4.89929  2.18446  2.20708  4.32574  3.13284  3.70275  3.83180  2.63341  3.42187  4.27043  1.80428  3.73643  2.88722  3.12193  2.44942  2.96745  3.43126  5.58850  4.17571     10 - -
          2.68618  4.42225  2.77519  2.73123  3.46354  2.40513  3.72494  3.29354  2.67741  2.69355  4.24690  2.90347  2.73739  3.18146  2.89801  2.37887  2.77519  2.98518  4.58477  3.61503
          0.03394  3.79585  4.51819  0.61958  0.77255  0.48576  0.95510
      8   2.93094  4.33951  4.40562  3.91488  3.41284  4.13052  4.68374  1.53251  3.78419  1.95648  3.25931  4.17377  4.50271  4.08518  4.01714  3.50991  3.21025  1.30313  5.32285  4.09839     11 - -
          2.68618  4.42225  2.77519  2.73123  3.46354  2.40513  3.72494  3.29354  2.67741  2.69355  4.24690  2.90347  2.73739  3.18146  2.89801  2.37887  2.77519  2.98518  4.58477  3.61503
          0.03394  3.79585  4.51819  0.61958  0.77255  0.48576  0.95510
      9   2.91040  5.02118  1.03459  2.29415  4.38876  3.15538  3.86864  3.96018  2.93912  3.58318  4.56156  2.84580  3.80303  3.10913  3.44324  2.88288  3.24807  3.60825  5.57214  4.27689     12 - -
          2.68618  4.42225  2.77519  2.73123  3.46354  2.40513  3.72494  3.29354  2.67741  2.69355  4.24690  2.90347  2.73739  3.18146  2.89801  2.37887  2.77519  2.98518  4.58477  3.61503
          0.03394  3.79585  4.51819  0.61958  0.77255  0.48576  0.95510
     10   2.44771  4.51555  2.66444  2.47954  4.14596  3.05219  3.80662  3.67838  2.68568  3.31790  4.17587  1.89126  3.70041  3.02562  3.07664  2.03953  2.83652  3.24438  5.45697  4.09827     13 - -
          2.68618  4.42225  2.77519  2.73123  3.46354  2.40513  3.72494  3.29354  2.67741  2.69355  4.24690  2.90347  2.73739  3.18146  2.89801  2.37887  2.77519  2.98518  4.58477  3.61503
          0.03394  3.79585  4.51819  0.61958  0.77255  0.48576  0.95510
     11   3.03603  4.46143  4.37924  3.85137  3.14584  4.19716  4.56435  1.88051  3.68170  1.22633  3.00258  4.15173  4.49861  3.95706  3.90005  3.54843  3.28808  1.83636  5.11863  3.92509     14 - -
          2.68618  4.42225  2.77519  2.73123  3.46354  2.40513  3.72494  3.29354  2.67741  2.69355  4.24690  2.90347  2.73739  3.18146  2.89801  2.37887  2.77519  2.98518  4.58477  3.61503
          0.03394  3.79585  4.51819  0.61958  0.77255  0.48576  0.95510
     12   2.97152  4.41421  4.22264  3.83718  3.32466  3.98025  4.58086  1.17841  3.66364  1.92884  3.27443  4.09334  4.42066  4.02108  3.86910  3.46981  3.27286  1.84999  5.19813  3.92838     15 - -
          2.68618  4.42225  2.77519  2.73123  3.46354  2.40513  3.72494  3.29354  2.67741  2.69355  4.24690  2.90347  2.73739  3.18146  2.89801  2.37887  2.77519  2.98518  4.58477  3.61503
          0.03394  3.79585  4.51819  0.61958  0.77255  0.48576  0.95510
     13   2.55867  4.89883  2.81142  2.41385  4.17412  3.37725  3.25662  3.61181  2.06497  3.16729  4.01439  2.91128  3.82137  2.05253  2.51329  2.72842  2.94663  3.28840  5.33396  4.02804     16 - -
          2.68618  4.42225  2.77519  2.73123  3.46354  2.40513  3.72494  3.29354  2.67741  2.69355  4.24690  2.90347  2.73739  3.18146  2.89801  2.37887  2.77519  2.98518  4.58477  3.61503
          0.03394  3.79585  4.51819  0.61958  0.77255  0.48576  0.95510
     14   2.89645  4.92132  3.28321  2.72301  4.29938  3.51315  3.58727  3.68918  1.80258  3.20718  4.10852  3.12455  3.93136  2.74850  1.44621  2.93026  3.10170  3.39218  5.30344  4.10682     17 - -
          2.68618  4.42225  2.77519  2.73123  3.46354  2.40513  3.72494  3.29354  2.67741  2.69355  4.24690  2.90347  2.73739  3.18146  2.89801  2.37887  2.77519  2.98518  4.58477  3.61503
          0.03394  3.79585  4.51819  0.61958  0.77255  0.48576  0.95510
     15   3.07102  4.55716  4.06533  3.70691  3.10991  3.88283  4.38674  2.31233  3.47532  0.97587  3.16059  3.98955  4.33279  3.86210  3.66310  3.44769  3.36958  2.32936  4.95932  3.66429     18 - -
          2.68618  4.42225  2.77519  2.73123  3.46354  2.40513  3.72494  3.29354  2.67741  2.69355  4.24690  2.90347  2.73739  3.18146  2.89801  2.37887  2.77519  2.98518  4.58477  3.61503
          0.03394  3.79585  4.51819  0.61958  0.77255  0.48576  0.95510
     16   3.07102  4.55716  4.06533  3.70691  3.10991  3.88283  4.38674  2.31233  3.47532  0.97587  3.16059  3.98955  4.33279  3.86210  3.66310  3.44769  3.36958  2.32936  4.95932  3.66429     19 - -
          2.68618  4.42225  2.77519  2.73123  3.46354  2.40513  3.72494  3.29354  2.67741  2.69355  4.24690  2.90347  2.73739  3.18146  2.89801  2.37887  2.77519  2.98518  4.58477  3.61503
          0.03394  3.79585  4.51819  0.61958  0.77255  0.48576  0.95510
     17   2.80777  5.08121  2.41331  1.50217  4.39194  3.25783  3.65460  3.80325  2.20540  3.38219  4.26282  2.78509  3.80555  2.82484  2.78864  2.77054  3.07038  3.46336  5.55397  4.20099     20 - -
          2.68637  4.42244  2.77517  2.73111  3.46329  2.40524  3.72513  3.29355  2.67700  2.69354  4.24661  2.90353  2.73759  3.18132  2.89807  2.37884  2.77528  2.98524  4.58496  3.61497
          0.09269  2.55601  4.51819  2.28711  0.10709  0.48576  0.95510
     18   2.92327  4.37066  4.26774  3.73437  3.27107  4.08082  4.49080  1.93075  3.58215  1.69538  2.83798  4.03385  4.41938  3.88111  3.82334  3.42207  3.18160  1.41337  5.15526  3.95210     49 - -
          2.68618  4.42225  2.77519  2.73123  3.46354  2.40513  3.72494  3.29354  2.67741  2.69355  4.24690  2.90347  2.73739  3.18146  2.89801  2.37887  2.77519  2.98518  4.58477  3.61503
          0.03394  3.79585  4.51819  0.61958  0.77255  0.48576  0.95510
     19   2.92233  4.76304  3.40551  2.93532  4.09822  3.42248  3.77472  3.63624  2.21532  3.16631  4.17040  3.29997  3.93052  3.00054  1.10248  3.01132  3.19466  3.36399  5.21352  4.04414     50 - -
          2.68618  4.42225  2.77519  2.73123  3.46354  2.40513  3.72494  3.29354  2.67741  2.69355  4.24690  2.90347  2.73739  3.18146  2.89801  2.37887  2.77519  2.98518  4.58477  3.61503
          0.03394  3.79585  4.51819  0.61958  0.77255  0.48576  0.95510
     20   2.22904  4.18015  3.01370  2.85843  4.19612  1.46498  4.06321  3.67500  3.03485  3.37257  4.23633  3.11610  3.62087  3.34378  3.35029  2.15141  2.71079  3.15079  5.52205  4.26922     51 - -
          2.68618  4.42225  2.77519  2.73123  3.46354  2.40513  3.72494  3.29354  2.67741  2.69355  4.24690  2.90347  2.73739  3.18146  2.89801  2.37887  2.77519  2.98518  4.58477  3.61503
          0.03394  3.79585  4.51819  0.61958  0.77255  0.48576  0.95510
     21   2.46876  1.82932  3.45588  2.65035  3.64734  3.24253  3.99975  2.80842  2.94765  2.68605  3.66859  3.35708  3.83448  3.34565  3.21775  2.69567  2.83205  2.55675  5.09013  3.86819     52 - -
          2.68618  4.42225  2.77519  2.73123  3.46354  2.40513  3.72494  3.29354  2.67741  2.69355  4.24690  2.90347  2.73739  3.18146  2.89801  2.37887  2.77519  2.98518  4.58477  3.61503
          0.03394  3.79585  4.51819  0.61958  0.77255  0.48576  0.95510
     22   2.89645  4.92132  3.28321  2.72301  4.29938  3.51315  3.58727  3.68918  1.80258  3.20718  4.10852  3.12455  3.93136  2.74850  1.44621  2.93026  3.10170  3.39218  5.30344  4.10682     53 - -
          2.68618  4.42225  2.77519  2.73123  3.46354  2.40513  3.72494  3.29354  2.67741  2.69355  4.24690  2.90347  2.73739  3.18146  2.89801  2.37887  2.77519  2.98518  4.58477  3.61503
          0.03394  3.79585  4.51819  0.61958  0.77255  0.48576  0.95510
     23   2.33478  4.26202  3.10935  2.85781  4.02705  3.01237  3.99149  3.33978  2.87470  3.06831  4.02116  3.15668  1.69558  3.25660  3.18598  2.49451  2.46615  2.96481  5.39634  4.14794     54 - -
          2.68618  4.42225  2.77519  2.73123  3.46354  2.40513  3.72494  3.29354  2.67741  2.69355  4.24690  2.90347  2.73739  3.18146  2.89801  2.37887  2.77519  2.98518  4.58477  3.61503
          0.03394  3.79585  4.51819  0.61958  0.77255  0.48576  0.95510
     24   2.57516  4.35592  3.23299  3.12383  4.26326  0.85784  4.24698  3.84589  3.29441  3.50933  4.48601  3.39780  3.74458  3.62500  3.53709  2.74524  3.05053  3.38922  5.37683  4.36324     55 - -
          2.68618  4.42225  2.77519  2.73123  3.46354  2.40513  3.72494  3.29354  2.67741  2.69355  4.24690  2.90347  2.73739  3.18146  2.89801  2.37887  2.77519  2.98518  4.58477  3.61503
          0.03394  3.79585  4.51819  0.61958  0.77255  0.48576  0.95510
     25   2.73654  4.72627  3.19667  2.66989  3.92500  3.47577  3.65068  3.21817  1.57178  2.84940  3.27514  3.10552  3.89803  2.83619  2.45732  2.81679  2.96983  2.98372  5.20399  3.93544     56 - -
          2.68618  4.42225  2.77519  2.73123  3.46354  2.40513  3.72494  3.29354  2.67741  2.69355  4.24690  2.90347  2.73739  3.18146  2.89801  2.37887  2.77519  2.98518  4.58477  3.61503
          0.03394  3.79585  4.51819  0.61958  0.77255  0.48576  0.95510
     26   2.46485  4.52276  2.83171  2.49429  4.04196  3.16931  3.72023  3.45590  2.53927  3.09091  3.93439  2.67888  3.72623  2.69003  2.93155  2.09582  2.31887  3.09063  5.33257  4.03119     57 - -
          2.68618  4.42225  2.77519  2.73123  3.46354  2.40513  3.72494  3.29354  2.67741  2.69355  4.24690  2.90347  2.73739  3.18146  2.89801  2.37887  2.77519  2.98518  4.58477  3.61503
          0.03394  3.79585  4.51819  0.61958  0.77255  0.48576  0.95510
     27   2.74801  4.31390  4.01740  3.68015  3.49623  3.64235  4.49576  2.06134  3.54665  2.19812  3.47515  3.88167  4.20856  3.91289  3.76614  3.14265  3.11235  1.12783  5.26699  3.99291     58 - -
          2.68618  4.42225  2.77519  2.73123  3.46354  2.40513  3.72494  3.29354  2.67741  2.69355  4.24690  2.90347  2.73739  3.18146  2.89801  2.37887  2.77519  2.98518  4.58477  3.61503
          0.03394  3.79585  4.51819  0.61958  0.77255  0.48576  0.95510
     28   2.60490  4.59502  3.07858  2.57834  3.74398  3.41446  3.66139  2.91456  2.40815  2.58658  3.67572  3.04485  3.43528  2.16669  2.76325  2.70080  2.84997  2.87260  5.11739  3.81714     59 - -
          2.68618  4.42225  2.77519  2.73123  3.46354  2.40513  3.72494  3.29354  2.67741  2.69355  4.24690  2.90347  2.73739  3.18146  2.89801  2.37887  2.77519  2.98518  4.58477  3.61503
          0.03394  3.79585  4.51819  0.61958  0.77255  0.48576  0.95510
     29   2.98479  4.49219  4.14735  3.64091  3.07714  4.01606  4.35743  2.20499  3.40796  1.51688  1.80588  3.95177  4.36422  3.75049  3.62934  3.38251  3.24369  2.23341  4.98881  3.76090     60 - -
          2.68618  4.42225  2.77519  2.73123  3.46354  2.40513  3.72494  3.29354  2.67741  2.69355  4.24690  2.90347  2.73739  3.18146  2.89801  2.37887  2.77519  2.98518  4.58477  3.61503
          0.03394  3.79585  4.51819  0.61958  0.77255  0.48576  0.95510
     30   2.21711  4.17166  3.17482  2.84219  4.05756  2.94961  3.95259  3.42907  2.86566  3.13164  3.98158  3.11789  3.11137  3.20020  3.20777  1.78614  2.06593  2.98403  5.40266  4.15794     61 - -
          2.68618  4.42225  2.77519  2.73123  3.46354  2.40513  3.72494  3.29354  2.67741  2.69355  4.24690  2.90347  2.73739  3.18146  2.89801  2.37887  2.77519  2.98518  4.58477  3.61503
          0.03394  3.79585  4.51819  0.61958  0.77255  0.48576  0.95510
     31   2.89002  4.97982  2.46164  1.13983  4.31705  3.22719  3.81005  3.75576  2.68114  3.38625  4.36581  2.89548  3.82878  3.02872  3.08035  2.88163  3.19441  3.44836  5.50331  4.22786     62 - -
          2.68618  4.42225  2.77519  2.73123  3.46354  2.40513  3.72494  3.29354  2.67741  2.69355  4.24690  2.90347  2.73739  3.18146  2.89801  2.37887  2.77519  2.98518  4.58477  3.61503
          0.03394  3.79585  4.51819  0.61958  0.77255  0.48576  0.95510
     32   1.99074  4.38733  3.04706  2.47112  3.77784  3.00409  3.74526  2.82280  2.63221  2.82197  3.69434  3.05011  3.76369  2.97914  3.02009  2.45631  2.75504  2.79488  5.14757  3.87721     63 - -
          2.68618  4.42225  2.77519  2.73123  3.46354  2.40513  3.72494  3.29354  2.67741  2.69355  4.24690  2.90347  2.73739  3.18146  2.89801  2.37887  2.77519  2.98518  4.58477  3.61503
          0.03394  3.79585  4.51819  0.61958  0.77255  0.48576  0.95510
     33   2.89002  4.97982  2.46164  1.13983  4.31705  3.22719  3.81005  3.75576  2.68114  3.38625  4.36581  2.89548  3.82878  3.02872  3.08035  2.88163  3.19441  3.44836  5.50331  4.22786     64 - -
          2.68618  4.42225  2.77519  2.73123  3.46354  2.40513  3.72494  3.29354  2.67741  2.69355  4.24690  2.90347  2.73739  3.18146  2.89801  2.37887  2.77519  2.98518  4.58477  3.61503
          0.03394  3.79585  4.51819  0.61958  0.77255  0.48576  0.95510
     34   2.91469  4.33742  4.37011  3.88445  3.41720  4.09354  4.65991  1.60629  3.75012  1.97276  3.27196  4.14259  4.47992  4.05891  3.98606  3.47582  3.19884  1.26279  5.31705  4.08497     65 - -
          2.68618  4.42225  2.77519  2.73123  3.46354  2.40513  3.72494  3.29354  2.67741  2.69355  4.24690  2.90347  2.73739  3.18146  2.89801  2.37887  2.77519  2.98518  4.58477  3.61503
          0.03394  3.79585  4.51819  0.61958  0.77255  0.48576  0.95510
     35   2.89645  4.92132  3.28321  2.72301  4.29938  3.51315  3.58727  3.68918  1.80258  3.20718  4.10852  3.12455  3.93136  2.74850  1.44621  2.93026  3.10170  3.39218  5.30344  4.10682     66 - -
          2.68618  4.42225  2.77519  2.73123  3.46354  2.40513  3.72494  3.29354  2.67741  2.69355  4.24690  2.90347  2.73739  3.18146  2.89801  2.37887  2.77519  2.98518  4.58477  3.61503
          0.03394  3.79585  4.51819  0.61958  0.77255  0.48576  0.95510
     36   2.02299  4.16746  3.09183  2.92758  4.19784  1.42351  4.10420  3.56658  3.08091  3.31424  4.20890  3.16489  3.63251  3.39163  3.38415  2.40595  2.72145  3.08170  5.52217  4.30902     67 - -
          2.68618  4.42225  2.77519  2.73123  3.46354  2.40513  3.72494  3.29354  2.67741  2.69355  4.24690  2.90347  2.73739  3.18146  2.89801  2.37887  2.77519  2.98518  4.58477  3.61503
          0.03394  3.79585  4.51819  0.61958  0.77255  0.48576  0.95510
     37   3.07102  4.55716  4.06533  3.70691  3.10991  3.88283  4.38674  2.31233  3.47532  0.97587  3.16059  3.98955  4.33279  3.86210  3.66310  3.44769  3.36958  2.32936  4.95932  3.66429     68 - -
          2.68618  4.42225  2.77519  2.73123  3.46354  2.40513  3.72494  3.29354  2.67741  2.69355  4.24690  2.90347  2.73739  3.18146  2.89801  2.37887  2.77519  2.98518  4.58477  3.61503
          0.03394  3.79585  4.51819  0.61958  0.77255  0.48576  0.95510
     38   2.50529  1.11030  4.00376  3.72743  3.73826  3.14268  4.39159  2.87105  3.55442  2.78917  3.90878  3.73489  3.84355  3.90392  3.69174  2.77646  2.96590  2.62041  5.16861  4.02596     69 - -
          2.68618  4.42225  2.77519  2.73123  3.46354  2.40513  3.72494  3.29354  2.67741  2.69355  4.24690  2.90347  2.73739  3.18146  2.89801  2.37887  2.77519  2.98518  4.58477  3.61503
          0.03394  3.79585  4.51819  0.61958  0.77255  0.48576  0.95510
     39   2.81124  4.41366  3.86041  3.44563  3.25409  3.73027  4.26082  2.26983  3.23070  1.28028  3.20992  3.74096  4.20173  3.63360  3.46741  3.14529  2.82680  2.21071  5.06238  3.79898     70 - -
          2.68618  4.42225  2.77519  2.73123  3.46354  2.40513  3.72494  3.29354  2.67741  2.69355  4.24690  2.90347  2.73739  3.18146  2.89801  2.37887  2.77519  2.98518  4.58477  3.61503
          0.03394  3.79585  4.51819  0.61958  0.77255  0.48576  0.95510
     40   2.90473  4.86144  3.07543  2.71386  4.23027  3.40035  3.72182  3.65519  1.14858  3.23810  4.20559  3.14102  3.90771  2.91909  2.42439  2.95288  3.16474  3.36797  5.31804  4.12045     71 - -
          2.68618  4.42225  2.77519  2.73123  3.46354  2.40513  3.72494  3.29354  2.67741  2.69355  4.24690  2.90347  2.73739  3.18146  2.89801  2.37887  2.77519  2.98518  4.58477  3.61503
          0.03394  3.79585  4.51819  0.61958  0.77255  0.48576  0.95510
     41   2.28072  4.19900  3.14304  2.95724  4.00083  2.93045  4.06826  3.51397  3.02571  3.24092  4.17490  3.19308  3.66335  3.38155  3.31277  1.21285  2.75547  3.06599  5.37995  4.08441     72 - -
          2.68618  4.42225  2.77519  2.73123  3.46354  2.40513  3.72494  3.29354  2.67741  2.69355  4.24690  2.90347  2.73739  3.18146  2.89801  2.37887  2.77519  2.98518  4.58477  3.61503
          0.03394  3.79585  4.51819  0.61958  0.77255  0.48576  0.95510
     42   2.92233  4.76304  3.40551  2.93532  4.09822  3.42248  3.77472  3.63624  2.21532  3.16631  4.17040  3.29997  3.93052  3.00054  1.10248  3.01132  3.19466  3.36399  5.21352  4.04414     73 - -
          2.68618  4.42225  2.77519  2.73123  3.46354  2.40513  3.72494  3.29354  2.67741  2.69355  4.24690  2.90347  2.73739  3.18146  2.89801  2.37887  2.77519  2.98518  4.58477  3.61503
          0.03394  3.79585  4.51819  0.61958  0.77255  0.48576  0.95510
     43   2.89002  4.97982  2.46164  1.13983  4.31705  3.22719  3.81005  3.75576  2.68114  3.38625  4.36581  2.89548  3.82878  3.02872  3.08035  2.88163  3.19441  3.44836  5.50331  4.22786     74 - -
          2.68618  4.42225  2.77519  2.73123  3.46354  2.40513  3.72494  3.29354  2.67741  2.69355  4.24690  2.90347  2.73739  3.18146  2.89801  2.37887  2.77519  2.98518  4.58477  3.61503
          0.03394  3.79585  4.51819  0.61958  0.77255  0.48576  0.95510
     44   2.97152  4.41421  4.22264  3.83718  3.32466  3.98025  4.58086  1.17841  3.66364  1.92884  3.27443  4.09334  4.42066  4.02108  3.86910  3.46981  3.27286  1.84999  5.19813  3.92838     75 - -
          2.68618  4.42225  2.77519  2.73123  3.46354  2.40513  3.72494  3.29354  2.67741  2.69355  4.24690  2.90347  2.73739  3.18146  2.89801  2.37887  2.77519  2.98518  4.58477  3.61503
          0.03394  3.79585  4.51819  0.61958  0.77255  0.48576  0.95510
     45   3.16360  4.58872  4.13284  3.83446  1.14617  3.86796  3.84818  2.69866  3.74379  2.08748  3.44153  3.93390  4.32968  3.93351  3.88243  3.43640  3.46543  2.68337  4.12325  2.50121     76 - -
          2.68618  4.42225  2.77519  2.73123  3.46354  2.40513  3.72494  3.29354  2.67741  2.69355  4.24690  2.90347  2.73739  3.18146  2.89801  2.37887  2.77519  2.98518  4.58477  3.61503
          0.03394  3.79585  4.51819  0.61958  0.77255  0.48576  0.95510
     46   3.07102  4.55716  4.06533  3.70691  3.10991  3.88283  4.38674  2.31233  3.47532  0.97587  3.16059  3.98955  4.33279  3.86210  3.66310  3.44769  3.36958  2.32936  4.95932  3.66429     77 - -
          2.68618  4.42225  2.77519  2.73123  3.46354  2.40513  3.72494  3.29354  2.67741  2.69355  4.24690  2.90347  2.73739  3.18146  2.89801  2.37887  2.77519  2.98518  4.58477  3.61503
          0.03394  3.79585  4.51819  0.61958  0.77255  0.48576  0.95510
     47   2.64022  4.72994  2.74063  2.47247  4.07341  3.24043  3.69226  3.59795  2.38464  3.18335  4.08615  2.93875  3.79476  1.77718  2.71123  2.44192  2.94812  3.25741  5.34179  3.99589     78 - -
          2.68618  4.42225  2.77519  2.73123  3.46354  2.40513  3.72494  3.29354  2.67741  2.69355  4.24690  2.90347  2.73739  3.18146  2.89801  2.37887  2.77519  2.98518  4.58477  3.61503
          0.03394  3.79585  4.51819  0.61958  0.77255  0.48576  0.95510
     48   2.82391  4.80348  2.85654  2.61232  3.96119  3.31750  3.76918  3.58217  2.43905  3.09197  4.12421  3.07053  3.87128  1.37714  2.72383  2.87594  3.12199  3.31731  5.24801  3.93728     79 - -
          2.68618  4.42225  2.77519  2.73123  3.46354  2.40513  3.72494  3.29354  2.67741  2.69355  4.24690  2.90347  2.73739  3.18146  2.89801  2.37887  2.77519  2.98518  4.58477  3.61503
          0.03394  3.79585  4.51819  0.61958  0.77255  0.48576  0.95510
     49   2.65622  4.42412  3.25549  3.08508  4.08325  3.11607  4.16735  3.61068  3.13612  3.24522  4.29321  3.39853  0.98330  3.52735  3.38874  2.82178  3.09223  3.26464  5.28914  4.20354     80 - -
          2.68618  4.42225  2.77519  2.73123  3.46354  2.40513  3.72494  3.29354  2.67741  2.69355  4.24690  2.90347  2.73739  3.18146  2.89801  2.37887  2.77519  2.98518  4.58477  3.61503
          0.03394  3.79585  4.51819  0.61958  0.77255  0.48576  0.95510
     50   2.97152  4.41421  4.22264  3.83718  3.32466  3.98025  4.58086  1.17841  3.66364  1.92884  3.27443  4.09334  4.42066  4.02108  3.86910  3.46981  3.27286  1.84999  5.19813  3.92838     81 - -
          2.68618  4.42225  2.77519  2.73123  3.46354  2.40513  3.72494  3.29354  2.67741  2.69355  4.24690  2.90347  2.73739  3.18146  2.89801  2.37887  2.77519  2.98518  4.58477  3.61503
          0.03394  3.79585  4.51819  0.61958  0.77255  0.48576  0.95510
     51   3.07102  4.55716  4.06533  3.70691  3.10991  3.88283  4.38674  2.31233  3.47532  0.97587  3.16059  3.98955  4.33279  3.86210  3.66310  3.44769  3.36958  2.32936  4.95932  3.66429     82 - -
          2.68618  4.42225  2.77519  2.73123  3.46354  2.40513  3.72494  3.29354  2.67741  2.69355  4.24690  2.90347  2.73739  3.18146  2.89801  2.37887  2.77519  2.98518  4.58477  3.61503
          0.03394  3.79585  4.51819  0.61958  0.77255  0.48576  0.95510
     52   3.07102  4.55716  4.06533  3.70691  3.10991  3.88283  4.38674  2.31233  3.47532  0.97587  3.16059  3.98955  4.33279  3.86210  3.66310  3.44769  3.36958  2.32936  4.95932  3.66429     83 - -
          2.68618  4.42225  2.77519  2.73123  3.46354  2.40513  3.72494  3.29354  2.67741  2.69355  4.24690  2.90347  2.73739  3.18146  2.89801  2.37887  2.77519  2.98518  4.58477  3.61503
          0.03394  3.79585  4.51819  0.61958  0.77255  0.48576  0.95510
     53   2.82173  5.19233  2.05423  1.37214  4.49175  3.17109  3.69461  3.95293  2.64390  3.53444  4.41305  2.68570  3.77231  2.87370  3.15819  2.75255  3.10958  3.58286  5.69697  4.27659     84 - -
          2.68618  4.42225  2.77519  2.73123  3.46354  2.40513  3.72494  3.29354  2.67741  2.69355  4.24690  2.90347  2.73739  3.18146  2.89801  2.37887  2.77519  2.98518  4.58477  3.61503
          0.03394  3.79585  4.51819  0.61958  0.77255  0.48576  0.95510
     54   3.07102  4.55716  4.06533  3.70691  3.10991  3.88283  4.38674  2.31233  3.47532  0.97587  3.16059  3.98955  4.33279  3.86210  3.66310  3.44769  3.36958  2.32936  4.95932  3.66429     85 - -
          2.68618  4.42225  2.77519  2.73123  3.46354  2.40513  3.72494  3.29354  2.67741  2.69355  4.24690  2.90347  2.73739  3.18146  2.89801  2.37887  2.77519  2.98518  4.58477  3.61503
          0.03394  3.79585  4.51819  0.61958  0.77255  0.48576  0.95510
     55   2.89002  4.97982  2.46164  1.13983  4.31705  3.22719  3.81005  3.75576  2.68114  3.38625  4.36581  2.89548  3.82878  3.02872  3.08035  2.88163  3.19441  3.44836  5.50331  4.22786     86 - -
          2.68618  4.42225  2.77519  2.73123  3.46354  2.40513  3.72494  3.29354  2.67741  2.69355  4.24690  2.90347  2.73739  3.18146  2.89801  2.37887  2.77519  2.98518  4.58477  3.61503
          0.03394  3.79585  4.51819  0.61958  0.77255  0.48576  0.95510
     56   1.13028  4.15731  3.38741  3.17741  3.97841  2.98341  4.20816  3.09276  3.19172  2.97759  4.01968  3.34558  3.71559  3.54047  3.44632  2.50918  2.78132  2.76062  5.41337  4.20549     87 - -
          2.68618  4.42225  2.77519  2.73123  3.46354  2.40513  3.72494  3.29354  2.67741  2.69355  4.24690  2.90347  2.73739  3.18146  2.89801  2.37887  2.77519  2.98518  4.58477  3.61503
          0.03394  3.79585  4.51819  0.61958  0.77255  0.48576  0.95510
     57   2.65622  4.42412  3.25549  3.08508  4.08325  3.11607  4.16735  3.61068  3.13612  3.24522  4.29321  3.39853  0.98330  3.52735  3.38874  2.82178  3.09223  3.26464  5.28914  4.20354     88 - -
          2.68618  4.42225  2.77519  2.73123  3.46354  2.40513  3.72494  3.29354  2.67741  2.69355  4.24690  2.90347  2.73739  3.18146  2.89801  2.37887  2.77519  2.98518  4.58477  3.61503
          0.03394  3.79585  4.51819  0.61958  0.77255  0.48576  0.95510
     58   3.07102  4.55716  4.06533  3.70691  3.10991  3.88283  4.38674  2.31233  3.47532  0.97587  3.16059  3.98955  4.33279  3.86210  3.66310  3.44769  3.36958  2.32936  4.95932  3.66429     89 - -
          2.68618  4.42225  2.77519  2.73123  3.46354  2.40513  3.72494  3.29354  2.67741  2.69355  4.24690  2.90347  2.73739  3.18146  2.89801  2.37887  2.77519  2.98518  4.58477  3.61503
          0.03394  3.79585  4.51819  0.61958  0.77255  0.48576  0.95510
     59   2.74832  4.72829  3.17409  2.68034  3.93776  3.46720  3.66843  2.88417  1.53964  2.88199  3.86282  3.11288  3.90560  2.85810  2.46810  2.83169  2.98938  2.94959  5.21940  3.94151     90 - -
          2.68618  4.42225  2.77519  2.73123  3.46354  2.40513  3.72494  3.29354  2.67741  2.69355  4.24690  2.90347  2.73739  3.18146  2.89801  2.37887  2.77519  2.98518  4.58477  3.61503
          0.03394  3.79585  4.51819  0.61958  0.77255  0.48576  0.95510
     60   2.97152  4.41421  4.22264  3.83718  3.32466  3.98025  4.58086  1.17841  3.66364  1.92884  3.27443  4.09334  4.42066  4.02108  3.86910  3.46981  3.27286  1.84999  5.19813  3.92838     91 - -
          2.68618  4.42225  2.77519  2.73123  3.46354  2.40513  3.72494  3.29354  2.67741  2.69355  4.24690  2.90347  2.73739  3.18146  2.89801  2.37887  2.77519  2.98518  4.58477  3.61503
          0.03394  3.79585  4.51819  0.61958  0.77255  0.48576  0.95510
     61   2.50529  1.11030  4.00376  3.72743  3.73826  3.14268  4.39159  2.87105  3.55442  2.78917  3.90878  3.73489  3.84355  3.90392  3.69174  2.77646  2.96590  2.62041  5.16861  4.02596     92 - -
          2.68618  4.42225  2.77519  2.73123  3.46354  2.40513  3.72494  3.29354  2.67741  2.69355  4.24690  2.90347  2.73739  3.18146  2.89801  2.37887  2.77519  2.98518  4.58477  3.61503
          0.03394  3.79585  4.51819  0.61958  0.77255  0.48576  0.95510
     62   2.57516  4.35592  3.23299  3.12383  4.26326  0.85784  4.24698  3.84589  3.29441  3.50933  4.48601  3.39780  3.74458  3.62500  3.53709  2.74524  3.05053  3.38922  5.37683  4.36324     93 - -
          2.68618  4.42225  2.77519  2.73123  3.46354  2.40513  3.72494  3.29354  2.67741  2.69355  4.24690  2.90347  2.73739  3.18146  2.89801  2.37887  2.77519  2.98518  4.58477  3.61503
          0.03394  3.79585  4.51819  0.61958  0.77255  0.48576  0.95510
     63   2.91040  5.02118  1.03459  2.29415  4.38876  3.15538  3.86864  3.96018  2.93912  3.58318  4.56156  2.84580  3.80303  3.10913  3.44324  2.88288  3.24807  3.60825  5.57214  4.27689     94 - -
          2.68618  4.42225  2.77519  2.73123  3.46354  2.40513  3.72494  3.29354  2.67741  2.69355  4.24690  2.90347  2.73739  3.18146  2.89801  2.37887  2.77519  2.98518  4.58477  3.61503
          0.03394  3.79585  4.51819  0.61958  0.77255  0.48576  0.95510
     64   2.97152  4.41421  4.22264  3.83718  3.32466  3.98025  4.58086  1.17841  3.66364  1.92884  3.27443  4.09334  4.42066  4.02108  3.86910  3.46981  3.27286  1.84999  5.19813  3.92838     95 - -
          2.68618  4.42225  2.77519  2.73123  3.46354  2.40513  3.72494  3.29354  2.67741  2.69355  4.24690  2.90347  2.73739  3.18146  2.89801  2.37887  2.77519  2.98518  4.58477  3.61503
          0.03394  3.79585  4.51819  0.61958  0.77255  0.48576  0.95510
     65   2.91708  4.74495  3.05658  2.81070  3.23529  3.38640  1.31508  3.60785  2.65608  3.11075  4.14924  3.22238  3.93573  3.17650  2.92545  2.98902  3.21864  3.34463  4.70109  3.18872     96 - -
          2.68618  4.42225  2.77519  2.73123  3.46354  2.40513  3.72494  3.29354  2.67741  2.69355  4.24690  2.90347  2.73739  3.18146  2.89801  2.37887  2.77519  2.98518  4.58477  3.61503
          0.03394  3.79585  4.51819  0.61958  0.77255  0.48576  0.95510
     66   2.57516  4.35592  3.23299  3.12383  4.26326  0.85784  4.24698  3.84589  3.29441  3.50933  4.48601  3.39780  3.74458  3.62500  3.53709  2.74524  3.05053  3.38922  5.37683  4.36324     97 - -
          2.68618  4.42225  2.77519  2.73123  3.46354  2.40513  3.72494  3.29354  2.67741  2.69355  4.24690  2.90347  2.73739  3.18146  2.89801  2.37887  2.77519  2.98518  4.58477  3.61503
          0.03394  3.79585  4.51819  0.61958  0.77255  0.48576  0.95510
     67   2.82391  4.80348  2.85654  2.61232  3.96119  3.31750  3.76918  3.58217  2.43905  3.09197  4.12421  3.07053  3.87128  1.37714  2.72383  2.87594  3.12199  3.31731  5.24801  3.93728     98 - -
          2.68618  4.42225  2.77519  2.73123  3.46354  2.40513  3.72494  3.29354  2.67741  2.69355  4.24690  2.90347  2.73739  3.18146  2.89801  2.37887  2.77519  2.98518  4.58477  3.61503
          0.03394  3.79585  4.51819  0.61958  0.77255  0.48576  0.95510
     68   3.14008  4.66011  3.72657  3.44335  2.30224  3.74197  3.58859  3.16031  3.30306  2.63360  3.84391  3.63166  4.21853  3.62755  3.50176  3.28379  3.42693  3.02751  3.94245  1.10351     99 - -
          2.68618  4.42225  2.77519  2.73123  3.46354  2.40513  3.72494  3.29354  2.67741  2.69355  4.24690  2.90347  2.73739  3.18146  2.89801  2.37887  2.77519  2.98518  4.58477  3.61503
          0.03394  3.79585  4.51819  0.61958  0.77255  0.48576  0.95510
     69   2.52186  4.34816  3.26895  2.86737  3.43477  3.32154  3.83276  2.87956  2.77192  2.62474  3.63189  3.22829  3.85719  3.16838  3.08904  2.70279  1.80361  2.64719  4.94046  3.07550    100 - -
          2.68618  4.42225  2.77519  2.73123  3.46354  2.40513  3.72494  3.29354  2.67741  2.69355  4.24690  2.90347  2.73739  3.18146  2.89801  2.37887  2.77519  2.98518  4.58477  3.61503
          0.03394  3.79585  4.51819  0.61958  0.77255  0.48576  0.95510
     70   2.91040  5.02118  1.03459  2.29415  4.38876  3.15538  3.86864  3.96018  2.93912  3.58318  4.56156  2.84580  3.80303  3.10913  3.44324  2.88288  3.24807  3.60825  5.57214  4.27689    101 - -
          2.68618  4.42225  2.77519  2.73123  3.46354  2.40513  3.72494  3.29354  2.67741  2.69355  4.24690  2.90347  2.73739  3.18146  2.89801  2.37887  2.77519  2.98518  4.58477  3.61503
          0.03394  3.79585  4.51819  0.61958  0.77255  0.48576  0.95510
     71   3.07102  4.55716  4.06533  3.70691  3.10991  3.88283  4.38674  2.31233  3.47532  0.97587  3.16059  3.98955  4.33279  3.86210  3.66310  3.44769  3.36958  2.32936  4.95932  3.66429    102 - -
          2.68618  4.42225  2.77519  2.73123  3.46354  2.40513  3.72494  3.29354  2.67741  2.69355  4.24690  2.90347  2.73739  3.18146  2.89801  2.37887  2.77519  2.98518  4.58477  3.61503
          0.03394  3.79585  4.51819  0.61958  0.77255  0.48576  0.95510
     72   3.07102  4.55716  4.06533  3.70691  3.10991  3.88283  4.38674  2.31233  3.47532  0.97587  3.16059  3.98955  4.33279  3.86210  3.66310  3.44769  3.36958  2.32936  4.95932  3.66429    103 - -
          2.68618  4.42225  2.77519  2.73123  3.46354  2.40513  3.72494  3.29354  2.67741  2.69355  4.24690  2.90347  2.73739  3.18146  2.89801  2.37887  2.77519  2.98518  4.58477  3.61503
          0.03394  3.79585  4.51819  0.61958  0.77255  0.48576  0.95510
     73   2.92233  4.76304  3.40551  2.93532  4.09822  3.42248  3.77472  3.63624  2.21532  3.16631  4.17040  3.29997  3.93052  3.00054  1.10248  3.01132  3.19466  3.36399  5.21352  4.04414    104 - -
          2.68618  4.42225  2.77519  2.73123  3.46354  2.40513  3.72494  3.29354  2.67741  2.69355  4.24690  2.90347  2.73739  3.18146  2.89801  2.37887  2.77519  2.98518  4.58477  3.61503
          0.03394  3.79585  4.51819  0.61958  0.77255  0.48576  0.95510
     74   3.07102  4.55716  4.06533  3.70691  3.10991  3.88283  4.38674  2.31233  3.47532  0.97587  3.16059  3.98955  4.33279  3.86210  3.66310  3.44769  3.36958  2.32936  4.95932  3.66429    105 - -
          2.68618  4.42225  2.77519  2.73123  3.46354  2.40513  3.72494  3.29354  2.67741  2.69355  4.24690  2.90347  2.73739  3.18146  2.89801  2.37887  2.77519  2.98518  4.58477  3.61503
          0.03394  3.79585  4.51819  0.61958  0.77255  0.48576  0.95510
     75   3.16360  4.58872  4.13284  3.83446  1.14617  3.86796  3.84818  2.69866  3.74379  2.08748  3.44153  3.93390  4.32968  3.93351  3.88243  3.43640  3.46543  2.68337  4.12325  2.50121    106 - -
          2.68618  4.42225  2.77519  2.73123  3.46354  2.40513  3.72494  3.29354  2.67741  2.69355  4.24690  2.90347  2.73739  3.18146  2.89801  2.37887  2.77519  2.98518  4.58477  3.61503
          0.03394  3.79585  4.51819  0.61958  0.77255  0.48576  0.95510
     76   2.89002  4.97982  2.46164  1.13983  4.31705  3.22719  3.81005  3.75576  2.68114  3.38625  4.36581  2.89548  3.82878  3.02872  3.08035  2.88163  3.19441  3.44836  5.50331  4.22786    107 - -
          2.68618  4.42225  2.77519  2.73123  3.46354  2.40513  3.72494  3.29354  2.67741  2.69355  4.24690  2.90347  2.73739  3.18146  2.89801  2.37887  2.77519  2.98518  4.58477  3.61503
          0.03394  3.79585  4.51819  0.61958  0.77255  0.48576  0.95510
     77   3.14008  4.66011  3.72657  3.44335  2.30224  3.74197  3.58859  3.16031  3.30306  2.63360  3.84391  3.63166  4.21853  3.62755  3.50176  3.28379  3.42693  3.02751  3.94245  1.10351    108 - -
          2.68618  4.42225  2.77519  2.73123  3.46354  2.40513  3.72494  3.29354  2.67741  2.69355  4.24690  2.90347  2.73739  3.18146  2.89801  2.37887  2.77519  2.98518  4.58477  3.61503
          0.03394  3.79585  4.51819  0.61958  0.77255  0.48576  0.95510
     78   2.57516  4.35592  3.23299  3.12383  4.26326  0.85784  4.24698  3.84589  3.29441  3.50933  4.48601  3.39780  3.74458  3.62500  3.53709  2.74524  3.05053  3.38922  5.37683  4.36324    109 - -
          2.68618  4.42225  2.77519  2.73123  3.46354  2.40513  3.72494  3.29354  2.67741  2.69355  4.24690  2.90347  2.73739  3.18146  2.89801  2.37887  2.77519  2.98518  4.58477  3.61503
          0.03394  3.79585  4.51819  0.61958  0.77255  0.48576  0.95510
     79   2.57516  4.35592  3.23299  3.12383  4.26326  0.85784  4.24698  3.84589  3.29441  3.50933  4.48601  3.39780  3.74458  3.62500  3.53709  2.74524  3.05053  3.38922  5.37683  4.36324    110 - -
          2.68618  4.42225  2.77519  2.73123  3.46354  2.40513  3.72494  3.29354  2.67741  2.69355  4.24690  2.90347  2.73739  3.18146  2.89801  2.37887  2.77519  2.98518  4.58477  3.61503
          0.03394  3.79585  4.51819  0.61958  0.77255  0.48576  0.95510
     80   3.16360  4.58872  4.13284  3.83446  1.14617  3.86796  3.84818  2.69866  3.74379  2.08748  3.44153  3.93390  4.32968  3.93351  3.88243  3.43640  3.46543  2.68337  4.12325  2.50121    111 - -
          2.68618  4.42225  2.77519  2.73123  3.46354  2.40513  3.72494  3.29354  2.67741  2.69355  4.24690  2.90347  2.73739  3.18146  2.89801  2.37887  2.77519  2.98518  4.58477  3.61503
          0.03394  3.79585  4.51819  0.61958  0.77255  0.48576  0.95510
     81   2.65622  4.42412  3.25549  3.08508  4.08325  3.11607  4.16735  3.61068  3.13612  3.24522  4.29321  3.39853  0.98330  3.52735  3.38874  2.82178  3.09223  3.26464  5.28914  4.20354    112 - -
          2.68618  4.42225  2.77519  2.73123  3.46354  2.40513  3.72494  3.29354  2.67741  2.69355  4.24690  2.90347  2.73739  3.18146  2.89801  2.37887  2.77519  2.98518  4.58477  3.61503
          0.03394  3.79585  4.51819  0.61958  0.77255  0.48576  0.95510
     82   2.65622  4.42412  3.25549  3.08508  4.08325  3.11607  4.16735  3.61068  3.13612  3.24522  4.29321  3.39853  0.98330  3.52735  3.38874  2.82178  3.09223  3.26464  5.28914  4.20354    113 - -
          2.68618  4.42225  2.77519  2.73123  3.46354  2.40513  3.72494  3.29354  2.67741  2.69355  4.24690  2.90347  2.73739  3.18146  2.89801  2.37887  2.77519  2.98518  4.58477  3.61503
          0.03394  3.79585  4.51819  0.61958  0.77255  0.48576  0.95510
     83   2.47817  4.89456  2.43058  1.48172  4.28169  3.20037  3.72727  3.59041  2.57661  3.27831  4.20014  2.81370  3.78618  2.91541  3.00093  2.71981  3.01974  3.26792  5.54672  4.18778    114 - -
          2.68618  4.42225  2.77519  2.73123  3.46354  2.40513  3.72494  3.29354  2.67741  2.69355  4.24690  2.90347  2.73739  3.18146  2.89801  2.37887  2.77519  2.98518  4.58477  3.61503
          0.03394  3.79585  4.51819  0.61958  0.77255  0.48576  0.95510
     84   1.32350  4.08053  3.29001  3.04931  4.06278  2.88375  4.11567  3.31155  3.08656  3.14319  4.04886  3.21684  3.62628  3.41158  3.37256  2.11811  2.64858  2.87783  5.46419  4.22554    115 - -
          2.68618  4.42225  2.77519  2.73123  3.46354  2.40513  3.72494  3.29354  2.67741  2.69355  4.24690  2.90347  2.73739  3.18146  2.89801  2.37887  2.77519  2.98518  4.58477  3.61503
          0.03394  3.79585  4.51819  0.61958  0.77255  0.48576  0.95510
     85   2.66303  4.65377  2.67206  2.55081  4.00554  3.13494  3.86464  3.70128  2.76297  3.35754  4.31478  1.30149  3.78399  3.13892  3.11357  2.73422  3.04338  3.33127  5.32061  3.96066    116 - -
          2.68618  4.42225  2.77519  2.73123  3.46354  2.40513  3.72494  3.29354  2.67741  2.69355  4.24690  2.90347  2.73739  3.18146  2.89801  2.37887  2.77519  2.98518  4.58477  3.61503
          0.03394  3.79585  4.51819  0.61958  0.77255  0.48576  0.95510
     86   3.14008  4.66011  3.72657  3.44335  2.30224  3.74197  3.58859  3.16031  3.30306  2.63360  3.84391  3.63166  4.21853  3.62755  3.50176  3.28379  3.42693  3.02751  3.94245  1.10351    117 - -
          2.68618  4.42225  2.77519  2.73123  3.46354  2.40513  3.72494  3.29354  2.67741  2.69355  4.24690  2.90347  2.73739  3.18146  2.89801  2.37887  2.77519  2.98518  4.58477  3.61503
          0.03394  3.79585  4.51819  0.61958  0.77255  0.48576  0.95510
     87   3.07102  4.55716  4.06533  3.70691  3.10991  3.88283  4.38674  2.31233  3.47532  0.97587  3.16059  3.98955  4.33279  3.86210  3.66310  3.44769  3.36958  2.32936  4.95932  3.66429    118 - -
          2.68618  4.42225  2.77519  2.73123  3.46354  2.40513  3.72494  3.29354  2.67741  2.69355  4.24690  2.90347  2.73739  3.18146  2.89801  2.37887  2.77519  2.98518  4.58477  3.61503
          0.03394  3.79585  4.51819  0.61958  0.77255  0.48576  0.95510
     88   3.16360  4.58872  4.13284  3.83446  1.14617  3.86796  3.84818  2.69866  3.74379  2.08748  3.44153  3.93390  4.32968  3.93351  3.88243  3.43640  3.46543  2.68337  4.12325  2.50121    119 - -
          2.68618  4.42225  2.77519  2.73123  3.46354  2.40513  3.72494  3.29354  2.67741  2.69355  4.24690  2.90347  2.73739  3.18146  2.89801  2.37887  2.77519  2.98518  4.58477  3.61503
          0.03394  3.79585  4.51819  0.61958  0.77255  0.48576  0.95510
     89   3.07102  4.55716  4.06533  3.70691  3.10991  3.88283  4.38674  2.31233  3.47532  0.97587  3.16059  3.98955  4.33279  3.86210  3.66310  3.44769  3.36958  2.32936  4.95932  3.66429    120 - -
          2.68618  4.42225  2.77519  2.73123  3.46354  2.40513  3.72494  3.29354  2.67741  2.69355  4.24690  2.90347  2.73739  3.18146  2.89801  2.37887  2.77519  2.98518  4.58477  3.61503
          0.03394  3.79585  4.51819  0.61958  0.77255  0.48576  0.95510
     90   2.57516  4.35592  3.23299  3.12383  4.26326  0.85784  4.24698  3.84589  3.29441  3.50933  4.48601  3.39780  3.74458  3.62500  3.53709  2.74524  3.05053  3.38922  5.37683  4.36324    121 - -
          2.68618  4.42225  2.77519  2.73123  3.46354  2.40513  3.72494  3.29354  2.67741  2.69355  4.24690  2.90347  2.73739  3.18146  2.89801  2.37887  2.77519  2.98518  4.58477  3.61503
          0.03394  3.79585  4.51819  0.61958  0.77255  0.48576  0.95510
     91   2.91040  5.02118  1.03459  2.29415  4.38876  3.15538  3.86864  3.96018  2.93912  3.58318  4.56156  2.84580  3.80303  3.10913  3.44324  2.88288  3.24807  3.60825  5.57214  4.27689    122 - -
          2.68618  4.42225  2.77519  2.73123  3.46354  2.40513  3.72494  3.29354  2.67741  2.69355  4.24690  2.90347  2.73739  3.18146  2.89801  2.37887  2.77519  2.98518  4.58477  3.61503
          0.03394  3.79585  4.51819  0.61958  0.77255  0.48576  0.95510
     92   3.14008  4.66011  3.72657  3.44335  2.30224  3.74197  3.58859  3.16031  3.30306  2.63360  3.84391  3.63166  4.21853  3.62755  3.50176  3.28379  3.42693  3.02751  3.94245  1.10351    123 - -
          2.68618  4.42225  2.77519  2.73123  3.46354  2.40513  3.72494  3.29354  2.67741  2.69355  4.24690  2.90347  2.73739  3.18146  2.89801  2.37887  2.77519  2.98518  4.58477  3.61503
          0.03394  3.79585  4.51819  0.61958  0.77255  0.48576  0.95510
     93   2.74801  4.31390  4.01740  3.68015  3.49623  3.64235  4.49576  2.06134  3.54665  2.19812  3.47515  3.88167  4.20856  3.91289  3.76614  3.14265  3.11235  1.12783  5.26699  3.99291    124 - -
          2.68618  4.42225  2.77519  2.73123  3.46354  2.40513  3.72494  3.29354  2.67741  2.69355  4.24690  2.90347  2.73739  3.18146  2.89801  2.37887  2.77519  2.98518  4.58477  3.61503
          0.03394  3.79585  4.51819  0.61958  0.77255  0.48576  0.95510
     94   2.91040  5.02118  1.03459  2.29415  4.38876  3.15538  3.86864  3.96018  2.93912  3.58318  4.56156  2.84580  3.80303  3.10913  3.44324  2.88288  3.24807  3.60825  5.57214  4.27689    125 - -
          2.68618  4.42225  2.77519  2.73123  3.46354  2.40513  3.72494  3.29354  2.67741  2.69355  4.24690  2.90347  2.73739  3.18146  2.89801  2.37887  2.77519  2.98518  4.58477  3.61503
          0.03394  3.79585  4.51819  0.61958  0.77255  0.48576  0.95510
     95   2.92233  4.76304  3.40551  2.93532  4.09822  3.42248  3.77472  3.63624  2.21532  3.16631  4.17040  3.29997  3.93052  3.00054  1.10248  3.01132  3.19466  3.36399  5.21352  4.04414    126 - -
          2.68618  4.42225  2.77519  2.73123  3.46354  2.40513  3.72494  3.29354  2.67741  2.69355  4.24690  2.90347  2.73739  3.18146  2.89801  2.37887  2.77519  2.98518  4.58477  3.61503
          0.03394  3.79585  4.51819  0.61958  0.77255  0.48576  0.95510
     96   2.57516  4.35592  3.23299  3.12383  4.26326  0.85784  4.24698  3.84589  3.29441  3.50933  4.48601  3.39780  3.74458  3.62500  3.53709  2.74524  3.05053  3.38922  5.37683  4.36324    127 - -
          2.68618  4.42225  2.77519  2.73123  3.46354  2.40513  3.72494  3.29354  2.67741  2.69355  4.24690  2.90347  2.73739  3.18146  2.89801  2.37887  2.77519  2.98518  4.58477  3.61503
          0.03394  3.79585  4.51819  0.61958  0.77255  0.48576  0.95510
     97   2.90473  4.86144  3.07543  2.71386  4.23027  3.40035  3.72182  3.65519  1.14858  3.23810  4.20559  3.14102  3.90771  2.91909  2.42439  2.95288  3.16474  3.36797  5.31804  4.12045    128 - -
          2.68618  4.42225  2.77519  2.73123  3.46354  2.40513  3.72494  3.29354  2.67741  2.69355  4.24690  2.90347  2.73739  3.18146  2.89801  2.37887  2.77519  2.98518  4.58477  3.61503
          0.03394  3.79585  4.51819  0.61958  0.77255  0.48576  0.95510
     98   2.82391  4.80348  2.85654  2.61232  3.96119  3.31750  3.76918  3.58217  2.43905  3.09197  4.12421  3.07053  3.87128  1.37714  2.72383  2.87594  3.12199  3.31731  5.24801  3.93728    129 - -
          2.68618  4.42225  2.77519  2.73123  3.46354  2.40513  3.72494  3.29354  2.67741  2.69355  4.24690  2.90347  2.73739  3.18146  2.89801  2.37887  2.77519  2.98518  4.58477  3.61503
          0.03394  3.79585  4.51819  0.61958  0.77255  0.48576  0.95510
     99   2.28072  4.19900  3.14304  2.95724  4.00083  2.93045  4.06826  3.51397  3.02571  3.24092  4.17490  3.19308  3.66335  3.38155  3.31277  1.21285  2.75547  3.06599  5.37995  4.08441    130 - -
          2.68618  4.42225  2.77519  2.73123  3.46354  2.40513  3.72494  3.29354  2.67741  2.69355  4.24690  2.90347  2.73739  3.18146  2.89801  2.37887  2.77519  2.98518  4.58477  3.61503
          0.03394  3.79585  4.51819  0.61958  0.77255  0.48576  0.95510
    100   3.07102  4.55716  4.06533  3.70691  3.10991  3.88283  4.38674  2.31233  3.47532  0.97587  3.16059  3.98955  4.33279  3.86210  3.66310  3.44769  3.36958  2.32936  4.95932  3.66429    131 - -
          2.68618  4.42225  2.77519  2.73123  3.46354  2.40513  3.72494  3.29354  2.67741  2.69355  4.24690  2.90347  2.73739  3.18146  2.89801  2.37887  2.77519  2.98518  4.58477  3.61503
          0.03394  3.79585  4.51819  0.61958  0.77255  0.48576  0.95510
    101   2.89002  4.97982  2.46164  1.13983  4.31705  3.22719  3.81005  3.75576  2.68114  3.38625  4.36581  2.89548  3.82878  3.02872  3.08035  2.88163  3.19441  3.44836  5.50331  4.22786    132 - -
          2.68618  4.42225  2.77519  2.73123  3.46354  2.40513  3.72494  3.29354  2.67741  2.69355  4.24690  2.90347  2.73739  3.18146  2.89801  2.37887  2.77519  2.98518  4.58477  3.61503
          0.03394  3.79585  4.51819  0.61958  0.77255  0.48576  0.95510
    102   2.37506  4.21928  3.36343  3.11426  3.90438  3.06047  4.13698  3.02232  3.05568  2.88842  3.94560  3.33461  3.75891  3.45489  3.31686  2.57569  1.30895  2.72553  5.34910  4.12161    133 - -
          2.68618  4.42225  2.77519  2.73123  3.46354  2.40513  3.72494  3.29354  2.67741  2.69355  4.24690  2.90347  2.73739  3.18146  2.89801  2.37887  2.77519  2.98518  4.58477  3.61503
          0.03394  3.79585  4.51819  0.61958  0.77255  0.48576  0.95510
    103   2.97152  4.41421  4.22264  3.83718  3.32466  3.98025  4.58086  1.17841  3.66364  1.92884  3.27443  4.09334  4.42066  4.02108  3.86910  3.46981  3.27286  1.84999  5.19813  3.92838    134 - -
          2.68618  4.42225  2.77519  2.73123  3.46354  2.40513  3.72494  3.29354  2.67741  2.69355  4.24690  2.90347  2.73739  3.18146  2.89801  2.37887  2.77519  2.98518  4.58477  3.61503
          0.03394  3.79585  4.51819  0.61958  0.77255  0.48576  0.95510
    104   2.50529  1.11030  4.00376  3.72743  3.73826  3.14268  4.39159  2.87105  3.55442  2.78917  3.90878  3.73489  3.84355  3.90392  3.69174  2.77646  2.96590  2.62041  5.16861  4.02596    135 - -
          2.68618  4.42225  2.77519  2.73123  3.46354  2.40513  3.72494  3.29354  2.67741  2.69355  4.24690  2.90347  2.73739  3.18146  2.89801  2.37887  2.77519  2.98518  4.58477  3.61503
          0.03394  3.79585  4.51819  0.61958  0.77255  0.48576  0.95510
    105   3.07102  4.55716  4.06533  3.70691  3.10991  3.88283  4.38674  2.31233  3.47532  0.97587  3.16059  3.98955  4.33279  3.86210  3.66310  3.44769  3.36958  2.32936  4.95932  3.66429    136 - -
          2.68618  4.42225  2.77519  2.73123  3.46354  2.40513  3.72494  3.29354  2.67741  2.69355  4.24690  2.90347  2.73739  3.18146  2.89801  2.37887  2.77519  2.98518  4.58477  3.61503
          0.03394  3.79585  4.51819  0.61958  0.77255  0.48576  0.95510
    106   3.07102  4.55716  4.06533  3.70691  3.10991  3.88283  4.38674  2.31233  3.47532  0.97587  3.16059  3.98955  4.33279  3.86210  3.66310  3.44769  3.36958  2.32936  4.95932  3.66429    137 - -
          2.68618  4.42225  2.77519  2.73123  3.46354  2.40513  3.72494  3.29354  2.67741  2.69355  4.24690  2.90347  2.73739  3.18146  2.89801  2.37887  2.77519  2.98518  4.58477  3.61503
          0.03394  3.79585  4.51819  0.61958  0.77255  0.48576  0.95510
    107   3.07102  4.55716  4.06533  3.70691  3.10991  3.88283  4.38674  2.31233  3.47532  0.97587  3.16059  3.98955  4.33279  3.86210  3.66310  3.44769  3.36958  2.32936  4.95932  3.66429    138 - -
          2.68618  4.42225  2.77519  2.73123  3.46354  2.40513  3.72494  3.29354  2.67741  2.69355  4.24690  2.90347  2.73739  3.18146  2.89801  2.37887  2.77519  2.98518  4.58477  3.61503
          0.03394  3.79585  4.51819  0.61958  0.77255  0.48576  0.95510
    108   1.13028  4.15731  3.38741  3.17741  3.97841  2.98341  4.20816  3.09276  3.19172  2.97759  4.01968  3.34558  3.71559  3.54047  3.44632  2.50918  2.78132  2.76062  5.41337  4.20549    139 - -
          2.68618  4.42225  2.77519  2.73123  3.46354  2.40513  3.72494  3.29354  2.67741  2.69355  4.24690  2.90347  2.73739  3.18146  2.89801  2.37887  2.77519  2.98518  4.58477  3.61503
          0.03394  3.79585  4.51819  0.61958  0.77255  0.48576  0.95510
    109   3.14008  4.66011  3.72657  3.44335  2.30224  3.74197  3.58859  3.16031  3.30306  2.63360  3.84391  3.63166  4.21853  3.62755  3.50176  3.28379  3.42693  3.02751  3.94245  1.10351    140 - -
          2.68618  4.42225  2.77519  2.73123  3.46354  2.40513  3.72494  3.29354  2.67741  2.69355  4.24690  2.90347  2.73739  3.18146  2.89801  2.37887  2.77519  2.98518  4.58477  3.61503
          0.03394  3.79585  4.51819  0.61958  0.77255  0.48576  0.95510
    110   2.90473  4.86144  3.07543  2.71386  4.23027  3.40035  3.72182  3.65519  1.14858  3.23810  4.20559  3.14102  3.90771  2.91909  2.42439  2.95288  3.16474  3.36797  5.31804  4.12045    141 - -
          2.68618  4.42225  2.77519  2.73123  3.46354  2.40513  3.72494  3.29354  2.67741  2.69355  4.24690  2.90347  2.73739  3.18146  2.89801  2.37887  2.77519  2.98518  4.58477  3.61503
          0.03394  3.79585  4.51819  0.61958  0.77255  0.48576  0.95510
    111   2.97152  4.41421  4.22264  3.83718  3.32466  3.98025  4.58086  1.17841  3.66364  1.92884  3.27443  4.09334  4.42066  4.02108  3.86910  3.46981  3.27286  1.84999  5.19813  3.92838    142 - -
          2.68618  4.42225  2.77519  2.73123  3.46354  2.40513  3.72494  3.29354  2.67741  2.69355  4.24690  2.90347  2.73739  3.18146  2.89801  2.37887  2.77519  2.98518  4.58477  3.61503
          0.03394  3.79585  4.51819  0.61958  0.77255  0.48576  0.95510
    112   2.90473  4.86144  3.07543  2.71386  4.23027  3.40035  3.72182  3.65519  1.14858  3.23810  4.20559  3.14102  3.90771  2.91909  2.42439  2.95288  3.16474  3.36797  5.31804  4.12045    143 - -
          2.68618  4.42225  2.77519  2.73123  3.46354  2.40513  3.72494  3.29354  2.67741  2.69355  4.24690  2.90347  2.73739  3.18146  2.89801  2.37887  2.77519  2.98518  4.58477  3.61503
          0.03394  3.79585  4.51819  0.61958  0.77255  0.48576  0.95510
    113   3.14008  4.66011  3.72657  3.44335  2.30224  3.74197  3.58859  3.16031  3.30306  2.63360  3.84391  3.63166  4.21853  3.62755  3.50176  3.28379  3.42693  3.02751  3.94245  1.10351    144 - -
          2.68618  4.42225  2.77519  2.73123  3.46354  2.40513  3.72494  3.29354  2.67741  2.69355  4.24690  2.90347  2.73739  3.18146  2.89801  2.37887  2.77519  2.98518  4.58477  3.61503
          0.03394  3.79585  4.51819  0.61958  0.77255  0.48576  0.95510
    114   2.65622  4.42412  3.25549  3.08508  4.08325  3.11607  4.16735  3.61068  3.13612  3.24522  4.29321  3.39853  0.98330  3.52735  3.38874  2.82178  3.09223  3.26464  5.28914  4.20354    145 - -
          2.68618  4.42225  2.77519  2.73123  3.46354  2.40513  3.72494  3.29354  2.67741  2.69355  4.24690  2.90347  2.73739  3.18146  2.89801  2.37887  2.77519  2.98518  4.58477  3.61503
          0.03394  3.79585  4.51819  0.61958  0.77255  0.48576  0.95510
    115   2.89002  4.97982  2.46164  1.13983  4.31705  3.22719  3.81005  3.75576  2.68114  3.38625  4.36581  2.89548  3.82878  3.02872  3.08035  2.88163  3.19441  3.44836  5.50331  4.22786    146 - -
          2.68618  4.42225  2.77519  2.73123  3.46354  2.40513  3.72494  3.29354  2.67741  2.69355  4.24690  2.90347  2.73739  3.18146  2.89801  2.37887  2.77519  2.98518  4.58477  3.61503
          0.03394  3.79585  4.51819  0.61958  0.77255  0.48576  0.95510
    116   2.66303  4.65377  2.67206  2.55081  4.00554  3.13494  3.86464  3.70128  2.76297  3.35754  4.31478  1.30149  3.78399  3.13892  3.11357  2.73422  3.04338  3.33127  5.32061  3.96066    147 - -
          2.68618  4.42225  2.77519  2.73123  3.46354  2.40513  3.72494  3.29354  2.67741  2.69355  4.24690  2.90347  2.73739  3.18146  2.89801  2.37887  2.77519  2.98518  4.58477  3.61503
          0.03394  3.79585  4.51819  0.61958  0.77255  0.48576  0.95510
    117   3.16360  4.58872  4.13284  3.83446  1.14617  3.86796  3.84818  2.69866  3.74379  2.08748  3.44153  3.93390  4.32968  3.93351  3.88243  3.43640  3.46543  2.68337  4.12325  2.50121    148 - -
          2.68618  4.42225  2.77519  2.73123  3.46354  2.40513  3.72494  3.29354  2.67741  2.69355  4.24690  2.90347  2.73739  3.18146  2.89801  2.37887  2.77519  2.98518  4.58477  3.61503
          0.03394  3.79585  4.51819  0.61958  0.77255  0.48576  0.95510
    118   3.16360  4.58872  4.13284  3.83446  1.14617  3.86796  3.84818  2.69866  3.74379  2.08748  3.44153  3.93390  4.32968  3.93351  3.88243  3.43640  3.46543  2.68337  4.12325  2.50121    149 - -
          2.68618  4.42225  2.77519  2.73123  3.46354  2.40513  3.72494  3.29354  2.67741  2.69355  4.24690  2.90347  2.73739  3.18146  2.89801  2.37887  2.77519  2.98518  4.58477  3.61503
          0.03394  3.79585  4.51819  0.61958  0.77255  0.48576  0.95510
    119   3.07102  4.55716  4.06533  3.70691  3.10991  3.88283  4.38674  2.31233  3.47532  0.97587  3.16059  3.98955  4.33279  3.86210  3.66310  3.44769  3.36958  2.32936  4.95932  3.66429    150 - -
          2.68618  4.42225  2.77519  2.73123  3.46354  2.40513  3.72494  3.29354  2.67741  2.69355  4.24690  2.90347  2.73739  3.18146  2.89801  2.37887  2.77519  2.98518  4.58477  3.61503
          0.03394  3.79585  4.51819  0.61958  0.77255  0.48576  0.95510
    120   3.07102  4.55716  4.06533  3.70691  3.10991  3.88283  4.38674  2.31233  3.47532  0.97587  3.16059  3.98955  4.33279  3.86210  3.66310  3.44769  3.36958  2.32936  4.95932  3.66429    151 - -
          2.68618  4.42225  2.77519  2.73123  3.46354  2.40513  3.72494  3.29354  2.67741  2.69355  4.24690  2.90347  2.73739  3.18146  2.89801  2.37887  2.77519  2.98518  4.58477  3.61503
          0.03394  3.79585  4.51819  0.61958  0.77255  0.48576  0.95510
    121   2.92233  4.76304  3.40551  2.93532  4.09822  3.42248  3.77472  3.63624  2.21532  3.16631  4.17040  3.29997  3.93052  3.00054  1.10248  3.01132  3.19466  3.36399  5.21352  4.04414    152 - -
          2.68618  4.42225  2.77519  2.73123  3.46354  2.40513  3.72494  3.29354  2.67741  2.69355  4.24690  2.90347  2.73739  3.18146  2.89801  2.37887  2.77519  2.98518  4.58477  3.61503
          0.03394  3.79585  4.51819  0.61958  0.77255  0.48576  0.95510
    122   2.57516  4.35592  3.23299  3.12383  4.26326  0.85784  4.24698  3.84589  3.29441  3.50933  4.48601  3.39780  3.74458  3.62500  3.53709  2.74524  3.05053  3.38922  5.37683  4.36324    153 - -
          2.68618  4.42225  2.77519  2.73123  3.46354  2.40513  3.72494  3.29354  2.67741  2.69355  4.24690  2.90347  2.73739  3.18146  2.89801  2.37887  2.77519  2.98518  4.58477  3.61503
          0.03394  3.79585  4.51819  0.61958  0.77255  0.48576  0.95510
    123   2.66303  4.65377  2.67206  2.55081  4.00554  3.13494  3.86464  3.70128  2.76297  3.35754  4.31478  1.30149  3.78399  3.13892  3.11357  2.73422  3.04338  3.33127  5.32061  3.96066    154 - -
          2.68618  4.42225  2.77519  2.73123  3.46354  2.40513  3.72494  3.29354  2.67741  2.69355  4.24690  2.90347  2.73739  3.18146  2.89801  2.37887  2.77519  2.98518  4.58477  3.61503
          0.03394  3.79585  4.51819  0.61958  0.77255  0.48576  0.95510
    124   2.91708  4.74495  3.05658  2.81070  3.23529  3.38640  1.31508  3.60785  2.65608  3.11075  4.14924  3.22238  3.93573  3.17650  2.92545  2.98902  3.21864  3.34463  4.70109  3.18872    155 - -
          2.68618  4.42225  2.77519  2.73123  3.46354  2.40513  3.72494  3.29354  2.67741  2.69355  4.24690  2.90347  2.73739  3.18146  2.89801  2.37887  2.77519  2.98518  4.58477  3.61503
          0.03394  3.79585  4.51819  0.61958  0.77255  0.48576  0.95510
    125   2.89002  4.97982  2.46164  1.13983  4.31705  3.22719  3.81005  3.75576  2.68114  3.38625  4.36581  2.89548  3.82878  3.02872  3.08035  2.88163  3.19441  3.44836  5.50331  4.22786    156 - -
          2.68618  4.42225  2.77519  2.73123  3.46354  2.40513  3.72494  3.29354  2.67741  2.69355  4.24690  2.90347  2.73739  3.18146  2.89801  2.37887  2.77519  2.98518  4.58477  3.61503
          0.03394  3.79585  4.51819  0.61958  0.77255  0.48576  0.95510
    126   2.50529  1.11030  4.00376  3.72743  3.73826  3.14268  4.39159  2.87105  3.55442  2.78917  3.90878  3.73489  3.84355  3.90392  3.69174  2.77646  2.96590  2.62041  5.16861  4.02596    157 - -
          2.68618  4.42225  2.77519  2.73123  3.46354  2.40513  3.72494  3.29354  2.67741  2.69355  4.24690  2.90347  2.73739  3.18146  2.89801  2.37887  2.77519  2.98518  4.58477  3.61503
          0.03394  3.79585  4.51819  0.61958  0.77255  0.48576  0.95510
    127   1.13028  4.15731  3.38741  3.17741  3.97841  2.98341  4.20816  3.09276  3.19172  2.97759  4.01968  3.34558  3.71559  3.54047  3.44632  2.50918  2.78132  2.76062  5.41337  4.20549    158 - -
          2.68618  4.42225  2.77519  2.73123  3.46354  2.40513  3.72494  3.29354  2.67741  2.69355  4.24690  2.90347  2.73739  3.18146  2.89801  2.37887  2.77519  2.98518  4.58477  3.61503
          0.03394  3.79585  4.51819  0.61958  0.77255  0.48576  0.95510
    128   2.28072  4.19900  3.14304  2.95724  4.00083  2.93045  4.06826  3.51397  3.02571  3.24092  4.17490  3.19308  3.66335  3.38155  3.31277  1.21285  2.75547  3.06599  5.37995  4.08441    159 - -
          2.68618  4.42225  2.77519  2.73123  3.46354  2.40513  3.72494  3.29354  2.67741  2.69355  4.24690  2.90347  2.73739  3.18146  2.89801  2.37887  2.77519  2.98518  4.58477  3.61503
          0.03394  3.79585  4.51819  0.61958  0.77255  0.48576  0.95510
    129   2.97152  4.41421  4.22264  3.83718  3.32466  3.98025  4.58086  1.17841  3.66364  1.92884  3.27443  4.09334  4.42066  4.02108  3.86910  3.46981  3.27286  1.84999  5.19813  3.92838    160 - -
          2.68618  4.42225  2.77519  2.73123  3.46354  2.40513  3.72494  3.29354  2.67741  2.69355  4.24690  2.90347  2.73739  3.18146  2.89801  2.37887  2.77519  2.98518  4.58477  3.61503
          0.03394  3.79585  4.51819  0.61958  0.77255  0.48576  0.95510
    130   2.66303  4.65377  2.67206  2.55081  4.00554  3.13494  3.86464  3.70128  2.76297  3.35754  4.31478  1.30149  3.78399  3.13892  3.11357  2.73422  3.04338  3.33127  5.32061  3.96066    161 - -
          2.68618  4.42225  2.77519  2.73123  3.46354  2.40513  3.72494  3.29354  2.67741  2.69355  4.24690  2.90347  2.73739  3.18146  2.89801  2.37887  2.77519  2.98518  4.58477  3.61503
          0.03394  3.79585  4.51819  0.61958  0.77255  0.48576  0.95510
    131   2.92233  4.76304  3.40551  2.93532  4.09822  3.42248  3.77472  3.63624  2.21532  3.16631  4.17040  3.29997  3.93052  3.00054  1.10248  3.01132  3.19466  3.36399  5.21352  4.04414    162 - -
          2.68618  4.42225  2.77519  2.73123  3.46354  2.40513  3.72494  3.29354  2.67741  2.69355  4.24690  2.90347  2.73739  3.18146  2.89801  2.37887  2.77519  2.98518  4.58477  3.61503
          0.03394  3.79585  4.51819  0.61958  0.77255  0.48576  0.95510
    132   2.97152  4.41421  4.22264  3.83718  3.32466  3.98025  4.58086  1.17841  3.66364  1.92884  3.27443  4.09334  4.42066  4.02108  3.86910  3.46981  3.27286  1.84999  5.19813  3.92838    163 - -
          2.68618  4.42225  2.77519  2.73123  3.46354  2.40513  3.72494  3.29354  2.67741  2.69355  4.24690  2.90347  2.73739  3.18146  2.89801  2.37887  2.77519  2.98518  4.58477  3.61503
          0.03394  3.79585  4.51819  0.61958  0.77255  0.48576  0.95510
    133   3.14008  4.66011  3.72657  3.44335  2.30224  3.74197  3.58859  3.16031  3.30306  2.63360  3.84391  3.63166  4.21853  3.62755  3.50176  3.28379  3.42693  3.02751  3.94245  1.10351    164 - -
          2.68618  4.42225  2.77519  2.73123  3.46354  2.40513  3.72494  3.29354  2.67741  2.69355  4.24690  2.90347  2.73739  3.18146  2.89801  2.37887  2.77519  2.98518  4.58477  3.61503
          0.03394  3.79585  4.51819  0.61958  0.77255  0.48576  0.95510
    134   2.57516  4.35592  3.23299  3.12383  4.26326  0.85784  4.24698  3.84589  3.29441  3.50933  4.48601  3.39780  3.74458  3.62500  3.53709  2.74524  3.05053  3.38922  5.37683  4.36324    165 - -
          2.68618  4.42225  2.77519  2.73123  3.46354  2.40513  3.72494  3.29354  2.67741  2.69355  4.24690  2.90347  2.73739  3.18146  2.89801  2.37887  2.77519  2.98518  4.58477  3.61503
          0.03394  3.79585  4.51819  0.61958  0.77255  0.48576  0.95510
    135   3.16360  4.58872  4.13284  3.83446  1.14617  3.86796  3.84818  2.69866  3.74379  2.08748  3.44153  3.93390  4.32968  3.93351  3.88243  3.43640  3.46543  2.68337  4.12325  2.50121    166 - -
          2.68618  4.42225  2.77519  2.73123  3.46354  2.40513  3.72494  3.29354  2.67741  2.69355  4.24690  2.90347  2.73739  3.18146  2.89801  2.37887  2.77519  2.98518  4.58477  3.61503
          0.03394  3.79585  4.51819  0.61958  0.77255  0.48576  0.95510
    136   3.14008  4.66011  3.72657  3.44335  2.30224  3.74197  3.58859  3.16031  3.30306  2.63360  3.84391  3.63166  4.21853  3.62755  3.50176  3.28379  3.42693  3.02751  3.94245  1.10351    167 - -
          2.68618  4.42225  2.77519  2.73123  3.46354  2.40513  3.72494  3.29354  2.67741  2.69355  4.24690  2.90347  2.73739  3.18146  2.89801  2.37887  2.77519  2.98518  4.58477  3.61503
          0.03394  3.79585  4.51819  0.61958  0.77255  0.48576  0.95510
    137   2.91040  5.02118  1.03459  2.29415  4.38876  3.15538  3.86864  3.96018  2.93912  3.58318  4.56156  2.84580  3.80303  3.10913  3.44324  2.88288  3.24807  3.60825  5.57214  4.27689    168 - -
          2.68618  4.42225  2.77519  2.73123  3.46354  2.40513  3.72494  3.29354  2.67741  2.69355  4.24690  2.90347  2.73739  3.18146  2.89801  2.37887  2.77519  2.98518  4.58477  3.61503
          0.03394  3.79585  4.51819  0.61958  0.77255  0.48576  0.95510
    138   2.89002  4.97982  2.46164  1.13983  4.31705  3.22719  3.81005  3.75576  2.68114  3.38625  4.36581  2.89548  3.82878  3.02872  3.08035  2.88163  3.19441  3.44836  5.50331  4.22786    169 - -
          2.68618  4.42225  2.77519  2.73123  3.46354  2.40513  3.72494  3.29354  2.67741  2.69355  4.24690  2.90347  2.73739  3.18146  2.89801  2.37887  2.77519  2.98518  4.58477  3.61503
          0.03394  3.79585  4.51819  0.61958  0.77255  0.48576  0.95510
    139   2.50529  1.11030  4.00376  3.72743  3.73826  3.14268  4.39159  2.87105  3.55442  2.78917  3.90878  3.73489  3.84355  3.90392  3.69174  2.77646  2.96590  2.62041  5.16861  4.02596    170 - -
          2.68618  4.42225  2.77519  2.73123  3.46354  2.40513  3.72494  3.29354  2.67741  2.69355  4.24690  2.90347  2.73739  3.18146  2.89801  2.37887  2.77519  2.98518  4.58477  3.61503
          0.03394  3.79585  4.51819  0.61958  0.77255  0.48576  0.95510
    140   2.90473  4.86144  3.07543  2.71386  4.23027  3.40035  3.72182  3.65519  1.14858  3.23810  4.20559  3.14102  3.90771  2.91909  2.42439  2.95288  3.16474  3.36797  5.31804  4.12045    171 - -
          2.68618  4.42225  2.77519  2.73123  3.46354  2.40513  3.72494  3.29354  2.67741  2.69355  4.24690  2.90347  2.73739  3.18146  2.89801  2.37887  2.77519  2.98518  4.58477  3.61503
          0.03394  3.79585  4.51819  0.61958  0.77255  0.48576  0.95510
    141   2.92233  4.76304  3.40551  2.93532  4.09822  3.42248  3.77472  3.63624  2.21532  3.16631  4.17040  3.29997  3.93052  3.00054  1.10248  3.01132  3.19466  3.36399  5.21352  4.04414    172 - -
          2.68618  4.42225  2.77519  2.73123  3.46354  2.40513  3.72494  3.29354  2.67741  2.69355  4.24690  2.90347  2.73739  3.18146  2.89801  2.37887  2.77519  2.98518  4.58477  3.61503
          0.03394  3.79585  4.51819  0.61958  0.77255  0.48576  0.95510
    142   2.92233  4.76304  3.40551  2.93532  4.09822  3.42248  3.77472  3.63624  2.21532  3.16631  4.17040  3.29997  3.93052  3.00054  1.10248  3.01132  3.19466  3.36399  5.21352  4.04414    173 - -
          2.68618  4.42225  2.77519  2.73123  3.46354  2.40513  3.72494  3.29354  2.67741  2.69355  4.24690  2.90347  2.73739  3.18146  2.89801  2.37887  2.77519  2.98518  4.58477  3.61503
          0.03394  3.79585  4.51819  0.61958  0.77255  0.48576  0.95510
    143   3.14008  4.66011  3.72657  3.44335  2.30224  3.74197  3.58859  3.16031  3.30306  2.63360  3.84391  3.63166  4.21853  3.62755  3.50176  3.28379  3.42693  3.02751  3.94245  1.10351    174 - -
          2.68618  4.42225  2.77519  2.73123  3.46354  2.40513  3.72494  3.29354  2.67741  2.69355  4.24690  2.90347  2.73739  3.18146  2.89801  2.37887  2.77519  2.98518  4.58477  3.61503
          0.03394  3.79585  4.51819  0.61958  0.77255  0.48576  0.95510
    144   2.66303  4.65377  2.67206  2.55081  4.00554  3.13494  3.86464  3.70128  2.76297  3.35754  4.31478  1.30149  3.78399  3.13892  3.11357  2.73422  3.04338  3.33127  5.32061  3.96066    175 - -
          2.68618  4.42225  2.77519  2.73123  3.46354  2.40513  3.72494  3.29354  2.67741  2.69355  4.24690  2.90347  2.73739  3.18146  2.89801  2.37887  2.77519  2.98518  4.58477  3.61503
          0.03394  3.79585  4.51819  0.61958  0.77255  0.48576  0.95510
    145   2.95380  4.35875  4.42411  3.93980  3.37641  4.14914  4.69571  1.33057  3.79849  1.90210  3.22508  4.19658  4.51653  4.09911  4.02312  3.53422  3.23284  1.52350  5.30750  4.08520    176 - -
          2.68618  4.42225  2.77519  2.73123  3.46354  2.40513  3.72494  3.29354  2.67741  2.69355  4.24690  2.90347  2.73739  3.18146  2.89801  2.37887  2.77519  2.98518  4.58477  3.61503
          0.03394  3.79585  4.51819  0.61958  0.77255  0.48576  0.95510
    146   2.90473  4.86144  3.07543  2.71386  4.23027  3.40035  3.72182  3.65519  1.14858  3.23810  4.20559  3.14102  3.90771  2.91909  2.42439  2.95288  3.16474  3.36797  5.31804  4.12045    177 - -
          2.68618  4.42225  2.77519  2.73123  3.46354  2.40513  3.72494  3.29354  2.67741  2.69355  4.24690  2.90347  2.73739  3.18146  2.89801  2.37887  2.77519  2.98518  4.58477  3.61503
          0.03394  3.79585  4.51819  0.61958  0.77255  0.48576  0.95510
    147   3.07102  4.55716  4.06533  3.70691  3.10991  3.88283  4.38674  2.31233  3.47532  0.97587  3.16059  3.98955  4.33279  3.86210  3.66310  3.44769  3.36958  2.32936  4.95932  3.66429    178 - -
          2.68618  4.42225  2.77519  2.73123  3.46354  2.40513  3.72494  3.29354  2.67741  2.69355  4.24690  2.90347  2.73739  3.18146  2.89801  2.37887  2.77519  2.98518  4.58477  3.61503
          0.03394  3.79585  4.51819  0.61958  0.77255  0.48576  0.95510
    148   3.21432  4.61528  3.97781  3.66632  2.59633  3.64739  3.81226  3.23635  3.39080  2.64367  3.87354  3.83125  4.15925  3.78261  3.53208  3.41862  3.51129  3.12458  1.05528  2.60277    179 - -
          2.68618  4.42225  2.77519  2.73123  3.46354  2.40513  3.72494  3.29354  2.67741  2.69355  4.24690  2.90347  2.73739  3.18146  2.89801  2.37887  2.77519  2.98518  4.58477  3.61503
          0.03394  3.79585  4.51819  0.61958  0.77255  0.48576  0.95510
    149   2.90473  4.86144  3.07543  2.71386  4.23027  3.40035  3.72182  3.65519  1.14858  3.23810  4.20559  3.14102  3.90771  2.91909  2.42439  2.95288  3.16474  3.36797  5.31804  4.12045    180 - -
          2.68618  4.42225  2.77519  2.73123  3.46354  2.40513  3.72494  3.29354  2.67741  2.69355  4.24690  2.90347  2.73739  3.18146  2.89801  2.37887  2.77519  2.98518  4.58477  3.61503
          0.03394  3.79585  4.51819  0.61958  0.77255  0.48576  0.95510
    150   2.37506  4.21928  3.36343  3.11426  3.90438  3.06047  4.13698  3.02232  3.05568  2.88842  3.94560  3.33461  3.75891  3.45489  3.31686  2.57569  1.30895  2.72553  5.34910  4.12161    181 - -
          2.68618  4.42225  2.77519  2.73123  3.46354  2.40513  3.72494  3.29354  2.67741  2.69355  4.24690  2.90347  2.73739  3.18146  2.89801  2.37887  2.77519  2.98518  4.58477  3.61503
          0.03394  3.79585  4.51819  0.61958  0.77255  0.48576  0.95510
    151   3.16360  4.58872  4.13284  3.83446  1.14617  3.86796  3.84818  2.69866  3.74379  2.08748  3.44153  3.93390  4.32968  3.93351  3.88243  3.43640  3.46543  2.68337  4.12325  2.50121    182 - -
          2.68618  4.42225  2.77519  2.73123  3.46354  2.40513  3.72494  3.29354  2.67741  2.69355  4.24690  2.90347  2.73739  3.18146  2.89801  2.37887  2.77519  2.98518  4.58477  3.61503
          0.03394  3.79585  4.51819  0.61958  0.77255  0.48576  0.95510
    152   2.37506  4.21928  3.36343  3.11426  3.90438  3.06047  4.13698  3.02232  3.05568  2.88842  3.94560  3.33461  3.75891  3.45489  3.31686  2.57569  1.30895  2.72553  5.34910  4.12161    183 - -
          2.68618  4.42225  2.77519  2.73123  3.46354  2.40513  3.72494  3.29354  2.67741  2.69355  4.24690  2.90347  2.73739  3.18146  2.89801  2.37887  2.77519  2.98518  4.58477  3.61503
          0.03394  3.79585  4.51819  0.61958  0.77255  0.48576  0.95510
    153   2.91040  5.02118  1.03459  2.29415  4.38876  3.15538  3.86864  3.96018  2.93912  3.58318  4.56156  2.84580  3.80303  3.10913  3.44324  2.88288  3.24807  3.60825  5.57214  4.27689    184 - -
          2.68618  4.42225  2.77519  2.73123  3.46354  2.40513  3.72494  3.29354  2.67741  2.69355  4.24690  2.90347  2.73739  3.18146  2.89801  2.37887  2.77519  2.98518  4.58477  3.61503
          0.03394  3.79585  4.51819  0.61958  0.77255  0.48576  0.95510
    154   2.50529  1.11030  4.00376  3.72743  3.73826  3.14268  4.39159  2.87105  3.55442  2.78917  3.90878  3.73489  3.84355  3.90392  3.69174  2.77646  2.96590  2.62041  5.16861  4.02596    185 - -
          2.68618  4.42225  2.77519  2.73123  3.46354  2.40513  3.72494  3.29354  2.67741  2.69355  4.24690  2.90347  2.73739  3.18146  2.89801  2.37887  2.77519  2.98518  4.58477  3.61503
          0.03394  3.79585  4.51819  0.61958  0.77255  0.48576  0.95510
    155   3.16360  4.58872  4.13284  3.83446  1.14617  3.86796  3.84818  2.69866  3.74379  2.08748  3.44153  3.93390  4.32968  3.93351  3.88243  3.43640  3.46543  2.68337  4.12325  2.50121    186 - -
          2.68618  4.42225  2.77519  2.73123  3.46354  2.40513  3.72494  3.29354  2.67741  2.69355  4.24690  2.90347  2.73739  3.18146  2.89801  2.37887  2.77519  2.98518  4.58477  3.61503
          0.03394  3.79585  4.51819  0.61958  0.77255  0.48576  0.95510
    156   2.66303  4.65377  2.67206  2.55081  4.00554  3.13494  3.86464  3.70128  2.76297  3.35754  4.31478  1.30149  3.78399  3.13892  3.11357  2.73422  3.04338  3.33127  5.32061  3.96066    187 - -
          2.68618  4.42225  2.77519  2.73123  3.46354  2.40513  3.72494  3.29354  2.67741  2.69355  4.24690  2.90347  2.73739  3.18146  2.89801  2.37887  2.77519  2.98518  4.58477  3.61503
          0.03394  3.79585  4.51819  0.61958  0.77255  0.48576  0.95510
    157   2.50529  1.11030  4.00376  3.72743  3.73826  3.14268  4.39159  2.87105  3.55442  2.78917  3.90878  3.73489  3.84355  3.90392  3.69174  2.77646  2.96590  2.62041  5.16861  4.02596    188 - -
          2.68618  4.42225  2.77519  2.73123  3.46354  2.40513  3.72494  3.29354  2.67741  2.69355  4.24690  2.90347  2.73739  3.18146  2.89801  2.37887  2.77519  2.98518  4.58477  3.61503
          0.03394  3.79585  4.51819  0.61958  0.77255  0.48576  0.95510
    158   3.07102  4.55716  4.06533  3.70691  3.10991  3.88283  4.38674  2.31233  3.47532  0.97587  3.16059  3.98955  4.33279  3.86210  3.66310  3.44769  3.36958  2.32936  4.95932  3.66429    189 - -
          2.68618  4.42225  2.77519  2.73123  3.46354  2.40513  3.72494  3.29354  2.67741  2.69355  4.24690  2.90347  2.73739  3.18146  2.89801  2.37887  2.77519  2.98518  4.58477  3.61503
          0.03394  3.79585  4.51819  0.61958  0.77255  0.48576  0.95510
    159   2.65622  4.42412  3.25549  3.08508  4.08325  3.11607  4.16735  3.61068  3.13612  3.24522  4.29321  3.39853  0.98330  3.52735  3.38874  2.82178  3.09223  3.26464  5.28914  4.20354    190 - -
          2.68618  4.42225  2.77519  2.73123  3.46354  2.40513  3.72494  3.29354  2.67741  2.69355  4.24690  2.90347  2.73739  3.18146  2.89801  2.37887  2.77519  2.98518  4.58477  3.61503
          0.03394  3.79585  4.51819  0.61958  0.77255  0.48576  0.95510
    160   2.95355  4.35685  4.42783  3.94191  3.37991  4.15256  4.69832  1.34001  3.80246  1.90549  3.22685  4.19893  4.51837  4.10171  4.02754  3.53653  3.23195  1.50673  5.31040  4.08929    191 - -
          2.68618  4.42225  2.77519  2.73123  3.46354  2.40513  3.72494  3.29354  2.67741  2.69355  4.24690  2.90347  2.73739  3.18146  2.89801  2.37887  2.77519  2.98518  4.58477  3.61503
          0.03394  3.79585  4.51819  0.61958  0.77255  0.48576  0.95510
    161   1.13028  4.15731  3.38741  3.17741  3.97841  2.98341  4.20816  3.09276  3.19172  2.97759  4.01968  3.34558  3.71559  3.54047  3.44632  2.50918  2.78132  2.76062  5.41337  4.20549    192 - -
          2.68618  4.42225  2.77519  2.73123  3.46354  2.40513  3.72494  3.29354  2.67741  2.69355  4.24690  2.90347  2.73739  3.18146  2.89801  2.37887  2.77519  2.98518  4.58477  3.61503
          0.03394  3.79585  4.51819  0.61958  0.77255  0.48576  0.95510
    162   1.13028  4.15731  3.38741  3.17741  3.97841  2.98341  4.20816  3.09276  3.19172  2.97759  4.01968  3.34558  3.71559  3.54047  3.44632  2.50918  2.78132  2.76062  5.41337  4.20549    193 - -
          2.68618  4.42225  2.77519  2.73123  3.46354  2.40513  3.72494  3.29354  2.67741  2.69355  4.24690  2.90347  2.73739  3.18146  2.89801  2.37887  2.77519  2.98518  4.58477  3.61503
          0.03394  3.79585  4.51819  0.61958  0.77255  0.48576  0.95510
    163   2.97152  4.41421  4.22264  3.83718  3.32466  3.98025  4.58086  1.17841  3.66364  1.92884  3.27443  4.09334  4.42066  4.02108  3.86910  3.46981  3.27286  1.84999  5.19813  3.92838    194 - -
          2.68618  4.42225  2.77519  2.73123  3.46354  2.40513  3.72494  3.29354  2.67741  2.69355  4.24690  2.90347  2.73739  3.18146  2.89801  2.37887  2.77519  2.98518  4.58477  3.61503
          0.03394  3.79585  4.51819  0.61958  0.77255  0.48576  0.95510
    164   2.95279  4.36953  4.39426  3.92216  3.35630  4.12244  4.67494  1.29038  3.76861  1.88759  3.21886  4.17699  4.50190  4.07986  3.99058  3.51547  3.23652  1.61111  5.28765  4.05489    195 - -
          2.68618  4.42225  2.77519  2.73123  3.46354  2.40513  3.72494  3.29354  2.67741  2.69355  4.24690  2.90347  2.73739  3.18146  2.89801  2.37887  2.77519  2.98518  4.58477  3.61503
          0.03394  3.79585  4.51819  0.61958  0.77255  0.48576  0.95510
    165   2.91040  5.02118  1.03459  2.29415  4.38876  3.15538  3.86864  3.96018  2.93912  3.58318  4.56156  2.84580  3.80303  3.10913  3.44324  2.88288  3.24807  3.60825  5.57214  4.27689    196 - -
          2.68618  4.42225  2.77519  2.73123  3.46354  2.40513  3.72494  3.29354  2.67741  2.69355  4.24690  2.90347  2.73739  3.18146  2.89801  2.37887  2.77519  2.98518  4.58477  3.61503
          0.03394  3.79585  4.51819  0.61958  0.77255  0.48576  0.95510
    166   2.89002  4.97982  2.46164  1.13983  4.31705  3.22719  3.81005  3.75576  2.68114  3.38625  4.36581  2.89548  3.82878  3.02872  3.08035  2.88163  3.19441  3.44836  5.50331  4.22786    197 - -
          2.68618  4.42225  2.77519  2.73123  3.46354  2.40513  3.72494  3.29354  2.67741  2.69355  4.24690  2.90347  2.73739  3.18146  2.89801  2.37887  2.77519  2.98518  4.58477  3.61503
          0.03394  3.79585  4.51819  0.61958  0.77255  0.48576  0.95510
    167   2.90473  4.86144  3.07543  2.71386  4.23027  3.40035  3.72182  3.65519  1.14858  3.23810  4.20559  3.14102  3.90771  2.91909  2.42439  2.95288  3.16474  3.36797  5.31804  4.12045    198 - -
          2.68618  4.42225  2.77519  2.73123  3.46354  2.40513  3.72494  3.29354  2.67741  2.69355  4.24690  2.90347  2.73739  3.18146  2.89801  2.37887  2.77519  2.98518  4.58477  3.61503
          0.03394  3.79585  4.51819  0.61958  0.77255  0.48576  0.95510
    168   2.97152  4.41421  4.22264  3.83718  3.32466  3.98025  4.58086  1.17841  3.66364  1.92884  3.27443  4.09334  4.42066  4.02108  3.86910  3.46981  3.27286  1.84999  5.19813  3.92838    199 - -
          2.68618  4.42225  2.77519  2.73123  3.46354  2.40513  3.72494  3.29354  2.67741  2.69355  4.24690  2.90347  2.73739  3.18146  2.89801  2.37887  2.77519  2.98518  4.58477  3.61503
          0.03394  3.79585  4.51819  0.61958  0.77255  0.48576  0.95510
    169   3.16360  4.58872  4.13284  3.83446  1.14617  3.86796  3.84818  2.69866  3.74379  2.08748  3.44153  3.93390  4.32968  3.93351  3.88243  3.43640  3.46543  2.68337  4.12325  2.50121    200 - -
          2.68618  4.42225  2.77519  2.73123  3.46354  2.40513  3.72494  3.29354  2.67741  2.69355  4.24690  2.90347  2.73739  3.18146  2.89801  2.37887  2.77519  2.98518  4.58477  3.61503
          0.03394  3.79585  4.51819  0.61958  0.77255  0.48576  0.95510
    170   2.50529  1.11030  4.00376  3.72743  3.73826  3.14268  4.39159  2.87105  3.55442  2.78917  3.90878  3.73489  3.84355  3.90392  3.69174  2.77646  2.96590  2.62041  5.16861  4.02596    201 - -
          2.68618  4.42225  2.77519  2.73123  3.46354  2.40513  3.72494  3.29354  2.67741  2.69355  4.24690  2.90347  2.73739  3.18146  2.89801  2.37887  2.77519  2.98518  4.58477  3.61503
          0.03394  3.79585  4.51819  0.61958  0.77255  0.48576  0.95510
    171   2.50529  1.11030  4.00376  3.72743  3.73826  3.14268  4.39159  2.87105  3.55442  2.78917  3.90878  3.73489  3.84355  3.90392  3.69174  2.77646  2.96590  2.62041  5.16861  4.02596    202 - -
          2.68618  4.42225  2.77519  2.73123  3.46354  2.40513  3.72494  3.29354  2.67741  2.69355  4.24690  2.90347  2.73739  3.18146  2.89801  2.37887  2.77519  2.98518  4.58477  3.61503
          0.03394  3.79585  4.51819  0.61958  0.77255  0.48576  0.95510
    172   2.91708  4.74495  3.05658  2.81070  3.23529  3.38640  1.31508  3.60785  2.65608  3.11075  4.14924  3.22238  3.93573  3.17650  2.92545  2.98902  3.21864  3.34463  4.70109  3.18872    203 - -
          2.68618  4.42225  2.77519  2.73123  3.46354  2.40513  3.72494  3.29354  2.67741  2.69355  4.24690  2.90347  2.73739  3.18146  2.89801  2.37887  2.77519  2.98518  4.58477  3.61503
          0.03394  3.79585  4.51819  0.61958  0.77255  0.48576  0.95510
    173   2.57516  4.35592  3.23299  3.12383  4.26326  0.85784  4.24698  3.84589  3.29441  3.50933  4.48601  3.39780  3.74458  3.62500  3.53709  2.74524  3.05053  3.38922  5.37683  4.36324    204 - -
          2.68618  4.42225  2.77519  2.73123  3.46354  2.40513  3.72494  3.29354  2.67741  2.69355  4.24690  2.90347  2.73739  3.18146  2.89801  2.37887  2.77519  2.98518  4.58477  3.61503
          0.03394  3.79585  4.51819  0.61958  0.77255  0.48576  0.95510
    174   2.57516  4.35592  3.23299  3.12383  4.26326  0.85784  4.24698  3.84589  3.29441  3.50933  4.48601  3.39780  3.74458  3.62500  3.53709  2.74524  3.05053  3.38922  5.37683  4.36324    205 - -
          2.68618  4.42225  2.77519  2.73123  3.46354  2.40513  3.72494  3.29354  2.67741  2.69355  4.24690  2.90347  2.73739  3.18146  2.89801  2.37887  2.77519  2.98518  4.58477  3.61503
          0.03394  3.79585  4.51819  0.61958  0.77255  0.48576  0.95510
    175   3.07102  4.55716  4.06533  3.70691  3.10991  3.88283  4.38674  2.31233  3.47532  0.97587  3.16059  3.98955  4.33279  3.86210  3.66310  3.44769  3.36958  2.32936  4.95932  3.66429    206 - -
          2.68618  4.42225  2.77519  2.73123  3.46354  2.40513  3.72494  3.29354  2.67741  2.69355  4.24690  2.90347  2.73739  3.18146  2.89801  2.37887  2.77519  2.98518  4.58477  3.61503
          0.03394  3.79585  4.51819  0.61958  0.77255  0.48576  0.95510
    176   2.28072  4.19900  3.14304  2.95724  4.00083  2.93045  4.06826  3.51397  3.02571  3.24092  4.17490  3.19308  3.66335  3.38155  3.31277  1.21285  2.75547  3.06599  5.37995  4.08441    207 - -
          2.68618  4.42225  2.77519  2.73123  3.46354  2.40513  3.72494  3.29354  2.67741  2.69355  4.24690  2.90347  2.73739  3.18146  2.89801  2.37887  2.77519  2.98518  4.58477  3.61503
          0.03394  3.79585  4.51819  0.61958  0.77255  0.48576  0.95510
    177   2.65622  4.42412  3.25549  3.08508  4.08325  3.11607  4.16735  3.61068  3.13612  3.24522  4.29321  3.39853  0.98330  3.52735  3.38874  2.82178  3.09223  3.26464  5.28914  4.20354    208 - -
          2.68618  4.42225  2.77519  2.73123  3.46354  2.40513  3.72494  3.29354  2.67741  2.69355  4.24690  2.90347  2.73739  3.18146  2.89801  2.37887  2.77519  2.98518  4.58477  3.61503
          0.03394  3.79585  4.51819  0.61958  0.77255  0.48576  0.95510
    178   2.91040  5.02118  1.03459  2.29415  4.38876  3.15538  3.86864  3.96018  2.93912  3.58318  4.56156  2.84580  3.80303  3.10913  3.44324  2.88288  3.24807  3.60825  5.57214  4.27689    209 - -
          2.68618  4.42225  2.77519  2.73123  3.46354  2.40513  3.72494  3.29354  2.67741  2.69355  4.24690  2.90347  2.73739  3.18146  2.89801  2.37887  2.77519  2.98518  4.58477  3.61503
          0.03394  3.79585  4.51819  0.61958  0.77255  0.48576  0.95510
    179   3.07102  4.55716  4.06533  3.70691  3.10991  3.88283  4.38674  2.31233  3.47532  0.97587  3.16059  3.98955  4.33279  3.86210  3.66310  3.44769  3.36958  2.32936  4.95932  3.66429    210 - -
          2.68618  4.42225  2.77519  2.73123  3.46354  2.40513  3.72494  3.29354  2.67741  2.69355  4.24690  2.90347  2.73739  3.18146  2.89801  2.37887  2.77519  2.98518  4.58477  3.61503
          0.03394  3.79585  4.51819  0.61958  0.77255  0.48576  0.95510
    180   2.73015  4.87378  2.64781  2.40488  4.12270  3.27689  3.65810  3.70086  2.33296  3.26141  4.15520  2.63742  3.81503  1.73743  2.66125  2.74521  3.01163  3.36207  5.35915  3.99654    211 - -
          2.68618  4.42225  2.77519  2.73123  3.46354  2.40513  3.72494  3.29354  2.67741  2.69355  4.24690  2.90347  2.73739  3.18146  2.89801  2.37887  2.77519  2.98518  4.58477  3.61503
          0.03394  3.79585  4.51819  0.61958  0.77255  0.48576  0.95510
    181   2.29784  4.55414  2.72258  2.45408  4.04951  2.13741  3.25595  3.51933  2.58677  3.14484  3.99267  2.69405  3.72634  2.93820  2.98880  2.56432  2.82305  3.14506  5.35407  4.02703    212 - -
          2.68618  4.42225  2.77519  2.73123  3.46354  2.40513  3.72494  3.29354  2.67741  2.69355  4.24690  2.90347  2.73739  3.18146  2.89801  2.37887  2.77519  2.98518  4.58477  3.61503
          0.03394  3.79585  4.51819  0.61958  0.77255  0.48576  0.95510
    182   2.91144  4.47319  3.96799  3.55732  3.17835  3.77684  4.31030  2.34647  3.32892  1.78624  1.53332  3.84376  4.23852  3.71682  3.54291  3.25177  3.21604  2.34324  5.00794  3.76195    213 - -
          2.68618  4.42225  2.77519  2.73123  3.46354  2.40513  3.72494  3.29354  2.67741  2.69355  4.24690  2.90347  2.73739  3.18146  2.89801  2.37887  2.77519  2.98518  4.58477  3.61503
          0.03394  3.79585  4.51819  0.61958  0.77255  0.48576  0.95510
    183   2.89002  4.97982  2.46164  1.13983  4.31705  3.22719  3.81005  3.75576  2.68114  3.38625  4.36581  2.89548  3.82878  3.02872  3.08035  2.88163  3.19441  3.44836  5.50331  4.22786    214 - -
          2.68618  4.42225  2.77519  2.73123  3.46354  2.40513  3.72494  3.29354  2.67741  2.69355  4.24690  2.90347  2.73739  3.18146  2.89801  2.37887  2.77519  2.98518  4.58477  3.61503
          0.03394  3.79585  4.51819  0.61958  0.77255  0.48576  0.95510
    184   2.82391  4.80348  2.85654  2.61232  3.96119  3.31750  3.76918  3.58217  2.43905  3.09197  4.12421  3.07053  3.87128  1.37714  2.72383  2.87594  3.12199  3.31731  5.24801  3.93728    215 - -
          2.68618  4.42225  2.77519  2.73123  3.46354  2.40513  3.72494  3.29354  2.67741  2.69355  4.24690  2.90347  2.73739  3.18146  2.89801  2.37887  2.77519  2.98518  4.58477  3.61503
          0.03394  3.79585  4.51819  0.61958  0.77255  0.48576  0.95510
    185   2.97152  4.41421  4.22264  3.83718  3.32466  3.98025  4.58086  1.17841  3.66364  1.92884  3.27443  4.09334  4.42066  4.02108  3.86910  3.46981  3.27286  1.84999  5.19813  3.92838    216 - -
          2.68618  4.42225  2.77519  2.73123  3.46354  2.40513  3.72494  3.29354  2.67741  2.69355  4.24690  2.90347  2.73739  3.18146  2.89801  2.37887  2.77519  2.98518  4.58477  3.61503
          0.03394  3.79585  4.51819  0.61958  0.77255  0.48576  0.95510
    186   2.90523  4.95247  3.28633  2.70809  4.33988  3.52726  3.57132  3.71743  1.71657  3.22427  4.11567  3.11397  3.93274  2.72607  1.50630  2.93041  3.10112  3.41677  5.31575  4.12289    217 - -
          2.68618  4.42225  2.77519  2.73123  3.46354  2.40513  3.72494  3.29354  2.67741  2.69355  4.24690  2.90347  2.73739  3.18146  2.89801  2.37887  2.77519  2.98518  4.58477  3.61503
          0.03394  3.79585  4.51819  0.61958  0.77255  0.48576  0.95510
    187   2.92233  4.76304  3.40551  2.93532  4.09822  3.42248  3.77472  3.63624  2.21532  3.16631  4.17040  3.29997  3.93052  3.00054  1.10248  3.01132  3.19466  3.36399  5.21352  4.04414    218 - -
          2.68618  4.42225  2.77519  2.73123  3.46354  2.40513  3.72494  3.29354  2.67741  2.69355  4.24690  2.90347  2.73739  3.18146  2.89801  2.37887  2.77519  2.98518  4.58477  3.61503
          0.03394  3.79585  4.51819  0.61958  0.77255  0.48576  0.95510
    188   3.02122  4.42580  4.38086  3.90403  3.24079  4.18229  4.61003  1.30577  3.70919  1.69222  3.14591  4.17949  4.52318  4.03602  3.92120  3.57503  3.28796  1.80074  5.17785  3.91876    219 - -
          2.68618  4.42225  2.77519  2.73123  3.46354  2.40513  3.72494  3.29354  2.67741  2.69355  4.24690  2.90347  2.73739  3.18146  2.89801  2.37887  2.77519  2.98518  4.58477  3.61503
          0.03394  3.79585  4.51819  0.61958  0.77255  0.48576  0.95510
    189   2.91144  4.47319  3.96799  3.55732  3.17835  3.77684  4.31030  2.34647  3.32892  1.78624  1.53332  3.84376  4.23852  3.71682  3.54291  3.25177  3.21604  2.34324  5.00794  3.76195    220 - -
          2.68618  4.42225  2.77519  2.73123  3.46354  2.40513  3.72494  3.29354  2.67741  2.69355  4.24690  2.90347  2.73739  3.18146  2.89801  2.37887  2.77519  2.98518  4.58477  3.61503
          0.03394  3.79585  4.51819  0.61958  0.77255  0.48576  0.95510
    190   2.92233  4.76304  3.40551  2.93532  4.09822  3.42248  3.77472  3.63624  2.21532  3.16631  4.17040  3.29997  3.93052  3.00054  1.10248  3.01132  3.19466  3.36399  5.21352  4.04414    221 - -
          2.68618  4.42225  2.77519  2.73123  3.46354  2.40513  3.72494  3.29354  2.67741  2.69355  4.24690  2.90347  2.73739  3.18146  2.89801  2.37887  2.77519  2.98518  4.58477  3.61503
          0.03394  3.79585  4.51819  0.61958  0.77255  0.48576  0.95510
    191   2.65622  4.42412  3.25549  3.08508  4.08325  3.11607  4.16735  3.61068  3.13612  3.24522  4.29321  3.39853  0.98330  3.52735  3.38874  2.82178  3.09223  3.26464  5.28914  4.20354    222 - -
          2.68618  4.42225  2.77519  2.73123  3.46354  2.40513  3.72494  3.29354  2.67741  2.69355  4.24690  2.90347  2.73739  3.18146  2.89801  2.37887  2.77519  2.98518  4.58477  3.61503
          0.03394  3.79585  4.51819  0.61958  0.77255  0.48576  0.95510
    192   2.37506  4.21928  3.36343  3.11426  3.90438  3.06047  4.13698  3.02232  3.05568  2.88842  3.94560  3.33461  3.75891  3.45489  3.31686  2.57569  1.30895  2.72553  5.34910  4.12161    223 - -
          2.68618  4.42225  2.77519  2.73123  3.46354  2.40513  3.72494  3.29354  2.67741  2.69355  4.24690  2.90347  2.73739  3.18146  2.89801  2.37887  2.77519  2.98518  4.58477  3.61503
          0.03394  3.79585  4.51819  0.61958  0.77255  0.48576  0.95510
    193   2.91040  5.02118  1.03459  2.29415  4.38876  3.15538  3.86864  3.96018  2.93912  3.58318  4.56156  2.84580  3.80303  3.10913  3.44324  2.88288  3.24807  3.60825  5.57214  4.27689    224 - -
          2.68618  4.42225  2.77519  2.73123  3.46354  2.40513  3.72494  3.29354  2.67741  2.69355  4.24690  2.90347  2.73739  3.18146  2.89801  2.37887  2.77519  2.98518  4.58477  3.61503
          0.03394  3.79585  4.51819  0.61958  0.77255  0.48576  0.95510
    194   2.74801  4.31390  4.01740  3.68015  3.49623  3.64235  4.49576  2.06134  3.54665  2.19812  3.47515  3.88167  4.20856  3.91289  3.76614  3.14265  3.11235  1.12783  5.26699  3.99291    225 - -
          2.68618  4.42225  2.77519  2.73123  3.46354  2.40513  3.72494  3.29354  2.67741  2.69355  4.24690  2.90347  2.73739  3.18146  2.89801  2.37887  2.77519  2.98518  4.58477  3.61503
          0.03394  3.79585  4.51819  0.61958  0.77255  0.48576  0.95510
    195   2.65622  4.42412  3.25549  3.08508  4.08325  3.11607  4.16735  3.61068  3.13612  3.24522  4.29321  3.39853  0.98330  3.52735  3.38874  2.82178  3.09223  3.26464  5.28914  4.20354    226 - -
          2.68618  4.42225  2.77519  2.73123  3.46354  2.40513  3.72494  3.29354  2.67741  2.69355  4.24690  2.90347  2.73739  3.18146  2.89801  2.37887  2.77519  2.98518  4.58477  3.61503
          0.03394  3.79585  4.51819  0.61958  0.77255  0.48576  0.95510
    196   2.91040  5.02118  1.03459  2.29415  4.38876  3.15538  3.86864  3.96018  2.93912  3.58318  4.56156  2.84580  3.80303  3.10913  3.44324  2.88288  3.24807  3.60825  5.57214  4.27689    227 - -
          2.68618  4.42225  2.77519  2.73123  3.46354  2.40513  3.72494  3.29354  2.67741  2.69355  4.24690  2.90347  2.73739  3.18146  2.89801  2.37887  2.77519  2.98518  4.58477  3.61503
          0.03394  3.79585  4.51819  0.61958  0.77255  0.48576  0.95510
    197   2.47920  4.42321  3.01120  2.69786  3.89798  3.18258  3.82624  3.21905  2.61154  2.91264  3.86833  3.08687  3.77464  2.71264  2.92947  2.61227  1.73749  2.91736  5.27304  3.98946    228 - -
          2.68618  4.42225  2.77519  2.73123  3.46354  2.40513  3.72494  3.29354  2.67741  2.69355  4.24690  2.90347  2.73739  3.18146  2.89801  2.37887  2.77519  2.98518  4.58477  3.61503
          0.03394  3.79585  4.51819  0.61958  0.77255  0.48576  0.95510
    198   2.57516  4.35592  3.23299  3.12383  4.26326  0.85784  4.24698  3.84589  3.29441  3.50933  4.48601  3.39780  3.74458  3.62500  3.53709  2.74524  3.05053  3.38922  5.37683  4.36324    229 - -
          2.68618  4.42225  2.77519  2.73123  3.46354  2.40513  3.72494  3.29354  2.67741  2.69355  4.24690  2.90347  2.73739  3.18146  2.89801  2.37887  2.77519  2.98518  4.58477  3.61503
          0.03394  3.79585  4.51819  0.61958  0.77255  0.48576  0.95510
    199   3.07102  4.55716  4.06533  3.70691  3.10991  3.88283  4.38674  2.31233  3.47532  0.97587  3.16059  3.98955  4.33279  3.86210  3.66310  3.44769  3.36958  2.32936  4.95932  3.66429    230 - -
          2.68618  4.42225  2.77519  2.73123  3.46354  2.40513  3.72494  3.29354  2.67741  2.69355  4.24690  2.90347  2.73739  3.18146  2.89801  2.37887  2.77519  2.98518  4.58477  3.61503
          0.03394  3.79585  4.51819  0.61958  0.77255  0.48576  0.95510
    200   3.07102  4.55716  4.06533  3.70691  3.10991  3.88283  4.38674  2.31233  3.47532  0.97587  3.16059  3.98955  4.33279  3.86210  3.66310  3.44769  3.36958  2.32936  4.95932  3.66429    231 - -
          2.68618  4.42225  2.77519  2.73123  3.46354  2.40513  3.72494  3.29354  2.67741  2.69355  4.24690  2.90347  2.73739  3.18146  2.89801  2.37887  2.77519  2.98518  4.58477  3.61503
          0.03394  3.79585  4.51819  0.61958  0.77255  0.48576  0.95510
    201   2.50529  1.11030  4.00376  3.72743  3.73826  3.14268  4.39159  2.87105  3.55442  2.78917  3.90878  3.73489  3.84355  3.90392  3.69174  2.77646  2.96590  2.62041  5.16861  4.02596    232 - -
          2.68618  4.42225  2.77519  2.73123  3.46354  2.40513  3.72494  3.29354  2.67741  2.69355  4.24690  2.90347  2.73739  3.18146  2.89801  2.37887  2.77519  2.98518  4.58477  3.61503
          0.03394  3.79585  4.51819  0.61958  0.77255  0.48576  0.95510
    202   2.91040  5.02118  1.03459  2.29415  4.38876  3.15538  3.86864  3.96018  2.93912  3.58318  4.56156  2.84580  3.80303  3.10913  3.44324  2.88288  3.24807  3.60825  5.57214  4.27689    233 - -
          2.68618  4.42225  2.77519  2.73123  3.46354  2.40513  3.72494  3.29354  2.67741  2.69355  4.24690  2.90347  2.73739  3.18146  2.89801  2.37887  2.77519  2.98518  4.58477  3.61503
          0.03394  3.79585  4.51819  0.61958  0.77255  0.48576  0.95510
    203   3.07102  4.55716  4.06533  3.70691  3.10991  3.88283  4.38674  2.31233  3.47532  0.97587  3.16059  3.98955  4.33279  3.86210  3.66310  3.44769  3.36958  2.32936  4.95932  3.66429    234 - -
          2.68618  4.42225  2.77519  2.73123  3.46354  2.40513  3.72494  3.29354  2.67741  2.69355  4.24690  2.90347  2.73739  3.18146  2.89801  2.37887  2.77519  2.98518  4.58477  3.61503
          0.03394  3.79585  4.51819  0.61958  0.77255  0.48576  0.95510
    204   3.07102  4.55716  4.06533  3.70691  3.10991  3.88283  4.38674  2.31233  3.47532  0.97587  3.16059  3.98955  4.33279  3.86210  3.66310  3.44769  3.36958  2.32936  4.95932  3.66429    235 - -
          2.68618  4.42225  2.77519  2.73123  3.46354  2.40513  3.72494  3.29354  2.67741  2.69355  4.24690  2.90347  2.73739  3.18146  2.89801  2.37887  2.77519  2.98518  4.58477  3.61503
          0.03394  3.79585  4.51819  0.61958  0.77255  0.48576  0.95510
    205   3.21432  4.61528  3.97781  3.66632  2.59633  3.64739  3.81226  3.23635  3.39080  2.64367  3.87354  3.83125  4.15925  3.78261  3.53208  3.41862  3.51129  3.12458  1.05528  2.60277    236 - -
          2.68618  4.42225  2.77519  2.73123  3.46354  2.40513  3.72494  3.29354  2.67741  2.69355  4.24690  2.90347  2.73739  3.18146  2.89801  2.37887  2.77519  2.98518  4.58477  3.61503
          0.03394  3.79585  4.51819  0.61958  0.77255  0.48576  0.95510
    206   2.28072  4.19900  3.14304  2.95724  4.00083  2.93045  4.06826  3.51397  3.02571  3.24092  4.17490  3.19308  3.66335  3.38155  3.31277  1.21285  2.75547  3.06599  5.37995  4.08441    237 - -
          2.68618  4.42225  2.77519  2.73123  3.46354  2.40513  3.72494  3.29354  2.67741  2.69355  4.24690  2.90347  2.73739  3.18146  2.89801  2.37887  2.77519  2.98518  4.58477  3.61503
          0.03394  3.79585  4.51819  0.61958  0.77255  0.48576  0.95510
    207   2.91040  5.02118  1.03459  2.29415  4.38876  3.15538  3.86864  3.96018  2.93912  3.58318  4.56156  2.84580  3.80303  3.10913  3.44324  2.88288  3.24807  3.60825  5.57214  4.27689    238 - -
          2.68618  4.42225  2.77519  2.73123  3.46354  2.40513  3.72494  3.29354  2.67741  2.69355  4.24690  2.90347  2.73739  3.18146  2.89801  2.37887  2.77519  2.98518  4.58477  3.61503
          0.03394  3.79585  4.51819  0.61958  0.77255  0.48576  0.95510
    208   2.65622  4.42412  3.25549  3.08508  4.08325  3.11607  4.16735  3.61068  3.13612  3.24522  4.29321  3.39853  0.98330  3.52735  3.38874  2.82178  3.09223  3.26464  5.28914  4.20354    239 - -
          2.68618  4.42225  2.77519  2.73123  3.46354  2.40513  3.72494  3.29354  2.67741  2.69355  4.24690  2.90347  2.73739  3.18146  2.89801  2.37887  2.77519  2.98518  4.58477  3.61503
          0.03394  3.79585  4.51819  0.61958  0.77255  0.48576  0.95510
    209   2.91040  5.02118  1.03459  2.29415  4.38876  3.15538  3.86864  3.96018  2.93912  3.58318  4.56156  2.84580  3.80303  3.10913  3.44324  2.88288  3.24807  3.60825  5.57214  4.27689    240 - -
          2.68618  4.42225  2.77519  2.73123  3.46354  2.40513  3.72494  3.29354  2.67741  2.69355  4.24690  2.90347  2.73739  3.18146  2.89801  2.37887  2.77519  2.98518  4.58477  3.61503
          0.03394  3.79585  4.51819  0.61958  0.77255  0.48576  0.95510
    210   2.90473  4.86144  3.07543  2.71386  4.23027  3.40035  3.72182  3.65519  1.14858  3.23810  4.20559  3.14102  3.90771  2.91909  2.42439  2.95288  3.16474  3.36797  5.31804  4.12045    241 - -
          2.68618  4.42225  2.77519  2.73123  3.46354  2.40513  3.72494  3.29354  2.67741  2.69355  4.24690  2.90347  2.73739  3.18146  2.89801  2.37887  2.77519  2.98518  4.58477  3.61503
          0.03394  3.79585  4.51819  0.61958  0.77255  0.48576  0.95510
    211   2.85393  5.26150  1.33421  1.94109  4.56323  3.13905  3.71767  4.04769  2.73916  3.62613  4.51779  2.65168  3.76838  2.90353  3.30020  2.76812  3.15531  3.66470  5.77792  4.32918    242 - -
          2.68618  4.42225  2.77519  2.73123  3.46354  2.40513  3.72494  3.29354  2.67741  2.69355  4.24690  2.90347  2.73739  3.18146  2.89801  2.37887  2.77519  2.98518  4.58477  3.61503
          0.03394  3.79585  4.51819  0.61958  0.77255  0.48576  0.95510
    212   2.58175  4.22449  3.88182  3.49064  3.59835  3.50340  4.36811  2.11475  3.36645  2.31724  3.50289  3.69950  4.08487  3.72535  3.61950  2.92955  2.62437  1.33103  5.30802  4.06651    243 - -
          2.68618  4.42225  2.77519  2.73123  3.46354  2.40513  3.72494  3.29354  2.67741  2.69355  4.24690  2.90347  2.73739  3.18146  2.89801  2.37887  2.77519  2.98518  4.58477  3.61503
          0.03394  3.79585  4.51819  0.61958  0.77255  0.48576  0.95510
    213   2.45392  4.76485  2.83108  2.44527  4.12480  3.32474  3.62517  3.49658  2.16775  3.10239  3.96174  2.93027  3.79963  2.08117  2.62445  2.68189  2.70769  3.17554  5.33274  4.03903    244 - -
          2.68618  4.42225  2.77519  2.73123  3.46354  2.40513  3.72494  3.29354  2.67741  2.69355  4.24690  2.90347  2.73739  3.18146  2.89801  2.37887  2.77519  2.98518  4.58477  3.61503
          0.03394  3.79585  4.51819  0.61958  0.77255  0.48576  0.95510
    214   2.57516  4.35592  3.23299  3.12383  4.26326  0.85784  4.24698  3.84589  3.29441  3.50933  4.48601  3.39780  3.74458  3.62500  3.53709  2.74524  3.05053  3.38922  5.37683  4.36324    245 - -
          2.68618  4.42225  2.77519  2.73123  3.46354  2.40513  3.72494  3.29354  2.67741  2.69355  4.24690  2.90347  2.73739  3.18146  2.89801  2.37887  2.77519  2.98518  4.58477  3.61503
          0.03394  3.79585  4.51819  0.61958  0.77255  0.48576  0.95510
    215   3.21432  4.61528  3.97781  3.66632  2.59633  3.64739  3.81226  3.23635  3.39080  2.64367  3.87354  3.83125  4.15925  3.78261  3.53208  3.41862  3.51129  3.12458  1.05528  2.60277    246 - -
          2.68618  4.42225  2.77519  2.73123  3.46354  2.40513  3.72494  3.29354  2.67741  2.69355  4.24690  2.90347  2.73739  3.18146  2.89801  2.37887  2.77519  2.98518  4.58477  3.61503
          0.03394  3.79585  4.51819  0.61958  0.77255  0.48576  0.95510
    216   2.57516  4.35592  3.23299  3.12383  4.26326  0.85784  4.24698  3.84589  3.29441  3.50933  4.48601  3.39780  3.74458  3.62500  3.53709  2.74524  3.05053  3.38922  5.37683  4.36324    247 - -
          2.68618  4.42225  2.77519  2.73123  3.46354  2.40513  3.72494  3.29354  2.67741  2.69355  4.24690  2.90347  2.73739  3.18146  2.89801  2.37887  2.77519  2.98518  4.58477  3.61503
          0.03394  3.79585  4.51819  0.61958  0.77255  0.48576  0.95510
    217   2.89002  4.97982  2.46164  1.13983  4.31705  3.22719  3.81005  3.75576  2.68114  3.38625  4.36581  2.89548  3.82878  3.02872  3.08035  2.88163  3.19441  3.44836  5.50331  4.22786    248 - -
          2.68618  4.42225  2.77519  2.73123  3.46354  2.40513  3.72494  3.29354  2.67741  2.69355  4.24690  2.90347  2.73739  3.18146  2.89801  2.37887  2.77519  2.98518  4.58477  3.61503
          0.03394  3.79585  4.51819  0.61958  0.77255  0.48576  0.95510
    218   2.66303  4.65377  2.67206  2.55081  4.00554  3.13494  3.86464  3.70128  2.76297  3.35754  4.31478  1.30149  3.78399  3.13892  3.11357  2.73422  3.04338  3.33127  5.32061  3.96066    249 - -
          2.68618  4.42225  2.77519  2.73123  3.46354  2.40513  3.72494  3.29354  2.67741  2.69355  4.24690  2.90347  2.73739  3.18146  2.89801  2.37887  2.77519  2.98518  4.58477  3.61503
          0.03394  3.79585  4.51819  0.61958  0.77255  0.48576  0.95510
    219   2.91040  5.02118  1.03459  2.29415  4.38876  3.15538  3.86864  3.96018  2.93912  3.58318  4.56156  2.84580  3.80303  3.10913  3.44324  2.88288  3.24807  3.60825  5.57214  4.27689    250 - -
          2.68618  4.42225  2.77519  2.73123  3.46354  2.40513  3.72494  3.29354  2.67741  2.69355  4.24690  2.90347  2.73739  3.18146  2.89801  2.37887  2.77519  2.98518  4.58477  3.61503
          0.03394  3.79585  4.51819  0.61958  0.77255  0.48576  0.95510
    220   2.92233  4.76304  3.40551  2.93532  4.09822  3.42248  3.77472  3.63624  2.21532  3.16631  4.17040  3.29997  3.93052  3.00054  1.10248  3.01132  3.19466  3.36399  5.21352  4.04414    251 - -
          2.68618  4.42225  2.77519  2.73123  3.46354  2.40513  3.72494  3.29354  2.67741  2.69355  4.24690  2.90347  2.73739  3.18146  2.89801  2.37887  2.77519  2.98518  4.58477  3.61503
          0.03394  3.79585  4.51819  0.61958  0.77255  0.48576  0.95510
    221   2.57516  4.35592  3.23299  3.12383  4.26326  0.85784  4.24698  3.84589  3.29441  3.50933  4.48601  3.39780  3.74458  3.62500  3.53709  2.74524  3.05053  3.38922  5.37683  4.36324    252 - -
          2.68618  4.42225  2.77519  2.73123  3.46354  2.40513  3.72494  3.29354  2.67741  2.69355  4.24690  2.90347  2.73739  3.18146  2.89801  2.37887  2.77519  2.98518  4.58477  3.61503
          0.03394  3.79585  4.51819  0.61958  0.77255  0.48576  0.95510
    222   2.74801  4.31390  4.01740  3.68015  3.49623  3.64235  4.49576  2.06134  3.54665  2.19812  3.47515  3.88167  4.20856  3.91289  3.76614  3.14265  3.11235  1.12783  5.26699  3.99291    253 - -
          2.68618  4.42225  2.77519  2.73123  3.46354  2.40513  3.72494  3.29354  2.67741  2.69355  4.24690  2.90347  2.73739  3.18146  2.89801  2.37887  2.77519  2.98518  4.58477  3.61503
          0.03394  3.79585  4.51819  0.61958  0.77255  0.48576  0.95510
    223   2.28072  4.19900  3.14304  2.95724  4.00083  2.93045  4.06826  3.51397  3.02571  3.24092  4.17490  3.19308  3.66335  3.38155  3.31277  1.21285  2.75547  3.06599  5.37995  4.08441    254 - -
          2.68618  4.42225  2.77519  2.73123  3.46354  2.40513  3.72494  3.29354  2.67741  2.69355  4.24690  2.90347  2.73739  3.18146  2.89801  2.37887  2.77519  2.98518  4.58477  3.61503
          0.03394  3.79585  4.51819  0.61958  0.77255  0.48576  0.95510
    224   3.16360  4.58872  4.13284  3.83446  1.14617  3.86796  3.84818  2.69866  3.74379  2.08748  3.44153  3.93390  4.32968  3.93351  3.88243  3.43640  3.46543  2.68337  4.12325  2.50121    255 - -
          2.68618  4.42225  2.77519  2.73123  3.46354  2.40513  3.72494  3.29354  2.67741  2.69355  4.24690  2.90347  2.73739  3.18146  2.89801  2.37887  2.77519  2.98518  4.58477  3.61503
          0.03394  3.79585  4.51819  0.61958  0.77255  0.48576  0.95510
    225   2.37506  4.21928  3.36343  3.11426  3.90438  3.06047  4.13698  3.02232  3.05568  2.88842  3.94560  3.33461  3.75891  3.45489  3.31686  2.57569  1.30895  2.72553  5.34910  4.12161    256 - -
          2.68618  4.42225  2.77519  2.73123  3.46354  2.40513  3.72494  3.29354  2.67741  2.69355  4.24690  2.90347  2.73739  3.18146  2.89801  2.37887  2.77519  2.98518  4.58477  3.61503
          0.03394  3.79585  4.51819  0.61958  0.77255  0.48576  0.95510
    226   3.16360  4.58872  4.13284  3.83446  1.14617  3.86796  3.84818  2.69866  3.74379  2.08748  3.44153  3.93390  4.32968  3.93351  3.88243  3.43640  3.46543  2.68337  4.12325  2.50121    257 - -
          2.68618  4.42225  2.77519  2.73123  3.46354  2.40513  3.72494  3.29354  2.67741  2.69355  4.24690  2.90347  2.73739  3.18146  2.89801  2.37887  2.77519  2.98518  4.58477  3.61503
          0.03394  3.79585  4.51819  0.61958  0.77255  0.48576  0.95510
    227   2.57516  4.35592  3.23299  3.12383  4.26326  0.85784  4.24698  3.84589  3.29441  3.50933  4.48601  3.39780  3.74458  3.62500  3.53709  2.74524  3.05053  3.38922  5.37683  4.36324    258 - -
          2.68618  4.42225  2.77519  2.73123  3.46354  2.40513  3.72494  3.29354  2.67741  2.69355  4.24690  2.90347  2.73739  3.18146  2.89801  2.37887  2.77519  2.98518  4.58477  3.61503
          0.03394  3.79585  4.51819  0.61958  0.77255  0.48576  0.95510
    228   2.11731  4.18317  3.35800  2.90957  3.78934  3.12112  3.92747  2.94993  2.86598  2.79180  3.70809  3.20820  2.73975  3.19904  3.20846  2.49895  2.30589  2.28970  5.21172  3.97674    259 - -
          2.68618  4.42225  2.77519  2.73123  3.46354  2.40513  3.72494  3.29354  2.67741  2.69355  4.24690  2.90347  2.73739  3.18146  2.89801  2.37887  2.77519  2.98518  4.58477  3.61503
          0.03394  3.79585  4.51819  0.61958  0.77255  0.48576  0.95510
    229   2.85338  5.28084  1.36334  1.90131  4.57775  3.13950  3.70985  4.06278  2.72843  3.63287  4.51877  2.64341  3.76660  2.89276  3.29262  2.76365  3.15189  3.67645  5.78906  4.33357    260 - -
          2.68618  4.42225  2.77519  2.73123  3.46354  2.40513  3.72494  3.29354  2.67741  2.69355  4.24690  2.90347  2.73739  3.18146  2.89801  2.37887  2.77519  2.98518  4.58477  3.61503
          0.03394  3.79585  4.51819  0.61958  0.77255  0.48576  0.95510
    230   2.86763  4.33230  4.27708  3.81299  3.42335  3.98309  4.59964  1.74564  3.66542  2.01282  3.30609  4.06168  4.41381  3.99576  3.90402  3.37903  3.16890  1.21796  5.29798  4.04372    261 - -
          2.68618  4.42225  2.77519  2.73123  3.46354  2.40513  3.72494  3.29354  2.67741  2.69355  4.24690  2.90347  2.73739  3.18146  2.89801  2.37887  2.77519  2.98518  4.58477  3.61503
          0.03394  3.79585  4.51819  0.61958  0.77255  0.48576  0.95510
    231   2.74801  4.31390  4.01740  3.68015  3.49623  3.64235  4.49576  2.06134  3.54665  2.19812  3.47515  3.88167  4.20856  3.91289  3.76614  3.14265  3.11235  1.12783  5.26699  3.99291    262 - -
          2.68618  4.42225  2.77519  2.73123  3.46354  2.40513  3.72494  3.29354  2.67741  2.69355  4.24690  2.90347  2.73739  3.18146  2.89801  2.37887  2.77519  2.98518  4.58477  3.61503
          0.03394  3.79585  4.51819  0.61958  0.77255  0.48576  0.95510
    232   1.94776  4.22393  2.99825  2.72850  4.15481  2.59232  3.93124  3.57612  2.86089  3.23827  4.06756  2.75661  3.62473  3.16436  3.23213  1.76904  2.67193  3.09242  5.47462  4.21375    263 - -
          2.68618  4.42225  2.77519  2.73123  3.46354  2.40513  3.72494  3.29354  2.67741  2.69355  4.24690  2.90347  2.73739  3.18146  2.89801  2.37887  2.77519  2.98518  4.58477  3.61503
          0.03394  3.79585  4.51819  0.61958  0.77255  0.48576  0.95510
    233   2.90473  4.86144  3.07543  2.71386  4.23027  3.40035  3.72182  3.65519  1.14858  3.23810  4.20559  3.14102  3.90771  2.91909  2.42439  2.95288  3.16474  3.36797  5.31804  4.12045    264 - -
          2.68618  4.42225  2.77519  2.73123  3.46354  2.40513  3.72494  3.29354  2.67741  2.69355  4.24690  2.90347  2.73739  3.18146  2.89801  2.37887  2.77519  2.98518  4.58477  3.61503
          0.03394  3.79585  4.51819  0.61958  0.77255  0.48576  0.95510
    234   3.16360  4.58872  4.13284  3.83446  1.14617  3.86796  3.84818  2.69866  3.74379  2.08748  3.44153  3.93390  4.32968  3.93351  3.88243  3.43640  3.46543  2.68337  4.12325  2.50121    265 - -
          2.68618  4.42225  2.77519  2.73123  3.46354  2.40513  3.72494  3.29354  2.67741  2.69355  4.24690  2.90347  2.73739  3.18146  2.89801  2.37887  2.77519  2.98518  4.58477  3.61503
          0.03394  3.79585  4.51819  0.61958  0.77255  0.48576  0.95510
    235   3.07102  4.55716  4.06533  3.70691  3.10991  3.88283  4.38674  2.31233  3.47532  0.97587  3.16059  3.98955  4.33279  3.86210  3.66310  3.44769  3.36958  2.32936  4.95932  3.66429    266 - -
          2.68618  4.42225  2.77519  2.73123  3.46354  2.40513  3.72494  3.29354  2.67741  2.69355  4.24690  2.90347  2.73739  3.18146  2.89801  2.37887  2.77519  2.98518  4.58477  3.61503
          0.03394  3.79585  4.51819  0.61958  0.77255  0.48576  0.95510
    236   2.51971  4.55811  2.80241  2.51364  3.89849  3.19111  3.73122  3.40611  2.55993  2.80404  3.97071  1.95321  3.75956  2.95641  2.93266  2.39101  2.85064  3.06642  5.25248  3.88288    267 - -
          2.68618  4.42225  2.77519  2.73123  3.46354  2.40513  3.72494  3.29354  2.67741  2.69355  4.24690  2.90347  2.73739  3.18146  2.89801  2.37887  2.77519  2.98518  4.58477  3.61503
          0.03394  3.79585  4.51819  0.61958  0.77255  0.48576  0.95510
    237   2.76326  4.76719  3.28038  2.67812  4.03291  3.50650  3.59373  3.05601  1.94221  2.97736  3.88096  3.10199  3.89877  2.76707  1.72879  2.82986  2.97405  3.10656  5.20498  3.96702    268 - -
          2.68618  4.42225  2.77519  2.73123  3.46354  2.40513  3.72494  3.29354  2.67741  2.69355  4.24690  2.90347  2.73739  3.18146  2.89801  2.37887  2.77519  2.98518  4.58477  3.61503
          0.03394  3.79585  4.51819  0.61958  0.77255  0.48576  0.95510
    238   2.91708  4.74495  3.05658  2.81070  3.23529  3.38640  1.31508  3.60785  2.65608  3.11075  4.14924  3.22238  3.93573  3.17650  2.92545  2.98902  3.21864  3.34463  4.70109  3.18872    269 - -
          2.68618  4.42225  2.77519  2.73123  3.46354  2.40513  3.72494  3.29354  2.67741  2.69355  4.24690  2.90347  2.73739  3.18146  2.89801  2.37887  2.77519  2.98518  4.58477  3.61503
          0.03394  3.79585  4.51819  0.61958  0.77255  0.48576  0.95510
    239   2.84342  5.32262  1.55439  1.68363  4.60910  3.14468  3.68585  4.09827  2.68758  3.64290  4.50977  2.62774  3.76069  2.85917  3.25596  2.74598  3.13279  3.70122  5.80625  4.33663    270 - -
          2.68618  4.42225  2.77519  2.73123  3.46354  2.40513  3.72494  3.29354  2.67741  2.69355  4.24690  2.90347  2.73739  3.18146  2.89801  2.37887  2.77519  2.98518  4.58477  3.61503
          0.03394  3.79585  4.51819  0.61958  0.77255  0.48576  0.95510
    240   3.08681  4.50382  4.40054  3.84771  2.63330  4.23345  4.43437  2.16466  3.71968  1.15449  2.45435  4.14394  4.47936  3.90796  3.91559  3.55533  3.31295  2.24905  4.88176  3.64822    271 - -
          2.68618  4.42225  2.77519  2.73123  3.46354  2.40513  3.72494  3.29354  2.67741  2.69355  4.24690  2.90347  2.73739  3.18146  2.89801  2.37887  2.77519  2.98518  4.58477  3.61503
          0.03394  3.79585  4.51819  0.61958  0.77255  0.48576  0.95510
    241   2.91040  5.02118  1.03459  2.29415  4.38876  3.15538  3.86864  3.96018  2.93912  3.58318  4.56156  2.84580  3.80303  3.10913  3.44324  2.88288  3.24807  3.60825  5.57214  4.27689    272 - -
          2.68618  4.42225  2.77519  2.73123  3.46354  2.40513  3.72494  3.29354  2.67741  2.69355  4.24690  2.90347  2.73739  3.18146  2.89801  2.37887  2.77519  2.98518  4.58477  3.61503
          0.03394  3.79585  4.51819  0.61958  0.77255  0.48576  0.95510
    242   3.07102  4.55716  4.06533  3.70691  3.10991  3.88283  4.38674  2.31233  3.47532  0.97587  3.16059  3.98955  4.33279  3.86210  3.66310  3.44769  3.36958  2.32936  4.95932  3.66429    273 - -
          2.68618  4.42225  2.77519  2.73123  3.46354  2.40513  3.72494  3.29354  2.67741  2.69355  4.24690  2.90347  2.73739  3.18146  2.89801  2.37887  2.77519  2.98518  4.58477  3.61503
          0.03394  3.79585  4.51819  0.61958  0.77255  0.48576  0.95510
    243   2.97152  4.41421  4.22264  3.83718  3.32466  3.98025  4.58086  1.17841  3.66364  1.92884  3.27443  4.09334  4.42066  4.02108  3.86910  3.46981  3.27286  1.84999  5.19813  3.92838    274 - -
          2.68618  4.42225  2.77519  2.73123  3.46354  2.40513  3.72494  3.29354  2.67741  2.69355  4.24690  2.90347  2.73739  3.18146  2.89801  2.37887  2.77519  2.98518  4.58477  3.61503
          0.03394  3.79585  4.51819  0.61958  0.77255  0.48576  0.95510
    244   2.50529  1.11030  4.00376  3.72743  3.73826  3.14268  4.39159  2.87105  3.55442  2.78917  3.90878  3.73489  3.84355  3.90392  3.69174  2.77646  2.96590  2.62041  5.16861  4.02596    275 - -
          2.68618  4.42225  2.77519  2.73123  3.46354  2.40513  3.72494  3.29354  2.67741  2.69355  4.24690  2.90347  2.73739  3.18146  2.89801  2.37887  2.77519  2.98518  4.58477  3.61503
          0.03394  3.79585  4.51819  0.61958  0.77255  0.48576  0.95510
    245   2.92233  4.76304  3.40551  2.93532  4.09822  3.42248  3.77472  3.63624  2.21532  3.16631  4.17040  3.29997  3.93052  3.00054  1.10248  3.01132  3.19466  3.36399  5.21352  4.04414    276 - -
          2.68618  4.42225  2.77519  2.73123  3.46354  2.40513  3.72494  3.29354  2.67741  2.69355  4.24690  2.90347  2.73739  3.18146  2.89801  2.37887  2.77519  2.98518  4.58477  3.61503
          0.03394  3.79585  4.51819  0.61958  0.77255  0.48576  0.95510
    246   1.13028  4.15731  3.38741  3.17741  3.97841  2.98341  4.20816  3.09276  3.19172  2.97759  4.01968  3.34558  3.71559  3.54047  3.44632  2.50918  2.78132  2.76062  5.41337  4.20549    277 - -
          2.68618  4.42225  2.77519  2.73123  3.46354  2.40513  3.72494  3.29354  2.67741  2.69355  4.24690  2.90347  2.73739  3.18146  2.89801  2.37887  2.77519  2.98518  4.58477  3.61503
          0.03394  3.79585  4.51819  0.61958  0.77255  0.48576  0.95510
    247   2.91708  4.74495  3.05658  2.81070  3.23529  3.38640  1.31508  3.60785  2.65608  3.11075  4.14924  3.22238  3.93573  3.17650  2.92545  2.98902  3.21864  3.34463  4.70109  3.18872    278 - -
          2.68618  4.42225  2.77519  2.73123  3.46354  2.40513  3.72494  3.29354  2.67741  2.69355  4.24690  2.90347  2.73739  3.18146  2.89801  2.37887  2.77519  2.98518  4.58477  3.61503
          0.03394  3.79585  4.51819  0.61958  0.77255  0.48576  0.95510
    248   2.82391  4.80348  2.85654  2.61232  3.96119  3.31750  3.76918  3.58217  2.43905  3.09197  4.12421  3.07053  3.87128  1.37714  2.72383  2.87594  3.12199  3.31731  5.24801  3.93728    279 - -
          2.68618  4.42225  2.77519  2.73123  3.46354  2.40513  3.72494  3.29354  2.67741  2.69355  4.24690  2.90347  2.73739  3.18146  2.89801  2.37887  2.77519  2.98518  4.58477  3.61503
          0.03394  3.79585  4.51819  0.61958  0.77255  0.48576  0.95510
    249   2.74801  4.31390  4.01740  3.68015  3.49623  3.64235  4.49576  2.06134  3.54665  2.19812  3.47515  3.88167  4.20856  3.91289  3.76614  3.14265  3.11235  1.12783  5.26699  3.99291    280 - -
          2.68618  4.42225  2.77519  2.73123  3.46354  2.40513  3.72494  3.29354  2.67741  2.69355  4.24690  2.90347  2.73739  3.18146  2.89801  2.37887  2.77519  2.98518  4.58477  3.61503
          0.03394  3.79585  4.51819  0.61958  0.77255  0.48576  0.95510
    250   2.74801  4.31390  4.01740  3.68015  3.49623  3.64235  4.49576  2.06134  3.54665  2.19812  3.47515  3.88167  4.20856  3.91289  3.76614  3.14265  3.11235  1.12783  5.26699  3.99291    281 - -
          2.68618  4.42225  2.77519  2.73123  3.46354  2.40513  3.72494  3.29354  2.67741  2.69355  4.24690  2.90347  2.73739  3.18146  2.89801  2.37887  2.77519  2.98518  4.58477  3.61503
          0.03394  3.79585  4.51819  0.61958  0.77255  0.48576  0.95510
    251   2.89002  4.97982  2.46164  1.13983  4.31705  3.22719  3.81005  3.75576  2.68114  3.38625  4.36581  2.89548  3.82878  3.02872  3.08035  2.88163  3.19441  3.44836  5.50331  4.22786    282 - -
          2.68618  4.42225  2.77519  2.73123  3.46354  2.40513  3.72494  3.29354  2.67741  2.69355  4.24690  2.90347  2.73739  3.18146  2.89801  2.37887  2.77519  2.98518  4.58477  3.61503
          0.03394  3.79585  4.51819  0.61958  0.77255  0.48576  0.95510
    252   2.91040  5.02118  1.03459  2.29415  4.38876  3.15538  3.86864  3.96018  2.93912  3.58318  4.56156  2.84580  3.80303  3.10913  3.44324  2.88288  3.24807  3.60825  5.57214  4.27689    283 - -
          2.68618  4.42225  2.77519  2.73123  3.46354  2.40513  3.72494  3.29354  2.67741  2.69355  4.24690  2.90347  2.73739  3.18146  2.89801  2.37887  2.77519  2.98518  4.58477  3.61503
          0.03394  3.79585  4.51819  0.61958  0.77255  0.48576  0.95510
    253   2.57516  4.35592  3.23299  3.12383  4.26326  0.85784  4.24698  3.84589  3.29441  3.50933  4.48601  3.39780  3.74458  3.62500  3.53709  2.74524  3.05053  3.38922  5.37683  4.36324    284 - -
          2.68618  4.42225  2.77519  2.73123  3.46354  2.40513  3.72494  3.29354  2.67741  2.69355  4.24690  2.90347  2.73739  3.18146  2.89801  2.37887  2.77519  2.98518  4.58477  3.61503
          0.03394  3.79585  4.51819  0.61958  0.77255  0.48576  0.95510
    254   3.14008  4.66011  3.72657  3.44335  2.30224  3.74197  3.58859  3.16031  3.30306  2.63360  3.84391  3.63166  4.21853  3.62755  3.50176  3.28379  3.42693  3.02751  3.94245  1.10351    285 - -
          2.68618  4.42225  2.77519  2.73123  3.46354  2.40513  3.72494  3.29354  2.67741  2.69355  4.24690  2.90347  2.73739  3.18146  2.89801  2.37887  2.77519  2.98518  4.58477  3.61503
          0.03394  3.79585  4.51819  0.61958  0.77255  0.48576  0.95510
    255   2.89002  4.97982  2.46164  1.13983  4.31705  3.22719  3.81005  3.75576  2.68114  3.38625  4.36581  2.89548  3.82878  3.02872  3.08035  2.88163  3.19441  3.44836  5.50331  4.22786    286 - -
          2.68618  4.42225  2.77519  2.73123  3.46354  2.40513  3.72494  3.29354  2.67741  2.69355  4.24690  2.90347  2.73739  3.18146  2.89801  2.37887  2.77519  2.98518  4.58477  3.61503
          0.03394  3.79585  4.51819  0.61958  0.77255  0.48576  0.95510
    256   3.16360  4.58872  4.13284  3.83446  1.14617  3.86796  3.84818  2.69866  3.74379  2.08748  3.44153  3.93390  4.32968  3.93351  3.88243  3.43640  3.46543  2.68337  4.12325  2.50121    287 - -
          2.68618  4.42225  2.77519  2.73123  3.46354  2.40513  3.72494  3.29354  2.67741  2.69355  4.24690  2.90347  2.73739  3.18146  2.89801  2.37887  2.77519  2.98518  4.58477  3.61503
          0.03394  3.79585  4.51819  0.61958  0.77255  0.48576  0.95510
    257   3.16360  4.58872  4.13284  3.83446  1.14617  3.86796  3.84818  2.69866  3.74379  2.08748  3.44153  3.93390  4.32968  3.93351  3.88243  3.43640  3.46543  2.68337  4.12325  2.50121    288 - -
          2.68618  4.42225  2.77519  2.73123  3.46354  2.40513  3.72494  3.29354  2.67741  2.69355  4.24690  2.90347  2.73739  3.18146  2.89801  2.37887  2.77519  2.98518  4.58477  3.61503
          0.03394  3.79585  4.51819  0.61958  0.77255  0.48576  0.95510
    258   1.13028  4.15731  3.38741  3.17741  3.97841  2.98341  4.20816  3.09276  3.19172  2.97759  4.01968  3.34558  3.71559  3.54047  3.44632  2.50918  2.78132  2.76062  5.41337  4.20549    289 - -
          2.68618  4.42225  2.77519  2.73123  3.46354  2.40513  3.72494  3.29354  2.67741  2.69355  4.24690  2.90347  2.73739  3.18146  2.89801  2.37887  2.77519  2.98518  4.58477  3.61503
          0.03394  3.79585  4.51819  0.61958  0.77255  0.48576  0.95510
    259   2.89548  4.97536  3.22081  2.66618  4.36540  3.51423  3.56660  3.74282  1.40629  3.24499  4.12907  3.08587  3.92186  2.71747  1.90086  2.91152  3.09207  3.43514  5.33514  4.13337    290 - -
          2.68618  4.42225  2.77519  2.73123  3.46354  2.40513  3.72494  3.29354  2.67741  2.69355  4.24690  2.90347  2.73739  3.18146  2.89801  2.37887  2.77519  2.98518  4.58477  3.61503
          0.03394  3.79585  4.51819  0.61958  0.77255  0.48576  0.95510
    260   2.92233  4.76304  3.40551  2.93532  4.09822  3.42248  3.77472  3.63624  2.21532  3.16631  4.17040  3.29997  3.93052  3.00054  1.10248  3.01132  3.19466  3.36399  5.21352  4.04414    291 - -
          2.68618  4.42225  2.77519  2.73123  3.46354  2.40513  3.72494  3.29354  2.67741  2.69355  4.24690  2.90347  2.73739  3.18146  2.89801  2.37887  2.77519  2.98518  4.58477  3.61503
          0.03394  3.79585  4.51819  0.61958  0.77255  0.48576  0.95510
    261   2.65002  4.73775  2.74150  2.47591  4.06704  3.24530  3.69246  3.59805  2.37936  3.18136  4.08999  2.94187  3.79945  1.75267  2.70226  2.48143  2.95694  3.26104  5.33736  3.98951    292 - -
          2.68618  4.42225  2.77519  2.73123  3.46354  2.40513  3.72494  3.29354  2.67741  2.69355  4.24690  2.90347  2.73739  3.18146  2.89801  2.37887  2.77519  2.98518  4.58477  3.61503
          0.03394  3.79585  4.51819  0.61958  0.77255  0.48576  0.95510
    262   3.07102  4.55716  4.06533  3.70691  3.10991  3.88283  4.38674  2.31233  3.47532  0.97587  3.16059  3.98955  4.33279  3.86210  3.66310  3.44769  3.36958  2.32936  4.95932  3.66429    293 - -
          2.68618  4.42225  2.77519  2.73123  3.46354  2.40513  3.72494  3.29354  2.67741  2.69355  4.24690  2.90347  2.73739  3.18146  2.89801  2.37887  2.77519  2.98518  4.58477  3.61503
          0.03394  3.79585  4.51819  0.61958  0.77255  0.48576  0.95510
    263   2.74801  4.31390  4.01740  3.68015  3.49623  3.64235  4.49576  2.06134  3.54665  2.19812  3.47515  3.88167  4.20856  3.91289  3.76614  3.14265  3.11235  1.12783  5.26699  3.99291    294 - -
          2.68618  4.42225  2.77519  2.73123  3.46354  2.40513  3.72494  3.29354  2.67741  2.69355  4.24690  2.90347  2.73739  3.18146  2.89801  2.37887  2.77519  2.98518  4.58477  3.61503
          0.03394  3.79585  4.51819  0.61958  0.77255  0.48576  0.95510
    264   2.37506  4.21928  3.36343  3.11426  3.90438  3.06047  4.13698  3.02232  3.05568  2.88842  3.94560  3.33461  3.75891  3.45489  3.31686  2.57569  1.30895  2.72553  5.34910  4.12161    295 - -
          2.68618  4.42225  2.77519  2.73123  3.46354  2.40513  3.72494  3.29354  2.67741  2.69355  4.24690  2.90347  2.73739  3.18146  2.89801  2.37887  2.77519  2.98518  4.58477  3.61503
          0.03394  3.79585  4.51819  0.61958  0.77255  0.48576  0.95510
    265   3.07102  4.55716  4.06533  3.70691  3.10991  3.88283  4.38674  2.31233  3.47532  0.97587  3.16059  3.98955  4.33279  3.86210  3.66310  3.44769  3.36958  2.32936  4.95932  3.66429    296 - -
          2.68618  4.42225  2.77519  2.73123  3.46354  2.40513  3.72494  3.29354  2.67741  2.69355  4.24690  2.90347  2.73739  3.18146  2.89801  2.37887  2.77519  2.98518  4.58477  3.61503
          0.03394  3.79585  4.51819  0.61958  0.77255  0.48576  0.95510
    266   3.16360  4.58872  4.13284  3.83446  1.14617  3.86796  3.84818  2.69866  3.74379  2.08748  3.44153  3.93390  4.32968  3.93351  3.88243  3.43640  3.46543  2.68337  4.12325  2.50121    297 - -
          2.68618  4.42225  2.77519  2.73123  3.46354  2.40513  3.72494  3.29354  2.67741  2.69355  4.24690  2.90347  2.73739  3.18146  2.89801  2.37887  2.77519  2.98518  4.58477  3.61503
          0.03394  3.79585  4.51819  0.61958  0.77255  0.48576  0.95510
    267   2.28072  4.19900  3.14304  2.95724  4.00083  2.93045  4.06826  3.51397  3.02571  3.24092  4.17490  3.19308  3.66335  3.38155  3.31277  1.21285  2.75547  3.06599  5.37995  4.08441    298 - -
          2.68618  4.42225  2.77519  2.73123  3.46354  2.40513  3.72494  3.29354  2.67741  2.69355  4.24690  2.90347  2.73739  3.18146  2.89801  2.37887  2.77519  2.98518  4.58477  3.61503
          0.03394  3.79585  4.51819  0.61958  0.77255  0.48576  0.95510
    268   1.13028  4.15731  3.38741  3.17741  3.97841  2.98341  4.20816  3.09276  3.19172  2.97759  4.01968  3.34558  3.71559  3.54047  3.44632  2.50918  2.78132  2.76062  5.41337  4.20549    299 - -
          2.68618  4.42225  2.77519  2.73123  3.46354  2.40513  3.72494  3.29354  2.67741  2.69355  4.24690  2.90347  2.73739  3.18146  2.89801  2.37887  2.77519  2.98518  4.58477  3.61503
          0.03394  3.79585  4.51819  0.61958  0.77255  0.48576  0.95510
    269   2.65622  4.42412  3.25549  3.08508  4.08325  3.11607  4.16735  3.61068  3.13612  3.24522  4.29321  3.39853  0.98330  3.52735  3.38874  2.82178  3.09223  3.26464  5.28914  4.20354    300 - -
          2.68618  4.42225  2.77519  2.73123  3.46354  2.40513  3.72494  3.29354  2.67741  2.69355  4.24690  2.90347  2.73739  3.18146  2.89801  2.37887  2.77519  2.98518  4.58477  3.61503
          0.03394  3.79585  4.51819  0.61958  0.77255  0.48576  0.95510
    270   2.66303  4.65377  2.67206  2.55081  4.00554  3.13494  3.86464  3.70128  2.76297  3.35754  4.31478  1.30149  3.78399  3.13892  3.11357  2.73422  3.04338  3.33127  5.32061  3.96066    301 - -
          2.68618  4.42225  2.77519  2.73123  3.46354  2.40513  3.72494  3.29354  2.67741  2.69355  4.24690  2.90347  2.73739  3.18146  2.89801  2.37887  2.77519  2.98518  4.58477  3.61503
          0.03394  3.79585  4.51819  0.61958  0.77255  0.48576  0.95510
    271   3.14008  4.66011  3.72657  3.44335  2.30224  3.74197  3.58859  3.16031  3.30306  2.63360  3.84391  3.63166  4.21853  3.62755  3.50176  3.28379  3.42693  3.02751  3.94245  1.10351    302 - -
          2.68618  4.42225  2.77519  2.73123  3.46354  2.40513  3.72494  3.29354  2.67741  2.69355  4.24690  2.90347  2.73739  3.18146  2.89801  2.37887  2.77519  2.98518  4.58477  3.61503
          0.03394  3.79585  4.51819  0.61958  0.77255  0.48576  0.95510
    272   2.50529  1.11030  4.00376  3.72743  3.73826  3.14268  4.39159  2.87105  3.55442  2.78917  3.90878  3.73489  3.84355  3.90392  3.69174  2.77646  2.96590  2.62041  5.16861  4.02596    303 - -
          2.68618  4.42225  2.77519  2.73123  3.46354  2.40513  3.72494  3.29354  2.67741  2.69355  4.24690  2.90347  2.73739  3.18146  2.89801  2.37887  2.77519  2.98518  4.58477  3.61503
          0.03394  3.79585  4.51819  0.61958  0.77255  0.48576  0.95510
    273   2.57516  4.35592  3.23299  3.12383  4.26326  0.85784  4.24698  3.84589  3.29441  3.50933  4.48601  3.39780  3.74458  3.62500  3.53709  2.74524  3.05053  3.38922  5.37683  4.36324    304 - -
          2.68618  4.42225  2.77519  2.73123  3.46354  2.40513  3.72494  3.29354  2.67741  2.69355  4.24690  2.90347  2.73739  3.18146  2.89801  2.37887  2.77519  2.98518  4.58477  3.61503
          0.03394  3.79585  4.51819  0.61958  0.77255  0.48576  0.95510
    274   2.89002  4.97982  2.46164  1.13983  4.31705  3.22719  3.81005  3.75576  2.68114  3.38625  4.36581  2.89548  3.82878  3.02872  3.08035  2.88163  3.19441  3.44836  5.50331  4.22786    305 - -
          2.68618  4.42225  2.77519  2.73123  3.46354  2.40513  3.72494  3.29354  2.67741  2.69355  4.24690  2.90347  2.73739  3.18146  2.89801  2.37887  2.77519  2.98518  4.58477  3.61503
          0.03394  3.79585  4.51819  0.61958  0.77255  0.48576  0.95510
    275   3.16360  4.58872  4.13284  3.83446  1.14617  3.86796  3.84818  2.69866  3.74379  2.08748  3.44153  3.93390  4.32968  3.93351  3.88243  3.43640  3.46543  2.68337  4.12325  2.50121    306 - -
          2.68618  4.42225  2.77519  2.73123  3.46354  2.40513  3.72494  3.29354  2.67741  2.69355  4.24690  2.90347  2.73739  3.18146  2.89801  2.37887  2.77519  2.98518  4.58477  3.61503
          0.03394  3.79585  4.51819  0.61958  0.77255  0.48576  0.95510
    276   2.91040  5.02118  1.03459  2.29415  4.38876  3.15538  3.86864  3.96018  2.93912  3.58318  4.56156  2.84580  3.80303  3.10913  3.44324  2.88288  3.24807  3.60825  5.57214  4.27689    307 - -
          2.68618  4.42225  2.77519  2.73123  3.46354  2.40513  3.72494  3.29354  2.67741  2.69355  4.24690  2.90347  2.73739  3.18146  2.89801  2.37887  2.77519  2.98518  4.58477  3.61503
          0.03394  3.79585  4.51819  0.61958  0.77255  0.48576  0.95510
    277   2.66303  4.65377  2.67206  2.55081  4.00554  3.13494  3.86464  3.70128  2.76297  3.35754  4.31478  1.30149  3.78399  3.13892  3.11357  2.73422  3.04338  3.33127  5.32061  3.96066    308 - -
          2.68618  4.42225  2.77519  2.73123  3.46354  2.40513  3.72494  3.29354  2.67741  2.69355  4.24690  2.90347  2.73739  3.18146  2.89801  2.37887  2.77519  2.98518  4.58477  3.61503
          0.03394  3.79585  4.51819  0.61958  0.77255  0.48576  0.95510
    278   1.13028  4.15731  3.38741  3.17741  3.97841  2.98341  4.20816  3.09276  3.19172  2.97759  4.01968  3.34558  3.71559  3.54047  3.44632  2.50918  2.78132  2.76062  5.41337  4.20549    309 - -
          2.68618  4.42225  2.77519  2.73123  3.46354  2.40513  3.72494  3.29354  2.67741  2.69355  4.24690  2.90347  2.73739  3.18146  2.89801  2.37887  2.77519  2.98518  4.58477  3.61503
          0.03394  3.79585  4.51819  0.61958  0.77255  0.48576  0.95510
    279   2.57516  4.35592  3.23299  3.12383  4.26326  0.85784  4.24698  3.84589  3.29441  3.50933  4.48601  3.39780  3.74458  3.62500  3.53709  2.74524  3.05053  3.38922  5.37683  4.36324    310 - -
          2.68618  4.42225  2.77519  2.73123  3.46354  2.40513  3.72494  3.29354  2.67741  2.69355  4.24690  2.90347  2.73739  3.18146  2.89801  2.37887  2.77519  2.98518  4.58477  3.61503
          0.03394  3.79585  4.51819  0.61958  0.77255  0.48576  0.95510
    280   1.98430  4.15911  3.09946  2.92954  4.19709  1.45629  4.10265  3.55893  3.07947  3.30853  4.19914  3.16319  3.62858  3.38821  3.38410  2.39655  2.71139  3.07266  5.52491  4.31057    311 - -
          2.68618  4.42225  2.77519  2.73123  3.46354  2.40513  3.72494  3.29354  2.67741  2.69355  4.24690  2.90347  2.73739  3.18146  2.89801  2.37887  2.77519  2.98518  4.58477  3.61503
          0.03394  3.79585  4.51819  0.61958  0.77255  0.48576  0.95510
    281   2.98479  4.49219  4.14735  3.64091  3.07714  4.01606  4.35743  2.20499  3.40796  1.51688  1.80588  3.95177  4.36422  3.75049  3.62934  3.38251  3.24369  2.23341  4.98881  3.76090    312 - -
          2.68618  4.42225  2.77519  2.73123  3.46354  2.40513  3.72494  3.29354  2.67741  2.69355  4.24690  2.90347  2.73739  3.18146  2.89801  2.37887  2.77519  2.98518  4.58477  3.61503
          0.03394  3.79585  4.51819  0.61958  0.77255  0.48576  0.95510
    282   2.91144  4.47319  3.96799  3.55732  3.17835  3.77684  4.31030  2.34647  3.32892  1.78624  1.53332  3.84376  4.23852  3.71682  3.54291  3.25177  3.21604  2.34324  5.00794  3.76195    313 - -
          2.68618  4.42225  2.77519  2.73123  3.46354  2.40513  3.72494  3.29354  2.67741  2.69355  4.24690  2.90347  2.73739  3.18146  2.89801  2.37887  2.77519  2.98518  4.58477  3.61503
          0.03394  3.79585  4.51819  0.61958  0.77255  0.48576  0.95510
    283   2.20056  4.13990  3.17760  2.93421  4.08437  2.90214  4.04435  3.43737  2.97034  3.19482  4.08458  3.15850  3.63021  3.31882  3.27433  1.40843  2.40333  2.98193  5.45936  4.19668    314 - -
          2.68618  4.42225  2.77519  2.73123  3.46354  2.40513  3.72494  3.29354  2.67741  2.69355  4.24690  2.90347  2.73739  3.18146  2.89801  2.37887  2.77519  2.98518  4.58477  3.61503
          0.03394  3.79585  4.51819  0.61958  0.77255  0.48576  0.95510
    284   2.74801  4.31390  4.01740  3.68015  3.49623  3.64235  4.49576  2.06134  3.54665  2.19812  3.47515  3.88167  4.20856  3.91289  3.76614  3.14265  3.11235  1.12783  5.26699  3.99291    315 - -
          2.68618  4.42225  2.77519  2.73123  3.46354  2.40513  3.72494  3.29354  2.67741  2.69355  4.24690  2.90347  2.73739  3.18146  2.89801  2.37887  2.77519  2.98518  4.58477  3.61503
          0.03394  3.79585  4.51819  0.61958  0.77255  0.48576  0.95510
    285   2.91040  5.02118  1.03459  2.29415  4.38876  3.15538  3.86864  3.96018  2.93912  3.58318  4.56156  2.84580  3.80303  3.10913  3.44324  2.88288  3.24807  3.60825  5.57214  4.27689    316 - -
          2.68618  4.42225  2.77519  2.73123  3.46354  2.40513  3.72494  3.29354  2.67741  2.69355  4.24690  2.90347  2.73739  3.18146  2.89801  2.37887  2.77519  2.98518  4.58477  3.61503
          0.03394  3.79585  4.51819  0.61958  0.77255  0.48576  0.95510
    286   2.35744  5.03451  2.17285  1.65024  4.36872  3.19031  3.66112  3.77280  2.57303  3.38199  4.23162  2.71546  3.75484  2.82904  3.07792  2.67466  2.99107  3.41021  5.60312  4.19615    317 - -
          2.68618  4.42225  2.77519  2.73123  3.46354  2.40513  3.72494  3.29354  2.67741  2.69355  4.24690  2.90347  2.73739  3.18146  2.89801  2.37887  2.77519  2.98518  4.58477  3.61503
          0.03394  3.79585  4.51819  0.61958  0.77255  0.48576  0.95510
    287   2.34435  4.28038  3.05466  2.78973  3.97385  3.04192  3.92764  3.28074  2.79618  3.07085  3.98108  2.76009  3.70687  3.18818  3.11570  2.49891  1.61012  2.91259  5.34872  4.06344    318 - -
          2.68618  4.42225  2.77519  2.73123  3.46354  2.40513  3.72494  3.29354  2.67741  2.69355  4.24690  2.90347  2.73739  3.18146  2.89801  2.37887  2.77519  2.98518  4.58477  3.61503
          0.03394  3.79585  4.51819  0.61958  0.77255  0.48576  0.95510
    288   3.07102  4.55716  4.06533  3.70691  3.10991  3.88283  4.38674  2.31233  3.47532  0.97587  3.16059  3.98955  4.33279  3.86210  3.66310  3.44769  3.36958  2.32936  4.95932  3.66429    319 - -
          2.68618  4.42225  2.77519  2.73123  3.46354  2.40513  3.72494  3.29354  2.67741  2.69355  4.24690  2.90347  2.73739  3.18146  2.89801  2.37887  2.77519  2.98518  4.58477  3.61503
          0.03394  3.79585  4.51819  0.61958  0.77255  0.48576  0.95510
    289   2.91144  4.47319  3.96799  3.55732  3.17835  3.77684  4.31030  2.34647  3.32892  1.78624  1.53332  3.84376  4.23852  3.71682  3.54291  3.25177  3.21604  2.34324  5.00794  3.76195    320 - -
          2.68618  4.42225  2.77519  2.73123  3.46354  2.40513  3.72494  3.29354  2.67741  2.69355  4.24690  2.90347  2.73739  3.18146  2.89801  2.37887  2.77519  2.98518  4.58477  3.61503
          0.03394  3.79585  4.51819  0.61958  0.77255  0.48576  0.95510
    290   2.50529  1.11030  4.00376  3.72743  3.73826  3.14268  4.39159  2.87105  3.55442  2.78917  3.90878  3.73489  3.84355  3.90392  3.69174  2.77646  2.96590  2.62041  5.16861  4.02596    321 - -
          2.68618  4.42225  2.77519  2.73123  3.46354  2.40513  3.72494  3.29354  2.67741  2.69355  4.24690  2.90347  2.73739  3.18146  2.89801  2.37887  2.77519  2.98518  4.58477  3.61503
          0.03394  3.79585  4.51819  0.61958  0.77255  0.48576  0.95510
    291   2.28072  4.19900  3.14304  2.95724  4.00083  2.93045  4.06826  3.51397  3.02571  3.24092  4.17490  3.19308  3.66335  3.38155  3.31277  1.21285  2.75547  3.06599  5.37995  4.08441    322 - -
          2.68618  4.42225  2.77519  2.73123  3.46354  2.40513  3.72494  3.29354  2.67741  2.69355  4.24690  2.90347  2.73739  3.18146  2.89801  2.37887  2.77519  2.98518  4.58477  3.61503
          0.03394  3.79585  4.51819  0.61958  0.77255  0.48576  0.95510
    292   3.16360  4.58872  4.13284  3.83446  1.14617  3.86796  3.84818  2.69866  3.74379  2.08748  3.44153  3.93390  4.32968  3.93351  3.88243  3.43640  3.46543  2.68337  4.12325  2.50121    323 - -
          2.68618  4.42225  2.77519  2.73123  3.46354  2.40513  3.72494  3.29354  2.67741  2.69355  4.24690  2.90347  2.73739  3.18146  2.89801  2.37887  2.77519  2.98518  4.58477  3.61503
          0.03394  3.79585  4.51819  0.61958  0.77255  0.48576  0.95510
    293   2.82391  4.80348  2.85654  2.61232  3.96119  3.31750  3.76918  3.58217  2.43905  3.09197  4.12421  3.07053  3.87128  1.37714  2.72383  2.87594  3.12199  3.31731  5.24801  3.93728    324 - -
          2.68618  4.42225  2.77519  2.73123  3.46354  2.40513  3.72494  3.29354  2.67741  2.69355  4.24690  2.90347  2.73739  3.18146  2.89801  2.37887  2.77519  2.98518  4.58477  3.61503
          0.03394  3.79585  4.51819  0.61958  0.77255  0.48576  0.95510
    294   2.97152  4.41421  4.22264  3.83718  3.32466  3.98025  4.58086  1.17841  3.66364  1.92884  3.27443  4.09334  4.42066  4.02108  3.86910  3.46981  3.27286  1.84999  5.19813  3.92838    325 - -
          2.68618  4.42225  2.77519  2.73123  3.46354  2.40513  3.72494  3.29354  2.67741  2.69355  4.24690  2.90347  2.73739  3.18146  2.89801  2.37887  2.77519  2.98518  4.58477  3.61503
          0.03394  3.79585  4.51819  0.61958  0.77255  0.48576  0.95510
    295   3.07102  4.55716  4.06533  3.70691  3.10991  3.88283  4.38674  2.31233  3.47532  0.97587  3.16059  3.98955  4.33279  3.86210  3.66310  3.44769  3.36958  2.32936  4.95932  3.66429    326 - -
          2.68618  4.42225  2.77519  2.73123  3.46354  2.40513  3.72494  3.29354  2.67741  2.69355  4.24690  2.90347  2.73739  3.18146  2.89801  2.37887  2.77519  2.98518  4.58477  3.61503
          0.03394  3.79585  4.51819  0.61958  0.77255  0.48576  0.95510
    296   2.90473  4.86144  3.07543  2.71386  4.23027  3.40035  3.72182  3.65519  1.14858  3.23810  4.20559  3.14102  3.90771  2.91909  2.42439  2.95288  3.16474  3.36797  5.31804  4.12045    327 - -
          2.68618  4.42225  2.77519  2.73123  3.46354  2.40513  3.72494  3.29354  2.67741  2.69355  4.24690  2.90347  2.73739  3.18146  2.89801  2.37887  2.77519  2.98518  4.58477  3.61503
          0.03394  3.79585  4.51819  0.61958  0.77255  0.48576  0.95510
    297   2.65622  4.42412  3.25549  3.08508  4.08325  3.11607  4.16735  3.61068  3.13612  3.24522  4.29321  3.39853  0.98330  3.52735  3.38874  2.82178  3.09223  3.26464  5.28914  4.20354    328 - -
          2.68618  4.42225  2.77519  2.73123  3.46354  2.40513  3.72494  3.29354  2.67741  2.69355  4.24690  2.90347  2.73739  3.18146  2.89801  2.37887  2.77519  2.98518  4.58477  3.61503
          0.03394  3.79585  4.51819  0.61958  0.77255  0.48576  0.95510
    298   1.97937  4.12093  3.18005  2.95225  4.10589  2.88097  4.06918  3.45800  3.01857  3.22027  4.10663  3.16278  3.61937  3.34828  3.32245  1.40256  2.65985  2.98881  5.48230  4.22395    329 - -
          2.68618  4.42225  2.77519  2.73123  3.46354  2.40513  3.72494  3.29354  2.67741  2.69355  4.24690  2.90347  2.73739  3.18146  2.89801  2.37887  2.77519  2.98518  4.58477  3.61503
          0.03394  3.79585  4.51819  0.61958  0.77255  0.48576  0.95510
    299   2.82233  5.21531  2.00872  1.39169  4.51149  3.16721  3.68986  3.97747  2.64679  3.55091  4.42492  2.67382  3.76919  2.86675  3.17110  2.74796  3.10933  3.60219  5.71489  4.28512    330 - -
          2.68618  4.42225  2.77519  2.73123  3.46354  2.40513  3.72494  3.29354  2.67741  2.69355  4.24690  2.90347  2.73739  3.18146  2.89801  2.37887  2.77519  2.98518  4.58477  3.61503
          0.03394  3.79585  4.51819  0.61958  0.77255  0.48576  0.95510
    300   2.90473  4.86144  3.07543  2.71386  4.23027  3.40035  3.72182  3.65519  1.14858  3.23810  4.20559  3.14102  3.90771  2.91909  2.42439  2.95288  3.16474  3.36797  5.31804  4.12045    331 - -
          2.68618  4.42225  2.77519  2.73123  3.46354  2.40513  3.72494  3.29354  2.67741  2.69355  4.24690  2.90347  2.73739  3.18146  2.89801  2.37887  2.77519  2.98518  4.58477  3.61503
          0.08348  3.79585  2.85375  0.61958  0.77255  0.48576  0.95510
    301   2.86379  4.81304  3.03121  2.68237  4.17073  3.36172  3.70203  3.59324  1.22406  3.18826  4.16112  3.11068  3.87481  2.90416  2.42557  2.91676  3.12895  3.30966  5.28062  4.07696    332 - -
          2.68618  4.42225  2.77519  2.73123  3.46354  2.40513  3.72494  3.29354  2.67741  2.69355  4.24690  2.90347  2.73739  3.18146  2.89801  2.37887  2.77519  2.98518  4.58477  3.61503
          0.03564  3.74800  4.47035  0.61958  0.77255  0.52452  0.89610
    302   1.21003  4.13815  3.34179  3.13263  3.93311  2.96481  4.16859  3.04090  3.14566  2.92733  3.97745  3.31199  3.69270  3.49973  3.40193  2.49179  2.76071  2.71752  5.37317  4.16035    333 - -
          2.68618  4.42225  2.77519  2.73123  3.46354  2.40513  3.72494  3.29354  2.67741  2.69355  4.24690  2.90347  2.73739  3.18146  2.89801  2.37887  2.77519  2.98518  4.58477  3.61503
          0.03564  3.74800  4.47035  0.61958  0.77255  0.46227  0.99385
    303   2.88579  4.95682  3.17275  2.65679  4.33856  3.49247  3.58175  3.72581  1.35795  3.23932  4.13108  3.08011  3.91602  2.73773  2.01874  2.90551  3.09214  3.41946  5.33481  4.12532    334 - -
          2.68618  4.42225  2.77519  2.73123  3.46354  2.40513  3.72494  3.29354  2.67741  2.69355  4.24690  2.90347  2.73739  3.18146  2.89801  2.37887  2.77519  2.98518  4.58477  3.61503
          0.03394  3.79585  4.51819  0.61958  0.77255  0.48576  0.95510
    304   2.80375  4.57106  3.26694  2.87656  2.86768  3.55203  3.61763  3.09645  2.40813  2.70230  3.71554  3.25280  3.99506  3.13052  2.93058  2.93491  3.05351  2.88760  4.42756  1.75114    335 - -
          2.68618  4.42225  2.77519  2.73123  3.46354  2.40513  3.72494  3.29354  2.67741  2.69355  4.24690  2.90347  2.73739  3.18146  2.89801  2.37887  2.77519  2.98518  4.58477  3.61503
          0.03394  3.79585  4.51819  0.61958  0.77255  0.48576  0.95510
    305   2.74473  4.68550  3.10245  2.68492  3.61795  3.46886  3.71807  3.09187  2.40393  2.24219  3.69530  3.13019  3.92107  1.95890  2.70065  2.84270  2.99751  2.91864  5.07516  3.72619    336 - -
          2.68618  4.42225  2.77519  2.73123  3.46354  2.40513  3.72494  3.29354  2.67741  2.69355  4.24690  2.90347  2.73739  3.18146  2.89801  2.37887  2.77519  2.98518  4.58477  3.61503
          0.03394  3.79585  4.51819  0.61958  0.77255  0.48576  0.95510
    306   3.14008  4.66011  3.72657  3.44335  2.30224  3.74197  3.58859  3.16031  3.30306  2.63360  3.84391  3.63166  4.21853  3.62755  3.50176  3.28379  3.42693  3.02751  3.94245  1.10351    337 - -
          2.68618  4.42225  2.77519  2.73123  3.46354  2.40513  3.72494  3.29354  2.67741  2.69355  4.24690  2.90347  2.73739  3.18146  2.89801  2.37887  2.77519  2.98518  4.58477  3.61503
          0.03394  3.79585  4.51819  0.61958  0.77255  0.48576  0.95510
    307   2.51886  4.58886  2.83904  2.46201  3.97069  2.99790  3.67071  3.39658  2.47519  2.82091  3.87137  2.75522  3.75267  2.60511  2.87203  2.08346  2.81019  3.06236  5.26586  3.95556    338 - -
          2.68618  4.42225  2.77519  2.73123  3.46354  2.40513  3.72494  3.29354  2.67741  2.69355  4.24690  2.90347  2.73739  3.18146  2.89801  2.37887  2.77519  2.98518  4.58477  3.61503
          0.03394  3.79585  4.51819  0.61958  0.77255  0.48576  0.95510
    308   2.23314  4.18281  3.01306  2.86007  4.19412  1.44919  4.06487  3.67449  3.03677  3.37358  4.23969  3.11820  3.62280  3.34686  3.35094  2.17232  2.71500  3.15200  5.51958  4.26698    339 - -
          2.68618  4.42225  2.77519  2.73123  3.46354  2.40513  3.72494  3.29354  2.67741  2.69355  4.24690  2.90347  2.73739  3.18146  2.89801  2.37887  2.77519  2.98518  4.58477  3.61503
          0.03394  3.79585  4.51819  0.61958  0.77255  0.48576  0.95510
    309   2.84339  4.32105  4.11525  3.55316  3.22138  3.98170  4.31598  1.97226  3.44233  1.58252  2.63625  3.87555  4.30298  3.70877  3.69712  3.28421  2.83109  1.85810  5.03056  3.86764    340 - -
          2.68618  4.42225  2.77519  2.73123  3.46354  2.40513  3.72494  3.29354  2.67741  2.69355  4.24690  2.90347  2.73739  3.18146  2.89801  2.37887  2.77519  2.98518  4.58477  3.61503
          0.03394  3.79585  4.51819  0.61958  0.77255  0.48576  0.95510
    310   2.66303  4.65377  2.67206  2.55081  4.00554  3.13494  3.86464  3.70128  2.76297  3.35754  4.31478  1.30149  3.78399  3.13892  3.11357  2.73422  3.04338  3.33127  5.32061  3.96066    341 - -
          2.68618  4.42225  2.77519  2.73123  3.46354  2.40513  3.72494  3.29354  2.67741  2.69355  4.24690  2.90347  2.73739  3.18146  2.89801  2.37887  2.77519  2.98518  4.58477  3.61503
          0.03394  3.79585  4.51819  0.61958  0.77255  0.48576  0.95510
    311   2.27141  4.32627  3.15092  2.68787  3.79744  3.19571  3.77181  3.13961  2.65017  2.85074  3.24070  2.83982  3.73622  3.00735  3.02561  2.02266  2.55826  2.82093  5.16295  3.89832    342 - -
          2.68618  4.42225  2.77519  2.73123  3.46354  2.40513  3.72494  3.29354  2.67741  2.69355  4.24690  2.90347  2.73739  3.18146  2.89801  2.37887  2.77519  2.98518  4.58477  3.61503
          0.03394  3.79585  4.51819  0.61958  0.77255  0.48576  0.95510
    312   2.41391  4.44638  2.74753  2.53870  4.14718  1.84923  3.82431  3.61227  2.68498  3.24644  4.10253  2.95404  3.69495  2.72901  3.05618  2.31551  2.80526  3.18626  5.44739  4.13929    343 - -
          2.68618  4.42225  2.77519  2.73123  3.46354  2.40513  3.72494  3.29354  2.67741  2.69355  4.24690  2.90347  2.73739  3.18146  2.89801  2.37887  2.77519  2.98518  4.58477  3.61503
          0.03394  3.79585  4.51819  0.61958  0.77255  0.48576  0.95510
    313   2.85554  4.91563  3.17969  2.65811  4.22540  3.48652  3.58391  3.67363  1.97697  3.17377  4.07744  3.08087  3.90997  2.37828  1.56004  2.88414  3.06734  3.37622  5.29052  4.05466    344 - -
          2.68618  4.42225  2.77519  2.73123  3.46354  2.40513  3.72494  3.29354  2.67741  2.69355  4.24690  2.90347  2.73739  3.18146  2.89801  2.37887  2.77519  2.98518  4.58477  3.61503
          0.03394  3.79585  4.51819  0.61958  0.77255  0.48576  0.95510
    314   2.10904  4.20708  3.13311  2.84759  4.05188  2.97918  3.97809  3.31628  2.87287  3.07352  3.98380  3.13304  1.91521  3.22982  3.19994  2.42761  2.47184  2.92069  5.42438  4.17723    345 - -
          2.68621  4.42228  2.77522  2.73126  3.46357  2.40511  3.72497  3.29357  2.67744  2.69358  4.24693  2.90350  2.73729  3.18149  2.89787  2.37885  2.77515  2.98521  4.58480  3.61506
          0.15391  2.35691  3.03789  0.89922  0.52237  0.48576  0.95510
    315   2.30820  4.49525  2.81013  2.48415  4.04336  3.14038  3.71873  3.44993  2.54797  3.08795  3.93082  2.66067  3.70710  2.68515  2.94278  2.07862  2.56975  3.07902  5.33465  4.03640    350 - -
          2.68618  4.42225  2.77519  2.73123  3.46354  2.40513  3.72494  3.29354  2.67741  2.69355  4.24690  2.90347  2.73739  3.18146  2.89801  2.37887  2.77519  2.98518  4.58477  3.61503
          0.03527  3.75812  4.48046  0.61958  0.77255  0.46695  0.98594
    316   2.09239  4.14141  3.34961  3.06561  3.96235  2.99826  4.10683  3.00535  3.02751  2.92030  3.91141  3.26900  3.70519  3.39560  3.31069  2.46053  1.53620  2.67652  5.41445  4.18289    351 - -
          2.68618  4.42225  2.77519  2.73123  3.46354  2.40513  3.72494  3.29354  2.67741  2.69355  4.24690  2.90347  2.73739  3.18146  2.89801  2.37887  2.77519  2.98518  4.58477  3.61503
          0.03394  3.79585  4.51819  0.61958  0.77255  0.48576  0.95510
    317   2.31734  4.26621  3.02243  2.80369  4.05187  2.97679  3.97095  3.50682  2.87260  3.20135  4.10555  3.11127  1.67867  3.23956  3.19204  2.24815  2.75979  3.07601  5.40141  4.12025    352 - -
          2.68618  4.42225  2.77519  2.73123  3.46354  2.40513  3.72494  3.29354  2.67741  2.69355  4.24690  2.90347  2.73739  3.18146  2.89801  2.37887  2.77519  2.98518  4.58477  3.61503
          0.03394  3.79585  4.51819  0.61958  0.77255  0.48576  0.95510
    318   2.65214  4.82815  2.65648  2.36743  4.18515  3.26089  3.64108  3.65946  2.35557  3.23086  4.08335  2.66165  3.23674  1.93062  2.72352  2.67136  2.92990  3.30596  5.39886  4.05985    353 - -
          2.68618  4.42225  2.77519  2.73123  3.46354  2.40513  3.72494  3.29354  2.67741  2.69355  4.24690  2.90347  2.73739  3.18146  2.89801  2.37887  2.77519  2.98518  4.58477  3.61503
          0.03394  3.79585  4.51819  0.61958  0.77255  0.48576  0.95510
    319   2.69567  4.66797  3.26279  2.76283  4.09462  3.37027  3.68464  3.44973  2.14747  3.05726  3.99676  3.14245  3.86788  2.87275  1.52706  2.78622  2.70532  3.15378  5.27653  4.04297    354 - -
          2.68618  4.42225  2.77519  2.73123  3.46354  2.40513  3.72494  3.29354  2.67741  2.69355  4.24690  2.90347  2.73739  3.18146  2.89801  2.37887  2.77519  2.98518  4.58477  3.61503
          0.03394  3.79585  4.51819  0.61958  0.77255  0.48576  0.95510
    320   2.17347  4.39324  2.84699  2.56814  4.13907  3.04213  3.82015  3.53383  2.69452  3.19961  4.03894  2.12349  3.67586  3.02802  3.08849  2.15982  2.53409  3.10948  5.43930  4.14563    355 - -
          2.68618  4.42225  2.77519  2.73123  3.46354  2.40513  3.72494  3.29354  2.67741  2.69355  4.24690  2.90347  2.73739  3.18146  2.89801  2.37887  2.77519  2.98518  4.58477  3.61503
          0.03394  3.79585  4.51819  0.61958  0.77255  0.48576  0.95510
    321   2.21015  4.54886  2.84205  2.50469  4.03523  3.19228  3.72043  3.42966  2.51329  3.06144  3.93128  2.95729  2.51576  2.47023  2.89141  2.57864  2.81696  3.08319  5.33039  4.03054    356 - -
          2.68614  4.42228  2.77523  2.73127  3.46357  2.40516  3.72498  3.29357  2.67744  2.69351  4.24659  2.90341  2.73719  3.18150  2.89804  2.37890  2.77523  2.98522  4.58480  3.61506
          0.17376  1.90653  4.51819  0.72321  0.66397  0.48576  0.95510
    322   2.20052  4.36474  3.14300  2.66950  3.80791  3.23488  3.75455  3.10410  2.42590  2.83688  3.71045  3.07715  3.38206  2.98149  2.97348  2.56301  2.24617  2.62891  5.16680  3.90495    361 - -
          2.68618  4.42225  2.77519  2.73123  3.46354  2.40513  3.72494  3.29354  2.67741  2.69355  4.24690  2.90347  2.73739  3.18146  2.89801  2.37887  2.77519  2.98518  4.58477  3.61503
          0.03394  3.79585  4.51819  0.61958  0.77255  0.48576  0.95510
    323   2.65398  4.81991  2.75235  2.40614  4.21401  3.29722  3.62404  3.61175  1.89671  3.20403  4.04989  2.33261  3.79092  2.78716  2.62635  2.67839  2.62697  3.26683  5.39108  4.08189    362 - -
          2.68618  4.42225  2.77519  2.73123  3.46354  2.40513  3.72494  3.29354  2.67741  2.69355  4.24690  2.90347  2.73739  3.18146  2.89801  2.37887  2.77519  2.98518  4.58477  3.61503
          0.03394  3.79585  4.51819  0.61958  0.77255  0.48576  0.95510
    324   2.90473  4.86144  3.07543  2.71386  4.23027  3.40035  3.72182  3.65519  1.14858  3.23810  4.20559  3.14102  3.90771  2.91909  2.42439  2.95288  3.16474  3.36797  5.31804  4.12045    363 - -
          2.68618  4.42225  2.77519  2.73123  3.46354  2.40513  3.72494  3.29354  2.67741  2.69355  4.24690  2.90347  2.73739  3.18146  2.89801  2.37887  2.77519  2.98518  4.58477  3.61503
          0.03394  3.79585  4.51819  0.61958  0.77255  0.48576  0.95510
    325   2.88306  4.95053  3.15787  2.65460  4.32974  3.48513  3.58742  3.72036  1.34630  3.23777  4.13258  3.07889  3.91427  2.74528  2.05083  2.90412  3.09285  3.41455  5.33470  4.12282    364 - -
          2.68618  4.42225  2.77519  2.73123  3.46354  2.40513  3.72494  3.29354  2.67741  2.69355  4.24690  2.90347  2.73739  3.18146  2.89801  2.37887  2.77519  2.98518  4.58477  3.61503
          0.19505  3.79585  1.86600  0.61958  0.77255  0.48576  0.95510
    326   2.68740  4.77634  2.70254  2.42163  4.11825  3.25127  3.59749  3.57340  1.75434  3.17692  4.06817  2.56953  3.77551  2.78503  2.47518  2.71861  2.96117  3.24671  5.29909  3.99460    365 - -
          2.68618  4.42225  2.77519  2.73123  3.46354  2.40513  3.72494  3.29354  2.67741  2.69355  4.24690  2.90347  2.73739  3.18146  2.89801  2.37887  2.77519  2.98518  4.58477  3.61503
          0.02694  3.62773        *  0.61958  0.77255  0.00000        *
//
