# Supplementary material for: Potential Conservation of Circadian Clock Proteins in the phylum Nematoda as Revealed by Bioinformatic Searches
Source: PLoS One. 2014 Nov 14;9(11):e112871. doi: 10.1371/journal.pone.0112871 (PMC4232591; doi:10.1371/journal.pone.0112871)
Supplement: File S1 — HMM profiles used in this work and HMMsearch results. (ZIP) [file pone.0112871.s007.zip › HMMs-CE/Artropodos/Fer2-PB(transcription_factor)_FBpp0290923-aln.hmm]

HMMER3/b [3.0 | March 2010]
NAME  Fer2-PB(transcription_factor)_FBpp0290923-aln
LENG  246
ALPH  amino
RF    no
CS    no
MAP   yes
DATE  Tue Jun 12 14:33:35 2012
NSEQ  7
EFFN  1.254395
CKSUM 3860800821
STATS LOCAL MSV      -11.0725  0.70305
STATS LOCAL VITERBI  -11.8921  0.70305
STATS LOCAL FORWARD   -4.8176  0.70305
HMM          A        C        D        E        F        G        H        I        K        L        M        N        P        Q        R        S        T        V        W        Y   
            m->m     m->i     m->d     i->m     i->i     d->m     d->d
  COMPO   2.51637  4.42247  2.93602  2.62897  3.61274  2.96669  3.54306  3.01832  2.64805  2.54522  3.73930  2.92942  3.22555  2.99358  2.69768  2.47100  2.77907  2.87678  4.61558  3.53020
          2.68621  4.42228  2.77523  2.73127  3.46357  2.40516  3.72498  3.29357  2.67744  2.69358  4.24447  2.90350  2.73743  3.18150  2.89804  2.37890  2.77523  2.98522  4.58480  3.61506
          0.47269  1.70266  1.63743  0.23270  1.57212  0.00000        *
      1   2.62595  4.63123  2.39971  2.57761  3.87304  3.41123  3.77115  3.23758  2.66305  2.91502  2.10992  3.06232  3.87609  2.98471  3.09276  2.36071  2.89183  2.95987  5.24169  3.93562      2 - -
          2.68618  4.42225  2.77519  2.73123  3.46354  2.40513  3.72494  3.29354  2.67741  2.69355  4.24690  2.90347  2.73739  3.18146  2.89801  2.37887  2.77519  2.98518  4.58477  3.61503
          0.02464  4.11141  4.83376  0.61958  0.77255  0.51161  0.91511
      2   2.30400  4.27072  3.60842  3.04056  2.81445  3.00379  2.94030  2.75464  2.98000  2.47423  2.69967  3.40918  4.00061  3.26857  3.30051  2.87819  2.84978  2.53971  4.82269  2.88823      3 - -
          2.68618  4.42225  2.77519  2.73123  3.46354  2.40513  3.72494  3.29354  2.67741  2.69355  4.24690  2.90347  2.73739  3.18146  2.89801  2.37887  2.77519  2.98518  4.58477  3.61503
          0.02187  4.22945  4.95179  0.61958  0.77255  0.60197  0.79348
      3   2.31162  4.83944  2.92171  2.50259  4.24196  3.37362  2.77310  3.69283  2.56110  3.28013  4.09137  2.52840  3.85944  2.91303  3.00943  1.74119  2.92362  3.32108  5.48753  4.14143      4 - -
          2.68618  4.42225  2.77519  2.73123  3.46354  2.40513  3.72494  3.29354  2.67741  2.69355  4.24690  2.90347  2.73739  3.18146  2.89801  2.37887  2.77519  2.98518  4.58477  3.61503
          0.02187  4.22945  4.95179  0.61958  0.77255  0.41940  1.07131
      4   2.82110  4.77087  3.41073  2.81233  3.89303  3.65270  2.39268  3.35178  2.41508  2.96138  2.16655  3.25522  4.03143  2.98661  2.03037  2.92024  3.03740  3.09608  5.20586  3.91919      5 - -
          2.68618  4.42225  2.77519  2.73123  3.46354  2.40513  3.72494  3.29354  2.67741  2.69355  4.24690  2.90347  2.73739  3.18146  2.89801  2.37887  2.77519  2.98518  4.58477  3.61503
          0.01996  4.31969  5.04204  0.61958  0.77255  0.48576  0.95510
      5   2.73338  5.22766  2.11012  2.09869  4.55006  3.41610  2.85101  4.03260  2.45895  3.52399  4.28277  2.41481  3.03054  2.78663  2.96413  2.68774  2.59954  3.60782  5.66946  4.25087      6 - -
          2.68618  4.42225  2.77519  2.73123  3.46354  2.40513  3.72494  3.29354  2.67741  2.69355  4.24690  2.90347  2.73739  3.18146  2.89801  2.37887  2.77519  2.98518  4.58477  3.61503
          0.01996  4.31969  5.04204  0.61958  0.77255  0.48576  0.95510
      6   2.70933  4.92666  3.00250  2.50028  4.16020  3.49014  2.87873  3.60448  2.45924  3.19296  4.00982  2.29934  3.89868  2.18300  2.89083  2.73213  2.94214  2.38778  5.40306  4.05984      7 - -
          2.68618  4.42225  2.77519  2.73123  3.46354  2.40513  3.72494  3.29354  2.67741  2.69355  4.24690  2.90347  2.73739  3.18146  2.89801  2.37887  2.77519  2.98518  4.58477  3.61503
          0.01996  4.31969  5.04204  0.61958  0.77255  0.48576  0.95510
      7   2.98671  4.35544  4.73310  4.14164  2.48694  4.16154  4.41198  2.11540  3.97912  1.25268  2.54415  4.24146  4.45989  4.08613  4.04053  3.47632  3.21154  2.43657  4.82617  2.65163      8 - -
          2.68618  4.42225  2.77519  2.73123  3.46354  2.40513  3.72494  3.29354  2.67741  2.69355  4.24690  2.90347  2.73739  3.18146  2.89801  2.37887  2.77519  2.98518  4.58477  3.61503
          0.01996  4.31969  5.04204  0.61958  0.77255  0.48576  0.95510
      8   2.41505  5.08652  2.28793  2.14140  4.39204  3.43302  3.64430  3.85236  2.40638  3.37513  3.20379  2.91614  2.98309  2.38969  2.89418  2.64874  2.90378  3.45618  5.54398  4.15424      9 - -
          2.68618  4.42225  2.77519  2.73123  3.46354  2.40513  3.72494  3.29354  2.67741  2.69355  4.24690  2.90347  2.73739  3.18146  2.89801  2.37887  2.77519  2.98518  4.58477  3.61503
          0.01996  4.31969  5.04204  0.61958  0.77255  0.48576  0.95510
      9   2.70554  4.48333  2.40552  2.90270  3.47139  3.64297  3.86632  2.91092  2.88169  2.00259  3.55367  3.33296  4.02949  3.19183  3.25752  2.89518  2.93953  2.37597  4.95405  2.48514     10 - -
          2.68618  4.42225  2.77519  2.73123  3.46354  2.40513  3.72494  3.29354  2.67741  2.69355  4.24690  2.90347  2.73739  3.18146  2.89801  2.37887  2.77519  2.98518  4.58477  3.61503
          0.01996  4.31969  5.04204  0.61958  0.77255  0.48576  0.95510
     10   2.93216  5.48979  1.83118  1.96090  4.80367  3.39187  3.81081  4.31117  2.71465  3.79253  4.58669  1.94800  3.93733  2.94786  3.26984  1.98793  3.19597  3.87332  5.94158  4.47050     11 - -
          2.68618  4.42225  2.77519  2.73123  3.46354  2.40513  3.72494  3.29354  2.67741  2.69355  4.24690  2.90347  2.73739  3.18146  2.89801  2.37887  2.77519  2.98518  4.58477  3.61503
          0.01996  4.31969  5.04204  0.61958  0.77255  0.48576  0.95510
     11   2.34793  4.76154  2.67325  2.54135  3.97974  3.49170  2.94401  3.38396  2.53417  2.64667  3.08857  3.04926  3.88439  2.87959  2.98547  2.15448  2.87893  3.08314  5.28351  3.96704     12 - -
          2.68618  4.42225  2.77519  2.73123  3.46354  2.40513  3.72494  3.29354  2.67741  2.69355  4.24690  2.90347  2.73739  3.18146  2.89801  2.37887  2.77519  2.98518  4.58477  3.61503
          0.01996  4.31969  5.04204  0.61958  0.77255  0.48576  0.95510
     12   2.64365  4.67112  3.17055  2.61034  3.87074  3.51563  2.95036  3.26233  2.58376  2.91346  3.04252  3.10248  3.09994  2.93012  2.62022  2.36003  2.56850  2.62165  5.20841  3.91323     13 - -
          2.68618  4.42225  2.77519  2.73123  3.46354  2.40513  3.72494  3.29354  2.67741  2.69355  4.24690  2.90347  2.73739  3.18146  2.89801  2.37887  2.77519  2.98518  4.58477  3.61503
          0.01996  4.31969  5.04204  0.61958  0.77255  0.48576  0.95510
     13   2.57164  4.70707  3.05992  2.69060  4.47188  2.46288  3.95756  3.92118  2.80596  3.50937  4.30418  1.81502  3.87333  3.12213  3.25270  1.87254  2.37725  3.45036  5.70976  4.38481     14 - -
          2.68618  4.42225  2.77519  2.73123  3.46354  2.40513  3.72494  3.29354  2.67741  2.69355  4.24690  2.90347  2.73739  3.18146  2.89801  2.37887  2.77519  2.98518  4.58477  3.61503
          0.01996  4.31969  5.04204  0.61958  0.77255  0.48576  0.95510
     14   2.34805  4.94591  3.04140  2.49502  4.26845  3.46947  3.68768  3.69498  2.41053  3.25983  4.05792  3.00991  2.59457  2.46000  2.21711  2.69670  2.46708  3.33733  5.46016  4.12086     15 - -
          2.68618  4.42225  2.77519  2.73123  3.46354  2.40513  3.72494  3.29354  2.67741  2.69355  4.24690  2.90347  2.73739  3.18146  2.89801  2.37887  2.77519  2.98518  4.58477  3.61503
          0.01996  4.31969  5.04204  0.61958  0.77255  0.48576  0.95510
     15   2.30483  4.97906  2.99653  2.46526  4.31945  3.45134  3.68290  3.75729  2.41580  3.30846  4.09641  2.98650  2.59312  2.20241  2.48748  2.34845  2.91763  3.38324  5.49672  4.14359     16 - -
          2.68618  4.42225  2.77519  2.73123  3.46354  2.40513  3.72494  3.29354  2.67741  2.69355  4.24690  2.90347  2.73739  3.18146  2.89801  2.37887  2.77519  2.98518  4.58477  3.61503
          0.01996  4.31969  5.04204  0.61958  0.77255  0.48576  0.95510
     16   2.67486  4.12316  4.21850  3.63243  2.63840  3.78749  2.96055  2.17314  3.49650  2.26711  2.67662  3.79500  4.15185  3.69568  3.64437  3.08009  2.90644  2.13298  4.64432  2.37130     17 - -
          2.68618  4.42225  2.77519  2.73123  3.46354  2.40513  3.72494  3.29354  2.67741  2.69355  4.24690  2.90347  2.73739  3.18146  2.89801  2.37887  2.77519  2.98518  4.58477  3.61503
          0.01996  4.31969  5.04204  0.61958  0.77255  0.48576  0.95510
     17   2.63753  3.36932  3.51924  2.95131  2.91996  3.61534  2.97274  2.85739  2.89683  2.56973  2.85877  3.35491  3.99610  3.20410  2.74500  2.16340  2.87002  2.63262  4.93544  3.69754     18 - -
          2.68618  4.42225  2.77519  2.73123  3.46354  2.40513  3.72494  3.29354  2.67741  2.69355  4.24690  2.90347  2.73739  3.18146  2.89801  2.37887  2.77519  2.98518  4.58477  3.61503
          0.01996  4.31969  5.04204  0.61958  0.77255  0.48576  0.95510
     18   2.70230  4.64361  3.24752  2.41754  2.91818  2.88128  2.48268  3.21155  2.69909  2.86325  3.73768  3.18487  3.96776  3.03158  3.11429  2.81208  2.93420  2.95091  4.97514  2.43217     19 - -
          2.68618  4.42225  2.77519  2.73123  3.46354  2.40513  3.72494  3.29354  2.67741  2.69355  4.24690  2.90347  2.73739  3.18146  2.89801  2.37887  2.77519  2.98518  4.58477  3.61503
          0.32588  4.31969  1.32877  0.61958  0.77255  0.48576  0.95510
     19   2.68445  5.12029  2.30314  1.99440  4.42615  3.34854  2.71963  3.89611  2.36018  3.40372  4.18370  2.82347  3.79568  2.72630  2.39059  2.64530  2.92146  3.49647  5.55598  4.16017     20 - -
          2.68621  4.42228  2.77523  2.73127  3.46357  2.40497  3.72498  3.29357  2.67744  2.69333  4.24693  2.90350  2.73743  3.18150  2.89804  2.37890  2.77523  2.98522  4.58480  3.61506
          0.66890  2.04586  1.02594  0.65900  0.72851  0.33000  1.26914
     20   2.70623  4.26063  3.85581  3.30034  3.36693  3.77742  4.09326  1.96423  3.20344  1.90404  3.31359  2.86469  4.14860  3.50179  3.48777  3.06346  2.94796  1.85072  4.95602  3.73239     23 - -
          2.68618  4.42225  2.77519  2.73123  3.46354  2.40513  3.72494  3.29354  2.67741  2.69355  4.24690  2.90347  2.73739  3.18146  2.89801  2.37887  2.77519  2.98518  4.58477  3.61503
          0.02705  4.01940  4.74175  0.61958  0.77255  0.80090  0.59589
     21   2.55266  4.63849  3.02691  2.61184  4.21463  2.02435  3.78562  3.64251  2.52700  3.24287  4.07252  3.05452  2.54114  2.96212  2.36169  2.63045  2.87701  3.25314  5.44437  4.15721     24 - -
          2.68618  4.42225  2.77519  2.73123  3.46354  2.40513  3.72494  3.29354  2.67741  2.69355  4.24690  2.90347  2.73739  3.18146  2.89801  2.37887  2.77519  2.98518  4.58477  3.61503
          0.02705  4.01940  4.74175  0.61958  0.77255  0.32957  1.27023
     22   2.00292  4.41263  3.45915  2.90774  2.40598  3.54101  3.88143  2.99015  2.85685  2.69537  3.57936  3.31494  3.96784  3.17850  2.75579  2.45267  2.47355  2.74305  5.04693  3.80099     25 - -
          2.68618  4.42225  2.77519  2.73123  3.46354  2.40513  3.72494  3.29354  2.67741  2.69355  4.24690  2.90347  2.73739  3.18146  2.89801  2.37887  2.77519  2.98518  4.58477  3.61503
          0.01996  4.31969  5.04204  0.61958  0.77255  0.48576  0.95510
     23   2.32333  4.64576  3.19069  2.65568  3.88990  3.49225  2.20527  2.81306  2.63206  2.94067  3.79036  3.13290  2.96497  2.98007  3.05503  2.41725  2.88895  2.99630  5.23386  3.94153     26 - -
          2.68618  4.42225  2.77519  2.73123  3.46354  2.40513  3.72494  3.29354  2.67741  2.69355  4.24690  2.90347  2.73739  3.18146  2.89801  2.37887  2.77519  2.98518  4.58477  3.61503
          0.01996  4.31969  5.04204  0.61958  0.77255  0.48576  0.95510
     24   2.71795  5.17871  2.45759  2.34686  4.51341  2.80594  3.67722  3.98899  2.18381  3.49115  4.25363  2.42665  2.54841  2.79106  2.95612  2.33684  2.95986  3.57045  5.64404  4.23525     27 - -
          2.68618  4.42225  2.77519  2.73123  3.46354  2.40513  3.72494  3.29354  2.67741  2.69355  4.24690  2.90347  2.73739  3.18146  2.89801  2.37887  2.77519  2.98518  4.58477  3.61503
          0.01996  4.31969  5.04204  0.61958  0.77255  0.48576  0.95510
     25   3.29615  4.71675  4.39767  3.95283  1.20342  4.20258  3.74973  3.20438  3.84069  2.72696  3.82275  3.99430  2.82502  3.97176  3.99632  3.52734  3.53081  3.05341  4.01709  1.63112     28 - -
          2.68618  4.42225  2.77519  2.73123  3.46354  2.40513  3.72494  3.29354  2.67741  2.69355  4.24690  2.90347  2.73739  3.18146  2.89801  2.37887  2.77519  2.98518  4.58477  3.61503
          0.01996  4.31969  5.04204  0.61958  0.77255  0.48576  0.95510
     26   2.34693  4.68096  2.31395  2.60883  3.90045  3.50615  3.74926  2.79421  2.60383  2.54711  3.78501  3.10191  3.90637  2.94169  3.04361  2.45264  2.46085  2.97735  5.23899  3.93981     29 - -
          2.68618  4.42225  2.77519  2.73123  3.46354  2.40513  3.72494  3.29354  2.67741  2.69355  4.24690  2.90347  2.73739  3.18146  2.89801  2.37887  2.77519  2.98518  4.58477  3.61503
          0.01996  4.31969  5.04204  0.61958  0.77255  0.48576  0.95510
     27   2.82131  5.29833  1.70940  2.32950  4.63891  2.35458  3.74959  4.12432  2.57259  3.62207  4.40216  2.45328  3.90229  2.87636  2.46193  2.76802  3.07532  3.70090  5.77324  4.34691     30 - -
          2.68618  4.42225  2.77519  2.73123  3.46354  2.40513  3.72494  3.29354  2.67741  2.69355  4.24690  2.90347  2.73739  3.18146  2.89801  2.37887  2.77519  2.98518  4.58477  3.61503
          0.30770  4.31969  1.38006  0.61958  0.77255  0.48576  0.95510
     28   2.82385  5.35119  1.88297  1.82664  4.65807  3.27219  3.70435  4.15738  2.61934  3.65413  4.45890  2.21101  3.82508  2.84750  3.17261  2.22367  3.09027  3.73275  5.81474  4.35008     31 - -
          2.68618  4.42225  2.77519  2.73123  3.46354  2.40513  3.72494  3.29354  2.67741  2.69355  4.24690  2.90347  2.73739  3.18146  2.89801  2.37887  2.77519  2.98518  4.58477  3.61503
          0.02653  4.03852  4.76086  0.61958  0.77255  0.78589  0.60828
     29   2.57496  4.33871  3.50271  3.01194  3.56544  3.46599  3.95838  2.77955  2.91714  1.75105  3.51029  3.36891  2.81020  3.27051  3.23976  2.79640  2.33820  2.57635  5.07102  3.83579     32 - -
          2.68618  4.42225  2.77519  2.73123  3.46354  2.40513  3.72494  3.29354  2.67741  2.69355  4.24690  2.90347  2.73739  3.18146  2.89801  2.37887  2.77519  2.98518  4.58477  3.61503
          0.02653  4.03852  4.76086  0.61958  0.77255  0.78589  0.60828
     30   2.30091  4.26447  4.29112  3.73109  3.36275  4.00786  4.39340  1.71628  3.62892  2.09253  2.51624  3.98400  4.35443  3.87173  3.84677  3.32035  3.07650  1.66155  5.06962  3.88691     33 - -
          2.68618  4.42225  2.77519  2.73123  3.46354  2.40513  3.72494  3.29354  2.67741  2.69355  4.24690  2.90347  2.73739  3.18146  2.89801  2.37887  2.77519  2.98518  4.58477  3.61503
          0.02653  4.03852  4.76086  0.61958  0.77255  0.78589  0.60828
     31   1.84578  4.41006  3.27116  2.81306  3.75375  3.38355  3.87810  2.37879  2.79291  2.77848  3.69323  2.43455  3.88638  3.13704  3.16565  2.71007  2.84430  2.67701  5.17525  3.90708     34 - -
          2.68618  4.42225  2.77519  2.73123  3.46354  2.40513  3.72494  3.29354  2.67741  2.69355  4.24690  2.90347  2.73739  3.18146  2.89801  2.37887  2.77519  2.98518  4.58477  3.61503
          0.02653  4.03852  4.76086  0.61958  0.77255  0.78589  0.60828
     32   2.54787  3.00441  1.93713  2.53488  4.08329  3.28852  3.77098  3.47210  2.63641  3.12839  3.96770  3.01115  2.76240  2.95434  3.08363  2.62261  2.85342  3.12401  5.38390  4.06745     35 - -
          2.68618  4.42225  2.77519  2.73123  3.46354  2.40513  3.72494  3.29354  2.67741  2.69355  4.24690  2.90347  2.73739  3.18146  2.89801  2.37887  2.77519  2.98518  4.58477  3.61503
          0.02653  4.03852  4.76086  0.61958  0.77255  0.78589  0.60828
     33   2.06058  4.26866  3.53909  3.07903  3.62308  3.35981  4.00859  2.83362  3.00508  1.75902  3.59243  3.38391  3.90893  3.33989  3.31610  2.21132  2.83269  2.59225  5.10800  3.86926     36 - -
          2.68618  4.42225  2.77519  2.73123  3.46354  2.40513  3.72494  3.29354  2.67741  2.69355  4.24690  2.90347  2.73739  3.18146  2.89801  2.37887  2.77519  2.98518  4.58477  3.61503
          0.02653  4.03852  4.76086  0.61958  0.77255  0.63469  0.75524
     34   2.54360  4.40627  3.35750  2.89981  3.74383  3.37417  3.92355  3.09768  2.84577  1.99632  3.71868  3.27477  2.19899  3.20131  3.19617  2.24508  2.86456  2.82664  5.17224  3.90421     37 - -
          2.68618  4.42225  2.77519  2.73123  3.46354  2.40513  3.72494  3.29354  2.67741  2.69355  4.24690  2.90347  2.73739  3.18146  2.89801  2.37887  2.77519  2.98518  4.58477  3.61503
          0.02424  4.12758  4.84993  0.61958  0.77255  0.70859  0.67794
     35   2.60447  4.74515  2.96199  2.56277  4.27635  3.31542  3.78281  3.70263  2.18334  3.29602  4.11692  3.03266  2.78115  2.94741  2.93575  1.61276  2.91395  3.31422  5.50269  4.18762     38 - -
          2.68618  4.42225  2.77519  2.73123  3.46354  2.40513  3.72494  3.29354  2.67741  2.69355  4.24690  2.90347  2.73739  3.18146  2.89801  2.37887  2.77519  2.98518  4.58477  3.61503
          0.02424  4.12758  4.84993  0.61958  0.77255  0.70859  0.67794
     36   2.57771  2.48667  3.52686  2.97643  2.83645  3.53617  3.86149  2.80939  2.90506  2.51840  3.43097  3.34961  2.98650  2.65166  3.23580  2.81156  2.83144  2.58541  4.88670  3.63467     39 - -
          2.68618  4.42225  2.77519  2.73123  3.46354  2.40513  3.72494  3.29354  2.67741  2.69355  4.24690  2.90347  2.73739  3.18146  2.89801  2.37887  2.77519  2.98518  4.58477  3.61503
          0.02424  4.12758  4.84993  0.61958  0.77255  0.70859  0.67794
     37   2.59800  4.20506  3.68179  3.11172  3.28394  3.62470  3.00027  2.24386  3.02838  2.38986  3.30994  3.45129  4.00113  3.31447  3.32040  2.88938  2.48545  2.14705  4.77342  2.85128     40 - -
          2.68618  4.42225  2.77519  2.73123  3.46354  2.40513  3.72494  3.29354  2.67741  2.69355  4.24690  2.90347  2.73739  3.18146  2.89801  2.37887  2.77519  2.98518  4.58477  3.61503
          0.02424  4.12758  4.84993  0.61958  0.77255  0.70859  0.67794
     38   2.89318  2.69159  4.14099  3.67803  2.68174  3.78214  3.87437  2.91205  3.50532  2.59382  3.64748  3.79776  4.25133  3.76496  3.69238  3.16596  3.18820  2.72774  4.30364  1.23300     41 - -
          2.68618  4.42225  2.77519  2.73123  3.46354  2.40513  3.72494  3.29354  2.67741  2.69355  4.24690  2.90347  2.73739  3.18146  2.89801  2.37887  2.77519  2.98518  4.58477  3.61503
          0.02424  4.12758  4.84993  0.61958  0.77255  0.70859  0.67794
     39   1.64821  4.32315  3.45528  3.02852  3.89569  2.07111  4.04913  3.17032  3.00540  2.30744  3.84326  3.33146  3.86139  3.33127  3.34681  2.63529  2.82941  2.85302  5.31374  4.07113     42 - -
          2.68618  4.42225  2.77519  2.73123  3.46354  2.40513  3.72494  3.29354  2.67741  2.69355  4.24690  2.90347  2.73739  3.18146  2.89801  2.37887  2.77519  2.98518  4.58477  3.61503
          0.02424  4.12758  4.84993  0.61958  0.77255  0.70859  0.67794
     40   2.26088  5.04498  2.26171  2.32311  4.42525  2.14260  3.71490  3.88172  2.56064  3.43200  4.23319  2.86609  3.83243  2.34881  3.05846  2.68814  2.97613  3.48620  5.62380  4.23110     43 - -
          2.68618  4.42225  2.77519  2.73123  3.46354  2.40513  3.72494  3.29354  2.67741  2.69355  4.24690  2.90347  2.73739  3.18146  2.89801  2.37887  2.77519  2.98518  4.58477  3.61503
          0.02424  4.12758  4.84993  0.61958  0.77255  0.70859  0.67794
     41   2.67909  4.95862  2.83238  2.40350  4.26226  2.80832  2.83729  3.71405  2.41496  3.27408  4.08005  2.92884  2.46193  2.30914  2.85193  2.68225  2.92442  3.35368  5.46208  4.10584     44 - -
          2.68618  4.42225  2.77519  2.73123  3.46354  2.40513  3.72494  3.29354  2.67741  2.69355  4.24690  2.90347  2.73739  3.18146  2.89801  2.37887  2.77519  2.98518  4.58477  3.61503
          0.02424  4.12758  4.84993  0.61958  0.77255  0.70859  0.67794
     42   2.58196  4.64866  3.04635  2.61843  4.04590  3.33509  2.21954  3.51671  2.59907  3.14244  3.98244  3.07460  3.84855  2.98384  2.99806  1.96902  2.35939  3.16711  5.35337  4.02866     45 - -
          2.68618  4.42225  2.77519  2.73123  3.46354  2.40513  3.72494  3.29354  2.67741  2.69355  4.24690  2.90347  2.73739  3.18146  2.89801  2.37887  2.77519  2.98518  4.58477  3.61503
          0.02424  4.12758  4.84993  0.61958  0.77255  0.70859  0.67794
     43   2.67479  5.03103  2.36612  2.33340  4.37355  3.35467  3.66644  3.82699  2.46749  3.37107  4.16181  2.87446  3.82001  2.01166  2.95119  2.28251  2.45031  3.43823  5.55610  4.17079     46 - -
          2.68618  4.42225  2.77519  2.73123  3.46354  2.40513  3.72494  3.29354  2.67741  2.69355  4.24690  2.90347  2.73739  3.18146  2.89801  2.37887  2.77519  2.98518  4.58477  3.61503
          0.02424  4.12758  4.84993  0.61958  0.77255  0.54571  0.86615
     44   2.26936  4.84374  2.14059  2.47022  4.19892  2.26469  3.75625  3.59857  2.60375  2.60797  4.04896  2.98432  3.86248  2.91865  3.07490  2.69293  2.93004  3.25338  5.47105  4.12601     47 - -
          2.68618  4.42225  2.77519  2.73123  3.46354  2.40513  3.72494  3.29354  2.67741  2.69355  4.24690  2.90347  2.73739  3.18146  2.89801  2.37887  2.77519  2.98518  4.58477  3.61503
          0.02217  4.21591  4.93826  0.61958  0.77255  0.61747  0.77503
     45   2.63518  4.77232  2.99553  2.25484  4.02884  2.73176  3.70136  2.82521  2.52436  3.05674  3.88535  2.55970  3.86064  2.86920  2.97583  2.68652  2.22084  3.11599  5.31966  3.99757     48 - -
          2.68618  4.42225  2.77519  2.73123  3.46354  2.40513  3.72494  3.29354  2.67741  2.69355  4.24690  2.90347  2.73739  3.18146  2.89801  2.37887  2.77519  2.98518  4.58477  3.61503
          0.02217  4.21591  4.93826  0.61958  0.77255  0.61747  0.77503
     46   2.53747  4.35821  3.47293  2.94253  3.68857  2.28101  3.92287  3.01284  2.90113  2.32079  3.63495  3.31461  3.91831  3.21590  3.26388  2.31646  2.37009  2.35235  5.11067  3.87020     49 - -
          2.68618  4.42225  2.77519  2.73123  3.46354  2.40513  3.72494  3.29354  2.67741  2.69355  4.24690  2.90347  2.73739  3.18146  2.89801  2.37887  2.77519  2.98518  4.58477  3.61503
          0.02217  4.21591  4.93826  0.61958  0.77255  0.61747  0.77503
     47   1.89259  4.79525  2.92161  2.16236  4.26680  3.34024  3.77565  3.69382  2.60095  3.28951  4.09829  3.00640  2.88064  2.93210  3.06031  2.03673  2.90520  3.31078  5.51359  4.17458     50 - -
          2.68618  4.42225  2.77519  2.73123  3.46354  2.40513  3.72494  3.29354  2.67741  2.69355  4.24690  2.90347  2.73739  3.18146  2.89801  2.37887  2.77519  2.98518  4.58477  3.61503
          0.02217  4.21591  4.93826  0.61958  0.77255  0.61747  0.77503
     48   2.62458  4.83584  2.90615  2.15524  4.27119  3.35740  3.74992  3.70014  2.56150  3.28825  4.09433  2.98924  2.89361  2.90083  3.02146  1.82605  2.35765  3.32163  5.50690  4.16237     51 - -
          2.68618  4.42225  2.77519  2.73123  3.46354  2.40513  3.72494  3.29354  2.67741  2.69355  4.24690  2.90347  2.73739  3.18146  2.89801  2.37887  2.77519  2.98518  4.58477  3.61503
          0.02217  4.21591  4.93826  0.61958  0.77255  0.61747  0.77503
     49   2.62101  4.59303  2.67278  2.63831  3.80696  2.39193  3.75751  2.64803  2.63903  2.51416  3.71064  3.11804  3.89874  2.97127  3.06557  2.73223  2.50424  2.87118  5.17381  3.88742     52 - -
          2.68618  4.42225  2.77519  2.73123  3.46354  2.40513  3.72494  3.29354  2.67741  2.69355  4.24690  2.90347  2.73739  3.18146  2.89801  2.37887  2.77519  2.98518  4.58477  3.61503
          0.14477  4.21591  2.12008  0.61958  0.77255  0.61747  0.77503
     50   2.54921  4.56184  3.11465  2.60602  3.87757  2.77250  3.74198  2.66925  2.60511  2.92313  3.77036  2.54343  2.93270  2.94429  3.03008  2.65128  2.45504  2.95783  5.21733  3.92736     53 - -
          2.68618  4.42225  2.77519  2.73123  3.46354  2.40513  3.72494  3.29354  2.67741  2.69355  4.24690  2.90347  2.73739  3.18146  2.89801  2.37887  2.77519  2.98518  4.58477  3.61503
          0.02503  4.09617  4.81851  0.61958  0.77255  0.52535  0.89490
     51   1.84965  4.28697  3.54107  3.25143  4.53294  1.70193  4.35493  3.97259  3.34278  3.63624  4.43653  3.40573  3.79514  3.60955  3.67407  1.39463  2.81676  3.36331  5.85066  4.63940     54 - -
          2.68618  4.42225  2.77519  2.73123  3.46354  2.40513  3.72494  3.29354  2.67741  2.69355  4.24690  2.90347  2.73739  3.18146  2.89801  2.37887  2.77519  2.98518  4.58477  3.61503
          0.11257  4.21591  2.38914  0.61958  0.77255  0.61747  0.77503
     52   2.83913  5.35129  2.02971  1.93774  4.65501  2.05188  3.72438  4.14724  2.61265  3.64642  4.44697  2.78490  3.85692  2.31680  3.15012  2.76360  3.09984  3.72853  5.80708  4.35526     55 - -
          2.68618  4.42225  2.77519  2.73123  3.46354  2.40513  3.72494  3.29354  2.67741  2.69355  4.24690  2.90347  2.73739  3.18146  2.89801  2.37887  2.77519  2.98518  4.58477  3.61503
          0.02424  4.12758  4.84993  0.61958  0.77255  0.70859  0.67794
     53   2.07782  4.29845  3.56013  3.11880  3.67015  2.43972  4.05496  2.89754  3.06561  1.64236  3.63477  3.41971  3.93945  3.39025  3.37548  2.75152  2.86749  2.65217  5.15134  3.92075     56 - -
          2.68618  4.42225  2.77519  2.73123  3.46354  2.40513  3.72494  3.29354  2.67741  2.69355  4.24690  2.90347  2.73739  3.18146  2.89801  2.37887  2.77519  2.98518  4.58477  3.61503
          0.02424  4.12758  4.84993  0.61958  0.77255  0.70859  0.67794
     54   1.86035  4.32233  3.32441  3.02187  4.38153  1.71845  4.17515  3.79937  3.12142  3.46407  4.28392  3.27907  2.03564  3.41251  3.48192  2.49860  2.80386  3.27178  5.69585  4.45888     57 - -
          2.68618  4.42225  2.77519  2.73123  3.46354  2.40513  3.72494  3.29354  2.67741  2.69355  4.24690  2.90347  2.73739  3.18146  2.89801  2.37887  2.77519  2.98518  4.58477  3.61503
          0.02424  4.12758  4.84993  0.61958  0.77255  0.70859  0.67794
     55   1.79064  4.23363  3.51599  3.26012  4.40367  3.00403  4.33471  3.78094  3.32147  3.51395  4.35666  3.39228  3.76678  3.61379  3.62007  1.05290  2.79008  3.23309  5.75738  4.53811     58 - -
          2.68618  4.42225  2.77519  2.73123  3.46354  2.40513  3.72494  3.29354  2.67741  2.69355  4.24690  2.90347  2.73739  3.18146  2.89801  2.37887  2.77519  2.98518  4.58477  3.61503
          0.02424  4.12758  4.84993  0.61958  0.77255  0.70859  0.67794
     56   2.48078  2.49030  3.35770  2.85899  3.79742  2.48887  2.82468  3.20005  2.81947  2.88308  3.74638  3.23285  3.85037  3.15348  3.19109  2.20037  2.80811  2.88879  5.18615  3.92677     59 - -
          2.68618  4.42225  2.77519  2.73123  3.46354  2.40513  3.72494  3.29354  2.67741  2.69355  4.24690  2.90347  2.73739  3.18146  2.89801  2.37887  2.77519  2.98518  4.58477  3.61503
          0.02424  4.12758  4.84993  0.61958  0.77255  0.70859  0.67794
     57   2.41641  4.33030  3.39605  2.93806  3.93861  2.36419  3.98773  3.30488  2.93517  3.00809  3.86515  3.26458  2.70431  3.24663  3.30492  2.10927  2.79160  2.01284  5.31880  4.07374     60 - -
          2.68618  4.42225  2.77519  2.73123  3.46354  2.40513  3.72494  3.29354  2.67741  2.69355  4.24690  2.90347  2.73739  3.18146  2.89801  2.37887  2.77519  2.98518  4.58477  3.61503
          0.02424  4.12758  4.84993  0.61958  0.77255  0.70859  0.67794
     58   1.96457  4.29437  3.53153  2.99600  2.69315  2.69243  3.84981  2.82217  2.95062  2.53596  3.44675  3.36210  3.96539  3.24446  3.28276  2.82517  2.84680  2.59635  4.80810  2.86065     61 - -
          2.68618  4.42225  2.77519  2.73123  3.46354  2.40513  3.72494  3.29354  2.67741  2.69355  4.24690  2.90347  2.73739  3.18146  2.89801  2.37887  2.77519  2.98518  4.58477  3.61503
          0.02424  4.12758  4.84993  0.61958  0.77255  0.70859  0.67794
     59   1.48646  4.25147  3.49533  3.28751  4.47360  1.28498  4.38994  3.85130  3.41123  3.58195  4.42410  3.41678  3.78240  3.67947  3.70401  2.49835  2.82322  3.28570  5.80608  4.61799     62 - -
          2.68618  4.42225  2.77519  2.73123  3.46354  2.40513  3.72494  3.29354  2.67741  2.69355  4.24690  2.90347  2.73739  3.18146  2.89801  2.37887  2.77519  2.98518  4.58477  3.61503
          0.02424  4.12758  4.84993  0.61958  0.77255  0.54571  0.86615
     60   2.32229  4.83518  2.96131  2.46841  4.21057  2.67226  2.90985  3.64278  2.49875  3.22585  4.02610  2.53363  3.83136  2.84506  2.96322  2.29512  2.49003  3.27575  5.44459  4.09914     63 - -
          2.68618  4.42225  2.77519  2.73123  3.46354  2.40513  3.72494  3.29354  2.67741  2.69355  4.24690  2.90347  2.73739  3.18146  2.89801  2.37887  2.77519  2.98518  4.58477  3.61503
          0.02217  4.21591  4.93826  0.61958  0.77255  0.61747  0.77503
     61   2.20147  4.58021  3.23260  2.72358  4.13424  3.31911  3.85294  3.53483  2.65853  3.17041  3.99694  3.14776  3.84877  3.03737  2.48584  1.86659  2.05423  3.16240  5.42322  4.13692     64 - -
          2.68618  4.42225  2.77519  2.73123  3.46354  2.40513  3.72494  3.29354  2.67741  2.69355  4.24690  2.90347  2.73739  3.18146  2.89801  2.37887  2.77519  2.98518  4.58477  3.61503
          0.02217  4.21591  4.93826  0.61958  0.77255  0.61747  0.77503
     62   2.16181  4.67282  3.11011  2.61354  4.23728  2.26751  3.80362  3.66553  2.60711  3.26442  4.06832  3.07156  2.87887  2.96285  2.56395  2.15339  2.85414  3.26483  5.48739  4.17073     65 - -
          2.68618  4.42225  2.77519  2.73123  3.46354  2.40513  3.72494  3.29354  2.67741  2.69355  4.24690  2.90347  2.73739  3.18146  2.89801  2.37887  2.77519  2.98518  4.58477  3.61503
          0.02217  4.21591  4.93826  0.61958  0.77255  0.61747  0.77503
     63   2.37690  4.34554  3.41865  3.21609  4.59084  1.66066  4.38402  4.07607  3.37997  3.73288  4.54341  3.40133  3.82630  3.64797  3.70453  1.14775  2.87988  3.44901  5.89810  4.67524     66 - -
          2.68615  4.42249  2.77543  2.73147  3.46377  2.40496  3.72369  3.29378  2.67764  2.69320  4.24713  2.90304  2.73707  3.18170  2.89824  2.37891  2.77514  2.98542  4.58501  3.61527
          0.26202  1.49907  4.93826  1.58152  0.23025  0.61747  0.77503
     64   2.74421  4.97288  3.10719  2.55609  4.33483  3.49722  3.67835  3.74657  2.28281  3.29190  4.10419  3.04828  3.90849  2.39168  1.76956  2.38153  2.48580  3.39345  5.46273  4.15961     79 - -
          2.68618  4.42225  2.77519  2.73123  3.46354  2.40513  3.72494  3.29354  2.67741  2.69355  4.24690  2.90347  2.73739  3.18146  2.89801  2.37887  2.77519  2.98518  4.58477  3.61503
          0.02217  4.21591  4.93826  0.61958  0.77255  0.61747  0.77503
     65   2.67326  4.67722  3.09758  2.62282  3.88707  3.48834  3.75512  3.29079  2.57374  1.92154  3.80299  2.62490  3.91402  2.50596  2.96871  2.36839  2.91735  3.01198  5.22563  3.92992     80 - -
          2.68618  4.42225  2.77519  2.73123  3.46354  2.40513  3.72494  3.29354  2.67741  2.69355  4.24690  2.90347  2.73739  3.18146  2.89801  2.37887  2.77519  2.98518  4.58477  3.61503
          0.02217  4.21591  4.93826  0.61958  0.77255  0.61747  0.77503
     66   2.69724  5.00815  2.75739  2.40722  4.44304  2.28381  3.74026  3.90140  2.53655  3.44491  4.23919  2.41690  3.85750  2.12013  3.00293  2.20729  2.97390  3.49501  5.62398  4.24870     81 - -
          2.68618  4.42225  2.77519  2.73123  3.46354  2.40513  3.72494  3.29354  2.67741  2.69355  4.24690  2.90347  2.73739  3.18146  2.89801  2.37887  2.77519  2.98518  4.58477  3.61503
          0.02217  4.21591  4.93826  0.61958  0.77255  0.61747  0.77503
     67   2.52997  4.48718  3.30758  2.86126  3.99040  3.31705  3.95508  3.38324  2.83644  2.50820  3.93760  3.24308  2.26647  3.18918  3.21385  1.61722  2.87970  3.04637  5.36088  4.07819     82 - -
          2.68618  4.42225  2.77519  2.73123  3.46354  2.40513  3.72494  3.29354  2.67741  2.69355  4.24690  2.90347  2.73739  3.18146  2.89801  2.37887  2.77519  2.98518  4.58477  3.61503
          0.02217  4.21591  4.93826  0.61958  0.77255  0.41142  1.08681
     68   2.74994  5.25848  2.06727  2.06262  4.58320  3.41301  3.68413  4.06989  2.47536  3.55579  4.31454  2.39881  3.10291  2.41807  2.98453  2.69938  2.53079  3.64008  5.69778  4.27307     83 - -
          2.68618  4.42225  2.77519  2.73123  3.46354  2.40513  3.72494  3.29354  2.67741  2.69355  4.24690  2.90347  2.73739  3.18146  2.89801  2.37887  2.77519  2.98518  4.58477  3.61503
          0.01996  4.31969  5.04204  0.61958  0.77255  0.48576  0.95510
     69   2.64859  4.41897  3.44318  2.88103  3.52045  3.60325  3.05866  2.53265  2.83411  2.14525  3.52015  2.68822  3.98481  3.15083  3.20326  2.46813  2.88026  2.69819  4.95955  2.89521     84 - -
          2.68618  4.42225  2.77519  2.73123  3.46354  2.40513  3.72494  3.29354  2.67741  2.69355  4.24690  2.90347  2.73739  3.18146  2.89801  2.37887  2.77519  2.98518  4.58477  3.61503
          0.01996  4.31969  5.04204  0.61958  0.77255  0.48576  0.95510
     70   2.40953  4.17249  4.43508  3.84745  2.18815  3.90792  4.17126  1.89426  3.69232  1.84831  3.17957  3.96095  4.25740  3.86092  3.79620  3.21149  2.99544  2.31329  4.69311  2.74361     85 - -
          2.68618  4.42225  2.77519  2.73123  3.46354  2.40513  3.72494  3.29354  2.67741  2.69355  4.24690  2.90347  2.73739  3.18146  2.89801  2.37887  2.77519  2.98518  4.58477  3.61503
          0.01996  4.31969  5.04204  0.61958  0.77255  0.48576  0.95510
     71   2.37901  4.52352  3.47403  2.90620  3.72703  3.59831  3.87425  3.03362  2.70332  1.84463  3.65093  3.32297  4.00992  3.13559  2.15726  2.86944  2.49779  2.79995  5.13093  3.89045     86 - -
          2.68618  4.42225  2.77519  2.73123  3.46354  2.40513  3.72494  3.29354  2.67741  2.69355  4.24690  2.90347  2.73739  3.18146  2.89801  2.37887  2.77519  2.98518  4.58477  3.61503
          0.01996  4.31969  5.04204  0.61958  0.77255  0.48576  0.95510
     72   3.06308  4.95372  3.44402  2.98219  2.90496  3.82110  2.16399  3.57779  2.80647  3.09894  4.06874  3.39002  4.21485  2.50846  3.13467  3.11912  3.28714  3.33472  4.47946  1.51595     87 - -
          2.68618  4.42225  2.77519  2.73123  3.46354  2.40513  3.72494  3.29354  2.67741  2.69355  4.24690  2.90347  2.73739  3.18146  2.89801  2.37887  2.77519  2.98518  4.58477  3.61503
          0.01996  4.31969  5.04204  0.61958  0.77255  0.48576  0.95510
     73   2.35848  4.67549  2.41860  2.28301  3.87466  3.52451  3.74687  2.65926  2.60341  2.90488  3.02825  3.10822  3.91352  2.94177  3.04201  2.74291  2.88421  2.61061  5.22109  3.92400     88 - -
          2.68618  4.42225  2.77519  2.73123  3.46354  2.40513  3.72494  3.29354  2.67741  2.69355  4.24690  2.90347  2.73739  3.18146  2.89801  2.37887  2.77519  2.98518  4.58477  3.61503
          0.01996  4.31969  5.04204  0.61958  0.77255  0.48576  0.95510
     74   2.69125  5.06266  2.90847  1.97708  4.33818  3.45221  3.06142  3.80599  2.41017  3.34181  4.12172  2.94199  3.85894  2.13482  2.87800  2.37027  2.92311  3.42728  5.51105  3.08879     89 - -
          2.68618  4.42225  2.77519  2.73123  3.46354  2.40513  3.72494  3.29354  2.67741  2.69355  4.24690  2.90347  2.73739  3.18146  2.89801  2.37887  2.77519  2.98518  4.58477  3.61503
          0.01996  4.31969  5.04204  0.61958  0.77255  0.48576  0.95510
     75   2.76054  5.15643  2.82805  2.40495  4.46386  3.45374  2.90121  3.94051  2.43173  3.45600  4.23904  2.21854  3.89156  1.90707  2.88221  2.30839  2.99844  3.54723  5.60455  4.21979     90 - -
          2.68618  4.42225  2.77519  2.73123  3.46354  2.40513  3.72494  3.29354  2.67741  2.69355  4.24690  2.90347  2.73739  3.18146  2.89801  2.37887  2.77519  2.98518  4.58477  3.61503
          0.01996  4.31969  5.04204  0.61958  0.77255  0.48576  0.95510
     76   2.77433  5.05468  2.92532  2.49557  4.32148  3.47883  2.42397  3.83393  2.45007  3.37874  4.18848  3.01451  3.92463  2.12278  2.86174  1.83367  3.01962  3.46866  5.51888  4.14992     91 - -
          2.68618  4.42225  2.77519  2.73123  3.46354  2.40513  3.72494  3.29354  2.67741  2.69355  4.24690  2.90347  2.73739  3.18146  2.89801  2.37887  2.77519  2.98518  4.58477  3.61503
          0.01996  4.31969  5.04204  0.61958  0.77255  0.48576  0.95510
     77   2.65166  4.72738  3.10752  2.58950  3.97137  2.78070  3.74987  3.38358  2.58467  3.01975  3.85745  3.08398  3.90047  2.53391  3.02171  2.14960  2.55897  3.08218  5.28886  2.54715     92 - -
          2.68618  4.42225  2.77519  2.73123  3.46354  2.40513  3.72494  3.29354  2.67741  2.69355  4.24690  2.90347  2.73739  3.18146  2.89801  2.37887  2.77519  2.98518  4.58477  3.61503
          0.01996  4.31969  5.04204  0.61958  0.77255  0.48576  0.95510
     78   2.65321  4.92767  2.35660  2.44797  4.18885  3.46281  3.66279  3.61816  2.43795  2.73295  3.06148  2.97556  3.85582  2.47722  2.59871  2.33347  2.88447  3.27271  5.41347  4.06191     93 - -
          2.68618  4.42225  2.77519  2.73123  3.46354  2.40513  3.72494  3.29354  2.67741  2.69355  4.24690  2.90347  2.73739  3.18146  2.89801  2.37887  2.77519  2.98518  4.58477  3.61503
          0.11024  4.31969  2.39607  0.61958  0.77255  0.48576  0.95510
     79   2.75414  5.16140  2.76792  2.03879  4.46897  3.42838  2.85906  3.93339  2.40327  3.44572  4.23104  2.90990  3.87004  1.86337  2.85064  2.36508  2.98944  3.54183  5.59826  4.21538     94 - -
          2.68618  4.42225  2.77519  2.73123  3.46354  2.40513  3.72494  3.29354  2.67741  2.69355  4.24690  2.90347  2.73739  3.18146  2.89801  2.37887  2.77519  2.98518  4.58477  3.61503
          0.02183  4.23128  4.95363  0.61958  0.77255  0.59984  0.79606
     80   2.64809  4.50462  3.34035  2.80307  3.60946  3.54186  2.13340  3.04970  2.72086  2.41422  3.63713  3.23919  3.95482  3.08486  3.09195  2.34715  2.89550  2.43378  5.03328  3.72764     95 - -
          2.68618  4.42225  2.77519  2.73123  3.46354  2.40513  3.72494  3.29354  2.67741  2.69355  4.24690  2.90347  2.73739  3.18146  2.89801  2.37887  2.77519  2.98518  4.58477  3.61503
          0.02183  4.23128  4.95363  0.61958  0.77255  0.59984  0.79606
     81   2.66550  5.00164  2.36770  2.38211  4.33673  2.81666  3.00841  3.78751  2.47788  3.33865  4.12577  2.91827  3.83751  2.81031  2.96412  2.25514  2.18850  3.40469  5.53123  4.15373     96 - -
          2.68618  4.42225  2.77519  2.73123  3.46354  2.40513  3.72494  3.29354  2.67741  2.69355  4.24690  2.90347  2.73739  3.18146  2.89801  2.37887  2.77519  2.98518  4.58477  3.61503
          0.12314  4.23128  2.28944  0.61958  0.77255  0.42051  1.06918
     82   2.67343  4.92260  2.81967  2.45377  4.34229  2.13991  2.85636  3.80629  2.57446  3.37394  4.17826  2.44883  3.86174  2.91067  3.03766  2.05188  2.95676  3.41591  5.56519  4.20060     97 - -
          2.68618  4.42225  2.77519  2.73123  3.46354  2.40513  3.72494  3.29354  2.67741  2.69355  4.24690  2.90347  2.73739  3.18146  2.89801  2.37887  2.77519  2.98518  4.58477  3.61503
          0.02187  4.22945  4.95179  0.61958  0.77255  0.60197  0.79348
     83   2.75561  5.18716  2.29526  1.75240  4.52057  3.37425  3.71089  3.98985  2.54255  3.51237  4.29744  2.86658  3.85977  2.84073  3.05361  2.04532  2.42457  3.58313  5.68371  4.26962     98 - -
          2.68618  4.42225  2.77519  2.73123  3.46354  2.40513  3.72494  3.29354  2.67741  2.69355  4.24690  2.90347  2.73739  3.18146  2.89801  2.37887  2.77519  2.98518  4.58477  3.61503
          0.02187  4.22945  4.95179  0.61958  0.77255  0.41940  1.07131
     84   2.40584  4.97547  2.93400  2.17282  4.25782  3.44655  3.67185  3.69674  2.45391  3.26164  4.05263  2.50300  3.09160  2.80285  2.93059  2.09461  2.90262  3.33644  5.46748  3.24651     99 - -
          2.68618  4.42225  2.77519  2.73123  3.46354  2.40513  3.72494  3.29354  2.67741  2.69355  4.24690  2.90347  2.73739  3.18146  2.89801  2.37887  2.77519  2.98518  4.58477  3.61503
          0.01996  4.31969  5.04204  0.61958  0.77255  0.48576  0.95510
     85   2.18110  2.96708  3.93994  3.40570  3.51445  3.51594  4.13288  2.79061  3.31112  1.69057  3.50101  3.62197  4.03226  3.57721  3.56308  2.02721  2.88199  2.55662  5.00624  3.80416    100 - -
          2.68618  4.42225  2.77519  2.73123  3.46354  2.40513  3.72494  3.29354  2.67741  2.69355  4.24690  2.90347  2.73739  3.18146  2.89801  2.37887  2.77519  2.98518  4.58477  3.61503
          0.01996  4.31969  5.04204  0.61958  0.77255  0.48576  0.95510
     86   2.79823  4.31743  4.02956  3.46442  2.99403  3.84216  2.96283  2.72551  3.33051  1.56657  2.77127  3.71522  4.20250  3.59022  3.55666  3.12439  3.02773  2.56252  4.57579  2.24802    101 - -
          2.68618  4.42225  2.77519  2.73123  3.46354  2.40513  3.72494  3.29354  2.67741  2.69355  4.24690  2.90347  2.73739  3.18146  2.89801  2.37887  2.77519  2.98518  4.58477  3.61503
          0.01996  4.31969  5.04204  0.61958  0.77255  0.48576  0.95510
     87   2.77384  5.24364  1.99231  2.09772  4.54525  3.41603  3.70935  4.02602  2.52311  3.53359  4.30811  2.13375  3.87928  2.83153  3.03451  2.34648  3.01734  3.61573  5.69242  3.13431    102 - -
          2.68618  4.42225  2.77519  2.73123  3.46354  2.40513  3.72494  3.29354  2.67741  2.69355  4.24690  2.90347  2.73739  3.18146  2.89801  2.37887  2.77519  2.98518  4.58477  3.61503
          0.01996  4.31969  5.04204  0.61958  0.77255  0.48576  0.95510
     88   2.66004  4.77469  3.04779  2.66264  4.24183  3.37685  2.85397  3.74943  2.70129  3.34919  4.17539  3.12555  2.96647  3.06798  3.11685  1.32344  2.98084  3.36172  5.52580  4.18201    103 - -
          2.68618  4.42225  2.77519  2.73123  3.46354  2.40513  3.72494  3.29354  2.67741  2.69355  4.24690  2.90347  2.73739  3.18146  2.89801  2.37887  2.77519  2.98518  4.58477  3.61503
          0.01996  4.31969  5.04204  0.61958  0.77255  0.48576  0.95510
     89   2.70744  4.91918  1.77827  2.50953  4.36948  3.38141  3.84590  3.76456  2.70810  3.39867  4.22185  3.02133  3.90740  3.00602  3.18869  1.74673  3.00656  2.67679  5.62789  4.26382    104 - -
          2.68621  4.42228  2.77523  2.73127  3.46357  2.40516  3.72498  3.29357  2.67744  2.69358  4.24693  2.90350  2.73716  3.18150  2.89804  2.37890  2.77523  2.98487  4.58480  3.61506
          0.44899  2.34473  1.32480  0.65900  0.72851  0.48576  0.95510
     90   2.37636  4.30213  3.34284  3.01572  4.12147  3.10351  4.09936  3.42341  3.00661  3.16588  4.06689  3.28393  2.58830  3.36113  3.32935  2.54611  1.33974  3.02842  5.48871  4.25483    107 - -
          2.68618  4.42225  2.77519  2.73123  3.46354  2.40513  3.72494  3.29354  2.67741  2.69355  4.24690  2.90347  2.73739  3.18146  2.89801  2.37887  2.77519  2.98518  4.58477  3.61503
          0.02705  4.01940  4.74175  0.61958  0.77255  0.80090  0.59589
     91   2.65054  4.94168  2.67991  2.06117  4.28910  3.32051  3.66146  3.72582  2.47148  3.29480  4.10249  2.29674  2.82475  2.80700  2.94067  2.64914  2.41052  3.35497  5.49963  4.13150    108 - -
          2.68618  4.42225  2.77519  2.73123  3.46354  2.40513  3.72494  3.29354  2.67741  2.69355  4.24690  2.90347  2.73739  3.18146  2.89801  2.37887  2.77519  2.98518  4.58477  3.61503
          0.02705  4.01940  4.74175  0.61958  0.77255  0.80090  0.59589
     92   2.95728  4.68788  3.58070  3.44252  4.42156  3.36718  4.50618  4.00691  3.51281  3.61696  4.67448  3.73343  0.59471  3.89710  3.73993  3.12984  3.41083  3.63517  5.56575  4.54490    109 - -
          2.68628  4.42089  2.77533  2.73164  3.46395  2.40459  3.72447  3.29395  2.67782  2.69364  4.24434  2.90310  2.73748  3.18187  2.89842  2.37844  2.77560  2.98483  4.58518  3.61544
          0.66748  0.95887  2.26649  1.80650  0.17940  0.32957  1.27023
     93   2.65000  3.18785  3.11327  2.57656  3.97870  3.47621  2.96585  3.39844  2.50712  3.02451  3.86179  3.06882  2.49495  2.22316  2.92231  2.71677  2.89225  3.09496  5.27790  3.96674    126 - -
          2.68618  4.42225  2.77519  2.73123  3.46354  2.40513  3.72494  3.29354  2.67741  2.69355  4.24690  2.90347  2.73739  3.18146  2.89801  2.37887  2.77519  2.98518  4.58477  3.61503
          0.02149  4.24677  4.96912  0.61958  0.77255  0.58146  0.81889
     94   2.77147  5.21831  2.17855  1.80876  4.55176  3.37821  3.71967  4.02534  2.55536  3.54212  4.32593  2.86630  3.86773  2.84892  3.07036  1.96110  2.50639  3.61403  5.70954  4.28982    127 - -
          2.68618  4.42225  2.77519  2.73123  3.46354  2.40513  3.72494  3.29354  2.67741  2.69355  4.24690  2.90347  2.73739  3.18146  2.89801  2.37887  2.77519  2.98518  4.58477  3.61503
          0.02149  4.24677  4.96912  0.61958  0.77255  0.43026  1.05080
     95   2.30036  4.97557  2.91064  1.99867  4.26782  3.44491  3.69442  3.70046  2.48331  2.73420  4.07075  2.28362  3.86848  2.83052  2.95624  2.31455  2.92500  3.34306  5.48432  4.12349    128 - -
          2.68618  4.42225  2.77519  2.73123  3.46354  2.40513  3.72494  3.29354  2.67741  2.69355  4.24690  2.90347  2.73739  3.18146  2.89801  2.37887  2.77519  2.98518  4.58477  3.61503
          0.01996  4.31969  5.04204  0.61958  0.77255  0.48576  0.95510
     96   2.67550  4.90037  2.97626  2.47976  4.13316  2.77967  2.97582  3.59924  2.50368  3.18925  4.00060  2.58446  3.87855  2.85450  2.96544  1.90077  2.91620  3.26207  5.39549  3.23078    129 - -
          2.68618  4.42225  2.77519  2.73123  3.46354  2.40513  3.72494  3.29354  2.67741  2.69355  4.24690  2.90347  2.73739  3.18146  2.89801  2.37887  2.77519  2.98518  4.58477  3.61503
          0.01996  4.31969  5.04204  0.61958  0.77255  0.48576  0.95510
     97   2.71208  5.10137  2.82778  2.13000  4.41969  3.43225  3.68512  3.87609  2.45848  3.40670  4.18512  2.45914  3.86540  2.48627  2.93927  2.07456  2.22797  3.48501  5.58189  4.19606    130 - -
          2.68618  4.42225  2.77519  2.73123  3.46354  2.40513  3.72494  3.29354  2.67741  2.69355  4.24690  2.90347  2.73739  3.18146  2.89801  2.37887  2.77519  2.98518  4.58477  3.61503
          0.01996  4.31969  5.04204  0.61958  0.77255  0.48576  0.95510
     98   2.61409  2.68986  3.46780  2.90763  3.60724  2.92099  3.87507  2.97279  2.85570  2.67701  2.88869  3.31560  3.96730  3.17445  2.69199  2.36685  2.46288  2.72801  5.03194  3.79017    131 - -
          2.68618  4.42225  2.77519  2.73123  3.46354  2.40513  3.72494  3.29354  2.67741  2.69355  4.24690  2.90347  2.73739  3.18146  2.89801  2.37887  2.77519  2.98518  4.58477  3.61503
          0.01996  4.31969  5.04204  0.61958  0.77255  0.48576  0.95510
     99   2.39089  4.74885  3.09829  2.27785  3.97701  2.81287  3.71615  3.37843  2.54567  3.01062  3.06941  2.64523  3.88544  2.88955  2.99581  2.42014  2.87869  2.59515  5.28354  3.96988    132 - -
          2.68618  4.42225  2.77519  2.73123  3.46354  2.40513  3.72494  3.29354  2.67741  2.69355  4.24690  2.90347  2.73739  3.18146  2.89801  2.37887  2.77519  2.98518  4.58477  3.61503
          0.01996  4.31969  5.04204  0.61958  0.77255  0.48576  0.95510
    100   2.90965  5.07357  3.17398  2.71436  4.53676  1.44717  3.80463  3.94098  2.01085  3.46896  4.30509  3.17850  4.03159  2.95247  2.18058  2.93108  3.15826  3.58123  5.60160  4.33943    133 - -
          2.68628  4.42058  2.77530  2.73133  3.46364  2.40476  3.72505  3.29364  2.67751  2.69365  4.24700  2.90318  2.73750  3.18156  2.89811  2.37897  2.77530  2.98494  4.58487  3.61513
          0.32074  1.62149  2.56678  0.88661  0.53111  0.48576  0.95510
    101   2.18492  4.83056  2.92735  1.93648  4.28689  3.35971  3.76992  3.70842  2.58625  3.30405  4.10990  3.00616  3.85338  2.92126  3.04809  1.95292  2.42787  3.32654  5.52493  4.18112    138 - -
          2.68618  4.42225  2.77519  2.73123  3.46354  2.40513  3.72494  3.29354  2.67741  2.69355  4.24690  2.90347  2.73739  3.18146  2.89801  2.37887  2.77519  2.98518  4.58477  3.61503
          0.02149  4.24677  4.96912  0.61958  0.77255  0.58146  0.81889
    102   2.79480  5.18456  2.69433  2.06205  4.48315  1.94561  2.83244  3.94599  2.47981  3.47119  4.26932  2.90925  3.89163  2.38733  2.93734  2.76013  3.03697  3.56274  5.63716  4.25006    139 - -
          2.68618  4.42225  2.77519  2.73123  3.46354  2.40513  3.72494  3.29354  2.67741  2.69355  4.24690  2.90347  2.73739  3.18146  2.89801  2.37887  2.77519  2.98518  4.58477  3.61503
          0.02149  4.24677  4.96912  0.61958  0.77255  0.58146  0.81889
    103   2.64564  4.95610  2.94451  2.44435  4.35632  2.78635  3.68344  3.80285  2.42650  3.34566  4.12805  2.51741  2.97530  2.80993  2.15240  2.25021  2.90295  3.40794  5.52462  4.16515    140 - -
          2.68618  4.42225  2.77519  2.73123  3.46354  2.40513  3.72494  3.29354  2.67741  2.69355  4.24690  2.90347  2.73739  3.18146  2.89801  2.37887  2.77519  2.98518  4.58477  3.61503
          0.02149  4.24677  4.96912  0.61958  0.77255  0.58146  0.81889
    104   2.27704  4.64288  3.17794  2.63128  3.81241  3.51688  3.73141  3.22209  2.22962  2.52434  3.73529  2.64504  3.90863  2.94063  2.97746  2.74857  2.88194  2.94990  5.16249  2.60347    141 - -
          2.68618  4.42225  2.77519  2.73123  3.46354  2.40513  3.72494  3.29354  2.67741  2.69355  4.24690  2.90347  2.73739  3.18146  2.89801  2.37887  2.77519  2.98518  4.58477  3.61503
          0.02149  4.24677  4.96912  0.61958  0.77255  0.58146  0.81889
    105   2.67120  4.97868  3.00243  2.44174  4.26088  3.46333  3.00854  3.69680  2.07687  3.24867  4.04035  2.55628  3.85287  2.76400  2.43516  2.67317  2.45463  3.33874  5.43612  3.17648    142 - -
          2.68618  4.42225  2.77519  2.73123  3.46354  2.40513  3.72494  3.29354  2.67741  2.69355  4.24690  2.90347  2.73739  3.18146  2.89801  2.37887  2.77519  2.98518  4.58477  3.61503
          0.02149  4.24677  4.96912  0.61958  0.77255  0.58146  0.81889
    106   2.92128  4.96172  3.39684  2.90498  4.47354  3.56882  3.90353  3.91821  2.40510  3.45717  4.33277  3.31988  1.68101  3.07569  1.46325  2.98311  3.20237  3.56499  5.56606  4.34666    143 - -
          2.68618  4.42225  2.77519  2.73123  3.46354  2.40513  3.72494  3.29354  2.67741  2.69355  4.24690  2.90347  2.73739  3.18146  2.89801  2.37887  2.77519  2.98518  4.58477  3.61503
          0.24860  4.24677  1.58088  0.61958  0.77255  0.58146  0.81889
    107   2.69739  4.94386  2.63926  2.36407  4.24897  2.42470  2.75931  3.79266  2.52938  3.35578  4.18303  1.95927  3.82900  2.87935  2.97219  2.70056  2.97740  3.41684  5.49584  4.10586    144 - -
          2.68618  4.42225  2.77519  2.73123  3.46354  2.40513  3.72494  3.29354  2.67741  2.69355  4.24690  2.90347  2.73739  3.18146  2.89801  2.37887  2.77519  2.98518  4.58477  3.61503
          0.02689  4.02507  4.74742  0.61958  0.77255  0.79650  0.59948
    108   2.65890  4.64445  3.16359  2.82560  4.31086  1.35305  3.93884  3.78372  2.62299  3.38437  4.25451  3.21636  3.88637  3.15041  2.14880  2.76162  3.01972  3.38241  5.49856  4.27550    145 - -
          2.68572  4.42236  2.77530  2.73134  3.46365  2.40500  3.72505  3.29365  2.67752  2.69366  4.24701  2.90357  2.73750  3.18157  2.89754  2.37878  2.77530  2.98529  4.58488  3.61514
          0.67315  0.99326  2.12417  0.67739  0.70915  0.59045  0.80761
    109   2.44825  4.52189  2.86606  2.63872  4.40264  1.77867  3.96135  3.87002  2.87243  3.48071  4.29693  2.32221  3.76250  3.16070  3.29473  1.93954  2.86039  3.36934  5.67583  4.36318    148 - -
          2.68618  4.42225  2.77519  2.73123  3.46354  2.40513  3.72494  3.29354  2.67741  2.69355  4.24690  2.90347  2.73739  3.18146  2.89801  2.37887  2.77519  2.98518  4.58477  3.61503
          0.02632  4.04633  4.76868  0.61958  0.77255  0.77961  0.61357
    110   2.83646  5.05300  3.17185  2.59511  4.44371  3.53552  3.61908  3.83409  1.60094  3.33317  4.16171  3.06310  2.68890  2.75111  1.95673  2.83668  3.04358  3.48826  5.44878  4.19257    149 - -
          2.68618  4.42225  2.77519  2.73123  3.46354  2.40513  3.72494  3.29354  2.67741  2.69355  4.24690  2.90347  2.73739  3.18146  2.89801  2.37887  2.77519  2.98518  4.58477  3.61503
          0.02632  4.04633  4.76868  0.61958  0.77255  0.77961  0.61357
    111   2.34580  2.08906  3.45746  3.03882  3.92862  3.13113  4.04260  3.31974  3.00427  3.03355  3.89512  2.29570  3.77902  3.32912  3.33411  2.02001  2.75528  2.94066  5.32089  4.07807    150 - -
          2.68618  4.42225  2.77519  2.73123  3.46354  2.40513  3.72494  3.29354  2.67741  2.69355  4.24690  2.90347  2.73739  3.18146  2.89801  2.37887  2.77519  2.98518  4.58477  3.61503
          0.02632  4.04633  4.76868  0.61958  0.77255  0.33800  1.24894
    112   2.67908  4.79411  3.03041  2.65209  4.22501  3.39157  2.73774  3.73685  2.68871  3.33706  4.16708  3.12041  1.74044  3.06093  3.10118  2.02081  2.99279  3.35866  5.51171  4.16551    151 - -
          2.68618  4.42225  2.77519  2.73123  3.46354  2.40513  3.72494  3.29354  2.67741  2.69355  4.24690  2.90347  2.73739  3.18146  2.89801  2.37887  2.77519  2.98518  4.58477  3.61503
          0.01996  4.31969  5.04204  0.61958  0.77255  0.48576  0.95510
    113   2.75958  5.04761  3.03368  2.52495  4.41708  2.70298  3.70913  3.84740  2.35930  3.37994  4.17852  3.03409  2.24328  2.45359  2.03793  2.76135  2.99831  3.47412  5.54313  4.21339    152 - -
          2.68618  4.42225  2.77519  2.73123  3.46354  2.40513  3.72494  3.29354  2.67741  2.69355  4.24690  2.90347  2.73739  3.18146  2.89801  2.37887  2.77519  2.98518  4.58477  3.61503
          0.01996  4.31969  5.04204  0.61958  0.77255  0.48576  0.95510
    114   3.11192  4.97981  3.42595  3.02735  3.00156  3.81867  3.77525  3.58877  2.83058  3.08922  4.10276  3.43004  4.24631  1.73412  3.13439  3.17641  3.34938  3.36452  4.57348  1.44457    153 - -
          2.68618  4.42225  2.77519  2.73123  3.46354  2.40513  3.72494  3.29354  2.67741  2.69355  4.24690  2.90347  2.73739  3.18146  2.89801  2.37887  2.77519  2.98518  4.58477  3.61503
          0.01996  4.31969  5.04204  0.61958  0.77255  0.48576  0.95510
    115   2.38482  5.12869  2.96787  2.42421  4.46475  2.77729  3.64489  3.91781  2.05398  3.41780  4.18563  2.54505  3.86983  2.44221  2.20186  2.69138  2.94223  3.51752  5.56009  4.19226    154 - -
          2.68545  4.42246  2.77541  2.73144  3.46375  2.40510  3.72516  3.29375  2.67762  2.69376  4.24711  2.90368  2.73761  3.18167  2.89822  2.37839  2.77507  2.98497  4.58498  3.61445
          0.32074  2.16253  1.83664  1.88182  0.16524  0.48576  0.95510
    116   2.66089  4.48750  3.39017  2.82852  3.68978  3.58579  3.84239  2.42365  2.00162  2.67126  3.59988  3.26889  3.97947  3.09384  3.07007  2.83884  2.39865  2.23644  5.11491  3.86071    165 - -
          2.68618  4.42225  2.77519  2.73123  3.46354  2.40513  3.72494  3.29354  2.67741  2.69355  4.24690  2.90347  2.73739  3.18146  2.89801  2.37887  2.77519  2.98518  4.58477  3.61503
          0.02361  4.15376  4.87611  0.61958  0.77255  0.37953  1.15259
    117   2.79472  4.43100  3.78261  3.21431  3.43657  3.81352  4.07771  2.27257  3.11585  2.24924  2.25607  3.59433  4.17383  2.05146  3.42889  3.07762  3.02664  2.22145  5.02889  3.82534    166 - -
          2.68618  4.42225  2.77519  2.73123  3.46354  2.40513  3.72494  3.29354  2.67741  2.69355  4.24690  2.90347  2.73739  3.18146  2.89801  2.37887  2.77519  2.98518  4.58477  3.61503
          0.01996  4.31969  5.04204  0.61958  0.77255  0.48576  0.95510
    118   3.34031  5.28533  3.30018  3.08805  4.51388  3.73286  4.24069  4.24304  2.88218  3.69585  4.73577  3.54250  4.30812  0.60862  3.14625  3.38059  3.64865  3.95085  5.71174  4.45039    167 - -
          2.68618  4.42225  2.77519  2.73123  3.46354  2.40513  3.72494  3.29354  2.67741  2.69355  4.24690  2.90347  2.73739  3.18146  2.89801  2.37887  2.77519  2.98518  4.58477  3.61503
          0.01996  4.31969  5.04204  0.61958  0.77255  0.48576  0.95510
    119   3.59160  5.35103  4.13474  3.57895  4.82522  3.96094  4.25761  4.42061  2.56053  3.85452  4.86207  3.89393  4.45926  3.47270  0.46893  3.66673  3.83805  4.12937  5.73555  4.67780    168 - -
          2.68618  4.42225  2.77519  2.73123  3.46354  2.40513  3.72494  3.29354  2.67741  2.69355  4.24690  2.90347  2.73739  3.18146  2.89801  2.37887  2.77519  2.98518  4.58477  3.61503
          0.01996  4.31969  5.04204  0.61958  0.77255  0.48576  0.95510
    120   2.43470  5.06903  2.96171  2.54864  4.33308  3.51169  2.86668  3.83759  2.42977  3.38244  4.21167  3.05690  3.96338  1.44309  2.80359  2.83384  3.07279  3.48664  5.52321  4.17176    169 - -
          2.68618  4.42225  2.77519  2.73123  3.46354  2.40513  3.72494  3.29354  2.67741  2.69355  4.24690  2.90347  2.73739  3.18146  2.89801  2.37887  2.77519  2.98518  4.58477  3.61503
          0.01996  4.31969  5.04204  0.61958  0.77255  0.48576  0.95510
    121   1.02218  4.65149  3.22345  2.92130  4.29810  3.35425  4.09520  3.67321  2.90742  3.33800  4.23615  3.30406  3.97722  2.46613  3.24945  2.78660  3.04480  3.30175  5.62488  4.34618    170 - -
          2.68618  4.42225  2.77519  2.73123  3.46354  2.40513  3.72494  3.29354  2.67741  2.69355  4.24690  2.90347  2.73739  3.18146  2.89801  2.37887  2.77519  2.98518  4.58477  3.61503
          0.01996  4.31969  5.04204  0.61958  0.77255  0.48576  0.95510
    122   0.80666  4.30411  3.89986  3.61790  4.44406  3.14799  4.57090  3.60563  3.59951  3.47738  4.37824  3.64034  3.91935  3.88847  3.84995  2.61629  2.17070  3.14965  5.85530  4.67561    171 - -
          2.68618  4.42225  2.77519  2.73123  3.46354  2.40513  3.72494  3.29354  2.67741  2.69355  4.24690  2.90347  2.73739  3.18146  2.89801  2.37887  2.77519  2.98518  4.58477  3.61503
          0.01996  4.31969  5.04204  0.61958  0.77255  0.48576  0.95510
    123   3.17741  5.14656  3.07247  3.01509  4.59072  3.55365  4.39366  4.42707  3.35241  4.02555  4.99636  0.55966  4.23666  3.68735  3.70560  3.23957  3.58578  4.00040  5.84200  4.52249    172 - -
          2.68618  4.42225  2.77519  2.73123  3.46354  2.40513  3.72494  3.29354  2.67741  2.69355  4.24690  2.90347  2.73739  3.18146  2.89801  2.37887  2.77519  2.98518  4.58477  3.61503
          0.01996  4.31969  5.04204  0.61958  0.77255  0.48576  0.95510
    124   3.26784  4.55647  5.10320  4.54276  3.39083  4.61206  5.00952  1.77037  4.41746  1.40399  2.48232  4.70576  4.84154  4.53154  4.50533  3.96389  3.50048  1.32385  5.35964  4.25661    173 - -
          2.68618  4.42225  2.77519  2.73123  3.46354  2.40513  3.72494  3.29354  2.67741  2.69355  4.24690  2.90347  2.73739  3.18146  2.89801  2.37887  2.77519  2.98518  4.58477  3.61503
          0.01996  4.31969  5.04204  0.61958  0.77255  0.48576  0.95510
    125   3.59160  5.35103  4.13474  3.57895  4.82522  3.96094  4.25761  4.42061  2.56053  3.85452  4.86207  3.89393  4.45926  3.47270  0.46893  3.66673  3.83805  4.12937  5.73555  4.67780    174 - -
          2.68618  4.42225  2.77519  2.73123  3.46354  2.40513  3.72494  3.29354  2.67741  2.69355  4.24690  2.90347  2.73739  3.18146  2.89801  2.37887  2.77519  2.98518  4.58477  3.61503
          0.01996  4.31969  5.04204  0.61958  0.77255  0.48576  0.95510
    126   3.42970  5.56007  2.78504  0.52434  4.97710  3.63145  4.28996  4.52914  3.23637  4.08184  5.06260  3.29700  4.26490  3.51277  3.67445  3.37966  3.74575  4.17521  6.05890  4.81666    175 - -
          2.68618  4.42225  2.77519  2.73123  3.46354  2.40513  3.72494  3.29354  2.67741  2.69355  4.24690  2.90347  2.73739  3.18146  2.89801  2.37887  2.77519  2.98518  4.58477  3.61503
          0.01996  4.31969  5.04204  0.61958  0.77255  0.48576  0.95510
    127   3.59160  5.35103  4.13474  3.57895  4.82522  3.96094  4.25761  4.42061  2.56053  3.85452  4.86207  3.89393  4.45926  3.47270  0.46893  3.66673  3.83805  4.12937  5.73555  4.67780    176 - -
          2.68618  4.42225  2.77519  2.73123  3.46354  2.40513  3.72494  3.29354  2.67741  2.69355  4.24690  2.90347  2.73739  3.18146  2.89801  2.37887  2.77519  2.98518  4.58477  3.61503
          0.01996  4.31969  5.04204  0.61958  0.77255  0.48576  0.95510
    128   3.34910  5.44228  3.85632  3.07067  4.98912  3.91825  3.75957  4.29203  1.09959  3.66364  4.54279  3.43247  4.25724  2.88668  1.35459  3.32729  3.48010  3.97433  5.64352  4.53170    177 - -
          2.68618  4.42225  2.77519  2.73123  3.46354  2.40513  3.72494  3.29354  2.67741  2.69355  4.24690  2.90347  2.73739  3.18146  2.89801  2.37887  2.77519  2.98518  4.58477  3.61503
          0.01996  4.31969  5.04204  0.61958  0.77255  0.48576  0.95510
    129   3.59160  5.35103  4.13474  3.57895  4.82522  3.96094  4.25761  4.42061  2.56053  3.85452  4.86207  3.89393  4.45926  3.47270  0.46893  3.66673  3.83805  4.12937  5.73555  4.67780    178 - -
          2.68618  4.42225  2.77519  2.73123  3.46354  2.40513  3.72494  3.29354  2.67741  2.69355  4.24690  2.90347  2.73739  3.18146  2.89801  2.37887  2.77519  2.98518  4.58477  3.61503
          0.01996  4.31969  5.04204  0.61958  0.77255  0.48576  0.95510
    130   3.36273  4.71518  4.93187  4.39673  3.29576  4.57731  4.95498  1.82757  4.20827  1.70019  1.16293  4.62942  4.82885  4.39323  4.34096  3.94687  3.60465  2.27928  5.32997  4.21641    179 - -
          2.68618  4.42225  2.77519  2.73123  3.46354  2.40513  3.72494  3.29354  2.67741  2.69355  4.24690  2.90347  2.73739  3.18146  2.89801  2.37887  2.77519  2.98518  4.58477  3.61503
          0.01996  4.31969  5.04204  0.61958  0.77255  0.48576  0.95510
    131   2.88880  4.67856  3.60496  3.04616  3.55138  3.80966  4.01474  2.87968  2.85441  1.80062  2.71257  3.48258  4.17233  1.70245  3.18327  3.07497  3.11642  2.80552  5.16516  3.93135    180 - -
          2.68618  4.42225  2.77519  2.73123  3.46354  2.40513  3.72494  3.29354  2.67741  2.69355  4.24690  2.90347  2.73739  3.18146  2.89801  2.37887  2.77519  2.98518  4.58477  3.61503
          0.01996  4.31969  5.04204  0.61958  0.77255  0.48576  0.95510
    132   2.73552  4.94595  3.05668  2.60401  4.42963  3.44645  3.79311  3.87531  2.46303  3.42545  4.23363  2.51446  3.93069  2.93790  2.08849  1.54753  3.01537  3.48174  5.58681  4.26459    181 - -
          2.68608  4.42241  2.77536  2.73139  3.46370  2.40476  3.72511  3.29370  2.67757  2.69371  4.24706  2.90303  2.73705  3.18163  2.89817  2.37868  2.77536  2.98535  4.58493  3.61519
          0.57229  1.77245  1.32480  1.38373  0.28854  0.48576  0.95510
    133   2.39278  4.31395  3.34004  3.16486  4.22555  3.04140  4.26954  3.76912  3.24860  3.47877  4.39396  3.36448  3.79280  3.58678  3.52855  0.88925  2.88432  3.27181  5.58668  4.31046    187 - -
          2.68618  4.42225  2.77519  2.73123  3.46354  2.40513  3.72494  3.29354  2.67741  2.69355  4.24690  2.90347  2.73739  3.18146  2.89801  2.37887  2.77519  2.98518  4.58477  3.61503
          0.02705  4.01940  4.74175  0.61958  0.77255  0.32957  1.27023
    134   3.40173  4.72625  4.93141  4.58271  3.72051  4.52266  5.25153  0.64912  4.42202  2.23729  3.60935  4.77069  4.93174  4.73803  4.57157  4.08271  3.70093  1.96372  5.68786  4.45178    188 - -
          2.68618  4.42225  2.77519  2.73123  3.46354  2.40513  3.72494  3.29354  2.67741  2.69355  4.24690  2.90347  2.73739  3.18146  2.89801  2.37887  2.77519  2.98518  4.58477  3.61503
          0.01996  4.31969  5.04204  0.61958  0.77255  0.48576  0.95510
    135   3.17741  5.14656  3.07247  3.01509  4.59072  3.55365  4.39366  4.42707  3.35241  4.02555  4.99636  0.55966  4.23666  3.68735  3.70560  3.23957  3.58578  4.00040  5.84200  4.52249    189 - -
          2.68618  4.42225  2.77519  2.73123  3.46354  2.40513  3.72494  3.29354  2.67741  2.69355  4.24690  2.90347  2.73739  3.18146  2.89801  2.37887  2.77519  2.98518  4.58477  3.61503
          0.01996  4.31969  5.04204  0.61958  0.77255  0.48576  0.95510
    136   2.95225  5.46194  1.79972  1.90481  4.79761  3.38755  3.84722  4.29764  2.77545  3.79945  4.60910  2.86571  3.95339  2.99416  3.33180  1.50752  3.22747  3.86846  5.96086  4.49475    190 - -
          2.68618  4.42225  2.77519  2.73123  3.46354  2.40513  3.72494  3.29354  2.67741  2.69355  4.24690  2.90347  2.73739  3.18146  2.89801  2.37887  2.77519  2.98518  4.58477  3.61503
          0.01996  4.31969  5.04204  0.61958  0.77255  0.48576  0.95510
    137   0.52358  4.48354  3.98589  3.82670  4.56649  3.29140  4.78510  3.76535  3.85671  3.62352  4.62239  3.84113  4.07460  4.15792  4.05758  2.83882  3.14844  3.33614  5.94409  4.80613    191 - -
          2.68618  4.42225  2.77519  2.73123  3.46354  2.40513  3.72494  3.29354  2.67741  2.69355  4.24690  2.90347  2.73739  3.18146  2.89801  2.37887  2.77519  2.98518  4.58477  3.61503
          0.01996  4.31969  5.04204  0.61958  0.77255  0.48576  0.95510
    138   3.89124  5.16619  4.86210  4.68109  0.49184  4.43110  4.16231  3.38669  4.58411  2.66054  4.06030  4.55797  4.89414  4.63205  4.59164  4.12248  4.19989  3.40692  4.31622  2.64272    192 - -
          2.68618  4.42225  2.77519  2.73123  3.46354  2.40513  3.72494  3.29354  2.67741  2.69355  4.24690  2.90347  2.73739  3.18146  2.89801  2.37887  2.77519  2.98518  4.58477  3.61503
          0.01996  4.31969  5.04204  0.61958  0.77255  0.48576  0.95510
    139   3.20082  5.86053  1.16806  1.33741  5.13964  3.38464  3.97673  4.69466  3.05643  4.16255  5.03237  2.83713  4.03648  3.14895  3.69862  3.05415  3.50021  4.24044  6.30076  4.75113    193 - -
          2.68618  4.42225  2.77519  2.73123  3.46354  2.40513  3.72494  3.29354  2.67741  2.69355  4.24690  2.90347  2.73739  3.18146  2.89801  2.37887  2.77519  2.98518  4.58477  3.61503
          0.01996  4.31969  5.04204  0.61958  0.77255  0.48576  0.95510
    140   3.02572  5.33670  2.56576  1.21451  4.84265  1.64114  4.01188  4.33943  2.94396  3.87996  4.73076  3.01554  4.03743  3.18755  3.44400  2.98664  3.34340  3.91030  6.00152  4.61738    194 - -
          2.68618  4.42225  2.77519  2.73123  3.46354  2.40513  3.72494  3.29354  2.67741  2.69355  4.24690  2.90347  2.73739  3.18146  2.89801  2.37887  2.77519  2.98518  4.58477  3.61503
          0.01996  4.31969  5.04204  0.61958  0.77255  0.48576  0.95510
    141   3.70138  5.04384  4.90882  4.57306  3.37383  4.54690  5.09321  2.62137  4.33940  0.47105  3.29555  4.80781  4.91933  4.59548  4.43285  4.20742  3.98249  2.77053  5.39015  4.20957    195 - -
          2.68618  4.42225  2.77519  2.73123  3.46354  2.40513  3.72494  3.29354  2.67741  2.69355  4.24690  2.90347  2.73739  3.18146  2.89801  2.37887  2.77519  2.98518  4.58477  3.61503
          0.01996  4.31969  5.04204  0.61958  0.77255  0.48576  0.95510
    142   3.59160  5.35103  4.13474  3.57895  4.82522  3.96094  4.25761  4.42061  2.56053  3.85452  4.86207  3.89393  4.45926  3.47270  0.46893  3.66673  3.83805  4.12937  5.73555  4.67780    196 - -
          2.68618  4.42225  2.77519  2.73123  3.46354  2.40513  3.72494  3.29354  2.67741  2.69355  4.24690  2.90347  2.73739  3.18146  2.89801  2.37887  2.77519  2.98518  4.58477  3.61503
          0.01996  4.31969  5.04204  0.61958  0.77255  0.48576  0.95510
    143   1.73772  4.39165  4.50670  3.98750  3.69307  4.10410  4.69807  1.77436  3.89343  2.43007  3.56509  4.19704  4.52661  4.15813  4.11909  3.46080  3.23032  1.28290  5.41216  4.20543    197 - -
          2.68618  4.42225  2.77519  2.73123  3.46354  2.40513  3.72494  3.29354  2.67741  2.69355  4.24690  2.90347  2.73739  3.18146  2.89801  2.37887  2.77519  2.98518  4.58477  3.61503
          0.01996  4.31969  5.04204  0.61958  0.77255  0.48576  0.95510
    144   3.62198  5.31472  3.69490  3.52136  3.71110  3.91908  0.47421  4.39963  3.35817  3.82382  4.92053  3.90325  4.50590  3.90021  3.58474  3.69593  3.95033  4.12624  5.16188  3.65404    198 - -
          2.68618  4.42225  2.77519  2.73123  3.46354  2.40513  3.72494  3.29354  2.67741  2.69355  4.24690  2.90347  2.73739  3.18146  2.89801  2.37887  2.77519  2.98518  4.58477  3.61503
          0.01996  4.31969  5.04204  0.61958  0.77255  0.48576  0.95510
    145   3.31816  4.56578  5.23847  4.76256  3.83848  4.80270  5.47551  1.17807  4.67229  2.30020  3.60655  4.94009  5.07496  4.92743  4.84723  4.21887  3.58360  0.97325  5.88232  4.67079    199 - -
          2.68618  4.42225  2.77519  2.73123  3.46354  2.40513  3.72494  3.29354  2.67741  2.69355  4.24690  2.90347  2.73739  3.18146  2.89801  2.37887  2.77519  2.98518  4.58477  3.61503
          0.01996  4.31969  5.04204  0.61958  0.77255  0.48576  0.95510
    146   3.45825  5.11465  4.11594  4.03466  4.95476  3.77821  5.05293  4.64492  4.13622  4.20907  5.29258  4.28642  0.30149  4.50912  4.30946  3.64453  3.93774  4.23314  5.99101  5.08834    200 - -
          2.68618  4.42225  2.77519  2.73123  3.46354  2.40513  3.72494  3.29354  2.67741  2.69355  4.24690  2.90347  2.73739  3.18146  2.89801  2.37887  2.77519  2.98518  4.58477  3.61503
          0.01996  4.31969  5.04204  0.61958  0.77255  0.48576  0.95510
    147   2.72878  4.56708  3.91047  3.71391  4.44954  3.38440  4.68592  3.63781  3.66665  3.48365  4.52187  3.82674  4.13120  4.04196  3.88590  2.93727  0.59281  3.27831  5.84174  4.67310    201 - -
          2.68618  4.42225  2.77519  2.73123  3.46354  2.40513  3.72494  3.29354  2.67741  2.69355  4.24690  2.90347  2.73739  3.18146  2.89801  2.37887  2.77519  2.98518  4.58477  3.61503
          0.01996  4.31969  5.04204  0.61958  0.77255  0.48576  0.95510
    148   3.61330  4.89620  5.11503  4.64425  1.32050  4.72703  4.50736  2.56478  4.48370  1.08523  3.14842  4.69515  4.93134  4.49046  4.51964  4.11037  3.83558  2.72370  4.66384  3.15664    202 - -
          2.68618  4.42225  2.77519  2.73123  3.46354  2.40513  3.72494  3.29354  2.67741  2.69355  4.24690  2.90347  2.73739  3.18146  2.89801  2.37887  2.77519  2.98518  4.58477  3.61503
          0.01996  4.31969  5.04204  0.61958  0.77255  0.48576  0.95510
    149   3.45825  5.11465  4.11594  4.03466  4.95476  3.77821  5.05293  4.64492  4.13622  4.20907  5.29258  4.28642  0.30149  4.50912  4.30946  3.64453  3.93774  4.23314  5.99101  5.08834    203 - -
          2.68618  4.42225  2.77519  2.73123  3.46354  2.40513  3.72494  3.29354  2.67741  2.69355  4.24690  2.90347  2.73739  3.18146  2.89801  2.37887  2.77519  2.98518  4.58477  3.61503
          0.01996  4.31969  5.04204  0.61958  0.77255  0.48576  0.95510
    150   3.95664  5.26107  4.53174  4.36428  2.45986  4.37714  3.92397  3.91388  4.21245  3.24622  4.54348  4.31879  4.84908  4.40339  4.29420  4.03904  4.25024  3.80768  4.11360  0.45786    204 - -
          2.68618  4.42225  2.77519  2.73123  3.46354  2.40513  3.72494  3.29354  2.67741  2.69355  4.24690  2.90347  2.73739  3.18146  2.89801  2.37887  2.77519  2.98518  4.58477  3.61503
          0.01996  4.31969  5.04204  0.61958  0.77255  0.48576  0.95510
    151   3.42970  5.56007  2.78504  0.52434  4.97710  3.63145  4.28996  4.52914  3.23637  4.08184  5.06260  3.29700  4.26490  3.51277  3.67445  3.37966  3.74575  4.17521  6.05890  4.81666    205 - -
          2.68618  4.42225  2.77519  2.73123  3.46354  2.40513  3.72494  3.29354  2.67741  2.69355  4.24690  2.90347  2.73739  3.18146  2.89801  2.37887  2.77519  2.98518  4.58477  3.61503
          0.01996  4.31969  5.04204  0.61958  0.77255  0.48576  0.95510
    152   3.45501  5.38094  3.65763  3.22313  4.87419  3.86605  4.10147  4.34009  0.55483  3.81680  4.77589  3.61849  4.35247  3.28300  2.63338  3.48072  3.68483  4.03075  5.75783  4.64933    206 - -
          2.68618  4.42225  2.77519  2.73123  3.46354  2.40513  3.72494  3.29354  2.67741  2.69355  4.24690  2.90347  2.73739  3.18146  2.89801  2.37887  2.77519  2.98518  4.58477  3.61503
          0.01996  4.31969  5.04204  0.61958  0.77255  0.48576  0.95510
    153   3.59160  5.35103  4.13474  3.57895  4.82522  3.96094  4.25761  4.42061  2.56053  3.85452  4.86207  3.89393  4.45926  3.47270  0.46893  3.66673  3.83805  4.12937  5.73555  4.67780    207 - -
          2.68618  4.42225  2.77519  2.73123  3.46354  2.40513  3.72494  3.29354  2.67741  2.69355  4.24690  2.90347  2.73739  3.18146  2.89801  2.37887  2.77519  2.98518  4.58477  3.61503
          0.01996  4.31969  5.04204  0.61958  0.77255  0.48576  0.95510
    154   3.70138  5.04384  4.90882  4.57306  3.37383  4.54690  5.09321  2.62137  4.33940  0.47105  3.29555  4.80781  4.91933  4.59548  4.43285  4.20742  3.98249  2.77053  5.39015  4.20957    208 - -
          2.68618  4.42225  2.77519  2.73123  3.46354  2.40513  3.72494  3.29354  2.67741  2.69355  4.24690  2.90347  2.73739  3.18146  2.89801  2.37887  2.77519  2.98518  4.58477  3.61503
          0.01996  4.31969  5.04204  0.61958  0.77255  0.48576  0.95510
    155   2.60098  4.51501  3.67227  3.53447  4.56874  3.24034  4.61703  4.16620  3.64125  3.85823  4.75941  3.66480  4.02044  3.95616  3.89413  0.57520  3.11865  3.59599  5.90689  4.66286    209 - -
          2.68618  4.42225  2.77519  2.73123  3.46354  2.40513  3.72494  3.29354  2.67741  2.69355  4.24690  2.90347  2.73739  3.18146  2.89801  2.37887  2.77519  2.98518  4.58477  3.61503
          0.01996  4.31969  5.04204  0.61958  0.77255  0.48576  0.95510
    156   3.45501  5.38094  3.65763  3.22313  4.87419  3.86605  4.10147  4.34009  0.55483  3.81680  4.77589  3.61849  4.35247  3.28300  2.63338  3.48072  3.68483  4.03075  5.75783  4.64933    210 - -
          2.68618  4.42225  2.77519  2.73123  3.46354  2.40513  3.72494  3.29354  2.67741  2.69355  4.24690  2.90347  2.73739  3.18146  2.89801  2.37887  2.77519  2.98518  4.58477  3.61503
          0.01996  4.31969  5.04204  0.61958  0.77255  0.48576  0.95510
    157   3.32279  4.56968  5.24373  4.76787  3.83035  4.80764  5.47859  1.04824  4.67688  2.28697  3.59777  4.94558  5.07766  4.92922  4.84995  4.22432  3.58793  1.09639  5.87904  4.67049    211 - -
          2.68618  4.42225  2.77519  2.73123  3.46354  2.40513  3.72494  3.29354  2.67741  2.69355  4.24690  2.90347  2.73739  3.18146  2.89801  2.37887  2.77519  2.98518  4.58477  3.61503
          0.01996  4.31969  5.04204  0.61958  0.77255  0.48576  0.95510
    158   3.54487  5.66913  0.44379  2.73374  5.12374  3.61842  4.41853  4.83015  3.60000  4.36358  5.37406  3.30480  4.30306  3.67353  4.16033  3.47141  3.89996  4.42774  6.19434  4.95159    212 - -
          2.68618  4.42225  2.77519  2.73123  3.46354  2.40513  3.72494  3.29354  2.67741  2.69355  4.24690  2.90347  2.73739  3.18146  2.89801  2.37887  2.77519  2.98518  4.58477  3.61503
          0.01996  4.31969  5.04204  0.61958  0.77255  0.48576  0.95510
    159   2.72878  4.56708  3.91047  3.71391  4.44954  3.38440  4.68592  3.63781  3.66665  3.48365  4.52187  3.82674  4.13120  4.04196  3.88590  2.93727  0.59281  3.27831  5.84174  4.67310    213 - -
          2.68618  4.42225  2.77519  2.73123  3.46354  2.40513  3.72494  3.29354  2.67741  2.69355  4.24690  2.90347  2.73739  3.18146  2.89801  2.37887  2.77519  2.98518  4.58477  3.61503
          0.01996  4.31969  5.04204  0.61958  0.77255  0.48576  0.95510
    160   3.70138  5.04384  4.90882  4.57306  3.37383  4.54690  5.09321  2.62137  4.33940  0.47105  3.29555  4.80781  4.91933  4.59548  4.43285  4.20742  3.98249  2.77053  5.39015  4.20957    214 - -
          2.68618  4.42225  2.77519  2.73123  3.46354  2.40513  3.72494  3.29354  2.67741  2.69355  4.24690  2.90347  2.73739  3.18146  2.89801  2.37887  2.77519  2.98518  4.58477  3.61503
          0.01996  4.31969  5.04204  0.61958  0.77255  0.48576  0.95510
    161   3.36069  5.44448  3.87826  3.08466  4.99404  3.92606  3.76177  4.29413  1.24981  3.66493  4.54646  3.44185  4.26395  2.88944  1.17841  3.33975  3.48955  3.97880  5.64328  4.53580    215 - -
          2.68618  4.42225  2.77519  2.73123  3.46354  2.40513  3.72494  3.29354  2.67741  2.69355  4.24690  2.90347  2.73739  3.18146  2.89801  2.37887  2.77519  2.98518  4.58477  3.61503
          0.01996  4.31969  5.04204  0.61958  0.77255  0.48576  0.95510
    162   3.70138  5.04384  4.90882  4.57306  3.37383  4.54690  5.09321  2.62137  4.33940  0.47105  3.29555  4.80781  4.91933  4.59548  4.43285  4.20742  3.98249  2.77053  5.39015  4.20957    216 - -
          2.68618  4.42225  2.77519  2.73123  3.46354  2.40513  3.72494  3.29354  2.67741  2.69355  4.24690  2.90347  2.73739  3.18146  2.89801  2.37887  2.77519  2.98518  4.58477  3.61503
          0.01996  4.31969  5.04204  0.61958  0.77255  0.48576  0.95510
    163   0.52358  4.48354  3.98589  3.82670  4.56649  3.29140  4.78510  3.76535  3.85671  3.62352  4.62239  3.84113  4.07460  4.15792  4.05758  2.83882  3.14844  3.33614  5.94409  4.80613    217 - -
          2.68618  4.42225  2.77519  2.73123  3.46354  2.40513  3.72494  3.29354  2.67741  2.69355  4.24690  2.90347  2.73739  3.18146  2.89801  2.37887  2.77519  2.98518  4.58477  3.61503
          0.01996  4.31969  5.04204  0.61958  0.77255  0.48576  0.95510
    164   3.40173  4.72625  4.93141  4.58271  3.72051  4.52266  5.25153  0.64912  4.42202  2.23729  3.60935  4.77069  4.93174  4.73803  4.57157  4.08271  3.70093  1.96372  5.68786  4.45178    218 - -
          2.68618  4.42225  2.77519  2.73123  3.46354  2.40513  3.72494  3.29354  2.67741  2.69355  4.24690  2.90347  2.73739  3.18146  2.89801  2.37887  2.77519  2.98518  4.58477  3.61503
          0.01996  4.31969  5.04204  0.61958  0.77255  0.48576  0.95510
    165   1.07083  4.34381  3.74433  3.53506  4.65108  1.43942  4.59229  4.04549  3.64306  3.76899  4.59733  3.59526  3.90282  3.89416  3.91531  2.60267  2.93417  3.43893  5.98349  4.81544    219 - -
          2.68618  4.42225  2.77519  2.73123  3.46354  2.40513  3.72494  3.29354  2.67741  2.69355  4.24690  2.90347  2.73739  3.18146  2.89801  2.37887  2.77519  2.98518  4.58477  3.61503
          0.01996  4.31969  5.04204  0.61958  0.77255  0.48576  0.95510
    166   3.95664  5.26107  4.53174  4.36428  2.45986  4.37714  3.92397  3.91388  4.21245  3.24622  4.54348  4.31879  4.84908  4.40339  4.29420  4.03904  4.25024  3.80768  4.11360  0.45786    220 - -
          2.68618  4.42225  2.77519  2.73123  3.46354  2.40513  3.72494  3.29354  2.67741  2.69355  4.24690  2.90347  2.73739  3.18146  2.89801  2.37887  2.77519  2.98518  4.58477  3.61503
          0.01996  4.31969  5.04204  0.61958  0.77255  0.48576  0.95510
    167   3.40173  4.72625  4.93141  4.58271  3.72051  4.52266  5.25153  0.64912  4.42202  2.23729  3.60935  4.77069  4.93174  4.73803  4.57157  4.08271  3.70093  1.96372  5.68786  4.45178    221 - -
          2.68618  4.42225  2.77519  2.73123  3.46354  2.40513  3.72494  3.29354  2.67741  2.69355  4.24690  2.90347  2.73739  3.18146  2.89801  2.37887  2.77519  2.98518  4.58477  3.61503
          0.01996  4.31969  5.04204  0.61958  0.77255  0.48576  0.95510
    168   2.07006  4.94730  2.93467  2.49210  4.37918  3.40810  3.75427  3.82019  2.19711  3.38032  4.17370  2.17356  3.87951  2.89173  2.97736  2.00093  2.95172  3.42743  5.57251  4.21793    222 - -
          2.68618  4.42225  2.77519  2.73123  3.46354  2.40513  3.72494  3.29354  2.67741  2.69355  4.24690  2.90347  2.73739  3.18146  2.89801  2.37887  2.77519  2.98518  4.58477  3.61503
          0.01996  4.31969  5.04204  0.61958  0.77255  0.48576  0.95510
    169   3.61329  4.89622  5.11445  4.64391  1.31778  4.72657  4.50593  2.56539  4.48332  1.08753  3.14924  4.69440  4.93115  4.49018  4.51930  4.10994  3.83561  2.72404  4.66245  3.15463    223 - -
          2.68618  4.42225  2.77519  2.73123  3.46354  2.40513  3.72494  3.29354  2.67741  2.69355  4.24690  2.90347  2.73739  3.18146  2.89801  2.37887  2.77519  2.98518  4.58477  3.61503
          0.01996  4.31969  5.04204  0.61958  0.77255  0.48576  0.95510
    170   3.70138  5.04384  4.90882  4.57306  3.37383  4.54690  5.09321  2.62137  4.33940  0.47105  3.29555  4.80781  4.91933  4.59548  4.43285  4.20742  3.98249  2.77053  5.39015  4.20957    224 - -
          2.68618  4.42225  2.77519  2.73123  3.46354  2.40513  3.72494  3.29354  2.67741  2.69355  4.24690  2.90347  2.73739  3.18146  2.89801  2.37887  2.77519  2.98518  4.58477  3.61503
          0.01996  4.31969  5.04204  0.61958  0.77255  0.48576  0.95510
    171   2.82651  5.15514  3.09249  2.54838  4.53008  3.54904  3.68759  3.95465  1.99840  3.44886  4.24390  2.54471  3.94966  2.80762  1.77418  2.08116  3.04639  3.57530  5.57332  4.25808    225 - -
          2.68618  4.42225  2.77519  2.73123  3.46354  2.40513  3.72494  3.29354  2.67741  2.69355  4.24690  2.90347  2.73739  3.18146  2.89801  2.37887  2.77519  2.98518  4.58477  3.61503
          0.01996  4.31969  5.04204  0.61958  0.77255  0.48576  0.95510
    172   3.17194  5.77090  1.89661  0.88480  5.06441  3.39776  3.96935  4.60407  3.01185  4.08961  4.95386  2.86143  4.03542  3.13984  3.62169  3.04149  3.46694  4.16424  6.22349  4.70738    226 - -
          2.68618  4.42225  2.77519  2.73123  3.46354  2.40513  3.72494  3.29354  2.67741  2.69355  4.24690  2.90347  2.73739  3.18146  2.89801  2.37887  2.77519  2.98518  4.58477  3.61503
          0.01996  4.31969  5.04204  0.61958  0.77255  0.48576  0.95510
    173   3.33754  4.60413  5.18290  4.64768  3.50927  4.74279  5.20343  1.68643  4.53289  1.27419  3.29416  4.83503  4.96234  4.68072  4.65001  4.11632  3.57848  1.24314  5.54013  4.41846    227 - -
          2.68618  4.42225  2.77519  2.73123  3.46354  2.40513  3.72494  3.29354  2.67741  2.69355  4.24690  2.90347  2.73739  3.18146  2.89801  2.37887  2.77519  2.98518  4.58477  3.61503
          0.01996  4.31969  5.04204  0.61958  0.77255  0.48576  0.95510
    174   2.98960  4.42768  4.50796  3.96751  3.45348  4.13935  4.59838  2.19385  3.83271  1.26622  3.32697  4.18645  4.50994  4.07728  4.02457  3.47888  2.46696  1.61028  5.22517  4.05594    228 - -
          2.68618  4.42225  2.77519  2.73123  3.46354  2.40513  3.72494  3.29354  2.67741  2.69355  4.24690  2.90347  2.73739  3.18146  2.89801  2.37887  2.77519  2.98518  4.58477  3.61503
          0.01996  4.31969  5.04204  0.61958  0.77255  0.48576  0.95510
    175   2.80019  5.25891  2.45917  2.10118  4.59941  3.46723  3.68833  4.06387  2.38252  3.54378  4.31699  2.93711  3.90277  2.33112  1.69956  2.75526  3.03112  3.65106  5.67119  4.28694    229 - -
          2.68618  4.42225  2.77519  2.73123  3.46354  2.40513  3.72494  3.29354  2.67741  2.69355  4.24690  2.90347  2.73739  3.18146  2.89801  2.37887  2.77519  2.98518  4.58477  3.61503
          0.01996  4.31969  5.04204  0.61958  0.77255  0.48576  0.95510
    176   1.42668  4.34363  3.68503  3.27982  4.41429  2.26491  4.32159  3.83213  3.28735  3.50226  4.31542  3.45937  3.86044  3.57309  3.63112  2.05657  1.79045  3.30543  5.75065  4.53349    230 - -
          2.68618  4.42225  2.77519  2.73123  3.46354  2.40513  3.72494  3.29354  2.67741  2.69355  4.24690  2.90347  2.73739  3.18146  2.89801  2.37887  2.77519  2.98518  4.58477  3.61503
          0.01996  4.31969  5.04204  0.61958  0.77255  0.48576  0.95510
    177   2.88769  5.32178  1.32564  2.34407  4.66563  3.41013  3.81109  4.12706  2.23905  3.65828  4.46612  2.90487  3.94020  2.95337  3.17250  2.83454  2.44226  3.72214  5.82936  4.40496    231 - -
          2.68618  4.42225  2.77519  2.73123  3.46354  2.40513  3.72494  3.29354  2.67741  2.69355  4.24690  2.90347  2.73739  3.18146  2.89801  2.37887  2.77519  2.98518  4.58477  3.61503
          0.19917  4.31969  1.78807  0.61958  0.77255  0.48576  0.95510
    178   2.73079  4.68685  3.09194  2.68013  3.53281  2.60486  3.74422  3.32094  2.64727  2.95025  3.84222  3.14280  3.95315  2.46794  3.02173  2.82456  2.98307  3.04979  4.97706  1.93757    232 - -
          2.68618  4.42225  2.77519  2.73123  3.46354  2.40513  3.72494  3.29354  2.67741  2.69355  4.24690  2.90347  2.73739  3.18146  2.89801  2.37887  2.77519  2.98518  4.58477  3.61503
          0.02383  4.14436  4.86670  0.61958  0.77255  0.69251  0.69378
    179   2.94779  5.28937  1.10723  2.32489  4.73748  3.31107  3.91918  4.26034  2.91994  3.80585  4.66906  2.88630  2.42007  3.09984  3.47007  2.89573  3.26716  3.83561  5.92669  4.51308    233 - -
          2.68618  4.42225  2.77519  2.73123  3.46354  2.40513  3.72494  3.29354  2.67741  2.69355  4.24690  2.90347  2.73739  3.18146  2.89801  2.37887  2.77519  2.98518  4.58477  3.61503
          0.02383  4.14436  4.86670  0.61958  0.77255  0.37529  1.16185
    180   2.77175  4.97948  3.14015  2.59727  4.33382  3.52922  3.72332  3.73997  2.06375  3.29896  4.11566  3.08863  1.93328  2.86417  2.35220  2.79414  2.45745  3.39388  5.48354  4.18197    234 - -
          2.68618  4.42225  2.77519  2.73123  3.46354  2.40513  3.72494  3.29354  2.67741  2.69355  4.24690  2.90347  2.73739  3.18146  2.89801  2.37887  2.77519  2.98518  4.58477  3.61503
          0.01996  4.31969  5.04204  0.61958  0.77255  0.48576  0.95510
    181   2.66360  4.37597  3.55004  3.02286  3.52977  2.39813  3.93965  2.43078  2.96258  1.79611  3.50621  2.81824  4.03125  3.28160  3.29709  2.89731  2.91381  2.61100  4.99512  3.75568    235 - -
          2.68618  4.42225  2.77519  2.73123  3.46354  2.40513  3.72494  3.29354  2.67741  2.69355  4.24690  2.90347  2.73739  3.18146  2.89801  2.37887  2.77519  2.98518  4.58477  3.61503
          0.01996  4.31969  5.04204  0.61958  0.77255  0.48576  0.95510
    182   2.57319  4.63562  3.13296  2.79440  4.39058  3.28073  4.02813  3.81669  2.89147  3.44962  4.27035  2.00186  3.89857  3.22052  3.30295  2.22466  1.47944  3.37406  5.67316  4.37275    236 - -
          2.68618  4.42225  2.77519  2.73123  3.46354  2.40513  3.72494  3.29354  2.67741  2.69355  4.24690  2.90347  2.73739  3.18146  2.89801  2.37887  2.77519  2.98518  4.58477  3.61503
          0.01996  4.31969  5.04204  0.61958  0.77255  0.48576  0.95510
    183   2.72593  5.03368  2.44554  2.41515  4.21524  2.74373  2.95609  3.73991  2.52027  3.30439  4.10859  2.55924  3.88546  2.84971  3.00336  2.72134  2.96446  3.38602  5.46631  2.27622    237 - -
          2.68618  4.42225  2.77519  2.73123  3.46354  2.40513  3.72494  3.29354  2.67741  2.69355  4.24690  2.90347  2.73739  3.18146  2.89801  2.37887  2.77519  2.98518  4.58477  3.61503
          0.01996  4.31969  5.04204  0.61958  0.77255  0.48576  0.95510
    184   2.63573  4.32577  3.95239  3.49455  3.76955  3.54560  4.33115  2.63492  3.41425  2.71307  3.70799  3.70944  2.83866  3.71591  3.68338  2.92900  2.42792  1.17372  5.30436  4.09441    238 - -
          2.68618  4.42225  2.77519  2.73123  3.46354  2.40513  3.72494  3.29354  2.67741  2.69355  4.24690  2.90347  2.73739  3.18146  2.89801  2.37887  2.77519  2.98518  4.58477  3.61503
          0.01996  4.31969  5.04204  0.61958  0.77255  0.48576  0.95510
    185   2.72658  5.07127  2.45646  1.72988  4.35454  3.44019  3.70527  3.78148  2.50676  2.76048  4.14866  2.93851  3.87901  2.83804  2.99341  2.71431  2.19062  3.41747  5.55658  4.17712    239 - -
          2.68618  4.42225  2.77519  2.73123  3.46354  2.40513  3.72494  3.29354  2.67741  2.69355  4.24690  2.90347  2.73739  3.18146  2.89801  2.37887  2.77519  2.98518  4.58477  3.61503
          0.01996  4.31969  5.04204  0.61958  0.77255  0.48576  0.95510
    186   2.68347  3.43905  3.13225  2.56431  4.14923  3.49635  3.70955  3.55672  1.77078  3.15329  3.97157  3.06321  3.90017  2.86132  2.46650  2.33335  2.51557  3.22890  5.38230  4.06921    240 - -
          2.68618  4.42225  2.77519  2.73123  3.46354  2.40513  3.72494  3.29354  2.67741  2.69355  4.24690  2.90347  2.73739  3.18146  2.89801  2.37887  2.77519  2.98518  4.58477  3.61503
          0.01996  4.31969  5.04204  0.61958  0.77255  0.48576  0.95510
    187   2.64879  1.95732  3.97976  3.42052  3.26495  2.87318  4.03692  2.66359  3.30066  2.07226  3.34930  3.65998  4.09762  3.56219  3.52503  2.98511  2.90573  2.46130  4.78199  2.85446    241 - -
          2.68618  4.42225  2.77519  2.73123  3.46354  2.40513  3.72494  3.29354  2.67741  2.69355  4.24690  2.90347  2.73739  3.18146  2.89801  2.37887  2.77519  2.98518  4.58477  3.61503
          0.01996  4.31969  5.04204  0.61958  0.77255  0.48576  0.95510
    188   2.87981  4.69972  3.36826  3.01838  3.65698  3.65426  4.05075  3.08791  2.96495  1.42970  3.79809  1.80630  4.14796  3.36815  3.28901  3.04561  3.16662  2.90832  5.18900  3.82980    242 - -
          2.68618  4.42225  2.77519  2.73123  3.46354  2.40513  3.72494  3.29354  2.67741  2.69355  4.24690  2.90347  2.73739  3.18146  2.89801  2.37887  2.77519  2.98518  4.58477  3.61503
          0.01996  4.31969  5.04204  0.61958  0.77255  0.48576  0.95510
    189   2.71120  4.72633  3.35071  2.81465  4.15035  2.30753  3.86137  3.50745  2.53077  3.15992  4.02030  3.24077  3.97409  3.04895  1.58929  2.80928  2.99757  2.48139  5.41348  4.14787    243 - -
          2.68618  4.42225  2.77519  2.73123  3.46354  2.40513  3.72494  3.29354  2.67741  2.69355  4.24690  2.90347  2.73739  3.18146  2.89801  2.37887  2.77519  2.98518  4.58477  3.61503
          0.10090  4.31969  2.49292  0.61958  0.77255  0.48576  0.95510
    190   1.76925  4.33358  3.58465  3.42334  4.63004  0.94020  4.53699  4.02328  3.58155  3.75305  4.59526  3.52589  3.86919  3.83847  3.85669  2.58547  2.92209  3.42228  5.95181  4.77963    244 - -
          2.68618  4.42225  2.77519  2.73123  3.46354  2.40513  3.72494  3.29354  2.67741  2.69355  4.24690  2.90347  2.73739  3.18146  2.89801  2.37887  2.77519  2.98518  4.58477  3.61503
          0.11990  4.24042  2.31680  0.61958  0.77255  0.58907  0.80933
    191   2.94361  5.32569  2.58848  1.27042  4.66708  3.42178  3.74985  4.10856  1.95861  3.61458  4.45341  2.91223  3.93974  2.89605  2.82830  2.88464  3.18934  3.72970  5.74148  4.37888    245 - -
          2.68618  4.42225  2.77519  2.73123  3.46354  2.40513  3.72494  3.29354  2.67741  2.69355  4.24690  2.90347  2.73739  3.18146  2.89801  2.37887  2.77519  2.98518  4.58477  3.61503
          0.02383  4.14436  4.86670  0.61958  0.77255  0.37529  1.16185
    192   2.84430  4.27248  4.37651  3.79946  2.52145  3.96712  3.07235  1.67682  3.65454  1.61145  3.19411  3.96387  4.30719  3.84362  3.79669  3.26735  3.07396  2.39612  4.70526  3.40769    246 - -
          2.68618  4.42225  2.77519  2.73123  3.46354  2.40513  3.72494  3.29354  2.67741  2.69355  4.24690  2.90347  2.73739  3.18146  2.89801  2.37887  2.77519  2.98518  4.58477  3.61503
          0.01996  4.31969  5.04204  0.61958  0.77255  0.48576  0.95510
    193   2.72462  5.05396  2.94270  2.46814  4.43740  3.45233  3.70815  3.88014  1.71485  3.41132  4.19785  2.24416  3.89054  2.83380  2.84218  2.34768  2.45633  3.48863  5.57675  4.22081    247 - -
          2.68618  4.42225  2.77519  2.73123  3.46354  2.40513  3.72494  3.29354  2.67741  2.69355  4.24690  2.90347  2.73739  3.18146  2.89801  2.37887  2.77519  2.98518  4.58477  3.61503
          0.01996  4.31969  5.04204  0.61958  0.77255  0.48576  0.95510
    194   1.69534  4.64985  3.25759  2.74497  4.20418  2.67428  3.87986  3.60852  2.66843  3.23468  4.05705  3.17629  3.89059  3.05730  2.17474  2.67550  2.34374  3.23166  5.47861  4.18861    248 - -
          2.68618  4.42225  2.77519  2.73123  3.46354  2.40513  3.72494  3.29354  2.67741  2.69355  4.24690  2.90347  2.73739  3.18146  2.89801  2.37887  2.77519  2.98518  4.58477  3.61503
          0.01996  4.31969  5.04204  0.61958  0.77255  0.48576  0.95510
    195   2.67133  3.42392  2.04808  2.20480  4.16465  3.46226  3.69172  2.85910  2.49485  3.17902  3.98831  2.61373  3.87102  2.83705  2.96626  2.69193  2.90679  3.24425  5.41388  4.06595    249 - -
          2.68618  4.42225  2.77519  2.73123  3.46354  2.40513  3.72494  3.29354  2.67741  2.69355  4.24690  2.90347  2.73739  3.18146  2.89801  2.37887  2.77519  2.98518  4.58477  3.61503
          0.01996  4.31969  5.04204  0.61958  0.77255  0.48576  0.95510
    196   2.18062  4.72575  3.25662  2.72765  4.26451  3.40592  3.84600  3.66570  2.56167  3.27428  4.09504  3.16784  3.90927  3.01134  1.63731  2.28605  2.46942  3.28972  5.49680  4.20846    250 - -
          2.68618  4.42225  2.77519  2.73123  3.46354  2.40513  3.72494  3.29354  2.67741  2.69355  4.24690  2.90347  2.73739  3.18146  2.89801  2.37887  2.77519  2.98518  4.58477  3.61503
          0.01996  4.31969  5.04204  0.61958  0.77255  0.48576  0.95510
    197   1.78416  4.63732  3.19876  2.71021  3.97528  2.30365  3.84133  3.35637  2.68936  2.52954  3.87262  3.16749  3.92197  2.57881  3.09740  2.74026  2.91527  3.05285  5.31504  4.02866    251 - -
          2.68618  4.42225  2.77519  2.73123  3.46354  2.40513  3.72494  3.29354  2.67741  2.69355  4.24690  2.90347  2.73739  3.18146  2.89801  2.37887  2.77519  2.98518  4.58477  3.61503
          0.01996  4.31969  5.04204  0.61958  0.77255  0.48576  0.95510
    198   2.79760  5.21217  3.01327  2.18426  4.57335  3.52201  2.53021  4.01749  2.03382  3.48917  4.26413  2.46610  3.91693  2.76847  2.00564  2.76463  3.01498  3.61555  5.60076  4.25589    252 - -
          2.68618  4.42225  2.77519  2.73123  3.46354  2.40513  3.72494  3.29354  2.67741  2.69355  4.24690  2.90347  2.73739  3.18146  2.89801  2.37887  2.77519  2.98518  4.58477  3.61503
          0.01996  4.31969  5.04204  0.61958  0.77255  0.48576  0.95510
    199   2.83849  4.65849  2.28516  2.92095  3.27079  3.69143  3.84295  3.13842  2.92029  2.24921  3.72650  3.35339  4.10046  3.24197  3.29459  2.98325  3.07806  2.92989  1.88669  3.32866    253 - -
          2.68618  4.42225  2.77519  2.73123  3.46354  2.40513  3.72494  3.29354  2.67741  2.69355  4.24690  2.90347  2.73739  3.18146  2.89801  2.37887  2.77519  2.98518  4.58477  3.61503
          0.01996  4.31969  5.04204  0.61958  0.77255  0.48576  0.95510
    200   2.92627  5.47701  2.09756  1.99159  4.77278  3.40061  2.70646  4.28165  2.68422  3.76432  4.55814  1.55622  3.93616  2.93492  3.22629  2.84275  3.18492  3.85071  5.90977  4.44581    254 - -
          2.68618  4.42225  2.77519  2.73123  3.46354  2.40513  3.72494  3.29354  2.67741  2.69355  4.24690  2.90347  2.73739  3.18146  2.89801  2.37887  2.77519  2.98518  4.58477  3.61503
          0.01996  4.31969  5.04204  0.61958  0.77255  0.48576  0.95510
    201   2.61312  4.70829  3.19909  2.68443  4.18984  3.40048  3.83187  3.59971  2.60554  3.21527  4.03720  3.13911  2.99065  3.00229  2.43053  2.29352  1.67099  3.23691  5.45447  4.15541    255 - -
          2.68618  4.42225  2.77519  2.73123  3.46354  2.40513  3.72494  3.29354  2.67741  2.69355  4.24690  2.90347  2.73739  3.18146  2.89801  2.37887  2.77519  2.98518  4.58477  3.61503
          0.01996  4.31969  5.04204  0.61958  0.77255  0.48576  0.95510
    202   2.70378  4.91504  3.02386  2.58420  4.41765  3.41928  3.80157  3.85199  1.91655  3.41349  4.21873  3.07188  2.80324  2.94684  2.91526  1.58324  2.99133  3.45468  5.59449  4.26675    256 - -
          2.68618  4.42225  2.77519  2.73123  3.46354  2.40513  3.72494  3.29354  2.67741  2.69355  4.24690  2.90347  2.73739  3.18146  2.89801  2.37887  2.77519  2.98518  4.58477  3.61503
          0.01996  4.31969  5.04204  0.61958  0.77255  0.48576  0.95510
    203   2.88067  5.36223  1.49377  2.33078  4.69652  3.41599  3.78293  4.18216  1.94457  3.67966  4.47234  2.89416  2.77326  2.91620  3.11750  2.81854  3.13756  3.76191  5.82766  4.39832    257 - -
          2.68618  4.42225  2.77519  2.73123  3.46354  2.40513  3.72494  3.29354  2.67741  2.69355  4.24690  2.90347  2.73739  3.18146  2.89801  2.37887  2.77519  2.98518  4.58477  3.61503
          0.01996  4.31969  5.04204  0.61958  0.77255  0.48576  0.95510
    204   2.33181  4.43042  4.52953  3.99801  3.47413  4.13535  4.63144  2.18146  3.87261  1.26358  3.34441  4.20679  4.51871  4.11067  4.06289  3.48260  3.25909  1.59506  5.25381  4.08421    258 - -
          2.68618  4.42225  2.77519  2.73123  3.46354  2.40513  3.72494  3.29354  2.67741  2.69355  4.24690  2.90347  2.73739  3.18146  2.89801  2.37887  2.77519  2.98518  4.58477  3.61503
          0.01996  4.31969  5.04204  0.61958  0.77255  0.48576  0.95510
    205   2.70988  4.49556  3.48541  2.96444  3.68312  3.62125  3.94771  2.15254  2.85328  2.66094  3.61835  3.37653  4.04597  2.57144  3.19583  2.90789  1.71960  2.66879  5.13863  3.89348    259 - -
          2.68618  4.42225  2.77519  2.73123  3.46354  2.40513  3.72494  3.29354  2.67741  2.69355  4.24690  2.90347  2.73739  3.18146  2.89801  2.37887  2.77519  2.98518  4.58477  3.61503
          0.01996  4.31969  5.04204  0.61958  0.77255  0.48576  0.95510
    206   1.32205  4.35238  4.21327  3.81425  3.94377  3.55346  4.62787  2.50658  3.73600  2.76674  3.84983  3.90858  4.20092  4.02066  3.97115  2.98379  3.07305  1.38213  5.56691  4.36045    260 - -
          2.68618  4.42225  2.77519  2.73123  3.46354  2.40513  3.72494  3.29354  2.67741  2.69355  4.24690  2.90347  2.73739  3.18146  2.89801  2.37887  2.77519  2.98518  4.58477  3.61503
          0.01996  4.31969  5.04204  0.61958  0.77255  0.48576  0.95510
    207   3.37624  5.42202  3.88769  3.11737  4.95863  3.92897  3.78380  4.26968  1.62594  3.65593  4.54800  3.46625  4.27837  2.91728  0.90845  3.36491  3.51054  3.96231  5.63960  4.53494    261 - -
          2.68642  4.42305  2.77599  2.73117  3.46246  2.40435  3.72574  3.29283  2.67761  2.69385  4.24770  2.90330  2.73728  3.18177  2.89843  2.37889  2.77484  2.98517  4.58557  3.61447
          0.32734  1.29939  5.04204  2.47620  0.08781  0.48576  0.95510
    208   2.50246  4.53390  4.60143  4.05873  2.47816  4.23757  4.53651  2.42164  3.92982  0.96693  3.12543  4.26249  4.55639  4.09792  4.07948  3.57044  3.35549  2.43640  5.00176  3.76867    280 - -
          2.68618  4.42225  2.77519  2.73123  3.46354  2.40513  3.72494  3.29354  2.67741  2.69355  4.24690  2.90347  2.73739  3.18146  2.89801  2.37887  2.77519  2.98518  4.58477  3.61503
          0.01996  4.31969  5.04204  0.61958  0.77255  0.48576  0.95510
    209   2.75185  4.81967  3.08013  2.75959  4.03354  3.42102  1.86693  3.82646  2.76534  3.41247  4.27478  3.20216  3.98758  3.17375  3.13708  1.44034  3.08623  3.44477  5.40079  3.97256    281 - -
          2.68618  4.42225  2.77519  2.73123  3.46354  2.40513  3.72494  3.29354  2.67741  2.69355  4.24690  2.90347  2.73739  3.18146  2.89801  2.37887  2.77519  2.98518  4.58477  3.61503
          0.01996  4.31969  5.04204  0.61958  0.77255  0.48576  0.95510
    210   2.79999  4.56098  3.78188  3.36483  3.21964  3.58704  4.02579  3.36890  3.21452  2.99542  3.96507  3.61552  4.14813  3.58533  3.48331  1.59013  3.14785  3.09878  1.55887  3.24791    282 - -
          2.68618  4.42225  2.77519  2.73123  3.46354  2.40513  3.72494  3.29354  2.67741  2.69355  4.24690  2.90347  2.73739  3.18146  2.89801  2.37887  2.77519  2.98518  4.58477  3.61503
          0.01996  4.31969  5.04204  0.61958  0.77255  0.48576  0.95510
    211   3.48599  4.74687  5.25793  4.73397  3.37495  4.85723  5.25960  1.16009  4.57780  1.14118  3.16303  4.94670  5.03249  4.69759  4.67147  4.25156  3.72163  2.06341  5.49484  4.39257    283 - -
          2.68618  4.42225  2.77519  2.73123  3.46354  2.40513  3.72494  3.29354  2.67741  2.69355  4.24690  2.90347  2.73739  3.18146  2.89801  2.37887  2.77519  2.98518  4.58477  3.61503
          0.01996  4.31969  5.04204  0.61958  0.77255  0.48576  0.95510
    212   2.78240  5.07893  2.82226  2.48193  4.52067  3.42500  3.79405  3.97805  2.17272  3.51596  4.31896  1.83781  3.92636  2.93564  2.96640  1.76022  3.05745  3.57492  5.67855  4.31581    284 - -
          2.68618  4.42225  2.77519  2.73123  3.46354  2.40513  3.72494  3.29354  2.67741  2.69355  4.24690  2.90347  2.73739  3.18146  2.89801  2.37887  2.77519  2.98518  4.58477  3.61503
          0.01996  4.31969  5.04204  0.61958  0.77255  0.48576  0.95510
    213   4.18310  5.37672  4.83823  4.67059  3.27085  4.28859  4.56399  4.25804  4.40326  3.56451  4.86527  4.73988  4.84649  4.76487  4.44394  4.38248  4.51129  4.15842  0.32338  3.25357    285 - -
          2.68618  4.42225  2.77519  2.73123  3.46354  2.40513  3.72494  3.29354  2.67741  2.69355  4.24690  2.90347  2.73739  3.18146  2.89801  2.37887  2.77519  2.98518  4.58477  3.61503
          0.01996  4.31969  5.04204  0.61958  0.77255  0.48576  0.95510
    214   2.87624  5.19077  2.61206  1.34150  4.66229  3.38788  3.90157  4.13479  2.77307  3.69072  4.51892  2.97324  3.96439  3.06239  3.25498  1.66221  3.18206  3.71669  5.85831  4.45509    286 - -
          2.68618  4.42225  2.77519  2.73123  3.46354  2.40513  3.72494  3.29354  2.67741  2.69355  4.24690  2.90347  2.73739  3.18146  2.89801  2.37887  2.77519  2.98518  4.58477  3.61503
          0.01996  4.31969  5.04204  0.61958  0.77255  0.48576  0.95510
    215   2.99568  5.18750  3.15144  2.72782  4.59754  3.60382  3.82068  4.08335  2.31100  3.57744  4.42355  1.53576  4.07060  2.97009  1.57241  2.99771  3.23904  3.71468  5.63636  4.35328    287 - -
          2.68618  4.42225  2.77519  2.73123  3.46354  2.40513  3.72494  3.29354  2.67741  2.69355  4.24690  2.90347  2.73739  3.18146  2.89801  2.37887  2.77519  2.98518  4.58477  3.61503
          0.01996  4.31969  5.04204  0.61958  0.77255  0.48576  0.95510
    216   2.26772  4.45632  3.50516  2.96338  3.64752  3.60914  3.91587  2.91859  2.41113  1.64875  3.58675  3.36715  4.02505  3.20982  3.15640  2.88812  2.52060  2.69513  5.08413  3.84941    288 - -
          2.68618  4.42225  2.77519  2.73123  3.46354  2.40513  3.72494  3.29354  2.67741  2.69355  4.24690  2.90347  2.73739  3.18146  2.89801  2.37887  2.77519  2.98518  4.58477  3.61503
          0.01996  4.31969  5.04204  0.61958  0.77255  0.48576  0.95510
    217   2.71831  4.88812  2.99782  2.64148  4.50795  1.63051  3.88635  3.94535  1.85315  3.51014  4.32330  3.11120  3.93517  3.04382  2.99076  2.27081  3.03920  3.52199  5.68417  4.36726    289 - -
          2.68618  4.42225  2.77519  2.73123  3.46354  2.40513  3.72494  3.29354  2.67741  2.69355  4.24690  2.90347  2.73739  3.18146  2.89801  2.37887  2.77519  2.98518  4.58477  3.61503
          0.01996  4.31969  5.04204  0.61958  0.77255  0.48576  0.95510
    218   2.81734  5.00875  2.31679  1.85725  4.26323  3.47010  3.82605  3.52145  2.70939  3.26408  4.12667  3.00116  3.95726  2.99771  3.19436  2.83617  3.07144  1.72665  5.56386  4.20503    290 - -
          2.68618  4.42225  2.77519  2.73123  3.46354  2.40513  3.72494  3.29354  2.67741  2.69355  4.24690  2.90347  2.73739  3.18146  2.89801  2.37887  2.77519  2.98518  4.58477  3.61503
          0.19917  4.31969  1.78807  0.61958  0.77255  0.48576  0.95510
    219   2.87358  5.09074  2.71898  2.47727  4.00630  3.42437  2.05189  3.92311  2.56790  3.45365  4.32234  1.65549  3.94974  2.98253  2.95916  2.86349  3.14547  3.56612  5.34897  3.86898    291 - -
          2.68620  4.42055  2.77521  2.73125  3.46356  2.40515  3.72496  3.29356  2.67743  2.69357  4.24692  2.90349  2.73741  3.18148  2.89803  2.37889  2.77521  2.98520  4.58479  3.61505
          0.15200  2.01503  4.86670  0.31380  1.31179  0.37529  1.16185
    220   2.80695  4.57252  3.76950  3.39783  3.85318  3.59924  4.34899  2.25545  3.30163  2.74319  3.86809  3.69083  1.10022  3.68209  3.58679  3.03851  3.17362  2.75091  5.41896  4.15325    293 - -
          2.68618  4.42225  2.77519  2.73123  3.46354  2.40513  3.72494  3.29354  2.67741  2.69355  4.24690  2.90347  2.73739  3.18146  2.89801  2.37887  2.77519  2.98518  4.58477  3.61503
          0.01996  4.31969  5.04204  0.61958  0.77255  0.48576  0.95510
    221   2.75598  5.07337  2.74570  2.43877  4.53604  2.17606  3.80682  4.00141  2.62448  3.54116  4.33689  1.82998  3.90552  2.49854  3.10024  2.30505  3.04205  3.58366  5.71697  4.33300    294 - -
          2.68618  4.42225  2.77519  2.73123  3.46354  2.40513  3.72494  3.29354  2.67741  2.69355  4.24690  2.90347  2.73739  3.18146  2.89801  2.37887  2.77519  2.98518  4.58477  3.61503
          0.01996  4.31969  5.04204  0.61958  0.77255  0.48576  0.95510
    222   2.85997  5.12393  3.16345  2.61943  4.51630  3.57225  3.71720  3.93646  2.24831  3.43974  4.25136  3.10631  3.98256  2.08086  1.71618  2.06217  3.08409  3.56926  5.56372  4.27022    295 - -
          2.68618  4.42225  2.77519  2.73123  3.46354  2.40513  3.72494  3.29354  2.67741  2.69355  4.24690  2.90347  2.73739  3.18146  2.89801  2.37887  2.77519  2.98518  4.58477  3.61503
          0.01996  4.31969  5.04204  0.61958  0.77255  0.48576  0.95510
    223   2.27913  5.00323  3.12359  2.63704  4.45775  3.50606  3.77387  3.87525  2.36997  3.41977  4.23736  2.19033  3.96446  2.91543  1.56168  2.82011  3.05655  3.50074  5.57372  4.27366    296 - -
          2.68618  4.42225  2.77519  2.73123  3.46354  2.40513  3.72494  3.29354  2.67741  2.69355  4.24690  2.90347  2.73739  3.18146  2.89801  2.37887  2.77519  2.98518  4.58477  3.61503
          0.01996  4.31969  5.04204  0.61958  0.77255  0.48576  0.95510
    224   2.40101  4.37014  3.59194  3.26222  4.52880  1.55975  4.35821  3.96051  3.32042  3.62274  4.42899  3.44882  3.86546  3.60490  3.66196  1.74491  1.73365  3.39049  5.84793  4.62744    297 - -
          2.68618  4.42225  2.77519  2.73123  3.46354  2.40513  3.72494  3.29354  2.67741  2.69355  4.24690  2.90347  2.73739  3.18146  2.89801  2.37887  2.77519  2.98518  4.58477  3.61503
          0.01996  4.31969  5.04204  0.61958  0.77255  0.48576  0.95510
    225   3.09328  4.41720  4.84846  4.30142  3.59213  4.41628  4.86608  1.31489  4.18690  1.86874  3.44211  4.47968  4.72174  4.40387  4.34432  3.76014  2.58643  1.42505  5.39565  4.21264    298 - -
          2.68618  4.42225  2.77519  2.73123  3.46354  2.40513  3.72494  3.29354  2.67741  2.69355  4.24690  2.90347  2.73739  3.18146  2.89801  2.37887  2.77519  2.98518  4.58477  3.61503
          0.01996  4.31969  5.04204  0.61958  0.77255  0.48576  0.95510
    226   3.59058  4.89532  5.18013  4.62455  3.16472  4.83090  5.11170  2.37018  4.42831  0.86656  1.61643  4.87925  4.96987  4.50978  4.50583  4.20630  3.80761  2.57248  5.31561  4.27481    299 - -
          2.68618  4.42225  2.77519  2.73123  3.46354  2.40513  3.72494  3.29354  2.67741  2.69355  4.24690  2.90347  2.73739  3.18146  2.89801  2.37887  2.77519  2.98518  4.58477  3.61503
          0.01996  4.31969  5.04204  0.61958  0.77255  0.48576  0.95510
    227   2.71253  4.73326  3.22503  2.66606  3.85756  3.55859  3.02353  3.33866  2.51901  2.97393  3.82830  3.14503  3.94895  2.94700  2.43882  2.79600  1.80620  3.05879  5.19364  3.02569    300 - -
          2.68618  4.42225  2.77519  2.73123  3.46354  2.40513  3.72494  3.29354  2.67741  2.69355  4.24690  2.90347  2.73739  3.18146  2.89801  2.37887  2.77519  2.98518  4.58477  3.61503
          0.01996  4.31969  5.04204  0.61958  0.77255  0.48576  0.95510
    228   1.34304  4.31782  3.76264  3.39611  4.46543  3.12145  4.41138  3.84789  3.39740  3.55522  4.37551  3.51537  3.86646  3.68054  3.71218  1.37555  2.27647  3.30685  5.81182  4.61033    301 - -
          2.68618  4.42225  2.77519  2.73123  3.46354  2.40513  3.72494  3.29354  2.67741  2.69355  4.24690  2.90347  2.73739  3.18146  2.89801  2.37887  2.77519  2.98518  4.58477  3.61503
          0.01996  4.31969  5.04204  0.61958  0.77255  0.48576  0.95510
    229   3.02839  4.86013  3.63860  3.08067  3.88316  3.81852  3.95853  3.16344  1.56767  1.45096  3.80542  3.48366  4.21134  3.18252  2.75048  3.17028  3.24875  3.01775  5.31130  4.07240    302 - -
          2.68618  4.42225  2.77519  2.73123  3.46354  2.40513  3.72494  3.29354  2.67741  2.69355  4.24690  2.90347  2.73739  3.18146  2.89801  2.37887  2.77519  2.98518  4.58477  3.61503
          0.01996  4.31969  5.04204  0.61958  0.77255  0.48576  0.95510
    230   1.74893  4.30831  4.01033  3.46897  3.55786  3.74169  4.24463  2.43448  3.38456  2.08438  3.49688  3.74312  4.19366  3.66355  3.65684  3.06372  2.47541  1.75211  5.11620  3.90868    303 - -
          2.68618  4.42225  2.77519  2.73123  3.46354  2.40513  3.72494  3.29354  2.67741  2.69355  4.24690  2.90347  2.73739  3.18146  2.89801  2.37887  2.77519  2.98518  4.58477  3.61503
          0.01996  4.31969  5.04204  0.61958  0.77255  0.48576  0.95510
    231   3.36444  4.73905  4.71836  4.21932  2.78467  4.36346  4.24102  2.74744  3.94087  1.07399  3.32897  4.31696  4.67502  4.16303  4.05121  3.74881  3.59608  2.80073  1.79212  3.01221    304 - -
          2.68618  4.42225  2.77519  2.73123  3.46354  2.40513  3.72494  3.29354  2.67741  2.69355  4.24690  2.90347  2.73739  3.18146  2.89801  2.37887  2.77519  2.98518  4.58477  3.61503
          0.01996  4.31969  5.04204  0.61958  0.77255  0.48576  0.95510
    232   2.62389  4.64671  3.21095  2.66317  3.93442  2.82600  3.78240  2.79725  2.62249  2.97636  3.82044  3.13509  3.90452  2.97850  2.52644  2.10250  2.20121  3.02510  5.26550  3.97527    305 - -
          2.68618  4.42225  2.77519  2.73123  3.46354  2.40513  3.72494  3.29354  2.67741  2.69355  4.24690  2.90347  2.73739  3.18146  2.89801  2.37887  2.77519  2.98518  4.58477  3.61503
          0.01996  4.31969  5.04204  0.61958  0.77255  0.48576  0.95510
    233   2.44753  4.43580  3.47577  3.10695  4.44151  3.18157  4.22917  3.86105  3.13988  3.51845  4.33496  3.37498  1.74653  3.45473  3.50485  1.48153  2.26133  3.35035  5.75303  4.50642    306 - -
          2.68618  4.42225  2.77519  2.73123  3.46354  2.40513  3.72494  3.29354  2.67741  2.69355  4.24690  2.90347  2.73739  3.18146  2.89801  2.37887  2.77519  2.98518  4.58477  3.61503
          0.01996  4.31969  5.04204  0.61958  0.77255  0.48576  0.95510
    234   3.02321  5.60591  1.75630  1.24059  4.91630  3.38399  3.87256  4.43526  2.83726  3.91608  4.73376  2.84326  3.97262  3.02284  3.41866  2.32139  3.30089  3.99275  6.06782  4.56997    307 - -
          2.68618  4.42225  2.77519  2.73123  3.46354  2.40513  3.72494  3.29354  2.67741  2.69355  4.24690  2.90347  2.73739  3.18146  2.89801  2.37887  2.77519  2.98518  4.58477  3.61503
          0.01996  4.31969  5.04204  0.61958  0.77255  0.48576  0.95510
    235   2.74142  5.18914  2.12377  2.07727  4.49848  3.41992  3.69254  3.96765  2.49106  3.48314  4.25570  2.23523  2.89392  2.81239  2.99474  2.70404  2.98285  2.78462  5.64804  4.23963    308 - -
          2.68618  4.42225  2.77519  2.73123  3.46354  2.40513  3.72494  3.29354  2.67741  2.69355  4.24690  2.90347  2.73739  3.18146  2.89801  2.37887  2.77519  2.98518  4.58477  3.61503
          0.19917  4.31969  1.78807  0.61958  0.77255  0.48576  0.95510
    236   2.57119  4.30209  3.51825  2.98085  3.49844  2.69173  3.89128  2.83074  2.91034  2.25390  2.28283  3.35103  3.94975  3.22976  3.24287  2.36422  2.83794  2.60265  4.95684  3.72269    309 - -
          2.68618  4.42225  2.77519  2.73123  3.46354  2.40513  3.72494  3.29354  2.67741  2.69355  4.24690  2.90347  2.73739  3.18146  2.89801  2.37887  2.77519  2.98518  4.58477  3.61503
          0.02383  4.14436  4.86670  0.61958  0.77255  0.69251  0.69378
    237   2.56676  3.02008  3.44868  2.88982  3.51982  3.51161  3.83439  2.87427  2.82976  2.58782  2.79579  3.28884  3.92678  2.69520  3.18494  2.33469  2.42429  2.63673  4.95438  3.71725    310 - -
          2.68618  4.42225  2.77519  2.73123  3.46354  2.40513  3.72494  3.29354  2.67741  2.69355  4.24690  2.90347  2.73739  3.18146  2.89801  2.37887  2.77519  2.98518  4.58477  3.61503
          0.13005  4.14436  2.24345  0.61958  0.77255  0.37529  1.16185
    238   2.63019  4.60800  3.15853  2.75990  3.89308  2.08488  3.89450  3.44131  2.80074  3.09125  3.95755  3.19301  1.93175  3.14018  3.19835  2.74426  2.94584  3.11776  5.27528  2.92802    311 - -
          2.68618  4.42225  2.77519  2.73123  3.46354  2.40513  3.72494  3.29354  2.67741  2.69355  4.24690  2.90347  2.73739  3.18146  2.89801  2.37887  2.77519  2.98518  4.58477  3.61503
          0.02178  4.23351  4.95586  0.61958  0.77255  0.59723  0.79925
    239   1.86355  4.73754  3.22584  2.71144  4.25335  3.40736  3.81313  3.64789  2.48414  3.25169  4.08514  3.15095  2.96226  2.97970  1.74099  2.72460  2.94765  3.28376  5.46936  4.18946    312 - -
          2.68618  4.42225  2.77519  2.73123  3.46354  2.40513  3.72494  3.29354  2.67741  2.69355  4.24690  2.90347  2.73739  3.18146  2.89801  2.37887  2.77519  2.98518  4.58477  3.61503
          0.12284  4.23351  2.29167  0.61958  0.77255  0.59723  0.79925
    240   2.67645  4.83984  2.89127  2.49304  4.11522  3.39276  2.32867  3.61004  2.49962  3.20641  4.03907  2.38594  3.86616  2.89446  2.91287  2.71300  2.11027  3.26909  5.38651  4.03282    313 - -
          2.68618  4.42225  2.77519  2.73123  3.46354  2.40513  3.72494  3.29354  2.67741  2.69355  4.24690  2.90347  2.73739  3.18146  2.89801  2.37887  2.77519  2.98518  4.58477  3.61503
          0.02407  4.13473  4.85708  0.61958  0.77255  0.51923  0.90382
    241   2.42863  2.12389  3.50780  3.08011  4.09377  3.20658  4.11884  3.49768  3.06191  3.19071  4.03901  2.13645  3.85560  3.38205  3.41138  1.72452  2.84047  3.09469  5.46541  4.21869    314 - -
          2.68618  4.42225  2.77519  2.73123  3.46354  2.40513  3.72494  3.29354  2.67741  2.69355  4.24690  2.90347  2.73739  3.18146  2.89801  2.37887  2.77519  2.98518  4.58477  3.61503
          0.10336  4.23351  2.48060  0.61958  0.77255  0.59723  0.79925
    242   2.81166  4.91736  2.97901  2.67560  4.50763  1.50780  3.88627  3.94630  1.68774  3.51407  4.36648  3.13671  3.95753  3.06127  2.85482  2.85670  3.12563  3.55226  5.63354  4.36950    315 - -
          2.68618  4.42225  2.77519  2.73123  3.46354  2.40513  3.72494  3.29354  2.67741  2.69355  4.24690  2.90347  2.73739  3.18146  2.89801  2.37887  2.77519  2.98518  4.58477  3.61503
          0.02361  4.15376  4.87611  0.61958  0.77255  0.68326  0.70314
    243   2.62185  4.88608  2.52375  2.40123  4.17029  3.39839  3.64755  3.60100  2.44560  3.18262  2.96749  2.51631  2.99959  2.78812  2.91915  2.26906  2.86361  3.25162  5.40342  4.04894    316 - -
          2.68618  4.42225  2.77519  2.73123  3.46354  2.40513  3.72494  3.29354  2.67741  2.69355  4.24690  2.90347  2.73739  3.18146  2.89801  2.37887  2.77519  2.98518  4.58477  3.61503
          0.02361  4.15376  4.87611  0.61958  0.77255  0.68326  0.70314
    244   2.38512  4.37275  3.30817  2.97000  4.33406  1.89976  4.12046  3.74608  3.03678  3.40714  4.23132  3.26341  1.92985  3.34776  3.40652  2.53343  2.09029  3.25492  5.64652  4.39832    317 - -
          2.68618  4.42225  2.77519  2.73123  3.46354  2.40513  3.72494  3.29354  2.67741  2.69355  4.24690  2.90347  2.73739  3.18146  2.89801  2.37887  2.77519  2.98518  4.58477  3.61503
          0.15481  4.15376  2.05793  0.61958  0.77255  0.68326  0.70314
    245   2.33984  4.31847  3.20898  2.93588  4.28441  3.03441  4.09962  3.74276  3.01922  3.40429  4.24611  3.21669  2.41046  3.34341  3.36646  1.26744  2.79439  3.23778  5.60573  4.34342    318 - -
          2.68629  4.42236  2.77530  2.73134  3.46365  2.40523  3.72430  3.29365  2.67752  2.69339  4.24700  2.90357  2.73750  3.18157  2.89811  2.37841  2.77497  2.98529  4.58488  3.61514
          0.47283  0.99940  4.74817  0.67732  0.70923  0.79591  0.59997
    246   2.48301  4.26600  3.53080  3.04344  3.66051  3.35988  3.98958  2.24621  2.97433  2.67076  3.61007  3.36195  3.89901  3.30484  3.30107  2.24663  1.87282  2.53697  5.12556  3.88985    321 - -
          2.68646  4.42253  2.77522  2.73124  3.46274  2.40541  3.72522  3.29382  2.67739  2.69359  4.24718  2.90345  2.73767  3.18174  2.89829  2.37786  2.77481  2.98546  4.58505  3.61531
          0.46053  0.99682        *  1.48761  0.25607  0.00000        *
//
