# Supplementary material for: Potential Conservation of Circadian Clock Proteins in the phylum Nematoda as Revealed by Bioinformatic Searches
Source: PLoS One. 2014 Nov 14;9(11):e112871. doi: 10.1371/journal.pone.0112871 (PMC4232591; doi:10.1371/journal.pone.0112871)
Supplement: File S1 — HMM profiles used in this work and HMMsearch results. (ZIP) [file pone.0112871.s007.zip › HMMs-CE/Artropodos/e-PA(ebony)_FBpp0083505-aln.hmm]

HMMER3/b [3.0 | March 2010]
NAME  e-PA(ebony)_FBpp0083505-aln
LENG  867
ALPH  amino
RF    no
CS    no
MAP   yes
DATE  Tue Jun 12 14:33:35 2012
NSEQ  8
EFFN  0.730469
CKSUM 1634122865
STATS LOCAL MSV      -12.5951  0.69595
STATS LOCAL VITERBI  -13.3656  0.69595
STATS LOCAL FORWARD   -7.1229  0.69595
HMM          A        C        D        E        F        G        H        I        K        L        M        N        P        Q        R        S        T        V        W        Y   
            m->m     m->i     m->d     i->m     i->i     d->m     d->d
  COMPO   2.58157  4.38724  2.94685  2.65744  3.29115  2.97164  3.77853  2.72846  2.71262  2.33914  3.60785  3.04820  3.38437  3.10123  3.00897  2.68074  2.83542  2.55021  4.66545  3.42892
          2.68619  4.42226  2.77520  2.73124  3.46355  2.40514  3.72495  3.29355  2.67742  2.69356  4.24620  2.90348  2.73740  3.18147  2.89802  2.37888  2.77520  2.98519  4.58478  3.61504
          0.09515  2.49932  4.75338  0.41879  1.07249  0.00000        *
      1   3.10047  4.62569  4.22291  3.83098  3.28643  3.95407  4.52951  2.47827  3.58957  1.85953  1.10377  4.08809  4.41787  3.96236  3.77574  3.46491  3.41011  2.50222  5.14684  3.92130      2 - -
          2.68618  4.42225  2.77519  2.73123  3.46354  2.40513  3.72494  3.29354  2.67741  2.69355  4.24690  2.90347  2.73739  3.18146  2.89801  2.37887  2.77519  2.98518  4.58477  3.61503
          0.02673  4.03103  4.75338  0.61958  0.77255  0.48576  0.95510
      2   2.76928  4.85246  2.64463  2.11342  4.48685  1.21752  3.96623  3.94503  2.87898  3.56583  4.44741  3.02182  3.88684  3.18077  3.29539  2.81424  3.13331  3.53735  5.69724  4.41114      3 - -
          2.68618  4.42225  2.77519  2.73123  3.46354  2.40513  3.72494  3.29354  2.67741  2.69355  4.24690  2.90347  2.73739  3.18146  2.89801  2.37887  2.77519  2.98518  4.58477  3.61503
          0.02673  4.03103  4.75338  0.61958  0.77255  0.48576  0.95510
      3   2.05508  4.21937  3.51177  3.05589  3.96193  3.12066  4.05804  3.22927  3.02221  3.01450  3.88490  3.30482  3.76940  3.33200  3.36383  1.69529  2.12833  2.42521  5.35657  4.12941      4 - -
          2.68618  4.42225  2.77519  2.73123  3.46354  2.40513  3.72494  3.29354  2.67741  2.69355  4.24690  2.90347  2.73739  3.18146  2.89801  2.37887  2.77519  2.98518  4.58477  3.61503
          0.02673  4.03103  4.75338  0.61958  0.77255  0.48576  0.95510
      4   2.66602  4.21871  3.84396  3.28390  3.13603  3.70989  3.95356  2.31267  3.16455  1.62294  3.24086  3.58198  4.08151  3.44825  3.41861  2.65470  2.90237  2.35762  4.70888  2.92006      5 - -
          2.68618  4.42225  2.77519  2.73123  3.46354  2.40513  3.72494  3.29354  2.67741  2.69355  4.24690  2.90347  2.73739  3.18146  2.89801  2.37887  2.77519  2.98518  4.58477  3.61503
          0.02673  4.03103  4.75338  0.61958  0.77255  0.48576  0.95510
      5   2.50793  4.39932  3.33492  2.91091  3.83944  3.30061  3.95917  3.08031  2.82967  2.47143  3.78977  3.26634  1.77733  3.21664  3.16724  2.67683  2.46572  2.80820  5.27543  4.00938      6 - -
          2.68618  4.42225  2.77519  2.73123  3.46354  2.40513  3.72494  3.29354  2.67741  2.69355  4.24690  2.90347  2.73739  3.18146  2.89801  2.37887  2.77519  2.98518  4.58477  3.61503
          0.02673  4.03103  4.75338  0.61958  0.77255  0.48576  0.95510
      6   2.38444  4.86027  2.91110  2.42405  4.21140  2.94132  3.63440  3.63692  2.35913  3.20482  4.01085  2.93459  3.28841  2.06143  2.54742  2.63769  2.86841  3.27772  5.40589  4.07147      7 - -
          2.68618  4.42225  2.77519  2.73123  3.46354  2.40513  3.72494  3.29354  2.67741  2.69355  4.24690  2.90347  2.73739  3.18146  2.89801  2.37887  2.77519  2.98518  4.58477  3.61503
          0.02673  4.03103  4.75338  0.61958  0.77255  0.48576  0.95510
      7   2.60734  4.54489  3.16742  2.45553  3.72411  3.48267  3.71289  3.05489  2.55509  2.21498  3.62871  3.10357  3.87758  2.46157  2.94639  2.72766  2.57650  2.58755  5.09908  3.82613      8 - -
          2.68618  4.42225  2.77519  2.73123  3.46354  2.40513  3.72494  3.29354  2.67741  2.69355  4.24690  2.90347  2.73739  3.18146  2.89801  2.37887  2.77519  2.98518  4.58477  3.61503
          0.02673  4.03103  4.75338  0.61958  0.77255  0.48576  0.95510
      8   1.74260  4.18826  3.43047  3.16670  4.30941  2.96160  4.24704  3.67471  3.22475  3.41369  4.26278  3.32082  3.71483  3.52345  3.52925  1.19887  2.73770  3.15020  5.66693  4.44167      9 - -
          2.68619  4.42226  2.77520  2.73124  3.46355  2.40514  3.72495  3.29355  2.67742  2.69356  4.24691  2.90348  2.73740  3.18147  2.89802  2.37876  2.77520  2.98519  4.58478  3.61504
          0.09812  2.46703  4.75338  0.41322  1.08328  0.48576  0.95510
      9   3.10375  4.42015  4.81121  4.31881  3.58866  4.44842  5.03709  1.36093  4.20641  2.09416  3.39500  4.53540  4.76658  4.47449  4.40603  3.83927  3.37223  1.10173  5.55518  4.34638     11 - -
          2.68618  4.42225  2.77519  2.73123  3.46354  2.40513  3.72494  3.29354  2.67741  2.69355  4.24690  2.90347  2.73739  3.18146  2.89801  2.37887  2.77519  2.98518  4.58477  3.61503
          0.02673  4.03103  4.75338  0.61958  0.77255  0.48576  0.95510
     10   3.10436  4.49089  4.60828  4.10277  3.31533  4.30182  4.76351  1.98254  3.94346  1.29000  3.16619  4.34686  4.62631  4.19865  4.13130  3.67830  3.36761  1.39028  5.27350  4.08521     12 - -
          2.68618  4.42225  2.77519  2.73123  3.46354  2.40513  3.72494  3.29354  2.67741  2.69355  4.24690  2.90347  2.73739  3.18146  2.89801  2.37887  2.77519  2.98518  4.58477  3.61503
          0.02673  4.03103  4.75338  0.61958  0.77255  0.48576  0.95510
     11   2.69731  4.92292  2.96158  2.47224  4.27138  3.42453  3.63278  3.68062  1.74216  3.23623  4.05434  2.97181  3.85100  2.48274  2.62500  2.48816  2.39530  3.33239  5.41695  4.10772     13 - -
          2.68618  4.42225  2.77519  2.73123  3.46354  2.40513  3.72494  3.29354  2.67741  2.69355  4.24690  2.90347  2.73739  3.18146  2.89801  2.37887  2.77519  2.98518  4.58477  3.61503
          0.02673  4.03103  4.75338  0.61958  0.77255  0.48576  0.95510
     12   2.87362  4.63068  3.57965  3.50053  4.63489  0.52158  4.60870  4.27543  3.70321  3.90892  4.88778  3.74432  4.02677  4.01503  3.91951  3.05049  3.36721  3.77315  5.68570  4.74301     14 - -
          2.68618  4.42225  2.77519  2.73123  3.46354  2.40513  3.72494  3.29354  2.67741  2.69355  4.24690  2.90347  2.73739  3.18146  2.89801  2.37887  2.77519  2.98518  4.58477  3.61503
          0.02673  4.03103  4.75338  0.61958  0.77255  0.48576  0.95510
     13   2.45653  4.84314  2.96759  2.26115  4.10979  3.42024  3.61209  3.52166  2.19103  2.82574  3.92229  2.94762  2.69598  2.75774  2.54120  2.65269  2.85754  3.19232  5.32825  4.00317     15 - -
          2.68618  4.42225  2.77519  2.73123  3.46354  2.40513  3.72494  3.29354  2.67741  2.69355  4.24690  2.90347  2.73739  3.18146  2.89801  2.37887  2.77519  2.98518  4.58477  3.61503
          0.02673  4.03103  4.75338  0.61958  0.77255  0.48576  0.95510
     14   2.63107  4.77683  3.05209  2.49990  4.05007  3.43488  3.63255  3.45282  2.33709  2.76434  3.88207  2.99565  3.83642  2.38240  2.35297  2.25866  2.63631  3.13712  5.28637  3.98143     16 - -
          2.68620  4.42227  2.77521  2.73125  3.46356  2.40514  3.72496  3.29331  2.67742  2.69357  4.24691  2.90348  2.73741  3.18148  2.89786  2.37888  2.77521  2.98520  4.58479  3.61505
          0.16064  2.58501  2.61719  0.64728  0.74122  0.48576  0.95510
     15   2.36996  3.62791  3.17885  2.62207  3.69215  3.42577  3.69383  3.06724  2.56780  2.74320  3.60488  2.80084  3.83281  2.67936  2.72961  2.66594  2.58398  2.54731  5.06065  3.78844     19 - -
          2.68618  4.42225  2.77519  2.73123  3.46354  2.40513  3.72494  3.29354  2.67741  2.69355  4.24690  2.90347  2.73739  3.18146  2.89801  2.37887  2.77519  2.98518  4.58477  3.61503
          0.02860  3.96448  4.68683  0.61958  0.77255  0.44625  1.02173
     16   2.36639  4.81306  2.53656  2.38883  4.23836  3.29153  3.68168  3.67582  2.50768  3.25519  4.05682  2.61921  2.54073  2.82923  2.98380  2.39795  2.55465  3.29191  5.46902  4.11278     20 - -
          2.68618  4.42225  2.77519  2.73123  3.46354  2.40513  3.72494  3.29354  2.67741  2.69355  4.24690  2.90347  2.73739  3.18146  2.89801  2.37887  2.77519  2.98518  4.58477  3.61503
          0.02673  4.03103  4.75338  0.61958  0.77255  0.48576  0.95510
     17   2.59396  4.23374  3.59893  2.75240  2.98778  3.61132  3.87615  2.37940  2.66941  2.08777  3.31352  3.40015  3.98429  3.25428  3.27238  2.86949  2.82592  2.12050  4.83825  3.61637     21 - -
          2.68618  4.42225  2.77519  2.73123  3.46354  2.40513  3.72494  3.29354  2.67741  2.69355  4.24690  2.90347  2.73739  3.18146  2.89801  2.37887  2.77519  2.98518  4.58477  3.61503
          0.02673  4.03103  4.75338  0.61958  0.77255  0.48576  0.95510
     18   2.59933  4.78646  2.94202  2.43080  4.05363  3.39597  3.62903  3.46752  2.25576  3.06912  3.88724  2.66292  2.99671  2.56751  2.84653  2.42815  2.83760  2.63999  5.30769  3.97930     22 - -
          2.68618  4.42225  2.77519  2.73123  3.46354  2.40513  3.72494  3.29354  2.67741  2.69355  4.24690  2.90347  2.73739  3.18146  2.89801  2.37887  2.77519  2.98518  4.58477  3.61503
          0.02673  4.03103  4.75338  0.61958  0.77255  0.48576  0.95510
     19   2.43652  4.90862  2.57137  2.19966  4.19891  3.35953  3.60908  3.63494  2.40355  3.20348  3.99781  2.61227  2.96046  2.74314  2.88386  2.60397  2.62472  2.96718  5.41222  4.04648     23 - -
          2.68618  4.42225  2.77519  2.73123  3.46354  2.40513  3.72494  3.29354  2.67741  2.69355  4.24690  2.90347  2.73739  3.18146  2.89801  2.37887  2.77519  2.98518  4.58477  3.61503
          0.02673  4.03103  4.75338  0.61958  0.77255  0.48576  0.95510
     20   2.28227  4.90227  2.59553  2.35305  4.21291  2.97960  3.60379  3.65240  2.23423  3.21267  4.00245  2.88332  3.78012  2.73426  2.63104  2.42975  2.61239  3.28439  5.41319  4.05009     24 - -
          2.68618  4.42225  2.77519  2.73123  3.46354  2.40513  3.72494  3.29354  2.67741  2.69355  4.24690  2.90347  2.73739  3.18146  2.89801  2.37887  2.77519  2.98518  4.58477  3.61503
          0.02673  4.03103  4.75338  0.61958  0.77255  0.48576  0.95510
     21   2.40211  4.58061  3.09667  2.55313  3.79409  3.43270  3.67574  2.84628  2.52793  2.61877  3.68774  2.77998  3.02876  2.66565  2.95411  2.45895  2.80729  2.90051  5.13649  3.84494     25 - -
          2.68618  4.42225  2.77519  2.73123  3.46354  2.40513  3.72494  3.29354  2.67741  2.69355  4.24690  2.90347  2.73739  3.18146  2.89801  2.37887  2.77519  2.98518  4.58477  3.61503
          0.02673  4.03103  4.75338  0.61958  0.77255  0.48576  0.95510
     22   2.66557  4.45871  3.33119  2.87461  3.54684  3.51995  3.84547  2.92667  2.70595  1.63163  3.55401  3.27936  3.96628  2.70619  3.01501  2.51861  2.92731  2.72705  5.02001  3.74145     26 - -
          2.68618  4.42225  2.77519  2.73123  3.46354  2.40513  3.72494  3.29354  2.67741  2.69355  4.24690  2.90347  2.73739  3.18146  2.89801  2.37887  2.77519  2.98518  4.58477  3.61503
          0.02673  4.03103  4.75338  0.61958  0.77255  0.48576  0.95510
     23   2.56845  4.24249  3.52160  2.95603  2.94926  3.16170  2.95939  2.52641  2.89106  2.11792  3.34387  3.33595  3.94319  3.19134  3.21951  2.81801  2.58640  2.50077  4.80545  3.55826     27 - -
          2.68618  4.42225  2.77519  2.73123  3.46354  2.40513  3.72494  3.29354  2.67741  2.69355  4.24690  2.90347  2.73739  3.18146  2.89801  2.37887  2.77519  2.98518  4.58477  3.61503
          0.02673  4.03103  4.75338  0.61958  0.77255  0.48576  0.95510
     24   2.69323  4.78845  3.14219  2.56761  3.25040  3.49807  2.53950  3.42879  2.15193  3.02275  3.87034  3.04818  3.88118  2.80787  2.11811  2.74380  2.91169  3.13273  5.18000  3.84520     28 - -
          2.68618  4.42225  2.77519  2.73123  3.46354  2.40513  3.72494  3.29354  2.67741  2.69355  4.24690  2.90347  2.73739  3.18146  2.89801  2.37887  2.77519  2.98518  4.58477  3.61503
          0.02673  4.03103  4.75338  0.61958  0.77255  0.48576  0.95510
     25   2.59557  4.67400  3.05544  2.34728  3.89005  3.43854  2.94177  2.74230  2.44097  2.92069  3.75959  3.00517  3.83074  2.82449  2.60756  2.45979  2.60984  2.99456  5.19321  3.89101     29 - -
          2.68618  4.42225  2.77519  2.73123  3.46354  2.40513  3.72494  3.29354  2.67741  2.69355  4.24690  2.90347  2.73739  3.18146  2.89801  2.37887  2.77519  2.98518  4.58477  3.61503
          0.02673  4.03103  4.75338  0.61958  0.77255  0.48576  0.95510
     26   3.25433  4.60098  4.77510  4.21521  2.02596  4.44454  4.58267  2.28199  4.08195  1.06300  2.51752  4.42909  4.64940  4.16986  4.19234  3.77755  3.47191  2.41787  4.88106  3.62754     30 - -
          2.68618  4.42225  2.77519  2.73123  3.46354  2.40513  3.72494  3.29354  2.67741  2.69355  4.24690  2.90347  2.73739  3.18146  2.89801  2.37887  2.77519  2.98518  4.58477  3.61503
          0.02673  4.03103  4.75338  0.61958  0.77255  0.48576  0.95510
     27   2.59776  4.60591  3.05353  2.10794  2.90225  3.07566  3.67790  3.18032  2.53725  2.58600  3.69343  3.03584  3.84760  2.67018  2.96117  2.68921  2.83170  2.90859  5.12380  3.81796     31 - -
          2.68618  4.42225  2.77519  2.73123  3.46354  2.40513  3.72494  3.29354  2.67741  2.69355  4.24690  2.90347  2.73739  3.18146  2.89801  2.37887  2.77519  2.98518  4.58477  3.61503
          0.14520  4.03103  2.14218  0.61958  0.77255  0.48576  0.95510
     28   2.66971  4.94966  2.71690  1.98040  4.27645  3.34035  3.61350  3.69567  1.99042  3.25706  4.07250  2.86491  3.79864  2.75700  2.74574  2.41650  2.60810  3.33907  5.44795  4.10356     32 - -
          2.68618  4.42225  2.77519  2.73123  3.46354  2.40513  3.72494  3.29354  2.67741  2.69355  4.24690  2.90347  2.73739  3.18146  2.89801  2.37887  2.77519  2.98518  4.58477  3.61503
          0.03004  3.91587  4.63822  0.61958  0.77255  0.59587  0.80092
     29   2.67603  4.84871  3.02153  2.48736  4.14104  3.43156  3.59485  3.55040  2.20614  3.12127  3.95328  2.66561  3.83621  2.29634  2.11929  2.70286  2.90097  2.86801  5.31253  4.01568     33 - -
          2.68618  4.42225  2.77519  2.73123  3.46354  2.40513  3.72494  3.29354  2.67741  2.69355  4.24690  2.90347  2.73739  3.18146  2.89801  2.37887  2.77519  2.98518  4.58477  3.61503
          0.03004  3.91587  4.63822  0.61958  0.77255  0.59587  0.80092
     30   2.32230  4.55959  3.01272  2.52520  3.90891  3.31401  3.68478  3.29859  2.51881  2.94700  3.78707  2.65048  3.77895  2.60484  2.94115  2.35899  2.53116  2.67754  5.22380  3.92634     34 - -
          2.68618  4.42225  2.77519  2.73123  3.46354  2.40513  3.72494  3.29354  2.67741  2.69355  4.24690  2.90347  2.73739  3.18146  2.89801  2.37887  2.77519  2.98518  4.58477  3.61503
          0.03004  3.91587  4.63822  0.61958  0.77255  0.42260  1.06521
     31   2.28721  4.80750  2.68864  2.23574  4.05578  3.39235  3.61289  3.47198  2.41249  2.81860  3.88365  2.91980  3.33150  2.58122  2.87763  2.61405  2.82134  2.84122  5.31116  3.97018     35 - -
          2.68618  4.42225  2.77519  2.73123  3.46354  2.40513  3.72494  3.29354  2.67741  2.69355  4.24690  2.90347  2.73739  3.18146  2.89801  2.37887  2.77519  2.98518  4.58477  3.61503
          0.02673  4.03103  4.75338  0.61958  0.77255  0.48576  0.95510
     32   2.57533  4.52911  3.16989  2.60720  3.71970  3.11311  3.68761  3.09802  2.37757  2.56986  3.23234  3.08125  3.85231  2.90589  2.71580  2.30340  2.80821  2.61839  5.07961  3.80262     36 - -
          2.68618  4.42225  2.77519  2.73123  3.46354  2.40513  3.72494  3.29354  2.67741  2.69355  4.24690  2.90347  2.73739  3.18146  2.89801  2.37887  2.77519  2.98518  4.58477  3.61503
          0.02673  4.03103  4.75338  0.61958  0.77255  0.48576  0.95510
     33   2.26367  4.87815  2.65990  2.20620  3.51192  3.37810  3.19991  3.57210  2.39334  3.14864  3.94741  2.66805  3.33818  2.73792  2.86920  2.60401  2.82929  3.22440  5.36590  4.00788     37 - -
          2.68618  4.42225  2.77519  2.73123  3.46354  2.40513  3.72494  3.29354  2.67741  2.69355  4.24690  2.90347  2.73739  3.18146  2.89801  2.37887  2.77519  2.98518  4.58477  3.61503
          0.08237  4.03103  2.79180  0.61958  0.77255  0.48576  0.95510
     34   2.23064  3.58313  3.25583  2.70821  3.57563  3.45906  3.72872  2.95694  2.45707  2.65070  3.52730  2.81354  3.86319  2.99427  3.02910  2.70975  2.79213  2.70705  4.97884  2.85542     38 - -
          2.68618  4.42225  2.77519  2.73123  3.46354  2.40513  3.72494  3.29354  2.67741  2.69355  4.24690  2.90347  2.73739  3.18146  2.89801  2.37887  2.77519  2.98518  4.58477  3.61503
          0.09161  3.97691  2.67664  0.61958  0.77255  0.45293  1.00995
     35   2.03324  4.27182  3.20896  2.85939  4.24284  2.52381  4.01387  3.66901  2.93550  3.31777  4.13264  3.15543  2.36521  3.23636  3.31522  1.73719  2.71492  3.16718  5.55365  4.30036     39 - -
          2.68618  4.42225  2.77519  2.73123  3.46354  2.40513  3.72494  3.29354  2.67741  2.69355  4.24690  2.90347  2.73739  3.18146  2.89801  2.37887  2.77519  2.98518  4.58477  3.61503
          0.02836  3.97282  4.69517  0.61958  0.77255  0.45070  1.01385
     36   2.76621  5.25397  1.89566  1.83422  4.56506  3.28687  3.67447  4.04990  2.55236  3.55813  4.35360  2.47314  3.81000  2.81157  3.08681  2.44566  2.66277  3.63532  5.72422  4.28237     40 - -
          2.68618  4.42225  2.77519  2.73123  3.46354  2.40513  3.72494  3.29354  2.67741  2.69355  4.24690  2.90347  2.73739  3.18146  2.89801  2.37887  2.77519  2.98518  4.58477  3.61503
          0.02673  4.03103  4.75338  0.61958  0.77255  0.48576  0.95510
     37   2.66700  5.08072  2.60157  2.33916  4.41089  3.39466  3.08048  3.86379  2.11696  3.36161  4.13563  2.64621  3.80240  2.48519  2.16036  2.63790  2.89307  3.46647  5.50138  4.13428     41 - -
          2.68618  4.42225  2.77519  2.73123  3.46354  2.40513  3.72494  3.29354  2.67741  2.69355  4.24690  2.90347  2.73739  3.18146  2.89801  2.37887  2.77519  2.98518  4.58477  3.61503
          0.02673  4.03103  4.75338  0.61958  0.77255  0.48576  0.95510
     38   2.83869  4.26799  4.29595  3.73654  3.38468  4.02497  4.41013  1.62464  3.63331  2.11388  2.76988  3.99435  4.36865  3.88292  3.85561  3.33754  2.43246  1.62529  5.09358  3.90718     42 - -
          2.68618  4.42225  2.77519  2.73123  3.46354  2.40513  3.72494  3.29354  2.67741  2.69355  4.24690  2.90347  2.73739  3.18146  2.89801  2.37887  2.77519  2.98518  4.58477  3.61503
          0.02673  4.03103  4.75338  0.61958  0.77255  0.48576  0.95510
     39   0.80734  4.27802  3.62976  3.43150  4.21623  3.09771  4.43395  3.36593  3.45200  3.23996  4.25658  3.53905  3.85221  3.77910  3.68974  2.62808  2.91657  2.99271  5.62746  4.44624     43 - -
          2.68618  4.42225  2.77519  2.73123  3.46354  2.40513  3.72494  3.29354  2.67741  2.69355  4.24690  2.90347  2.73739  3.18146  2.89801  2.37887  2.77519  2.98518  4.58477  3.61503
          0.02673  4.03103  4.75338  0.61958  0.77255  0.48576  0.95510
     40   3.30674  4.66175  4.75275  4.23812  3.12573  4.50380  4.83038  1.90847  4.03693  0.87836  2.96797  4.50930  4.73864  4.25029  4.19001  3.88643  3.54709  2.17753  5.19325  4.03409     44 - -
          2.68618  4.42225  2.77519  2.73123  3.46354  2.40513  3.72494  3.29354  2.67741  2.69355  4.24690  2.90347  2.73739  3.18146  2.89801  2.37887  2.77519  2.98518  4.58477  3.61503
          0.02673  4.03103  4.75338  0.61958  0.77255  0.48576  0.95510
     41   2.89085  4.30536  4.38103  3.80624  3.11111  4.05491  4.32918  1.54476  3.67053  1.67220  2.62604  4.03061  4.36172  3.87232  3.83961  3.36120  3.12018  2.15652  4.87529  3.05538     45 - -
          2.68618  4.42225  2.77519  2.73123  3.46354  2.40513  3.72494  3.29354  2.67741  2.69355  4.24690  2.90347  2.73739  3.18146  2.89801  2.37887  2.77519  2.98518  4.58477  3.61503
          0.02673  4.03103  4.75338  0.61958  0.77255  0.48576  0.95510
     42   3.50543  4.84487  4.37540  3.99075  1.55659  4.27255  2.62459  3.42172  3.86066  2.81556  3.99027  3.91916  4.59292  3.93439  3.99164  3.60509  3.72358  3.28467  3.63657  1.14399     46 - -
          2.68618  4.42225  2.77519  2.73123  3.46354  2.40513  3.72494  3.29354  2.67741  2.69355  4.24690  2.90347  2.73739  3.18146  2.89801  2.37887  2.77519  2.98518  4.58477  3.61503
          0.02673  4.03103  4.75338  0.61958  0.77255  0.48576  0.95510
     43   2.69114  5.11642  2.66281  1.98665  4.43245  2.90117  3.61156  3.89295  2.05684  3.40340  4.18592  2.57270  3.80174  2.50445  2.82635  2.45277  2.92901  3.49577  5.56100  4.17067     47 - -
          2.68622  4.42229  2.77509  2.73128  3.46358  2.40517  3.72499  3.29358  2.67745  2.69359  4.24694  2.90351  2.73730  3.18151  2.89805  2.37881  2.77495  2.98523  4.58481  3.61507
          0.36216  2.02007  1.76504  0.78400  0.60986  0.48576  0.95510
     44   2.81138  5.30101  1.74468  1.67504  4.61425  2.66395  3.68191  4.10730  2.65541  3.62907  4.46568  2.65477  3.77035  2.84376  3.22158  2.72377  3.09434  3.69553  5.80147  4.33329     52 - -
          2.68618  4.42225  2.77519  2.73123  3.46354  2.40513  3.72494  3.29354  2.67741  2.69355  4.24690  2.90347  2.73739  3.18146  2.89801  2.37887  2.77519  2.98518  4.58477  3.61503
          0.03201  3.85363  4.57598  0.61958  0.77255  0.39714  1.11547
     45   2.75069  5.15954  1.69737  2.07577  4.42759  3.31878  3.66672  3.88867  2.51471  2.88836  4.24194  2.79710  3.81939  2.52771  3.01736  2.70527  3.00119  3.51168  5.61912  4.20725     53 - -
          2.68618  4.42225  2.77519  2.73123  3.46354  2.40513  3.72494  3.29354  2.67741  2.69355  4.24690  2.90347  2.73739  3.18146  2.89801  2.37887  2.77519  2.98518  4.58477  3.61503
          0.02673  4.03103  4.75338  0.61958  0.77255  0.48576  0.95510
     46   2.79420  5.17931  2.39116  1.71311  4.55920  2.16464  3.73755  4.03553  2.62870  3.57129  4.39544  2.22197  3.83371  2.89472  3.13428  2.74658  3.07832  3.62955  5.74642  4.32559     54 - -
          2.68618  4.42225  2.77519  2.73123  3.46354  2.40513  3.72494  3.29354  2.67741  2.69355  4.24690  2.90347  2.73739  3.18146  2.89801  2.37887  2.77519  2.98518  4.58477  3.61503
          0.02673  4.03103  4.75338  0.61958  0.77255  0.48576  0.95510
     47   2.58008  4.55277  3.15371  2.59446  3.75069  2.59002  3.68356  2.85315  2.52495  2.79174  3.21985  3.07135  3.85021  2.63215  2.69065  2.68799  2.61707  2.86000  5.10220  3.82215     55 - -
          2.68618  4.42225  2.77519  2.73123  3.46354  2.40513  3.72494  3.29354  2.67741  2.69355  4.24690  2.90347  2.73739  3.18146  2.89801  2.37887  2.77519  2.98518  4.58477  3.61503
          0.02673  4.03103  4.75338  0.61958  0.77255  0.48576  0.95510
     48   2.39116  3.79675  3.02542  2.48399  3.94408  3.03202  3.17056  3.35071  2.46837  2.97569  3.80318  2.98311  3.24539  2.43890  2.91277  2.44483  2.80481  3.03752  5.23948  3.92522     56 - -
          2.68618  4.42225  2.77519  2.73123  3.46354  2.40513  3.72494  3.29354  2.67741  2.69355  4.24690  2.90347  2.73739  3.18146  2.89801  2.37887  2.77519  2.98518  4.58477  3.61503
          0.02673  4.03103  4.75338  0.61958  0.77255  0.48576  0.95510
     49   2.65028  4.99163  2.79697  2.05611  4.30104  3.37450  3.60610  3.74296  2.34120  3.28322  4.07491  2.87681  3.27247  2.49311  2.57396  2.11852  2.88638  3.37023  5.46348  4.10050     57 - -
          2.68618  4.42225  2.77519  2.73123  3.46354  2.40513  3.72494  3.29354  2.67741  2.69355  4.24690  2.90347  2.73739  3.18146  2.89801  2.37887  2.77519  2.98518  4.58477  3.61503
          0.02673  4.03103  4.75338  0.61958  0.77255  0.48576  0.95510
     50   2.60821  4.53708  3.21388  2.64990  3.71885  3.48821  3.69471  3.09844  2.18433  2.76933  3.63637  3.11226  3.87638  2.91891  2.64930  2.52471  2.83776  2.24322  5.07313  3.28506     58 - -
          2.68618  4.42225  2.77519  2.73123  3.46354  2.40513  3.72494  3.29354  2.67741  2.69355  4.24690  2.90347  2.73739  3.18146  2.89801  2.37887  2.77519  2.98518  4.58477  3.61503
          0.02673  4.03103  4.75338  0.61958  0.77255  0.48576  0.95510
     51   2.65853  4.80612  3.04932  2.52109  4.10969  3.43223  3.64633  3.51554  2.31227  3.10655  3.94112  3.00894  3.85060  1.93896  2.41955  2.44721  2.89749  2.84158  5.32421  4.02207     59 - -
          2.68618  4.42225  2.77519  2.73123  3.46354  2.40513  3.72494  3.29354  2.67741  2.69355  4.24690  2.90347  2.73739  3.18146  2.89801  2.37887  2.77519  2.98518  4.58477  3.61503
          0.02673  4.03103  4.75338  0.61958  0.77255  0.48576  0.95510
     52   2.79505  4.25691  4.19524  3.63808  3.32184  3.93410  4.30434  1.71056  3.51884  1.65931  3.23801  3.89814  4.29326  3.77959  3.74167  2.82433  3.04218  1.84647  5.00437  3.80703     60 - -
          2.68618  4.42225  2.77519  2.73123  3.46354  2.40513  3.72494  3.29354  2.67741  2.69355  4.24690  2.90347  2.73739  3.18146  2.89801  2.37887  2.77519  2.98518  4.58477  3.61503
          0.02673  4.03103  4.75338  0.61958  0.77255  0.48576  0.95510
     53   2.43884  4.49482  2.96779  2.66683  4.27961  3.12824  3.91605  3.71352  2.78475  3.34945  4.17430  2.25449  3.76337  3.11455  3.18799  1.54667  2.48336  3.26043  5.56460  4.26245     61 - -
          2.68618  4.42225  2.77519  2.73123  3.46354  2.40513  3.72494  3.29354  2.67741  2.69355  4.24690  2.90347  2.73739  3.18146  2.89801  2.37887  2.77519  2.98518  4.58477  3.61503
          0.02673  4.03103  4.75338  0.61958  0.77255  0.48576  0.95510
     54   3.49291  4.85365  4.32194  3.93464  1.72626  4.25337  2.72425  3.43229  3.80434  2.82374  3.99819  3.89441  4.57848  3.90221  3.95160  3.58581  3.71231  3.29375  3.64857  1.03971     62 - -
          2.68618  4.42225  2.77519  2.73123  3.46354  2.40513  3.72494  3.29354  2.67741  2.69355  4.24690  2.90347  2.73739  3.18146  2.89801  2.37887  2.77519  2.98518  4.58477  3.61503
          0.02673  4.03103  4.75338  0.61958  0.77255  0.48576  0.95510
     55   2.30329  4.89722  2.91925  2.24347  4.17678  3.40012  3.17409  3.60475  2.17720  3.16958  3.96816  2.91119  3.79924  2.72822  2.56579  2.45552  2.59510  3.25466  5.37241  4.02731     63 - -
          2.68618  4.42225  2.77519  2.73123  3.46354  2.40513  3.72494  3.29354  2.67741  2.69355  4.24690  2.90347  2.73739  3.18146  2.89801  2.37887  2.77519  2.98518  4.58477  3.61503
          0.02673  4.03103  4.75338  0.61958  0.77255  0.48576  0.95510
     56   2.22893  5.05105  2.62927  1.84016  4.37167  3.34606  3.66709  3.80223  2.43842  3.35757  4.17697  2.86006  3.83108  2.13739  2.88049  2.70793  2.97942  3.43686  5.55145  4.18146     64 - -
          2.68618  4.42225  2.77519  2.73123  3.46354  2.40513  3.72494  3.29354  2.67741  2.69355  4.24690  2.90347  2.73739  3.18146  2.89801  2.37887  2.77519  2.98518  4.58477  3.61503
          0.02673  4.03103  4.75338  0.61958  0.77255  0.48576  0.95510
     57   3.23546  4.60357  4.71284  4.15544  3.12580  4.44901  4.77341  2.14166  4.00094  0.95675  2.53391  4.43520  4.67344  4.17413  4.16159  3.79239  3.46606  2.00807  5.17475  4.08372     65 - -
          2.68618  4.42225  2.77519  2.73123  3.46354  2.40513  3.72494  3.29354  2.67741  2.69355  4.24690  2.90347  2.73739  3.18146  2.89801  2.37887  2.77519  2.98518  4.58477  3.61503
          0.02673  4.03103  4.75338  0.61958  0.77255  0.48576  0.95510
     58   2.50003  5.31999  1.91893  1.99526  4.62997  3.26801  3.71397  4.11764  2.63707  3.63167  4.44570  1.82026  3.82767  2.86259  3.18667  2.74897  3.09594  3.70392  5.80297  4.34557     66 - -
          2.68618  4.42225  2.77519  2.73123  3.46354  2.40513  3.72494  3.29354  2.67741  2.69355  4.24690  2.90347  2.73739  3.18146  2.89801  2.37887  2.77519  2.98518  4.58477  3.61503
          0.02673  4.03103  4.75338  0.61958  0.77255  0.48576  0.95510
     59   2.06251  4.94561  2.67263  1.86383  4.28347  3.32973  3.67457  3.71403  2.48243  3.28939  4.10524  2.87423  3.81471  2.56338  2.94200  2.42661  2.93266  3.35186  5.50024  4.13770     67 - -
          2.68618  4.42225  2.77519  2.73123  3.46354  2.40513  3.72494  3.29354  2.67741  2.69355  4.24690  2.90347  2.73739  3.18146  2.89801  2.37887  2.77519  2.98518  4.58477  3.61503
          0.02673  4.03103  4.75338  0.61958  0.77255  0.48576  0.95510
     60   2.64143  4.51435  3.31644  2.74160  3.71402  3.52520  3.73032  2.30066  2.32249  2.73186  3.62299  3.18035  3.91544  2.96523  2.38481  2.78552  2.38741  2.77375  5.07393  3.82588     68 - -
          2.68618  4.42225  2.77519  2.73123  3.46354  2.40513  3.72494  3.29354  2.67741  2.69355  4.24690  2.90347  2.73739  3.18146  2.89801  2.37887  2.77519  2.98518  4.58477  3.61503
          0.02673  4.03103  4.75338  0.61958  0.77255  0.48576  0.95510
     61   1.79194  4.18940  3.49140  3.11807  4.17332  3.01110  4.15432  3.51107  3.11792  3.24685  4.09026  3.30756  3.72267  3.42126  3.44448  1.84333  1.68757  3.04650  5.53502  4.31762     69 - -
          2.68618  4.42225  2.77519  2.73123  3.46354  2.40513  3.72494  3.29354  2.67741  2.69355  4.24690  2.90347  2.73739  3.18146  2.89801  2.37887  2.77519  2.98518  4.58477  3.61503
          0.02673  4.03103  4.75338  0.61958  0.77255  0.48576  0.95510
     62   2.86219  4.85938  2.80780  2.71067  4.24857  3.29617  4.05989  3.99597  2.97848  3.62553  4.58186  0.90518  3.95700  3.33513  3.33664  2.92472  3.25065  3.60200  5.53645  4.18723     70 - -
          2.68618  4.42225  2.77519  2.73123  3.46354  2.40513  3.72494  3.29354  2.67741  2.69355  4.24690  2.90347  2.73739  3.18146  2.89801  2.37887  2.77519  2.98518  4.58477  3.61503
          0.02673  4.03103  4.75338  0.61958  0.77255  0.48576  0.95510
     63   2.50960  4.92474  3.11794  2.52942  4.23440  3.49208  3.60618  3.62846  1.91694  3.18155  4.00510  3.01658  3.87510  2.47360  1.99976  2.74308  2.93879  2.92489  5.36016  4.07443     71 - -
          2.68618  4.42225  2.77519  2.73123  3.46354  2.40513  3.72494  3.29354  2.67741  2.69355  4.24690  2.90347  2.73739  3.18146  2.89801  2.37887  2.77519  2.98518  4.58477  3.61503
          0.02673  4.03103  4.75338  0.61958  0.77255  0.48576  0.95510
     64   2.60191  4.36437  4.45835  3.89390  2.75673  4.14636  4.46352  1.80751  3.77959  1.32438  3.05314  4.13198  4.44408  3.96852  3.95490  3.46231  3.19519  2.09197  4.99490  3.82182     72 - -
          2.68618  4.42225  2.77519  2.73123  3.46354  2.40513  3.72494  3.29354  2.67741  2.69355  4.24690  2.90347  2.73739  3.18146  2.89801  2.37887  2.77519  2.98518  4.58477  3.61503
          0.02673  4.03103  4.75338  0.61958  0.77255  0.48576  0.95510
     65   1.01298  4.16164  3.51035  3.26668  4.26107  2.96484  4.30335  3.55813  3.30667  3.35699  4.23281  3.37416  3.72761  3.60615  3.58208  2.11938  2.74322  3.06974  5.64822  4.43233     73 - -
          2.68618  4.42225  2.77519  2.73123  3.46354  2.40513  3.72494  3.29354  2.67741  2.69355  4.24690  2.90347  2.73739  3.18146  2.89801  2.37887  2.77519  2.98518  4.58477  3.61503
          0.02673  4.03103  4.75338  0.61958  0.77255  0.48576  0.95510
     66   2.75249  4.87079  3.14385  2.63850  4.30936  3.45124  3.68227  3.70585  2.19750  3.26628  4.11210  2.65140  3.90610  2.83742  1.53145  2.79355  2.63057  3.36154  5.41899  4.15665     74 - -
          2.68618  4.42225  2.77519  2.73123  3.46354  2.40513  3.72494  3.29354  2.67741  2.69355  4.24690  2.90347  2.73739  3.18146  2.89801  2.37887  2.77519  2.98518  4.58477  3.61503
          0.02673  4.03103  4.75338  0.61958  0.77255  0.48576  0.95510
     67   1.97209  4.23450  3.63036  3.11252  3.53554  2.89594  3.99880  2.63436  3.04466  2.10098  3.48720  3.42833  3.94991  3.35133  3.35926  2.78163  2.82822  2.04801  5.02962  3.80591     75 - -
          2.68618  4.42225  2.77519  2.73123  3.46354  2.40513  3.72494  3.29354  2.67741  2.69355  4.24690  2.90347  2.73739  3.18146  2.89801  2.37887  2.77519  2.98518  4.58477  3.61503
          0.02673  4.03103  4.75338  0.61958  0.77255  0.48576  0.95510
     68   3.19483  4.52077  4.85134  4.27669  2.63307  4.45191  4.74243  1.63007  4.15352  1.20165  2.51130  4.48916  4.65718  4.23771  4.25162  3.78637  3.41528  2.20121  5.07184  3.97221     76 - -
          2.68618  4.42225  2.77519  2.73123  3.46354  2.40513  3.72494  3.29354  2.67741  2.69355  4.24690  2.90347  2.73739  3.18146  2.89801  2.37887  2.77519  2.98518  4.58477  3.61503
          0.02673  4.03103  4.75338  0.61958  0.77255  0.48576  0.95510
     69   2.57270  4.44175  3.25532  2.69114  3.61281  3.48894  3.72403  2.69039  2.62520  2.47582  3.54167  3.14489  3.87617  2.72839  2.73188  2.37624  2.61007  2.53071  5.00724  3.74665     77 - -
          2.68618  4.42225  2.77519  2.73123  3.46354  2.40513  3.72494  3.29354  2.67741  2.69355  4.24690  2.90347  2.73739  3.18146  2.89801  2.37887  2.77519  2.98518  4.58477  3.61503
          0.02673  4.03103  4.75338  0.61958  0.77255  0.48576  0.95510
     70   2.13916  4.96517  2.89972  2.11087  4.26095  3.41542  3.13878  3.68812  2.13768  3.23446  4.03565  2.91837  3.82187  2.73119  2.45628  2.66544  2.89427  3.33303  5.41576  4.07770     78 - -
          2.68618  4.42225  2.77519  2.73123  3.46354  2.40513  3.72494  3.29354  2.67741  2.69355  4.24690  2.90347  2.73739  3.18146  2.89801  2.37887  2.77519  2.98518  4.58477  3.61503
          0.02673  4.03103  4.75338  0.61958  0.77255  0.48576  0.95510
     71   2.62000  4.72763  3.06995  2.34531  3.93934  3.45163  3.22442  3.35390  2.37602  2.72136  3.80622  3.00391  3.83806  2.80119  2.22460  2.67626  2.63595  3.05526  5.21632  3.31580     79 - -
          2.68618  4.42225  2.77519  2.73123  3.46354  2.40513  3.72494  3.29354  2.67741  2.69355  4.24690  2.90347  2.73739  3.18146  2.89801  2.37887  2.77519  2.98518  4.58477  3.61503
          0.02673  4.03103  4.75338  0.61958  0.77255  0.48576  0.95510
     72   2.04866  4.43048  3.22469  2.48975  3.68806  3.42579  3.77743  2.49067  2.69337  2.73189  3.61208  3.15329  3.86661  3.02691  3.08717  2.45683  2.57206  2.72464  5.08480  3.82222     80 - -
          2.68618  4.42225  2.77519  2.73123  3.46354  2.40513  3.72494  3.29354  2.67741  2.69355  4.24690  2.90347  2.73739  3.18146  2.89801  2.37887  2.77519  2.98518  4.58477  3.61503
          0.02673  4.03103  4.75338  0.61958  0.77255  0.48576  0.95510
     73   2.81196  5.06742  3.11444  2.54281  4.42687  2.95400  3.07092  3.83166  1.59281  3.32737  4.14573  3.02464  3.90641  2.72634  2.04778  2.80367  3.01558  3.48113  5.44242  4.16789     81 - -
          2.68618  4.42225  2.77519  2.73123  3.46354  2.40513  3.72494  3.29354  2.67741  2.69355  4.24690  2.90347  2.73739  3.18146  2.89801  2.37887  2.77519  2.98518  4.58477  3.61503
          0.02673  4.03103  4.75338  0.61958  0.77255  0.48576  0.95510
     74   2.58123  4.81415  2.90346  2.24860  4.14565  2.99755  3.63331  3.57233  2.41235  3.15522  3.95965  2.92307  3.30679  2.77719  2.60184  2.23472  2.42929  3.21816  5.37480  4.03262     82 - -
          2.68618  4.42225  2.77519  2.73123  3.46354  2.40513  3.72494  3.29354  2.67741  2.69355  4.24690  2.90347  2.73739  3.18146  2.89801  2.37887  2.77519  2.98518  4.58477  3.61503
          0.02673  4.03103  4.75338  0.61958  0.77255  0.48576  0.95510
     75   2.75447  5.02711  3.08042  2.30532  4.36361  3.49442  3.58928  3.76820  1.85680  3.28191  4.09207  2.99389  3.87582  2.47730  1.97331  2.74924  2.96256  2.99708  5.42268  4.12996     83 - -
          2.68618  4.42225  2.77519  2.73123  3.46354  2.40513  3.72494  3.29354  2.67741  2.69355  4.24690  2.90347  2.73739  3.18146  2.89801  2.37887  2.77519  2.98518  4.58477  3.61503
          0.02673  4.03103  4.75338  0.61958  0.77255  0.48576  0.95510
     76   2.40989  4.86867  2.32440  2.35600  3.45406  2.71301  3.64827  3.60275  2.47755  3.19061  4.00034  2.40583  3.79507  2.79773  2.95888  2.62760  2.86744  3.25119  5.41167  4.05003     84 - -
          2.68618  4.42225  2.77519  2.73123  3.46354  2.40513  3.72494  3.29354  2.67741  2.69355  4.24690  2.90347  2.73739  3.18146  2.89801  2.37887  2.77519  2.98518  4.58477  3.61503
          0.02673  4.03103  4.75338  0.61958  0.77255  0.48576  0.95510
     77   2.26869  4.73903  2.67746  2.43995  4.00258  2.99992  3.63764  3.41244  2.44800  2.57830  3.84894  2.95138  3.31645  2.79808  2.66710  2.62218  2.81939  3.09221  5.28022  3.95347     85 - -
          2.68624  4.42231  2.77526  2.73129  3.46360  2.40519  3.72501  3.29360  2.67735  2.69361  4.24696  2.90353  2.73705  3.18109  2.89807  2.37883  2.77526  2.98524  4.58483  3.61509
          0.39529  1.67971  1.96548  0.77262  0.61953  0.48576  0.95510
     78   2.52416  4.61262  2.64789  2.48486  4.21863  3.10170  3.84239  3.77602  2.72325  3.40756  4.26896  1.57064  3.75151  3.05934  3.12013  2.23680  2.91025  3.33821  5.52453  4.14967     89 - -
          2.68618  4.42225  2.77519  2.73123  3.46354  2.40513  3.72494  3.29354  2.67741  2.69355  4.24690  2.90347  2.73739  3.18146  2.89801  2.37887  2.77519  2.98518  4.58477  3.61503
          0.10174  3.89008  2.57319  0.61958  0.77255  0.61738  0.77513
     79   2.47316  4.48959  3.10344  2.64137  4.02996  3.22146  3.72121  3.41451  2.41252  3.05481  3.90808  3.04798  3.75778  2.91426  2.19051  2.08961  2.45017  3.05962  5.29147  4.02403     90 - -
          2.68618  4.42225  2.77519  2.73123  3.46354  2.40513  3.72494  3.29354  2.67741  2.69355  4.24690  2.90347  2.73739  3.18146  2.89801  2.37887  2.77519  2.98518  4.58477  3.61503
          0.03307  3.82142  4.54376  0.61958  0.77255  0.55969  0.84720
     80   3.01984  5.15296  0.87814  2.35222  4.53371  3.23194  3.95567  4.12829  3.04510  3.73147  4.71001  2.91010  3.88672  3.19473  3.56533  2.97886  3.35895  3.76438  5.69682  4.40167     91 - -
          2.68618  4.42225  2.77519  2.73123  3.46354  2.40513  3.72494  3.29354  2.67741  2.69355  4.24690  2.90347  2.73739  3.18146  2.89801  2.37887  2.77519  2.98518  4.58477  3.61503
          0.03051  3.90090  4.62324  0.61958  0.77255  0.60849  0.78564
     81   2.45009  4.45723  2.79940  2.66286  4.29949  1.38428  3.99123  3.83100  2.92827  3.47492  4.33591  2.47868  3.73443  3.23655  3.29873  2.56219  2.88600  3.34162  5.58278  4.29090     92 - -
          2.68618  4.42225  2.77519  2.73123  3.46354  2.40513  3.72494  3.29354  2.67741  2.69355  4.24690  2.90347  2.73739  3.18146  2.89801  2.37887  2.77519  2.98518  4.58477  3.61503
          0.03051  3.90090  4.62324  0.61958  0.77255  0.51295  0.91311
     82   2.89462  5.31794  1.25630  2.17321  4.62584  3.24082  3.75985  4.12369  2.33278  3.67023  4.53450  2.74489  3.84267  2.93192  3.22679  2.81531  3.18285  3.72987  5.81412  4.37205     93 - -
          2.68618  4.42225  2.77519  2.73123  3.46354  2.40513  3.72494  3.29354  2.67741  2.69355  4.24690  2.90347  2.73739  3.18146  2.89801  2.37887  2.77519  2.98518  4.58477  3.61503
          0.02860  3.96448  4.68683  0.61958  0.77255  0.55239  0.85702
     83   2.90467  4.47395  3.81107  3.31157  1.77450  3.82014  2.95743  2.99940  3.22964  2.59713  3.60142  3.55137  4.18605  3.46688  3.49695  2.64969  3.13546  2.80638  4.02606  1.94613     94 - -
          2.68618  4.42225  2.77519  2.73123  3.46354  2.40513  3.72494  3.29354  2.67741  2.69355  4.24690  2.90347  2.73739  3.18146  2.89801  2.37887  2.77519  2.98518  4.58477  3.61503
          0.02860  3.96448  4.68683  0.61958  0.77255  0.44625  1.02173
     84   3.06491  4.38833  4.75925  4.21991  2.81628  4.37551  4.77653  1.37143  4.11354  1.91727  3.21375  4.42046  4.65595  4.30286  4.27240  3.72482  3.30947  1.39953  5.23506  4.02846     95 - -
          2.68618  4.42225  2.77519  2.73123  3.46354  2.40513  3.72494  3.29354  2.67741  2.69355  4.24690  2.90347  2.73739  3.18146  2.89801  2.37887  2.77519  2.98518  4.58477  3.61503
          0.02673  4.03103  4.75338  0.61958  0.77255  0.48576  0.95510
     85   3.11072  4.42265  4.82761  4.33458  3.58442  4.46263  5.04879  1.27626  4.22269  2.08402  3.38830  4.55009  4.77556  4.48719  4.41955  3.85374  3.37803  1.17014  5.55697  4.35129     96 - -
          2.68618  4.42225  2.77519  2.73123  3.46354  2.40513  3.72494  3.29354  2.67741  2.69355  4.24690  2.90347  2.73739  3.18146  2.89801  2.37887  2.77519  2.98518  4.58477  3.61503
          0.02673  4.03103  4.75338  0.61958  0.77255  0.48576  0.95510
     86   0.80734  4.27802  3.62976  3.43150  4.21623  3.09771  4.43395  3.36593  3.45200  3.23996  4.25658  3.53905  3.85221  3.77910  3.68974  2.62808  2.91657  2.99271  5.62746  4.44624     97 - -
          2.68618  4.42225  2.77519  2.73123  3.46354  2.40513  3.72494  3.29354  2.67741  2.69355  4.24690  2.90347  2.73739  3.18146  2.89801  2.37887  2.77519  2.98518  4.58477  3.61503
          0.02673  4.03103  4.75338  0.61958  0.77255  0.48576  0.95510
     87   2.93470  4.43638  4.34257  4.01316  3.67053  3.88533  4.78893  2.05539  3.88338  2.33165  3.61405  4.17682  4.43888  4.23292  4.08022  3.40087  3.29357  0.84623  5.48091  4.22127     98 - -
          2.68618  4.42225  2.77519  2.73123  3.46354  2.40513  3.72494  3.29354  2.67741  2.69355  4.24690  2.90347  2.73739  3.18146  2.89801  2.37887  2.77519  2.98518  4.58477  3.61503
          0.02673  4.03103  4.75338  0.61958  0.77255  0.48576  0.95510
     88   2.48707  2.16126  3.27164  2.80792  3.78169  3.30784  3.84864  3.17140  2.73556  2.85918  3.72892  2.80120  3.83534  2.67159  3.08772  2.36010  2.80690  2.86803  5.16224  3.90477     99 - -
          2.68618  4.42225  2.77519  2.73123  3.46354  2.40513  3.72494  3.29354  2.67741  2.69355  4.24690  2.90347  2.73739  3.18146  2.89801  2.37887  2.77519  2.98518  4.58477  3.61503
          0.02673  4.03103  4.75338  0.61958  0.77255  0.48576  0.95510
     89   3.22214  4.63143  4.57633  4.03825  3.09266  4.35727  4.65786  2.24262  3.82819  1.26807  1.56201  4.32533  4.61555  4.06744  4.00052  3.71354  3.45815  2.34027  5.10756  3.96404    100 - -
          2.68618  4.42225  2.77519  2.73123  3.46354  2.40513  3.72494  3.29354  2.67741  2.69355  4.24690  2.90347  2.73739  3.18146  2.89801  2.37887  2.77519  2.98518  4.58477  3.61503
          0.02673  4.03103  4.75338  0.61958  0.77255  0.48576  0.95510
     90   2.72526  5.04192  2.92169  2.42221  4.35802  3.44106  2.79452  3.79410  1.92135  3.31022  4.11264  2.93659  3.18150  2.16025  2.57764  2.71118  2.94538  3.42998  5.45415  4.12565    101 - -
          2.68618  4.42225  2.77519  2.73123  3.46354  2.40513  3.72494  3.29354  2.67741  2.69355  4.24690  2.90347  2.73739  3.18146  2.89801  2.37887  2.77519  2.98518  4.58477  3.61503
          0.02673  4.03103  4.75338  0.61958  0.77255  0.48576  0.95510
     91   2.97484  4.70300  3.59960  3.46342  4.44072  3.38167  4.52574  4.02956  3.53481  3.63813  4.69645  3.75294  0.57931  3.91873  3.76022  3.14786  3.42939  3.65640  5.58125  4.56436    102 - -
          2.68618  4.42225  2.77519  2.73123  3.46354  2.40513  3.72494  3.29354  2.67741  2.69355  4.24690  2.90347  2.73739  3.18146  2.89801  2.37887  2.77519  2.98518  4.58477  3.61503
          0.02673  4.03103  4.75338  0.61958  0.77255  0.48576  0.95510
     92   2.26866  4.23307  3.35555  3.02004  4.26671  2.44928  4.12496  3.67698  3.06924  3.35328  4.17578  3.25082  3.71309  3.37116  3.41578  1.53996  1.85577  3.16485  5.59670  4.36471    103 - -
          2.68618  4.42225  2.77519  2.73123  3.46354  2.40513  3.72494  3.29354  2.67741  2.69355  4.24690  2.90347  2.73739  3.18146  2.89801  2.37887  2.77519  2.98518  4.58477  3.61503
          0.02673  4.03103  4.75338  0.61958  0.77255  0.48576  0.95510
     93   2.82838  5.33586  1.78708  1.82089  4.59958  3.28434  2.39838  4.11654  2.59378  3.61856  4.42929  2.74680  3.82966  2.84302  3.12819  2.74887  3.08951  3.70525  5.76756  4.30985    104 - -
          2.68618  4.42225  2.77519  2.73123  3.46354  2.40513  3.72494  3.29354  2.67741  2.69355  4.24690  2.90347  2.73739  3.18146  2.89801  2.37887  2.77519  2.98518  4.58477  3.61503
          0.02673  4.03103  4.75338  0.61958  0.77255  0.48576  0.95510
     94   2.69094  5.04347  2.91135  2.39252  4.36993  2.70038  3.15094  3.80470  1.95642  3.31627  4.10575  2.65968  3.82601  2.48883  2.40928  2.67302  2.91261  3.42865  5.46367  4.12330    105 - -
          2.68618  4.42225  2.77519  2.73123  3.46354  2.40513  3.72494  3.29354  2.67741  2.69355  4.24690  2.90347  2.73739  3.18146  2.89801  2.37887  2.77519  2.98518  4.58477  3.61503
          0.02673  4.03103  4.75338  0.61958  0.77255  0.48576  0.95510
     95   2.82026  4.42378  3.97178  3.51616  3.37922  3.77071  4.31896  2.38676  3.33471  1.22439  3.29625  3.79723  4.24008  3.69603  3.57652  3.15527  2.37209  2.30538  5.13936  3.92183    106 - -
          2.68618  4.42225  2.77519  2.73123  3.46354  2.40513  3.72494  3.29354  2.67741  2.69355  4.24690  2.90347  2.73739  3.18146  2.89801  2.37887  2.77519  2.98518  4.58477  3.61503
          0.02673  4.03103  4.75338  0.61958  0.77255  0.48576  0.95510
     96   2.74157  4.28170  4.00514  3.47695  3.44639  3.80818  4.26344  1.61368  3.37853  2.24171  3.35743  3.77022  2.81339  3.67292  3.64638  3.13280  3.01250  1.73663  5.09521  3.88364    107 - -
          2.68618  4.42225  2.77519  2.73123  3.46354  2.40513  3.72494  3.29354  2.67741  2.69355  4.24690  2.90347  2.73739  3.18146  2.89801  2.37887  2.77519  2.98518  4.58477  3.61503
          0.02673  4.03103  4.75338  0.61958  0.77255  0.48576  0.95510
     97   2.37789  4.26903  3.73831  3.18399  3.38281  3.65272  4.01805  2.47926  3.08907  1.94848  2.63873  3.52492  4.05803  3.39378  3.38772  2.94336  2.20158  2.31605  4.94866  3.74158    108 - -
          2.68618  4.42225  2.77519  2.73123  3.46354  2.40513  3.72494  3.29354  2.67741  2.69355  4.24690  2.90347  2.73739  3.18146  2.89801  2.37887  2.77519  2.98518  4.58477  3.61503
          0.02673  4.03103  4.75338  0.61958  0.77255  0.48576  0.95510
     98   2.18560  4.24928  3.83569  3.30367  3.55320  3.62023  4.15838  2.09421  3.23018  2.44787  3.46996  3.60540  4.08860  3.52784  3.53244  2.94629  2.11650  1.82116  5.11664  3.89899    109 - -
          2.68618  4.42225  2.77519  2.73123  3.46354  2.40513  3.72494  3.29354  2.67741  2.69355  4.24690  2.90347  2.73739  3.18146  2.89801  2.37887  2.77519  2.98518  4.58477  3.61503
          0.02673  4.03103  4.75338  0.61958  0.77255  0.48576  0.95510
     99   3.33706  4.75382  4.44345  4.08664  3.20284  4.18203  4.69283  2.41828  3.85284  0.70201  3.18096  4.34668  4.59181  4.18305  4.00190  3.77533  3.62504  2.49628  5.13693  3.89598    110 - -
          2.68618  4.42225  2.77519  2.73123  3.46354  2.40513  3.72494  3.29354  2.67741  2.69355  4.24690  2.90347  2.73739  3.18146  2.89801  2.37887  2.77519  2.98518  4.58477  3.61503
          0.02673  4.03103  4.75338  0.61958  0.77255  0.48576  0.95510
    100   3.30674  4.66175  4.75275  4.23812  3.12573  4.50380  4.83038  1.90847  4.03693  0.87836  2.96797  4.50930  4.73864  4.25029  4.19001  3.88643  3.54709  2.17753  5.19325  4.03409    111 - -
          2.68618  4.42225  2.77519  2.73123  3.46354  2.40513  3.72494  3.29354  2.67741  2.69355  4.24690  2.90347  2.73739  3.18146  2.89801  2.37887  2.77519  2.98518  4.58477  3.61503
          0.02673  4.03103  4.75338  0.61958  0.77255  0.48576  0.95510
    101   1.25539  4.16731  3.48625  3.20681  4.27864  2.96019  4.25846  3.62783  3.24989  3.37715  4.22723  3.34042  3.71328  3.54281  3.54818  1.65172  2.72677  3.11470  5.64449  4.42877    112 - -
          2.68618  4.42225  2.77519  2.73123  3.46354  2.40513  3.72494  3.29354  2.67741  2.69355  4.24690  2.90347  2.73739  3.18146  2.89801  2.37887  2.77519  2.98518  4.58477  3.61503
          0.02673  4.03103  4.75338  0.61958  0.77255  0.48576  0.95510
    102   2.83850  4.34605  4.20313  3.74188  3.55558  3.90486  4.53084  1.24329  3.60278  2.22837  3.43475  3.98483  4.36477  3.93413  3.84010  3.28994  2.39760  1.87960  5.31433  4.09601    113 - -
          2.68618  4.42225  2.77519  2.73123  3.46354  2.40513  3.72494  3.29354  2.67741  2.69355  4.24690  2.90347  2.73739  3.18146  2.89801  2.37887  2.77519  2.98518  4.58477  3.61503
          0.02673  4.03103  4.75338  0.61958  0.77255  0.48576  0.95510
    103   3.15292  4.60074  4.27904  3.79673  2.54605  4.05397  3.87887  2.77949  3.50359  1.69246  3.41543  3.93732  4.41679  3.81343  3.66868  3.44232  3.39497  2.74623  1.58374  2.64003    114 - -
          2.68618  4.42225  2.77519  2.73123  3.46354  2.40513  3.72494  3.29354  2.67741  2.69355  4.24690  2.90347  2.73739  3.18146  2.89801  2.37887  2.77519  2.98518  4.58477  3.61503
          0.02673  4.03103  4.75338  0.61958  0.77255  0.48576  0.95510
    104   3.12298  5.08716  3.30913  2.90433  4.50998  3.59231  3.85618  3.94989  0.84015  3.48172  4.43721  3.32083  4.08359  3.04053  2.47397  3.15610  3.36574  3.64966  5.50141  4.33822    115 - -
          2.68618  4.42225  2.77519  2.73123  3.46354  2.40513  3.72494  3.29354  2.67741  2.69355  4.24690  2.90347  2.73739  3.18146  2.89801  2.37887  2.77519  2.98518  4.58477  3.61503
          0.02673  4.03103  4.75338  0.61958  0.77255  0.48576  0.95510
    105   1.01512  4.16149  3.51015  3.26589  4.26145  2.96456  4.30270  3.55969  3.30597  3.35750  4.23270  3.37362  3.72723  3.60523  3.58173  2.11353  2.74275  3.07068  5.64818  4.43242    116 - -
          2.68618  4.42225  2.77519  2.73123  3.46354  2.40513  3.72494  3.29354  2.67741  2.69355  4.24690  2.90347  2.73739  3.18146  2.89801  2.37887  2.77519  2.98518  4.58477  3.61503
          0.02673  4.03103  4.75338  0.61958  0.77255  0.48576  0.95510
    106   2.87362  4.63068  3.57965  3.50053  4.63489  0.52158  4.60870  4.27543  3.70321  3.90892  4.88778  3.74432  4.02677  4.01503  3.91951  3.05049  3.36721  3.77315  5.68570  4.74301    117 - -
          2.68618  4.42225  2.77519  2.73123  3.46354  2.40513  3.72494  3.29354  2.67741  2.69355  4.24690  2.90347  2.73739  3.18146  2.89801  2.37887  2.77519  2.98518  4.58477  3.61503
          0.02673  4.03103  4.75338  0.61958  0.77255  0.48576  0.95510
    107   1.88528  3.43800  3.72258  3.16516  3.36708  3.05899  3.94964  2.35811  3.08683  2.41509  2.93793  3.46520  3.96104  3.36495  3.37281  2.81965  2.79756  2.37686  4.85777  3.64671    118 - -
          2.68618  4.42225  2.77519  2.73123  3.46354  2.40513  3.72494  3.29354  2.67741  2.69355  4.24690  2.90347  2.73739  3.18146  2.89801  2.37887  2.77519  2.98518  4.58477  3.61503
          0.02673  4.03103  4.75338  0.61958  0.77255  0.48576  0.95510
    108   1.03587  4.16049  3.50827  3.25857  4.26447  2.96248  4.29670  3.57270  3.29945  3.36150  4.23154  3.36880  3.72408  3.59683  3.57831  2.05917  2.73891  3.07860  5.64764  4.43285    119 - -
          2.68618  4.42225  2.77519  2.73123  3.46354  2.40513  3.72494  3.29354  2.67741  2.69355  4.24690  2.90347  2.73739  3.18146  2.89801  2.37887  2.77519  2.98518  4.58477  3.61503
          0.02673  4.03103  4.75338  0.61958  0.77255  0.48576  0.95510
    109   3.48336  4.90784  4.07569  3.83715  2.31579  4.01748  3.70356  3.47126  3.69025  2.88362  4.13028  3.92371  4.48874  3.95779  3.84040  3.60329  3.77143  3.34962  3.96481  0.73798    120 - -
          2.68618  4.42225  2.77519  2.73123  3.46354  2.40513  3.72494  3.29354  2.67741  2.69355  4.24690  2.90347  2.73739  3.18146  2.89801  2.37887  2.77519  2.98518  4.58477  3.61503
          0.02673  4.03103  4.75338  0.61958  0.77255  0.48576  0.95510
    110   3.19411  4.60846  4.59488  4.10774  3.17781  4.31505  4.74510  2.14443  3.90987  0.92098  3.03877  4.36330  4.63502  4.16392  4.08292  3.70993  3.46051  1.95749  5.19663  4.01426    121 - -
          2.68618  4.42225  2.77519  2.73123  3.46354  2.40513  3.72494  3.29354  2.67741  2.69355  4.24690  2.90347  2.73739  3.18146  2.89801  2.37887  2.77519  2.98518  4.58477  3.61503
          0.02673  4.03103  4.75338  0.61958  0.77255  0.48576  0.95510
    111   2.97484  4.70300  3.59960  3.46342  4.44072  3.38167  4.52574  4.02956  3.53481  3.63813  4.69645  3.75294  0.57931  3.91873  3.76022  3.14786  3.42939  3.65640  5.58125  4.56436    122 - -
          2.68618  4.42225  2.77519  2.73123  3.46354  2.40513  3.72494  3.29354  2.67741  2.69355  4.24690  2.90347  2.73739  3.18146  2.89801  2.37887  2.77519  2.98518  4.58477  3.61503
          0.02673  4.03103  4.75338  0.61958  0.77255  0.48576  0.95510
    112   3.23580  4.55269  4.86040  4.30015  3.17848  4.53066  4.87032  1.44043  4.16319  1.24003  2.57032  4.54813  4.73279  4.30358  4.29697  3.87807  3.46311  2.03586  5.22509  4.13737    123 - -
          2.68618  4.42225  2.77519  2.73123  3.46354  2.40513  3.72494  3.29354  2.67741  2.69355  4.24690  2.90347  2.73739  3.18146  2.89801  2.37887  2.77519  2.98518  4.58477  3.61503
          0.02673  4.03103  4.75338  0.61958  0.77255  0.48576  0.95510
    113   3.00636  5.57734  1.18264  1.72505  4.86237  3.23571  3.81154  4.38674  2.86131  3.89383  4.76487  2.70296  3.87484  2.98555  3.47089  2.88119  3.30282  3.96104  6.04178  4.53054    124 - -
          2.68618  4.42225  2.77519  2.73123  3.46354  2.40513  3.72494  3.29354  2.67741  2.69355  4.24690  2.90347  2.73739  3.18146  2.89801  2.37887  2.77519  2.98518  4.58477  3.61503
          0.02673  4.03103  4.75338  0.61958  0.77255  0.48576  0.95510
    114   2.32903  4.44178  3.21623  2.72191  3.72727  3.38376  3.22844  3.09169  2.67915  2.79108  3.67139  3.15033  2.38884  3.03396  3.06075  2.68051  2.81776  2.28985  5.11637  3.84247    125 - -
          2.68618  4.42225  2.77519  2.73123  3.46354  2.40513  3.72494  3.29354  2.67741  2.69355  4.24690  2.90347  2.73739  3.18146  2.89801  2.37887  2.77519  2.98518  4.58477  3.61503
          0.02673  4.03103  4.75338  0.61958  0.77255  0.48576  0.95510
    115   2.60451  4.76650  2.74287  2.01111  4.26297  3.26256  3.76505  3.66803  2.60092  3.28784  4.11937  2.94138  3.80868  2.93653  3.04092  1.70728  2.56756  3.29018  5.51765  4.17914    126 - -
          2.68618  4.42225  2.77519  2.73123  3.46354  2.40513  3.72494  3.29354  2.67741  2.69355  4.24690  2.90347  2.73739  3.18146  2.89801  2.37887  2.77519  2.98518  4.58477  3.61503
          0.02673  4.03103  4.75338  0.61958  0.77255  0.48576  0.95510
    116   2.37118  4.42307  4.02799  3.64229  1.32605  3.72427  4.05299  2.64893  3.56774  2.23974  3.45824  3.80445  4.23216  3.80451  3.77433  3.13369  3.16604  2.53952  4.53943  3.00856    127 - -
          2.68618  4.42225  2.77519  2.73123  3.46354  2.40513  3.72494  3.29354  2.67741  2.69355  4.24690  2.90347  2.73739  3.18146  2.89801  2.37887  2.77519  2.98518  4.58477  3.61503
          0.02673  4.03103  4.75338  0.61958  0.77255  0.48576  0.95510
    117   2.97484  4.70300  3.59960  3.46342  4.44072  3.38167  4.52574  4.02956  3.53481  3.63813  4.69645  3.75294  0.57931  3.91873  3.76022  3.14786  3.42939  3.65640  5.58125  4.56436    128 - -
          2.68618  4.42225  2.77519  2.73123  3.46354  2.40513  3.72494  3.29354  2.67741  2.69355  4.24690  2.90347  2.73739  3.18146  2.89801  2.37887  2.77519  2.98518  4.58477  3.61503
          0.02673  4.03103  4.75338  0.61958  0.77255  0.48576  0.95510
    118   2.25252  4.53782  3.15909  2.61129  3.75400  3.44282  3.70697  3.10731  2.56344  2.77892  3.19834  3.08310  3.31345  2.30740  2.97363  2.68326  2.81435  2.59027  5.11910  3.83920    129 - -
          2.68618  4.42225  2.77519  2.73123  3.46354  2.40513  3.72494  3.29354  2.67741  2.69355  4.24690  2.90347  2.73739  3.18146  2.89801  2.37887  2.77519  2.98518  4.58477  3.61503
          0.02673  4.03103  4.75338  0.61958  0.77255  0.48576  0.95510
    119   2.61621  4.92897  2.52399  2.33053  4.22394  2.74599  3.10681  3.66830  2.42161  3.23216  4.02787  2.43493  3.78694  2.75553  2.90385  2.43522  2.86052  2.95317  5.43637  4.06584    130 - -
          2.68618  4.42225  2.77519  2.73123  3.46354  2.40513  3.72494  3.29354  2.67741  2.69355  4.24690  2.90347  2.73739  3.18146  2.89801  2.37887  2.77519  2.98518  4.58477  3.61503
          0.02673  4.03103  4.75338  0.61958  0.77255  0.48576  0.95510
    120   3.19166  5.01463  3.69920  3.18043  4.40974  3.64586  3.95016  3.96464  2.31642  3.45186  4.45015  3.52688  4.14276  3.16458  0.76124  3.26956  3.44811  3.68229  5.42973  4.30507    131 - -
          2.68618  4.42225  2.77519  2.73123  3.46354  2.40513  3.72494  3.29354  2.67741  2.69355  4.24690  2.90347  2.73739  3.18146  2.89801  2.37887  2.77519  2.98518  4.58477  3.61503
          0.02673  4.03103  4.75338  0.61958  0.77255  0.48576  0.95510
    121   3.12149  4.44403  4.77996  4.24155  3.38924  4.44431  4.88704  1.18203  4.12087  1.85696  2.71569  4.47707  4.71048  4.33284  4.29652  3.80041  3.36727  1.61120  5.35760  4.21020    132 - -
          2.68618  4.42225  2.77519  2.73123  3.46354  2.40513  3.72494  3.29354  2.67741  2.69355  4.24690  2.90347  2.73739  3.18146  2.89801  2.37887  2.77519  2.98518  4.58477  3.61503
          0.02673  4.03103  4.75338  0.61958  0.77255  0.48576  0.95510
    122   2.63942  5.02666  2.56533  2.31109  4.32828  3.36543  3.16158  3.78138  2.19716  3.31026  4.09097  2.85244  3.78804  2.15402  2.80865  2.44464  2.64228  3.39693  5.48251  4.10334    133 - -
          2.68618  4.42225  2.77519  2.73123  3.46354  2.40513  3.72494  3.29354  2.67741  2.69355  4.24690  2.90347  2.73739  3.18146  2.89801  2.37887  2.77519  2.98518  4.58477  3.61503
          0.02673  4.03103  4.75338  0.61958  0.77255  0.48576  0.95510
    123   2.92726  4.77087  3.34689  2.93775  3.08580  3.63707  1.49681  3.31461  2.66211  2.40312  3.89427  3.33058  4.08942  3.18156  2.94333  3.02705  3.18317  3.11375  4.63534  3.07444    134 - -
          2.68618  4.42225  2.77519  2.73123  3.46354  2.40513  3.72494  3.29354  2.67741  2.69355  4.24690  2.90347  2.73739  3.18146  2.89801  2.37887  2.77519  2.98518  4.58477  3.61503
          0.02673  4.03103  4.75338  0.61958  0.77255  0.48576  0.95510
    124   3.12021  4.45388  4.77685  4.29752  3.52438  4.41967  5.00904  1.04510  4.16405  2.00914  3.34168  4.51617  4.75010  4.43717  4.35792  3.82013  3.39394  1.51375  5.51298  4.30556    135 - -
          2.68618  4.42225  2.77519  2.73123  3.46354  2.40513  3.72494  3.29354  2.67741  2.69355  4.24690  2.90347  2.73739  3.18146  2.89801  2.37887  2.77519  2.98518  4.58477  3.61503
          0.02673  4.03103  4.75338  0.61958  0.77255  0.48576  0.95510
    125   3.29060  4.62298  4.81482  4.28900  3.16190  4.53748  4.87829  1.68388  4.11117  0.98030  2.98514  4.55142  4.75823  4.30085  4.25807  3.91216  3.52749  2.08410  5.23049  4.09204    136 - -
          2.68618  4.42225  2.77519  2.73123  3.46354  2.40513  3.72494  3.29354  2.67741  2.69355  4.24690  2.90347  2.73739  3.18146  2.89801  2.37887  2.77519  2.98518  4.58477  3.61503
          0.02673  4.03103  4.75338  0.61958  0.77255  0.48576  0.95510
    126   2.65255  5.00249  2.90802  2.22632  4.31318  3.03292  3.57993  3.75014  2.01656  2.94783  4.06200  2.62621  3.80740  2.51192  2.45365  2.63986  2.87713  3.37664  5.43961  4.08986    137 - -
          2.68618  4.42225  2.77519  2.73123  3.46354  2.40513  3.72494  3.29354  2.67741  2.69355  4.24690  2.90347  2.73739  3.18146  2.89801  2.37887  2.77519  2.98518  4.58477  3.61503
          0.02673  4.03103  4.75338  0.61958  0.77255  0.48576  0.95510
    127   2.97111  5.54199  1.60271  1.32014  4.82930  3.24291  3.78717  4.34873  2.80334  3.84973  4.70413  2.70702  3.86467  2.95363  3.39798  2.85308  3.25963  3.92157  5.99854  4.49586    138 - -
          2.68618  4.42225  2.77519  2.73123  3.46354  2.40513  3.72494  3.29354  2.67741  2.69355  4.24690  2.90347  2.73739  3.18146  2.89801  2.37887  2.77519  2.98518  4.58477  3.61503
          0.02673  4.03103  4.75338  0.61958  0.77255  0.48576  0.95510
    128   1.11972  4.16135  3.50038  3.23433  4.27129  2.95967  4.27767  3.60358  3.27638  3.36965  4.22774  3.35471  3.71720  3.57011  3.56502  1.87472  2.73063  3.09810  5.64517  4.43125    139 - -
          2.68618  4.42225  2.77519  2.73123  3.46354  2.40513  3.72494  3.29354  2.67741  2.69355  4.24690  2.90347  2.73739  3.18146  2.89801  2.37887  2.77519  2.98518  4.58477  3.61503
          0.02673  4.03103  4.75338  0.61958  0.77255  0.48576  0.95510
    129   2.87052  5.20602  2.81755  2.05101  4.57182  3.46315  3.62953  3.98724  1.49245  3.46218  4.28488  2.94556  3.90531  2.43637  2.48721  2.83038  3.08488  3.61858  5.56792  4.26224    140 - -
          2.68618  4.42225  2.77519  2.73123  3.46354  2.40513  3.72494  3.29354  2.67741  2.69355  4.24690  2.90347  2.73739  3.18146  2.89801  2.37887  2.77519  2.98518  4.58477  3.61503
          0.02673  4.03103  4.75338  0.61958  0.77255  0.48576  0.95510
    130   2.97484  4.70300  3.59960  3.46342  4.44072  3.38167  4.52574  4.02956  3.53481  3.63813  4.69645  3.75294  0.57931  3.91873  3.76022  3.14786  3.42939  3.65640  5.58125  4.56436    141 - -
          2.68618  4.42225  2.77519  2.73123  3.46354  2.40513  3.72494  3.29354  2.67741  2.69355  4.24690  2.90347  2.73739  3.18146  2.89801  2.37887  2.77519  2.98518  4.58477  3.61503
          0.02673  4.03103  4.75338  0.61958  0.77255  0.48576  0.95510
    131   2.30249  3.29097  3.79297  3.23606  2.92242  3.50186  3.96452  2.59466  3.15380  2.39641  3.31602  3.49976  3.95424  3.41475  3.41590  2.36497  2.53104  2.04295  4.81933  3.61390    142 - -
          2.68618  4.42225  2.77519  2.73123  3.46354  2.40513  3.72494  3.29354  2.67741  2.69355  4.24690  2.90347  2.73739  3.18146  2.89801  2.37887  2.77519  2.98518  4.58477  3.61503
          0.02673  4.03103  4.75338  0.61958  0.77255  0.48576  0.95510
    132   3.23131  4.57269  4.78130  4.23794  3.20544  4.49362  4.86173  1.85023  4.09342  1.00902  3.00914  4.50299  4.72455  4.27337  4.25488  3.84990  3.46916  1.84240  5.25556  4.13952    143 - -
          2.68618  4.42225  2.77519  2.73123  3.46354  2.40513  3.72494  3.29354  2.67741  2.69355  4.24690  2.90347  2.73739  3.18146  2.89801  2.37887  2.77519  2.98518  4.58477  3.61503
          0.02673  4.03103  4.75338  0.61958  0.77255  0.48576  0.95510
    133   2.72811  3.10123  4.46130  3.99612  3.62065  3.76382  4.64856  2.01745  3.85320  2.36706  3.52675  4.07611  4.30975  4.12801  4.03868  3.18236  3.07894  1.04888  5.34932  4.12831    144 - -
          2.68618  4.42225  2.77519  2.73123  3.46354  2.40513  3.72494  3.29354  2.67741  2.69355  4.24690  2.90347  2.73739  3.18146  2.89801  2.37887  2.77519  2.98518  4.58477  3.61503
          0.02673  4.03103  4.75338  0.61958  0.77255  0.48576  0.95510
    134   3.11977  4.43946  4.81289  4.32476  3.55179  4.45119  5.03644  1.10257  4.20371  2.03862  3.35936  4.54219  4.76856  4.46892  4.39801  3.84612  3.38915  1.39089  5.53683  4.33398    145 - -
          2.68618  4.42225  2.77519  2.73123  3.46354  2.40513  3.72494  3.29354  2.67741  2.69355  4.24690  2.90347  2.73739  3.18146  2.89801  2.37887  2.77519  2.98518  4.58477  3.61503
          0.02673  4.03103  4.75338  0.61958  0.77255  0.48576  0.95510
    135   2.60355  4.26238  3.57816  3.00688  3.30119  3.59783  3.83205  2.48294  2.88226  2.22766  3.34745  3.37545  3.97475  3.21776  2.86712  2.85973  2.56029  2.49322  4.79003  2.39949    146 - -
          2.68618  4.42225  2.77519  2.73123  3.46354  2.40513  3.72494  3.29354  2.67741  2.69355  4.24690  2.90347  2.73739  3.18146  2.89801  2.37887  2.77519  2.98518  4.58477  3.61503
          0.02673  4.03103  4.75338  0.61958  0.77255  0.48576  0.95510
    136   2.68259  3.53304  1.79952  1.96542  4.29423  3.32509  3.67729  3.71020  2.52467  3.30748  4.12513  2.85224  3.81251  2.82662  3.01712  2.67352  2.94125  3.35167  5.52204  4.14181    147 - -
          2.68618  4.42225  2.77519  2.73123  3.46354  2.40513  3.72494  3.29354  2.67741  2.69355  4.24690  2.90347  2.73739  3.18146  2.89801  2.37887  2.77519  2.98518  4.58477  3.61503
          0.02673  4.03103  4.75338  0.61958  0.77255  0.48576  0.95510
    137   2.45015  5.09383  2.27507  1.98391  4.39426  3.33645  3.17160  3.86002  2.40388  3.38031  4.15826  2.81378  3.78501  2.50836  2.90099  2.62565  2.60621  3.46261  5.54987  4.14696    148 - -
          2.68618  4.42225  2.77519  2.73123  3.46354  2.40513  3.72494  3.29354  2.67741  2.69355  4.24690  2.90347  2.73739  3.18146  2.89801  2.37887  2.77519  2.98518  4.58477  3.61503
          0.02673  4.03103  4.75338  0.61958  0.77255  0.48576  0.95510
    138   2.67424  5.05790  2.05436  2.10538  4.38471  3.31269  3.64792  3.84265  2.48151  3.38391  4.17693  2.81736  3.13229  2.78306  2.98582  2.42444  2.40477  3.45189  5.57103  4.17147    149 - -
          2.68618  4.42225  2.77519  2.73123  3.46354  2.40513  3.72494  3.29354  2.67741  2.69355  4.24690  2.90347  2.73739  3.18146  2.89801  2.37887  2.77519  2.98518  4.58477  3.61503
          0.02673  4.03103  4.75338  0.61958  0.77255  0.48576  0.95510
    139   2.11709  4.46654  3.19427  2.43822  3.65311  3.46343  3.72013  2.76043  2.62758  2.70848  3.57850  3.11526  3.86255  2.96149  3.03314  2.52003  2.58988  2.75906  5.04068  3.27840    150 - -
          2.68618  4.42225  2.77519  2.73123  3.46354  2.40513  3.72494  3.29354  2.67741  2.69355  4.24690  2.90347  2.73739  3.18146  2.89801  2.37887  2.77519  2.98518  4.58477  3.61503
          0.02673  4.03103  4.75338  0.61958  0.77255  0.48576  0.95510
    140   2.71015  5.07246  1.74447  2.27128  4.36919  3.32214  3.66373  3.81181  2.30206  3.37595  4.18466  2.56401  3.81249  2.80700  2.99197  2.68219  2.96386  2.91066  5.57019  4.17360    151 - -
          2.68619  4.42226  2.77520  2.73124  3.46355  2.40513  3.72495  3.29355  2.67742  2.69356  4.24690  2.90331  2.73740  3.18147  2.89801  2.37888  2.77520  2.98519  4.58478  3.61504
          0.23015  2.57571  2.04419  0.43183  1.04788  0.48576  0.95510
    141   1.96988  4.31008  3.23702  2.78117  3.83330  3.19061  3.85090  3.16924  2.75523  2.53039  3.76007  3.14646  2.68407  3.09716  3.12589  2.25124  2.73756  2.84264  5.21261  3.95375    153 - -
          2.68618  4.42225  2.77519  2.73123  3.46354  2.40513  3.72494  3.29354  2.67741  2.69355  4.24690  2.90347  2.73739  3.18146  2.89801  2.37887  2.77519  2.98518  4.58477  3.61503
          0.03046  3.90222  4.62456  0.61958  0.77255  0.49704  0.93734
    142   2.25679  4.63830  2.77725  2.19335  4.22500  2.74347  3.78528  3.64515  2.65431  3.26269  4.08835  2.95071  3.76610  2.96579  3.09828  1.76865  2.85469  3.24552  5.49699  4.17204    154 - -
          2.68618  4.42225  2.77519  2.73123  3.46354  2.40513  3.72494  3.29354  2.67741  2.69355  4.24690  2.90347  2.73739  3.18146  2.89801  2.37887  2.77519  2.98518  4.58477  3.61503
          0.02827  3.97575  4.69810  0.61958  0.77255  0.45230  1.01105
    143   2.58897  4.21022  3.64100  3.06747  3.32371  3.61331  3.88224  2.39865  2.97398  2.20036  2.71293  3.05518  3.98697  3.27626  2.93668  2.87556  2.82137  2.06479  4.81628  3.59969    155 - -
          2.68618  4.42225  2.77519  2.73123  3.46354  2.40513  3.72494  3.29354  2.67741  2.69355  4.24690  2.90347  2.73739  3.18146  2.89801  2.37887  2.77519  2.98518  4.58477  3.61503
          0.02673  4.03103  4.75338  0.61958  0.77255  0.48576  0.95510
    144   3.63639  4.87485  4.63279  4.31825  1.14095  4.39241  3.48693  3.31257  4.16408  2.64252  3.91048  4.07946  4.70155  4.13389  4.19741  3.76187  3.85883  3.24117  3.62772  1.30850    156 - -
          2.68618  4.42225  2.77519  2.73123  3.46354  2.40513  3.72494  3.29354  2.67741  2.69355  4.24690  2.90347  2.73739  3.18146  2.89801  2.37887  2.77519  2.98518  4.58477  3.61503
          0.02673  4.03103  4.75338  0.61958  0.77255  0.48576  0.95510
    145   2.64277  5.10000  2.44745  2.12318  4.41263  2.97609  3.59096  3.88426  2.22301  3.39134  4.15816  2.56191  3.29054  2.50341  2.86778  2.60529  2.65783  3.47482  5.54903  4.14269    157 - -
          2.68623  4.42230  2.77525  2.73115  3.46359  2.40518  3.72500  3.29359  2.67731  2.69360  4.24695  2.90333  2.73745  3.18152  2.89806  2.37865  2.77525  2.98524  4.58482  3.61508
          0.29574  1.64190  2.77412  0.66726  0.71972  0.48576  0.95510
    146   2.66726  4.96709  2.26432  2.28420  4.37416  2.09221  3.69475  3.82701  2.30299  3.38889  4.20301  2.82234  3.79001  2.84907  3.04228  2.34711  2.95108  3.43495  5.58769  4.20260    160 - -
          2.68618  4.42225  2.77519  2.73123  3.46354  2.40513  3.72494  3.29354  2.67741  2.69355  4.24690  2.90347  2.73739  3.18146  2.89801  2.37887  2.77519  2.98518  4.58477  3.61503
          0.02827  3.97575  4.69810  0.61958  0.77255  0.54172  0.87167
    147   2.54948  4.44545  2.70930  2.72851  3.79540  3.37918  3.85837  2.86780  2.77849  2.78303  3.70826  3.16351  3.87653  3.09824  3.18031  2.70697  2.12572  2.00501  5.21882  3.94207    161 - -
          2.68618  4.42225  2.77519  2.73123  3.46354  2.40513  3.72494  3.29354  2.67741  2.69355  4.24690  2.90347  2.73739  3.18146  2.89801  2.37887  2.77519  2.98518  4.58477  3.61503
          0.02827  3.97575  4.69810  0.61958  0.77255  0.45230  1.01105
    148   2.38035  4.43426  3.25480  2.72700  3.65934  3.44938  3.77416  2.64748  2.68118  2.45851  3.59210  2.83834  2.47414  3.02661  3.06751  2.71684  2.81899  2.71042  5.06474  3.79960    162 - -
          2.68618  4.42225  2.77519  2.73123  3.46354  2.40513  3.72494  3.29354  2.67741  2.69355  4.24690  2.90347  2.73739  3.18146  2.89801  2.37887  2.77519  2.98518  4.58477  3.61503
          0.02673  4.03103  4.75338  0.61958  0.77255  0.48576  0.95510
    149   2.35979  4.35344  3.33895  2.78849  3.13148  3.46706  3.78333  2.89025  2.53995  2.61772  3.50394  3.20978  3.88397  3.06782  3.11904  2.52969  2.21329  2.41852  4.97857  3.72963    163 - -
          2.68618  4.42225  2.77519  2.73123  3.46354  2.40513  3.72494  3.29354  2.67741  2.69355  4.24690  2.90347  2.73739  3.18146  2.89801  2.37887  2.77519  2.98518  4.58477  3.61503
          0.02673  4.03103  4.75338  0.61958  0.77255  0.48576  0.95510
    150   2.49394  3.24719  4.33970  3.77397  3.32799  3.94862  4.34623  1.89712  3.65763  1.72479  3.24844  3.97550  4.30753  3.88364  3.83998  3.26516  3.01576  1.65660  4.98415  3.79630    164 - -
          2.68618  4.42225  2.77519  2.73123  3.46354  2.40513  3.72494  3.29354  2.67741  2.69355  4.24690  2.90347  2.73739  3.18146  2.89801  2.37887  2.77519  2.98518  4.58477  3.61503
          0.02673  4.03103  4.75338  0.61958  0.77255  0.48576  0.95510
    151   2.28054  4.22533  3.39556  3.09630  4.24860  3.00316  4.17751  3.60879  3.11663  3.34187  4.19721  3.29535  3.73131  3.44239  3.43187  1.25972  2.01107  3.12163  5.60375  4.36739    165 - -
          2.68618  4.42225  2.77519  2.73123  3.46354  2.40513  3.72494  3.29354  2.67741  2.69355  4.24690  2.90347  2.73739  3.18146  2.89801  2.37887  2.77519  2.98518  4.58477  3.61503
          0.02673  4.03103  4.75338  0.61958  0.77255  0.48576  0.95510
    152   2.68658  4.17905  4.01185  3.44552  2.43603  3.76057  3.93918  2.49726  3.33662  2.00008  3.20743  3.67798  4.12073  3.56356  3.54733  3.04782  2.62592  2.14546  4.54606  2.33732    166 - -
          2.68618  4.42225  2.77519  2.73123  3.46354  2.40513  3.72494  3.29354  2.67741  2.69355  4.24690  2.90347  2.73739  3.18146  2.89801  2.37887  2.77519  2.98518  4.58477  3.61503
          0.02673  4.03103  4.75338  0.61958  0.77255  0.48576  0.95510
    153   2.45246  5.04228  2.67638  1.79130  4.35557  3.35040  3.63211  3.79806  2.19813  3.34102  4.13861  2.55735  3.80840  2.76593  2.86158  2.66287  2.64824  3.42153  5.52385  4.14754    167 - -
          2.68618  4.42225  2.77519  2.73123  3.46354  2.40513  3.72494  3.29354  2.67741  2.69355  4.24690  2.90347  2.73739  3.18146  2.89801  2.37887  2.77519  2.98518  4.58477  3.61503
          0.02673  4.03103  4.75338  0.61958  0.77255  0.48576  0.95510
    154   2.85005  5.37621  2.08007  1.47744  4.66838  3.28048  3.70497  4.16551  2.59776  3.65987  4.47327  2.74065  3.83490  2.21786  3.12781  2.76355  3.11310  3.74820  5.81494  4.35651    168 - -
          2.68618  4.42225  2.77519  2.73123  3.46354  2.40513  3.72494  3.29354  2.67741  2.69355  4.24690  2.90347  2.73739  3.18146  2.89801  2.37887  2.77519  2.98518  4.58477  3.61503
          0.02673  4.03103  4.75338  0.61958  0.77255  0.48576  0.95510
    155   3.18799  4.59925  4.59960  4.10868  3.18567  4.31732  4.74796  2.13195  3.91569  0.93860  3.04311  4.36412  4.63515  4.16662  4.08964  3.70908  3.45325  1.91578  5.20214  4.02307    169 - -
          2.68618  4.42225  2.77519  2.73123  3.46354  2.40513  3.72494  3.29354  2.67741  2.69355  4.24690  2.90347  2.73739  3.18146  2.89801  2.37887  2.77519  2.98518  4.58477  3.61503
          0.02673  4.03103  4.75338  0.61958  0.77255  0.48576  0.95510
    156   2.27875  4.46826  3.29080  2.72205  3.62451  3.51440  3.72210  2.99839  2.35296  2.16038  3.56297  3.16676  3.89816  2.97397  2.66177  2.76045  2.83797  2.75492  5.00939  3.25673    170 - -
          2.68618  4.42225  2.77519  2.73123  3.46354  2.40513  3.72494  3.29354  2.67741  2.69355  4.24690  2.90347  2.73739  3.18146  2.89801  2.37887  2.77519  2.98518  4.58477  3.61503
          0.02673  4.03103  4.75338  0.61958  0.77255  0.48576  0.95510
    157   2.42324  4.68131  3.06288  2.52264  3.92156  3.43481  3.65459  3.31030  2.13259  2.48741  3.78549  3.01498  3.83688  2.61103  2.83044  2.44795  2.62507  3.01531  5.21447  3.91703    171 - -
          2.68618  4.42225  2.77519  2.73123  3.46354  2.40513  3.72494  3.29354  2.67741  2.69355  4.24690  2.90347  2.73739  3.18146  2.89801  2.37887  2.77519  2.98518  4.58477  3.61503
          0.02673  4.03103  4.75338  0.61958  0.77255  0.48576  0.95510
    158   2.50914  5.07434  2.93272  2.10724  4.41515  3.44488  3.58803  3.84149  2.04382  3.34229  4.13711  2.93237  3.84602  2.26567  2.16448  2.70758  2.94573  3.46704  5.47742  4.15084    172 - -
          2.68618  4.42225  2.77519  2.73123  3.46354  2.40513  3.72494  3.29354  2.67741  2.69355  4.24690  2.90347  2.73739  3.18146  2.89801  2.37887  2.77519  2.98518  4.58477  3.61503
          0.02673  4.03103  4.75338  0.61958  0.77255  0.48576  0.95510
    159   1.57624  4.18080  3.45205  3.17514  4.29857  2.96124  4.24500  3.66069  3.22594  3.39926  4.24578  3.32463  3.71257  3.52172  3.53141  1.31449  2.73089  3.13890  5.65677  4.43541    173 - -
          2.68618  4.42225  2.77519  2.73123  3.46354  2.40513  3.72494  3.29354  2.67741  2.69355  4.24690  2.90347  2.73739  3.18146  2.89801  2.37887  2.77519  2.98518  4.58477  3.61503
          0.02673  4.03103  4.75338  0.61958  0.77255  0.48576  0.95510
    160   2.58719  4.80069  2.71387  2.24734  4.04886  3.39531  3.61361  3.46268  2.26900  2.81344  3.87786  2.92477  3.79649  2.76259  2.87179  2.30929  2.62003  2.82484  5.30529  3.96670    174 - -
          2.68618  4.42225  2.77519  2.73123  3.46354  2.40513  3.72494  3.29354  2.67741  2.69355  4.24690  2.90347  2.73739  3.18146  2.89801  2.37887  2.77519  2.98518  4.58477  3.61503
          0.02673  4.03103  4.75338  0.61958  0.77255  0.48576  0.95510
    161   2.40067  4.92100  2.61585  2.33704  4.20384  3.04681  3.14610  3.64483  2.37901  3.20523  3.99480  2.65223  3.77982  2.53592  2.85803  2.42954  2.83432  2.98913  5.40770  4.04011    175 - -
          2.68618  4.42225  2.77519  2.73123  3.46354  2.40513  3.72494  3.29354  2.67741  2.69355  4.24690  2.90347  2.73739  3.18146  2.89801  2.37887  2.77519  2.98518  4.58477  3.61503
          0.02673  4.03103  4.75338  0.61958  0.77255  0.48576  0.95510
    162   2.67317  4.72023  3.07836  2.18651  3.90296  3.47914  3.17363  3.32161  2.37795  2.11868  3.80235  3.04548  3.87670  2.84779  2.52481  2.74209  2.89753  3.04160  5.19584  3.89867    176 - -
          2.68618  4.42225  2.77519  2.73123  3.46354  2.40513  3.72494  3.29354  2.67741  2.69355  4.24690  2.90347  2.73739  3.18146  2.89801  2.37887  2.77519  2.98518  4.58477  3.61503
          0.02673  4.03103  4.75338  0.61958  0.77255  0.48576  0.95510
    163   2.06548  4.59271  2.86952  2.29386  4.21047  3.20385  3.84659  3.59985  2.71328  3.25250  4.09163  3.01937  3.79303  3.03962  3.13376  1.60644  2.86994  3.20820  5.50200  4.19272    177 - -
          2.68618  4.42225  2.77519  2.73123  3.46354  2.40513  3.72494  3.29354  2.67741  2.69355  4.24690  2.90347  2.73739  3.18146  2.89801  2.37887  2.77519  2.98518  4.58477  3.61503
          0.09515  4.03103  2.61719  0.61958  0.77255  0.48576  0.95510
    164   2.19902  4.89692  2.49450  2.31941  4.23303  2.92854  3.62796  3.67190  2.25930  3.24054  4.04163  2.58707  3.77292  2.76956  2.91928  2.60725  2.61696  3.30225  5.44880  4.08151    178 - -
          2.68618  4.42225  2.77519  2.73123  3.46354  2.40513  3.72494  3.29354  2.67741  2.69355  4.24690  2.90347  2.73739  3.18146  2.89801  2.37887  2.77519  2.98518  4.58477  3.61503
          0.02860  3.96448  4.68683  0.61958  0.77255  0.44625  1.02173
    165   2.42796  4.91624  2.62846  2.20670  4.19051  3.37316  3.21458  3.62814  2.24593  3.19226  3.98477  2.87717  3.78356  2.72779  2.85199  2.26363  2.83678  2.92634  5.39797  4.03379    179 - -
          2.68618  4.42225  2.77519  2.73123  3.46354  2.40513  3.72494  3.29354  2.67741  2.69355  4.24690  2.90347  2.73739  3.18146  2.89801  2.37887  2.77519  2.98518  4.58477  3.61503
          0.02673  4.03103  4.75338  0.61958  0.77255  0.48576  0.95510
    166   2.77530  5.13205  2.68206  1.97881  4.46212  3.38366  3.64436  3.90987  2.32492  3.42366  4.23424  1.96265  3.85139  2.78024  2.26988  2.74178  3.01274  3.53211  5.56790  4.21082    180 - -
          2.68618  4.42225  2.77519  2.73123  3.46354  2.40513  3.72494  3.29354  2.67741  2.69355  4.24690  2.90347  2.73739  3.18146  2.89801  2.37887  2.77519  2.98518  4.58477  3.61503
          0.15230  4.03103  2.09141  0.61958  0.77255  0.48576  0.95510
    167   2.72491  4.34644  3.75412  3.22404  3.30498  3.72297  4.07177  2.15317  3.09994  1.62618  3.23535  3.57795  2.84772  3.43148  3.39265  3.03005  2.98160  2.28535  4.97326  3.74545    181 - -
          2.68618  4.42225  2.77519  2.73123  3.46354  2.40513  3.72494  3.29354  2.67741  2.69355  4.24690  2.90347  2.73739  3.18146  2.89801  2.37887  2.77519  2.98518  4.58477  3.61503
          0.03026  3.90899  4.63133  0.61958  0.77255  0.41954  1.07105
    168   2.39161  4.51732  3.17531  2.27970  3.69804  3.47440  3.69831  2.78135  2.40571  2.54525  3.20132  3.09119  3.86029  2.92102  2.98526  2.70011  2.61773  2.78325  5.07173  3.79532    182 - -
          2.68618  4.42225  2.77519  2.73123  3.46354  2.40513  3.72494  3.29354  2.67741  2.69355  4.24690  2.90347  2.73739  3.18146  2.89801  2.37887  2.77519  2.98518  4.58477  3.61503
          0.02673  4.03103  4.75338  0.61958  0.77255  0.48576  0.95510
    169   2.60679  4.81273  2.31230  2.26953  4.05565  3.39925  3.62548  3.44835  2.42096  2.80279  3.88974  2.92800  3.80760  2.77742  2.64719  2.63543  2.84103  2.60103  5.31698  3.97856    183 - -
          2.68618  4.42225  2.77519  2.73123  3.46354  2.40513  3.72494  3.29354  2.67741  2.69355  4.24690  2.90347  2.73739  3.18146  2.89801  2.37887  2.77519  2.98518  4.58477  3.61503
          0.02673  4.03103  4.75338  0.61958  0.77255  0.48576  0.95510
    170   2.44306  5.03960  2.56439  2.16628  4.35188  3.35963  3.57259  3.81430  2.19930  3.32876  4.09445  2.83979  3.29405  2.51466  2.56677  2.41974  2.84533  3.41359  5.48977  4.09939    184 - -
          2.68618  4.42225  2.77519  2.73123  3.46354  2.40513  3.72494  3.29354  2.67741  2.69355  4.24690  2.90347  2.73739  3.18146  2.89801  2.37887  2.77519  2.98518  4.58477  3.61503
          0.02673  4.03103  4.75338  0.61958  0.77255  0.48576  0.95510
    171   3.09676  5.23230  2.56550  0.81925  4.59965  3.38212  3.98621  4.08547  2.88733  3.67830  4.64817  3.03386  3.99509  3.20036  3.31055  3.06468  3.40313  3.75400  5.74132  4.46702    185 - -
          2.68618  4.42225  2.77519  2.73123  3.46354  2.40513  3.72494  3.29354  2.67741  2.69355  4.24690  2.90347  2.73739  3.18146  2.89801  2.37887  2.77519  2.98518  4.58477  3.61503
          0.16064  4.03103  2.03525  0.61958  0.77255  0.48576  0.95510
    172   2.37317  4.56709  3.08500  2.36594  3.79679  3.41131  3.65329  3.15554  2.46047  2.82369  3.22973  3.02522  3.81746  2.85192  2.63052  2.65629  2.35951  2.87868  5.12832  3.84392    186 - -
          2.68618  4.42225  2.77519  2.73123  3.46354  2.40513  3.72494  3.29354  2.67741  2.69355  4.24690  2.90347  2.73739  3.18146  2.89801  2.37887  2.77519  2.98518  4.58477  3.61503
          0.03051  3.90090  4.62324  0.61958  0.77255  0.60849  0.78564
    173   3.08722  4.49436  4.48266  3.92434  3.10548  4.26706  4.58929  2.10298  3.77939  1.21401  2.23603  4.21917  4.52646  3.99056  3.97281  3.59649  3.32075  1.94528  5.08920  3.97149    187 - -
          2.68618  4.42225  2.77519  2.73123  3.46354  2.40513  3.72494  3.29354  2.67741  2.69355  4.24690  2.90347  2.73739  3.18146  2.89801  2.37887  2.77519  2.98518  4.58477  3.61503
          0.03051  3.90090  4.62324  0.61958  0.77255  0.60849  0.78564
    174   2.41906  4.22775  3.82316  3.27108  3.22665  3.71517  4.01891  2.33741  3.16435  1.85684  3.23470  3.58941  4.09386  3.45724  3.43676  3.00687  2.91085  1.87273  4.83099  3.06439    188 - -
          2.68618  4.42225  2.77519  2.73123  3.46354  2.40513  3.72494  3.29354  2.67741  2.69355  4.24690  2.90347  2.73739  3.18146  2.89801  2.37887  2.77519  2.98518  4.58477  3.61503
          0.03051  3.90090  4.62324  0.61958  0.77255  0.60849  0.78564
    175   2.63844  4.91920  2.75920  2.18172  4.22711  2.59958  3.59470  3.65637  2.32377  3.21435  4.02341  2.86464  3.21476  2.50585  2.50342  2.63771  2.87779  3.30135  5.40885  4.06362    189 - -
          2.68618  4.42225  2.77519  2.73123  3.46354  2.40513  3.72494  3.29354  2.67741  2.69355  4.24690  2.90347  2.73739  3.18146  2.89801  2.37887  2.77519  2.98518  4.58477  3.61503
          0.03051  3.90090  4.62324  0.61958  0.77255  0.60849  0.78564
    176   2.57428  4.53617  3.12131  2.58233  3.72006  3.03887  3.65879  3.11170  2.15944  2.55499  3.64291  3.05306  3.83391  2.87533  2.85480  2.68292  2.59216  2.84484  5.07060  3.18781    190 - -
          2.68618  4.42225  2.77519  2.73123  3.46354  2.40513  3.72494  3.29354  2.67741  2.69355  4.24690  2.90347  2.73739  3.18146  2.89801  2.37887  2.77519  2.98518  4.58477  3.61503
          0.09574  3.90090  2.64398  0.61958  0.77255  0.60849  0.78564
    177   2.45059  4.48085  2.58716  2.52937  3.95359  2.45733  3.74513  3.28274  2.63429  2.99268  3.84704  2.98227  3.74144  2.94799  3.06426  2.55198  2.47029  2.54276  5.28936  3.98973    191 - -
          2.68618  4.42225  2.77519  2.73123  3.46354  2.40513  3.72494  3.29354  2.67741  2.69355  4.24690  2.90347  2.73739  3.18146  2.89801  2.37887  2.77519  2.98518  4.58477  3.61503
          0.03253  3.83768  4.56003  0.61958  0.77255  0.46567  0.98809
    178   2.47748  5.21255  1.96491  1.99658  4.52843  3.26250  3.66707  4.00821  2.55648  3.52729  4.33008  2.20341  3.79402  2.80925  3.09102  2.41638  3.01396  3.60028  5.70196  4.26440    192 - -
          2.68621  4.42228  2.77522  2.73126  3.46357  2.40504  3.72497  3.29330  2.67744  2.69358  4.24693  2.90349  2.73728  3.18149  2.89804  2.37890  2.77522  2.98521  4.58480  3.61506
          0.25842  1.52042  4.69810  0.25852  1.47927  0.45230  1.01105
    179   2.43117  4.91284  2.14825  2.20003  3.44736  3.37041  3.61131  3.61047  2.40686  3.18544  3.98704  2.87825  3.79194  2.74940  2.61543  2.61965  2.85386  3.25993  5.39843  4.03414    194 - -
          2.68618  4.42225  2.77519  2.73123  3.46354  2.40513  3.72494  3.29354  2.67741  2.69355  4.24690  2.90347  2.73739  3.18146  2.89801  2.37887  2.77519  2.98518  4.58477  3.61503
          0.02673  4.03103  4.75338  0.61958  0.77255  0.48576  0.95510
    180   2.64113  5.03623  2.63540  2.33693  4.35284  3.38772  3.16067  3.80369  2.12852  3.31781  4.09323  2.87165  3.79251  2.49341  2.32335  2.29684  2.86927  3.41400  5.47356  4.10464    195 - -
          2.68618  4.42225  2.77519  2.73123  3.46354  2.40513  3.72494  3.29354  2.67741  2.69355  4.24690  2.90347  2.73739  3.18146  2.89801  2.37887  2.77519  2.98518  4.58477  3.61503
          0.02673  4.03103  4.75338  0.61958  0.77255  0.48576  0.95510
    181   2.65203  4.24901  3.77483  3.22235  3.37507  3.68245  4.03351  1.92337  3.12665  1.98046  3.31577  3.55561  3.26167  3.42780  3.41632  2.97271  2.40763  2.24097  4.93578  3.72471    196 - -
          2.68618  4.42225  2.77519  2.73123  3.46354  2.40513  3.72494  3.29354  2.67741  2.69355  4.24690  2.90347  2.73739  3.18146  2.89801  2.37887  2.77519  2.98518  4.58477  3.61503
          0.02673  4.03103  4.75338  0.61958  0.77255  0.48576  0.95510
    182   0.80734  4.27802  3.62976  3.43150  4.21623  3.09771  4.43395  3.36593  3.45200  3.23996  4.25658  3.53905  3.85221  3.77910  3.68974  2.62808  2.91657  2.99271  5.62746  4.44624    197 - -
          2.68618  4.42225  2.77519  2.73123  3.46354  2.40513  3.72494  3.29354  2.67741  2.69355  4.24690  2.90347  2.73739  3.18146  2.89801  2.37887  2.77519  2.98518  4.58477  3.61503
          0.02673  4.03103  4.75338  0.61958  0.77255  0.48576  0.95510
    183   2.95826  4.37586  4.40858  3.88580  3.44543  4.14890  4.60531  1.25501  3.73795  1.87721  3.30168  4.14738  4.50205  4.03436  3.95995  3.49721  2.69057  1.81732  5.26935  4.07217    198 - -
          2.68618  4.42225  2.77519  2.73123  3.46354  2.40513  3.72494  3.29354  2.67741  2.69355  4.24690  2.90347  2.73739  3.18146  2.89801  2.37887  2.77519  2.98518  4.58477  3.61503
          0.02673  4.03103  4.75338  0.61958  0.77255  0.48576  0.95510
    184   3.10488  4.42039  4.81429  4.32172  3.58832  4.45109  5.03931  1.34874  4.20952  2.09295  3.39418  4.53810  4.76826  4.47696  4.40868  3.84194  3.37312  1.11053  5.55574  4.34745    199 - -
          2.68618  4.42225  2.77519  2.73123  3.46354  2.40513  3.72494  3.29354  2.67741  2.69355  4.24690  2.90347  2.73739  3.18146  2.89801  2.37887  2.77519  2.98518  4.58477  3.61503
          0.02673  4.03103  4.75338  0.61958  0.77255  0.48576  0.95510
    185   3.30530  4.65524  4.76726  4.24945  3.13135  4.51329  4.84134  1.86963  4.05371  0.89279  2.96852  4.51964  4.74363  4.26068  4.20540  3.89364  3.54448  2.16096  5.20063  4.04745    200 - -
          2.68618  4.42225  2.77519  2.73123  3.46354  2.40513  3.72494  3.29354  2.67741  2.69355  4.24690  2.90347  2.73739  3.18146  2.89801  2.37887  2.77519  2.98518  4.58477  3.61503
          0.02673  4.03103  4.75338  0.61958  0.77255  0.48576  0.95510
    186   3.48336  4.90784  4.07569  3.83715  2.31579  4.01748  3.70356  3.47126  3.69025  2.88362  4.13028  3.92371  4.48874  3.95779  3.84040  3.60329  3.77143  3.34962  3.96481  0.73798    201 - -
          2.68618  4.42225  2.77519  2.73123  3.46354  2.40513  3.72494  3.29354  2.67741  2.69355  4.24690  2.90347  2.73739  3.18146  2.89801  2.37887  2.77519  2.98518  4.58477  3.61503
          0.02673  4.03103  4.75338  0.61958  0.77255  0.48576  0.95510
    187   2.50519  4.34965  3.57651  3.33928  4.11641  3.18283  4.34352  3.26319  3.28538  3.12098  4.16349  3.52088  3.90010  3.67285  3.53461  2.70852  0.92890  2.94087  5.54014  4.33390    202 - -
          2.68618  4.42225  2.77519  2.73123  3.46354  2.40513  3.72494  3.29354  2.67741  2.69355  4.24690  2.90347  2.73739  3.18146  2.89801  2.37887  2.77519  2.98518  4.58477  3.61503
          0.02673  4.03103  4.75338  0.61958  0.77255  0.48576  0.95510
    188   2.39962  4.32070  3.35140  3.17724  4.23780  3.04799  4.28135  3.78319  3.26179  3.49209  4.40659  3.37463  3.80045  3.59912  3.54104  0.87480  2.89212  3.28325  5.59807  4.32291    203 - -
          2.68618  4.42225  2.77519  2.73123  3.46354  2.40513  3.72494  3.29354  2.67741  2.69355  4.24690  2.90347  2.73739  3.18146  2.89801  2.37887  2.77519  2.98518  4.58477  3.61503
          0.02673  4.03103  4.75338  0.61958  0.77255  0.48576  0.95510
    189   2.87362  4.63068  3.57965  3.50053  4.63489  0.52158  4.60870  4.27543  3.70321  3.90892  4.88778  3.74432  4.02677  4.01503  3.91951  3.05049  3.36721  3.77315  5.68570  4.74301    204 - -
          2.68618  4.42225  2.77519  2.73123  3.46354  2.40513  3.72494  3.29354  2.67741  2.69355  4.24690  2.90347  2.73739  3.18146  2.89801  2.37887  2.77519  2.98518  4.58477  3.61503
          0.02673  4.03103  4.75338  0.61958  0.77255  0.48576  0.95510
    190   2.39962  4.32070  3.35140  3.17724  4.23780  3.04799  4.28135  3.78319  3.26179  3.49209  4.40659  3.37463  3.80045  3.59912  3.54104  0.87480  2.89212  3.28325  5.59807  4.32291    205 - -
          2.68618  4.42225  2.77519  2.73123  3.46354  2.40513  3.72494  3.29354  2.67741  2.69355  4.24690  2.90347  2.73739  3.18146  2.89801  2.37887  2.77519  2.98518  4.58477  3.61503
          0.02673  4.03103  4.75338  0.61958  0.77255  0.48576  0.95510
    191   2.50519  4.34965  3.57651  3.33928  4.11641  3.18283  4.34352  3.26319  3.28538  3.12098  4.16349  3.52088  3.90010  3.67285  3.53461  2.70852  0.92890  2.94087  5.54014  4.33390    206 - -
          2.68618  4.42225  2.77519  2.73123  3.46354  2.40513  3.72494  3.29354  2.67741  2.69355  4.24690  2.90347  2.73739  3.18146  2.89801  2.37887  2.77519  2.98518  4.58477  3.61503
          0.02673  4.03103  4.75338  0.61958  0.77255  0.48576  0.95510
    192   2.87362  4.63068  3.57965  3.50053  4.63489  0.52158  4.60870  4.27543  3.70321  3.90892  4.88778  3.74432  4.02677  4.01503  3.91951  3.05049  3.36721  3.77315  5.68570  4.74301    207 - -
          2.68618  4.42225  2.77519  2.73123  3.46354  2.40513  3.72494  3.29354  2.67741  2.69355  4.24690  2.90347  2.73739  3.18146  2.89801  2.37887  2.77519  2.98518  4.58477  3.61503
          0.02673  4.03103  4.75338  0.61958  0.77255  0.48576  0.95510
    193   2.86112  4.30595  4.32982  3.80332  3.53667  4.03148  4.54881  1.45212  3.69889  2.23073  3.39963  4.05569  4.42280  3.98128  3.93970  3.37560  2.34184  1.52842  5.28012  4.07544    208 - -
          2.68618  4.42225  2.77519  2.73123  3.46354  2.40513  3.72494  3.29354  2.67741  2.69355  4.24690  2.90347  2.73739  3.18146  2.89801  2.37887  2.77519  2.98518  4.58477  3.61503
          0.02673  4.03103  4.75338  0.61958  0.77255  0.48576  0.95510
    194   2.97484  4.70300  3.59960  3.46342  4.44072  3.38167  4.52574  4.02956  3.53481  3.63813  4.69645  3.75294  0.57931  3.91873  3.76022  3.14786  3.42939  3.65640  5.58125  4.56436    209 - -
          2.68618  4.42225  2.77519  2.73123  3.46354  2.40513  3.72494  3.29354  2.67741  2.69355  4.24690  2.90347  2.73739  3.18146  2.89801  2.37887  2.77519  2.98518  4.58477  3.61503
          0.02673  4.03103  4.75338  0.61958  0.77255  0.48576  0.95510
    195   3.12298  5.08716  3.30913  2.90433  4.50998  3.59231  3.85618  3.94989  0.84015  3.48172  4.43721  3.32083  4.08359  3.04053  2.47397  3.15610  3.36574  3.64966  5.50141  4.33822    210 - -
          2.68618  4.42225  2.77519  2.73123  3.46354  2.40513  3.72494  3.29354  2.67741  2.69355  4.24690  2.90347  2.73739  3.18146  2.89801  2.37887  2.77519  2.98518  4.58477  3.61503
          0.02673  4.03103  4.75338  0.61958  0.77255  0.48576  0.95510
    196   2.87362  4.63068  3.57965  3.50053  4.63489  0.52158  4.60870  4.27543  3.70321  3.90892  4.88778  3.74432  4.02677  4.01503  3.91951  3.05049  3.36721  3.77315  5.68570  4.74301    211 - -
          2.68618  4.42225  2.77519  2.73123  3.46354  2.40513  3.72494  3.29354  2.67741  2.69355  4.24690  2.90347  2.73739  3.18146  2.89801  2.37887  2.77519  2.98518  4.58477  3.61503
          0.02673  4.03103  4.75338  0.61958  0.77255  0.48576  0.95510
    197   2.93470  4.43638  4.34257  4.01316  3.67053  3.88533  4.78893  2.05539  3.88338  2.33165  3.61405  4.17682  4.43888  4.23292  4.08022  3.40087  3.29357  0.84623  5.48091  4.22127    212 - -
          2.68618  4.42225  2.77519  2.73123  3.46354  2.40513  3.72494  3.29354  2.67741  2.69355  4.24690  2.90347  2.73739  3.18146  2.89801  2.37887  2.77519  2.98518  4.58477  3.61503
          0.02673  4.03103  4.75338  0.61958  0.77255  0.48576  0.95510
    198   2.96097  4.88283  3.57369  2.95208  4.00165  3.65403  3.75511  3.43301  2.16650  2.53616  3.99248  3.32924  4.06726  2.95352  1.23630  3.04681  3.18275  3.21760  5.25273  3.99059    213 - -
          2.68618  4.42225  2.77519  2.73123  3.46354  2.40513  3.72494  3.29354  2.67741  2.69355  4.24690  2.90347  2.73739  3.18146  2.89801  2.37887  2.77519  2.98518  4.58477  3.61503
          0.02673  4.03103  4.75338  0.61958  0.77255  0.48576  0.95510
    199   3.30712  4.66449  4.74592  4.23288  3.12340  4.49909  4.82524  1.92515  4.02913  0.87255  2.96813  4.50437  4.73621  4.24559  4.18283  3.88285  3.54808  2.18476  5.18989  4.02778    214 - -
          2.68618  4.42225  2.77519  2.73123  3.46354  2.40513  3.72494  3.29354  2.67741  2.69355  4.24690  2.90347  2.73739  3.18146  2.89801  2.37887  2.77519  2.98518  4.58477  3.61503
          0.02673  4.03103  4.75338  0.61958  0.77255  0.48576  0.95510
    200   2.47740  4.52770  2.89192  2.65119  4.28704  3.13256  3.93302  3.75544  2.80957  3.38454  4.22068  2.58245  1.62879  3.14268  3.20247  2.26851  2.87451  3.30301  5.57953  4.26744    215 - -
          2.68618  4.42225  2.77519  2.73123  3.46354  2.40513  3.72494  3.29354  2.67741  2.69355  4.24690  2.90347  2.73739  3.18146  2.89801  2.37887  2.77519  2.98518  4.58477  3.61503
          0.02673  4.03103  4.75338  0.61958  0.77255  0.48576  0.95510
    201   3.17091  4.85906  3.61396  3.21429  2.36647  3.88605  1.68231  3.48277  3.04771  2.93410  4.01238  3.50508  4.28304  3.41808  3.32440  3.23516  3.40419  3.28608  3.99692  1.64800    216 - -
          2.68618  4.42225  2.77519  2.73123  3.46354  2.40513  3.72494  3.29354  2.67741  2.69355  4.24690  2.90347  2.73739  3.18146  2.89801  2.37887  2.77519  2.98518  4.58477  3.61503
          0.02673  4.03103  4.75338  0.61958  0.77255  0.48576  0.95510
    202   2.38270  3.61395  3.03916  2.19746  3.92180  3.38964  3.66741  3.31746  2.33564  2.95506  3.78906  3.00089  3.81166  2.84539  2.92704  2.30097  2.56556  3.00991  5.22790  3.92113    217 - -
          2.68618  4.42225  2.77519  2.73123  3.46354  2.40513  3.72494  3.29354  2.67741  2.69355  4.24690  2.90347  2.73739  3.18146  2.89801  2.37887  2.77519  2.98518  4.58477  3.61503
          0.02673  4.03103  4.75338  0.61958  0.77255  0.48576  0.95510
    203   1.93830  4.24170  3.56812  3.03832  3.59811  3.39559  3.96141  2.48162  2.98262  2.62317  3.54317  3.36561  3.90351  3.28781  3.31831  2.45589  2.28769  2.24149  5.05997  3.83249    218 - -
          2.68618  4.42225  2.77519  2.73123  3.46354  2.40513  3.72494  3.29354  2.67741  2.69355  4.24690  2.90347  2.73739  3.18146  2.89801  2.37887  2.77519  2.98518  4.58477  3.61503
          0.02673  4.03103  4.75338  0.61958  0.77255  0.48576  0.95510
    204   3.19925  4.52589  4.76669  4.27259  3.35103  4.47979  4.91557  1.07740  4.09302  1.65331  3.20232  4.51613  4.75940  4.36010  4.26904  3.87343  3.45431  1.80953  5.35732  4.14499    219 - -
          2.68618  4.42225  2.77519  2.73123  3.46354  2.40513  3.72494  3.29354  2.67741  2.69355  4.24690  2.90347  2.73739  3.18146  2.89801  2.37887  2.77519  2.98518  4.58477  3.61503
          0.02673  4.03103  4.75338  0.61958  0.77255  0.48576  0.95510
    205   2.85714  2.87639  4.40889  3.84817  2.60889  3.98368  4.28671  2.27103  3.70857  1.30417  3.07942  4.02224  4.32986  3.89389  3.85729  3.30867  3.10308  2.20769  4.79280  3.52793    220 - -
          2.68618  4.42225  2.77519  2.73123  3.46354  2.40513  3.72494  3.29354  2.67741  2.69355  4.24690  2.90347  2.73739  3.18146  2.89801  2.37887  2.77519  2.98518  4.58477  3.61503
          0.02673  4.03103  4.75338  0.61958  0.77255  0.48576  0.95510
    206   2.86219  4.85938  2.80780  2.71067  4.24857  3.29617  4.05989  3.99597  2.97848  3.62553  4.58186  0.90518  3.95700  3.33513  3.33664  2.92472  3.25065  3.60200  5.53645  4.18723    221 - -
          2.68618  4.42225  2.77519  2.73123  3.46354  2.40513  3.72494  3.29354  2.67741  2.69355  4.24690  2.90347  2.73739  3.18146  2.89801  2.37887  2.77519  2.98518  4.58477  3.61503
          0.02673  4.03103  4.75338  0.61958  0.77255  0.48576  0.95510
    207   3.19166  5.01463  3.69920  3.18043  4.40974  3.64586  3.95016  3.96464  2.31642  3.45186  4.45015  3.52688  4.14276  3.16458  0.76124  3.26956  3.44811  3.68229  5.42973  4.30507    222 - -
          2.68618  4.42225  2.77519  2.73123  3.46354  2.40513  3.72494  3.29354  2.67741  2.69355  4.24690  2.90347  2.73739  3.18146  2.89801  2.37887  2.77519  2.98518  4.58477  3.61503
          0.02673  4.03103  4.75338  0.61958  0.77255  0.48576  0.95510
    208   3.33706  4.75382  4.44345  4.08664  3.20284  4.18203  4.69283  2.41828  3.85284  0.70201  3.18096  4.34668  4.59181  4.18305  4.00190  3.77533  3.62504  2.49628  5.13693  3.89598    223 - -
          2.68618  4.42225  2.77519  2.73123  3.46354  2.40513  3.72494  3.29354  2.67741  2.69355  4.24690  2.90347  2.73739  3.18146  2.89801  2.37887  2.77519  2.98518  4.58477  3.61503
          0.02673  4.03103  4.75338  0.61958  0.77255  0.48576  0.95510
    209   2.41424  4.77314  2.95733  2.29174  3.99673  3.41963  3.63285  3.41858  2.40769  3.02809  3.85654  2.67297  3.82448  2.25783  2.83315  2.66157  2.85172  3.10790  3.40345  3.94384    224 - -
          2.68618  4.42225  2.77519  2.73123  3.46354  2.40513  3.72494  3.29354  2.67741  2.69355  4.24690  2.90347  2.73739  3.18146  2.89801  2.37887  2.77519  2.98518  4.58477  3.61503
          0.02673  4.03103  4.75338  0.61958  0.77255  0.48576  0.95510
    210   3.61190  4.92788  4.34192  4.08903  2.84585  3.91478  4.10845  3.64495  3.80919  3.01132  4.27099  4.20671  4.44629  4.18858  3.90877  3.81398  3.92091  3.53960  0.61829  2.84008    225 - -
          2.68618  4.42225  2.77519  2.73123  3.46354  2.40513  3.72494  3.29354  2.67741  2.69355  4.24690  2.90347  2.73739  3.18146  2.89801  2.37887  2.77519  2.98518  4.58477  3.61503
          0.02673  4.03103  4.75338  0.61958  0.77255  0.48576  0.95510
    211   3.01565  5.00057  3.01667  2.77663  4.18963  3.47638  3.93538  3.84738  2.58703  3.33367  4.35972  3.23676  4.03381  0.97637  2.86695  3.05793  3.31374  3.56798  5.43469  4.14003    226 - -
          2.68618  4.42225  2.77519  2.73123  3.46354  2.40513  3.72494  3.29354  2.67741  2.69355  4.24690  2.90347  2.73739  3.18146  2.89801  2.37887  2.77519  2.98518  4.58477  3.61503
          0.02673  4.03103  4.75338  0.61958  0.77255  0.48576  0.95510
    212   3.51574  4.79131  4.62480  4.26540  1.46130  4.31723  3.56491  3.17749  4.07802  2.50078  3.76521  4.08345  4.64032  4.10419  4.12554  3.70208  3.74425  3.12202  1.53250  2.01601    227 - -
          2.68618  4.42225  2.77519  2.73123  3.46354  2.40513  3.72494  3.29354  2.67741  2.69355  4.24690  2.90347  2.73739  3.18146  2.89801  2.37887  2.77519  2.98518  4.58477  3.61503
          0.02673  4.03103  4.75338  0.61958  0.77255  0.48576  0.95510
    213   2.47389  5.01469  2.92651  2.40143  4.34338  3.01851  3.58829  3.77428  1.96269  3.29453  4.08645  2.62287  3.82452  2.49465  2.27208  2.66870  2.90476  3.40233  5.44998  4.11287    228 - -
          2.68618  4.42225  2.77519  2.73123  3.46354  2.40513  3.72494  3.29354  2.67741  2.69355  4.24690  2.90347  2.73739  3.18146  2.89801  2.37887  2.77519  2.98518  4.58477  3.61503
          0.02673  4.03103  4.75338  0.61958  0.77255  0.48576  0.95510
    214   2.68816  4.81051  3.01247  2.32231  4.14659  3.42694  3.67542  3.52331  2.32903  3.13083  3.97587  3.02251  3.86822  2.83870  2.20207  2.73359  1.91348  3.20445  5.35573  4.06579    229 - -
          2.68618  4.42225  2.77519  2.73123  3.46354  2.40513  3.72494  3.29354  2.67741  2.69355  4.24690  2.90347  2.73739  3.18146  2.89801  2.37887  2.77519  2.98518  4.58477  3.61503
          0.02673  4.03103  4.75338  0.61958  0.77255  0.48576  0.95510
    215   3.33177  4.68222  4.64310  4.18883  1.34663  4.36244  4.13626  2.47956  4.03607  1.43324  3.14885  4.27701  4.64449  4.14456  4.14683  3.73757  3.56871  2.55395  4.36639  2.79927    230 - -
          2.68618  4.42225  2.77519  2.73123  3.46354  2.40513  3.72494  3.29354  2.67741  2.69355  4.24690  2.90347  2.73739  3.18146  2.89801  2.37887  2.77519  2.98518  4.58477  3.61503
          0.02673  4.03103  4.75338  0.61958  0.77255  0.48576  0.95510
    216   2.97484  4.70300  3.59960  3.46342  4.44072  3.38167  4.52574  4.02956  3.53481  3.63813  4.69645  3.75294  0.57931  3.91873  3.76022  3.14786  3.42939  3.65640  5.58125  4.56436    231 - -
          2.68618  4.42225  2.77519  2.73123  3.46354  2.40513  3.72494  3.29354  2.67741  2.69355  4.24690  2.90347  2.73739  3.18146  2.89801  2.37887  2.77519  2.98518  4.58477  3.61503
          0.02673  4.03103  4.75338  0.61958  0.77255  0.48576  0.95510
    217   3.63300  4.89111  4.57265  4.25367  1.56090  4.37309  3.48260  3.34119  4.10513  2.67807  3.94407  4.05270  4.68992  4.10241  4.16198  3.74403  3.85813  3.26299  3.63075  0.96741    232 - -
          2.68618  4.42225  2.77519  2.73123  3.46354  2.40513  3.72494  3.29354  2.67741  2.69355  4.24690  2.90347  2.73739  3.18146  2.89801  2.37887  2.77519  2.98518  4.58477  3.61503
          0.02673  4.03103  4.75338  0.61958  0.77255  0.48576  0.95510
    218   1.58529  4.17738  3.49552  3.14657  4.24080  2.98129  4.19113  3.58957  3.15999  3.31955  4.15599  3.31386  3.71045  3.45743  3.48136  1.50800  2.32072  3.09207  5.59451  4.38104    233 - -
          2.68618  4.42225  2.77519  2.73123  3.46354  2.40513  3.72494  3.29354  2.67741  2.69355  4.24690  2.90347  2.73739  3.18146  2.89801  2.37887  2.77519  2.98518  4.58477  3.61503
          0.02673  4.03103  4.75338  0.61958  0.77255  0.48576  0.95510
    219   2.24047  5.18366  1.87018  1.89112  4.51626  3.28141  3.69240  3.98469  2.58100  3.51831  4.32390  2.77568  3.81292  2.83668  3.11088  2.39748  3.02137  3.58183  5.70075  4.27203    234 - -
          2.68618  4.42225  2.77519  2.73123  3.46354  2.40513  3.72494  3.29354  2.67741  2.69355  4.24690  2.90347  2.73739  3.18146  2.89801  2.37887  2.77519  2.98518  4.58477  3.61503
          0.02673  4.03103  4.75338  0.61958  0.77255  0.48576  0.95510
    220   2.66438  4.97184  1.96314  2.30185  4.39022  3.26993  3.71014  3.84265  2.57968  3.40752  4.21559  2.53824  3.79957  2.86108  3.08108  2.40165  2.14136  3.44430  5.60612  4.21542    235 - -
          2.68618  4.42225  2.77519  2.73123  3.46354  2.40513  3.72494  3.29354  2.67741  2.69355  4.24690  2.90347  2.73739  3.18146  2.89801  2.37887  2.77519  2.98518  4.58477  3.61503
          0.02673  4.03103  4.75338  0.61958  0.77255  0.48576  0.95510
    221   3.09676  5.23230  2.56550  0.81925  4.59965  3.38212  3.98621  4.08547  2.88733  3.67830  4.64817  3.03386  3.99509  3.20036  3.31055  3.06468  3.40313  3.75400  5.74132  4.46702    236 - -
          2.68618  4.42225  2.77519  2.73123  3.46354  2.40513  3.72494  3.29354  2.67741  2.69355  4.24690  2.90347  2.73739  3.18146  2.89801  2.37887  2.77519  2.98518  4.58477  3.61503
          0.02673  4.03103  4.75338  0.61958  0.77255  0.48576  0.95510
    222   2.43910  4.97789  2.62285  2.20326  4.27523  3.37698  3.12828  3.72371  2.08115  3.25858  4.03530  2.86705  3.77741  2.69313  2.58184  2.59146  2.83508  3.04285  5.43583  4.06315    237 - -
          2.68618  4.42225  2.77519  2.73123  3.46354  2.40513  3.72494  3.29354  2.67741  2.69355  4.24690  2.90347  2.73739  3.18146  2.89801  2.37887  2.77519  2.98518  4.58477  3.61503
          0.02673  4.03103  4.75338  0.61958  0.77255  0.48576  0.95510
    223   2.60292  4.17645  3.76868  3.20359  2.89634  3.65329  3.96495  2.12326  3.12514  2.32912  3.28805  3.07686  4.03591  3.39979  3.40525  2.93073  2.37804  1.98886  4.82395  3.60516    238 - -
          2.68618  4.42225  2.77519  2.73123  3.46354  2.40513  3.72494  3.29354  2.67741  2.69355  4.24690  2.90347  2.73739  3.18146  2.89801  2.37887  2.77519  2.98518  4.58477  3.61503
          0.02673  4.03103  4.75338  0.61958  0.77255  0.48576  0.95510
    224   2.19937  1.46426  3.89413  3.55318  4.02911  2.44297  4.35098  3.38589  3.46513  3.15189  4.01879  3.50130  3.72525  3.73575  3.67605  2.09665  2.69144  2.93536  5.45243  4.27276    239 - -
          2.68618  4.42225  2.77519  2.73123  3.46354  2.40513  3.72494  3.29354  2.67741  2.69355  4.24690  2.90347  2.73739  3.18146  2.89801  2.37887  2.77519  2.98518  4.58477  3.61503
          0.02673  4.03103  4.75338  0.61958  0.77255  0.48576  0.95510
    225   3.09098  4.41940  4.77288  4.28345  3.58885  4.41420  5.00948  1.47126  4.16742  2.10317  3.40152  4.50228  4.74518  4.44309  4.37188  3.80590  3.36279  1.03498  5.54625  4.33168    240 - -
          2.68618  4.42225  2.77519  2.73123  3.46354  2.40513  3.72494  3.29354  2.67741  2.69355  4.24690  2.90347  2.73739  3.18146  2.89801  2.37887  2.77519  2.98518  4.58477  3.61503
          0.02673  4.03103  4.75338  0.61958  0.77255  0.48576  0.95510
    226   3.55360  4.80402  4.68302  4.33821  1.02289  4.35430  3.55013  3.19159  4.15094  2.50248  3.77349  4.10885  4.66771  4.14109  4.17463  3.73624  3.77871  3.14115  2.36825  1.98520    241 - -
          2.68618  4.42225  2.77519  2.73123  3.46354  2.40513  3.72494  3.29354  2.67741  2.69355  4.24690  2.90347  2.73739  3.18146  2.89801  2.37887  2.77519  2.98518  4.58477  3.61503
          0.02673  4.03103  4.75338  0.61958  0.77255  0.48576  0.95510
    227   3.12298  5.08716  3.30913  2.90433  4.50998  3.59231  3.85618  3.94989  0.84015  3.48172  4.43721  3.32083  4.08359  3.04053  2.47397  3.15610  3.36574  3.64966  5.50141  4.33822    242 - -
          2.68618  4.42225  2.77519  2.73123  3.46354  2.40513  3.72494  3.29354  2.67741  2.69355  4.24690  2.90347  2.73739  3.18146  2.89801  2.37887  2.77519  2.98518  4.58477  3.61503
          0.02673  4.03103  4.75338  0.61958  0.77255  0.48576  0.95510
    228   2.50519  4.34965  3.57651  3.33928  4.11641  3.18283  4.34352  3.26319  3.28538  3.12098  4.16349  3.52088  3.90010  3.67285  3.53461  2.70852  0.92890  2.94087  5.54014  4.33390    243 - -
          2.68618  4.42225  2.77519  2.73123  3.46354  2.40513  3.72494  3.29354  2.67741  2.69355  4.24690  2.90347  2.73739  3.18146  2.89801  2.37887  2.77519  2.98518  4.58477  3.61503
          0.02673  4.03103  4.75338  0.61958  0.77255  0.48576  0.95510
    229   1.15710  4.16280  3.49657  3.22550  4.27340  2.95960  4.27118  3.61196  3.26778  3.37186  4.22691  3.35002  3.71562  3.56095  3.55970  1.80580  2.72887  3.10368  5.64451  4.43027    244 - -
          2.68618  4.42225  2.77519  2.73123  3.46354  2.40513  3.72494  3.29354  2.67741  2.69355  4.24690  2.90347  2.73739  3.18146  2.89801  2.37887  2.77519  2.98518  4.58477  3.61503
          0.02673  4.03103  4.75338  0.61958  0.77255  0.48576  0.95510
    230   3.33706  4.75382  4.44345  4.08664  3.20284  4.18203  4.69283  2.41828  3.85284  0.70201  3.18096  4.34668  4.59181  4.18305  4.00190  3.77533  3.62504  2.49628  5.13693  3.89598    245 - -
          2.68618  4.42225  2.77519  2.73123  3.46354  2.40513  3.72494  3.29354  2.67741  2.69355  4.24690  2.90347  2.73739  3.18146  2.89801  2.37887  2.77519  2.98518  4.58477  3.61503
          0.02673  4.03103  4.75338  0.61958  0.77255  0.48576  0.95510
    231   2.50519  4.34965  3.57651  3.33928  4.11641  3.18283  4.34352  3.26319  3.28538  3.12098  4.16349  3.52088  3.90010  3.67285  3.53461  2.70852  0.92890  2.94087  5.54014  4.33390    246 - -
          2.68618  4.42225  2.77519  2.73123  3.46354  2.40513  3.72494  3.29354  2.67741  2.69355  4.24690  2.90347  2.73739  3.18146  2.89801  2.37887  2.77519  2.98518  4.58477  3.61503
          0.02673  4.03103  4.75338  0.61958  0.77255  0.48576  0.95510
    232   3.46638  4.82248  4.45631  4.20328  0.78402  4.11417  3.95685  2.97322  4.10695  2.30784  3.68143  4.20102  4.57099  4.23179  4.18738  3.72653  3.76850  2.97516  4.16333  2.51228    247 - -
          2.68618  4.42225  2.77519  2.73123  3.46354  2.40513  3.72494  3.29354  2.67741  2.69355  4.24690  2.90347  2.73739  3.18146  2.89801  2.37887  2.77519  2.98518  4.58477  3.61503
          0.02673  4.03103  4.75338  0.61958  0.77255  0.48576  0.95510
    233   2.93470  4.43638  4.34257  4.01316  3.67053  3.88533  4.78893  2.05539  3.88338  2.33165  3.61405  4.17682  4.43888  4.23292  4.08022  3.40087  3.29357  0.84623  5.48091  4.22127    248 - -
          2.68618  4.42225  2.77519  2.73123  3.46354  2.40513  3.72494  3.29354  2.67741  2.69355  4.24690  2.90347  2.73739  3.18146  2.89801  2.37887  2.77519  2.98518  4.58477  3.61503
          0.02673  4.03103  4.75338  0.61958  0.77255  0.48576  0.95510
    234   3.16701  5.31118  0.71474  2.44722  4.71117  3.33715  4.08049  4.33694  3.19613  3.91805  4.90221  3.01057  4.00139  3.32173  3.73190  3.11326  3.50986  3.96008  5.84826  4.56122    249 - -
          2.68618  4.42225  2.77519  2.73123  3.46354  2.40513  3.72494  3.29354  2.67741  2.69355  4.24690  2.90347  2.73739  3.18146  2.89801  2.37887  2.77519  2.98518  4.58477  3.61503
          0.02673  4.03103  4.75338  0.61958  0.77255  0.48576  0.95510
    235   2.39962  4.32070  3.35140  3.17724  4.23780  3.04799  4.28135  3.78319  3.26179  3.49209  4.40659  3.37463  3.80045  3.59912  3.54104  0.87480  2.89212  3.28325  5.59807  4.32291    250 - -
          2.68618  4.42225  2.77519  2.73123  3.46354  2.40513  3.72494  3.29354  2.67741  2.69355  4.24690  2.90347  2.73739  3.18146  2.89801  2.37887  2.77519  2.98518  4.58477  3.61503
          0.02673  4.03103  4.75338  0.61958  0.77255  0.48576  0.95510
    236   3.05627  4.42049  4.67537  4.19954  3.58405  4.31519  4.94056  1.64161  4.07005  2.12093  3.41712  4.41797  4.68548  4.36611  4.28265  3.71392  3.34007  0.96887  5.52062  4.28955    251 - -
          2.68618  4.42225  2.77519  2.73123  3.46354  2.40513  3.72494  3.29354  2.67741  2.69355  4.24690  2.90347  2.73739  3.18146  2.89801  2.37887  2.77519  2.98518  4.58477  3.61503
          0.02673  4.03103  4.75338  0.61958  0.77255  0.48576  0.95510
    237   1.71139  1.91704  3.91067  3.51536  3.97457  2.99483  4.31318  3.26757  3.42805  3.06445  3.94000  3.49451  3.73431  3.68934  3.65777  1.87247  2.68518  2.85308  5.40867  4.23010    252 - -
          2.68618  4.42225  2.77519  2.73123  3.46354  2.40513  3.72494  3.29354  2.67741  2.69355  4.24690  2.90347  2.73739  3.18146  2.89801  2.37887  2.77519  2.98518  4.58477  3.61503
          0.02673  4.03103  4.75338  0.61958  0.77255  0.48576  0.95510
    238   3.09676  5.23230  2.56550  0.81925  4.59965  3.38212  3.98621  4.08547  2.88733  3.67830  4.64817  3.03386  3.99509  3.20036  3.31055  3.06468  3.40313  3.75400  5.74132  4.46702    253 - -
          2.68618  4.42225  2.77519  2.73123  3.46354  2.40513  3.72494  3.29354  2.67741  2.69355  4.24690  2.90347  2.73739  3.18146  2.89801  2.37887  2.77519  2.98518  4.58477  3.61503
          0.02673  4.03103  4.75338  0.61958  0.77255  0.48576  0.95510
    239   3.19554  4.52436  4.75734  4.26721  3.35853  4.47145  4.91362  1.06402  4.08551  1.68347  3.21350  4.51011  4.75677  4.35876  4.26315  3.86780  3.45233  1.80414  5.36134  4.14340    254 - -
          2.68618  4.42225  2.77519  2.73123  3.46354  2.40513  3.72494  3.29354  2.67741  2.69355  4.24690  2.90347  2.73739  3.18146  2.89801  2.37887  2.77519  2.98518  4.58477  3.61503
          0.02673  4.03103  4.75338  0.61958  0.77255  0.48576  0.95510
    240   3.61190  4.92788  4.34192  4.08903  2.84585  3.91478  4.10845  3.64495  3.80919  3.01132  4.27099  4.20671  4.44629  4.18858  3.90877  3.81398  3.92091  3.53960  0.61829  2.84008    255 - -
          2.68618  4.42225  2.77519  2.73123  3.46354  2.40513  3.72494  3.29354  2.67741  2.69355  4.24690  2.90347  2.73739  3.18146  2.89801  2.37887  2.77519  2.98518  4.58477  3.61503
          0.02673  4.03103  4.75338  0.61958  0.77255  0.48576  0.95510
    241   1.92605  4.24604  3.32835  3.16366  4.42198  1.11351  4.31634  3.79920  3.32539  3.53731  4.40147  3.33920  3.74749  3.60704  3.61973  2.48758  2.81490  3.25398  5.74481  4.54999    256 - -
          2.68618  4.42225  2.77519  2.73123  3.46354  2.40513  3.72494  3.29354  2.67741  2.69355  4.24690  2.90347  2.73739  3.18146  2.89801  2.37887  2.77519  2.98518  4.58477  3.61503
          0.02673  4.03103  4.75338  0.61958  0.77255  0.48576  0.95510
    242   2.97484  4.70300  3.59960  3.46342  4.44072  3.38167  4.52574  4.02956  3.53481  3.63813  4.69645  3.75294  0.57931  3.91873  3.76022  3.14786  3.42939  3.65640  5.58125  4.56436    257 - -
          2.68618  4.42225  2.77519  2.73123  3.46354  2.40513  3.72494  3.29354  2.67741  2.69355  4.24690  2.90347  2.73739  3.18146  2.89801  2.37887  2.77519  2.98518  4.58477  3.61503
          0.02673  4.03103  4.75338  0.61958  0.77255  0.48576  0.95510
    243   3.33706  4.75382  4.44345  4.08664  3.20284  4.18203  4.69283  2.41828  3.85284  0.70201  3.18096  4.34668  4.59181  4.18305  4.00190  3.77533  3.62504  2.49628  5.13693  3.89598    258 - -
          2.68618  4.42225  2.77519  2.73123  3.46354  2.40513  3.72494  3.29354  2.67741  2.69355  4.24690  2.90347  2.73739  3.18146  2.89801  2.37887  2.77519  2.98518  4.58477  3.61503
          0.02673  4.03103  4.75338  0.61958  0.77255  0.48576  0.95510
    244   3.31455  4.64822  4.84045  4.27596  3.09359  4.56660  4.85953  1.94445  4.12339  0.91197  2.49769  4.55559  4.74429  4.25678  4.25999  3.91233  3.53545  2.23481  5.18624  4.11813    259 - -
          2.68618  4.42225  2.77519  2.73123  3.46354  2.40513  3.72494  3.29354  2.67741  2.69355  4.24690  2.90347  2.73739  3.18146  2.89801  2.37887  2.77519  2.98518  4.58477  3.61503
          0.02673  4.03103  4.75338  0.61958  0.77255  0.48576  0.95510
    245   2.59874  3.75715  2.99217  2.46764  3.99091  3.40726  2.63280  3.41816  2.41423  3.02831  3.85446  2.71332  3.81759  2.38286  2.83978  2.46657  2.83776  3.10174  5.26441  3.94042    260 - -
          2.68618  4.42225  2.77519  2.73123  3.46354  2.40513  3.72494  3.29354  2.67741  2.69355  4.24690  2.90347  2.73739  3.18146  2.89801  2.37887  2.77519  2.98518  4.58477  3.61503
          0.02673  4.03103  4.75338  0.61958  0.77255  0.48576  0.95510
    246   2.75902  4.86761  2.11079  2.49623  4.56748  1.17195  4.00475  4.08218  3.02165  3.68756  4.55897  2.99704  3.87181  3.22254  3.50235  2.79658  3.14314  3.63005  5.77593  4.47172    261 - -
          2.68620  4.42227  2.77521  2.73125  3.46356  2.40515  3.72496  3.29356  2.67743  2.69357  4.24692  2.90349  2.73725  3.18148  2.89803  2.37889  2.77505  2.98520  4.58479  3.61505
          0.09812  2.46703  4.75338  0.64994  0.73831  0.48576  0.95510
    247   2.72915  4.49993  3.52232  2.92805  3.52594  3.66267  3.85267  2.52605  2.64893  2.18691  2.98359  3.34650  4.02748  3.11721  1.92612  2.92501  2.95408  2.61496  5.03856  3.80620    264 - -
          2.68618  4.42225  2.77519  2.73123  3.46354  2.40513  3.72494  3.29354  2.67741  2.69355  4.24690  2.90347  2.73739  3.18146  2.89801  2.37887  2.77519  2.98518  4.58477  3.61503
          0.02673  4.03103  4.75338  0.61958  0.77255  0.48576  0.95510
    248   1.64378  2.97465  3.77078  3.31641  3.91281  3.05503  4.18625  3.22078  3.24825  2.99238  3.86168  3.42188  3.74978  3.52467  3.53061  2.18627  1.84938  2.83433  5.33439  4.14020    265 - -
          2.68618  4.42225  2.77519  2.73123  3.46354  2.40513  3.72494  3.29354  2.67741  2.69355  4.24690  2.90347  2.73739  3.18146  2.89801  2.37887  2.77519  2.98518  4.58477  3.61503
          0.02673  4.03103  4.75338  0.61958  0.77255  0.48576  0.95510
    249   3.27502  4.59959  4.83172  4.30484  3.18872  4.54122  4.89463  1.54983  4.13412  1.06536  3.00879  4.56096  4.76314  4.32243  4.28056  3.91491  3.51248  2.02837  5.25063  4.11211    266 - -
          2.68618  4.42225  2.77519  2.73123  3.46354  2.40513  3.72494  3.29354  2.67741  2.69355  4.24690  2.90347  2.73739  3.18146  2.89801  2.37887  2.77519  2.98518  4.58477  3.61503
          0.02673  4.03103  4.75338  0.61958  0.77255  0.48576  0.95510
    250   3.12199  4.48784  4.65434  4.09641  3.21208  4.35828  4.71367  2.04923  3.96300  1.25540  2.55766  4.35434  4.61543  4.15148  4.13314  3.69426  3.35714  1.56481  5.17973  4.06168    267 - -
          2.68618  4.42225  2.77519  2.73123  3.46354  2.40513  3.72494  3.29354  2.67741  2.69355  4.24690  2.90347  2.73739  3.18146  2.89801  2.37887  2.77519  2.98518  4.58477  3.61503
          0.02673  4.03103  4.75338  0.61958  0.77255  0.48576  0.95510
    251   3.11001  4.42225  4.82633  4.33331  3.58516  4.46151  5.04790  1.28603  4.22147  2.08544  3.38922  4.54889  4.77485  4.48628  4.41860  3.85256  3.37740  1.16131  5.55704  4.35104    268 - -
          2.68618  4.42225  2.77519  2.73123  3.46354  2.40513  3.72494  3.29354  2.67741  2.69355  4.24690  2.90347  2.73739  3.18146  2.89801  2.37887  2.77519  2.98518  4.58477  3.61503
          0.02673  4.03103  4.75338  0.61958  0.77255  0.48576  0.95510
    252   3.13376  4.43798  4.83214  4.30019  3.44220  4.49437  4.95417  1.50064  4.18922  1.63691  3.24481  4.53153  4.75434  4.40523  4.36733  3.85618  3.38046  1.26215  5.41649  4.25291    269 - -
          2.68618  4.42225  2.77519  2.73123  3.46354  2.40513  3.72494  3.29354  2.67741  2.69355  4.24690  2.90347  2.73739  3.18146  2.89801  2.37887  2.77519  2.98518  4.58477  3.61503
          0.02673  4.03103  4.75338  0.61958  0.77255  0.48576  0.95510
    253   2.35777  4.33348  3.19289  2.93244  4.27886  3.04638  4.10210  3.73768  3.02019  3.40195  4.25019  3.21909  1.64658  3.34887  3.36417  1.70706  2.81078  3.24125  5.60262  4.33845    270 - -
          2.68618  4.42225  2.77519  2.73123  3.46354  2.40513  3.72494  3.29354  2.67741  2.69355  4.24690  2.90347  2.73739  3.18146  2.89801  2.37887  2.77519  2.98518  4.58477  3.61503
          0.02673  4.03103  4.75338  0.61958  0.77255  0.48576  0.95510
    254   3.07608  5.18642  3.47629  2.81687  4.64587  3.68193  3.63048  3.99473  1.18165  3.43319  4.30654  3.21721  4.05363  2.76581  1.73458  3.07039  3.24272  3.67613  5.46952  4.30456    271 - -
          2.68618  4.42225  2.77519  2.73123  3.46354  2.40513  3.72494  3.29354  2.67741  2.69355  4.24690  2.90347  2.73739  3.18146  2.89801  2.37887  2.77519  2.98518  4.58477  3.61503
          0.02673  4.03103  4.75338  0.61958  0.77255  0.48576  0.95510
    255   2.25625  4.91040  2.86397  2.10857  4.19532  3.39054  2.81897  3.62570  2.35288  3.19220  3.99649  2.90781  3.80798  2.75099  2.56146  2.45849  2.87094  3.27601  5.39457  4.04848    272 - -
          2.68618  4.42225  2.77519  2.73123  3.46354  2.40513  3.72494  3.29354  2.67741  2.69355  4.24690  2.90347  2.73739  3.18146  2.89801  2.37887  2.77519  2.98518  4.58477  3.61503
          0.02673  4.03103  4.75338  0.61958  0.77255  0.48576  0.95510
    256   2.87262  4.30756  4.36177  3.83669  3.55654  4.05629  4.58213  1.60684  3.73367  2.24687  3.41559  4.08568  4.44537  4.01628  3.97345  3.40279  2.44385  1.31099  5.30694  4.09976    273 - -
          2.68618  4.42225  2.77519  2.73123  3.46354  2.40513  3.72494  3.29354  2.67741  2.69355  4.24690  2.90347  2.73739  3.18146  2.89801  2.37887  2.77519  2.98518  4.58477  3.61503
          0.02673  4.03103  4.75338  0.61958  0.77255  0.48576  0.95510
    257   2.50519  4.34965  3.57651  3.33928  4.11641  3.18283  4.34352  3.26319  3.28538  3.12098  4.16349  3.52088  3.90010  3.67285  3.53461  2.70852  0.92890  2.94087  5.54014  4.33390    274 - -
          2.68618  4.42225  2.77519  2.73123  3.46354  2.40513  3.72494  3.29354  2.67741  2.69355  4.24690  2.90347  2.73739  3.18146  2.89801  2.37887  2.77519  2.98518  4.58477  3.61503
          0.02673  4.03103  4.75338  0.61958  0.77255  0.48576  0.95510
    258   2.83176  5.03273  3.20333  2.59806  4.37857  3.55108  3.60370  3.76849  1.55294  2.88154  4.11234  2.70805  3.92764  2.73808  2.01392  2.83580  3.03007  3.43651  5.40620  4.14953    275 - -
          2.68618  4.42225  2.77519  2.73123  3.46354  2.40513  3.72494  3.29354  2.67741  2.69355  4.24690  2.90347  2.73739  3.18146  2.89801  2.37887  2.77519  2.98518  4.58477  3.61503
          0.02673  4.03103  4.75338  0.61958  0.77255  0.48576  0.95510
    259   2.96121  5.42916  1.09710  2.15554  4.74986  3.22419  3.83540  4.33002  2.89130  3.86058  4.73692  2.33897  3.87303  3.02058  3.48421  2.86437  3.27761  3.89900  5.97305  4.47125    276 - -
          2.68618  4.42225  2.77519  2.73123  3.46354  2.40513  3.72494  3.29354  2.67741  2.69355  4.24690  2.90347  2.73739  3.18146  2.89801  2.37887  2.77519  2.98518  4.58477  3.61503
          0.02673  4.03103  4.75338  0.61958  0.77255  0.48576  0.95510
    260   2.97484  4.70300  3.59960  3.46342  4.44072  3.38167  4.52574  4.02956  3.53481  3.63813  4.69645  3.75294  0.57931  3.91873  3.76022  3.14786  3.42939  3.65640  5.58125  4.56436    277 - -
          2.68618  4.42225  2.77519  2.73123  3.46354  2.40513  3.72494  3.29354  2.67741  2.69355  4.24690  2.90347  2.73739  3.18146  2.89801  2.37887  2.77519  2.98518  4.58477  3.61503
          0.02673  4.03103  4.75338  0.61958  0.77255  0.48576  0.95510
    261   2.87173  5.26105  2.47505  1.46658  4.55728  3.34269  3.70935  4.03042  2.47158  3.54042  4.38669  2.83293  3.87453  2.05791  2.89435  2.81290  3.12612  3.65521  5.69220  4.30186    278 - -
          2.68618  4.42225  2.77519  2.73123  3.46354  2.40513  3.72494  3.29354  2.67741  2.69355  4.24690  2.90347  2.73739  3.18146  2.89801  2.37887  2.77519  2.98518  4.58477  3.61503
          0.02673  4.03103  4.75338  0.61958  0.77255  0.48576  0.95510
    262   3.09441  5.19772  3.52790  2.83879  4.66668  3.70011  3.62538  4.00666  1.37339  3.43757  4.31153  3.23126  4.06341  2.75946  1.44082  3.08797  3.25434  3.69010  5.46797  4.31257    279 - -
          2.68618  4.42225  2.77519  2.73123  3.46354  2.40513  3.72494  3.29354  2.67741  2.69355  4.24690  2.90347  2.73739  3.18146  2.89801  2.37887  2.77519  2.98518  4.58477  3.61503
          0.02673  4.03103  4.75338  0.61958  0.77255  0.48576  0.95510
    263   3.33510  4.68134  4.74007  4.24028  2.10145  4.45674  4.46151  2.33070  4.09498  0.94522  2.96689  4.42100  4.68993  4.20115  4.21036  3.82545  3.56414  2.45670  4.71645  3.30243    280 - -
          2.68618  4.42225  2.77519  2.73123  3.46354  2.40513  3.72494  3.29354  2.67741  2.69355  4.24690  2.90347  2.73739  3.18146  2.89801  2.37887  2.77519  2.98518  4.58477  3.61503
          0.02673  4.03103  4.75338  0.61958  0.77255  0.48576  0.95510
    264   2.92371  4.32780  4.47494  3.95714  3.58273  4.14563  4.69463  1.56456  3.85055  2.22894  3.42537  4.19411  4.52330  4.13261  4.08041  3.50230  2.69493  1.19546  5.37890  4.17184    281 - -
          2.68618  4.42225  2.77519  2.73123  3.46354  2.40513  3.72494  3.29354  2.67741  2.69355  4.24690  2.90347  2.73739  3.18146  2.89801  2.37887  2.77519  2.98518  4.58477  3.61503
          0.02673  4.03103  4.75338  0.61958  0.77255  0.48576  0.95510
    265   2.25847  5.00057  2.52472  2.30776  4.31075  3.34963  3.60605  3.76283  2.38411  3.30190  4.08600  2.39731  3.78464  2.53175  2.64137  2.42226  2.87174  3.37984  5.48460  4.10344    282 - -
          2.68618  4.42225  2.77519  2.73123  3.46354  2.40513  3.72494  3.29354  2.67741  2.69355  4.24690  2.90347  2.73739  3.18146  2.89801  2.37887  2.77519  2.98518  4.58477  3.61503
          0.02673  4.03103  4.75338  0.61958  0.77255  0.48576  0.95510
    266   2.42648  4.24167  3.83977  3.27407  3.38327  3.75660  4.06552  2.10848  2.83155  1.99149  3.31987  3.60780  4.12573  3.47113  3.44983  3.03705  2.92319  1.76239  4.94531  3.73446    283 - -
          2.68618  4.42225  2.77519  2.73123  3.46354  2.40513  3.72494  3.29354  2.67741  2.69355  4.24690  2.90347  2.73739  3.18146  2.89801  2.37887  2.77519  2.98518  4.58477  3.61503
          0.02673  4.03103  4.75338  0.61958  0.77255  0.48576  0.95510
    267   3.33706  4.75382  4.44345  4.08664  3.20284  4.18203  4.69283  2.41828  3.85284  0.70201  3.18096  4.34668  4.59181  4.18305  4.00190  3.77533  3.62504  2.49628  5.13693  3.89598    284 - -
          2.68618  4.42225  2.77519  2.73123  3.46354  2.40513  3.72494  3.29354  2.67741  2.69355  4.24690  2.90347  2.73739  3.18146  2.89801  2.37887  2.77519  2.98518  4.58477  3.61503
          0.02673  4.03103  4.75338  0.61958  0.77255  0.48576  0.95510
    268   2.46041  5.10336  2.41644  1.86106  4.40241  3.33030  3.06886  3.86832  2.42733  3.39167  4.17397  2.53663  3.78947  2.74490  2.92825  2.63714  2.66600  3.47266  5.56446  4.15932    285 - -
          2.68618  4.42225  2.77519  2.73123  3.46354  2.40513  3.72494  3.29354  2.67741  2.69355  4.24690  2.90347  2.73739  3.18146  2.89801  2.37887  2.77519  2.98518  4.58477  3.61503
          0.02673  4.03103  4.75338  0.61958  0.77255  0.48576  0.95510
    269   2.72023  5.18586  2.04260  1.97252  4.50717  3.34344  3.61825  3.97714  2.17755  3.47073  4.25103  2.81242  3.80663  2.74030  2.35885  2.66994  2.95929  3.56726  5.61454  4.21177    286 - -
          2.68618  4.42225  2.77519  2.73123  3.46354  2.40513  3.72494  3.29354  2.67741  2.69355  4.24690  2.90347  2.73739  3.18146  2.89801  2.37887  2.77519  2.98518  4.58477  3.61503
          0.02673  4.03103  4.75338  0.61958  0.77255  0.48576  0.95510
    270   2.87947  4.77325  3.19369  2.79314  2.83979  3.62872  2.97762  3.39656  2.75250  2.95018  3.90677  2.40077  4.04951  3.12214  3.10997  2.94664  3.11668  3.14834  4.41107  1.72087    287 - -
          2.68618  4.42225  2.77519  2.73123  3.46354  2.40513  3.72494  3.29354  2.67741  2.69355  4.24690  2.90347  2.73739  3.18146  2.89801  2.37887  2.77519  2.98518  4.58477  3.61503
          0.02673  4.03103  4.75338  0.61958  0.77255  0.48576  0.95510
    271   2.98779  5.19015  3.30037  2.68638  4.62057  3.62667  3.60421  3.98366  1.33153  3.42360  4.26902  3.12606  3.99798  2.21864  1.98615  2.96900  3.16219  3.64605  5.48037  4.27443    288 - -
          2.68618  4.42225  2.77519  2.73123  3.46354  2.40513  3.72494  3.29354  2.67741  2.69355  4.24690  2.90347  2.73739  3.18146  2.89801  2.37887  2.77519  2.98518  4.58477  3.61503
          0.02673  4.03103  4.75338  0.61958  0.77255  0.48576  0.95510
    272   3.11963  4.43861  4.81467  4.32615  3.55343  4.45269  5.03781  1.10725  4.20572  2.04060  3.36059  4.54346  4.76947  4.47062  4.40004  3.84737  3.38881  1.38259  5.53812  4.33537    289 - -
          2.68618  4.42225  2.77519  2.73123  3.46354  2.40513  3.72494  3.29354  2.67741  2.69355  4.24690  2.90347  2.73739  3.18146  2.89801  2.37887  2.77519  2.98518  4.58477  3.61503
          0.02673  4.03103  4.75338  0.61958  0.77255  0.48576  0.95510
    273   2.78365  5.15154  2.83275  1.77912  4.50186  3.43785  3.60606  3.93175  2.04983  3.41633  4.21752  2.91767  3.86321  2.24811  2.33703  2.74900  3.00219  3.55156  5.53704  4.20738    290 - -
          2.68618  4.42225  2.77519  2.73123  3.46354  2.40513  3.72494  3.29354  2.67741  2.69355  4.24690  2.90347  2.73739  3.18146  2.89801  2.37887  2.77519  2.98518  4.58477  3.61503
          0.02673  4.03103  4.75338  0.61958  0.77255  0.48576  0.95510
    274   3.19166  5.01463  3.69920  3.18043  4.40974  3.64586  3.95016  3.96464  2.31642  3.45186  4.45015  3.52688  4.14276  3.16458  0.76124  3.26956  3.44811  3.68229  5.42973  4.30507    291 - -
          2.68618  4.42225  2.77519  2.73123  3.46354  2.40513  3.72494  3.29354  2.67741  2.69355  4.24690  2.90347  2.73739  3.18146  2.89801  2.37887  2.77519  2.98518  4.58477  3.61503
          0.02673  4.03103  4.75338  0.61958  0.77255  0.48576  0.95510
    275   3.30578  4.65707  4.76341  4.24641  3.12976  4.51084  4.83842  1.88046  4.04922  0.88864  2.96824  4.51691  4.74233  4.25786  4.20129  3.89178  3.54525  2.16555  5.19864  4.04390    292 - -
          2.68618  4.42225  2.77519  2.73123  3.46354  2.40513  3.72494  3.29354  2.67741  2.69355  4.24690  2.90347  2.73739  3.18146  2.89801  2.37887  2.77519  2.98518  4.58477  3.61503
          0.02673  4.03103  4.75338  0.61958  0.77255  0.48576  0.95510
    276   2.93470  4.43638  4.34257  4.01316  3.67053  3.88533  4.78893  2.05539  3.88338  2.33165  3.61405  4.17682  4.43888  4.23292  4.08022  3.40087  3.29357  0.84623  5.48091  4.22127    293 - -
          2.68618  4.42225  2.77519  2.73123  3.46354  2.40513  3.72494  3.29354  2.67741  2.69355  4.24690  2.90347  2.73739  3.18146  2.89801  2.37887  2.77519  2.98518  4.58477  3.61503
          0.02673  4.03103  4.75338  0.61958  0.77255  0.48576  0.95510
    277   3.33706  4.75382  4.44345  4.08664  3.20284  4.18203  4.69283  2.41828  3.85284  0.70201  3.18096  4.34668  4.59181  4.18305  4.00190  3.77533  3.62504  2.49628  5.13693  3.89598    294 - -
          2.68618  4.42225  2.77519  2.73123  3.46354  2.40513  3.72494  3.29354  2.67741  2.69355  4.24690  2.90347  2.73739  3.18146  2.89801  2.37887  2.77519  2.98518  4.58477  3.61503
          0.02673  4.03103  4.75338  0.61958  0.77255  0.48576  0.95510
    278   2.93470  4.43638  4.34257  4.01316  3.67053  3.88533  4.78893  2.05539  3.88338  2.33165  3.61405  4.17682  4.43888  4.23292  4.08022  3.40087  3.29357  0.84623  5.48091  4.22127    295 - -
          2.68618  4.42225  2.77519  2.73123  3.46354  2.40513  3.72494  3.29354  2.67741  2.69355  4.24690  2.90347  2.73739  3.18146  2.89801  2.37887  2.77519  2.98518  4.58477  3.61503
          0.02673  4.03103  4.75338  0.61958  0.77255  0.48576  0.95510
    279   2.97484  4.70300  3.59960  3.46342  4.44072  3.38167  4.52574  4.02956  3.53481  3.63813  4.69645  3.75294  0.57931  3.91873  3.76022  3.14786  3.42939  3.65640  5.58125  4.56436    296 - -
          2.68618  4.42225  2.77519  2.73123  3.46354  2.40513  3.72494  3.29354  2.67741  2.69355  4.24690  2.90347  2.73739  3.18146  2.89801  2.37887  2.77519  2.98518  4.58477  3.61503
          0.02673  4.03103  4.75338  0.61958  0.77255  0.48576  0.95510
    280   2.28608  4.22653  3.40600  3.08782  4.21263  3.01656  4.15944  3.56441  3.09806  3.30006  4.15654  3.29434  3.73538  3.42438  3.41655  1.50674  1.66405  3.09377  5.57145  4.33641    297 - -
          2.68618  4.42225  2.77519  2.73123  3.46354  2.40513  3.72494  3.29354  2.67741  2.69355  4.24690  2.90347  2.73739  3.18146  2.89801  2.37887  2.77519  2.98518  4.58477  3.61503
          0.02673  4.03103  4.75338  0.61958  0.77255  0.48576  0.95510
    281   3.33706  4.75382  4.44345  4.08664  3.20284  4.18203  4.69283  2.41828  3.85284  0.70201  3.18096  4.34668  4.59181  4.18305  4.00190  3.77533  3.62504  2.49628  5.13693  3.89598    298 - -
          2.68618  4.42225  2.77519  2.73123  3.46354  2.40513  3.72494  3.29354  2.67741  2.69355  4.24690  2.90347  2.73739  3.18146  2.89801  2.37887  2.77519  2.98518  4.58477  3.61503
          0.02673  4.03103  4.75338  0.61958  0.77255  0.48576  0.95510
    282   3.33706  4.75382  4.44345  4.08664  3.20284  4.18203  4.69283  2.41828  3.85284  0.70201  3.18096  4.34668  4.59181  4.18305  4.00190  3.77533  3.62504  2.49628  5.13693  3.89598    299 - -
          2.68618  4.42225  2.77519  2.73123  3.46354  2.40513  3.72494  3.29354  2.67741  2.69355  4.24690  2.90347  2.73739  3.18146  2.89801  2.37887  2.77519  2.98518  4.58477  3.61503
          0.02673  4.03103  4.75338  0.61958  0.77255  0.48576  0.95510
    283   2.96214  5.12089  3.33924  2.70529  4.47270  3.62851  2.57432  3.88387  1.79568  3.35415  4.20412  3.14010  3.99570  2.74519  1.51265  2.95905  3.13972  3.56017  5.41709  4.19317    300 - -
          2.68618  4.42225  2.77519  2.73123  3.46354  2.40513  3.72494  3.29354  2.67741  2.69355  4.24690  2.90347  2.73739  3.18146  2.89801  2.37887  2.77519  2.98518  4.58477  3.61503
          0.02673  4.03103  4.75338  0.61958  0.77255  0.48576  0.95510
    284   1.92565  4.20075  3.39848  3.15641  4.31771  2.96445  4.25097  3.68939  3.22460  3.43026  4.28619  3.31722  3.72049  3.52900  3.52590  1.10071  2.75076  3.16427  5.67688  4.44399    301 - -
          2.68618  4.42225  2.77519  2.73123  3.46354  2.40513  3.72494  3.29354  2.67741  2.69355  4.24690  2.90347  2.73739  3.18146  2.89801  2.37887  2.77519  2.98518  4.58477  3.61503
          0.02673  4.03103  4.75338  0.61958  0.77255  0.48576  0.95510
    285   3.23595  4.55305  4.86034  4.29979  3.17658  4.53013  4.86907  1.44612  4.16297  1.23722  2.55991  4.54768  4.73198  4.30245  4.29630  3.87732  3.46311  2.03926  5.22325  4.13628    302 - -
          2.68618  4.42225  2.77519  2.73123  3.46354  2.40513  3.72494  3.29354  2.67741  2.69355  4.24690  2.90347  2.73739  3.18146  2.89801  2.37887  2.77519  2.98518  4.58477  3.61503
          0.02673  4.03103  4.75338  0.61958  0.77255  0.48576  0.95510
    286   3.33706  4.75382  4.44345  4.08664  3.20284  4.18203  4.69283  2.41828  3.85284  0.70201  3.18096  4.34668  4.59181  4.18305  4.00190  3.77533  3.62504  2.49628  5.13693  3.89598    303 - -
          2.68618  4.42225  2.77519  2.73123  3.46354  2.40513  3.72494  3.29354  2.67741  2.69355  4.24690  2.90347  2.73739  3.18146  2.89801  2.37887  2.77519  2.98518  4.58477  3.61503
          0.02673  4.03103  4.75338  0.61958  0.77255  0.48576  0.95510
    287   3.24812  4.59437  4.77922  4.21020  3.09632  4.48646  4.78375  1.92660  4.06653  1.17117  1.85331  4.47820  4.68534  4.20260  4.20514  3.82319  3.46966  2.23328  5.14654  4.07350    304 - -
          2.68618  4.42225  2.77519  2.73123  3.46354  2.40513  3.72494  3.29354  2.67741  2.69355  4.24690  2.90347  2.73739  3.18146  2.89801  2.37887  2.77519  2.98518  4.58477  3.61503
          0.02673  4.03103  4.75338  0.61958  0.77255  0.48576  0.95510
    288   2.96929  3.28946  4.22962  3.73354  2.10141  3.94284  3.69988  2.81667  3.60315  2.43042  3.50391  3.81432  4.31086  3.76596  3.76519  3.26088  3.21118  2.66243  4.02678  1.37303    305 - -
          2.68618  4.42225  2.77519  2.73123  3.46354  2.40513  3.72494  3.29354  2.67741  2.69355  4.24690  2.90347  2.73739  3.18146  2.89801  2.37887  2.77519  2.98518  4.58477  3.61503
          0.02673  4.03103  4.75338  0.61958  0.77255  0.48576  0.95510
    289   3.23435  4.60176  4.71462  4.15574  3.12154  4.44847  4.77025  2.14618  4.00331  0.96605  2.47255  4.43475  4.67114  4.17245  4.16229  3.79056  3.46400  2.01832  5.16952  4.08149    306 - -
          2.68618  4.42225  2.77519  2.73123  3.46354  2.40513  3.72494  3.29354  2.67741  2.69355  4.24690  2.90347  2.73739  3.18146  2.89801  2.37887  2.77519  2.98518  4.58477  3.61503
          0.02673  4.03103  4.75338  0.61958  0.77255  0.48576  0.95510
    290   2.43157  4.91693  2.86683  2.22739  4.22007  2.97469  3.59888  3.65717  2.21274  3.21369  4.00489  2.89008  3.28918  2.72863  2.57036  2.28878  2.84323  3.29223  5.40986  4.05177    307 - -
          2.68618  4.42225  2.77519  2.73123  3.46354  2.40513  3.72494  3.29354  2.67741  2.69355  4.24690  2.90347  2.73739  3.18146  2.89801  2.37887  2.77519  2.98518  4.58477  3.61503
          0.02673  4.03103  4.75338  0.61958  0.77255  0.48576  0.95510
    291   3.30834  4.63841  4.85032  4.28534  3.09921  4.56699  4.86446  1.89441  4.13700  0.93284  2.50159  4.56082  4.74479  4.26553  4.27090  3.91254  3.52933  2.21688  5.18922  4.12304    308 - -
          2.68618  4.42225  2.77519  2.73123  3.46354  2.40513  3.72494  3.29354  2.67741  2.69355  4.24690  2.90347  2.73739  3.18146  2.89801  2.37887  2.77519  2.98518  4.58477  3.61503
          0.02673  4.03103  4.75338  0.61958  0.77255  0.48576  0.95510
    292   2.69015  5.09162  2.67827  2.14030  4.40458  2.96425  3.61534  3.85944  2.20799  3.37879  4.16629  2.60193  3.80525  2.13461  2.82243  2.40686  2.92822  3.47028  5.54330  4.16014    309 - -
          2.68618  4.42225  2.77519  2.73123  3.46354  2.40513  3.72494  3.29354  2.67741  2.69355  4.24690  2.90347  2.73739  3.18146  2.89801  2.37887  2.77519  2.98518  4.58477  3.61503
          0.02673  4.03103  4.75338  0.61958  0.77255  0.48576  0.95510
    293   2.67129  5.02976  2.73145  2.32530  4.35467  2.96698  3.61973  3.80256  2.20756  3.33496  4.12706  2.36470  2.91153  2.30019  2.81085  2.65210  2.91258  3.42104  5.50828  4.13762    310 - -
          2.68618  4.42225  2.77519  2.73123  3.46354  2.40513  3.72494  3.29354  2.67741  2.69355  4.24690  2.90347  2.73739  3.18146  2.89801  2.37887  2.77519  2.98518  4.58477  3.61503
          0.02673  4.03103  4.75338  0.61958  0.77255  0.48576  0.95510
    294   2.45254  5.08102  2.42135  2.26659  4.39333  2.96264  3.61077  3.85837  2.23922  3.37952  4.15765  2.36472  3.78444  2.50728  2.90064  2.43652  2.89934  3.45953  5.54940  4.14859    311 - -
          2.68619  4.42252  2.77547  2.73118  3.46381  2.40520  3.72484  3.29353  2.67768  2.69382  4.24643  2.90297  2.73753  3.17944  2.89828  2.37871  2.77547  2.98545  4.58504  3.61530
          0.23364  1.61080  4.75338  1.92467  0.15774  0.48576  0.95510
    295   2.62829  5.05192  2.57677  2.17863  4.36690  3.36556  3.57658  3.82685  2.16277  3.33880  4.10762  2.84529  3.77902  2.31464  2.58431  2.42765  2.63311  3.42770  5.49650  4.11065    325 - -
          2.68618  4.42225  2.77519  2.73123  3.46354  2.40513  3.72494  3.29354  2.67741  2.69355  4.24690  2.90347  2.73739  3.18146  2.89801  2.37887  2.77519  2.98518  4.58477  3.61503
          0.02673  4.03103  4.75338  0.61958  0.77255  0.48576  0.95510
    296   2.64807  5.00111  2.61295  2.35766  4.32370  2.95995  3.59300  3.76473  2.02822  3.29395  4.08006  2.88717  3.80187  2.71592  2.18872  2.63471  2.65130  3.38593  5.46161  4.10327    326 - -
          2.68618  4.42225  2.77519  2.73123  3.46354  2.40513  3.72494  3.29354  2.67741  2.69355  4.24690  2.90347  2.73739  3.18146  2.89801  2.37887  2.77519  2.98518  4.58477  3.61503
          0.02673  4.03103  4.75338  0.61958  0.77255  0.48576  0.95510
    297   2.60423  4.21101  3.72381  3.16380  3.33616  3.62744  3.96134  2.28871  3.07638  1.80192  3.30048  3.49538  3.36311  3.36753  3.36662  2.60783  2.85203  2.16212  4.86184  3.64766    327 - -
          2.68618  4.42225  2.77519  2.73123  3.46354  2.40513  3.72494  3.29354  2.67741  2.69355  4.24690  2.90347  2.73739  3.18146  2.89801  2.37887  2.77519  2.98518  4.58477  3.61503
          0.02673  4.03103  4.75338  0.61958  0.77255  0.48576  0.95510
    298   3.33706  4.75382  4.44345  4.08664  3.20284  4.18203  4.69283  2.41828  3.85284  0.70201  3.18096  4.34668  4.59181  4.18305  4.00190  3.77533  3.62504  2.49628  5.13693  3.89598    328 - -
          2.68618  4.42225  2.77519  2.73123  3.46354  2.40513  3.72494  3.29354  2.67741  2.69355  4.24690  2.90347  2.73739  3.18146  2.89801  2.37887  2.77519  2.98518  4.58477  3.61503
          0.02673  4.03103  4.75338  0.61958  0.77255  0.48576  0.95510
    299   2.63164  4.82134  3.00402  2.45595  4.07498  3.01948  3.61344  3.48959  2.19625  3.07940  3.89855  2.96433  3.82608  2.56921  2.36209  2.44158  2.85814  3.16749  5.30155  3.03352    329 - -
          2.68618  4.42225  2.77519  2.73123  3.46354  2.40513  3.72494  3.29354  2.67741  2.69355  4.24690  2.90347  2.73739  3.18146  2.89801  2.37887  2.77519  2.98518  4.58477  3.61503
          0.02673  4.03103  4.75338  0.61958  0.77255  0.48576  0.95510
    300   2.65668  4.90823  2.87200  2.41283  4.19933  3.38859  2.82450  3.65988  2.34826  3.22144  4.03237  2.45203  3.82275  2.77572  2.52639  2.07626  2.89877  3.30659  5.39853  4.05162    330 - -
          2.68618  4.42225  2.77519  2.73123  3.46354  2.40513  3.72494  3.29354  2.67741  2.69355  4.24690  2.90347  2.73739  3.18146  2.89801  2.37887  2.77519  2.98518  4.58477  3.61503
          0.02673  4.03103  4.75338  0.61958  0.77255  0.48576  0.95510
    301   3.33706  4.75382  4.44345  4.08664  3.20284  4.18203  4.69283  2.41828  3.85284  0.70201  3.18096  4.34668  4.59181  4.18305  4.00190  3.77533  3.62504  2.49628  5.13693  3.89598    331 - -
          2.68618  4.42225  2.77519  2.73123  3.46354  2.40513  3.72494  3.29354  2.67741  2.69355  4.24690  2.90347  2.73739  3.18146  2.89801  2.37887  2.77519  2.98518  4.58477  3.61503
          0.02673  4.03103  4.75338  0.61958  0.77255  0.48576  0.95510
    302   3.02893  5.20663  3.39454  2.73825  4.65644  3.66129  3.60264  4.00501  1.30564  3.43353  4.28517  3.16154  4.02184  2.42390  1.78489  3.01099  3.19342  3.67319  5.47722  4.29226    332 - -
          2.68618  4.42225  2.77519  2.73123  3.46354  2.40513  3.72494  3.29354  2.67741  2.69355  4.24690  2.90347  2.73739  3.18146  2.89801  2.37887  2.77519  2.98518  4.58477  3.61503
          0.02673  4.03103  4.75338  0.61958  0.77255  0.48576  0.95510
    303   3.29249  4.62621  4.81147  4.28606  3.15856  4.53625  4.87551  1.70230  4.10693  0.97016  2.98261  4.54935  4.75728  4.29747  4.25412  3.91123  3.52942  2.09167  5.22774  4.08868    333 - -
          2.68618  4.42225  2.77519  2.73123  3.46354  2.40513  3.72494  3.29354  2.67741  2.69355  4.24690  2.90347  2.73739  3.18146  2.89801  2.37887  2.77519  2.98518  4.58477  3.61503
          0.02673  4.03103  4.75338  0.61958  0.77255  0.48576  0.95510
    304   3.61190  4.92788  4.34192  4.08903  2.84585  3.91478  4.10845  3.64495  3.80919  3.01132  4.27099  4.20671  4.44629  4.18858  3.90877  3.81398  3.92091  3.53960  0.61829  2.84008    334 - -
          2.68618  4.42225  2.77519  2.73123  3.46354  2.40513  3.72494  3.29354  2.67741  2.69355  4.24690  2.90347  2.73739  3.18146  2.89801  2.37887  2.77519  2.98518  4.58477  3.61503
          0.02673  4.03103  4.75338  0.61958  0.77255  0.48576  0.95510
    305   2.93470  4.43638  4.34257  4.01316  3.67053  3.88533  4.78893  2.05539  3.88338  2.33165  3.61405  4.17682  4.43888  4.23292  4.08022  3.40087  3.29357  0.84623  5.48091  4.22127    335 - -
          2.68618  4.42225  2.77519  2.73123  3.46354  2.40513  3.72494  3.29354  2.67741  2.69355  4.24690  2.90347  2.73739  3.18146  2.89801  2.37887  2.77519  2.98518  4.58477  3.61503
          0.02673  4.03103  4.75338  0.61958  0.77255  0.48576  0.95510
    306   2.77917  0.66860  4.33159  4.10926  4.06713  3.36635  4.72175  3.23980  3.93798  3.14693  4.27431  4.05424  4.08555  4.27773  4.03335  3.05074  3.25948  2.97303  5.44686  4.35300    336 - -
          2.68618  4.42225  2.77519  2.73123  3.46354  2.40513  3.72494  3.29354  2.67741  2.69355  4.24690  2.90347  2.73739  3.18146  2.89801  2.37887  2.77519  2.98518  4.58477  3.61503
          0.02673  4.03103  4.75338  0.61958  0.77255  0.48576  0.95510
    307   2.39962  4.32070  3.35140  3.17724  4.23780  3.04799  4.28135  3.78319  3.26179  3.49209  4.40659  3.37463  3.80045  3.59912  3.54104  0.87480  2.89212  3.28325  5.59807  4.32291    337 - -
          2.68618  4.42225  2.77519  2.73123  3.46354  2.40513  3.72494  3.29354  2.67741  2.69355  4.24690  2.90347  2.73739  3.18146  2.89801  2.37887  2.77519  2.98518  4.58477  3.61503
          0.02673  4.03103  4.75338  0.61958  0.77255  0.48576  0.95510
    308   2.87362  4.63068  3.57965  3.50053  4.63489  0.52158  4.60870  4.27543  3.70321  3.90892  4.88778  3.74432  4.02677  4.01503  3.91951  3.05049  3.36721  3.77315  5.68570  4.74301    338 - -
          2.68618  4.42225  2.77519  2.73123  3.46354  2.40513  3.72494  3.29354  2.67741  2.69355  4.24690  2.90347  2.73739  3.18146  2.89801  2.37887  2.77519  2.98518  4.58477  3.61503
          0.02673  4.03103  4.75338  0.61958  0.77255  0.48576  0.95510
    309   3.09676  5.23230  2.56550  0.81925  4.59965  3.38212  3.98621  4.08547  2.88733  3.67830  4.64817  3.03386  3.99509  3.20036  3.31055  3.06468  3.40313  3.75400  5.74132  4.46702    339 - -
          2.68618  4.42225  2.77519  2.73123  3.46354  2.40513  3.72494  3.29354  2.67741  2.69355  4.24690  2.90347  2.73739  3.18146  2.89801  2.37887  2.77519  2.98518  4.58477  3.61503
          0.02673  4.03103  4.75338  0.61958  0.77255  0.48576  0.95510
    310   2.38489  4.32079  3.32441  2.99051  4.13738  3.11190  4.08589  3.45165  2.98711  3.18298  4.07702  3.27179  2.10370  3.34014  3.31832  2.54943  1.53569  3.05212  5.49696  4.25871    340 - -
          2.68618  4.42225  2.77519  2.73123  3.46354  2.40513  3.72494  3.29354  2.67741  2.69355  4.24690  2.90347  2.73739  3.18146  2.89801  2.37887  2.77519  2.98518  4.58477  3.61503
          0.02673  4.03103  4.75338  0.61958  0.77255  0.48576  0.95510
    311   3.33706  4.75382  4.44345  4.08664  3.20284  4.18203  4.69283  2.41828  3.85284  0.70201  3.18096  4.34668  4.59181  4.18305  4.00190  3.77533  3.62504  2.49628  5.13693  3.89598    341 - -
          2.68618  4.42225  2.77519  2.73123  3.46354  2.40513  3.72494  3.29354  2.67741  2.69355  4.24690  2.90347  2.73739  3.18146  2.89801  2.37887  2.77519  2.98518  4.58477  3.61503
          0.02673  4.03103  4.75338  0.61958  0.77255  0.48576  0.95510
    312   2.51580  4.55816  3.09019  2.58713  3.94161  3.32768  3.73259  3.33351  2.56988  2.98127  3.82117  3.04742  2.80701  2.63734  2.98991  2.08740  2.56320  2.67371  5.25961  3.96574    342 - -
          2.68618  4.42225  2.77519  2.73123  3.46354  2.40513  3.72494  3.29354  2.67741  2.69355  4.24690  2.90347  2.73739  3.18146  2.89801  2.37887  2.77519  2.98518  4.58477  3.61503
          0.02673  4.03103  4.75338  0.61958  0.77255  0.48576  0.95510
    313   2.38217  4.34662  3.47100  2.91611  3.55243  3.56958  3.87379  2.41308  2.39862  2.54750  3.48373  3.32352  3.97161  3.17325  3.17438  2.83571  2.61547  1.94798  5.01421  3.77470    343 - -
          2.68618  4.42225  2.77519  2.73123  3.46354  2.40513  3.72494  3.29354  2.67741  2.69355  4.24690  2.90347  2.73739  3.18146  2.89801  2.37887  2.77519  2.98518  4.58477  3.61503
          0.02673  4.03103  4.75338  0.61958  0.77255  0.48576  0.95510
    314   2.67047  4.83429  2.63089  1.98404  4.35025  3.24450  3.81716  3.78810  2.67364  3.40422  4.25560  2.93148  3.83321  3.00136  3.10603  1.47082  2.99961  3.39845  5.60472  4.25044    344 - -
          2.68618  4.42225  2.77519  2.73123  3.46354  2.40513  3.72494  3.29354  2.67741  2.69355  4.24690  2.90347  2.73739  3.18146  2.89801  2.37887  2.77519  2.98518  4.58477  3.61503
          0.02673  4.03103  4.75338  0.61958  0.77255  0.48576  0.95510
    315   3.33706  4.75382  4.44345  4.08664  3.20284  4.18203  4.69283  2.41828  3.85284  0.70201  3.18096  4.34668  4.59181  4.18305  4.00190  3.77533  3.62504  2.49628  5.13693  3.89598    345 - -
          2.68618  4.42225  2.77519  2.73123  3.46354  2.40513  3.72494  3.29354  2.67741  2.69355  4.24690  2.90347  2.73739  3.18146  2.89801  2.37887  2.77519  2.98518  4.58477  3.61503
          0.02673  4.03103  4.75338  0.61958  0.77255  0.48576  0.95510
    316   1.16275  4.20768  3.77056  3.41217  3.93248  3.18942  4.33771  2.79653  3.34896  2.82229  3.86976  3.54035  3.88588  3.66677  3.61741  2.63209  2.83860  2.15976  5.47484  4.25236    346 - -
          2.68618  4.42225  2.77519  2.73123  3.46354  2.40513  3.72494  3.29354  2.67741  2.69355  4.24690  2.90347  2.73739  3.18146  2.89801  2.37887  2.77519  2.98518  4.58477  3.61503
          0.02673  4.03103  4.75338  0.61958  0.77255  0.48576  0.95510
    317   2.62420  5.04091  2.57986  2.17794  4.35248  3.36477  3.57748  3.81120  2.16335  3.32751  4.09761  2.84616  3.77797  2.48025  2.57794  2.27920  2.65135  3.41484  5.48928  4.10408    347 - -
          2.68618  4.42225  2.77519  2.73123  3.46354  2.40513  3.72494  3.29354  2.67741  2.69355  4.24690  2.90347  2.73739  3.18146  2.89801  2.37887  2.77519  2.98518  4.58477  3.61503
          0.02673  4.03103  4.75338  0.61958  0.77255  0.48576  0.95510
    318   2.78267  5.16825  2.53059  1.66648  4.48816  3.33362  3.67556  3.94891  2.45072  3.47276  4.28868  2.82747  3.84010  2.07473  2.89601  2.45749  3.03531  3.56439  5.63599  4.24548    348 - -
          2.68618  4.42225  2.77519  2.73123  3.46354  2.40513  3.72494  3.29354  2.67741  2.69355  4.24690  2.90347  2.73739  3.18146  2.89801  2.37887  2.77519  2.98518  4.58477  3.61503
          0.02673  4.03103  4.75338  0.61958  0.77255  0.48576  0.95510
    319   3.46638  4.82248  4.45631  4.20328  0.78402  4.11417  3.95685  2.97322  4.10695  2.30784  3.68143  4.20102  4.57099  4.23179  4.18738  3.72653  3.76850  2.97516  4.16333  2.51228    349 - -
          2.68618  4.42225  2.77519  2.73123  3.46354  2.40513  3.72494  3.29354  2.67741  2.69355  4.24690  2.90347  2.73739  3.18146  2.89801  2.37887  2.77519  2.98518  4.58477  3.61503
          0.02673  4.03103  4.75338  0.61958  0.77255  0.48576  0.95510
    320   3.35470  4.70983  4.59662  4.17602  1.18120  4.32700  4.02440  2.56617  4.01942  1.64956  3.25520  4.22783  4.63688  4.13345  4.12969  3.71750  3.60016  2.61966  4.24316  2.63185    350 - -
          2.68618  4.42225  2.77519  2.73123  3.46354  2.40513  3.72494  3.29354  2.67741  2.69355  4.24690  2.90347  2.73739  3.18146  2.89801  2.37887  2.77519  2.98518  4.58477  3.61503
          0.02673  4.03103  4.75338  0.61958  0.77255  0.48576  0.95510
    321   2.65774  5.09570  2.14666  2.28060  4.41129  3.35188  3.59407  3.87592  2.20002  3.38421  4.15695  2.56754  3.78662  2.51514  2.60165  2.62267  2.64302  3.47308  5.54027  4.14566    351 - -
          2.68618  4.42225  2.77519  2.73123  3.46354  2.40513  3.72494  3.29354  2.67741  2.69355  4.24690  2.90347  2.73739  3.18146  2.89801  2.37887  2.77519  2.98518  4.58477  3.61503
          0.02673  4.03103  4.75338  0.61958  0.77255  0.48576  0.95510
    322   2.63476  4.27928  3.62113  3.07251  3.04214  3.60923  3.77953  2.78400  2.97613  2.48092  3.40665  3.40837  4.00035  3.27928  3.27599  2.62568  2.35002  2.57068  3.49225  2.18388    352 - -
          2.68618  4.42225  2.77519  2.73123  3.46354  2.40513  3.72494  3.29354  2.67741  2.69355  4.24690  2.90347  2.73739  3.18146  2.89801  2.37887  2.77519  2.98518  4.58477  3.61503
          0.02673  4.03103  4.75338  0.61958  0.77255  0.48576  0.95510
    323   3.46638  4.82248  4.45631  4.20328  0.78402  4.11417  3.95685  2.97322  4.10695  2.30784  3.68143  4.20102  4.57099  4.23179  4.18738  3.72653  3.76850  2.97516  4.16333  2.51228    353 - -
          2.68619  4.42227  2.77521  2.73125  3.46355  2.40495  3.72496  3.29356  2.67742  2.69356  4.24691  2.90348  2.73741  3.18148  2.89802  2.37888  2.77521  2.98520  4.58478  3.61505
          0.22594  2.06726  2.58094  0.34290  1.23688  0.48576  0.95510
    324   2.60835  4.98225  2.36932  2.14701  4.26931  3.33938  3.57954  3.72019  2.36302  3.26267  3.37301  2.60746  3.29112  2.49982  2.84807  2.59122  2.84468  3.34276  5.44971  4.06732    355 - -
          2.68618  4.42225  2.77519  2.73123  3.46354  2.40513  3.72494  3.29354  2.67741  2.69355  4.24690  2.90347  2.73739  3.18146  2.89801  2.37887  2.77519  2.98518  4.58477  3.61503
          0.02868  3.96160  4.68394  0.61958  0.77255  0.55508  0.85337
    325   2.88158  5.42892  1.94553  1.37557  4.71626  3.22085  3.71985  4.22648  2.69009  3.72731  4.56166  2.34940  3.81778  2.87851  3.25968  2.77866  3.16052  3.80461  5.88772  4.39957    356 - -
          2.68618  4.42225  2.77519  2.73123  3.46354  2.40513  3.72494  3.29354  2.67741  2.69355  4.24690  2.90347  2.73739  3.18146  2.89801  2.37887  2.77519  2.98518  4.58477  3.61503
          0.02868  3.96160  4.68394  0.61958  0.77255  0.44473  1.02442
    326   2.76571  5.25812  2.02626  1.99776  4.57273  2.53453  3.67469  4.06059  2.55433  3.56556  4.35976  2.28020  3.06603  2.81131  3.09099  2.70004  3.02558  3.64296  5.72991  4.28607    357 - -
          2.68618  4.42225  2.77519  2.73123  3.46354  2.40513  3.72494  3.29354  2.67741  2.69355  4.24690  2.90347  2.73739  3.18146  2.89801  2.37887  2.77519  2.98518  4.58477  3.61503
          0.02673  4.03103  4.75338  0.61958  0.77255  0.48576  0.95510
    327   2.60062  4.71421  2.93334  2.30762  3.99950  2.47627  3.67537  3.39562  2.28565  3.02608  3.86109  2.97608  3.82210  2.84986  2.91423  2.44727  2.85274  2.54384  5.28811  3.97461    358 - -
          2.68618  4.42225  2.77519  2.73123  3.46354  2.40513  3.72494  3.29354  2.67741  2.69355  4.24690  2.90347  2.73739  3.18146  2.89801  2.37887  2.77519  2.98518  4.58477  3.61503
          0.02673  4.03103  4.75338  0.61958  0.77255  0.48576  0.95510
    328   2.77038  4.80008  3.15840  2.64219  3.46976  3.54717  2.43071  3.43142  2.01834  3.01041  3.89519  3.10523  3.94143  2.89595  2.72255  2.82449  2.99071  3.15285  4.89166  2.43402    359 - -
          2.68618  4.42225  2.77519  2.73123  3.46354  2.40513  3.72494  3.29354  2.67741  2.69355  4.24690  2.90347  2.73739  3.18146  2.89801  2.37887  2.77519  2.98518  4.58477  3.61503
          0.02673  4.03103  4.75338  0.61958  0.77255  0.48576  0.95510
    329   2.67213  4.82400  3.09600  2.51874  4.09051  3.47191  3.61908  3.06518  1.90601  3.07333  3.90388  3.01085  3.85682  2.54253  2.42975  2.70973  2.38829  3.17126  5.29427  4.00067    360 - -
          2.68618  4.42225  2.77519  2.73123  3.46354  2.40513  3.72494  3.29354  2.67741  2.69355  4.24690  2.90347  2.73739  3.18146  2.89801  2.37887  2.77519  2.98518  4.58477  3.61503
          0.02673  4.03103  4.75338  0.61958  0.77255  0.48576  0.95510
    330   3.30578  4.65707  4.76341  4.24641  3.12976  4.51084  4.83842  1.88046  4.04922  0.88864  2.96824  4.51691  4.74233  4.25786  4.20129  3.89178  3.54525  2.16555  5.19864  4.04390    361 - -
          2.68618  4.42225  2.77519  2.73123  3.46354  2.40513  3.72494  3.29354  2.67741  2.69355  4.24690  2.90347  2.73739  3.18146  2.89801  2.37887  2.77519  2.98518  4.58477  3.61503
          0.02673  4.03103  4.75338  0.61958  0.77255  0.48576  0.95510
    331   1.76620  2.48914  3.75683  3.24016  3.41485  3.39901  4.00646  2.72333  3.14133  2.52241  3.45862  3.48026  3.92432  3.43297  3.41114  2.74669  2.79710  2.48641  4.91341  3.06006    362 - -
          2.68618  4.42225  2.77519  2.73123  3.46354  2.40513  3.72494  3.29354  2.67741  2.69355  4.24690  2.90347  2.73739  3.18146  2.89801  2.37887  2.77519  2.98518  4.58477  3.61503
          0.02673  4.03103  4.75338  0.61958  0.77255  0.48576  0.95510
    332   2.86219  4.85938  2.80780  2.71067  4.24857  3.29617  4.05989  3.99597  2.97848  3.62553  4.58186  0.90518  3.95700  3.33513  3.33664  2.92472  3.25065  3.60200  5.53645  4.18723    363 - -
          2.68618  4.42225  2.77519  2.73123  3.46354  2.40513  3.72494  3.29354  2.67741  2.69355  4.24690  2.90347  2.73739  3.18146  2.89801  2.37887  2.77519  2.98518  4.58477  3.61503
          0.02673  4.03103  4.75338  0.61958  0.77255  0.48576  0.95510
    333   3.46638  4.82248  4.45631  4.20328  0.78402  4.11417  3.95685  2.97322  4.10695  2.30784  3.68143  4.20102  4.57099  4.23179  4.18738  3.72653  3.76850  2.97516  4.16333  2.51228    364 - -
          2.68618  4.42225  2.77519  2.73123  3.46354  2.40513  3.72494  3.29354  2.67741  2.69355  4.24690  2.90347  2.73739  3.18146  2.89801  2.37887  2.77519  2.98518  4.58477  3.61503
          0.02673  4.03103  4.75338  0.61958  0.77255  0.48576  0.95510
    334   3.48336  4.90784  4.07569  3.83715  2.31579  4.01748  3.70356  3.47126  3.69025  2.88362  4.13028  3.92371  4.48874  3.95779  3.84040  3.60329  3.77143  3.34962  3.96481  0.73798    365 - -
          2.68618  4.42225  2.77519  2.73123  3.46354  2.40513  3.72494  3.29354  2.67741  2.69355  4.24690  2.90347  2.73739  3.18146  2.89801  2.37887  2.77519  2.98518  4.58477  3.61503
          0.02673  4.03103  4.75338  0.61958  0.77255  0.48576  0.95510
    335   2.87362  4.63068  3.57965  3.50053  4.63489  0.52158  4.60870  4.27543  3.70321  3.90892  4.88778  3.74432  4.02677  4.01503  3.91951  3.05049  3.36721  3.77315  5.68570  4.74301    366 - -
          2.68618  4.42225  2.77519  2.73123  3.46354  2.40513  3.72494  3.29354  2.67741  2.69355  4.24690  2.90347  2.73739  3.18146  2.89801  2.37887  2.77519  2.98518  4.58477  3.61503
          0.02673  4.03103  4.75338  0.61958  0.77255  0.48576  0.95510
    336   2.39962  4.32070  3.35140  3.17724  4.23780  3.04799  4.28135  3.78319  3.26179  3.49209  4.40659  3.37463  3.80045  3.59912  3.54104  0.87480  2.89212  3.28325  5.59807  4.32291    367 - -
          2.68618  4.42225  2.77519  2.73123  3.46354  2.40513  3.72494  3.29354  2.67741  2.69355  4.24690  2.90347  2.73739  3.18146  2.89801  2.37887  2.77519  2.98518  4.58477  3.61503
          0.02673  4.03103  4.75338  0.61958  0.77255  0.48576  0.95510
    337   2.50519  4.34965  3.57651  3.33928  4.11641  3.18283  4.34352  3.26319  3.28538  3.12098  4.16349  3.52088  3.90010  3.67285  3.53461  2.70852  0.92890  2.94087  5.54014  4.33390    368 - -
          2.68618  4.42225  2.77519  2.73123  3.46354  2.40513  3.72494  3.29354  2.67741  2.69355  4.24690  2.90347  2.73739  3.18146  2.89801  2.37887  2.77519  2.98518  4.58477  3.61503
          0.02673  4.03103  4.75338  0.61958  0.77255  0.48576  0.95510
    338   3.09676  5.23230  2.56550  0.81925  4.59965  3.38212  3.98621  4.08547  2.88733  3.67830  4.64817  3.03386  3.99509  3.20036  3.31055  3.06468  3.40313  3.75400  5.74132  4.46702    369 - -
          2.68618  4.42225  2.77519  2.73123  3.46354  2.40513  3.72494  3.29354  2.67741  2.69355  4.24690  2.90347  2.73739  3.18146  2.89801  2.37887  2.77519  2.98518  4.58477  3.61503
          0.02673  4.03103  4.75338  0.61958  0.77255  0.48576  0.95510
    339   3.11244  4.42387  4.83010  4.33714  3.58215  4.46484  5.05049  1.25114  4.22498  2.08001  3.38569  4.55254  4.77695  4.48877  4.42120  3.85615  3.37962  1.19413  5.55644  4.35153    370 - -
          2.68618  4.42225  2.77519  2.73123  3.46354  2.40513  3.72494  3.29354  2.67741  2.69355  4.24690  2.90347  2.73739  3.18146  2.89801  2.37887  2.77519  2.98518  4.58477  3.61503
          0.02673  4.03103  4.75338  0.61958  0.77255  0.48576  0.95510
    340   3.16908  4.61781  4.45132  3.93500  3.12357  4.24918  4.58003  2.27158  3.69756  1.47012  1.40890  4.22156  4.55666  3.99261  3.88553  3.62019  3.41929  2.34124  5.09600  3.90717    371 - -
          2.68618  4.42225  2.77519  2.73123  3.46354  2.40513  3.72494  3.29354  2.67741  2.69355  4.24690  2.90347  2.73739  3.18146  2.89801  2.37887  2.77519  2.98518  4.58477  3.61503
          0.02673  4.03103  4.75338  0.61958  0.77255  0.48576  0.95510
    341   1.92605  4.24604  3.32835  3.16366  4.42198  1.11351  4.31634  3.79920  3.32539  3.53731  4.40147  3.33920  3.74749  3.60704  3.61973  2.48758  2.81490  3.25398  5.74481  4.54999    372 - -
          2.68618  4.42225  2.77519  2.73123  3.46354  2.40513  3.72494  3.29354  2.67741  2.69355  4.24690  2.90347  2.73739  3.18146  2.89801  2.37887  2.77519  2.98518  4.58477  3.61503
          0.02673  4.03103  4.75338  0.61958  0.77255  0.48576  0.95510
    342   3.16701  5.31118  0.71474  2.44722  4.71117  3.33715  4.08049  4.33694  3.19613  3.91805  4.90221  3.01057  4.00139  3.32173  3.73190  3.11326  3.50986  3.96008  5.84826  4.56122    373 - -
          2.68618  4.42225  2.77519  2.73123  3.46354  2.40513  3.72494  3.29354  2.67741  2.69355  4.24690  2.90347  2.73739  3.18146  2.89801  2.37887  2.77519  2.98518  4.58477  3.61503
          0.02673  4.03103  4.75338  0.61958  0.77255  0.48576  0.95510
    343   2.93470  4.43638  4.34257  4.01316  3.67053  3.88533  4.78893  2.05539  3.88338  2.33165  3.61405  4.17682  4.43888  4.23292  4.08022  3.40087  3.29357  0.84623  5.48091  4.22127    374 - -
          2.68618  4.42225  2.77519  2.73123  3.46354  2.40513  3.72494  3.29354  2.67741  2.69355  4.24690  2.90347  2.73739  3.18146  2.89801  2.37887  2.77519  2.98518  4.58477  3.61503
          0.02673  4.03103  4.75338  0.61958  0.77255  0.48576  0.95510
    344   2.30375  4.22219  3.43110  3.14236  4.17233  3.03102  4.19339  3.47393  3.13509  3.25644  4.14047  3.32979  3.75587  3.47717  3.43007  2.10563  1.22850  3.03493  5.55474  4.32000    375 - -
          2.68618  4.42225  2.77519  2.73123  3.46354  2.40513  3.72494  3.29354  2.67741  2.69355  4.24690  2.90347  2.73739  3.18146  2.89801  2.37887  2.77519  2.98518  4.58477  3.61503
          0.02673  4.03103  4.75338  0.61958  0.77255  0.48576  0.95510
    345   3.59064  4.88732  4.48175  4.15454  1.76280  4.32597  3.49854  3.32691  4.01008  2.67868  3.94231  4.01616  4.65798  4.05424  4.09817  3.70248  3.82227  3.24453  3.66208  0.89628    376 - -
          2.68618  4.42225  2.77519  2.73123  3.46354  2.40513  3.72494  3.29354  2.67741  2.69355  4.24690  2.90347  2.73739  3.18146  2.89801  2.37887  2.77519  2.98518  4.58477  3.61503
          0.02673  4.03103  4.75338  0.61958  0.77255  0.48576  0.95510
    346   3.43807  4.82484  4.27781  3.86895  1.60026  4.21875  2.26851  3.40106  3.74943  2.81211  3.96795  3.86375  4.54522  3.85967  3.91480  3.54138  3.65746  3.25526  3.67109  1.28090    377 - -
          2.68618  4.42225  2.77519  2.73123  3.46354  2.40513  3.72494  3.29354  2.67741  2.69355  4.24690  2.90347  2.73739  3.18146  2.89801  2.37887  2.77519  2.98518  4.58477  3.61503
          0.02673  4.03103  4.75338  0.61958  0.77255  0.48576  0.95510
    347   2.26127  4.30556  4.28520  3.73644  3.43502  4.04094  4.46030  1.84615  3.63839  1.79738  3.30645  4.00942  4.39609  3.90181  3.87861  3.36142  3.11714  1.50464  5.17176  3.97904    378 - -
          2.68618  4.42225  2.77519  2.73123  3.46354  2.40513  3.72494  3.29354  2.67741  2.69355  4.24690  2.90347  2.73739  3.18146  2.89801  2.37887  2.77519  2.98518  4.58477  3.61503
          0.02673  4.03103  4.75338  0.61958  0.77255  0.48576  0.95510
    348   2.89969  2.83039  4.55179  3.99336  3.29634  4.11359  4.52550  1.56711  3.85147  1.58327  3.18721  4.17469  4.44846  4.06459  4.00648  3.44879  3.14873  1.88086  5.07146  3.89041    379 - -
          2.68618  4.42225  2.77519  2.73123  3.46354  2.40513  3.72494  3.29354  2.67741  2.69355  4.24690  2.90347  2.73739  3.18146  2.89801  2.37887  2.77519  2.98518  4.58477  3.61503
          0.02673  4.03103  4.75338  0.61958  0.77255  0.48576  0.95510
    349   2.69727  5.07681  2.64426  1.76703  4.39329  3.34497  3.63378  3.84415  2.19678  3.37603  4.17131  2.54316  3.80930  2.76628  2.86807  2.45140  2.64774  3.46032  5.55099  4.16790    380 - -
          2.68618  4.42225  2.77519  2.73123  3.46354  2.40513  3.72494  3.29354  2.67741  2.69355  4.24690  2.90347  2.73739  3.18146  2.89801  2.37887  2.77519  2.98518  4.58477  3.61503
          0.02673  4.03103  4.75338  0.61958  0.77255  0.48576  0.95510
    350   2.65525  4.94943  2.74424  2.35636  4.30192  2.66592  3.64886  3.74189  2.21075  3.29656  4.09992  2.60577  3.80797  2.55263  2.85703  2.06310  2.90978  3.36863  5.48837  4.12983    381 - -
          2.68618  4.42225  2.77519  2.73123  3.46354  2.40513  3.72494  3.29354  2.67741  2.69355  4.24690  2.90347  2.73739  3.18146  2.89801  2.37887  2.77519  2.98518  4.58477  3.61503
          0.02673  4.03103  4.75338  0.61958  0.77255  0.48576  0.95510
    351   2.57908  4.72474  2.74209  2.45179  3.35918  3.41651  3.62382  3.35842  2.29034  2.97720  3.35976  2.96300  3.80773  2.78689  2.48747  2.32974  2.81049  3.05026  5.23533  3.91342    382 - -
          2.68618  4.42225  2.77519  2.73123  3.46354  2.40513  3.72494  3.29354  2.67741  2.69355  4.24690  2.90347  2.73739  3.18146  2.89801  2.37887  2.77519  2.98518  4.58477  3.61503
          0.02673  4.03103  4.75338  0.61958  0.77255  0.48576  0.95510
    352   2.72763  5.15833  2.17589  2.27146  4.47924  3.34269  3.63202  3.94396  1.77594  3.45114  4.24124  2.82200  3.81410  2.51623  2.85127  2.45967  2.97015  3.54457  5.60416  4.20875    383 - -
          2.68618  4.42225  2.77519  2.73123  3.46354  2.40513  3.72494  3.29354  2.67741  2.69355  4.24690  2.90347  2.73739  3.18146  2.89801  2.37887  2.77519  2.98518  4.58477  3.61503
          0.02673  4.03103  4.75338  0.61958  0.77255  0.48576  0.95510
    353   2.74251  5.11481  2.26503  2.27484  4.43806  3.31487  3.68186  3.91119  2.50209  3.44573  4.25881  2.82479  3.09191  1.70434  2.97837  2.70764  3.00322  3.52376  5.61765  4.21901    384 - -
          2.68618  4.42225  2.77519  2.73123  3.46354  2.40513  3.72494  3.29354  2.67741  2.69355  4.24690  2.90347  2.73739  3.18146  2.89801  2.37887  2.77519  2.98518  4.58477  3.61503
          0.02673  4.03103  4.75338  0.61958  0.77255  0.48576  0.95510
    354   2.96106  4.42787  4.23318  3.69168  2.98220  4.04397  4.21272  2.35922  3.53261  1.18935  3.10816  3.95029  4.36743  3.78606  3.73844  3.35874  3.19635  2.13293  4.75050  2.81703    385 - -
          2.68618  4.42225  2.77519  2.73123  3.46354  2.40513  3.72494  3.29354  2.67741  2.69355  4.24690  2.90347  2.73739  3.18146  2.89801  2.37887  2.77519  2.98518  4.58477  3.61503
          0.02673  4.03103  4.75338  0.61958  0.77255  0.48576  0.95510
    355   2.58576  3.76652  2.69554  2.23787  4.12078  3.38766  3.59415  3.55008  2.24925  2.83764  3.92645  2.70182  3.78495  2.54575  2.84158  2.43810  2.81778  3.20478  5.34657  3.99450    386 - -
          2.68618  4.42225  2.77519  2.73123  3.46354  2.40513  3.72494  3.29354  2.67741  2.69355  4.24690  2.90347  2.73739  3.18146  2.89801  2.37887  2.77519  2.98518  4.58477  3.61503
          0.02673  4.03103  4.75338  0.61958  0.77255  0.48576  0.95510
    356   2.56411  4.39281  3.28657  2.72636  3.09577  3.11005  3.73796  2.91937  2.47541  2.29459  3.13933  2.89758  3.88241  3.01124  3.06972  2.53650  2.79695  2.67777  4.95911  3.70261    387 - -
          2.68618  4.42225  2.77519  2.73123  3.46354  2.40513  3.72494  3.29354  2.67741  2.69355  4.24690  2.90347  2.73739  3.18146  2.89801  2.37887  2.77519  2.98518  4.58477  3.61503
          0.02673  4.03103  4.75338  0.61958  0.77255  0.48576  0.95510
    357   2.57528  4.27608  3.46905  2.64124  3.01044  3.07832  3.79601  2.75624  2.85654  2.31841  3.37790  3.30366  3.93635  3.15877  3.19903  2.80741  2.80792  2.36380  4.80594  2.60700    388 - -
          2.68618  4.42225  2.77519  2.73123  3.46354  2.40513  3.72494  3.29354  2.67741  2.69355  4.24690  2.90347  2.73739  3.18146  2.89801  2.37887  2.77519  2.98518  4.58477  3.61503
          0.02673  4.03103  4.75338  0.61958  0.77255  0.48576  0.95510
    358   2.66710  5.05470  2.21863  1.98482  4.35073  2.90519  3.62857  3.80603  2.44684  2.97564  4.13916  2.82219  2.90721  2.76059  2.94603  2.64004  2.91259  3.42340  5.53585  4.14034    389 - -
          2.68618  4.42225  2.77519  2.73123  3.46354  2.40513  3.72494  3.29354  2.67741  2.69355  4.24690  2.90347  2.73739  3.18146  2.89801  2.37887  2.77519  2.98518  4.58477  3.61503
          0.02673  4.03103  4.75338  0.61958  0.77255  0.48576  0.95510
    359   2.65769  4.87306  2.91071  2.46255  4.27221  3.37344  3.66111  3.68765  1.72968  3.25465  4.07023  2.65508  3.83200  2.80704  2.72155  2.45512  2.40620  3.32497  5.44255  4.12332    390 - -
          2.68618  4.42225  2.77519  2.73123  3.46354  2.40513  3.72494  3.29354  2.67741  2.69355  4.24690  2.90347  2.73739  3.18146  2.89801  2.37887  2.77519  2.98518  4.58477  3.61503
          0.02673  4.03103  4.75338  0.61958  0.77255  0.48576  0.95510
    360   3.11217  4.42365  4.82977  4.33679  3.58256  4.46454  5.05028  1.25524  4.22469  2.08071  3.38614  4.55220  4.77676  4.48859  4.42101  3.85581  3.37936  1.19007  5.55657  4.35154    391 - -
          2.68618  4.42225  2.77519  2.73123  3.46354  2.40513  3.72494  3.29354  2.67741  2.69355  4.24690  2.90347  2.73739  3.18146  2.89801  2.37887  2.77519  2.98518  4.58477  3.61503
          0.02673  4.03103  4.75338  0.61958  0.77255  0.48576  0.95510
    361   2.97484  4.70300  3.59960  3.46342  4.44072  3.38167  4.52574  4.02956  3.53481  3.63813  4.69645  3.75294  0.57931  3.91873  3.76022  3.14786  3.42939  3.65640  5.58125  4.56436    392 - -
          2.68618  4.42225  2.77519  2.73123  3.46354  2.40513  3.72494  3.29354  2.67741  2.69355  4.24690  2.90347  2.73739  3.18146  2.89801  2.37887  2.77519  2.98518  4.58477  3.61503
          0.02673  4.03103  4.75338  0.61958  0.77255  0.48576  0.95510
    362   3.15591  4.53422  4.55536  4.17934  3.48536  4.23332  4.88040  0.90068  4.01052  2.04192  3.39907  4.40281  4.65177  4.34417  4.18930  3.74628  3.45329  1.86306  5.40708  4.15726    393 - -
          2.68618  4.42225  2.77519  2.73123  3.46354  2.40513  3.72494  3.29354  2.67741  2.69355  4.24690  2.90347  2.73739  3.18146  2.89801  2.37887  2.77519  2.98518  4.58477  3.61503
          0.02673  4.03103  4.75338  0.61958  0.77255  0.48576  0.95510
    363   2.87362  4.63068  3.57965  3.50053  4.63489  0.52158  4.60870  4.27543  3.70321  3.90892  4.88778  3.74432  4.02677  4.01503  3.91951  3.05049  3.36721  3.77315  5.68570  4.74301    394 - -
          2.68618  4.42225  2.77519  2.73123  3.46354  2.40513  3.72494  3.29354  2.67741  2.69355  4.24690  2.90347  2.73739  3.18146  2.89801  2.37887  2.77519  2.98518  4.58477  3.61503
          0.02673  4.03103  4.75338  0.61958  0.77255  0.48576  0.95510
    364   2.41843  4.50214  3.19706  2.63256  3.68034  3.47588  3.69638  2.79789  2.23767  2.73136  3.59623  3.10110  3.86146  2.92536  2.72854  2.52863  2.80868  2.55870  5.05152  3.29530    395 - -
          2.68618  4.42225  2.77519  2.73123  3.46354  2.40513  3.72494  3.29354  2.67741  2.69355  4.24690  2.90347  2.73739  3.18146  2.89801  2.37887  2.77519  2.98518  4.58477  3.61503
          0.02673  4.03103  4.75338  0.61958  0.77255  0.48576  0.95510
    365   2.97484  4.70300  3.59960  3.46342  4.44072  3.38167  4.52574  4.02956  3.53481  3.63813  4.69645  3.75294  0.57931  3.91873  3.76022  3.14786  3.42939  3.65640  5.58125  4.56436    396 - -
          2.68618  4.42225  2.77519  2.73123  3.46354  2.40513  3.72494  3.29354  2.67741  2.69355  4.24690  2.90347  2.73739  3.18146  2.89801  2.37887  2.77519  2.98518  4.58477  3.61503
          0.02673  4.03103  4.75338  0.61958  0.77255  0.48576  0.95510
    366   3.11971  4.50884  4.61178  4.10531  3.28520  4.30867  4.75991  2.01055  3.94275  1.20016  3.13377  4.35198  4.62784  4.19172  4.12695  3.68520  3.38167  1.48835  5.25616  4.07524    397 - -
          2.68618  4.42225  2.77519  2.73123  3.46354  2.40513  3.72494  3.29354  2.67741  2.69355  4.24690  2.90347  2.73739  3.18146  2.89801  2.37887  2.77519  2.98518  4.58477  3.61503
          0.02673  4.03103  4.75338  0.61958  0.77255  0.48576  0.95510
    367   2.85025  5.19613  1.13924  2.22589  4.64614  3.20541  3.85324  4.17435  2.88631  3.75174  4.62263  2.78436  3.85411  3.04133  3.44839  2.40096  3.18814  3.74266  5.89505  4.42918    398 - -
          2.68618  4.42225  2.77519  2.73123  3.46354  2.40513  3.72494  3.29354  2.67741  2.69355  4.24690  2.90347  2.73739  3.18146  2.89801  2.37887  2.77519  2.98518  4.58477  3.61503
          0.02673  4.03103  4.75338  0.61958  0.77255  0.48576  0.95510
    368   2.86219  4.85938  2.80780  2.71067  4.24857  3.29617  4.05989  3.99597  2.97848  3.62553  4.58186  0.90518  3.95700  3.33513  3.33664  2.92472  3.25065  3.60200  5.53645  4.18723    399 - -
          2.68618  4.42225  2.77519  2.73123  3.46354  2.40513  3.72494  3.29354  2.67741  2.69355  4.24690  2.90347  2.73739  3.18146  2.89801  2.37887  2.77519  2.98518  4.58477  3.61503
          0.02673  4.03103  4.75338  0.61958  0.77255  0.48576  0.95510
    369   2.31824  1.91583  3.98466  3.57923  3.85176  3.12741  4.33732  2.92609  3.43849  2.86400  3.82753  3.58678  3.83532  3.73682  3.65236  2.57141  1.62913  2.61612  5.34313  4.15196    400 - -
          2.68618  4.42225  2.77519  2.73123  3.46354  2.40513  3.72494  3.29354  2.67741  2.69355  4.24690  2.90347  2.73739  3.18146  2.89801  2.37887  2.77519  2.98518  4.58477  3.61503
          0.02673  4.03103  4.75338  0.61958  0.77255  0.48576  0.95510
    370   2.19383  4.24864  3.62797  3.06833  3.43927  3.58973  3.93382  2.16737  2.97937  2.44195  3.39104  3.42711  3.99720  3.29510  2.94325  2.86901  2.58375  2.02971  4.93182  3.70950    401 - -
          2.68618  4.42225  2.77519  2.73123  3.46354  2.40513  3.72494  3.29354  2.67741  2.69355  4.24690  2.90347  2.73739  3.18146  2.89801  2.37887  2.77519  2.98518  4.58477  3.61503
          0.02673  4.03103  4.75338  0.61958  0.77255  0.48576  0.95510
    371   3.13319  4.43145  4.84960  4.32383  3.48858  4.50968  4.99304  1.40035  4.21469  1.77900  3.28930  4.55276  4.77411  4.44266  4.39817  3.87680  3.38280  1.23083  5.46313  4.28799    402 - -
          2.68618  4.42225  2.77519  2.73123  3.46354  2.40513  3.72494  3.29354  2.67741  2.69355  4.24690  2.90347  2.73739  3.18146  2.89801  2.37887  2.77519  2.98518  4.58477  3.61503
          0.02673  4.03103  4.75338  0.61958  0.77255  0.48576  0.95510
    372   3.48336  4.90784  4.07569  3.83715  2.31579  4.01748  3.70356  3.47126  3.69025  2.88362  4.13028  3.92371  4.48874  3.95779  3.84040  3.60329  3.77143  3.34962  3.96481  0.73798    403 - -
          2.68618  4.42225  2.77519  2.73123  3.46354  2.40513  3.72494  3.29354  2.67741  2.69355  4.24690  2.90347  2.73739  3.18146  2.89801  2.37887  2.77519  2.98518  4.58477  3.61503
          0.02673  4.03103  4.75338  0.61958  0.77255  0.48576  0.95510
    373   3.25437  4.57356  4.83615  4.31167  3.22652  4.53701  4.90772  1.39681  4.14509  1.19257  3.04773  4.56182  4.76612  4.34189  4.29502  3.91172  3.49410  1.96177  5.27665  4.12921    404 - -
          2.68618  4.42225  2.77519  2.73123  3.46354  2.40513  3.72494  3.29354  2.67741  2.69355  4.24690  2.90347  2.73739  3.18146  2.89801  2.37887  2.77519  2.98518  4.58477  3.61503
          0.02673  4.03103  4.75338  0.61958  0.77255  0.48576  0.95510
    374   3.16616  4.53196  4.68069  4.12205  3.17487  4.39533  4.73854  2.08620  3.98342  1.10896  2.57119  4.38813  4.63844  4.16195  4.14891  3.73336  3.39910  1.73654  5.17685  4.07266    405 - -
          2.68618  4.42225  2.77519  2.73123  3.46354  2.40513  3.72494  3.29354  2.67741  2.69355  4.24690  2.90347  2.73739  3.18146  2.89801  2.37887  2.77519  2.98518  4.58477  3.61503
          0.02673  4.03103  4.75338  0.61958  0.77255  0.48576  0.95510
    375   2.84717  5.30947  1.45563  2.16718  4.68386  3.23243  3.76675  4.20154  2.74218  3.71953  4.55012  2.10864  3.83584  2.92913  3.30764  2.41851  3.14504  3.76835  5.87987  4.40550    406 - -
          2.68618  4.42225  2.77519  2.73123  3.46354  2.40513  3.72494  3.29354  2.67741  2.69355  4.24690  2.90347  2.73739  3.18146  2.89801  2.37887  2.77519  2.98518  4.58477  3.61503
          0.02673  4.03103  4.75338  0.61958  0.77255  0.48576  0.95510
    376   2.45846  5.11241  2.40478  1.99976  4.42017  3.33646  3.60546  3.88871  2.22894  3.40090  4.17574  2.81135  2.91071  2.48053  2.88705  2.62660  2.90548  3.48516  5.56329  4.15814    407 - -
          2.68618  4.42225  2.77519  2.73123  3.46354  2.40513  3.72494  3.29354  2.67741  2.69355  4.24690  2.90347  2.73739  3.18146  2.89801  2.37887  2.77519  2.98518  4.58477  3.61503
          0.02673  4.03103  4.75338  0.61958  0.77255  0.48576  0.95510
    377   2.73287  5.23508  1.98331  1.93215  4.54718  3.31728  3.13102  4.03168  2.21514  3.52124  4.30023  2.78006  3.80153  2.47042  2.93975  2.67209  2.97814  3.61169  5.66728  4.24044    408 - -
          2.68618  4.42225  2.77519  2.73123  3.46354  2.40513  3.72494  3.29354  2.67741  2.69355  4.24690  2.90347  2.73739  3.18146  2.89801  2.37887  2.77519  2.98518  4.58477  3.61503
          0.02673  4.03103  4.75338  0.61958  0.77255  0.48576  0.95510
    378   2.58585  4.25832  3.54078  2.97032  3.34647  3.08037  3.82339  2.72167  2.85741  1.88801  2.98229  3.34744  3.95451  3.18989  2.88212  2.83517  2.81774  2.51474  4.81918  3.14499    409 - -
          2.68618  4.42225  2.77519  2.73123  3.46354  2.40513  3.72494  3.29354  2.67741  2.69355  4.24690  2.90347  2.73739  3.18146  2.89801  2.37887  2.77519  2.98518  4.58477  3.61503
          0.02673  4.03103  4.75338  0.61958  0.77255  0.48576  0.95510
    379   2.75021  4.98379  3.05410  2.50888  4.29407  3.48207  3.04793  3.72259  2.16731  3.25290  4.07231  3.00047  3.87874  2.45987  1.87106  2.32295  2.96597  3.38012  5.39774  4.09864    410 - -
          2.68618  4.42225  2.77519  2.73123  3.46354  2.40513  3.72494  3.29354  2.67741  2.69355  4.24690  2.90347  2.73739  3.18146  2.89801  2.37887  2.77519  2.98518  4.58477  3.61503
          0.02673  4.03103  4.75338  0.61958  0.77255  0.48576  0.95510
    380   2.54566  4.38997  3.38651  2.92466  3.70960  3.38220  3.93827  2.93496  2.83689  2.14162  3.65484  3.29360  2.05154  3.21160  3.17519  2.73060  2.48821  2.69986  5.17692  3.92095    411 - -
          2.68618  4.42225  2.77519  2.73123  3.46354  2.40513  3.72494  3.29354  2.67741  2.69355  4.24690  2.90347  2.73739  3.18146  2.89801  2.37887  2.77519  2.98518  4.58477  3.61503
          0.08237  4.03103  2.79180  0.61958  0.77255  0.48576  0.95510
    381   2.86229  4.31280  4.33652  3.82869  3.57080  4.02352  4.60629  1.72535  3.71597  2.22521  3.42047  4.07673  4.43542  4.01669  3.96147  3.38506  2.70353  1.17747  5.35139  4.13855    412 - -
          2.68618  4.42225  2.77519  2.73123  3.46354  2.40513  3.72494  3.29354  2.67741  2.69355  4.24690  2.90347  2.73739  3.18146  2.89801  2.37887  2.77519  2.98518  4.58477  3.61503
          0.02824  3.97691  4.69925  0.61958  0.77255  0.54061  0.87321
    382   2.43410  4.97243  2.92309  2.20999  4.29168  3.41440  3.58236  3.71390  1.96531  3.24807  4.04889  2.91921  3.25425  2.71077  2.23640  2.66739  2.89632  3.35420  5.41503  4.08664    413 - -
          2.68618  4.42225  2.77519  2.73123  3.46354  2.40513  3.72494  3.29354  2.67741  2.69355  4.24690  2.90347  2.73739  3.18146  2.89801  2.37887  2.77519  2.98518  4.58477  3.61503
          0.02824  3.97691  4.69925  0.61958  0.77255  0.54061  0.87321
    383   2.63165  4.95785  2.45110  2.29690  4.27531  3.31724  3.62506  3.72118  2.43604  3.27920  4.07813  2.58100  2.77144  2.51968  2.91862  2.62219  2.40954  3.34829  5.47875  4.10172    414 - -
          2.68618  4.42225  2.77519  2.73123  3.46354  2.40513  3.72494  3.29354  2.67741  2.69355  4.24690  2.90347  2.73739  3.18146  2.89801  2.37887  2.77519  2.98518  4.58477  3.61503
          0.02824  3.97691  4.69925  0.61958  0.77255  0.45293  1.00995
    384   2.28218  4.64600  2.75611  2.23707  4.29844  1.75504  3.85160  3.71936  2.74367  3.34168  4.17242  2.97672  3.78906  3.04083  3.18464  2.32141  2.89654  3.30322  5.57474  4.25115    415 - -
          2.68618  4.42225  2.77519  2.73123  3.46354  2.40513  3.72494  3.29354  2.67741  2.69355  4.24690  2.90347  2.73739  3.18146  2.89801  2.37887  2.77519  2.98518  4.58477  3.61503
          0.02673  4.03103  4.75338  0.61958  0.77255  0.48576  0.95510
    385   2.65970  3.52834  2.47196  1.57152  4.21443  3.33984  3.68185  3.61258  2.51616  3.23216  4.05759  2.89005  3.81655  2.83698  2.99034  2.66968  2.91871  3.26867  5.46037  4.09965    416 - -
          2.68618  4.42225  2.77519  2.73123  3.46354  2.40513  3.72494  3.29354  2.67741  2.69355  4.24690  2.90347  2.73739  3.18146  2.89801  2.37887  2.77519  2.98518  4.58477  3.61503
          0.02673  4.03103  4.75338  0.61958  0.77255  0.48576  0.95510
    386   2.62505  4.18443  3.83804  3.27617  3.33082  3.68246  4.02595  1.93553  3.18453  2.11875  3.29383  3.58221  3.37660  3.46346  3.45419  2.69765  2.87196  1.90417  4.87001  3.65999    417 - -
          2.68618  4.42225  2.77519  2.73123  3.46354  2.40513  3.72494  3.29354  2.67741  2.69355  4.24690  2.90347  2.73739  3.18146  2.89801  2.37887  2.77519  2.98518  4.58477  3.61503
          0.02673  4.03103  4.75338  0.61958  0.77255  0.48576  0.95510
    387   2.87362  4.63068  3.57965  3.50053  4.63489  0.52158  4.60870  4.27543  3.70321  3.90892  4.88778  3.74432  4.02677  4.01503  3.91951  3.05049  3.36721  3.77315  5.68570  4.74301    418 - -
          2.68618  4.42225  2.77519  2.73123  3.46354  2.40513  3.72494  3.29354  2.67741  2.69355  4.24690  2.90347  2.73739  3.18146  2.89801  2.37887  2.77519  2.98518  4.58477  3.61503
          0.02673  4.03103  4.75338  0.61958  0.77255  0.48576  0.95510
    388   3.09676  5.23230  2.56550  0.81925  4.59965  3.38212  3.98621  4.08547  2.88733  3.67830  4.64817  3.03386  3.99509  3.20036  3.31055  3.06468  3.40313  3.75400  5.74132  4.46702    419 - -
          2.68618  4.42225  2.77519  2.73123  3.46354  2.40513  3.72494  3.29354  2.67741  2.69355  4.24690  2.90347  2.73739  3.18146  2.89801  2.37887  2.77519  2.98518  4.58477  3.61503
          0.02673  4.03103  4.75338  0.61958  0.77255  0.48576  0.95510
    389   3.22237  4.55592  4.80279  4.23679  3.15434  4.49329  4.82396  1.88678  4.11567  1.05036  2.57325  4.49711  4.69860  4.24693  4.25765  3.83162  3.44764  1.91607  5.19611  4.12363    420 - -
          2.68618  4.42225  2.77519  2.73123  3.46354  2.40513  3.72494  3.29354  2.67741  2.69355  4.24690  2.90347  2.73739  3.18146  2.89801  2.37887  2.77519  2.98518  4.58477  3.61503
          0.02673  4.03103  4.75338  0.61958  0.77255  0.48576  0.95510
    390   2.96284  4.33669  4.42628  3.91649  1.94366  3.99953  3.72794  2.40025  3.76443  2.03978  3.37282  3.91200  4.33485  3.86629  3.85244  3.31238  3.18911  2.60230  2.70423  1.92637    421 - -
          2.68618  4.42225  2.77519  2.73123  3.46354  2.40513  3.72494  3.29354  2.67741  2.69355  4.24690  2.90347  2.73739  3.18146  2.89801  2.37887  2.77519  2.98518  4.58477  3.61503
          0.02673  4.03103  4.75338  0.61958  0.77255  0.48576  0.95510
    391   2.54383  4.33637  4.45266  3.95328  3.61681  4.09883  4.71763  1.68741  3.84994  2.25106  3.45640  4.18231  4.50894  4.13954  4.08569  3.46968  3.19782  1.10326  5.42460  4.21183    422 - -
          2.68618  4.42225  2.77519  2.73123  3.46354  2.40513  3.72494  3.29354  2.67741  2.69355  4.24690  2.90347  2.73739  3.18146  2.89801  2.37887  2.77519  2.98518  4.58477  3.61503
          0.02673  4.03103  4.75338  0.61958  0.77255  0.48576  0.95510
    392   1.12756  4.16163  3.49959  3.23239  4.27175  2.95963  4.27622  3.60551  3.27449  3.37014  4.22752  3.35367  3.71682  3.56807  3.56386  1.85969  2.73020  3.09937  5.64500  4.43104    423 - -
          2.68618  4.42225  2.77519  2.73123  3.46354  2.40513  3.72494  3.29354  2.67741  2.69355  4.24690  2.90347  2.73739  3.18146  2.89801  2.37887  2.77519  2.98518  4.58477  3.61503
          0.02673  4.03103  4.75338  0.61958  0.77255  0.48576  0.95510
    393   2.87362  4.63068  3.57965  3.50053  4.63489  0.52158  4.60870  4.27543  3.70321  3.90892  4.88778  3.74432  4.02677  4.01503  3.91951  3.05049  3.36721  3.77315  5.68570  4.74301    424 - -
          2.68618  4.42225  2.77519  2.73123  3.46354  2.40513  3.72494  3.29354  2.67741  2.69355  4.24690  2.90347  2.73739  3.18146  2.89801  2.37887  2.77519  2.98518  4.58477  3.61503
          0.02673  4.03103  4.75338  0.61958  0.77255  0.48576  0.95510
    394   2.24496  4.62539  3.25219  2.67803  3.84806  3.51095  3.69258  3.19505  2.18978  2.22577  3.73061  3.13035  3.90387  2.89583  2.30287  2.77509  2.89708  2.93331  5.15398  3.89719    425 - -
          2.68618  4.42225  2.77519  2.73123  3.46354  2.40513  3.72494  3.29354  2.67741  2.69355  4.24690  2.90347  2.73739  3.18146  2.89801  2.37887  2.77519  2.98518  4.58477  3.61503
          0.02673  4.03103  4.75338  0.61958  0.77255  0.48576  0.95510
    395   2.86219  4.85938  2.80780  2.71067  4.24857  3.29617  4.05989  3.99597  2.97848  3.62553  4.58186  0.90518  3.95700  3.33513  3.33664  2.92472  3.25065  3.60200  5.53645  4.18723    426 - -
          2.68618  4.42225  2.77519  2.73123  3.46354  2.40513  3.72494  3.29354  2.67741  2.69355  4.24690  2.90347  2.73739  3.18146  2.89801  2.37887  2.77519  2.98518  4.58477  3.61503
          0.02673  4.03103  4.75338  0.61958  0.77255  0.48576  0.95510
    396   3.33706  4.75382  4.44345  4.08664  3.20284  4.18203  4.69283  2.41828  3.85284  0.70201  3.18096  4.34668  4.59181  4.18305  4.00190  3.77533  3.62504  2.49628  5.13693  3.89598    427 - -
          2.68618  4.42225  2.77519  2.73123  3.46354  2.40513  3.72494  3.29354  2.67741  2.69355  4.24690  2.90347  2.73739  3.18146  2.89801  2.37887  2.77519  2.98518  4.58477  3.61503
          0.02673  4.03103  4.75338  0.61958  0.77255  0.48576  0.95510
    397   0.80734  4.27802  3.62976  3.43150  4.21623  3.09771  4.43395  3.36593  3.45200  3.23996  4.25658  3.53905  3.85221  3.77910  3.68974  2.62808  2.91657  2.99271  5.62746  4.44624    428 - -
          2.68618  4.42225  2.77519  2.73123  3.46354  2.40513  3.72494  3.29354  2.67741  2.69355  4.24690  2.90347  2.73739  3.18146  2.89801  2.37887  2.77519  2.98518  4.58477  3.61503
          0.02673  4.03103  4.75338  0.61958  0.77255  0.48576  0.95510
    398   2.08512  4.87607  2.45664  2.17860  4.23563  3.31338  3.67114  3.66593  2.50607  3.25043  4.05837  2.88044  3.79321  2.82012  2.98869  2.21052  2.60626  3.29855  5.47003  4.10698    429 - -
          2.68618  4.42225  2.77519  2.73123  3.46354  2.40513  3.72494  3.29354  2.67741  2.69355  4.24690  2.90347  2.73739  3.18146  2.89801  2.37887  2.77519  2.98518  4.58477  3.61503
          0.02673  4.03103  4.75338  0.61958  0.77255  0.48576  0.95510
    399   2.87362  4.63068  3.57965  3.50053  4.63489  0.52158  4.60870  4.27543  3.70321  3.90892  4.88778  3.74432  4.02677  4.01503  3.91951  3.05049  3.36721  3.77315  5.68570  4.74301    430 - -
          2.68618  4.42225  2.77519  2.73123  3.46354  2.40513  3.72494  3.29354  2.67741  2.69355  4.24690  2.90347  2.73739  3.18146  2.89801  2.37887  2.77519  2.98518  4.58477  3.61503
          0.02673  4.03103  4.75338  0.61958  0.77255  0.48576  0.95510
    400   3.48336  4.90784  4.07569  3.83715  2.31579  4.01748  3.70356  3.47126  3.69025  2.88362  4.13028  3.92371  4.48874  3.95779  3.84040  3.60329  3.77143  3.34962  3.96481  0.73798    431 - -
          2.68618  4.42225  2.77519  2.73123  3.46354  2.40513  3.72494  3.29354  2.67741  2.69355  4.24690  2.90347  2.73739  3.18146  2.89801  2.37887  2.77519  2.98518  4.58477  3.61503
          0.02673  4.03103  4.75338  0.61958  0.77255  0.48576  0.95510
    401   3.09098  4.41940  4.77288  4.28345  3.58885  4.41420  5.00948  1.47126  4.16742  2.10317  3.40152  4.50228  4.74518  4.44309  4.37188  3.80590  3.36279  1.03498  5.54625  4.33168    432 - -
          2.68618  4.42225  2.77519  2.73123  3.46354  2.40513  3.72494  3.29354  2.67741  2.69355  4.24690  2.90347  2.73739  3.18146  2.89801  2.37887  2.77519  2.98518  4.58477  3.61503
          0.02673  4.03103  4.75338  0.61958  0.77255  0.48576  0.95510
    402   2.70393  4.95495  2.64295  2.36453  4.24657  2.55633  2.64821  3.79637  2.52298  3.35758  4.18464  1.93119  3.83265  2.87649  2.96447  2.70520  2.98125  3.42177  5.49287  4.10077    433 - -
          2.68618  4.42225  2.77519  2.73123  3.46354  2.40513  3.72494  3.29354  2.67741  2.69355  4.24690  2.90347  2.73739  3.18146  2.89801  2.37887  2.77519  2.98518  4.58477  3.61503
          0.02673  4.03103  4.75338  0.61958  0.77255  0.48576  0.95510
    403   2.63709  4.90012  2.37099  2.34060  4.29814  2.33506  3.70431  3.73954  2.56184  3.32349  4.13611  2.13116  3.79885  2.85888  3.04977  2.64533  2.91963  2.93613  5.53362  4.15958    434 - -
          2.68618  4.42225  2.77519  2.73123  3.46354  2.40513  3.72494  3.29354  2.67741  2.69355  4.24690  2.90347  2.73739  3.18146  2.89801  2.37887  2.77519  2.98518  4.58477  3.61503
          0.02673  4.03103  4.75338  0.61958  0.77255  0.48576  0.95510
    404   2.37812  4.76032  2.97240  2.49851  4.22050  2.91552  3.68643  3.64269  2.40535  3.22116  4.03275  2.66572  3.80616  2.83769  1.98275  2.37173  2.86392  3.26777  5.42364  4.10770    435 - -
          2.68618  4.42225  2.77519  2.73123  3.46354  2.40513  3.72494  3.29354  2.67741  2.69355  4.24690  2.90347  2.73739  3.18146  2.89801  2.37887  2.77519  2.98518  4.58477  3.61503
          0.02673  4.03103  4.75338  0.61958  0.77255  0.48576  0.95510
    405   2.85026  5.40675  1.61325  1.95754  4.70113  2.79283  3.70939  4.20687  2.63779  3.69503  4.50377  2.38339  3.82817  2.53513  3.19887  2.75738  3.11720  3.77839  5.85240  4.37623    436 - -
          2.68618  4.42225  2.77519  2.73123  3.46354  2.40513  3.72494  3.29354  2.67741  2.69355  4.24690  2.90347  2.73739  3.18146  2.89801  2.37887  2.77519  2.98518  4.58477  3.61503
          0.02673  4.03103  4.75338  0.61958  0.77255  0.48576  0.95510
    406   2.40116  4.87943  2.52986  2.35959  4.24924  3.31776  3.66050  3.68668  2.29590  3.25940  4.06181  2.88506  2.55376  2.80461  2.94601  2.20896  2.87452  3.31257  5.46882  4.10688    437 - -
          2.68618  4.42225  2.77519  2.73123  3.46354  2.40513  3.72494  3.29354  2.67741  2.69355  4.24690  2.90347  2.73739  3.18146  2.89801  2.37887  2.77519  2.98518  4.58477  3.61503
          0.02673  4.03103  4.75338  0.61958  0.77255  0.48576  0.95510
    407   2.64349  5.07086  2.50759  2.03100  4.37776  3.35203  2.77454  3.84120  2.35515  3.35714  4.13024  2.60597  3.78186  2.70914  2.60446  2.61250  2.65752  3.44311  5.52003  4.12624    438 - -
          2.68618  4.42225  2.77519  2.73123  3.46354  2.40513  3.72494  3.29354  2.67741  2.69355  4.24690  2.90347  2.73739  3.18146  2.89801  2.37887  2.77519  2.98518  4.58477  3.61503
          0.02673  4.03103  4.75338  0.61958  0.77255  0.48576  0.95510
    408   3.09860  5.19332  3.53600  2.84706  4.66090  3.70229  3.62812  4.00106  1.45571  3.43424  4.31050  3.23693  4.06660  2.76334  1.35350  3.09405  3.25866  3.68657  5.46547  4.31185    439 - -
          2.68618  4.42225  2.77519  2.73123  3.46354  2.40513  3.72494  3.29354  2.67741  2.69355  4.24690  2.90347  2.73739  3.18146  2.89801  2.37887  2.77519  2.98518  4.58477  3.61503
          0.02673  4.03103  4.75338  0.61958  0.77255  0.48576  0.95510
    409   3.46638  4.82248  4.45631  4.20328  0.78402  4.11417  3.95685  2.97322  4.10695  2.30784  3.68143  4.20102  4.57099  4.23179  4.18738  3.72653  3.76850  2.97516  4.16333  2.51228    440 - -
          2.68618  4.42225  2.77519  2.73123  3.46354  2.40513  3.72494  3.29354  2.67741  2.69355  4.24690  2.90347  2.73739  3.18146  2.89801  2.37887  2.77519  2.98518  4.58477  3.61503
          0.02673  4.03103  4.75338  0.61958  0.77255  0.48576  0.95510
    410   2.57417  3.49239  3.69882  2.84856  3.27320  3.61604  3.89303  2.38295  3.04409  2.05610  2.88755  3.45694  3.98835  2.96795  3.32904  2.88111  2.80629  2.19618  4.76988  3.56021    441 - -
          2.68618  4.42225  2.77519  2.73123  3.46354  2.40513  3.72494  3.29354  2.67741  2.69355  4.24690  2.90347  2.73739  3.18146  2.89801  2.37887  2.77519  2.98518  4.58477  3.61503
          0.02673  4.03103  4.75338  0.61958  0.77255  0.48576  0.95510
    411   2.90464  5.48305  1.57015  1.61919  4.76650  3.25582  3.73565  4.28129  2.69071  3.76536  4.59042  2.70915  3.84331  2.47449  3.25927  2.79789  3.17804  3.85118  5.91982  4.42817    442 - -
          2.68618  4.42225  2.77519  2.73123  3.46354  2.40513  3.72494  3.29354  2.67741  2.69355  4.24690  2.90347  2.73739  3.18146  2.89801  2.37887  2.77519  2.98518  4.58477  3.61503
          0.02673  4.03103  4.75338  0.61958  0.77255  0.48576  0.95510
    412   2.86219  4.85938  2.80780  2.71067  4.24857  3.29617  4.05989  3.99597  2.97848  3.62553  4.58186  0.90518  3.95700  3.33513  3.33664  2.92472  3.25065  3.60200  5.53645  4.18723    443 - -
          2.68620  4.42227  2.77521  2.73125  3.46356  2.40515  3.72496  3.29356  2.67743  2.69341  4.24692  2.90349  2.73741  3.18148  2.89784  2.37889  2.77521  2.98520  4.58479  3.61505
          0.09812  2.46703  4.75338  0.64994  0.73831  0.48576  0.95510
    413   2.70824  4.72869  2.91424  2.67537  4.19272  3.30091  3.90903  3.70201  2.68226  3.28272  4.20743  3.11904  1.37243  2.60226  3.01900  2.78830  3.05385  3.35212  5.47700  4.17771    446 - -
          2.68618  4.42225  2.77519  2.73123  3.46354  2.40513  3.72494  3.29354  2.67741  2.69355  4.24690  2.90347  2.73739  3.18146  2.89801  2.37887  2.77519  2.98518  4.58477  3.61503
          0.02673  4.03103  4.75338  0.61958  0.77255  0.48576  0.95510
    414   2.90304  4.46945  3.86132  3.33597  2.22440  3.84672  2.31115  2.93311  3.23489  1.88079  3.53684  3.58855  4.20303  3.48413  3.50162  3.12554  3.13050  2.76340  4.13220  2.26222    447 - -
          2.68618  4.42225  2.77519  2.73123  3.46354  2.40513  3.72494  3.29354  2.67741  2.69355  4.24690  2.90347  2.73739  3.18146  2.89801  2.37887  2.77519  2.98518  4.58477  3.61503
          0.02673  4.03103  4.75338  0.61958  0.77255  0.48576  0.95510
    415   1.33566  4.17141  3.48670  3.13513  4.24216  2.42212  4.18445  3.63721  3.16624  3.33059  4.15449  3.30449  3.70170  3.45036  3.49432  2.07123  2.30964  3.12159  5.59000  4.37868    448 - -
          2.68618  4.42225  2.77519  2.73123  3.46354  2.40513  3.72494  3.29354  2.67741  2.69355  4.24690  2.90347  2.73739  3.18146  2.89801  2.37887  2.77519  2.98518  4.58477  3.61503
          0.02673  4.03103  4.75338  0.61958  0.77255  0.48576  0.95510
    416   2.38431  4.30289  3.43226  2.88175  3.49303  3.50774  3.82679  2.20763  2.82181  2.54083  3.44632  3.28133  3.91924  2.78524  3.17389  2.52309  2.57843  2.35626  4.93891  3.70246    449 - -
          2.68618  4.42225  2.77519  2.73123  3.46354  2.40513  3.72494  3.29354  2.67741  2.69355  4.24690  2.90347  2.73739  3.18146  2.89801  2.37887  2.77519  2.98518  4.58477  3.61503
          0.02673  4.03103  4.75338  0.61958  0.77255  0.48576  0.95510
    417   2.70684  5.19440  2.03248  2.07540  4.50456  2.86557  3.14469  3.98479  2.22393  3.48190  4.25790  2.78702  3.79370  2.50508  2.93155  2.65299  2.95063  3.56903  5.63404  4.21218    450 - -
          2.68618  4.42225  2.77519  2.73123  3.46354  2.40513  3.72494  3.29354  2.67741  2.69355  4.24690  2.90347  2.73739  3.18146  2.89801  2.37887  2.77519  2.98518  4.58477  3.61503
          0.02673  4.03103  4.75338  0.61958  0.77255  0.48576  0.95510
    418   2.58241  4.52557  3.18196  2.63402  3.73043  3.45762  3.70739  3.09742  2.37685  2.55378  3.12684  3.09947  2.53661  2.92911  2.94299  2.47735  2.82275  2.83415  5.09408  3.81958    451 - -
          2.68618  4.42225  2.77519  2.73123  3.46354  2.40513  3.72494  3.29354  2.67741  2.69355  4.24690  2.90347  2.73739  3.18146  2.89801  2.37887  2.77519  2.98518  4.58477  3.61503
          0.02673  4.03103  4.75338  0.61958  0.77255  0.48576  0.95510
    419   2.63413  5.01789  2.33394  2.03156  4.30965  2.94068  3.60234  3.28484  2.24117  3.30240  4.08574  2.83815  3.78285  2.72796  2.88203  2.42240  2.87248  3.38118  5.48738  4.10041    452 - -
          2.68618  4.42225  2.77519  2.73123  3.46354  2.40513  3.72494  3.29354  2.67741  2.69355  4.24690  2.90347  2.73739  3.18146  2.89801  2.37887  2.77519  2.98518  4.58477  3.61503
          0.02673  4.03103  4.75338  0.61958  0.77255  0.48576  0.95510
    420   3.09465  4.48711  4.38157  3.88766  1.46497  4.09612  3.76364  2.74871  3.74991  2.16949  2.70847  3.94404  4.41756  3.87495  3.88248  3.41167  3.32070  2.68127  4.04494  1.94321    453 - -
          2.68618  4.42225  2.77519  2.73123  3.46354  2.40513  3.72494  3.29354  2.67741  2.69355  4.24690  2.90347  2.73739  3.18146  2.89801  2.37887  2.77519  2.98518  4.58477  3.61503
          0.02673  4.03103  4.75338  0.61958  0.77255  0.48576  0.95510
    421   2.26263  4.80125  2.59372  2.39841  4.09488  2.99229  3.64067  3.51645  2.45400  2.78935  3.92775  2.91831  3.79484  2.57538  2.92028  2.27768  2.83785  3.17722  5.35105  4.00856    454 - -
          2.68618  4.42225  2.77519  2.73123  3.46354  2.40513  3.72494  3.29354  2.67741  2.69355  4.24690  2.90347  2.73739  3.18146  2.89801  2.37887  2.77519  2.98518  4.58477  3.61503
          0.02673  4.03103  4.75338  0.61958  0.77255  0.48576  0.95510
    422   3.10120  5.17865  3.53878  2.85926  4.63987  3.70095  3.63630  3.98398  1.57798  3.42485  4.30617  3.24568  4.07042  2.77458  1.24989  3.10149  3.26413  3.67337  5.45985  4.30692    455 - -
          2.68618  4.42225  2.77519  2.73123  3.46354  2.40513  3.72494  3.29354  2.67741  2.69355  4.24690  2.90347  2.73739  3.18146  2.89801  2.37887  2.77519  2.98518  4.58477  3.61503
          0.02673  4.03103  4.75338  0.61958  0.77255  0.48576  0.95510
    423   3.18394  4.50913  4.81806  4.25273  3.18415  4.47080  4.81775  1.71411  4.13560  1.19501  2.52049  4.49232  4.68684  4.26572  4.26974  3.80975  3.41120  1.83477  5.19766  4.11562    456 - -
          2.68618  4.42225  2.77519  2.73123  3.46354  2.40513  3.72494  3.29354  2.67741  2.69355  4.24690  2.90347  2.73739  3.18146  2.89801  2.37887  2.77519  2.98518  4.58477  3.61503
          0.02673  4.03103  4.75338  0.61958  0.77255  0.48576  0.95510
    424   3.60276  4.88859  4.50725  4.18160  1.71652  4.33981  3.49366  3.33085  4.03643  2.67820  3.94255  4.02635  4.66719  4.06745  4.11634  3.71423  3.83240  3.24975  3.65272  0.90909    457 - -
          2.68618  4.42225  2.77519  2.73123  3.46354  2.40513  3.72494  3.29354  2.67741  2.69355  4.24690  2.90347  2.73739  3.18146  2.89801  2.37887  2.77519  2.98518  4.58477  3.61503
          0.02673  4.03103  4.75338  0.61958  0.77255  0.48576  0.95510
    425   2.76774  3.63420  3.25088  2.63159  4.17948  3.53747  3.62687  3.55908  1.99171  3.12697  3.97096  3.09033  3.91632  2.47879  1.71399  2.80845  2.97688  3.25310  5.31326  4.06041    458 - -
          2.68618  4.42225  2.77519  2.73123  3.46354  2.40513  3.72494  3.29354  2.67741  2.69355  4.24690  2.90347  2.73739  3.18146  2.89801  2.37887  2.77519  2.98518  4.58477  3.61503
          0.02673  4.03103  4.75338  0.61958  0.77255  0.48576  0.95510
    426   2.50519  4.34965  3.57651  3.33928  4.11641  3.18283  4.34352  3.26319  3.28538  3.12098  4.16349  3.52088  3.90010  3.67285  3.53461  2.70852  0.92890  2.94087  5.54014  4.33390    459 - -
          2.68618  4.42225  2.77519  2.73123  3.46354  2.40513  3.72494  3.29354  2.67741  2.69355  4.24690  2.90347  2.73739  3.18146  2.89801  2.37887  2.77519  2.98518  4.58477  3.61503
          0.02673  4.03103  4.75338  0.61958  0.77255  0.48576  0.95510
    427   2.87362  4.63068  3.57965  3.50053  4.63489  0.52158  4.60870  4.27543  3.70321  3.90892  4.88778  3.74432  4.02677  4.01503  3.91951  3.05049  3.36721  3.77315  5.68570  4.74301    460 - -
          2.68618  4.42225  2.77519  2.73123  3.46354  2.40513  3.72494  3.29354  2.67741  2.69355  4.24690  2.90347  2.73739  3.18146  2.89801  2.37887  2.77519  2.98518  4.58477  3.61503
          0.02673  4.03103  4.75338  0.61958  0.77255  0.48576  0.95510
    428   3.16701  5.31118  0.71474  2.44722  4.71117  3.33715  4.08049  4.33694  3.19613  3.91805  4.90221  3.01057  4.00139  3.32173  3.73190  3.11326  3.50986  3.96008  5.84826  4.56122    461 - -
          2.68618  4.42225  2.77519  2.73123  3.46354  2.40513  3.72494  3.29354  2.67741  2.69355  4.24690  2.90347  2.73739  3.18146  2.89801  2.37887  2.77519  2.98518  4.58477  3.61503
          0.02673  4.03103  4.75338  0.61958  0.77255  0.48576  0.95510
    429   3.64830  4.88369  4.63359  4.32157  1.24173  4.39712  3.48002  3.33212  4.16763  2.66153  3.92890  4.07838  4.70586  4.13504  4.20055  3.76660  3.87029  3.25825  3.61970  1.18913    462 - -
          2.68618  4.42225  2.77519  2.73123  3.46354  2.40513  3.72494  3.29354  2.67741  2.69355  4.24690  2.90347  2.73739  3.18146  2.89801  2.37887  2.77519  2.98518  4.58477  3.61503
          0.02673  4.03103  4.75338  0.61958  0.77255  0.48576  0.95510
    430   1.36439  4.19840  3.41568  3.18734  4.36133  1.59914  4.28823  3.72553  3.29550  3.46174  4.30927  3.33899  3.72396  3.57293  3.59676  2.44436  2.76088  3.18823  5.70025  4.50303    463 - -
          2.68618  4.42225  2.77519  2.73123  3.46354  2.40513  3.72494  3.29354  2.67741  2.69355  4.24690  2.90347  2.73739  3.18146  2.89801  2.37887  2.77519  2.98518  4.58477  3.61503
          0.02673  4.03103  4.75338  0.61958  0.77255  0.48576  0.95510
    431   2.64528  4.82060  3.04666  2.48439  4.08680  3.44549  3.61661  3.49603  2.01395  3.08410  3.90649  2.98476  3.83743  2.76746  2.30473  2.30986  2.63672  3.17536  5.30151  3.42649    464 - -
          2.68618  4.42225  2.77519  2.73123  3.46354  2.40513  3.72494  3.29354  2.67741  2.69355  4.24690  2.90347  2.73739  3.18146  2.89801  2.37887  2.77519  2.98518  4.58477  3.61503
          0.02673  4.03103  4.75338  0.61958  0.77255  0.48576  0.95510
    432   3.19901  4.50932  4.85651  4.31505  3.29681  4.52537  4.93086  1.45581  4.18945  1.27715  3.09318  4.55665  4.75611  4.36604  4.34490  3.88454  3.43814  1.70284  5.32581  4.20246    465 - -
          2.68618  4.42225  2.77519  2.73123  3.46354  2.40513  3.72494  3.29354  2.67741  2.69355  4.24690  2.90347  2.73739  3.18146  2.89801  2.37887  2.77519  2.98518  4.58477  3.61503
          0.02673  4.03103  4.75338  0.61958  0.77255  0.48576  0.95510
    433   2.61657  4.71294  3.02522  2.50251  3.94474  3.43231  3.22091  3.34930  2.26248  2.97343  3.81137  3.00010  3.83655  2.60971  2.82288  2.15087  2.85011  2.52756  5.23028  3.92501    466 - -
          2.68618  4.42225  2.77519  2.73123  3.46354  2.40513  3.72494  3.29354  2.67741  2.69355  4.24690  2.90347  2.73739  3.18146  2.89801  2.37887  2.77519  2.98518  4.58477  3.61503
          0.02673  4.03103  4.75338  0.61958  0.77255  0.48576  0.95510
    434   2.77918  5.21575  2.25413  2.25246  4.53831  3.32613  3.66461  4.01220  1.78036  3.51917  4.32202  2.07814  3.83041  2.80133  2.90942  2.72487  3.03014  3.61064  5.66668  4.26068    467 - -
          2.68618  4.42225  2.77519  2.73123  3.46354  2.40513  3.72494  3.29354  2.67741  2.69355  4.24690  2.90347  2.73739  3.18146  2.89801  2.37887  2.77519  2.98518  4.58477  3.61503
          0.02673  4.03103  4.75338  0.61958  0.77255  0.48576  0.95510
    435   2.74578  4.82320  2.20989  2.54641  4.55294  1.11163  4.03563  4.06901  3.05417  3.68313  4.55831  3.03431  3.87523  3.26155  3.51955  2.79672  3.13960  3.61372  5.76189  4.47714    468 - -
          2.68618  4.42225  2.77519  2.73123  3.46354  2.40513  3.72494  3.29354  2.67741  2.69355  4.24690  2.90347  2.73739  3.18146  2.89801  2.37887  2.77519  2.98518  4.58477  3.61503
          0.02673  4.03103  4.75338  0.61958  0.77255  0.48576  0.95510
    436   2.32836  3.31671  3.95411  3.40696  3.38058  3.56781  4.09956  2.39444  3.30594  2.16879  3.35051  3.63101  4.03507  3.56769  3.54504  2.59452  2.84033  1.65204  4.91215  3.70937    469 - -
          2.68618  4.42225  2.77519  2.73123  3.46354  2.40513  3.72494  3.29354  2.67741  2.69355  4.24690  2.90347  2.73739  3.18146  2.89801  2.37887  2.77519  2.98518  4.58477  3.61503
          0.02673  4.03103  4.75338  0.61958  0.77255  0.48576  0.95510
    437   3.16690  4.47372  4.84942  4.30962  3.34943  4.50864  4.93357  1.47484  4.19273  1.38959  3.14737  4.54397  4.75025  4.37956  4.35418  3.86707  3.40823  1.52482  5.35316  4.21783    470 - -
          2.68618  4.42225  2.77519  2.73123  3.46354  2.40513  3.72494  3.29354  2.67741  2.69355  4.24690  2.90347  2.73739  3.18146  2.89801  2.37887  2.77519  2.98518  4.58477  3.61503
          0.02673  4.03103  4.75338  0.61958  0.77255  0.48576  0.95510
    438   2.94459  4.36082  4.40204  3.83232  2.51842  4.07080  4.22063  2.39707  3.70496  1.30295  2.35000  4.03178  4.36570  3.86335  3.85533  3.37497  3.16844  2.41273  4.67133  2.85004    471 - -
          2.68618  4.42225  2.77519  2.73123  3.46354  2.40513  3.72494  3.29354  2.67741  2.69355  4.24690  2.90347  2.73739  3.18146  2.89801  2.37887  2.77519  2.98518  4.58477  3.61503
          0.02673  4.03103  4.75338  0.61958  0.77255  0.48576  0.95510
    439   3.48336  4.90784  4.07569  3.83715  2.31579  4.01748  3.70356  3.47126  3.69025  2.88362  4.13028  3.92371  4.48874  3.95779  3.84040  3.60329  3.77143  3.34962  3.96481  0.73798    472 - -
          2.68618  4.42225  2.77519  2.73123  3.46354  2.40513  3.72494  3.29354  2.67741  2.69355  4.24690  2.90347  2.73739  3.18146  2.89801  2.37887  2.77519  2.98518  4.58477  3.61503
          0.02673  4.03103  4.75338  0.61958  0.77255  0.48576  0.95510
    440   2.46409  5.07437  2.55986  1.57057  4.40843  3.32043  3.68016  3.85323  2.49057  3.40392  4.21864  2.83542  3.82472  2.52606  2.95636  2.45797  2.99120  3.47593  5.59371  4.20898    473 - -
          2.68618  4.42225  2.77519  2.73123  3.46354  2.40513  3.72494  3.29354  2.67741  2.69355  4.24690  2.90347  2.73739  3.18146  2.89801  2.37887  2.77519  2.98518  4.58477  3.61503
          0.02673  4.03103  4.75338  0.61958  0.77255  0.48576  0.95510
    441   2.87362  4.63068  3.57965  3.50053  4.63489  0.52158  4.60870  4.27543  3.70321  3.90892  4.88778  3.74432  4.02677  4.01503  3.91951  3.05049  3.36721  3.77315  5.68570  4.74301    474 - -
          2.68618  4.42225  2.77519  2.73123  3.46354  2.40513  3.72494  3.29354  2.67741  2.69355  4.24690  2.90347  2.73739  3.18146  2.89801  2.37887  2.77519  2.98518  4.58477  3.61503
          0.02673  4.03103  4.75338  0.61958  0.77255  0.48576  0.95510
    442   3.19166  5.01463  3.69920  3.18043  4.40974  3.64586  3.95016  3.96464  2.31642  3.45186  4.45015  3.52688  4.14276  3.16458  0.76124  3.26956  3.44811  3.68229  5.42973  4.30507    475 - -
          2.68618  4.42225  2.77519  2.73123  3.46354  2.40513  3.72494  3.29354  2.67741  2.69355  4.24690  2.90347  2.73739  3.18146  2.89801  2.37887  2.77519  2.98518  4.58477  3.61503
          0.02673  4.03103  4.75338  0.61958  0.77255  0.48576  0.95510
    443   2.59162  4.40564  3.36760  2.82161  3.58509  3.50671  3.81812  2.84279  2.72796  2.56039  3.05959  3.24398  3.92327  2.74327  3.08806  2.77532  1.95268  2.41614  5.03322  3.78650    476 - -
          2.68618  4.42225  2.77519  2.73123  3.46354  2.40513  3.72494  3.29354  2.67741  2.69355  4.24690  2.90347  2.73739  3.18146  2.89801  2.37887  2.77519  2.98518  4.58477  3.61503
          0.02673  4.03103  4.75338  0.61958  0.77255  0.48576  0.95510
    444   3.16701  5.31118  0.71474  2.44722  4.71117  3.33715  4.08049  4.33694  3.19613  3.91805  4.90221  3.01057  4.00139  3.32173  3.73190  3.11326  3.50986  3.96008  5.84826  4.56122    477 - -
          2.68618  4.42225  2.77519  2.73123  3.46354  2.40513  3.72494  3.29354  2.67741  2.69355  4.24690  2.90347  2.73739  3.18146  2.89801  2.37887  2.77519  2.98518  4.58477  3.61503
          0.02673  4.03103  4.75338  0.61958  0.77255  0.48576  0.95510
    445   1.98234  4.19131  3.45092  3.12980  4.27420  2.97960  4.19596  3.61894  3.15419  3.35242  4.19175  3.30505  3.71334  3.45931  3.47327  1.25134  2.27895  3.11459  5.62333  4.40586    478 - -
          2.68618  4.42225  2.77519  2.73123  3.46354  2.40513  3.72494  3.29354  2.67741  2.69355  4.24690  2.90347  2.73739  3.18146  2.89801  2.37887  2.77519  2.98518  4.58477  3.61503
          0.02673  4.03103  4.75338  0.61958  0.77255  0.48576  0.95510
    446   3.01565  5.00057  3.01667  2.77663  4.18963  3.47638  3.93538  3.84738  2.58703  3.33367  4.35972  3.23676  4.03381  0.97637  2.86695  3.05793  3.31374  3.56798  5.43469  4.14003    479 - -
          2.68618  4.42225  2.77519  2.73123  3.46354  2.40513  3.72494  3.29354  2.67741  2.69355  4.24690  2.90347  2.73739  3.18146  2.89801  2.37887  2.77519  2.98518  4.58477  3.61503
          0.02673  4.03103  4.75338  0.61958  0.77255  0.48576  0.95510
    447   3.10471  4.42035  4.81381  4.32127  3.58838  4.45067  5.03896  1.35069  4.20904  2.09315  3.39432  4.53768  4.76800  4.47658  4.40827  3.84153  3.37298  1.10910  5.55566  4.34728    480 - -
          2.68618  4.42225  2.77519  2.73123  3.46354  2.40513  3.72494  3.29354  2.67741  2.69355  4.24690  2.90347  2.73739  3.18146  2.89801  2.37887  2.77519  2.98518  4.58477  3.61503
          0.02673  4.03103  4.75338  0.61958  0.77255  0.48576  0.95510
    448   3.12298  5.08716  3.30913  2.90433  4.50998  3.59231  3.85618  3.94989  0.84015  3.48172  4.43721  3.32083  4.08359  3.04053  2.47397  3.15610  3.36574  3.64966  5.50141  4.33822    481 - -
          2.68618  4.42225  2.77519  2.73123  3.46354  2.40513  3.72494  3.29354  2.67741  2.69355  4.24690  2.90347  2.73739  3.18146  2.89801  2.37887  2.77519  2.98518  4.58477  3.61503
          0.02673  4.03103  4.75338  0.61958  0.77255  0.48576  0.95510
    449   3.11943  4.43755  4.81683  4.32785  3.55550  4.45451  5.03949  1.11342  4.20818  2.04312  3.36216  4.54500  4.77057  4.47272  4.40253  3.84888  3.38836  1.37193  5.53972  4.33705    482 - -
          2.68618  4.42225  2.77519  2.73123  3.46354  2.40513  3.72494  3.29354  2.67741  2.69355  4.24690  2.90347  2.73739  3.18146  2.89801  2.37887  2.77519  2.98518  4.58477  3.61503
          0.02673  4.03103  4.75338  0.61958  0.77255  0.48576  0.95510
    450   3.19166  5.01463  3.69920  3.18043  4.40974  3.64586  3.95016  3.96464  2.31642  3.45186  4.45015  3.52688  4.14276  3.16458  0.76124  3.26956  3.44811  3.68229  5.42973  4.30507    483 - -
          2.68618  4.42225  2.77519  2.73123  3.46354  2.40513  3.72494  3.29354  2.67741  2.69355  4.24690  2.90347  2.73739  3.18146  2.89801  2.37887  2.77519  2.98518  4.58477  3.61503
          0.02673  4.03103  4.75338  0.61958  0.77255  0.48576  0.95510
    451   2.87362  4.63068  3.57965  3.50053  4.63489  0.52158  4.60870  4.27543  3.70321  3.90892  4.88778  3.74432  4.02677  4.01503  3.91951  3.05049  3.36721  3.77315  5.68570  4.74301    484 - -
          2.68618  4.42225  2.77519  2.73123  3.46354  2.40513  3.72494  3.29354  2.67741  2.69355  4.24690  2.90347  2.73739  3.18146  2.89801  2.37887  2.77519  2.98518  4.58477  3.61503
          0.02673  4.03103  4.75338  0.61958  0.77255  0.48576  0.95510
    452   3.07841  4.86319  3.42729  3.04096  2.58075  3.77065  1.44469  3.49927  2.86013  2.97187  4.01954  3.39384  4.19290  3.28995  3.15079  3.13804  3.31793  3.28450  4.18846  2.17353    485 - -
          2.68618  4.42225  2.77519  2.73123  3.46354  2.40513  3.72494  3.29354  2.67741  2.69355  4.24690  2.90347  2.73739  3.18146  2.89801  2.37887  2.77519  2.98518  4.58477  3.61503
          0.02673  4.03103  4.75338  0.61958  0.77255  0.48576  0.95510
    453   3.19166  5.01463  3.69920  3.18043  4.40974  3.64586  3.95016  3.96464  2.31642  3.45186  4.45015  3.52688  4.14276  3.16458  0.76124  3.26956  3.44811  3.68229  5.42973  4.30507    486 - -
          2.68618  4.42225  2.77519  2.73123  3.46354  2.40513  3.72494  3.29354  2.67741  2.69355  4.24690  2.90347  2.73739  3.18146  2.89801  2.37887  2.77519  2.98518  4.58477  3.61503
          0.02673  4.03103  4.75338  0.61958  0.77255  0.48576  0.95510
    454   2.93470  4.43638  4.34257  4.01316  3.67053  3.88533  4.78893  2.05539  3.88338  2.33165  3.61405  4.17682  4.43888  4.23292  4.08022  3.40087  3.29357  0.84623  5.48091  4.22127    487 - -
          2.68618  4.42225  2.77519  2.73123  3.46354  2.40513  3.72494  3.29354  2.67741  2.69355  4.24690  2.90347  2.73739  3.18146  2.89801  2.37887  2.77519  2.98518  4.58477  3.61503
          0.02673  4.03103  4.75338  0.61958  0.77255  0.48576  0.95510
    455   3.16701  5.31118  0.71474  2.44722  4.71117  3.33715  4.08049  4.33694  3.19613  3.91805  4.90221  3.01057  4.00139  3.32173  3.73190  3.11326  3.50986  3.96008  5.84826  4.56122    488 - -
          2.68618  4.42225  2.77519  2.73123  3.46354  2.40513  3.72494  3.29354  2.67741  2.69355  4.24690  2.90347  2.73739  3.18146  2.89801  2.37887  2.77519  2.98518  4.58477  3.61503
          0.02673  4.03103  4.75338  0.61958  0.77255  0.48576  0.95510
    456   3.33706  4.75382  4.44345  4.08664  3.20284  4.18203  4.69283  2.41828  3.85284  0.70201  3.18096  4.34668  4.59181  4.18305  4.00190  3.77533  3.62504  2.49628  5.13693  3.89598    489 - -
          2.68618  4.42225  2.77519  2.73123  3.46354  2.40513  3.72494  3.29354  2.67741  2.69355  4.24690  2.90347  2.73739  3.18146  2.89801  2.37887  2.77519  2.98518  4.58477  3.61503
          0.02673  4.03103  4.75338  0.61958  0.77255  0.48576  0.95510
    457   2.54489  4.53800  3.12418  2.63730  3.88099  3.35678  3.75341  3.25761  2.58094  2.63529  3.78548  3.08657  3.83288  2.68008  2.97207  1.93211  2.31333  2.95582  5.22059  3.93586    490 - -
          2.68618  4.42225  2.77519  2.73123  3.46354  2.40513  3.72494  3.29354  2.67741  2.69355  4.24690  2.90347  2.73739  3.18146  2.89801  2.37887  2.77519  2.98518  4.58477  3.61503
          0.02673  4.03103  4.75338  0.61958  0.77255  0.48576  0.95510
    458   3.09676  5.23230  2.56550  0.81925  4.59965  3.38212  3.98621  4.08547  2.88733  3.67830  4.64817  3.03386  3.99509  3.20036  3.31055  3.06468  3.40313  3.75400  5.74132  4.46702    491 - -
          2.68618  4.42225  2.77519  2.73123  3.46354  2.40513  3.72494  3.29354  2.67741  2.69355  4.24690  2.90347  2.73739  3.18146  2.89801  2.37887  2.77519  2.98518  4.58477  3.61503
          0.02673  4.03103  4.75338  0.61958  0.77255  0.48576  0.95510
    459   3.06290  4.42038  4.69234  4.21345  3.58476  4.33385  4.95235  1.61718  4.08660  2.11726  3.41376  4.43273  4.69653  4.37895  4.29820  3.73086  3.34421  0.97602  5.52509  4.29721    492 - -
          2.68618  4.42225  2.77519  2.73123  3.46354  2.40513  3.72494  3.29354  2.67741  2.69355  4.24690  2.90347  2.73739  3.18146  2.89801  2.37887  2.77519  2.98518  4.58477  3.61503
          0.02673  4.03103  4.75338  0.61958  0.77255  0.48576  0.95510
    460   3.09676  5.23230  2.56550  0.81925  4.59965  3.38212  3.98621  4.08547  2.88733  3.67830  4.64817  3.03386  3.99509  3.20036  3.31055  3.06468  3.40313  3.75400  5.74132  4.46702    493 - -
          2.68618  4.42225  2.77519  2.73123  3.46354  2.40513  3.72494  3.29354  2.67741  2.69355  4.24690  2.90347  2.73739  3.18146  2.89801  2.37887  2.77519  2.98518  4.58477  3.61503
          0.02673  4.03103  4.75338  0.61958  0.77255  0.48576  0.95510
    461   2.48480  4.93153  3.14026  2.56623  4.29999  3.48749  3.62414  3.68176  1.64925  3.23050  4.05827  3.04020  3.88933  2.76382  2.11432  2.76667  2.61164  3.34497  5.39515  4.12256    494 - -
          2.68618  4.42225  2.77519  2.73123  3.46354  2.40513  3.72494  3.29354  2.67741  2.69355  4.24690  2.90347  2.73739  3.18146  2.89801  2.37887  2.77519  2.98518  4.58477  3.61503
          0.02673  4.03103  4.75338  0.61958  0.77255  0.48576  0.95510
    462   1.53111  4.36697  3.24336  2.84730  3.98560  3.19921  3.95658  3.24040  2.86067  3.03262  3.91473  2.39975  3.80536  3.19778  3.23091  2.58218  2.80406  2.52444  5.36446  4.09585    495 - -
          2.68618  4.42225  2.77519  2.73123  3.46354  2.40513  3.72494  3.29354  2.67741  2.69355  4.24690  2.90347  2.73739  3.18146  2.89801  2.37887  2.77519  2.98518  4.58477  3.61503
          0.02673  4.03103  4.75338  0.61958  0.77255  0.48576  0.95510
    463   3.13364  4.43910  4.82824  4.29562  3.43631  4.49142  4.94838  1.51765  4.18421  1.61938  3.23934  4.52759  4.75124  4.39923  4.36202  3.85259  3.38007  1.26467  5.41049  4.24807    496 - -
          2.68618  4.42225  2.77519  2.73123  3.46354  2.40513  3.72494  3.29354  2.67741  2.69355  4.24690  2.90347  2.73739  3.18146  2.89801  2.37887  2.77519  2.98518  4.58477  3.61503
          0.02673  4.03103  4.75338  0.61958  0.77255  0.48576  0.95510
    464   2.21534  4.41579  3.26003  2.71373  3.63803  3.43959  3.18108  2.99984  2.67116  2.48810  3.57190  3.15341  3.86160  3.00726  3.06231  2.32776  2.58703  2.50276  5.03444  3.77271    497 - -
          2.68618  4.42225  2.77519  2.73123  3.46354  2.40513  3.72494  3.29354  2.67741  2.69355  4.24690  2.90347  2.73739  3.18146  2.89801  2.37887  2.77519  2.98518  4.58477  3.61503
          0.02673  4.03103  4.75338  0.61958  0.77255  0.48576  0.95510
    465   2.47893  5.01776  2.85630  2.21293  4.33168  2.74834  3.59199  3.76927  2.11805  3.29562  4.08519  2.89382  3.81202  2.30382  2.48352  2.65246  2.89547  3.39533  5.46045  4.10815    498 - -
          2.68618  4.42225  2.77519  2.73123  3.46354  2.40513  3.72494  3.29354  2.67741  2.69355  4.24690  2.90347  2.73739  3.18146  2.89801  2.37887  2.77519  2.98518  4.58477  3.61503
          0.02673  4.03103  4.75338  0.61958  0.77255  0.48576  0.95510
    466   3.15869  4.48778  4.77456  4.23248  3.30983  4.46027  4.86649  1.75705  4.10800  1.26343  3.11599  4.48005  4.71124  4.30288  4.27844  3.81374  3.40026  1.47854  5.30709  4.17056    499 - -
          2.68618  4.42225  2.77519  2.73123  3.46354  2.40513  3.72494  3.29354  2.67741  2.69355  4.24690  2.90347  2.73739  3.18146  2.89801  2.37887  2.77519  2.98518  4.58477  3.61503
          0.02673  4.03103  4.75338  0.61958  0.77255  0.48576  0.95510
    467   2.42016  4.90907  2.76424  2.20486  4.23697  3.34743  3.64758  3.66925  2.43248  3.24037  4.04789  2.88982  2.58855  2.33238  2.88700  2.42779  2.89080  3.30876  5.44924  4.09394    500 - -
          2.68604  4.42227  2.77505  2.73125  3.46356  2.40515  3.72496  3.29356  2.67743  2.69357  4.24692  2.90349  2.73741  3.18148  2.89803  2.37889  2.77521  2.98520  4.58479  3.61505
          0.09812  2.46703  4.75338  0.64994  0.73831  0.48576  0.95510
    468   2.58474  4.53440  3.09689  2.41692  3.81197  2.08091  3.77437  3.10327  2.63923  2.57132  3.72990  3.10512  3.86669  2.99856  3.03453  2.70692  2.85653  2.53575  5.18815  3.90467    503 - -
          2.68618  4.42225  2.77519  2.73123  3.46354  2.40513  3.72494  3.29354  2.67741  2.69355  4.24690  2.90347  2.73739  3.18146  2.89801  2.37887  2.77519  2.98518  4.58477  3.61503
          0.02673  4.03103  4.75338  0.61958  0.77255  0.48576  0.95510
    469   3.10375  4.42015  4.81121  4.31881  3.58866  4.44842  5.03709  1.36093  4.20641  2.09416  3.39500  4.53540  4.76658  4.47449  4.40603  3.83927  3.37223  1.10172  5.55518  4.34638    504 - -
          2.68618  4.42225  2.77519  2.73123  3.46354  2.40513  3.72494  3.29354  2.67741  2.69355  4.24690  2.90347  2.73739  3.18146  2.89801  2.37887  2.77519  2.98518  4.58477  3.61503
          0.02673  4.03103  4.75338  0.61958  0.77255  0.48576  0.95510
    470   2.89990  5.45869  1.44172  1.80243  4.74792  3.26291  3.73281  4.25108  2.32670  3.74245  4.56784  2.71896  3.84527  2.88498  3.22295  2.79784  3.17133  3.82717  5.89805  4.41793    505 - -
          2.68618  4.42225  2.77519  2.73123  3.46354  2.40513  3.72494  3.29354  2.67741  2.69355  4.24690  2.90347  2.73739  3.18146  2.89801  2.37887  2.77519  2.98518  4.58477  3.61503
          0.02673  4.03103  4.75338  0.61958  0.77255  0.48576  0.95510
    471   2.76039  5.11936  2.31383  2.31219  4.48183  2.86131  3.67793  3.93603  1.52638  3.46328  4.27417  2.85342  3.83811  2.81937  2.86607  2.72740  3.01682  3.54573  5.61736  4.24234    506 - -
          2.68618  4.42225  2.77519  2.73123  3.46354  2.40513  3.72494  3.29354  2.67741  2.69355  4.24690  2.90347  2.73739  3.18146  2.89801  2.37887  2.77519  2.98518  4.58477  3.61503
          0.02673  4.03103  4.75338  0.61958  0.77255  0.48576  0.95510
    472   1.90552  3.33642  3.68278  3.14917  3.51632  2.60348  3.98956  2.74240  3.07874  2.29509  3.48311  3.42297  3.89638  3.36509  3.38028  2.70842  2.77365  2.27169  4.98809  3.77390    507 - -
          2.68618  4.42225  2.77519  2.73123  3.46354  2.40513  3.72494  3.29354  2.67741  2.69355  4.24690  2.90347  2.73739  3.18146  2.89801  2.37887  2.77519  2.98518  4.58477  3.61503
          0.02673  4.03103  4.75338  0.61958  0.77255  0.48576  0.95510
    473   2.51364  4.33105  4.52654  4.01389  3.59382  4.17626  4.74529  1.44817  3.91523  2.22503  3.42984  4.24113  4.55221  4.18880  4.13976  3.53826  3.21333  1.25425  5.40756  4.20158    508 - -
          2.68618  4.42225  2.77519  2.73123  3.46354  2.40513  3.72494  3.29354  2.67741  2.69355  4.24690  2.90347  2.73739  3.18146  2.89801  2.37887  2.77519  2.98518  4.58477  3.61503
          0.02673  4.03103  4.75338  0.61958  0.77255  0.48576  0.95510
    474   2.93470  4.43638  4.34257  4.01316  3.67053  3.88533  4.78893  2.05539  3.88338  2.33165  3.61405  4.17682  4.43888  4.23292  4.08022  3.40087  3.29357  0.84623  5.48091  4.22127    509 - -
          2.68618  4.42225  2.77519  2.73123  3.46354  2.40513  3.72494  3.29354  2.67741  2.69355  4.24690  2.90347  2.73739  3.18146  2.89801  2.37887  2.77519  2.98518  4.58477  3.61503
          0.02673  4.03103  4.75338  0.61958  0.77255  0.48576  0.95510
    475   3.33706  4.75382  4.44345  4.08664  3.20284  4.18203  4.69283  2.41828  3.85284  0.70201  3.18096  4.34668  4.59181  4.18305  4.00190  3.77533  3.62504  2.49628  5.13693  3.89598    510 - -
          2.68618  4.42225  2.77519  2.73123  3.46354  2.40513  3.72494  3.29354  2.67741  2.69355  4.24690  2.90347  2.73739  3.18146  2.89801  2.37887  2.77519  2.98518  4.58477  3.61503
          0.02673  4.03103  4.75338  0.61958  0.77255  0.48576  0.95510
    476   1.96068  1.28494  4.11486  3.78906  3.94640  3.09187  4.49171  2.94907  3.63275  2.94077  3.94478  3.67420  3.84206  3.92239  3.79820  2.56944  2.79847  2.63145  5.45777  4.27394    511 - -
          2.68618  4.42225  2.77519  2.73123  3.46354  2.40513  3.72494  3.29354  2.67741  2.69355  4.24690  2.90347  2.73739  3.18146  2.89801  2.37887  2.77519  2.98518  4.58477  3.61503
          0.02673  4.03103  4.75338  0.61958  0.77255  0.48576  0.95510
    477   3.60276  4.88859  4.50725  4.18160  1.71652  4.33981  3.49366  3.33085  4.03643  2.67820  3.94255  4.02635  4.66719  4.06745  4.11634  3.71423  3.83240  3.24975  3.65272  0.90909    512 - -
          2.68618  4.42225  2.77519  2.73123  3.46354  2.40513  3.72494  3.29354  2.67741  2.69355  4.24690  2.90347  2.73739  3.18146  2.89801  2.37887  2.77519  2.98518  4.58477  3.61503
          0.02673  4.03103  4.75338  0.61958  0.77255  0.48576  0.95510
    478   2.67132  4.97584  2.96154  2.41692  4.28596  2.78358  3.14735  3.71159  1.96020  3.24624  4.04348  2.93274  3.82573  2.51595  2.42670  2.66753  2.61967  3.35186  5.41467  4.08370    513 - -
          2.68618  4.42225  2.77519  2.73123  3.46354  2.40513  3.72494  3.29354  2.67741  2.69355  4.24690  2.90347  2.73739  3.18146  2.89801  2.37887  2.77519  2.98518  4.58477  3.61503
          0.02673  4.03103  4.75338  0.61958  0.77255  0.48576  0.95510
    479   2.05695  4.35728  3.30311  2.82419  3.80000  3.28550  3.87486  3.13350  2.79195  2.32530  3.73167  3.20093  2.43768  3.12998  3.16353  2.33859  2.78847  2.83078  5.19290  3.93683    514 - -
          2.68618  4.42225  2.77519  2.73123  3.46354  2.40513  3.72494  3.29354  2.67741  2.69355  4.24690  2.90347  2.73739  3.18146  2.89801  2.37887  2.77519  2.98518  4.58477  3.61503
          0.02673  4.03103  4.75338  0.61958  0.77255  0.48576  0.95510
    480   2.33795  4.84386  1.98142  2.37047  4.49234  1.70719  3.85238  3.93689  2.80903  3.53886  4.37059  2.88143  3.80289  3.03266  3.31323  2.66394  2.99437  3.49401  5.74142  4.36209    515 - -
          2.68618  4.42225  2.77519  2.73123  3.46354  2.40513  3.72494  3.29354  2.67741  2.69355  4.24690  2.90347  2.73739  3.18146  2.89801  2.37887  2.77519  2.98518  4.58477  3.61503
          0.02673  4.03103  4.75338  0.61958  0.77255  0.48576  0.95510
    481   2.67127  5.00767  2.79002  1.81221  4.31858  3.38131  3.61147  3.75654  2.33136  3.29526  4.09132  2.88242  3.81191  2.51710  2.53506  2.46250  2.61514  3.38640  5.47259  4.11454    516 - -
          2.68618  4.42225  2.77519  2.73123  3.46354  2.40513  3.72494  3.29354  2.67741  2.69355  4.24690  2.90347  2.73739  3.18146  2.89801  2.37887  2.77519  2.98518  4.58477  3.61503
          0.02673  4.03103  4.75338  0.61958  0.77255  0.48576  0.95510
    482   2.55796  4.22702  3.55066  2.98482  3.37822  2.85509  3.85156  2.46305  2.92347  2.27449  3.00691  3.35644  3.94650  3.21893  3.25007  2.56476  2.54172  2.28883  4.84685  3.62272    517 - -
          2.68618  4.42225  2.77519  2.73123  3.46354  2.40513  3.72494  3.29354  2.67741  2.69355  4.24690  2.90347  2.73739  3.18146  2.89801  2.37887  2.77519  2.98518  4.58477  3.61503
          0.02673  4.03103  4.75338  0.61958  0.77255  0.48576  0.95510
    483   2.84277  5.38434  1.90554  1.76705  4.68677  3.26392  3.71134  4.19048  2.64006  3.68395  4.49339  2.02297  3.82727  2.85707  3.19982  2.43783  3.11156  3.76348  5.84333  4.37043    518 - -
          2.68618  4.42225  2.77519  2.73123  3.46354  2.40513  3.72494  3.29354  2.67741  2.69355  4.24690  2.90347  2.73739  3.18146  2.89801  2.37887  2.77519  2.98518  4.58477  3.61503
          0.02673  4.03103  4.75338  0.61958  0.77255  0.48576  0.95510
    484   2.74483  4.89178  2.84703  2.52856  4.27595  3.36012  3.76499  3.76112  2.46282  3.31019  4.18825  3.01602  2.65528  1.53100  2.81889  2.77501  3.03227  3.41038  5.48564  4.16600    519 - -
          2.68618  4.42225  2.77519  2.73123  3.46354  2.40513  3.72494  3.29354  2.67741  2.69355  4.24690  2.90347  2.73739  3.18146  2.89801  2.37887  2.77519  2.98518  4.58477  3.61503
          0.02673  4.03103  4.75338  0.61958  0.77255  0.48576  0.95510
    485   1.85135  4.56089  3.02654  2.19950  3.95484  3.32345  3.76948  3.28010  2.63007  2.98671  3.84240  3.05322  3.82079  2.96974  3.05048  2.40171  2.83283  2.62122  5.28959  3.99559    520 - -
          2.68618  4.42225  2.77519  2.73123  3.46354  2.40513  3.72494  3.29354  2.67741  2.69355  4.24690  2.90347  2.73739  3.18146  2.89801  2.37887  2.77519  2.98518  4.58477  3.61503
          0.02673  4.03103  4.75338  0.61958  0.77255  0.48576  0.95510
    486   3.27612  4.60110  4.83100  4.30409  3.18683  4.54122  4.89374  1.55855  4.13302  1.05917  3.00697  4.56061  4.76291  4.32117  4.27940  3.91491  3.51350  2.03205  5.24928  4.11099    521 - -
          2.68618  4.42225  2.77519  2.73123  3.46354  2.40513  3.72494  3.29354  2.67741  2.69355  4.24690  2.90347  2.73739  3.18146  2.89801  2.37887  2.77519  2.98518  4.58477  3.61503
          0.02673  4.03103  4.75338  0.61958  0.77255  0.48576  0.95510
    487   3.19295  4.60669  4.59587  4.10796  3.17930  4.31556  4.74571  2.14201  3.91106  0.92428  3.03952  4.36350  4.63507  4.16446  4.08428  3.70980  3.45912  1.94948  5.19772  4.01605    522 - -
          2.68618  4.42225  2.77519  2.73123  3.46354  2.40513  3.72494  3.29354  2.67741  2.69355  4.24690  2.90347  2.73739  3.18146  2.89801  2.37887  2.77519  2.98518  4.58477  3.61503
          0.02673  4.03103  4.75338  0.61958  0.77255  0.48576  0.95510
    488   1.27997  2.91087  3.82268  3.42889  4.07656  2.14006  4.29633  3.39638  3.36851  3.16698  4.02542  3.44926  3.71709  3.63519  3.62736  2.41492  2.68353  2.94371  5.48338  4.30347    523 - -
          2.68618  4.42225  2.77519  2.73123  3.46354  2.40513  3.72494  3.29354  2.67741  2.69355  4.24690  2.90347  2.73739  3.18146  2.89801  2.37887  2.77519  2.98518  4.58477  3.61503
          0.02673  4.03103  4.75338  0.61958  0.77255  0.48576  0.95510
    489   3.46638  4.82248  4.45631  4.20328  0.78402  4.11417  3.95685  2.97322  4.10695  2.30784  3.68143  4.20102  4.57099  4.23179  4.18738  3.72653  3.76850  2.97516  4.16333  2.51228    524 - -
          2.68618  4.42225  2.77519  2.73123  3.46354  2.40513  3.72494  3.29354  2.67741  2.69355  4.24690  2.90347  2.73739  3.18146  2.89801  2.37887  2.77519  2.98518  4.58477  3.61503
          0.02673  4.03103  4.75338  0.61958  0.77255  0.48576  0.95510
    490   3.06290  4.42038  4.69234  4.21345  3.58476  4.33385  4.95235  1.61718  4.08660  2.11726  3.41376  4.43273  4.69653  4.37895  4.29820  3.73086  3.34421  0.97602  5.52509  4.29721    525 - -
          2.68618  4.42225  2.77519  2.73123  3.46354  2.40513  3.72494  3.29354  2.67741  2.69355  4.24690  2.90347  2.73739  3.18146  2.89801  2.37887  2.77519  2.98518  4.58477  3.61503
          0.02673  4.03103  4.75338  0.61958  0.77255  0.48576  0.95510
    491   2.59454  4.48107  3.29486  2.78056  3.79101  3.44713  3.81795  2.95550  2.21531  2.78086  3.69538  3.20326  3.90574  3.05172  2.96982  2.74877  2.03082  2.20284  5.17750  3.92041    526 - -
          2.68618  4.42225  2.77519  2.73123  3.46354  2.40513  3.72494  3.29354  2.67741  2.69355  4.24690  2.90347  2.73739  3.18146  2.89801  2.37887  2.77519  2.98518  4.58477  3.61503
          0.02673  4.03103  4.75338  0.61958  0.77255  0.48576  0.95510
    492   2.57141  4.15574  3.72355  3.15371  2.87495  3.61126  3.90809  2.22797  3.07398  2.03968  3.25616  3.47474  3.32353  3.34607  3.35271  2.65043  2.58247  2.35945  4.76880  3.55527    527 - -
          2.68618  4.42225  2.77519  2.73123  3.46354  2.40513  3.72494  3.29354  2.67741  2.69355  4.24690  2.90347  2.73739  3.18146  2.89801  2.37887  2.77519  2.98518  4.58477  3.61503
          0.08356  4.03103  2.77412  0.61958  0.77255  0.48576  0.95510
    493   2.44825  5.06138  2.46800  2.14353  4.37670  3.35644  3.58460  3.82744  1.90113  3.34386  4.12734  2.83911  3.78805  2.70656  2.52459  2.63287  2.89495  3.43856  5.50306  4.12736    528 - -
          2.68618  4.42225  2.77519  2.73123  3.46354  2.40513  3.72494  3.29354  2.67741  2.69355  4.24690  2.90347  2.73739  3.18146  2.89801  2.37887  2.77519  2.98518  4.58477  3.61503
          0.02827  3.97575  4.69810  0.61958  0.77255  0.54172  0.87167
    494   2.64806  5.03168  2.45442  2.27864  4.34075  3.33075  3.60179  3.79534  2.21196  3.32819  4.11607  2.82374  2.90489  2.29033  2.85400  2.38329  2.88992  3.41025  5.50545  4.12015    529 - -
          2.68618  4.42225  2.77519  2.73123  3.46354  2.40513  3.72494  3.29354  2.67741  2.69355  4.24690  2.90347  2.73739  3.18146  2.89801  2.37887  2.77519  2.98518  4.58477  3.61503
          0.09299  3.97575  2.65885  0.61958  0.77255  0.54172  0.87167
    495   2.64408  4.95350  2.04026  2.24277  4.39349  2.44069  3.69038  3.85148  2.58508  3.41410  4.22818  2.41698  3.76167  2.84690  3.09462  2.63192  2.53620  3.44600  5.61228  4.21425    530 - -
          2.68618  4.42225  2.77519  2.73123  3.46354  2.40513  3.72494  3.29354  2.67741  2.69355  4.24690  2.90347  2.73739  3.18146  2.89801  2.37887  2.77519  2.98518  4.58477  3.61503
          0.03014  3.91290  4.63525  0.61958  0.77255  0.42127  1.06774
    496   1.84677  4.60186  2.35457  2.54193  4.06747  3.27519  3.77300  3.41078  2.64337  3.10033  3.94084  3.01164  3.79710  2.95775  3.08998  2.38006  2.83219  2.66243  5.37938  4.06554    531 - -
          2.68618  4.42225  2.77519  2.73123  3.46354  2.40513  3.72494  3.29354  2.67741  2.69355  4.24690  2.90347  2.73739  3.18146  2.89801  2.37887  2.77519  2.98518  4.58477  3.61503
          0.02673  4.03103  4.75338  0.61958  0.77255  0.48576  0.95510
    497   2.45192  4.88923  2.99179  2.45486  4.23071  3.41239  3.61606  3.64808  1.96744  3.20531  4.01215  2.95866  2.91046  2.75258  2.29677  2.45219  2.88383  3.29437  5.39250  4.07268    532 - -
          2.68618  4.42225  2.77519  2.73123  3.46354  2.40513  3.72494  3.29354  2.67741  2.69355  4.24690  2.90347  2.73739  3.18146  2.89801  2.37887  2.77519  2.98518  4.58477  3.61503
          0.02673  4.03103  4.75338  0.61958  0.77255  0.48576  0.95510
    498   2.59408  4.18241  3.73566  3.16693  2.90182  3.63002  3.92644  2.55637  3.08414  2.00953  2.60439  3.49130  4.01035  3.35876  3.36448  2.41504  2.59361  2.37660  4.78397  3.56711    533 - -
          2.68618  4.42225  2.77519  2.73123  3.46354  2.40513  3.72494  3.29354  2.67741  2.69355  4.24690  2.90347  2.73739  3.18146  2.89801  2.37887  2.77519  2.98518  4.58477  3.61503
          0.02673  4.03103  4.75338  0.61958  0.77255  0.48576  0.95510
    499   2.55273  4.38121  3.31808  2.76709  3.58320  3.47044  3.77422  2.91213  2.71064  2.63151  3.12180  3.19594  3.88426  2.76068  3.08741  2.35633  2.36112  2.28240  4.99875  3.74736    534 - -
          2.68618  4.42225  2.77519  2.73123  3.46354  2.40513  3.72494  3.29354  2.67741  2.69355  4.24690  2.90347  2.73739  3.18146  2.89801  2.37887  2.77519  2.98518  4.58477  3.61503
          0.22594  4.03103  1.69022  0.61958  0.77255  0.48576  0.95510
    500   2.45501  3.46158  2.62751  2.54355  3.87336  3.25089  3.70843  3.24044  2.58114  2.92197  3.76994  2.68079  3.74991  2.91145  3.00593  2.55877  2.26802  2.91987  5.21058  3.91608    535 - -
          2.68618  4.42225  2.77519  2.73123  3.46354  2.40513  3.72494  3.29354  2.67741  2.69355  4.24690  2.90347  2.73739  3.18146  2.89801  2.37887  2.77519  2.98518  4.58477  3.61503
          0.03253  3.83762  4.55997  0.61958  0.77255  0.39132  1.12752
    501   2.02369  4.72755  2.87302  2.12367  4.07220  2.93473  3.69103  3.47352  2.52385  3.09944  3.92628  2.68737  3.80434  2.85933  2.97620  2.63083  2.85016  2.80163  5.35261  4.02531    536 - -
          2.68618  4.42225  2.77519  2.73123  3.46354  2.40513  3.72494  3.29354  2.67741  2.69355  4.24690  2.90347  2.73739  3.18146  2.89801  2.37887  2.77519  2.98518  4.58477  3.61503
          0.02673  4.03103  4.75338  0.61958  0.77255  0.48576  0.95510
    502   2.58813  4.73210  3.01604  2.45953  3.96061  3.42332  3.24228  3.36739  2.25439  2.74397  3.33954  2.74888  3.81291  2.59186  2.84644  2.46376  2.58388  3.05943  5.23888  3.92121    537 - -
          2.68618  4.42225  2.77519  2.73123  3.46354  2.40513  3.72494  3.29354  2.67741  2.69355  4.24690  2.90347  2.73739  3.18146  2.89801  2.37887  2.77519  2.98518  4.58477  3.61503
          0.02673  4.03103  4.75338  0.61958  0.77255  0.48576  0.95510
    503   2.71211  5.15369  2.17585  2.26882  4.45527  3.34735  2.80494  3.93112  2.20272  3.43551  4.22013  2.82026  3.80693  2.14926  2.84409  2.66782  2.95083  3.53086  5.58354  4.18372    538 - -
          2.68618  4.42225  2.77519  2.73123  3.46354  2.40513  3.72494  3.29354  2.67741  2.69355  4.24690  2.90347  2.73739  3.18146  2.89801  2.37887  2.77519  2.98518  4.58477  3.61503
          0.02673  4.03103  4.75338  0.61958  0.77255  0.48576  0.95510
    504   3.10442  4.42072  4.79000  4.25119  3.41855  4.44150  4.89134  1.26069  4.13829  1.90509  2.74612  4.47885  4.70986  4.34943  4.31297  3.79650  3.35009  1.45885  5.36862  4.21548    539 - -
          2.68618  4.42225  2.77519  2.73123  3.46354  2.40513  3.72494  3.29354  2.67741  2.69355  4.24690  2.90347  2.73739  3.18146  2.89801  2.37887  2.77519  2.98518  4.58477  3.61503
          0.02673  4.03103  4.75338  0.61958  0.77255  0.48576  0.95510
    505   2.90996  5.26586  2.48449  1.25952  4.59185  3.35392  3.73158  4.02931  2.17190  3.56302  4.41950  2.85529  3.89516  2.88869  2.87183  2.85287  3.16631  3.66213  5.70778  4.33795    540 - -
          2.68618  4.42225  2.77519  2.73123  3.46354  2.40513  3.72494  3.29354  2.67741  2.69355  4.24690  2.90347  2.73739  3.18146  2.89801  2.37887  2.77519  2.98518  4.58477  3.61503
          0.02673  4.03103  4.75338  0.61958  0.77255  0.48576  0.95510
    506   2.24718  4.93082  2.47487  2.32843  4.26202  2.96067  3.63655  3.70554  2.44701  3.26756  4.06347  2.62524  3.78695  2.51563  2.93136  2.61759  2.42965  3.33164  5.47083  4.09845    541 - -
          2.68618  4.42225  2.77519  2.73123  3.46354  2.40513  3.72494  3.29354  2.67741  2.69355  4.24690  2.90347  2.73739  3.18146  2.89801  2.37887  2.77519  2.98518  4.58477  3.61503
          0.02673  4.03103  4.75338  0.61958  0.77255  0.48576  0.95510
    507   2.26590  4.39090  3.33366  2.76482  3.13038  3.52068  3.75237  2.66524  2.48967  2.38963  3.48196  3.20122  3.90222  3.03041  2.53941  2.76049  2.81326  2.65153  4.95660  3.70574    542 - -
          2.68618  4.42225  2.77519  2.73123  3.46354  2.40513  3.72494  3.29354  2.67741  2.69355  4.24690  2.90347  2.73739  3.18146  2.89801  2.37887  2.77519  2.98518  4.58477  3.61503
          0.02673  4.03103  4.75338  0.61958  0.77255  0.48576  0.95510
    508   3.33706  4.75382  4.44345  4.08664  3.20284  4.18203  4.69283  2.41828  3.85284  0.70201  3.18096  4.34668  4.59181  4.18305  4.00190  3.77533  3.62504  2.49628  5.13693  3.89598    543 - -
          2.68618  4.42225  2.77519  2.73123  3.46354  2.40513  3.72494  3.29354  2.67741  2.69355  4.24690  2.90347  2.73739  3.18146  2.89801  2.37887  2.77519  2.98518  4.58477  3.61503
          0.02673  4.03103  4.75338  0.61958  0.77255  0.48576  0.95510
    509   2.74921  5.10274  2.95079  2.22752  4.45768  3.00815  3.58581  3.88248  1.87177  3.36966  4.16410  2.94122  3.85578  2.29598  2.16066  2.72420  2.96321  3.50392  5.49086  4.17081    544 - -
          2.68618  4.42225  2.77519  2.73123  3.46354  2.40513  3.72494  3.29354  2.67741  2.69355  4.24690  2.90347  2.73739  3.18146  2.89801  2.37887  2.77519  2.98518  4.58477  3.61503
          0.02673  4.03103  4.75338  0.61958  0.77255  0.48576  0.95510
    510   2.73743  5.15887  2.07100  2.22900  4.49021  3.29163  3.67883  3.96843  2.54042  3.49404  4.29477  2.45772  3.80989  2.49203  3.05446  1.91790  3.00090  3.56475  5.66756  4.24656    545 - -
          2.68618  4.42225  2.77519  2.73123  3.46354  2.40513  3.72494  3.29354  2.67741  2.69355  4.24690  2.90347  2.73739  3.18146  2.89801  2.37887  2.77519  2.98518  4.58477  3.61503
          0.02673  4.03103  4.75338  0.61958  0.77255  0.48576  0.95510
    511   2.07187  4.61499  3.11741  2.58413  3.90803  3.40883  3.69651  3.27096  2.02250  2.93147  3.23829  3.05558  3.83985  2.88576  2.86687  2.43455  2.83707  2.97550  5.21750  3.93011    546 - -
          2.68618  4.42225  2.77519  2.73123  3.46354  2.40513  3.72494  3.29354  2.67741  2.69355  4.24690  2.90347  2.73739  3.18146  2.89801  2.37887  2.77519  2.98518  4.58477  3.61503
          0.02673  4.03103  4.75338  0.61958  0.77255  0.48576  0.95510
    512   3.33706  4.75382  4.44345  4.08664  3.20284  4.18203  4.69283  2.41828  3.85284  0.70201  3.18096  4.34668  4.59181  4.18305  4.00190  3.77533  3.62504  2.49628  5.13693  3.89598    547 - -
          2.68618  4.42225  2.77519  2.73123  3.46354  2.40513  3.72494  3.29354  2.67741  2.69355  4.24690  2.90347  2.73739  3.18146  2.89801  2.37887  2.77519  2.98518  4.58477  3.61503
          0.02673  4.03103  4.75338  0.61958  0.77255  0.48576  0.95510
    513   1.96548  4.27414  3.44013  2.95787  3.87399  3.20331  3.97720  3.12724  2.92322  2.91121  3.79401  3.26865  2.59964  3.24239  3.28215  2.56454  2.03183  2.43557  5.27502  4.03686    548 - -
          2.68618  4.42225  2.77519  2.73123  3.46354  2.40513  3.72494  3.29354  2.67741  2.69355  4.24690  2.90347  2.73739  3.18146  2.89801  2.37887  2.77519  2.98518  4.58477  3.61503
          0.02673  4.03103  4.75338  0.61958  0.77255  0.48576  0.95510
    514   2.61589  4.88964  2.60017  2.18859  4.14603  3.37489  2.87923  3.15628  2.41269  3.16111  3.96604  2.88757  3.79523  2.75708  2.88418  2.15250  2.85241  3.23655  5.37859  4.02028    549 - -
          2.68618  4.42225  2.77519  2.73123  3.46354  2.40513  3.72494  3.29354  2.67741  2.69355  4.24690  2.90347  2.73739  3.18146  2.89801  2.37887  2.77519  2.98518  4.58477  3.61503
          0.02673  4.03103  4.75338  0.61958  0.77255  0.48576  0.95510
    515   3.48336  4.90784  4.07569  3.83715  2.31579  4.01748  3.70356  3.47126  3.69025  2.88362  4.13028  3.92371  4.48874  3.95779  3.84040  3.60329  3.77143  3.34962  3.96481  0.73798    550 - -
          2.68618  4.42225  2.77519  2.73123  3.46354  2.40513  3.72494  3.29354  2.67741  2.69355  4.24690  2.90347  2.73739  3.18146  2.89801  2.37887  2.77519  2.98518  4.58477  3.61503
          0.02673  4.03103  4.75338  0.61958  0.77255  0.48576  0.95510
    516   2.34849  4.37737  3.91899  3.47235  3.42475  3.65619  4.28883  2.46866  3.31012  2.09682  1.52251  3.73333  4.16440  3.66123  3.55504  3.04704  3.06106  2.37021  5.14961  3.94444    551 - -
          2.68618  4.42225  2.77519  2.73123  3.46354  2.40513  3.72494  3.29354  2.67741  2.69355  4.24690  2.90347  2.73739  3.18146  2.89801  2.37887  2.77519  2.98518  4.58477  3.61503
          0.02673  4.03103  4.75338  0.61958  0.77255  0.48576  0.95510
    517   2.91332  4.29570  4.47146  3.90930  3.35538  4.15159  4.52859  1.56739  3.80161  1.85790  2.79013  4.14395  4.46394  4.02462  3.99369  3.47013  2.74372  1.57669  5.12749  3.95742    552 - -
          2.68618  4.42225  2.77519  2.73123  3.46354  2.40513  3.72494  3.29354  2.67741  2.69355  4.24690  2.90347  2.73739  3.18146  2.89801  2.37887  2.77519  2.98518  4.58477  3.61503
          0.02673  4.03103  4.75338  0.61958  0.77255  0.48576  0.95510
    518   2.97484  4.70300  3.59960  3.46342  4.44072  3.38167  4.52574  4.02956  3.53481  3.63813  4.69645  3.75294  0.57931  3.91873  3.76022  3.14786  3.42939  3.65640  5.58125  4.56436    553 - -
          2.68618  4.42225  2.77519  2.73123  3.46354  2.40513  3.72494  3.29354  2.67741  2.69355  4.24690  2.90347  2.73739  3.18146  2.89801  2.37887  2.77519  2.98518  4.58477  3.61503
          0.02673  4.03103  4.75338  0.61958  0.77255  0.48576  0.95510
    519   2.84042  5.12215  2.87056  2.21657  4.46092  3.46648  3.63461  3.88121  2.18418  3.38225  4.21321  2.96682  3.90276  1.66407  2.27403  2.81814  3.05816  3.52896  5.51080  4.20888    554 - -
          2.68618  4.42225  2.77519  2.73123  3.46354  2.40513  3.72494  3.29354  2.67741  2.69355  4.24690  2.90347  2.73739  3.18146  2.89801  2.37887  2.77519  2.98518  4.58477  3.61503
          0.02673  4.03103  4.75338  0.61958  0.77255  0.48576  0.95510
    520   3.06290  4.42038  4.69234  4.21345  3.58476  4.33385  4.95235  1.61718  4.08660  2.11726  3.41376  4.43273  4.69653  4.37895  4.29820  3.73086  3.34421  0.97602  5.52509  4.29721    555 - -
          2.68618  4.42225  2.77519  2.73123  3.46354  2.40513  3.72494  3.29354  2.67741  2.69355  4.24690  2.90347  2.73739  3.18146  2.89801  2.37887  2.77519  2.98518  4.58477  3.61503
          0.02673  4.03103  4.75338  0.61958  0.77255  0.48576  0.95510
    521   3.11608  4.42816  4.83074  4.33856  3.57385  4.46575  5.05053  1.18956  4.22464  2.06727  3.37748  4.55424  4.77750  4.48757  4.41969  3.85787  3.38341  1.26219  5.55244  4.34911    556 - -
          2.68618  4.42225  2.77519  2.73123  3.46354  2.40513  3.72494  3.29354  2.67741  2.69355  4.24690  2.90347  2.73739  3.18146  2.89801  2.37887  2.77519  2.98518  4.58477  3.61503
          0.02673  4.03103  4.75338  0.61958  0.77255  0.48576  0.95510
    522   2.62993  4.28448  3.56523  2.73690  3.40787  3.62284  3.91084  2.07209  2.94087  1.94409  3.36810  3.40869  4.01102  3.26945  3.25584  2.59383  2.86885  2.37389  4.91129  3.68227    557 - -
          2.68618  4.42225  2.77519  2.73123  3.46354  2.40513  3.72494  3.29354  2.67741  2.69355  4.24690  2.90347  2.73739  3.18146  2.89801  2.37887  2.77519  2.98518  4.58477  3.61503
          0.02673  4.03103  4.75338  0.61958  0.77255  0.48576  0.95510
    523   2.92085  4.33115  4.39848  3.84637  3.39409  4.12972  4.53303  1.82833  3.73567  1.59472  3.25086  4.10759  4.45995  3.98673  3.95498  3.45338  2.69916  1.49545  5.18132  4.00329    558 - -
          2.68618  4.42225  2.77519  2.73123  3.46354  2.40513  3.72494  3.29354  2.67741  2.69355  4.24690  2.90347  2.73739  3.18146  2.89801  2.37887  2.77519  2.98518  4.58477  3.61503
          0.02673  4.03103  4.75338  0.61958  0.77255  0.48576  0.95510
    524   2.96446  5.51524  1.76391  1.22483  4.80544  3.24764  3.78680  4.31944  2.79315  3.82733  4.68212  2.71595  3.86567  2.95349  3.37841  2.85153  3.25213  3.89764  5.97619  4.48323    559 - -
          2.68618  4.42225  2.77519  2.73123  3.46354  2.40513  3.72494  3.29354  2.67741  2.69355  4.24690  2.90347  2.73739  3.18146  2.89801  2.37887  2.77519  2.98518  4.58477  3.61503
          0.02673  4.03103  4.75338  0.61958  0.77255  0.48576  0.95510
    525   2.59404  4.76735  2.83993  2.44771  4.15494  3.31163  3.13651  3.60653  2.50758  3.20141  4.02216  2.37486  3.80497  2.86792  2.94361  1.89781  2.60599  3.24427  5.41126  4.06978    560 - -
          2.68618  4.42225  2.77519  2.73123  3.46354  2.40513  3.72494  3.29354  2.67741  2.69355  4.24690  2.90347  2.73739  3.18146  2.89801  2.37887  2.77519  2.98518  4.58477  3.61503
          0.02673  4.03103  4.75338  0.61958  0.77255  0.48576  0.95510
    526   3.12132  4.44678  4.77224  4.23198  3.37198  4.43698  4.87193  1.19233  4.10960  1.83774  2.64613  4.46809  4.70223  4.31830  4.28327  3.79148  3.36616  1.64629  5.34010  4.19624    561 - -
          2.68618  4.42225  2.77519  2.73123  3.46354  2.40513  3.72494  3.29354  2.67741  2.69355  4.24690  2.90347  2.73739  3.18146  2.89801  2.37887  2.77519  2.98518  4.58477  3.61503
          0.02673  4.03103  4.75338  0.61958  0.77255  0.48576  0.95510
    527   2.97484  4.70300  3.59960  3.46342  4.44072  3.38167  4.52574  4.02956  3.53481  3.63813  4.69645  3.75294  0.57931  3.91873  3.76022  3.14786  3.42939  3.65640  5.58125  4.56436    562 - -
          2.68618  4.42225  2.77519  2.73123  3.46354  2.40513  3.72494  3.29354  2.67741  2.69355  4.24690  2.90347  2.73739  3.18146  2.89801  2.37887  2.77519  2.98518  4.58477  3.61503
          0.02673  4.03103  4.75338  0.61958  0.77255  0.48576  0.95510
    528   3.09974  4.56684  4.21392  3.73083  2.78493  4.09638  4.10200  2.51664  3.52277  1.06274  3.18826  3.96687  4.42933  3.81151  3.71688  3.44913  3.33729  2.53051  4.54516  2.53755    563 - -
          2.68618  4.42225  2.77519  2.73123  3.46354  2.40513  3.72494  3.29354  2.67741  2.69355  4.24690  2.90347  2.73739  3.18146  2.89801  2.37887  2.77519  2.98518  4.58477  3.61503
          0.02673  4.03103  4.75338  0.61958  0.77255  0.48576  0.95510
    529   3.33706  4.75382  4.44345  4.08664  3.20284  4.18203  4.69283  2.41828  3.85284  0.70201  3.18096  4.34668  4.59181  4.18305  4.00190  3.77533  3.62504  2.49628  5.13693  3.89598    564 - -
          2.68618  4.42225  2.77519  2.73123  3.46354  2.40513  3.72494  3.29354  2.67741  2.69355  4.24690  2.90347  2.73739  3.18146  2.89801  2.37887  2.77519  2.98518  4.58477  3.61503
          0.02673  4.03103  4.75338  0.61958  0.77255  0.48576  0.95510
    530   2.90397  4.33285  4.42366  3.91512  3.59900  4.09145  4.67571  1.70218  3.80335  2.24605  3.44383  4.15334  4.49326  4.09786  4.04065  3.45480  2.72562  1.11972  5.39169  4.18011    565 - -
          2.68618  4.42225  2.77519  2.73123  3.46354  2.40513  3.72494  3.29354  2.67741  2.69355  4.24690  2.90347  2.73739  3.18146  2.89801  2.37887  2.77519  2.98518  4.58477  3.61503
          0.02673  4.03103  4.75338  0.61958  0.77255  0.48576  0.95510
    531   2.86219  4.85938  2.80780  2.71067  4.24857  3.29617  4.05989  3.99597  2.97848  3.62553  4.58186  0.90518  3.95700  3.33513  3.33664  2.92472  3.25065  3.60200  5.53645  4.18723    566 - -
          2.68618  4.42225  2.77519  2.73123  3.46354  2.40513  3.72494  3.29354  2.67741  2.69355  4.24690  2.90347  2.73739  3.18146  2.89801  2.37887  2.77519  2.98518  4.58477  3.61503
          0.02673  4.03103  4.75338  0.61958  0.77255  0.48576  0.95510
    532   2.87362  4.63068  3.57965  3.50053  4.63489  0.52158  4.60870  4.27543  3.70321  3.90892  4.88778  3.74432  4.02677  4.01503  3.91951  3.05049  3.36721  3.77315  5.68570  4.74301    567 - -
          2.68618  4.42225  2.77519  2.73123  3.46354  2.40513  3.72494  3.29354  2.67741  2.69355  4.24690  2.90347  2.73739  3.18146  2.89801  2.37887  2.77519  2.98518  4.58477  3.61503
          0.02673  4.03103  4.75338  0.61958  0.77255  0.48576  0.95510
    533   3.12298  5.08716  3.30913  2.90433  4.50998  3.59231  3.85618  3.94989  0.84015  3.48172  4.43721  3.32083  4.08359  3.04053  2.47397  3.15610  3.36574  3.64966  5.50141  4.33822    568 - -
          2.68618  4.42225  2.77519  2.73123  3.46354  2.40513  3.72494  3.29354  2.67741  2.69355  4.24690  2.90347  2.73739  3.18146  2.89801  2.37887  2.77519  2.98518  4.58477  3.61503
          0.02673  4.03103  4.75338  0.61958  0.77255  0.48576  0.95510
    534   2.86927  4.30487  4.35416  3.82684  3.54362  4.05173  4.56757  1.51234  3.72390  2.23711  3.40480  4.07678  4.43824  4.00420  3.96268  3.39588  2.38502  1.42531  5.29022  4.08483    569 - -
          2.68618  4.42225  2.77519  2.73123  3.46354  2.40513  3.72494  3.29354  2.67741  2.69355  4.24690  2.90347  2.73739  3.18146  2.89801  2.37887  2.77519  2.98518  4.58477  3.61503
          0.02673  4.03103  4.75338  0.61958  0.77255  0.48576  0.95510
    535   3.16701  5.31118  0.71474  2.44722  4.71117  3.33715  4.08049  4.33694  3.19613  3.91805  4.90221  3.01057  4.00139  3.32173  3.73190  3.11326  3.50986  3.96008  5.84826  4.56122    570 - -
          2.68618  4.42225  2.77519  2.73123  3.46354  2.40513  3.72494  3.29354  2.67741  2.69355  4.24690  2.90347  2.73739  3.18146  2.89801  2.37887  2.77519  2.98518  4.58477  3.61503
          0.02673  4.03103  4.75338  0.61958  0.77255  0.48576  0.95510
    536   3.19166  5.01463  3.69920  3.18043  4.40974  3.64586  3.95016  3.96464  2.31642  3.45186  4.45015  3.52688  4.14276  3.16458  0.76124  3.26956  3.44811  3.68229  5.42973  4.30507    571 - -
          2.68618  4.42225  2.77519  2.73123  3.46354  2.40513  3.72494  3.29354  2.67741  2.69355  4.24690  2.90347  2.73739  3.18146  2.89801  2.37887  2.77519  2.98518  4.58477  3.61503
          0.02673  4.03103  4.75338  0.61958  0.77255  0.48576  0.95510
    537   3.01565  5.00057  3.01667  2.77663  4.18963  3.47638  3.93538  3.84738  2.58703  3.33367  4.35972  3.23676  4.03381  0.97637  2.86695  3.05793  3.31374  3.56798  5.43469  4.14003    572 - -
          2.68618  4.42225  2.77519  2.73123  3.46354  2.40513  3.72494  3.29354  2.67741  2.69355  4.24690  2.90347  2.73739  3.18146  2.89801  2.37887  2.77519  2.98518  4.58477  3.61503
          0.02673  4.03103  4.75338  0.61958  0.77255  0.48576  0.95510
    538   1.91372  4.50389  3.09573  2.65621  4.06606  2.52473  3.81491  3.45181  2.35481  3.10570  3.94132  3.07967  3.78753  3.01064  3.04878  2.57863  2.23047  3.08437  5.37027  4.08652    573 - -
          2.68618  4.42225  2.77519  2.73123  3.46354  2.40513  3.72494  3.29354  2.67741  2.69355  4.24690  2.90347  2.73739  3.18146  2.89801  2.37887  2.77519  2.98518  4.58477  3.61503
          0.02673  4.03103  4.75338  0.61958  0.77255  0.48576  0.95510
    539   3.33706  4.75382  4.44345  4.08664  3.20284  4.18203  4.69283  2.41828  3.85284  0.70201  3.18096  4.34668  4.59181  4.18305  4.00190  3.77533  3.62504  2.49628  5.13693  3.89598    574 - -
          2.68618  4.42225  2.77519  2.73123  3.46354  2.40513  3.72494  3.29354  2.67741  2.69355  4.24690  2.90347  2.73739  3.18146  2.89801  2.37887  2.77519  2.98518  4.58477  3.61503
          0.02673  4.03103  4.75338  0.61958  0.77255  0.48576  0.95510
    540   3.33706  4.75382  4.44345  4.08664  3.20284  4.18203  4.69283  2.41828  3.85284  0.70201  3.18096  4.34668  4.59181  4.18305  4.00190  3.77533  3.62504  2.49628  5.13693  3.89598    575 - -
          2.68618  4.42225  2.77519  2.73123  3.46354  2.40513  3.72494  3.29354  2.67741  2.69355  4.24690  2.90347  2.73739  3.18146  2.89801  2.37887  2.77519  2.98518  4.58477  3.61503
          0.02673  4.03103  4.75338  0.61958  0.77255  0.48576  0.95510
    541   2.86749  5.05636  3.15816  2.62060  4.48139  2.91130  3.63523  3.86785  1.35842  3.36351  4.20120  3.07896  3.94340  2.77202  2.09677  2.87010  3.07980  3.52130  5.46603  4.22417    576 - -
          2.68618  4.42225  2.77519  2.73123  3.46354  2.40513  3.72494  3.29354  2.67741  2.69355  4.24690  2.90347  2.73739  3.18146  2.89801  2.37887  2.77519  2.98518  4.58477  3.61503
          0.02673  4.03103  4.75338  0.61958  0.77255  0.48576  0.95510
    542   2.56498  4.23977  3.51619  2.94988  2.95725  3.55990  3.81585  2.72000  2.88581  2.43088  2.54561  3.33110  3.93925  2.83699  3.21486  2.60642  2.58361  2.50554  4.80823  3.14548    577 - -
          2.68618  4.42225  2.77519  2.73123  3.46354  2.40513  3.72494  3.29354  2.67741  2.69355  4.24690  2.90347  2.73739  3.18146  2.89801  2.37887  2.77519  2.98518  4.58477  3.61503
          0.02673  4.03103  4.75338  0.61958  0.77255  0.48576  0.95510
    543   3.48336  4.90784  4.07569  3.83715  2.31579  4.01748  3.70356  3.47126  3.69025  2.88362  4.13028  3.92371  4.48874  3.95779  3.84040  3.60329  3.77143  3.34962  3.96481  0.73798    578 - -
          2.68618  4.42225  2.77519  2.73123  3.46354  2.40513  3.72494  3.29354  2.67741  2.69355  4.24690  2.90347  2.73739  3.18146  2.89801  2.37887  2.77519  2.98518  4.58477  3.61503
          0.02673  4.03103  4.75338  0.61958  0.77255  0.48576  0.95510
    544   2.79754  5.16344  2.52656  1.46779  4.49876  3.33429  3.68794  3.94477  2.20196  3.47852  4.30089  2.83554  3.84904  2.83503  2.88979  2.41495  3.05318  3.56448  5.64478  4.26199    579 - -
          2.68618  4.42225  2.77519  2.73123  3.46354  2.40513  3.72494  3.29354  2.67741  2.69355  4.24690  2.90347  2.73739  3.18146  2.89801  2.37887  2.77519  2.98518  4.58477  3.61503
          0.02673  4.03103  4.75338  0.61958  0.77255  0.48576  0.95510
    545   2.66617  4.94310  2.62984  2.11603  4.34007  3.29607  3.69992  3.78080  2.52895  3.35139  4.16481  1.98561  3.80918  2.85235  2.99821  2.20209  2.62144  3.39893  5.55412  4.18328    580 - -
          2.68618  4.42225  2.77519  2.73123  3.46354  2.40513  3.72494  3.29354  2.67741  2.69355  4.24690  2.90347  2.73739  3.18146  2.89801  2.37887  2.77519  2.98518  4.58477  3.61503
          0.02673  4.03103  4.75338  0.61958  0.77255  0.48576  0.95510
    546   2.20741  4.27359  3.46058  2.96667  3.75557  3.27882  3.95566  2.56611  2.92015  2.79318  3.69025  3.29212  3.83957  3.24190  3.26993  2.12324  1.91257  2.68982  5.17933  3.94281    581 - -
          2.68618  4.42225  2.77519  2.73123  3.46354  2.40513  3.72494  3.29354  2.67741  2.69355  4.24690  2.90347  2.73739  3.18146  2.89801  2.37887  2.77519  2.98518  4.58477  3.61503
          0.02673  4.03103  4.75338  0.61958  0.77255  0.48576  0.95510
    547   2.72513  4.96578  2.65271  2.39048  4.39497  3.31117  3.72718  3.85282  2.20803  3.41304  4.24318  1.66276  3.84485  2.88793  2.87845  2.38209  3.01058  3.46799  5.57883  4.22431    582 - -
          2.68618  4.42225  2.77519  2.73123  3.46354  2.40513  3.72494  3.29354  2.67741  2.69355  4.24690  2.90347  2.73739  3.18146  2.89801  2.37887  2.77519  2.98518  4.58477  3.61503
          0.02673  4.03103  4.75338  0.61958  0.77255  0.48576  0.95510
    548   2.63480  4.43648  3.37840  2.88977  3.64660  3.53258  3.91808  2.38413  2.83516  2.62060  3.60702  2.03535  3.98269  3.19161  3.19952  2.83614  2.90885  2.04624  5.13411  3.84810    583 - -
          2.68618  4.42225  2.77519  2.73123  3.46354  2.40513  3.72494  3.29354  2.67741  2.69355  4.24690  2.90347  2.73739  3.18146  2.89801  2.37887  2.77519  2.98518  4.58477  3.61503
          0.02673  4.03103  4.75338  0.61958  0.77255  0.48576  0.95510
    549   2.59262  4.69458  2.69344  2.53970  4.33664  3.16066  3.91715  3.90254  2.80562  3.52172  4.37719  1.34769  3.81653  3.13001  3.21095  2.25174  2.98302  3.44734  5.63223  4.25434    584 - -
          2.68618  4.42225  2.77519  2.73123  3.46354  2.40513  3.72494  3.29354  2.67741  2.69355  4.24690  2.90347  2.73739  3.18146  2.89801  2.37887  2.77519  2.98518  4.58477  3.61503
          0.02673  4.03103  4.75338  0.61958  0.77255  0.48576  0.95510
    550   2.91166  5.47856  1.41405  1.92259  4.78017  2.68020  3.75464  4.29612  2.74673  3.78755  4.61883  2.37104  3.84419  2.91273  3.33685  2.80499  3.19444  3.86329  5.95075  4.45111    585 - -
          2.68619  4.42226  2.77520  2.73124  3.46355  2.40504  3.72495  3.29355  2.67741  2.69356  4.24690  2.90347  2.73740  3.18147  2.89801  2.37887  2.77520  2.98519  4.58478  3.61504
          0.16253  2.59961  2.58094  0.43587  1.04044  0.48576  0.95510
    551   2.95154  5.50521  1.31774  1.66513  4.79037  3.20609  3.76671  4.30586  2.79865  3.81910  4.68450  2.67491  3.83621  2.93844  3.39673  2.83347  3.24436  3.88579  5.97124  4.46999    587 - -
          2.68618  4.42225  2.77519  2.73123  3.46354  2.40513  3.72494  3.29354  2.67741  2.69355  4.24690  2.90347  2.73739  3.18146  2.89801  2.37887  2.77519  2.98518  4.58477  3.61503
          0.02868  3.96160  4.68394  0.61958  0.77255  0.44473  1.02442
    552   1.78938  4.42544  3.10594  2.72251  4.18905  3.13178  3.90929  3.59598  2.78854  3.24458  4.06714  2.30800  3.75082  3.11015  3.19546  2.04590  2.43607  3.16272  5.49064  4.20903    588 - -
          2.68618  4.42225  2.77519  2.73123  3.46354  2.40513  3.72494  3.29354  2.67741  2.69355  4.24690  2.90347  2.73739  3.18146  2.89801  2.37887  2.77519  2.98518  4.58477  3.61503
          0.02673  4.03103  4.75338  0.61958  0.77255  0.48576  0.95510
    553   2.66928  4.92572  2.77420  1.82072  4.19540  3.37882  3.64188  3.62213  2.41065  2.80320  4.02213  2.89983  3.82218  2.54204  2.84943  2.28607  2.90980  3.28228  5.41728  4.06660    589 - -
          2.68618  4.42225  2.77519  2.73123  3.46354  2.40513  3.72494  3.29354  2.67741  2.69355  4.24690  2.90347  2.73739  3.18146  2.89801  2.37887  2.77519  2.98518  4.58477  3.61503
          0.02673  4.03103  4.75338  0.61958  0.77255  0.48576  0.95510
    554   2.63960  4.44384  3.37020  2.80775  3.60115  3.56234  3.78461  2.24034  2.21379  2.59372  3.52590  3.23959  3.94599  2.75375  2.96677  2.81991  2.86994  2.25903  5.02339  3.77827    590 - -
          2.68618  4.42225  2.77519  2.73123  3.46354  2.40513  3.72494  3.29354  2.67741  2.69355  4.24690  2.90347  2.73739  3.18146  2.89801  2.37887  2.77519  2.98518  4.58477  3.61503
          0.09515  4.03103  2.61719  0.61958  0.77255  0.48576  0.95510
    555   2.33790  3.58560  3.13680  2.08134  3.77844  3.37544  3.71883  3.10784  2.59203  2.81642  3.67901  3.07073  3.29536  2.93316  3.00769  2.63816  2.78613  2.58460  5.13968  3.85876    591 - -
          2.68618  4.42225  2.77519  2.73123  3.46354  2.40513  3.72494  3.29354  2.67741  2.69355  4.24690  2.90347  2.73739  3.18146  2.89801  2.37887  2.77519  2.98518  4.58477  3.61503
          0.02860  3.96448  4.68683  0.61958  0.77255  0.44625  1.02173
    556   2.74566  4.20597  4.15496  3.58268  3.26049  3.88492  4.21481  1.76603  3.47176  1.82099  2.80372  3.83719  4.23284  3.71260  3.68537  2.74917  2.98269  1.91518  4.90499  3.71916    592 - -
          2.68618  4.42225  2.77519  2.73123  3.46354  2.40513  3.72494  3.29354  2.67741  2.69355  4.24690  2.90347  2.73739  3.18146  2.89801  2.37887  2.77519  2.98518  4.58477  3.61503
          0.02673  4.03103  4.75338  0.61958  0.77255  0.48576  0.95510
    557   2.85789  5.42161  1.62582  1.81097  4.71688  3.26928  3.70731  4.22274  2.29891  3.70552  4.51415  2.41435  3.83116  2.85118  3.17170  2.76272  3.12314  3.79248  5.85679  4.38199    593 - -
          2.68618  4.42225  2.77519  2.73123  3.46354  2.40513  3.72494  3.29354  2.67741  2.69355  4.24690  2.90347  2.73739  3.18146  2.89801  2.37887  2.77519  2.98518  4.58477  3.61503
          0.02673  4.03103  4.75338  0.61958  0.77255  0.48576  0.95510
    558   2.69103  3.34021  4.29916  3.72159  2.39948  3.82599  4.06196  1.75701  3.57613  2.08771  3.13535  3.85406  4.17897  3.75791  3.70236  3.13029  2.92486  2.18638  4.58427  2.86838    594 - -
          2.68618  4.42225  2.77519  2.73123  3.46354  2.40513  3.72494  3.29354  2.67741  2.69355  4.24690  2.90347  2.73739  3.18146  2.89801  2.37887  2.77519  2.98518  4.58477  3.61503
          0.02673  4.03103  4.75338  0.61958  0.77255  0.48576  0.95510
    559   2.95947  5.43181  1.11087  2.15346  4.75192  3.22444  3.83219  4.33013  2.88571  3.85873  4.73321  2.30668  3.87183  3.01629  3.47866  2.86205  3.27465  3.89872  5.97331  4.47101    595 - -
          2.68618  4.42225  2.77519  2.73123  3.46354  2.40513  3.72494  3.29354  2.67741  2.69355  4.24690  2.90347  2.73739  3.18146  2.89801  2.37887  2.77519  2.98518  4.58477  3.61503
          0.02673  4.03103  4.75338  0.61958  0.77255  0.48576  0.95510
    560   2.96454  3.26193  4.23196  3.73476  2.09510  3.94090  3.70228  2.81102  3.60411  2.42645  3.49800  3.81483  4.30854  3.76622  3.76478  3.25860  3.20614  2.65641  4.03007  1.38691    596 - -
          2.68618  4.42225  2.77519  2.73123  3.46354  2.40513  3.72494  3.29354  2.67741  2.69355  4.24690  2.90347  2.73739  3.18146  2.89801  2.37887  2.77519  2.98518  4.58477  3.61503
          0.02673  4.03103  4.75338  0.61958  0.77255  0.48576  0.95510
    561   2.39555  4.41469  3.08878  2.75484  4.22246  3.11128  3.95040  3.64057  2.82946  3.29427  4.12274  2.59731  3.75522  3.16127  3.21742  1.55478  2.12297  3.19267  5.52725  4.24597    597 - -
          2.68618  4.42225  2.77519  2.73123  3.46354  2.40513  3.72494  3.29354  2.67741  2.69355  4.24690  2.90347  2.73739  3.18146  2.89801  2.37887  2.77519  2.98518  4.58477  3.61503
          0.02673  4.03103  4.75338  0.61958  0.77255  0.48576  0.95510
    562   2.79356  5.26690  1.94402  2.18653  4.59254  2.28749  3.70147  4.08343  2.60092  3.59465  4.40140  2.19519  3.82026  2.52334  3.13753  2.72676  3.06229  3.66787  5.76193  4.31594    598 - -
          2.68618  4.42225  2.77519  2.73123  3.46354  2.40513  3.72494  3.29354  2.67741  2.69355  4.24690  2.90347  2.73739  3.18146  2.89801  2.37887  2.77519  2.98518  4.58477  3.61503
          0.02673  4.03103  4.75338  0.61958  0.77255  0.48576  0.95510
    563   2.54873  4.33682  4.45891  3.95885  3.61605  4.10573  4.72168  1.67852  3.85572  2.24898  3.45502  4.18796  4.51343  4.14458  4.09087  3.47620  3.20010  1.10470  5.42542  4.21296    599 - -
          2.68618  4.42225  2.77519  2.73123  3.46354  2.40513  3.72494  3.29354  2.67741  2.69355  4.24690  2.90347  2.73739  3.18146  2.89801  2.37887  2.77519  2.98518  4.58477  3.61503
          0.02673  4.03103  4.75338  0.61958  0.77255  0.48576  0.95510
    564   2.60581  4.87222  2.56120  2.36410  4.16474  3.00524  3.62519  3.59567  2.27414  2.86441  3.97890  2.89276  2.66039  2.76732  2.89258  2.44312  2.85015  3.24424  5.39373  4.03850    600 - -
          2.68618  4.42225  2.77519  2.73123  3.46354  2.40513  3.72494  3.29354  2.67741  2.69355  4.24690  2.90347  2.73739  3.18146  2.89801  2.37887  2.77519  2.98518  4.58477  3.61503
          0.02673  4.03103  4.75338  0.61958  0.77255  0.48576  0.95510
    565   2.22768  4.55960  3.11895  2.25929  3.76797  3.45047  3.70465  2.77790  2.56692  2.58180  3.66586  3.06983  3.02568  2.91451  2.98614  2.69128  2.82283  2.82393  5.13220  3.84655    601 - -
          2.68618  4.42225  2.77519  2.73123  3.46354  2.40513  3.72494  3.29354  2.67741  2.69355  4.24690  2.90347  2.73739  3.18146  2.89801  2.37887  2.77519  2.98518  4.58477  3.61503
          0.02673  4.03103  4.75338  0.61958  0.77255  0.48576  0.95510
    566   2.27827  4.92314  2.58296  2.33780  4.23139  2.99249  3.61166  3.67303  2.24667  3.23258  4.02394  2.87199  3.78276  2.55070  2.87692  2.39264  2.59490  3.30393  5.43358  4.06547    602 - -
          2.68618  4.42225  2.77519  2.73123  3.46354  2.40513  3.72494  3.29354  2.67741  2.69355  4.24690  2.90347  2.73739  3.18146  2.89801  2.37887  2.77519  2.98518  4.58477  3.61503
          0.02673  4.03103  4.75338  0.61958  0.77255  0.48576  0.95510
    567   2.63361  5.00104  2.28060  2.33152  4.28476  3.37876  3.12094  3.74453  2.32538  2.95382  4.06209  2.86833  3.79089  2.32949  2.56515  2.61793  2.86502  3.36761  5.44775  4.07364    603 - -
          2.68618  4.42225  2.77519  2.73123  3.46354  2.40513  3.72494  3.29354  2.67741  2.69355  4.24690  2.90347  2.73739  3.18146  2.89801  2.37887  2.77519  2.98518  4.58477  3.61503
          0.02673  4.03103  4.75338  0.61958  0.77255  0.48576  0.95510
    568   2.79941  4.38497  3.85890  3.28991  3.28038  3.82077  4.06895  2.49714  2.70124  1.54417  2.24481  3.63685  4.17105  3.43773  3.30737  3.11275  3.02965  2.42089  4.94316  3.74920    604 - -
          2.68618  4.42225  2.77519  2.73123  3.46354  2.40513  3.72494  3.29354  2.67741  2.69355  4.24690  2.90347  2.73739  3.18146  2.89801  2.37887  2.77519  2.98518  4.58477  3.61503
          0.02673  4.03103  4.75338  0.61958  0.77255  0.48576  0.95510
    569   2.26611  4.56379  3.13282  2.12256  3.76742  3.46067  3.70830  3.06418  2.56453  2.56805  3.16419  3.07710  3.86115  2.91667  2.98166  2.69863  2.60175  2.80679  5.13608  3.85170    605 - -
          2.68618  4.42225  2.77519  2.73123  3.46354  2.40513  3.72494  3.29354  2.67741  2.69355  4.24690  2.90347  2.73739  3.18146  2.89801  2.37887  2.77519  2.98518  4.58477  3.61503
          0.02673  4.03103  4.75338  0.61958  0.77255  0.48576  0.95510
    570   2.03687  4.50983  3.19933  2.68007  3.87448  3.37298  3.77118  3.15131  2.17471  2.89273  3.76295  3.11985  3.84422  2.98060  2.97544  2.66230  2.31725  2.58134  5.22073  3.94767    606 - -
          2.68618  4.42225  2.77519  2.73123  3.46354  2.40513  3.72494  3.29354  2.67741  2.69355  4.24690  2.90347  2.73739  3.18146  2.89801  2.37887  2.77519  2.98518  4.58477  3.61503
          0.02673  4.03103  4.75338  0.61958  0.77255  0.48576  0.95510
    571   0.80734  4.27802  3.62976  3.43150  4.21623  3.09771  4.43395  3.36593  3.45200  3.23996  4.25658  3.53905  3.85221  3.77910  3.68974  2.62808  2.91657  2.99271  5.62746  4.44624    607 - -
          2.68618  4.42225  2.77519  2.73123  3.46354  2.40513  3.72494  3.29354  2.67741  2.69355  4.24690  2.90347  2.73739  3.18146  2.89801  2.37887  2.77519  2.98518  4.58477  3.61503
          0.02673  4.03103  4.75338  0.61958  0.77255  0.48576  0.95510
    572   3.02813  5.20565  3.39057  2.73697  4.65445  3.66012  3.60313  4.00361  1.29554  3.43286  4.28464  3.16069  4.02139  2.42651  1.80297  3.01032  3.19303  3.67189  5.47720  4.29164    608 - -
          2.68618  4.42225  2.77519  2.73123  3.46354  2.40513  3.72494  3.29354  2.67741  2.69355  4.24690  2.90347  2.73739  3.18146  2.89801  2.37887  2.77519  2.98518  4.58477  3.61503
          0.02673  4.03103  4.75338  0.61958  0.77255  0.48576  0.95510
    573   2.40985  4.53421  2.61877  2.59830  3.71981  3.45836  3.18300  2.75925  2.59362  2.76511  3.63559  3.07773  3.85807  2.92749  3.01532  2.69752  2.81810  2.27862  5.09572  3.80939    609 - -
          2.68618  4.42225  2.77519  2.73123  3.46354  2.40513  3.72494  3.29354  2.67741  2.69355  4.24690  2.90347  2.73739  3.18146  2.89801  2.37887  2.77519  2.98518  4.58477  3.61503
          0.02673  4.03103  4.75338  0.61958  0.77255  0.48576  0.95510
    574   3.33706  4.75382  4.44345  4.08664  3.20284  4.18203  4.69283  2.41828  3.85284  0.70201  3.18096  4.34668  4.59181  4.18305  4.00190  3.77533  3.62504  2.49628  5.13693  3.89598    610 - -
          2.68618  4.42225  2.77519  2.73123  3.46354  2.40513  3.72494  3.29354  2.67741  2.69355  4.24690  2.90347  2.73739  3.18146  2.89801  2.37887  2.77519  2.98518  4.58477  3.61503
          0.02673  4.03103  4.75338  0.61958  0.77255  0.48576  0.95510
    575   3.36169  4.71829  4.58473  4.17452  1.14502  4.31673  3.99866  2.59175  4.01739  1.70588  3.28511  4.21662  4.63500  4.13251  4.12691  3.71295  3.61010  2.64014  4.21445  2.59362    611 - -
          2.68618  4.42225  2.77519  2.73123  3.46354  2.40513  3.72494  3.29354  2.67741  2.69355  4.24690  2.90347  2.73739  3.18146  2.89801  2.37887  2.77519  2.98518  4.58477  3.61503
          0.02673  4.03103  4.75338  0.61958  0.77255  0.48576  0.95510
    576   2.76938  5.22295  2.20523  1.51610  4.54586  3.28357  3.68912  4.02434  2.57253  3.54497  4.34886  2.76824  3.13183  2.83174  3.10102  2.40112  3.03391  3.61668  5.71860  4.28413    612 - -
          2.68618  4.42225  2.77519  2.73123  3.46354  2.40513  3.72494  3.29354  2.67741  2.69355  4.24690  2.90347  2.73739  3.18146  2.89801  2.37887  2.77519  2.98518  4.58477  3.61503
          0.02673  4.03103  4.75338  0.61958  0.77255  0.48576  0.95510
    577   2.50519  4.34965  3.57651  3.33928  4.11641  3.18283  4.34352  3.26319  3.28538  3.12098  4.16349  3.52088  3.90010  3.67285  3.53461  2.70852  0.92890  2.94087  5.54014  4.33390    613 - -
          2.68618  4.42225  2.77519  2.73123  3.46354  2.40513  3.72494  3.29354  2.67741  2.69355  4.24690  2.90347  2.73739  3.18146  2.89801  2.37887  2.77519  2.98518  4.58477  3.61503
          0.02673  4.03103  4.75338  0.61958  0.77255  0.48576  0.95510
    578   3.06290  4.42038  4.69234  4.21345  3.58476  4.33385  4.95235  1.61718  4.08660  2.11726  3.41376  4.43273  4.69653  4.37895  4.29820  3.73086  3.34421  0.97602  5.52509  4.29721    614 - -
          2.68618  4.42225  2.77519  2.73123  3.46354  2.40513  3.72494  3.29354  2.67741  2.69355  4.24690  2.90347  2.73739  3.18146  2.89801  2.37887  2.77519  2.98518  4.58477  3.61503
          0.02673  4.03103  4.75338  0.61958  0.77255  0.48576  0.95510
    579   1.54821  4.18003  3.39946  3.12626  4.35463  1.68304  4.23013  3.77026  3.22409  3.45554  4.27213  3.29229  3.69462  3.49526  3.54885  2.03552  2.71614  3.20374  5.68930  4.47634    615 - -
          2.68618  4.42225  2.77519  2.73123  3.46354  2.40513  3.72494  3.29354  2.67741  2.69355  4.24690  2.90347  2.73739  3.18146  2.89801  2.37887  2.77519  2.98518  4.58477  3.61503
          0.02673  4.03103  4.75338  0.61958  0.77255  0.48576  0.95510
    580   2.35850  3.55294  3.04928  2.36717  3.92278  2.98728  3.69539  3.32285  2.53457  2.96184  3.79756  3.01725  3.80696  2.62687  2.96877  2.10730  2.80506  3.00834  5.23726  3.93551    616 - -
          2.68618  4.42225  2.77519  2.73123  3.46354  2.40513  3.72494  3.29354  2.67741  2.69355  4.24690  2.90347  2.73739  3.18146  2.89801  2.37887  2.77519  2.98518  4.58477  3.61503
          0.02673  4.03103  4.75338  0.61958  0.77255  0.48576  0.95510
    581   2.70899  4.29960  4.14481  3.73993  3.71470  3.68076  4.56811  2.10110  3.62030  2.42752  3.59831  3.91321  4.25039  3.95484  3.85687  3.10425  2.55988  1.07977  5.43797  4.21126    617 - -
          2.68618  4.42225  2.77519  2.73123  3.46354  2.40513  3.72494  3.29354  2.67741  2.69355  4.24690  2.90347  2.73739  3.18146  2.89801  2.37887  2.77519  2.98518  4.58477  3.61503
          0.02673  4.03103  4.75338  0.61958  0.77255  0.48576  0.95510
    582   3.25316  4.57216  4.83593  4.31170  3.22889  4.53655  4.90832  1.38839  4.14523  1.20075  3.05030  4.56158  4.76623  4.34282  4.29550  3.91139  3.49307  1.95797  5.27826  4.13004    618 - -
          2.68618  4.42225  2.77519  2.73123  3.46354  2.40513  3.72494  3.29354  2.67741  2.69355  4.24690  2.90347  2.73739  3.18146  2.89801  2.37887  2.77519  2.98518  4.58477  3.61503
          0.02673  4.03103  4.75338  0.61958  0.77255  0.48576  0.95510
    583   2.51960  4.52206  2.88926  2.76911  4.42325  1.14243  4.10620  3.96847  3.05864  3.60742  4.46622  2.54199  3.81138  3.35629  3.42595  2.63564  2.96804  3.45417  5.69931  4.41595    619 - -
          2.68618  4.42225  2.77519  2.73123  3.46354  2.40513  3.72494  3.29354  2.67741  2.69355  4.24690  2.90347  2.73739  3.18146  2.89801  2.37887  2.77519  2.98518  4.58477  3.61503
          0.02673  4.03103  4.75338  0.61958  0.77255  0.48576  0.95510
    584   2.65018  4.72701  3.12570  2.57952  4.01246  3.44662  3.66513  2.94459  2.33906  3.02851  3.87364  2.73807  3.86342  2.83849  1.88485  2.44777  2.89089  3.10176  5.26186  3.97328    620 - -
          2.68618  4.42225  2.77519  2.73123  3.46354  2.40513  3.72494  3.29354  2.67741  2.69355  4.24690  2.90347  2.73739  3.18146  2.89801  2.37887  2.77519  2.98518  4.58477  3.61503
          0.02673  4.03103  4.75338  0.61958  0.77255  0.48576  0.95510
    585   1.96696  4.20149  3.35301  3.08981  4.37267  2.44603  4.21442  3.79607  3.19234  3.47627  4.29281  3.27546  3.69898  3.47322  3.52113  1.20531  2.72791  3.22604  5.70000  4.47846    621 - -
          2.68618  4.42225  2.77519  2.73123  3.46354  2.40513  3.72494  3.29354  2.67741  2.69355  4.24690  2.90347  2.73739  3.18146  2.89801  2.37887  2.77519  2.98518  4.58477  3.61503
          0.02673  4.03103  4.75338  0.61958  0.77255  0.48576  0.95510
    586   2.05645  4.58550  2.68890  2.54986  3.93629  2.94297  3.72694  3.30547  2.58842  2.64314  3.81735  3.02518  3.80924  2.91808  3.02647  2.62311  2.36111  2.99089  5.26227  3.96062    622 - -
          2.68618  4.42225  2.77519  2.73123  3.46354  2.40513  3.72494  3.29354  2.67741  2.69355  4.24690  2.90347  2.73739  3.18146  2.89801  2.37887  2.77519  2.98518  4.58477  3.61503
          0.02673  4.03103  4.75338  0.61958  0.77255  0.48576  0.95510
    587   3.09746  5.14676  3.53003  2.87625  4.59427  3.69056  3.65498  3.95148  1.72351  3.40797  4.29876  3.25862  4.07348  2.79957  1.15515  3.10738  3.26947  3.64614  5.45031  4.29445    623 - -
          2.68618  4.42225  2.77519  2.73123  3.46354  2.40513  3.72494  3.29354  2.67741  2.69355  4.24690  2.90347  2.73739  3.18146  2.89801  2.37887  2.77519  2.98518  4.58477  3.61503
          0.02673  4.03103  4.75338  0.61958  0.77255  0.48576  0.95510
    588   1.83577  4.44911  3.15879  2.71452  4.13544  2.45294  3.86038  3.54853  2.69439  3.18334  4.00727  3.10576  3.76295  3.05562  2.63329  2.05038  2.78222  3.13837  5.42849  4.15027    624 - -
          2.68618  4.42225  2.77519  2.73123  3.46354  2.40513  3.72494  3.29354  2.67741  2.69355  4.24690  2.90347  2.73739  3.18146  2.89801  2.37887  2.77519  2.98518  4.58477  3.61503
          0.02673  4.03103  4.75338  0.61958  0.77255  0.48576  0.95510
    589   2.44633  4.92480  2.59465  2.35369  4.21143  3.37339  3.10923  3.64633  2.07999  3.21083  4.00913  2.88547  3.79566  2.74546  2.83637  2.62511  2.29720  3.28897  5.41374  4.05486    625 - -
          2.68618  4.42225  2.77519  2.73123  3.46354  2.40513  3.72494  3.29354  2.67741  2.69355  4.24690  2.90347  2.73739  3.18146  2.89801  2.37887  2.77519  2.98518  4.58477  3.61503
          0.02673  4.03103  4.75338  0.61958  0.77255  0.48576  0.95510
    590   3.23347  4.55106  4.82496  4.30681  3.27078  4.52573  4.91633  1.25755  4.14008  1.34892  3.09789  4.55348  4.76739  4.35545  4.29785  3.90393  3.47704  1.89665  5.30652  4.14159    626 - -
          2.68618  4.42225  2.77519  2.73123  3.46354  2.40513  3.72494  3.29354  2.67741  2.69355  4.24690  2.90347  2.73739  3.18146  2.89801  2.37887  2.77519  2.98518  4.58477  3.61503
          0.02673  4.03103  4.75338  0.61958  0.77255  0.48576  0.95510
    591   1.97674  3.03850  3.73546  3.29907  4.03616  3.00930  4.20777  3.36638  3.23759  3.11925  3.97390  3.39834  3.72467  3.52096  3.52891  1.40011  2.31133  2.93307  5.43522  4.23987    627 - -
          2.68618  4.42225  2.77519  2.73123  3.46354  2.40513  3.72494  3.29354  2.67741  2.69355  4.24690  2.90347  2.73739  3.18146  2.89801  2.37887  2.77519  2.98518  4.58477  3.61503
          0.02673  4.03103  4.75338  0.61958  0.77255  0.48576  0.95510
    592   2.38522  4.29088  3.64920  3.12277  3.46684  3.56034  4.00907  2.57326  3.03861  1.75974  3.40071  3.46530  2.80364  3.35626  3.35176  2.87155  2.88544  2.17640  5.01410  3.79448    628 - -
          2.68618  4.42225  2.77519  2.73123  3.46354  2.40513  3.72494  3.29354  2.67741  2.69355  4.24690  2.90347  2.73739  3.18146  2.89801  2.37887  2.77519  2.98518  4.58477  3.61503
          0.02673  4.03103  4.75338  0.61958  0.77255  0.48576  0.95510
    593   2.43372  4.98878  2.40182  2.31744  4.28988  3.36288  3.17551  3.74122  2.35112  3.27847  4.05846  2.63293  3.78004  2.71150  2.44698  2.60101  2.59632  3.35966  5.45842  4.08058    629 - -
          2.68618  4.42225  2.77519  2.73123  3.46354  2.40513  3.72494  3.29354  2.67741  2.69355  4.24690  2.90347  2.73739  3.18146  2.89801  2.37887  2.77519  2.98518  4.58477  3.61503
          0.02673  4.03103  4.75338  0.61958  0.77255  0.48576  0.95510
    594   1.54687  4.17963  3.45539  3.17689  4.29661  2.96124  4.24506  3.65811  3.22664  3.39688  4.24324  3.32548  3.71237  3.52203  3.53203  1.33818  2.73004  3.13692  5.65512  4.43432    630 - -
          2.68618  4.42225  2.77519  2.73123  3.46354  2.40513  3.72494  3.29354  2.67741  2.69355  4.24690  2.90347  2.73739  3.18146  2.89801  2.37887  2.77519  2.98518  4.58477  3.61503
          0.02673  4.03103  4.75338  0.61958  0.77255  0.48576  0.95510
    595   2.65947  4.75616  2.66927  2.54439  4.44161  2.58828  3.96012  4.00136  2.87284  3.60639  4.46684  1.22109  3.84254  3.17547  3.28701  2.71809  3.05098  3.53815  5.69214  4.35025    631 - -
          2.68618  4.42225  2.77519  2.73123  3.46354  2.40513  3.72494  3.29354  2.67741  2.69355  4.24690  2.90347  2.73739  3.18146  2.89801  2.37887  2.77519  2.98518  4.58477  3.61503
          0.02673  4.03103  4.75338  0.61958  0.77255  0.48576  0.95510
    596   3.46638  4.82248  4.45631  4.20328  0.78402  4.11417  3.95685  2.97322  4.10695  2.30784  3.68143  4.20102  4.57099  4.23179  4.18738  3.72653  3.76850  2.97516  4.16333  2.51228    632 - -
          2.68618  4.42225  2.77519  2.73123  3.46354  2.40513  3.72494  3.29354  2.67741  2.69355  4.24690  2.90347  2.73739  3.18146  2.89801  2.37887  2.77519  2.98518  4.58477  3.61503
          0.02673  4.03103  4.75338  0.61958  0.77255  0.48576  0.95510
    597   3.60547  4.88886  4.51296  4.18773  1.70533  4.34284  3.49261  3.33177  4.04236  2.67815  3.94266  4.02863  4.66923  4.07044  4.12037  3.71685  3.83468  3.25094  3.65068  0.91248    633 - -
          2.68618  4.42225  2.77519  2.73123  3.46354  2.40513  3.72494  3.29354  2.67741  2.69355  4.24690  2.90347  2.73739  3.18146  2.89801  2.37887  2.77519  2.98518  4.58477  3.61503
          0.02673  4.03103  4.75338  0.61958  0.77255  0.48576  0.95510
    598   2.37605  5.03499  2.50040  1.25695  4.45867  3.28625  3.80793  3.79793  2.67315  3.45441  4.34159  2.88127  3.86846  2.98319  3.12708  2.78615  3.09822  3.44570  5.69623  4.31951    634 - -
          2.68618  4.42225  2.77519  2.73123  3.46354  2.40513  3.72494  3.29354  2.67741  2.69355  4.24690  2.90347  2.73739  3.18146  2.89801  2.37887  2.77519  2.98518  4.58477  3.61503
          0.02673  4.03103  4.75338  0.61958  0.77255  0.48576  0.95510
    599   3.30712  4.66449  4.74592  4.23288  3.12340  4.49909  4.82524  1.92515  4.02913  0.87255  2.96813  4.50437  4.73621  4.24559  4.18283  3.88285  3.54808  2.18476  5.18989  4.02778    635 - -
          2.68618  4.42225  2.77519  2.73123  3.46354  2.40513  3.72494  3.29354  2.67741  2.69355  4.24690  2.90347  2.73739  3.18146  2.89801  2.37887  2.77519  2.98518  4.58477  3.61503
          0.02673  4.03103  4.75338  0.61958  0.77255  0.48576  0.95510
    600   2.87362  4.63068  3.57965  3.50053  4.63489  0.52158  4.60870  4.27543  3.70321  3.90892  4.88778  3.74432  4.02677  4.01503  3.91951  3.05049  3.36721  3.77315  5.68570  4.74301    636 - -
          2.68618  4.42225  2.77519  2.73123  3.46354  2.40513  3.72494  3.29354  2.67741  2.69355  4.24690  2.90347  2.73739  3.18146  2.89801  2.37887  2.77519  2.98518  4.58477  3.61503
          0.02673  4.03103  4.75338  0.61958  0.77255  0.48576  0.95510
    601   2.87362  4.63068  3.57965  3.50053  4.63489  0.52158  4.60870  4.27543  3.70321  3.90892  4.88778  3.74432  4.02677  4.01503  3.91951  3.05049  3.36721  3.77315  5.68570  4.74301    637 - -
          2.68618  4.42225  2.77519  2.73123  3.46354  2.40513  3.72494  3.29354  2.67741  2.69355  4.24690  2.90347  2.73739  3.18146  2.89801  2.37887  2.77519  2.98518  4.58477  3.61503
          0.02673  4.03103  4.75338  0.61958  0.77255  0.48576  0.95510
    602   2.86219  4.85938  2.80780  2.71067  4.24857  3.29617  4.05989  3.99597  2.97848  3.62553  4.58186  0.90518  3.95700  3.33513  3.33664  2.92472  3.25065  3.60200  5.53645  4.18723    638 - -
          2.68618  4.42225  2.77519  2.73123  3.46354  2.40513  3.72494  3.29354  2.67741  2.69355  4.24690  2.90347  2.73739  3.18146  2.89801  2.37887  2.77519  2.98518  4.58477  3.61503
          0.02673  4.03103  4.75338  0.61958  0.77255  0.48576  0.95510
    603   2.39962  4.32070  3.35140  3.17724  4.23780  3.04799  4.28135  3.78319  3.26179  3.49209  4.40659  3.37463  3.80045  3.59912  3.54104  0.87480  2.89212  3.28325  5.59807  4.32291    639 - -
          2.68618  4.42225  2.77519  2.73123  3.46354  2.40513  3.72494  3.29354  2.67741  2.69355  4.24690  2.90347  2.73739  3.18146  2.89801  2.37887  2.77519  2.98518  4.58477  3.61503
          0.02673  4.03103  4.75338  0.61958  0.77255  0.48576  0.95510
    604   3.33706  4.75382  4.44345  4.08664  3.20284  4.18203  4.69283  2.41828  3.85284  0.70201  3.18096  4.34668  4.59181  4.18305  4.00190  3.77533  3.62504  2.49628  5.13693  3.89598    640 - -
          2.68618  4.42225  2.77519  2.73123  3.46354  2.40513  3.72494  3.29354  2.67741  2.69355  4.24690  2.90347  2.73739  3.18146  2.89801  2.37887  2.77519  2.98518  4.58477  3.61503
          0.02673  4.03103  4.75338  0.61958  0.77255  0.48576  0.95510
    605   2.86219  4.85938  2.80780  2.71067  4.24857  3.29617  4.05989  3.99597  2.97848  3.62553  4.58186  0.90518  3.95700  3.33513  3.33664  2.92472  3.25065  3.60200  5.53645  4.18723    641 - -
          2.68618  4.42225  2.77519  2.73123  3.46354  2.40513  3.72494  3.29354  2.67741  2.69355  4.24690  2.90347  2.73739  3.18146  2.89801  2.37887  2.77519  2.98518  4.58477  3.61503
          0.02673  4.03103  4.75338  0.61958  0.77255  0.48576  0.95510
    606   1.92565  4.20075  3.39848  3.15641  4.31771  2.96445  4.25097  3.68939  3.22460  3.43026  4.28619  3.31722  3.72049  3.52900  3.52590  1.10071  2.75076  3.16427  5.67688  4.44399    642 - -
          2.68618  4.42225  2.77519  2.73123  3.46354  2.40513  3.72494  3.29354  2.67741  2.69355  4.24690  2.90347  2.73739  3.18146  2.89801  2.37887  2.77519  2.98518  4.58477  3.61503
          0.02673  4.03103  4.75338  0.61958  0.77255  0.48576  0.95510
    607   3.12012  4.45492  4.77387  4.29536  3.52244  4.41701  5.00680  1.04208  4.16086  2.00734  3.34066  4.51401  4.74857  4.43475  4.35468  3.81798  3.39424  1.52164  5.51111  4.30313    643 - -
          2.68618  4.42225  2.77519  2.73123  3.46354  2.40513  3.72494  3.29354  2.67741  2.69355  4.24690  2.90347  2.73739  3.18146  2.89801  2.37887  2.77519  2.98518  4.58477  3.61503
          0.02673  4.03103  4.75338  0.61958  0.77255  0.48576  0.95510
    608   3.18300  4.57932  4.34196  3.87580  2.02136  4.13217  3.68135  2.42718  3.74353  2.33927  3.53292  3.92320  4.45984  3.87510  3.89379  3.45253  3.41125  2.74903  3.94224  1.26330    644 - -
          2.68618  4.42225  2.77519  2.73123  3.46354  2.40513  3.72494  3.29354  2.67741  2.69355  4.24690  2.90347  2.73739  3.18146  2.89801  2.37887  2.77519  2.98518  4.58477  3.61503
          0.02673  4.03103  4.75338  0.61958  0.77255  0.48576  0.95510
    609   2.50519  4.34965  3.57651  3.33928  4.11641  3.18283  4.34352  3.26319  3.28538  3.12098  4.16349  3.52088  3.90010  3.67285  3.53461  2.70852  0.92890  2.94087  5.54014  4.33390    645 - -
          2.68618  4.42225  2.77519  2.73123  3.46354  2.40513  3.72494  3.29354  2.67741  2.69355  4.24690  2.90347  2.73739  3.18146  2.89801  2.37887  2.77519  2.98518  4.58477  3.61503
          0.02673  4.03103  4.75338  0.61958  0.77255  0.48576  0.95510
    610   3.11102  4.42284  4.82812  4.33509  3.58407  4.46308  5.04915  1.27195  4.22318  2.08338  3.38788  4.55058  4.77584  4.48754  4.41992  3.85421  3.37831  1.17412  5.55692  4.35138    646 - -
          2.68618  4.42225  2.77519  2.73123  3.46354  2.40513  3.72494  3.29354  2.67741  2.69355  4.24690  2.90347  2.73739  3.18146  2.89801  2.37887  2.77519  2.98518  4.58477  3.61503
          0.02673  4.03103  4.75338  0.61958  0.77255  0.48576  0.95510
    611   2.45049  4.30713  3.43566  2.99143  3.79868  3.26644  3.98787  3.02949  2.90820  2.44996  3.76126  3.30530  3.85269  3.27237  3.23529  2.30411  1.59609  2.74060  5.23213  3.97791    647 - -
          2.68618  4.42225  2.77519  2.73123  3.46354  2.40513  3.72494  3.29354  2.67741  2.69355  4.24690  2.90347  2.73739  3.18146  2.89801  2.37887  2.77519  2.98518  4.58477  3.61503
          0.02673  4.03103  4.75338  0.61958  0.77255  0.48576  0.95510
    612   2.89752  5.07587  3.31380  2.66321  4.44265  3.60236  3.60061  3.81492  1.48900  2.85956  4.14620  3.11121  3.96437  2.45088  1.93414  2.89923  3.08154  3.49053  5.41295  4.18543    648 - -
          2.68618  4.42225  2.77519  2.73123  3.46354  2.40513  3.72494  3.29354  2.67741  2.69355  4.24690  2.90347  2.73739  3.18146  2.89801  2.37887  2.77519  2.98518  4.58477  3.61503
          0.02673  4.03103  4.75338  0.61958  0.77255  0.48576  0.95510
    613   3.33706  4.75382  4.44345  4.08664  3.20284  4.18203  4.69283  2.41828  3.85284  0.70201  3.18096  4.34668  4.59181  4.18305  4.00190  3.77533  3.62504  2.49628  5.13693  3.89598    649 - -
          2.68618  4.42225  2.77519  2.73123  3.46354  2.40513  3.72494  3.29354  2.67741  2.69355  4.24690  2.90347  2.73739  3.18146  2.89801  2.37887  2.77519  2.98518  4.58477  3.61503
          0.02673  4.03103  4.75338  0.61958  0.77255  0.48576  0.95510
    614   2.30822  3.51987  3.23043  2.68010  3.94728  3.37278  3.73764  3.32318  2.46997  2.97640  3.82716  2.77877  3.84117  2.93374  1.87200  2.66438  2.84045  3.00928  5.24216  3.97267    650 - -
          2.68618  4.42225  2.77519  2.73123  3.46354  2.40513  3.72494  3.29354  2.67741  2.69355  4.24690  2.90347  2.73739  3.18146  2.89801  2.37887  2.77519  2.98518  4.58477  3.61503
          0.02673  4.03103  4.75338  0.61958  0.77255  0.48576  0.95510
    615   2.92259  5.48877  1.50889  1.60016  4.79382  2.71206  3.76233  4.30965  2.75920  3.80299  4.63802  2.70446  3.84821  2.92194  3.35038  2.81419  3.20711  3.87643  5.96202  4.46275    651 - -
          2.68618  4.42225  2.77519  2.73123  3.46354  2.40513  3.72494  3.29354  2.67741  2.69355  4.24690  2.90347  2.73739  3.18146  2.89801  2.37887  2.77519  2.98518  4.58477  3.61503
          0.02673  4.03103  4.75338  0.61958  0.77255  0.48576  0.95510
    616   2.78563  5.04131  3.11026  2.33256  4.38224  3.51438  3.59295  3.78060  1.62757  2.83562  4.10630  3.01419  3.89406  2.47471  2.22923  2.78072  2.98922  3.43519  5.42383  4.14376    652 - -
          2.68618  4.42225  2.77519  2.73123  3.46354  2.40513  3.72494  3.29354  2.67741  2.69355  4.24690  2.90347  2.73739  3.18146  2.89801  2.37887  2.77519  2.98518  4.58477  3.61503
          0.02673  4.03103  4.75338  0.61958  0.77255  0.48576  0.95510
    617   2.87362  4.63068  3.57965  3.50053  4.63489  0.52158  4.60870  4.27543  3.70321  3.90892  4.88778  3.74432  4.02677  4.01503  3.91951  3.05049  3.36721  3.77315  5.68570  4.74301    653 - -
          2.68618  4.42225  2.77519  2.73123  3.46354  2.40513  3.72494  3.29354  2.67741  2.69355  4.24690  2.90347  2.73739  3.18146  2.89801  2.37887  2.77519  2.98518  4.58477  3.61503
          0.02673  4.03103  4.75338  0.61958  0.77255  0.48576  0.95510
    618   3.60276  4.88859  4.50725  4.18160  1.71652  4.33981  3.49366  3.33085  4.03643  2.67820  3.94255  4.02635  4.66719  4.06745  4.11634  3.71423  3.83240  3.24975  3.65272  0.90909    654 - -
          2.68618  4.42225  2.77519  2.73123  3.46354  2.40513  3.72494  3.29354  2.67741  2.69355  4.24690  2.90347  2.73739  3.18146  2.89801  2.37887  2.77519  2.98518  4.58477  3.61503
          0.02673  4.03103  4.75338  0.61958  0.77255  0.48576  0.95510
    619   2.60469  4.87991  2.87261  2.22866  4.13515  3.38691  3.14920  3.57113  2.37893  3.14685  3.94814  2.67551  3.30566  2.55599  2.84194  2.41406  2.83718  3.22609  5.35978  3.11069    655 - -
          2.68618  4.42225  2.77519  2.73123  3.46354  2.40513  3.72494  3.29354  2.67741  2.69355  4.24690  2.90347  2.73739  3.18146  2.89801  2.37887  2.77519  2.98518  4.58477  3.61503
          0.02673  4.03103  4.75338  0.61958  0.77255  0.48576  0.95510
    620   3.11974  4.45834  4.76366  4.28808  3.51610  4.40790  4.99916  1.03284  4.15006  2.00174  3.33758  4.50668  4.74340  4.42667  4.34367  3.81066  3.39516  1.54693  5.50480  4.29469    656 - -
          2.68618  4.42225  2.77519  2.73123  3.46354  2.40513  3.72494  3.29354  2.67741  2.69355  4.24690  2.90347  2.73739  3.18146  2.89801  2.37887  2.77519  2.98518  4.58477  3.61503
          0.02673  4.03103  4.75338  0.61958  0.77255  0.48576  0.95510
    621   2.28111  4.74906  2.72973  2.04228  4.29216  2.22280  3.76945  3.72333  2.63244  3.32117  4.13890  2.92859  3.78927  2.93741  3.09505  2.15160  2.89356  3.32202  5.54313  4.19855    657 - -
          2.68618  4.42225  2.77519  2.73123  3.46354  2.40513  3.72494  3.29354  2.67741  2.69355  4.24690  2.90347  2.73739  3.18146  2.89801  2.37887  2.77519  2.98518  4.58477  3.61503
          0.02673  4.03103  4.75338  0.61958  0.77255  0.48576  0.95510
    622   3.12021  4.45388  4.77685  4.29752  3.52438  4.41967  5.00904  1.04510  4.16405  2.00914  3.34168  4.51617  4.75010  4.43717  4.35792  3.82013  3.39394  1.51375  5.51298  4.30556    658 - -
          2.68618  4.42225  2.77519  2.73123  3.46354  2.40513  3.72494  3.29354  2.67741  2.69355  4.24690  2.90347  2.73739  3.18146  2.89801  2.37887  2.77519  2.98518  4.58477  3.61503
          0.02673  4.03103  4.75338  0.61958  0.77255  0.48576  0.95510
    623   2.26934  4.23122  3.36060  3.02564  4.26019  2.53732  4.12700  3.66757  3.07164  3.34705  4.17128  3.25426  3.71443  3.37503  3.41583  1.53995  1.81030  3.15876  5.59232  4.36110    659 - -
          2.68618  4.42225  2.77519  2.73123  3.46354  2.40513  3.72494  3.29354  2.67741  2.69355  4.24690  2.90347  2.73739  3.18146  2.89801  2.37887  2.77519  2.98518  4.58477  3.61503
          0.02673  4.03103  4.75338  0.61958  0.77255  0.48576  0.95510
    624   2.86454  5.36418  1.46454  1.79892  4.67350  3.25859  3.73963  4.14768  2.69165  3.67743  4.50716  2.73255  3.83960  2.89511  3.25202  2.77981  2.68054  3.73809  5.85583  4.38741    660 - -
          2.68618  4.42225  2.77519  2.73123  3.46354  2.40513  3.72494  3.29354  2.67741  2.69355  4.24690  2.90347  2.73739  3.18146  2.89801  2.37887  2.77519  2.98518  4.58477  3.61503
          0.02673  4.03103  4.75338  0.61958  0.77255  0.48576  0.95510
    625   3.46638  4.82248  4.45631  4.20328  0.78402  4.11417  3.95685  2.97322  4.10695  2.30784  3.68143  4.20102  4.57099  4.23179  4.18738  3.72653  3.76850  2.97516  4.16333  2.51228    661 - -
          2.68618  4.42225  2.77519  2.73123  3.46354  2.40513  3.72494  3.29354  2.67741  2.69355  4.24690  2.90347  2.73739  3.18146  2.89801  2.37887  2.77519  2.98518  4.58477  3.61503
          0.02673  4.03103  4.75338  0.61958  0.77255  0.48576  0.95510
    626   3.23264  4.55025  4.82417  4.30637  3.27271  4.52511  4.91659  1.25228  4.13953  1.35587  3.10017  4.55295  4.76740  4.35587  4.29770  3.90351  3.47639  1.89409  5.30782  4.14199    662 - -
          2.68618  4.42225  2.77519  2.73123  3.46354  2.40513  3.72494  3.29354  2.67741  2.69355  4.24690  2.90347  2.73739  3.18146  2.89801  2.37887  2.77519  2.98518  4.58477  3.61503
          0.02673  4.03103  4.75338  0.61958  0.77255  0.48576  0.95510
    627   1.99709  4.20758  3.41370  3.05777  4.23832  1.96144  4.13727  3.63723  3.09755  3.32139  4.14462  3.26979  3.70883  3.38984  3.44159  2.13910  1.77951  3.13225  5.57748  4.35403    663 - -
          2.68618  4.42225  2.77519  2.73123  3.46354  2.40513  3.72494  3.29354  2.67741  2.69355  4.24690  2.90347  2.73739  3.18146  2.89801  2.37887  2.77519  2.98518  4.58477  3.61503
          0.02673  4.03103  4.75338  0.61958  0.77255  0.48576  0.95510
    628   1.03587  4.16049  3.50827  3.25857  4.26447  2.96248  4.29670  3.57270  3.29945  3.36150  4.23154  3.36880  3.72408  3.59683  3.57831  2.05917  2.73891  3.07860  5.64764  4.43285    664 - -
          2.68618  4.42225  2.77519  2.73123  3.46354  2.40513  3.72494  3.29354  2.67741  2.69355  4.24690  2.90347  2.73739  3.18146  2.89801  2.37887  2.77519  2.98518  4.58477  3.61503
          0.02673  4.03103  4.75338  0.61958  0.77255  0.48576  0.95510
    629   2.41467  4.70579  3.04055  2.51001  4.00450  3.40051  3.66066  3.02651  1.87168  3.01994  3.85293  3.00126  3.21232  2.82792  2.82918  2.45354  2.83970  3.07490  5.27559  3.96947    665 - -
          2.68618  4.42225  2.77519  2.73123  3.46354  2.40513  3.72494  3.29354  2.67741  2.69355  4.24690  2.90347  2.73739  3.18146  2.89801  2.37887  2.77519  2.98518  4.58477  3.61503
          0.02673  4.03103  4.75338  0.61958  0.77255  0.48576  0.95510
    630   2.67364  4.97257  2.31021  2.30456  4.41660  3.25799  3.72880  3.87388  2.60535  3.43853  4.25070  1.77036  3.80386  2.88382  3.10356  2.36327  2.61919  3.46913  5.63348  4.24125    666 - -
          2.68618  4.42225  2.77519  2.73123  3.46354  2.40513  3.72494  3.29354  2.67741  2.69355  4.24690  2.90347  2.73739  3.18146  2.89801  2.37887  2.77519  2.98518  4.58477  3.61503
          0.02673  4.03103  4.75338  0.61958  0.77255  0.48576  0.95510
    631   3.29170  4.61924  4.84534  4.29139  2.50916  4.52502  4.72026  1.94313  4.16391  0.95239  2.89722  4.52148  4.71582  4.25449  4.27841  3.86869  3.51252  2.27469  5.00827  3.79826    667 - -
          2.68618  4.42225  2.77519  2.73123  3.46354  2.40513  3.72494  3.29354  2.67741  2.69355  4.24690  2.90347  2.73739  3.18146  2.89801  2.37887  2.77519  2.98518  4.58477  3.61503
          0.02673  4.03103  4.75338  0.61958  0.77255  0.48576  0.95510
    632   2.38047  4.75514  2.97913  2.54315  4.19797  1.97555  3.71028  3.60077  2.17396  3.19541  4.02731  3.01555  3.83923  2.87504  2.50058  2.68408  2.90979  3.24783  5.40782  4.11317    668 - -
          2.68618  4.42225  2.77519  2.73123  3.46354  2.40513  3.72494  3.29354  2.67741  2.69355  4.24690  2.90347  2.73739  3.18146  2.89801  2.37887  2.77519  2.98518  4.58477  3.61503
          0.02673  4.03103  4.75338  0.61958  0.77255  0.48576  0.95510
    633   2.72161  5.04149  2.32809  1.54349  4.30110  3.34101  3.67808  3.03992  2.52440  3.30112  4.13692  2.84169  3.82770  2.82834  3.01525  2.70314  2.97233  3.33715  5.53790  4.14879    669 - -
          2.68618  4.42225  2.77519  2.73123  3.46354  2.40513  3.72494  3.29354  2.67741  2.69355  4.24690  2.90347  2.73739  3.18146  2.89801  2.37887  2.77519  2.98518  4.58477  3.61503
          0.02673  4.03103  4.75338  0.61958  0.77255  0.48576  0.95510
    634   3.10407  4.42021  4.81209  4.31965  3.58858  4.44918  5.03772  1.35753  4.20730  2.09383  3.39478  4.53617  4.76706  4.47520  4.40679  3.84004  3.37248  1.10415  5.55535  4.34669    670 - -
          2.68618  4.42225  2.77519  2.73123  3.46354  2.40513  3.72494  3.29354  2.67741  2.69355  4.24690  2.90347  2.73739  3.18146  2.89801  2.37887  2.77519  2.98518  4.58477  3.61503
          0.02673  4.03103  4.75338  0.61958  0.77255  0.48576  0.95510
    635   3.28972  4.62151  4.81626  4.29028  3.16344  4.53797  4.87950  1.67549  4.11300  0.98503  2.98635  4.55229  4.75863  4.30236  4.25980  3.91253  3.52660  2.08065  5.23174  4.09351    671 - -
          2.68618  4.42225  2.77519  2.73123  3.46354  2.40513  3.72494  3.29354  2.67741  2.69355  4.24690  2.90347  2.73739  3.18146  2.89801  2.37887  2.77519  2.98518  4.58477  3.61503
          0.02673  4.03103  4.75338  0.61958  0.77255  0.48576  0.95510
    636   2.65022  5.00836  2.28800  2.02304  3.44614  3.34328  3.62171  3.73817  2.43790  3.29128  4.08543  2.55844  3.79137  2.75621  2.93313  2.27844  2.89227  3.36735  5.48579  4.09851    672 - -
          2.68618  4.42225  2.77519  2.73123  3.46354  2.40513  3.72494  3.29354  2.67741  2.69355  4.24690  2.90347  2.73739  3.18146  2.89801  2.37887  2.77519  2.98518  4.58477  3.61503
          0.02673  4.03103  4.75338  0.61958  0.77255  0.48576  0.95510
    637   2.98855  5.16775  3.36186  2.71312  4.56516  3.64162  3.02958  3.95156  1.32414  3.39890  4.24627  3.14482  4.00421  2.73282  1.83405  2.97616  3.16006  3.62048  5.44889  4.24013    673 - -
          2.68618  4.42225  2.77519  2.73123  3.46354  2.40513  3.72494  3.29354  2.67741  2.69355  4.24690  2.90347  2.73739  3.18146  2.89801  2.37887  2.77519  2.98518  4.58477  3.61503
          0.02673  4.03103  4.75338  0.61958  0.77255  0.48576  0.95510
    638   3.22354  4.58399  4.71797  4.15134  3.10803  4.44678  4.74441  1.94948  4.00168  1.28768  1.68751  4.42591  4.66030  4.16180  4.15444  3.78151  3.44748  2.22461  5.14063  4.05203    674 - -
          2.68618  4.42225  2.77519  2.73123  3.46354  2.40513  3.72494  3.29354  2.67741  2.69355  4.24690  2.90347  2.73739  3.18146  2.89801  2.37887  2.77519  2.98518  4.58477  3.61503
          0.02673  4.03103  4.75338  0.61958  0.77255  0.48576  0.95510
    639   2.42018  3.81008  2.97677  2.26841  4.03420  3.40263  3.61352  3.44941  2.25505  3.04982  3.86352  2.73097  3.79937  2.76382  2.60190  2.45075  2.62425  3.12381  5.28900  3.95837    675 - -
          2.68618  4.42225  2.77519  2.73123  3.46354  2.40513  3.72494  3.29354  2.67741  2.69355  4.24690  2.90347  2.73739  3.18146  2.89801  2.37887  2.77519  2.98518  4.58477  3.61503
          0.02673  4.03103  4.75338  0.61958  0.77255  0.48576  0.95510
    640   2.20193  4.17876  3.68547  3.12340  2.91018  3.57080  3.92538  2.36463  3.05460  2.39218  3.32402  3.45151  3.97945  3.33369  3.35159  2.61494  2.39145  2.17346  4.84053  3.62444    676 - -
          2.68618  4.42225  2.77519  2.73123  3.46354  2.40513  3.72494  3.29354  2.67741  2.69355  4.24690  2.90347  2.73739  3.18146  2.89801  2.37887  2.77519  2.98518  4.58477  3.61503
          0.02673  4.03103  4.75338  0.61958  0.77255  0.48576  0.95510
    641   2.74887  5.11548  1.78746  2.23702  4.55105  3.23622  3.75464  4.04523  2.68388  3.58654  4.40526  2.46006  3.81697  2.91392  3.21547  1.80453  3.05093  3.61932  5.75960  4.32722    677 - -
          2.68618  4.42225  2.77519  2.73123  3.46354  2.40513  3.72494  3.29354  2.67741  2.69355  4.24690  2.90347  2.73739  3.18146  2.89801  2.37887  2.77519  2.98518  4.58477  3.61503
          0.08657  4.03103  2.73077  0.61958  0.77255  0.48576  0.95510
    642   2.58035  4.82292  2.75047  2.18215  4.21146  2.83938  3.65739  3.64707  2.47764  3.22635  4.03261  2.61527  2.85690  2.80659  2.94805  2.35761  2.57787  3.27418  5.44253  4.08749    678 - -
          2.68618  4.42225  2.77519  2.73123  3.46354  2.40513  3.72494  3.29354  2.67741  2.69355  4.24690  2.90347  2.73739  3.18146  2.89801  2.37887  2.77519  2.98518  4.58477  3.61503
          0.02836  3.97282  4.69517  0.61958  0.77255  0.45070  1.01385
    643   2.63966  5.09945  2.36860  2.13733  4.41891  3.34967  3.15768  3.88966  2.17107  3.38991  4.15358  2.60331  3.77610  2.69399  2.59281  2.39913  2.87467  3.47771  5.53975  4.13886    679 - -
          2.68618  4.42225  2.77519  2.73123  3.46354  2.40513  3.72494  3.29354  2.67741  2.69355  4.24690  2.90347  2.73739  3.18146  2.89801  2.37887  2.77519  2.98518  4.58477  3.61503
          0.02673  4.03103  4.75338  0.61958  0.77255  0.48576  0.95510
    644   2.43966  4.91514  2.45750  2.20571  4.19662  3.04000  3.59443  3.23711  2.37460  3.19750  3.98762  2.87623  3.78022  2.72434  2.60571  2.40822  2.83176  3.27327  5.40117  4.03552    680 - -
          2.68618  4.42225  2.77519  2.73123  3.46354  2.40513  3.72494  3.29354  2.67741  2.69355  4.24690  2.90347  2.73739  3.18146  2.89801  2.37887  2.77519  2.98518  4.58477  3.61503
          0.02673  4.03103  4.75338  0.61958  0.77255  0.48576  0.95510
    645   2.42174  4.73475  2.98946  2.28617  3.96628  3.07576  3.23601  3.37398  2.26163  2.74862  3.81507  2.95988  3.80888  2.78793  2.87239  2.47244  2.81685  2.80830  5.24742  3.92595    681 - -
          2.68618  4.42225  2.77519  2.73123  3.46354  2.40513  3.72494  3.29354  2.67741  2.69355  4.24690  2.90347  2.73739  3.18146  2.89801  2.37887  2.77519  2.98518  4.58477  3.61503
          0.02673  4.03103  4.75338  0.61958  0.77255  0.48576  0.95510
    646   1.95088  3.46911  3.01127  2.90625  3.62614  3.38754  3.88503  2.84929  2.87272  2.66987  3.56672  3.27725  3.87550  3.18047  3.23734  2.69020  2.49451  2.18984  5.06087  3.82081    682 - -
          2.68618  4.42225  2.77519  2.73123  3.46354  2.40513  3.72494  3.29354  2.67741  2.69355  4.24690  2.90347  2.73739  3.18146  2.89801  2.37887  2.77519  2.98518  4.58477  3.61503
          0.02673  4.03103  4.75338  0.61958  0.77255  0.48576  0.95510
    647   2.58483  3.75886  2.53206  2.37777  4.10182  3.38853  3.59819  3.53026  2.24734  3.11314  3.91458  2.66543  3.78675  2.55406  2.85123  2.44697  2.81739  3.18897  5.33592  3.44697    683 - -
          2.68618  4.42225  2.77519  2.73123  3.46354  2.40513  3.72494  3.29354  2.67741  2.69355  4.24690  2.90347  2.73739  3.18146  2.89801  2.37887  2.77519  2.98518  4.58477  3.61503
          0.02673  4.03103  4.75338  0.61958  0.77255  0.48576  0.95510
    648   2.57389  3.65110  3.06074  2.20570  3.84225  3.42754  3.22205  3.23913  2.49365  2.66504  3.72530  3.01217  3.02971  2.84570  2.92740  2.48698  2.80964  2.95072  5.16755  3.86577    684 - -
          2.68618  4.42225  2.77519  2.73123  3.46354  2.40513  3.72494  3.29354  2.67741  2.69355  4.24690  2.90347  2.73739  3.18146  2.89801  2.37887  2.77519  2.98518  4.58477  3.61503
          0.02673  4.03103  4.75338  0.61958  0.77255  0.48576  0.95510
    649   2.68867  5.17755  2.36606  1.97277  4.49599  3.32908  3.60865  3.97546  2.05768  3.46772  4.23747  2.54902  3.25519  2.49220  2.88922  2.63786  2.92958  3.55621  5.61420  4.19709    685 - -
          2.68618  4.42225  2.77519  2.73123  3.46354  2.40513  3.72494  3.29354  2.67741  2.69355  4.24690  2.90347  2.73739  3.18146  2.89801  2.37887  2.77519  2.98518  4.58477  3.61503
          0.29212  4.03103  1.44577  0.61958  0.77255  0.48576  0.95510
    650   2.60204  4.77431  2.36748  2.13475  4.02728  3.29519  3.62092  3.37579  2.46478  2.68897  3.89439  2.84263  3.76484  2.79250  2.92189  2.63017  2.55702  3.06962  5.31836  3.97432    686 - -
          2.68596  4.42169  2.77538  2.73040  3.46343  2.40511  3.72513  3.29372  2.67759  2.69360  4.24708  2.90315  2.73758  3.18165  2.89819  2.37886  2.77538  2.98537  4.58495  3.61521
          0.31404  1.35340  4.49598  1.57503  0.23193  0.59702  0.79951
    651   2.53586  4.35356  2.91464  2.71028  3.45912  3.46436  3.70931  2.85791  2.67041  2.36973  3.45114  3.14920  3.31173  2.99667  3.05240  2.70937  2.77190  2.40917  3.66387  3.61382    699 - -
          2.68618  4.42225  2.77519  2.73123  3.46354  2.40513  3.72494  3.29354  2.67741  2.69355  4.24690  2.90347  2.73739  3.18146  2.89801  2.37887  2.77519  2.98518  4.58477  3.61503
          0.10427  3.85363  2.55336  0.61958  0.77255  0.64613  0.74248
    652   2.64798  4.51261  3.15141  2.69871  3.15579  3.47038  3.63458  3.02202  2.61237  2.35695  3.62968  2.39882  3.89579  3.00359  2.96402  2.77414  2.89481  2.79176  4.66898  2.74933    700 - -
          2.68618  4.42225  2.77519  2.73123  3.46354  2.40513  3.72494  3.29354  2.67741  2.69355  4.24690  2.90347  2.73739  3.18146  2.89801  2.37887  2.77519  2.98518  4.58477  3.61503
          0.03436  3.78372  4.50606  0.61958  0.77255  0.44366  1.02634
    653   2.63417  4.95068  2.81824  2.06415  4.24306  3.37272  2.85404  3.68219  2.31851  3.23115  4.02787  2.87654  3.21264  2.72157  2.52972  2.40115  2.86713  3.32005  5.41689  4.06154    701 - -
          2.68618  4.42225  2.77519  2.73123  3.46354  2.40513  3.72494  3.29354  2.67741  2.69355  4.24690  2.90347  2.73739  3.18146  2.89801  2.37887  2.77519  2.98518  4.58477  3.61503
          0.02827  3.97575  4.69810  0.61958  0.77255  0.54172  0.87167
    654   2.40943  4.63559  3.04625  2.18329  3.84387  3.42735  3.64600  3.21717  2.46470  2.64529  3.24987  3.00235  3.82178  2.59072  2.89041  2.65481  2.61353  2.93547  5.16730  3.86762    702 - -
          2.68618  4.42225  2.77519  2.73123  3.46354  2.40513  3.72494  3.29354  2.67741  2.69355  4.24690  2.90347  2.73739  3.18146  2.89801  2.37887  2.77519  2.98518  4.58477  3.61503
          0.02827  3.97575  4.69810  0.61958  0.77255  0.45230  1.01105
    655   2.73240  5.04994  2.87141  2.22699  4.37669  3.42961  3.60843  3.79844  1.82276  3.32060  4.12588  2.92599  3.84842  2.27582  2.60745  2.71660  2.45289  3.43516  5.47555  4.14664    703 - -
          2.68618  4.42225  2.77519  2.73123  3.46354  2.40513  3.72494  3.29354  2.67741  2.69355  4.24690  2.90347  2.73739  3.18146  2.89801  2.37887  2.77519  2.98518  4.58477  3.61503
          0.02673  4.03103  4.75338  0.61958  0.77255  0.48576  0.95510
    656   2.82091  4.34161  3.94576  3.40545  2.33503  3.81735  3.06676  2.79306  3.30289  2.18283  2.90564  3.62903  4.17387  3.52903  3.53914  3.09903  3.04938  2.62033  4.20051  1.81070    704 - -
          2.68618  4.42225  2.77519  2.73123  3.46354  2.40513  3.72494  3.29354  2.67741  2.69355  4.24690  2.90347  2.73739  3.18146  2.89801  2.37887  2.77519  2.98518  4.58477  3.61503
          0.02673  4.03103  4.75338  0.61958  0.77255  0.48576  0.95510
    657   2.56386  4.41100  3.28392  2.53010  3.63680  3.46887  3.78726  2.63227  2.71111  2.67128  3.56510  3.18784  3.89061  3.04788  3.09644  2.52863  2.07605  2.41654  5.05012  3.79240    705 - -
          2.68618  4.42225  2.77519  2.73123  3.46354  2.40513  3.72494  3.29354  2.67741  2.69355  4.24690  2.90347  2.73739  3.18146  2.89801  2.37887  2.77519  2.98518  4.58477  3.61503
          0.02673  4.03103  4.75338  0.61958  0.77255  0.48576  0.95510
    658   2.10737  4.27162  3.47916  2.91347  3.03141  3.54533  3.81634  2.54346  2.84673  2.28664  3.37852  3.30677  3.93230  3.15864  2.83340  2.59197  2.80256  2.51840  4.86420  3.62861    706 - -
          2.68618  4.42225  2.77519  2.73123  3.46354  2.40513  3.72494  3.29354  2.67741  2.69355  4.24690  2.90347  2.73739  3.18146  2.89801  2.37887  2.77519  2.98518  4.58477  3.61503
          0.02673  4.03103  4.75338  0.61958  0.77255  0.48576  0.95510
    659   2.62228  4.74791  2.96227  2.03377  3.94244  3.42635  3.64514  3.35921  2.44056  2.98261  3.82666  2.97465  3.83247  2.39722  2.86873  2.67208  2.85463  2.57451  5.24087  3.34748    707 - -
          2.68618  4.42225  2.77519  2.73123  3.46354  2.40513  3.72494  3.29354  2.67741  2.69355  4.24690  2.90347  2.73739  3.18146  2.89801  2.37887  2.77519  2.98518  4.58477  3.61503
          0.02673  4.03103  4.75338  0.61958  0.77255  0.48576  0.95510
    660   2.69906  4.39541  3.63382  3.10157  3.38899  3.64895  3.99716  2.63394  2.97797  2.03301  2.27963  3.47594  2.34647  3.32659  3.29003  2.94893  2.95930  2.51385  4.99699  3.76585    708 - -
          2.68618  4.42225  2.77519  2.73123  3.46354  2.40513  3.72494  3.29354  2.67741  2.69355  4.24690  2.90347  2.73739  3.18146  2.89801  2.37887  2.77519  2.98518  4.58477  3.61503
          0.02673  4.03103  4.75338  0.61958  0.77255  0.48576  0.95510
    661   3.31018  4.68176  4.72496  4.18074  3.06614  4.48614  4.77377  2.22151  3.98016  0.89680  2.22761  4.46694  4.69928  4.17221  4.13002  3.84602  3.53843  2.35498  5.14043  4.03352    709 - -
          2.68618  4.42225  2.77519  2.73123  3.46354  2.40513  3.72494  3.29354  2.67741  2.69355  4.24690  2.90347  2.73739  3.18146  2.89801  2.37887  2.77519  2.98518  4.58477  3.61503
          0.02673  4.03103  4.75338  0.61958  0.77255  0.48576  0.95510
    662   2.47910  5.04853  2.87612  2.19702  4.37780  3.42149  3.59830  3.80779  2.09736  3.32429  4.12060  2.40459  3.83493  2.72318  2.10674  2.69198  2.93375  3.43603  5.47561  4.13834    710 - -
          2.68618  4.42225  2.77519  2.73123  3.46354  2.40513  3.72494  3.29354  2.67741  2.69355  4.24690  2.90347  2.73739  3.18146  2.89801  2.37887  2.77519  2.98518  4.58477  3.61503
          0.02673  4.03103  4.75338  0.61958  0.77255  0.48576  0.95510
    663   2.66660  4.94877  1.95162  2.32237  4.22242  3.33734  3.66312  3.66248  2.50368  2.59469  4.06900  2.60431  3.14411  2.81530  2.98857  2.66473  2.91977  3.31220  5.46619  4.08997    711 - -
          2.68618  4.42225  2.77519  2.73123  3.46354  2.40513  3.72494  3.29354  2.67741  2.69355  4.24690  2.90347  2.73739  3.18146  2.89801  2.37887  2.77519  2.98518  4.58477  3.61503
          0.02673  4.03103  4.75338  0.61958  0.77255  0.48576  0.95510
    664   2.76495  5.12085  2.56733  1.59862  4.45741  3.33670  3.67633  3.90280  2.19427  3.43984  4.25587  2.84277  3.83876  2.82074  2.88224  2.20810  3.01915  3.52312  5.61105  4.23205    712 - -
          2.68618  4.42225  2.77519  2.73123  3.46354  2.40513  3.72494  3.29354  2.67741  2.69355  4.24690  2.90347  2.73739  3.18146  2.89801  2.37887  2.77519  2.98518  4.58477  3.61503
          0.02673  4.03103  4.75338  0.61958  0.77255  0.48576  0.95510
    665   3.18263  4.96741  3.29382  3.07226  3.40626  3.59059  0.84773  3.91011  2.91147  3.38298  4.44037  3.47414  4.15315  3.44130  3.16634  3.25264  3.49247  3.64234  4.86866  3.35319    713 - -
          2.68618  4.42225  2.77519  2.73123  3.46354  2.40513  3.72494  3.29354  2.67741  2.69355  4.24690  2.90347  2.73739  3.18146  2.89801  2.37887  2.77519  2.98518  4.58477  3.61503
          0.02673  4.03103  4.75338  0.61958  0.77255  0.48576  0.95510
    666   3.06101  5.16028  3.40853  2.80331  4.60365  3.65636  3.64979  3.96849  1.09330  3.42393  4.30410  3.20998  4.04728  2.79068  1.94674  3.06081  3.24008  3.65148  5.46956  4.29375    714 - -
          2.68618  4.42225  2.77519  2.73123  3.46354  2.40513  3.72494  3.29354  2.67741  2.69355  4.24690  2.90347  2.73739  3.18146  2.89801  2.37887  2.77519  2.98518  4.58477  3.61503
          0.02673  4.03103  4.75338  0.61958  0.77255  0.48576  0.95510
    667   2.70597  5.13370  2.19727  2.26882  4.45207  3.33825  3.62725  3.91721  1.92076  3.42975  4.21653  2.81982  3.80501  2.50856  2.87232  2.25618  2.94927  3.51809  5.58891  4.19112    715 - -
          2.68618  4.42225  2.77519  2.73123  3.46354  2.40513  3.72494  3.29354  2.67741  2.69355  4.24690  2.90347  2.73739  3.18146  2.89801  2.37887  2.77519  2.98518  4.58477  3.61503
          0.02673  4.03103  4.75338  0.61958  0.77255  0.48576  0.95510
    668   2.50635  5.28289  1.83068  1.72261  4.57324  3.28878  3.10440  4.06293  2.56230  3.57094  4.37189  2.75451  3.81715  2.81965  3.09588  2.71818  3.04610  3.65257  5.73519  4.28972    716 - -
          2.68618  4.42225  2.77519  2.73123  3.46354  2.40513  3.72494  3.29354  2.67741  2.69355  4.24690  2.90347  2.73739  3.18146  2.89801  2.37887  2.77519  2.98518  4.58477  3.61503
          0.02673  4.03103  4.75338  0.61958  0.77255  0.48576  0.95510
    669   2.71702  4.30345  4.15647  3.75475  3.71539  3.69130  4.58204  2.09108  3.63394  2.42167  3.59799  3.92631  4.26047  3.96962  3.86880  3.11668  2.60179  1.06531  5.44590  4.21820    717 - -
          2.68618  4.42225  2.77519  2.73123  3.46354  2.40513  3.72494  3.29354  2.67741  2.69355  4.24690  2.90347  2.73739  3.18146  2.89801  2.37887  2.77519  2.98518  4.58477  3.61503
          0.02673  4.03103  4.75338  0.61958  0.77255  0.48576  0.95510
    670   3.19413  4.52383  4.75368  4.26512  3.36125  4.46810  4.91280  1.05929  4.08262  1.69449  3.21765  4.50775  4.75565  4.35816  4.26083  3.86552  3.45160  1.80237  5.36274  4.14273    718 - -
          2.68618  4.42225  2.77519  2.73123  3.46354  2.40513  3.72494  3.29354  2.67741  2.69355  4.24690  2.90347  2.73739  3.18146  2.89801  2.37887  2.77519  2.98518  4.58477  3.61503
          0.02673  4.03103  4.75338  0.61958  0.77255  0.48576  0.95510
    671   2.83472  5.39008  1.80196  1.83263  4.68913  3.27568  3.69429  4.19200  2.28679  3.67528  4.47725  2.17170  3.82508  2.83437  3.13502  2.74537  3.09657  3.76228  5.82539  4.35795    719 - -
          2.68618  4.42225  2.77519  2.73123  3.46354  2.40513  3.72494  3.29354  2.67741  2.69355  4.24690  2.90347  2.73739  3.18146  2.89801  2.37887  2.77519  2.98518  4.58477  3.61503
          0.02673  4.03103  4.75338  0.61958  0.77255  0.48576  0.95510
    672   3.14253  4.49742  4.69760  4.15827  3.24510  4.38563  4.77015  1.32862  3.99979  1.69567  2.09106  4.40433  4.65219  4.21177  4.16378  3.74020  3.38438  1.97402  5.22418  4.08764    720 - -
          2.68618  4.42225  2.77519  2.73123  3.46354  2.40513  3.72494  3.29354  2.67741  2.69355  4.24690  2.90347  2.73739  3.18146  2.89801  2.37887  2.77519  2.98518  4.58477  3.61503
          0.02673  4.03103  4.75338  0.61958  0.77255  0.48576  0.95510
    673   3.11974  4.45834  4.76366  4.28808  3.51610  4.40790  4.99916  1.03284  4.15006  2.00174  3.33758  4.50668  4.74340  4.42667  4.34367  3.81066  3.39516  1.54693  5.50480  4.29469    721 - -
          2.68618  4.42225  2.77519  2.73123  3.46354  2.40513  3.72494  3.29354  2.67741  2.69355  4.24690  2.90347  2.73739  3.18146  2.89801  2.37887  2.77519  2.98518  4.58477  3.61503
          0.02673  4.03103  4.75338  0.61958  0.77255  0.48576  0.95510
    674   2.29502  4.42120  3.25378  2.51434  3.75984  3.39866  3.84657  2.92569  2.75326  2.77011  3.67307  3.19400  3.88004  3.09441  3.13692  2.70587  1.99605  2.25012  5.16834  3.90813    722 - -
          2.68618  4.42225  2.77519  2.73123  3.46354  2.40513  3.72494  3.29354  2.67741  2.69355  4.24690  2.90347  2.73739  3.18146  2.89801  2.37887  2.77519  2.98518  4.58477  3.61503
          0.02673  4.03103  4.75338  0.61958  0.77255  0.48576  0.95510
    675   2.43136  5.00247  2.36779  1.96882  4.34356  3.31166  3.65629  3.79130  2.49015  3.34727  4.14526  2.83534  3.79430  2.79548  2.98772  2.08845  2.64474  3.40744  5.54437  4.15585    723 - -
          2.68618  4.42225  2.77519  2.73123  3.46354  2.40513  3.72494  3.29354  2.67741  2.69355  4.24690  2.90347  2.73739  3.18146  2.89801  2.37887  2.77519  2.98518  4.58477  3.61503
          0.02673  4.03103  4.75338  0.61958  0.77255  0.48576  0.95510
    676   2.39962  4.32070  3.35140  3.17724  4.23780  3.04799  4.28135  3.78319  3.26179  3.49209  4.40659  3.37463  3.80045  3.59912  3.54104  0.87480  2.89212  3.28325  5.59807  4.32291    724 - -
          2.68618  4.42225  2.77519  2.73123  3.46354  2.40513  3.72494  3.29354  2.67741  2.69355  4.24690  2.90347  2.73739  3.18146  2.89801  2.37887  2.77519  2.98518  4.58477  3.61503
          0.02673  4.03103  4.75338  0.61958  0.77255  0.48576  0.95510
    677   3.46638  4.82248  4.45631  4.20328  0.78402  4.11417  3.95685  2.97322  4.10695  2.30784  3.68143  4.20102  4.57099  4.23179  4.18738  3.72653  3.76850  2.97516  4.16333  2.51228    725 - -
          2.68618  4.42225  2.77519  2.73123  3.46354  2.40513  3.72494  3.29354  2.67741  2.69355  4.24690  2.90347  2.73739  3.18146  2.89801  2.37887  2.77519  2.98518  4.58477  3.61503
          0.02673  4.03103  4.75338  0.61958  0.77255  0.48576  0.95510
    678   3.16474  4.56249  4.34024  3.86945  2.03122  4.12310  3.69392  2.38204  3.73763  2.32265  3.51326  3.92197  4.45087  3.87098  3.88799  3.44233  3.39299  2.72539  3.96024  1.29378    726 - -
          2.68618  4.42225  2.77519  2.73123  3.46354  2.40513  3.72494  3.29354  2.67741  2.69355  4.24690  2.90347  2.73739  3.18146  2.89801  2.37887  2.77519  2.98518  4.58477  3.61503
          0.02673  4.03103  4.75338  0.61958  0.77255  0.48576  0.95510
    679   2.70176  5.07938  2.60421  1.72899  4.39354  3.33255  3.64542  3.84745  2.44365  3.38409  4.18254  2.56091  3.80887  2.53542  2.91910  2.43464  2.61717  3.46410  5.56508  4.17592    727 - -
          2.68618  4.42225  2.77519  2.73123  3.46354  2.40513  3.72494  3.29354  2.67741  2.69355  4.24690  2.90347  2.73739  3.18146  2.89801  2.37887  2.77519  2.98518  4.58477  3.61503
          0.02673  4.03103  4.75338  0.61958  0.77255  0.48576  0.95510
    680   3.12298  5.08716  3.30913  2.90433  4.50998  3.59231  3.85618  3.94989  0.84015  3.48172  4.43721  3.32083  4.08359  3.04053  2.47397  3.15610  3.36574  3.64966  5.50141  4.33822    728 - -
          2.68618  4.42225  2.77519  2.73123  3.46354  2.40513  3.72494  3.29354  2.67741  2.69355  4.24690  2.90347  2.73739  3.18146  2.89801  2.37887  2.77519  2.98518  4.58477  3.61503
          0.02673  4.03103  4.75338  0.61958  0.77255  0.48576  0.95510
    681   0.80734  4.27802  3.62976  3.43150  4.21623  3.09771  4.43395  3.36593  3.45200  3.23996  4.25658  3.53905  3.85221  3.77910  3.68974  2.62808  2.91657  2.99271  5.62746  4.44624    729 - -
          2.68618  4.42225  2.77519  2.73123  3.46354  2.40513  3.72494  3.29354  2.67741  2.69355  4.24690  2.90347  2.73739  3.18146  2.89801  2.37887  2.77519  2.98518  4.58477  3.61503
          0.02673  4.03103  4.75338  0.61958  0.77255  0.48576  0.95510
    682   3.00636  5.57734  1.18264  1.72505  4.86237  3.23571  3.81154  4.38674  2.86131  3.89383  4.76487  2.70296  3.87484  2.98555  3.47089  2.88119  3.30282  3.96104  6.04178  4.53054    730 - -
          2.68618  4.42225  2.77519  2.73123  3.46354  2.40513  3.72494  3.29354  2.67741  2.69355  4.24690  2.90347  2.73739  3.18146  2.89801  2.37887  2.77519  2.98518  4.58477  3.61503
          0.02673  4.03103  4.75338  0.61958  0.77255  0.48576  0.95510
    683   3.33706  4.75382  4.44345  4.08664  3.20284  4.18203  4.69283  2.41828  3.85284  0.70201  3.18096  4.34668  4.59181  4.18305  4.00190  3.77533  3.62504  2.49628  5.13693  3.89598    731 - -
          2.68618  4.42225  2.77519  2.73123  3.46354  2.40513  3.72494  3.29354  2.67741  2.69355  4.24690  2.90347  2.73739  3.18146  2.89801  2.37887  2.77519  2.98518  4.58477  3.61503
          0.02673  4.03103  4.75338  0.61958  0.77255  0.48576  0.95510
    684   3.09676  5.23230  2.56550  0.81925  4.59965  3.38212  3.98621  4.08547  2.88733  3.67830  4.64817  3.03386  3.99509  3.20036  3.31055  3.06468  3.40313  3.75400  5.74132  4.46702    732 - -
          2.68618  4.42225  2.77519  2.73123  3.46354  2.40513  3.72494  3.29354  2.67741  2.69355  4.24690  2.90347  2.73739  3.18146  2.89801  2.37887  2.77519  2.98518  4.58477  3.61503
          0.02673  4.03103  4.75338  0.61958  0.77255  0.48576  0.95510
    685   2.84614  5.06287  3.06942  2.55714  4.31676  3.52371  2.97502  3.81113  2.11450  3.31312  4.15178  3.03636  3.92646  1.69276  2.17685  2.84148  3.05252  3.47533  5.39889  4.09757    733 - -
          2.68618  4.42225  2.77519  2.73123  3.46354  2.40513  3.72494  3.29354  2.67741  2.69355  4.24690  2.90347  2.73739  3.18146  2.89801  2.37887  2.77519  2.98518  4.58477  3.61503
          0.02673  4.03103  4.75338  0.61958  0.77255  0.48576  0.95510
    686   3.49014  4.78610  4.57884  4.21049  1.63756  4.28822  3.58285  3.16336  4.02126  2.49044  3.75532  4.06668  4.62023  4.07746  4.08712  3.67913  3.72220  3.10812  1.38717  2.04811    734 - -
          2.68618  4.42225  2.77519  2.73123  3.46354  2.40513  3.72494  3.29354  2.67741  2.69355  4.24690  2.90347  2.73739  3.18146  2.89801  2.37887  2.77519  2.98518  4.58477  3.61503
          0.02673  4.03103  4.75338  0.61958  0.77255  0.48576  0.95510
    687   3.23411  4.57023  4.79743  4.25323  3.20845  4.50479  4.87321  1.80555  4.11122  1.02048  3.00972  4.51628  4.73169  4.28641  4.26990  3.86109  3.47111  1.84797  5.26062  4.14760    735 - -
          2.68618  4.42225  2.77519  2.73123  3.46354  2.40513  3.72494  3.29354  2.67741  2.69355  4.24690  2.90347  2.73739  3.18146  2.89801  2.37887  2.77519  2.98518  4.58477  3.61503
          0.02673  4.03103  4.75338  0.61958  0.77255  0.48576  0.95510
    688   2.63123  4.49720  3.31654  2.73343  3.65354  3.53555  3.73055  2.98056  2.07485  2.43144  2.83970  3.17937  3.91334  2.97096  2.65344  2.77928  2.85699  2.49992  5.04213  3.79169    736 - -
          2.68618  4.42225  2.77519  2.73123  3.46354  2.40513  3.72494  3.29354  2.67741  2.69355  4.24690  2.90347  2.73739  3.18146  2.89801  2.37887  2.77519  2.98518  4.58477  3.61503
          0.02673  4.03103  4.75338  0.61958  0.77255  0.48576  0.95510
    689   2.72715  4.96909  2.34631  2.34503  4.22688  3.31548  3.07463  3.76108  2.58949  3.33735  4.17573  2.87908  1.81767  2.90066  3.05542  2.72602  3.00227  3.40273  5.49488  4.10294    737 - -
          2.68618  4.42225  2.77519  2.73123  3.46354  2.40513  3.72494  3.29354  2.67741  2.69355  4.24690  2.90347  2.73739  3.18146  2.89801  2.37887  2.77519  2.98518  4.58477  3.61503
          0.02673  4.03103  4.75338  0.61958  0.77255  0.48576  0.95510
    690   2.75525  5.26095  1.92173  2.04031  4.56879  2.87912  3.64990  4.05458  2.23910  3.54794  4.33380  2.76813  3.80717  2.29884  2.99645  2.68961  3.00517  3.63574  5.69988  4.26511    738 - -
          2.68618  4.42225  2.77519  2.73123  3.46354  2.40513  3.72494  3.29354  2.67741  2.69355  4.24690  2.90347  2.73739  3.18146  2.89801  2.37887  2.77519  2.98518  4.58477  3.61503
          0.02673  4.03103  4.75338  0.61958  0.77255  0.48576  0.95510
    691   3.11947  4.43778  4.81637  4.32749  3.55505  4.45412  5.03913  1.11206  4.20766  2.04257  3.36182  4.54467  4.77033  4.47227  4.40200  3.84856  3.38846  1.37426  5.53938  4.33669    739 - -
          2.68618  4.42225  2.77519  2.73123  3.46354  2.40513  3.72494  3.29354  2.67741  2.69355  4.24690  2.90347  2.73739  3.18146  2.89801  2.37887  2.77519  2.98518  4.58477  3.61503
          0.02673  4.03103  4.75338  0.61958  0.77255  0.48576  0.95510
    692   2.42419  4.64779  3.04308  2.34825  3.38952  3.42808  3.22667  3.25379  2.48367  2.67999  3.73189  2.73419  3.28145  2.82913  2.92664  2.64574  2.60520  2.96325  5.17511  3.86819    740 - -
          2.68618  4.42225  2.77519  2.73123  3.46354  2.40513  3.72494  3.29354  2.67741  2.69355  4.24690  2.90347  2.73739  3.18146  2.89801  2.37887  2.77519  2.98518  4.58477  3.61503
          0.02673  4.03103  4.75338  0.61958  0.77255  0.48576  0.95510
    693   2.62067  4.89895  2.94129  2.13205  4.17552  3.40958  3.59182  3.60195  2.16285  3.16568  3.96527  2.91861  3.34540  2.72494  2.37889  2.62895  2.63456  3.25395  5.36622  3.37093    741 - -
          2.68618  4.42225  2.77519  2.73123  3.46354  2.40513  3.72494  3.29354  2.67741  2.69355  4.24690  2.90347  2.73739  3.18146  2.89801  2.37887  2.77519  2.98518  4.58477  3.61503
          0.02673  4.03103  4.75338  0.61958  0.77255  0.48576  0.95510
    694   2.63277  4.87677  2.88883  2.08442  4.20628  3.38004  3.63260  3.62678  2.36037  3.19955  4.00855  2.92913  3.81309  2.77474  2.37267  2.25009  2.41700  3.27409  5.40393  4.06827    742 - -
          2.68618  4.42225  2.77519  2.73123  3.46354  2.40513  3.72494  3.29354  2.67741  2.69355  4.24690  2.90347  2.73739  3.18146  2.89801  2.37887  2.77519  2.98518  4.58477  3.61503
          0.02673  4.03103  4.75338  0.61958  0.77255  0.48576  0.95510
    695   3.01783  5.56475  1.09534  1.85716  4.85449  3.23675  3.82619  4.37720  2.88536  3.89573  4.77652  2.71181  3.88159  3.00477  3.49388  2.89486  3.31847  3.95726  6.04047  4.53603    743 - -
          2.68618  4.42225  2.77519  2.73123  3.46354  2.40513  3.72494  3.29354  2.67741  2.69355  4.24690  2.90347  2.73739  3.18146  2.89801  2.37887  2.77519  2.98518  4.58477  3.61503
          0.02673  4.03103  4.75338  0.61958  0.77255  0.48576  0.95510
    696   3.48336  4.90784  4.07569  3.83715  2.31579  4.01748  3.70356  3.47126  3.69025  2.88362  4.13028  3.92371  4.48874  3.95779  3.84040  3.60329  3.77143  3.34962  3.96481  0.73798    744 - -
          2.68618  4.42225  2.77519  2.73123  3.46354  2.40513  3.72494  3.29354  2.67741  2.69355  4.24690  2.90347  2.73739  3.18146  2.89801  2.37887  2.77519  2.98518  4.58477  3.61503
          0.02673  4.03103  4.75338  0.61958  0.77255  0.48576  0.95510
    697   2.28248  4.80238  2.99169  2.45676  4.09302  3.40856  3.62594  3.50412  2.21476  3.09549  3.91258  2.96253  3.81749  2.55706  2.54630  2.45594  2.37982  3.17370  5.32087  4.00162    745 - -
          2.68618  4.42225  2.77519  2.73123  3.46354  2.40513  3.72494  3.29354  2.67741  2.69355  4.24690  2.90347  2.73739  3.18146  2.89801  2.37887  2.77519  2.98518  4.58477  3.61503
          0.02673  4.03103  4.75338  0.61958  0.77255  0.48576  0.95510
    698   2.61200  4.70931  2.19453  2.33132  3.92449  3.43833  3.67622  2.87663  2.50826  2.69434  3.78672  2.99490  3.84312  2.84951  2.95943  2.67687  2.84766  2.64328  5.25498  3.93494    746 - -
          2.68618  4.42225  2.77519  2.73123  3.46354  2.40513  3.72494  3.29354  2.67741  2.69355  4.24690  2.90347  2.73739  3.18146  2.89801  2.37887  2.77519  2.98518  4.58477  3.61503
          0.02673  4.03103  4.75338  0.61958  0.77255  0.48576  0.95510
    699   2.83724  2.91207  4.51457  3.93958  3.24288  4.05707  4.41973  1.76159  3.80816  1.70230  2.74710  4.10649  4.37909  3.99469  3.94365  3.37489  3.07387  1.76470  4.96250  3.79735    747 - -
          2.68618  4.42225  2.77519  2.73123  3.46354  2.40513  3.72494  3.29354  2.67741  2.69355  4.24690  2.90347  2.73739  3.18146  2.89801  2.37887  2.77519  2.98518  4.58477  3.61503
          0.02673  4.03103  4.75338  0.61958  0.77255  0.48576  0.95510
    700   3.24205  4.57639  4.81840  4.24926  3.10998  4.49858  4.80699  1.77680  4.11135  1.17800  2.00963  4.50514  4.69574  4.23597  4.24059  3.83731  3.46407  2.18537  5.15786  4.08772    748 - -
          2.68618  4.42225  2.77519  2.73123  3.46354  2.40513  3.72494  3.29354  2.67741  2.69355  4.24690  2.90347  2.73739  3.18146  2.89801  2.37887  2.77519  2.98518  4.58477  3.61503
          0.02673  4.03103  4.75338  0.61958  0.77255  0.48576  0.95510
    701   2.81936  5.33410  1.95823  1.54670  4.63768  3.27346  3.70075  4.12866  2.60996  3.63332  4.44036  2.44150  3.82375  2.84459  3.15709  2.73993  2.70847  3.71044  5.79775  4.33870    749 - -
          2.68618  4.42225  2.77519  2.73123  3.46354  2.40513  3.72494  3.29354  2.67741  2.69355  4.24690  2.90347  2.73739  3.18146  2.89801  2.37887  2.77519  2.98518  4.58477  3.61503
          0.02673  4.03103  4.75338  0.61958  0.77255  0.48576  0.95510
    702   2.16269  4.68923  2.55391  2.47839  3.90542  3.42052  3.65151  3.28580  2.47820  2.65828  3.29428  2.98478  3.82203  2.59058  2.92362  2.64957  2.82265  2.99432  5.21975  3.90558    750 - -
          2.68618  4.42225  2.77519  2.73123  3.46354  2.40513  3.72494  3.29354  2.67741  2.69355  4.24690  2.90347  2.73739  3.18146  2.89801  2.37887  2.77519  2.98518  4.58477  3.61503
          0.02673  4.03103  4.75338  0.61958  0.77255  0.48576  0.95510
    703   2.90021  2.87321  4.52280  3.96224  3.25945  4.09594  4.49725  1.74557  3.81829  1.41416  3.15024  4.15069  4.43076  4.02888  3.97510  3.42901  3.14861  1.94505  5.04286  3.86685    751 - -
          2.68618  4.42225  2.77519  2.73123  3.46354  2.40513  3.72494  3.29354  2.67741  2.69355  4.24690  2.90347  2.73739  3.18146  2.89801  2.37887  2.77519  2.98518  4.58477  3.61503
          0.02673  4.03103  4.75338  0.61958  0.77255  0.48576  0.95510
    704   3.61190  4.92788  4.34192  4.08903  2.84585  3.91478  4.10845  3.64495  3.80919  3.01132  4.27099  4.20671  4.44629  4.18858  3.90877  3.81398  3.92091  3.53960  0.61829  2.84008    752 - -
          2.68618  4.42225  2.77519  2.73123  3.46354  2.40513  3.72494  3.29354  2.67741  2.69355  4.24690  2.90347  2.73739  3.18146  2.89801  2.37887  2.77519  2.98518  4.58477  3.61503
          0.02673  4.03103  4.75338  0.61958  0.77255  0.48576  0.95510
    705   2.60543  4.88081  2.85483  2.08699  4.15187  3.37830  3.21329  3.58253  2.39047  3.15907  3.96052  2.47980  3.30980  2.74694  2.85551  2.61519  2.61908  2.89303  5.37487  4.02078    753 - -
          2.68618  4.42225  2.77519  2.73123  3.46354  2.40513  3.72494  3.29354  2.67741  2.69355  4.24690  2.90347  2.73739  3.18146  2.89801  2.37887  2.77519  2.98518  4.58477  3.61503
          0.02673  4.03103  4.75338  0.61958  0.77255  0.48576  0.95510
    706   1.96488  4.26220  3.42787  2.96687  3.88679  3.17935  3.98821  3.18310  2.94333  2.94157  3.81527  3.26724  2.28221  3.25860  3.29775  2.27540  2.75318  2.22962  5.28336  4.04587    754 - -
          2.68618  4.42225  2.77519  2.73123  3.46354  2.40513  3.72494  3.29354  2.67741  2.69355  4.24690  2.90347  2.73739  3.18146  2.89801  2.37887  2.77519  2.98518  4.58477  3.61503
          0.02673  4.03103  4.75338  0.61958  0.77255  0.48576  0.95510
    707   3.33706  4.75382  4.44345  4.08664  3.20284  4.18203  4.69283  2.41828  3.85284  0.70201  3.18096  4.34668  4.59181  4.18305  4.00190  3.77533  3.62504  2.49628  5.13693  3.89598    755 - -
          2.68618  4.42225  2.77519  2.73123  3.46354  2.40513  3.72494  3.29354  2.67741  2.69355  4.24690  2.90347  2.73739  3.18146  2.89801  2.37887  2.77519  2.98518  4.58477  3.61503
          0.02673  4.03103  4.75338  0.61958  0.77255  0.48576  0.95510
    708   2.79072  4.28948  4.06650  3.49330  3.28929  3.89782  4.20240  2.06735  3.33630  1.63519  3.19975  3.79318  4.24269  3.63714  3.07331  3.19216  3.02662  1.72593  4.96174  3.77180    756 - -
          2.68618  4.42225  2.77519  2.73123  3.46354  2.40513  3.72494  3.29354  2.67741  2.69355  4.24690  2.90347  2.73739  3.18146  2.89801  2.37887  2.77519  2.98518  4.58477  3.61503
          0.02673  4.03103  4.75338  0.61958  0.77255  0.48576  0.95510
    709   2.50596  5.15444  2.48710  1.40868  4.47741  3.32049  3.70835  3.91346  2.51644  3.46421  4.30240  2.82805  3.85045  2.53313  2.96805  2.76244  3.06498  3.54355  5.65680  4.26620    757 - -
          2.68618  4.42225  2.77519  2.73123  3.46354  2.40513  3.72494  3.29354  2.67741  2.69355  4.24690  2.90347  2.73739  3.18146  2.89801  2.37887  2.77519  2.98518  4.58477  3.61503
          0.02673  4.03103  4.75338  0.61958  0.77255  0.48576  0.95510
    710   2.29729  4.95968  3.16820  2.61782  4.36082  3.50675  3.64293  3.73090  1.46865  3.27226  4.11448  3.07614  3.92176  2.78609  2.19663  2.82426  3.02601  3.39701  5.42136  4.16855    758 - -
          2.68618  4.42225  2.77519  2.73123  3.46354  2.40513  3.72494  3.29354  2.67741  2.69355  4.24690  2.90347  2.73739  3.18146  2.89801  2.37887  2.77519  2.98518  4.58477  3.61503
          0.02673  4.03103  4.75338  0.61958  0.77255  0.48576  0.95510
    711   2.19456  4.94586  2.30301  2.31154  4.42474  2.48640  3.73763  3.88238  2.62372  3.44548  4.25477  2.03057  3.79720  2.89280  3.12769  2.65381  2.95748  3.46873  5.64281  4.25236    759 - -
          2.68618  4.42225  2.77519  2.73123  3.46354  2.40513  3.72494  3.29354  2.67741  2.69355  4.24690  2.90347  2.73739  3.18146  2.89801  2.37887  2.77519  2.98518  4.58477  3.61503
          0.02673  4.03103  4.75338  0.61958  0.77255  0.48576  0.95510
    712   3.34476  4.69924  4.72727  4.22987  2.41436  4.46859  4.54925  2.30051  4.08116  0.85843  2.95231  4.44275  4.70271  4.20801  4.20915  3.84622  3.57710  2.42978  4.82162  3.45382    760 - -
          2.68618  4.42225  2.77519  2.73123  3.46354  2.40513  3.72494  3.29354  2.67741  2.69355  4.24690  2.90347  2.73739  3.18146  2.89801  2.37887  2.77519  2.98518  4.58477  3.61503
          0.02673  4.03103  4.75338  0.61958  0.77255  0.48576  0.95510
    713   2.39962  4.32070  3.35140  3.17724  4.23780  3.04799  4.28135  3.78319  3.26179  3.49209  4.40659  3.37463  3.80045  3.59912  3.54104  0.87480  2.89212  3.28325  5.59807  4.32291    761 - -
          2.68618  4.42225  2.77519  2.73123  3.46354  2.40513  3.72494  3.29354  2.67741  2.69355  4.24690  2.90347  2.73739  3.18146  2.89801  2.37887  2.77519  2.98518  4.58477  3.61503
          0.02673  4.03103  4.75338  0.61958  0.77255  0.48576  0.95510
    714   3.06801  4.49574  4.46194  3.99591  1.43965  4.11049  4.20587  2.34208  3.87219  1.91771  3.23576  4.12483  4.48348  4.04251  4.02627  3.48266  3.33801  1.87396  4.55407  3.04198    762 - -
          2.68618  4.42225  2.77519  2.73123  3.46354  2.40513  3.72494  3.29354  2.67741  2.69355  4.24690  2.90347  2.73739  3.18146  2.89801  2.37887  2.77519  2.98518  4.58477  3.61503
          0.02673  4.03103  4.75338  0.61958  0.77255  0.48576  0.95510
    715   3.05789  4.42047  4.67946  4.20286  3.58421  4.31974  4.94339  1.63586  4.07402  2.12001  3.41628  4.42153  4.68817  4.36918  4.28639  3.71804  3.34108  0.97049  5.52170  4.29140    763 - -
          2.68618  4.42225  2.77519  2.73123  3.46354  2.40513  3.72494  3.29354  2.67741  2.69355  4.24690  2.90347  2.73739  3.18146  2.89801  2.37887  2.77519  2.98518  4.58477  3.61503
          0.02673  4.03103  4.75338  0.61958  0.77255  0.48576  0.95510
    716   2.55024  4.34794  4.31820  3.80278  3.44964  4.02133  4.53774  2.00490  3.67919  1.62796  3.31427  4.05476  4.41703  3.96299  3.90987  3.37372  3.16235  1.37629  5.23998  4.04446    764 - -
          2.68618  4.42225  2.77519  2.73123  3.46354  2.40513  3.72494  3.29354  2.67741  2.69355  4.24690  2.90347  2.73739  3.18146  2.89801  2.37887  2.77519  2.98518  4.58477  3.61503
          0.02673  4.03103  4.75338  0.61958  0.77255  0.48576  0.95510
    717   2.69850  5.02722  2.87476  2.23652  4.32991  3.42060  3.59720  3.76707  1.75784  3.29345  4.09174  2.65253  3.83083  2.46678  2.64685  2.68429  2.92202  3.40227  5.45213  3.42139    765 - -
          2.68618  4.42225  2.77519  2.73123  3.46354  2.40513  3.72494  3.29354  2.67741  2.69355  4.24690  2.90347  2.73739  3.18146  2.89801  2.37887  2.77519  2.98518  4.58477  3.61503
          0.02673  4.03103  4.75338  0.61958  0.77255  0.48576  0.95510
    718   2.36387  4.89693  1.73808  2.33646  4.46331  3.20648  3.79343  3.90961  2.71346  3.49899  4.32010  2.85878  3.79878  2.95980  3.21950  1.88808  2.97571  3.48061  5.69925  4.30702    766 - -
          2.68618  4.42225  2.77519  2.73123  3.46354  2.40513  3.72494  3.29354  2.67741  2.69355  4.24690  2.90347  2.73739  3.18146  2.89801  2.37887  2.77519  2.98518  4.58477  3.61503
          0.28406  4.03103  1.47175  0.61958  0.77255  0.48576  0.95510
    719   2.48091  4.54689  2.91143  2.50234  4.02589  3.21698  3.68018  3.41610  2.17636  3.04995  3.89110  2.95692  3.00277  2.86488  2.82593  2.30041  2.47355  3.06574  5.29671  4.00525    767 - -
          2.68618  4.42225  2.77519  2.73123  3.46354  2.40513  3.72494  3.29354  2.67741  2.69355  4.24690  2.90347  2.73739  3.18146  2.89801  2.37887  2.77519  2.98518  4.58477  3.61503
          0.12386  3.78141  2.36757  0.61958  0.77255  0.37282  1.16728
    720   2.66758  4.99972  2.73571  1.88628  4.29147  3.36280  3.59896  3.72703  2.18057  3.27248  4.07401  2.59941  3.79854  2.49770  2.76447  2.65231  2.90129  2.96873  5.45587  4.09629    768 - -
          2.68618  4.42225  2.77519  2.73123  3.46354  2.40513  3.72494  3.29354  2.67741  2.69355  4.24690  2.90347  2.73739  3.18146  2.89801  2.37887  2.77519  2.98518  4.58477  3.61503
          0.02860  3.96448  4.68683  0.61958  0.77255  0.44625  1.02173
    721   2.61015  4.86747  2.42284  2.35809  4.31581  3.27071  3.70828  3.76103  2.55646  3.33593  4.14181  2.32242  3.78920  2.85989  3.04024  2.01883  2.35477  3.36574  5.54184  4.17237    769 - -
          2.68618  4.42225  2.77519  2.73123  3.46354  2.40513  3.72494  3.29354  2.67741  2.69355  4.24690  2.90347  2.73739  3.18146  2.89801  2.37887  2.77519  2.98518  4.58477  3.61503
          0.02673  4.03103  4.75338  0.61958  0.77255  0.48576  0.95510
    722   2.74064  5.13063  1.95843  2.22806  4.56536  2.24048  3.73614  4.05082  2.65316  3.58054  4.39000  2.19226  3.81058  2.88829  3.18788  2.40708  3.03521  3.62185  5.75742  4.32617    770 - -
          2.68618  4.42225  2.77519  2.73123  3.46354  2.40513  3.72494  3.29354  2.67741  2.69355  4.24690  2.90347  2.73739  3.18146  2.89801  2.37887  2.77519  2.98518  4.58477  3.61503
          0.02673  4.03103  4.75338  0.61958  0.77255  0.48576  0.95510
    723   2.77956  5.07566  3.01878  2.10162  4.43219  3.48563  3.59629  3.83815  1.86389  3.33815  4.14768  2.98181  3.88128  2.72141  1.93269  2.76468  2.69877  3.47796  5.46498  4.16934    771 - -
          2.68618  4.42225  2.77519  2.73123  3.46354  2.40513  3.72494  3.29354  2.67741  2.69355  4.24690  2.90347  2.73739  3.18146  2.89801  2.37887  2.77519  2.98518  4.58477  3.61503
          0.02673  4.03103  4.75338  0.61958  0.77255  0.48576  0.95510
    724   2.64393  4.29403  3.66564  3.11798  3.41565  3.64083  3.98808  2.14682  3.02818  1.96118  3.35118  3.47907  2.65061  3.34460  3.34119  2.92718  2.61101  2.33188  4.96536  3.74606    772 - -
          2.68618  4.42225  2.77519  2.73123  3.46354  2.40513  3.72494  3.29354  2.67741  2.69355  4.24690  2.90347  2.73739  3.18146  2.89801  2.37887  2.77519  2.98518  4.58477  3.61503
          0.02673  4.03103  4.75338  0.61958  0.77255  0.48576  0.95510
    725   3.08861  4.40690  4.77655  4.23546  3.41760  4.42230  4.86726  1.36771  4.12423  1.91829  2.68356  4.45949  4.69370  4.33383  4.29752  3.77435  3.33358  1.36664  5.35138  4.19668    773 - -
          2.68618  4.42225  2.77519  2.73123  3.46354  2.40513  3.72494  3.29354  2.67741  2.69355  4.24690  2.90347  2.73739  3.18146  2.89801  2.37887  2.77519  2.98518  4.58477  3.61503
          0.02673  4.03103  4.75338  0.61958  0.77255  0.48576  0.95510
    726   1.75277  4.18595  3.36640  3.11829  4.38086  1.46916  4.24045  3.79891  3.23732  3.48487  4.30173  3.28737  3.69561  3.50651  3.56014  2.04538  2.72372  3.22272  5.71316  4.49908    774 - -
          2.68618  4.42225  2.77519  2.73123  3.46354  2.40513  3.72494  3.29354  2.67741  2.69355  4.24690  2.90347  2.73739  3.18146  2.89801  2.37887  2.77519  2.98518  4.58477  3.61503
          0.02673  4.03103  4.75338  0.61958  0.77255  0.48576  0.95510
    727   2.23688  4.23086  4.00861  3.57329  3.73879  3.51417  4.41512  2.25059  3.48624  2.54964  3.62880  3.74867  4.10506  3.79249  3.74346  2.91928  2.54652  1.24751  5.36325  4.15367    775 - -
          2.68618  4.42225  2.77519  2.73123  3.46354  2.40513  3.72494  3.29354  2.67741  2.69355  4.24690  2.90347  2.73739  3.18146  2.89801  2.37887  2.77519  2.98518  4.58477  3.61503
          0.02673  4.03103  4.75338  0.61958  0.77255  0.48576  0.95510
    728   1.25547  4.16797  3.43680  3.15601  4.32610  2.12927  4.23841  3.73227  3.23778  3.42702  4.24820  3.30796  3.69629  3.51056  3.55481  2.07660  2.71252  3.17804  5.66898  4.46024    776 - -
          2.68618  4.42225  2.77519  2.73123  3.46354  2.40513  3.72494  3.29354  2.67741  2.69355  4.24690  2.90347  2.73739  3.18146  2.89801  2.37887  2.77519  2.98518  4.58477  3.61503
          0.02673  4.03103  4.75338  0.61958  0.77255  0.48576  0.95510
    729   3.33706  4.75382  4.44345  4.08664  3.20284  4.18203  4.69283  2.41828  3.85284  0.70201  3.18096  4.34668  4.59181  4.18305  4.00190  3.77533  3.62504  2.49628  5.13693  3.89598    777 - -
          2.68618  4.42225  2.77519  2.73123  3.46354  2.40513  3.72494  3.29354  2.67741  2.69355  4.24690  2.90347  2.73739  3.18146  2.89801  2.37887  2.77519  2.98518  4.58477  3.61503
          0.02673  4.03103  4.75338  0.61958  0.77255  0.48576  0.95510
    730   2.86219  4.85938  2.80780  2.71067  4.24857  3.29617  4.05989  3.99597  2.97848  3.62553  4.58186  0.90518  3.95700  3.33513  3.33664  2.92472  3.25065  3.60200  5.53645  4.18723    778 - -
          2.68618  4.42225  2.77519  2.73123  3.46354  2.40513  3.72494  3.29354  2.67741  2.69355  4.24690  2.90347  2.73739  3.18146  2.89801  2.37887  2.77519  2.98518  4.58477  3.61503
          0.02673  4.03103  4.75338  0.61958  0.77255  0.48576  0.95510
    731   3.46638  4.82248  4.45631  4.20328  0.78402  4.11417  3.95685  2.97322  4.10695  2.30784  3.68143  4.20102  4.57099  4.23179  4.18738  3.72653  3.76850  2.97516  4.16333  2.51228    779 - -
          2.68618  4.42225  2.77519  2.73123  3.46354  2.40513  3.72494  3.29354  2.67741  2.69355  4.24690  2.90347  2.73739  3.18146  2.89801  2.37887  2.77519  2.98518  4.58477  3.61503
          0.02673  4.03103  4.75338  0.61958  0.77255  0.48576  0.95510
    732   3.16701  5.31118  0.71474  2.44722  4.71117  3.33715  4.08049  4.33694  3.19613  3.91805  4.90221  3.01057  4.00139  3.32173  3.73190  3.11326  3.50986  3.96008  5.84826  4.56122    780 - -
          2.68618  4.42225  2.77519  2.73123  3.46354  2.40513  3.72494  3.29354  2.67741  2.69355  4.24690  2.90347  2.73739  3.18146  2.89801  2.37887  2.77519  2.98518  4.58477  3.61503
          0.02673  4.03103  4.75338  0.61958  0.77255  0.48576  0.95510
    733   1.47804  4.29762  3.79132  3.31543  3.63980  3.48921  4.21525  2.46842  3.21877  2.20314  3.56003  3.58354  4.04225  3.54905  3.51617  2.86287  2.93179  2.06623  5.24369  4.01119    781 - -
          2.68618  4.42225  2.77519  2.73123  3.46354  2.40513  3.72494  3.29354  2.67741  2.69355  4.24690  2.90347  2.73739  3.18146  2.89801  2.37887  2.77519  2.98518  4.58477  3.61503
          0.02673  4.03103  4.75338  0.61958  0.77255  0.48576  0.95510
    734   2.73485  4.63603  3.37412  2.76712  3.51026  3.58559  3.11881  3.20898  2.38339  2.52009  3.72447  3.19549  3.95633  2.93426  1.84124  2.84645  2.94955  2.95943  3.66116  3.52533    782 - -
          2.68618  4.42225  2.77519  2.73123  3.46354  2.40513  3.72494  3.29354  2.67741  2.69355  4.24690  2.90347  2.73739  3.18146  2.89801  2.37887  2.77519  2.98518  4.58477  3.61503
          0.02673  4.03103  4.75338  0.61958  0.77255  0.48576  0.95510
    735   2.96174  5.42824  1.09294  2.15625  4.74912  3.22413  3.83643  4.32991  2.89306  3.86112  4.73804  2.34887  3.87341  3.02195  3.48593  2.86510  3.27852  3.89902  5.97288  4.47127    783 - -
          2.68618  4.42225  2.77519  2.73123  3.46354  2.40513  3.72494  3.29354  2.67741  2.69355  4.24690  2.90347  2.73739  3.18146  2.89801  2.37887  2.77519  2.98518  4.58477  3.61503
          0.02673  4.03103  4.75338  0.61958  0.77255  0.48576  0.95510
    736   3.09676  5.23230  2.56550  0.81925  4.59965  3.38212  3.98621  4.08547  2.88733  3.67830  4.64817  3.03386  3.99509  3.20036  3.31055  3.06468  3.40313  3.75400  5.74132  4.46702    784 - -
          2.68618  4.42225  2.77519  2.73123  3.46354  2.40513  3.72494  3.29354  2.67741  2.69355  4.24690  2.90347  2.73739  3.18146  2.89801  2.37887  2.77519  2.98518  4.58477  3.61503
          0.02673  4.03103  4.75338  0.61958  0.77255  0.48576  0.95510
    737   2.97484  4.70300  3.59960  3.46342  4.44072  3.38167  4.52574  4.02956  3.53481  3.63813  4.69645  3.75294  0.57931  3.91873  3.76022  3.14786  3.42939  3.65640  5.58125  4.56436    785 - -
          2.68618  4.42225  2.77519  2.73123  3.46354  2.40513  3.72494  3.29354  2.67741  2.69355  4.24690  2.90347  2.73739  3.18146  2.89801  2.37887  2.77519  2.98518  4.58477  3.61503
          0.02673  4.03103  4.75338  0.61958  0.77255  0.48576  0.95510
    738   2.96484  5.51750  1.75213  1.23108  4.80744  3.24723  3.78667  4.32192  2.79375  3.82914  4.68378  2.71512  3.86550  2.95329  3.37982  2.85148  3.25254  3.89961  5.97800  4.48419    786 - -
          2.68618  4.42225  2.77519  2.73123  3.46354  2.40513  3.72494  3.29354  2.67741  2.69355  4.24690  2.90347  2.73739  3.18146  2.89801  2.37887  2.77519  2.98518  4.58477  3.61503
          0.02673  4.03103  4.75338  0.61958  0.77255  0.48576  0.95510
    739   3.13217  4.43005  4.85014  4.32621  3.50037  4.51068  5.00053  1.38857  4.21710  1.81565  3.30109  4.55503  4.77737  4.44913  4.40264  3.87919  3.38276  1.21587  5.47445  4.29572    787 - -
          2.68618  4.42225  2.77519  2.73123  3.46354  2.40513  3.72494  3.29354  2.67741  2.69355  4.24690  2.90347  2.73739  3.18146  2.89801  2.37887  2.77519  2.98518  4.58477  3.61503
          0.02673  4.03103  4.75338  0.61958  0.77255  0.48576  0.95510
    740   2.59469  4.82946  2.67770  2.00995  4.08041  3.39135  3.61255  3.11462  2.40815  3.09123  3.90280  2.91326  3.79586  2.57301  2.87421  2.61678  2.61633  2.84760  5.32943  3.98448    788 - -
          2.68618  4.42225  2.77519  2.73123  3.46354  2.40513  3.72494  3.29354  2.67741  2.69355  4.24690  2.90347  2.73739  3.18146  2.89801  2.37887  2.77519  2.98518  4.58477  3.61503
          0.02673  4.03103  4.75338  0.61958  0.77255  0.48576  0.95510
    741   3.09213  4.42655  4.78017  4.20558  2.63193  4.35042  4.67617  1.62034  4.08309  1.39438  2.60396  4.39873  4.59093  4.19521  4.18904  3.68068  3.31800  1.90386  5.06531  3.95688    789 - -
          2.68618  4.42225  2.77519  2.73123  3.46354  2.40513  3.72494  3.29354  2.67741  2.69355  4.24690  2.90347  2.73739  3.18146  2.89801  2.37887  2.77519  2.98518  4.58477  3.61503
          0.02673  4.03103  4.75338  0.61958  0.77255  0.48576  0.95510
    742   2.62201  4.99616  2.54540  2.30496  4.29487  3.02521  3.12400  3.74713  2.23246  3.28716  4.06925  2.58659  3.78044  2.72254  2.86222  2.42673  2.45154  3.36594  5.47163  4.08938    790 - -
          2.68618  4.42225  2.77519  2.73123  3.46354  2.40513  3.72494  3.29354  2.67741  2.69355  4.24690  2.90347  2.73739  3.18146  2.89801  2.37887  2.77519  2.98518  4.58477  3.61503
          0.02673  4.03103  4.75338  0.61958  0.77255  0.48576  0.95510
    743   2.28558  4.25561  3.24635  3.03351  4.40737  1.82518  4.21101  3.88100  3.18835  3.54401  4.36578  3.25548  3.71835  3.47060  3.52177  1.31681  2.77433  3.29850  5.72134  4.48446    791 - -
          2.68618  4.42225  2.77519  2.73123  3.46354  2.40513  3.72494  3.29354  2.67741  2.69355  4.24690  2.90347  2.73739  3.18146  2.89801  2.37887  2.77519  2.98518  4.58477  3.61503
          0.02673  4.03103  4.75338  0.61958  0.77255  0.48576  0.95510
    744   2.82625  5.02760  3.10559  2.58461  4.44308  2.64319  3.63678  3.83795  1.46714  3.34515  4.17695  3.05300  3.92101  2.77412  2.15114  2.83091  3.04662  3.48720  5.46244  4.20425    792 - -
          2.68618  4.42225  2.77519  2.73123  3.46354  2.40513  3.72494  3.29354  2.67741  2.69355  4.24690  2.90347  2.73739  3.18146  2.89801  2.37887  2.77519  2.98518  4.58477  3.61503
          0.02673  4.03103  4.75338  0.61958  0.77255  0.48576  0.95510
    745   3.33706  4.75382  4.44345  4.08664  3.20284  4.18203  4.69283  2.41828  3.85284  0.70201  3.18096  4.34668  4.59181  4.18305  4.00190  3.77533  3.62504  2.49628  5.13693  3.89598    793 - -
          2.68618  4.42225  2.77519  2.73123  3.46354  2.40513  3.72494  3.29354  2.67741  2.69355  4.24690  2.90347  2.73739  3.18146  2.89801  2.37887  2.77519  2.98518  4.58477  3.61503
          0.02673  4.03103  4.75338  0.61958  0.77255  0.48576  0.95510
    746   2.25154  4.29990  3.45220  2.89034  3.45975  3.54390  3.82538  2.50495  2.83377  2.33151  3.03218  2.91562  3.93520  3.14776  3.18695  2.79818  2.38425  2.49647  4.91543  3.67946    794 - -
          2.68618  4.42225  2.77519  2.73123  3.46354  2.40513  3.72494  3.29354  2.67741  2.69355  4.24690  2.90347  2.73739  3.18146  2.89801  2.37887  2.77519  2.98518  4.58477  3.61503
          0.02673  4.03103  4.75338  0.61958  0.77255  0.48576  0.95510
    747   2.76062  4.33548  3.83705  3.28526  3.49416  3.81337  4.12674  1.67125  2.49272  2.33220  3.40550  3.63847  4.18876  3.48193  3.37993  3.11070  3.00427  1.78669  5.08461  3.86286    795 - -
          2.68618  4.42225  2.77519  2.73123  3.46354  2.40513  3.72494  3.29354  2.67741  2.69355  4.24690  2.90347  2.73739  3.18146  2.89801  2.37887  2.77519  2.98518  4.58477  3.61503
          0.02673  4.03103  4.75338  0.61958  0.77255  0.48576  0.95510
    748   3.11676  4.42939  4.82969  4.33783  3.57144  4.46497  5.04965  1.17638  4.22328  2.06387  3.37530  4.55368  4.77701  4.48622  4.41815  3.85734  3.38422  1.27883  5.55097  4.34790    796 - -
          2.68618  4.42225  2.77519  2.73123  3.46354  2.40513  3.72494  3.29354  2.67741  2.69355  4.24690  2.90347  2.73739  3.18146  2.89801  2.37887  2.77519  2.98518  4.58477  3.61503
          0.02673  4.03103  4.75338  0.61958  0.77255  0.48576  0.95510
    749   3.17540  4.57116  4.54149  4.03715  1.43866  4.24768  4.23840  2.41894  3.89281  1.69300  2.31112  4.19791  4.54214  4.03863  4.03249  3.59630  3.41332  2.48318  4.55606  3.08543    797 - -
          2.68618  4.42225  2.77519  2.73123  3.46354  2.40513  3.72494  3.29354  2.67741  2.69355  4.24690  2.90347  2.73739  3.18146  2.89801  2.37887  2.77519  2.98518  4.58477  3.61503
          0.02673  4.03103  4.75338  0.61958  0.77255  0.48576  0.95510
    750   2.78286  5.23286  2.14473  1.49369  4.55922  2.82350  3.70118  4.03252  2.59835  3.55962  4.36900  2.76469  3.81999  2.84723  3.13146  2.72271  2.69283  3.62660  5.73770  4.30067    798 - -
          2.68618  4.42225  2.77519  2.73123  3.46354  2.40513  3.72494  3.29354  2.67741  2.69355  4.24690  2.90347  2.73739  3.18146  2.89801  2.37887  2.77519  2.98518  4.58477  3.61503
          0.02673  4.03103  4.75338  0.61958  0.77255  0.48576  0.95510
    751   3.46638  4.82248  4.45631  4.20328  0.78402  4.11417  3.95685  2.97322  4.10695  2.30784  3.68143  4.20102  4.57099  4.23179  4.18738  3.72653  3.76850  2.97516  4.16333  2.51228    799 - -
          2.68618  4.42225  2.77519  2.73123  3.46354  2.40513  3.72494  3.29354  2.67741  2.69355  4.24690  2.90347  2.73739  3.18146  2.89801  2.37887  2.77519  2.98518  4.58477  3.61503
          0.02673  4.03103  4.75338  0.61958  0.77255  0.48576  0.95510
    752   3.33706  4.75382  4.44345  4.08664  3.20284  4.18203  4.69283  2.41828  3.85284  0.70201  3.18096  4.34668  4.59181  4.18305  4.00190  3.77533  3.62504  2.49628  5.13693  3.89598    800 - -
          2.68618  4.42225  2.77519  2.73123  3.46354  2.40513  3.72494  3.29354  2.67741  2.69355  4.24690  2.90347  2.73739  3.18146  2.89801  2.37887  2.77519  2.98518  4.58477  3.61503
          0.02673  4.03103  4.75338  0.61958  0.77255  0.48576  0.95510
    753   3.09676  5.23230  2.56550  0.81925  4.59965  3.38212  3.98621  4.08547  2.88733  3.67830  4.64817  3.03386  3.99509  3.20036  3.31055  3.06468  3.40313  3.75400  5.74132  4.46702    801 - -
          2.68618  4.42225  2.77519  2.73123  3.46354  2.40513  3.72494  3.29354  2.67741  2.69355  4.24690  2.90347  2.73739  3.18146  2.89801  2.37887  2.77519  2.98518  4.58477  3.61503
          0.02673  4.03103  4.75338  0.61958  0.77255  0.48576  0.95510
    754   2.65303  4.33238  3.54132  2.99640  2.47440  3.61454  3.13412  2.83928  2.93545  2.52467  3.44683  3.36048  3.99594  3.22895  3.26315  2.56379  2.62702  2.62247  4.55229  2.34498    802 - -
          2.68618  4.42225  2.77519  2.73123  3.46354  2.40513  3.72494  3.29354  2.67741  2.69355  4.24690  2.90347  2.73739  3.18146  2.89801  2.37887  2.77519  2.98518  4.58477  3.61503
          0.02673  4.03103  4.75338  0.61958  0.77255  0.48576  0.95510
    755   2.91229  3.32406  4.59378  4.03887  3.39830  4.17486  4.60380  1.73460  3.92081  1.75279  3.27215  4.22691  4.50063  4.13809  4.08701  3.50950  3.16000  1.34544  5.16549  3.98116    803 - -
          2.68618  4.42225  2.77519  2.73123  3.46354  2.40513  3.72494  3.29354  2.67741  2.69355  4.24690  2.90347  2.73739  3.18146  2.89801  2.37887  2.77519  2.98518  4.58477  3.61503
          0.02673  4.03103  4.75338  0.61958  0.77255  0.48576  0.95510
    756   3.09676  5.23230  2.56550  0.81925  4.59965  3.38212  3.98621  4.08547  2.88733  3.67830  4.64817  3.03386  3.99509  3.20036  3.31055  3.06468  3.40313  3.75400  5.74132  4.46702    804 - -
          2.68618  4.42225  2.77519  2.73123  3.46354  2.40513  3.72494  3.29354  2.67741  2.69355  4.24690  2.90347  2.73739  3.18146  2.89801  2.37887  2.77519  2.98518  4.58477  3.61503
          0.02673  4.03103  4.75338  0.61958  0.77255  0.48576  0.95510
    757   2.22205  4.56435  2.88496  2.63223  4.27042  1.57720  3.90589  3.69153  2.75407  3.32502  4.17391  3.05556  3.79873  2.58590  3.13914  2.61192  2.89407  3.27299  5.55519  4.25751    805 - -
          2.68618  4.42225  2.77519  2.73123  3.46354  2.40513  3.72494  3.29354  2.67741  2.69355  4.24690  2.90347  2.73739  3.18146  2.89801  2.37887  2.77519  2.98518  4.58477  3.61503
          0.02673  4.03103  4.75338  0.61958  0.77255  0.48576  0.95510
    758   2.36964  4.33738  3.18790  2.94971  4.27624  3.04899  4.12097  3.73938  3.04186  3.40988  4.26799  3.23143  1.44407  3.37600  3.37579  1.93078  2.82680  3.24641  5.60509  4.34058    806 - -
          2.68618  4.42225  2.77519  2.73123  3.46354  2.40513  3.72494  3.29354  2.67741  2.69355  4.24690  2.90347  2.73739  3.18146  2.89801  2.37887  2.77519  2.98518  4.58477  3.61503
          0.02673  4.03103  4.75338  0.61958  0.77255  0.48576  0.95510
    759   3.11210  4.42360  4.82969  4.33670  3.58266  4.46447  5.05022  1.25623  4.22462  2.08087  3.38625  4.55212  4.77672  4.48854  4.42096  3.85573  3.37930  1.18911  5.55659  4.35154    807 - -
          2.68618  4.42225  2.77519  2.73123  3.46354  2.40513  3.72494  3.29354  2.67741  2.69355  4.24690  2.90347  2.73739  3.18146  2.89801  2.37887  2.77519  2.98518  4.58477  3.61503
          0.02673  4.03103  4.75338  0.61958  0.77255  0.48576  0.95510
    760   3.19166  5.01463  3.69920  3.18043  4.40974  3.64586  3.95016  3.96464  2.31642  3.45186  4.45015  3.52688  4.14276  3.16458  0.76124  3.26956  3.44811  3.68229  5.42973  4.30507    808 - -
          2.68618  4.42225  2.77519  2.73123  3.46354  2.40513  3.72494  3.29354  2.67741  2.69355  4.24690  2.90347  2.73739  3.18146  2.89801  2.37887  2.77519  2.98518  4.58477  3.61503
          0.02673  4.03103  4.75338  0.61958  0.77255  0.48576  0.95510
    761   2.81892  5.31697  1.59965  1.83291  4.61763  3.29253  3.69074  4.10555  2.55692  3.60728  4.41488  2.75901  3.82954  2.83244  2.62251  2.74372  3.07797  3.69350  5.76255  4.32020    809 - -
          2.68618  4.42225  2.77519  2.73123  3.46354  2.40513  3.72494  3.29354  2.67741  2.69355  4.24690  2.90347  2.73739  3.18146  2.89801  2.37887  2.77519  2.98518  4.58477  3.61503
          0.02673  4.03103  4.75338  0.61958  0.77255  0.48576  0.95510
    762   2.61889  5.01742  2.55999  2.31130  4.32507  3.36584  3.58022  3.78007  2.19969  3.30468  4.07834  2.63526  3.77836  2.48546  2.58738  2.42101  2.46965  3.38993  5.47363  4.09239    810 - -
          2.68618  4.42225  2.77519  2.73123  3.46354  2.40513  3.72494  3.29354  2.67741  2.69355  4.24690  2.90347  2.73739  3.18146  2.89801  2.37887  2.77519  2.98518  4.58477  3.61503
          0.02673  4.03103  4.75338  0.61958  0.77255  0.48576  0.95510
    763   2.57657  3.63194  3.36592  2.79738  3.48836  3.52492  3.75789  2.86473  2.50992  2.56238  2.82679  3.22264  3.90606  2.54839  3.06617  2.76805  2.80730  2.63340  4.91467  2.86530    811 - -
          2.68618  4.42225  2.77519  2.73123  3.46354  2.40513  3.72494  3.29354  2.67741  2.69355  4.24690  2.90347  2.73739  3.18146  2.89801  2.37887  2.77519  2.98518  4.58477  3.61503
          0.02673  4.03103  4.75338  0.61958  0.77255  0.48576  0.95510
    764   3.33706  4.75382  4.44345  4.08664  3.20284  4.18203  4.69283  2.41828  3.85284  0.70201  3.18096  4.34668  4.59181  4.18305  4.00190  3.77533  3.62504  2.49628  5.13693  3.89598    812 - -
          2.68618  4.42225  2.77519  2.73123  3.46354  2.40513  3.72494  3.29354  2.67741  2.69355  4.24690  2.90347  2.73739  3.18146  2.89801  2.37887  2.77519  2.98518  4.58477  3.61503
          0.02673  4.03103  4.75338  0.61958  0.77255  0.48576  0.95510
    765   2.97484  4.70300  3.59960  3.46342  4.44072  3.38167  4.52574  4.02956  3.53481  3.63813  4.69645  3.75294  0.57931  3.91873  3.76022  3.14786  3.42939  3.65640  5.58125  4.56436    813 - -
          2.68618  4.42225  2.77519  2.73123  3.46354  2.40513  3.72494  3.29354  2.67741  2.69355  4.24690  2.90347  2.73739  3.18146  2.89801  2.37887  2.77519  2.98518  4.58477  3.61503
          0.02673  4.03103  4.75338  0.61958  0.77255  0.48576  0.95510
    766   2.69206  5.00869  2.84728  2.22953  4.31951  3.01933  3.13513  3.75049  1.75075  3.28588  4.08677  2.90807  3.82789  2.73858  2.68536  2.68125  2.64598  3.38739  5.45622  4.11419    814 - -
          2.68618  4.42225  2.77519  2.73123  3.46354  2.40513  3.72494  3.29354  2.67741  2.69355  4.24690  2.90347  2.73739  3.18146  2.89801  2.37887  2.77519  2.98518  4.58477  3.61503
          0.02673  4.03103  4.75338  0.61958  0.77255  0.48576  0.95510
    767   2.31158  4.26892  3.21162  3.06124  4.42974  1.14385  4.26158  3.91925  3.26095  3.59643  4.43379  3.27597  3.73531  3.54091  3.57427  2.04818  2.81147  3.33097  5.74706  4.51300    815 - -
          2.68618  4.42225  2.77519  2.73123  3.46354  2.40513  3.72494  3.29354  2.67741  2.69355  4.24690  2.90347  2.73739  3.18146  2.89801  2.37887  2.77519  2.98518  4.58477  3.61503
          0.02673  4.03103  4.75338  0.61958  0.77255  0.48576  0.95510
    768   2.93071  4.95206  3.32264  2.78633  4.15894  3.60412  3.71889  3.50022  1.20847  2.65164  4.06533  3.21219  4.02176  2.89249  2.39962  2.98219  3.14868  3.25364  5.34484  4.08308    816 - -
          2.68618  4.42225  2.77519  2.73123  3.46354  2.40513  3.72494  3.29354  2.67741  2.69355  4.24690  2.90347  2.73739  3.18146  2.89801  2.37887  2.77519  2.98518  4.58477  3.61503
          0.02673  4.03103  4.75338  0.61958  0.77255  0.48576  0.95510
    769   2.57642  4.65376  2.73235  2.58854  4.44047  1.55807  3.97987  3.96672  2.90420  3.57656  4.42258  1.87978  3.81248  3.19453  3.31920  2.65456  2.98362  3.48228  5.69906  4.37410    817 - -
          2.68618  4.42225  2.77519  2.73123  3.46354  2.40513  3.72494  3.29354  2.67741  2.69355  4.24690  2.90347  2.73739  3.18146  2.89801  2.37887  2.77519  2.98518  4.58477  3.61503
          0.02673  4.03103  4.75338  0.61958  0.77255  0.48576  0.95510
    770   2.27647  4.91499  2.89718  2.43388  4.26195  3.39502  3.63639  3.68056  2.00339  3.24023  4.05289  2.94306  3.83186  2.16105  2.70680  2.41850  2.91334  3.32542  5.42873  4.10278    818 - -
          2.68618  4.42225  2.77519  2.73123  3.46354  2.40513  3.72494  3.29354  2.67741  2.69355  4.24690  2.90347  2.73739  3.18146  2.89801  2.37887  2.77519  2.98518  4.58477  3.61503
          0.02673  4.03103  4.75338  0.61958  0.77255  0.48576  0.95510
    771   3.11974  4.45834  4.76366  4.28808  3.51610  4.40790  4.99916  1.03284  4.15006  2.00174  3.33758  4.50668  4.74340  4.42667  4.34367  3.81066  3.39516  1.54693  5.50480  4.29469    819 - -
          2.68618  4.42225  2.77519  2.73123  3.46354  2.40513  3.72494  3.29354  2.67741  2.69355  4.24690  2.90347  2.73739  3.18146  2.89801  2.37887  2.77519  2.98518  4.58477  3.61503
          0.02673  4.03103  4.75338  0.61958  0.77255  0.48576  0.95510
    772   3.29762  4.62630  4.84174  4.28895  2.52120  4.52816  4.71896  1.96816  4.16082  0.93812  2.89637  4.52144  4.71833  4.25292  4.27715  3.87231  3.51849  2.28241  5.00604  3.79215    820 - -
          2.68618  4.42225  2.77519  2.73123  3.46354  2.40513  3.72494  3.29354  2.67741  2.69355  4.24690  2.90347  2.73739  3.18146  2.89801  2.37887  2.77519  2.98518  4.58477  3.61503
          0.02673  4.03103  4.75338  0.61958  0.77255  0.48576  0.95510
    773   3.18263  4.96741  3.29382  3.07226  3.40626  3.59059  0.84773  3.91011  2.91147  3.38298  4.44037  3.47414  4.15315  3.44130  3.16634  3.25264  3.49247  3.64234  4.86866  3.35319    821 - -
          2.68618  4.42225  2.77519  2.73123  3.46354  2.40513  3.72494  3.29354  2.67741  2.69355  4.24690  2.90347  2.73739  3.18146  2.89801  2.37887  2.77519  2.98518  4.58477  3.61503
          0.02673  4.03103  4.75338  0.61958  0.77255  0.48576  0.95510
    774   2.38815  4.40299  3.07719  2.77628  4.26050  3.08967  3.98308  3.68629  2.86849  3.34214  4.17157  2.62742  3.75290  3.19929  3.24822  1.38063  2.38184  3.22033  5.56540  4.28434    822 - -
          2.68618  4.42225  2.77519  2.73123  3.46354  2.40513  3.72494  3.29354  2.67741  2.69355  4.24690  2.90347  2.73739  3.18146  2.89801  2.37887  2.77519  2.98518  4.58477  3.61503
          0.02673  4.03103  4.75338  0.61958  0.77255  0.48576  0.95510
    775   3.46638  4.82248  4.45631  4.20328  0.78402  4.11417  3.95685  2.97322  4.10695  2.30784  3.68143  4.20102  4.57099  4.23179  4.18738  3.72653  3.76850  2.97516  4.16333  2.51228    823 - -
          2.68618  4.42225  2.77519  2.73123  3.46354  2.40513  3.72494  3.29354  2.67741  2.69355  4.24690  2.90347  2.73739  3.18146  2.89801  2.37887  2.77519  2.98518  4.58477  3.61503
          0.02673  4.03103  4.75338  0.61958  0.77255  0.48576  0.95510
    776   3.10047  4.62569  4.22291  3.83098  3.28643  3.95407  4.52951  2.47827  3.58957  1.85953  1.10377  4.08809  4.41787  3.96236  3.77574  3.46491  3.41011  2.50222  5.14684  3.92130    824 - -
          2.68618  4.42225  2.77519  2.73123  3.46354  2.40513  3.72494  3.29354  2.67741  2.69355  4.24690  2.90347  2.73739  3.18146  2.89801  2.37887  2.77519  2.98518  4.58477  3.61503
          0.02673  4.03103  4.75338  0.61958  0.77255  0.48576  0.95510
    777   3.10047  4.62569  4.22291  3.83098  3.28643  3.95407  4.52951  2.47827  3.58957  1.85953  1.10377  4.08809  4.41787  3.96236  3.77574  3.46491  3.41011  2.50222  5.14684  3.92130    825 - -
          2.68618  4.42225  2.77519  2.73123  3.46354  2.40513  3.72494  3.29354  2.67741  2.69355  4.24690  2.90347  2.73739  3.18146  2.89801  2.37887  2.77519  2.98518  4.58477  3.61503
          0.02673  4.03103  4.75338  0.61958  0.77255  0.48576  0.95510
    778   1.57172  4.17752  3.45133  3.14851  4.29073  1.66718  4.22020  3.64279  3.20445  3.37172  4.20614  3.31136  3.70741  3.48960  3.52293  2.41593  2.30748  3.12558  5.64037  4.43127    826 - -
          2.68618  4.42225  2.77519  2.73123  3.46354  2.40513  3.72494  3.29354  2.67741  2.69355  4.24690  2.90347  2.73739  3.18146  2.89801  2.37887  2.77519  2.98518  4.58477  3.61503
          0.02673  4.03103  4.75338  0.61958  0.77255  0.48576  0.95510
    779   2.50519  4.34965  3.57651  3.33928  4.11641  3.18283  4.34352  3.26319  3.28538  3.12098  4.16349  3.52088  3.90010  3.67285  3.53461  2.70852  0.92890  2.94087  5.54014  4.33390    827 - -
          2.68618  4.42225  2.77519  2.73123  3.46354  2.40513  3.72494  3.29354  2.67741  2.69355  4.24690  2.90347  2.73739  3.18146  2.89801  2.37887  2.77519  2.98518  4.58477  3.61503
          0.02673  4.03103  4.75338  0.61958  0.77255  0.48576  0.95510
    780   2.37984  3.72239  2.47839  2.44292  4.04471  2.95932  3.21750  3.46350  2.46932  3.07134  3.88669  2.94917  3.78955  2.80976  2.92956  2.26256  2.81192  3.12580  5.31578  3.98470    828 - -
          2.68618  4.42225  2.77519  2.73123  3.46354  2.40513  3.72494  3.29354  2.67741  2.69355  4.24690  2.90347  2.73739  3.18146  2.89801  2.37887  2.77519  2.98518  4.58477  3.61503
          0.02673  4.03103  4.75338  0.61958  0.77255  0.48576  0.95510
    781   2.40898  4.96752  2.60496  1.97830  4.36299  3.29137  3.69650  3.80915  2.53492  3.37313  4.18286  2.26225  3.80568  2.84632  3.01533  2.05839  2.94629  3.42163  5.57243  4.19332    829 - -
          2.68618  4.42225  2.77519  2.73123  3.46354  2.40513  3.72494  3.29354  2.67741  2.69355  4.24690  2.90347  2.73739  3.18146  2.89801  2.37887  2.77519  2.98518  4.58477  3.61503
          0.02673  4.03103  4.75338  0.61958  0.77255  0.48576  0.95510
    782   2.63463  5.07133  2.52419  2.01095  4.38423  3.35129  3.58504  3.84926  2.20424  3.36094  4.12963  2.62165  3.77709  2.70050  2.60944  2.43101  2.60331  3.44634  5.52052  4.12488    830 - -
          2.68618  4.42225  2.77519  2.73123  3.46354  2.40513  3.72494  3.29354  2.67741  2.69355  4.24690  2.90347  2.73739  3.18146  2.89801  2.37887  2.77519  2.98518  4.58477  3.61503
          0.02673  4.03103  4.75338  0.61958  0.77255  0.48576  0.95510
    783   3.33706  4.75382  4.44345  4.08664  3.20284  4.18203  4.69283  2.41828  3.85284  0.70201  3.18096  4.34668  4.59181  4.18305  4.00190  3.77533  3.62504  2.49628  5.13693  3.89598    831 - -
          2.68618  4.42225  2.77519  2.73123  3.46354  2.40513  3.72494  3.29354  2.67741  2.69355  4.24690  2.90347  2.73739  3.18146  2.89801  2.37887  2.77519  2.98518  4.58477  3.61503
          0.02673  4.03103  4.75338  0.61958  0.77255  0.48576  0.95510
    784   2.33828  4.84838  2.42544  2.36726  4.30209  3.27319  3.69814  3.74493  2.53748  3.31840  4.11952  2.36423  3.78227  2.84613  3.02085  2.04051  2.60677  3.34807  5.52477  4.15846    832 - -
          2.68618  4.42225  2.77519  2.73123  3.46354  2.40513  3.72494  3.29354  2.67741  2.69355  4.24690  2.90347  2.73739  3.18146  2.89801  2.37887  2.77519  2.98518  4.58477  3.61503
          0.02673  4.03103  4.75338  0.61958  0.77255  0.48576  0.95510
    785   1.29948  4.25945  3.38204  3.08236  4.21072  3.04667  4.17263  3.52882  3.12119  3.26919  4.15318  3.30748  2.10540  3.44032  3.44291  2.50161  2.78714  3.08572  5.57157  4.34869    833 - -
          2.68618  4.42225  2.77519  2.73123  3.46354  2.40513  3.72494  3.29354  2.67741  2.69355  4.24690  2.90347  2.73739  3.18146  2.89801  2.37887  2.77519  2.98518  4.58477  3.61503
          0.02673  4.03103  4.75338  0.61958  0.77255  0.48576  0.95510
    786   2.25798  4.91675  3.02468  2.48080  4.23971  3.44741  3.61256  3.64875  2.09487  3.20215  4.01673  2.97953  3.84965  2.51301  2.09146  2.45507  2.91543  3.30648  5.38362  4.07819    834 - -
          2.68618  4.42225  2.77519  2.73123  3.46354  2.40513  3.72494  3.29354  2.67741  2.69355  4.24690  2.90347  2.73739  3.18146  2.89801  2.37887  2.77519  2.98518  4.58477  3.61503
          0.02673  4.03103  4.75338  0.61958  0.77255  0.48576  0.95510
    787   2.81246  5.24987  2.14378  1.38433  4.56847  3.27853  3.71984  4.02014  2.62540  3.56995  4.39454  2.76682  3.83314  2.87194  3.15385  2.75024  2.61654  3.62611  5.75679  4.31957    835 - -
          2.68618  4.42225  2.77519  2.73123  3.46354  2.40513  3.72494  3.29354  2.67741  2.69355  4.24690  2.90347  2.73739  3.18146  2.89801  2.37887  2.77519  2.98518  4.58477  3.61503
          0.02673  4.03103  4.75338  0.61958  0.77255  0.48576  0.95510
    788   2.86219  4.85938  2.80780  2.71067  4.24857  3.29617  4.05989  3.99597  2.97848  3.62553  4.58186  0.90518  3.95700  3.33513  3.33664  2.92472  3.25065  3.60200  5.53645  4.18723    836 - -
          2.68618  4.42225  2.77519  2.73123  3.46354  2.40513  3.72494  3.29354  2.67741  2.69355  4.24690  2.90347  2.73739  3.18146  2.89801  2.37887  2.77519  2.98518  4.58477  3.61503
          0.02673  4.03103  4.75338  0.61958  0.77255  0.48576  0.95510
    789   3.08867  4.41945  4.76581  4.27707  3.58855  4.40764  5.00441  1.48712  4.16023  2.10437  3.40248  4.49620  4.74113  4.43731  4.36547  3.79962  3.36117  1.02709  5.54444  4.32881    837 - -
          2.68618  4.42225  2.77519  2.73123  3.46354  2.40513  3.72494  3.29354  2.67741  2.69355  4.24690  2.90347  2.73739  3.18146  2.89801  2.37887  2.77519  2.98518  4.58477  3.61503
          0.02673  4.03103  4.75338  0.61958  0.77255  0.48576  0.95510
    790   2.23743  4.58851  3.03738  2.05794  3.84709  3.41419  3.72986  2.54297  2.59083  2.87127  3.74182  3.05426  3.85332  2.93569  3.01147  2.47836  2.84700  2.86262  5.20194  3.90952    838 - -
          2.68618  4.42225  2.77519  2.73123  3.46354  2.40513  3.72494  3.29354  2.67741  2.69355  4.24690  2.90347  2.73739  3.18146  2.89801  2.37887  2.77519  2.98518  4.58477  3.61503
          0.02673  4.03103  4.75338  0.61958  0.77255  0.48576  0.95510
    791   2.02780  3.33796  4.04953  3.49863  3.38469  3.67360  4.18036  2.26232  3.39789  2.31433  2.88332  3.72461  4.11704  3.65422  3.63097  3.00050  2.89910  1.65883  4.95883  3.75960    839 - -
          2.68618  4.42225  2.77519  2.73123  3.46354  2.40513  3.72494  3.29354  2.67741  2.69355  4.24690  2.90347  2.73739  3.18146  2.89801  2.37887  2.77519  2.98518  4.58477  3.61503
          0.02673  4.03103  4.75338  0.61958  0.77255  0.48576  0.95510
    792   3.13918  4.51485  4.63879  4.09693  3.20182  4.34730  4.71365  1.59055  3.93273  1.64914  1.72688  4.35332  4.61811  4.14745  4.10107  3.69769  3.38006  2.06879  5.17891  4.04618    840 - -
          2.68618  4.42225  2.77519  2.73123  3.46354  2.40513  3.72494  3.29354  2.67741  2.69355  4.24690  2.90347  2.73739  3.18146  2.89801  2.37887  2.77519  2.98518  4.58477  3.61503
          0.02673  4.03103  4.75338  0.61958  0.77255  0.48576  0.95510
    793   2.77029  5.02180  3.11263  2.52398  4.35693  3.50827  2.75655  3.76051  1.97285  3.27490  4.09005  3.01174  3.88768  2.49375  1.94850  2.76851  2.63102  3.41526  5.41284  4.12909    841 - -
          2.68618  4.42225  2.77519  2.73123  3.46354  2.40513  3.72494  3.29354  2.67741  2.69355  4.24690  2.90347  2.73739  3.18146  2.89801  2.37887  2.77519  2.98518  4.58477  3.61503
          0.02673  4.03103  4.75338  0.61958  0.77255  0.48576  0.95510
    794   2.41367  4.21717  3.65917  2.79155  2.41084  3.62698  3.85359  2.64181  3.02641  2.04369  3.29404  3.44129  4.00133  3.30783  3.32002  2.89437  2.84175  2.44994  4.69354  2.94493    842 - -
          2.68618  4.42225  2.77519  2.73123  3.46354  2.40513  3.72494  3.29354  2.67741  2.69355  4.24690  2.90347  2.73739  3.18146  2.89801  2.37887  2.77519  2.98518  4.58477  3.61503
          0.02673  4.03103  4.75338  0.61958  0.77255  0.48576  0.95510
    795   3.20897  4.62722  4.54570  4.01162  3.09971  4.33247  4.63801  2.24779  3.79566  1.32100  1.51511  4.29935  4.60150  4.04823  3.97256  3.69096  3.44776  2.33826  5.10429  3.95008    843 - -
          2.68618  4.42225  2.77519  2.73123  3.46354  2.40513  3.72494  3.29354  2.67741  2.69355  4.24690  2.90347  2.73739  3.18146  2.89801  2.37887  2.77519  2.98518  4.58477  3.61503
          0.02673  4.03103  4.75338  0.61958  0.77255  0.48576  0.95510
    796   3.09676  5.23230  2.56550  0.81925  4.59965  3.38212  3.98621  4.08547  2.88733  3.67830  4.64817  3.03386  3.99509  3.20036  3.31055  3.06468  3.40313  3.75400  5.74132  4.46702    844 - -
          2.68618  4.42225  2.77519  2.73123  3.46354  2.40513  3.72494  3.29354  2.67741  2.69355  4.24690  2.90347  2.73739  3.18146  2.89801  2.37887  2.77519  2.98518  4.58477  3.61503
          0.02673  4.03103  4.75338  0.61958  0.77255  0.48576  0.95510
    797   2.58863  4.85336  2.69691  2.24001  3.55021  3.38859  3.20691  3.53770  2.38347  2.86134  3.92041  2.90232  3.78754  2.35162  2.85206  2.43572  2.82078  3.19590  5.33780  3.98487    845 - -
          2.68618  4.42225  2.77519  2.73123  3.46354  2.40513  3.72494  3.29354  2.67741  2.69355  4.24690  2.90347  2.73739  3.18146  2.89801  2.37887  2.77519  2.98518  4.58477  3.61503
          0.02673  4.03103  4.75338  0.61958  0.77255  0.48576  0.95510
    798   2.44223  4.88021  2.80966  1.85103  4.11777  3.03180  3.12507  3.56387  2.42525  3.14935  3.96296  2.89887  3.80748  2.77747  2.88530  2.64554  2.87040  3.22728  5.36369  3.39008    846 - -
          2.68618  4.42225  2.77519  2.73123  3.46354  2.40513  3.72494  3.29354  2.67741  2.69355  4.24690  2.90347  2.73739  3.18146  2.89801  2.37887  2.77519  2.98518  4.58477  3.61503
          0.02673  4.03103  4.75338  0.61958  0.77255  0.48576  0.95510
    799   2.54351  2.69355  4.15470  3.65133  3.54590  3.52245  4.32792  2.28353  3.53238  2.45675  3.48349  3.77340  4.07857  3.79417  3.74494  2.90547  2.28638  1.49117  5.13188  3.93380    847 - -
          2.68618  4.42225  2.77519  2.73123  3.46354  2.40513  3.72494  3.29354  2.67741  2.69355  4.24690  2.90347  2.73739  3.18146  2.89801  2.37887  2.77519  2.98518  4.58477  3.61503
          0.02673  4.03103  4.75338  0.61958  0.77255  0.48576  0.95510
    800   2.71585  4.67602  2.56907  2.34100  3.80752  3.45130  3.78677  3.11025  2.69252  1.68436  3.75415  3.05362  3.91679  3.01861  3.10597  2.81296  2.96528  2.87935  5.22128  3.91460    848 - -
          2.68618  4.42225  2.77519  2.73123  3.46354  2.40513  3.72494  3.29354  2.67741  2.69355  4.24690  2.90347  2.73739  3.18146  2.89801  2.37887  2.77519  2.98518  4.58477  3.61503
          0.02673  4.03103  4.75338  0.61958  0.77255  0.48576  0.95510
    801   2.86288  5.16731  3.10312  2.28793  4.56640  3.53798  3.58935  3.96086  1.66700  3.41573  4.22958  3.02207  3.92180  2.20420  1.98168  2.83545  3.05746  3.59518  5.49785  4.23199    849 - -
          2.68618  4.42225  2.77519  2.73123  3.46354  2.40513  3.72494  3.29354  2.67741  2.69355  4.24690  2.90347  2.73739  3.18146  2.89801  2.37887  2.77519  2.98518  4.58477  3.61503
          0.02673  4.03103  4.75338  0.61958  0.77255  0.48576  0.95510
    802   3.15253  4.48285  4.76690  4.22573  3.31874  4.45366  4.86325  1.76507  4.10110  1.28802  3.12662  4.47318  4.70816  4.30038  4.27395  3.80730  3.39494  1.44475  5.31093  4.17034    850 - -
          2.68618  4.42225  2.77519  2.73123  3.46354  2.40513  3.72494  3.29354  2.67741  2.69355  4.24690  2.90347  2.73739  3.18146  2.89801  2.37887  2.77519  2.98518  4.58477  3.61503
          0.02673  4.03103  4.75338  0.61958  0.77255  0.48576  0.95510
    803   1.00426  4.18827  3.47295  3.24482  4.32558  2.35029  4.31325  3.65721  3.32722  3.42314  4.28567  3.37282  3.73442  3.61197  3.61145  2.45676  2.76749  3.14452  5.67744  4.48730    851 - -
          2.68618  4.42225  2.77519  2.73123  3.46354  2.40513  3.72494  3.29354  2.67741  2.69355  4.24690  2.90347  2.73739  3.18146  2.89801  2.37887  2.77519  2.98518  4.58477  3.61503
          0.02673  4.03103  4.75338  0.61958  0.77255  0.48576  0.95510
    804   2.92261  5.07580  3.34015  2.70385  4.49742  3.60240  3.61777  3.85012  1.55299  3.33981  4.18849  3.13736  3.98073  2.75233  1.63158  2.92873  2.72691  3.52225  5.43732  4.22671    852 - -
          2.68618  4.42225  2.77519  2.73123  3.46354  2.40513  3.72494  3.29354  2.67741  2.69355  4.24690  2.90347  2.73739  3.18146  2.89801  2.37887  2.77519  2.98518  4.58477  3.61503
          0.02673  4.03103  4.75338  0.61958  0.77255  0.48576  0.95510
    805   2.71894  5.06468  2.92641  1.98364  4.40096  3.43975  3.58780  3.82856  2.03727  3.33342  4.12744  2.92794  3.84118  2.48800  2.19831  2.69922  2.62150  3.45458  5.47297  4.14318    853 - -
          2.68618  4.42225  2.77519  2.73123  3.46354  2.40513  3.72494  3.29354  2.67741  2.69355  4.24690  2.90347  2.73739  3.18146  2.89801  2.37887  2.77519  2.98518  4.58477  3.61503
          0.02673  4.03103  4.75338  0.61958  0.77255  0.48576  0.95510
    806   2.89127  5.12764  3.14348  2.59336  4.52772  3.55172  3.61044  3.91886  1.74905  3.39145  4.22233  2.34135  3.94578  2.74000  1.69764  2.87696  3.08860  3.56925  5.47756  4.22899    854 - -
          2.68618  4.42225  2.77519  2.73123  3.46354  2.40513  3.72494  3.29354  2.67741  2.69355  4.24690  2.90347  2.73739  3.18146  2.89801  2.37887  2.77519  2.98518  4.58477  3.61503
          0.02673  4.03103  4.75338  0.61958  0.77255  0.48576  0.95510
    807   2.66732  5.05753  2.80724  2.18478  4.37374  2.95458  3.16253  3.82284  2.28707  3.33678  4.11837  2.40644  3.80371  2.49967  2.34715  2.64259  2.89634  3.43603  5.49203  4.12504    855 - -
          2.68618  4.42225  2.77519  2.73123  3.46354  2.40513  3.72494  3.29354  2.67741  2.69355  4.24690  2.90347  2.73739  3.18146  2.89801  2.37887  2.77519  2.98518  4.58477  3.61503
          0.02673  4.03103  4.75338  0.61958  0.77255  0.48576  0.95510
    808   3.54574  4.83034  4.55675  4.22298  0.95139  4.33658  3.55640  3.16867  4.07446  2.49746  3.78347  4.06737  4.65928  4.09679  4.13835  3.71338  3.77670  3.12019  3.71580  1.76525    856 - -
          2.68618  4.42225  2.77519  2.73123  3.46354  2.40513  3.72494  3.29354  2.67741  2.69355  4.24690  2.90347  2.73739  3.18146  2.89801  2.37887  2.77519  2.98518  4.58477  3.61503
          0.02673  4.03103  4.75338  0.61958  0.77255  0.48576  0.95510
    809   1.92409  4.86193  2.89000  2.08163  4.20469  3.38919  3.66664  3.59980  2.37089  3.19347  4.02373  2.96247  3.84176  2.82057  2.31586  2.69761  2.92245  3.26173  5.40908  4.09115    857 - -
          2.68618  4.42225  2.77519  2.73123  3.46354  2.40513  3.72494  3.29354  2.67741  2.69355  4.24690  2.90347  2.73739  3.18146  2.89801  2.37887  2.77519  2.98518  4.58477  3.61503
          0.02673  4.03103  4.75338  0.61958  0.77255  0.48576  0.95510
    810   2.87362  4.63068  3.57965  3.50053  4.63489  0.52158  4.60870  4.27543  3.70321  3.90892  4.88778  3.74432  4.02677  4.01503  3.91951  3.05049  3.36721  3.77315  5.68570  4.74301    858 - -
          2.68618  4.42225  2.77519  2.73123  3.46354  2.40513  3.72494  3.29354  2.67741  2.69355  4.24690  2.90347  2.73739  3.18146  2.89801  2.37887  2.77519  2.98518  4.58477  3.61503
          0.02673  4.03103  4.75338  0.61958  0.77255  0.48576  0.95510
    811   3.11974  4.45834  4.76366  4.28808  3.51610  4.40790  4.99916  1.03284  4.15006  2.00174  3.33758  4.50668  4.74340  4.42667  4.34367  3.81066  3.39516  1.54693  5.50480  4.29469    859 - -
          2.68618  4.42225  2.77519  2.73123  3.46354  2.40513  3.72494  3.29354  2.67741  2.69355  4.24690  2.90347  2.73739  3.18146  2.89801  2.37887  2.77519  2.98518  4.58477  3.61503
          0.02673  4.03103  4.75338  0.61958  0.77255  0.48576  0.95510
    812   3.35633  4.71179  4.59383  4.17561  1.17249  4.32466  4.01820  2.57207  4.01885  1.66280  3.26215  4.22514  4.63645  4.13315  4.12897  3.71642  3.60245  2.62435  4.23626  2.62263    860 - -
          2.68618  4.42225  2.77519  2.73123  3.46354  2.40513  3.72494  3.29354  2.67741  2.69355  4.24690  2.90347  2.73739  3.18146  2.89801  2.37887  2.77519  2.98518  4.58477  3.61503
          0.02673  4.03103  4.75338  0.61958  0.77255  0.48576  0.95510
    813   2.50519  4.34965  3.57651  3.33928  4.11641  3.18283  4.34352  3.26319  3.28538  3.12098  4.16349  3.52088  3.90010  3.67285  3.53461  2.70852  0.92890  2.94087  5.54014  4.33390    861 - -
          2.68618  4.42225  2.77519  2.73123  3.46354  2.40513  3.72494  3.29354  2.67741  2.69355  4.24690  2.90347  2.73739  3.18146  2.89801  2.37887  2.77519  2.98518  4.58477  3.61503
          0.02673  4.03103  4.75338  0.61958  0.77255  0.48576  0.95510
    814   2.50519  4.34965  3.57651  3.33928  4.11641  3.18283  4.34352  3.26319  3.28538  3.12098  4.16349  3.52088  3.90010  3.67285  3.53461  2.70852  0.92890  2.94087  5.54014  4.33390    862 - -
          2.68618  4.42225  2.77519  2.73123  3.46354  2.40513  3.72494  3.29354  2.67741  2.69355  4.24690  2.90347  2.73739  3.18146  2.89801  2.37887  2.77519  2.98518  4.58477  3.61503
          0.02673  4.03103  4.75338  0.61958  0.77255  0.48576  0.95510
    815   2.86219  4.85938  2.80780  2.71067  4.24857  3.29617  4.05989  3.99597  2.97848  3.62553  4.58186  0.90518  3.95700  3.33513  3.33664  2.92472  3.25065  3.60200  5.53645  4.18723    863 - -
          2.68618  4.42225  2.77519  2.73123  3.46354  2.40513  3.72494  3.29354  2.67741  2.69355  4.24690  2.90347  2.73739  3.18146  2.89801  2.37887  2.77519  2.98518  4.58477  3.61503
          0.02673  4.03103  4.75338  0.61958  0.77255  0.48576  0.95510
    816   2.50519  4.34965  3.57651  3.33928  4.11641  3.18283  4.34352  3.26319  3.28538  3.12098  4.16349  3.52088  3.90010  3.67285  3.53461  2.70852  0.92890  2.94087  5.54014  4.33390    864 - -
          2.68618  4.42225  2.77519  2.73123  3.46354  2.40513  3.72494  3.29354  2.67741  2.69355  4.24690  2.90347  2.73739  3.18146  2.89801  2.37887  2.77519  2.98518  4.58477  3.61503
          0.02673  4.03103  4.75338  0.61958  0.77255  0.48576  0.95510
    817   2.48132  4.54007  2.86398  2.65023  4.30793  3.11745  3.95253  3.82701  2.84254  3.45503  4.29278  2.19234  3.78090  3.16663  3.23791  1.37952  2.88985  3.35256  5.60699  4.27035    865 - -
          2.68618  4.42225  2.77519  2.73123  3.46354  2.40513  3.72494  3.29354  2.67741  2.69355  4.24690  2.90347  2.73739  3.18146  2.89801  2.37887  2.77519  2.98518  4.58477  3.61503
          0.02673  4.03103  4.75338  0.61958  0.77255  0.48576  0.95510
    818   2.97484  4.70300  3.59960  3.46342  4.44072  3.38167  4.52574  4.02956  3.53481  3.63813  4.69645  3.75294  0.57931  3.91873  3.76022  3.14786  3.42939  3.65640  5.58125  4.56436    866 - -
          2.68618  4.42225  2.77519  2.73123  3.46354  2.40513  3.72494  3.29354  2.67741  2.69355  4.24690  2.90347  2.73739  3.18146  2.89801  2.37887  2.77519  2.98518  4.58477  3.61503
          0.02673  4.03103  4.75338  0.61958  0.77255  0.48576  0.95510
    819   3.33706  4.75382  4.44345  4.08664  3.20284  4.18203  4.69283  2.41828  3.85284  0.70201  3.18096  4.34668  4.59181  4.18305  4.00190  3.77533  3.62504  2.49628  5.13693  3.89598    867 - -
          2.68618  4.42225  2.77519  2.73123  3.46354  2.40513  3.72494  3.29354  2.67741  2.69355  4.24690  2.90347  2.73739  3.18146  2.89801  2.37887  2.77519  2.98518  4.58477  3.61503
          0.02673  4.03103  4.75338  0.61958  0.77255  0.48576  0.95510
    820   2.50519  4.34965  3.57651  3.33928  4.11641  3.18283  4.34352  3.26319  3.28538  3.12098  4.16349  3.52088  3.90010  3.67285  3.53461  2.70852  0.92890  2.94087  5.54014  4.33390    868 - -
          2.68618  4.42225  2.77519  2.73123  3.46354  2.40513  3.72494  3.29354  2.67741  2.69355  4.24690  2.90347  2.73739  3.18146  2.89801  2.37887  2.77519  2.98518  4.58477  3.61503
          0.02673  4.03103  4.75338  0.61958  0.77255  0.48576  0.95510
    821   3.01565  5.00057  3.01667  2.77663  4.18963  3.47638  3.93538  3.84738  2.58703  3.33367  4.35972  3.23676  4.03381  0.97637  2.86695  3.05793  3.31374  3.56798  5.43469  4.14003    869 - -
          2.68618  4.42225  2.77519  2.73123  3.46354  2.40513  3.72494  3.29354  2.67741  2.69355  4.24690  2.90347  2.73739  3.18146  2.89801  2.37887  2.77519  2.98518  4.58477  3.61503
          0.02673  4.03103  4.75338  0.61958  0.77255  0.48576  0.95510
    822   2.85055  5.17945  2.21301  2.30426  4.45299  3.32324  3.74836  3.97994  2.57443  3.51534  4.37551  2.85287  3.87395  1.41638  3.02084  2.80869  3.12336  3.60905  5.65276  4.25234    870 - -
          2.68618  4.42225  2.77519  2.73123  3.46354  2.40513  3.72494  3.29354  2.67741  2.69355  4.24690  2.90347  2.73739  3.18146  2.89801  2.37887  2.77519  2.98518  4.58477  3.61503
          0.02673  4.03103  4.75338  0.61958  0.77255  0.48576  0.95510
    823   2.78926  4.48499  3.52497  3.15261  3.36116  3.62131  4.02800  2.72808  2.99558  1.25925  3.52351  2.87926  4.10774  3.42049  3.26370  3.02559  3.08112  2.58938  4.96560  3.60998    871 - -
          2.68618  4.42225  2.77519  2.73123  3.46354  2.40513  3.72494  3.29354  2.67741  2.69355  4.24690  2.90347  2.73739  3.18146  2.89801  2.37887  2.77519  2.98518  4.58477  3.61503
          0.08657  4.03103  2.73077  0.61958  0.77255  0.48576  0.95510
    824   2.70666  4.79547  2.15810  2.48733  4.49604  1.23208  3.97475  4.00451  2.98481  3.61983  4.49314  2.98000  3.83355  3.19640  3.45353  2.75339  3.09303  3.55822  5.71129  4.41645    872 - -
          2.68618  4.42225  2.77519  2.73123  3.46354  2.40513  3.72494  3.29354  2.67741  2.69355  4.24690  2.90347  2.73739  3.18146  2.89801  2.37887  2.77519  2.98518  4.58477  3.61503
          0.02836  3.97282  4.69517  0.61958  0.77255  0.45070  1.01385
    825   2.22222  4.53241  3.15664  2.60494  3.75063  3.43934  3.24123  2.84254  2.54979  2.79861  3.65543  3.07631  3.84447  2.91004  2.72774  2.48188  2.40310  2.85913  5.10533  3.82571    873 - -
          2.68618  4.42225  2.77519  2.73123  3.46354  2.40513  3.72494  3.29354  2.67741  2.69355  4.24690  2.90347  2.73739  3.18146  2.89801  2.37887  2.77519  2.98518  4.58477  3.61503
          0.02673  4.03103  4.75338  0.61958  0.77255  0.48576  0.95510
    826   2.93121  5.42364  1.36496  2.14893  4.74174  3.23140  3.80233  4.30234  2.82360  3.81935  4.67582  1.85038  3.86056  2.97654  3.40775  2.83525  3.23503  3.87038  5.94721  4.44998    874 - -
          2.68618  4.42225  2.77519  2.73123  3.46354  2.40513  3.72494  3.29354  2.67741  2.69355  4.24690  2.90347  2.73739  3.18146  2.89801  2.37887  2.77519  2.98518  4.58477  3.61503
          0.02673  4.03103  4.75338  0.61958  0.77255  0.48576  0.95510
    827   3.05584  4.42049  4.67431  4.19867  3.58401  4.31400  4.93983  1.64310  4.06902  2.12118  3.41734  4.41704  4.68478  4.36532  4.28168  3.71285  3.33981  0.96846  5.52034  4.28906    875 - -
          2.68618  4.42225  2.77519  2.73123  3.46354  2.40513  3.72494  3.29354  2.67741  2.69355  4.24690  2.90347  2.73739  3.18146  2.89801  2.37887  2.77519  2.98518  4.58477  3.61503
          0.02673  4.03103  4.75338  0.61958  0.77255  0.48576  0.95510
    828   2.90072  4.40609  4.00855  3.47967  1.82355  3.87773  3.69818  2.83922  3.34109  2.19436  3.46393  3.67664  4.23040  3.57848  2.95757  3.16804  3.12861  2.68079  4.12804  1.89641    876 - -
          2.68618  4.42225  2.77519  2.73123  3.46354  2.40513  3.72494  3.29354  2.67741  2.69355  4.24690  2.90347  2.73739  3.18146  2.89801  2.37887  2.77519  2.98518  4.58477  3.61503
          0.02673  4.03103  4.75338  0.61958  0.77255  0.48576  0.95510
    829   2.63516  4.88826  2.85163  2.39904  4.20619  2.45530  2.84055  3.64627  2.37929  3.21387  4.02167  2.62061  3.81068  2.77888  2.56055  2.44081  2.88213  3.29008  5.41071  4.06546    877 - -
          2.68618  4.42225  2.77519  2.73123  3.46354  2.40513  3.72494  3.29354  2.67741  2.69355  4.24690  2.90347  2.73739  3.18146  2.89801  2.37887  2.77519  2.98518  4.58477  3.61503
          0.02673  4.03103  4.75338  0.61958  0.77255  0.48576  0.95510
    830   3.58923  4.88717  4.47880  4.15145  1.76781  4.32434  3.49912  3.32647  4.00705  2.67876  3.94232  4.01499  4.65691  4.05273  4.09606  3.70112  3.82111  3.24394  3.66318  0.89500    878 - -
          2.68618  4.42225  2.77519  2.73123  3.46354  2.40513  3.72494  3.29354  2.67741  2.69355  4.24690  2.90347  2.73739  3.18146  2.89801  2.37887  2.77519  2.98518  4.58477  3.61503
          0.02673  4.03103  4.75338  0.61958  0.77255  0.48576  0.95510
    831   2.85455  5.16342  3.05684  2.29624  4.55372  3.52366  3.59383  3.95262  1.64091  3.41368  4.22746  3.00801  3.91522  2.08829  2.16285  2.82663  3.05283  3.58670  5.50258  4.22878    879 - -
          2.68618  4.42225  2.77519  2.73123  3.46354  2.40513  3.72494  3.29354  2.67741  2.69355  4.24690  2.90347  2.73739  3.18146  2.89801  2.37887  2.77519  2.98518  4.58477  3.61503
          0.02673  4.03103  4.75338  0.61958  0.77255  0.48576  0.95510
    832   2.72088  4.25838  3.96850  3.41343  2.90649  3.79794  4.16745  2.05300  3.32971  2.18449  3.28463  3.71664  4.18300  3.59923  3.59944  3.09736  1.91754  1.93343  4.96994  3.75049    880 - -
          2.68618  4.42225  2.77519  2.73123  3.46354  2.40513  3.72494  3.29354  2.67741  2.69355  4.24690  2.90347  2.73739  3.18146  2.89801  2.37887  2.77519  2.98518  4.58477  3.61503
          0.02673  4.03103  4.75338  0.61958  0.77255  0.48576  0.95510
    833   2.89333  3.35091  4.40652  3.83506  3.14925  4.03596  4.38854  2.23186  3.68627  1.34400  2.13498  4.05373  4.36346  3.89356  3.85253  3.35602  3.13472  2.19266  4.94624  3.79256    881 - -
          2.68618  4.42225  2.77519  2.73123  3.46354  2.40513  3.72494  3.29354  2.67741  2.69355  4.24690  2.90347  2.73739  3.18146  2.89801  2.37887  2.77519  2.98518  4.58477  3.61503
          0.02673  4.03103  4.75338  0.61958  0.77255  0.48576  0.95510
    834   2.66900  4.41858  3.40095  2.92777  3.33111  3.54679  3.08793  2.92142  2.76184  1.63028  3.54048  3.31198  3.97977  3.17627  3.06394  2.56984  2.92414  2.71024  4.82795  3.46306    882 - -
          2.68618  4.42225  2.77519  2.73123  3.46354  2.40513  3.72494  3.29354  2.67741  2.69355  4.24690  2.90347  2.73739  3.18146  2.89801  2.37887  2.77519  2.98518  4.58477  3.61503
          0.02673  4.03103  4.75338  0.61958  0.77255  0.48576  0.95510
    835   2.77888  5.22393  1.59939  2.20930  4.54507  3.28868  3.69160  4.01824  2.31980  3.54296  4.35080  2.47859  3.82128  2.83564  3.08011  2.72088  2.66550  3.61493  5.71572  4.28573    883 - -
          2.68618  4.42225  2.77519  2.73123  3.46354  2.40513  3.72494  3.29354  2.67741  2.69355  4.24690  2.90347  2.73739  3.18146  2.89801  2.37887  2.77519  2.98518  4.58477  3.61503
          0.02673  4.03103  4.75338  0.61958  0.77255  0.48576  0.95510
    836   2.70889  3.25703  4.11252  3.55053  2.53347  3.78252  3.89600  2.53659  3.42535  2.20605  2.82960  3.72695  4.14415  3.62915  3.60202  3.07756  2.94266  2.37725  4.41329  1.90349    884 - -
          2.68618  4.42225  2.77519  2.73123  3.46354  2.40513  3.72494  3.29354  2.67741  2.69355  4.24690  2.90347  2.73739  3.18146  2.89801  2.37887  2.77519  2.98518  4.58477  3.61503
          0.02673  4.03103  4.75338  0.61958  0.77255  0.48576  0.95510
    837   2.83868  5.04882  2.69739  2.45335  4.33306  3.37253  3.73862  3.90279  2.41066  3.43767  4.30889  2.55749  3.90491  1.41976  2.75382  2.83316  3.11275  3.54264  5.52431  4.15916    885 - -
          2.68618  4.42225  2.77519  2.73123  3.46354  2.40513  3.72494  3.29354  2.67741  2.69355  4.24690  2.90347  2.73739  3.18146  2.89801  2.37887  2.77519  2.98518  4.58477  3.61503
          0.02673  4.03103  4.75338  0.61958  0.77255  0.48576  0.95510
    838   3.12301  4.42842  4.81893  4.29561  3.50436  4.48960  4.97936  1.49640  4.18444  1.83037  3.30940  4.52898  4.76364  4.42444  4.37626  3.85708  3.37493  1.13661  5.47019  4.28560    886 - -
          2.68618  4.42225  2.77519  2.73123  3.46354  2.40513  3.72494  3.29354  2.67741  2.69355  4.24690  2.90347  2.73739  3.18146  2.89801  2.37887  2.77519  2.98518  4.58477  3.61503
          0.02673  4.03103  4.75338  0.61958  0.77255  0.48576  0.95510
    839   2.79625  4.83803  2.86802  2.59382  3.45492  3.42650  3.73010  3.56261  2.67633  3.15469  4.08569  1.45759  3.94388  3.05476  3.05904  2.84147  3.07977  3.26624  4.93774  2.83186    887 - -
          2.68618  4.42225  2.77519  2.73123  3.46354  2.40513  3.72494  3.29354  2.67741  2.69355  4.24690  2.90347  2.73739  3.18146  2.89801  2.37887  2.77519  2.98518  4.58477  3.61503
          0.08237  4.03103  2.79180  0.61958  0.77255  0.48576  0.95510
    840   2.71857  4.98772  2.90432  2.24133  4.31674  3.42367  3.60134  3.73464  2.21274  3.26766  4.08176  2.93748  3.84266  2.48182  2.01528  2.24487  2.94344  3.38215  5.42899  4.11460    888 - -
          2.68618  4.42225  2.77519  2.73123  3.46354  2.40513  3.72494  3.29354  2.67741  2.69355  4.24690  2.90347  2.73739  3.18146  2.89801  2.37887  2.77519  2.98518  4.58477  3.61503
          0.02824  3.97691  4.69925  0.61958  0.77255  0.45293  1.00995
    841   2.72786  4.43665  3.49196  2.98742  2.58252  3.08345  3.69996  2.95864  2.92716  2.60681  3.55309  3.35473  4.03186  2.85248  3.25772  2.91692  2.96490  2.74284  4.45645  1.84833    889 - -
          2.68618  4.42225  2.77519  2.73123  3.46354  2.40513  3.72494  3.29354  2.67741  2.69355  4.24690  2.90347  2.73739  3.18146  2.89801  2.37887  2.77519  2.98518  4.58477  3.61503
          0.02673  4.03103  4.75338  0.61958  0.77255  0.48576  0.95510
    842   2.65618  3.35349  4.08951  3.53439  3.17244  3.73244  4.08820  2.31944  3.40414  2.25640  3.27393  3.74273  4.13708  3.65477  3.60677  3.04842  2.91478  1.51306  4.75464  2.67389    890 - -
          2.68618  4.42225  2.77519  2.73123  3.46354  2.40513  3.72494  3.29354  2.67741  2.69355  4.24690  2.90347  2.73739  3.18146  2.89801  2.37887  2.77519  2.98518  4.58477  3.61503
          0.02673  4.03103  4.75338  0.61958  0.77255  0.48576  0.95510
    843   2.25193  4.30107  3.42136  2.85778  3.42470  3.53491  3.29475  2.59214  2.79764  2.34457  3.40476  3.26652  3.91837  3.11427  3.15063  2.78305  2.36120  2.56561  4.87181  3.18122    891 - -
          2.68618  4.42225  2.77519  2.73123  3.46354  2.40513  3.72494  3.29354  2.67741  2.69355  4.24690  2.90347  2.73739  3.18146  2.89801  2.37887  2.77519  2.98518  4.58477  3.61503
          0.02673  4.03103  4.75338  0.61958  0.77255  0.48576  0.95510
    844   2.52979  4.68951  2.54040  2.47013  4.24239  3.23093  3.76327  3.67167  2.61883  3.27556  4.08865  2.95349  2.37972  2.92926  3.07985  1.98377  2.54582  3.27013  5.50031  4.16287    892 - -
          2.68607  4.42227  2.77522  2.73126  3.46356  2.40515  3.72497  3.29356  2.67730  2.69357  4.24692  2.90349  2.73729  3.18149  2.89803  2.37889  2.77522  2.98521  4.58479  3.61505
          0.21505  1.68807  4.75338  0.27716  1.41855  0.48576  0.95510
    845   2.96266  5.57233  1.35274  1.70987  4.85217  3.23359  3.77304  4.38257  2.79404  3.86548  4.71009  2.37018  3.85548  2.93626  3.39988  2.83879  3.24977  3.94404  6.02123  4.49914    894 - -
          2.68618  4.42225  2.77519  2.73123  3.46354  2.40513  3.72494  3.29354  2.67741  2.69355  4.24690  2.90347  2.73739  3.18146  2.89801  2.37887  2.77519  2.98518  4.58477  3.61503
          0.02673  4.03103  4.75338  0.61958  0.77255  0.48576  0.95510
    846   2.67540  4.82632  2.68543  2.46447  4.37849  1.60568  3.80637  3.82828  2.30006  3.41513  4.25696  2.56925  3.83987  2.98713  2.98532  2.71255  3.00172  3.42884  5.59612  4.26551    895 - -
          2.68618  4.42225  2.77519  2.73123  3.46354  2.40513  3.72494  3.29354  2.67741  2.69355  4.24690  2.90347  2.73739  3.18146  2.89801  2.37887  2.77519  2.98518  4.58477  3.61503
          0.02673  4.03103  4.75338  0.61958  0.77255  0.48576  0.95510
    847   2.33852  4.74416  2.55717  2.43057  4.21087  3.27086  3.71695  3.63917  2.55891  3.23654  4.04677  2.58052  3.78130  2.87534  3.02715  2.16347  2.16787  3.25642  5.46241  4.11871    896 - -
          2.68618  4.42225  2.77519  2.73123  3.46354  2.40513  3.72494  3.29354  2.67741  2.69355  4.24690  2.90347  2.73739  3.18146  2.89801  2.37887  2.77519  2.98518  4.58477  3.61503
          0.02673  4.03103  4.75338  0.61958  0.77255  0.48576  0.95510
    848   3.09752  5.19513  3.53410  2.84455  4.66340  3.70188  3.62705  4.00331  1.43044  3.43553  4.31099  3.23519  4.06567  2.76184  1.37856  3.09227  3.25739  3.68813  5.46635  4.31229    897 - -
          2.68618  4.42225  2.77519  2.73123  3.46354  2.40513  3.72494  3.29354  2.67741  2.69355  4.24690  2.90347  2.73739  3.18146  2.89801  2.37887  2.77519  2.98518  4.58477  3.61503
          0.02673  4.03103  4.75338  0.61958  0.77255  0.48576  0.95510
    849   2.71805  4.39055  3.68650  3.17122  3.44111  3.67902  4.06897  2.05713  3.05629  2.07518  3.38801  3.53517  2.08916  3.40481  3.36678  2.99386  2.98824  2.33922  5.05874  3.81028    898 - -
          2.68618  4.42225  2.77519  2.73123  3.46354  2.40513  3.72494  3.29354  2.67741  2.69355  4.24690  2.90347  2.73739  3.18146  2.89801  2.37887  2.77519  2.98518  4.58477  3.61503
          0.02673  4.03103  4.75338  0.61958  0.77255  0.48576  0.95510
    850   2.44964  4.44626  4.05325  3.67575  1.28062  3.75302  4.04677  2.65428  3.59915  2.22698  3.46049  3.82942  4.25711  3.83113  3.79926  3.16728  3.19834  2.55358  4.50618  2.96127    899 - -
          2.68618  4.42225  2.77519  2.73123  3.46354  2.40513  3.72494  3.29354  2.67741  2.69355  4.24690  2.90347  2.73739  3.18146  2.89801  2.37887  2.77519  2.98518  4.58477  3.61503
          0.02673  4.03103  4.75338  0.61958  0.77255  0.48576  0.95510
    851   2.18371  4.82573  2.73925  2.20765  4.17007  2.17542  3.13369  3.59819  2.53151  3.19949  4.02845  2.91824  3.81905  2.87142  2.97925  2.67116  2.91333  3.25234  5.43057  4.08898    900 - -
          2.68618  4.42225  2.77519  2.73123  3.46354  2.40513  3.72494  3.29354  2.67741  2.69355  4.24690  2.90347  2.73739  3.18146  2.89801  2.37887  2.77519  2.98518  4.58477  3.61503
          0.02673  4.03103  4.75338  0.61958  0.77255  0.48576  0.95510
    852   2.43282  4.98002  2.64740  2.17776  4.27842  3.37451  3.57308  3.72822  2.06453  3.26193  3.50041  2.65754  3.77487  2.69083  2.60535  2.58739  2.83217  3.34587  5.43846  4.06355    901 - -
          2.68618  4.42225  2.77519  2.73123  3.46354  2.40513  3.72494  3.29354  2.67741  2.69355  4.24690  2.90347  2.73739  3.18146  2.89801  2.37887  2.77519  2.98518  4.58477  3.61503
          0.02673  4.03103  4.75338  0.61958  0.77255  0.48576  0.95510
    853   1.26134  4.48413  3.14955  2.82750  4.12133  3.23567  3.95670  3.38803  2.38003  3.14121  4.04635  3.19676  3.84970  3.18596  3.05634  2.66782  2.90618  3.04500  5.44883  4.19164    902 - -
          2.68618  4.42225  2.77519  2.73123  3.46354  2.40513  3.72494  3.29354  2.67741  2.69355  4.24690  2.90347  2.73739  3.18146  2.89801  2.37887  2.77519  2.98518  4.58477  3.61503
          0.02673  4.03103  4.75338  0.61958  0.77255  0.48576  0.95510
    854   2.97484  4.70300  3.59960  3.46342  4.44072  3.38167  4.52574  4.02956  3.53481  3.63813  4.69645  3.75294  0.57931  3.91873  3.76022  3.14786  3.42939  3.65640  5.58125  4.56436    903 - -
          2.68618  4.42225  2.77519  2.73123  3.46354  2.40513  3.72494  3.29354  2.67741  2.69355  4.24690  2.90347  2.73739  3.18146  2.89801  2.37887  2.77519  2.98518  4.58477  3.61503
          0.02673  4.03103  4.75338  0.61958  0.77255  0.48576  0.95510
    855   2.86801  5.12785  1.27637  2.32563  3.96202  3.34130  3.75935  3.82373  2.75136  3.39872  4.30615  2.87529  3.89776  2.99020  3.25600  2.83620  3.14496  3.49669  5.35958  3.03735    904 - -
          2.68618  4.42225  2.77519  2.73123  3.46354  2.40513  3.72494  3.29354  2.67741  2.69355  4.24690  2.90347  2.73739  3.18146  2.89801  2.37887  2.77519  2.98518  4.58477  3.61503
          0.02673  4.03103  4.75338  0.61958  0.77255  0.48576  0.95510
    856   2.78538  5.26081  1.70422  2.01721  4.54863  3.28918  3.07707  4.03956  2.56850  3.55373  4.35787  2.75982  3.81854  2.82592  3.09981  2.22745  3.04459  3.63424  5.72083  4.27943    905 - -
          2.68618  4.42225  2.77519  2.73123  3.46354  2.40513  3.72494  3.29354  2.67741  2.69355  4.24690  2.90347  2.73739  3.18146  2.89801  2.37887  2.77519  2.98518  4.58477  3.61503
          0.02673  4.03103  4.75338  0.61958  0.77255  0.48576  0.95510
    857   2.71547  4.82410  3.06773  2.55412  3.91651  3.48472  3.13323  3.45770  2.32394  3.02176  3.30607  3.03958  3.88934  1.76808  2.67340  2.75943  2.94144  3.17026  5.20984  3.86200    906 - -
          2.68618  4.42225  2.77519  2.73123  3.46354  2.40513  3.72494  3.29354  2.67741  2.69355  4.24690  2.90347  2.73739  3.18146  2.89801  2.37887  2.77519  2.98518  4.58477  3.61503
          0.02673  4.03103  4.75338  0.61958  0.77255  0.48576  0.95510
    858   2.96097  4.88283  3.57369  2.95208  4.00165  3.65403  3.75511  3.43301  2.16650  2.53616  3.99248  3.32924  4.06726  2.95352  1.23630  3.04681  3.18275  3.21760  5.25273  3.99059    907 - -
          2.68618  4.42225  2.77519  2.73123  3.46354  2.40513  3.72494  3.29354  2.67741  2.69355  4.24690  2.90347  2.73739  3.18146  2.89801  2.37887  2.77519  2.98518  4.58477  3.61503
          0.08607  4.03103  2.73783  0.61958  0.77255  0.48576  0.95510
    859   0.87768  4.24447  3.56675  3.36356  4.15447  3.06613  4.37345  3.29521  3.38245  3.17208  4.19351  3.48712  3.81497  3.71454  3.62553  2.59423  2.87861  2.93215  5.57156  4.38324    908 - -
          2.68618  4.42225  2.77519  2.73123  3.46354  2.40513  3.72494  3.29354  2.67741  2.69355  4.24690  2.90347  2.73739  3.18146  2.89801  2.37887  2.77519  2.98518  4.58477  3.61503
          0.02834  3.97331  4.69566  0.61958  0.77255  0.54405  0.86844
    860   3.07851  4.41169  4.73212  4.24079  3.51535  4.38858  4.96048  1.17984  4.11895  2.01215  3.32886  4.46710  4.71305  4.38867  4.32034  3.77839  3.34816  1.36969  5.48524  4.28079    909 - -
          2.68618  4.42225  2.77519  2.73123  3.46354  2.40513  3.72494  3.29354  2.67741  2.69355  4.24690  2.90347  2.73739  3.18146  2.89801  2.37887  2.77519  2.98518  4.58477  3.61503
          0.02834  3.97331  4.69566  0.61958  0.77255  0.54405  0.86844
    861   2.64779  2.58241  4.35828  3.88695  3.56035  3.65609  4.53117  2.07305  3.74269  2.34982  3.48480  3.96664  4.21238  4.01401  3.92919  3.06931  3.00230  1.24065  5.25195  4.03432    910 - -
          2.68618  4.42225  2.77519  2.73123  3.46354  2.40513  3.72494  3.29354  2.67741  2.69355  4.24690  2.90347  2.73739  3.18146  2.89801  2.37887  2.77519  2.98518  4.58477  3.61503
          0.02834  3.97331  4.69566  0.61958  0.77255  0.54405  0.86844
    862   2.54884  3.06811  3.16632  2.64317  3.71966  3.40113  2.84245  3.13823  2.56091  2.80314  3.66651  3.09360  3.83714  2.67981  2.94380  2.25323  2.80823  2.85979  5.08519  3.79816    911 - -
          2.68618  4.42225  2.77519  2.73123  3.46354  2.40513  3.72494  3.29354  2.67741  2.69355  4.24690  2.90347  2.73739  3.18146  2.89801  2.37887  2.77519  2.98518  4.58477  3.61503
          0.02834  3.97331  4.69566  0.61958  0.77255  0.54405  0.86844
    863   3.15907  4.62421  4.19251  3.73586  2.46816  3.98878  3.78785  2.87967  3.41796  1.97555  3.52533  3.87097  4.37804  3.76064  3.58762  3.40773  3.41037  2.82282  1.44756  2.51640    912 - -
          2.68618  4.42225  2.77519  2.73123  3.46354  2.40513  3.72494  3.29354  2.67741  2.69355  4.24690  2.90347  2.73739  3.18146  2.89801  2.37887  2.77519  2.98518  4.58477  3.61503
          0.02834  3.97331  4.69566  0.61958  0.77255  0.54405  0.86844
    864   3.06584  5.03194  3.24843  2.85203  4.44143  3.54359  3.81773  3.87720  0.90827  3.42070  4.37748  3.27178  4.03744  3.00405  2.45451  3.10166  3.31199  3.57957  5.45526  4.28286    913 - -
          2.68618  4.42225  2.77519  2.73123  3.46354  2.40513  3.72494  3.29354  2.67741  2.69355  4.24690  2.90347  2.73739  3.18146  2.89801  2.37887  2.77519  2.98518  4.58477  3.61503
          0.02834  3.97331  4.69566  0.61958  0.77255  0.54405  0.86844
    865   2.57824  4.76361  2.67453  2.11701  4.00560  3.38369  3.61498  3.40131  2.42492  3.02248  3.33503  2.92225  3.01782  2.77097  2.88559  2.61446  2.81410  2.77540  5.27972  3.94569    914 - -
          2.68618  4.42225  2.77519  2.73123  3.46354  2.40513  3.72494  3.29354  2.67741  2.69355  4.24690  2.90347  2.73739  3.18146  2.89801  2.37887  2.77519  2.98518  4.58477  3.61503
          0.02834  3.97331  4.69566  0.61958  0.77255  0.54405  0.86844
    866   3.07920  4.41468  4.72671  4.23676  3.50976  4.38402  4.95645  1.16154  4.11280  2.00526  3.32464  4.46341  4.71035  4.38359  4.31401  3.77477  3.34953  1.39952  5.48113  4.27632    915 - -
[truncated: 726 more chars]
