# Supplementary material for: Potential Conservation of Circadian Clock Proteins in the phylum Nematoda as Revealed by Bioinformatic Searches
Source: PLoS One. 2014 Nov 14;9(11):e112871. doi: 10.1371/journal.pone.0112871 (PMC4232591; doi:10.1371/journal.pone.0112871)
Supplement: File S1 — HMM profiles used in this work and HMMsearch results. (ZIP) [file pone.0112871.s007.zip › HMMs-CE/Artropodos/Dco-PC(DBT)_FBpp0085106-aln.hmm]

HMMER3/b [3.0 | March 2010]
NAME  Dco-PC(DBT)_FBpp0085106-aln
LENG  353
ALPH  amino
RF    no
CS    no
MAP   yes
DATE  Tue Jun 12 14:33:33 2012
NSEQ  8
EFFN  0.527344
CKSUM 1497637376
STATS LOCAL MSV      -11.2287  0.70004
STATS LOCAL VITERBI  -12.1176  0.70004
STATS LOCAL FORWARD   -5.6883  0.70004
HMM          A        C        D        E        F        G        H        I        K        L        M        N        P        Q        R        S        T        V        W        Y   
            m->m     m->i     m->d     i->m     i->i     d->m     d->d
  COMPO   2.63797  4.27703  2.92554  2.71207  3.16012  2.80964  3.65249  2.83333  2.60707  2.39878  3.61972  3.07528  3.47614  3.10556  2.81455  2.69873  2.91695  2.74553  4.65022  3.24888
          2.68606  4.42234  2.77529  2.73132  3.46363  2.40522  3.72504  3.29344  2.67739  2.69353  4.24551  2.90356  2.73749  3.18138  2.89810  2.37880  2.77517  2.98513  4.58486  3.61512
          0.14239  2.09709  4.61442  1.42877  0.27391  0.00000        *
      1   2.61150  4.41477  3.28348  2.86257  3.50580  3.43936  3.85029  2.84953  2.74440  2.53729  2.02621  2.58005  3.92383  3.15679  3.06078  2.79639  2.89913  2.64806  5.00478  3.69451     13 - -
          2.68618  4.42225  2.77519  2.73123  3.46354  2.40513  3.72494  3.29354  2.67741  2.69355  4.24690  2.90347  2.73739  3.18146  2.89801  2.37887  2.77519  2.98518  4.58477  3.61503
          0.03078  3.89207  4.61442  0.61958  0.77255  0.48576  0.95510
      2   2.87605  5.31450  2.00430  1.27081  4.61201  3.20304  3.72959  4.09334  2.69848  3.64642  4.51395  2.69813  3.80919  2.90276  3.23905  2.78992  3.16299  3.70410  5.80271  4.35652     14 - -
          2.68618  4.42225  2.77519  2.73123  3.46354  2.40513  3.72494  3.29354  2.67741  2.69355  4.24690  2.90347  2.73739  3.18146  2.89801  2.37887  2.77519  2.98518  4.58477  3.61503
          0.03078  3.89207  4.61442  0.61958  0.77255  0.48576  0.95510
      3   3.20477  4.59138  4.51291  4.01786  2.20120  4.29350  4.33131  2.27289  3.87599  1.06334  2.95774  4.23140  4.56156  4.03637  4.03182  3.65785  3.44080  2.36237  4.64919  3.22139     15 - -
          2.68618  4.42225  2.77519  2.73123  3.46354  2.40513  3.72494  3.29354  2.67741  2.69355  4.24690  2.90347  2.73739  3.18146  2.89801  2.37887  2.77519  2.98518  4.58477  3.61503
          0.03078  3.89207  4.61442  0.61958  0.77255  0.48576  0.95510
      4   2.75773  4.60879  3.45794  2.87741  3.72366  3.56809  3.76408  2.40755  2.34893  2.64104  3.67966  3.27351  3.98238  2.99168  1.71602  2.90366  2.99828  2.76536  5.12092  3.85657     16 - -
          2.68618  4.42225  2.77519  2.73123  3.46354  2.40513  3.72494  3.29354  2.67741  2.69355  4.24690  2.90347  2.73739  3.18146  2.89801  2.37887  2.77519  2.98518  4.58477  3.61503
          0.03078  3.89207  4.61442  0.61958  0.77255  0.48576  0.95510
      5   2.82348  4.36046  4.15257  3.81612  3.56420  3.74431  4.61439  2.04877  3.68421  2.24770  3.52619  4.00286  4.30359  4.04251  3.89485  3.24893  3.18446  1.00054  5.35202  4.08493     17 - -
          2.68618  4.42225  2.77519  2.73123  3.46354  2.40513  3.72494  3.29354  2.67741  2.69355  4.24690  2.90347  2.73739  3.18146  2.89801  2.37887  2.77519  2.98518  4.58477  3.61503
          0.03078  3.89207  4.61442  0.61958  0.77255  0.48576  0.95510
      6   1.99304  4.19836  3.18128  3.01644  4.28957  1.27854  4.18639  3.66065  3.17524  3.40407  4.28526  3.23137  3.67741  3.47375  3.47668  2.43626  2.75685  3.15125  5.61312  4.40633     18 - -
          2.68618  4.42225  2.77519  2.73123  3.46354  2.40513  3.72494  3.29354  2.67741  2.69355  4.24690  2.90347  2.73739  3.18146  2.89801  2.37887  2.77519  2.98518  4.58477  3.61503
          0.03078  3.89207  4.61442  0.61958  0.77255  0.48576  0.95510
      7   2.54816  4.63777  2.62530  2.47740  4.32411  2.30326  3.86896  3.85379  2.77483  3.46746  4.32233  1.58275  3.75388  3.08164  3.18812  2.61432  2.93649  3.40042  5.58555  4.24864     19 - -
          2.68618  4.42225  2.77519  2.73123  3.46354  2.40513  3.72494  3.29354  2.67741  2.69355  4.24690  2.90347  2.73739  3.18146  2.89801  2.37887  2.77519  2.98518  4.58477  3.61503
          0.03078  3.89207  4.61442  0.61958  0.77255  0.48576  0.95510
      8   2.98972  4.95467  3.16704  2.78460  4.34557  3.47728  3.76959  3.77602  1.01178  3.33673  4.29696  3.20827  3.97609  2.95983  2.43475  3.03032  3.24144  3.48264  5.39204  4.20755     20 - -
          2.68618  4.42225  2.77519  2.73123  3.46354  2.40513  3.72494  3.29354  2.67741  2.69355  4.24690  2.90347  2.73739  3.18146  2.89801  2.37887  2.77519  2.98518  4.58477  3.61503
          0.03078  3.89207  4.61442  0.61958  0.77255  0.48576  0.95510
      9   3.27510  4.75616  3.86701  3.59991  2.29344  3.85284  3.62725  3.28155  3.45686  2.73047  3.95450  3.74737  4.32615  3.75821  3.63663  3.40991  3.56183  3.15300  3.93801  0.93381     21 - -
          2.68618  4.42225  2.77519  2.73123  3.46354  2.40513  3.72494  3.29354  2.67741  2.69355  4.24690  2.90347  2.73739  3.18146  2.89801  2.37887  2.77519  2.98518  4.58477  3.61503
          0.03078  3.89207  4.61442  0.61958  0.77255  0.48576  0.95510
     10   3.02723  4.86538  3.51984  3.02657  4.22491  3.51172  3.83794  3.76781  2.24455  3.28017  4.27965  3.38491  4.01319  3.05713  0.94887  3.11034  3.29174  3.49087  5.29990  4.14782     22 - -
          2.68618  4.42225  2.77519  2.73123  3.46354  2.40513  3.72494  3.29354  2.67741  2.69355  4.24690  2.90347  2.73739  3.18146  2.89801  2.37887  2.77519  2.98518  4.58477  3.61503
          0.03078  3.89207  4.61442  0.61958  0.77255  0.48576  0.95510
     11   3.17086  4.57291  4.50448  4.00011  3.08892  4.31255  4.64116  1.91793  3.78931  1.01116  2.96892  4.28688  4.59382  4.06131  3.97494  3.69177  3.41962  2.11152  5.10072  3.89272     23 - -
          2.68618  4.42225  2.77519  2.73123  3.46354  2.40513  3.72494  3.29354  2.67741  2.69355  4.24690  2.90347  2.73739  3.18146  2.89801  2.37887  2.77519  2.98518  4.58477  3.61503
          0.03078  3.89207  4.61442  0.61958  0.77255  0.48576  0.95510
     12   2.52545  4.33242  3.39709  2.94699  3.58036  1.95549  3.92784  2.50286  2.85858  2.34092  3.59367  3.30209  3.89726  3.23019  3.18644  2.72943  2.84888  2.53746  5.08538  3.79432     24 - -
          2.68618  4.42225  2.77519  2.73123  3.46354  2.40513  3.72494  3.29354  2.67741  2.69355  4.24690  2.90347  2.73739  3.18146  2.89801  2.37887  2.77519  2.98518  4.58477  3.61503
          0.03078  3.89207  4.61442  0.61958  0.77255  0.48576  0.95510
     13   3.02723  4.86538  3.51984  3.02657  4.22491  3.51172  3.83794  3.76781  2.24455  3.28017  4.27965  3.38491  4.01319  3.05713  0.94887  3.11034  3.29174  3.49087  5.29990  4.14782     25 - -
          2.68618  4.42225  2.77519  2.73123  3.46354  2.40513  3.72494  3.29354  2.67741  2.69355  4.24690  2.90347  2.73739  3.18146  2.89801  2.37887  2.77519  2.98518  4.58477  3.61503
          0.03078  3.89207  4.61442  0.61958  0.77255  0.48576  0.95510
     14   2.98972  4.95467  3.16704  2.78460  4.34557  3.47728  3.76959  3.77602  1.01178  3.33673  4.29696  3.20827  3.97609  2.95983  2.43475  3.03032  3.24144  3.48264  5.39204  4.20755     26 - -
          2.68618  4.42225  2.77519  2.73123  3.46354  2.40513  3.72494  3.29354  2.67741  2.69355  4.24690  2.90347  2.73739  3.18146  2.89801  2.37887  2.77519  2.98518  4.58477  3.61503
          0.03078  3.89207  4.61442  0.61958  0.77255  0.48576  0.95510
     15   3.04632  4.45937  4.36384  3.98023  3.38721  4.08793  4.70458  1.05397  3.80875  1.96904  3.31932  4.22281  4.51710  4.15491  4.00306  3.58497  3.34507  1.84613  5.28222  4.02233     27 - -
          2.68618  4.42225  2.77519  2.73123  3.46354  2.40513  3.72494  3.29354  2.67741  2.69355  4.24690  2.90347  2.73739  3.18146  2.89801  2.37887  2.77519  2.98518  4.58477  3.61503
          0.03078  3.89207  4.61442  0.61958  0.77255  0.48576  0.95510
     16   2.68894  4.46266  3.36675  3.26853  4.41090  0.69949  4.38780  4.01510  3.45249  3.66682  4.64257  3.53100  3.85443  3.77507  3.68657  2.86138  3.17170  3.53963  5.50107  4.51339     28 - -
          2.68618  4.42225  2.77519  2.73123  3.46354  2.40513  3.72494  3.29354  2.67741  2.69355  4.24690  2.90347  2.73739  3.18146  2.89801  2.37887  2.77519  2.98518  4.58477  3.61503
          0.03078  3.89207  4.61442  0.61958  0.77255  0.48576  0.95510
     17   2.32436  4.24513  3.22316  3.03963  4.09568  2.97463  4.14904  3.62084  3.11472  3.33949  4.26380  3.26141  3.71501  3.46246  3.40029  1.06189  2.80592  3.15167  5.46656  4.17926     29 - -
          2.68618  4.42225  2.77519  2.73123  3.46354  2.40513  3.72494  3.29354  2.67741  2.69355  4.24690  2.90347  2.73739  3.18146  2.89801  2.37887  2.77519  2.98518  4.58477  3.61503
          0.03078  3.89207  4.61442  0.61958  0.77255  0.48576  0.95510
     18   2.68894  4.46266  3.36675  3.26853  4.41090  0.69949  4.38780  4.01510  3.45249  3.66682  4.64257  3.53100  3.85443  3.77507  3.68657  2.86138  3.17170  3.53963  5.50107  4.51339     30 - -
          2.68618  4.42225  2.77519  2.73123  3.46354  2.40513  3.72494  3.29354  2.67741  2.69355  4.24690  2.90347  2.73739  3.18146  2.89801  2.37887  2.77519  2.98518  4.58477  3.61503
          0.03078  3.89207  4.61442  0.61958  0.77255  0.48576  0.95510
     19   2.32436  4.24513  3.22316  3.03963  4.09568  2.97463  4.14904  3.62084  3.11472  3.33949  4.26380  3.26141  3.71501  3.46246  3.40029  1.06189  2.80592  3.15167  5.46656  4.17926     31 - -
          2.68618  4.42225  2.77519  2.73123  3.46354  2.40513  3.72494  3.29354  2.67741  2.69355  4.24690  2.90347  2.73739  3.18146  2.89801  2.37887  2.77519  2.98518  4.58477  3.61503
          0.03078  3.89207  4.61442  0.61958  0.77255  0.48576  0.95510
     20   3.28304  4.67899  4.26561  3.98367  0.98019  3.96854  3.88554  2.80413  3.89017  2.16959  3.53128  4.04115  4.42656  4.05270  4.00506  3.55207  3.58412  2.79630  4.12851  2.49295     32 - -
          2.68618  4.42225  2.77519  2.73123  3.46354  2.40513  3.72494  3.29354  2.67741  2.69355  4.24690  2.90347  2.73739  3.18146  2.89801  2.37887  2.77519  2.98518  4.58477  3.61503
          0.03078  3.89207  4.61442  0.61958  0.77255  0.48576  0.95510
     21   2.68894  4.46266  3.36675  3.26853  4.41090  0.69949  4.38780  4.01510  3.45249  3.66682  4.64257  3.53100  3.85443  3.77507  3.68657  2.86138  3.17170  3.53963  5.50107  4.51339     33 - -
          2.68618  4.42225  2.77519  2.73123  3.46354  2.40513  3.72494  3.29354  2.67741  2.69355  4.24690  2.90347  2.73739  3.18146  2.89801  2.37887  2.77519  2.98518  4.58477  3.61503
          0.03078  3.89207  4.61442  0.61958  0.77255  0.48576  0.95510
     22   3.01036  5.14212  0.89035  2.34666  4.52169  3.22525  3.94788  4.11426  3.03564  3.71901  4.69737  2.90409  3.87940  3.18693  3.55466  2.97037  3.34928  3.75129  5.68651  4.39112     34 - -
          2.68618  4.42225  2.77519  2.73123  3.46354  2.40513  3.72494  3.29354  2.67741  2.69355  4.24690  2.90347  2.73739  3.18146  2.89801  2.37887  2.77519  2.98518  4.58477  3.61503
          0.03078  3.89207  4.61442  0.61958  0.77255  0.48576  0.95510
     23   3.04632  4.45937  4.36384  3.98023  3.38721  4.08793  4.70458  1.05397  3.80875  1.96904  3.31932  4.22281  4.51710  4.15491  4.00306  3.58497  3.34507  1.84613  5.28222  4.02233     35 - -
          2.68618  4.42225  2.77519  2.73123  3.46354  2.40513  3.72494  3.29354  2.67741  2.69355  4.24690  2.90347  2.73739  3.18146  2.89801  2.37887  2.77519  2.98518  4.58477  3.61503
          0.03078  3.89207  4.61442  0.61958  0.77255  0.48576  0.95510
     24   3.27510  4.75616  3.86701  3.59991  2.29344  3.85284  3.62725  3.28155  3.45686  2.73047  3.95450  3.74737  4.32615  3.75821  3.63663  3.40991  3.56183  3.15300  3.93801  0.93381     36 - -
          2.68618  4.42225  2.77519  2.73123  3.46354  2.40513  3.72494  3.29354  2.67741  2.69355  4.24690  2.90347  2.73739  3.18146  2.89801  2.37887  2.77519  2.98518  4.58477  3.61503
          0.03078  3.89207  4.61442  0.61958  0.77255  0.48576  0.95510
     25   3.17706  4.63341  4.22102  3.86077  3.14288  4.00715  4.51034  2.34778  3.62833  0.85144  3.15937  4.13436  4.43902  3.99197  3.80127  3.58002  3.47035  2.39024  5.02947  3.75738     37 - -
          2.68618  4.42225  2.77519  2.73123  3.46354  2.40513  3.72494  3.29354  2.67741  2.69355  4.24690  2.90347  2.73739  3.18146  2.89801  2.37887  2.77519  2.98518  4.58477  3.61503
          0.03078  3.89207  4.61442  0.61958  0.77255  0.48576  0.95510
     26   2.68894  4.46266  3.36675  3.26853  4.41090  0.69949  4.38780  4.01510  3.45249  3.66682  4.64257  3.53100  3.85443  3.77507  3.68657  2.86138  3.17170  3.53963  5.50107  4.51339     38 - -
          2.68618  4.42225  2.77519  2.73123  3.46354  2.40513  3.72494  3.29354  2.67741  2.69355  4.24690  2.90347  2.73739  3.18146  2.89801  2.37887  2.77519  2.98518  4.58477  3.61503
          0.03078  3.89207  4.61442  0.61958  0.77255  0.48576  0.95510
     27   2.59926  4.28928  3.71551  3.25834  3.56972  3.51386  4.16821  1.98849  3.13551  2.36722  3.49396  3.55283  4.04220  3.49877  3.42613  2.89118  1.78527  2.16965  5.19254  3.95031     39 - -
          2.68618  4.42225  2.77519  2.73123  3.46354  2.40513  3.72494  3.29354  2.67741  2.69355  4.24690  2.90347  2.73739  3.18146  2.89801  2.37887  2.77519  2.98518  4.58477  3.61503
          0.03078  3.89207  4.61442  0.61958  0.77255  0.48576  0.95510
     28   2.65086  4.88827  2.29672  2.27825  4.33317  3.19203  3.72591  3.77626  2.62381  3.38683  4.22906  1.73173  3.77156  2.90156  3.10224  2.65538  2.60336  3.38899  5.58630  4.19740     40 - -
          2.68618  4.42225  2.77519  2.73123  3.46354  2.40513  3.72494  3.29354  2.67741  2.69355  4.24690  2.90347  2.73739  3.18146  2.89801  2.37887  2.77519  2.98518  4.58477  3.61503
          0.03078  3.89207  4.61442  0.61958  0.77255  0.48576  0.95510
     29   3.04632  4.45937  4.36384  3.98023  3.38721  4.08793  4.70458  1.05397  3.80875  1.96904  3.31932  4.22281  4.51710  4.15491  4.00306  3.58497  3.34507  1.84613  5.28222  4.02233     41 - -
          2.68618  4.42225  2.77519  2.73123  3.46354  2.40513  3.72494  3.29354  2.67741  2.69355  4.24690  2.90347  2.73739  3.18146  2.89801  2.37887  2.77519  2.98518  4.58477  3.61503
          0.03078  3.89207  4.61442  0.61958  0.77255  0.48576  0.95510
     30   2.35890  4.31210  3.18128  2.76128  3.92944  3.13526  3.86468  3.27431  2.75865  2.99287  3.85048  2.71965  3.73212  3.09995  3.13259  1.81427  2.47493  2.50110  5.28724  4.02240     42 - -
          2.68618  4.42225  2.77519  2.73123  3.46354  2.40513  3.72494  3.29354  2.67741  2.69355  4.24690  2.90347  2.73739  3.18146  2.89801  2.37887  2.77519  2.98518  4.58477  3.61503
          0.03078  3.89207  4.61442  0.61958  0.77255  0.48576  0.95510
     31   2.42678  4.41344  2.96755  2.69314  4.07298  3.11367  3.89340  3.43022  2.75068  3.16119  4.04189  2.37145  3.74964  3.12482  3.10695  2.55313  1.65588  3.05062  5.41255  4.11535     43 - -
          2.68618  4.42225  2.77519  2.73123  3.46354  2.40513  3.72494  3.29354  2.67741  2.69355  4.24690  2.90347  2.73739  3.18146  2.89801  2.37887  2.77519  2.98518  4.58477  3.61503
          0.03078  3.89207  4.61442  0.61958  0.77255  0.48576  0.95510
     32   2.61515  4.67090  2.87852  2.56170  4.19048  1.74686  3.74803  3.61319  2.26457  3.21965  4.07918  3.01002  3.81128  2.93893  2.54902  2.68576  2.93054  3.25100  5.40611  4.13015     44 - -
          2.68618  4.42225  2.77519  2.73123  3.46354  2.40513  3.72494  3.29354  2.67741  2.69355  4.24690  2.90347  2.73739  3.18146  2.89801  2.37887  2.77519  2.98518  4.58477  3.61503
          0.03078  3.89207  4.61442  0.61958  0.77255  0.48576  0.95510
     33   2.85627  5.16180  2.41148  1.34022  4.47663  3.28430  3.69937  3.90098  2.28764  3.46940  4.34738  2.80544  3.84112  2.86817  2.87255  2.80901  3.12222  3.55098  5.63259  4.26676     45 - -
          2.68618  4.42225  2.77519  2.73123  3.46354  2.40513  3.72494  3.29354  2.67741  2.69355  4.24690  2.90347  2.73739  3.18146  2.89801  2.37887  2.77519  2.98518  4.58477  3.61503
          0.03078  3.89207  4.61442  0.61958  0.77255  0.48576  0.95510
     34   2.96879  5.08435  2.49534  0.99783  4.43296  3.28644  3.87468  3.89074  2.75765  3.50461  4.47757  2.94351  3.89189  3.08979  3.16868  2.94907  3.27310  3.57248  5.60083  4.32284     46 - -
          2.68618  4.42225  2.77519  2.73123  3.46354  2.40513  3.72494  3.29354  2.67741  2.69355  4.24690  2.90347  2.73739  3.18146  2.89801  2.37887  2.77519  2.98518  4.58477  3.61503
          0.03078  3.89207  4.61442  0.61958  0.77255  0.48576  0.95510
     35   2.82348  4.36046  4.15257  3.81612  3.56420  3.74431  4.61439  2.04877  3.68421  2.24770  3.52619  4.00286  4.30359  4.04251  3.89485  3.24893  3.18446  1.00054  5.35202  4.08493     47 - -
          2.68618  4.42225  2.77519  2.73123  3.46354  2.40513  3.72494  3.29354  2.67741  2.69355  4.24690  2.90347  2.73739  3.18146  2.89801  2.37887  2.77519  2.98518  4.58477  3.61503
          0.03078  3.89207  4.61442  0.61958  0.77255  0.48576  0.95510
     36   0.98588  4.20154  3.48224  3.27422  4.07165  3.02560  4.29398  3.20008  3.29098  3.08081  4.11032  3.41896  3.76665  3.63030  3.54028  2.55159  2.83029  2.85108  5.49685  4.29923     48 - -
          2.68618  4.42225  2.77519  2.73123  3.46354  2.40513  3.72494  3.29354  2.67741  2.69355  4.24690  2.90347  2.73739  3.18146  2.89801  2.37887  2.77519  2.98518  4.58477  3.61503
          0.03078  3.89207  4.61442  0.61958  0.77255  0.48576  0.95510
     37   3.07356  4.41833  4.63401  4.11250  3.35436  4.36476  4.81526  1.26387  3.97498  1.71361  3.17732  4.37426  4.65154  4.23309  4.17923  3.72930  3.32727  1.58950  5.33110  4.14298     49 - -
          2.68618  4.42225  2.77519  2.73123  3.46354  2.40513  3.72494  3.29354  2.67741  2.69355  4.24690  2.90347  2.73739  3.18146  2.89801  2.37887  2.77519  2.98518  4.58477  3.61503
          0.03078  3.89207  4.61442  0.61958  0.77255  0.48576  0.95510
     38   2.98972  4.95467  3.16704  2.78460  4.34557  3.47728  3.76959  3.77602  1.01178  3.33673  4.29696  3.20827  3.97609  2.95983  2.43475  3.03032  3.24144  3.48264  5.39204  4.20755     50 - -
          2.68618  4.42225  2.77519  2.73123  3.46354  2.40513  3.72494  3.29354  2.67741  2.69355  4.24690  2.90347  2.73739  3.18146  2.89801  2.37887  2.77519  2.98518  4.58477  3.61503
          0.03078  3.89207  4.61442  0.61958  0.77255  0.48576  0.95510
     39   3.06924  4.52726  4.37056  3.89406  3.14166  4.14254  4.57582  2.11228  3.68972  1.05679  3.03761  4.16543  4.49908  3.98987  3.88858  3.53675  3.34400  1.94951  5.11172  3.88820     51 - -
          2.68618  4.42225  2.77519  2.73123  3.46354  2.40513  3.72494  3.29354  2.67741  2.69355  4.24690  2.90347  2.73739  3.18146  2.89801  2.37887  2.77519  2.98518  4.58477  3.61503
          0.03078  3.89207  4.61442  0.61958  0.77255  0.48576  0.95510
     40   2.96879  5.08435  2.49534  0.99783  4.43296  3.28644  3.87468  3.89074  2.75765  3.50461  4.47757  2.94351  3.89189  3.08979  3.16868  2.94907  3.27310  3.57248  5.60083  4.32284     52 - -
          2.68618  4.42225  2.77519  2.73123  3.46354  2.40513  3.72494  3.29354  2.67741  2.69355  4.24690  2.90347  2.73739  3.18146  2.89801  2.37887  2.77519  2.98518  4.58477  3.61503
          0.03078  3.89207  4.61442  0.61958  0.77255  0.48576  0.95510
     41   2.18490  1.71123  3.83125  3.47521  3.83994  2.96017  4.25126  3.11849  3.34520  2.96233  3.88133  3.45617  3.69839  3.64973  3.55513  1.91321  2.66240  2.73829  5.29821  4.07921     53 - -
          2.68618  4.42225  2.77519  2.73123  3.46354  2.40513  3.72494  3.29354  2.67741  2.69355  4.24690  2.90347  2.73739  3.18146  2.89801  2.37887  2.77519  2.98518  4.58477  3.61503
          0.03078  3.89207  4.61442  0.61958  0.77255  0.48576  0.95510
     42   2.78525  4.30856  3.95820  3.43888  3.43143  3.86240  4.24610  1.46820  2.95332  2.17738  3.33456  3.75918  4.24915  3.62465  3.50503  3.19251  3.04290  1.80239  5.11205  3.88702     54 - -
          2.68618  4.42225  2.77519  2.73123  3.46354  2.40513  3.72494  3.29354  2.67741  2.69355  4.24690  2.90347  2.73739  3.18146  2.89801  2.37887  2.77519  2.98518  4.58477  3.61503
          0.03078  3.89207  4.61442  0.61958  0.77255  0.48576  0.95510
     43   2.87381  4.96118  3.33665  2.69025  4.28959  3.57449  3.57878  3.65191  1.56315  2.82823  4.05189  3.11616  3.94434  2.72683  1.80694  2.89919  3.06060  3.35708  5.31704  4.09989     55 - -
          2.68618  4.42225  2.77519  2.73123  3.46354  2.40513  3.72494  3.29354  2.67741  2.69355  4.24690  2.90347  2.73739  3.18146  2.89801  2.37887  2.77519  2.98518  4.58477  3.61503
          0.03078  3.89207  4.61442  0.61958  0.77255  0.48576  0.95510
     44   1.83924  4.14481  3.44805  3.13224  4.03744  3.00610  4.15526  3.12097  3.10545  3.02396  3.96813  3.31093  3.71917  3.44356  3.39695  2.45583  1.52872  2.76024  5.46687  4.24916     56 - -
          2.68618  4.42225  2.77519  2.73123  3.46354  2.40513  3.72494  3.29354  2.67741  2.69355  4.24690  2.90347  2.73739  3.18146  2.89801  2.37887  2.77519  2.98518  4.58477  3.61503
          0.03078  3.89207  4.61442  0.61958  0.77255  0.48576  0.95510
     45   2.97743  5.01864  3.38158  2.77911  4.42618  3.58672  3.60834  3.80122  1.75747  3.29195  4.18597  3.17428  3.98731  2.76073  1.32143  2.99940  3.16717  3.49957  5.36482  4.18539     57 - -
          2.68618  4.42225  2.77519  2.73123  3.46354  2.40513  3.72494  3.29354  2.67741  2.69355  4.24690  2.90347  2.73739  3.18146  2.89801  2.37887  2.77519  2.98518  4.58477  3.61503
          0.03078  3.89207  4.61442  0.61958  0.77255  0.48576  0.95510
     46   3.01586  4.83015  3.14441  2.90616  3.29811  3.46376  1.10183  3.72183  2.74866  3.21341  4.25774  3.31476  4.01728  3.27259  3.01328  3.08632  3.31982  3.45656  4.76294  3.24838     58 - -
          2.68618  4.42225  2.77519  2.73123  3.46354  2.40513  3.72494  3.29354  2.67741  2.69355  4.24690  2.90347  2.73739  3.18146  2.89801  2.37887  2.77519  2.98518  4.58477  3.61503
          0.03078  3.89207  4.61442  0.61958  0.77255  0.48576  0.95510
     47   2.77699  4.53131  3.38624  3.22794  4.22180  3.21771  4.30395  3.77204  3.28687  3.39684  4.44739  3.53277  0.79199  3.67506  3.53036  2.94505  3.22005  3.41521  5.40319  4.34267     59 - -
          2.68618  4.42225  2.77519  2.73123  3.46354  2.40513  3.72494  3.29354  2.67741  2.69355  4.24690  2.90347  2.73739  3.18146  2.89801  2.37887  2.77519  2.98518  4.58477  3.61503
          0.03078  3.89207  4.61442  0.61958  0.77255  0.48576  0.95510
     48   2.89592  4.88260  2.91549  2.67029  4.05381  3.37874  3.82885  3.68736  2.48967  3.18779  4.21487  3.13028  3.93234  1.19961  2.77356  2.94274  3.19277  3.41574  5.32225  4.01722     60 - -
          2.68618  4.42225  2.77519  2.73123  3.46354  2.40513  3.72494  3.29354  2.67741  2.69355  4.24690  2.90347  2.73739  3.18146  2.89801  2.37887  2.77519  2.98518  4.58477  3.61503
          0.03078  3.89207  4.61442  0.61958  0.77255  0.48576  0.95510
     49   3.17706  4.63341  4.22102  3.86077  3.14288  4.00715  4.51034  2.34778  3.62833  0.85144  3.15937  4.13436  4.43902  3.99197  3.80127  3.58002  3.47035  2.39024  5.02947  3.75738     61 - -
          2.68618  4.42225  2.77519  2.73123  3.46354  2.40513  3.72494  3.29354  2.67741  2.69355  4.24690  2.90347  2.73739  3.18146  2.89801  2.37887  2.77519  2.98518  4.58477  3.61503
          0.03078  3.89207  4.61442  0.61958  0.77255  0.48576  0.95510
     50   2.66087  4.58674  3.15090  2.69509  3.49693  3.44399  2.10814  3.16436  2.49573  2.53650  3.74371  3.12855  3.89570  2.97422  2.82039  2.77171  2.65266  2.91692  4.93878  3.52887     62 - -
          2.68618  4.42225  2.77519  2.73123  3.46354  2.40513  3.72494  3.29354  2.67741  2.69355  4.24690  2.90347  2.73739  3.18146  2.89801  2.37887  2.77519  2.98518  4.58477  3.61503
          0.03078  3.89207  4.61442  0.61958  0.77255  0.48576  0.95510
     51   2.86724  4.34969  4.05401  3.55196  2.90617  3.91448  4.04894  1.54824  3.39162  2.04551  3.24842  3.80457  4.27614  3.68471  3.61246  3.24597  3.11253  2.17670  4.60110  2.49399     63 - -
          2.68618  4.42225  2.77519  2.73123  3.46354  2.40513  3.72494  3.29354  2.67741  2.69355  4.24690  2.90347  2.73739  3.18146  2.89801  2.37887  2.77519  2.98518  4.58477  3.61503
          0.03078  3.89207  4.61442  0.61958  0.77255  0.48576  0.95510
     52   2.96879  5.08435  2.49534  0.99783  4.43296  3.28644  3.87468  3.89074  2.75765  3.50461  4.47757  2.94351  3.89189  3.08979  3.16868  2.94907  3.27310  3.57248  5.60083  4.32284     64 - -
          2.68618  4.42225  2.77519  2.73123  3.46354  2.40513  3.72494  3.29354  2.67741  2.69355  4.24690  2.90347  2.73739  3.18146  2.89801  2.37887  2.77519  2.98518  4.58477  3.61503
          0.03078  3.89207  4.61442  0.61958  0.77255  0.48576  0.95510
     53   2.51443  4.42836  3.13287  2.77981  3.46795  3.25634  3.80043  3.25824  2.76770  2.92273  3.85172  3.15571  3.82724  3.13811  3.11314  1.54438  2.86078  2.95143  4.94700  2.97774     65 - -
          2.68618  4.42225  2.77519  2.73123  3.46354  2.40513  3.72494  3.29354  2.67741  2.69355  4.24690  2.90347  2.73739  3.18146  2.89801  2.37887  2.77519  2.98518  4.58477  3.61503
          0.03078  3.89207  4.61442  0.61958  0.77255  0.48576  0.95510
     54   2.95069  5.03173  3.24109  2.70856  4.43419  3.54715  3.61504  3.81906  1.22059  3.31412  4.20384  3.12789  3.96500  2.76651  2.04214  2.96337  3.15085  3.50810  5.39065  4.19065     66 - -
          2.68618  4.42225  2.77519  2.73123  3.46354  2.40513  3.72494  3.29354  2.67741  2.69355  4.24690  2.90347  2.73739  3.18146  2.89801  2.37887  2.77519  2.98518  4.58477  3.61503
          0.03078  3.89207  4.61442  0.61958  0.77255  0.48576  0.95510
     55   3.12793  4.50309  4.53516  4.00419  1.81614  4.27104  4.30734  2.04189  3.87387  1.39834  2.97147  4.20392  4.52924  4.01857  4.02598  3.60352  3.35660  2.25924  4.64361  3.22933     67 - -
          2.68618  4.42225  2.77519  2.73123  3.46354  2.40513  3.72494  3.29354  2.67741  2.69355  4.24690  2.90347  2.73739  3.18146  2.89801  2.37887  2.77519  2.98518  4.58477  3.61503
          0.03078  3.89207  4.61442  0.61958  0.77255  0.48576  0.95510
     56   3.27510  4.75616  3.86701  3.59991  2.29344  3.85284  3.62725  3.28155  3.45686  2.73047  3.95450  3.74737  4.32615  3.75821  3.63663  3.40991  3.56183  3.15300  3.93801  0.93381     68 - -
          2.68618  4.42225  2.77519  2.73123  3.46354  2.40513  3.72494  3.29354  2.67741  2.69355  4.24690  2.90347  2.73739  3.18146  2.89801  2.37887  2.77519  2.98518  4.58477  3.61503
          0.03078  3.89207  4.61442  0.61958  0.77255  0.48576  0.95510
     57   2.93933  5.08902  3.22542  2.65169  4.49195  3.56681  3.56960  3.86068  1.34390  3.32701  4.18797  3.08576  3.95261  2.51044  1.98022  2.93348  3.11997  3.53907  5.40386  4.19876     69 - -
          2.68618  4.42225  2.77519  2.73123  3.46354  2.40513  3.72494  3.29354  2.67741  2.69355  4.24690  2.90347  2.73739  3.18146  2.89801  2.37887  2.77519  2.98518  4.58477  3.61503
          0.03078  3.89207  4.61442  0.61958  0.77255  0.48576  0.95510
     58   2.83197  4.29782  4.15856  3.59217  3.23073  3.97615  4.30747  1.96736  3.48614  1.71121  2.31602  3.89178  4.30059  3.73547  3.72467  3.27630  2.72381  1.90255  4.99945  3.83725     70 - -
          2.68618  4.42225  2.77519  2.73123  3.46354  2.40513  3.72494  3.29354  2.67741  2.69355  4.24690  2.90347  2.73739  3.18146  2.89801  2.37887  2.77519  2.98518  4.58477  3.61503
          0.03078  3.89207  4.61442  0.61958  0.77255  0.48576  0.95510
     59   3.12085  4.55584  4.41185  3.87458  3.05560  4.23785  4.53553  2.18795  3.67060  1.24626  1.86548  4.17797  4.51276  3.93477  3.86496  3.58668  3.35881  2.26440  5.04355  3.88260     71 - -
          2.68618  4.42225  2.77519  2.73123  3.46354  2.40513  3.72494  3.29354  2.67741  2.69355  4.24690  2.90347  2.73739  3.18146  2.89801  2.37887  2.77519  2.98518  4.58477  3.61503
          0.03078  3.89207  4.61442  0.61958  0.77255  0.48576  0.95510
     60   2.66439  4.88280  2.85790  2.40421  4.17174  3.38447  3.15774  3.59496  2.16598  3.16091  3.98442  2.91356  3.81081  2.12081  2.63939  2.49477  2.67364  3.25989  5.35227  4.03284     72 - -
          2.68618  4.42225  2.77519  2.73123  3.46354  2.40513  3.72494  3.29354  2.67741  2.69355  4.24690  2.90347  2.73739  3.18146  2.89801  2.37887  2.77519  2.98518  4.58477  3.61503
          0.03078  3.89207  4.61442  0.61958  0.77255  0.48576  0.95510
     61   2.34140  3.44917  3.37884  2.92771  3.92786  1.69752  3.93131  3.31401  2.78915  3.01000  3.87694  3.21769  3.73521  3.19026  2.69824  2.50979  2.73512  2.93929  5.27646  4.04257     73 - -
          2.68618  4.42225  2.77519  2.73123  3.46354  2.40513  3.72494  3.29354  2.67741  2.69355  4.24690  2.90347  2.73739  3.18146  2.89801  2.37887  2.77519  2.98518  4.58477  3.61503
          0.03078  3.89207  4.61442  0.61958  0.77255  0.48576  0.95510
     62   2.13855  4.34735  3.06076  2.76932  4.16171  1.62588  3.93155  3.56141  2.76348  3.23024  4.08738  3.10947  3.71930  3.16100  2.77998  2.50395  2.78100  3.12867  5.46308  4.20725     74 - -
          2.68618  4.42225  2.77519  2.73123  3.46354  2.40513  3.72494  3.29354  2.67741  2.69355  4.24690  2.90347  2.73739  3.18146  2.89801  2.37887  2.77519  2.98518  4.58477  3.61503
          0.03078  3.89207  4.61442  0.61958  0.77255  0.48576  0.95510
     63   2.68679  4.25948  3.92361  3.41696  3.45463  3.71671  4.24126  1.97501  3.30822  2.23166  3.36549  3.70857  3.40354  3.62566  3.58348  3.06040  2.97694  1.42196  5.11649  3.89141     75 - -
          2.68618  4.42225  2.77519  2.73123  3.46354  2.40513  3.72494  3.29354  2.67741  2.69355  4.24690  2.90347  2.73739  3.18146  2.89801  2.37887  2.77519  2.98518  4.58477  3.61503
          0.03078  3.89207  4.61442  0.61958  0.77255  0.48576  0.95510
     64   2.68894  4.46266  3.36675  3.26853  4.41090  0.69949  4.38780  4.01510  3.45249  3.66682  4.64257  3.53100  3.85443  3.77507  3.68657  2.86138  3.17170  3.53963  5.50107  4.51339     76 - -
          2.68618  4.42225  2.77519  2.73123  3.46354  2.40513  3.72494  3.29354  2.67741  2.69355  4.24690  2.90347  2.73739  3.18146  2.89801  2.37887  2.77519  2.98518  4.58477  3.61503
          0.03078  3.89207  4.61442  0.61958  0.77255  0.48576  0.95510
     65   3.04632  4.45937  4.36384  3.98023  3.38721  4.08793  4.70458  1.05397  3.80875  1.96904  3.31932  4.22281  4.51710  4.15491  4.00306  3.58497  3.34507  1.84613  5.28222  4.02233     77 - -
          2.68618  4.42225  2.77519  2.73123  3.46354  2.40513  3.72494  3.29354  2.67741  2.69355  4.24690  2.90347  2.73739  3.18146  2.89801  2.37887  2.77519  2.98518  4.58477  3.61503
          0.03078  3.89207  4.61442  0.61958  0.77255  0.48576  0.95510
     66   2.77699  4.53131  3.38624  3.22794  4.22180  3.21771  4.30395  3.77204  3.28687  3.39684  4.44739  3.53277  0.79199  3.67506  3.53036  2.94505  3.22005  3.41521  5.40319  4.34267     78 - -
          2.68618  4.42225  2.77519  2.73123  3.46354  2.40513  3.72494  3.29354  2.67741  2.69355  4.24690  2.90347  2.73739  3.18146  2.89801  2.37887  2.77519  2.98518  4.58477  3.61503
          0.03078  3.89207  4.61442  0.61958  0.77255  0.48576  0.95510
     67   2.48884  4.65981  3.07289  2.50215  3.87765  3.42910  2.98451  3.01367  2.26393  2.89868  3.42850  2.99259  3.81341  2.55441  2.55658  2.65573  2.81294  2.98266  5.16248  3.86960     79 - -
          2.68618  4.42225  2.77519  2.73123  3.46354  2.40513  3.72494  3.29354  2.67741  2.69355  4.24690  2.90347  2.73739  3.18146  2.89801  2.37887  2.77519  2.98518  4.58477  3.61503
          0.03078  3.89207  4.61442  0.61958  0.77255  0.48576  0.95510
     68   3.06286  4.44132  4.53343  4.00765  3.24782  4.28368  4.68592  1.28319  3.84200  1.72328  2.59602  4.27737  4.57654  4.10381  4.03830  3.64265  3.31272  1.86424  5.20987  4.03779     80 - -
          2.68618  4.42225  2.77519  2.73123  3.46354  2.40513  3.72494  3.29354  2.67741  2.69355  4.24690  2.90347  2.73739  3.18146  2.89801  2.37887  2.77519  2.98518  4.58477  3.61503
          0.03078  3.89207  4.61442  0.61958  0.77255  0.48576  0.95510
     69   2.78752  4.85946  3.26394  2.64596  4.15113  3.53309  3.59549  3.02418  1.59989  3.07530  3.95063  3.08909  3.91113  2.75249  2.02940  2.83127  2.98979  3.20959  5.27510  4.03514     81 - -
          2.68618  4.42225  2.77519  2.73123  3.46354  2.40513  3.72494  3.29354  2.67741  2.69355  4.24690  2.90347  2.73739  3.18146  2.89801  2.37887  2.77519  2.98518  4.58477  3.61503
          0.03078  3.89207  4.61442  0.61958  0.77255  0.48576  0.95510
     70   3.26689  4.68147  4.16510  3.75308  2.08822  4.03846  3.49110  3.17448  3.49971  2.58779  3.76857  3.79274  4.40315  3.74740  3.65615  3.42448  3.50177  3.05483  1.51363  1.85017     82 - -
          2.68618  4.42225  2.77519  2.73123  3.46354  2.40513  3.72494  3.29354  2.67741  2.69355  4.24690  2.90347  2.73739  3.18146  2.89801  2.37887  2.77519  2.98518  4.58477  3.61503
          0.03078  3.89207  4.61442  0.61958  0.77255  0.48576  0.95510
     71   2.67474  2.14970  3.97825  3.44604  2.54980  3.68354  3.86290  2.53069  3.32068  2.24162  3.28900  3.64463  4.09391  3.56182  3.53261  3.00322  2.93574  2.36722  4.41285  2.63922     83 - -
          2.68618  4.42225  2.77519  2.73123  3.46354  2.40513  3.72494  3.29354  2.67741  2.69355  4.24690  2.90347  2.73739  3.18146  2.89801  2.37887  2.77519  2.98518  4.58477  3.61503
          0.03078  3.89207  4.61442  0.61958  0.77255  0.48576  0.95510
     72   2.68894  4.46266  3.36675  3.26853  4.41090  0.69949  4.38780  4.01510  3.45249  3.66682  4.64257  3.53100  3.85443  3.77507  3.68657  2.86138  3.17170  3.53963  5.50107  4.51339     84 - -
          2.68618  4.42225  2.77519  2.73123  3.46354  2.40513  3.72494  3.29354  2.67741  2.69355  4.24690  2.90347  2.73739  3.18146  2.89801  2.37887  2.77519  2.98518  4.58477  3.61503
          0.03078  3.89207  4.61442  0.61958  0.77255  0.48576  0.95510
     73   2.50248  4.56762  2.88663  2.54649  4.11408  3.19802  3.75995  3.53204  2.54419  3.15944  4.01009  2.99016  3.76276  2.39417  2.91988  1.77663  2.61629  3.15836  5.39237  4.08817     85 - -
          2.68618  4.42225  2.77519  2.73123  3.46354  2.40513  3.72494  3.29354  2.67741  2.69355  4.24690  2.90347  2.73739  3.18146  2.89801  2.37887  2.77519  2.98518  4.58477  3.61503
          0.03078  3.89207  4.61442  0.61958  0.77255  0.48576  0.95510
     74   2.96879  5.08435  2.49534  0.99783  4.43296  3.28644  3.87468  3.89074  2.75765  3.50461  4.47757  2.94351  3.89189  3.08979  3.16868  2.94907  3.27310  3.57248  5.60083  4.32284     86 - -
          2.68618  4.42225  2.77519  2.73123  3.46354  2.40513  3.72494  3.29354  2.67741  2.69355  4.24690  2.90347  2.73739  3.18146  2.89801  2.37887  2.77519  2.98518  4.58477  3.61503
          0.03078  3.89207  4.61442  0.61958  0.77255  0.48576  0.95510
     75   2.58299  4.56755  3.07523  2.73390  4.19510  1.60816  3.84868  3.66072  2.54028  3.26977  4.14310  3.13027  3.81012  3.06143  2.15363  2.68543  2.93728  3.27282  5.39903  4.16759     87 - -
          2.68618  4.42225  2.77519  2.73123  3.46354  2.40513  3.72494  3.29354  2.67741  2.69355  4.24690  2.90347  2.73739  3.18146  2.89801  2.37887  2.77519  2.98518  4.58477  3.61503
          0.03078  3.89207  4.61442  0.61958  0.77255  0.48576  0.95510
     76   2.83585  5.31128  1.43429  1.91764  4.62909  3.18073  3.71208  4.11989  2.70337  3.65630  4.50375  2.66702  3.78928  2.87992  3.27272  2.46338  3.12690  3.71100  5.83436  4.35832     88 - -
          2.68618  4.42225  2.77519  2.73123  3.46354  2.40513  3.72494  3.29354  2.67741  2.69355  4.24690  2.90347  2.73739  3.18146  2.89801  2.37887  2.77519  2.98518  4.58477  3.61503
          0.03078  3.89207  4.61442  0.61958  0.77255  0.48576  0.95510
     77   3.27510  4.75616  3.86701  3.59991  2.29344  3.85284  3.62725  3.28155  3.45686  2.73047  3.95450  3.74737  4.32615  3.75821  3.63663  3.40991  3.56183  3.15300  3.93801  0.93381     89 - -
          2.68618  4.42225  2.77519  2.73123  3.46354  2.40513  3.72494  3.29354  2.67741  2.69355  4.24690  2.90347  2.73739  3.18146  2.89801  2.37887  2.77519  2.98518  4.58477  3.61503
          0.03078  3.89207  4.61442  0.61958  0.77255  0.48576  0.95510
     78   2.76052  4.92469  2.58803  2.38872  3.90904  3.28799  3.06931  3.78042  2.51827  3.33424  4.21956  1.58694  3.84262  2.92571  2.90107  2.76543  3.05128  3.42832  5.26064  3.79420     90 - -
          2.68618  4.42225  2.77519  2.73123  3.46354  2.40513  3.72494  3.29354  2.67741  2.69355  4.24690  2.90347  2.73739  3.18146  2.89801  2.37887  2.77519  2.98518  4.58477  3.61503
          0.03078  3.89207  4.61442  0.61958  0.77255  0.48576  0.95510
     79   2.82348  4.36046  4.15257  3.81612  3.56420  3.74431  4.61439  2.04877  3.68421  2.24770  3.52619  4.00286  4.30359  4.04251  3.89485  3.24893  3.18446  1.00054  5.35202  4.08493     91 - -
          2.68618  4.42225  2.77519  2.73123  3.46354  2.40513  3.72494  3.29354  2.67741  2.69355  4.24690  2.90347  2.73739  3.18146  2.89801  2.37887  2.77519  2.98518  4.58477  3.61503
          0.03078  3.89207  4.61442  0.61958  0.77255  0.48576  0.95510
     80   3.09560  4.54756  4.35688  3.82661  3.06886  4.19140  4.49855  2.20044  3.61273  1.35054  1.74623  4.13061  4.48531  3.89860  3.81385  3.54431  3.33856  2.26438  5.03668  3.85739     92 - -
          2.68618  4.42225  2.77519  2.73123  3.46354  2.40513  3.72494  3.29354  2.67741  2.69355  4.24690  2.90347  2.73739  3.18146  2.89801  2.37887  2.77519  2.98518  4.58477  3.61503
          0.03078  3.89207  4.61442  0.61958  0.77255  0.48576  0.95510
     81   2.82348  4.36046  4.15257  3.81612  3.56420  3.74431  4.61439  2.04877  3.68421  2.24770  3.52619  4.00286  4.30359  4.04251  3.89485  3.24893  3.18446  1.00054  5.35202  4.08493     93 - -
          2.68618  4.42225  2.77519  2.73123  3.46354  2.40513  3.72494  3.29354  2.67741  2.69355  4.24690  2.90347  2.73739  3.18146  2.89801  2.37887  2.77519  2.98518  4.58477  3.61503
          0.03078  3.89207  4.61442  0.61958  0.77255  0.48576  0.95510
     82   2.98441  4.53004  4.07034  3.66515  3.21601  3.84865  4.39575  2.39355  3.43220  1.80762  1.34088  3.94026  4.30925  3.81272  3.63524  3.33563  3.29004  2.40197  5.05952  3.82309     94 - -
          2.68618  4.42225  2.77519  2.73123  3.46354  2.40513  3.72494  3.29354  2.67741  2.69355  4.24690  2.90347  2.73739  3.18146  2.89801  2.37887  2.77519  2.98518  4.58477  3.61503
          0.03078  3.89207  4.61442  0.61958  0.77255  0.48576  0.95510
     83   2.88090  5.37936  1.81043  1.36416  4.66923  3.19141  3.71992  4.16466  2.70850  3.69562  4.55389  2.66959  3.80145  2.88861  3.27439  2.78134  3.16689  3.76000  5.85307  4.38133     95 - -
          2.68618  4.42225  2.77519  2.73123  3.46354  2.40513  3.72494  3.29354  2.67741  2.69355  4.24690  2.90347  2.73739  3.18146  2.89801  2.37887  2.77519  2.98518  4.58477  3.61503
          0.03078  3.89207  4.61442  0.61958  0.77255  0.48576  0.95510
     84   3.17706  4.63341  4.22102  3.86077  3.14288  4.00715  4.51034  2.34778  3.62833  0.85144  3.15937  4.13436  4.43902  3.99197  3.80127  3.58002  3.47035  2.39024  5.02947  3.75738     96 - -
          2.68618  4.42225  2.77519  2.73123  3.46354  2.40513  3.72494  3.29354  2.67741  2.69355  4.24690  2.90347  2.73739  3.18146  2.89801  2.37887  2.77519  2.98518  4.58477  3.61503
          0.03078  3.89207  4.61442  0.61958  0.77255  0.48576  0.95510
     85   3.17706  4.63341  4.22102  3.86077  3.14288  4.00715  4.51034  2.34778  3.62833  0.85144  3.15937  4.13436  4.43902  3.99197  3.80127  3.58002  3.47035  2.39024  5.02947  3.75738     97 - -
          2.68618  4.42225  2.77519  2.73123  3.46354  2.40513  3.72494  3.29354  2.67741  2.69355  4.24690  2.90347  2.73739  3.18146  2.89801  2.37887  2.77519  2.98518  4.58477  3.61503
          0.03078  3.89207  4.61442  0.61958  0.77255  0.48576  0.95510
     86   2.68894  4.46266  3.36675  3.26853  4.41090  0.69949  4.38780  4.01510  3.45249  3.66682  4.64257  3.53100  3.85443  3.77507  3.68657  2.86138  3.17170  3.53963  5.50107  4.51339     98 - -
          2.68618  4.42225  2.77519  2.73123  3.46354  2.40513  3.72494  3.29354  2.67741  2.69355  4.24690  2.90347  2.73739  3.18146  2.89801  2.37887  2.77519  2.98518  4.58477  3.61503
          0.03078  3.89207  4.61442  0.61958  0.77255  0.48576  0.95510
     87   2.77699  4.53131  3.38624  3.22794  4.22180  3.21771  4.30395  3.77204  3.28687  3.39684  4.44739  3.53277  0.79199  3.67506  3.53036  2.94505  3.22005  3.41521  5.40319  4.34267     99 - -
          2.68618  4.42225  2.77519  2.73123  3.46354  2.40513  3.72494  3.29354  2.67741  2.69355  4.24690  2.90347  2.73739  3.18146  2.89801  2.37887  2.77519  2.98518  4.58477  3.61503
          0.03078  3.89207  4.61442  0.61958  0.77255  0.48576  0.95510
     88   2.32436  4.24513  3.22316  3.03963  4.09568  2.97463  4.14904  3.62084  3.11472  3.33949  4.26380  3.26141  3.71501  3.46246  3.40029  1.06189  2.80592  3.15167  5.46656  4.17926    100 - -
          2.68618  4.42225  2.77519  2.73123  3.46354  2.40513  3.72494  3.29354  2.67741  2.69355  4.24690  2.90347  2.73739  3.18146  2.89801  2.37887  2.77519  2.98518  4.58477  3.61503
          0.03078  3.89207  4.61442  0.61958  0.77255  0.48576  0.95510
     89   3.17706  4.63341  4.22102  3.86077  3.14288  4.00715  4.51034  2.34778  3.62833  0.85144  3.15937  4.13436  4.43902  3.99197  3.80127  3.58002  3.47035  2.39024  5.02947  3.75738    101 - -
          2.68618  4.42225  2.77519  2.73123  3.46354  2.40513  3.72494  3.29354  2.67741  2.69355  4.24690  2.90347  2.73739  3.18146  2.89801  2.37887  2.77519  2.98518  4.58477  3.61503
          0.03078  3.89207  4.61442  0.61958  0.77255  0.48576  0.95510
     90   2.96879  5.08435  2.49534  0.99783  4.43296  3.28644  3.87468  3.89074  2.75765  3.50461  4.47757  2.94351  3.89189  3.08979  3.16868  2.94907  3.27310  3.57248  5.60083  4.32284    102 - -
          2.68618  4.42225  2.77519  2.73123  3.46354  2.40513  3.72494  3.29354  2.67741  2.69355  4.24690  2.90347  2.73739  3.18146  2.89801  2.37887  2.77519  2.98518  4.58477  3.61503
          0.03078  3.89207  4.61442  0.61958  0.77255  0.48576  0.95510
     91   3.01036  5.14212  0.89035  2.34666  4.52169  3.22525  3.94788  4.11426  3.03564  3.71901  4.69737  2.90409  3.87940  3.18693  3.55466  2.97037  3.34928  3.75129  5.68651  4.39112    103 - -
          2.68618  4.42225  2.77519  2.73123  3.46354  2.40513  3.72494  3.29354  2.67741  2.69355  4.24690  2.90347  2.73739  3.18146  2.89801  2.37887  2.77519  2.98518  4.58477  3.61503
          0.03078  3.89207  4.61442  0.61958  0.77255  0.48576  0.95510
     92   3.17706  4.63341  4.22102  3.86077  3.14288  4.00715  4.51034  2.34778  3.62833  0.85144  3.15937  4.13436  4.43902  3.99197  3.80127  3.58002  3.47035  2.39024  5.02947  3.75738    104 - -
          2.68618  4.42225  2.77519  2.73123  3.46354  2.40513  3.72494  3.29354  2.67741  2.69355  4.24690  2.90347  2.73739  3.18146  2.89801  2.37887  2.77519  2.98518  4.58477  3.61503
          0.03078  3.89207  4.61442  0.61958  0.77255  0.48576  0.95510
     93   3.28304  4.67899  4.26561  3.98367  0.98019  3.96854  3.88554  2.80413  3.89017  2.16959  3.53128  4.04115  4.42656  4.05270  4.00506  3.55207  3.58412  2.79630  4.12851  2.49295    105 - -
          2.68618  4.42225  2.77519  2.73123  3.46354  2.40513  3.72494  3.29354  2.67741  2.69355  4.24690  2.90347  2.73739  3.18146  2.89801  2.37887  2.77519  2.98518  4.58477  3.61503
          0.03078  3.89207  4.61442  0.61958  0.77255  0.48576  0.95510
     94   2.52829  4.58734  2.73290  2.53811  4.18743  3.13279  3.85086  3.61324  2.69827  3.30757  4.19454  1.55730  3.76873  3.06621  3.07629  2.61175  2.52196  3.22081  5.49853  4.15216    106 - -
          2.68618  4.42225  2.77519  2.73123  3.46354  2.40513  3.72494  3.29354  2.67741  2.69355  4.24690  2.90347  2.73739  3.18146  2.89801  2.37887  2.77519  2.98518  4.58477  3.61503
          0.03078  3.89207  4.61442  0.61958  0.77255  0.48576  0.95510
     95   3.28304  4.67899  4.26561  3.98367  0.98019  3.96854  3.88554  2.80413  3.89017  2.16959  3.53128  4.04115  4.42656  4.05270  4.00506  3.55207  3.58412  2.79630  4.12851  2.49295    107 - -
          2.68618  4.42225  2.77519  2.73123  3.46354  2.40513  3.72494  3.29354  2.67741  2.69355  4.24690  2.90347  2.73739  3.18146  2.89801  2.37887  2.77519  2.98518  4.58477  3.61503
          0.03078  3.89207  4.61442  0.61958  0.77255  0.48576  0.95510
     96   2.60812  0.90154  4.13196  3.87591  3.86255  3.22712  4.51866  3.00953  3.70289  2.92422  4.04607  3.85766  3.93563  4.04817  3.82387  2.87983  3.07650  2.75283  5.27476  4.15015    108 - -
          2.68618  4.42225  2.77519  2.73123  3.46354  2.40513  3.72494  3.29354  2.67741  2.69355  4.24690  2.90347  2.73739  3.18146  2.89801  2.37887  2.77519  2.98518  4.58477  3.61503
          0.03078  3.89207  4.61442  0.61958  0.77255  0.48576  0.95510
     97   2.22884  4.17140  3.26163  3.00228  4.16261  2.93707  4.10380  3.51910  3.03594  3.26656  4.14116  3.21350  3.66829  3.37447  3.34319  1.29186  2.33681  3.04550  5.52798  4.27700    109 - -
          2.68618  4.42225  2.77519  2.73123  3.46354  2.40513  3.72494  3.29354  2.67741  2.69355  4.24690  2.90347  2.73739  3.18146  2.89801  2.37887  2.77519  2.98518  4.58477  3.61503
          0.03078  3.89207  4.61442  0.61958  0.77255  0.48576  0.95510
     98   3.02723  4.86538  3.51984  3.02657  4.22491  3.51172  3.83794  3.76781  2.24455  3.28017  4.27965  3.38491  4.01319  3.05713  0.94887  3.11034  3.29174  3.49087  5.29990  4.14782    110 - -
          2.68618  4.42225  2.77519  2.73123  3.46354  2.40513  3.72494  3.29354  2.67741  2.69355  4.24690  2.90347  2.73739  3.18146  2.89801  2.37887  2.77519  2.98518  4.58477  3.61503
          0.03078  3.89207  4.61442  0.61958  0.77255  0.48576  0.95510
     99   2.91749  4.95213  3.29587  2.73924  4.08292  3.55303  3.03253  3.72642  2.01477  3.22473  4.12173  3.15070  3.96513  2.79634  1.37394  2.94790  3.12286  3.42748  5.21804  3.92160    111 - -
          2.68618  4.42225  2.77519  2.73123  3.46354  2.40513  3.72494  3.29354  2.67741  2.69355  4.24690  2.90347  2.73739  3.18146  2.89801  2.37887  2.77519  2.98518  4.58477  3.61503
          0.03078  3.89207  4.61442  0.61958  0.77255  0.48576  0.95510
    100   3.28304  4.67899  4.26561  3.98367  0.98019  3.96854  3.88554  2.80413  3.89017  2.16959  3.53128  4.04115  4.42656  4.05270  4.00506  3.55207  3.58412  2.79630  4.12851  2.49295    112 - -
          2.68618  4.42225  2.77519  2.73123  3.46354  2.40513  3.72494  3.29354  2.67741  2.69355  4.24690  2.90347  2.73739  3.18146  2.89801  2.37887  2.77519  2.98518  4.58477  3.61503
          0.03078  3.89207  4.61442  0.61958  0.77255  0.48576  0.95510
    101   2.22738  4.16853  3.28531  2.99676  4.14317  2.94695  4.08634  3.48767  3.01720  3.23422  4.10214  3.21281  3.66853  3.35290  3.33104  1.41481  2.09992  3.02335  5.50599  4.26209    113 - -
          2.68618  4.42225  2.77519  2.73123  3.46354  2.40513  3.72494  3.29354  2.67741  2.69355  4.24690  2.90347  2.73739  3.18146  2.89801  2.37887  2.77519  2.98518  4.58477  3.61503
          0.03078  3.89207  4.61442  0.61958  0.77255  0.48576  0.95510
    102   3.15530  4.51908  4.60109  4.08048  3.15243  4.37343  4.72248  1.58903  3.90324  1.18977  2.99949  4.35748  4.63270  4.14421  4.08413  3.74095  3.39840  1.96404  5.16789  3.98979    114 - -
          2.68618  4.42225  2.77519  2.73123  3.46354  2.40513  3.72494  3.29354  2.67741  2.69355  4.24690  2.90347  2.73739  3.18146  2.89801  2.37887  2.77519  2.98518  4.58477  3.61503
          0.03078  3.89207  4.61442  0.61958  0.77255  0.48576  0.95510
    103   2.98972  4.95467  3.16704  2.78460  4.34557  3.47728  3.76959  3.77602  1.01178  3.33673  4.29696  3.20827  3.97609  2.95983  2.43475  3.03032  3.24144  3.48264  5.39204  4.20755    115 - -
          2.68618  4.42225  2.77519  2.73123  3.46354  2.40513  3.72494  3.29354  2.67741  2.69355  4.24690  2.90347  2.73739  3.18146  2.89801  2.37887  2.77519  2.98518  4.58477  3.61503
          0.03078  3.89207  4.61442  0.61958  0.77255  0.48576  0.95510
    104   2.42295  4.26812  3.44516  3.19785  3.98586  3.10681  4.21372  3.11536  3.14121  2.97817  4.02728  3.40422  3.81204  3.53501  3.39907  2.62441  1.13912  2.80825  5.42193  4.20243    116 - -
          2.68618  4.42225  2.77519  2.73123  3.46354  2.40513  3.72494  3.29354  2.67741  2.69355  4.24690  2.90347  2.73739  3.18146  2.89801  2.37887  2.77519  2.98518  4.58477  3.61503
          0.03078  3.89207  4.61442  0.61958  0.77255  0.48576  0.95510
    105   2.82348  4.36046  4.15257  3.81612  3.56420  3.74431  4.61439  2.04877  3.68421  2.24770  3.52619  4.00286  4.30359  4.04251  3.89485  3.24893  3.18446  1.00054  5.35202  4.08493    117 - -
          2.68618  4.42225  2.77519  2.73123  3.46354  2.40513  3.72494  3.29354  2.67741  2.69355  4.24690  2.90347  2.73739  3.18146  2.89801  2.37887  2.77519  2.98518  4.58477  3.61503
          0.03078  3.89207  4.61442  0.61958  0.77255  0.48576  0.95510
    106   3.17706  4.63341  4.22102  3.86077  3.14288  4.00715  4.51034  2.34778  3.62833  0.85144  3.15937  4.13436  4.43902  3.99197  3.80127  3.58002  3.47035  2.39024  5.02947  3.75738    118 - -
          2.68618  4.42225  2.77519  2.73123  3.46354  2.40513  3.72494  3.29354  2.67741  2.69355  4.24690  2.90347  2.73739  3.18146  2.89801  2.37887  2.77519  2.98518  4.58477  3.61503
          0.03078  3.89207  4.61442  0.61958  0.77255  0.48576  0.95510
    107   3.17098  4.55228  4.58044  4.01825  3.05765  4.37324  4.66029  1.98456  3.86262  1.08492  2.30685  4.31883  4.59320  4.05404  4.04043  3.70604  3.39636  2.17916  5.09373  3.98941    119 - -
          2.68618  4.42225  2.77519  2.73123  3.46354  2.40513  3.72494  3.29354  2.67741  2.69355  4.24690  2.90347  2.73739  3.18146  2.89801  2.37887  2.77519  2.98518  4.58477  3.61503
          0.03078  3.89207  4.61442  0.61958  0.77255  0.48576  0.95510
    108   3.17706  4.63341  4.22102  3.86077  3.14288  4.00715  4.51034  2.34778  3.62833  0.85144  3.15937  4.13436  4.43902  3.99197  3.80127  3.58002  3.47035  2.39024  5.02947  3.75738    120 - -
          2.68618  4.42225  2.77519  2.73123  3.46354  2.40513  3.72494  3.29354  2.67741  2.69355  4.24690  2.90347  2.73739  3.18146  2.89801  2.37887  2.77519  2.98518  4.58477  3.61503
          0.03078  3.89207  4.61442  0.61958  0.77255  0.48576  0.95510
    109   1.29613  4.15433  3.63512  3.29220  3.87094  3.11195  4.24319  2.76845  3.23157  2.76471  3.81791  3.44100  3.80856  3.56300  3.50462  2.55818  2.77331  2.22686  5.40877  4.17627    121 - -
          2.68618  4.42225  2.77519  2.73123  3.46354  2.40513  3.72494  3.29354  2.67741  2.69355  4.24690  2.90347  2.73739  3.18146  2.89801  2.37887  2.77519  2.98518  4.58477  3.61503
          0.03078  3.89207  4.61442  0.61958  0.77255  0.48576  0.95510
    110   3.01036  5.14212  0.89035  2.34666  4.52169  3.22525  3.94788  4.11426  3.03564  3.71901  4.69737  2.90409  3.87940  3.18693  3.55466  2.97037  3.34928  3.75129  5.68651  4.39112    122 - -
          2.68618  4.42225  2.77519  2.73123  3.46354  2.40513  3.72494  3.29354  2.67741  2.69355  4.24690  2.90347  2.73739  3.18146  2.89801  2.37887  2.77519  2.98518  4.58477  3.61503
          0.03078  3.89207  4.61442  0.61958  0.77255  0.48576  0.95510
    111   2.89592  4.88260  2.91549  2.67029  4.05381  3.37874  3.82885  3.68736  2.48967  3.18779  4.21487  3.13028  3.93234  1.19961  2.77356  2.94274  3.19277  3.41574  5.32225  4.01722    123 - -
          2.68618  4.42225  2.77519  2.73123  3.46354  2.40513  3.72494  3.29354  2.67741  2.69355  4.24690  2.90347  2.73739  3.18146  2.89801  2.37887  2.77519  2.98518  4.58477  3.61503
          0.03078  3.89207  4.61442  0.61958  0.77255  0.48576  0.95510
    112   3.15140  4.57112  4.46673  3.92622  3.04396  4.28505  4.57704  2.17639  3.72701  1.11392  2.08986  4.22884  4.54350  3.97407  3.91406  3.63385  3.38610  2.26551  5.05432  3.90747    124 - -
          2.68618  4.42225  2.77519  2.73123  3.46354  2.40513  3.72494  3.29354  2.67741  2.69355  4.24690  2.90347  2.73739  3.18146  2.89801  2.37887  2.77519  2.98518  4.58477  3.61503
          0.03078  3.89207  4.61442  0.61958  0.77255  0.48576  0.95510
    113   3.11205  4.47130  4.58224  4.07935  3.25318  4.34596  4.74571  1.26989  3.89913  1.54872  3.11694  4.34574  4.63554  4.17753  4.09194  3.72550  3.36522  1.82000  5.23552  4.01943    125 - -
          2.68618  4.42225  2.77519  2.73123  3.46354  2.40513  3.72494  3.29354  2.67741  2.69355  4.24690  2.90347  2.73739  3.18146  2.89801  2.37887  2.77519  2.98518  4.58477  3.61503
          0.03078  3.89207  4.61442  0.61958  0.77255  0.48576  0.95510
    114   2.44498  4.55613  2.47142  2.46630  4.24100  2.45741  3.79615  3.67268  2.69992  3.29082  4.11228  2.92448  3.71471  2.98152  3.15417  1.83437  2.58671  3.24116  5.51821  4.19111    126 - -
          2.68618  4.42225  2.77519  2.73123  3.46354  2.40513  3.72494  3.29354  2.67741  2.69355  4.24690  2.90347  2.73739  3.18146  2.89801  2.37887  2.77519  2.98518  4.58477  3.61503
          0.03078  3.89207  4.61442  0.61958  0.77255  0.48576  0.95510
    115   3.02723  4.86538  3.51984  3.02657  4.22491  3.51172  3.83794  3.76781  2.24455  3.28017  4.27965  3.38491  4.01319  3.05713  0.94887  3.11034  3.29174  3.49087  5.29990  4.14782    127 - -
          2.68618  4.42225  2.77519  2.73123  3.46354  2.40513  3.72494  3.29354  2.67741  2.69355  4.24690  2.90347  2.73739  3.18146  2.89801  2.37887  2.77519  2.98518  4.58477  3.61503
          0.03078  3.89207  4.61442  0.61958  0.77255  0.48576  0.95510
    116   2.81867  4.31526  4.10532  3.58319  3.40407  3.92598  4.37267  1.51755  3.44219  1.93568  3.28300  3.88121  4.31396  3.76460  3.69903  3.26303  2.45994  1.87534  5.15856  3.94651    128 - -
          2.68618  4.42225  2.77519  2.73123  3.46354  2.40513  3.72494  3.29354  2.67741  2.69355  4.24690  2.90347  2.73739  3.18146  2.89801  2.37887  2.77519  2.98518  4.58477  3.61503
          0.03078  3.89207  4.61442  0.61958  0.77255  0.48576  0.95510
    117   2.88918  5.41320  1.63590  1.47385  4.70007  3.18486  3.72017  4.20264  2.72177  3.72483  4.58219  2.65729  3.79979  2.88839  3.29998  2.78285  3.17627  3.79119  5.88168  4.39786    129 - -
          2.68618  4.42225  2.77519  2.73123  3.46354  2.40513  3.72494  3.29354  2.67741  2.69355  4.24690  2.90347  2.73739  3.18146  2.89801  2.37887  2.77519  2.98518  4.58477  3.61503
          0.03078  3.89207  4.61442  0.61958  0.77255  0.48576  0.95510
    118   2.81925  4.54378  2.81334  2.96847  2.29191  3.66962  3.58170  3.04782  2.97853  2.64186  3.64666  3.33074  4.06365  3.24728  3.32634  2.96197  3.05638  2.84530  4.20041  1.77983    130 - -
          2.68618  4.42225  2.77519  2.73123  3.46354  2.40513  3.72494  3.29354  2.67741  2.69355  4.24690  2.90347  2.73739  3.18146  2.89801  2.37887  2.77519  2.98518  4.58477  3.61503
          0.03078  3.89207  4.61442  0.61958  0.77255  0.48576  0.95510
    119   3.07356  4.41833  4.63401  4.11250  3.35436  4.36476  4.81526  1.26387  3.97498  1.71361  3.17732  4.37426  4.65154  4.23309  4.17923  3.72930  3.32727  1.58950  5.33110  4.14298    131 - -
          2.68618  4.42225  2.77519  2.73123  3.46354  2.40513  3.72494  3.29354  2.67741  2.69355  4.24690  2.90347  2.73739  3.18146  2.89801  2.37887  2.77519  2.98518  4.58477  3.61503
          0.03078  3.89207  4.61442  0.61958  0.77255  0.48576  0.95510
    120   3.01586  4.83015  3.14441  2.90616  3.29811  3.46376  1.10183  3.72183  2.74866  3.21341  4.25774  3.31476  4.01728  3.27259  3.01328  3.08632  3.31982  3.45656  4.76294  3.24838    132 - -
          2.68618  4.42225  2.77519  2.73123  3.46354  2.40513  3.72494  3.29354  2.67741  2.69355  4.24690  2.90347  2.73739  3.18146  2.89801  2.37887  2.77519  2.98518  4.58477  3.61503
          0.03078  3.89207  4.61442  0.61958  0.77255  0.48576  0.95510
    121   2.50653  3.54009  3.49848  2.94371  3.33765  3.46628  3.80890  2.72183  2.86666  2.45394  3.04963  3.30434  3.89096  3.17732  3.19214  2.11555  2.76632  2.49727  4.81052  3.04110    133 - -
          2.68618  4.42225  2.77519  2.73123  3.46354  2.40513  3.72494  3.29354  2.67741  2.69355  4.24690  2.90347  2.73739  3.18146  2.89801  2.37887  2.77519  2.98518  4.58477  3.61503
          0.03078  3.89207  4.61442  0.61958  0.77255  0.48576  0.95510
    122   2.98476  5.07091  3.38573  2.75065  4.49713  3.60346  3.58188  3.85475  1.53045  3.32302  4.20112  3.15382  3.98430  2.72382  1.50170  2.99144  3.16106  3.54442  5.38484  4.20890    134 - -
          2.68618  4.42225  2.77519  2.73123  3.46354  2.40513  3.72494  3.29354  2.67741  2.69355  4.24690  2.90347  2.73739  3.18146  2.89801  2.37887  2.77519  2.98518  4.58477  3.61503
          0.03078  3.89207  4.61442  0.61958  0.77255  0.48576  0.95510
    123   2.75803  5.13230  2.15775  2.18602  4.32840  3.24444  3.08461  3.91231  2.55224  3.45155  4.28546  1.78241  3.79138  2.82997  3.04927  2.70884  3.02704  3.53217  5.57155  4.12787    135 - -
          2.68618  4.42225  2.77519  2.73123  3.46354  2.40513  3.72494  3.29354  2.67741  2.69355  4.24690  2.90347  2.73739  3.18146  2.89801  2.37887  2.77519  2.98518  4.58477  3.61503
          0.03078  3.89207  4.61442  0.61958  0.77255  0.48576  0.95510
    124   3.28304  4.67899  4.26561  3.98367  0.98019  3.96854  3.88554  2.80413  3.89017  2.16959  3.53128  4.04115  4.42656  4.05270  4.00506  3.55207  3.58412  2.79630  4.12851  2.49295    136 - -
          2.68618  4.42225  2.77519  2.73123  3.46354  2.40513  3.72494  3.29354  2.67741  2.69355  4.24690  2.90347  2.73739  3.18146  2.89801  2.37887  2.77519  2.98518  4.58477  3.61503
          0.03078  3.89207  4.61442  0.61958  0.77255  0.48576  0.95510
    125   3.04632  4.45937  4.36384  3.98023  3.38721  4.08793  4.70458  1.05397  3.80875  1.96904  3.31932  4.22281  4.51710  4.15491  4.00306  3.58497  3.34507  1.84613  5.28222  4.02233    137 - -
          2.68618  4.42225  2.77519  2.73123  3.46354  2.40513  3.72494  3.29354  2.67741  2.69355  4.24690  2.90347  2.73739  3.18146  2.89801  2.37887  2.77519  2.98518  4.58477  3.61503
          0.03078  3.89207  4.61442  0.61958  0.77255  0.48576  0.95510
    126   3.01586  4.83015  3.14441  2.90616  3.29811  3.46376  1.10183  3.72183  2.74866  3.21341  4.25774  3.31476  4.01728  3.27259  3.01328  3.08632  3.31982  3.45656  4.76294  3.24838    138 - -
          2.68618  4.42225  2.77519  2.73123  3.46354  2.40513  3.72494  3.29354  2.67741  2.69355  4.24690  2.90347  2.73739  3.18146  2.89801  2.37887  2.77519  2.98518  4.58477  3.61503
          0.03078  3.89207  4.61442  0.61958  0.77255  0.48576  0.95510
    127   3.02723  4.86538  3.51984  3.02657  4.22491  3.51172  3.83794  3.76781  2.24455  3.28017  4.27965  3.38491  4.01319  3.05713  0.94887  3.11034  3.29174  3.49087  5.29990  4.14782    139 - -
          2.68618  4.42225  2.77519  2.73123  3.46354  2.40513  3.72494  3.29354  2.67741  2.69355  4.24690  2.90347  2.73739  3.18146  2.89801  2.37887  2.77519  2.98518  4.58477  3.61503
          0.03078  3.89207  4.61442  0.61958  0.77255  0.48576  0.95510
    128   3.01036  5.14212  0.89035  2.34666  4.52169  3.22525  3.94788  4.11426  3.03564  3.71901  4.69737  2.90409  3.87940  3.18693  3.55466  2.97037  3.34928  3.75129  5.68651  4.39112    140 - -
          2.68618  4.42225  2.77519  2.73123  3.46354  2.40513  3.72494  3.29354  2.67741  2.69355  4.24690  2.90347  2.73739  3.18146  2.89801  2.37887  2.77519  2.98518  4.58477  3.61503
          0.03078  3.89207  4.61442  0.61958  0.77255  0.48576  0.95510
    129   3.04632  4.45937  4.36384  3.98023  3.38721  4.08793  4.70458  1.05397  3.80875  1.96904  3.31932  4.22281  4.51710  4.15491  4.00306  3.58497  3.34507  1.84613  5.28222  4.02233    141 - -
          2.68618  4.42225  2.77519  2.73123  3.46354  2.40513  3.72494  3.29354  2.67741  2.69355  4.24690  2.90347  2.73739  3.18146  2.89801  2.37887  2.77519  2.98518  4.58477  3.61503
          0.03078  3.89207  4.61442  0.61958  0.77255  0.48576  0.95510
    130   2.98972  4.95467  3.16704  2.78460  4.34557  3.47728  3.76959  3.77602  1.01178  3.33673  4.29696  3.20827  3.97609  2.95983  2.43475  3.03032  3.24144  3.48264  5.39204  4.20755    142 - -
          2.68618  4.42225  2.77519  2.73123  3.46354  2.40513  3.72494  3.29354  2.67741  2.69355  4.24690  2.90347  2.73739  3.18146  2.89801  2.37887  2.77519  2.98518  4.58477  3.61503
          0.03078  3.89207  4.61442  0.61958  0.77255  0.48576  0.95510
    131   2.77699  4.53131  3.38624  3.22794  4.22180  3.21771  4.30395  3.77204  3.28687  3.39684  4.44739  3.53277  0.79199  3.67506  3.53036  2.94505  3.22005  3.41521  5.40319  4.34267    143 - -
          2.68618  4.42225  2.77519  2.73123  3.46354  2.40513  3.72494  3.29354  2.67741  2.69355  4.24690  2.90347  2.73739  3.18146  2.89801  2.37887  2.77519  2.98518  4.58477  3.61503
          0.03078  3.89207  4.61442  0.61958  0.77255  0.48576  0.95510
    132   3.01036  5.14212  0.89035  2.34666  4.52169  3.22525  3.94788  4.11426  3.03564  3.71901  4.69737  2.90409  3.87940  3.18693  3.55466  2.97037  3.34928  3.75129  5.68651  4.39112    144 - -
          2.68618  4.42225  2.77519  2.73123  3.46354  2.40513  3.72494  3.29354  2.67741  2.69355  4.24690  2.90347  2.73739  3.18146  2.89801  2.37887  2.77519  2.98518  4.58477  3.61503
          0.03078  3.89207  4.61442  0.61958  0.77255  0.48576  0.95510
    133   2.73937  4.73690  2.71865  2.60600  4.10345  3.19687  3.93633  3.81786  2.84155  3.46245  4.41743  1.12382  3.84960  3.20896  3.19701  2.80571  3.12178  3.43809  5.40709  4.05026    145 - -
          2.68618  4.42225  2.77519  2.73123  3.46354  2.40513  3.72494  3.29354  2.67741  2.69355  4.24690  2.90347  2.73739  3.18146  2.89801  2.37887  2.77519  2.98518  4.58477  3.61503
          0.03078  3.89207  4.61442  0.61958  0.77255  0.48576  0.95510
    134   3.28304  4.67899  4.26561  3.98367  0.98019  3.96854  3.88554  2.80413  3.89017  2.16959  3.53128  4.04115  4.42656  4.05270  4.00506  3.55207  3.58412  2.79630  4.12851  2.49295    146 - -
          2.68618  4.42225  2.77519  2.73123  3.46354  2.40513  3.72494  3.29354  2.67741  2.69355  4.24690  2.90347  2.73739  3.18146  2.89801  2.37887  2.77519  2.98518  4.58477  3.61503
          0.03078  3.89207  4.61442  0.61958  0.77255  0.48576  0.95510
    135   3.17706  4.63341  4.22102  3.86077  3.14288  4.00715  4.51034  2.34778  3.62833  0.85144  3.15937  4.13436  4.43902  3.99197  3.80127  3.58002  3.47035  2.39024  5.02947  3.75738    147 - -
          2.68618  4.42225  2.77519  2.73123  3.46354  2.40513  3.72494  3.29354  2.67741  2.69355  4.24690  2.90347  2.73739  3.18146  2.89801  2.37887  2.77519  2.98518  4.58477  3.61503
          0.03078  3.89207  4.61442  0.61958  0.77255  0.48576  0.95510
    136   2.98441  4.53004  4.07034  3.66515  3.21601  3.84865  4.39575  2.39355  3.43220  1.80762  1.34088  3.94026  4.30925  3.81272  3.63524  3.33563  3.29004  2.40197  5.05952  3.82309    148 - -
          2.68618  4.42225  2.77519  2.73123  3.46354  2.40513  3.72494  3.29354  2.67741  2.69355  4.24690  2.90347  2.73739  3.18146  2.89801  2.37887  2.77519  2.98518  4.58477  3.61503
          0.03078  3.89207  4.61442  0.61958  0.77255  0.48576  0.95510
    137   2.68894  4.46266  3.36675  3.26853  4.41090  0.69949  4.38780  4.01510  3.45249  3.66682  4.64257  3.53100  3.85443  3.77507  3.68657  2.86138  3.17170  3.53963  5.50107  4.51339    149 - -
          2.68618  4.42225  2.77519  2.73123  3.46354  2.40513  3.72494  3.29354  2.67741  2.69355  4.24690  2.90347  2.73739  3.18146  2.89801  2.37887  2.77519  2.98518  4.58477  3.61503
          0.03078  3.89207  4.61442  0.61958  0.77255  0.48576  0.95510
    138   3.16656  4.54187  4.57485  4.05644  3.12282  4.36098  4.69770  1.72607  3.87030  1.09882  2.97633  4.33896  4.62223  4.11585  4.05203  3.73000  3.40983  2.02434  5.14257  3.96101    150 - -
          2.68618  4.42225  2.77519  2.73123  3.46354  2.40513  3.72494  3.29354  2.67741  2.69355  4.24690  2.90347  2.73739  3.18146  2.89801  2.37887  2.77519  2.98518  4.58477  3.61503
          0.03078  3.89207  4.61442  0.61958  0.77255  0.48576  0.95510
    139   2.68894  4.46266  3.36675  3.26853  4.41090  0.69949  4.38780  4.01510  3.45249  3.66682  4.64257  3.53100  3.85443  3.77507  3.68657  2.86138  3.17170  3.53963  5.50107  4.51339    151 - -
          2.68618  4.42225  2.77519  2.73123  3.46354  2.40513  3.72494  3.29354  2.67741  2.69355  4.24690  2.90347  2.73739  3.18146  2.89801  2.37887  2.77519  2.98518  4.58477  3.61503
          0.03078  3.89207  4.61442  0.61958  0.77255  0.48576  0.95510
    140   2.96845  5.06707  3.33042  2.72457  4.48740  3.58516  3.58598  3.85209  1.31483  3.32487  4.20162  3.13673  3.97406  2.72841  1.81065  2.97371  3.15063  3.53853  5.39066  4.20495    152 - -
          2.68618  4.42225  2.77519  2.73123  3.46354  2.40513  3.72494  3.29354  2.67741  2.69355  4.24690  2.90347  2.73739  3.18146  2.89801  2.37887  2.77519  2.98518  4.58477  3.61503
          0.03078  3.89207  4.61442  0.61958  0.77255  0.48576  0.95510
    141   2.86986  5.04185  3.20200  2.60787  4.37524  3.54438  2.74635  3.79366  1.55812  3.28035  4.12619  3.05729  3.92204  2.70013  1.96547  2.86863  3.05688  3.46803  5.36213  4.12032    153 - -
          2.68618  4.42225  2.77519  2.73123  3.46354  2.40513  3.72494  3.29354  2.67741  2.69355  4.24690  2.90347  2.73739  3.18146  2.89801  2.37887  2.77519  2.98518  4.58477  3.61503
          0.03078  3.89207  4.61442  0.61958  0.77255  0.48576  0.95510
    142   2.22632  2.43882  3.73363  3.40176  4.02708  1.39633  4.26969  3.36169  3.33319  3.14949  4.04430  3.44010  3.69387  3.63282  3.56797  2.44142  2.71065  2.92870  5.39923  4.23963    154 - -
          2.68618  4.42225  2.77519  2.73123  3.46354  2.40513  3.72494  3.29354  2.67741  2.69355  4.24690  2.90347  2.73739  3.18146  2.89801  2.37887  2.77519  2.98518  4.58477  3.61503
          0.03078  3.89207  4.61442  0.61958  0.77255  0.48576  0.95510
    143   2.73937  4.73690  2.71865  2.60600  4.10345  3.19687  3.93633  3.81786  2.84155  3.46245  4.41743  1.12382  3.84960  3.20896  3.19701  2.80571  3.12178  3.43809  5.40709  4.05026    155 - -
          2.68618  4.42225  2.77519  2.73123  3.46354  2.40513  3.72494  3.29354  2.67741  2.69355  4.24690  2.90347  2.73739  3.18146  2.89801  2.37887  2.77519  2.98518  4.58477  3.61503
          0.03078  3.89207  4.61442  0.61958  0.77255  0.48576  0.95510
    144   2.74522  4.44900  3.57025  3.01767  3.43258  3.68288  3.90325  2.42161  2.30554  1.68193  3.37055  3.41235  4.05992  3.19619  2.99030  2.98137  2.97853  2.43658  5.00306  3.75749    156 - -
          2.68618  4.42225  2.77519  2.73123  3.46354  2.40513  3.72494  3.29354  2.67741  2.69355  4.24690  2.90347  2.73739  3.18146  2.89801  2.37887  2.77519  2.98518  4.58477  3.61503
          0.03078  3.89207  4.61442  0.61958  0.77255  0.48576  0.95510
    145   2.96475  4.40070  4.37136  3.88766  3.35248  4.10591  4.61951  1.91401  3.72356  1.66169  3.24171  4.14528  4.48906  4.03771  3.94590  3.49065  3.24575  1.25810  5.24704  4.00462    157 - -
          2.68618  4.42225  2.77519  2.73123  3.46354  2.40513  3.72494  3.29354  2.67741  2.69355  4.24690  2.90347  2.73739  3.18146  2.89801  2.37887  2.77519  2.98518  4.58477  3.61503
          0.03078  3.89207  4.61442  0.61958  0.77255  0.48576  0.95510
    146   3.40636  4.73909  4.34248  3.97807  1.60447  4.19254  3.44431  3.14858  3.84360  2.52626  3.76850  3.89814  4.52409  3.91395  3.95603  3.55196  3.63657  3.06271  3.62817  1.16347    158 - -
          2.68618  4.42225  2.77519  2.73123  3.46354  2.40513  3.72494  3.29354  2.67741  2.69355  4.24690  2.90347  2.73739  3.18146  2.89801  2.37887  2.77519  2.98518  4.58477  3.61503
          0.03078  3.89207  4.61442  0.61958  0.77255  0.48576  0.95510
    147   3.11756  4.47510  4.59129  4.08425  3.24125  4.35434  4.74641  1.29890  3.90632  1.50269  3.10061  4.35163  4.63760  4.17732  4.09713  3.73101  3.36871  1.83275  5.22852  4.01961    159 - -
          2.68618  4.42225  2.77519  2.73123  3.46354  2.40513  3.72494  3.29354  2.67741  2.69355  4.24690  2.90347  2.73739  3.18146  2.89801  2.37887  2.77519  2.98518  4.58477  3.61503
          0.03078  3.89207  4.61442  0.61958  0.77255  0.48576  0.95510
    148   3.04632  4.45937  4.36384  3.98023  3.38721  4.08793  4.70458  1.05397  3.80875  1.96904  3.31932  4.22281  4.51710  4.15491  4.00306  3.58497  3.34507  1.84613  5.28222  4.02233    160 - -
          2.68618  4.42225  2.77519  2.73123  3.46354  2.40513  3.72494  3.29354  2.67741  2.69355  4.24690  2.90347  2.73739  3.18146  2.89801  2.37887  2.77519  2.98518  4.58477  3.61503
          0.03078  3.89207  4.61442  0.61958  0.77255  0.48576  0.95510
    149   3.01036  5.14212  0.89035  2.34666  4.52169  3.22525  3.94788  4.11426  3.03564  3.71901  4.69737  2.90409  3.87940  3.18693  3.55466  2.97037  3.34928  3.75129  5.68651  4.39112    161 - -
          2.68618  4.42225  2.77519  2.73123  3.46354  2.40513  3.72494  3.29354  2.67741  2.69355  4.24690  2.90347  2.73739  3.18146  2.89801  2.37887  2.77519  2.98518  4.58477  3.61503
          0.03078  3.89207  4.61442  0.61958  0.77255  0.48576  0.95510
    150   3.28304  4.67899  4.26561  3.98367  0.98019  3.96854  3.88554  2.80413  3.89017  2.16959  3.53128  4.04115  4.42656  4.05270  4.00506  3.55207  3.58412  2.79630  4.12851  2.49295    162 - -
          2.68618  4.42225  2.77519  2.73123  3.46354  2.40513  3.72494  3.29354  2.67741  2.69355  4.24690  2.90347  2.73739  3.18146  2.89801  2.37887  2.77519  2.98518  4.58477  3.61503
          0.03078  3.89207  4.61442  0.61958  0.77255  0.48576  0.95510
    151   2.68894  4.46266  3.36675  3.26853  4.41090  0.69949  4.38780  4.01510  3.45249  3.66682  4.64257  3.53100  3.85443  3.77507  3.68657  2.86138  3.17170  3.53963  5.50107  4.51339    163 - -
          2.68618  4.42225  2.77519  2.73123  3.46354  2.40513  3.72494  3.29354  2.67741  2.69355  4.24690  2.90347  2.73739  3.18146  2.89801  2.37887  2.77519  2.98518  4.58477  3.61503
          0.03078  3.89207  4.61442  0.61958  0.77255  0.48576  0.95510
    152   3.17706  4.63341  4.22102  3.86077  3.14288  4.00715  4.51034  2.34778  3.62833  0.85144  3.15937  4.13436  4.43902  3.99197  3.80127  3.58002  3.47035  2.39024  5.02947  3.75738    164 - -
          2.68618  4.42225  2.77519  2.73123  3.46354  2.40513  3.72494  3.29354  2.67741  2.69355  4.24690  2.90347  2.73739  3.18146  2.89801  2.37887  2.77519  2.98518  4.58477  3.61503
          0.03078  3.89207  4.61442  0.61958  0.77255  0.48576  0.95510
    153   0.98588  4.20154  3.48224  3.27422  4.07165  3.02560  4.29398  3.20008  3.29098  3.08081  4.11032  3.41896  3.76665  3.63030  3.54028  2.55159  2.83029  2.85108  5.49685  4.29923    165 - -
          2.68618  4.42225  2.77519  2.73123  3.46354  2.40513  3.72494  3.29354  2.67741  2.69355  4.24690  2.90347  2.73739  3.18146  2.89801  2.37887  2.77519  2.98518  4.58477  3.61503
          0.03078  3.89207  4.61442  0.61958  0.77255  0.48576  0.95510
    154   2.98972  4.95467  3.16704  2.78460  4.34557  3.47728  3.76959  3.77602  1.01178  3.33673  4.29696  3.20827  3.97609  2.95983  2.43475  3.03032  3.24144  3.48264  5.39204  4.20755    166 - -
          2.68618  4.42225  2.77519  2.73123  3.46354  2.40513  3.72494  3.29354  2.67741  2.69355  4.24690  2.90347  2.73739  3.18146  2.89801  2.37887  2.77519  2.98518  4.58477  3.61503
          0.03078  3.89207  4.61442  0.61958  0.77255  0.48576  0.95510
    155   2.98972  4.95467  3.16704  2.78460  4.34557  3.47728  3.76959  3.77602  1.01178  3.33673  4.29696  3.20827  3.97609  2.95983  2.43475  3.03032  3.24144  3.48264  5.39204  4.20755    167 - -
          2.68618  4.42225  2.77519  2.73123  3.46354  2.40513  3.72494  3.29354  2.67741  2.69355  4.24690  2.90347  2.73739  3.18146  2.89801  2.37887  2.77519  2.98518  4.58477  3.61503
          0.03078  3.89207  4.61442  0.61958  0.77255  0.48576  0.95510
    156   3.37498  4.74054  4.26245  3.89579  1.77238  4.15199  3.45729  3.14487  3.76334  2.53598  3.77587  3.86318  4.49683  3.87044  3.89949  3.51676  3.61057  3.05429  3.65777  1.09616    168 - -
          2.68618  4.42225  2.77519  2.73123  3.46354  2.40513  3.72494  3.29354  2.67741  2.69355  4.24690  2.90347  2.73739  3.18146  2.89801  2.37887  2.77519  2.98518  4.58477  3.61503
          0.03078  3.89207  4.61442  0.61958  0.77255  0.48576  0.95510
    157   2.70640  3.68513  3.30628  2.69130  4.03501  3.48140  3.63409  3.39250  1.96709  3.00609  3.87557  3.11671  3.88858  2.81057  1.73453  2.78517  2.93615  3.10284  5.22264  3.98583    169 - -
          2.68618  4.42225  2.77519  2.73123  3.46354  2.40513  3.72494  3.29354  2.67741  2.69355  4.24690  2.90347  2.73739  3.18146  2.89801  2.37887  2.77519  2.98518  4.58477  3.61503
          0.03078  3.89207  4.61442  0.61958  0.77255  0.48576  0.95510
    158   3.01036  5.14212  0.89035  2.34666  4.52169  3.22525  3.94788  4.11426  3.03564  3.71901  4.69737  2.90409  3.87940  3.18693  3.55466  2.97037  3.34928  3.75129  5.68651  4.39112    170 - -
          2.68618  4.42225  2.77519  2.73123  3.46354  2.40513  3.72494  3.29354  2.67741  2.69355  4.24690  2.90347  2.73739  3.18146  2.89801  2.37887  2.77519  2.98518  4.58477  3.61503
          0.03078  3.89207  4.61442  0.61958  0.77255  0.48576  0.95510
    159   2.19341  4.32270  3.19421  2.72275  3.25805  2.55766  3.81069  3.21216  2.73184  2.89056  3.74437  3.10824  3.03934  3.04977  3.12640  2.16692  2.72054  2.87666  5.18868  3.92216    171 - -
          2.68618  4.42225  2.77519  2.73123  3.46354  2.40513  3.72494  3.29354  2.67741  2.69355  4.24690  2.90347  2.73739  3.18146  2.89801  2.37887  2.77519  2.98518  4.58477  3.61503
          0.03078  3.89207  4.61442  0.61958  0.77255  0.48576  0.95510
    160   2.92627  4.95012  3.30993  2.75534  4.09113  3.55395  3.13510  3.73228  2.01359  3.22865  4.13054  3.16175  3.97012  2.80407  1.33654  2.95891  3.13337  3.43446  5.22161  3.93070    172 - -
          2.68618  4.42225  2.77519  2.73123  3.46354  2.40513  3.72494  3.29354  2.67741  2.69355  4.24690  2.90347  2.73739  3.18146  2.89801  2.37887  2.77519  2.98518  4.58477  3.61503
          0.03078  3.89207  4.61442  0.61958  0.77255  0.48576  0.95510
    161   2.31767  4.28956  3.10349  2.78521  4.08900  3.03959  3.93722  3.47839  2.83034  3.17178  4.01894  2.78671  3.69987  3.17407  3.18683  2.01457  1.73079  3.05150  5.42472  4.15976    173 - -
          2.68618  4.42225  2.77519  2.73123  3.46354  2.40513  3.72494  3.29354  2.67741  2.69355  4.24690  2.90347  2.73739  3.18146  2.89801  2.37887  2.77519  2.98518  4.58477  3.61503
          0.03078  3.89207  4.61442  0.61958  0.77255  0.48576  0.95510
    162   2.67121  4.82058  3.00370  2.48337  4.00003  3.43158  3.05789  3.49891  2.23665  2.78497  3.91556  2.35255  3.83474  2.75555  2.26537  2.70291  2.89475  3.18544  5.23124  3.90045    174 - -
          2.68618  4.42225  2.77519  2.73123  3.46354  2.40513  3.72494  3.29354  2.67741  2.69355  4.24690  2.90347  2.73739  3.18146  2.89801  2.37887  2.77519  2.98518  4.58477  3.61503
          0.03078  3.89207  4.61442  0.61958  0.77255  0.48576  0.95510
    163   2.60703  4.72385  3.02783  2.34538  3.95508  3.42384  3.59988  3.05697  2.11211  2.95452  3.34893  2.97180  3.81297  2.33754  2.70306  2.65853  2.83158  3.04412  5.21533  3.91577    175 - -
          2.68618  4.42225  2.77519  2.73123  3.46354  2.40513  3.72494  3.29354  2.67741  2.69355  4.24690  2.90347  2.73739  3.18146  2.89801  2.37887  2.77519  2.98518  4.58477  3.61503
          0.03078  3.89207  4.61442  0.61958  0.77255  0.48576  0.95510
    164   3.01586  4.83015  3.14441  2.90616  3.29811  3.46376  1.10183  3.72183  2.74866  3.21341  4.25774  3.31476  4.01728  3.27259  3.01328  3.08632  3.31982  3.45656  4.76294  3.24838    176 - -
          2.68618  4.42225  2.77519  2.73123  3.46354  2.40513  3.72494  3.29354  2.67741  2.69355  4.24690  2.90347  2.73739  3.18146  2.89801  2.37887  2.77519  2.98518  4.58477  3.61503
          0.03078  3.89207  4.61442  0.61958  0.77255  0.48576  0.95510
    165   3.04632  4.45937  4.36384  3.98023  3.38721  4.08793  4.70458  1.05397  3.80875  1.96904  3.31932  4.22281  4.51710  4.15491  4.00306  3.58497  3.34507  1.84613  5.28222  4.02233    177 - -
          2.68618  4.42225  2.77519  2.73123  3.46354  2.40513  3.72494  3.29354  2.67741  2.69355  4.24690  2.90347  2.73739  3.18146  2.89801  2.37887  2.77519  2.98518  4.58477  3.61503
          0.03078  3.89207  4.61442  0.61958  0.77255  0.48576  0.95510
    166   2.46130  4.34042  3.26414  2.79647  3.69194  3.28862  3.82891  3.02624  2.72425  2.72428  2.79728  3.17747  2.27681  3.09326  3.07609  2.41946  2.78127  2.75436  5.11241  3.84576    178 - -
          2.68618  4.42225  2.77519  2.73123  3.46354  2.40513  3.72494  3.29354  2.67741  2.69355  4.24690  2.90347  2.73739  3.18146  2.89801  2.37887  2.77519  2.98518  4.58477  3.61503
          0.03078  3.89207  4.61442  0.61958  0.77255  0.48576  0.95510
    167   3.27510  4.75616  3.86701  3.59991  2.29344  3.85284  3.62725  3.28155  3.45686  2.73047  3.95450  3.74737  4.32615  3.75821  3.63663  3.40991  3.56183  3.15300  3.93801  0.93381    179 - -
          2.68618  4.42225  2.77519  2.73123  3.46354  2.40513  3.72494  3.29354  2.67741  2.69355  4.24690  2.90347  2.73739  3.18146  2.89801  2.37887  2.77519  2.98518  4.58477  3.61503
          0.03078  3.89207  4.61442  0.61958  0.77255  0.48576  0.95510
    168   3.02723  4.86538  3.51984  3.02657  4.22491  3.51172  3.83794  3.76781  2.24455  3.28017  4.27965  3.38491  4.01319  3.05713  0.94887  3.11034  3.29174  3.49087  5.29990  4.14782    180 - -
          2.68618  4.42225  2.77519  2.73123  3.46354  2.40513  3.72494  3.29354  2.67741  2.69355  4.24690  2.90347  2.73739  3.18146  2.89801  2.37887  2.77519  2.98518  4.58477  3.61503
          0.03078  3.89207  4.61442  0.61958  0.77255  0.48576  0.95510
    169   2.96879  5.08435  2.49534  0.99783  4.43296  3.28644  3.87468  3.89074  2.75765  3.50461  4.47757  2.94351  3.89189  3.08979  3.16868  2.94907  3.27310  3.57248  5.60083  4.32284    181 - -
          2.68618  4.42225  2.77519  2.73123  3.46354  2.40513  3.72494  3.29354  2.67741  2.69355  4.24690  2.90347  2.73739  3.18146  2.89801  2.37887  2.77519  2.98518  4.58477  3.61503
          0.03078  3.89207  4.61442  0.61958  0.77255  0.48576  0.95510
    170   2.80467  5.18494  1.86666  2.15046  4.51543  3.17995  3.73581  4.06397  2.71354  3.61902  4.47621  1.62098  3.79296  2.91513  3.25159  2.74416  3.11049  3.65562  5.74760  4.29082    182 - -
          2.68618  4.42225  2.77519  2.73123  3.46354  2.40513  3.72494  3.29354  2.67741  2.69355  4.24690  2.90347  2.73739  3.18146  2.89801  2.37887  2.77519  2.98518  4.58477  3.61503
          0.03078  3.89207  4.61442  0.61958  0.77255  0.48576  0.95510
    171   2.98972  4.95467  3.16704  2.78460  4.34557  3.47728  3.76959  3.77602  1.01178  3.33673  4.29696  3.20827  3.97609  2.95983  2.43475  3.03032  3.24144  3.48264  5.39204  4.20755    183 - -
          2.68618  4.42225  2.77519  2.73123  3.46354  2.40513  3.72494  3.29354  2.67741  2.69355  4.24690  2.90347  2.73739  3.18146  2.89801  2.37887  2.77519  2.98518  4.58477  3.61503
          0.03078  3.89207  4.61442  0.61958  0.77255  0.48576  0.95510
    172   2.73937  4.73690  2.71865  2.60600  4.10345  3.19687  3.93633  3.81786  2.84155  3.46245  4.41743  1.12382  3.84960  3.20896  3.19701  2.80571  3.12178  3.43809  5.40709  4.05026    184 - -
          2.68618  4.42225  2.77519  2.73123  3.46354  2.40513  3.72494  3.29354  2.67741  2.69355  4.24690  2.90347  2.73739  3.18146  2.89801  2.37887  2.77519  2.98518  4.58477  3.61503
          0.03078  3.89207  4.61442  0.61958  0.77255  0.48576  0.95510
    173   3.17706  4.63341  4.22102  3.86077  3.14288  4.00715  4.51034  2.34778  3.62833  0.85144  3.15937  4.13436  4.43902  3.99197  3.80127  3.58002  3.47035  2.39024  5.02947  3.75738    185 - -
          2.68618  4.42225  2.77519  2.73123  3.46354  2.40513  3.72494  3.29354  2.67741  2.69355  4.24690  2.90347  2.73739  3.18146  2.89801  2.37887  2.77519  2.98518  4.58477  3.61503
          0.03078  3.89207  4.61442  0.61958  0.77255  0.48576  0.95510
    174   2.42295  4.26812  3.44516  3.19785  3.98586  3.10681  4.21372  3.11536  3.14121  2.97817  4.02728  3.40422  3.81204  3.53501  3.39907  2.62441  1.13912  2.80825  5.42193  4.20243    186 - -
          2.68618  4.42225  2.77519  2.73123  3.46354  2.40513  3.72494  3.29354  2.67741  2.69355  4.24690  2.90347  2.73739  3.18146  2.89801  2.37887  2.77519  2.98518  4.58477  3.61503
          0.03078  3.89207  4.61442  0.61958  0.77255  0.48576  0.95510
    175   2.68894  4.46266  3.36675  3.26853  4.41090  0.69949  4.38780  4.01510  3.45249  3.66682  4.64257  3.53100  3.85443  3.77507  3.68657  2.86138  3.17170  3.53963  5.50107  4.51339    187 - -
          2.68618  4.42225  2.77519  2.73123  3.46354  2.40513  3.72494  3.29354  2.67741  2.69355  4.24690  2.90347  2.73739  3.18146  2.89801  2.37887  2.77519  2.98518  4.58477  3.61503
          0.03078  3.89207  4.61442  0.61958  0.77255  0.48576  0.95510
    176   2.42295  4.26812  3.44516  3.19785  3.98586  3.10681  4.21372  3.11536  3.14121  2.97817  4.02728  3.40422  3.81204  3.53501  3.39907  2.62441  1.13912  2.80825  5.42193  4.20243    188 - -
          2.68618  4.42225  2.77519  2.73123  3.46354  2.40513  3.72494  3.29354  2.67741  2.69355  4.24690  2.90347  2.73739  3.18146  2.89801  2.37887  2.77519  2.98518  4.58477  3.61503
          0.03078  3.89207  4.61442  0.61958  0.77255  0.48576  0.95510
    177   0.98588  4.20154  3.48224  3.27422  4.07165  3.02560  4.29398  3.20008  3.29098  3.08081  4.11032  3.41896  3.76665  3.63030  3.54028  2.55159  2.83029  2.85108  5.49685  4.29923    189 - -
          2.68618  4.42225  2.77519  2.73123  3.46354  2.40513  3.72494  3.29354  2.67741  2.69355  4.24690  2.90347  2.73739  3.18146  2.89801  2.37887  2.77519  2.98518  4.58477  3.61503
          0.03078  3.89207  4.61442  0.61958  0.77255  0.48576  0.95510
    178   3.02723  4.86538  3.51984  3.02657  4.22491  3.51172  3.83794  3.76781  2.24455  3.28017  4.27965  3.38491  4.01319  3.05713  0.94887  3.11034  3.29174  3.49087  5.29990  4.14782    190 - -
          2.68618  4.42225  2.77519  2.73123  3.46354  2.40513  3.72494  3.29354  2.67741  2.69355  4.24690  2.90347  2.73739  3.18146  2.89801  2.37887  2.77519  2.98518  4.58477  3.61503
          0.03078  3.89207  4.61442  0.61958  0.77255  0.48576  0.95510
    179   3.27510  4.75616  3.86701  3.59991  2.29344  3.85284  3.62725  3.28155  3.45686  2.73047  3.95450  3.74737  4.32615  3.75821  3.63663  3.40991  3.56183  3.15300  3.93801  0.93381    191 - -
          2.68618  4.42225  2.77519  2.73123  3.46354  2.40513  3.72494  3.29354  2.67741  2.69355  4.24690  2.90347  2.73739  3.18146  2.89801  2.37887  2.77519  2.98518  4.58477  3.61503
          0.03078  3.89207  4.61442  0.61958  0.77255  0.48576  0.95510
    180   0.98588  4.20154  3.48224  3.27422  4.07165  3.02560  4.29398  3.20008  3.29098  3.08081  4.11032  3.41896  3.76665  3.63030  3.54028  2.55159  2.83029  2.85108  5.49685  4.29923    192 - -
          2.68618  4.42225  2.77519  2.73123  3.46354  2.40513  3.72494  3.29354  2.67741  2.69355  4.24690  2.90347  2.73739  3.18146  2.89801  2.37887  2.77519  2.98518  4.58477  3.61503
          0.03078  3.89207  4.61442  0.61958  0.77255  0.48576  0.95510
    181   2.32436  4.24513  3.22316  3.03963  4.09568  2.97463  4.14904  3.62084  3.11472  3.33949  4.26380  3.26141  3.71501  3.46246  3.40029  1.06189  2.80592  3.15167  5.46656  4.17926    193 - -
          2.68618  4.42225  2.77519  2.73123  3.46354  2.40513  3.72494  3.29354  2.67741  2.69355  4.24690  2.90347  2.73739  3.18146  2.89801  2.37887  2.77519  2.98518  4.58477  3.61503
          0.03078  3.89207  4.61442  0.61958  0.77255  0.48576  0.95510
    182   3.02040  4.40822  4.53098  4.06306  3.40784  4.22580  4.79441  1.15996  3.90939  1.92263  3.25966  4.30196  4.59296  4.21087  4.11811  3.62624  3.30244  1.61940  5.36212  4.13483    194 - -
          2.68618  4.42225  2.77519  2.73123  3.46354  2.40513  3.72494  3.29354  2.67741  2.69355  4.24690  2.90347  2.73739  3.18146  2.89801  2.37887  2.77519  2.98518  4.58477  3.61503
          0.03078  3.89207  4.61442  0.61958  0.77255  0.48576  0.95510
    183   2.73937  4.73690  2.71865  2.60600  4.10345  3.19687  3.93633  3.81786  2.84155  3.46245  4.41743  1.12382  3.84960  3.20896  3.19701  2.80571  3.12178  3.43809  5.40709  4.05026    195 - -
          2.68618  4.42225  2.77519  2.73123  3.46354  2.40513  3.72494  3.29354  2.67741  2.69355  4.24690  2.90347  2.73739  3.18146  2.89801  2.37887  2.77519  2.98518  4.58477  3.61503
          0.03078  3.89207  4.61442  0.61958  0.77255  0.48576  0.95510
    184   1.83924  4.14481  3.44805  3.13224  4.03744  3.00610  4.15526  3.12097  3.10545  3.02396  3.96813  3.31093  3.71917  3.44356  3.39695  2.45583  1.52872  2.76024  5.46687  4.24916    196 - -
          2.68618  4.42225  2.77519  2.73123  3.46354  2.40513  3.72494  3.29354  2.67741  2.69355  4.24690  2.90347  2.73739  3.18146  2.89801  2.37887  2.77519  2.98518  4.58477  3.61503
          0.03078  3.89207  4.61442  0.61958  0.77255  0.48576  0.95510
    185   3.01586  4.83015  3.14441  2.90616  3.29811  3.46376  1.10183  3.72183  2.74866  3.21341  4.25774  3.31476  4.01728  3.27259  3.01328  3.08632  3.31982  3.45656  4.76294  3.24838    197 - -
          2.68618  4.42225  2.77519  2.73123  3.46354  2.40513  3.72494  3.29354  2.67741  2.69355  4.24690  2.90347  2.73739  3.18146  2.89801  2.37887  2.77519  2.98518  4.58477  3.61503
          0.03078  3.89207  4.61442  0.61958  0.77255  0.48576  0.95510
    186   3.17706  4.63341  4.22102  3.86077  3.14288  4.00715  4.51034  2.34778  3.62833  0.85144  3.15937  4.13436  4.43902  3.99197  3.80127  3.58002  3.47035  2.39024  5.02947  3.75738    198 - -
          2.68618  4.42225  2.77519  2.73123  3.46354  2.40513  3.72494  3.29354  2.67741  2.69355  4.24690  2.90347  2.73739  3.18146  2.89801  2.37887  2.77519  2.98518  4.58477  3.61503
          0.03078  3.89207  4.61442  0.61958  0.77255  0.48576  0.95510
    187   2.68894  4.46266  3.36675  3.26853  4.41090  0.69949  4.38780  4.01510  3.45249  3.66682  4.64257  3.53100  3.85443  3.77507  3.68657  2.86138  3.17170  3.53963  5.50107  4.51339    199 - -
          2.68618  4.42225  2.77519  2.73123  3.46354  2.40513  3.72494  3.29354  2.67741  2.69355  4.24690  2.90347  2.73739  3.18146  2.89801  2.37887  2.77519  2.98518  4.58477  3.61503
          0.03078  3.89207  4.61442  0.61958  0.77255  0.48576  0.95510
    188   3.02040  4.40822  4.53098  4.06306  3.40784  4.22580  4.79441  1.15996  3.90939  1.92263  3.25966  4.30196  4.59296  4.21087  4.11811  3.62624  3.30244  1.61940  5.36212  4.13483    200 - -
          2.68618  4.42225  2.77519  2.73123  3.46354  2.40513  3.72494  3.29354  2.67741  2.69355  4.24690  2.90347  2.73739  3.18146  2.89801  2.37887  2.77519  2.98518  4.58477  3.61503
          0.03078  3.89207  4.61442  0.61958  0.77255  0.48576  0.95510
    189   2.96879  5.08435  2.49534  0.99783  4.43296  3.28644  3.87468  3.89074  2.75765  3.50461  4.47757  2.94351  3.89189  3.08979  3.16868  2.94907  3.27310  3.57248  5.60083  4.32284    201 - -
          2.68618  4.42225  2.77519  2.73123  3.46354  2.40513  3.72494  3.29354  2.67741  2.69355  4.24690  2.90347  2.73739  3.18146  2.89801  2.37887  2.77519  2.98518  4.58477  3.61503
          0.03078  3.89207  4.61442  0.61958  0.77255  0.48576  0.95510
    190   2.89592  4.88260  2.91549  2.67029  4.05381  3.37874  3.82885  3.68736  2.48967  3.18779  4.21487  3.13028  3.93234  1.19961  2.77356  2.94274  3.19277  3.41574  5.32225  4.01722    202 - -
          2.68618  4.42225  2.77519  2.73123  3.46354  2.40513  3.72494  3.29354  2.67741  2.69355  4.24690  2.90347  2.73739  3.18146  2.89801  2.37887  2.77519  2.98518  4.58477  3.61503
          0.03078  3.89207  4.61442  0.61958  0.77255  0.48576  0.95510
    191   2.32436  4.24513  3.22316  3.03963  4.09568  2.97463  4.14904  3.62084  3.11472  3.33949  4.26380  3.26141  3.71501  3.46246  3.40029  1.06189  2.80592  3.15167  5.46656  4.17926    203 - -
          2.68618  4.42225  2.77519  2.73123  3.46354  2.40513  3.72494  3.29354  2.67741  2.69355  4.24690  2.90347  2.73739  3.18146  2.89801  2.37887  2.77519  2.98518  4.58477  3.61503
          0.03078  3.89207  4.61442  0.61958  0.77255  0.48576  0.95510
    192   3.02723  4.86538  3.51984  3.02657  4.22491  3.51172  3.83794  3.76781  2.24455  3.28017  4.27965  3.38491  4.01319  3.05713  0.94887  3.11034  3.29174  3.49087  5.29990  4.14782    204 - -
          2.68618  4.42225  2.77519  2.73123  3.46354  2.40513  3.72494  3.29354  2.67741  2.69355  4.24690  2.90347  2.73739  3.18146  2.89801  2.37887  2.77519  2.98518  4.58477  3.61503
          0.03078  3.89207  4.61442  0.61958  0.77255  0.48576  0.95510
    193   3.02723  4.86538  3.51984  3.02657  4.22491  3.51172  3.83794  3.76781  2.24455  3.28017  4.27965  3.38491  4.01319  3.05713  0.94887  3.11034  3.29174  3.49087  5.29990  4.14782    205 - -
          2.68618  4.42225  2.77519  2.73123  3.46354  2.40513  3.72494  3.29354  2.67741  2.69355  4.24690  2.90347  2.73739  3.18146  2.89801  2.37887  2.77519  2.98518  4.58477  3.61503
          0.03078  3.89207  4.61442  0.61958  0.77255  0.48576  0.95510
    194   3.01036  5.14212  0.89035  2.34666  4.52169  3.22525  3.94788  4.11426  3.03564  3.71901  4.69737  2.90409  3.87940  3.18693  3.55466  2.97037  3.34928  3.75129  5.68651  4.39112    206 - -
          2.68618  4.42225  2.77519  2.73123  3.46354  2.40513  3.72494  3.29354  2.67741  2.69355  4.24690  2.90347  2.73739  3.18146  2.89801  2.37887  2.77519  2.98518  4.58477  3.61503
          0.03078  3.89207  4.61442  0.61958  0.77255  0.48576  0.95510
    195   3.01036  5.14212  0.89035  2.34666  4.52169  3.22525  3.94788  4.11426  3.03564  3.71901  4.69737  2.90409  3.87940  3.18693  3.55466  2.97037  3.34928  3.75129  5.68651  4.39112    207 - -
          2.68618  4.42225  2.77519  2.73123  3.46354  2.40513  3.72494  3.29354  2.67741  2.69355  4.24690  2.90347  2.73739  3.18146  2.89801  2.37887  2.77519  2.98518  4.58477  3.61503
          0.03078  3.89207  4.61442  0.61958  0.77255  0.48576  0.95510
    196   3.16843  4.58445  4.48348  3.94575  3.04205  4.30342  4.59514  2.17005  3.74143  1.03501  2.30120  4.24889  4.55892  3.99017  3.92686  3.65617  3.40366  2.26209  5.06250  3.91329    208 - -
          2.68618  4.42225  2.77519  2.73123  3.46354  2.40513  3.72494  3.29354  2.67741  2.69355  4.24690  2.90347  2.73739  3.18146  2.89801  2.37887  2.77519  2.98518  4.58477  3.61503
          0.03078  3.89207  4.61442  0.61958  0.77255  0.48576  0.95510
    197   2.96879  5.08435  2.49534  0.99783  4.43296  3.28644  3.87468  3.89074  2.75765  3.50461  4.47757  2.94351  3.89189  3.08979  3.16868  2.94907  3.27310  3.57248  5.60083  4.32284    209 - -
          2.68618  4.42225  2.77519  2.73123  3.46354  2.40513  3.72494  3.29354  2.67741  2.69355  4.24690  2.90347  2.73739  3.18146  2.89801  2.37887  2.77519  2.98518  4.58477  3.61503
          0.03078  3.89207  4.61442  0.61958  0.77255  0.48576  0.95510
    198   2.32436  4.24513  3.22316  3.03963  4.09568  2.97463  4.14904  3.62084  3.11472  3.33949  4.26380  3.26141  3.71501  3.46246  3.40029  1.06189  2.80592  3.15167  5.46656  4.17926    210 - -
          2.68618  4.42225  2.77519  2.73123  3.46354  2.40513  3.72494  3.29354  2.67741  2.69355  4.24690  2.90347  2.73739  3.18146  2.89801  2.37887  2.77519  2.98518  4.58477  3.61503
          0.03078  3.89207  4.61442  0.61958  0.77255  0.48576  0.95510
    199   3.17706  4.63341  4.22102  3.86077  3.14288  4.00715  4.51034  2.34778  3.62833  0.85144  3.15937  4.13436  4.43902  3.99197  3.80127  3.58002  3.47035  2.39024  5.02947  3.75738    211 - -
          2.68618  4.42225  2.77519  2.73123  3.46354  2.40513  3.72494  3.29354  2.67741  2.69355  4.24690  2.90347  2.73739  3.18146  2.89801  2.37887  2.77519  2.98518  4.58477  3.61503
          0.03078  3.89207  4.61442  0.61958  0.77255  0.48576  0.95510
    200   2.68894  4.46266  3.36675  3.26853  4.41090  0.69949  4.38780  4.01510  3.45249  3.66682  4.64257  3.53100  3.85443  3.77507  3.68657  2.86138  3.17170  3.53963  5.50107  4.51339    212 - -
          2.68618  4.42225  2.77519  2.73123  3.46354  2.40513  3.72494  3.29354  2.67741  2.69355  4.24690  2.90347  2.73739  3.18146  2.89801  2.37887  2.77519  2.98518  4.58477  3.61503
          0.03078  3.89207  4.61442  0.61958  0.77255  0.48576  0.95510
    201   3.27510  4.75616  3.86701  3.59991  2.29344  3.85284  3.62725  3.28155  3.45686  2.73047  3.95450  3.74737  4.32615  3.75821  3.63663  3.40991  3.56183  3.15300  3.93801  0.93381    213 - -
          2.68618  4.42225  2.77519  2.73123  3.46354  2.40513  3.72494  3.29354  2.67741  2.69355  4.24690  2.90347  2.73739  3.18146  2.89801  2.37887  2.77519  2.98518  4.58477  3.61503
          0.03078  3.89207  4.61442  0.61958  0.77255  0.48576  0.95510
    202   2.82348  4.36046  4.15257  3.81612  3.56420  3.74431  4.61439  2.04877  3.68421  2.24770  3.52619  4.00286  4.30359  4.04251  3.89485  3.24893  3.18446  1.00054  5.35202  4.08493    214 - -
          2.68618  4.42225  2.77519  2.73123  3.46354  2.40513  3.72494  3.29354  2.67741  2.69355  4.24690  2.90347  2.73739  3.18146  2.89801  2.37887  2.77519  2.98518  4.58477  3.61503
          0.03078  3.89207  4.61442  0.61958  0.77255  0.48576  0.95510
    203   3.17606  4.59883  4.46669  3.94184  3.04724  4.29381  4.59214  2.16728  3.71702  0.97523  2.57460  4.24355  4.56277  3.98996  3.90440  3.65854  3.41709  2.25217  5.06582  3.89082    215 - -
          2.68618  4.42225  2.77519  2.73123  3.46354  2.40513  3.72494  3.29354  2.67741  2.69355  4.24690  2.90347  2.73739  3.18146  2.89801  2.37887  2.77519  2.98518  4.58477  3.61503
          0.03078  3.89207  4.61442  0.61958  0.77255  0.48576  0.95510
    204   2.98441  4.53004  4.07034  3.66515  3.21601  3.84865  4.39575  2.39355  3.43220  1.80762  1.34088  3.94026  4.30925  3.81272  3.63524  3.33563  3.29004  2.40197  5.05952  3.82309    216 - -
          2.68618  4.42225  2.77519  2.73123  3.46354  2.40513  3.72494  3.29354  2.67741  2.69355  4.24690  2.90347  2.73739  3.18146  2.89801  2.37887  2.77519  2.98518  4.58477  3.61503
          0.03078  3.89207  4.61442  0.61958  0.77255  0.48576  0.95510
    205   3.27510  4.75616  3.86701  3.59991  2.29344  3.85284  3.62725  3.28155  3.45686  2.73047  3.95450  3.74737  4.32615  3.75821  3.63663  3.40991  3.56183  3.15300  3.93801  0.93381    217 - -
          2.68618  4.42225  2.77519  2.73123  3.46354  2.40513  3.72494  3.29354  2.67741  2.69355  4.24690  2.90347  2.73739  3.18146  2.89801  2.37887  2.77519  2.98518  4.58477  3.61503
          0.03078  3.89207  4.61442  0.61958  0.77255  0.48576  0.95510
    206   3.28304  4.67899  4.26561  3.98367  0.98019  3.96854  3.88554  2.80413  3.89017  2.16959  3.53128  4.04115  4.42656  4.05270  4.00506  3.55207  3.58412  2.79630  4.12851  2.49295    218 - -
          2.68618  4.42225  2.77519  2.73123  3.46354  2.40513  3.72494  3.29354  2.67741  2.69355  4.24690  2.90347  2.73739  3.18146  2.89801  2.37887  2.77519  2.98518  4.58477  3.61503
          0.03078  3.89207  4.61442  0.61958  0.77255  0.48576  0.95510
    207   2.73937  4.73690  2.71865  2.60600  4.10345  3.19687  3.93633  3.81786  2.84155  3.46245  4.41743  1.12382  3.84960  3.20896  3.19701  2.80571  3.12178  3.43809  5.40709  4.05026    219 - -
          2.68618  4.42225  2.77519  2.73123  3.46354  2.40513  3.72494  3.29354  2.67741  2.69355  4.24690  2.90347  2.73739  3.18146  2.89801  2.37887  2.77519  2.98518  4.58477  3.61503
          0.03078  3.89207  4.61442  0.61958  0.77255  0.48576  0.95510
    208   2.86769  4.90738  3.36497  2.72273  4.20343  3.57799  3.59504  3.56632  1.81337  2.73716  4.00449  3.13976  3.95225  2.75355  1.59199  2.90976  3.05883  3.28689  5.28060  4.06185    220 - -
          2.68618  4.42225  2.77519  2.73123  3.46354  2.40513  3.72494  3.29354  2.67741  2.69355  4.24690  2.90347  2.73739  3.18146  2.89801  2.37887  2.77519  2.98518  4.58477  3.61503
          0.03078  3.89207  4.61442  0.61958  0.77255  0.48576  0.95510
    209   2.68894  4.46266  3.36675  3.26853  4.41090  0.69949  4.38780  4.01510  3.45249  3.66682  4.64257  3.53100  3.85443  3.77507  3.68657  2.86138  3.17170  3.53963  5.50107  4.51339    221 - -
          2.68618  4.42225  2.77519  2.73123  3.46354  2.40513  3.72494  3.29354  2.67741  2.69355  4.24690  2.90347  2.73739  3.18146  2.89801  2.37887  2.77519  2.98518  4.58477  3.61503
          0.03078  3.89207  4.61442  0.61958  0.77255  0.48576  0.95510
    210   1.95252  4.15006  3.26697  3.03009  4.19183  2.91200  4.13847  3.55107  3.09761  3.30325  4.17492  3.22180  3.65694  3.41574  3.40228  1.27050  2.69217  3.05866  5.55959  4.31287    222 - -
          2.68618  4.42225  2.77519  2.73123  3.46354  2.40513  3.72494  3.29354  2.67741  2.69355  4.24690  2.90347  2.73739  3.18146  2.89801  2.37887  2.77519  2.98518  4.58477  3.61503
          0.03078  3.89207  4.61442  0.61958  0.77255  0.48576  0.95510
    211   3.17706  4.63341  4.22102  3.86077  3.14288  4.00715  4.51034  2.34778  3.62833  0.85144  3.15937  4.13436  4.43902  3.99197  3.80127  3.58002  3.47035  2.39024  5.02947  3.75738    223 - -
          2.68618  4.42225  2.77519  2.73123  3.46354  2.40513  3.72494  3.29354  2.67741  2.69355  4.24690  2.90347  2.73739  3.18146  2.89801  2.37887  2.77519  2.98518  4.58477  3.61503
          0.03078  3.89207  4.61442  0.61958  0.77255  0.48576  0.95510
    212   2.77699  4.53131  3.38624  3.22794  4.22180  3.21771  4.30395  3.77204  3.28687  3.39684  4.44739  3.53277  0.79199  3.67506  3.53036  2.94505  3.22005  3.41521  5.40319  4.34267    224 - -
          2.68618  4.42225  2.77519  2.73123  3.46354  2.40513  3.72494  3.29354  2.67741  2.69355  4.24690  2.90347  2.73739  3.18146  2.89801  2.37887  2.77519  2.98518  4.58477  3.61503
          0.03078  3.89207  4.61442  0.61958  0.77255  0.48576  0.95510
    213   3.36777  4.73557  4.12089  3.83168  2.68582  3.75190  3.92352  3.39201  3.55338  2.78360  4.02493  3.97673  4.27122  3.93998  3.67835  3.57130  3.66912  3.28289  0.84668  2.68686    225 - -
          2.68618  4.42225  2.77519  2.73123  3.46354  2.40513  3.72494  3.29354  2.67741  2.69355  4.24690  2.90347  2.73739  3.18146  2.89801  2.37887  2.77519  2.98518  4.58477  3.61503
          0.03078  3.89207  4.61442  0.61958  0.77255  0.48576  0.95510
    214   2.89592  4.88260  2.91549  2.67029  4.05381  3.37874  3.82885  3.68736  2.48967  3.18779  4.21487  3.13028  3.93234  1.19961  2.77356  2.94274  3.19277  3.41574  5.32225  4.01722    226 - -
          2.68618  4.42225  2.77519  2.73123  3.46354  2.40513  3.72494  3.29354  2.67741  2.69355  4.24690  2.90347  2.73739  3.18146  2.89801  2.37887  2.77519  2.98518  4.58477  3.61503
          0.03078  3.89207  4.61442  0.61958  0.77255  0.48576  0.95510
    215   2.68894  4.46266  3.36675  3.26853  4.41090  0.69949  4.38780  4.01510  3.45249  3.66682  4.64257  3.53100  3.85443  3.77507  3.68657  2.86138  3.17170  3.53963  5.50107  4.51339    227 - -
          2.68618  4.42225  2.77519  2.73123  3.46354  2.40513  3.72494  3.29354  2.67741  2.69355  4.24690  2.90347  2.73739  3.18146  2.89801  2.37887  2.77519  2.98518  4.58477  3.61503
          0.03078  3.89207  4.61442  0.61958  0.77255  0.48576  0.95510
    216   3.17706  4.63341  4.22102  3.86077  3.14288  4.00715  4.51034  2.34778  3.62833  0.85144  3.15937  4.13436  4.43902  3.99197  3.80127  3.58002  3.47035  2.39024  5.02947  3.75738    228 - -
          2.68618  4.42225  2.77519  2.73123  3.46354  2.40513  3.72494  3.29354  2.67741  2.69355  4.24690  2.90347  2.73739  3.18146  2.89801  2.37887  2.77519  2.98518  4.58477  3.61503
          0.03078  3.89207  4.61442  0.61958  0.77255  0.48576  0.95510
    217   2.98972  4.95467  3.16704  2.78460  4.34557  3.47728  3.76959  3.77602  1.01178  3.33673  4.29696  3.20827  3.97609  2.95983  2.43475  3.03032  3.24144  3.48264  5.39204  4.20755    229 - -
          2.68618  4.42225  2.77519  2.73123  3.46354  2.40513  3.72494  3.29354  2.67741  2.69355  4.24690  2.90347  2.73739  3.18146  2.89801  2.37887  2.77519  2.98518  4.58477  3.61503
          0.03078  3.89207  4.61442  0.61958  0.77255  0.48576  0.95510
    218   0.98588  4.20154  3.48224  3.27422  4.07165  3.02560  4.29398  3.20008  3.29098  3.08081  4.11032  3.41896  3.76665  3.63030  3.54028  2.55159  2.83029  2.85108  5.49685  4.29923    230 - -
          2.68618  4.42225  2.77519  2.73123  3.46354  2.40513  3.72494  3.29354  2.67741  2.69355  4.24690  2.90347  2.73739  3.18146  2.89801  2.37887  2.77519  2.98518  4.58477  3.61503
          0.03078  3.89207  4.61442  0.61958  0.77255  0.48576  0.95510
    219   1.38451  4.12912  3.59744  3.21658  3.92375  3.07080  4.17907  2.87427  3.15819  2.86158  3.84032  3.37979  3.76210  3.48178  3.44856  2.50036  2.40967  2.34874  5.40305  4.18943    231 - -
          2.68618  4.42225  2.77519  2.73123  3.46354  2.40513  3.72494  3.29354  2.67741  2.69355  4.24690  2.90347  2.73739  3.18146  2.89801  2.37887  2.77519  2.98518  4.58477  3.61503
          0.03078  3.89207  4.61442  0.61958  0.77255  0.48576  0.95510
    220   2.42824  4.41650  2.96371  2.68927  4.07456  3.11463  3.89127  3.43269  2.74812  3.16247  4.04267  2.35797  3.74977  3.12192  3.10533  2.55372  1.66421  3.05300  5.41324  4.11547    232 - -
          2.68618  4.42225  2.77519  2.73123  3.46354  2.40513  3.72494  3.29354  2.67741  2.69355  4.24690  2.90347  2.73739  3.18146  2.89801  2.37887  2.77519  2.98518  4.58477  3.61503
          0.03078  3.89207  4.61442  0.61958  0.77255  0.48576  0.95510
    221   2.98972  4.95467  3.16704  2.78460  4.34557  3.47728  3.76959  3.77602  1.01178  3.33673  4.29696  3.20827  3.97609  2.95983  2.43475  3.03032  3.24144  3.48264  5.39204  4.20755    233 - -
          2.68618  4.42225  2.77519  2.73123  3.46354  2.40513  3.72494  3.29354  2.67741  2.69355  4.24690  2.90347  2.73739  3.18146  2.89801  2.37887  2.77519  2.98518  4.58477  3.61503
          0.03078  3.89207  4.61442  0.61958  0.77255  0.48576  0.95510
    222   2.98465  5.05391  3.38817  2.76206  4.47398  3.60021  3.58984  3.83583  1.63309  3.31170  4.19513  3.16182  3.98661  2.73518  1.40871  2.99652  3.16443  3.52912  5.37750  4.20165    234 - -
          2.68618  4.42225  2.77519  2.73123  3.46354  2.40513  3.72494  3.29354  2.67741  2.69355  4.24690  2.90347  2.73739  3.18146  2.89801  2.37887  2.77519  2.98518  4.58477  3.61503
          0.03078  3.89207  4.61442  0.61958  0.77255  0.48576  0.95510
    223   2.89592  4.88260  2.91549  2.67029  4.05381  3.37874  3.82885  3.68736  2.48967  3.18779  4.21487  3.13028  3.93234  1.19961  2.77356  2.94274  3.19277  3.41574  5.32225  4.01722    235 - -
          2.68618  4.42225  2.77519  2.73123  3.46354  2.40513  3.72494  3.29354  2.67741  2.69355  4.24690  2.90347  2.73739  3.18146  2.89801  2.37887  2.77519  2.98518  4.58477  3.61503
          0.03078  3.89207  4.61442  0.61958  0.77255  0.48576  0.95510
    224   2.98972  4.95467  3.16704  2.78460  4.34557  3.47728  3.76959  3.77602  1.01178  3.33673  4.29696  3.20827  3.97609  2.95983  2.43475  3.03032  3.24144  3.48264  5.39204  4.20755    236 - -
          2.68618  4.42225  2.77519  2.73123  3.46354  2.40513  3.72494  3.29354  2.67741  2.69355  4.24690  2.90347  2.73739  3.18146  2.89801  2.37887  2.77519  2.98518  4.58477  3.61503
          0.03078  3.89207  4.61442  0.61958  0.77255  0.48576  0.95510
    225   3.27510  4.75616  3.86701  3.59991  2.29344  3.85284  3.62725  3.28155  3.45686  2.73047  3.95450  3.74737  4.32615  3.75821  3.63663  3.40991  3.56183  3.15300  3.93801  0.93381    237 - -
          2.68618  4.42225  2.77519  2.73123  3.46354  2.40513  3.72494  3.29354  2.67741  2.69355  4.24690  2.90347  2.73739  3.18146  2.89801  2.37887  2.77519  2.98518  4.58477  3.61503
          0.03078  3.89207  4.61442  0.61958  0.77255  0.48576  0.95510
    226   2.96879  5.08435  2.49534  0.99783  4.43296  3.28644  3.87468  3.89074  2.75765  3.50461  4.47757  2.94351  3.89189  3.08979  3.16868  2.94907  3.27310  3.57248  5.60083  4.32284    238 - -
          2.68618  4.42225  2.77519  2.73123  3.46354  2.40513  3.72494  3.29354  2.67741  2.69355  4.24690  2.90347  2.73739  3.18146  2.89801  2.37887  2.77519  2.98518  4.58477  3.61503
          0.03078  3.89207  4.61442  0.61958  0.77255  0.48576  0.95510
    227   2.98465  5.05391  3.38817  2.76206  4.47398  3.60021  3.58984  3.83583  1.63309  3.31170  4.19513  3.16182  3.98661  2.73518  1.40871  2.99652  3.16443  3.52912  5.37750  4.20165    239 - -
          2.68618  4.42225  2.77519  2.73123  3.46354  2.40513  3.72494  3.29354  2.67741  2.69355  4.24690  2.90347  2.73739  3.18146  2.89801  2.37887  2.77519  2.98518  4.58477  3.61503
          0.03078  3.89207  4.61442  0.61958  0.77255  0.48576  0.95510
    228   3.04632  4.45937  4.36384  3.98023  3.38721  4.08793  4.70458  1.05397  3.80875  1.96904  3.31932  4.22281  4.51710  4.15491  4.00306  3.58497  3.34507  1.84613  5.28222  4.02233    240 - -
          2.68618  4.42225  2.77519  2.73123  3.46354  2.40513  3.72494  3.29354  2.67741  2.69355  4.24690  2.90347  2.73739  3.18146  2.89801  2.37887  2.77519  2.98518  4.58477  3.61503
          0.03078  3.89207  4.61442  0.61958  0.77255  0.48576  0.95510
    229   2.32436  4.24513  3.22316  3.03963  4.09568  2.97463  4.14904  3.62084  3.11472  3.33949  4.26380  3.26141  3.71501  3.46246  3.40029  1.06189  2.80592  3.15167  5.46656  4.17926    241 - -
          2.68618  4.42225  2.77519  2.73123  3.46354  2.40513  3.72494  3.29354  2.67741  2.69355  4.24690  2.90347  2.73739  3.18146  2.89801  2.37887  2.77519  2.98518  4.58477  3.61503
          0.03078  3.89207  4.61442  0.61958  0.77255  0.48576  0.95510
    230   2.96879  5.08435  2.49534  0.99783  4.43296  3.28644  3.87468  3.89074  2.75765  3.50461  4.47757  2.94351  3.89189  3.08979  3.16868  2.94907  3.27310  3.57248  5.60083  4.32284    242 - -
          2.68618  4.42225  2.77519  2.73123  3.46354  2.40513  3.72494  3.29354  2.67741  2.69355  4.24690  2.90347  2.73739  3.18146  2.89801  2.37887  2.77519  2.98518  4.58477  3.61503
          0.03078  3.89207  4.61442  0.61958  0.77255  0.48576  0.95510
    231   2.98972  4.95467  3.16704  2.78460  4.34557  3.47728  3.76959  3.77602  1.01178  3.33673  4.29696  3.20827  3.97609  2.95983  2.43475  3.03032  3.24144  3.48264  5.39204  4.20755    243 - -
          2.68618  4.42225  2.77519  2.73123  3.46354  2.40513  3.72494  3.29354  2.67741  2.69355  4.24690  2.90347  2.73739  3.18146  2.89801  2.37887  2.77519  2.98518  4.58477  3.61503
          0.03078  3.89207  4.61442  0.61958  0.77255  0.48576  0.95510
    232   2.98972  4.95467  3.16704  2.78460  4.34557  3.47728  3.76959  3.77602  1.01178  3.33673  4.29696  3.20827  3.97609  2.95983  2.43475  3.03032  3.24144  3.48264  5.39204  4.20755    244 - -
          2.68618  4.42225  2.77519  2.73123  3.46354  2.40513  3.72494  3.29354  2.67741  2.69355  4.24690  2.90347  2.73739  3.18146  2.89801  2.37887  2.77519  2.98518  4.58477  3.61503
          0.03078  3.89207  4.61442  0.61958  0.77255  0.48576  0.95510
    233   3.12667  4.51896  4.52781  3.96487  3.07297  4.32002  4.61254  1.95454  3.81331  1.27844  1.95541  4.26287  4.55571  4.01441  3.99800  3.64820  3.35366  2.16195  5.07865  3.96571    245 - -
          2.68618  4.42225  2.77519  2.73123  3.46354  2.40513  3.72494  3.29354  2.67741  2.69355  4.24690  2.90347  2.73739  3.18146  2.89801  2.37887  2.77519  2.98518  4.58477  3.61503
          0.03078  3.89207  4.61442  0.61958  0.77255  0.48576  0.95510
    234   2.27722  4.18206  3.38386  3.06140  3.93829  3.01931  4.08541  3.23027  3.03339  3.03994  3.97783  3.27284  3.72004  3.38089  3.33590  1.34463  2.72725  2.49042  5.37414  4.08910    246 - -
          2.68618  4.42225  2.77519  2.73123  3.46354  2.40513  3.72494  3.29354  2.67741  2.69355  4.24690  2.90347  2.73739  3.18146  2.89801  2.37887  2.77519  2.98518  4.58477  3.61503
          0.03078  3.89207  4.61442  0.61958  0.77255  0.48576  0.95510
    235   2.42295  4.26812  3.44516  3.19785  3.98586  3.10681  4.21372  3.11536  3.14121  2.97817  4.02728  3.40422  3.81204  3.53501  3.39907  2.62441  1.13912  2.80825  5.42193  4.20243    247 - -
          2.68618  4.42225  2.77519  2.73123  3.46354  2.40513  3.72494  3.29354  2.67741  2.69355  4.24690  2.90347  2.73739  3.18146  2.89801  2.37887  2.77519  2.98518  4.58477  3.61503
          0.03078  3.89207  4.61442  0.61958  0.77255  0.48576  0.95510
    236   2.30021  4.27537  3.09916  2.83170  4.16688  2.99111  4.00156  3.61652  2.91196  3.28591  4.14041  3.13346  1.98673  3.24716  3.25840  1.72036  2.74348  3.14261  5.49610  4.22643    248 - -
          2.68618  4.42225  2.77519  2.73123  3.46354  2.40513  3.72494  3.29354  2.67741  2.69355  4.24690  2.90347  2.73739  3.18146  2.89801  2.37887  2.77519  2.98518  4.58477  3.61503
          0.03078  3.89207  4.61442  0.61958  0.77255  0.48576  0.95510
    237   3.00292  4.37358  4.53989  3.99859  2.38028  4.22109  4.51697  1.50653  3.88686  1.74203  3.06381  4.22015  4.51097  4.07044  4.05819  3.55772  3.24440  1.78675  4.97224  3.70564    249 - -
          2.68618  4.42225  2.77519  2.73123  3.46354  2.40513  3.72494  3.29354  2.67741  2.69355  4.24690  2.90347  2.73739  3.18146  2.89801  2.37887  2.77519  2.98518  4.58477  3.61503
          0.03078  3.89207  4.61442  0.61958  0.77255  0.48576  0.95510
    238   2.70561  5.03810  2.20212  1.62910  4.32108  3.26758  3.65608  3.70884  2.52805  3.32711  4.16652  2.77442  3.78543  2.81178  3.02723  2.67811  2.96734  2.92342  5.55500  4.15502    250 - -
          2.68618  4.42225  2.77519  2.73123  3.46354  2.40513  3.72494  3.29354  2.67741  2.69355  4.24690  2.90347  2.73739  3.18146  2.89801  2.37887  2.77519  2.98518  4.58477  3.61503
          0.03078  3.89207  4.61442  0.61958  0.77255  0.48576  0.95510
    239   2.65316  4.81409  2.45283  1.88848  4.07181  3.32369  3.67844  3.35301  2.54347  3.07767  3.94684  2.87558  3.80844  2.85458  3.00791  2.68319  2.91020  2.34258  5.37848  4.02973    251 - -
          2.68618  4.42225  2.77519  2.73123  3.46354  2.40513  3.72494  3.29354  2.67741  2.69355  4.24690  2.90347  2.73739  3.18146  2.89801  2.37887  2.77519  2.98518  4.58477  3.61503
          0.03078  3.89207  4.61442  0.61958  0.77255  0.48576  0.95510
    240   3.17706  4.63341  4.22102  3.86077  3.14288  4.00715  4.51034  2.34778  3.62833  0.85144  3.15937  4.13436  4.43902  3.99197  3.80127  3.58002  3.47035  2.39024  5.02947  3.75738    252 - -
          2.68618  4.42225  2.77519  2.73123  3.46354  2.40513  3.72494  3.29354  2.67741  2.69355  4.24690  2.90347  2.73739  3.18146  2.89801  2.37887  2.77519  2.98518  4.58477  3.61503
          0.03078  3.89207  4.61442  0.61958  0.77255  0.48576  0.95510
    241   2.60812  0.90154  4.13196  3.87591  3.86255  3.22712  4.51866  3.00953  3.70289  2.92422  4.04607  3.85766  3.93563  4.04817  3.82387  2.87983  3.07650  2.75283  5.27476  4.15015    253 - -
          2.68618  4.42225  2.77519  2.73123  3.46354  2.40513  3.72494  3.29354  2.67741  2.69355  4.24690  2.90347  2.73739  3.18146  2.89801  2.37887  2.77519  2.98518  4.58477  3.61503
          0.03078  3.89207  4.61442  0.61958  0.77255  0.48576  0.95510
    242   2.98972  4.95467  3.16704  2.78460  4.34557  3.47728  3.76959  3.77602  1.01178  3.33673  4.29696  3.20827  3.97609  2.95983  2.43475  3.03032  3.24144  3.48264  5.39204  4.20755    254 - -
          2.68618  4.42225  2.77519  2.73123  3.46354  2.40513  3.72494  3.29354  2.67741  2.69355  4.24690  2.90347  2.73739  3.18146  2.89801  2.37887  2.77519  2.98518  4.58477  3.61503
          0.03078  3.89207  4.61442  0.61958  0.77255  0.48576  0.95510
    243   2.45448  4.47177  2.77045  2.63028  4.29541  1.44944  3.96726  3.82312  2.89956  3.46308  4.32223  2.39911  3.73101  3.20705  3.27711  2.56120  2.88396  3.33923  5.57738  4.27920    255 - -
          2.68618  4.42225  2.77519  2.73123  3.46354  2.40513  3.72494  3.29354  2.67741  2.69355  4.24690  2.90347  2.73739  3.18146  2.89801  2.37887  2.77519  2.98518  4.58477  3.61503
          0.03078  3.89207  4.61442  0.61958  0.77255  0.48576  0.95510
    244   3.23773  4.66289  4.11917  3.69115  1.37315  4.06250  2.65706  3.20097  3.57118  2.65289  3.78283  3.74239  4.39972  3.71882  3.75388  3.38136  3.46107  3.05212  3.67216  1.68393    256 - -
          2.68618  4.42225  2.77519  2.73123  3.46354  2.40513  3.72494  3.29354  2.67741  2.69355  4.24690  2.90347  2.73739  3.18146  2.89801  2.37887  2.77519  2.98518  4.58477  3.61503
          0.03078  3.89207  4.61442  0.61958  0.77255  0.48576  0.95510
    245   2.05857  4.27708  3.18076  2.94534  4.13053  3.02470  4.08579  3.44626  3.00182  3.18118  4.11880  3.22030  1.49382  3.35605  3.31432  2.51324  2.80014  3.04213  5.49186  4.25608    257 - -
          2.68618  4.42225  2.77519  2.73123  3.46354  2.40513  3.72494  3.29354  2.67741  2.69355  4.24690  2.90347  2.73739  3.18146  2.89801  2.37887  2.77519  2.98518  4.58477  3.61503
          0.03078  3.89207  4.61442  0.61958  0.77255  0.48576  0.95510
    246   2.23116  4.27362  3.38349  2.84043  3.47487  3.45200  3.79288  2.49950  2.77795  2.52395  2.81016  2.95875  3.87560  3.10429  3.12994  2.52555  2.77146  2.52353  4.91907  3.67862    258 - -
          2.68618  4.42225  2.77519  2.73123  3.46354  2.40513  3.72494  3.29354  2.67741  2.69355  4.24690  2.90347  2.73739  3.18146  2.89801  2.37887  2.77519  2.98518  4.58477  3.61503
          0.03078  3.89207  4.61442  0.61958  0.77255  0.48576  0.95510
    247   2.96879  5.08435  2.49534  0.99783  4.43296  3.28644  3.87468  3.89074  2.75765  3.50461  4.47757  2.94351  3.89189  3.08979  3.16868  2.94907  3.27310  3.57248  5.60083  4.32284    259 - -
          2.68618  4.42225  2.77519  2.73123  3.46354  2.40513  3.72494  3.29354  2.67741  2.69355  4.24690  2.90347  2.73739  3.18146  2.89801  2.37887  2.77519  2.98518  4.58477  3.61503
          0.03078  3.89207  4.61442  0.61958  0.77255  0.48576  0.95510
    248   3.28304  4.67899  4.26561  3.98367  0.98019  3.96854  3.88554  2.80413  3.89017  2.16959  3.53128  4.04115  4.42656  4.05270  4.00506  3.55207  3.58412  2.79630  4.12851  2.49295    260 - -
          2.68618  4.42225  2.77519  2.73123  3.46354  2.40513  3.72494  3.29354  2.67741  2.69355  4.24690  2.90347  2.73739  3.18146  2.89801  2.37887  2.77519  2.98518  4.58477  3.61503
          0.03078  3.89207  4.61442  0.61958  0.77255  0.48576  0.95510
    249   2.14175  4.44662  3.16823  2.64666  3.70168  3.38416  3.72071  3.02772  2.58626  2.54312  3.61525  3.09391  3.21101  2.64132  2.97485  2.65700  2.78638  2.55322  5.08538  3.81567    261 - -
          2.68618  4.42225  2.77519  2.73123  3.46354  2.40513  3.72494  3.29354  2.67741  2.69355  4.24690  2.90347  2.73739  3.18146  2.89801  2.37887  2.77519  2.98518  4.58477  3.61503
          0.03078  3.89207  4.61442  0.61958  0.77255  0.48576  0.95510
    250   2.55449  4.43282  3.20724  2.66885  3.61598  3.44422  3.70671  2.96224  2.57633  2.53995  2.91634  2.84417  3.85046  2.79040  2.94966  2.70154  2.30474  2.71664  5.01087  3.74669    262 - -
          2.68618  4.42225  2.77519  2.73123  3.46354  2.40513  3.72494  3.29354  2.67741  2.69355  4.24690  2.90347  2.73739  3.18146  2.89801  2.37887  2.77519  2.98518  4.58477  3.61503
          0.03078  3.89207  4.61442  0.61958  0.77255  0.48576  0.95510
    251   3.27510  4.75616  3.86701  3.59991  2.29344  3.85284  3.62725  3.28155  3.45686  2.73047  3.95450  3.74737  4.32615  3.75821  3.63663  3.40991  3.56183  3.15300  3.93801  0.93381    263 - -
          2.68618  4.42225  2.77519  2.73123  3.46354  2.40513  3.72494  3.29354  2.67741  2.69355  4.24690  2.90347  2.73739  3.18146  2.89801  2.37887  2.77519  2.98518  4.58477  3.61503
          0.03078  3.89207  4.61442  0.61958  0.77255  0.48576  0.95510
    252   3.17706  4.63341  4.22102  3.86077  3.14288  4.00715  4.51034  2.34778  3.62833  0.85144  3.15937  4.13436  4.43902  3.99197  3.80127  3.58002  3.47035  2.39024  5.02947  3.75738    264 - -
          2.68618  4.42225  2.77519  2.73123  3.46354  2.40513  3.72494  3.29354  2.67741  2.69355  4.24690  2.90347  2.73739  3.18146  2.89801  2.37887  2.77519  2.98518  4.58477  3.61503
          0.03078  3.89207  4.61442  0.61958  0.77255  0.48576  0.95510
    253   2.70461  4.86021  2.85724  2.45623  4.11945  3.38632  3.63046  3.55078  1.98067  2.83386  4.00825  2.06331  3.84055  2.79765  2.62641  2.72967  2.94690  3.23345  5.33314  4.00905    265 - -
          2.68618  4.42225  2.77519  2.73123  3.46354  2.40513  3.72494  3.29354  2.67741  2.69355  4.24690  2.90347  2.73739  3.18146  2.89801  2.37887  2.77519  2.98518  4.58477  3.61503
          0.03078  3.89207  4.61442  0.61958  0.77255  0.48576  0.95510
    254   3.37498  4.74054  4.26245  3.89579  1.77238  4.15199  3.45729  3.14487  3.76334  2.53598  3.77587  3.86318  4.49683  3.87044  3.89949  3.51676  3.61057  3.05429  3.65777  1.09616    266 - -
          2.68618  4.42225  2.77519  2.73123  3.46354  2.40513  3.72494  3.29354  2.67741  2.69355  4.24690  2.90347  2.73739  3.18146  2.89801  2.37887  2.77519  2.98518  4.58477  3.61503
          0.03078  3.89207  4.61442  0.61958  0.77255  0.48576  0.95510
    255   2.27770  1.56501  3.96636  3.60034  3.78249  3.07429  4.33260  2.78088  3.42462  2.76355  3.78092  3.57246  3.79358  3.74702  3.61502  2.53863  2.35103  2.49196  5.30439  4.10250    267 - -
          2.68618  4.42225  2.77519  2.73123  3.46354  2.40513  3.72494  3.29354  2.67741  2.69355  4.24690  2.90347  2.73739  3.18146  2.89801  2.37887  2.77519  2.98518  4.58477  3.61503
          0.03078  3.89207  4.61442  0.61958  0.77255  0.48576  0.95510
    256   2.97041  4.99311  3.37795  2.79233  4.39224  3.57468  3.62378  3.77977  1.82344  3.28007  4.18247  3.18422  3.98682  2.78157  1.28156  2.99969  3.16876  3.48080  5.35632  4.17321    268 - -
          2.68618  4.42225  2.77519  2.73123  3.46354  2.40513  3.72494  3.29354  2.67741  2.69355  4.24690  2.90347  2.73739  3.18146  2.89801  2.37887  2.77519  2.98518  4.58477  3.61503
          0.03078  3.89207  4.61442  0.61958  0.77255  0.48576  0.95510
    257   2.45792  4.87218  2.81812  2.26421  4.18142  3.01268  3.59241  3.60370  2.31222  3.17087  3.98273  2.88454  3.78458  2.32052  2.47091  2.46631  2.86103  3.25571  5.37268  4.03795    269 - -
          2.68618  4.42225  2.77519  2.73123  3.46354  2.40513  3.72494  3.29354  2.67741  2.69355  4.24690  2.90347  2.73739  3.18146  2.89801  2.37887  2.77519  2.98518  4.58477  3.61503
          0.03078  3.89207  4.61442  0.61958  0.77255  0.48576  0.95510
    258   3.17610  4.59682  4.47251  3.94451  3.04602  4.29855  4.59498  2.16698  3.72429  0.98223  2.53023  4.24694  4.56362  3.99150  3.91125  3.66052  3.41566  2.25386  5.06633  3.89766    270 - -
          2.68618  4.42225  2.77519  2.73123  3.46354  2.40513  3.72494  3.29354  2.67741  2.69355  4.24690  2.90347  2.73739  3.18146  2.89801  2.37887  2.77519  2.98518  4.58477  3.61503
          0.03078  3.89207  4.61442  0.61958  0.77255  0.48576  0.95510
    259   2.91222  4.95242  3.28795  2.73077  4.07820  3.55182  2.97327  3.72301  2.01663  3.22249  4.11710  3.14492  3.96220  2.79292  1.39599  2.94163  3.11705  3.42342  5.21623  3.91682    271 - -
          2.68618  4.42225  2.77519  2.73123  3.46354  2.40513  3.72494  3.29354  2.67741  2.69355  4.24690  2.90347  2.73739  3.18146  2.89801  2.37887  2.77519  2.98518  4.58477  3.61503
          0.03078  3.89207  4.61442  0.61958  0.77255  0.48576  0.95510
    260   3.28304  4.67899  4.26561  3.98367  0.98019  3.96854  3.88554  2.80413  3.89017  2.16959  3.53128  4.04115  4.42656  4.05270  4.00506  3.55207  3.58412  2.79630  4.12851  2.49295    272 - -
          2.68618  4.42225  2.77519  2.73123  3.46354  2.40513  3.72494  3.29354  2.67741  2.69355  4.24690  2.90347  2.73739  3.18146  2.89801  2.37887  2.77519  2.98518  4.58477  3.61503
          0.03078  3.89207  4.61442  0.61958  0.77255  0.48576  0.95510
    261   2.76935  5.17685  2.10376  1.49270  4.49221  3.22356  3.67918  3.92967  2.59180  3.49833  4.33495  2.71897  3.78623  2.83774  3.11407  2.71135  2.71058  3.54757  5.69596  4.26500    273 - -
          2.68618  4.42225  2.77519  2.73123  3.46354  2.40513  3.72494  3.29354  2.67741  2.69355  4.24690  2.90347  2.73739  3.18146  2.89801  2.37887  2.77519  2.98518  4.58477  3.61503
          0.03078  3.89207  4.61442  0.61958  0.77255  0.48576  0.95510
    262   2.83018  5.17610  2.40834  1.48130  4.45687  3.28402  3.67222  3.92444  2.44569  3.45322  4.31910  2.78599  3.82772  2.32737  2.86198  2.77790  3.08970  3.56612  5.62060  4.23610    274 - -
          2.68618  4.42225  2.77519  2.73123  3.46354  2.40513  3.72494  3.29354  2.67741  2.69355  4.24690  2.90347  2.73739  3.18146  2.89801  2.37887  2.77519  2.98518  4.58477  3.61503
          0.03078  3.89207  4.61442  0.61958  0.77255  0.48576  0.95510
    263   2.71196  4.87781  3.04276  2.52582  4.26760  3.02923  3.59960  3.66331  1.92162  3.20777  4.04011  2.99621  3.84894  2.74587  1.89051  2.50031  2.94430  3.32259  5.36659  4.09669    275 - -
          2.68618  4.42225  2.77519  2.73123  3.46354  2.40513  3.72494  3.29354  2.67741  2.69355  4.24690  2.90347  2.73739  3.18146  2.89801  2.37887  2.77519  2.98518  4.58477  3.61503
          0.03078  3.89207  4.61442  0.61958  0.77255  0.48576  0.95510
    264   2.77699  4.53131  3.38624  3.22794  4.22180  3.21771  4.30395  3.77204  3.28687  3.39684  4.44739  3.53277  0.79199  3.67506  3.53036  2.94505  3.22005  3.41521  5.40319  4.34267    276 - -
          2.68618  4.42225  2.77519  2.73123  3.46354  2.40513  3.72494  3.29354  2.67741  2.69355  4.24690  2.90347  2.73739  3.18146  2.89801  2.37887  2.77519  2.98518  4.58477  3.61503
          0.03078  3.89207  4.61442  0.61958  0.77255  0.48576  0.95510
    265   3.01036  5.14212  0.89035  2.34666  4.52169  3.22525  3.94788  4.11426  3.03564  3.71901  4.69737  2.90409  3.87940  3.18693  3.55466  2.97037  3.34928  3.75129  5.68651  4.39112    277 - -
          2.68618  4.42225  2.77519  2.73123  3.46354  2.40513  3.72494  3.29354  2.67741  2.69355  4.24690  2.90347  2.73739  3.18146  2.89801  2.37887  2.77519  2.98518  4.58477  3.61503
          0.03078  3.89207  4.61442  0.61958  0.77255  0.48576  0.95510
    266   3.36669  4.74047  4.24247  3.87612  1.80475  4.14100  3.46119  3.14372  3.74364  2.53843  3.77771  3.85460  4.48965  3.86002  3.88500  3.50784  3.60386  3.05190  3.66610  1.08725    278 - -
          2.68618  4.42225  2.77519  2.73123  3.46354  2.40513  3.72494  3.29354  2.67741  2.69355  4.24690  2.90347  2.73739  3.18146  2.89801  2.37887  2.77519  2.98518  4.58477  3.61503
          0.03078  3.89207  4.61442  0.61958  0.77255  0.48576  0.95510
    267   2.18906  3.39106  3.59447  3.05590  3.46029  3.33801  3.90932  2.72875  2.98134  2.51727  2.73833  3.34915  3.84616  3.27629  3.28920  2.38993  2.37747  2.48114  4.92431  3.70830    279 - -
          2.68618  4.42225  2.77519  2.73123  3.46354  2.40513  3.72494  3.29354  2.67741  2.69355  4.24690  2.90347  2.73739  3.18146  2.89801  2.37887  2.77519  2.98518  4.58477  3.61503
          0.03078  3.89207  4.61442  0.61958  0.77255  0.48576  0.95510
    268   3.14111  4.76011  3.63792  3.25693  2.22431  3.86151  2.54875  3.36688  3.09054  2.81954  3.91619  3.50310  4.25660  3.43584  3.34440  3.22217  3.37619  3.18319  3.86241  1.31589    280 - -
          2.68618  4.42225  2.77519  2.73123  3.46354  2.40513  3.72494  3.29354  2.67741  2.69355  4.24690  2.90347  2.73739  3.18146  2.89801  2.37887  2.77519  2.98518  4.58477  3.61503
          0.03078  3.89207  4.61442  0.61958  0.77255  0.48576  0.95510
    269   3.17706  4.63341  4.22102  3.86077  3.14288  4.00715  4.51034  2.34778  3.62833  0.85144  3.15937  4.13436  4.43902  3.99197  3.80127  3.58002  3.47035  2.39024  5.02947  3.75738    281 - -
          2.68618  4.42225  2.77519  2.73123  3.46354  2.40513  3.72494  3.29354  2.67741  2.69355  4.24690  2.90347  2.73739  3.18146  2.89801  2.37887  2.77519  2.98518  4.58477  3.61503
          0.03078  3.89207  4.61442  0.61958  0.77255  0.48576  0.95510
    270   3.02723  4.86538  3.51984  3.02657  4.22491  3.51172  3.83794  3.76781  2.24455  3.28017  4.27965  3.38491  4.01319  3.05713  0.94887  3.11034  3.29174  3.49087  5.29990  4.14782    282 - -
          2.68618  4.42225  2.77519  2.73123  3.46354  2.40513  3.72494  3.29354  2.67741  2.69355  4.24690  2.90347  2.73739  3.18146  2.89801  2.37887  2.77519  2.98518  4.58477  3.61503
          0.03078  3.89207  4.61442  0.61958  0.77255  0.48576  0.95510
    271   2.81942  5.03125  2.87075  2.46473  4.28551  3.44225  3.19846  3.76888  1.97373  3.28291  4.13243  2.95610  3.87850  1.78965  2.42633  2.81023  3.03465  3.43775  5.38726  4.08029    283 - -
          2.68618  4.42225  2.77519  2.73123  3.46354  2.40513  3.72494  3.29354  2.67741  2.69355  4.24690  2.90347  2.73739  3.18146  2.89801  2.37887  2.77519  2.98518  4.58477  3.61503
          0.03078  3.89207  4.61442  0.61958  0.77255  0.48576  0.95510
    272   3.17464  4.60174  4.45408  3.93575  3.04934  4.28248  4.58510  2.16895  3.70225  0.96583  2.64686  4.23557  4.55972  3.98618  3.89025  3.65279  3.41870  2.24990  5.06354  3.87601    284 - -
          2.68618  4.42225  2.77519  2.73123  3.46354  2.40513  3.72494  3.29354  2.67741  2.69355  4.24690  2.90347  2.73739  3.18146  2.89801  2.37887  2.77519  2.98518  4.58477  3.61503
          0.03078  3.89207  4.61442  0.61958  0.77255  0.48576  0.95510
    273   3.28304  4.67899  4.26561  3.98367  0.98019  3.96854  3.88554  2.80413  3.89017  2.16959  3.53128  4.04115  4.42656  4.05270  4.00506  3.55207  3.58412  2.79630  4.12851  2.49295    285 - -
          2.68618  4.42225  2.77519  2.73123  3.46354  2.40513  3.72494  3.29354  2.67741  2.69355  4.24690  2.90347  2.73739  3.18146  2.89801  2.37887  2.77519  2.98518  4.58477  3.61503
          0.03078  3.89207  4.61442  0.61958  0.77255  0.48576  0.95510
    274   3.02723  4.86538  3.51984  3.02657  4.22491  3.51172  3.83794  3.76781  2.24455  3.28017  4.27965  3.38491  4.01319  3.05713  0.94887  3.11034  3.29174  3.49087  5.29990  4.14782    286 - -
          2.68618  4.42225  2.77519  2.73123  3.46354  2.40513  3.72494  3.29354  2.67741  2.69355  4.24690  2.90347  2.73739  3.18146  2.89801  2.37887  2.77519  2.98518  4.58477  3.61503
          0.03078  3.89207  4.61442  0.61958  0.77255  0.48576  0.95510
    275   2.53635  4.42038  3.19452  2.64808  3.61031  3.43608  3.69593  2.58521  2.59136  2.66286  3.27567  2.84624  3.83726  2.74691  2.98150  2.46876  2.53733  2.71312  5.00015  3.73580    287 - -
          2.68618  4.42225  2.77519  2.73123  3.46354  2.40513  3.72494  3.29354  2.67741  2.69355  4.24690  2.90347  2.73739  3.18146  2.89801  2.37887  2.77519  2.98518  4.58477  3.61503
          0.03078  3.89207  4.61442  0.61958  0.77255  0.48576  0.95510
    276   3.17706  4.63341  4.22102  3.86077  3.14288  4.00715  4.51034  2.34778  3.62833  0.85144  3.15937  4.13436  4.43902  3.99197  3.80127  3.58002  3.47035  2.39024  5.02947  3.75738    288 - -
          2.68618  4.42225  2.77519  2.73123  3.46354  2.40513  3.72494  3.29354  2.67741  2.69355  4.24690  2.90347  2.73739  3.18146  2.89801  2.37887  2.77519  2.98518  4.58477  3.61503
          0.03078  3.89207  4.61442  0.61958  0.77255  0.48576  0.95510
    277   3.28304  4.67899  4.26561  3.98367  0.98019  3.96854  3.88554  2.80413  3.89017  2.16959  3.53128  4.04115  4.42656  4.05270  4.00506  3.55207  3.58412  2.79630  4.12851  2.49295    289 - -
          2.68618  4.42225  2.77519  2.73123  3.46354  2.40513  3.72494  3.29354  2.67741  2.69355  4.24690  2.90347  2.73739  3.18146  2.89801  2.37887  2.77519  2.98518  4.58477  3.61503
          0.03078  3.89207  4.61442  0.61958  0.77255  0.48576  0.95510
    278   2.83891  4.88381  3.13931  2.65792  3.84546  3.49840  1.93835  3.62735  2.16064  3.15665  4.05220  3.09806  3.92921  2.83484  2.03392  2.87528  3.06298  3.32992  5.11268  3.73502    290 - -
          2.68618  4.42225  2.77519  2.73123  3.46354  2.40513  3.72494  3.29354  2.67741  2.69355  4.24690  2.90347  2.73739  3.18146  2.89801  2.37887  2.77519  2.98518  4.58477  3.61503
          0.03078  3.89207  4.61442  0.61958  0.77255  0.48576  0.95510
    279   2.65001  4.71925  3.10864  2.61335  4.15196  3.37091  3.66099  3.53923  2.22492  3.13813  3.99237  2.80166  3.84223  2.83040  1.78613  2.71435  2.40652  3.20543  5.32631  4.06197    291 - -
          2.68618  4.42225  2.77519  2.73123  3.46354  2.40513  3.72494  3.29354  2.67741  2.69355  4.24690  2.90347  2.73739  3.18146  2.89801  2.37887  2.77519  2.98518  4.58477  3.61503
          0.03078  3.89207  4.61442  0.61958  0.77255  0.48576  0.95510
    280   2.78037  4.67136  3.22490  2.77754  3.56740  3.55126  3.78408  2.99879  2.50094  1.94156  3.60708  3.21746  3.98235  2.00709  2.79942  2.90300  3.02625  2.85797  5.07336  3.74502    292 - -
          2.68618  4.42225  2.77519  2.73123  3.46354  2.40513  3.72494  3.29354  2.67741  2.69355  4.24690  2.90347  2.73739  3.18146  2.89801  2.37887  2.77519  2.98518  4.58477  3.61503
          0.03078  3.89207  4.61442  0.61958  0.77255  0.48576  0.95510
    281   2.47456  4.51363  2.72508  2.57892  4.30450  1.56742  3.93345  3.82689  2.85804  3.45788  4.31308  2.22588  3.73456  3.16271  3.24963  2.57005  2.89184  3.35119  5.58138  4.27159    293 - -
          2.68618  4.42225  2.77519  2.73123  3.46354  2.40513  3.72494  3.29354  2.67741  2.69355  4.24690  2.90347  2.73739  3.18146  2.89801  2.37887  2.77519  2.98518  4.58477  3.61503
          0.03078  3.89207  4.61442  0.61958  0.77255  0.48576  0.95510
    282   3.09875  4.63306  3.84502  3.44638  1.36423  3.89524  2.49750  3.12646  3.32750  2.58183  3.72156  3.62659  4.28612  3.58160  3.55565  3.25266  3.34401  2.98437  3.87029  2.18943    294 - -
          2.68618  4.42225  2.77519  2.73123  3.46354  2.40513  3.72494  3.29354  2.67741  2.69355  4.24690  2.90347  2.73739  3.18146  2.89801  2.37887  2.77519  2.98518  4.58477  3.61503
          0.03078  3.89207  4.61442  0.61958  0.77255  0.48576  0.95510
    283   2.56081  4.55756  2.98371  2.63578  3.99026  3.26472  3.78678  3.34411  2.53618  3.00314  3.92350  3.06422  3.81589  2.39729  2.87149  2.66466  1.77143  3.03521  5.31795  4.02844    295 - -
          2.68618  4.42225  2.77519  2.73123  3.46354  2.40513  3.72494  3.29354  2.67741  2.69355  4.24690  2.90347  2.73739  3.18146  2.89801  2.37887  2.77519  2.98518  4.58477  3.61503
          0.03078  3.89207  4.61442  0.61958  0.77255  0.48576  0.95510
    284   3.27510  4.75616  3.86701  3.59991  2.29344  3.85284  3.62725  3.28155  3.45686  2.73047  3.95450  3.74737  4.32615  3.75821  3.63663  3.40991  3.56183  3.15300  3.93801  0.93381    296 - -
          2.68618  4.42225  2.77519  2.73123  3.46354  2.40513  3.72494  3.29354  2.67741  2.69355  4.24690  2.90347  2.73739  3.18146  2.89801  2.37887  2.77519  2.98518  4.58477  3.61503
          0.03078  3.89207  4.61442  0.61958  0.77255  0.48576  0.95510
    285   3.01036  5.14212  0.89035  2.34666  4.52169  3.22525  3.94788  4.11426  3.03564  3.71901  4.69737  2.90409  3.87940  3.18693  3.55466  2.97037  3.34928  3.75129  5.68651  4.39112    297 - -
          2.68618  4.42225  2.77519  2.73123  3.46354  2.40513  3.72494  3.29354  2.67741  2.69355  4.24690  2.90347  2.73739  3.18146  2.89801  2.37887  2.77519  2.98518  4.58477  3.61503
          0.03078  3.89207  4.61442  0.61958  0.77255  0.48576  0.95510
    286   3.35060  4.74014  4.20391  3.83931  1.86086  4.11886  3.46928  3.14213  3.70618  2.54396  3.78202  3.83827  4.47548  3.84059  3.85673  3.49069  3.59110  3.04777  3.68298  1.07433    298 - -
          2.68618  4.42225  2.77519  2.73123  3.46354  2.40513  3.72494  3.29354  2.67741  2.69355  4.24690  2.90347  2.73739  3.18146  2.89801  2.37887  2.77519  2.98518  4.58477  3.61503
          0.03078  3.89207  4.61442  0.61958  0.77255  0.48576  0.95510
    287   2.74192  4.27010  4.08572  3.57650  3.52910  3.82034  4.40009  1.85231  3.46701  2.23754  3.39981  3.84987  4.26576  3.78122  3.73694  3.17380  2.44677  1.37979  5.24532  4.02798    299 - -
          2.68618  4.42225  2.77519  2.73123  3.46354  2.40513  3.72494  3.29354  2.67741  2.69355  4.24690  2.90347  2.73739  3.18146  2.89801  2.37887  2.77519  2.98518  4.58477  3.61503
          0.03078  3.89207  4.61442  0.61958  0.77255  0.48576  0.95510
    288   3.32922  4.68746  4.32454  3.95634  1.13138  4.15844  3.56035  2.94349  3.82215  2.29760  3.58404  3.92908  4.50094  3.92265  3.94137  3.53442  3.56918  2.90128  3.76259  1.91311    300 - -
          2.68618  4.42225  2.77519  2.73123  3.46354  2.40513  3.72494  3.29354  2.67741  2.69355  4.24690  2.90347  2.73739  3.18146  2.89801  2.37887  2.77519  2.98518  4.58477  3.61503
          0.03078  3.89207  4.61442  0.61958  0.77255  0.48576  0.95510
    289   3.01036  5.14212  0.89035  2.34666  4.52169  3.22525  3.94788  4.11426  3.03564  3.71901  4.69737  2.90409  3.87940  3.18693  3.55466  2.97037  3.34928  3.75129  5.68651  4.39112    301 - -
          2.68618  4.42225  2.77519  2.73123  3.46354  2.40513  3.72494  3.29354  2.67741  2.69355  4.24690  2.90347  2.73739  3.18146  2.89801  2.37887  2.77519  2.98518  4.58477  3.61503
          0.03078  3.89207  4.61442  0.61958  0.77255  0.48576  0.95510
    290   3.36777  4.73557  4.12089  3.83168  2.68582  3.75190  3.92352  3.39201  3.55338  2.78360  4.02493  3.97673  4.27122  3.93998  3.67835  3.57130  3.66912  3.28289  0.84668  2.68686    302 - -
          2.68618  4.42225  2.77519  2.73123  3.46354  2.40513  3.72494  3.29354  2.67741  2.69355  4.24690  2.90347  2.73739  3.18146  2.89801  2.37887  2.77519  2.98518  4.58477  3.61503
          0.03078  3.89207  4.61442  0.61958  0.77255  0.48576  0.95510
    291   2.49645  4.54643  2.79325  2.56107  4.16611  3.13382  3.84401  3.56357  2.68874  3.26067  4.13623  1.71398  3.75940  3.05540  3.06928  2.58807  2.26891  3.17386  5.47552  4.14581    303 - -
          2.68618  4.42225  2.77519  2.73123  3.46354  2.40513  3.72494  3.29354  2.67741  2.69355  4.24690  2.90347  2.73739  3.18146  2.89801  2.37887  2.77519  2.98518  4.58477  3.61503
          0.03078  3.89207  4.61442  0.61958  0.77255  0.48576  0.95510
    292   3.09197  4.50670  4.44764  3.89044  3.09475  4.26066  4.55996  1.96164  3.72488  1.43467  1.78413  4.19348  4.51991  3.95960  3.92406  3.58988  3.32424  2.15035  5.07336  3.93498    304 - -
          2.68618  4.42225  2.77519  2.73123  3.46354  2.40513  3.72494  3.29354  2.67741  2.69355  4.24690  2.90347  2.73739  3.18146  2.89801  2.37887  2.77519  2.98518  4.58477  3.61503
          0.03078  3.89207  4.61442  0.61958  0.77255  0.48576  0.95510
    293   3.17606  4.59883  4.46669  3.94184  3.04724  4.29381  4.59214  2.16728  3.71702  0.97523  2.57460  4.24355  4.56277  3.98996  3.90440  3.65854  3.41709  2.25217  5.06582  3.89082    305 - -
          2.68618  4.42225  2.77519  2.73123  3.46354  2.40513  3.72494  3.29354  2.67741  2.69355  4.24690  2.90347  2.73739  3.18146  2.89801  2.37887  2.77519  2.98518  4.58477  3.61503
          0.03078  3.89207  4.61442  0.61958  0.77255  0.48576  0.95510
    294   2.98972  4.95467  3.16704  2.78460  4.34557  3.47728  3.76959  3.77602  1.01178  3.33673  4.29696  3.20827  3.97609  2.95983  2.43475  3.03032  3.24144  3.48264  5.39204  4.20755    306 - -
          2.68618  4.42225  2.77519  2.73123  3.46354  2.40513  3.72494  3.29354  2.67741  2.69355  4.24690  2.90347  2.73739  3.18146  2.89801  2.37887  2.77519  2.98518  4.58477  3.61503
          0.03078  3.89207  4.61442  0.61958  0.77255  0.48576  0.95510
    295   2.85608  4.52524  3.53700  3.12320  1.68245  3.69346  3.74902  2.87166  3.01161  2.32653  3.48386  3.45860  4.11544  2.54200  3.29461  3.04923  3.11212  2.75760  4.39257  2.83402    307 - -
          2.68618  4.42225  2.77519  2.73123  3.46354  2.40513  3.72494  3.29354  2.67741  2.69355  4.24690  2.90347  2.73739  3.18146  2.89801  2.37887  2.77519  2.98518  4.58477  3.61503
          0.03078  3.89207  4.61442  0.61958  0.77255  0.48576  0.95510
    296   2.65152  4.73904  2.90534  2.53710  4.20056  1.91159  3.69593  3.61364  2.13963  3.20350  4.05557  2.99777  3.82489  2.87237  2.41495  2.70634  2.93776  3.26381  5.38747  4.11092    308 - -
          2.68618  4.42225  2.77519  2.73123  3.46354  2.40513  3.72494  3.29354  2.67741  2.69355  4.24690  2.90347  2.73739  3.18146  2.89801  2.37887  2.77519  2.98518  4.58477  3.61503
          0.12467  3.89207  2.33502  0.61958  0.77255  0.48576  0.95510
    297   1.78888  4.09969  3.16039  2.92030  4.19283  1.89182  4.06407  3.58752  3.04082  3.29132  4.12507  3.13448  3.59029  3.32843  3.36884  2.04123  2.62467  3.06074  5.53313  4.30450    309 - -
          2.68618  4.42225  2.77519  2.73123  3.46354  2.40513  3.72494  3.29354  2.67741  2.69355  4.24690  2.90347  2.73739  3.18146  2.89801  2.37887  2.77519  2.98518  4.58477  3.61503
          0.03376  3.80116  4.52351  0.61958  0.77255  0.50766  0.92106
    298   2.43254  3.53637  3.24449  2.72272  3.65288  3.29476  3.75557  3.02184  2.67334  2.44334  3.59307  2.66558  3.23448  3.01373  3.05099  2.34988  2.72934  2.73716  5.04552  3.78577    310 - -
          2.68618  4.42225  2.77519  2.73123  3.46354  2.40513  3.72494  3.29354  2.67741  2.69355  4.24690  2.90347  2.73739  3.18146  2.89801  2.37887  2.77519  2.98518  4.58477  3.61503
          0.03239  3.84193  4.56428  0.61958  0.77255  0.53030  0.88778
    299   2.35355  4.49895  3.10830  2.59516  3.90907  2.94846  3.69011  3.28293  2.45438  2.93647  3.78631  3.03403  3.36498  2.88510  2.21921  2.58776  2.77537  2.68596  5.20975  3.93419    311 - -
          2.68618  4.42225  2.77519  2.73123  3.46354  2.40513  3.72494  3.29354  2.67741  2.69355  4.24690  2.90347  2.73739  3.18146  2.89801  2.37887  2.77519  2.98518  4.58477  3.61503
          0.03239  3.84193  4.56428  0.61958  0.77255  0.53030  0.88778
    300   2.09568  4.72508  2.55170  2.35685  4.13653  2.78842  3.65665  3.56190  2.49203  3.16269  3.98507  2.59192  3.74308  2.82221  2.73910  2.58029  2.83056  3.19865  5.39308  4.05273    312 - -
          2.68618  4.42225  2.77519  2.73123  3.46354  2.40513  3.72494  3.29354  2.67741  2.69355  4.24690  2.90347  2.73739  3.18146  2.89801  2.37887  2.77519  2.98518  4.58477  3.61503
          0.03239  3.84193  4.56428  0.61958  0.77255  0.53030  0.88778
    301   2.54895  4.69428  2.90398  2.43019  4.03647  3.31638  3.61849  3.44784  2.37582  3.05126  3.87657  2.76390  3.25510  2.62595  2.58882  2.36868  2.46211  3.11285  5.28605  3.97241    313 - -
          2.68618  4.42225  2.77519  2.73123  3.46354  2.40513  3.72494  3.29354  2.67741  2.69355  4.24690  2.90347  2.73739  3.18146  2.89801  2.37887  2.77519  2.98518  4.58477  3.61503
          0.03239  3.84193  4.56428  0.61958  0.77255  0.45889  0.99963
    302   2.28550  3.93070  3.12991  2.57946  3.66504  3.42486  3.01521  3.06525  2.53155  2.73246  3.59380  3.05150  3.49206  2.68165  2.93887  2.65890  2.77722  2.79977  5.03424  3.36637    314 - -
          2.68618  4.42225  2.77519  2.73123  3.46354  2.40513  3.72494  3.29354  2.67741  2.69355  4.24690  2.90347  2.73739  3.18146  2.89801  2.37887  2.77519  2.98518  4.58477  3.61503
          0.03078  3.89207  4.61442  0.61958  0.77255  0.48576  0.95510
    303   2.26443  3.45463  3.45269  2.88976  3.39431  3.48468  3.79328  2.53140  2.82145  2.45383  3.06468  3.27449  3.88799  2.79676  3.16006  2.57765  2.76072  2.48666  4.84822  3.61814    315 - -
          2.68618  4.42225  2.77519  2.73123  3.46354  2.40513  3.72494  3.29354  2.67741  2.69355  4.24690  2.90347  2.73739  3.18146  2.89801  2.37887  2.77519  2.98518  4.58477  3.61503
          0.03078  3.89207  4.61442  0.61958  0.77255  0.48576  0.95510
    304   2.55997  4.56638  3.04422  2.33939  3.77699  3.11291  3.64951  2.87841  2.48355  2.67456  3.66962  3.01037  3.81349  2.67113  2.89598  2.65390  2.40600  2.86904  5.11706  3.82796    316 - -
          2.68618  4.42225  2.77519  2.73123  3.46354  2.40513  3.72494  3.29354  2.67741  2.69355  4.24690  2.90347  2.73739  3.18146  2.89801  2.37887  2.77519  2.98518  4.58477  3.61503
          0.03078  3.89207  4.61442  0.61958  0.77255  0.48576  0.95510
    305   2.41767  4.85961  2.69595  2.13828  4.19022  3.04871  3.61959  3.62206  2.42234  3.19864  4.01009  2.84696  3.38829  2.38476  2.88202  2.33559  2.85796  3.26370  5.41376  4.05852    317 - -
          2.68618  4.42225  2.77519  2.73123  3.46354  2.40513  3.72494  3.29354  2.67741  2.69355  4.24690  2.90347  2.73739  3.18146  2.89801  2.37887  2.77519  2.98518  4.58477  3.61503
          0.03078  3.89207  4.61442  0.61958  0.77255  0.48576  0.95510
    306   2.59945  4.87059  2.47439  2.29785  4.19905  2.57667  3.62419  3.63781  2.45408  3.21480  4.02491  2.54272  3.75991  2.54727  2.93284  2.46918  2.85961  3.02896  5.43029  4.06476    318 - -
          2.68618  4.42225  2.77519  2.73123  3.46354  2.40513  3.72494  3.29354  2.67741  2.69355  4.24690  2.90347  2.73739  3.18146  2.89801  2.37887  2.77519  2.98518  4.58477  3.61503
          0.03078  3.89207  4.61442  0.61958  0.77255  0.48576  0.95510
    307   2.08672  4.49089  2.75889  2.55123  3.90784  2.91556  3.71893  3.04847  2.59099  2.95213  3.79342  3.00682  3.75645  2.91675  3.02203  2.38976  2.47987  2.95695  5.23739  3.94338    319 - -
          2.68618  4.42225  2.77519  2.73123  3.46354  2.40513  3.72494  3.29354  2.67741  2.69355  4.24690  2.90347  2.73739  3.18146  2.89801  2.37887  2.77519  2.98518  4.58477  3.61503
          0.03078  3.89207  4.61442  0.61958  0.77255  0.48576  0.95510
    308   2.66767  5.06189  2.25186  2.20830  4.38423  2.81767  3.61837  3.84896  2.45732  3.38366  4.18313  2.54851  3.22573  2.22985  2.95779  2.63179  2.92472  3.45701  5.56567  4.16087    320 - -
          2.68618  4.42225  2.77519  2.73123  3.46354  2.40513  3.72494  3.29354  2.67741  2.69355  4.24690  2.90347  2.73739  3.18146  2.89801  2.37887  2.77519  2.98518  4.58477  3.61503
          0.03078  3.89207  4.61442  0.61958  0.77255  0.48576  0.95510
    309   2.64617  5.00715  2.53567  2.30353  4.31819  3.34717  3.56722  3.76114  2.15728  3.28718  4.07931  2.64056  3.77591  2.55699  2.26281  2.44885  2.87796  3.38479  5.45291  4.09160    321 - -
          2.68585  4.42245  2.77525  2.73144  3.46374  2.40493  3.72475  3.29374  2.67761  2.69375  4.24710  2.90367  2.73716  3.18167  2.89804  2.37876  2.77479  2.98539  4.58497  3.61488
          0.42415  1.92120  1.61323  1.96978  0.15023  0.48576  0.95510
    310   2.26869  4.79295  2.21233  2.23747  4.14258  3.17050  3.63678  3.55454  2.50489  3.17779  4.04180  2.76404  3.72023  2.43053  2.95700  2.61164  2.88846  3.21239  5.41858  4.05315    342 - -
          2.68618  4.42225  2.77519  2.73123  3.46354  2.40513  3.72494  3.29354  2.67741  2.69355  4.24690  2.90347  2.73739  3.18146  2.89801  2.37887  2.77519  2.98518  4.58477  3.61503
          0.03811  3.68217  4.40452  0.61958  0.77255  0.64815  0.74027
    311   2.38291  4.23743  3.23258  2.78536  3.60422  2.77735  3.79658  2.65168  2.70860  2.50040  3.59925  3.14358  3.75232  3.08005  3.04635  2.26331  2.71558  2.60875  5.03739  3.75834    343 - -
          2.68618  4.42225  2.77519  2.73123  3.46354  2.40513  3.72494  3.29354  2.67741  2.69355  4.24690  2.90347  2.73739  3.18146  2.89801  2.37887  2.77519  2.98518  4.58477  3.61503
          0.03811  3.68217  4.40452  0.61958  0.77255  0.52454  0.89606
    312   2.51162  4.83330  2.93122  2.47235  4.17952  3.37772  3.58023  3.58696  2.14772  3.14760  3.99117  2.67338  3.81710  2.47755  2.01184  2.71163  2.92057  3.25803  5.31961  4.03828    344 - -
          2.68618  4.42225  2.77519  2.73123  3.46354  2.40513  3.72494  3.29354  2.67741  2.69355  4.24690  2.90347  2.73739  3.18146  2.89801  2.37887  2.77519  2.98518  4.58477  3.61503
          0.03435  3.78403  4.50638  0.61958  0.77255  0.57685  0.82477
    313   1.72433  4.25307  3.22283  2.82180  3.91549  3.09377  3.87490  3.17059  2.69962  2.93157  3.83051  3.14136  3.71255  3.11889  2.74492  2.49415  2.32916  2.82820  5.27929  4.03711    345 - -
          2.68618  4.42225  2.77519  2.73123  3.46354  2.40513  3.72494  3.29354  2.67741  2.69355  4.24690  2.90347  2.73739  3.18146  2.89801  2.37887  2.77519  2.98518  4.58477  3.61503
          0.03435  3.78403  4.50638  0.61958  0.77255  0.57685  0.82477
    314   2.18638  4.42331  3.09335  2.61615  3.86217  2.84318  3.70906  3.24026  2.50398  2.71499  3.76054  3.03723  3.74633  2.92021  2.52200  2.36772  2.75009  2.91679  5.18389  3.91336    346 - -
          2.68618  4.42225  2.77519  2.73123  3.46354  2.40513  3.72494  3.29354  2.67741  2.69355  4.24690  2.90347  2.73739  3.18146  2.89801  2.37887  2.77519  2.98518  4.58477  3.61503
          0.03435  3.78403  4.50638  0.61958  0.77255  0.57685  0.82477
    315   2.51486  4.81263  2.88979  2.32538  4.06443  3.38484  2.61263  3.50038  2.20879  3.08021  3.92662  2.93394  3.81338  2.74510  2.29533  2.70313  2.90226  3.18779  5.26526  3.96158    347 - -
          2.68618  4.42225  2.77519  2.73123  3.46354  2.40513  3.72494  3.29354  2.67741  2.69355  4.24690  2.90347  2.73739  3.18146  2.89801  2.37887  2.77519  2.98518  4.58477  3.61503
          0.03435  3.78403  4.50638  0.61958  0.77255  0.57685  0.82477
    316   2.62012  4.92752  2.36849  2.23924  4.20493  3.27035  3.24514  3.65926  2.39827  3.22294  4.03593  2.78130  3.11153  2.40892  2.86813  2.46443  2.86899  3.30076  5.42184  4.04598    348 - -
          2.68618  4.42225  2.77519  2.73123  3.46354  2.40513  3.72494  3.29354  2.67741  2.69355  4.24690  2.90347  2.73739  3.18146  2.89801  2.37887  2.77519  2.98518  4.58477  3.61503
          0.07915  3.78403  2.93050  0.61958  0.77255  0.57685  0.82477
    317   2.36541  4.77909  2.40557  2.28428  4.07588  3.24382  3.00659  3.51477  2.45452  3.11826  3.95050  2.64236  3.73623  2.77974  2.91308  2.59885  2.65600  3.17548  5.34458  3.99015    349 - -
          2.68618  4.42225  2.77519  2.73123  3.46354  2.40513  3.72494  3.29354  2.67741  2.69355  4.24690  2.90347  2.73739  3.18146  2.89801  2.37887  2.77519  2.98518  4.58477  3.61503
          0.03590  3.74078  4.46312  0.61958  0.77255  0.60864  0.78546
    318   2.57772  4.76077  2.41691  2.31537  4.03589  3.28288  3.59649  3.44480  2.29553  3.05986  3.89423  2.83742  3.74680  2.61466  2.85599  2.42556  2.82956  2.80047  5.30260  3.96348    350 - -
          2.68618  4.42225  2.77519  2.73123  3.46354  2.40513  3.72494  3.29354  2.67741  2.69355  4.24690  2.90347  2.73739  3.18146  2.89801  2.37887  2.77519  2.98518  4.58477  3.61503
          0.03590  3.74078  4.46312  0.61958  0.77255  0.60864  0.78546
    319   2.44323  4.81830  2.94065  2.34636  4.14996  3.39132  3.56828  3.51963  2.01756  3.09937  3.95208  2.95299  3.82066  2.72752  2.03992  2.72801  2.92325  3.20757  5.29102  4.02522    351 - -
          2.68618  4.42225  2.77519  2.73123  3.46354  2.40513  3.72494  3.29354  2.67741  2.69355  4.24690  2.90347  2.73739  3.18146  2.89801  2.37887  2.77519  2.98518  4.58477  3.61503
          0.03590  3.74078  4.46312  0.61958  0.77255  0.60864  0.78546
    320   2.38336  4.52625  3.13971  2.60059  3.73310  3.41159  3.63801  3.08881  2.36233  2.72299  3.06533  3.05323  3.82208  2.54302  2.50683  2.68817  2.81565  2.83702  5.07406  3.80961    352 - -
          2.68618  4.42225  2.77519  2.73123  3.46354  2.40513  3.72494  3.29354  2.67741  2.69355  4.24690  2.90347  2.73739  3.18146  2.89801  2.37887  2.77519  2.98518  4.58477  3.61503
          0.03590  3.74078  4.46312  0.61958  0.77255  0.60864  0.78546
    321   2.18562  4.94273  2.07432  1.94061  4.28679  3.17200  3.64932  3.67783  2.56764  3.30576  4.15772  2.71644  3.73386  2.82199  3.06961  2.64392  2.94793  3.32364  5.54143  4.14757    353 - -
          2.68618  4.42225  2.77519  2.73123  3.46354  2.40513  3.72494  3.29354  2.67741  2.69355  4.24690  2.90347  2.73739  3.18146  2.89801  2.37887  2.77519  2.98518  4.58477  3.61503
          0.07803  3.74078  2.96955  0.61958  0.77255  0.60864  0.78546
    322   2.33061  4.24337  3.52399  2.99373  3.40080  3.50074  3.91210  2.19769  2.89308  2.25595  2.94933  3.35990  3.44389  3.23371  3.21580  2.80505  2.81784  2.26029  4.96076  3.73349    354 - -
          2.68618  4.42225  2.77519  2.73123  3.46354  2.40513  3.72494  3.29354  2.67741  2.69355  4.24690  2.90347  2.73739  3.18146  2.89801  2.37887  2.77519  2.98518  4.58477  3.61503
          0.03741  3.70016  4.42251  0.61958  0.77255  0.44373  1.02622
    323   2.37994  4.69815  2.69040  2.40146  3.99200  3.32151  3.62701  3.38550  2.44423  3.01413  3.84811  2.90932  3.32755  2.32444  2.88876  2.60064  2.80818  2.73520  5.27538  3.94971    355 - -
          2.68618  4.42225  2.77519  2.73123  3.46354  2.40513  3.72494  3.29354  2.67741  2.69355  4.24690  2.90347  2.73739  3.18146  2.89801  2.37887  2.77519  2.98518  4.58477  3.61503
          0.03189  3.85726  4.57961  0.61958  0.77255  0.51713  0.90691
    324   2.46347  4.52561  2.67673  2.50463  3.96652  3.23083  3.70950  3.34304  2.57296  3.00654  3.84661  2.96918  2.62518  2.89951  3.00820  2.35813  2.59845  2.70126  5.28222  3.97700    356 - -
          2.68618  4.42225  2.77519  2.73123  3.46354  2.40513  3.72494  3.29354  2.67741  2.69355  4.24690  2.90347  2.73739  3.18146  2.89801  2.37887  2.77519  2.98518  4.58477  3.61503
          0.03189  3.85726  4.57961  0.61958  0.77255  0.51713  0.90691
    325   1.44318  4.09082  3.39892  3.07576  4.08524  2.91939  4.10989  3.34504  3.07967  3.14531  4.01297  3.24386  3.64450  3.39157  3.38398  2.11760  2.19291  2.90246  5.46565  4.25249    357 - -
          2.68618  4.42225  2.77519  2.73123  3.46354  2.40513  3.72494  3.29354  2.67741  2.69355  4.24690  2.90347  2.73739  3.18146  2.89801  2.37887  2.77519  2.98518  4.58477  3.61503
          0.03189  3.85726  4.57961  0.61958  0.77255  0.46664  0.98646
    326   2.33539  4.60219  2.93868  2.48453  3.97607  3.29211  3.67500  3.37113  2.49443  3.00870  3.84387  2.38865  3.76851  2.62175  2.91865  2.41939  2.63516  2.78673  5.27100  3.96402    358 - -
          2.68618  4.42225  2.77519  2.73123  3.46354  2.40513  3.72494  3.29354  2.67741  2.69355  4.24690  2.90347  2.73739  3.18146  2.89801  2.37887  2.77519  2.98518  4.58477  3.61503
          0.03078  3.89207  4.61442  0.61958  0.77255  0.48576  0.95510
    327   2.12367  4.36774  3.01967  2.65835  4.13800  2.78185  3.85745  3.55351  2.74470  3.19529  4.01824  2.46073  3.69229  3.06118  3.15142  2.00713  2.30775  3.11672  5.44052  4.15995    359 - -
          2.68618  4.42225  2.77519  2.73123  3.46354  2.40513  3.72494  3.29354  2.67741  2.69355  4.24690  2.90347  2.73739  3.18146  2.89801  2.37887  2.77519  2.98518  4.58477  3.61503
          0.03078  3.89207  4.61442  0.61958  0.77255  0.48576  0.95510
    328   1.44863  4.17178  3.26898  2.94783  4.12600  2.95710  4.04701  3.49298  2.99251  3.20440  4.05112  3.18783  2.66576  3.30427  3.32954  2.15422  2.67754  3.02762  5.47773  4.24340    360 - -
          2.68618  4.42225  2.77519  2.73123  3.46354  2.40513  3.72494  3.29354  2.67741  2.69355  4.24690  2.90347  2.73739  3.18146  2.89801  2.37887  2.77519  2.98518  4.58477  3.61503
          0.03078  3.89207  4.61442  0.61958  0.77255  0.48576  0.95510
    329   1.76652  4.41508  2.96329  2.62661  4.09113  2.53616  3.83323  3.49961  2.70399  3.14690  3.98459  3.02992  3.72064  2.67041  3.09824  2.29256  2.76637  3.09724  5.40068  4.11836    361 - -
          2.68618  4.42225  2.77519  2.73123  3.46354  2.40513  3.72494  3.29354  2.67741  2.69355  4.24690  2.90347  2.73739  3.18146  2.89801  2.37887  2.77519  2.98518  4.58477  3.61503
          0.03078  3.89207  4.61442  0.61958  0.77255  0.48576  0.95510
    330   2.16172  4.53409  2.91882  2.33723  4.01934  2.85926  3.72970  3.41521  2.58615  3.05846  3.89281  2.97563  3.07602  2.91864  3.01528  2.55409  2.29194  3.05990  5.32295  4.02076    362 - -
          2.68618  4.42225  2.77519  2.73123  3.46354  2.40513  3.72494  3.29354  2.67741  2.69355  4.24690  2.90347  2.73739  3.18146  2.89801  2.37887  2.77519  2.98518  4.58477  3.61503
          0.22864  3.89207  1.69291  0.61958  0.77255  0.48576  0.95510
    331   2.56602  4.69941  2.54184  2.32936  4.11476  3.14682  3.66239  3.61859  2.46364  3.21866  4.07744  2.19059  3.72139  2.60118  2.85141  2.31460  2.88273  3.24765  5.38360  4.02633    363 - -
          2.68618  4.42225  2.77519  2.73123  3.46354  2.40513  3.72494  3.29354  2.67741  2.69355  4.24690  2.90347  2.73739  3.18146  2.89801  2.37887  2.77519  2.98518  4.58477  3.61503
          0.03739  3.70082  4.42317  0.61958  0.77255  0.63599  0.75377
    332   2.25573  4.17260  3.18089  2.81451  3.83300  3.01390  3.88160  3.14075  2.79015  2.89913  3.80366  3.11483  2.54859  3.14677  3.12412  2.15589  2.66054  2.46086  5.23203  3.96514    364 - -
          2.68629  4.42259  2.77523  2.73128  3.46387  2.40538  3.72425  3.29362  2.67763  2.69335  4.24657  2.90349  2.73758  3.18106  2.89748  2.37869  2.77553  2.98499  4.58510  3.61501
          0.20985  1.72994  4.42317  2.41621  0.09350  0.40212  1.10533
    333   2.41209  4.60541  2.93602  2.48254  3.95570  2.94899  3.67038  3.35569  2.49127  2.99087  3.82772  2.73044  3.77381  2.38598  2.91396  2.46518  2.79897  2.62704  5.25464  3.94905    390 - -
          2.68618  4.42225  2.77519  2.73123  3.46354  2.40513  3.72494  3.29354  2.67741  2.69355  4.24690  2.90347  2.73739  3.18146  2.89801  2.37887  2.77519  2.98518  4.58477  3.61503
          0.03078  3.89207  4.61442  0.61958  0.77255  0.48576  0.95510
    334   2.51726  4.57697  2.81250  2.54299  4.21263  1.76126  3.80653  3.63678  2.35280  3.25908  4.10653  2.98644  3.09731  3.00467  2.99048  2.60020  2.87135  3.23741  5.46624  4.17798    391 - -
          2.68618  4.42225  2.77519  2.73123  3.46354  2.40513  3.72494  3.29354  2.67741  2.69355  4.24690  2.90347  2.73739  3.18146  2.89801  2.37887  2.77519  2.98518  4.58477  3.61503
          0.03078  3.89207  4.61442  0.61958  0.77255  0.48576  0.95510
    335   2.38375  4.69029  2.99885  2.46305  3.93363  3.06458  3.32701  3.33533  2.36489  2.75481  3.78779  2.96142  3.79826  2.49150  2.60216  2.63538  2.67381  3.03173  5.20798  3.90315    392 - -
          2.68618  4.42225  2.77519  2.73123  3.46354  2.40513  3.72494  3.29354  2.67741  2.69355  4.24690  2.90347  2.73739  3.18146  2.89801  2.37887  2.77519  2.98518  4.58477  3.61503
          0.03078  3.89207  4.61442  0.61958  0.77255  0.48576  0.95510
    336   2.37797  4.80215  2.63697  2.17977  4.21821  2.85823  3.67163  3.64993  2.51572  3.23896  4.05896  2.45266  2.67136  2.83345  2.98057  2.60665  2.87182  3.27724  5.46094  4.10742    393 - -
          2.68618  4.42225  2.77519  2.73123  3.46354  2.40513  3.72494  3.29354  2.67741  2.69355  4.24690  2.90347  2.73739  3.18146  2.89801  2.37887  2.77519  2.98518  4.58477  3.61503
          0.03078  3.89207  4.61442  0.61958  0.77255  0.48576  0.95510
    337   2.68793  4.98433  2.52797  2.11976  4.31376  3.27636  3.64494  3.76139  2.45205  3.32167  4.14529  2.33847  3.78570  2.54246  2.90239  2.05411  2.95026  3.39510  5.51622  4.14407    394 - -
          2.68618  4.42225  2.77519  2.73123  3.46354  2.40513  3.72494  3.29354  2.67741  2.69355  4.24690  2.90347  2.73739  3.18146  2.89801  2.37887  2.77519  2.98518  4.58477  3.61503
          0.03078  3.89207  4.61442  0.61958  0.77255  0.48576  0.95510
    338   2.18837  4.74615  2.66702  2.38601  4.10927  2.96784  3.62970  3.53069  2.42676  3.12555  3.93940  2.74080  3.75855  2.78405  2.49174  2.58276  2.65894  3.17702  5.35344  4.01718    395 - -
          2.68618  4.42225  2.77519  2.73123  3.46354  2.40513  3.72494  3.29354  2.67741  2.69355  4.24690  2.90347  2.73739  3.18146  2.89801  2.37887  2.77519  2.98518  4.58477  3.61503
          0.03078  3.89207  4.61442  0.61958  0.77255  0.48576  0.95510
    339   2.02734  4.64685  2.96687  2.51332  4.04153  3.31180  3.66991  3.44332  2.40161  3.05900  3.89851  2.98319  3.78978  2.45141  2.55980  2.36732  2.83615  3.10897  5.29767  4.00277    396 - -
          2.68618  4.42225  2.77519  2.73123  3.46354  2.40513  3.72494  3.29354  2.67741  2.69355  4.24690  2.90347  2.73739  3.18146  2.89801  2.37887  2.77519  2.98518  4.58477  3.61503
          0.03078  3.89207  4.61442  0.61958  0.77255  0.48576  0.95510
    340   2.57893  4.81288  2.63114  2.25579  4.07711  3.34330  3.59395  3.49486  2.39507  3.09026  3.90366  2.87195  3.33213  2.41734  2.85821  2.59816  2.57513  2.82518  5.32369  3.97772    397 - -
          2.68618  4.42225  2.77519  2.73123  3.46354  2.40513  3.72494  3.29354  2.67741  2.69355  4.24690  2.90347  2.73739  3.18146  2.89801  2.37887  2.77519  2.98518  4.58477  3.61503
          0.03078  3.89207  4.61442  0.61958  0.77255  0.48576  0.95510
    341   2.25037  4.77851  2.86571  2.39562  4.06097  3.35571  3.30324  3.47687  2.24221  3.07223  3.89377  2.90807  3.31729  2.55870  2.78936  2.40514  2.83252  3.14799  5.30278  3.97668    398 - -
          2.68618  4.42225  2.77519  2.73123  3.46354  2.40513  3.72494  3.29354  2.67741  2.69355  4.24690  2.90347  2.73739  3.18146  2.89801  2.37887  2.77519  2.98518  4.58477  3.61503
          0.03078  3.89207  4.61442  0.61958  0.77255  0.48576  0.95510
    342   2.22375  4.96863  2.07110  2.26358  4.28164  3.28663  3.62122  3.72412  2.43521  3.28624  4.09864  2.80562  3.77068  2.52960  2.71791  2.63449  2.90429  3.35671  5.48710  4.10892    399 - -
          2.68618  4.42225  2.77519  2.73123  3.46354  2.40513  3.72494  3.29354  2.67741  2.69355  4.24690  2.90347  2.73739  3.18146  2.89801  2.37887  2.77519  2.98518  4.58477  3.61503
          0.03078  3.89207  4.61442  0.61958  0.77255  0.48576  0.95510
    343   2.59285  4.47704  3.21911  2.66718  3.64074  3.47767  3.68867  2.68200  2.36035  2.29431  3.56526  3.11876  3.86729  2.53714  2.85035  2.59615  2.82250  2.74354  5.01990  3.75807    400 - -
          2.68618  4.42225  2.77519  2.73123  3.46354  2.40513  3.72494  3.29354  2.67741  2.69355  4.24690  2.90347  2.73739  3.18146  2.89801  2.37887  2.77519  2.98518  4.58477  3.61503
          0.03078  3.89207  4.61442  0.61958  0.77255  0.48576  0.95510
    344   2.55803  4.48043  3.17817  2.61686  3.65560  3.44406  3.66554  3.04934  2.50416  2.55773  3.58447  3.07849  3.83588  2.68313  2.73694  2.26424  2.60629  2.78962  4.17927  3.74717    401 - -
          2.68618  4.42225  2.77519  2.73123  3.46354  2.40513  3.72494  3.29354  2.67741  2.69355  4.24690  2.90347  2.73739  3.18146  2.89801  2.37887  2.77519  2.98518  4.58477  3.61503
          0.03078  3.89207  4.61442  0.61958  0.77255  0.48576  0.95510
    345   2.64577  4.92002  2.48334  2.04032  4.34648  2.55006  3.68575  3.79812  2.55465  3.36649  4.18912  2.24909  3.76540  2.84770  3.03516  2.27655  2.93845  3.40728  5.56943  4.18896    402 - -
          2.68618  4.42225  2.77519  2.73123  3.46354  2.40513  3.72494  3.29354  2.67741  2.69355  4.24690  2.90347  2.73739  3.18146  2.89801  2.37887  2.77519  2.98518  4.58477  3.61503
          0.03078  3.89207  4.61442  0.61958  0.77255  0.48576  0.95510
    346   2.33888  4.25670  3.38249  2.83043  3.45767  2.87858  3.77570  2.62735  2.77527  2.53390  3.42492  3.22367  3.85445  3.09150  3.13037  2.32912  2.75055  2.45560  4.12600  3.65191    403 - -
          2.68618  4.42225  2.77519  2.73123  3.46354  2.40513  3.72494  3.29354  2.67741  2.69355  4.24690  2.90347  2.73739  3.18146  2.89801  2.37887  2.77519  2.98518  4.58477  3.61503
          0.03078  3.89207  4.61442  0.61958  0.77255  0.48576  0.95510
    347   2.66014  4.96528  2.68408  2.37760  4.27217  3.39627  3.55853  3.69803  1.95289  3.00780  4.03216  2.89419  3.79895  2.33855  2.35980  2.65233  2.88166  3.34016  5.39409  4.06407    404 - -
          2.68618  4.42225  2.77519  2.73123  3.46354  2.40513  3.72494  3.29354  2.67741  2.69355  4.24690  2.90347  2.73739  3.18146  2.89801  2.37887  2.77519  2.98518  4.58477  3.61503
          0.10756  3.89207  2.50625  0.61958  0.77255  0.48576  0.95510
    348   2.59046  4.76356  2.79818  2.37685  4.04946  3.32372  3.27149  3.47482  2.36564  3.07174  3.90072  2.66637  3.26750  2.49408  2.78020  2.62222  2.42874  3.14647  5.29675  3.96934    405 - -
          2.68618  4.42225  2.77519  2.73123  3.46354  2.40513  3.72494  3.29354  2.67741  2.69355  4.24690  2.90347  2.73739  3.18146  2.89801  2.37887  2.77519  2.98518  4.58477  3.61503
          0.03320  3.81771  4.54006  0.61958  0.77255  0.55037  0.85976
    349   2.35202  4.49722  2.81155  2.39159  3.27820  3.40919  3.66924  2.99504  2.56471  2.40777  3.59226  3.02767  3.81845  2.89577  2.98440  2.66670  2.78892  2.74315  5.05070  3.75748    406 - -
          2.68618  4.42225  2.77519  2.73123  3.46354  2.40513  3.72494  3.29354  2.67741  2.69355  4.24690  2.90347  2.73739  3.18146  2.89801  2.37887  2.77519  2.98518  4.58477  3.61503
          0.03320  3.81771  4.54006  0.61958  0.77255  0.55037  0.85976
    350   2.32318  4.73415  2.99980  2.33196  3.99582  3.41075  3.59071  3.37122  2.08258  2.74849  3.83219  2.96894  3.81497  2.75772  2.41877  2.68271  2.85832  3.07281  5.22580  3.94028    407 - -
          2.68618  4.42225  2.77519  2.73123  3.46354  2.40513  3.72494  3.29354  2.67741  2.69355  4.24690  2.90347  2.73739  3.18146  2.89801  2.37887  2.77519  2.98518  4.58477  3.61503
          0.08919  3.81771  2.75905  0.61958  0.77255  0.55037  0.85976
    351   2.53568  4.35698  3.30058  2.74164  3.52675  3.44172  3.71618  2.60808  2.57345  2.54396  3.06805  3.16208  3.85135  2.98450  2.60993  2.40329  2.78253  2.60420  4.94987  3.69461    408 - -
          2.68618  4.42225  2.77519  2.73123  3.46354  2.40513  3.72494  3.29354  2.67741  2.69355  4.24690  2.90347  2.73739  3.18146  2.89801  2.37887  2.77519  2.98518  4.58477  3.61503
          0.03507  3.76359  4.48594  0.61958  0.77255  0.59217  0.80548
    352   2.64083  4.51619  3.28926  2.70694  3.66852  3.50223  3.66379  2.61395  2.06529  2.42781  3.58237  3.13974  3.88493  2.88918  2.49057  2.77794  2.86332  2.72562  5.03357  3.78076    409 - -
          2.68618  4.42225  2.77519  2.73123  3.46354  2.40513  3.72494  3.29354  2.67741  2.69355  4.24690  2.90347  2.73739  3.18146  2.89801  2.37887  2.77519  2.98518  4.58477  3.61503
          0.08086  3.76359  2.91006  0.61958  0.77255  0.59217  0.80548
    353   2.56365  4.24338  3.56849  3.03267  3.34826  3.03640  3.91768  2.43282  2.91509  2.06932  2.81080  3.39045  3.95792  3.25847  3.22653  2.83278  2.83287  2.12326  4.92034  3.68064    410 - -
          2.68648  4.42259  2.77588  2.73148  3.46462  2.40371  3.72663  3.29343  2.67801  2.69405  4.24438  2.90390  2.73614  3.18122  2.89736  2.37903  2.77553  2.98500  4.58552  3.61512
          0.26780  1.44842        *  3.77454  0.02322  0.00000        *
//
