# Supplementary material for: Potential Conservation of Circadian Clock Proteins in the phylum Nematoda as Revealed by Bioinformatic Searches
Source: PLoS One. 2014 Nov 14;9(11):e112871. doi: 10.1371/journal.pone.0112871 (PMC4232591; doi:10.1371/journal.pone.0112871)
Supplement: File S1 — HMM profiles used in this work and HMMsearch results. (ZIP) [file pone.0112871.s007.zip › HMMs-CE/Artropodos/Cyc-PA_FBpp0074693-aln.hmm]

HMMER3/b [3.0 | March 2010]
NAME  Cyc-PA_FBpp0074693-aln
LENG  660
ALPH  amino
RF    no
CS    no
MAP   yes
DATE  Tue Jun 12 14:33:33 2012
NSEQ  8
EFFN  0.777344
CKSUM 2373461395
STATS LOCAL MSV      -12.1852  0.69686
STATS LOCAL VITERBI  -13.2729  0.69686
STATS LOCAL FORWARD   -6.3285  0.69686
HMM          A        C        D        E        F        G        H        I        K        L        M        N        P        Q        R        S        T        V        W        Y   
            m->m     m->i     m->d     i->m     i->i     d->m     d->d
  COMPO   2.54004  4.16757  2.84669  2.63928  3.46660  2.92783  3.65986  2.94727  2.61262  2.51073  3.64307  3.03580  3.29517  3.01818  2.86615  2.51748  2.83130  2.71175  4.76652  3.60883
          2.68560  4.42179  2.77505  2.72994  3.46429  2.40460  3.72605  3.29415  2.67891  2.69347  4.24438  2.90479  2.73688  3.18016  2.89707  2.37976  2.77572  2.98512  4.58627  3.61462
          0.36357  1.42654  2.73841  3.43568  0.03273  0.00000        *
      1   2.39940  4.30042  3.99808  3.47571  3.35695  3.75287  4.26005  2.25346  3.35086  2.03733  1.92463  3.75713  4.18805  3.65047  3.60815  3.09265  3.01491  1.93277  5.07368  3.88632     82 - -
          2.68618  4.42225  2.77519  2.73123  3.46354  2.40513  3.72494  3.29354  2.67741  2.69355  4.24690  2.90347  2.73739  3.18146  2.89801  2.37887  2.77519  2.98518  4.58477  3.61503
          0.02903  3.94960  4.67194  0.61958  0.77255  0.54246  0.87064
      2   2.38435  4.59571  2.65688  2.53314  3.85766  3.39194  3.71144  3.11612  2.32801  2.87509  3.74879  3.02074  3.83670  2.91374  2.98737  2.68255  2.84282  2.11984  5.20867  3.91158     83 - -
          2.68618  4.42225  2.77519  2.73123  3.46354  2.40513  3.72494  3.29354  2.67741  2.69355  4.24690  2.90347  2.73739  3.18146  2.89801  2.37887  2.77519  2.98518  4.58477  3.61503
          0.02903  3.94960  4.67194  0.61958  0.77255  0.54246  0.87064
      3   1.99806  4.56004  2.94739  2.53177  4.10005  2.80097  3.74669  3.51811  2.58524  3.13789  3.96043  2.98767  3.02411  2.55125  3.01491  2.29094  2.79091  3.13759  5.38196  4.07441     84 - -
          2.68618  4.42225  2.77519  2.73123  3.46354  2.40513  3.72494  3.29354  2.67741  2.69355  4.24690  2.90347  2.73739  3.18146  2.89801  2.37887  2.77519  2.98518  4.58477  3.61503
          0.02903  3.94960  4.67194  0.61958  0.77255  0.54246  0.87064
      4   2.25326  4.93594  2.89261  2.20880  4.24722  3.40743  3.59768  3.65976  2.24215  3.21174  4.02886  2.92668  3.82592  2.37964  2.21025  2.68983  2.91319  3.31580  5.39470  4.07698     85 - -
          2.68618  4.42225  2.77519  2.73123  3.46354  2.40513  3.72494  3.29354  2.67741  2.69355  4.24690  2.90347  2.73739  3.18146  2.89801  2.37887  2.77519  2.98518  4.58477  3.61503
          0.02903  3.94960  4.67194  0.61958  0.77255  0.54246  0.87064
      5   2.68372  5.07975  2.17220  2.22361  4.41961  2.53205  3.64191  3.88557  2.23348  3.41837  4.21691  2.53499  3.77772  2.78133  2.99077  2.36388  2.94500  3.48776  5.59926  4.19184     86 - -
          2.68618  4.42225  2.77519  2.73123  3.46354  2.40513  3.72494  3.29354  2.67741  2.69355  4.24690  2.90347  2.73739  3.18146  2.89801  2.37887  2.77519  2.98518  4.58477  3.61503
          0.08449  3.94960  2.78455  0.61958  0.77255  0.54246  0.87064
      6   2.21099  4.55101  3.16381  2.61009  3.76284  3.44162  3.66470  3.12727  2.42538  2.77283  2.95888  3.07173  3.84385  2.57969  2.50416  2.69809  2.82570  2.86589  5.10100  3.83254     87 - -
          2.68618  4.42225  2.77519  2.73123  3.46354  2.40513  3.72494  3.29354  2.67741  2.69355  4.24690  2.90347  2.73739  3.18146  2.89801  2.37887  2.77519  2.98518  4.58477  3.61503
          0.03066  3.89577  4.61812  0.61958  0.77255  0.59015  0.80799
      7   2.06162  4.35535  3.32642  2.79871  3.49921  3.45267  3.11302  2.83219  2.70384  2.33543  3.49766  3.21024  3.88255  3.06813  3.05553  2.73456  2.80878  2.39060  4.95000  3.66995     88 - -
          2.68618  4.42225  2.77519  2.73123  3.46354  2.40513  3.72494  3.29354  2.67741  2.69355  4.24690  2.90347  2.73739  3.18146  2.89801  2.37887  2.77519  2.98518  4.58477  3.61503
          0.03066  3.89577  4.61812  0.61958  0.77255  0.50948  0.91832
      8   2.59791  4.31684  3.44970  2.88755  2.88966  3.56126  3.15255  2.54962  2.82029  2.30941  3.40631  3.28243  3.93727  2.67282  3.16567  2.80960  2.82838  2.59248  4.67796  2.88087     89 - -
          2.68618  4.42225  2.77519  2.73123  3.46354  2.40513  3.72494  3.29354  2.67741  2.69355  4.24690  2.90347  2.73739  3.18146  2.89801  2.37887  2.77519  2.98518  4.58477  3.61503
          0.02903  3.94960  4.67194  0.61958  0.77255  0.54246  0.87064
      9   2.24821  4.19206  3.31507  3.04412  4.20548  2.96088  4.13888  3.56393  3.07450  3.30580  4.17223  3.24795  3.69308  3.40757  3.38378  1.24298  2.26568  3.08141  5.56605  4.32149     90 - -
          2.68618  4.42225  2.77519  2.73123  3.46354  2.40513  3.72494  3.29354  2.67741  2.69355  4.24690  2.90347  2.73739  3.18146  2.89801  2.37887  2.77519  2.98518  4.58477  3.61503
          0.02903  3.94960  4.67194  0.61958  0.77255  0.54246  0.87064
     10   2.57793  4.36252  3.35503  2.79164  3.42837  3.51380  3.73676  2.86298  2.67960  2.37131  3.45830  3.21310  3.28642  3.04373  2.70283  2.76425  2.81120  2.46530  4.87204  2.65327     91 - -
          2.68618  4.42225  2.77519  2.73123  3.46354  2.40513  3.72494  3.29354  2.67741  2.69355  4.24690  2.90347  2.73739  3.18146  2.89801  2.37887  2.77519  2.98518  4.58477  3.61503
          0.02903  3.94960  4.67194  0.61958  0.77255  0.54246  0.87064
     11   2.28043  4.76343  2.86467  2.43148  4.07402  3.34312  3.08674  3.50938  2.41733  3.10800  3.93574  2.93463  3.79913  2.37721  2.83345  2.17585  2.85874  3.17398  5.32845  3.99915     92 - -
          2.68618  4.42225  2.77519  2.73123  3.46354  2.40513  3.72494  3.29354  2.67741  2.69355  4.24690  2.90347  2.73739  3.18146  2.89801  2.37887  2.77519  2.98518  4.58477  3.61503
          0.02903  3.94960  4.67194  0.61958  0.77255  0.54246  0.87064
     12   2.64981  4.93733  2.68034  2.00291  4.22681  3.32856  2.90267  3.67557  2.41502  3.24160  4.05340  2.85040  2.81370  2.77226  2.86979  2.38074  2.89770  3.31879  5.44011  4.07499     93 - -
          2.68618  4.42225  2.77519  2.73123  3.46354  2.40513  3.72494  3.29354  2.67741  2.69355  4.24690  2.90347  2.73739  3.18146  2.89801  2.37887  2.77519  2.98518  4.58477  3.61503
          0.02903  3.94960  4.67194  0.61958  0.77255  0.54246  0.87064
     13   2.55712  4.21938  3.52773  2.95825  3.28344  3.55728  3.29110  2.51127  2.88371  2.15398  2.91460  3.33284  3.31790  3.18525  3.20539  2.81214  2.78849  2.47779  4.76444  3.03577     94 - -
          2.68618  4.42225  2.77519  2.73123  3.46354  2.40513  3.72494  3.29354  2.67741  2.69355  4.24690  2.90347  2.73739  3.18146  2.89801  2.37887  2.77519  2.98518  4.58477  3.61503
          0.02903  3.94960  4.67194  0.61958  0.77255  0.54246  0.87064
     14   2.31691  4.39903  3.19805  2.74084  3.67184  3.37390  3.79701  2.99590  2.70035  1.96423  3.62303  2.72309  3.27659  3.06061  3.06455  2.69176  2.81620  2.73714  5.08265  3.81683     95 - -
          2.68618  4.42225  2.77519  2.73123  3.46354  2.40513  3.72494  3.29354  2.67741  2.69355  4.24690  2.90347  2.73739  3.18146  2.89801  2.37887  2.77519  2.98518  4.58477  3.61503
          0.02903  3.94960  4.67194  0.61958  0.77255  0.54246  0.87064
     15   2.58561  4.57084  3.11090  2.56590  3.66993  3.45019  2.72662  2.80269  2.49462  2.79683  3.65944  3.04587  3.32433  2.60631  2.89741  2.68384  2.81587  2.87919  5.04004  3.29745     96 - -
          2.68618  4.42225  2.77519  2.73123  3.46354  2.40513  3.72494  3.29354  2.67741  2.69355  4.24690  2.90347  2.73739  3.18146  2.89801  2.37887  2.77519  2.98518  4.58477  3.61503
          0.02903  3.94960  4.67194  0.61958  0.77255  0.54246  0.87064
     16   2.72313  4.93366  2.81305  2.42657  4.11521  3.38971  2.67201  3.68109  2.30808  3.23258  4.07188  2.93264  3.84573  1.95565  2.67183  2.49272  2.96437  3.34217  5.34021  3.97336     97 - -
          2.68618  4.42225  2.77519  2.73123  3.46354  2.40513  3.72494  3.29354  2.67741  2.69355  4.24690  2.90347  2.73739  3.18146  2.89801  2.37887  2.77519  2.98518  4.58477  3.61503
          0.10529  3.94960  2.51730  0.61958  0.77255  0.54246  0.87064
     17   2.60096  4.75420  2.81022  2.44160  4.17072  3.27978  3.66687  3.61811  2.38904  3.20310  4.03788  2.27356  2.48617  2.83457  2.49843  2.64066  2.88526  3.25614  5.38934  4.06718     98 - -
          2.68618  4.42225  2.77519  2.73123  3.46354  2.40513  3.72494  3.29354  2.67741  2.69355  4.24690  2.90347  2.73739  3.18146  2.89801  2.37887  2.77519  2.98518  4.58477  3.61503
          0.03130  3.87560  4.59795  0.61958  0.77255  0.60682  0.78764
     18   2.44371  4.30595  3.30724  2.81491  3.66558  3.29318  3.83309  2.94060  2.75321  2.45919  3.61794  3.19069  2.56423  3.10321  3.11159  2.31738  2.76141  2.37817  5.09133  3.82957     99 - -
          2.68618  4.42225  2.77519  2.73123  3.46354  2.40513  3.72494  3.29354  2.67741  2.69355  4.24690  2.90347  2.73739  3.18146  2.89801  2.37887  2.77519  2.98518  4.58477  3.61503
          0.03130  3.87560  4.59795  0.61958  0.77255  0.49855  0.93499
     19   2.53832  4.59388  3.02833  2.52942  3.90992  3.34846  3.67942  3.30360  2.49314  2.70281  3.78844  3.00619  2.85629  2.57079  2.90681  2.31076  2.51625  2.99381  5.22083  3.92279    100 - -
          2.68618  4.42225  2.77519  2.73123  3.46354  2.40513  3.72494  3.29354  2.67741  2.69355  4.24690  2.90347  2.73739  3.18146  2.89801  2.37887  2.77519  2.98518  4.58477  3.61503
          0.02903  3.94960  4.67194  0.61958  0.77255  0.54246  0.87064
     20   2.77986  4.96364  3.08580  2.55395  4.32385  3.47688  3.60532  3.73139  2.10180  3.25123  4.09102  3.02423  3.19044  2.25210  1.74792  2.79155  2.99809  3.39562  5.39157  4.12418    101 - -
          2.68618  4.42225  2.77519  2.73123  3.46354  2.40513  3.72494  3.29354  2.67741  2.69355  4.24690  2.90347  2.73739  3.18146  2.89801  2.37887  2.77519  2.98518  4.58477  3.61503
          0.17725  3.94960  1.94374  0.61958  0.77255  0.54246  0.87064
     21   2.59446  4.67489  2.89557  2.16625  3.90838  3.37134  3.62336  2.92158  2.39672  2.90965  3.77735  2.94478  3.79849  2.51067  2.79573  2.65611  2.54698  2.96933  5.20975  3.90601    102 - -
          2.68618  4.42225  2.77519  2.73123  3.46354  2.40513  3.72494  3.29354  2.67741  2.69355  4.24690  2.90347  2.73739  3.18146  2.89801  2.37887  2.77519  2.98518  4.58477  3.61503
          0.03360  3.80594  4.52829  0.61958  0.77255  0.65999  0.72744
     22   2.54638  4.61361  2.83516  2.48125  3.88428  3.24796  2.40622  3.45395  2.47509  3.06649  3.92285  2.94862  3.13844  2.88374  2.85557  2.31146  2.84387  3.11489  5.21112  3.84957    103 - -
          2.68618  4.42225  2.77519  2.73123  3.46354  2.40513  3.72494  3.29354  2.67741  2.69355  4.24690  2.90347  2.73739  3.18146  2.89801  2.37887  2.77519  2.98518  4.58477  3.61503
          0.03360  3.80594  4.52829  0.61958  0.77255  0.65999  0.72744
     23   2.74473  5.02717  2.17074  2.23158  4.28340  3.23256  3.65980  3.79860  2.48941  3.35558  4.22753  2.77480  3.78241  1.78333  2.92782  2.71589  3.01920  3.44522  5.51191  4.11947    104 - -
          2.68618  4.42225  2.77519  2.73123  3.46354  2.40513  3.72494  3.29354  2.67741  2.69355  4.24690  2.90347  2.73739  3.18146  2.89801  2.37887  2.77519  2.98518  4.58477  3.61503
          0.03360  3.80594  4.52829  0.61958  0.77255  0.65999  0.72744
     24   2.75485  5.17617  2.11004  1.91407  4.45580  3.22057  3.62409  3.92701  2.48001  3.45717  4.28782  2.69867  3.76343  2.04750  2.96689  2.69154  3.01476  3.54550  5.63175  4.21222    105 - -
          2.68621  4.42228  2.77510  2.73126  3.46356  2.40515  3.72497  3.29357  2.67743  2.69343  4.24692  2.90330  2.73742  3.18149  2.89803  2.37889  2.77522  2.98521  4.58479  3.61506
          0.29262  1.41514  4.52829  0.26916  1.44402  0.65999  0.72744
     25   2.71084  4.98201  2.79036  2.07251  4.27210  3.37868  2.97821  3.70773  2.16559  3.23664  4.05963  2.87768  3.80652  2.39654  2.32072  2.69884  2.93116  3.36241  5.38702  4.06729    107 - -
          2.68618  4.42225  2.77519  2.73123  3.46354  2.40513  3.72494  3.29354  2.67741  2.69355  4.24690  2.90347  2.73739  3.18146  2.89801  2.37887  2.77519  2.98518  4.58477  3.61503
          0.03360  3.80594  4.52829  0.61958  0.77255  0.65999  0.72744
     26   2.69629  5.10021  2.25811  1.92345  4.38103  3.26345  2.97186  3.84617  2.14412  3.37241  4.18138  2.74004  3.75726  2.72765  2.84838  2.64970  2.94150  3.46622  5.54127  4.14370    108 - -
          2.68618  4.42225  2.77519  2.73123  3.46354  2.40513  3.72494  3.29354  2.67741  2.69355  4.24690  2.90347  2.73739  3.18146  2.89801  2.37887  2.77519  2.98518  4.58477  3.61503
          0.03360  3.80594  4.52829  0.61958  0.77255  0.56778  0.83652
     27   2.75180  4.60537  2.22930  2.71526  1.92767  3.47647  3.73289  3.05133  2.88959  2.68045  3.71774  3.16482  3.95680  3.15933  3.28928  2.86969  3.02163  2.84972  4.67956  3.15373    109 - -
          2.68618  4.42225  2.77519  2.73123  3.46354  2.40513  3.72494  3.29354  2.67741  2.69355  4.24690  2.90347  2.73739  3.18146  2.89801  2.37887  2.77519  2.98518  4.58477  3.61503
          0.03138  3.87319  4.59554  0.61958  0.77255  0.60877  0.78530
     28   2.63608  4.31334  3.62630  3.18412  3.47415  3.53911  4.09053  1.69056  3.07994  2.31022  3.43696  3.51045  2.61257  3.43857  3.37088  2.91706  2.94455  2.26232  5.08143  3.83200    110 - -
          2.68618  4.42225  2.77519  2.73123  3.46354  2.40513  3.72494  3.29354  2.67741  2.69355  4.24690  2.90347  2.73739  3.18146  2.89801  2.37887  2.77519  2.98518  4.58477  3.61503
          0.03138  3.87319  4.59554  0.61958  0.77255  0.60877  0.78530
     29   2.48832  4.51694  3.11218  2.64732  4.06699  3.23544  3.73463  3.45811  2.42597  3.09090  3.93946  3.05741  3.77142  2.92350  2.17750  1.96297  2.51955  3.09668  5.32135  4.05088    111 - -
          2.68618  4.42225  2.77519  2.73123  3.46354  2.40513  3.72494  3.29354  2.67741  2.69355  4.24690  2.90347  2.73739  3.18146  2.89801  2.37887  2.77519  2.98518  4.58477  3.61503
          0.03138  3.87319  4.59554  0.61958  0.77255  0.60877  0.78530
     30   2.71453  4.44416  3.51405  2.95255  3.47816  3.65142  3.86599  2.31045  2.19398  1.91308  3.40582  3.35985  4.02688  3.14484  2.96157  2.93733  2.94580  2.42893  5.01514  3.76954    112 - -
          2.68618  4.42225  2.77519  2.73123  3.46354  2.40513  3.72494  3.29354  2.67741  2.69355  4.24690  2.90347  2.73739  3.18146  2.89801  2.37887  2.77519  2.98518  4.58477  3.61503
          0.03138  3.87319  4.59554  0.61958  0.77255  0.60877  0.78530
     31   2.65999  5.03835  2.22285  1.92304  4.33837  3.28732  3.59795  3.78611  2.40141  3.32976  4.13127  2.77875  3.76310  2.73504  2.59159  2.62910  2.58206  3.40814  5.51522  4.12483    113 - -
          2.68618  4.42225  2.77519  2.73123  3.46354  2.40513  3.72494  3.29354  2.67741  2.69355  4.24690  2.90347  2.73739  3.18146  2.89801  2.37887  2.77519  2.98518  4.58477  3.61503
          0.03138  3.87319  4.59554  0.61958  0.77255  0.60877  0.78530
     32   2.82430  5.13061  2.55126  1.64600  4.46088  3.33249  3.63734  3.87617  1.86660  3.41246  4.26471  2.83871  3.83869  2.78961  2.65758  2.78461  3.06653  3.52296  5.55846  4.22179    114 - -
          2.68618  4.42225  2.77519  2.73123  3.46354  2.40513  3.72494  3.29354  2.67741  2.69355  4.24690  2.90347  2.73739  3.18146  2.89801  2.37887  2.77519  2.98518  4.58477  3.61503
          0.03138  3.87319  4.59554  0.61958  0.77255  0.60877  0.78530
     33   2.55937  4.42109  3.15800  2.73643  3.60580  3.37386  3.78352  2.98080  2.66516  1.91522  3.62612  2.74476  3.09648  3.05935  3.00882  2.71642  2.84479  2.73779  5.04175  3.74201    115 - -
          2.68618  4.42225  2.77519  2.73123  3.46354  2.40513  3.72494  3.29354  2.67741  2.69355  4.24690  2.90347  2.73739  3.18146  2.89801  2.37887  2.77519  2.98518  4.58477  3.61503
          0.03138  3.87319  4.59554  0.61958  0.77255  0.60877  0.78530
     34   2.77948  5.03436  2.94853  2.46035  4.38557  3.44777  3.56347  3.79136  1.93690  3.29326  4.11878  2.58487  3.85702  2.11129  2.14036  2.76681  2.98813  3.44373  5.41587  4.13468    116 - -
          2.68618  4.42225  2.77519  2.73123  3.46354  2.40513  3.72494  3.29354  2.67741  2.69355  4.24690  2.90347  2.73739  3.18146  2.89801  2.37887  2.77519  2.98518  4.58477  3.61503
          0.03138  3.87319  4.59554  0.61958  0.77255  0.60877  0.78530
     35   2.60176  4.77618  2.80415  2.39469  4.06477  3.32447  3.05182  3.51753  2.38953  3.10953  3.93886  2.90232  2.80394  2.52762  2.80276  2.28989  2.85689  3.18197  5.31635  3.97908    117 - -
          2.68618  4.42225  2.77519  2.73123  3.46354  2.40513  3.72494  3.29354  2.67741  2.69355  4.24690  2.90347  2.73739  3.18146  2.89801  2.37887  2.77519  2.98518  4.58477  3.61503
          0.03138  3.87319  4.59554  0.61958  0.77255  0.60877  0.78530
     36   2.65811  4.50134  3.34016  2.77867  3.37144  3.52372  3.67503  3.00821  2.49013  2.65457  3.59707  3.19404  3.91946  2.98144  2.16593  2.80248  2.89169  2.54223  4.82600  2.61716    118 - -
          2.68618  4.42225  2.77519  2.73123  3.46354  2.40513  3.72494  3.29354  2.67741  2.69355  4.24690  2.90347  2.73739  3.18146  2.89801  2.37887  2.77519  2.98518  4.58477  3.61503
          0.03138  3.87319  4.59554  0.61958  0.77255  0.60877  0.78530
     37   2.34620  3.26810  4.18167  3.64186  3.41709  3.78140  4.32886  1.65111  3.53791  2.23496  3.32483  3.85636  4.21329  3.79851  3.76442  3.12278  2.95544  1.67548  5.06927  3.86693    119 - -
          2.68618  4.42225  2.77519  2.73123  3.46354  2.40513  3.72494  3.29354  2.67741  2.69355  4.24690  2.90347  2.73739  3.18146  2.89801  2.37887  2.77519  2.98518  4.58477  3.61503
          0.03138  3.87319  4.59554  0.61958  0.77255  0.60877  0.78530
     38   2.63953  4.96857  2.13318  2.24171  4.26269  3.26794  2.85074  3.73844  2.46089  3.29601  4.10527  2.78709  3.10177  2.76702  2.95144  2.38584  2.89821  3.36505  5.48291  4.08964    120 - -
          2.68618  4.42225  2.77519  2.73123  3.46354  2.40513  3.72494  3.29354  2.67741  2.69355  4.24690  2.90347  2.73739  3.18146  2.89801  2.37887  2.77519  2.98518  4.58477  3.61503
          0.03138  3.87319  4.59554  0.61958  0.77255  0.60877  0.78530
     39   2.63217  4.80754  2.79831  2.19101  4.00752  3.36421  3.60651  3.46747  2.37555  3.06535  3.90111  2.89843  3.79806  2.25243  2.79112  2.43739  2.86809  3.15188  5.27405  3.21510    121 - -
          2.68618  4.42225  2.77519  2.73123  3.46354  2.40513  3.72494  3.29354  2.67741  2.69355  4.24690  2.90347  2.73739  3.18146  2.89801  2.37887  2.77519  2.98518  4.58477  3.61503
          0.03138  3.87319  4.59554  0.61958  0.77255  0.60877  0.78530
     40   2.73464  5.16491  1.83659  2.14415  4.48273  3.21761  3.65165  3.96901  2.55166  3.49708  4.31356  2.37806  3.76703  2.51368  3.07731  2.33816  3.00560  3.56764  5.67247  4.23744    122 - -
          2.68312  4.42207  2.77721  2.73264  3.46608  2.40484  3.72525  3.29424  2.68057  2.69510  4.24949  2.90458  2.73814  3.17889  2.90007  2.37758  2.76782  2.98604  4.58809  3.61257
          0.52127  0.92600  4.59554  3.93178  0.01980  0.41588  1.07811
     41   2.72786  4.29847  3.89686  3.35054  3.24344  3.75412  4.09418  2.44674  3.20258  1.61697  2.21153  3.65917  4.14137  3.51370  3.45724  2.67273  2.97960  2.34485  4.89766  3.68347    255 - -
          2.68618  4.42225  2.77519  2.73123  3.46354  2.40513  3.72494  3.29354  2.67741  2.69355  4.24690  2.90347  2.73739  3.18146  2.89801  2.37887  2.77519  2.98518  4.58477  3.61503
          0.02739  4.00706  4.72940  0.61958  0.77255  0.48576  0.95510
     42   2.01224  4.51436  3.11861  2.31928  3.77963  3.05676  3.73464  3.08981  2.60938  2.58210  3.68441  3.08346  3.84407  2.95336  3.02054  2.67559  2.81655  2.58143  5.14732  3.86690    256 - -
          2.68618  4.42225  2.77519  2.73123  3.46354  2.40513  3.72494  3.29354  2.67741  2.69355  4.24690  2.90347  2.73739  3.18146  2.89801  2.37887  2.77519  2.98518  4.58477  3.61503
          0.02739  4.00706  4.72940  0.61958  0.77255  0.48576  0.95510
     43   2.01727  2.63758  3.64566  3.16416  3.82665  3.10173  4.07361  3.18359  3.10783  2.90936  3.77521  3.35400  3.07488  3.39515  3.41895  2.16541  2.00231  2.82016  5.24176  4.03353    257 - -
          2.68618  4.42225  2.77519  2.73123  3.46354  2.40513  3.72494  3.29354  2.67741  2.69355  4.24690  2.90347  2.73739  3.18146  2.89801  2.37887  2.77519  2.98518  4.58477  3.61503
          0.02739  4.00706  4.72940  0.61958  0.77255  0.48576  0.95510
     44   2.67452  5.07012  2.36651  2.10694  4.37757  3.31936  3.62831  3.83649  2.28496  3.37149  4.16293  2.81090  2.99419  2.76085  2.93881  2.04574  2.92233  3.44860  5.55373  4.15612    258 - -
          2.68618  4.42225  2.77519  2.73123  3.46354  2.40513  3.72494  3.29354  2.67741  2.69355  4.24690  2.90347  2.73739  3.18146  2.89801  2.37887  2.77519  2.98518  4.58477  3.61503
          0.02739  4.00706  4.72940  0.61958  0.77255  0.48576  0.95510
     45   2.35652  4.28487  3.36393  2.89532  3.93769  3.15566  3.94584  3.28180  2.86945  2.99711  3.85458  3.21537  3.06656  3.19430  3.23714  1.93023  1.94754  2.55270  5.30907  4.06274    259 - -
          2.68618  4.42225  2.77519  2.73123  3.46354  2.40513  3.72494  3.29354  2.67741  2.69355  4.24690  2.90347  2.73739  3.18146  2.89801  2.37887  2.77519  2.98518  4.58477  3.61503
          0.02739  4.00706  4.72940  0.61958  0.77255  0.48576  0.95510
     46   2.35594  4.34409  3.34879  2.78634  3.50424  3.50593  3.76826  2.61754  2.74010  2.55434  3.12241  3.21449  3.36664  2.76903  3.11459  2.74961  2.47921  2.39482  4.93537  3.68975    260 - -
          2.68618  4.42225  2.77519  2.73123  3.46354  2.40513  3.72494  3.29354  2.67741  2.69355  4.24690  2.90347  2.73739  3.18146  2.89801  2.37887  2.77519  2.98518  4.58477  3.61503
          0.02739  4.00706  4.72940  0.61958  0.77255  0.48576  0.95510
     47   2.60846  4.49938  2.83874  2.67959  3.63234  3.49956  3.73298  2.97843  2.60371  2.44752  2.31811  3.14071  3.89218  2.97392  2.69874  2.74805  2.84217  2.74996  5.04541  3.77424    261 - -
          2.68618  4.42225  2.77519  2.73123  3.46354  2.40513  3.72494  3.29354  2.67741  2.69355  4.24690  2.90347  2.73739  3.18146  2.89801  2.37887  2.77519  2.98518  4.58477  3.61503
          0.02739  4.00706  4.72940  0.61958  0.77255  0.48576  0.95510
     48   2.57597  4.36692  3.33299  2.59479  3.52036  3.51883  3.76567  2.61361  2.71472  2.35979  3.46502  3.21094  3.90434  2.75959  3.08418  2.55908  2.80917  2.16875  4.94884  3.70095    262 - -
          2.68618  4.42225  2.77519  2.73123  3.46354  2.40513  3.72494  3.29354  2.67741  2.69355  4.24690  2.90347  2.73739  3.18146  2.89801  2.37887  2.77519  2.98518  4.58477  3.61503
          0.02739  4.00706  4.72940  0.61958  0.77255  0.48576  0.95510
     49   2.39724  3.37497  3.39141  2.87587  3.76851  2.81333  3.88639  3.14335  2.83492  2.57036  3.70369  3.22061  2.52073  3.15460  3.20303  2.07886  2.74168  2.82380  5.16157  3.91708    263 - -
          2.68618  4.42225  2.77519  2.73123  3.46354  2.40513  3.72494  3.29354  2.67741  2.69355  4.24690  2.90347  2.73739  3.18146  2.89801  2.37887  2.77519  2.98518  4.58477  3.61503
          0.02739  4.00706  4.72940  0.61958  0.77255  0.48576  0.95510
     50   2.57793  4.79622  2.45846  2.23849  3.49344  3.39082  3.21544  3.45785  2.40376  3.05558  3.30594  2.91633  3.29516  2.75176  2.86971  2.60559  2.81037  3.13042  5.29173  3.94907    264 - -
          2.68618  4.42225  2.77519  2.73123  3.46354  2.40513  3.72494  3.29354  2.67741  2.69355  4.24690  2.90347  2.73739  3.18146  2.89801  2.37887  2.77519  2.98518  4.58477  3.61503
          0.02739  4.00706  4.72940  0.61958  0.77255  0.48576  0.95510
     51   2.42545  4.84104  2.61698  2.37159  3.50233  3.37964  3.16132  3.52316  2.39918  3.10946  3.91623  2.89921  3.78748  2.28562  2.86705  2.46049  2.82614  3.18523  5.32923  3.97579    265 - -
          2.68618  4.42225  2.77519  2.73123  3.46354  2.40513  3.72494  3.29354  2.67741  2.69355  4.24690  2.90347  2.73739  3.18146  2.89801  2.37887  2.77519  2.98518  4.58477  3.61503
          0.02739  4.00706  4.72940  0.61958  0.77255  0.48576  0.95510
     52   2.11909  4.55668  3.08518  2.56960  3.86043  2.95554  3.70388  3.24774  2.55045  2.60222  3.74821  3.04052  3.28320  2.61023  2.97125  2.63146  2.59775  2.94667  5.19270  3.90207    266 - -
          2.68618  4.42225  2.77519  2.73123  3.46354  2.40513  3.72494  3.29354  2.67741  2.69355  4.24690  2.90347  2.73739  3.18146  2.89801  2.37887  2.77519  2.98518  4.58477  3.61503
          0.02739  4.00706  4.72940  0.61958  0.77255  0.48576  0.95510
     53   2.56703  4.53295  3.14237  2.58364  3.71568  3.45334  3.21170  3.10204  2.54244  2.57640  3.26231  3.06292  3.14978  2.64073  2.95847  2.46441  2.79917  2.63007  5.07665  3.79375    267 - -
          2.68618  4.42225  2.77519  2.73123  3.46354  2.40513  3.72494  3.29354  2.67741  2.69355  4.24690  2.90347  2.73739  3.18146  2.89801  2.37887  2.77519  2.98518  4.58477  3.61503
          0.02739  4.00706  4.72940  0.61958  0.77255  0.48576  0.95510
     54   2.24883  4.43250  3.24388  2.69756  3.70643  2.71040  3.75071  3.05303  2.63678  2.53540  3.62443  3.13496  3.84296  2.98925  2.69907  2.66776  2.53678  2.55326  5.08618  3.82263    268 - -
          2.68618  4.42225  2.77519  2.73123  3.46354  2.40513  3.72494  3.29354  2.67741  2.69355  4.24690  2.90347  2.73739  3.18146  2.89801  2.37887  2.77519  2.98518  4.58477  3.61503
          0.02739  4.00706  4.72940  0.61958  0.77255  0.48576  0.95510
     55   2.57130  4.66594  2.58215  2.47893  3.31965  3.34123  3.69797  3.37904  2.56569  3.01722  3.86021  2.97467  2.30250  2.88719  3.01647  2.38993  2.84107  3.06202  5.26404  3.92791    269 - -
          2.68618  4.42225  2.77519  2.73123  3.46354  2.40513  3.72494  3.29354  2.67741  2.69355  4.24690  2.90347  2.73739  3.18146  2.89801  2.37887  2.77519  2.98518  4.58477  3.61503
          0.02739  4.00706  4.72940  0.61958  0.77255  0.48576  0.95510
     56   2.39888  4.90993  2.82468  2.18087  4.21740  2.83447  3.61014  3.65128  2.36828  3.21336  4.01217  2.88683  3.79140  2.53474  2.56925  2.29623  2.85894  3.29076  5.41429  4.05996    270 - -
          2.68618  4.42225  2.77519  2.73123  3.46354  2.40513  3.72494  3.29354  2.67741  2.69355  4.24690  2.90347  2.73739  3.18146  2.89801  2.37887  2.77519  2.98518  4.58477  3.61503
          0.22538  4.00706  1.69498  0.61958  0.77255  0.48576  0.95510
     57   2.51344  4.43477  3.11199  2.61992  3.66191  2.87940  2.92401  2.73209  2.55470  2.74352  3.62047  3.06543  3.80452  2.93231  2.93247  2.64483  2.49744  2.78504  5.04212  3.75469    271 - -
          2.68618  4.42225  2.77519  2.73123  3.46354  2.40513  3.72494  3.29354  2.67741  2.69355  4.24690  2.90347  2.73739  3.18146  2.89801  2.37887  2.77519  2.98518  4.58477  3.61503
          0.03329  3.81496  4.53731  0.61958  0.77255  0.65346  0.73447
     58   2.34863  4.67168  2.93546  2.47686  3.98793  2.83190  2.85049  3.41771  2.34019  3.02587  3.86736  2.95584  3.78460  2.80180  2.42471  2.63590  2.83607  3.09546  5.24434  3.93986    272 - -
          2.68618  4.42225  2.77519  2.73123  3.46354  2.40513  3.72494  3.29354  2.67741  2.69355  4.24690  2.90347  2.73739  3.18146  2.89801  2.37887  2.77519  2.98518  4.58477  3.61503
          0.03329  3.81496  4.53731  0.61958  0.77255  0.65346  0.73447
     59   2.47365  4.32731  3.21031  2.76050  3.49566  3.30650  3.76114  2.99356  2.70947  2.70552  3.60937  3.14985  3.81035  3.06799  3.06004  2.33351  2.22444  2.72336  4.94113  2.78354    273 - -
          2.68668  4.42245  2.77564  2.73160  3.46415  2.40565  3.70975  3.29460  2.67832  2.69446  4.24724  2.90321  2.73749  3.18194  2.89782  2.37881  2.77520  2.98556  4.58583  3.61571
          0.35910  1.23445  4.53731  3.09320  0.04642  0.65346  0.73447
     60   2.05702  4.42631  2.98070  2.59291  3.98586  3.15924  3.76034  3.36060  2.59122  3.02562  3.87643  3.01149  3.72358  2.52679  2.97309  2.23682  2.43520  3.00180  5.29975  4.02021    320 - -
          2.68618  4.42225  2.77519  2.73123  3.46354  2.40513  3.72494  3.29354  2.67741  2.69355  4.24690  2.90347  2.73739  3.18146  2.89801  2.37887  2.77519  2.98518  4.58477  3.61503
          0.03329  3.81496  4.53731  0.61958  0.77255  0.54198  0.87131
     61   2.57856  4.62250  3.05876  2.52160  3.85127  3.40833  3.08935  3.25140  2.39755  2.88987  3.73742  2.73071  3.81420  2.81999  2.52301  2.65707  2.55929  2.56805  5.15494  3.86082    321 - -
          2.68618  4.42225  2.77519  2.73123  3.46354  2.40513  3.72494  3.29354  2.67741  2.69355  4.24690  2.90347  2.73739  3.18146  2.89801  2.37887  2.77519  2.98518  4.58477  3.61503
          0.03066  3.89577  4.61812  0.61958  0.77255  0.42562  1.05948
     62   2.61062  4.48779  3.27053  2.71049  3.57630  3.50044  3.70821  3.03653  2.55554  2.29891  3.59284  3.15497  3.89293  2.96813  2.43944  2.28240  2.84390  2.78889  4.97699  3.11686    322 - -
          2.68618  4.42225  2.77519  2.73123  3.46354  2.40513  3.72494  3.29354  2.67741  2.69355  4.24690  2.90347  2.73739  3.18146  2.89801  2.37887  2.77519  2.98518  4.58477  3.61503
          0.02739  4.00706  4.72940  0.61958  0.77255  0.48576  0.95510
     63   2.67675  4.73595  3.18192  2.59299  3.36476  3.50653  3.65406  3.33288  1.79427  2.94039  3.29749  3.07122  3.88609  2.83133  2.24289  2.74431  2.89677  3.05423  5.20897  3.92081    323 - -
          2.68618  4.42225  2.77519  2.73123  3.46354  2.40513  3.72494  3.29354  2.67741  2.69355  4.24690  2.90347  2.73739  3.18146  2.89801  2.37887  2.77519  2.98518  4.58477  3.61503
          0.02595  4.06053  4.78288  0.61958  0.77255  0.48576  0.95510
     64   2.71455  5.00507  3.02503  2.29827  4.32393  3.46853  3.59621  3.24021  1.77887  3.26687  4.06972  2.65176  3.85581  2.72270  2.19784  2.71045  2.93025  3.38429  5.42386  4.10941    324 - -
          2.68618  4.42225  2.77519  2.73123  3.46354  2.40513  3.72494  3.29354  2.67741  2.69355  4.24690  2.90347  2.73739  3.18146  2.89801  2.37887  2.77519  2.98518  4.58477  3.61503
          0.02595  4.06053  4.78288  0.61958  0.77255  0.48576  0.95510
     65   2.77015  4.94097  3.19293  2.59422  4.28349  3.52079  3.62756  3.66724  1.73216  3.21669  4.04813  3.06444  3.90947  2.76901  1.88405  2.54048  2.98453  2.94250  5.38096  4.11387    325 - -
          2.68618  4.42225  2.77519  2.73123  3.46354  2.40513  3.72494  3.29354  2.67741  2.69355  4.24690  2.90347  2.73739  3.18146  2.89801  2.37887  2.77519  2.98518  4.58477  3.61503
          0.02595  4.06053  4.78288  0.61958  0.77255  0.48576  0.95510
     66   2.72229  5.02758  3.00206  2.45632  4.36872  3.46029  3.60013  3.78910  1.76629  3.30463  4.10462  2.96339  2.89220  2.51079  2.32360  2.49870  2.94123  3.42432  5.45100  4.13464    326 - -
          2.68618  4.42225  2.77519  2.73123  3.46354  2.40513  3.72494  3.29354  2.67741  2.69355  4.24690  2.90347  2.73739  3.18146  2.89801  2.37887  2.77519  2.98518  4.58477  3.61503
          0.02595  4.06053  4.78288  0.61958  0.77255  0.48576  0.95510
     67   2.59101  4.60578  3.10744  2.40307  3.80534  3.45608  3.67425  3.19004  2.32499  2.34882  3.31054  3.04604  3.36695  2.87262  2.92622  2.33521  2.82281  2.91337  5.14212  3.85180    327 - -
          2.68618  4.42225  2.77519  2.73123  3.46354  2.40513  3.72494  3.29354  2.67741  2.69355  4.24690  2.90347  2.73739  3.18146  2.89801  2.37887  2.77519  2.98518  4.58477  3.61503
          0.02595  4.06053  4.78288  0.61958  0.77255  0.48576  0.95510
     68   2.34482  4.31168  3.48764  2.95765  2.60129  3.52419  3.81425  2.84564  2.91243  2.55026  3.46811  3.32925  3.94899  3.21244  3.25191  1.98205  2.84496  2.61808  4.76876  3.00748    328 - -
          2.68618  4.42225  2.77519  2.73123  3.46354  2.40513  3.72494  3.29354  2.67741  2.69355  4.24690  2.90347  2.73739  3.18146  2.89801  2.37887  2.77519  2.98518  4.58477  3.61503
          0.02595  4.06053  4.78288  0.61958  0.77255  0.48576  0.95510
     69   2.54274  2.19242  3.79229  3.27793  3.18568  3.48172  3.93542  2.76874  3.16043  2.51145  3.44415  3.51270  3.97463  3.45177  3.41254  2.47121  2.84495  2.53899  4.71254  2.34567    329 - -
          2.68618  4.42225  2.77519  2.73123  3.46354  2.40513  3.72494  3.29354  2.67741  2.69355  4.24690  2.90347  2.73739  3.18146  2.89801  2.37887  2.77519  2.98518  4.58477  3.61503
          0.02595  4.06053  4.78288  0.61958  0.77255  0.48576  0.95510
     70   2.63633  4.86447  2.80427  2.23560  4.17499  2.67138  2.46436  3.60494  2.46246  3.19163  4.00677  2.91678  3.81631  2.81704  2.91486  2.45060  2.58405  3.25786  5.41352  4.06707    330 - -
          2.68618  4.42225  2.77519  2.73123  3.46354  2.40513  3.72494  3.29354  2.67741  2.69355  4.24690  2.90347  2.73739  3.18146  2.89801  2.37887  2.77519  2.98518  4.58477  3.61503
          0.02595  4.06053  4.78288  0.61958  0.77255  0.48576  0.95510
     71   2.72606  5.17730  1.91831  2.10100  4.47279  3.32385  3.04327  3.94724  2.48704  3.46544  4.25420  2.54919  3.80973  2.78286  2.99930  2.67728  2.42152  3.54684  5.63540  4.21637    331 - -
          2.68618  4.42225  2.77519  2.73123  3.46354  2.40513  3.72494  3.29354  2.67741  2.69355  4.24690  2.90347  2.73739  3.18146  2.89801  2.37887  2.77519  2.98518  4.58477  3.61503
          0.02595  4.06053  4.78288  0.61958  0.77255  0.48576  0.95510
     72   2.02560  4.30851  3.39820  2.92698  3.88331  1.86520  3.96104  3.18798  2.89480  2.92905  3.12556  3.25488  3.81175  3.22180  3.25594  2.58219  2.47341  2.85839  5.27558  4.03306    332 - -
          2.68618  4.42225  2.77519  2.73123  3.46354  2.40513  3.72494  3.29354  2.67741  2.69355  4.24690  2.90347  2.73739  3.18146  2.89801  2.37887  2.77519  2.98518  4.58477  3.61503
          0.02595  4.06053  4.78288  0.61958  0.77255  0.48576  0.95510
     73   2.62405  4.71067  2.75244  2.26588  4.32085  3.22161  3.90127  3.75671  2.76344  3.39991  4.26259  3.01890  3.84298  3.10468  3.16576  1.26089  2.98724  3.35534  5.60201  4.27109    333 - -
          2.68618  4.42225  2.77519  2.73123  3.46354  2.40513  3.72494  3.29354  2.67741  2.69355  4.24690  2.90347  2.73739  3.18146  2.89801  2.37887  2.77519  2.98518  4.58477  3.61503
          0.02595  4.06053  4.78288  0.61958  0.77255  0.48576  0.95510
     74   2.23647  5.33039  1.57407  1.81538  4.65055  3.27397  3.74373  4.12077  2.68493  3.65434  4.47819  2.75422  3.84561  2.89696  3.24066  2.77396  3.12629  3.71231  5.83506  4.37573    334 - -
          2.68618  4.42225  2.77519  2.73123  3.46354  2.40513  3.72494  3.29354  2.67741  2.69355  4.24690  2.90347  2.73739  3.18146  2.89801  2.37887  2.77519  2.98518  4.58477  3.61503
          0.02595  4.06053  4.78288  0.61958  0.77255  0.48576  0.95510
     75   2.66720  4.14349  4.06413  3.48897  2.66790  3.76100  3.98902  1.97832  3.37298  1.92494  3.16259  3.70867  3.46931  3.59214  3.56563  3.04914  2.89854  2.31664  4.60987  2.62441    335 - -
          2.68618  4.42225  2.77519  2.73123  3.46354  2.40513  3.72494  3.29354  2.67741  2.69355  4.24690  2.90347  2.73739  3.18146  2.89801  2.37887  2.77519  2.98518  4.58477  3.61503
          0.02595  4.06053  4.78288  0.61958  0.77255  0.48576  0.95510
     76   2.69401  5.03272  1.94124  2.01359  4.30808  3.34883  3.65933  3.72267  2.49083  2.75296  4.12084  2.84676  3.81768  2.80146  2.98400  2.67587  2.61850  3.36643  5.52493  4.13894    336 - -
          2.68618  4.42225  2.77519  2.73123  3.46354  2.40513  3.72494  3.29354  2.67741  2.69355  4.24690  2.90347  2.73739  3.18146  2.89801  2.37887  2.77519  2.98518  4.58477  3.61503
          0.02595  4.06053  4.78288  0.61958  0.77255  0.48576  0.95510
     77   3.20236  5.34704  0.68166  2.47192  4.75185  3.36281  4.11130  4.38512  3.23325  3.96141  4.94748  3.03629  4.02923  3.35346  3.77208  3.14613  3.54627  4.00551  5.88278  4.59866    337 - -
          2.68618  4.42225  2.77519  2.73123  3.46354  2.40513  3.72494  3.29354  2.67741  2.69355  4.24690  2.90347  2.73739  3.18146  2.89801  2.37887  2.77519  2.98518  4.58477  3.61503
          0.02595  4.06053  4.78288  0.61958  0.77255  0.48576  0.95510
     78   3.04566  5.58549  1.02786  1.91960  4.87910  3.25246  3.85314  4.40515  2.92198  3.92662  4.81384  2.73150  3.90248  3.03455  3.53338  2.92178  3.34958  3.98554  6.06643  4.56312    338 - -
          2.68618  4.42225  2.77519  2.73123  3.46354  2.40513  3.72494  3.29354  2.67741  2.69355  4.24690  2.90347  2.73739  3.18146  2.89801  2.37887  2.77519  2.98518  4.58477  3.61503
          0.08986  4.06053  2.67806  0.61958  0.77255  0.48576  0.95510
     79   2.24586  4.76952  2.80511  2.41735  4.20024  2.88436  3.69156  3.62701  2.50169  3.21860  4.03260  2.20220  3.78475  2.52745  2.95015  2.61064  2.58386  3.25479  5.44022  4.10086    339 - -
          2.68618  4.42225  2.77519  2.73123  3.46354  2.40513  3.72494  3.29354  2.67741  2.69355  4.24690  2.90347  2.73739  3.18146  2.89801  2.37887  2.77519  2.98518  4.58477  3.61503
          0.02763  3.99831  4.72066  0.61958  0.77255  0.44752  1.01947
     80   2.57350  3.75075  3.04617  2.34677  3.86681  2.47677  3.67917  3.26662  2.52639  2.91062  3.75193  2.71856  3.82830  2.86867  2.96413  2.47253  2.81861  2.97225  5.19356  3.38318    340 - -
          2.68618  4.42225  2.77519  2.73123  3.46354  2.40513  3.72494  3.29354  2.67741  2.69355  4.24690  2.90347  2.73739  3.18146  2.89801  2.37887  2.77519  2.98518  4.58477  3.61503
          0.02595  4.06053  4.78288  0.61958  0.77255  0.48576  0.95510
     81   3.01556  5.60620  1.25493  1.58732  4.88982  3.24992  3.81806  4.41816  2.86281  3.91517  4.77958  2.71216  3.88582  2.98892  3.47448  2.88810  3.30967  3.98633  6.06251  4.54560    341 - -
          2.68618  4.42225  2.77519  2.73123  3.46354  2.40513  3.72494  3.29354  2.67741  2.69355  4.24690  2.90347  2.73739  3.18146  2.89801  2.37887  2.77519  2.98518  4.58477  3.61503
          0.02595  4.06053  4.78288  0.61958  0.77255  0.48576  0.95510
     82   3.04566  5.58549  1.02786  1.91960  4.87910  3.25246  3.85314  4.40515  2.92198  3.92662  4.81384  2.73150  3.90248  3.03455  3.53338  2.92178  3.34958  3.98554  6.06643  4.56312    342 - -
          2.68618  4.42225  2.77519  2.73123  3.46354  2.40513  3.72494  3.29354  2.67741  2.69355  4.24690  2.90347  2.73739  3.18146  2.89801  2.37887  2.77519  2.98518  4.58477  3.61503
          0.02595  4.06053  4.78288  0.61958  0.77255  0.48576  0.95510
     83   2.02111  4.50654  3.13117  2.42855  3.93960  3.30756  3.78942  3.29782  2.65733  2.98183  3.82870  3.09002  3.81250  2.99380  3.07473  2.01360  2.54398  2.70467  5.27670  3.99201    343 - -
          2.68618  4.42225  2.77519  2.73123  3.46354  2.40513  3.72494  3.29354  2.67741  2.69355  4.24690  2.90347  2.73739  3.18146  2.89801  2.37887  2.77519  2.98518  4.58477  3.61503
          0.02595  4.06053  4.78288  0.61958  0.77255  0.48576  0.95510
     84   3.10959  5.22059  3.53749  2.84812  4.69495  3.71355  3.63695  4.03448  1.23581  3.46022  4.33268  3.24186  4.07623  2.76981  1.57613  3.10057  3.26876  3.71550  5.48661  4.33131    344 - -
          2.68618  4.42225  2.77519  2.73123  3.46354  2.40513  3.72494  3.29354  2.67741  2.69355  4.24690  2.90347  2.73739  3.18146  2.89801  2.37887  2.77519  2.98518  4.58477  3.61503
          0.02595  4.06053  4.78288  0.61958  0.77255  0.48576  0.95510
     85   2.41741  4.33818  3.38073  3.20935  4.26923  3.06510  4.31191  3.81933  3.29598  3.52637  4.43918  3.40090  3.82028  3.63115  3.57333  0.83905  2.91236  3.31267  5.62732  4.35490    345 - -
          2.68618  4.42225  2.77519  2.73123  3.46354  2.40513  3.72494  3.29354  2.67741  2.69355  4.24690  2.90347  2.73739  3.18146  2.89801  2.37887  2.77519  2.98518  4.58477  3.61503
          0.02595  4.06053  4.78288  0.61958  0.77255  0.48576  0.95510
     86   2.34211  4.28789  3.61014  3.08805  3.60717  3.48103  3.98838  2.66095  2.94542  2.59475  3.54533  3.41872  3.96906  3.31480  2.84221  2.80846  2.53695  1.59918  5.08104  3.85758    346 - -
          2.68618  4.42225  2.77519  2.73123  3.46354  2.40513  3.72494  3.29354  2.67741  2.69355  4.24690  2.90347  2.73739  3.18146  2.89801  2.37887  2.77519  2.98518  4.58477  3.61503
          0.02595  4.06053  4.78288  0.61958  0.77255  0.48576  0.95510
     87   2.77792  4.91874  3.19900  2.63096  4.31580  3.50501  3.65381  3.69674  2.01779  3.24478  4.08157  3.08731  3.91926  2.80022  1.59609  2.52957  2.64177  3.36281  5.40382  4.14937    347 - -
          2.68618  4.42225  2.77519  2.73123  3.46354  2.40513  3.72494  3.29354  2.67741  2.69355  4.24690  2.90347  2.73739  3.18146  2.89801  2.37887  2.77519  2.98518  4.58477  3.61503
          0.09590  4.06053  2.60088  0.61958  0.77255  0.48576  0.95510
     88   2.28824  4.20679  3.39951  3.10900  4.14284  3.01586  4.16308  3.44071  3.10116  3.22510  4.11108  3.30382  3.73726  3.44546  3.39804  2.09599  1.28721  3.00726  5.52595  4.28908    348 - -
          2.68610  4.42232  2.77526  2.73130  3.46361  2.40519  3.72501  3.29361  2.67747  2.69362  4.24696  2.90353  2.73746  3.18153  2.89790  2.37893  2.77448  2.98525  4.58484  3.61510
          0.16219  2.48854  2.70772  1.34548  0.30167  0.44433  1.02515
     89   2.19790  4.55639  2.82128  2.56444  4.34787  2.61092  3.88427  3.79154  2.77499  3.40330  4.22018  1.73138  3.75171  3.07267  3.20824  2.26710  2.84700  3.32462  5.61387  4.29533    356 - -
          2.68618  4.42225  2.77519  2.73123  3.46354  2.40513  3.72494  3.29354  2.67741  2.69355  4.24690  2.90347  2.73739  3.18146  2.89801  2.37887  2.77519  2.98518  4.58477  3.61503
          0.02744  4.00510  4.72744  0.61958  0.77255  0.45128  1.01283
     90   2.66666  4.84599  1.54439  2.41705  4.25745  3.30363  3.79260  3.49797  2.67964  3.25116  4.12937  2.93464  3.84574  2.96401  3.15969  2.70123  2.58815  2.76266  5.56095  4.19342    357 - -
          2.68618  4.42225  2.77519  2.73123  3.46354  2.40513  3.72494  3.29354  2.67741  2.69355  4.24690  2.90347  2.73739  3.18146  2.89801  2.37887  2.77519  2.98518  4.58477  3.61503
          0.02595  4.06053  4.78288  0.61958  0.77255  0.48576  0.95510
     91   2.82601  5.36133  1.85762  1.74508  4.66525  3.28476  3.70489  4.16502  2.61066  3.65802  4.45870  2.40389  2.70048  2.84529  3.16146  2.74361  3.08954  3.73874  5.81535  4.35136    358 - -
          2.68618  4.42225  2.77519  2.73123  3.46354  2.40513  3.72494  3.29354  2.67741  2.69355  4.24690  2.90347  2.73739  3.18146  2.89801  2.37887  2.77519  2.98518  4.58477  3.61503
          0.02595  4.06053  4.78288  0.61958  0.77255  0.48576  0.95510
     92   2.75512  5.13917  1.99433  2.24615  4.55572  3.25977  3.74675  4.04765  2.65745  3.58194  4.39386  2.04643  3.82554  2.90019  3.18560  1.89432  3.04815  3.62369  5.75302  4.32214    359 - -
          2.68618  4.42225  2.77519  2.73123  3.46354  2.40513  3.72494  3.29354  2.67741  2.69355  4.24690  2.90347  2.73739  3.18146  2.89801  2.37887  2.77519  2.98518  4.58477  3.61503
          0.02595  4.06053  4.78288  0.61958  0.77255  0.48576  0.95510
     93   3.08311  5.18132  3.43010  2.82318  4.63009  3.67396  3.66440  3.99446  1.05597  3.44589  4.32693  3.22804  4.06479  2.80500  1.96389  3.08191  3.26111  3.67699  5.48695  4.31403    360 - -
          2.68618  4.42225  2.77519  2.73123  3.46354  2.40513  3.72494  3.29354  2.67741  2.69355  4.24690  2.90347  2.73739  3.18146  2.89801  2.37887  2.77519  2.98518  4.58477  3.61503
          0.02595  4.06053  4.78288  0.61958  0.77255  0.48576  0.95510
     94   3.08365  5.18257  3.43339  2.82362  4.63207  3.67523  3.66320  3.99555  1.05874  3.44613  4.32672  3.22820  4.06498  2.80348  1.95590  3.08216  3.26097  3.67799  5.48683  4.31442    361 - -
          2.68618  4.42225  2.77519  2.73123  3.46354  2.40513  3.72494  3.29354  2.67741  2.69355  4.24690  2.90347  2.73739  3.18146  2.89801  2.37887  2.77519  2.98518  4.58477  3.61503
          0.02595  4.06053  4.78288  0.61958  0.77255  0.48576  0.95510
     95   2.89463  5.07495  2.88760  2.54135  4.06841  3.48590  2.92500  3.83823  2.30818  3.34047  4.22385  3.03286  3.95426  1.43759  2.62064  2.88962  3.12994  3.51326  5.32052  3.91635    362 - -
          2.68618  4.42225  2.77519  2.73123  3.46354  2.40513  3.72494  3.29354  2.67741  2.69355  4.24690  2.90347  2.73739  3.18146  2.89801  2.37887  2.77519  2.98518  4.58477  3.61503
          0.02595  4.06053  4.78288  0.61958  0.77255  0.48576  0.95510
     96   2.89052  4.88639  2.82993  2.73648  4.28066  3.31912  4.08922  4.03593  3.01115  3.66240  4.61957  0.86361  3.98197  3.36561  3.36938  2.95261  3.28062  3.63885  5.56515  4.21806    363 - -
          2.68618  4.42225  2.77519  2.73123  3.46354  2.40513  3.72494  3.29354  2.67741  2.69355  4.24690  2.90347  2.73739  3.18146  2.89801  2.37887  2.77519  2.98518  4.58477  3.61503
          0.02595  4.06053  4.78288  0.61958  0.77255  0.48576  0.95510
     97   3.22186  4.99903  3.32918  3.11184  3.43227  3.62012  0.80072  3.95400  2.95048  3.42252  4.48325  3.51200  4.18491  3.48163  3.20292  3.29198  3.53323  3.68573  4.89394  3.37863    364 - -
          2.68618  4.42225  2.77519  2.73123  3.46354  2.40513  3.72494  3.29354  2.67741  2.69355  4.24690  2.90347  2.73739  3.18146  2.89801  2.37887  2.77519  2.98518  4.58477  3.61503
          0.02595  4.06053  4.78288  0.61958  0.77255  0.48576  0.95510
     98   2.41741  4.33818  3.38073  3.20935  4.26923  3.06510  4.31191  3.81933  3.29598  3.52637  4.43918  3.40090  3.82028  3.63115  3.57333  0.83905  2.91236  3.31267  5.62732  4.35490    365 - -
          2.68618  4.42225  2.77519  2.73123  3.46354  2.40513  3.72494  3.29354  2.67741  2.69355  4.24690  2.90347  2.73739  3.18146  2.89801  2.37887  2.77519  2.98518  4.58477  3.61503
          0.02595  4.06053  4.78288  0.61958  0.77255  0.48576  0.95510
     99   3.12644  5.26412  2.58340  0.78467  4.63583  3.40429  4.01273  4.12782  2.91795  3.71644  4.68644  3.05608  4.01910  3.22716  3.34323  3.09214  3.43350  3.79381  5.77184  4.49931    366 - -
          2.68618  4.42225  2.77519  2.73123  3.46354  2.40513  3.72494  3.29354  2.67741  2.69355  4.24690  2.90347  2.73739  3.18146  2.89801  2.37887  2.77519  2.98518  4.58477  3.61503
          0.02595  4.06053  4.78288  0.61958  0.77255  0.48576  0.95510
    100   3.17975  4.55160  4.59481  4.22097  3.50742  4.26335  4.91776  0.87129  4.05275  2.05929  3.41794  4.44051  4.68015  4.38417  4.22835  3.78031  3.47708  1.86955  5.43435  4.18626    367 - -
          2.68618  4.42225  2.77519  2.73123  3.46354  2.40513  3.72494  3.29354  2.67741  2.69355  4.24690  2.90347  2.73739  3.18146  2.89801  2.37887  2.77519  2.98518  4.58477  3.61503
          0.02595  4.06053  4.78288  0.61958  0.77255  0.48576  0.95510
    101   3.12644  5.26412  2.58340  0.78467  4.63583  3.40429  4.01273  4.12782  2.91795  3.71644  4.68644  3.05608  4.01910  3.22716  3.34323  3.09214  3.43350  3.79381  5.77184  4.49931    368 - -
          2.68618  4.42225  2.77519  2.73123  3.46354  2.40513  3.72494  3.29354  2.67741  2.69355  4.24690  2.90347  2.73739  3.18146  2.89801  2.37887  2.77519  2.98518  4.58477  3.61503
          0.02595  4.06053  4.78288  0.61958  0.77255  0.48576  0.95510
    102   3.15328  5.11567  3.34118  2.93250  4.54536  3.61787  3.87719  3.98751  0.80690  3.51351  4.46865  3.34720  4.10807  3.06076  2.48556  3.18520  3.39444  3.68608  5.52552  4.36725    369 - -
          2.68618  4.42225  2.77519  2.73123  3.46354  2.40513  3.72494  3.29354  2.67741  2.69355  4.24690  2.90347  2.73739  3.18146  2.89801  2.37887  2.77519  2.98518  4.58477  3.61503
          0.02595  4.06053  4.78288  0.61958  0.77255  0.48576  0.95510
    103   3.22884  5.04713  3.73977  3.21639  4.44995  3.67563  3.97707  4.00806  2.33572  3.48994  4.48858  3.55998  4.17211  3.19099  0.72577  3.30602  3.48392  3.72471  5.45855  4.34010    370 - -
          2.68618  4.42225  2.77519  2.73123  3.46354  2.40513  3.72494  3.29354  2.67741  2.69355  4.24690  2.90347  2.73739  3.18146  2.89801  2.37887  2.77519  2.98518  4.58477  3.61503
          0.02595  4.06053  4.78288  0.61958  0.77255  0.48576  0.95510
    104   3.22884  5.04713  3.73977  3.21639  4.44995  3.67563  3.97707  4.00806  2.33572  3.48994  4.48858  3.55998  4.17211  3.19099  0.72577  3.30602  3.48392  3.72471  5.45855  4.34010    371 - -
          2.68618  4.42225  2.77519  2.73123  3.46354  2.40513  3.72494  3.29354  2.67741  2.69355  4.24690  2.90347  2.73739  3.18146  2.89801  2.37887  2.77519  2.98518  4.58477  3.61503
          0.02595  4.06053  4.78288  0.61958  0.77255  0.48576  0.95510
    105   3.22884  5.04713  3.73977  3.21639  4.44995  3.67563  3.97707  4.00806  2.33572  3.48994  4.48858  3.55998  4.17211  3.19099  0.72577  3.30602  3.48392  3.72471  5.45855  4.34010    372 - -
          2.68618  4.42225  2.77519  2.73123  3.46354  2.40513  3.72494  3.29354  2.67741  2.69355  4.24690  2.90347  2.73739  3.18146  2.89801  2.37887  2.77519  2.98518  4.58477  3.61503
          0.02595  4.06053  4.78288  0.61958  0.77255  0.48576  0.95510
    106   3.20236  5.34704  0.68166  2.47192  4.75185  3.36281  4.11130  4.38512  3.23325  3.96141  4.94748  3.03629  4.02923  3.35346  3.77208  3.14613  3.54627  4.00551  5.88278  4.59866    373 - -
          2.68618  4.42225  2.77519  2.73123  3.46354  2.40513  3.72494  3.29354  2.67741  2.69355  4.24690  2.90347  2.73739  3.18146  2.89801  2.37887  2.77519  2.98518  4.58477  3.61503
          0.02595  4.06053  4.78288  0.61958  0.77255  0.48576  0.95510
    107   3.15328  5.11567  3.34118  2.93250  4.54536  3.61787  3.87719  3.98751  0.80690  3.51351  4.46865  3.34720  4.10807  3.06076  2.48556  3.18520  3.39444  3.68608  5.52552  4.36725    374 - -
          2.68618  4.42225  2.77519  2.73123  3.46354  2.40513  3.72494  3.29354  2.67741  2.69355  4.24690  2.90347  2.73739  3.18146  2.89801  2.37887  2.77519  2.98518  4.58477  3.61503
          0.02595  4.06053  4.78288  0.61958  0.77255  0.48576  0.95510
    108   3.12702  4.64821  4.25646  3.86804  3.30388  3.97718  4.55977  2.49889  3.62467  1.87356  1.05845  4.12112  4.44221  3.99611  3.80711  3.49395  3.43781  2.52604  5.16749  3.94400    375 - -
          2.68618  4.42225  2.77519  2.73123  3.46354  2.40513  3.72494  3.29354  2.67741  2.69355  4.24690  2.90347  2.73739  3.18146  2.89801  2.37887  2.77519  2.98518  4.58477  3.61503
          0.02595  4.06053  4.78288  0.61958  0.77255  0.48576  0.95510
    109   2.89052  4.88639  2.82993  2.73648  4.28066  3.31912  4.08922  4.03593  3.01115  3.66240  4.61957  0.86361  3.98197  3.36561  3.36938  2.95261  3.28062  3.63885  5.56515  4.21806    376 - -
          2.68618  4.42225  2.77519  2.73123  3.46354  2.40513  3.72494  3.29354  2.67741  2.69355  4.24690  2.90347  2.73739  3.18146  2.89801  2.37887  2.77519  2.98518  4.58477  3.61503
          0.02595  4.06053  4.78288  0.61958  0.77255  0.48576  0.95510
    110   2.31607  4.23433  3.45601  3.16918  4.19570  3.04293  4.21775  3.49986  3.16232  3.28129  4.16405  3.35049  3.77063  3.50280  3.45554  2.11470  1.18466  3.05653  5.57772  4.34463    377 - -
          2.68618  4.42225  2.77519  2.73123  3.46354  2.40513  3.72494  3.29354  2.67741  2.69355  4.24690  2.90347  2.73739  3.18146  2.89801  2.37887  2.77519  2.98518  4.58477  3.61503
          0.02595  4.06053  4.78288  0.61958  0.77255  0.48576  0.95510
    111   3.64651  4.92106  4.54601  4.22918  1.73281  4.37324  3.50656  3.36967  4.08150  2.70976  3.97926  4.05599  4.69938  4.10264  4.15333  3.75088  3.87589  3.29011  3.66061  0.86831    378 - -
          2.68618  4.42225  2.77519  2.73123  3.46354  2.40513  3.72494  3.29354  2.67741  2.69355  4.24690  2.90347  2.73739  3.18146  2.89801  2.37887  2.77519  2.98518  4.58477  3.61503
          0.02595  4.06053  4.78288  0.61958  0.77255  0.48576  0.95510
    112   3.17975  4.55160  4.59481  4.22097  3.50742  4.26335  4.91776  0.87129  4.05275  2.05929  3.41794  4.44051  4.68015  4.38417  4.22835  3.78031  3.47708  1.86955  5.43435  4.18626    379 - -
          2.68618  4.42225  2.77519  2.73123  3.46354  2.40513  3.72494  3.29354  2.67741  2.69355  4.24690  2.90347  2.73739  3.18146  2.89801  2.37887  2.77519  2.98518  4.58477  3.61503
          0.02595  4.06053  4.78288  0.61958  0.77255  0.48576  0.95510
    113   2.40097  4.39297  3.15479  2.81898  4.18674  3.12535  3.98689  3.59077  2.87601  3.26243  4.09981  2.69717  3.77401  3.21114  3.24989  2.00673  1.54487  3.15754  5.50956  4.23927    380 - -
          2.68618  4.42225  2.77519  2.73123  3.46354  2.40513  3.72494  3.29354  2.67741  2.69355  4.24690  2.90347  2.73739  3.18146  2.89801  2.37887  2.77519  2.98518  4.58477  3.61503
          0.02595  4.06053  4.78288  0.61958  0.77255  0.48576  0.95510
    114   3.12644  5.26412  2.58340  0.78467  4.63583  3.40429  4.01273  4.12782  2.91795  3.71644  4.68644  3.05608  4.01910  3.22716  3.34323  3.09214  3.43350  3.79381  5.77184  4.49931    381 - -
          2.68618  4.42225  2.77519  2.73123  3.46354  2.40513  3.72494  3.29354  2.67741  2.69355  4.24690  2.90347  2.73739  3.18146  2.89801  2.37887  2.77519  2.98518  4.58477  3.61503
          0.02595  4.06053  4.78288  0.61958  0.77255  0.48576  0.95510
    115   3.37228  4.78104  4.49071  4.13532  3.21745  4.21903  4.73239  2.43575  3.90127  0.67399  3.18862  4.39251  4.62454  4.22425  4.04497  3.81777  3.65936  2.52118  5.16089  3.92632    382 - -
          2.68618  4.42225  2.77519  2.73123  3.46354  2.40513  3.72494  3.29354  2.67741  2.69355  4.24690  2.90347  2.73739  3.18146  2.89801  2.37887  2.77519  2.98518  4.58477  3.61503
          0.02595  4.06053  4.78288  0.61958  0.77255  0.48576  0.95510
    116   1.93542  4.21389  3.42491  3.18473  4.34578  2.97707  4.27731  3.72097  3.25391  3.46001  4.31381  3.33887  3.73594  3.55616  3.55355  1.06101  2.76609  3.18887  5.70376  4.47290    383 - -
          2.68618  4.42225  2.77519  2.73123  3.46354  2.40513  3.72494  3.29354  2.67741  2.69355  4.24690  2.90347  2.73739  3.18146  2.89801  2.37887  2.77519  2.98518  4.58477  3.61503
          0.02595  4.06053  4.78288  0.61958  0.77255  0.48576  0.95510
    117   1.36469  4.18600  3.50049  3.21680  4.31196  2.97361  4.27290  3.67266  3.26149  3.41198  4.25649  3.35259  3.72696  3.55302  3.56366  1.46425  2.74129  3.14901  5.67205  4.45613    384 - -
          2.68618  4.42225  2.77519  2.73123  3.46354  2.40513  3.72494  3.29354  2.67741  2.69355  4.24690  2.90347  2.73739  3.18146  2.89801  2.37887  2.77519  2.98518  4.58477  3.61503
          0.02595  4.06053  4.78288  0.61958  0.77255  0.48576  0.95510
    118   3.12702  4.64821  4.25646  3.86804  3.30388  3.97718  4.55977  2.49889  3.62467  1.87356  1.05845  4.12112  4.44221  3.99611  3.80711  3.49395  3.43781  2.52604  5.16749  3.94400    385 - -
          2.68618  4.42225  2.77519  2.73123  3.46354  2.40513  3.72494  3.29354  2.67741  2.69355  4.24690  2.90347  2.73739  3.18146  2.89801  2.37887  2.77519  2.98518  4.58477  3.61503
          0.02595  4.06053  4.78288  0.61958  0.77255  0.48576  0.95510
    119   3.13560  4.43892  4.87684  4.38535  3.60165  4.50203  5.09445  1.19122  4.27430  2.09287  3.40120  4.59598  4.80873  4.53504  4.46636  3.89605  3.40230  1.21954  5.58549  4.38194    386 - -
          2.68618  4.42225  2.77519  2.73123  3.46354  2.40513  3.72494  3.29354  2.67741  2.69355  4.24690  2.90347  2.73739  3.18146  2.89801  2.37887  2.77519  2.98518  4.58477  3.61503
          0.02595  4.06053  4.78288  0.61958  0.77255  0.48576  0.95510
    120   3.02014  4.74195  3.64830  3.51733  4.48995  3.41901  4.57609  4.08785  3.59154  3.69259  4.75301  3.80327  0.54197  3.97450  3.81246  3.19437  3.47724  3.71105  5.62099  4.61440    387 - -
          2.68618  4.42225  2.77519  2.73123  3.46354  2.40513  3.72494  3.29354  2.67741  2.69355  4.24690  2.90347  2.73739  3.18146  2.89801  2.37887  2.77519  2.98518  4.58477  3.61503
          0.02595  4.06053  4.78288  0.61958  0.77255  0.48576  0.95510
    121   3.12702  4.64821  4.25646  3.86804  3.30388  3.97718  4.55977  2.49889  3.62467  1.87356  1.05845  4.12112  4.44221  3.99611  3.80711  3.49395  3.43781  2.52604  5.16749  3.94400    388 - -
          2.68618  4.42225  2.77519  2.73123  3.46354  2.40513  3.72494  3.29354  2.67741  2.69355  4.24690  2.90347  2.73739  3.18146  2.89801  2.37887  2.77519  2.98518  4.58477  3.61503
          0.02595  4.06053  4.78288  0.61958  0.77255  0.48576  0.95510
    122   2.81875  0.62743  4.37605  4.16141  4.11412  3.39853  4.76757  3.29309  3.99085  3.19819  4.32698  4.09873  4.11987  4.32943  4.08049  3.09019  3.30164  3.02396  5.48598  4.39941    389 - -
          2.68618  4.42225  2.77519  2.73123  3.46354  2.40513  3.72494  3.29354  2.67741  2.69355  4.24690  2.90347  2.73739  3.18146  2.89801  2.37887  2.77519  2.98518  4.58477  3.61503
          0.02595  4.06053  4.78288  0.61958  0.77255  0.48576  0.95510
    123   2.68754  4.61919  3.16551  2.72113  2.89356  2.61600  1.95550  3.27673  2.70072  2.89902  3.80568  3.16289  3.93508  3.05775  3.08373  2.79163  2.95154  3.00625  4.81233  3.32185    390 - -
          2.68618  4.42225  2.77519  2.73123  3.46354  2.40513  3.72494  3.29354  2.67741  2.69355  4.24690  2.90347  2.73739  3.18146  2.89801  2.37887  2.77519  2.98518  4.58477  3.61503
          0.02595  4.06053  4.78288  0.61958  0.77255  0.48576  0.95510
    124   1.03555  4.18170  3.62872  3.33921  4.20990  3.03067  4.33394  3.32125  3.32529  3.21615  4.14388  3.43936  3.77856  3.63744  3.59618  2.49347  2.27846  2.91519  5.63335  4.43369    391 - -
          2.68618  4.42225  2.77519  2.73123  3.46354  2.40513  3.72494  3.29354  2.67741  2.69355  4.24690  2.90347  2.73739  3.18146  2.89801  2.37887  2.77519  2.98518  4.58477  3.61503
          0.02595  4.06053  4.78288  0.61958  0.77255  0.48576  0.95510
    125   3.12702  4.64821  4.25646  3.86804  3.30388  3.97718  4.55977  2.49889  3.62467  1.87356  1.05845  4.12112  4.44221  3.99611  3.80711  3.49395  3.43781  2.52604  5.16749  3.94400    392 - -
          2.68618  4.42225  2.77519  2.73123  3.46354  2.40513  3.72494  3.29354  2.67741  2.69355  4.24690  2.90347  2.73739  3.18146  2.89801  2.37887  2.77519  2.98518  4.58477  3.61503
          0.02595  4.06053  4.78288  0.61958  0.77255  0.48576  0.95510
    126   2.06357  4.56534  3.02383  2.60951  4.15283  3.23327  3.81215  3.57001  2.64800  3.19364  4.01773  3.04958  3.03741  2.65848  3.06730  1.76043  2.82505  3.17920  5.43646  4.13471    393 - -
          2.68618  4.42225  2.77519  2.73123  3.46354  2.40513  3.72494  3.29354  2.67741  2.69355  4.24690  2.90347  2.73739  3.18146  2.89801  2.37887  2.77519  2.98518  4.58477  3.61503
          0.02595  4.06053  4.78288  0.61958  0.77255  0.48576  0.95510
    127   3.22884  5.04713  3.73977  3.21639  4.44995  3.67563  3.97707  4.00806  2.33572  3.48994  4.48858  3.55998  4.17211  3.19099  0.72577  3.30602  3.48392  3.72471  5.45855  4.34010    394 - -
          2.68618  4.42225  2.77519  2.73123  3.46354  2.40513  3.72494  3.29354  2.67741  2.69355  4.24690  2.90347  2.73739  3.18146  2.89801  2.37887  2.77519  2.98518  4.58477  3.61503
          0.02595  4.06053  4.78288  0.61958  0.77255  0.48576  0.95510
    128   3.15328  5.11567  3.34118  2.93250  4.54536  3.61787  3.87719  3.98751  0.80690  3.51351  4.46865  3.34720  4.10807  3.06076  2.48556  3.18520  3.39444  3.68608  5.52552  4.36725    395 - -
          2.68618  4.42225  2.77519  2.73123  3.46354  2.40513  3.72494  3.29354  2.67741  2.69355  4.24690  2.90347  2.73739  3.18146  2.89801  2.37887  2.77519  2.98518  4.58477  3.61503
          0.02595  4.06053  4.78288  0.61958  0.77255  0.48576  0.95510
    129   3.37228  4.78104  4.49071  4.13532  3.21745  4.21903  4.73239  2.43575  3.90127  0.67399  3.18862  4.39251  4.62454  4.22425  4.04497  3.81777  3.65936  2.52118  5.16089  3.92632    396 - -
          2.68618  4.42225  2.77519  2.73123  3.46354  2.40513  3.72494  3.29354  2.67741  2.69355  4.24690  2.90347  2.73739  3.18146  2.89801  2.37887  2.77519  2.98518  4.58477  3.61503
          0.02595  4.06053  4.78288  0.61958  0.77255  0.48576  0.95510
    130   3.20236  5.34704  0.68166  2.47192  4.75185  3.36281  4.11130  4.38512  3.23325  3.96141  4.94748  3.03629  4.02923  3.35346  3.77208  3.14613  3.54627  4.00551  5.88278  4.59866    397 - -
          2.68618  4.42225  2.77519  2.73123  3.46354  2.40513  3.72494  3.29354  2.67741  2.69355  4.24690  2.90347  2.73739  3.18146  2.89801  2.37887  2.77519  2.98518  4.58477  3.61503
          0.02595  4.06053  4.78288  0.61958  0.77255  0.48576  0.95510
    131   3.15328  5.11567  3.34118  2.93250  4.54536  3.61787  3.87719  3.98751  0.80690  3.51351  4.46865  3.34720  4.10807  3.06076  2.48556  3.18520  3.39444  3.68608  5.52552  4.36725    398 - -
          2.68618  4.42225  2.77519  2.73123  3.46354  2.40513  3.72494  3.29354  2.67741  2.69355  4.24690  2.90347  2.73739  3.18146  2.89801  2.37887  2.77519  2.98518  4.58477  3.61503
          0.02595  4.06053  4.78288  0.61958  0.77255  0.48576  0.95510
    132   3.37228  4.78104  4.49071  4.13532  3.21745  4.21903  4.73239  2.43575  3.90127  0.67399  3.18862  4.39251  4.62454  4.22425  4.04497  3.81777  3.65936  2.52118  5.16089  3.92632    399 - -
          2.68618  4.42225  2.77519  2.73123  3.46354  2.40513  3.72494  3.29354  2.67741  2.69355  4.24690  2.90347  2.73739  3.18146  2.89801  2.37887  2.77519  2.98518  4.58477  3.61503
          0.02595  4.06053  4.78288  0.61958  0.77255  0.48576  0.95510
    133   2.31607  4.23433  3.45601  3.16918  4.19570  3.04293  4.21775  3.49986  3.16232  3.28129  4.16405  3.35049  3.77063  3.50280  3.45554  2.11470  1.18466  3.05653  5.57772  4.34463    400 - -
          2.68618  4.42225  2.77519  2.73123  3.46354  2.40513  3.72494  3.29354  2.67741  2.69355  4.24690  2.90347  2.73739  3.18146  2.89801  2.37887  2.77519  2.98518  4.58477  3.61503
          0.02595  4.06053  4.78288  0.61958  0.77255  0.48576  0.95510
    134   2.95890  4.45390  4.38250  4.05525  3.69444  3.91481  4.82669  2.06000  3.92597  2.35118  3.63462  4.21386  4.46763  4.27395  4.11981  3.43321  3.31763  0.81698  5.50941  4.25110    401 - -
          2.68618  4.42225  2.77519  2.73123  3.46354  2.40513  3.72494  3.29354  2.67741  2.69355  4.24690  2.90347  2.73739  3.18146  2.89801  2.37887  2.77519  2.98518  4.58477  3.61503
          0.02595  4.06053  4.78288  0.61958  0.77255  0.48576  0.95510
    135   3.37228  4.78104  4.49071  4.13532  3.21745  4.21903  4.73239  2.43575  3.90127  0.67399  3.18862  4.39251  4.62454  4.22425  4.04497  3.81777  3.65936  2.52118  5.16089  3.92632    402 - -
          2.68618  4.42225  2.77519  2.73123  3.46354  2.40513  3.72494  3.29354  2.67741  2.69355  4.24690  2.90347  2.73739  3.18146  2.89801  2.37887  2.77519  2.98518  4.58477  3.61503
          0.02595  4.06053  4.78288  0.61958  0.77255  0.48576  0.95510
    136   3.22884  5.04713  3.73977  3.21639  4.44995  3.67563  3.97707  4.00806  2.33572  3.48994  4.48858  3.55998  4.17211  3.19099  0.72577  3.30602  3.48392  3.72471  5.45855  4.34010    403 - -
          2.68618  4.42225  2.77519  2.73123  3.46354  2.40513  3.72494  3.29354  2.67741  2.69355  4.24690  2.90347  2.73739  3.18146  2.89801  2.37887  2.77519  2.98518  4.58477  3.61503
          0.02595  4.06053  4.78288  0.61958  0.77255  0.48576  0.95510
    137   3.12702  4.64821  4.25646  3.86804  3.30388  3.97718  4.55977  2.49889  3.62467  1.87356  1.05845  4.12112  4.44221  3.99611  3.80711  3.49395  3.43781  2.52604  5.16749  3.94400    404 - -
          2.68618  4.42225  2.77519  2.73123  3.46354  2.40513  3.72494  3.29354  2.67741  2.69355  4.24690  2.90347  2.73739  3.18146  2.89801  2.37887  2.77519  2.98518  4.58477  3.61503
          0.02595  4.06053  4.78288  0.61958  0.77255  0.48576  0.95510
    138   0.77331  4.29613  3.66298  3.46767  4.24882  3.11475  4.46616  3.40317  3.48902  3.27571  4.29012  3.56671  3.87218  3.81359  3.72377  2.64647  2.93710  3.02467  5.65699  4.47956    405 - -
          2.68618  4.42225  2.77519  2.73123  3.46354  2.40513  3.72494  3.29354  2.67741  2.69355  4.24690  2.90347  2.73739  3.18146  2.89801  2.37887  2.77519  2.98518  4.58477  3.61503
          0.02595  4.06053  4.78288  0.61958  0.77255  0.48576  0.95510
    139   2.95890  4.45390  4.38250  4.05525  3.69444  3.91481  4.82669  2.06000  3.92597  2.35118  3.63462  4.21386  4.46763  4.27395  4.11981  3.43321  3.31763  0.81698  5.50941  4.25110    406 - -
          2.68618  4.42225  2.77519  2.73123  3.46354  2.40513  3.72494  3.29354  2.67741  2.69355  4.24690  2.90347  2.73739  3.18146  2.89801  2.37887  2.77519  2.98518  4.58477  3.61503
          0.02595  4.06053  4.78288  0.61958  0.77255  0.48576  0.95510
    140   3.04387  5.02685  3.04086  2.80272  4.21965  3.49898  3.96123  3.88340  2.61134  3.36655  4.39314  3.26260  4.05770  0.93318  2.89007  3.08553  3.34258  3.60254  5.45996  4.16792    407 - -
          2.68618  4.42225  2.77519  2.73123  3.46354  2.40513  3.72494  3.29354  2.67741  2.69355  4.24690  2.90347  2.73739  3.18146  2.89801  2.37887  2.77519  2.98518  4.58477  3.61503
          0.02595  4.06053  4.78288  0.61958  0.77255  0.48576  0.95510
    141   3.22186  4.99903  3.32918  3.11184  3.43227  3.62012  0.80072  3.95400  2.95048  3.42252  4.48325  3.51200  4.18491  3.48163  3.20292  3.29198  3.53323  3.68573  4.89394  3.37863    408 - -
          2.68618  4.42225  2.77519  2.73123  3.46354  2.40513  3.72494  3.29354  2.67741  2.69355  4.24690  2.90347  2.73739  3.18146  2.89801  2.37887  2.77519  2.98518  4.58477  3.61503
          0.02595  4.06053  4.78288  0.61958  0.77255  0.48576  0.95510
    142   3.35070  4.71675  4.76772  4.22981  3.07788  4.52610  4.81583  2.23124  4.01737  0.82066  2.43612  4.51433  4.73632  4.21288  4.16278  3.89475  3.58058  2.36935  5.16513  4.05288    409 - -
          2.68618  4.42225  2.77519  2.73123  3.46354  2.40513  3.72494  3.29354  2.67741  2.69355  4.24690  2.90347  2.73739  3.18146  2.89801  2.37887  2.77519  2.98518  4.58477  3.61503
          0.02595  4.06053  4.78288  0.61958  0.77255  0.48576  0.95510
    143   3.10747  5.21898  3.53155  2.84577  4.69208  3.71144  3.63764  4.03271  1.21545  3.45949  4.33194  3.24037  4.07515  2.77069  1.60924  3.09862  3.26746  3.71356  5.48665  4.33026    410 - -
          2.68618  4.42225  2.77519  2.73123  3.46354  2.40513  3.72494  3.29354  2.67741  2.69355  4.24690  2.90347  2.73739  3.18146  2.89801  2.37887  2.77519  2.98518  4.58477  3.61503
          0.02595  4.06053  4.78288  0.61958  0.77255  0.48576  0.95510
    144   2.28768  4.22861  3.40256  3.09827  4.24976  2.54294  4.18136  3.63406  3.14027  3.34056  4.17825  3.30175  3.73997  3.44834  3.46199  2.15480  1.28115  3.14076  5.59879  4.37629    411 - -
          2.68618  4.42225  2.77519  2.73123  3.46354  2.40513  3.72494  3.29354  2.67741  2.69355  4.24690  2.90347  2.73739  3.18146  2.89801  2.37887  2.77519  2.98518  4.58477  3.61503
          0.02595  4.06053  4.78288  0.61958  0.77255  0.48576  0.95510
    145   3.14061  4.45325  4.85487  4.36807  3.57301  4.48420  5.07653  1.07183  4.24822  2.05538  3.37722  4.58110  4.79760  4.51111  4.43926  3.88149  3.40973  1.39168  5.56521  4.36303    412 - -
          2.68618  4.42225  2.77519  2.73123  3.46354  2.40513  3.72494  3.29354  2.67741  2.69355  4.24690  2.90347  2.73739  3.18146  2.89801  2.37887  2.77519  2.98518  4.58477  3.61503
          0.02595  4.06053  4.78288  0.61958  0.77255  0.48576  0.95510
    146   2.92119  4.78542  3.59345  2.97804  3.82209  3.68426  3.80128  3.20250  2.29638  2.02186  3.80191  3.36301  4.08258  3.02045  1.47304  3.04265  3.14355  3.02911  5.18849  3.92484    413 - -
          2.68618  4.42225  2.77519  2.73123  3.46354  2.40513  3.72494  3.29354  2.67741  2.69355  4.24690  2.90347  2.73739  3.18146  2.89801  2.37887  2.77519  2.98518  4.58477  3.61503
          0.02595  4.06053  4.78288  0.61958  0.77255  0.48576  0.95510
    147   2.32705  4.28368  3.23803  3.09189  4.46011  1.09730  4.29171  3.95250  3.29556  3.62890  4.46496  3.30042  3.75331  3.57272  3.60654  2.05952  2.82968  3.35670  5.77642  4.54502    414 - -
          2.68596  4.42230  2.77525  2.73128  3.46359  2.40509  3.72500  3.29359  2.67746  2.69333  4.24695  2.90352  2.73745  3.18152  2.89806  2.37883  2.77525  2.98524  4.58482  3.61508
          0.21311  1.69521  4.78288  0.66682  0.72019  0.48576  0.95510
    148   1.51081  4.36551  3.16010  2.84235  4.26080  3.08132  4.02733  3.67757  2.94029  3.33987  4.16595  2.58561  3.75406  3.24995  3.32216  1.79475  2.79172  3.20451  5.57646  4.30847    417 - -
          2.68618  4.42225  2.77519  2.73123  3.46354  2.40513  3.72494  3.29354  2.67741  2.69355  4.24690  2.90347  2.73739  3.18146  2.89801  2.37887  2.77519  2.98518  4.58477  3.61503
          0.02595  4.06053  4.78288  0.61958  0.77255  0.48576  0.95510
    149   2.20807  4.31611  4.19491  3.69936  3.58156  3.86208  4.48894  2.05063  3.59009  2.10193  3.46286  3.94154  4.32546  3.89351  3.84289  3.22785  3.09600  1.25241  5.29785  4.08133    418 - -
          2.68618  4.42225  2.77519  2.73123  3.46354  2.40513  3.72494  3.29354  2.67741  2.69355  4.24690  2.90347  2.73739  3.18146  2.89801  2.37887  2.77519  2.98518  4.58477  3.61503
          0.02595  4.06053  4.78288  0.61958  0.77255  0.48576  0.95510
    150   2.54024  3.57533  3.13627  2.60951  3.84123  3.00626  2.69129  3.23901  2.58112  2.89434  3.74196  2.72963  3.82911  2.93173  2.99732  2.64558  2.26851  2.93994  5.18292  3.89461    419 - -
          2.68618  4.42225  2.77519  2.73123  3.46354  2.40513  3.72494  3.29354  2.67741  2.69355  4.24690  2.90347  2.73739  3.18146  2.89801  2.37887  2.77519  2.98518  4.58477  3.61503
          0.02595  4.06053  4.78288  0.61958  0.77255  0.48576  0.95510
    151   2.35903  4.34048  3.22610  2.94941  4.30963  3.05419  4.11516  3.76875  3.03327  3.42748  4.26693  3.23273  2.12682  3.35654  3.38317  1.33338  2.81270  3.26156  5.62807  4.36566    420 - -
          2.68618  4.42225  2.77519  2.73123  3.46354  2.40513  3.72494  3.29354  2.67741  2.69355  4.24690  2.90347  2.73739  3.18146  2.89801  2.37887  2.77519  2.98518  4.58477  3.61503
          0.02595  4.06053  4.78288  0.61958  0.77255  0.48576  0.95510
    152   3.29850  4.66444  4.43749  3.98997  1.98180  4.22193  3.66785  2.93709  3.84666  1.83846  3.57016  3.99003  4.53630  3.95039  3.97494  3.54841  3.52245  2.87357  3.89431  1.26829    421 - -
          2.68618  4.42225  2.77519  2.73123  3.46354  2.40513  3.72494  3.29354  2.67741  2.69355  4.24690  2.90347  2.73739  3.18146  2.89801  2.37887  2.77519  2.98518  4.58477  3.61503
          0.02595  4.06053  4.78288  0.61958  0.77255  0.48576  0.95510
    153   2.45998  4.41354  3.15818  2.89278  4.15319  3.15451  4.05156  3.50006  2.92825  3.25294  4.14045  2.68918  3.82236  3.30326  3.26039  2.60808  1.24316  3.10615  5.50908  4.22829    422 - -
          2.68618  4.42225  2.77519  2.73123  3.46354  2.40513  3.72494  3.29354  2.67741  2.69355  4.24690  2.90347  2.73739  3.18146  2.89801  2.37887  2.77519  2.98518  4.58477  3.61503
          0.02595  4.06053  4.78288  0.61958  0.77255  0.48576  0.95510
    154   2.37405  4.80370  2.78951  1.63145  4.19045  2.92453  3.72385  3.55261  2.55448  3.20231  4.03547  2.94137  3.82227  2.88741  3.00922  2.66057  2.90330  2.83347  5.45497  4.11364    423 - -
          2.68618  4.42225  2.77519  2.73123  3.46354  2.40513  3.72494  3.29354  2.67741  2.69355  4.24690  2.90347  2.73739  3.18146  2.89801  2.37887  2.77519  2.98518  4.58477  3.61503
          0.02595  4.06053  4.78288  0.61958  0.77255  0.48576  0.95510
    155   2.53414  4.58938  3.08591  2.69987  4.26746  1.70814  3.85205  3.70024  2.57311  3.30581  4.13793  3.10736  3.82085  3.03817  2.24859  2.34802  2.88864  3.28520  5.49995  4.22105    424 - -
          2.68618  4.42225  2.77519  2.73123  3.46354  2.40513  3.72494  3.29354  2.67741  2.69355  4.24690  2.90347  2.73739  3.18146  2.89801  2.37887  2.77519  2.98518  4.58477  3.61503
          0.15066  4.06053  2.09864  0.61958  0.77255  0.48576  0.95510
    156   2.81909  5.01813  2.24450  2.35703  3.92513  3.32241  1.65437  3.79809  2.61433  3.35348  4.23981  2.88847  3.86559  2.94567  3.04909  2.80525  3.09340  3.46025  5.28418  3.81188    425 - -
          2.68618  4.42225  2.77519  2.73123  3.46354  2.40513  3.72494  3.29354  2.67741  2.69355  4.24690  2.90347  2.73739  3.18146  2.89801  2.37887  2.77519  2.98518  4.58477  3.61503
          0.02934  3.93921  4.66156  0.61958  0.77255  0.41816  1.07370
    157   2.59036  3.29036  3.64899  3.12548  3.19049  3.52015  3.86928  2.82857  3.02898  2.54157  3.47701  3.43332  2.80735  3.33740  3.32330  2.83593  2.87066  2.60293  4.71180  1.92051    426 - -
          2.68618  4.42225  2.77519  2.73123  3.46354  2.40513  3.72494  3.29354  2.67741  2.69355  4.24690  2.90347  2.73739  3.18146  2.89801  2.37887  2.77519  2.98518  4.58477  3.61503
          0.02595  4.06053  4.78288  0.61958  0.77255  0.48576  0.95510
    158   2.79070  3.53780  3.31350  2.68636  4.21759  3.54881  3.65376  3.58418  1.47075  3.15821  4.00964  3.13055  3.93951  2.80876  2.06484  2.83744  3.00705  3.27674  5.33832  4.09540    427 - -
          2.68618  4.42225  2.77519  2.73123  3.46354  2.40513  3.72494  3.29354  2.67741  2.69355  4.24690  2.90347  2.73739  3.18146  2.89801  2.37887  2.77519  2.98518  4.58477  3.61503
          0.02595  4.06053  4.78288  0.61958  0.77255  0.48576  0.95510
    159   3.02014  4.74195  3.64830  3.51733  4.48995  3.41901  4.57609  4.08785  3.59154  3.69259  4.75301  3.80327  0.54197  3.97450  3.81246  3.19437  3.47724  3.71105  5.62099  4.61440    428 - -
          2.68618  4.42225  2.77519  2.73123  3.46354  2.40513  3.72494  3.29354  2.67741  2.69355  4.24690  2.90347  2.73739  3.18146  2.89801  2.37887  2.77519  2.98518  4.58477  3.61503
          0.02595  4.06053  4.78288  0.61958  0.77255  0.48576  0.95510
    160   1.37660  4.18230  3.54129  3.18843  4.24593  2.99469  4.21893  3.59256  3.19656  3.32587  4.16321  3.34251  3.72611  3.49065  3.51318  1.70345  2.30168  3.09695  5.60430  4.39487    429 - -
          2.68618  4.42225  2.77519  2.73123  3.46354  2.40513  3.72494  3.29354  2.67741  2.69355  4.24690  2.90347  2.73739  3.18146  2.89801  2.37887  2.77519  2.98518  4.58477  3.61503
          0.02595  4.06053  4.78288  0.61958  0.77255  0.48576  0.95510
    161   3.59274  4.86288  4.60397  4.27927  0.91749  4.37410  3.56259  3.21345  4.12773  2.53584  3.82421  4.09796  4.69362  4.13452  4.18018  3.75245  3.82240  3.16509  3.71514  1.74831    430 - -
          2.68618  4.42225  2.77519  2.73123  3.46354  2.40513  3.72494  3.29354  2.67741  2.69355  4.24690  2.90347  2.73739  3.18146  2.89801  2.37887  2.77519  2.98518  4.58477  3.61503
          0.02595  4.06053  4.78288  0.61958  0.77255  0.48576  0.95510
    162   3.37228  4.78104  4.49071  4.13532  3.21745  4.21903  4.73239  2.43575  3.90127  0.67399  3.18862  4.39251  4.62454  4.22425  4.04497  3.81777  3.65936  2.52118  5.16089  3.92632    431 - -
          2.68618  4.42225  2.77519  2.73123  3.46354  2.40513  3.72494  3.29354  2.67741  2.69355  4.24690  2.90347  2.73739  3.18146  2.89801  2.37887  2.77519  2.98518  4.58477  3.61503
          0.02595  4.06053  4.78288  0.61958  0.77255  0.48576  0.95510
    163   2.29297  4.23846  3.40394  3.14008  4.30605  3.00360  4.23050  3.67833  3.17544  3.41285  4.27186  3.32273  3.74680  3.50128  3.48028  1.07958  2.31529  3.17133  5.66201  4.42317    432 - -
          2.68618  4.42225  2.77519  2.73123  3.46354  2.40513  3.72494  3.29354  2.67741  2.69355  4.24690  2.90347  2.73739  3.18146  2.89801  2.37887  2.77519  2.98518  4.58477  3.61503
          0.02595  4.06053  4.78288  0.61958  0.77255  0.48576  0.95510
    164   3.02693  5.60896  1.15842  1.71073  4.89331  3.24928  3.82797  4.42158  2.88235  3.92396  4.79520  2.71461  3.89050  3.00191  3.49635  2.89878  3.32394  3.99248  6.07060  4.55445    433 - -
          2.68618  4.42225  2.77519  2.73123  3.46354  2.40513  3.72494  3.29354  2.67741  2.69355  4.24690  2.90347  2.73739  3.18146  2.89801  2.37887  2.77519  2.98518  4.58477  3.61503
          0.02595  4.06053  4.78288  0.61958  0.77255  0.48576  0.95510
    165   2.78450  4.95413  3.06608  2.57652  4.31431  3.48004  3.66567  3.71844  2.20679  3.25937  4.10869  3.05050  3.91285  1.63146  2.26945  2.80519  2.67672  3.38581  5.43038  4.15018    434 - -
          2.68618  4.42225  2.77519  2.73123  3.46354  2.40513  3.72494  3.29354  2.67741  2.69355  4.24690  2.90347  2.73739  3.18146  2.89801  2.37887  2.77519  2.98518  4.58477  3.61503
          0.02595  4.06053  4.78288  0.61958  0.77255  0.48576  0.95510
    166   2.98016  5.49895  1.94552  1.10824  4.79518  3.26927  3.80901  4.30326  2.80626  3.82210  4.68194  2.74613  3.88613  2.97806  3.37849  2.87345  3.26864  3.88930  5.96817  4.48948    435 - -
          2.68618  4.42225  2.77519  2.73123  3.46354  2.40513  3.72494  3.29354  2.67741  2.69355  4.24690  2.90347  2.73739  3.18146  2.89801  2.37887  2.77519  2.98518  4.58477  3.61503
          0.02595  4.06053  4.78288  0.61958  0.77255  0.48576  0.95510
    167   3.37228  4.78104  4.49071  4.13532  3.21745  4.21903  4.73239  2.43575  3.90127  0.67399  3.18862  4.39251  4.62454  4.22425  4.04497  3.81777  3.65936  2.52118  5.16089  3.92632    436 - -
          2.68618  4.42225  2.77519  2.73123  3.46354  2.40513  3.72494  3.29354  2.67741  2.69355  4.24690  2.90347  2.73739  3.18146  2.89801  2.37887  2.77519  2.98518  4.58477  3.61503
          0.02595  4.06053  4.78288  0.61958  0.77255  0.48576  0.95510
    168   2.89989  5.12889  2.89521  2.53532  4.52396  3.47190  3.69241  3.96639  1.30469  3.47158  4.31960  2.31545  3.94533  2.84007  2.49775  2.88530  3.13614  3.60549  5.55575  4.26510    437 - -
          2.68618  4.42225  2.77519  2.73123  3.46354  2.40513  3.72494  3.29354  2.67741  2.69355  4.24690  2.90347  2.73739  3.18146  2.89801  2.37887  2.77519  2.98518  4.58477  3.61503
          0.02595  4.06053  4.78288  0.61958  0.77255  0.48576  0.95510
    169   2.20570  4.41155  3.27891  2.73579  3.63672  3.44550  3.31862  3.00443  2.69003  2.69780  2.85829  3.17041  3.87102  3.02694  3.07615  2.46985  2.27311  2.74604  5.03554  3.77728    438 - -
          2.68618  4.42225  2.77519  2.73123  3.46354  2.40513  3.72494  3.29354  2.67741  2.69355  4.24690  2.90347  2.73739  3.18146  2.89801  2.37887  2.77519  2.98518  4.58477  3.61503
          0.02595  4.06053  4.78288  0.61958  0.77255  0.48576  0.95510
    170   3.33716  4.68756  4.79196  4.27867  3.13055  4.53528  4.86088  1.93990  4.07422  0.84237  2.97080  4.54725  4.76488  4.28105  4.22126  3.92133  3.57711  2.20732  5.20723  4.05197    439 - -
          2.68618  4.42225  2.77519  2.73123  3.46354  2.40513  3.72494  3.29354  2.67741  2.69355  4.24690  2.90347  2.73739  3.18146  2.89801  2.37887  2.77519  2.98518  4.58477  3.61503
          0.02595  4.06053  4.78288  0.61958  0.77255  0.48576  0.95510
    171   3.14044  4.47290  4.80254  4.32874  3.53530  4.43796  5.03627  1.00233  4.19103  2.01661  3.35411  4.54306  4.77068  4.46564  4.38144  3.84328  3.41587  1.55295  5.53084  4.32132    440 - -
          2.68618  4.42225  2.77519  2.73123  3.46354  2.40513  3.72494  3.29354  2.67741  2.69355  4.24690  2.90347  2.73739  3.18146  2.89801  2.37887  2.77519  2.98518  4.58477  3.61503
          0.02595  4.06053  4.78288  0.61958  0.77255  0.48576  0.95510
    172   2.91190  4.48148  4.09491  3.65191  3.34266  3.87483  4.42158  2.36018  3.45205  1.06521  3.24831  3.92071  4.33044  3.80973  3.67433  3.27305  2.63459  2.31218  5.16636  3.95700    441 - -
          2.68618  4.42225  2.77519  2.73123  3.46354  2.40513  3.72494  3.29354  2.67741  2.69355  4.24690  2.90347  2.73739  3.18146  2.89801  2.37887  2.77519  2.98518  4.58477  3.61503
          0.02595  4.06053  4.78288  0.61958  0.77255  0.48576  0.95510
    173   2.89463  5.07495  2.88760  2.54135  4.06841  3.48590  2.92500  3.83823  2.30818  3.34047  4.22385  3.03286  3.95426  1.43759  2.62064  2.88962  3.12994  3.51326  5.32052  3.91635    442 - -
          2.68618  4.42225  2.77519  2.73123  3.46354  2.40513  3.72494  3.29354  2.67741  2.69355  4.24690  2.90347  2.73739  3.18146  2.89801  2.37887  2.77519  2.98518  4.58477  3.61503
          0.02595  4.06053  4.78288  0.61958  0.77255  0.48576  0.95510
    174   0.77331  4.29613  3.66298  3.46767  4.24882  3.11475  4.46616  3.40317  3.48902  3.27571  4.29012  3.56671  3.87218  3.81359  3.72377  2.64647  2.93710  3.02467  5.65699  4.47956    443 - -
          2.68618  4.42225  2.77519  2.73123  3.46354  2.40513  3.72494  3.29354  2.67741  2.69355  4.24690  2.90347  2.73739  3.18146  2.89801  2.37887  2.77519  2.98518  4.58477  3.61503
          0.02595  4.06053  4.78288  0.61958  0.77255  0.48576  0.95510
    175   0.97716  4.17410  3.54014  3.29841  4.28806  2.97715  4.33105  3.58903  3.33868  3.38588  4.25945  3.39698  3.74291  3.63546  3.61153  2.12756  2.75816  3.09421  5.67437  4.46107    444 - -
          2.68618  4.42225  2.77519  2.73123  3.46354  2.40513  3.72494  3.29354  2.67741  2.69355  4.24690  2.90347  2.73739  3.18146  2.89801  2.37887  2.77519  2.98518  4.58477  3.61503
          0.02595  4.06053  4.78288  0.61958  0.77255  0.48576  0.95510
    176   2.73749  5.18376  2.39291  1.56103  4.48231  3.34563  3.07684  3.95863  2.42492  3.46601  4.25494  2.81783  3.81965  2.77033  2.62064  2.68918  2.97984  3.55869  5.61910  4.21265    445 - -
          2.68618  4.42225  2.77519  2.73123  3.46354  2.40513  3.72494  3.29354  2.67741  2.69355  4.24690  2.90347  2.73739  3.18146  2.89801  2.37887  2.77519  2.98518  4.58477  3.61503
          0.02595  4.06053  4.78288  0.61958  0.77255  0.48576  0.95510
    177   2.81512  5.00236  1.85855  2.41158  4.64108  1.29642  3.96505  4.15908  2.98329  3.74031  4.60411  2.93823  3.88500  3.16701  3.49792  2.82050  3.17948  3.70818  5.84141  4.49427    446 - -
          2.68620  4.42073  2.77521  2.73125  3.46356  2.40514  3.72496  3.29356  2.67742  2.69357  4.24691  2.90348  2.73741  3.18148  2.89802  2.37888  2.77521  2.98520  4.58479  3.61505
          0.15066  2.02882  4.78288  0.33091  1.26680  0.48576  0.95510
    178   3.50712  4.85492  4.49709  4.25080  0.74774  4.14556  3.97443  3.01168  4.15407  2.33996  3.71619  4.23594  4.60258  4.27100  4.22713  3.76493  3.80969  3.01560  4.17429  2.52042    448 - -
          2.68618  4.42225  2.77519  2.73123  3.46354  2.40513  3.72494  3.29354  2.67741  2.69355  4.24690  2.90347  2.73739  3.18146  2.89801  2.37887  2.77519  2.98518  4.58477  3.61503
          0.02595  4.06053  4.78288  0.61958  0.77255  0.48576  0.95510
    179   3.13155  4.51090  4.65319  4.14611  3.31531  4.33611  4.79446  1.99825  3.98650  1.23737  3.16110  4.38629  4.65291  4.23203  4.16738  3.71324  3.39310  1.41023  5.28459  4.10422    449 - -
          2.68618  4.42225  2.77519  2.73123  3.46354  2.40513  3.72494  3.29354  2.67741  2.69355  4.24690  2.90347  2.73739  3.18146  2.89801  2.37887  2.77519  2.98518  4.58477  3.61503
          0.02595  4.06053  4.78288  0.61958  0.77255  0.48576  0.95510
    180   3.23748  4.59172  4.73110  4.18228  1.61435  4.40025  4.46184  2.33143  4.04377  1.29814  2.55009  4.36829  4.62790  4.14345  4.15772  3.73206  3.45797  2.44157  4.76155  3.41393    450 - -
          2.68618  4.42225  2.77519  2.73123  3.46354  2.40513  3.72494  3.29354  2.67741  2.69355  4.24690  2.90347  2.73739  3.18146  2.89801  2.37887  2.77519  2.98518  4.58477  3.61503
          0.02595  4.06053  4.78288  0.61958  0.77255  0.48576  0.95510
    181   2.30783  4.30482  4.19079  3.80792  3.75908  3.67525  4.63608  2.10469  3.71250  2.46370  3.63868  3.95385  4.26472  4.02957  3.94309  3.10961  3.08656  1.03608  5.49406  4.26850    451 - -
          2.68618  4.42225  2.77519  2.73123  3.46354  2.40513  3.72494  3.29354  2.67741  2.69355  4.24690  2.90347  2.73739  3.18146  2.89801  2.37887  2.77519  2.98518  4.58477  3.61503
          0.02595  4.06053  4.78288  0.61958  0.77255  0.48576  0.95510
    182   2.95890  4.45390  4.38250  4.05525  3.69444  3.91481  4.82669  2.06000  3.92597  2.35118  3.63462  4.21386  4.46763  4.27395  4.11981  3.43321  3.31763  0.81698  5.50941  4.25110    452 - -
          2.68618  4.42225  2.77519  2.73123  3.46354  2.40513  3.72494  3.29354  2.67741  2.69355  4.24690  2.90347  2.73739  3.18146  2.89801  2.37887  2.77519  2.98518  4.58477  3.61503
          0.02595  4.06053  4.78288  0.61958  0.77255  0.48576  0.95510
    183   2.32705  4.28368  3.23803  3.09189  4.46011  1.09730  4.29171  3.95250  3.29556  3.62890  4.46496  3.30042  3.75331  3.57272  3.60654  2.05952  2.82968  3.35670  5.77642  4.54502    453 - -
          2.68618  4.42225  2.77519  2.73123  3.46354  2.40513  3.72494  3.29354  2.67741  2.69355  4.24690  2.90347  2.73739  3.18146  2.89801  2.37887  2.77519  2.98518  4.58477  3.61503
          0.02595  4.06053  4.78288  0.61958  0.77255  0.48576  0.95510
    184   2.81875  0.62743  4.37605  4.16141  4.11412  3.39853  4.76757  3.29309  3.99085  3.19819  4.32698  4.09873  4.11987  4.32943  4.08049  3.09019  3.30164  3.02396  5.48598  4.39941    454 - -
          2.68618  4.42225  2.77519  2.73123  3.46354  2.40513  3.72494  3.29354  2.67741  2.69355  4.24690  2.90347  2.73739  3.18146  2.89801  2.37887  2.77519  2.98518  4.58477  3.61503
          0.02595  4.06053  4.78288  0.61958  0.77255  0.48576  0.95510
    185   3.20236  5.34704  0.68166  2.47192  4.75185  3.36281  4.11130  4.38512  3.23325  3.96141  4.94748  3.03629  4.02923  3.35346  3.77208  3.14613  3.54627  4.00551  5.88278  4.59866    455 - -
          2.68618  4.42225  2.77519  2.73123  3.46354  2.40513  3.72494  3.29354  2.67741  2.69355  4.24690  2.90347  2.73739  3.18146  2.89801  2.37887  2.77519  2.98518  4.58477  3.61503
          0.02595  4.06053  4.78288  0.61958  0.77255  0.48576  0.95510
    186   3.03070  5.08367  3.42229  2.82860  4.23440  3.65684  2.87046  3.87348  2.03365  3.34827  4.23908  3.23452  4.05425  2.84543  1.19475  3.04934  3.22296  3.56893  5.31859  4.03565    456 - -
          2.68618  4.42225  2.77519  2.73123  3.46354  2.40513  3.72494  3.29354  2.67741  2.69355  4.24690  2.90347  2.73739  3.18146  2.89801  2.37887  2.77519  2.98518  4.58477  3.61503
          0.02595  4.06053  4.78288  0.61958  0.77255  0.48576  0.95510
    187   2.91559  4.66837  3.62757  3.55284  4.68410  0.49008  4.65793  4.33308  3.75946  3.96241  4.94244  3.79242  4.06530  4.06903  3.97130  3.09352  3.41147  3.82508  5.72580  4.79366    457 - -
          2.68618  4.42225  2.77519  2.73123  3.46354  2.40513  3.72494  3.29354  2.67741  2.69355  4.24690  2.90347  2.73739  3.18146  2.89801  2.37887  2.77519  2.98518  4.58477  3.61503
          0.02595  4.06053  4.78288  0.61958  0.77255  0.48576  0.95510
    188   3.12401  5.17354  3.56306  2.89886  4.62947  3.71316  3.66668  3.98290  1.71858  3.43250  4.32319  3.27814  4.09286  2.81001  1.12257  3.13176  3.29249  3.67712  5.46868  4.31784    458 - -
          2.68618  4.42225  2.77519  2.73123  3.46354  2.40513  3.72494  3.29354  2.67741  2.69355  4.24690  2.90347  2.73739  3.18146  2.89801  2.37887  2.77519  2.98518  4.58477  3.61503
          0.02595  4.06053  4.78288  0.61958  0.77255  0.48576  0.95510
    189   3.25850  4.56912  4.87181  4.35227  3.27821  4.56014  4.95124  1.25030  4.18707  1.31949  3.10007  4.59470  4.79414  4.39144  4.33771  3.93944  3.50091  1.91294  5.32344  4.16651    459 - -
          2.68618  4.42225  2.77519  2.73123  3.46354  2.40513  3.72494  3.29354  2.67741  2.69355  4.24690  2.90347  2.73739  3.18146  2.89801  2.37887  2.77519  2.98518  4.58477  3.61503
          0.02595  4.06053  4.78288  0.61958  0.77255  0.48576  0.95510
    190   3.37228  4.78104  4.49071  4.13532  3.21745  4.21903  4.73239  2.43575  3.90127  0.67399  3.18862  4.39251  4.62454  4.22425  4.04497  3.81777  3.65936  2.52118  5.16089  3.92632    460 - -
          2.68618  4.42225  2.77519  2.73123  3.46354  2.40513  3.72494  3.29354  2.67741  2.69355  4.24690  2.90347  2.73739  3.18146  2.89801  2.37887  2.77519  2.98518  4.58477  3.61503
          0.02595  4.06053  4.78288  0.61958  0.77255  0.48576  0.95510
    191   3.52946  4.94183  4.12101  3.88915  2.32500  4.05324  3.72251  3.51369  3.74150  2.91809  4.16980  3.96248  4.52432  4.00166  3.88505  3.64594  3.81797  3.39360  3.97474  0.70240    461 - -
          2.68618  4.42225  2.77519  2.73123  3.46354  2.40513  3.72494  3.29354  2.67741  2.69355  4.24690  2.90347  2.73739  3.18146  2.89801  2.37887  2.77519  2.98518  4.58477  3.61503
          0.02595  4.06053  4.78288  0.61958  0.77255  0.48576  0.95510
    192   2.72611  4.31112  4.17845  3.77345  3.73067  3.70291  4.59558  2.10262  3.65389  2.44197  3.61240  3.94137  4.27201  3.98605  3.88783  3.12696  2.55471  1.05189  5.45672  4.23110    462 - -
          2.68618  4.42225  2.77519  2.73123  3.46354  2.40513  3.72494  3.29354  2.67741  2.69355  4.24690  2.90347  2.73739  3.18146  2.89801  2.37887  2.77519  2.98518  4.58477  3.61503
          0.02595  4.06053  4.78288  0.61958  0.77255  0.48576  0.95510
    193   2.41741  4.33818  3.38073  3.20935  4.26923  3.06510  4.31191  3.81933  3.29598  3.52637  4.43918  3.40090  3.82028  3.63115  3.57333  0.83905  2.91236  3.31267  5.62732  4.35490    463 - -
          2.68618  4.42225  2.77519  2.73123  3.46354  2.40513  3.72494  3.29354  2.67741  2.69355  4.24690  2.90347  2.73739  3.18146  2.89801  2.37887  2.77519  2.98518  4.58477  3.61503
          0.02595  4.06053  4.78288  0.61958  0.77255  0.48576  0.95510
    194   2.27327  5.16025  2.37093  1.80014  4.46935  3.33632  3.64540  3.93206  2.05021  3.45152  4.24045  2.81401  3.81324  2.77479  2.93854  2.67807  2.96840  3.53395  5.61854  4.21140    464 - -
          2.68618  4.42225  2.77519  2.73123  3.46354  2.40513  3.72494  3.29354  2.67741  2.69355  4.24690  2.90347  2.73739  3.18146  2.89801  2.37887  2.77519  2.98518  4.58477  3.61503
          0.02595  4.06053  4.78288  0.61958  0.77255  0.48576  0.95510
    195   2.41741  4.33818  3.38073  3.20935  4.26923  3.06510  4.31191  3.81933  3.29598  3.52637  4.43918  3.40090  3.82028  3.63115  3.57333  0.83905  2.91236  3.31267  5.62732  4.35490    465 - -
          2.68618  4.42225  2.77519  2.73123  3.46354  2.40513  3.72494  3.29354  2.67741  2.69355  4.24690  2.90347  2.73739  3.18146  2.89801  2.37887  2.77519  2.98518  4.58477  3.61503
          0.02595  4.06053  4.78288  0.61958  0.77255  0.48576  0.95510
    196   2.95890  4.45390  4.38250  4.05525  3.69444  3.91481  4.82669  2.06000  3.92597  2.35118  3.63462  4.21386  4.46763  4.27395  4.11981  3.43321  3.31763  0.81698  5.50941  4.25110    466 - -
          2.68618  4.42225  2.77519  2.73123  3.46354  2.40513  3.72494  3.29354  2.67741  2.69355  4.24690  2.90347  2.73739  3.18146  2.89801  2.37887  2.77519  2.98518  4.58477  3.61503
          0.02595  4.06053  4.78288  0.61958  0.77255  0.48576  0.95510
    197   2.57733  4.56173  3.15412  2.64934  3.87628  3.39944  3.74828  3.23139  2.33341  2.50466  3.77451  3.10208  3.85613  2.95602  2.93214  1.87508  2.54157  2.94029  5.21106  3.93205    467 - -
          2.68618  4.42225  2.77519  2.73123  3.46354  2.40513  3.72494  3.29354  2.67741  2.69355  4.24690  2.90347  2.73739  3.18146  2.89801  2.37887  2.77519  2.98518  4.58477  3.61503
          0.02595  4.06053  4.78288  0.61958  0.77255  0.48576  0.95510
    198   2.70651  5.05832  2.93009  2.40753  4.38683  3.43876  3.15064  3.82151  2.10023  3.32996  4.12008  2.64550  3.83855  2.05001  2.41039  2.48819  2.92689  3.44543  5.47315  4.13556    468 - -
          2.68618  4.42225  2.77519  2.73123  3.46354  2.40513  3.72494  3.29354  2.67741  2.69355  4.24690  2.90347  2.73739  3.18146  2.89801  2.37887  2.77519  2.98518  4.58477  3.61503
          0.02595  4.06053  4.78288  0.61958  0.77255  0.48576  0.95510
    199   2.82642  4.26935  4.25390  3.69475  3.40798  3.99979  4.38504  1.75659  3.59510  2.16609  2.86898  3.96018  4.35111  3.85106  3.82684  3.30975  2.28654  1.54685  5.09494  3.90285    469 - -
          2.68618  4.42225  2.77519  2.73123  3.46354  2.40513  3.72494  3.29354  2.67741  2.69355  4.24690  2.90347  2.73739  3.18146  2.89801  2.37887  2.77519  2.98518  4.58477  3.61503
          0.02595  4.06053  4.78288  0.61958  0.77255  0.48576  0.95510
    200   3.37228  4.78104  4.49071  4.13532  3.21745  4.21903  4.73239  2.43575  3.90127  0.67399  3.18862  4.39251  4.62454  4.22425  4.04497  3.81777  3.65936  2.52118  5.16089  3.92632    470 - -
          2.68618  4.42225  2.77519  2.73123  3.46354  2.40513  3.72494  3.29354  2.67741  2.69355  4.24690  2.90347  2.73739  3.18146  2.89801  2.37887  2.77519  2.98518  4.58477  3.61503
          0.02595  4.06053  4.78288  0.61958  0.77255  0.48576  0.95510
    201   2.81861  5.11278  2.70538  2.39347  4.35403  3.40869  3.02749  3.87975  2.11602  3.40524  4.23626  1.65992  3.88714  2.82871  2.72325  2.79440  3.05855  3.52048  5.51440  4.14751    471 - -
          2.68618  4.42225  2.77519  2.73123  3.46354  2.40513  3.72494  3.29354  2.67741  2.69355  4.24690  2.90347  2.73739  3.18146  2.89801  2.37887  2.77519  2.98518  4.58477  3.61503
          0.02595  4.06053  4.78288  0.61958  0.77255  0.48576  0.95510
    202   3.09444  4.61313  4.01416  3.57626  2.07734  3.95578  3.60483  3.13065  3.48266  2.67894  3.75813  3.72178  4.34349  3.68490  3.70424  2.74017  3.34316  2.95859  3.93793  1.19535    472 - -
          2.68618  4.42225  2.77519  2.73123  3.46354  2.40513  3.72494  3.29354  2.67741  2.69355  4.24690  2.90347  2.73739  3.18146  2.89801  2.37887  2.77519  2.98518  4.58477  3.61503
          0.02595  4.06053  4.78288  0.61958  0.77255  0.48576  0.95510
    203   2.57369  4.71081  2.45348  2.47405  4.03606  3.35752  3.69052  3.42644  2.52202  3.06348  3.23223  2.97473  3.81083  2.85850  2.97573  1.93336  2.60891  3.09952  5.32650  4.00047    473 - -
          2.68618  4.42225  2.77519  2.73123  3.46354  2.40513  3.72494  3.29354  2.67741  2.69355  4.24690  2.90347  2.73739  3.18146  2.89801  2.37887  2.77519  2.98518  4.58477  3.61503
          0.02595  4.06053  4.78288  0.61958  0.77255  0.48576  0.95510
    204   2.78108  4.92120  2.86280  2.55639  4.30412  3.38005  3.78996  3.79938  2.47496  3.34173  4.22848  3.04150  2.95848  1.37573  2.82098  2.81033  3.07022  3.44981  5.50834  4.19152    474 - -
          2.68618  4.42225  2.77519  2.73123  3.46354  2.40513  3.72494  3.29354  2.67741  2.69355  4.24690  2.90347  2.73739  3.18146  2.89801  2.37887  2.77519  2.98518  4.58477  3.61503
          0.02595  4.06053  4.78288  0.61958  0.77255  0.48576  0.95510
    205   2.30203  4.67958  2.78344  2.21121  4.30090  1.92619  3.83058  3.72840  2.70867  3.33910  4.16170  2.97671  3.79621  3.00997  3.15862  2.10815  2.89444  3.31450  5.56710  4.23731    475 - -
          2.68618  4.42225  2.77519  2.73123  3.46354  2.40513  3.72494  3.29354  2.67741  2.69355  4.24690  2.90347  2.73739  3.18146  2.89801  2.37887  2.77519  2.98518  4.58477  3.61503
          0.02595  4.06053  4.78288  0.61958  0.77255  0.48576  0.95510
    206   3.02693  5.60896  1.15842  1.71073  4.89331  3.24928  3.82797  4.42158  2.88235  3.92396  4.79520  2.71461  3.89050  3.00191  3.49635  2.89878  3.32394  3.99248  6.07060  4.55445    476 - -
          2.68618  4.42225  2.77519  2.73123  3.46354  2.40513  3.72494  3.29354  2.67741  2.69355  4.24690  2.90347  2.73739  3.18146  2.89801  2.37887  2.77519  2.98518  4.58477  3.61503
          0.02595  4.06053  4.78288  0.61958  0.77255  0.48576  0.95510
    207   3.37228  4.78104  4.49071  4.13532  3.21745  4.21903  4.73239  2.43575  3.90127  0.67399  3.18862  4.39251  4.62454  4.22425  4.04497  3.81777  3.65936  2.52118  5.16089  3.92632    477 - -
          2.68618  4.42225  2.77519  2.73123  3.46354  2.40513  3.72494  3.29354  2.67741  2.69355  4.24690  2.90347  2.73739  3.18146  2.89801  2.37887  2.77519  2.98518  4.58477  3.61503
          0.02595  4.06053  4.78288  0.61958  0.77255  0.48576  0.95510
    208   3.24901  4.58206  4.82603  4.28148  3.22153  4.52337  4.89519  1.84945  4.14046  0.99964  3.02111  4.54067  4.74894  4.31056  4.29524  3.88052  3.48602  1.81645  5.27556  4.16569    478 - -
          2.68618  4.42225  2.77519  2.73123  3.46354  2.40513  3.72494  3.29354  2.67741  2.69355  4.24690  2.90347  2.73739  3.18146  2.89801  2.37887  2.77519  2.98518  4.58477  3.61503
          0.02595  4.06053  4.78288  0.61958  0.77255  0.48576  0.95510
    209   2.91559  4.66837  3.62757  3.55284  4.68410  0.49008  4.65793  4.33308  3.75946  3.96241  4.94244  3.79242  4.06530  4.06903  3.97130  3.09352  3.41147  3.82508  5.72580  4.79366    479 - -
          2.68618  4.42225  2.77519  2.73123  3.46354  2.40513  3.72494  3.29354  2.67741  2.69355  4.24690  2.90347  2.73739  3.18146  2.89801  2.37887  2.77519  2.98518  4.58477  3.61503
          0.02595  4.06053  4.78288  0.61958  0.77255  0.48576  0.95510
    210   2.85042  5.07528  2.69589  2.45255  4.36540  3.38271  3.74733  3.93069  2.42394  3.46202  4.32840  2.50130  3.91403  1.40586  2.77265  2.84090  3.12309  3.56669  5.54993  4.18310    480 - -
          2.68618  4.42225  2.77519  2.73123  3.46354  2.40513  3.72494  3.29354  2.67741  2.69355  4.24690  2.90347  2.73739  3.18146  2.89801  2.37887  2.77519  2.98518  4.58477  3.61503
          0.02595  4.06053  4.78288  0.61958  0.77255  0.48576  0.95510
    211   2.45273  4.47687  2.96527  2.76124  4.31210  3.09847  4.03133  3.84110  2.93588  3.48410  4.32588  2.52207  3.78806  3.26265  3.30849  1.18044  2.88504  3.34733  5.62819  4.30359    481 - -
          2.68618  4.42225  2.77519  2.73123  3.46354  2.40513  3.72494  3.29354  2.67741  2.69355  4.24690  2.90347  2.73739  3.18146  2.89801  2.37887  2.77519  2.98518  4.58477  3.61503
          0.02595  4.06053  4.78288  0.61958  0.77255  0.48576  0.95510
    212   2.91179  4.36911  4.26371  3.70917  2.87096  3.98122  4.08672  2.46710  3.51954  1.55971  3.16059  3.91177  4.31887  3.76675  3.69895  3.29444  3.14714  2.14931  2.16160  3.16337    482 - -
          2.68618  4.42225  2.77519  2.73123  3.46354  2.40513  3.72494  3.29354  2.67741  2.69355  4.24690  2.90347  2.73739  3.18146  2.89801  2.37887  2.77519  2.98518  4.58477  3.61503
          0.02595  4.06053  4.78288  0.61958  0.77255  0.48576  0.95510
    213   3.50712  4.85492  4.49709  4.25080  0.74774  4.14556  3.97443  3.01168  4.15407  2.33996  3.71619  4.23594  4.60258  4.27100  4.22713  3.76493  3.80969  3.01560  4.17429  2.52042    483 - -
          2.68618  4.42225  2.77519  2.73123  3.46354  2.40513  3.72494  3.29354  2.67741  2.69355  4.24690  2.90347  2.73739  3.18146  2.89801  2.37887  2.77519  2.98518  4.58477  3.61503
          0.02595  4.06053  4.78288  0.61958  0.77255  0.48576  0.95510
    214   3.20236  5.34704  0.68166  2.47192  4.75185  3.36281  4.11130  4.38512  3.23325  3.96141  4.94748  3.03629  4.02923  3.35346  3.77208  3.14613  3.54627  4.00551  5.88278  4.59866    484 - -
          2.68618  4.42225  2.77519  2.73123  3.46354  2.40513  3.72494  3.29354  2.67741  2.69355  4.24690  2.90347  2.73739  3.18146  2.89801  2.37887  2.77519  2.98518  4.58477  3.61503
          0.02595  4.06053  4.78288  0.61958  0.77255  0.48576  0.95510
    215   2.84707  4.26244  4.35823  3.78629  3.19097  4.01908  4.32498  1.47126  3.65711  1.94908  2.75925  4.00449  4.34315  3.87084  3.83224  3.32621  3.08089  1.91763  4.90757  3.01654    485 - -
          2.68618  4.42225  2.77519  2.73123  3.46354  2.40513  3.72494  3.29354  2.67741  2.69355  4.24690  2.90347  2.73739  3.18146  2.89801  2.37887  2.77519  2.98518  4.58477  3.61503
          0.02595  4.06053  4.78288  0.61958  0.77255  0.48576  0.95510
    216   3.33503  4.67769  4.81446  4.29603  3.13867  4.55015  4.87770  1.88090  4.10017  0.86314  2.97105  4.56323  4.77248  4.29671  4.24492  3.93253  3.57308  2.18236  5.21832  4.07261    486 - -
          2.68618  4.42225  2.77519  2.73123  3.46354  2.40513  3.72494  3.29354  2.67741  2.69355  4.24690  2.90347  2.73739  3.18146  2.89801  2.37887  2.77519  2.98518  4.58477  3.61503
          0.02595  4.06053  4.78288  0.61958  0.77255  0.48576  0.95510
    217   3.22186  4.99903  3.32918  3.11184  3.43227  3.62012  0.80072  3.95400  2.95048  3.42252  4.48325  3.51200  4.18491  3.48163  3.20292  3.29198  3.53323  3.68573  4.89394  3.37863    487 - -
          2.68618  4.42225  2.77519  2.73123  3.46354  2.40513  3.72494  3.29354  2.67741  2.69355  4.24690  2.90347  2.73739  3.18146  2.89801  2.37887  2.77519  2.98518  4.58477  3.61503
          0.02595  4.06053  4.78288  0.61958  0.77255  0.48576  0.95510
    218   3.02014  4.74195  3.64830  3.51733  4.48995  3.41901  4.57609  4.08785  3.59154  3.69259  4.75301  3.80327  0.54197  3.97450  3.81246  3.19437  3.47724  3.71105  5.62099  4.61440    488 - -
          2.68618  4.42225  2.77519  2.73123  3.46354  2.40513  3.72494  3.29354  2.67741  2.69355  4.24690  2.90347  2.73739  3.18146  2.89801  2.37887  2.77519  2.98518  4.58477  3.61503
          0.02595  4.06053  4.78288  0.61958  0.77255  0.48576  0.95510
    219   3.15328  5.11567  3.34118  2.93250  4.54536  3.61787  3.87719  3.98751  0.80690  3.51351  4.46865  3.34720  4.10807  3.06076  2.48556  3.18520  3.39444  3.68608  5.52552  4.36725    489 - -
          2.68618  4.42225  2.77519  2.73123  3.46354  2.40513  3.72494  3.29354  2.67741  2.69355  4.24690  2.90347  2.73739  3.18146  2.89801  2.37887  2.77519  2.98518  4.58477  3.61503
          0.02595  4.06053  4.78288  0.61958  0.77255  0.48576  0.95510
    220   3.20236  5.34704  0.68166  2.47192  4.75185  3.36281  4.11130  4.38512  3.23325  3.96141  4.94748  3.03629  4.02923  3.35346  3.77208  3.14613  3.54627  4.00551  5.88278  4.59866    490 - -
          2.68618  4.42225  2.77519  2.73123  3.46354  2.40513  3.72494  3.29354  2.67741  2.69355  4.24690  2.90347  2.73739  3.18146  2.89801  2.37887  2.77519  2.98518  4.58477  3.61503
          0.02595  4.06053  4.78288  0.61958  0.77255  0.48576  0.95510
    221   3.07330  4.43361  4.70781  4.23486  3.60547  4.33724  4.97335  1.65456  4.10492  2.14070  3.43732  4.44816  4.70839  4.40114  4.31507  3.73900  3.35812  0.93755  5.54642  4.31399    491 - -
          2.68618  4.42225  2.77519  2.73123  3.46354  2.40513  3.72494  3.29354  2.67741  2.69355  4.24690  2.90347  2.73739  3.18146  2.89801  2.37887  2.77519  2.98518  4.58477  3.61503
          0.02595  4.06053  4.78288  0.61958  0.77255  0.48576  0.95510
    222   1.04836  4.20195  3.48577  3.25280  4.36119  2.11523  4.32704  3.71213  3.34253  3.46129  4.31352  3.38139  3.74428  3.62080  3.63259  2.46220  2.77588  3.18301  5.70792  4.51725    492 - -
          2.68618  4.42225  2.77519  2.73123  3.46354  2.40513  3.72494  3.29354  2.67741  2.69355  4.24690  2.90347  2.73739  3.18146  2.89801  2.37887  2.77519  2.98518  4.58477  3.61503
          0.02595  4.06053  4.78288  0.61958  0.77255  0.48576  0.95510
    223   3.15328  5.11567  3.34118  2.93250  4.54536  3.61787  3.87719  3.98751  0.80690  3.51351  4.46865  3.34720  4.10807  3.06076  2.48556  3.18520  3.39444  3.68608  5.52552  4.36725    493 - -
          2.68618  4.42225  2.77519  2.73123  3.46354  2.40513  3.72494  3.29354  2.67741  2.69355  4.24690  2.90347  2.73739  3.18146  2.89801  2.37887  2.77519  2.98518  4.58477  3.61503
          0.02595  4.06053  4.78288  0.61958  0.77255  0.48576  0.95510
    224   2.43047  4.32176  4.22531  3.85084  3.75486  3.71935  4.67718  2.07140  3.74997  2.43850  3.63237  3.99706  4.30264  4.07298  3.97598  3.15875  3.11709  0.99333  5.51403  4.28393    494 - -
          2.68618  4.42225  2.77519  2.73123  3.46354  2.40513  3.72494  3.29354  2.67741  2.69355  4.24690  2.90347  2.73739  3.18146  2.89801  2.37887  2.77519  2.98518  4.58477  3.61503
          0.02595  4.06053  4.78288  0.61958  0.77255  0.48576  0.95510
    225   3.15328  5.11567  3.34118  2.93250  4.54536  3.61787  3.87719  3.98751  0.80690  3.51351  4.46865  3.34720  4.10807  3.06076  2.48556  3.18520  3.39444  3.68608  5.52552  4.36725    495 - -
          2.68618  4.42225  2.77519  2.73123  3.46354  2.40513  3.72494  3.29354  2.67741  2.69355  4.24690  2.90347  2.73739  3.18146  2.89801  2.37887  2.77519  2.98518  4.58477  3.61503
          0.02595  4.06053  4.78288  0.61958  0.77255  0.48576  0.95510
    226   3.12644  5.26412  2.58340  0.78467  4.63583  3.40429  4.01273  4.12782  2.91795  3.71644  4.68644  3.05608  4.01910  3.22716  3.34323  3.09214  3.43350  3.79381  5.77184  4.49931    496 - -
          2.68618  4.42225  2.77519  2.73123  3.46354  2.40513  3.72494  3.29354  2.67741  2.69355  4.24690  2.90347  2.73739  3.18146  2.89801  2.37887  2.77519  2.98518  4.58477  3.61503
          0.02595  4.06053  4.78288  0.61958  0.77255  0.48576  0.95510
    227   3.04387  5.02685  3.04086  2.80272  4.21965  3.49898  3.96123  3.88340  2.61134  3.36655  4.39314  3.26260  4.05770  0.93318  2.89007  3.08553  3.34258  3.60254  5.45996  4.16792    497 - -
          2.68618  4.42225  2.77519  2.73123  3.46354  2.40513  3.72494  3.29354  2.67741  2.69355  4.24690  2.90347  2.73739  3.18146  2.89801  2.37887  2.77519  2.98518  4.58477  3.61503
          0.02595  4.06053  4.78288  0.61958  0.77255  0.48576  0.95510
    228   3.37228  4.78104  4.49071  4.13532  3.21745  4.21903  4.73239  2.43575  3.90127  0.67399  3.18862  4.39251  4.62454  4.22425  4.04497  3.81777  3.65936  2.52118  5.16089  3.92632    498 - -
          2.68618  4.42225  2.77519  2.73123  3.46354  2.40513  3.72494  3.29354  2.67741  2.69355  4.24690  2.90347  2.73739  3.18146  2.89801  2.37887  2.77519  2.98518  4.58477  3.61503
          0.02595  4.06053  4.78288  0.61958  0.77255  0.48576  0.95510
    229   2.41741  4.33818  3.38073  3.20935  4.26923  3.06510  4.31191  3.81933  3.29598  3.52637  4.43918  3.40090  3.82028  3.63115  3.57333  0.83905  2.91236  3.31267  5.62732  4.35490    499 - -
          2.68618  4.42225  2.77519  2.73123  3.46354  2.40513  3.72494  3.29354  2.67741  2.69355  4.24690  2.90347  2.73739  3.18146  2.89801  2.37887  2.77519  2.98518  4.58477  3.61503
          0.02595  4.06053  4.78288  0.61958  0.77255  0.48576  0.95510
    230   2.24018  2.86588  3.82267  3.45741  4.11065  2.99685  4.32951  3.46373  3.37118  3.24214  4.11844  3.47704  3.74799  3.66949  3.62186  1.06763  2.73064  3.00391  5.52262  4.30916    500 - -
          2.68618  4.42225  2.77519  2.73123  3.46354  2.40513  3.72494  3.29354  2.67741  2.69355  4.24690  2.90347  2.73739  3.18146  2.89801  2.37887  2.77519  2.98518  4.58477  3.61503
          0.02595  4.06053  4.78288  0.61958  0.77255  0.48576  0.95510
    231   2.47265  4.37663  3.37946  3.03423  3.86216  3.21395  4.06133  3.28469  2.97514  2.57301  3.98720  3.32408  3.86188  3.35868  3.28903  1.20926  2.88149  2.95857  5.31536  3.97847    501 - -
          2.68618  4.42225  2.77519  2.73123  3.46354  2.40513  3.72494  3.29354  2.67741  2.69355  4.24690  2.90347  2.73739  3.18146  2.89801  2.37887  2.77519  2.98518  4.58477  3.61503
          0.02595  4.06053  4.78288  0.61958  0.77255  0.48576  0.95510
    232   3.04566  5.58549  1.02786  1.91960  4.87910  3.25246  3.85314  4.40515  2.92198  3.92662  4.81384  2.73150  3.90248  3.03455  3.53338  2.92178  3.34958  3.98554  6.06643  4.56312    502 - -
          2.68618  4.42225  2.77519  2.73123  3.46354  2.40513  3.72494  3.29354  2.67741  2.69355  4.24690  2.90347  2.73739  3.18146  2.89801  2.37887  2.77519  2.98518  4.58477  3.61503
          0.02595  4.06053  4.78288  0.61958  0.77255  0.48576  0.95510
    233   2.96878  4.48912  4.07332  3.54326  2.56657  4.00450  4.16326  2.50482  3.39329  1.15655  3.09890  3.85202  4.32952  3.06123  3.62862  3.31181  3.19920  2.52279  4.77151  3.43648    503 - -
          2.68618  4.42225  2.77519  2.73123  3.46354  2.40513  3.72494  3.29354  2.67741  2.69355  4.24690  2.90347  2.73739  3.18146  2.89801  2.37887  2.77519  2.98518  4.58477  3.61503
          0.02595  4.06053  4.78288  0.61958  0.77255  0.48576  0.95510
    234   2.30563  3.21917  3.43636  3.00524  4.11271  2.54042  4.05887  3.52607  2.99632  3.19824  4.02951  2.78882  3.74347  3.30714  3.35344  1.42073  2.73439  3.07849  5.46224  4.22388    504 - -
          2.68618  4.42225  2.77519  2.73123  3.46354  2.40513  3.72494  3.29354  2.67741  2.69355  4.24690  2.90347  2.73739  3.18146  2.89801  2.37887  2.77519  2.98518  4.58477  3.61503
          0.02595  4.06053  4.78288  0.61958  0.77255  0.48576  0.95510
    235   3.02014  4.74195  3.64830  3.51733  4.48995  3.41901  4.57609  4.08785  3.59154  3.69259  4.75301  3.80327  0.54197  3.97450  3.81246  3.19437  3.47724  3.71105  5.62099  4.61440    505 - -
          2.68618  4.42225  2.77519  2.73123  3.46354  2.40513  3.72494  3.29354  2.67741  2.69355  4.24690  2.90347  2.73739  3.18146  2.89801  2.37887  2.77519  2.98518  4.58477  3.61503
          0.02595  4.06053  4.78288  0.61958  0.77255  0.48576  0.95510
    236   3.22884  5.04713  3.73977  3.21639  4.44995  3.67563  3.97707  4.00806  2.33572  3.48994  4.48858  3.55998  4.17211  3.19099  0.72577  3.30602  3.48392  3.72471  5.45855  4.34010    506 - -
          2.68618  4.42225  2.77519  2.73123  3.46354  2.40513  3.72494  3.29354  2.67741  2.69355  4.24690  2.90347  2.73739  3.18146  2.89801  2.37887  2.77519  2.98518  4.58477  3.61503
          0.02595  4.06053  4.78288  0.61958  0.77255  0.48576  0.95510
    237   2.98016  5.49895  1.94552  1.10824  4.79518  3.26927  3.80901  4.30326  2.80626  3.82210  4.68194  2.74613  3.88613  2.97806  3.37849  2.87345  3.26864  3.88930  5.96817  4.48948    507 - -
          2.68618  4.42225  2.77519  2.73123  3.46354  2.40513  3.72494  3.29354  2.67741  2.69355  4.24690  2.90347  2.73739  3.18146  2.89801  2.37887  2.77519  2.98518  4.58477  3.61503
          0.02595  4.06053  4.78288  0.61958  0.77255  0.48576  0.95510
    238   3.12401  5.17354  3.56306  2.89886  4.62947  3.71316  3.66668  3.98290  1.71858  3.43250  4.32319  3.27814  4.09286  2.81001  1.12257  3.13176  3.29249  3.67712  5.46868  4.31784    508 - -
          2.68618  4.42225  2.77519  2.73123  3.46354  2.40513  3.72494  3.29354  2.67741  2.69355  4.24690  2.90347  2.73739  3.18146  2.89801  2.37887  2.77519  2.98518  4.58477  3.61503
          0.02595  4.06053  4.78288  0.61958  0.77255  0.48576  0.95510
    239   3.12439  4.58370  4.25471  3.77178  2.79567  4.12582  4.12940  2.52356  3.56218  1.02689  3.18938  4.00230  4.45509  3.84516  3.75104  3.48014  3.36142  2.54404  4.56190  2.54878    509 - -
          2.68618  4.42225  2.77519  2.73123  3.46354  2.40513  3.72494  3.29354  2.67741  2.69355  4.24690  2.90347  2.73739  3.18146  2.89801  2.37887  2.77519  2.98518  4.58477  3.61503
          0.02595  4.06053  4.78288  0.61958  0.77255  0.48576  0.95510
    240   3.17975  4.55160  4.59481  4.22097  3.50742  4.26335  4.91776  0.87129  4.05275  2.05929  3.41794  4.44051  4.68015  4.38417  4.22835  3.78031  3.47708  1.86955  5.43435  4.18626    510 - -
          2.68618  4.42225  2.77519  2.73123  3.46354  2.40513  3.72494  3.29354  2.67741  2.69355  4.24690  2.90347  2.73739  3.18146  2.89801  2.37887  2.77519  2.98518  4.58477  3.61503
          0.02595  4.06053  4.78288  0.61958  0.77255  0.48576  0.95510
    241   2.98181  5.46389  1.07919  2.16408  4.78418  3.23870  3.84939  4.36507  2.90788  3.88951  4.76468  2.30036  3.88828  3.03343  3.50531  2.88117  3.29745  3.93077  6.00331  4.49695    511 - -
          2.68618  4.42225  2.77519  2.73123  3.46354  2.40513  3.72494  3.29354  2.67741  2.69355  4.24690  2.90347  2.73739  3.18146  2.89801  2.37887  2.77519  2.98518  4.58477  3.61503
          0.02595  4.06053  4.78288  0.61958  0.77255  0.48576  0.95510
    242   0.77331  4.29613  3.66298  3.46767  4.24882  3.11475  4.46616  3.40317  3.48902  3.27571  4.29012  3.56671  3.87218  3.81359  3.72377  2.64647  2.93710  3.02467  5.65699  4.47956    512 - -
          2.68618  4.42225  2.77519  2.73123  3.46354  2.40513  3.72494  3.29354  2.67741  2.69355  4.24690  2.90347  2.73739  3.18146  2.89801  2.37887  2.77519  2.98518  4.58477  3.61503
          0.02595  4.06053  4.78288  0.61958  0.77255  0.48576  0.95510
    243   2.93115  5.12482  2.96208  2.58823  4.53098  3.49698  3.69960  3.96866  1.19177  3.47303  4.33120  2.56593  3.96814  2.85003  2.44304  2.92238  3.16481  3.61485  5.54452  4.27219    513 - -
          2.68618  4.42225  2.77519  2.73123  3.46354  2.40513  3.72494  3.29354  2.67741  2.69355  4.24690  2.90347  2.73739  3.18146  2.89801  2.37887  2.77519  2.98518  4.58477  3.61503
          0.02595  4.06053  4.78288  0.61958  0.77255  0.48576  0.95510
    244   2.52470  4.36877  3.60674  3.37256  4.14647  3.20058  4.37403  3.29704  3.31926  3.15374  4.19537  3.54819  3.92066  3.70549  3.56613  2.72850  0.88875  2.97134  5.56744  4.36436    514 - -
          2.68618  4.42225  2.77519  2.73123  3.46354  2.40513  3.72494  3.29354  2.67741  2.69355  4.24690  2.90347  2.73739  3.18146  2.89801  2.37887  2.77519  2.98518  4.58477  3.61503
          0.02595  4.06053  4.78288  0.61958  0.77255  0.48576  0.95510
    245   3.12702  4.64821  4.25646  3.86804  3.30388  3.97718  4.55977  2.49889  3.62467  1.87356  1.05845  4.12112  4.44221  3.99611  3.80711  3.49395  3.43781  2.52604  5.16749  3.94400    515 - -
          2.68618  4.42225  2.77519  2.73123  3.46354  2.40513  3.72494  3.29354  2.67741  2.69355  4.24690  2.90347  2.73739  3.18146  2.89801  2.37887  2.77519  2.98518  4.58477  3.61503
          0.02595  4.06053  4.78288  0.61958  0.77255  0.48576  0.95510
    246   3.37228  4.78104  4.49071  4.13532  3.21745  4.21903  4.73239  2.43575  3.90127  0.67399  3.18862  4.39251  4.62454  4.22425  4.04497  3.81777  3.65936  2.52118  5.16089  3.92632    516 - -
          2.68618  4.42225  2.77519  2.73123  3.46354  2.40513  3.72494  3.29354  2.67741  2.69355  4.24690  2.90347  2.73739  3.18146  2.89801  2.37887  2.77519  2.98518  4.58477  3.61503
          0.02595  4.06053  4.78288  0.61958  0.77255  0.48576  0.95510
    247   3.02014  4.74195  3.64830  3.51733  4.48995  3.41901  4.57609  4.08785  3.59154  3.69259  4.75301  3.80327  0.54197  3.97450  3.81246  3.19437  3.47724  3.71105  5.62099  4.61440    517 - -
          2.68618  4.42225  2.77519  2.73123  3.46354  2.40513  3.72494  3.29354  2.67741  2.69355  4.24690  2.90347  2.73739  3.18146  2.89801  2.37887  2.77519  2.98518  4.58477  3.61503
          0.02595  4.06053  4.78288  0.61958  0.77255  0.48576  0.95510
    248   2.47533  4.34215  4.32063  3.81062  3.51304  4.00764  4.55672  1.99162  3.69158  1.82182  3.38123  4.05620  4.41911  3.98168  3.92680  3.36445  3.15808  1.25538  5.28221  4.07744    518 - -
          2.68618  4.42225  2.77519  2.73123  3.46354  2.40513  3.72494  3.29354  2.67741  2.69355  4.24690  2.90347  2.73739  3.18146  2.89801  2.37887  2.77519  2.98518  4.58477  3.61503
          0.02595  4.06053  4.78288  0.61958  0.77255  0.48576  0.95510
    249   3.08696  5.18972  3.45207  2.82639  4.64346  3.68236  3.65679  4.00206  1.07588  3.44784  4.32608  3.22938  4.06621  2.79534  1.90791  3.08383  3.26055  3.68401  5.48632  4.31681    519 - -
          2.68618  4.42225  2.77519  2.73123  3.46354  2.40513  3.72494  3.29354  2.67741  2.69355  4.24690  2.90347  2.73739  3.18146  2.89801  2.37887  2.77519  2.98518  4.58477  3.61503
          0.02595  4.06053  4.78288  0.61958  0.77255  0.48576  0.95510
    250   1.67208  4.24418  3.45642  3.06280  4.11573  3.07948  4.11012  3.42612  3.05555  3.17062  4.03042  3.30013  2.97495  3.37088  3.39396  2.49316  1.63357  3.00755  5.48548  4.25895    520 - -
          2.68618  4.42225  2.77519  2.73123  3.46354  2.40513  3.72494  3.29354  2.67741  2.69355  4.24690  2.90347  2.73739  3.18146  2.89801  2.37887  2.77519  2.98518  4.58477  3.61503
          0.02595  4.06053  4.78288  0.61958  0.77255  0.48576  0.95510
    251   3.04097  5.59628  1.05842  1.86626  4.88596  3.25088  3.84510  4.41266  2.91052  3.92768  4.81008  2.72479  3.89868  3.02421  3.52366  2.91502  3.34274  3.98996  6.07054  4.56191    521 - -
          2.68618  4.42225  2.77519  2.73123  3.46354  2.40513  3.72494  3.29354  2.67741  2.69355  4.24690  2.90347  2.73739  3.18146  2.89801  2.37887  2.77519  2.98518  4.58477  3.61503
          0.02595  4.06053  4.78288  0.61958  0.77255  0.48576  0.95510
    252   3.00752  4.41932  4.52064  4.00172  3.39118  4.18850  4.67845  1.98903  3.85327  1.94187  2.34042  4.23774  4.54414  4.11928  4.05330  3.55066  3.27489  1.18312  5.26907  4.08668    522 - -
          2.68618  4.42225  2.77519  2.73123  3.46354  2.40513  3.72494  3.29354  2.67741  2.69355  4.24690  2.90347  2.73739  3.18146  2.89801  2.37887  2.77519  2.98518  4.58477  3.61503
          0.02595  4.06053  4.78288  0.61958  0.77255  0.48576  0.95510
    253   2.62879  4.35116  3.62428  3.10140  3.52084  3.56228  4.02326  2.61625  3.00911  2.38268  2.88739  3.45719  2.05620  3.34392  3.33336  2.87745  2.91681  2.05076  5.07903  3.84759    523 - -
          2.68618  4.42225  2.77519  2.73123  3.46354  2.40513  3.72494  3.29354  2.67741  2.69355  4.24690  2.90347  2.73739  3.18146  2.89801  2.37887  2.77519  2.98518  4.58477  3.61503
          0.02595  4.06053  4.78288  0.61958  0.77255  0.48576  0.95510
    254   2.19554  4.89142  2.77584  2.44036  4.30171  3.33672  3.72046  3.73786  2.46625  3.31684  4.14641  2.56046  3.84367  1.77454  2.86951  2.70296  2.96213  3.36911  5.50913  4.16764    524 - -
          2.68618  4.42225  2.77519  2.73123  3.46354  2.40513  3.72494  3.29354  2.67741  2.69355  4.24690  2.90347  2.73739  3.18146  2.89801  2.37887  2.77519  2.98518  4.58477  3.61503
          0.02595  4.06053  4.78288  0.61958  0.77255  0.48576  0.95510
    255   2.60327  4.82767  2.40459  2.39228  4.36401  1.95259  3.76677  3.81290  2.64366  3.39101  4.20031  2.61495  3.79655  2.92702  3.12980  2.38121  2.52986  3.39810  5.59995  4.23470    525 - -
          2.68618  4.42225  2.77519  2.73123  3.46354  2.40513  3.72494  3.29354  2.67741  2.69355  4.24690  2.90347  2.73739  3.18146  2.89801  2.37887  2.77519  2.98518  4.58477  3.61503
          0.02595  4.06053  4.78288  0.61958  0.77255  0.48576  0.95510
    256   2.14746  4.21952  3.78193  3.25896  3.48362  3.09397  4.07928  2.46797  3.17713  2.04998  3.43499  3.54959  4.03176  3.47310  3.46393  2.88568  2.87399  1.73290  5.01323  3.79751    526 - -
          2.68618  4.42225  2.77519  2.73123  3.46354  2.40513  3.72494  3.29354  2.67741  2.69355  4.24690  2.90347  2.73739  3.18146  2.89801  2.37887  2.77519  2.98518  4.58477  3.61503
          0.02595  4.06053  4.78288  0.61958  0.77255  0.48576  0.95510
    257   2.23592  3.08362  3.76280  3.35151  4.09923  3.00866  4.25838  3.42316  3.27753  3.18808  4.04731  3.42724  3.73863  3.57227  3.55708  1.19850  2.33629  2.97512  5.49788  4.29928    527 - -
          2.68618  4.42225  2.77519  2.73123  3.46354  2.40513  3.72494  3.29354  2.67741  2.69355  4.24690  2.90347  2.73739  3.18146  2.89801  2.37887  2.77519  2.98518  4.58477  3.61503
          0.02595  4.06053  4.78288  0.61958  0.77255  0.48576  0.95510
    258   3.12401  5.17354  3.56306  2.89886  4.62947  3.71316  3.66668  3.98290  1.71858  3.43250  4.32319  3.27814  4.09286  2.81001  1.12257  3.13176  3.29249  3.67712  5.46868  4.31784    528 - -
          2.68618  4.42225  2.77519  2.73123  3.46354  2.40513  3.72494  3.29354  2.67741  2.69355  4.24690  2.90347  2.73739  3.18146  2.89801  2.37887  2.77519  2.98518  4.58477  3.61503
          0.02595  4.06053  4.78288  0.61958  0.77255  0.48576  0.95510
    259   3.33302  4.66885  4.85910  4.29447  2.53431  4.54900  4.74532  2.26274  4.16302  0.88395  2.41770  4.54083  4.72411  4.24097  4.27294  3.88781  3.54812  2.42627  5.02548  3.86501    529 - -
          2.68618  4.42225  2.77519  2.73123  3.46354  2.40513  3.72494  3.29354  2.67741  2.69355  4.24690  2.90347  2.73739  3.18146  2.89801  2.37887  2.77519  2.98518  4.58477  3.61503
          0.02595  4.06053  4.78288  0.61958  0.77255  0.48576  0.95510
    260   2.39436  1.02575  4.07151  3.79132  4.13031  2.36398  4.52846  3.43075  3.67560  3.26616  4.19344  3.70866  3.86010  3.96845  3.83699  2.63084  2.89200  3.02228  5.50736  4.38255    530 - -
          2.68618  4.42225  2.77519  2.73123  3.46354  2.40513  3.72494  3.29354  2.67741  2.69355  4.24690  2.90347  2.73739  3.18146  2.89801  2.37887  2.77519  2.98518  4.58477  3.61503
          0.02595  4.06053  4.78288  0.61958  0.77255  0.48576  0.95510
    261   2.40291  4.36134  3.20765  2.99569  4.29800  3.06979  4.16747  3.77079  3.09194  3.44747  4.31828  3.26914  1.25815  3.43297  3.41305  2.12943  2.86655  3.27851  5.63089  4.36638    531 - -
          2.68618  4.42225  2.77519  2.73123  3.46354  2.40513  3.72494  3.29354  2.67741  2.69355  4.24690  2.90347  2.73739  3.18146  2.89801  2.37887  2.77519  2.98518  4.58477  3.61503
          0.02595  4.06053  4.78288  0.61958  0.77255  0.48576  0.95510
    262   2.91559  4.66837  3.62757  3.55284  4.68410  0.49008  4.65793  4.33308  3.75946  3.96241  4.94244  3.79242  4.06530  4.06903  3.97130  3.09352  3.41147  3.82508  5.72580  4.79366    532 - -
          2.68618  4.42225  2.77519  2.73123  3.46354  2.40513  3.72494  3.29354  2.67741  2.69355  4.24690  2.90347  2.73739  3.18146  2.89801  2.37887  2.77519  2.98518  4.58477  3.61503
          0.02595  4.06053  4.78288  0.61958  0.77255  0.48576  0.95510
    263   0.77331  4.29613  3.66298  3.46767  4.24882  3.11475  4.46616  3.40317  3.48902  3.27571  4.29012  3.56671  3.87218  3.81359  3.72377  2.64647  2.93710  3.02467  5.65699  4.47956    533 - -
          2.68618  4.42225  2.77519  2.73123  3.46354  2.40513  3.72494  3.29354  2.67741  2.69355  4.24690  2.90347  2.73739  3.18146  2.89801  2.37887  2.77519  2.98518  4.58477  3.61503
          0.02595  4.06053  4.78288  0.61958  0.77255  0.48576  0.95510
    264   3.22884  5.04713  3.73977  3.21639  4.44995  3.67563  3.97707  4.00806  2.33572  3.48994  4.48858  3.55998  4.17211  3.19099  0.72577  3.30602  3.48392  3.72471  5.45855  4.34010    534 - -
          2.68618  4.42225  2.77519  2.73123  3.46354  2.40513  3.72494  3.29354  2.67741  2.69355  4.24690  2.90347  2.73739  3.18146  2.89801  2.37887  2.77519  2.98518  4.58477  3.61503
          0.02595  4.06053  4.78288  0.61958  0.77255  0.48576  0.95510
    265   3.22884  5.04713  3.73977  3.21639  4.44995  3.67563  3.97707  4.00806  2.33572  3.48994  4.48858  3.55998  4.17211  3.19099  0.72577  3.30602  3.48392  3.72471  5.45855  4.34010    535 - -
          2.68618  4.42225  2.77519  2.73123  3.46354  2.40513  3.72494  3.29354  2.67741  2.69355  4.24690  2.90347  2.73739  3.18146  2.89801  2.37887  2.77519  2.98518  4.58477  3.61503
          0.02595  4.06053  4.78288  0.61958  0.77255  0.48576  0.95510
    266   2.41741  4.33818  3.38073  3.20935  4.26923  3.06510  4.31191  3.81933  3.29598  3.52637  4.43918  3.40090  3.82028  3.63115  3.57333  0.83905  2.91236  3.31267  5.62732  4.35490    536 - -
          2.68618  4.42225  2.77519  2.73123  3.46354  2.40513  3.72494  3.29354  2.67741  2.69355  4.24690  2.90347  2.73739  3.18146  2.89801  2.37887  2.77519  2.98518  4.58477  3.61503
          0.02595  4.06053  4.78288  0.61958  0.77255  0.48576  0.95510
    267   3.50712  4.85492  4.49709  4.25080  0.74774  4.14556  3.97443  3.01168  4.15407  2.33996  3.71619  4.23594  4.60258  4.27100  4.22713  3.76493  3.80969  3.01560  4.17429  2.52042    537 - -
          2.68618  4.42225  2.77519  2.73123  3.46354  2.40513  3.72494  3.29354  2.67741  2.69355  4.24690  2.90347  2.73739  3.18146  2.89801  2.37887  2.77519  2.98518  4.58477  3.61503
          0.02595  4.06053  4.78288  0.61958  0.77255  0.48576  0.95510
    268   3.50712  4.85492  4.49709  4.25080  0.74774  4.14556  3.97443  3.01168  4.15407  2.33996  3.71619  4.23594  4.60258  4.27100  4.22713  3.76493  3.80969  3.01560  4.17429  2.52042    538 - -
          2.68618  4.42225  2.77519  2.73123  3.46354  2.40513  3.72494  3.29354  2.67741  2.69355  4.24690  2.90347  2.73739  3.18146  2.89801  2.37887  2.77519  2.98518  4.58477  3.61503
          0.02595  4.06053  4.78288  0.61958  0.77255  0.48576  0.95510
    269   2.81875  0.62743  4.37605  4.16141  4.11412  3.39853  4.76757  3.29309  3.99085  3.19819  4.32698  4.09873  4.11987  4.32943  4.08049  3.09019  3.30164  3.02396  5.48598  4.39941    539 - -
          2.68618  4.42225  2.77519  2.73123  3.46354  2.40513  3.72494  3.29354  2.67741  2.69355  4.24690  2.90347  2.73739  3.18146  2.89801  2.37887  2.77519  2.98518  4.58477  3.61503
          0.02595  4.06053  4.78288  0.61958  0.77255  0.48576  0.95510
    270   3.22884  5.04713  3.73977  3.21639  4.44995  3.67563  3.97707  4.00806  2.33572  3.48994  4.48858  3.55998  4.17211  3.19099  0.72577  3.30602  3.48392  3.72471  5.45855  4.34010    540 - -
          2.68618  4.42225  2.77519  2.73123  3.46354  2.40513  3.72494  3.29354  2.67741  2.69355  4.24690  2.90347  2.73739  3.18146  2.89801  2.37887  2.77519  2.98518  4.58477  3.61503
          0.02595  4.06053  4.78288  0.61958  0.77255  0.48576  0.95510
    271   3.15875  4.54858  4.62044  4.08168  3.19467  4.34238  4.70544  1.76501  3.90761  1.63801  1.52920  4.34435  4.61914  4.13138  4.07946  3.69504  3.40137  2.14034  5.17667  4.04117    541 - -
          2.68618  4.42225  2.77519  2.73123  3.46354  2.40513  3.72494  3.29354  2.67741  2.69355  4.24690  2.90347  2.73739  3.18146  2.89801  2.37887  2.77519  2.98518  4.58477  3.61503
          0.02595  4.06053  4.78288  0.61958  0.77255  0.48576  0.95510
    272   3.15328  5.11567  3.34118  2.93250  4.54536  3.61787  3.87719  3.98751  0.80690  3.51351  4.46865  3.34720  4.10807  3.06076  2.48556  3.18520  3.39444  3.68608  5.52552  4.36725    542 - -
          2.68618  4.42225  2.77519  2.73123  3.46354  2.40513  3.72494  3.29354  2.67741  2.69355  4.24690  2.90347  2.73739  3.18146  2.89801  2.37887  2.77519  2.98518  4.58477  3.61503
          0.02595  4.06053  4.78288  0.61958  0.77255  0.48576  0.95510
    273   2.62628  2.14551  3.66352  3.08556  3.54375  3.53217  3.90335  2.83039  2.73792  2.34714  3.53596  3.41438  3.98511  3.22852  2.24827  2.85628  2.90156  2.61355  4.99705  3.75619    543 - -
          2.68618  4.42225  2.77519  2.73123  3.46354  2.40513  3.72494  3.29354  2.67741  2.69355  4.24690  2.90347  2.73739  3.18146  2.89801  2.37887  2.77519  2.98518  4.58477  3.61503
          0.02595  4.06053  4.78288  0.61958  0.77255  0.48576  0.95510
    274   3.09650  5.20627  3.49498  2.83487  4.67046  3.69825  3.64464  4.01877  1.13077  3.45372  4.32782  3.23381  4.07008  2.77974  1.77249  3.08985  3.26226  3.69972  5.48625  4.32357    544 - -
          2.68618  4.42225  2.77519  2.73123  3.46354  2.40513  3.72494  3.29354  2.67741  2.69355  4.24690  2.90347  2.73739  3.18146  2.89801  2.37887  2.77519  2.98518  4.58477  3.61503
          0.08180  4.06053  2.79188  0.61958  0.77255  0.48576  0.95510
    275   2.77538  4.30530  4.10954  3.59723  3.52120  3.84632  4.39532  2.06677  3.47460  2.03379  3.40790  3.86809  4.28618  3.79014  3.73546  3.19621  2.39462  1.35174  5.22367  4.00770    545 - -
          2.68618  4.42225  2.77519  2.73123  3.46354  2.40513  3.72494  3.29354  2.67741  2.69355  4.24690  2.90347  2.73739  3.18146  2.89801  2.37887  2.77519  2.98518  4.58477  3.61503
          0.02742  4.00615  4.72849  0.61958  0.77255  0.54246  0.87064
    276   2.45538  5.01395  2.21154  1.92941  4.28685  3.33208  3.62538  3.73890  2.45073  3.29551  4.09451  2.82572  3.79029  2.76329  2.94694  2.45740  2.90320  3.37070  5.49352  3.31025    546 - -
          2.68611  4.42032  2.77528  2.73132  3.46362  2.40506  3.72503  3.29325  2.67749  2.69363  4.24698  2.90355  2.73748  3.18155  2.89765  2.37895  2.77528  2.98527  4.58485  3.61512
          0.55369  1.73352  1.39225  1.06616  0.42210  0.45187  1.01180
    277   1.62462  4.08836  3.20491  2.94487  4.17051  2.15237  4.06639  3.56021  3.04520  3.26643  4.10000  3.14844  3.59055  3.33300  3.37117  2.00649  2.61702  3.04048  5.51503  4.29079    551 - -
          2.68618  4.42225  2.77519  2.73123  3.46354  2.40513  3.72494  3.29354  2.67741  2.69355  4.24690  2.90347  2.73739  3.18146  2.89801  2.37887  2.77519  2.98518  4.58477  3.61503
          0.03369  3.80307  4.52542  0.61958  0.77255  0.52284  0.89854
    278   2.66338  4.98202  2.57408  1.85106  4.32636  3.28666  3.64684  3.76779  2.46690  3.32926  4.14014  2.32454  3.16351  2.79364  2.94036  2.64887  2.58389  3.39202  5.52730  4.14797    552 - -
          2.68618  4.42225  2.77519  2.73123  3.46354  2.40513  3.72494  3.29354  2.67741  2.69355  4.24690  2.90347  2.73739  3.18146  2.89801  2.37887  2.77519  2.98518  4.58477  3.61503
          0.02929  3.94092  4.66326  0.61958  0.77255  0.52220  0.89946
    279   2.57593  4.59871  3.03127  2.34155  3.83313  3.40640  3.68276  3.20554  2.52596  2.51714  3.72930  2.75922  3.82917  2.88201  2.94651  2.15454  2.82263  2.67712  5.17056  3.87359    553 - -
          2.68618  4.42225  2.77519  2.73123  3.46354  2.40513  3.72494  3.29354  2.67741  2.69355  4.24690  2.90347  2.73739  3.18146  2.89801  2.37887  2.77519  2.98518  4.58477  3.61503
          0.02780  3.99243  4.71477  0.61958  0.77255  0.44433  1.02515
    280   2.84635  5.32010  2.13391  2.01034  4.61364  3.31154  3.70938  4.09808  2.56254  3.60525  4.42240  2.78097  3.85143  1.59713  3.06026  2.77348  3.10514  3.69628  5.76334  4.32989    554 - -
          2.68618  4.42225  2.77519  2.73123  3.46354  2.40513  3.72494  3.29354  2.67741  2.69355  4.24690  2.90347  2.73739  3.18146  2.89801  2.37887  2.77519  2.98518  4.58477  3.61503
          0.02595  4.06053  4.78288  0.61958  0.77255  0.48576  0.95510
    281   2.60517  4.35193  4.61510  4.10510  3.61956  4.24921  4.82617  1.40900  4.00556  2.23064  3.44698  4.32365  4.61333  4.27617  4.22199  3.61611  3.25406  1.20360  5.45781  4.25206    555 - -
          2.68618  4.42225  2.77519  2.73123  3.46354  2.40513  3.72494  3.29354  2.67741  2.69355  4.24690  2.90347  2.73739  3.18146  2.89801  2.37887  2.77519  2.98518  4.58477  3.61503
          0.02595  4.06053  4.78288  0.61958  0.77255  0.48576  0.95510
    282   2.84176  5.12212  2.82911  2.21748  4.49877  3.44897  3.66300  3.90807  1.39003  3.42233  4.25130  2.96525  3.90707  2.80240  2.56153  2.52132  3.07198  3.54694  5.55352  4.24659    556 - -
          2.68618  4.42225  2.77519  2.73123  3.46354  2.40513  3.72494  3.29354  2.67741  2.69355  4.24690  2.90347  2.73739  3.18146  2.89801  2.37887  2.77519  2.98518  4.58477  3.61503
          0.02595  4.06053  4.78288  0.61958  0.77255  0.48576  0.95510
    283   2.79430  5.14075  2.54444  1.41734  4.46172  3.34357  3.70417  3.89511  2.49146  3.44464  4.27676  2.85052  3.85766  2.54460  2.93518  2.75970  2.65013  3.52678  5.63539  4.25260    557 - -
          2.68618  4.42225  2.77519  2.73123  3.46354  2.40513  3.72494  3.29354  2.67741  2.69355  4.24690  2.90347  2.73739  3.18146  2.89801  2.37887  2.77519  2.98518  4.58477  3.61503
          0.02595  4.06053  4.78288  0.61958  0.77255  0.48576  0.95510
    284   2.69153  5.02916  2.73049  1.64856  4.36571  3.36510  3.64413  3.80976  2.38717  3.34840  4.14753  2.87976  3.19343  2.77829  2.53197  2.45363  2.93758  3.43120  5.52440  4.15837    558 - -
          2.68618  4.42225  2.77519  2.73123  3.46354  2.40513  3.72494  3.29354  2.67741  2.69355  4.24690  2.90347  2.73739  3.18146  2.89801  2.37887  2.77519  2.98518  4.58477  3.61503
          0.02595  4.06053  4.78288  0.61958  0.77255  0.48576  0.95510
    285   1.48312  4.24607  3.39334  3.03929  4.25899  3.02168  4.13356  3.66136  3.07906  3.34176  4.16758  3.27020  2.86721  3.37958  3.42827  1.65507  2.74115  3.16012  5.59394  4.36140    559 - -
          2.68618  4.42225  2.77519  2.73123  3.46354  2.40513  3.72494  3.29354  2.67741  2.69355  4.24690  2.90347  2.73739  3.18146  2.89801  2.37887  2.77519  2.98518  4.58477  3.61503
          0.02595  4.06053  4.78288  0.61958  0.77255  0.48576  0.95510
    286   2.90856  5.47685  1.46721  1.86165  4.76214  3.27325  3.74348  4.27401  2.68640  3.75973  4.58279  2.72789  3.85518  2.24307  3.24676  2.80544  3.18012  3.84631  5.91386  4.42864    560 - -
          2.68618  4.42225  2.77519  2.73123  3.46354  2.40513  3.72494  3.29354  2.67741  2.69355  4.24690  2.90347  2.73739  3.18146  2.89801  2.37887  2.77519  2.98518  4.58477  3.61503
          0.02595  4.06053  4.78288  0.61958  0.77255  0.48576  0.95510
    287   2.51239  4.58345  3.03817  2.59669  4.08779  3.27561  3.78037  3.49691  2.60491  3.12593  3.95603  3.04726  3.12343  2.65087  3.02006  2.08328  1.95816  3.13304  5.37854  4.07907    561 - -
          2.68618  4.42225  2.77519  2.73123  3.46354  2.40513  3.72494  3.29354  2.67741  2.69355  4.24690  2.90347  2.73739  3.18146  2.89801  2.37887  2.77519  2.98518  4.58477  3.61503
          0.08986  4.06053  2.67806  0.61958  0.77255  0.48576  0.95510
    288   1.93073  4.24760  3.35428  2.93727  4.11016  3.05188  4.01687  3.49568  2.94378  3.17987  4.01306  3.21408  2.97391  3.25628  3.30814  1.96637  1.86009  3.05244  5.45290  4.21265    562 - -
          2.68618  4.42225  2.77519  2.73123  3.46354  2.40513  3.72494  3.29354  2.67741  2.69355  4.24690  2.90347  2.73739  3.18146  2.89801  2.37887  2.77519  2.98518  4.58477  3.61503
          0.02763  3.99831  4.72066  0.61958  0.77255  0.55013  0.86009
    289   2.55116  4.67032  2.89334  2.49735  4.12543  3.27997  3.72778  3.54416  2.53502  3.15778  3.98545  2.65590  3.79230  2.59667  2.95541  2.09145  2.10371  3.18262  5.39319  4.07669    563 - -
          2.68618  4.42225  2.77519  2.73123  3.46354  2.40513  3.72494  3.29354  2.67741  2.69355  4.24690  2.90347  2.73739  3.18146  2.89801  2.37887  2.77519  2.98518  4.58477  3.61503
          0.02763  3.99831  4.72066  0.61958  0.77255  0.44752  1.01947
    290   2.03740  4.21896  3.47159  3.08588  4.15201  1.67796  4.13341  3.51714  3.10126  3.23161  4.07130  3.30159  3.74051  3.39691  3.44168  1.95988  2.73351  2.54150  5.51381  4.28883    564 - -
          2.68647  4.42109  2.77549  2.73054  3.46383  2.40542  3.72523  3.29383  2.67743  2.69384  4.24719  2.90329  2.73713  3.18133  2.89814  2.37870  2.77521  2.98460  4.58506  3.61532
          0.37208  1.44183  2.60088  1.83899  0.17314  0.48576  0.95510
    291   2.51496  2.63224  3.57587  3.02542  3.34964  3.48590  3.85736  2.71842  2.94986  2.45852  3.36288  2.97459  3.91685  3.24779  3.25830  2.54738  2.77800  2.29099  4.81994  3.05018    582 - -
          2.68618  4.42225  2.77519  2.73123  3.46354  2.40513  3.72494  3.29354  2.67741  2.69355  4.24690  2.90347  2.73739  3.18146  2.89801  2.37887  2.77519  2.98518  4.58477  3.61503
          0.02780  3.99243  4.71477  0.61958  0.77255  0.55581  0.85240
    292   2.27677  4.55837  3.02170  2.60174  3.97673  3.28588  2.14247  3.40523  2.57963  3.04998  3.89771  3.04819  3.80514  2.96462  2.96936  2.37658  2.54724  3.06685  5.29356  3.98991    583 - -
          2.68618  4.42225  2.77519  2.73123  3.46354  2.40513  3.72494  3.29354  2.67741  2.69355  4.24690  2.90347  2.73739  3.18146  2.89801  2.37887  2.77519  2.98518  4.58477  3.61503
          0.02780  3.99243  4.71477  0.61958  0.77255  0.55581  0.85240
    293   2.82765  4.93470  3.30702  2.66400  4.24426  3.57172  3.61035  3.60697  1.58042  3.14985  3.18479  3.11042  3.93994  2.75839  1.90285  2.85885  3.02375  3.30963  5.32873  4.09259    584 - -
          2.68618  4.42225  2.77519  2.73123  3.46354  2.40513  3.72494  3.29354  2.67741  2.69355  4.24690  2.90347  2.73739  3.18146  2.89801  2.37887  2.77519  2.98518  4.58477  3.61503
          0.02780  3.99243  4.71477  0.61958  0.77255  0.55581  0.85240
    294   2.75570  4.76548  3.28927  2.68461  3.97406  3.54939  3.65496  3.35550  2.20775  2.92097  2.79438  3.13114  3.92935  2.51543  1.80212  2.82935  2.96780  3.09818  5.21621  3.96420    585 - -
          2.68618  4.42225  2.77519  2.73123  3.46354  2.40513  3.72494  3.29354  2.67741  2.69355  4.24690  2.90347  2.73739  3.18146  2.89801  2.37887  2.77519  2.98518  4.58477  3.61503
          0.02780  3.99243  4.71477  0.61958  0.77255  0.44433  1.02515
    295   2.88620  5.06741  3.21211  2.65148  4.49145  3.55615  3.64060  3.87491  1.31760  3.36872  4.20849  3.10280  3.96168  2.77693  2.10074  2.50808  3.09505  3.53127  5.46858  4.23089    586 - -
          2.68618  4.42225  2.77519  2.73123  3.46354  2.40513  3.72494  3.29354  2.67741  2.69355  4.24690  2.90347  2.73739  3.18146  2.89801  2.37887  2.77519  2.98518  4.58477  3.61503
          0.02595  4.06053  4.78288  0.61958  0.77255  0.48576  0.95510
    296   2.84912  4.97072  3.07490  2.66696  4.45356  3.46204  3.73274  3.86163  1.17783  3.40872  4.27492  3.11052  3.95379  2.89128  2.47249  2.52246  3.11314  3.50595  5.51496  4.25485    587 - -
          2.68618  4.42225  2.77519  2.73123  3.46354  2.40513  3.72494  3.29354  2.67741  2.69355  4.24690  2.90347  2.73739  3.18146  2.89801  2.37887  2.77519  2.98518  4.58477  3.61503
          0.02595  4.06053  4.78288  0.61958  0.77255  0.48576  0.95510
    297   2.77254  4.99972  3.11435  2.53665  4.28949  3.51564  3.60815  3.71850  1.87638  3.24653  4.06893  3.02436  3.89741  1.93918  2.28843  2.77753  2.98014  3.38303  5.38804  3.27986    588 - -
          2.68618  4.42225  2.77519  2.73123  3.46354  2.40513  3.72494  3.29354  2.67741  2.69355  4.24690  2.90347  2.73739  3.18146  2.89801  2.37887  2.77519  2.98518  4.58477  3.61503
          0.02595  4.06053  4.78288  0.61958  0.77255  0.48576  0.95510
    298   2.62220  4.68092  3.09411  2.54762  3.87644  3.45959  3.17801  3.28199  2.44156  2.68577  3.76937  3.03765  3.85541  2.08234  2.84067  2.69567  2.58825  2.74944  5.19007  3.88573    589 - -
          2.68618  4.42225  2.77519  2.73123  3.46354  2.40513  3.72494  3.29354  2.67741  2.69355  4.24690  2.90347  2.73739  3.18146  2.89801  2.37887  2.77519  2.98518  4.58477  3.61503
          0.02595  4.06053  4.78288  0.61958  0.77255  0.48576  0.95510
    299   2.38650  4.82004  2.81224  2.42507  4.24739  3.31260  3.70361  3.67771  2.50267  3.26163  4.07270  1.98651  3.80638  2.53126  2.94977  2.38609  2.61462  3.30164  5.47496  4.13091    590 - -
          2.68618  4.42225  2.77519  2.73123  3.46354  2.40513  3.72494  3.29354  2.67741  2.69355  4.24690  2.90347  2.73739  3.18146  2.89801  2.37887  2.77519  2.98518  4.58477  3.61503
          0.02595  4.06053  4.78288  0.61958  0.77255  0.48576  0.95510
    300   2.54664  4.51549  3.16511  2.66074  3.81080  3.37943  2.53790  3.21242  2.61532  2.88516  3.74551  3.10771  3.84418  2.97924  3.01155  2.10851  2.58257  2.51329  5.17001  3.87900    591 - -
          2.68618  4.42225  2.77519  2.73123  3.46354  2.40513  3.72494  3.29354  2.67741  2.69355  4.24690  2.90347  2.73739  3.18146  2.89801  2.37887  2.77519  2.98518  4.58477  3.61503
          0.02595  4.06053  4.78288  0.61958  0.77255  0.48576  0.95510
    301   2.95909  5.53228  1.31738  1.74108  4.83809  2.74397  3.79073  4.35834  2.80812  3.85140  4.69455  2.71303  3.86812  2.95442  3.40927  2.84507  3.24844  3.92311  6.01043  4.50290    592 - -
          2.68618  4.42225  2.77519  2.73123  3.46354  2.40513  3.72494  3.29354  2.67741  2.69355  4.24690  2.90347  2.73739  3.18146  2.89801  2.37887  2.77519  2.98518  4.58477  3.61503
          0.02595  4.06053  4.78288  0.61958  0.77255  0.48576  0.95510
    302   2.79175  4.85695  3.29208  2.66789  4.00931  3.57391  3.13126  3.50887  1.68838  3.08361  3.93830  3.12164  3.94230  2.80947  2.23192  2.84119  2.99461  3.21788  2.89798  3.92087    593 - -
          2.68618  4.42225  2.77519  2.73123  3.46354  2.40513  3.72494  3.29354  2.67741  2.69355  4.24690  2.90347  2.73739  3.18146  2.89801  2.37887  2.77519  2.98518  4.58477  3.61503
          0.02595  4.06053  4.78288  0.61958  0.77255  0.48576  0.95510
    303   3.09789  5.20826  3.50025  2.83616  4.67377  3.70017  3.64340  4.02090  1.13996  3.45457  4.32830  3.23455  4.07068  2.77814  1.75240  3.09085  3.26276  3.70178  5.48632  4.32451    594 - -
          2.68618  4.42225  2.77519  2.73123  3.46354  2.40513  3.72494  3.29354  2.67741  2.69355  4.24690  2.90347  2.73739  3.18146  2.89801  2.37887  2.77519  2.98518  4.58477  3.61503
          0.02595  4.06053  4.78288  0.61958  0.77255  0.48576  0.95510
    304   3.52946  4.94183  4.12101  3.88915  2.32500  4.05324  3.72251  3.51369  3.74150  2.91809  4.16980  3.96248  4.52432  4.00166  3.88505  3.64594  3.81797  3.39360  3.97474  0.70240    595 - -
          2.68618  4.42225  2.77519  2.73123  3.46354  2.40513  3.72494  3.29354  2.67741  2.69355  4.24690  2.90347  2.73739  3.18146  2.89801  2.37887  2.77519  2.98518  4.58477  3.61503
          0.02595  4.06053  4.78288  0.61958  0.77255  0.48576  0.95510
    305   2.49327  2.21493  3.32447  2.82295  3.81202  3.32135  3.84740  3.19823  2.70485  2.88171  3.74715  2.50228  3.84246  3.09754  2.71379  2.40672  2.81140  2.89074  5.18062  3.92604    596 - -
          2.68618  4.42225  2.77519  2.73123  3.46354  2.40513  3.72494  3.29354  2.67741  2.69355  4.24690  2.90347  2.73739  3.18146  2.89801  2.37887  2.77519  2.98518  4.58477  3.61503
          0.02595  4.06053  4.78288  0.61958  0.77255  0.48576  0.95510
    306   2.95890  4.45390  4.38250  4.05525  3.69444  3.91481  4.82669  2.06000  3.92597  2.35118  3.63462  4.21386  4.46763  4.27395  4.11981  3.43321  3.31763  0.81698  5.50941  4.25110    597 - -
          2.68618  4.42225  2.77519  2.73123  3.46354  2.40513  3.72494  3.29354  2.67741  2.69355  4.24690  2.90347  2.73739  3.18146  2.89801  2.37887  2.77519  2.98518  4.58477  3.61503
          0.02595  4.06053  4.78288  0.61958  0.77255  0.48576  0.95510
    307   3.14061  4.45325  4.85487  4.36807  3.57301  4.48420  5.07653  1.07183  4.24822  2.05538  3.37722  4.58110  4.79760  4.51111  4.43926  3.88149  3.40973  1.39168  5.56521  4.36303    598 - -
          2.68618  4.42225  2.77519  2.73123  3.46354  2.40513  3.72494  3.29354  2.67741  2.69355  4.24690  2.90347  2.73739  3.18146  2.89801  2.37887  2.77519  2.98518  4.58477  3.61503
          0.02595  4.06053  4.78288  0.61958  0.77255  0.48576  0.95510
    308   2.90691  5.07717  2.88251  2.55003  4.07301  3.48549  3.08470  3.84632  2.31652  3.34632  4.23696  3.03977  3.96106  1.38394  2.62460  2.90288  3.14511  3.52338  5.32653  3.92389    599 - -
          2.68618  4.42225  2.77519  2.73123  3.46354  2.40513  3.72494  3.29354  2.67741  2.69355  4.24690  2.90347  2.73739  3.18146  2.89801  2.37887  2.77519  2.98518  4.58477  3.61503
          0.02595  4.06053  4.78288  0.61958  0.77255  0.48576  0.95510
    309   2.81875  0.62743  4.37605  4.16141  4.11412  3.39853  4.76757  3.29309  3.99085  3.19819  4.32698  4.09873  4.11987  4.32943  4.08049  3.09019  3.30164  3.02396  5.48598  4.39941    600 - -
          2.68618  4.42225  2.77519  2.73123  3.46354  2.40513  3.72494  3.29354  2.67741  2.69355  4.24690  2.90347  2.73739  3.18146  2.89801  2.37887  2.77519  2.98518  4.58477  3.61503
          0.02595  4.06053  4.78288  0.61958  0.77255  0.48576  0.95510
    310   2.52470  4.36877  3.60674  3.37256  4.14647  3.20058  4.37403  3.29704  3.31926  3.15374  4.19537  3.54819  3.92066  3.70549  3.56613  2.72850  0.88875  2.97134  5.56744  4.36436    601 - -
          2.68618  4.42225  2.77519  2.73123  3.46354  2.40513  3.72494  3.29354  2.67741  2.69355  4.24690  2.90347  2.73739  3.18146  2.89801  2.37887  2.77519  2.98518  4.58477  3.61503
          0.02595  4.06053  4.78288  0.61958  0.77255  0.48576  0.95510
    311   2.91559  4.66837  3.62757  3.55284  4.68410  0.49008  4.65793  4.33308  3.75946  3.96241  4.94244  3.79242  4.06530  4.06903  3.97130  3.09352  3.41147  3.82508  5.72580  4.79366    602 - -
          2.68618  4.42225  2.77519  2.73123  3.46354  2.40513  3.72494  3.29354  2.67741  2.69355  4.24690  2.90347  2.73739  3.18146  2.89801  2.37887  2.77519  2.98518  4.58477  3.61503
          0.02595  4.06053  4.78288  0.61958  0.77255  0.48576  0.95510
    312   3.52946  4.94183  4.12101  3.88915  2.32500  4.05324  3.72251  3.51369  3.74150  2.91809  4.16980  3.96248  4.52432  4.00166  3.88505  3.64594  3.81797  3.39360  3.97474  0.70240    603 - -
          2.68618  4.42225  2.77519  2.73123  3.46354  2.40513  3.72494  3.29354  2.67741  2.69355  4.24690  2.90347  2.73739  3.18146  2.89801  2.37887  2.77519  2.98518  4.58477  3.61503
          0.02595  4.06053  4.78288  0.61958  0.77255  0.48576  0.95510
    313   3.37228  4.78104  4.49071  4.13532  3.21745  4.21903  4.73239  2.43575  3.90127  0.67399  3.18862  4.39251  4.62454  4.22425  4.04497  3.81777  3.65936  2.52118  5.16089  3.92632    604 - -
          2.68618  4.42225  2.77519  2.73123  3.46354  2.40513  3.72494  3.29354  2.67741  2.69355  4.24690  2.90347  2.73739  3.18146  2.89801  2.37887  2.77519  2.98518  4.58477  3.61503
          0.02595  4.06053  4.78288  0.61958  0.77255  0.48576  0.95510
    314   3.15328  5.11567  3.34118  2.93250  4.54536  3.61787  3.87719  3.98751  0.80690  3.51351  4.46865  3.34720  4.10807  3.06076  2.48556  3.18520  3.39444  3.68608  5.52552  4.36725    605 - -
          2.68618  4.42225  2.77519  2.73123  3.46354  2.40513  3.72494  3.29354  2.67741  2.69355  4.24690  2.90347  2.73739  3.18146  2.89801  2.37887  2.77519  2.98518  4.58477  3.61503
          0.02595  4.06053  4.78288  0.61958  0.77255  0.48576  0.95510
    315   2.34842  4.31997  3.25296  2.99693  4.32336  3.03866  4.15478  3.78853  3.08483  3.45352  4.29687  3.25698  2.76903  3.40648  3.42189  1.10525  2.81356  3.26901  5.64752  4.38996    606 - -
          2.68618  4.42225  2.77519  2.73123  3.46354  2.40513  3.72494  3.29354  2.67741  2.69355  4.24690  2.90347  2.73739  3.18146  2.89801  2.37887  2.77519  2.98518  4.58477  3.61503
          0.02595  4.06053  4.78288  0.61958  0.77255  0.48576  0.95510
    316   3.66682  4.97117  4.39078  4.14613  2.88400  3.95108  4.15101  3.70263  3.86647  3.06330  4.32705  4.25824  4.48528  4.24427  3.96040  3.86857  3.97761  3.59804  0.57850  2.87690    607 - -
          2.68618  4.42225  2.77519  2.73123  3.46354  2.40513  3.72494  3.29354  2.67741  2.69355  4.24690  2.90347  2.73739  3.18146  2.89801  2.37887  2.77519  2.98518  4.58477  3.61503
          0.02595  4.06053  4.78288  0.61958  0.77255  0.48576  0.95510
    317   1.14837  4.18350  3.62313  3.30689  4.18459  3.03840  4.30008  3.31672  3.28753  3.19831  4.11382  3.42431  3.77595  3.59850  3.56882  2.49210  2.01992  2.91222  5.60150  4.39964    608 - -
          2.68618  4.42225  2.77519  2.73123  3.46354  2.40513  3.72494  3.29354  2.67741  2.69355  4.24690  2.90347  2.73739  3.18146  2.89801  2.37887  2.77519  2.98518  4.58477  3.61503
          0.02595  4.06053  4.78288  0.61958  0.77255  0.48576  0.95510
    318   2.73094  4.76706  2.91294  2.66681  4.22316  3.32398  3.90462  3.72942  2.66699  3.30604  4.22316  3.11791  1.37821  2.51432  3.00679  2.80389  3.06880  3.37873  5.49689  4.19525    609 - -
          2.68618  4.42225  2.77519  2.73123  3.46354  2.40513  3.72494  3.29354  2.67741  2.69355  4.24690  2.90347  2.73739  3.18146  2.89801  2.37887  2.77519  2.98518  4.58477  3.61503
          0.02595  4.06053  4.78288  0.61958  0.77255  0.48576  0.95510
    319   1.58381  4.26245  3.76800  3.28589  3.67184  3.46883  4.18158  2.02394  3.20963  2.56479  3.58876  3.55495  4.01746  3.52479  3.51033  2.83425  2.51922  2.27930  5.21943  4.00052    610 - -
          2.68618  4.42225  2.77519  2.73123  3.46354  2.40513  3.72494  3.29354  2.67741  2.69355  4.24690  2.90347  2.73739  3.18146  2.89801  2.37887  2.77519  2.98518  4.58477  3.61503
          0.02595  4.06053  4.78288  0.61958  0.77255  0.48576  0.95510
    320   2.88303  5.21041  2.76434  2.20971  4.57686  3.45064  3.66042  3.99815  1.38061  3.48700  4.31413  2.54067  3.91427  2.79693  2.55633  2.84358  3.10728  3.62888  5.59837  4.28301    611 - -
          2.68618  4.42225  2.77519  2.73123  3.46354  2.40513  3.72494  3.29354  2.67741  2.69355  4.24690  2.90347  2.73739  3.18146  2.89801  2.37887  2.77519  2.98518  4.58477  3.61503
          0.02595  4.06053  4.78288  0.61958  0.77255  0.48576  0.95510
    321   2.62103  4.39065  3.00113  2.55487  3.53338  3.56501  3.82699  2.00967  2.79819  2.53388  2.76825  3.25871  3.95372  3.11862  3.17159  2.82267  2.85559  2.52705  4.99181  3.74393    612 - -
          2.68618  4.42225  2.77519  2.73123  3.46354  2.40513  3.72494  3.29354  2.67741  2.69355  4.24690  2.90347  2.73739  3.18146  2.89801  2.37887  2.77519  2.98518  4.58477  3.61503
          0.08086  4.06053  2.80609  0.61958  0.77255  0.48576  0.95510
    322   2.42515  2.76794  2.52691  2.68018  4.00884  2.23530  3.84514  3.40871  2.74819  3.07007  3.90816  3.08857  3.76609  3.05751  3.16589  2.30173  2.77607  3.03825  5.34430  4.06198    613 - -
          2.68618  4.42225  2.77519  2.73123  3.46354  2.40513  3.72494  3.29354  2.67741  2.69355  4.24690  2.90347  2.73739  3.18146  2.89801  2.37887  2.77519  2.98518  4.58477  3.61503
          0.02739  4.00706  4.72940  0.61958  0.77255  0.54156  0.87189
    323   2.70962  4.84710  2.21783  2.16261  4.03158  3.37872  3.71488  3.38354  2.59275  1.99403  3.93418  2.91987  3.85658  2.90130  3.05284  2.74196  2.95894  3.10425  5.36517  4.01943    614 - -
          2.68630  4.42237  2.77498  2.73136  3.46366  2.40481  3.72507  3.29366  2.67738  2.69336  4.24702  2.90359  2.73752  3.18159  2.89813  2.37876  2.77532  2.98510  4.58489  3.61515
          0.24462  1.56942  4.72940  1.23649  0.34306  0.45239  1.01090
    324   2.32634  3.54362  2.99480  1.57458  4.05558  3.33381  3.78205  3.34038  2.61183  3.06740  3.93108  3.04841  3.83786  2.96787  3.03167  2.66014  2.87254  3.02395  5.37087  4.06415    625 - -
          2.68618  4.42225  2.77519  2.73123  3.46354  2.40513  3.72494  3.29354  2.67741  2.69355  4.24690  2.90347  2.73739  3.18146  2.89801  2.37887  2.77519  2.98518  4.58477  3.61503
          0.02595  4.06053  4.78288  0.61958  0.77255  0.48576  0.95510
    325   2.64821  3.77652  2.14950  1.83773  4.30124  3.33972  3.64525  3.74272  2.46149  3.30550  4.10173  2.85705  3.79942  2.78152  2.95221  2.41351  2.89943  3.36805  5.50482  4.12308    626 - -
          2.68618  4.42225  2.77519  2.73123  3.46354  2.40513  3.72494  3.29354  2.67741  2.69355  4.24690  2.90347  2.73739  3.18146  2.89801  2.37887  2.77519  2.98518  4.58477  3.61503
          0.02595  4.06053  4.78288  0.61958  0.77255  0.48576  0.95510
    326   2.43354  4.94393  2.83493  2.37475  4.23974  3.38597  2.97797  3.67934  2.36973  3.23787  4.03844  2.42803  3.81283  2.21629  2.81117  2.64851  2.64617  3.32018  5.43127  4.07628    627 - -
          2.68618  4.42225  2.77519  2.73123  3.46354  2.40513  3.72494  3.29354  2.67741  2.69355  4.24690  2.90347  2.73739  3.18146  2.89801  2.37887  2.77519  2.98518  4.58477  3.61503
          0.02595  4.06053  4.78288  0.61958  0.77255  0.48576  0.95510
    327   2.98942  5.56785  1.60404  1.28440  4.85525  3.25635  3.80282  4.37764  2.82203  3.87522  4.72959  2.71930  3.87962  2.96921  3.41954  2.86937  3.27837  3.94787  6.02260  4.51670    628 - -
          2.68618  4.42225  2.77519  2.73123  3.46354  2.40513  3.72494  3.29354  2.67741  2.69355  4.24690  2.90347  2.73739  3.18146  2.89801  2.37887  2.77519  2.98518  4.58477  3.61503
          0.02595  4.06053  4.78288  0.61958  0.77255  0.48576  0.95510
    328   1.92076  4.36656  3.18804  2.82054  4.25769  1.90685  3.99517  3.68247  2.90199  3.32334  4.13781  2.73011  3.74248  3.20539  3.30051  2.17021  2.42695  3.20511  5.56188  4.29472    629 - -
          2.68618  4.42225  2.77519  2.73123  3.46354  2.40513  3.72494  3.29354  2.67741  2.69355  4.24690  2.90347  2.73739  3.18146  2.89801  2.37887  2.77519  2.98518  4.58477  3.61503
          0.02595  4.06053  4.78288  0.61958  0.77255  0.48576  0.95510
    329   2.90185  5.46354  1.54039  1.92003  4.76802  2.41039  3.75406  4.28094  2.72714  3.77137  4.59441  2.34986  3.85117  2.90780  3.30930  2.80057  3.18044  3.84808  5.93289  4.44068    630 - -
          2.68618  4.42225  2.77519  2.73123  3.46354  2.40513  3.72494  3.29354  2.67741  2.69355  4.24690  2.90347  2.73739  3.18146  2.89801  2.37887  2.77519  2.98518  4.58477  3.61503
          0.02595  4.06053  4.78288  0.61958  0.77255  0.48576  0.95510
    330   2.24280  4.65498  2.80764  2.24552  4.28857  1.91498  3.83900  3.71399  2.71878  3.32873  4.15194  2.98858  3.79385  3.02081  3.16524  2.13093  2.88580  3.29934  5.55953  4.23464    631 - -
          2.68618  4.42225  2.77519  2.73123  3.46354  2.40513  3.72494  3.29354  2.67741  2.69355  4.24690  2.90347  2.73739  3.18146  2.89801  2.37887  2.77519  2.98518  4.58477  3.61503
          0.02595  4.06053  4.78288  0.61958  0.77255  0.48576  0.95510
    331   2.77777  5.20090  1.81891  1.67282  4.49211  3.31111  3.70007  3.91820  2.57993  3.48994  4.30860  2.79442  3.83302  2.84501  3.10305  2.72698  3.03752  2.92430  5.68840  4.26239    632 - -
          2.68618  4.42225  2.77519  2.73123  3.46354  2.40513  3.72494  3.29354  2.67741  2.69355  4.24690  2.90347  2.73739  3.18146  2.89801  2.37887  2.77519  2.98518  4.58477  3.61503
          0.02595  4.06053  4.78288  0.61958  0.77255  0.48576  0.95510
    332   2.71824  5.01079  2.51281  1.94606  4.46062  1.90469  3.75864  3.91925  2.63969  3.47947  4.30028  2.56078  3.82837  2.91964  3.12958  2.39094  3.01658  3.51588  5.67604  4.28590    633 - -
          2.68622  4.42229  2.77507  2.73127  3.46358  2.40493  3.72499  3.29358  2.67745  2.69359  4.24694  2.90351  2.73744  3.18150  2.89805  2.37879  2.77524  2.98522  4.58481  3.61507
          0.09590  2.48799  4.78288  1.00375  0.45650  0.48576  0.95510
    333   2.82273  5.32441  2.16616  1.44775  4.62405  3.29501  3.70364  4.11361  2.59124  3.61743  4.42329  2.76112  3.83564  2.54268  3.12305  2.40668  3.08406  3.70009  5.78041  4.33134    638 - -
          2.68618  4.42225  2.77519  2.73123  3.46354  2.40513  3.72494  3.29354  2.67741  2.69355  4.24690  2.90347  2.73739  3.18146  2.89801  2.37887  2.77519  2.98518  4.58477  3.61503
          0.02595  4.06053  4.78288  0.61958  0.77255  0.48576  0.95510
    334   1.57277  4.26158  3.40531  2.99492  4.19035  3.05428  4.07518  3.58696  3.00693  3.26384  4.08966  3.25292  2.85888  3.31329  3.36972  1.81002  2.39297  3.11678  5.52637  4.28917    639 - -
          2.68618  4.42225  2.77519  2.73123  3.46354  2.40513  3.72494  3.29354  2.67741  2.69355  4.24690  2.90347  2.73739  3.18146  2.89801  2.37887  2.77519  2.98518  4.58477  3.61503
          0.02595  4.06053  4.78288  0.61958  0.77255  0.48576  0.95510
    335   2.48347  1.75694  3.62437  3.13876  3.73309  3.32650  4.01428  2.95564  2.48151  2.77100  3.69126  3.40416  3.89801  3.33427  3.17085  2.70543  2.50935  2.68106  5.16150  3.94422    640 - -
          2.68618  4.42225  2.77519  2.73123  3.46354  2.40513  3.72494  3.29354  2.67741  2.69355  4.24690  2.90347  2.73739  3.18146  2.89801  2.37887  2.77519  2.98518  4.58477  3.61503
          0.02595  4.06053  4.78288  0.61958  0.77255  0.48576  0.95510
    336   2.89052  4.88639  2.82993  2.73648  4.28066  3.31912  4.08922  4.03593  3.01115  3.66240  4.61957  0.86361  3.98197  3.36561  3.36938  2.95261  3.28062  3.63885  5.56515  4.21806    641 - -
          2.68618  4.42225  2.77519  2.73123  3.46354  2.40513  3.72494  3.29354  2.67741  2.69355  4.24690  2.90347  2.73739  3.18146  2.89801  2.37887  2.77519  2.98518  4.58477  3.61503
          0.02595  4.06053  4.78288  0.61958  0.77255  0.48576  0.95510
    337   2.96669  4.45301  4.26047  3.70979  3.22073  4.06215  4.41497  2.28010  3.54519  1.13968  2.64162  4.00485  4.39547  3.82081  3.76564  3.38481  2.69531  2.26702  5.06947  3.92142    642 - -
          2.68618  4.42225  2.77519  2.73123  3.46354  2.40513  3.72494  3.29354  2.67741  2.69355  4.24690  2.90347  2.73739  3.18146  2.89801  2.37887  2.77519  2.98518  4.58477  3.61503
          0.02595  4.06053  4.78288  0.61958  0.77255  0.48576  0.95510
    338   2.41741  4.33818  3.38073  3.20935  4.26923  3.06510  4.31191  3.81933  3.29598  3.52637  4.43918  3.40090  3.82028  3.63115  3.57333  0.83905  2.91236  3.31267  5.62732  4.35490    643 - -
          2.68618  4.42225  2.77519  2.73123  3.46354  2.40513  3.72494  3.29354  2.67741  2.69355  4.24690  2.90347  2.73739  3.18146  2.89801  2.37887  2.77519  2.98518  4.58477  3.61503
          0.02595  4.06053  4.78288  0.61958  0.77255  0.48576  0.95510
    339   2.81875  0.62743  4.37605  4.16141  4.11412  3.39853  4.76757  3.29309  3.99085  3.19819  4.32698  4.09873  4.11987  4.32943  4.08049  3.09019  3.30164  3.02396  5.48598  4.39941    644 - -
          2.68618  4.42225  2.77519  2.73123  3.46354  2.40513  3.72494  3.29354  2.67741  2.69355  4.24690  2.90347  2.73739  3.18146  2.89801  2.37887  2.77519  2.98518  4.58477  3.61503
          0.02595  4.06053  4.78288  0.61958  0.77255  0.48576  0.95510
    340   3.37228  4.78104  4.49071  4.13532  3.21745  4.21903  4.73239  2.43575  3.90127  0.67399  3.18862  4.39251  4.62454  4.22425  4.04497  3.81777  3.65936  2.52118  5.16089  3.92632    645 - -
          2.68618  4.42225  2.77519  2.73123  3.46354  2.40513  3.72494  3.29354  2.67741  2.69355  4.24690  2.90347  2.73739  3.18146  2.89801  2.37887  2.77519  2.98518  4.58477  3.61503
          0.02595  4.06053  4.78288  0.61958  0.77255  0.48576  0.95510
    341   2.95890  4.45390  4.38250  4.05525  3.69444  3.91481  4.82669  2.06000  3.92597  2.35118  3.63462  4.21386  4.46763  4.27395  4.11981  3.43321  3.31763  0.81698  5.50941  4.25110    646 - -
          2.68618  4.42225  2.77519  2.73123  3.46354  2.40513  3.72494  3.29354  2.67741  2.69355  4.24690  2.90347  2.73739  3.18146  2.89801  2.37887  2.77519  2.98518  4.58477  3.61503
          0.02595  4.06053  4.78288  0.61958  0.77255  0.48576  0.95510
    342   0.77331  4.29613  3.66298  3.46767  4.24882  3.11475  4.46616  3.40317  3.48902  3.27571  4.29012  3.56671  3.87218  3.81359  3.72377  2.64647  2.93710  3.02467  5.65699  4.47956    647 - -
          2.68618  4.42225  2.77519  2.73123  3.46354  2.40513  3.72494  3.29354  2.67741  2.69355  4.24690  2.90347  2.73739  3.18146  2.89801  2.37887  2.77519  2.98518  4.58477  3.61503
          0.02595  4.06053  4.78288  0.61958  0.77255  0.48576  0.95510
    343   3.07330  4.43361  4.70781  4.23486  3.60547  4.33724  4.97335  1.65456  4.10492  2.14070  3.43732  4.44816  4.70839  4.40114  4.31507  3.73900  3.35812  0.93755  5.54642  4.31399    648 - -
          2.68618  4.42225  2.77519  2.73123  3.46354  2.40513  3.72494  3.29354  2.67741  2.69355  4.24690  2.90347  2.73739  3.18146  2.89801  2.37887  2.77519  2.98518  4.58477  3.61503
          0.02595  4.06053  4.78288  0.61958  0.77255  0.48576  0.95510
    344   2.91559  4.66837  3.62757  3.55284  4.68410  0.49008  4.65793  4.33308  3.75946  3.96241  4.94244  3.79242  4.06530  4.06903  3.97130  3.09352  3.41147  3.82508  5.72580  4.79366    649 - -
          2.68618  4.42225  2.77519  2.73123  3.46354  2.40513  3.72494  3.29354  2.67741  2.69355  4.24690  2.90347  2.73739  3.18146  2.89801  2.37887  2.77519  2.98518  4.58477  3.61503
          0.02595  4.06053  4.78288  0.61958  0.77255  0.48576  0.95510
    345   3.22884  5.04713  3.73977  3.21639  4.44995  3.67563  3.97707  4.00806  2.33572  3.48994  4.48858  3.55998  4.17211  3.19099  0.72577  3.30602  3.48392  3.72471  5.45855  4.34010    650 - -
          2.68618  4.42225  2.77519  2.73123  3.46354  2.40513  3.72494  3.29354  2.67741  2.69355  4.24690  2.90347  2.73739  3.18146  2.89801  2.37887  2.77519  2.98518  4.58477  3.61503
          0.02595  4.06053  4.78288  0.61958  0.77255  0.48576  0.95510
    346   2.51334  4.21404  4.23453  3.66442  3.32059  3.94478  4.29109  1.81488  3.56111  1.91076  2.79022  3.90977  4.28894  3.79674  3.77053  3.24548  2.65895  1.73510  4.96970  3.78335    651 - -
          2.68618  4.42225  2.77519  2.73123  3.46354  2.40513  3.72494  3.29354  2.67741  2.69355  4.24690  2.90347  2.73739  3.18146  2.89801  2.37887  2.77519  2.98518  4.58477  3.61503
          0.02595  4.06053  4.78288  0.61958  0.77255  0.48576  0.95510
    347   2.64649  4.50133  3.30998  2.76195  3.60082  3.55036  3.78396  2.62092  2.64961  2.08081  3.52517  3.21111  3.36781  2.23868  3.01502  2.80296  2.88064  2.72203  5.05031  3.79052    652 - -
          2.68618  4.42225  2.77519  2.73123  3.46354  2.40513  3.72494  3.29354  2.67741  2.69355  4.24690  2.90347  2.73739  3.18146  2.89801  2.37887  2.77519  2.98518  4.58477  3.61503
          0.02595  4.06053  4.78288  0.61958  0.77255  0.48576  0.95510
    348   2.20381  4.52351  3.00087  2.63502  4.27276  2.68223  3.87471  3.70785  2.74335  3.32042  4.12995  2.58500  2.15563  3.05675  3.17536  2.15166  2.81282  3.25950  5.54503  4.24050    653 - -
          2.68618  4.42225  2.77519  2.73123  3.46354  2.40513  3.72494  3.29354  2.67741  2.69355  4.24690  2.90347  2.73739  3.18146  2.89801  2.37887  2.77519  2.98518  4.58477  3.61503
          0.11861  4.06053  2.35802  0.61958  0.77255  0.48576  0.95510
    349   2.67624  5.06968  2.33067  2.23800  4.38083  2.85344  3.16027  3.84921  2.46908  3.38508  4.18091  2.12421  3.11150  2.77006  2.97218  2.64320  2.93028  3.45882  5.56614  4.16178    654 - -
          2.68618  4.42225  2.77519  2.73123  3.46354  2.40513  3.72494  3.29354  2.67741  2.69355  4.24690  2.90347  2.73739  3.18146  2.89801  2.37887  2.77519  2.98518  4.58477  3.61503
          0.02843  3.97035  4.69270  0.61958  0.77255  0.57655  0.82515
    350   3.17954  4.53796  4.68326  4.14205  3.19025  4.42205  4.78927  1.84637  3.99489  1.06519  3.00310  4.41639  4.66853  4.19692  4.17182  3.77537  3.41990  1.82729  5.22179  4.09010    655 - -
          2.68618  4.42225  2.77519  2.73123  3.46354  2.40513  3.72494  3.29354  2.67741  2.69355  4.24690  2.90347  2.73739  3.18146  2.89801  2.37887  2.77519  2.98518  4.58477  3.61503
          0.10302  3.97035  2.53805  0.61958  0.77255  0.57655  0.82515
    351   1.72113  4.35670  3.17255  2.75516  4.02867  3.13232  3.85158  3.40971  2.66060  3.08147  3.93242  3.11301  3.73488  3.07065  2.59806  2.05054  2.75381  3.02431  5.34413  4.08372    656 - -
          2.68618  4.42225  2.77519  2.73123  3.46354  2.40513  3.72494  3.29354  2.67741  2.69355  4.24690  2.90347  2.73739  3.18146  2.89801  2.37887  2.77519  2.98518  4.58477  3.61503
          0.09825  3.89793  2.61322  0.61958  0.77255  0.40073  1.10815
    352   2.54251  4.63077  3.01860  2.50864  3.94664  3.35719  3.67685  3.34817  2.50175  2.98122  3.81367  2.73495  3.22830  2.62156  2.93661  2.38639  2.31716  2.70974  5.24902  3.94171    657 - -
          2.68618  4.42225  2.77519  2.73123  3.46354  2.40513  3.72494  3.29354  2.67741  2.69355  4.24690  2.90347  2.73739  3.18146  2.89801  2.37887  2.77519  2.98518  4.58477  3.61503
          0.02744  4.00510  4.72744  0.61958  0.77255  0.54350  0.86920
    353   2.23929  4.24825  3.53085  3.00268  3.59657  3.39117  3.93932  2.34869  2.94835  2.61902  3.53965  3.34099  3.89390  3.25793  3.28918  2.05657  2.48921  2.30963  5.05549  3.82507    658 - -
          2.68618  4.42225  2.77519  2.73123  3.46354  2.40513  3.72494  3.29354  2.67741  2.69355  4.24690  2.90347  2.73739  3.18146  2.89801  2.37887  2.77519  2.98518  4.58477  3.61503
          0.02744  4.00510  4.72744  0.61958  0.77255  0.54350  0.86920
    354   2.09509  3.21133  3.53453  3.04789  3.90159  3.10249  4.02348  3.26885  3.00338  2.97822  3.83289  3.29022  2.35614  3.30561  3.34457  2.16535  2.11755  2.88920  5.29185  4.06881    659 - -
          2.68618  4.42225  2.77519  2.73123  3.46354  2.40513  3.72494  3.29354  2.67741  2.69355  4.24690  2.90347  2.73739  3.18146  2.89801  2.37887  2.77519  2.98518  4.58477  3.61503
          0.02744  4.00510  4.72744  0.61958  0.77255  0.45128  1.01283
    355   2.41682  4.54713  3.13949  2.59778  3.77910  3.43191  3.70502  3.15645  2.56835  2.57002  3.68001  2.77864  3.84454  2.68384  2.98671  2.48998  2.30843  2.66115  5.13218  3.84822    660 - -
          2.68618  4.42225  2.77519  2.73123  3.46354  2.40513  3.72494  3.29354  2.67741  2.69355  4.24690  2.90347  2.73739  3.18146  2.89801  2.37887  2.77519  2.98518  4.58477  3.61503
          0.02595  4.06053  4.78288  0.61958  0.77255  0.48576  0.95510
    356   2.40281  4.53185  3.14206  2.62575  3.78099  3.41271  3.23353  3.17816  2.59308  2.38378  3.70095  3.08877  3.31908  2.94746  2.99948  2.04926  2.82195  2.89563  5.13978  3.85376    661 - -
          2.68618  4.42225  2.77519  2.73123  3.46354  2.40513  3.72494  3.29354  2.67741  2.69355  4.24690  2.90347  2.73739  3.18146  2.89801  2.37887  2.77519  2.98518  4.58477  3.61503
          0.02595  4.06053  4.78288  0.61958  0.77255  0.48576  0.95510
    357   2.27610  4.39622  3.28220  2.77147  3.82145  3.30720  3.83790  3.17834  2.74355  2.45081  3.73763  3.17118  2.79091  3.07652  3.13449  2.17098  2.30293  2.86971  5.19603  3.93500    662 - -
          2.68618  4.42225  2.77519  2.73123  3.46354  2.40513  3.72494  3.29354  2.67741  2.69355  4.24690  2.90347  2.73739  3.18146  2.89801  2.37887  2.77519  2.98518  4.58477  3.61503
          0.02595  4.06053  4.78288  0.61958  0.77255  0.48576  0.95510
    358   2.65816  5.05032  2.24929  2.28704  4.37597  3.33387  3.63357  3.83671  2.44156  3.36996  4.15405  2.59740  2.70121  2.56237  2.93822  2.43802  2.62332  3.44259  5.54964  4.15397    663 - -
          2.68625  4.42233  2.77514  2.73131  3.46361  2.40511  3.72502  3.29361  2.67736  2.69337  4.24697  2.90323  2.73747  3.18133  2.89793  2.37894  2.77527  2.98526  4.58484  3.61511
          0.21872  2.10175  2.60088  1.17796  0.36804  0.48576  0.95510
    359   2.63098  4.85956  2.95096  2.43674  4.18888  3.39320  3.61366  3.60629  2.07396  3.17392  3.98443  2.68606  3.81267  2.75504  2.44924  2.25874  2.45004  3.25811  5.37223  4.05001    671 - -
          2.68618  4.42225  2.77519  2.73123  3.46354  2.40513  3.72494  3.29354  2.67741  2.69355  4.24690  2.90347  2.73739  3.18146  2.89801  2.37887  2.77519  2.98518  4.58477  3.61503
          0.02780  3.99243  4.71477  0.61958  0.77255  0.55581  0.85240
    360   2.42912  4.63208  3.13311  2.55812  3.83932  3.46169  3.22286  2.92446  2.18202  2.86604  3.21313  3.04114  3.84467  2.83478  2.40200  2.68894  2.83068  2.94624  5.14684  3.86279    672 - -
          2.68618  4.42225  2.77519  2.73123  3.46354  2.40513  3.72494  3.29354  2.67741  2.69355  4.24690  2.90347  2.73739  3.18146  2.89801  2.37887  2.77519  2.98518  4.58477  3.61503
          0.02780  3.99243  4.71477  0.61958  0.77255  0.55581  0.85240
    361   2.65931  4.49442  3.39657  3.04244  3.72015  3.38071  4.05109  3.07237  2.93835  2.24961  3.81624  3.38897  1.43871  3.35768  3.23891  2.83624  3.01737  2.85868  5.21758  3.91634    673 - -
          2.68618  4.42225  2.77519  2.73123  3.46354  2.40513  3.72494  3.29354  2.67741  2.69355  4.24690  2.90347  2.73739  3.18146  2.89801  2.37887  2.77519  2.98518  4.58477  3.61503
          0.02780  3.99243  4.71477  0.61958  0.77255  0.44433  1.02515
    362   2.68837  4.90509  3.02935  2.48172  4.18298  3.46042  3.61815  3.07280  2.26318  3.16508  3.98501  2.36181  3.85507  2.34230  2.16289  2.70629  2.91090  3.26771  5.35844  4.04523    674 - -
          2.68618  4.42225  2.77519  2.73123  3.46354  2.40513  3.72494  3.29354  2.67741  2.69355  4.24690  2.90347  2.73739  3.18146  2.89801  2.37887  2.77519  2.98518  4.58477  3.61503
          0.02595  4.06053  4.78288  0.61958  0.77255  0.48576  0.95510
    363   2.87783  4.32023  4.29186  3.73546  3.37669  4.04804  4.43376  1.90792  3.62774  1.57674  3.24955  4.00772  4.39099  3.88315  3.85760  3.36257  2.43202  1.66680  5.12159  3.94119    675 - -
          2.68618  4.42225  2.77519  2.73123  3.46354  2.40513  3.72494  3.29354  2.67741  2.69355  4.24690  2.90347  2.73739  3.18146  2.89801  2.37887  2.77519  2.98518  4.58477  3.61503
          0.02595  4.06053  4.78288  0.61958  0.77255  0.48576  0.95510
    364   3.08628  5.21129  3.47930  2.81035  4.66206  3.70289  3.62571  4.00265  1.71836  3.43505  4.30090  3.21470  4.06256  2.47701  1.25687  3.07607  3.24467  3.68492  5.47742  4.31147    676 - -
          2.68618  4.42225  2.77519  2.73123  3.46354  2.40513  3.72494  3.29354  2.67741  2.69355  4.24690  2.90347  2.73739  3.18146  2.89801  2.37887  2.77519  2.98518  4.58477  3.61503
          0.02595  4.06053  4.78288  0.61958  0.77255  0.48576  0.95510
    365   2.61293  4.81763  2.91409  2.41956  4.02430  3.40047  2.88455  3.49831  2.43027  3.09343  3.91098  2.48308  2.96540  2.78962  2.88271  2.36625  2.85073  3.16979  5.29731  3.39519    677 - -
          2.68618  4.42225  2.77519  2.73123  3.46354  2.40513  3.72494  3.29354  2.67741  2.69355  4.24690  2.90347  2.73739  3.18146  2.89801  2.37887  2.77519  2.98518  4.58477  3.61503
          0.02595  4.06053  4.78288  0.61958  0.77255  0.48576  0.95510
    366   2.82663  4.27979  4.22514  3.66468  3.33388  3.97966  4.33907  1.64414  3.55543  1.78288  3.23238  3.93221  3.28578  3.80777  3.78046  3.28672  3.06952  1.73588  5.03313  3.84709    678 - -
          2.68618  4.42225  2.77519  2.73123  3.46354  2.40513  3.72494  3.29354  2.67741  2.69355  4.24690  2.90347  2.73739  3.18146  2.89801  2.37887  2.77519  2.98518  4.58477  3.61503
          0.02595  4.06053  4.78288  0.61958  0.77255  0.48576  0.95510
    367   2.63344  3.66963  3.03563  2.30086  4.03592  3.44657  3.62988  3.43614  2.14382  2.79131  3.86894  2.98712  3.83798  2.14154  2.76021  2.67446  2.86034  3.12477  5.28199  3.97062    679 - -
          2.68618  4.42225  2.77519  2.73123  3.46354  2.40513  3.72494  3.29354  2.67741  2.69355  4.24690  2.90347  2.73739  3.18146  2.89801  2.37887  2.77519  2.98518  4.58477  3.61503
          0.02595  4.06053  4.78288  0.61958  0.77255  0.48576  0.95510
    368   3.64431  4.88637  4.65200  4.33795  0.98208  4.40731  3.52120  3.29689  4.18257  2.62090  3.89725  4.10527  4.71806  4.15665  4.21562  3.78026  3.86848  3.23444  3.66288  1.52537    680 - -
          2.68618  4.42225  2.77519  2.73123  3.46354  2.40513  3.72494  3.29354  2.67741  2.69355  4.24690  2.90347  2.73739  3.18146  2.89801  2.37887  2.77519  2.98518  4.58477  3.61503
          0.02595  4.06053  4.78288  0.61958  0.77255  0.48576  0.95510
    369   2.95730  4.33910  4.55571  4.03573  3.59090  4.20874  4.74990  1.39369  3.92970  2.22774  3.42928  4.26266  4.57143  4.20266  4.14849  3.56598  2.69624  1.28280  5.39983  4.19594    681 - -
          2.68618  4.42225  2.77519  2.73123  3.46354  2.40513  3.72494  3.29354  2.67741  2.69355  4.24690  2.90347  2.73739  3.18146  2.89801  2.37887  2.77519  2.98518  4.58477  3.61503
          0.02595  4.06053  4.78288  0.61958  0.77255  0.48576  0.95510
    370   2.41741  4.33818  3.38073  3.20935  4.26923  3.06510  4.31191  3.81933  3.29598  3.52637  4.43918  3.40090  3.82028  3.63115  3.57333  0.83905  2.91236  3.31267  5.62732  4.35490    682 - -
          2.68618  4.42225  2.77519  2.73123  3.46354  2.40513  3.72494  3.29354  2.67741  2.69355  4.24690  2.90347  2.73739  3.18146  2.89801  2.37887  2.77519  2.98518  4.58477  3.61503
          0.02595  4.06053  4.78288  0.61958  0.77255  0.48576  0.95510
    371   3.12401  5.17354  3.56306  2.89886  4.62947  3.71316  3.66668  3.98290  1.71858  3.43250  4.32319  3.27814  4.09286  2.81001  1.12257  3.13176  3.29249  3.67712  5.46868  4.31784    683 - -
          2.68618  4.42225  2.77519  2.73123  3.46354  2.40513  3.72494  3.29354  2.67741  2.69355  4.24690  2.90347  2.73739  3.18146  2.89801  2.37887  2.77519  2.98518  4.58477  3.61503
          0.02595  4.06053  4.78288  0.61958  0.77255  0.48576  0.95510
    372   3.22186  4.99903  3.32918  3.11184  3.43227  3.62012  0.80072  3.95400  2.95048  3.42252  4.48325  3.51200  4.18491  3.48163  3.20292  3.29198  3.53323  3.68573  4.89394  3.37863    684 - -
          2.68618  4.42225  2.77519  2.73123  3.46354  2.40513  3.72494  3.29354  2.67741  2.69355  4.24690  2.90347  2.73739  3.18146  2.89801  2.37887  2.77519  2.98518  4.58477  3.61503
          0.02595  4.06053  4.78288  0.61958  0.77255  0.48576  0.95510
    373   1.39303  4.18105  3.56189  3.19936  4.18422  3.01667  4.21108  3.49542  3.19276  3.25651  4.10703  3.35534  3.73946  3.49163  3.50379  2.15920  1.81806  3.03477  5.55758  4.34906    685 - -
          2.68618  4.42225  2.77519  2.73123  3.46354  2.40513  3.72494  3.29354  2.67741  2.69355  4.24690  2.90347  2.73739  3.18146  2.89801  2.37887  2.77519  2.98518  4.58477  3.61503
          0.02595  4.06053  4.78288  0.61958  0.77255  0.48576  0.95510
    374   2.57739  4.18602  3.67814  3.10937  3.31347  3.17881  3.90128  2.19966  3.03063  2.22794  2.57988  3.44743  3.39690  3.31435  3.32382  2.87364  2.56928  2.39082  4.80543  3.59275    686 - -
          2.68618  4.42225  2.77519  2.73123  3.46354  2.40513  3.72494  3.29354  2.67741  2.69355  4.24690  2.90347  2.73739  3.18146  2.89801  2.37887  2.77519  2.98518  4.58477  3.61503
          0.02595  4.06053  4.78288  0.61958  0.77255  0.48576  0.95510
    375   3.04566  5.58549  1.02786  1.91960  4.87910  3.25246  3.85314  4.40515  2.92198  3.92662  4.81384  2.73150  3.90248  3.03455  3.53338  2.92178  3.34958  3.98554  6.06643  4.56312    687 - -
          2.68618  4.42225  2.77519  2.73123  3.46354  2.40513  3.72494  3.29354  2.67741  2.69355  4.24690  2.90347  2.73739  3.18146  2.89801  2.37887  2.77519  2.98518  4.58477  3.61503
          0.02595  4.06053  4.78288  0.61958  0.77255  0.48576  0.95510
    376   2.91559  4.66837  3.62757  3.55284  4.68410  0.49008  4.65793  4.33308  3.75946  3.96241  4.94244  3.79242  4.06530  4.06903  3.97130  3.09352  3.41147  3.82508  5.72580  4.79366    688 - -
          2.68618  4.42225  2.77519  2.73123  3.46354  2.40513  3.72494  3.29354  2.67741  2.69355  4.24690  2.90347  2.73739  3.18146  2.89801  2.37887  2.77519  2.98518  4.58477  3.61503
          0.02595  4.06053  4.78288  0.61958  0.77255  0.48576  0.95510
    377   3.15328  5.11567  3.34118  2.93250  4.54536  3.61787  3.87719  3.98751  0.80690  3.51351  4.46865  3.34720  4.10807  3.06076  2.48556  3.18520  3.39444  3.68608  5.52552  4.36725    689 - -
          2.68618  4.42225  2.77519  2.73123  3.46354  2.40513  3.72494  3.29354  2.67741  2.69355  4.24690  2.90347  2.73739  3.18146  2.89801  2.37887  2.77519  2.98518  4.58477  3.61503
          0.02595  4.06053  4.78288  0.61958  0.77255  0.48576  0.95510
    378   3.50712  4.85492  4.49709  4.25080  0.74774  4.14556  3.97443  3.01168  4.15407  2.33996  3.71619  4.23594  4.60258  4.27100  4.22713  3.76493  3.80969  3.01560  4.17429  2.52042    690 - -
          2.68618  4.42225  2.77519  2.73123  3.46354  2.40513  3.72494  3.29354  2.67741  2.69355  4.24690  2.90347  2.73739  3.18146  2.89801  2.37887  2.77519  2.98518  4.58477  3.61503
          0.02595  4.06053  4.78288  0.61958  0.77255  0.48576  0.95510
    379   3.37228  4.78104  4.49071  4.13532  3.21745  4.21903  4.73239  2.43575  3.90127  0.67399  3.18862  4.39251  4.62454  4.22425  4.04497  3.81777  3.65936  2.52118  5.16089  3.92632    691 - -
          2.68618  4.42225  2.77519  2.73123  3.46354  2.40513  3.72494  3.29354  2.67741  2.69355  4.24690  2.90347  2.73739  3.18146  2.89801  2.37887  2.77519  2.98518  4.58477  3.61503
          0.02595  4.06053  4.78288  0.61958  0.77255  0.48576  0.95510
    380   3.00241  4.50221  4.05267  3.60046  1.29853  3.91497  3.67012  2.97493  3.50302  2.54851  3.61890  3.73954  4.30440  3.69838  3.70663  2.64050  3.25212  2.81070  4.02336  2.15956    692 - -
          2.68618  4.42225  2.77519  2.73123  3.46354  2.40513  3.72494  3.29354  2.67741  2.69355  4.24690  2.90347  2.73739  3.18146  2.89801  2.37887  2.77519  2.98518  4.58477  3.61503
          0.02595  4.06053  4.78288  0.61958  0.77255  0.48576  0.95510
    381   3.07330  4.43361  4.70781  4.23486  3.60547  4.33724  4.97335  1.65456  4.10492  2.14070  3.43732  4.44816  4.70839  4.40114  4.31507  3.73900  3.35812  0.93755  5.54642  4.31399    693 - -
          2.68618  4.42225  2.77519  2.73123  3.46354  2.40513  3.72494  3.29354  2.67741  2.69355  4.24690  2.90347  2.73739  3.18146  2.89801  2.37887  2.77519  2.98518  4.58477  3.61503
          0.02595  4.06053  4.78288  0.61958  0.77255  0.48576  0.95510
    382   3.20236  5.34704  0.68166  2.47192  4.75185  3.36281  4.11130  4.38512  3.23325  3.96141  4.94748  3.03629  4.02923  3.35346  3.77208  3.14613  3.54627  4.00551  5.88278  4.59866    694 - -
          2.68618  4.42225  2.77519  2.73123  3.46354  2.40513  3.72494  3.29354  2.67741  2.69355  4.24690  2.90347  2.73739  3.18146  2.89801  2.37887  2.77519  2.98518  4.58477  3.61503
          0.02595  4.06053  4.78288  0.61958  0.77255  0.48576  0.95510
    383   3.04387  5.02685  3.04086  2.80272  4.21965  3.49898  3.96123  3.88340  2.61134  3.36655  4.39314  3.26260  4.05770  0.93318  2.89007  3.08553  3.34258  3.60254  5.45996  4.16792    695 - -
          2.68618  4.42225  2.77519  2.73123  3.46354  2.40513  3.72494  3.29354  2.67741  2.69355  4.24690  2.90347  2.73739  3.18146  2.89801  2.37887  2.77519  2.98518  4.58477  3.61503
          0.02595  4.06053  4.78288  0.61958  0.77255  0.48576  0.95510
    384   3.22884  5.04713  3.73977  3.21639  4.44995  3.67563  3.97707  4.00806  2.33572  3.48994  4.48858  3.55998  4.17211  3.19099  0.72577  3.30602  3.48392  3.72471  5.45855  4.34010    696 - -
          2.68618  4.42225  2.77519  2.73123  3.46354  2.40513  3.72494  3.29354  2.67741  2.69355  4.24690  2.90347  2.73739  3.18146  2.89801  2.37887  2.77519  2.98518  4.58477  3.61503
          0.02595  4.06053  4.78288  0.61958  0.77255  0.48576  0.95510
    385   1.44612  4.23784  3.91217  3.50985  3.81785  3.36869  4.38859  2.49194  3.43769  2.65613  3.73188  3.66277  4.01302  3.74410  3.70221  2.79230  2.91358  1.63392  5.41348  4.19630    697 - -
          2.68618  4.42225  2.77519  2.73123  3.46354  2.40513  3.72494  3.29354  2.67741  2.69355  4.24690  2.90347  2.73739  3.18146  2.89801  2.37887  2.77519  2.98518  4.58477  3.61503
          0.02595  4.06053  4.78288  0.61958  0.77255  0.48576  0.95510
    386   2.52470  4.36877  3.60674  3.37256  4.14647  3.20058  4.37403  3.29704  3.31926  3.15374  4.19537  3.54819  3.92066  3.70549  3.56613  2.72850  0.88875  2.97134  5.56744  4.36436    698 - -
          2.68618  4.42225  2.77519  2.73123  3.46354  2.40513  3.72494  3.29354  2.67741  2.69355  4.24690  2.90347  2.73739  3.18146  2.89801  2.37887  2.77519  2.98518  4.58477  3.61503
          0.02595  4.06053  4.78288  0.61958  0.77255  0.48576  0.95510
    387   2.96335  4.38413  4.41236  3.83527  3.05189  4.11066  4.35476  2.12174  3.70063  1.19169  2.57806  4.07292  4.39925  3.88540  3.86738  3.41518  3.18801  2.32978  4.86748  2.96447    699 - -
          2.68618  4.42225  2.77519  2.73123  3.46354  2.40513  3.72494  3.29354  2.67741  2.69355  4.24690  2.90347  2.73739  3.18146  2.89801  2.37887  2.77519  2.98518  4.58477  3.61503
          0.02595  4.06053  4.78288  0.61958  0.77255  0.48576  0.95510
    388   2.24876  4.31744  4.35482  3.84601  3.60912  4.00699  4.61124  1.74790  3.75029  2.29971  3.46672  4.08081  4.43270  4.03491  3.99430  3.36783  3.14726  1.20480  5.35965  4.14820    700 - -
          2.68618  4.42225  2.77519  2.73123  3.46354  2.40513  3.72494  3.29354  2.67741  2.69355  4.24690  2.90347  2.73739  3.18146  2.89801  2.37887  2.77519  2.98518  4.58477  3.61503
          0.02595  4.06053  4.78288  0.61958  0.77255  0.48576  0.95510
    389   3.24930  4.58326  4.82363  4.27928  3.22030  4.52199  4.89350  1.85666  4.13756  0.99641  3.02031  4.53892  4.74807  4.30842  4.29271  3.87923  3.48644  1.81879  5.27446  4.16415    701 - -
          2.68618  4.42225  2.77519  2.73123  3.46354  2.40513  3.72494  3.29354  2.67741  2.69355  4.24690  2.90347  2.73739  3.18146  2.89801  2.37887  2.77519  2.98518  4.58477  3.61503
          0.02595  4.06053  4.78288  0.61958  0.77255  0.48576  0.95510
    390   2.91559  4.66837  3.62757  3.55284  4.68410  0.49008  4.65793  4.33308  3.75946  3.96241  4.94244  3.79242  4.06530  4.06903  3.97130  3.09352  3.41147  3.82508  5.72580  4.79366    702 - -
          2.68618  4.42225  2.77519  2.73123  3.46354  2.40513  3.72494  3.29354  2.67741  2.69355  4.24690  2.90347  2.73739  3.18146  2.89801  2.37887  2.77519  2.98518  4.58477  3.61503
          0.02595  4.06053  4.78288  0.61958  0.77255  0.48576  0.95510
    391   3.50712  4.85492  4.49709  4.25080  0.74774  4.14556  3.97443  3.01168  4.15407  2.33996  3.71619  4.23594  4.60258  4.27100  4.22713  3.76493  3.80969  3.01560  4.17429  2.52042    703 - -
          2.68618  4.42225  2.77519  2.73123  3.46354  2.40513  3.72494  3.29354  2.67741  2.69355  4.24690  2.90347  2.73739  3.18146  2.89801  2.37887  2.77519  2.98518  4.58477  3.61503
          0.02595  4.06053  4.78288  0.61958  0.77255  0.48576  0.95510
    392   3.37228  4.78104  4.49071  4.13532  3.21745  4.21903  4.73239  2.43575  3.90127  0.67399  3.18862  4.39251  4.62454  4.22425  4.04497  3.81777  3.65936  2.52118  5.16089  3.92632    704 - -
          2.68618  4.42225  2.77519  2.73123  3.46354  2.40513  3.72494  3.29354  2.67741  2.69355  4.24690  2.90347  2.73739  3.18146  2.89801  2.37887  2.77519  2.98518  4.58477  3.61503
          0.02595  4.06053  4.78288  0.61958  0.77255  0.48576  0.95510
    393   2.72450  4.73466  2.94239  2.71344  4.21410  3.31130  3.94669  3.73080  2.72638  3.31132  4.24133  3.15103  1.28392  2.66510  3.05945  2.80894  3.07786  3.37750  5.50090  4.20481    705 - -
          2.68618  4.42225  2.77519  2.73123  3.46354  2.40513  3.72494  3.29354  2.67741  2.69355  4.24690  2.90347  2.73739  3.18146  2.89801  2.37887  2.77519  2.98518  4.58477  3.61503
          0.02595  4.06053  4.78288  0.61958  0.77255  0.48576  0.95510
    394   3.04387  5.02685  3.04086  2.80272  4.21965  3.49898  3.96123  3.88340  2.61134  3.36655  4.39314  3.26260  4.05770  0.93318  2.89007  3.08553  3.34258  3.60254  5.45996  4.16792    706 - -
          2.68618  4.42225  2.77519  2.73123  3.46354  2.40513  3.72494  3.29354  2.67741  2.69355  4.24690  2.90347  2.73739  3.18146  2.89801  2.37887  2.77519  2.98518  4.58477  3.61503
          0.02595  4.06053  4.78288  0.61958  0.77255  0.48576  0.95510
    395   3.12644  5.26412  2.58340  0.78467  4.63583  3.40429  4.01273  4.12782  2.91795  3.71644  4.68644  3.05608  4.01910  3.22716  3.34323  3.09214  3.43350  3.79381  5.77184  4.49931    707 - -
          2.68618  4.42225  2.77519  2.73123  3.46354  2.40513  3.72494  3.29354  2.67741  2.69355  4.24690  2.90347  2.73739  3.18146  2.89801  2.37887  2.77519  2.98518  4.58477  3.61503
          0.02595  4.06053  4.78288  0.61958  0.77255  0.48576  0.95510
    396   3.33716  4.68756  4.79196  4.27867  3.13055  4.53528  4.86088  1.93990  4.07422  0.84237  2.97080  4.54725  4.76488  4.28105  4.22126  3.92133  3.57711  2.20732  5.20723  4.05197    708 - -
          2.68618  4.42225  2.77519  2.73123  3.46354  2.40513  3.72494  3.29354  2.67741  2.69355  4.24690  2.90347  2.73739  3.18146  2.89801  2.37887  2.77519  2.98518  4.58477  3.61503
          0.02595  4.06053  4.78288  0.61958  0.77255  0.48576  0.95510
    397   2.97684  4.62297  3.72098  3.28519  3.30111  3.85286  4.12551  2.66607  2.99533  1.11466  3.29590  3.65574  4.25448  2.80503  3.24073  3.23430  3.22699  2.65863  5.02989  3.75388    709 - -
          2.68618  4.42225  2.77519  2.73123  3.46354  2.40513  3.72494  3.29354  2.67741  2.69355  4.24690  2.90347  2.73739  3.18146  2.89801  2.37887  2.77519  2.98518  4.58477  3.61503
          0.02595  4.06053  4.78288  0.61958  0.77255  0.48576  0.95510
    398   2.91559  4.66837  3.62757  3.55284  4.68410  0.49008  4.65793  4.33308  3.75946  3.96241  4.94244  3.79242  4.06530  4.06903  3.97130  3.09352  3.41147  3.82508  5.72580  4.79366    710 - -
          2.68618  4.42225  2.77519  2.73123  3.46354  2.40513  3.72494  3.29354  2.67741  2.69355  4.24690  2.90347  2.73739  3.18146  2.89801  2.37887  2.77519  2.98518  4.58477  3.61503
          0.02595  4.06053  4.78288  0.61958  0.77255  0.48576  0.95510
    399   2.32460  4.23788  3.46056  3.18372  4.18846  3.04910  4.22864  3.47379  3.17085  3.27204  4.16585  3.36108  3.77866  3.51814  3.45757  2.21652  1.14246  3.04039  5.57766  4.34223    711 - -
          2.68618  4.42225  2.77519  2.73123  3.46354  2.40513  3.72494  3.29354  2.67741  2.69355  4.24690  2.90347  2.73739  3.18146  2.89801  2.37887  2.77519  2.98518  4.58477  3.61503
          0.02595  4.06053  4.78288  0.61958  0.77255  0.48576  0.95510
    400   2.41741  4.33818  3.38073  3.20935  4.26923  3.06510  4.31191  3.81933  3.29598  3.52637  4.43918  3.40090  3.82028  3.63115  3.57333  0.83905  2.91236  3.31267  5.62732  4.35490    712 - -
          2.68618  4.42225  2.77519  2.73123  3.46354  2.40513  3.72494  3.29354  2.67741  2.69355  4.24690  2.90347  2.73739  3.18146  2.89801  2.37887  2.77519  2.98518  4.58477  3.61503
          0.02595  4.06053  4.78288  0.61958  0.77255  0.48576  0.95510
    401   3.21245  4.59680  4.64291  4.08575  2.60566  4.37808  4.57804  2.28840  3.94915  1.39475  1.49941  4.33963  4.61153  4.09446  4.10124  3.70717  3.43628  2.39765  4.95779  3.73820    713 - -
          2.68618  4.42225  2.77519  2.73123  3.46354  2.40513  3.72494  3.29354  2.67741  2.69355  4.24690  2.90347  2.73739  3.18146  2.89801  2.37887  2.77519  2.98518  4.58477  3.61503
          0.02595  4.06053  4.78288  0.61958  0.77255  0.48576  0.95510
    402   3.52946  4.94183  4.12101  3.88915  2.32500  4.05324  3.72251  3.51369  3.74150  2.91809  4.16980  3.96248  4.52432  4.00166  3.88505  3.64594  3.81797  3.39360  3.97474  0.70240    714 - -
          2.68618  4.42225  2.77519  2.73123  3.46354  2.40513  3.72494  3.29354  2.67741  2.69355  4.24690  2.90347  2.73739  3.18146  2.89801  2.37887  2.77519  2.98518  4.58477  3.61503
          0.02595  4.06053  4.78288  0.61958  0.77255  0.48576  0.95510
    403   3.12644  5.26412  2.58340  0.78467  4.63583  3.40429  4.01273  4.12782  2.91795  3.71644  4.68644  3.05608  4.01910  3.22716  3.34323  3.09214  3.43350  3.79381  5.77184  4.49931    715 - -
          2.68618  4.42225  2.77519  2.73123  3.46354  2.40513  3.72494  3.29354  2.67741  2.69355  4.24690  2.90347  2.73739  3.18146  2.89801  2.37887  2.77519  2.98518  4.58477  3.61503
          0.02595  4.06053  4.78288  0.61958  0.77255  0.48576  0.95510
    404   3.52946  4.94183  4.12101  3.88915  2.32500  4.05324  3.72251  3.51369  3.74150  2.91809  4.16980  3.96248  4.52432  4.00166  3.88505  3.64594  3.81797  3.39360  3.97474  0.70240    716 - -
          2.68618  4.42225  2.77519  2.73123  3.46354  2.40513  3.72494  3.29354  2.67741  2.69355  4.24690  2.90347  2.73739  3.18146  2.89801  2.37887  2.77519  2.98518  4.58477  3.61503
          0.02595  4.06053  4.78288  0.61958  0.77255  0.48576  0.95510
    405   2.90748  4.32954  4.29516  3.75962  2.10480  3.97285  3.89508  2.30084  3.63289  2.15789  3.28610  3.88499  4.31038  3.79735  3.78672  3.27759  3.13754  2.18739  4.27963  1.78124    717 - -
          2.68618  4.42225  2.77519  2.73123  3.46354  2.40513  3.72494  3.29354  2.67741  2.69355  4.24690  2.90347  2.73739  3.18146  2.89801  2.37887  2.77519  2.98518  4.58477  3.61503
          0.02595  4.06053  4.78288  0.61958  0.77255  0.48576  0.95510
    406   2.95846  4.80492  3.35558  2.95834  3.09314  3.65106  1.40173  3.36917  2.67797  2.48098  3.94479  3.34920  4.11021  3.20449  2.95575  3.05305  3.21731  3.16464  4.64274  3.07451    718 - -
          2.68618  4.42225  2.77519  2.73123  3.46354  2.40513  3.72494  3.29354  2.67741  2.69355  4.24690  2.90347  2.73739  3.18146  2.89801  2.37887  2.77519  2.98518  4.58477  3.61503
          0.02595  4.06053  4.78288  0.61958  0.77255  0.48576  0.95510
    407   2.45538  4.93252  2.78138  2.38286  4.22728  2.93842  2.26813  3.67254  2.42006  3.24209  4.05554  2.64908  3.82754  2.51253  2.85626  2.67823  2.91914  3.32061  5.44042  4.08753    719 - -
          2.68618  4.42225  2.77519  2.73123  3.46354  2.40513  3.72494  3.29354  2.67741  2.69355  4.24690  2.90347  2.73739  3.18146  2.89801  2.37887  2.77519  2.98518  4.58477  3.61503
          0.02595  4.06053  4.78288  0.61958  0.77255  0.48576  0.95510
    408   2.87291  5.39431  1.52975  1.82754  4.70170  3.27291  3.74296  4.20037  2.68802  3.70543  4.52573  2.74221  2.64154  2.89454  3.25029  2.78473  3.14709  3.77941  5.86939  4.39876    720 - -
          2.68618  4.42225  2.77519  2.73123  3.46354  2.40513  3.72494  3.29354  2.67741  2.69355  4.24690  2.90347  2.73739  3.18146  2.89801  2.37887  2.77519  2.98518  4.58477  3.61503
          0.02595  4.06053  4.78288  0.61958  0.77255  0.48576  0.95510
    409   3.02693  5.60896  1.15842  1.71073  4.89331  3.24928  3.82797  4.42158  2.88235  3.92396  4.79520  2.71461  3.89050  3.00191  3.49635  2.89878  3.32394  3.99248  6.07060  4.55445    721 - -
          2.68618  4.42225  2.77519  2.73123  3.46354  2.40513  3.72494  3.29354  2.67741  2.69355  4.24690  2.90347  2.73739  3.18146  2.89801  2.37887  2.77519  2.98518  4.58477  3.61503
          0.02595  4.06053  4.78288  0.61958  0.77255  0.48576  0.95510
    410   3.23862  4.55134  4.84699  4.33763  3.32520  4.54201  4.95551  1.13369  4.16815  1.49240  3.15719  4.57861  4.79336  4.39913  4.32967  3.92736  3.48625  1.85469  5.35488  4.17382    722 - -
          2.68618  4.42225  2.77519  2.73123  3.46354  2.40513  3.72494  3.29354  2.67741  2.69355  4.24690  2.90347  2.73739  3.18146  2.89801  2.37887  2.77519  2.98518  4.58477  3.61503
          0.02595  4.06053  4.78288  0.61958  0.77255  0.48576  0.95510
    411   1.83722  4.29208  3.32225  2.94437  4.23468  2.24922  4.06406  3.63684  2.98919  3.30545  4.12813  3.22496  2.05901  3.29388  3.36079  2.46654  2.43122  3.15674  5.55919  4.31436    723 - -
          2.68618  4.42225  2.77519  2.73123  3.46354  2.40513  3.72494  3.29354  2.67741  2.69355  4.24690  2.90347  2.73739  3.18146  2.89801  2.37887  2.77519  2.98518  4.58477  3.61503
          0.02595  4.06053  4.78288  0.61958  0.77255  0.48576  0.95510
    412   2.09235  4.72923  3.02701  2.52152  4.04618  3.39283  2.65478  3.46918  2.42575  3.07762  3.90713  3.00881  3.83275  2.84565  2.53732  2.30250  2.86323  3.14167  5.30750  3.99535    724 - -
          2.68618  4.42225  2.77519  2.73123  3.46354  2.40513  3.72494  3.29354  2.67741  2.69355  4.24690  2.90347  2.73739  3.18146  2.89801  2.37887  2.77519  2.98518  4.58477  3.61503
          0.02595  4.06053  4.78288  0.61958  0.77255  0.48576  0.95510
    413   3.15567  4.53974  4.65707  4.14987  3.27296  4.34565  4.79068  2.04046  3.98446  1.11442  3.11620  4.39417  4.65588  4.22225  4.16041  3.72396  3.41597  1.55938  5.26146  4.09058    725 - -
          2.68618  4.42225  2.77519  2.73123  3.46354  2.40513  3.72494  3.29354  2.67741  2.69355  4.24690  2.90347  2.73739  3.18146  2.89801  2.37887  2.77519  2.98518  4.58477  3.61503
          0.02595  4.06053  4.78288  0.61958  0.77255  0.48576  0.95510
    414   1.50178  4.29506  3.79833  3.28985  3.59021  3.53361  4.17339  2.48070  3.19932  2.41935  2.96874  3.57726  4.05163  3.51510  3.50160  2.88408  2.92595  2.05937  5.17919  3.96214    726 - -
          2.68618  4.42225  2.77519  2.73123  3.46354  2.40513  3.72494  3.29354  2.67741  2.69355  4.24690  2.90347  2.73739  3.18146  2.89801  2.37887  2.77519  2.98518  4.58477  3.61503
          0.02595  4.06053  4.78288  0.61958  0.77255  0.48576  0.95510
    415   2.77386  5.15680  2.80969  1.76652  4.50423  3.42994  3.61583  3.94127  2.05286  3.42893  4.22502  2.57375  3.86005  2.73853  2.19289  2.73813  2.99660  3.55537  5.55381  4.21189    727 - -
          2.68618  4.42225  2.77519  2.73123  3.46354  2.40513  3.72494  3.29354  2.67741  2.69355  4.24690  2.90347  2.73739  3.18146  2.89801  2.37887  2.77519  2.98518  4.58477  3.61503
          0.02595  4.06053  4.78288  0.61958  0.77255  0.48576  0.95510
    416   2.46787  3.42166  3.70168  3.17250  3.54454  3.38735  4.01605  2.21070  3.09552  2.58707  3.50975  3.44368  3.91483  3.38848  3.39553  1.82996  2.48113  2.48709  5.02026  3.80424    728 - -
          2.68618  4.42225  2.77519  2.73123  3.46354  2.40513  3.72494  3.29354  2.67741  2.69355  4.24690  2.90347  2.73739  3.18146  2.89801  2.37887  2.77519  2.98518  4.58477  3.61503
          0.02595  4.06053  4.78288  0.61958  0.77255  0.48576  0.95510
    417   3.22186  4.99903  3.32918  3.11184  3.43227  3.62012  0.80072  3.95400  2.95048  3.42252  4.48325  3.51200  4.18491  3.48163  3.20292  3.29198  3.53323  3.68573  4.89394  3.37863    729 - -
          2.68618  4.42225  2.77519  2.73123  3.46354  2.40513  3.72494  3.29354  2.67741  2.69355  4.24690  2.90347  2.73739  3.18146  2.89801  2.37887  2.77519  2.98518  4.58477  3.61503
          0.02595  4.06053  4.78288  0.61958  0.77255  0.48576  0.95510
    418   3.15328  5.11567  3.34118  2.93250  4.54536  3.61787  3.87719  3.98751  0.80690  3.51351  4.46865  3.34720  4.10807  3.06076  2.48556  3.18520  3.39444  3.68608  5.52552  4.36725    730 - -
          2.68618  4.42225  2.77519  2.73123  3.46354  2.40513  3.72494  3.29354  2.67741  2.69355  4.24690  2.90347  2.73739  3.18146  2.89801  2.37887  2.77519  2.98518  4.58477  3.61503
          0.02595  4.06053  4.78288  0.61958  0.77255  0.48576  0.95510
    419   1.34735  4.26487  3.52724  3.07374  3.81737  3.23927  4.04573  3.04090  3.00697  2.84010  3.07153  3.35055  3.84715  3.34232  3.33087  2.36713  2.79866  2.74252  5.25767  4.02154    731 - -
          2.68618  4.42225  2.77519  2.73123  3.46354  2.40513  3.72494  3.29354  2.67741  2.69355  4.24690  2.90347  2.73739  3.18146  2.89801  2.37887  2.77519  2.98518  4.58477  3.61503
          0.02595  4.06053  4.78288  0.61958  0.77255  0.48576  0.95510
    420   1.25359  4.19430  3.72858  3.31817  3.97322  3.15964  4.25487  2.94061  3.25874  2.93021  3.89057  3.47340  3.84389  3.56682  3.55071  2.58056  2.34636  2.31146  5.44763  4.23958    732 - -
          2.68618  4.42225  2.77519  2.73123  3.46354  2.40513  3.72494  3.29354  2.67741  2.69355  4.24690  2.90347  2.73739  3.18146  2.89801  2.37887  2.77519  2.98518  4.58477  3.61503
          0.02595  4.06053  4.78288  0.61958  0.77255  0.48576  0.95510
    421   3.35163  4.72072  4.75801  4.22479  3.08070  4.52020  4.81245  2.23094  4.00503  0.80693  2.52058  4.50914  4.73617  4.21062  4.15244  3.89282  3.58360  2.36566  5.16612  4.04446    733 - -
          2.68618  4.42225  2.77519  2.73123  3.46354  2.40513  3.72494  3.29354  2.67741  2.69355  4.24690  2.90347  2.73739  3.18146  2.89801  2.37887  2.77519  2.98518  4.58477  3.61503
          0.02595  4.06053  4.78288  0.61958  0.77255  0.48576  0.95510
    422   2.84964  4.80627  3.22498  2.77890  3.73205  3.58843  3.81244  3.19697  2.48989  2.14502  3.77409  3.23029  4.02469  1.59508  2.79238  2.94238  3.09450  3.03350  5.19016  3.85158    734 - -
          2.68618  4.42225  2.77519  2.73123  3.46354  2.40513  3.72494  3.29354  2.67741  2.69355  4.24690  2.90347  2.73739  3.18146  2.89801  2.37887  2.77519  2.98518  4.58477  3.61503
          0.02595  4.06053  4.78288  0.61958  0.77255  0.48576  0.95510
    423   2.35096  4.88893  2.89751  2.21536  4.16808  3.06532  3.60309  3.60075  2.37244  3.17019  3.96533  2.71392  3.79231  2.53236  2.63462  2.41677  2.83399  2.96532  5.37979  4.02488    735 - -
          2.68618  4.42225  2.77519  2.73123  3.46354  2.40513  3.72494  3.29354  2.67741  2.69355  4.24690  2.90347  2.73739  3.18146  2.89801  2.37887  2.77519  2.98518  4.58477  3.61503
          0.02595  4.06053  4.78288  0.61958  0.77255  0.48576  0.95510
    424   2.49466  3.43364  3.22505  2.68243  3.87778  3.33189  3.77098  3.26735  2.61967  2.92633  3.77229  3.11376  2.83239  2.98065  2.46350  2.15837  2.54887  2.94982  5.21660  3.94164    736 - -
          2.68618  4.42225  2.77519  2.73123  3.46354  2.40513  3.72494  3.29354  2.67741  2.69355  4.24690  2.90347  2.73739  3.18146  2.89801  2.37887  2.77519  2.98518  4.58477  3.61503
          0.02595  4.06053  4.78288  0.61958  0.77255  0.48576  0.95510
    425   2.81728  5.35146  1.99949  1.57244  4.65668  3.30408  3.68487  4.15083  2.26253  3.63487  4.42994  2.76148  3.83179  2.52653  3.05951  2.73751  3.07238  3.72578  5.78162  4.33209    737 - -
          2.68618  4.42225  2.77519  2.73123  3.46354  2.40513  3.72494  3.29354  2.67741  2.69355  4.24690  2.90347  2.73739  3.18146  2.89801  2.37887  2.77519  2.98518  4.58477  3.61503
          0.02595  4.06053  4.78288  0.61958  0.77255  0.48576  0.95510
    426   2.40298  3.81402  3.04128  2.48539  3.94969  3.41996  3.27831  3.35447  2.30423  2.97653  3.80424  2.98833  3.26661  2.81050  2.63181  2.24579  2.81861  3.04659  5.23776  3.92440    738 - -
          2.68618  4.42225  2.77519  2.73123  3.46354  2.40513  3.72494  3.29354  2.67741  2.69355  4.24690  2.90347  2.73739  3.18146  2.89801  2.37887  2.77519  2.98518  4.58477  3.61503
          0.02595  4.06053  4.78288  0.61958  0.77255  0.48576  0.95510
    427   2.68162  4.31159  3.70021  3.14720  3.47463  3.69077  4.00412  2.43975  2.63281  2.05672  3.40898  3.50811  4.08281  3.35609  3.28265  2.97891  2.67647  1.67192  5.00243  3.78114    739 - -
          2.68618  4.42225  2.77519  2.73123  3.46354  2.40513  3.72494  3.29354  2.67741  2.69355  4.24690  2.90347  2.73739  3.18146  2.89801  2.37887  2.77519  2.98518  4.58477  3.61503
          0.02595  4.06053  4.78288  0.61958  0.77255  0.48576  0.95510
    428   2.63602  4.95543  2.54737  2.34803  4.24108  3.37624  3.14298  3.68473  2.38711  3.24196  4.03701  2.61469  3.80143  2.74957  2.62630  2.63173  2.11417  3.32166  5.43766  4.07186    740 - -
          2.68618  4.42225  2.77519  2.73123  3.46354  2.40513  3.72494  3.29354  2.67741  2.69355  4.24690  2.90347  2.73739  3.18146  2.89801  2.37887  2.77519  2.98518  4.58477  3.61503
          0.02595  4.06053  4.78288  0.61958  0.77255  0.48576  0.95510
    429   2.52470  4.36877  3.60674  3.37256  4.14647  3.20058  4.37403  3.29704  3.31926  3.15374  4.19537  3.54819  3.92066  3.70549  3.56613  2.72850  0.88875  2.97134  5.56744  4.36436    741 - -
          2.68618  4.42225  2.77519  2.73123  3.46354  2.40513  3.72494  3.29354  2.67741  2.69355  4.24690  2.90347  2.73739  3.18146  2.89801  2.37887  2.77519  2.98518  4.58477  3.61503
          0.02595  4.06053  4.78288  0.61958  0.77255  0.48576  0.95510
    430   2.69115  5.05965  2.75380  2.15133  4.37260  3.38215  3.61934  3.81820  2.20882  3.34525  4.13674  2.87357  2.88254  2.08453  2.78295  2.46344  2.92622  3.43883  5.51362  4.14564    742 - -
          2.68618  4.42225  2.77519  2.73123  3.46354  2.40513  3.72494  3.29354  2.67741  2.69355  4.24690  2.90347  2.73739  3.18146  2.89801  2.37887  2.77519  2.98518  4.58477  3.61503
          0.02595  4.06053  4.78288  0.61958  0.77255  0.48576  0.95510
    431   2.76344  4.28174  4.06977  3.53808  3.45438  3.85075  4.30253  1.64737  3.43919  2.25085  3.36394  3.82125  2.85934  3.72644  3.69844  3.17514  3.03143  1.60155  5.10749  3.89820    743 - -
          2.68618  4.42225  2.77519  2.73123  3.46354  2.40513  3.72494  3.29354  2.67741  2.69355  4.24690  2.90347  2.73739  3.18146  2.89801  2.37887  2.77519  2.98518  4.58477  3.61503
          0.02595  4.06053  4.78288  0.61958  0.77255  0.48576  0.95510
    432   3.52946  4.94183  4.12101  3.88915  2.32500  4.05324  3.72251  3.51369  3.74150  2.91809  4.16980  3.96248  4.52432  4.00166  3.88505  3.64594  3.81797  3.39360  3.97474  0.70240    744 - -
          2.68618  4.42225  2.77519  2.73123  3.46354  2.40513  3.72494  3.29354  2.67741  2.69355  4.24690  2.90347  2.73739  3.18146  2.89801  2.37887  2.77519  2.98518  4.58477  3.61503
          0.02595  4.06053  4.78288  0.61958  0.77255  0.48576  0.95510
    433   2.75722  2.98710  3.39788  2.77407  4.04667  3.54520  3.69957  3.40185  2.02454  3.02434  3.89572  3.19219  3.95047  2.88395  1.64577  2.84788  2.98699  3.11867  5.25214  4.02170    745 - -
          2.68618  4.42225  2.77519  2.73123  3.46354  2.40513  3.72494  3.29354  2.67741  2.69355  4.24690  2.90347  2.73739  3.18146  2.89801  2.37887  2.77519  2.98518  4.58477  3.61503
          0.02595  4.06053  4.78288  0.61958  0.77255  0.48576  0.95510
    434   3.39509  4.74479  4.61923  4.21612  1.09490  4.34314  4.00267  2.62252  4.05703  1.73317  3.31291  4.24277  4.66142  4.16391  4.15938  3.74312  3.64391  2.67269  4.20991  2.58319    746 - -
          2.68618  4.42225  2.77519  2.73123  3.46354  2.40513  3.72494  3.29354  2.67741  2.69355  4.24690  2.90347  2.73739  3.18146  2.89801  2.37887  2.77519  2.98518  4.58477  3.61503
          0.02595  4.06053  4.78288  0.61958  0.77255  0.48576  0.95510
    435   3.22884  5.04713  3.73977  3.21639  4.44995  3.67563  3.97707  4.00806  2.33572  3.48994  4.48858  3.55998  4.17211  3.19099  0.72577  3.30602  3.48392  3.72471  5.45855  4.34010    747 - -
          2.68618  4.42225  2.77519  2.73123  3.46354  2.40513  3.72494  3.29354  2.67741  2.69355  4.24690  2.90347  2.73739  3.18146  2.89801  2.37887  2.77519  2.98518  4.58477  3.61503
          0.02595  4.06053  4.78288  0.61958  0.77255  0.48576  0.95510
    436   2.33062  3.66186  3.19869  2.64578  3.79989  3.40422  3.72930  3.18157  2.39436  2.84660  3.69999  3.10028  3.84006  2.94297  2.68905  2.43067  2.18018  2.89328  5.14844  3.87295    748 - -
          2.68618  4.42225  2.77519  2.73123  3.46354  2.40513  3.72494  3.29354  2.67741  2.69355  4.24690  2.90347  2.73739  3.18146  2.89801  2.37887  2.77519  2.98518  4.58477  3.61503
          0.02595  4.06053  4.78288  0.61958  0.77255  0.48576  0.95510
    437   3.15328  5.11567  3.34118  2.93250  4.54536  3.61787  3.87719  3.98751  0.80690  3.51351  4.46865  3.34720  4.10807  3.06076  2.48556  3.18520  3.39444  3.68608  5.52552  4.36725    749 - -
          2.68618  4.42225  2.77519  2.73123  3.46354  2.40513  3.72494  3.29354  2.67741  2.69355  4.24690  2.90347  2.73739  3.18146  2.89801  2.37887  2.77519  2.98518  4.58477  3.61503
          0.02595  4.06053  4.78288  0.61958  0.77255  0.48576  0.95510
    438   2.87118  5.41023  1.77690  1.97323  4.72026  2.27263  3.73941  4.22596  2.68916  3.72155  4.53758  2.12361  3.84428  2.88950  3.25827  2.77973  3.14576  3.79763  5.88437  4.40585    750 - -
          2.68618  4.42225  2.77519  2.73123  3.46354  2.40513  3.72494  3.29354  2.67741  2.69355  4.24690  2.90347  2.73739  3.18146  2.89801  2.37887  2.77519  2.98518  4.58477  3.61503
          0.02595  4.06053  4.78288  0.61958  0.77255  0.48576  0.95510
    439   2.04627  4.68874  2.93698  2.50965  4.16048  2.38569  3.73593  3.57675  2.29270  3.18517  4.00359  2.68749  3.80015  2.90194  2.97684  2.61083  2.57769  3.20669  5.41939  4.09994    751 - -
          2.68618  4.42225  2.77519  2.73123  3.46354  2.40513  3.72494  3.29354  2.67741  2.69355  4.24690  2.90347  2.73739  3.18146  2.89801  2.37887  2.77519  2.98518  4.58477  3.61503
          0.02595  4.06053  4.78288  0.61958  0.77255  0.48576  0.95510
    440   2.27771  4.24790  3.36664  3.03652  4.31496  2.25134  4.14945  3.73340  3.09501  3.40279  4.21993  3.26429  3.72372  3.39255  3.44401  1.45412  2.03071  3.20435  5.63869  4.40660    752 - -
          2.68618  4.42225  2.77519  2.73123  3.46354  2.40513  3.72494  3.29354  2.67741  2.69355  4.24690  2.90347  2.73739  3.18146  2.89801  2.37887  2.77519  2.98518  4.58477  3.61503
          0.02595  4.06053  4.78288  0.61958  0.77255  0.48576  0.95510
    441   3.13871  4.52097  4.42630  3.94002  1.37555  4.13342  3.76414  2.78247  3.79918  2.19469  2.75919  3.97668  4.45251  3.91361  3.92292  3.45178  3.36437  2.71832  4.03025  1.94301    753 - -
          2.68618  4.42225  2.77519  2.73123  3.46354  2.40513  3.72494  3.29354  2.67741  2.69355  4.24690  2.90347  2.73739  3.18146  2.89801  2.37887  2.77519  2.98518  4.58477  3.61503
          0.02595  4.06053  4.78288  0.61958  0.77255  0.48576  0.95510
    442   2.51755  4.34439  4.45825  3.96255  3.63761  4.08979  4.72746  1.72925  3.85862  2.27771  3.47890  4.18574  4.51004  4.14947  4.09378  3.46380  3.20326  1.07164  5.44047  4.22652    754 - -
          2.68618  4.42225  2.77519  2.73123  3.46354  2.40513  3.72494  3.29354  2.67741  2.69355  4.24690  2.90347  2.73739  3.18146  2.89801  2.37887  2.77519  2.98518  4.58477  3.61503
          0.02595  4.06053  4.78288  0.61958  0.77255  0.48576  0.95510
    443   2.92475  5.18051  3.21922  2.62102  4.59558  3.59140  3.60499  3.97451  1.68032  3.42429  4.25080  2.64940  3.96642  2.46487  1.64976  2.90283  3.11018  3.62158  5.49483  4.25798    755 - -
          2.68618  4.42225  2.77519  2.73123  3.46354  2.40513  3.72494  3.29354  2.67741  2.69355  4.24690  2.90347  2.73739  3.18146  2.89801  2.37887  2.77519  2.98518  4.58477  3.61503
          0.02595  4.06053  4.78288  0.61958  0.77255  0.48576  0.95510
    444   3.32098  4.64755  4.85893  4.33264  3.16585  4.57254  4.91163  1.70796  4.15391  0.94063  2.98519  4.59258  4.78550  4.33342  4.29378  3.94933  3.55678  2.11180  5.24519  4.11390    756 - -
          2.68618  4.42225  2.77519  2.73123  3.46354  2.40513  3.72494  3.29354  2.67741  2.69355  4.24690  2.90347  2.73739  3.18146  2.89801  2.37887  2.77519  2.98518  4.58477  3.61503
          0.02595  4.06053  4.78288  0.61958  0.77255  0.48576  0.95510
    445   2.83339  5.08860  2.94011  2.50445  4.43056  3.47815  3.64712  3.87448  2.18640  3.37931  4.20911  2.60712  3.91346  1.64159  2.23714  2.82141  3.05636  3.51956  5.49334  4.19129    757 - -
          2.68618  4.42225  2.77519  2.73123  3.46354  2.40513  3.72494  3.29354  2.67741  2.69355  4.24690  2.90347  2.73739  3.18146  2.89801  2.37887  2.77519  2.98518  4.58477  3.61503
          0.02595  4.06053  4.78288  0.61958  0.77255  0.48576  0.95510
    446   2.29229  4.23774  3.41857  3.12264  4.27767  3.01368  4.20328  3.64177  3.14477  3.37297  4.22650  3.31549  3.74551  3.46876  3.45850  1.20270  2.04183  3.14723  5.63150  4.39648    758 - -
          2.68618  4.42225  2.77519  2.73123  3.46354  2.40513  3.72494  3.29354  2.67741  2.69355  4.24690  2.90347  2.73739  3.18146  2.89801  2.37887  2.77519  2.98518  4.58477  3.61503
          0.02595  4.06053  4.78288  0.61958  0.77255  0.48576  0.95510
    447   2.76798  5.12218  2.56906  1.55678  4.38587  3.34675  2.70314  3.88643  2.48041  3.42476  4.24222  2.84731  3.84565  2.83257  2.93559  2.41890  3.02057  3.51226  5.57875  4.18061    759 - -
          2.68618  4.42225  2.77519  2.73123  3.46354  2.40513  3.72494  3.29354  2.67741  2.69355  4.24690  2.90347  2.73739  3.18146  2.89801  2.37887  2.77519  2.98518  4.58477  3.61503
          0.02595  4.06053  4.78288  0.61958  0.77255  0.48576  0.95510
    448   3.53287  4.81672  4.62347  4.26367  1.61552  4.32406  3.59350  3.19829  4.07250  2.51880  3.78780  4.09826  4.65350  4.11517  4.12840  3.71713  3.76411  3.14499  1.34602  2.04950    760 - -
          2.68618  4.42225  2.77519  2.73123  3.46354  2.40513  3.72494  3.29354  2.67741  2.69355  4.24690  2.90347  2.73739  3.18146  2.89801  2.37887  2.77519  2.98518  4.58477  3.61503
          0.02595  4.06053  4.78288  0.61958  0.77255  0.48576  0.95510
    449   3.09852  5.20913  3.50259  2.83676  4.67523  3.70102  3.64288  4.02185  1.14429  3.45496  4.32853  3.23490  4.07096  2.77746  1.74315  3.09132  3.26300  3.70269  5.48635  4.32493    761 - -
          2.68618  4.42225  2.77519  2.73123  3.46354  2.40513  3.72494  3.29354  2.67741  2.69355  4.24690  2.90347  2.73739  3.18146  2.89801  2.37887  2.77519  2.98518  4.58477  3.61503
          0.02595  4.06053  4.78288  0.61958  0.77255  0.48576  0.95510
    450   2.05808  4.28865  3.30082  2.97230  4.29934  3.03210  4.10808  3.71253  3.03384  3.38153  4.20613  3.23580  2.45434  3.34272  3.39202  1.36006  2.76165  3.20445  5.62031  4.37439    762 - -
          2.68618  4.42225  2.77519  2.73123  3.46354  2.40513  3.72494  3.29354  2.67741  2.69355  4.24690  2.90347  2.73739  3.18146  2.89801  2.37887  2.77519  2.98518  4.58477  3.61503
          0.02595  4.06053  4.78288  0.61958  0.77255  0.48576  0.95510
    451   3.50712  4.85492  4.49709  4.25080  0.74774  4.14556  3.97443  3.01168  4.15407  2.33996  3.71619  4.23594  4.60258  4.27100  4.22713  3.76493  3.80969  3.01560  4.17429  2.52042    763 - -
          2.68618  4.42225  2.77519  2.73123  3.46354  2.40513  3.72494  3.29354  2.67741  2.69355  4.24690  2.90347  2.73739  3.18146  2.89801  2.37887  2.77519  2.98518  4.58477  3.61503
          0.02595  4.06053  4.78288  0.61958  0.77255  0.48576  0.95510
    452   3.12084  5.22213  3.56369  2.86335  4.69944  3.72247  3.63746  4.03550  1.38053  3.45997  4.33466  3.25195  4.08286  2.77077  1.38656  3.11289  3.27745  3.71901  5.48452  4.33447    764 - -
          2.68618  4.42225  2.77519  2.73123  3.46354  2.40513  3.72494  3.29354  2.67741  2.69355  4.24690  2.90347  2.73739  3.18146  2.89801  2.37887  2.77519  2.98518  4.58477  3.61503
          0.02595  4.06053  4.78288  0.61958  0.77255  0.48576  0.95510
    453   2.89052  4.88639  2.82993  2.73648  4.28066  3.31912  4.08922  4.03593  3.01115  3.66240  4.61957  0.86361  3.98197  3.36561  3.36938  2.95261  3.28062  3.63885  5.56515  4.21806    765 - -
          2.68618  4.42225  2.77519  2.73123  3.46354  2.40513  3.72494  3.29354  2.67741  2.69355  4.24690  2.90347  2.73739  3.18146  2.89801  2.37887  2.77519  2.98518  4.58477  3.61503
          0.02595  4.06053  4.78288  0.61958  0.77255  0.48576  0.95510
    454   3.02014  4.74195  3.64830  3.51733  4.48995  3.41901  4.57609  4.08785  3.59154  3.69259  4.75301  3.80327  0.54197  3.97450  3.81246  3.19437  3.47724  3.71105  5.62099  4.61440    766 - -
          2.68618  4.42225  2.77519  2.73123  3.46354  2.40513  3.72494  3.29354  2.67741  2.69355  4.24690  2.90347  2.73739  3.18146  2.89801  2.37887  2.77519  2.98518  4.58477  3.61503
          0.02595  4.06053  4.78288  0.61958  0.77255  0.48576  0.95510
    455   3.66682  4.97117  4.39078  4.14613  2.88400  3.95108  4.15101  3.70263  3.86647  3.06330  4.32705  4.25824  4.48528  4.24427  3.96040  3.86857  3.97761  3.59804  0.57850  2.87690    767 - -
          2.68618  4.42225  2.77519  2.73123  3.46354  2.40513  3.72494  3.29354  2.67741  2.69355  4.24690  2.90347  2.73739  3.18146  2.89801  2.37887  2.77519  2.98518  4.58477  3.61503
          0.02595  4.06053  4.78288  0.61958  0.77255  0.48576  0.95510
    456   2.52470  4.36877  3.60674  3.37256  4.14647  3.20058  4.37403  3.29704  3.31926  3.15374  4.19537  3.54819  3.92066  3.70549  3.56613  2.72850  0.88875  2.97134  5.56744  4.36436    768 - -
          2.68618  4.42225  2.77519  2.73123  3.46354  2.40513  3.72494  3.29354  2.67741  2.69355  4.24690  2.90347  2.73739  3.18146  2.89801  2.37887  2.77519  2.98518  4.58477  3.61503
          0.02595  4.06053  4.78288  0.61958  0.77255  0.48576  0.95510
    457   2.84912  4.97072  3.07490  2.66696  4.45356  3.46204  3.73274  3.86163  1.17783  3.40872  4.27492  3.11052  3.95379  2.89128  2.47249  2.52246  3.11314  3.50595  5.51496  4.25485    769 - -
          2.68618  4.42225  2.77519  2.73123  3.46354  2.40513  3.72494  3.29354  2.67741  2.69355  4.24690  2.90347  2.73739  3.18146  2.89801  2.37887  2.77519  2.98518  4.58477  3.61503
          0.02595  4.06053  4.78288  0.61958  0.77255  0.48576  0.95510
    458   3.00439  5.59603  1.37296  1.46417  4.88044  3.25165  3.81022  4.40759  2.84493  3.90232  4.76135  2.71277  3.88229  2.97866  3.45240  2.87897  3.29607  3.97489  6.04974  4.53505    770 - -
          2.68618  4.42225  2.77519  2.73123  3.46354  2.40513  3.72494  3.29354  2.67741  2.69355  4.24690  2.90347  2.73739  3.18146  2.89801  2.37887  2.77519  2.98518  4.58477  3.61503
          0.02595  4.06053  4.78288  0.61958  0.77255  0.48576  0.95510
    459   3.14061  4.45325  4.85487  4.36807  3.57301  4.48420  5.07653  1.07183  4.24822  2.05538  3.37722  4.58110  4.79760  4.51111  4.43926  3.88149  3.40973  1.39168  5.56521  4.36303    771 - -
          2.68618  4.42225  2.77519  2.73123  3.46354  2.40513  3.72494  3.29354  2.67741  2.69355  4.24690  2.90347  2.73739  3.18146  2.89801  2.37887  2.77519  2.98518  4.58477  3.61503
          0.02595  4.06053  4.78288  0.61958  0.77255  0.48576  0.95510
    460   2.98047  5.47984  2.00472  1.08398  4.77928  3.27346  3.81350  4.28344  2.80520  3.80921  4.67220  2.75568  3.88956  2.98404  3.36958  2.87768  3.26943  3.87435  5.95397  4.48380    772 - -
          2.68618  4.42225  2.77519  2.73123  3.46354  2.40513  3.72494  3.29354  2.67741  2.69355  4.24690  2.90347  2.73739  3.18146  2.89801  2.37887  2.77519  2.98518  4.58477  3.61503
          0.02595  4.06053  4.78288  0.61958  0.77255  0.48576  0.95510
    461   2.69608  3.31080  3.96061  3.41542  2.46539  3.71390  3.82114  2.68871  3.30932  2.39519  3.35572  3.62642  4.10505  3.53831  3.52877  2.67756  2.94177  2.49440  4.37362  1.80691    773 - -
          2.68618  4.42225  2.77519  2.73123  3.46354  2.40513  3.72494  3.29354  2.67741  2.69355  4.24690  2.90347  2.73739  3.18146  2.89801  2.37887  2.77519  2.98518  4.58477  3.61503
          0.02595  4.06053  4.78288  0.61958  0.77255  0.48576  0.95510
    462   3.31975  4.64551  4.86097  4.33442  3.16786  4.57324  4.91329  1.69643  4.15650  0.94675  2.98671  4.59380  4.78603  4.33546  4.29619  3.94983  3.55553  2.10713  5.24684  4.11593    774 - -
          2.68618  4.42225  2.77519  2.73123  3.46354  2.40513  3.72494  3.29354  2.67741  2.69355  4.24690  2.90347  2.73739  3.18146  2.89801  2.37887  2.77519  2.98518  4.58477  3.61503
          0.02595  4.06053  4.78288  0.61958  0.77255  0.48576  0.95510
    463   3.13732  4.44168  4.87509  4.38420  3.59613  4.50079  5.09281  1.15727  4.27182  2.08493  3.39607  4.59521  4.80790  4.53234  4.46341  3.89533  3.40426  1.26047  5.58224  4.37948    775 - -
          2.68618  4.42225  2.77519  2.73123  3.46354  2.40513  3.72494  3.29354  2.67741  2.69355  4.24690  2.90347  2.73739  3.18146  2.89801  2.37887  2.77519  2.98518  4.58477  3.61503
          0.02595  4.06053  4.78288  0.61958  0.77255  0.48576  0.95510
    464   0.77331  4.29613  3.66298  3.46767  4.24882  3.11475  4.46616  3.40317  3.48902  3.27571  4.29012  3.56671  3.87218  3.81359  3.72377  2.64647  2.93710  3.02467  5.65699  4.47956    776 - -
          2.68618  4.42225  2.77519  2.73123  3.46354  2.40513  3.72494  3.29354  2.67741  2.69355  4.24690  2.90347  2.73739  3.18146  2.89801  2.37887  2.77519  2.98518  4.58477  3.61503
          0.02595  4.06053  4.78288  0.61958  0.77255  0.48576  0.95510
    465   2.87583  5.12831  2.83711  2.49486  4.51328  3.44854  3.69198  3.96253  1.44696  3.47182  4.31378  2.06155  3.92783  2.83906  2.55537  2.85781  3.11642  3.59636  5.56616  4.25905    777 - -
          2.68618  4.42225  2.77519  2.73123  3.46354  2.40513  3.72494  3.29354  2.67741  2.69355  4.24690  2.90347  2.73739  3.18146  2.89801  2.37887  2.77519  2.98518  4.58477  3.61503
          0.02595  4.06053  4.78288  0.61958  0.77255  0.48576  0.95510
    466   2.89052  4.88639  2.82993  2.73648  4.28066  3.31912  4.08922  4.03593  3.01115  3.66240  4.61957  0.86361  3.98197  3.36561  3.36938  2.95261  3.28062  3.63885  5.56515  4.21806    778 - -
          2.68618  4.42225  2.77519  2.73123  3.46354  2.40513  3.72494  3.29354  2.67741  2.69355  4.24690  2.90347  2.73739  3.18146  2.89801  2.37887  2.77519  2.98518  4.58477  3.61503
          0.02595  4.06053  4.78288  0.61958  0.77255  0.48576  0.95510
    467   2.49524  4.43573  3.22636  2.73583  3.83865  3.32372  3.82332  2.74866  2.71373  2.89359  3.75688  2.79700  3.83160  3.05555  3.10654  1.95772  2.15507  2.87984  5.20790  3.93782    779 - -
          2.68618  4.42225  2.77519  2.73123  3.46354  2.40513  3.72494  3.29354  2.67741  2.69355  4.24690  2.90347  2.73739  3.18146  2.89801  2.37887  2.77519  2.98518  4.58477  3.61503
          0.02595  4.06053  4.78288  0.61958  0.77255  0.48576  0.95510
    468   2.48681  4.34364  4.32607  3.81671  3.51471  4.01215  4.56269  1.98796  3.69712  1.82476  3.38220  4.06175  4.42332  3.98761  3.93191  3.36964  3.16119  1.24741  5.28640  4.08139    780 - -
          2.68618  4.42225  2.77519  2.73123  3.46354  2.40513  3.72494  3.29354  2.67741  2.69355  4.24690  2.90347  2.73739  3.18146  2.89801  2.37887  2.77519  2.98518  4.58477  3.61503
          0.02595  4.06053  4.78288  0.61958  0.77255  0.48576  0.95510
    469   2.78368  4.24643  4.19363  3.63647  2.92823  3.92793  4.31057  1.95540  3.54132  2.17719  3.28933  3.89562  4.29377  3.79113  3.77205  3.23732  2.27117  1.49589  5.02184  3.81434    781 - -
          2.68618  4.42225  2.77519  2.73123  3.46354  2.40513  3.72494  3.29354  2.67741  2.69355  4.24690  2.90347  2.73739  3.18146  2.89801  2.37887  2.77519  2.98518  4.58477  3.61503
          0.02595  4.06053  4.78288  0.61958  0.77255  0.48576  0.95510
    470   2.58672  4.27082  3.53643  2.97089  2.95418  3.57249  3.84188  2.72080  2.88957  2.04111  3.36453  3.35123  3.95921  3.20352  2.84218  2.30867  2.82434  2.34443  4.84550  3.60087    782 - -
          2.68618  4.42225  2.77519  2.73123  3.46354  2.40513  3.72494  3.29354  2.67741  2.69355  4.24690  2.90347  2.73739  3.18146  2.89801  2.37887  2.77519  2.98518  4.58477  3.61503
          0.02739  4.00706  4.72940  0.61958  0.77255  0.48576  0.95510
    471   2.37034  4.78535  2.79690  2.20257  4.18634  2.90912  3.67890  3.61573  2.50448  3.20600  4.01625  2.49453  3.78181  2.83310  2.97057  2.35749  2.36045  3.24708  5.43091  4.08460    783 - -
          2.68618  4.42225  2.77519  2.73123  3.46354  2.40513  3.72494  3.29354  2.67741  2.69355  4.24690  2.90347  2.73739  3.18146  2.89801  2.37887  2.77519  2.98518  4.58477  3.61503
          0.02739  4.00706  4.72940  0.61958  0.77255  0.48576  0.95510
    472   2.87312  5.41104  1.47258  1.93815  4.71490  3.23888  3.73192  4.22217  2.70102  3.72248  4.54850  2.38968  3.82887  2.88755  3.27592  2.40856  3.15207  3.79699  5.88851  4.40401    784 - -
          2.68618  4.42225  2.77519  2.73123  3.46354  2.40513  3.72494  3.29354  2.67741  2.69355  4.24690  2.90347  2.73739  3.18146  2.89801  2.37887  2.77519  2.98518  4.58477  3.61503
          0.02739  4.00706  4.72940  0.61958  0.77255  0.48576  0.95510
    473   2.56872  4.42754  3.25573  2.69717  2.86046  3.48415  3.72124  2.96617  2.62984  2.47166  3.52947  3.14696  3.87363  2.71021  2.76138  2.42829  2.55978  2.72007  4.98392  3.71838    785 - -
          2.68618  4.42225  2.77519  2.73123  3.46354  2.40513  3.72494  3.29354  2.67741  2.69355  4.24690  2.90347  2.73739  3.18146  2.89801  2.37887  2.77519  2.98518  4.58477  3.61503
          0.02739  4.00706  4.72940  0.61958  0.77255  0.48576  0.95510
    474   2.67544  4.74117  3.16341  2.59746  4.03256  3.03604  3.65210  3.40335  2.09301  3.02231  3.87098  3.06421  3.87500  2.82285  1.99036  2.74001  2.90652  2.50892  5.25856  3.98805    786 - -
          2.68618  4.42225  2.77519  2.73123  3.46354  2.40513  3.72494  3.29354  2.67741  2.69355  4.24690  2.90347  2.73739  3.18146  2.89801  2.37887  2.77519  2.98518  4.58477  3.61503
          0.02739  4.00706  4.72940  0.61958  0.77255  0.48576  0.95510
    475   2.61285  4.92599  2.51490  2.32648  4.26885  3.32309  3.63072  3.71379  2.43185  3.27233  4.06732  2.86002  3.15714  2.32123  2.91020  2.14221  2.64683  3.33608  5.47090  4.09920    787 - -
          2.68618  4.42225  2.77519  2.73123  3.46354  2.40513  3.72494  3.29354  2.67741  2.69355  4.24690  2.90347  2.73739  3.18146  2.89801  2.37887  2.77519  2.98518  4.58477  3.61503
          0.02739  4.00706  4.72940  0.61958  0.77255  0.48576  0.95510
    476   2.56293  4.39992  2.89324  2.72147  3.57484  3.11240  3.75163  2.53755  2.69653  2.42414  3.51070  3.16847  3.35822  3.01817  3.09033  2.73148  2.80130  2.29538  4.99110  3.73272    788 - -
          2.68618  4.42225  2.77519  2.73123  3.46354  2.40513  3.72494  3.29354  2.67741  2.69355  4.24690  2.90347  2.73739  3.18146  2.89801  2.37887  2.77519  2.98518  4.58477  3.61503
          0.02739  4.00706  4.72940  0.61958  0.77255  0.48576  0.95510
    477   2.61425  4.91808  2.76243  2.04959  4.23589  2.98170  3.62138  3.67553  2.41320  3.23829  4.03560  2.86769  3.26277  2.51579  2.88500  2.38397  2.50090  3.30808  5.44181  4.07638    789 - -
          2.68618  4.42225  2.77519  2.73123  3.46354  2.40513  3.72494  3.29354  2.67741  2.69355  4.24690  2.90347  2.73739  3.18146  2.89801  2.37887  2.77519  2.98518  4.58477  3.61503
          0.02739  4.00706  4.72940  0.61958  0.77255  0.48576  0.95510
    478   2.50493  4.59637  2.96784  2.55901  4.13476  3.24324  3.76733  3.55149  2.58099  3.16989  3.99701  3.01330  3.13651  2.58209  2.99423  1.73750  2.53303  3.17274  5.40903  4.10312    790 - -
          2.68618  4.42225  2.77519  2.73123  3.46354  2.40513  3.72494  3.29354  2.67741  2.69355  4.24690  2.90347  2.73739  3.18146  2.89801  2.37887  2.77519  2.98518  4.58477  3.61503
          0.02739  4.00706  4.72940  0.61958  0.77255  0.48576  0.95510
    479   2.45150  5.08356  2.27006  2.07462  4.41798  3.28836  3.66723  3.87962  2.52822  3.42212  4.22434  2.46903  3.79679  2.80981  3.04002  1.96518  2.96374  3.48743  5.61187  4.20505    791 - -
          2.68618  4.42225  2.77519  2.73123  3.46354  2.40513  3.72494  3.29354  2.67741  2.69355  4.24690  2.90347  2.73739  3.18146  2.89801  2.37887  2.77519  2.98518  4.58477  3.61503
          0.02739  4.00706  4.72940  0.61958  0.77255  0.48576  0.95510
    480   2.26049  4.88416  2.62259  2.35895  4.19293  2.84906  3.60671  3.62688  2.20540  3.19405  3.99011  2.88651  3.78168  2.74164  2.62447  2.60223  2.59412  3.26558  5.39996  4.04323    792 - -
          2.68618  4.42225  2.77519  2.73123  3.46354  2.40513  3.72494  3.29354  2.67741  2.69355  4.24690  2.90347  2.73739  3.18146  2.89801  2.37887  2.77519  2.98518  4.58477  3.61503
          0.08764  4.00706  2.72235  0.61958  0.77255  0.48576  0.95510
    481   2.15582  4.44568  2.98221  2.63285  4.18461  3.11295  3.85489  3.59223  2.72442  3.23663  4.06094  2.13804  3.72636  3.05055  3.13532  2.00713  2.40255  3.16278  5.47599  4.18338    793 - -
          2.68633  4.42240  2.77520  2.73095  3.46368  2.40452  3.72509  3.29369  2.67755  2.69357  4.24645  2.90361  2.73741  3.18161  2.89815  2.37901  2.77520  2.98533  4.58491  3.61486
          0.26004  1.88298  2.56601  1.62489  0.21932  0.54350  0.86920
    482   2.46787  3.21298  3.35191  2.80698  3.82371  3.28033  3.77564  3.19171  2.51145  2.87746  3.75250  3.17020  3.80049  3.00989  1.94668  2.35098  2.78634  2.88112  5.15780  3.90838    810 - -
          2.68618  4.42225  2.77519  2.73123  3.46354  2.40513  3.72494  3.29354  2.67741  2.69355  4.24690  2.90347  2.73739  3.18146  2.89801  2.37887  2.77519  2.98518  4.58477  3.61503
          0.03120  3.87863  4.60097  0.61958  0.77255  0.60436  0.79060
    483   2.24600  4.23425  3.09189  2.81603  4.22973  2.46702  4.00170  3.67162  2.93270  3.32400  4.14785  3.10930  2.90770  3.23647  3.29653  1.50004  2.69674  3.15806  5.54228  4.28772    811 - -
          2.68618  4.42225  2.77519  2.73123  3.46354  2.40513  3.72494  3.29354  2.67741  2.69355  4.24690  2.90347  2.73739  3.18146  2.89801  2.37887  2.77519  2.98518  4.58477  3.61503
          0.03120  3.87863  4.60097  0.61958  0.77255  0.60436  0.79060
    484   2.41244  5.05418  2.19958  1.74658  4.39319  3.22863  3.65622  3.84150  2.54784  3.40413  4.22405  2.74470  3.76627  2.81053  3.06205  2.32945  2.96665  3.45797  5.60566  4.19657    812 - -
          2.68618  4.42225  2.77519  2.73123  3.46354  2.40513  3.72494  3.29354  2.67741  2.69355  4.24690  2.90347  2.73739  3.18146  2.89801  2.37887  2.77519  2.98518  4.58477  3.61503
          0.03120  3.87863  4.60097  0.61958  0.77255  0.60436  0.79060
    485   2.66279  5.01462  2.12487  2.21366  4.36567  2.49027  3.64166  3.82751  2.50538  3.37670  4.18715  2.76374  3.11965  2.43777  3.00754  2.63590  2.93295  3.43823  5.56872  4.16882    813 - -
          2.68618  4.42225  2.77519  2.73123  3.46354  2.40513  3.72494  3.29354  2.67741  2.69355  4.24690  2.90347  2.73739  3.18146  2.89801  2.37887  2.77519  2.98518  4.58477  3.61503
          0.09100  3.87863  2.71358  0.61958  0.77255  0.60436  0.79060
    486   2.20739  4.16995  3.05462  2.86779  4.22842  1.65870  4.06399  3.69587  3.03413  3.37641  4.21907  3.11909  3.61783  3.33124  3.36278  1.85059  2.68728  3.15578  5.55350  4.30406    814 - -
          2.68618  4.42225  2.77519  2.73123  3.46354  2.40513  3.72494  3.29354  2.67741  2.69355  4.24690  2.90347  2.73739  3.18146  2.89801  2.37887  2.77519  2.98518  4.58477  3.61503
          0.03309  3.82072  4.54307  0.61958  0.77255  0.64924  0.73907
    487   2.55447  4.63574  2.77413  2.48728  4.08828  3.19724  3.72218  3.57708  2.47743  3.18132  4.05308  2.94524  3.76426  2.17739  2.83458  1.91199  2.88097  3.21192  5.36626  4.03326    815 - -
          2.68618  4.42225  2.77519  2.73123  3.46354  2.40513  3.72494  3.29354  2.67741  2.69355  4.24690  2.90347  2.73739  3.18146  2.89801  2.37887  2.77519  2.98518  4.58477  3.61503
          0.03309  3.82072  4.54307  0.61958  0.77255  0.56857  0.83548
    488   2.48406  4.23245  3.46767  2.93870  3.49016  3.40695  3.86518  2.70146  2.86492  2.50629  3.02656  3.29610  3.23264  3.19011  3.19877  2.41203  2.77194  1.98466  4.95901  3.72434    816 - -
          2.68618  4.42225  2.77519  2.73123  3.46354  2.40513  3.72494  3.29354  2.67741  2.69355  4.24690  2.90347  2.73739  3.18146  2.89801  2.37887  2.77519  2.98518  4.58477  3.61503
          0.03120  3.87863  4.60097  0.61958  0.77255  0.41816  1.07370
    489   2.52370  3.43652  3.15294  2.68291  3.97806  2.84874  3.78937  3.37866  2.57742  3.03289  3.89089  3.10688  3.81867  1.72525  2.94464  2.63338  2.83800  3.04462  5.29028  4.00759    817 - -
          2.68618  4.42225  2.77519  2.73123  3.46354  2.40513  3.72494  3.29354  2.67741  2.69355  4.24690  2.90347  2.73739  3.18146  2.89801  2.37887  2.77519  2.98518  4.58477  3.61503
          0.02739  4.00706  4.72940  0.61958  0.77255  0.48576  0.95510
    490   2.36527  4.78816  2.82672  2.08457  4.13242  2.78225  3.65829  3.55454  2.47809  3.15230  3.96545  2.60116  3.78698  2.81253  2.94294  2.41132  2.84367  2.87215  5.38496  4.04180    818 - -
          2.68618  4.42225  2.77519  2.73123  3.46354  2.40513  3.72494  3.29354  2.67741  2.69355  4.24690  2.90347  2.73739  3.18146  2.89801  2.37887  2.77519  2.98518  4.58477  3.61503
          0.02739  4.00706  4.72940  0.61958  0.77255  0.48576  0.95510
    491   2.35087  4.86584  2.65072  2.37454  4.32870  2.82529  3.72813  3.77289  2.55150  3.35025  4.17176  1.82995  3.80408  2.56307  2.99855  2.65963  2.93951  3.38324  5.55180  4.19478    819 - -
          2.68618  4.42225  2.77519  2.73123  3.46354  2.40513  3.72494  3.29354  2.67741  2.69355  4.24690  2.90347  2.73739  3.18146  2.89801  2.37887  2.77519  2.98518  4.58477  3.61503
          0.02739  4.00706  4.72940  0.61958  0.77255  0.48576  0.95510
    492   3.21726  4.66561  4.15007  3.68776  1.87943  4.07794  2.70931  3.19062  3.56865  2.35459  3.77993  3.77199  4.41424  3.73034  3.76651  3.38282  3.43986  3.03417  3.78053  1.31954    820 - -
          2.68618  4.42225  2.77519  2.73123  3.46354  2.40513  3.72494  3.29354  2.67741  2.69355  4.24690  2.90347  2.73739  3.18146  2.89801  2.37887  2.77519  2.98518  4.58477  3.61503
          0.02739  4.00706  4.72940  0.61958  0.77255  0.48576  0.95510
    493   3.00295  5.52995  1.09882  1.89463  4.82276  3.22650  3.81764  4.34144  2.87471  3.86850  4.75219  2.70691  3.87089  2.99778  3.47801  2.88419  3.30451  3.92647  6.01254  4.51582    821 - -
          2.68618  4.42225  2.77519  2.73123  3.46354  2.40513  3.72494  3.29354  2.67741  2.69355  4.24690  2.90347  2.73739  3.18146  2.89801  2.37887  2.77519  2.98518  4.58477  3.61503
          0.02739  4.00706  4.72940  0.61958  0.77255  0.48576  0.95510
    494   2.69103  4.19609  3.95544  3.40248  2.35696  3.73681  3.83785  2.16065  3.29733  2.29398  3.28139  3.62876  4.10459  3.52625  3.51553  2.63411  2.92504  2.41333  4.40531  2.25785    822 - -
          2.68618  4.42225  2.77519  2.73123  3.46354  2.40513  3.72494  3.29354  2.67741  2.69355  4.24690  2.90347  2.73739  3.18146  2.89801  2.37887  2.77519  2.98518  4.58477  3.61503
          0.02739  4.00706  4.72940  0.61958  0.77255  0.48576  0.95510
    495   3.37527  4.69204  4.52282  4.11155  1.26037  4.26616  3.58636  3.00088  3.96091  2.11097  3.61855  4.01826  4.57292  4.00906  4.04648  3.60361  3.59716  2.94153  3.77263  1.64497    823 - -
          2.68618  4.42225  2.77519  2.73123  3.46354  2.40513  3.72494  3.29354  2.67741  2.69355  4.24690  2.90347  2.73739  3.18146  2.89801  2.37887  2.77519  2.98518  4.58477  3.61503
          0.02739  4.00706  4.72940  0.61958  0.77255  0.48576  0.95510
    496   2.06953  4.70440  2.96023  2.50573  4.10924  3.33318  3.69500  3.50102  2.08510  3.12240  3.95114  2.68637  3.80896  2.86152  2.85629  2.63599  2.35030  3.15722  5.36056  4.05179    824 - -
          2.68634  4.42241  2.77491  2.73140  3.46370  2.40529  3.72511  3.29347  2.67742  2.69343  4.24645  2.90347  2.73742  3.18060  2.89801  2.37880  2.77536  2.98535  4.58493  3.61519
          0.16648  1.93428  4.72940  1.71726  0.19791  0.48576  0.95510
    497   2.74936  4.96345  2.81392  2.44419  4.17317  3.40075  3.08460  3.73013  2.33008  3.27756  4.11764  2.94982  3.86657  1.70872  2.69061  2.47771  2.99489  3.38613  5.38692  4.02366    834 - -
          2.68618  4.42225  2.77519  2.73123  3.46354  2.40513  3.72494  3.29354  2.67741  2.69355  4.24690  2.90347  2.73739  3.18146  2.89801  2.37887  2.77519  2.98518  4.58477  3.61503
          0.02739  4.00706  4.72940  0.61958  0.77255  0.48576  0.95510
    498   2.61068  4.73555  2.96215  2.30416  3.99757  3.40355  3.64854  3.38952  2.24555  2.69246  3.85019  2.97344  3.82320  2.81724  2.83778  2.07367  2.61983  3.08087  5.27187  3.96036    835 - -
          2.68618  4.42225  2.77519  2.73123  3.46354  2.40513  3.72494  3.29354  2.67741  2.69355  4.24690  2.90347  2.73739  3.18146  2.89801  2.37887  2.77519  2.98518  4.58477  3.61503
          0.02739  4.00706  4.72940  0.61958  0.77255  0.48576  0.95510
    499   2.37510  4.92055  2.35608  2.31080  4.40048  2.73513  3.71910  3.85896  2.59409  3.41864  4.22377  1.98362  3.78337  2.87142  3.09472  2.34941  2.93121  3.44466  5.61535  4.22863    836 - -
          2.68618  4.42225  2.77519  2.73123  3.46354  2.40513  3.72494  3.29354  2.67741  2.69355  4.24690  2.90347  2.73739  3.18146  2.89801  2.37887  2.77519  2.98518  4.58477  3.61503
          0.02739  4.00706  4.72940  0.61958  0.77255  0.48576  0.95510
    500   2.77784  5.14287  1.87565  2.21273  4.60262  1.82745  3.77876  4.10175  2.74735  3.64296  4.47434  2.35992  3.81811  2.94698  3.29274  2.73505  3.09169  3.66935  5.81531  4.37569    837 - -
          2.68618  4.42225  2.77519  2.73123  3.46354  2.40513  3.72494  3.29354  2.67741  2.69355  4.24690  2.90347  2.73739  3.18146  2.89801  2.37887  2.77519  2.98518  4.58477  3.61503
          0.20497  4.00706  1.78890  0.61958  0.77255  0.48576  0.95510
    501   2.67675  4.62453  3.25697  2.68628  3.88186  3.47569  3.65024  3.17659  2.07801  2.85593  3.75880  3.11617  3.88336  2.84693  2.06800  2.77990  2.90761  2.32691  5.15257  3.90669    838 - -
          2.68618  4.42225  2.77519  2.73123  3.46354  2.40513  3.72494  3.29354  2.67741  2.69355  4.24690  2.90347  2.73739  3.18146  2.89801  2.37887  2.77519  2.98518  4.58477  3.61503
          0.03263  3.83471  4.55706  0.61958  0.77255  0.40073  1.10815
    502   2.79204  5.16301  2.37528  1.54733  4.55161  2.24220  3.73905  4.02673  2.63382  3.56773  4.39743  2.48986  3.82834  2.89995  3.13512  2.74630  3.08041  3.62222  5.74301  4.32470    839 - -
          2.68618  4.42225  2.77519  2.73123  3.46354  2.40513  3.72494  3.29354  2.67741  2.69355  4.24690  2.90347  2.73739  3.18146  2.89801  2.37887  2.77519  2.98518  4.58477  3.61503
          0.02739  4.00706  4.72940  0.61958  0.77255  0.48576  0.95510
    503   3.20976  4.54058  4.80261  4.23695  3.13536  4.47931  4.80286  1.58868  4.10148  1.24780  2.23968  4.48848  4.68556  4.23792  4.23631  3.81953  3.43472  2.09630  5.16975  4.08797    840 - -
          2.68618  4.42225  2.77519  2.73123  3.46354  2.40513  3.72494  3.29354  2.67741  2.69355  4.24690  2.90347  2.73739  3.18146  2.89801  2.37887  2.77519  2.98518  4.58477  3.61503
          0.02739  4.00706  4.72940  0.61958  0.77255  0.48576  0.95510
    504   2.85848  5.20778  2.53185  1.80031  4.50545  3.35505  3.69373  3.96970  2.41474  3.48455  4.33548  2.85412  3.87373  1.70715  2.81108  2.81039  3.10823  3.60553  5.63643  4.26632    841 - -
          2.68618  4.42225  2.77519  2.73123  3.46354  2.40513  3.72494  3.29354  2.67741  2.69355  4.24690  2.90347  2.73739  3.18146  2.89801  2.37887  2.77519  2.98518  4.58477  3.61503
          0.02739  4.00706  4.72940  0.61958  0.77255  0.48576  0.95510
    505   2.88996  4.97602  3.19804  2.71849  4.36775  3.50934  3.69083  3.84439  2.11255  3.36150  4.23477  2.58820  3.96815  2.85396  1.30057  2.91910  3.12982  3.50626  5.42025  4.16935    842 - -
          2.68618  4.42225  2.77519  2.73123  3.46354  2.40513  3.72494  3.29354  2.67741  2.69355  4.24690  2.90347  2.73739  3.18146  2.89801  2.37887  2.77519  2.98518  4.58477  3.61503
          0.02739  4.00706  4.72940  0.61958  0.77255  0.48576  0.95510
    506   3.29431  4.67836  4.66897  4.13614  3.06686  4.45031  4.74329  2.20841  3.91813  0.86067  2.50572  4.42604  4.68077  4.14153  4.07811  3.81826  3.52812  2.32882  5.13274  3.99881    843 - -
          2.68618  4.42225  2.77519  2.73123  3.46354  2.40513  3.72494  3.29354  2.67741  2.69355  4.24690  2.90347  2.73739  3.18146  2.89801  2.37887  2.77519  2.98518  4.58477  3.61503
          0.02739  4.00706  4.72940  0.61958  0.77255  0.48576  0.95510
    507   3.13672  4.52049  4.52304  4.14539  3.46774  4.20875  4.85009  0.92531  3.97609  2.02827  3.38422  4.37208  4.62869  4.31166  4.15749  3.71861  3.43418  1.85850  5.38513  4.13382    844 - -
          2.68618  4.42225  2.77519  2.73123  3.46354  2.40513  3.72494  3.29354  2.67741  2.69355  4.24690  2.90347  2.73739  3.18146  2.89801  2.37887  2.77519  2.98518  4.58477  3.61503
          0.02739  4.00706  4.72940  0.61958  0.77255  0.48576  0.95510
    508   2.65164  4.97407  2.12411  2.28904  4.39628  3.26226  3.69305  3.85484  2.55440  3.41005  4.21273  2.34065  3.78726  2.83999  3.05627  2.06295  2.55653  3.45016  5.60199  4.20842    845 - -
          2.68618  4.42225  2.77519  2.73123  3.46354  2.40513  3.72494  3.29354  2.67741  2.69355  4.24690  2.90347  2.73739  3.18146  2.89801  2.37887  2.77519  2.98518  4.58477  3.61503
          0.02739  4.00706  4.72940  0.61958  0.77255  0.48576  0.95510
    509   2.27268  4.21757  3.35130  3.09561  4.26306  2.98000  4.19275  3.63403  3.13404  3.37253  4.23812  3.28706  3.72131  3.46449  3.43836  1.12167  2.37578  3.13588  5.62270  4.37796    846 - -
          2.68618  4.42225  2.77519  2.73123  3.46354  2.40513  3.72494  3.29354  2.67741  2.69355  4.24690  2.90347  2.73739  3.18146  2.89801  2.37887  2.77519  2.98518  4.58477  3.61503
          0.02739  4.00706  4.72940  0.61958  0.77255  0.48576  0.95510
    510   2.87003  5.00588  2.88921  2.54514  3.87788  3.47387  1.79058  3.74526  2.32367  3.26216  4.15660  3.03048  3.94144  2.23626  2.63597  2.87636  3.10687  3.43425  5.19300  3.75705    847 - -
          2.68618  4.42225  2.77519  2.73123  3.46354  2.40513  3.72494  3.29354  2.67741  2.69355  4.24690  2.90347  2.73739  3.18146  2.89801  2.37887  2.77519  2.98518  4.58477  3.61503
          0.02739  4.00706  4.72940  0.61958  0.77255  0.48576  0.95510
    511   3.04960  4.41011  4.66686  4.18570  3.56741  4.31663  4.92652  1.60457  4.05926  2.10094  3.39729  4.40902  4.67848  4.35134  4.27273  3.71120  3.33006  1.00372  5.50451  4.27785    848 - -
          2.68618  4.42225  2.77519  2.73123  3.46354  2.40513  3.72494  3.29354  2.67741  2.69355  4.24690  2.90347  2.73739  3.18146  2.89801  2.37887  2.77519  2.98518  4.58477  3.61503
          0.02739  4.00706  4.72940  0.61958  0.77255  0.48576  0.95510
    512   3.07332  5.20662  2.55172  0.84815  4.57053  3.36462  3.96540  4.05141  2.86327  3.64771  4.61766  3.01657  3.97615  3.17943  3.28469  3.04313  3.37918  3.72206  5.71676  4.44126    849 - -
          2.68618  4.42225  2.77519  2.73123  3.46354  2.40513  3.72494  3.29354  2.67741  2.69355  4.24690  2.90347  2.73739  3.18146  2.89801  2.37887  2.77519  2.98518  4.58477  3.61503
          0.02739  4.00706  4.72940  0.61958  0.77255  0.48576  0.95510
    513   1.72223  4.17341  3.61540  3.18380  3.85054  3.15628  4.12494  2.97079  3.14161  2.87619  3.79289  3.38957  3.80794  3.44308  3.44905  2.00863  2.75170  1.93323  5.29915  4.08037    850 - -
          2.68618  4.42225  2.77519  2.73123  3.46354  2.40513  3.72494  3.29354  2.67741  2.69355  4.24690  2.90347  2.73739  3.18146  2.89801  2.37887  2.77519  2.98518  4.58477  3.61503
          0.02739  4.00706  4.72940  0.61958  0.77255  0.48576  0.95510
    514   2.63612  4.80122  2.78122  2.44481  4.08835  3.31001  2.68777  3.65150  2.51387  3.23745  4.07188  2.55405  3.82113  2.89147  2.93122  1.80571  2.92240  3.29049  5.37470  3.99651    851 - -
          2.68618  4.42225  2.77519  2.73123  3.46354  2.40513  3.72494  3.29354  2.67741  2.69355  4.24690  2.90347  2.73739  3.18146  2.89801  2.37887  2.77519  2.98518  4.58477  3.61503
          0.02739  4.00706  4.72940  0.61958  0.77255  0.48576  0.95510
    515   3.09891  5.06416  3.28360  2.88216  4.48141  3.57189  3.83979  3.91957  0.86794  3.45620  4.41212  3.30005  4.06414  3.02488  2.46536  3.13309  3.34304  3.62038  5.48208  4.31500    852 - -
          2.68618  4.42225  2.77519  2.73123  3.46354  2.40513  3.72494  3.29354  2.67741  2.69355  4.24690  2.90347  2.73739  3.18146  2.89801  2.37887  2.77519  2.98518  4.58477  3.61503
          0.02739  4.00706  4.72940  0.61958  0.77255  0.48576  0.95510
    516   3.13672  4.52049  4.52304  4.14539  3.46774  4.20875  4.85009  0.92531  3.97609  2.02827  3.38422  4.37208  4.62869  4.31166  4.15749  3.71861  3.43418  1.85850  5.38513  4.13382    853 - -
          2.68618  4.42225  2.77519  2.73123  3.46354  2.40513  3.72494  3.29354  2.67741  2.69355  4.24690  2.90347  2.73739  3.18146  2.89801  2.37887  2.77519  2.98518  4.58477  3.61503
          0.02739  4.00706  4.72940  0.61958  0.77255  0.48576  0.95510
    517   2.84019  4.60055  3.54138  3.45875  4.59532  0.54866  4.56925  4.22917  3.65822  3.86596  4.84399  3.70591  3.99593  3.97187  3.87799  3.01623  3.33191  3.73153  5.65333  4.70232    854 - -
          2.68618  4.42225  2.77519  2.73123  3.46354  2.40513  3.72494  3.29354  2.67741  2.69355  4.24690  2.90347  2.73739  3.18146  2.89801  2.37887  2.77519  2.98518  4.58477  3.61503
          0.02739  4.00706  4.72940  0.61958  0.77255  0.48576  0.95510
    518   2.69903  4.74389  3.23828  2.74997  4.25944  3.38712  3.74663  3.70028  2.25889  3.27202  4.13665  3.15099  3.89734  2.92177  1.47940  2.15571  2.99580  3.33951  5.40702  4.14994    855 - -
          2.68618  4.42225  2.77519  2.73123  3.46354  2.40513  3.72494  3.29354  2.67741  2.69355  4.24690  2.90347  2.73739  3.18146  2.89801  2.37887  2.77519  2.98518  4.58477  3.61503
          0.02739  4.00706  4.72940  0.61958  0.77255  0.48576  0.95510
    519   2.41076  4.83431  2.90488  2.45058  4.12831  3.39054  3.05792  3.55777  2.36541  3.14382  3.97292  2.95511  3.82965  1.96671  2.76033  2.67981  2.62619  3.22538  5.35456  4.02903    856 - -
          2.68618  4.42225  2.77519  2.73123  3.46354  2.40513  3.72494  3.29354  2.67741  2.69355  4.24690  2.90347  2.73739  3.18146  2.89801  2.37887  2.77519  2.98518  4.58477  3.61503
          0.02739  4.00706  4.72940  0.61958  0.77255  0.48576  0.95510
    520   3.13672  4.52049  4.52304  4.14539  3.46774  4.20875  4.85009  0.92531  3.97609  2.02827  3.38422  4.37208  4.62869  4.31166  4.15749  3.71861  3.43418  1.85850  5.38513  4.13382    857 - -
          2.68618  4.42225  2.77519  2.73123  3.46354  2.40513  3.72494  3.29354  2.67741  2.69355  4.24690  2.90347  2.73739  3.18146  2.89801  2.37887  2.77519  2.98518  4.58477  3.61503
          0.02739  4.00706  4.72940  0.61958  0.77255  0.48576  0.95510
    521   1.20875  4.20009  3.75621  3.39327  3.90695  3.19040  4.31978  2.75957  3.32935  2.79181  3.84242  3.52962  3.88126  3.64834  3.59984  2.63077  2.83127  2.12100  5.45299  4.22953    858 - -
          2.68618  4.42225  2.77519  2.73123  3.46354  2.40513  3.72494  3.29354  2.67741  2.69355  4.24690  2.90347  2.73739  3.18146  2.89801  2.37887  2.77519  2.98518  4.58477  3.61503
          0.02739  4.00706  4.72940  0.61958  0.77255  0.48576  0.95510
    522   2.94583  5.45332  1.92762  1.17275  4.74833  3.24465  3.77944  4.25104  2.77105  3.77535  4.63479  2.72310  3.85837  2.94840  3.33869  2.84268  3.23329  3.84128  5.92491  4.45084    859 - -
          2.68618  4.42225  2.77519  2.73123  3.46354  2.40513  3.72494  3.29354  2.67741  2.69355  4.24690  2.90347  2.73739  3.18146  2.89801  2.37887  2.77519  2.98518  4.58477  3.61503
          0.02739  4.00706  4.72940  0.61958  0.77255  0.48576  0.95510
    523   2.75082  5.09054  2.58319  1.61560  4.40594  3.33855  3.66460  3.83849  2.42988  3.38600  4.21023  2.84351  3.83215  2.32846  2.86617  2.72203  2.60001  3.47214  5.57416  4.20023    860 - -
          2.68618  4.42225  2.77519  2.73123  3.46354  2.40513  3.72494  3.29354  2.67741  2.69355  4.24690  2.90347  2.73739  3.18146  2.89801  2.37887  2.77519  2.98518  4.58477  3.61503
          0.02739  4.00706  4.72940  0.61958  0.77255  0.48576  0.95510
    524   1.99636  4.20343  3.88543  3.43608  3.73181  3.41012  4.30038  2.38801  3.35941  2.59972  3.63642  3.62845  4.01014  3.66229  3.63391  2.80720  2.43929  1.45781  5.30504  4.09502    861 - -
          2.68618  4.42225  2.77519  2.73123  3.46354  2.40513  3.72494  3.29354  2.67741  2.69355  4.24690  2.90347  2.73739  3.18146  2.89801  2.37887  2.77519  2.98518  4.58477  3.61503
          0.02739  4.00706  4.72940  0.61958  0.77255  0.48576  0.95510
    525   3.29436  4.68018  4.66347  4.13328  3.06825  4.44638  4.74088  2.20852  3.91128  0.85460  2.54596  4.42283  4.68020  4.14003  4.07210  3.81657  3.52937  2.32707  5.13277  3.99349    862 - -
          2.68618  4.42225  2.77519  2.73123  3.46354  2.40513  3.72494  3.29354  2.67741  2.69355  4.24690  2.90347  2.73739  3.18146  2.89801  2.37887  2.77519  2.98518  4.58477  3.61503
          0.02739  4.00706  4.72940  0.61958  0.77255  0.48576  0.95510
    526   2.81316  5.15350  1.47141  2.30064  4.47270  3.31715  3.72569  3.97351  2.54293  3.51040  4.34903  2.84912  3.85207  2.88342  2.26642  2.77366  3.08156  3.59081  5.64104  4.25534    863 - -
          2.68618  4.42225  2.77519  2.73123  3.46354  2.40513  3.72494  3.29354  2.67741  2.69355  4.24690  2.90347  2.73739  3.18146  2.89801  2.37887  2.77519  2.98518  4.58477  3.61503
          0.02739  4.00706  4.72940  0.61958  0.77255  0.48576  0.95510
    527   2.60389  4.47666  3.27758  2.70831  3.63057  3.50063  3.23848  3.02071  2.53927  2.21353  3.57853  3.15357  3.88860  2.95936  2.43742  2.56244  2.83457  2.51516  5.01154  3.74367    864 - -
          2.68618  4.42225  2.77519  2.73123  3.46354  2.40513  3.72494  3.29354  2.67741  2.69355  4.24690  2.90347  2.73739  3.18146  2.89801  2.37887  2.77519  2.98518  4.58477  3.61503
          0.02739  4.00706  4.72940  0.61958  0.77255  0.48576  0.95510
    528   2.74220  4.98289  2.84347  2.44343  4.34083  3.40231  3.64787  3.76896  2.06374  3.30978  4.13634  2.94795  3.85950  1.87654  2.62759  2.24078  2.98453  3.41317  5.47027  4.15279    865 - -
          2.68618  4.42225  2.77519  2.73123  3.46354  2.40513  3.72494  3.29354  2.67741  2.69355  4.24690  2.90347  2.73739  3.18146  2.89801  2.37887  2.77519  2.98518  4.58477  3.61503
          0.02739  4.00706  4.72940  0.61958  0.77255  0.48576  0.95510
    529   2.81087  4.96424  3.18100  2.62399  4.36940  3.50808  3.63109  3.75771  1.90276  3.28191  4.12182  3.07699  3.92129  2.77435  1.65560  2.27094  3.03138  3.42026  5.41245  4.16490    866 - -
          2.68618  4.42225  2.77519  2.73123  3.46354  2.40513  3.72494  3.29354  2.67741  2.69355  4.24690  2.90347  2.73739  3.18146  2.89801  2.37887  2.77519  2.98518  4.58477  3.61503
          0.02739  4.00706  4.72940  0.61958  0.77255  0.48576  0.95510
    530   2.26340  4.59038  3.17585  2.66476  4.11539  3.30822  3.74970  3.49366  2.43669  3.12260  3.96127  3.08909  3.81739  2.92783  1.84728  2.38047  2.51328  3.13712  5.35709  4.08671    867 - -
          2.68618  4.42225  2.77519  2.73123  3.46354  2.40513  3.72494  3.29354  2.67741  2.69355  4.24690  2.90347  2.73739  3.18146  2.89801  2.37887  2.77519  2.98518  4.58477  3.61503
          0.15964  4.00706  2.04517  0.61958  0.77255  0.48576  0.95510
    531   2.41996  4.25706  3.35344  2.84911  3.62861  2.42481  3.84017  2.92955  2.79527  2.67948  2.93462  3.20926  3.80331  3.12698  3.14943  2.32227  2.73865  2.40226  5.05298  3.80667    868 - -
          2.68618  4.42225  2.77519  2.73123  3.46354  2.40513  3.72494  3.29354  2.67741  2.69355  4.24690  2.90347  2.73739  3.18146  2.89801  2.37887  2.77519  2.98518  4.58477  3.61503
          0.03120  3.87863  4.60097  0.61958  0.77255  0.60436  0.79060
    532   2.56045  3.48909  2.47749  2.10631  4.04904  2.65962  3.64349  3.45719  2.48888  3.07815  3.90519  2.88655  3.76389  2.81062  2.95276  2.59987  2.82493  3.12288  5.32733  3.99122    869 - -
          2.68622  4.42229  2.77485  2.73116  3.46358  2.40517  3.72499  3.29358  2.67745  2.69359  4.24694  2.90351  2.73744  3.18126  2.89805  2.37891  2.77524  2.98522  4.58481  3.61507
          0.42458  1.35889  2.41897  0.40500  1.09953  0.41816  1.07370
    533   2.61939  4.82367  1.98954  2.34642  4.15697  3.26565  3.69764  3.58821  2.57087  2.84481  4.06421  2.86802  3.78679  2.86993  3.04537  2.04439  2.90542  3.23905  5.44328  4.06717    872 - -
          2.68618  4.42225  2.77519  2.73123  3.46354  2.40513  3.72494  3.29354  2.67741  2.69355  4.24690  2.90347  2.73739  3.18146  2.89801  2.37887  2.77519  2.98518  4.58477  3.61503
          0.02946  3.93508  4.65742  0.61958  0.77255  0.44433  1.02515
    534   2.59979  4.58662  2.72750  2.57412  3.13614  3.44184  3.67402  3.18025  2.59796  2.83236  3.70205  3.05452  3.85603  2.92369  3.02670  1.97386  2.84247  2.90782  4.99097  3.11361    873 - -
          2.68618  4.42225  2.77519  2.73123  3.46354  2.40513  3.72494  3.29354  2.67741  2.69355  4.24690  2.90347  2.73739  3.18146  2.89801  2.37887  2.77519  2.98518  4.58477  3.61503
          0.02739  4.00706  4.72940  0.61958  0.77255  0.48576  0.95510
    535   2.27027  4.21520  3.36255  3.09030  4.25371  2.98351  4.18157  3.61807  3.12138  3.35540  4.21683  3.28475  3.71980  3.45031  3.42990  1.16942  2.25847  3.12437  5.61124  4.37037    874 - -
          2.68618  4.42225  2.77519  2.73123  3.46354  2.40513  3.72494  3.29354  2.67741  2.69355  4.24690  2.90347  2.73739  3.18146  2.89801  2.37887  2.77519  2.98518  4.58477  3.61503
          0.08764  4.00706  2.72235  0.61958  0.77255  0.48576  0.95510
    536   2.55660  4.76181  2.27112  2.36006  4.34994  2.05157  3.75774  3.80340  2.65686  3.38599  4.20025  2.86465  2.99644  2.92550  3.14377  2.31888  2.88943  3.37603  5.59338  4.22863    875 - -
          2.68618  4.42225  2.77519  2.73123  3.46354  2.40513  3.72494  3.29354  2.67741  2.69355  4.24690  2.90347  2.73739  3.18146  2.89801  2.37887  2.77519  2.98518  4.58477  3.61503
          0.02907  3.94849  4.67083  0.61958  0.77255  0.45128  1.01283
    537   2.74777  5.15247  1.98692  2.03111  4.51322  2.85722  3.70388  3.98690  2.60806  3.52254  4.33393  2.77037  3.80674  2.85400  3.13882  1.86709  3.02498  3.58079  5.70768  4.28085    876 - -
          2.68618  4.42225  2.77519  2.73123  3.46354  2.40513  3.72494  3.29354  2.67741  2.69355  4.24690  2.90347  2.73739  3.18146  2.89801  2.37887  2.77519  2.98518  4.58477  3.61503
          0.02739  4.00706  4.72940  0.61958  0.77255  0.48576  0.95510
    538   2.50791  4.36402  3.39747  3.00171  3.68355  3.29449  3.99115  3.04051  2.91861  2.13798  3.77499  3.32096  3.88601  3.30022  3.23484  1.51008  2.87516  2.77864  5.17123  3.84714    877 - -
          2.68618  4.42225  2.77519  2.73123  3.46354  2.40513  3.72494  3.29354  2.67741  2.69355  4.24690  2.90347  2.73739  3.18146  2.89801  2.37887  2.77519  2.98518  4.58477  3.61503
          0.02739  4.00706  4.72940  0.61958  0.77255  0.48576  0.95510
    539   2.32278  4.28871  3.23323  2.92936  4.21596  3.03969  4.06527  3.60046  2.97123  3.29330  4.14153  3.20881  1.59155  3.30845  3.31299  2.17789  2.37636  3.13564  5.55067  4.30138    878 - -
          2.68618  4.42225  2.77519  2.73123  3.46354  2.40513  3.72494  3.29354  2.67741  2.69355  4.24690  2.90347  2.73739  3.18146  2.89801  2.37887  2.77519  2.98518  4.58477  3.61503
          0.12555  4.00706  2.30454  0.61958  0.77255  0.48576  0.95510
    540   2.48948  4.61528  2.53908  2.45307  4.13740  3.20001  3.73004  3.55136  2.59307  3.17495  3.99890  2.93090  2.65003  2.90572  3.04520  2.31225  2.21335  3.16999  5.41640  4.08990    879 - -
          2.68618  4.42225  2.77519  2.73123  3.46354  2.40513  3.72494  3.29354  2.67741  2.69355  4.24690  2.90347  2.73739  3.18146  2.89801  2.37887  2.77519  2.98518  4.58477  3.61503
          0.03017  3.91168  4.63402  0.61958  0.77255  0.57655  0.82515
    541   2.65195  4.97882  2.36683  2.07996  4.25233  3.30171  3.61657  3.69583  2.44961  2.82112  4.07344  2.30014  3.77390  2.76227  2.93822  2.43795  2.89945  3.33633  5.47054  4.08835    880 - -
          2.68618  4.42225  2.77519  2.73123  3.46354  2.40513  3.72494  3.29354  2.67741  2.69355  4.24690  2.90347  2.73739  3.18146  2.89801  2.37887  2.77519  2.98518  4.58477  3.61503
          0.03017  3.91168  4.63402  0.61958  0.77255  0.43291  1.04589
    542   2.58616  4.70608  2.99113  2.33333  3.95639  2.88043  3.64035  3.35978  2.43464  2.51382  3.81297  2.97360  3.32124  2.80997  2.60445  2.42296  2.82499  3.05199  5.24215  3.92966    881 - -
          2.68618  4.42225  2.77519  2.73123  3.46354  2.40513  3.72494  3.29354  2.67741  2.69355  4.24690  2.90347  2.73739  3.18146  2.89801  2.37887  2.77519  2.98518  4.58477  3.61503
          0.02739  4.00706  4.72940  0.61958  0.77255  0.48576  0.95510
    543   2.35603  4.44254  3.18477  2.72113  3.73469  3.37567  3.79783  3.07389  2.68731  2.09114  3.67633  2.79632  2.62370  3.04642  3.06302  2.68821  2.82782  2.80390  5.12958  3.85805    882 - -
          2.68618  4.42225  2.77519  2.73123  3.46354  2.40513  3.72494  3.29354  2.67741  2.69355  4.24690  2.90347  2.73739  3.18146  2.89801  2.37887  2.77519  2.98518  4.58477  3.61503
          0.02739  4.00706  4.72940  0.61958  0.77255  0.48576  0.95510
    544   2.82130  5.21582  2.60055  1.62872  4.54345  3.37495  3.64392  3.98822  2.08682  3.48322  4.29955  2.85139  3.85703  2.24060  2.70671  2.77022  3.05565  3.60661  5.61880  4.25683    883 - -
          2.68618  4.42225  2.77519  2.73123  3.46354  2.40513  3.72494  3.29354  2.67741  2.69355  4.24690  2.90347  2.73739  3.18146  2.89801  2.37887  2.77519  2.98518  4.58477  3.61503
          0.02739  4.00706  4.72940  0.61958  0.77255  0.48576  0.95510
    545   2.65735  4.95403  1.86167  2.29689  4.43866  3.22932  3.73771  3.90644  2.63103  3.46755  4.27936  2.83086  2.64364  2.89437  3.13779  2.07299  2.96342  3.48698  5.65608  4.25839    884 - -
          2.68618  4.42225  2.77519  2.73123  3.46354  2.40513  3.72494  3.29354  2.67741  2.69355  4.24690  2.90347  2.73739  3.18146  2.89801  2.37887  2.77519  2.98518  4.58477  3.61503
          0.02739  4.00706  4.72940  0.61958  0.77255  0.48576  0.95510
    546   1.34580  4.16757  3.56628  3.23586  4.12619  3.02706  4.23719  3.25768  3.21409  3.13741  4.05346  3.37927  3.75258  3.53018  3.50438  2.47444  1.81377  2.86546  5.54271  4.33526    885 - -
          2.68618  4.42225  2.77519  2.73123  3.46354  2.40513  3.72494  3.29354  2.67741  2.69355  4.24690  2.90347  2.73739  3.18146  2.89801  2.37887  2.77519  2.98518  4.58477  3.61503
          0.02739  4.00706  4.72940  0.61958  0.77255  0.48576  0.95510
    547   3.13686  4.46599  4.75260  4.21149  3.32195  4.44299  4.85484  1.70734  4.09006  1.33593  3.12927  4.46001  4.69826  4.29196  4.26592  3.79585  3.37930  1.44444  5.30955  4.16670    886 - -
          2.68618  4.42225  2.77519  2.73123  3.46354  2.40513  3.72494  3.29354  2.67741  2.69355  4.24690  2.90347  2.73739  3.18146  2.89801  2.37887  2.77519  2.98518  4.58477  3.61503
          0.02739  4.00706  4.72940  0.61958  0.77255  0.48576  0.95510
    548   2.58568  4.41317  3.26437  2.48790  2.81038  3.50517  3.74220  2.91593  2.68119  2.15654  3.49283  3.17358  3.41159  2.76325  3.06077  2.75275  2.81817  2.68622  4.95434  3.68509    887 - -
          2.68618  4.42225  2.77519  2.73123  3.46354  2.40513  3.72494  3.29354  2.67741  2.69355  4.24690  2.90347  2.73739  3.18146  2.89801  2.37887  2.77519  2.98518  4.58477  3.61503
          0.02739  4.00706  4.72940  0.61958  0.77255  0.48576  0.95510
    549   2.60145  4.79060  2.91051  2.42727  4.08338  3.37624  3.63623  3.13281  2.21913  3.09866  3.91792  2.18298  3.28875  2.79096  2.84091  2.44152  2.84709  3.16517  5.33062  4.00080    888 - -
          2.68618  4.42225  2.77519  2.73123  3.46354  2.40513  3.72494  3.29354  2.67741  2.69355  4.24690  2.90347  2.73739  3.18146  2.89801  2.37887  2.77519  2.98518  4.58477  3.61503
          0.20497  4.00706  1.78890  0.61958  0.77255  0.48576  0.95510
    550   2.39135  4.87832  2.61622  2.07968  4.21043  3.28225  3.62714  3.62921  2.40350  3.21325  4.04509  2.83404  3.77488  2.24431  2.82730  2.42191  2.90584  3.28155  5.42744  4.08161    889 - -
          2.68618  4.42225  2.77519  2.73123  3.46354  2.40513  3.72494  3.29354  2.67741  2.69355  4.24690  2.90347  2.73739  3.18146  2.89801  2.37887  2.77519  2.98518  4.58477  3.61503
          0.03263  3.83471  4.55706  0.61958  0.77255  0.63882  0.75060
    551   2.55506  4.52076  3.04052  2.58743  3.07004  3.35910  3.67700  3.15837  2.54997  2.79810  3.69841  3.04367  3.81727  2.35829  2.93565  2.20470  2.82272  2.88652  5.00963  3.64356    890 - -
          2.68618  4.42225  2.77519  2.73123  3.46354  2.40513  3.72494  3.29354  2.67741  2.69355  4.24690  2.90347  2.73739  3.18146  2.89801  2.37887  2.77519  2.98518  4.58477  3.61503
          0.03263  3.83471  4.55706  0.61958  0.77255  0.40073  1.10815
    552   2.18988  4.45616  3.19171  2.66121  3.17578  3.39774  3.73767  3.08732  2.39375  2.77444  3.63928  3.10954  3.83679  2.97072  3.03063  2.29443  2.45001  2.81208  5.09489  3.82325    891 - -
          2.68618  4.42225  2.77519  2.73123  3.46354  2.40513  3.72494  3.29354  2.67741  2.69355  4.24690  2.90347  2.73739  3.18146  2.89801  2.37887  2.77519  2.98518  4.58477  3.61503
          0.02739  4.00706  4.72940  0.61958  0.77255  0.48576  0.95510
    553   2.73990  5.08382  2.46617  1.68625  4.46246  3.27252  3.71068  3.92852  2.56838  3.47757  4.29775  2.43806  3.81715  2.86568  3.05329  2.00068  3.01992  3.53324  5.65878  4.25652    892 - -
          2.68618  4.42225  2.77519  2.73123  3.46354  2.40513  3.72494  3.29354  2.67741  2.69355  4.24690  2.90347  2.73739  3.18146  2.89801  2.37887  2.77519  2.98518  4.58477  3.61503
          0.08764  4.00706  2.72235  0.61958  0.77255  0.48576  0.95510
    554   2.27438  4.67662  2.38899  2.42309  4.24928  3.18699  3.74753  3.68120  2.61962  3.28435  4.09897  2.91022  3.03121  2.91563  3.08758  1.84692  2.83930  3.27203  5.50688  4.16336    893 - -
          2.68618  4.42225  2.77519  2.73123  3.46354  2.40513  3.72494  3.29354  2.67741  2.69355  4.24690  2.90347  2.73739  3.18146  2.89801  2.37887  2.77519  2.98518  4.58477  3.61503
          0.02907  3.94849  4.67083  0.61958  0.77255  0.54350  0.86920
    555   2.63596  4.68641  3.03220  2.53182  3.83381  3.43598  3.20270  3.30922  2.39302  2.42666  3.78934  3.01652  3.84643  2.25612  2.76622  2.44014  2.86892  3.02386  5.15055  3.82624    894 - -
          2.68618  4.42225  2.77519  2.73123  3.46354  2.40513  3.72494  3.29354  2.67741  2.69355  4.24690  2.90347  2.73739  3.18146  2.89801  2.37887  2.77519  2.98518  4.58477  3.61503
          0.02907  3.94849  4.67083  0.61958  0.77255  0.54350  0.86920
    556   2.61594  4.30064  3.51815  2.97908  3.39814  3.58373  3.86613  1.99450  2.84309  2.17452  3.36997  3.36147  3.97876  2.81674  3.15402  2.60412  2.85779  2.43166  4.90063  3.65930    895 - -
          2.68618  4.42225  2.77519  2.73123  3.46354  2.40513  3.72494  3.29354  2.67741  2.69355  4.24690  2.90347  2.73739  3.18146  2.89801  2.37887  2.77519  2.98518  4.58477  3.61503
          0.02907  3.94849  4.67083  0.61958  0.77255  0.54350  0.86920
    557   2.57398  4.65336  2.96291  2.31225  3.92308  3.37519  3.65819  3.30506  2.46891  2.95081  3.79398  2.97817  3.80736  2.55339  2.89026  2.46546  2.26717  2.69747  5.22712  3.92240    896 - -
          2.68618  4.42225  2.77519  2.73123  3.46354  2.40513  3.72494  3.29354  2.67741  2.69355  4.24690  2.90347  2.73739  3.18146  2.89801  2.37887  2.77519  2.98518  4.58477  3.61503
          0.02907  3.94849  4.67083  0.61958  0.77255  0.54350  0.86920
    558   2.05547  4.26849  3.38769  2.87907  2.97383  3.32135  3.86245  2.92035  2.84550  2.66194  3.56647  3.24037  3.10171  3.15889  3.20419  2.64051  2.18953  2.65455  5.04490  3.79776    897 - -
          2.68618  4.42225  2.77519  2.73123  3.46354  2.40513  3.72494  3.29354  2.67741  2.69355  4.24690  2.90347  2.73739  3.18146  2.89801  2.37887  2.77519  2.98518  4.58477  3.61503
          0.02907  3.94849  4.67083  0.61958  0.77255  0.45128  1.01283
    559   2.52261  4.37840  3.27168  2.79281  3.67858  3.37678  3.82366  3.00592  2.73669  2.06480  3.63153  2.82642  3.86215  3.09442  3.09598  2.47740  2.19068  2.73939  5.08640  3.82670    898 - -
          2.68618  4.42225  2.77519  2.73123  3.46354  2.40513  3.72494  3.29354  2.67741  2.69355  4.24690  2.90347  2.73739  3.18146  2.89801  2.37887  2.77519  2.98518  4.58477  3.61503
          0.02739  4.00706  4.72940  0.61958  0.77255  0.48576  0.95510
    560   2.19779  4.31544  3.35534  2.86145  3.59795  3.38614  3.23227  2.92959  2.80738  2.67418  3.56781  3.24267  3.86990  3.14545  3.15659  2.41069  2.79868  1.92324  5.02540  3.77327    899 - -
          2.68618  4.42225  2.77519  2.73123  3.46354  2.40513  3.72494  3.29354  2.67741  2.69355  4.24690  2.90347  2.73739  3.18146  2.89801  2.37887  2.77519  2.98518  4.58477  3.61503
          0.02739  4.00706  4.72940  0.61958  0.77255  0.48576  0.95510
    561   2.71915  5.05467  2.03059  2.26012  4.43010  3.26266  3.71439  3.90696  2.59785  3.46074  4.28053  2.80785  3.80927  2.58067  3.10048  1.73136  3.00347  3.51090  5.64582  4.23808    900 - -
          2.68618  4.42225  2.77519  2.73123  3.46354  2.40513  3.72494  3.29354  2.67741  2.69355  4.24690  2.90347  2.73739  3.18146  2.89801  2.37887  2.77519  2.98518  4.58477  3.61503
          0.02739  4.00706  4.72940  0.61958  0.77255  0.48576  0.95510
    562   2.60645  4.69592  2.76243  2.55380  4.29592  3.19853  3.88500  3.81095  2.74575  3.42411  4.28168  1.95787  1.79226  3.09017  3.14765  2.67374  2.97277  3.39047  5.56510  4.22935    901 - -
          2.68618  4.42225  2.77519  2.73123  3.46354  2.40513  3.72494  3.29354  2.67741  2.69355  4.24690  2.90347  2.73739  3.18146  2.89801  2.37887  2.77519  2.98518  4.58477  3.61503
          0.02739  4.00706  4.72940  0.61958  0.77255  0.48576  0.95510
    563   2.62264  4.75349  2.43376  2.08625  3.96598  3.41328  3.66379  2.66401  2.49635  2.66275  3.82869  2.95725  3.83123  2.83393  2.95187  2.67248  2.85937  2.98565  5.28200  3.95277    902 - -
          2.68618  4.42225  2.77519  2.73123  3.46354  2.40513  3.72494  3.29354  2.67741  2.69355  4.24690  2.90347  2.73739  3.18146  2.89801  2.37887  2.77519  2.98518  4.58477  3.61503
          0.07958  4.00706  2.84201  0.61958  0.77255  0.48576  0.95510
    564   2.16639  4.51793  3.33030  2.77824  3.74306  3.47447  3.75908  3.02668  2.47724  2.23168  3.66063  3.19607  3.90788  2.98849  2.15921  2.77364  2.88784  2.79199  5.12269  3.86737    903 - -
          2.68618  4.42225  2.77519  2.73123  3.46354  2.40513  3.72494  3.29354  2.67741  2.69355  4.24690  2.90347  2.73739  3.18146  2.89801  2.37887  2.77519  2.98518  4.58477  3.61503
          0.02884  3.95632  4.67866  0.61958  0.77255  0.53616  0.87945
    565   2.32835  4.21137  3.63415  3.07891  3.39680  2.73651  3.93221  2.31643  3.00935  2.38714  2.88138  3.42630  3.97748  3.30549  3.32348  2.84667  2.82097  2.06032  4.90252  3.68278    904 - -
          2.68618  4.42225  2.77519  2.73123  3.46354  2.40513  3.72494  3.29354  2.67741  2.69355  4.24690  2.90347  2.73739  3.18146  2.89801  2.37887  2.77519  2.98518  4.58477  3.61503
          0.02884  3.95632  4.67866  0.61958  0.77255  0.53616  0.87945
    566   2.55693  4.54302  3.08453  2.60169  3.83706  2.95622  3.71568  3.20378  2.53030  2.54859  3.74084  3.06066  3.82752  2.50226  2.91457  2.66345  2.14312  2.91668  5.17780  3.89518    905 - -
          2.68618  4.42225  2.77519  2.73123  3.46354  2.40513  3.72494  3.29354  2.67741  2.69355  4.24690  2.90347  2.73739  3.18146  2.89801  2.37887  2.77519  2.98518  4.58477  3.61503
          0.02884  3.95632  4.67866  0.61958  0.77255  0.53616  0.87945
    567   2.84196  5.36918  1.57674  1.92142  4.67180  3.22152  3.70564  4.17524  2.66603  3.67901  4.50334  2.31821  3.80600  2.86039  3.23522  2.42530  3.11901  3.75372  5.84666  4.36824    906 - -
          2.68618  4.42225  2.77519  2.73123  3.46354  2.40513  3.72494  3.29354  2.67741  2.69355  4.24690  2.90347  2.73739  3.18146  2.89801  2.37887  2.77519  2.98518  4.58477  3.61503
          0.02884  3.95632  4.67866  0.61958  0.77255  0.53616  0.87945
    568   2.52707  4.45795  3.05040  2.35694  3.79626  2.90457  3.78188  3.11329  2.68542  2.84390  3.71870  3.08640  3.82610  3.01988  3.08089  2.39107  2.81888  2.02457  5.17308  3.89977    907 - -
          2.68618  4.42225  2.77519  2.73123  3.46354  2.40513  3.72494  3.29354  2.67741  2.69355  4.24690  2.90347  2.73739  3.18146  2.89801  2.37887  2.77519  2.98518  4.58477  3.61503
          0.02884  3.95632  4.67866  0.61958  0.77255  0.53616  0.87945
    569   2.29904  4.88222  2.56216  2.33131  4.21779  3.32170  3.60605  3.65887  2.39509  3.22097  4.01463  2.62167  3.16883  2.74108  2.58864  2.37946  2.83302  3.28627  5.42251  4.05794    908 - -
          2.68618  4.42225  2.77519  2.73123  3.46354  2.40513  3.72494  3.29354  2.67741  2.69355  4.24690  2.90347  2.73739  3.18146  2.89801  2.37887  2.77519  2.98518  4.58477  3.61503
          0.02884  3.95632  4.67866  0.61958  0.77255  0.53616  0.87945
    570   2.60038  4.73867  2.94920  2.44484  3.94111  2.96631  3.18427  3.38675  2.40082  2.99858  3.83047  2.95224  3.80885  2.27460  2.82380  2.64632  2.58497  3.07821  5.22668  3.34675    909 - -
          2.68618  4.42225  2.77519  2.73123  3.46354  2.40513  3.72494  3.29354  2.67741  2.69355  4.24690  2.90347  2.73739  3.18146  2.89801  2.37887  2.77519  2.98518  4.58477  3.61503
          0.02884  3.95632  4.67866  0.61958  0.77255  0.45549  1.00550
    571   1.93442  4.17971  3.43916  3.10958  4.24547  2.97200  4.17318  3.58845  3.13088  3.32220  4.16201  3.28970  3.70156  3.43602  3.45235  1.32180  2.25012  3.09108  5.59591  4.37783    910 - -
          2.68618  4.42225  2.77519  2.73123  3.46354  2.40513  3.72494  3.29354  2.67741  2.69355  4.24690  2.90347  2.73739  3.18146  2.89801  2.37887  2.77519  2.98518  4.58477  3.61503
          0.02739  4.00706  4.72940  0.61958  0.77255  0.48576  0.95510
    572   2.57757  4.47006  3.23465  2.70070  3.66909  3.46230  3.75568  2.96342  2.63476  2.44114  3.15012  2.40774  3.88053  2.99705  3.02047  2.72321  2.27289  2.71966  5.07439  3.80166    911 - -
          2.68618  4.42225  2.77519  2.73123  3.46354  2.40513  3.72494  3.29354  2.67741  2.69355  4.24690  2.90347  2.73739  3.18146  2.89801  2.37887  2.77519  2.98518  4.58477  3.61503
          0.09911  4.00706  2.57476  0.61958  0.77255  0.48576  0.95510
    573   2.61374  4.73099  3.03979  2.50908  4.02975  3.40073  3.62932  3.43164  2.31825  3.03611  3.87387  2.99294  3.82120  2.33301  2.35216  2.25533  2.85608  2.79801  5.26811  3.97029    912 - -
          2.68618  4.42225  2.77519  2.73123  3.46354  2.40513  3.72494  3.29354  2.67741  2.69355  4.24690  2.90347  2.73739  3.18146  2.89801  2.37887  2.77519  2.98518  4.58477  3.61503
          0.02940  3.93734  4.65969  0.61958  0.77255  0.44548  1.02309
    574   2.45515  4.25827  3.46033  2.94137  3.62756  2.41520  3.90240  2.62110  2.89559  2.67922  3.57489  3.28728  3.85559  3.20785  3.24511  2.37041  2.50576  2.17186  5.06211  3.82742    913 - -
          2.68618  4.42225  2.77519  2.73123  3.46354  2.40513  3.72494  3.29354  2.67741  2.69355  4.24690  2.90347  2.73739  3.18146  2.89801  2.37887  2.77519  2.98518  4.58477  3.61503
          0.02739  4.00706  4.72940  0.61958  0.77255  0.48576  0.95510
    575   2.58644  4.58991  3.19134  2.65294  3.90198  3.39915  3.71667  3.29148  2.44787  2.93417  3.27125  3.09804  3.85060  2.91465  2.31226  1.84565  2.85496  2.99532  5.21191  3.92957    914 - -
          2.68618  4.42225  2.77519  2.73123  3.46354  2.40513  3.72494  3.29354  2.67741  2.69355  4.24690  2.90347  2.73739  3.18146  2.89801  2.37887  2.77519  2.98518  4.58477  3.61503
          0.02739  4.00706  4.72940  0.61958  0.77255  0.48576  0.95510
    576   2.68107  5.05927  2.32098  2.25876  4.37387  2.83556  3.17464  3.83787  2.48097  3.37917  4.17670  2.06057  3.79291  2.78436  2.98110  2.65255  2.64769  3.45092  5.56462  4.16508    915 - -
          2.68618  4.42225  2.77519  2.73123  3.46354  2.40513  3.72494  3.29354  2.67741  2.69355  4.24690  2.90347  2.73739  3.18146  2.89801  2.37887  2.77519  2.98518  4.58477  3.61503
          0.02739  4.00706  4.72940  0.61958  0.77255  0.48576  0.95510
    577   2.75585  5.09790  2.15486  2.23628  4.55666  2.34371  3.77089  4.05194  2.71487  3.59879  4.42739  1.68142  3.81577  2.93786  3.24270  2.72263  3.06719  3.62562  5.77043  4.34398    916 - -
          2.68618  4.42225  2.77519  2.73123  3.46354  2.40513  3.72494  3.29354  2.67741  2.69355  4.24690  2.90347  2.73739  3.18146  2.89801  2.37887  2.77519  2.98518  4.58477  3.61503
          0.02739  4.00706  4.72940  0.61958  0.77255  0.48576  0.95510
    578   2.57646  4.29902  2.98726  2.88991  3.10097  3.54934  3.83002  2.44592  2.85276  2.49096  3.41204  3.29656  3.94043  3.15696  3.21029  2.47076  2.81619  2.02457  4.90966  3.66337    917 - -
          2.68618  4.42225  2.77519  2.73123  3.46354  2.40513  3.72494  3.29354  2.67741  2.69355  4.24690  2.90347  2.73739  3.18146  2.89801  2.37887  2.77519  2.98518  4.58477  3.61503
          0.02739  4.00706  4.72940  0.61958  0.77255  0.48576  0.95510
    579   2.30975  4.31268  3.15983  2.85624  4.31064  2.46015  4.04375  3.75506  2.96468  3.39623  4.21134  3.16081  2.43357  3.26658  3.34209  1.49337  2.75466  3.23564  5.61222  4.35283    918 - -
          2.68618  4.42225  2.77519  2.73123  3.46354  2.40513  3.72494  3.29354  2.67741  2.69355  4.24690  2.90347  2.73739  3.18146  2.89801  2.37887  2.77519  2.98518  4.58477  3.61503
          0.02739  4.00706  4.72940  0.61958  0.77255  0.48576  0.95510
    580   2.54776  4.57366  3.05031  2.56219  3.87789  2.90847  3.70815  3.27496  2.54954  2.42600  3.77068  3.03467  3.26914  2.67574  2.96555  2.14765  2.81548  2.97184  5.20716  3.91373    919 - -
          2.68618  4.42225  2.77519  2.73123  3.46354  2.40513  3.72494  3.29354  2.67741  2.69355  4.24690  2.90347  2.73739  3.18146  2.89801  2.37887  2.77519  2.98518  4.58477  3.61503
          0.02739  4.00706  4.72940  0.61958  0.77255  0.48576  0.95510
    581   2.48698  4.55761  2.82332  2.60870  4.29756  3.11832  3.92119  3.81492  2.80681  3.43915  4.27677  2.05887  3.77317  3.13085  3.20827  1.49746  2.88729  3.34803  5.59212  4.25048    920 - -
          2.68618  4.42225  2.77519  2.73123  3.46354  2.40513  3.72494  3.29354  2.67741  2.69355  4.24690  2.90347  2.73739  3.18146  2.89801  2.37887  2.77519  2.98518  4.58477  3.61503
          0.02739  4.00706  4.72940  0.61958  0.77255  0.48576  0.95510
    582   2.04078  4.28715  3.22278  2.87931  4.26656  2.47598  4.03627  3.69325  2.96003  3.34212  4.15687  3.17345  2.04105  3.25960  3.33886  1.91145  2.73263  3.18831  5.57726  4.32462    921 - -
          2.68618  4.42225  2.77519  2.73123  3.46354  2.40513  3.72494  3.29354  2.67741  2.69355  4.24690  2.90347  2.73739  3.18146  2.89801  2.37887  2.77519  2.98518  4.58477  3.61503
          0.07958  4.00706  2.84201  0.61958  0.77255  0.48576  0.95510
    583   2.32256  4.34264  3.32987  2.79224  3.60877  3.41524  3.80207  2.85795  2.74205  2.64289  3.08832  2.79175  3.86354  3.07505  3.11621  2.69468  2.21782  2.38058  5.03129  3.78099    922 - -
          2.68618  4.42225  2.77519  2.73123  3.46354  2.40513  3.72494  3.29354  2.67741  2.69355  4.24690  2.90347  2.73739  3.18146  2.89801  2.37887  2.77519  2.98518  4.58477  3.61503
          0.02884  3.95632  4.67866  0.61958  0.77255  0.45549  1.00550
    584   2.30006  4.58023  3.01858  2.54598  4.03288  2.88743  3.22796  3.44607  2.56787  3.07194  3.89717  3.01017  2.61755  2.90950  3.00237  2.34110  2.48809  3.09152  5.32736  4.02120    923 - -
          2.68618  4.42225  2.77519  2.73123  3.46354  2.40513  3.72494  3.29354  2.67741  2.69355  4.24690  2.90347  2.73739  3.18146  2.89801  2.37887  2.77519  2.98518  4.58477  3.61503
          0.02739  4.00706  4.72940  0.61958  0.77255  0.48576  0.95510
    585   2.49742  4.59450  2.61423  2.52631  4.05234  2.87904  3.73438  3.45383  2.58639  3.09007  3.91538  2.99654  3.77586  2.91174  3.03297  2.13682  2.24712  2.76437  5.34812  4.03543    924 - -
          2.68618  4.42225  2.77519  2.73123  3.46354  2.40513  3.72494  3.29354  2.67741  2.69355  4.24690  2.90347  2.73739  3.18146  2.89801  2.37887  2.77519  2.98518  4.58477  3.61503
          0.02739  4.00706  4.72940  0.61958  0.77255  0.48576  0.95510
    586   2.59779  4.24062  3.62212  3.07290  3.21532  3.58716  3.85478  2.41327  2.98942  2.41227  3.35985  3.41606  3.98709  3.28937  3.29331  2.35989  2.84449  2.27183  4.73221  2.35773    925 - -
          2.68618  4.42225  2.77519  2.73123  3.46354  2.40513  3.72494  3.29354  2.67741  2.69355  4.24690  2.90347  2.73739  3.18146  2.89801  2.37887  2.77519  2.98518  4.58477  3.61503
          0.02739  4.00706  4.72940  0.61958  0.77255  0.48576  0.95510
    587   2.50517  4.62946  2.80368  2.52013  4.31067  3.16520  3.83004  3.77266  2.68828  3.37258  4.19092  1.96351  3.05479  3.01021  3.12093  1.84584  2.86616  3.33055  5.56845  4.23449    926 - -
          2.68618  4.42225  2.77519  2.73123  3.46354  2.40513  3.72494  3.29354  2.67741  2.69355  4.24690  2.90347  2.73739  3.18146  2.89801  2.37887  2.77519  2.98518  4.58477  3.61503
          0.02739  4.00706  4.72940  0.61958  0.77255  0.48576  0.95510
    588   2.69647  4.69357  3.08849  2.62141  3.37906  3.48711  2.36166  3.32645  2.55555  2.92968  3.82111  3.08853  2.55147  2.94913  2.93986  2.77094  2.93795  3.05134  4.84191  2.85159    927 - -
          2.68618  4.42225  2.77519  2.73123  3.46354  2.40513  3.72494  3.29354  2.67741  2.69355  4.24690  2.90347  2.73739  3.18146  2.89801  2.37887  2.77519  2.98518  4.58477  3.61503
          0.02739  4.00706  4.72940  0.61958  0.77255  0.48576  0.95510
    589   2.54345  4.40214  3.27775  2.72128  3.61222  3.45278  3.74632  2.58317  2.66301  2.66654  3.54424  3.15968  3.28284  3.00524  2.73372  2.50420  2.36603  2.53030  5.01216  3.75540    928 - -
          2.68618  4.42225  2.77519  2.73123  3.46354  2.40513  3.72494  3.29354  2.67741  2.69355  4.24690  2.90347  2.73739  3.18146  2.89801  2.37887  2.77519  2.98518  4.58477  3.61503
          0.09911  4.00706  2.57476  0.61958  0.77255  0.48576  0.95510
    590   1.78770  4.37712  3.25349  2.75181  3.81925  3.27319  3.80776  3.14377  2.66359  2.85426  3.73073  3.14468  3.14605  3.04176  2.71488  2.59657  2.76959  2.54233  5.18682  3.92869    929 - -
          2.68618  4.42225  2.77519  2.73123  3.46354  2.40513  3.72494  3.29354  2.67741  2.69355  4.24690  2.90347  2.73739  3.18146  2.89801  2.37887  2.77519  2.98518  4.58477  3.61503
          0.09427  3.93734  2.65263  0.61958  0.77255  0.44548  1.02309
    591   2.52862  4.54070  3.04309  2.57564  3.87609  3.33378  3.72424  2.78021  2.56820  2.91305  3.77541  2.17700  3.16387  2.92697  2.97825  2.63025  2.55312  2.91662  5.21701  3.92249    930 - -
          2.68618  4.42225  2.77519  2.73123  3.46354  2.40513  3.72494  3.29354  2.67741  2.69355  4.24690  2.90347  2.73739  3.18146  2.89801  2.37887  2.77519  2.98518  4.58477  3.61503
          0.02907  3.94849  4.67083  0.61958  0.77255  0.54350  0.86920
    592   2.61469  4.82371  2.71416  2.38212  4.24145  3.27855  3.68238  3.67815  2.47048  3.26044  4.08233  2.03872  3.78831  2.48568  2.89961  2.36049  2.58738  3.30594  5.46511  4.12032    931 - -
          2.68618  4.42225  2.77519  2.73123  3.46354  2.40513  3.72494  3.29354  2.67741  2.69355  4.24690  2.90347  2.73739  3.18146  2.89801  2.37887  2.77519  2.98518  4.58477  3.61503
          0.02907  3.94849  4.67083  0.61958  0.77255  0.54350  0.86920
    593   2.58533  4.39426  2.90482  2.75910  3.53235  3.52422  3.76984  2.52101  2.70446  2.14570  3.46522  3.20203  3.90815  3.04156  2.80476  2.76766  2.81917  2.36053  4.97989  3.72466    932 - -
          2.68618  4.42225  2.77519  2.73123  3.46354  2.40513  3.72494  3.29354  2.67741  2.69355  4.24690  2.90347  2.73739  3.18146  2.89801  2.37887  2.77519  2.98518  4.58477  3.61503
          0.02907  3.94849  4.67083  0.61958  0.77255  0.54350  0.86920
    594   2.59795  4.79011  2.88313  2.23026  4.04944  3.37650  3.61251  3.07564  2.38902  3.06282  3.88490  2.91715  3.33601  2.25735  2.82593  2.40210  2.83511  3.13700  5.30174  3.97123    933 - -
          2.68618  4.42225  2.77519  2.73123  3.46354  2.40513  3.72494  3.29354  2.67741  2.69355  4.24690  2.90347  2.73739  3.18146  2.89801  2.37887  2.77519  2.98518  4.58477  3.61503
          0.02907  3.94849  4.67083  0.61958  0.77255  0.54350  0.86920
    595   2.60700  4.44608  3.20441  2.46856  3.60305  3.49033  3.76472  2.85980  2.65661  2.01213  3.54924  2.83722  3.90269  3.02738  3.02319  2.77067  2.84891  2.38346  5.02971  3.76166    934 - -
          2.68618  4.42225  2.77519  2.73123  3.46354  2.40513  3.72494  3.29354  2.67741  2.69355  4.24690  2.90347  2.73739  3.18146  2.89801  2.37887  2.77519  2.98518  4.58477  3.61503
          0.02907  3.94849  4.67083  0.61958  0.77255  0.54350  0.86920
    596   2.62173  4.92221  2.28085  2.28184  4.35884  2.82008  3.68153  3.81433  2.54734  3.37433  4.17962  2.13572  3.76627  2.83168  3.04656  2.39760  2.55615  3.41132  5.57268  4.18588    935 - -
          2.68618  4.42225  2.77519  2.73123  3.46354  2.40513  3.72494  3.29354  2.67741  2.69355  4.24690  2.90347  2.73739  3.18146  2.89801  2.37887  2.77519  2.98518  4.58477  3.61503
          0.02907  3.94849  4.67083  0.61958  0.77255  0.54350  0.86920
    597   2.53377  4.28068  3.48366  2.95019  3.51912  3.46477  3.88837  2.39661  2.87198  2.27170  3.46967  3.32145  3.91947  3.20462  3.21085  2.22051  2.31576  2.45040  4.99521  3.75510    936 - -
          2.68618  4.42225  2.77519  2.73123  3.46354  2.40513  3.72494  3.29354  2.67741  2.69355  4.24690  2.90347  2.73739  3.18146  2.89801  2.37887  2.77519  2.98518  4.58477  3.61503
          0.02907  3.94849  4.67083  0.61958  0.77255  0.54350  0.86920
    598   3.14450  4.47674  4.72845  4.18784  3.25925  4.43984  4.83457  1.50624  4.05786  1.30780  3.06516  4.44726  4.68511  4.25813  4.23324  3.79405  3.38525  1.71384  5.27251  4.13554    937 - -
          2.68618  4.42225  2.77519  2.73123  3.46354  2.40513  3.72494  3.29354  2.67741  2.69355  4.24690  2.90347  2.73739  3.18146  2.89801  2.37887  2.77519  2.98518  4.58477  3.61503
          0.02907  3.94849  4.67083  0.61958  0.77255  0.54350  0.86920
    599   1.67104  3.16677  3.39060  2.91748  3.86709  3.12824  3.93803  3.22942  2.88429  2.93890  3.79665  2.65771  3.03835  3.20329  3.24088  2.49671  2.70681  2.86907  5.24954  4.01081    938 - -
          2.68618  4.42225  2.77519  2.73123  3.46354  2.40513  3.72494  3.29354  2.67741  2.69355  4.24690  2.90347  2.73739  3.18146  2.89801  2.37887  2.77519  2.98518  4.58477  3.61503
          0.02907  3.94849  4.67083  0.61958  0.77255  0.45128  1.01283
    600   2.74484  5.19300  2.18757  2.02849  4.51978  2.84854  3.67440  3.99868  2.55518  3.51881  4.31908  2.17366  3.80165  2.81539  3.08475  2.14388  3.00871  3.59044  5.69391  4.26229    939 - -
          2.68618  4.42225  2.77519  2.73123  3.46354  2.40513  3.72494  3.29354  2.67741  2.69355  4.24690  2.90347  2.73739  3.18146  2.89801  2.37887  2.77519  2.98518  4.58477  3.61503
          0.02739  4.00706  4.72940  0.61958  0.77255  0.48576  0.95510
    601   2.40749  4.78488  2.11640  2.39996  4.05458  3.35012  3.66730  3.46209  2.51162  3.09439  3.92708  2.91928  3.80608  2.83415  2.97829  2.64383  2.34990  3.13814  5.34289  3.36746    940 - -
          2.68618  4.42225  2.77519  2.73123  3.46354  2.40513  3.72494  3.29354  2.67741  2.69355  4.24690  2.90347  2.73739  3.18146  2.89801  2.37887  2.77519  2.98518  4.58477  3.61503
          0.02739  4.00706  4.72940  0.61958  0.77255  0.48576  0.95510
    602   2.68494  5.05793  2.64394  2.13109  4.37321  3.33740  3.62648  3.82600  2.40052  3.35919  4.15487  2.52551  3.17444  2.06456  2.86323  2.44020  2.92966  3.44338  5.53558  4.15355    941 - -
          2.68618  4.42225  2.77519  2.73123  3.46354  2.40513  3.72494  3.29354  2.67741  2.69355  4.24690  2.90347  2.73739  3.18146  2.89801  2.37887  2.77519  2.98518  4.58477  3.61503
          0.02739  4.00706  4.72940  0.61958  0.77255  0.48576  0.95510
    603   2.54978  4.57959  3.05565  2.56051  3.87388  2.36808  3.20502  3.27786  2.54023  2.66111  3.77186  3.03385  3.21602  2.90099  2.95575  2.64158  2.53006  2.97474  5.20267  3.90538    942 - -
          2.68618  4.42225  2.77519  2.73123  3.46354  2.40513  3.72494  3.29354  2.67741  2.69355  4.24690  2.90347  2.73739  3.18146  2.89801  2.37887  2.77519  2.98518  4.58477  3.61503
          0.02739  4.00706  4.72940  0.61958  0.77255  0.48576  0.95510
    604   2.13318  4.48429  3.08580  2.64956  4.01499  3.23574  3.81208  3.37982  2.67283  3.06008  3.90528  2.41226  2.39288  3.01359  3.08331  2.57364  2.79610  2.67558  5.34036  4.05102    943 - -
          2.68618  4.42225  2.77519  2.73123  3.46354  2.40513  3.72494  3.29354  2.67741  2.69355  4.24690  2.90347  2.73739  3.18146  2.89801  2.37887  2.77519  2.98518  4.58477  3.61503
          0.15964  4.00706  2.04517  0.61958  0.77255  0.48576  0.95510
    605   2.54180  4.71535  2.79601  2.39918  4.12792  3.26287  3.65522  3.55294  2.45677  3.14939  3.96869  2.54471  3.07699  2.54332  2.89354  2.24264  2.57646  3.19079  5.37544  4.04393    944 - -
          2.68618  4.42225  2.77519  2.73123  3.46354  2.40513  3.72494  3.29354  2.67741  2.69355  4.24690  2.90347  2.73739  3.18146  2.89801  2.37887  2.77519  2.98518  4.58477  3.61503
          0.03120  3.87863  4.60097  0.61958  0.77255  0.60436  0.79060
    606   2.62998  4.95269  2.27164  2.09313  4.29079  2.78625  3.62903  3.73695  2.48276  3.30087  4.10906  2.78621  2.90707  2.77653  2.98125  2.61591  2.59671  3.36025  5.50699  4.12072    945 - -
          2.68618  4.42225  2.77519  2.73123  3.46354  2.40513  3.72494  3.29354  2.67741  2.69355  4.24690  2.90347  2.73739  3.18146  2.89801  2.37887  2.77519  2.98518  4.58477  3.61503
          0.03120  3.87863  4.60097  0.61958  0.77255  0.60436  0.79060
    607   2.78593  5.26863  1.72579  1.93631  4.57690  3.19868  3.67060  4.06862  2.61556  3.58731  4.41138  2.36997  3.77349  2.82599  3.17051  2.32927  3.06179  3.65846  5.76312  4.30251    946 - -
          2.68618  4.42225  2.77519  2.73123  3.46354  2.40513  3.72494  3.29354  2.67741  2.69355  4.24690  2.90347  2.73739  3.18146  2.89801  2.37887  2.77519  2.98518  4.58477  3.61503
          0.03120  3.87863  4.60097  0.61958  0.77255  0.60436  0.79060
    608   2.34744  4.87530  2.47918  1.59092  4.33767  2.76482  3.72023  3.73826  2.59276  3.35569  4.20172  2.81603  3.77309  2.89386  3.05426  2.66030  2.95951  3.36113  5.57595  4.20927    947 - -
          2.68639  4.42246  2.77502  2.73123  3.46331  2.40518  3.72458  3.29334  2.67742  2.69355  4.24470  2.90368  2.73761  3.18167  2.89822  2.37908  2.77474  2.98512  4.58498  3.61524
          0.40120  1.35889  2.60998  1.63176  0.21764  0.60436  0.79060
    609   2.71683  5.09695  1.97714  1.78647  4.40971  3.20276  3.64513  3.83968  2.55262  3.41795  4.25211  2.70411  3.75473  2.80371  3.07167  2.66927  2.52457  3.46507  5.62454  4.20450    960 - -
          2.68618  4.42225  2.77519  2.73123  3.46354  2.40513  3.72494  3.29354  2.67741  2.69355  4.24690  2.90347  2.73739  3.18146  2.89801  2.37887  2.77519  2.98518  4.58477  3.61503
          0.03335  3.81303  4.53537  0.61958  0.77255  0.56428  0.84111
    610   3.04450  4.44309  4.47226  3.93367  3.17326  4.23414  4.60049  1.54416  3.77339  1.64248  2.09662  4.21118  4.52152  4.01786  3.96795  3.57979  3.28823  1.98158  5.12649  3.97445    961 - -
          2.68618  4.42225  2.77519  2.73123  3.46354  2.40513  3.72494  3.29354  2.67741  2.69355  4.24690  2.90347  2.73739  3.18146  2.89801  2.37887  2.77519  2.98518  4.58477  3.61503
          0.03120  3.87863  4.60097  0.61958  0.77255  0.41816  1.07370
    611   2.81358  4.29390  4.13050  3.56191  3.22493  3.93360  4.24678  1.70476  3.44468  1.65238  2.78775  3.85119  3.31519  3.69729  3.67502  3.22972  3.04863  2.14948  4.94470  3.77251    962 - -
          2.68618  4.42225  2.77519  2.73123  3.46354  2.40513  3.72494  3.29354  2.67741  2.69355  4.24690  2.90347  2.73739  3.18146  2.89801  2.37887  2.77519  2.98518  4.58477  3.61503
          0.02739  4.00706  4.72940  0.61958  0.77255  0.48576  0.95510
    612   2.54793  4.66570  2.71319  2.25154  4.32403  1.93981  3.84480  3.76133  2.73304  3.37364  4.20501  2.95746  3.78368  3.03347  3.17213  1.88268  2.90707  3.33693  5.59110  4.26101    963 - -
          2.68618  4.42225  2.77519  2.73123  3.46354  2.40513  3.72494  3.29354  2.67741  2.69355  4.24690  2.90347  2.73739  3.18146  2.89801  2.37887  2.77519  2.98518  4.58477  3.61503
          0.02739  4.00706  4.72940  0.61958  0.77255  0.48576  0.95510
    613   2.72274  5.08848  2.26854  2.02447  4.44076  2.34090  3.69456  3.90265  2.57777  3.45089  4.26289  2.79461  2.43827  2.84491  3.09229  2.68966  2.99528  3.51035  5.64403  4.23666    964 - -
          2.68618  4.42225  2.77519  2.73123  3.46354  2.40513  3.72494  3.29354  2.67741  2.69355  4.24690  2.90347  2.73739  3.18146  2.89801  2.37887  2.77519  2.98518  4.58477  3.61503
          0.02739  4.00706  4.72940  0.61958  0.77255  0.48576  0.95510
    614   2.41359  4.44294  3.22837  2.49488  3.63616  3.47057  3.73698  2.65456  2.64667  2.48528  3.55944  3.13852  3.29739  2.98427  3.04433  2.71497  2.29626  2.69609  5.03548  3.77138    965 - -
          2.68618  4.42225  2.77519  2.73123  3.46354  2.40513  3.72494  3.29354  2.67741  2.69355  4.24690  2.90347  2.73739  3.18146  2.89801  2.37887  2.77519  2.98518  4.58477  3.61503
          0.02739  4.00706  4.72940  0.61958  0.77255  0.48576  0.95510
    615   2.56060  4.33355  3.36689  2.80361  3.47956  3.51254  3.29557  2.82950  2.74443  2.35145  3.00319  3.22623  3.36729  3.06998  3.10986  2.75809  2.29587  2.44711  4.91492  3.67023    966 - -
          2.68618  4.42225  2.77519  2.73123  3.46354  2.40513  3.72494  3.29354  2.67741  2.69355  4.24690  2.90347  2.73739  3.18146  2.89801  2.37887  2.77519  2.98518  4.58477  3.61503
          0.02739  4.00706  4.72940  0.61958  0.77255  0.48576  0.95510
    616   2.56291  4.47827  2.89937  2.63514  3.66768  3.46069  3.70986  2.42984  2.60673  2.71353  3.58500  3.10225  3.30542  2.94339  2.79599  2.69587  2.55424  2.55539  5.05154  3.77923    967 - -
          2.68618  4.42225  2.77519  2.73123  3.46354  2.40513  3.72494  3.29354  2.67741  2.69355  4.24690  2.90347  2.73739  3.18146  2.89801  2.37887  2.77519  2.98518  4.58477  3.61503
          0.02739  4.00706  4.72940  0.61958  0.77255  0.48576  0.95510
    617   2.60040  4.77168  2.80098  2.25782  4.13386  3.31676  3.69245  3.54652  2.51412  3.16260  3.98930  2.26387  3.80256  2.85835  2.96075  2.02478  2.87480  2.83759  5.39855  4.06121    968 - -
          2.68618  4.42225  2.77519  2.73123  3.46354  2.40513  3.72494  3.29354  2.67741  2.69355  4.24690  2.90347  2.73739  3.18146  2.89801  2.37887  2.77519  2.98518  4.58477  3.61503
          0.02739  4.00706  4.72940  0.61958  0.77255  0.48576  0.95510
    618   2.64257  4.88890  2.64215  1.88027  4.32033  3.27411  3.71203  3.76018  2.54598  3.33871  4.15707  2.87569  2.71594  2.86957  3.00935  2.01098  2.93160  3.37537  5.54435  4.18011    969 - -
          2.68618  4.42225  2.77519  2.73123  3.46354  2.40513  3.72494  3.29354  2.67741  2.69355  4.24690  2.90347  2.73739  3.18146  2.89801  2.37887  2.77519  2.98518  4.58477  3.61503
          0.02739  4.00706  4.72940  0.61958  0.77255  0.48576  0.95510
    619   2.53902  4.63331  2.88648  2.54902  4.18676  3.23132  3.79241  3.62809  2.60220  3.23775  4.07385  3.00530  2.13462  2.61367  3.00321  1.99075  2.87196  3.23971  5.45731  4.14190    970 - -
          2.68618  4.42225  2.77519  2.73123  3.46354  2.40513  3.72494  3.29354  2.67741  2.69355  4.24690  2.90347  2.73739  3.18146  2.89801  2.37887  2.77519  2.98518  4.58477  3.61503
          0.02739  4.00706  4.72940  0.61958  0.77255  0.48576  0.95510
    620   2.56504  4.55755  3.10169  2.59103  3.81883  3.40187  3.70560  3.19919  2.53863  2.39783  3.71817  3.06022  2.72385  2.60856  2.93974  2.48742  2.58939  2.91492  5.16123  3.87682    971 - -
          2.68618  4.42225  2.77519  2.73123  3.46354  2.40513  3.72494  3.29354  2.67741  2.69355  4.24690  2.90347  2.73739  3.18146  2.89801  2.37887  2.77519  2.98518  4.58477  3.61503
          0.02739  4.00706  4.72940  0.61958  0.77255  0.48576  0.95510
    621   2.69987  4.98915  2.65263  2.34434  4.34865  3.32095  3.67624  3.81464  2.44233  3.36340  4.18128  2.03727  2.73741  2.26573  2.87264  2.69176  2.96569  3.43619  5.53504  4.16734    972 - -
          2.68618  4.42225  2.77519  2.73123  3.46354  2.40513  3.72494  3.29354  2.67741  2.69355  4.24690  2.90347  2.73739  3.18146  2.89801  2.37887  2.77519  2.98518  4.58477  3.61503
          0.02739  4.00706  4.72940  0.61958  0.77255  0.48576  0.95510
    622   2.37854  4.60148  3.00322  2.38821  3.90140  3.37575  3.74495  3.22670  2.57694  2.57255  3.79906  3.05029  2.20121  2.94940  2.97705  2.68940  2.86525  2.94275  5.24632  3.95392    973 - -
          2.68618  4.42225  2.77519  2.73123  3.46354  2.40513  3.72494  3.29354  2.67741  2.69355  4.24690  2.90347  2.73739  3.18146  2.89801  2.37887  2.77519  2.98518  4.58477  3.61503
          0.02739  4.00706  4.72940  0.61958  0.77255  0.48576  0.95510
    623   2.52886  4.25830  3.52819  3.00115  3.49771  3.46082  3.91048  2.71457  2.92930  2.12794  3.46156  3.35309  3.33577  3.24883  3.25690  2.27306  2.81343  2.01289  4.97339  3.73908    974 - -
          2.68618  4.42225  2.77519  2.73123  3.46354  2.40513  3.72494  3.29354  2.67741  2.69355  4.24690  2.90347  2.73739  3.18146  2.89801  2.37887  2.77519  2.98518  4.58477  3.61503
          0.02739  4.00706  4.72940  0.61958  0.77255  0.48576  0.95510
    624   2.45833  4.47204  3.09679  2.64382  3.96914  2.83359  3.79631  3.36677  2.67073  3.02248  3.86189  2.65139  2.55001  3.00180  3.08641  2.34432  2.78407  2.42581  5.29918  4.01394    975 - -
          2.68618  4.42225  2.77519  2.73123  3.46354  2.40513  3.72494  3.29354  2.67741  2.69355  4.24690  2.90347  2.73739  3.18146  2.89801  2.37887  2.77519  2.98518  4.58477  3.61503
          0.02739  4.00706  4.72940  0.61958  0.77255  0.48576  0.95510
    625   2.55682  4.28907  3.49638  2.94867  3.47376  3.50388  3.86922  2.72461  2.86772  2.10869  2.96988  3.32712  3.93319  3.19526  3.20424  2.27068  2.34238  2.51145  4.94892  3.71532    976 - -
          2.68618  4.42225  2.77519  2.73123  3.46354  2.40513  3.72494  3.29354  2.67741  2.69355  4.24690  2.90347  2.73739  3.18146  2.89801  2.37887  2.77519  2.98518  4.58477  3.61503
          0.02739  4.00706  4.72940  0.61958  0.77255  0.48576  0.95510
    626   2.92111  5.44169  1.28834  1.93755  4.76984  2.61166  3.77611  4.27986  2.79441  3.79158  4.64009  2.70258  3.84438  2.94421  3.38664  2.81900  3.21573  3.85345  5.95631  4.46487    977 - -
          2.68618  4.42225  2.77519  2.73123  3.46354  2.40513  3.72494  3.29354  2.67741  2.69355  4.24690  2.90347  2.73739  3.18146  2.89801  2.37887  2.77519  2.98518  4.58477  3.61503
          0.02739  4.00706  4.72940  0.61958  0.77255  0.48576  0.95510
    627   2.31295  4.25065  3.29412  3.09748  4.34995  1.19554  4.24152  3.71718  3.21052  3.45290  4.32137  3.30131  3.73966  3.52104  3.51222  2.48513  2.24141  3.20407  5.67796  4.46812    978 - -
          2.68618  4.42225  2.77519  2.73123  3.46354  2.40513  3.72494  3.29354  2.67741  2.69355  4.24690  2.90347  2.73739  3.18146  2.89801  2.37887  2.77519  2.98518  4.58477  3.61503
          0.02739  4.00706  4.72940  0.61958  0.77255  0.48576  0.95510
    628   2.83978  4.83775  2.79064  2.69061  4.22288  3.27804  4.03686  3.96411  2.95287  3.59618  4.55197  0.94015  3.93729  3.31130  3.31085  2.90276  3.22698  3.57263  5.51348  4.16267    979 - -
          2.68618  4.42225  2.77519  2.73123  3.46354  2.40513  3.72494  3.29354  2.67741  2.69355  4.24690  2.90347  2.73739  3.18146  2.89801  2.37887  2.77519  2.98518  4.58477  3.61503
          0.02739  4.00706  4.72940  0.61958  0.77255  0.48576  0.95510
    629   2.86841  5.17856  1.22114  2.25890  4.69800  2.19718  3.87578  4.22655  2.90834  3.77887  4.64373  2.81638  3.85799  3.06474  3.46580  2.82373  3.20547  3.78425  5.88508  4.48000    980 - -
          2.68618  4.42225  2.77519  2.73123  3.46354  2.40513  3.72494  3.29354  2.67741  2.69355  4.24690  2.90347  2.73739  3.18146  2.89801  2.37887  2.77519  2.98518  4.58477  3.61503
          0.02739  4.00706  4.72940  0.61958  0.77255  0.48576  0.95510
    630   3.07332  5.20662  2.55172  0.84815  4.57053  3.36462  3.96540  4.05141  2.86327  3.64771  4.61766  3.01657  3.97615  3.17943  3.28469  3.04313  3.37918  3.72206  5.71676  4.44126    981 - -
          2.68618  4.42225  2.77519  2.73123  3.46354  2.40513  3.72494  3.29354  2.67741  2.69355  4.24690  2.90347  2.73739  3.18146  2.89801  2.37887  2.77519  2.98518  4.58477  3.61503
          0.02739  4.00706  4.72940  0.61958  0.77255  0.48576  0.95510
    631   0.83594  4.26378  3.60327  3.40283  4.19026  3.08431  4.40841  3.33622  3.42265  3.21144  4.22998  3.51713  3.83645  3.75181  3.66269  2.61367  2.90045  2.96725  5.60395  4.41972    982 - -
          2.68618  4.42225  2.77519  2.73123  3.46354  2.40513  3.72494  3.29354  2.67741  2.69355  4.24690  2.90347  2.73739  3.18146  2.89801  2.37887  2.77519  2.98518  4.58477  3.61503
          0.02739  4.00706  4.72940  0.61958  0.77255  0.48576  0.95510
    632   0.83594  4.26378  3.60327  3.40283  4.19026  3.08431  4.40841  3.33622  3.42265  3.21144  4.22998  3.51713  3.83645  3.75181  3.66269  2.61367  2.90045  2.96725  5.60395  4.41972    983 - -
          2.68618  4.42225  2.77519  2.73123  3.46354  2.40513  3.72494  3.29354  2.67741  2.69355  4.24690  2.90347  2.73739  3.18146  2.89801  2.37887  2.77519  2.98518  4.58477  3.61503
          0.02739  4.00706  4.72940  0.61958  0.77255  0.48576  0.95510
    633   3.07941  4.60798  4.19598  3.80137  3.27290  3.93552  4.50543  2.46221  3.56152  1.84889  1.14180  4.06170  4.39844  3.93547  3.75068  3.44174  3.38818  2.48355  5.13062  3.90336    984 - -
          2.68618  4.42225  2.77519  2.73123  3.46354  2.40513  3.72494  3.29354  2.67741  2.69355  4.24690  2.90347  2.73739  3.18146  2.89801  2.37887  2.77519  2.98518  4.58477  3.61503
          0.02739  4.00706  4.72940  0.61958  0.77255  0.48576  0.95510
    634   0.83594  4.26378  3.60327  3.40283  4.19026  3.08431  4.40841  3.33622  3.42265  3.21144  4.22998  3.51713  3.83645  3.75181  3.66269  2.61367  2.90045  2.96725  5.60395  4.41972    985 - -
          2.68618  4.42225  2.77519  2.73123  3.46354  2.40513  3.72494  3.29354  2.67741  2.69355  4.24690  2.90347  2.73739  3.18146  2.89801  2.37887  2.77519  2.98518  4.58477  3.61503
          0.02739  4.00706  4.72940  0.61958  0.77255  0.48576  0.95510
    635   2.91521  4.42251  4.31005  3.97903  3.65144  3.86130  4.75844  2.05243  3.84886  2.31621  3.59781  4.14677  4.41554  4.19974  4.04813  3.37463  3.27427  0.87083  5.45806  4.19729    986 - -
          2.68618  4.42225  2.77519  2.73123  3.46354  2.40513  3.72494  3.29354  2.67741  2.69355  4.24690  2.90347  2.73739  3.18146  2.89801  2.37887  2.77519  2.98518  4.58477  3.61503
          0.02739  4.00706  4.72940  0.61958  0.77255  0.48576  0.95510
    636   3.13672  4.52049  4.52304  4.14539  3.46774  4.20875  4.85009  0.92531  3.97609  2.02827  3.38422  4.37208  4.62869  4.31166  4.15749  3.71861  3.43418  1.85850  5.38513  4.13382    987 - -
          2.68618  4.42225  2.77519  2.73123  3.46354  2.40513  3.72494  3.29354  2.67741  2.69355  4.24690  2.90347  2.73739  3.18146  2.89801  2.37887  2.77519  2.98518  4.58477  3.61503
          0.02739  4.00706  4.72940  0.61958  0.77255  0.48576  0.95510
    637   3.07941  4.60798  4.19598  3.80137  3.27290  3.93552  4.50543  2.46221  3.56152  1.84889  1.14180  4.06170  4.39844  3.93547  3.75068  3.44174  3.38818  2.48355  5.13062  3.90336    988 - -
          2.68618  4.42225  2.77519  2.73123  3.46354  2.40513  3.72494  3.29354  2.67741  2.69355  4.24690  2.90347  2.73739  3.18146  2.89801  2.37887  2.77519  2.98518  4.58477  3.61503
          0.02739  4.00706  4.72940  0.61958  0.77255  0.48576  0.95510
    638   2.38563  4.30688  3.32812  3.15189  4.21262  3.03449  4.25716  3.75429  3.23478  3.46474  4.38069  3.35385  3.78478  3.57387  3.51544  0.90481  2.87616  3.25975  5.57467  4.29734    989 - -
          2.68618  4.42225  2.77519  2.73123  3.46354  2.40513  3.72494  3.29354  2.67741  2.69355  4.24690  2.90347  2.73739  3.18146  2.89801  2.37887  2.77519  2.98518  4.58477  3.61503
          0.02739  4.00706  4.72940  0.61958  0.77255  0.48576  0.95510
    639   3.30877  4.73214  4.40508  4.04728  3.19144  4.15197  4.66090  2.40469  3.81370  0.72566  3.17549  4.30964  4.56531  4.14973  3.96704  3.74112  3.59753  2.47663  5.11777  3.87158    990 - -
          2.68618  4.42225  2.77519  2.73123  3.46354  2.40513  3.72494  3.29354  2.67741  2.69355  4.24690  2.90347  2.73739  3.18146  2.89801  2.37887  2.77519  2.98518  4.58477  3.61503
          0.02739  4.00706  4.72940  0.61958  0.77255  0.48576  0.95510
    640   3.30877  4.73214  4.40508  4.04728  3.19144  4.15197  4.66090  2.40469  3.81370  0.72566  3.17549  4.30964  4.56531  4.14973  3.96704  3.74112  3.59753  2.47663  5.11777  3.87158    991 - -
          2.68618  4.42225  2.77519  2.73123  3.46354  2.40513  3.72494  3.29354  2.67741  2.69355  4.24690  2.90347  2.73739  3.18146  2.89801  2.37887  2.77519  2.98518  4.58477  3.61503
          0.02739  4.00706  4.72940  0.61958  0.77255  0.48576  0.95510
    641   3.07332  5.20662  2.55172  0.84815  4.57053  3.36462  3.96540  4.05141  2.86327  3.64771  4.61766  3.01657  3.97615  3.17943  3.28469  3.04313  3.37918  3.72206  5.71676  4.44126    992 - -
          2.68618  4.42225  2.77519  2.73123  3.46354  2.40513  3.72494  3.29354  2.67741  2.69355  4.24690  2.90347  2.73739  3.18146  2.89801  2.37887  2.77519  2.98518  4.58477  3.61503
          0.02739  4.00706  4.72940  0.61958  0.77255  0.48576  0.95510
    642   0.83594  4.26378  3.60327  3.40283  4.19026  3.08431  4.40841  3.33622  3.42265  3.21144  4.22998  3.51713  3.83645  3.75181  3.66269  2.61367  2.90045  2.96725  5.60395  4.41972    993 - -
          2.68618  4.42225  2.77519  2.73123  3.46354  2.40513  3.72494  3.29354  2.67741  2.69355  4.24690  2.90347  2.73739  3.18146  2.89801  2.37887  2.77519  2.98518  4.58477  3.61503
          0.02739  4.00706  4.72940  0.61958  0.77255  0.48576  0.95510
    643   3.13883  5.28209  0.74264  2.42798  4.67828  3.31680  4.05613  4.29808  3.16674  3.88315  4.86591  2.99045  3.97928  3.29672  3.69991  3.08720  3.48088  3.92350  5.82030  4.53118    994 - -
          2.68618  4.42225  2.77519  2.73123  3.46354  2.40513  3.72494  3.29354  2.67741  2.69355  4.24690  2.90347  2.73739  3.18146  2.89801  2.37887  2.77519  2.98518  4.58477  3.61503
          0.02739  4.00706  4.72940  0.61958  0.77255  0.48576  0.95510
    644   0.83594  4.26378  3.60327  3.40283  4.19026  3.08431  4.40841  3.33622  3.42265  3.21144  4.22998  3.51713  3.83645  3.75181  3.66269  2.61367  2.90045  2.96725  5.60395  4.41972    995 - -
          2.68618  4.42225  2.77519  2.73123  3.46354  2.40513  3.72494  3.29354  2.67741  2.69355  4.24690  2.90347  2.73739  3.18146  2.89801  2.37887  2.77519  2.98518  4.58477  3.61503
          0.02739  4.00706  4.72940  0.61958  0.77255  0.48576  0.95510
    645   2.84019  4.60055  3.54138  3.45875  4.59532  0.54866  4.56925  4.22917  3.65822  3.86596  4.84399  3.70591  3.99593  3.97187  3.87799  3.01623  3.33191  3.73153  5.65333  4.70232    996 - -
          2.68618  4.42225  2.77519  2.73123  3.46354  2.40513  3.72494  3.29354  2.67741  2.69355  4.24690  2.90347  2.73739  3.18146  2.89801  2.37887  2.77519  2.98518  4.58477  3.61503
          0.02739  4.00706  4.72940  0.61958  0.77255  0.48576  0.95510
    646   3.30877  4.73214  4.40508  4.04728  3.19144  4.15197  4.66090  2.40469  3.81370  0.72566  3.17549  4.30964  4.56531  4.14973  3.96704  3.74112  3.59753  2.47663  5.11777  3.87158    997 - -
          2.68618  4.42225  2.77519  2.73123  3.46354  2.40513  3.72494  3.29354  2.67741  2.69355  4.24690  2.90347  2.73739  3.18146  2.89801  2.37887  2.77519  2.98518  4.58477  3.61503
          0.02739  4.00706  4.72940  0.61958  0.77255  0.48576  0.95510
    647   2.84019  4.60055  3.54138  3.45875  4.59532  0.54866  4.56925  4.22917  3.65822  3.86596  4.84399  3.70591  3.99593  3.97187  3.87799  3.01623  3.33191  3.73153  5.65333  4.70232    998 - -
          2.68618  4.42225  2.77519  2.73123  3.46354  2.40513  3.72494  3.29354  2.67741  2.69355  4.24690  2.90347  2.73739  3.18146  2.89801  2.37887  2.77519  2.98518  4.58477  3.61503
          0.02739  4.00706  4.72940  0.61958  0.77255  0.48576  0.95510
    648   2.84019  4.60055  3.54138  3.45875  4.59532  0.54866  4.56925  4.22917  3.65822  3.86596  4.84399  3.70591  3.99593  3.97187  3.87799  3.01623  3.33191  3.73153  5.65333  4.70232    999 - -
          2.68618  4.42225  2.77519  2.73123  3.46354  2.40513  3.72494  3.29354  2.67741  2.69355  4.24690  2.90347  2.73739  3.18146  2.89801  2.37887  2.77519  2.98518  4.58477  3.61503
          0.02739  4.00706  4.72940  0.61958  0.77255  0.48576  0.95510
    649   2.93884  4.67198  3.56085  3.42056  4.40139  3.35195  4.48560  3.98309  3.48970  3.59467  4.65138  3.71292  0.61150  3.87438  3.71859  3.11091  3.39133  3.61284  5.54942  4.52443   1000 - -
          2.68618  4.42225  2.77519  2.73123  3.46354  2.40513  3.72494  3.29354  2.67741  2.69355  4.24690  2.90347  2.73739  3.18146  2.89801  2.37887  2.77519  2.98518  4.58477  3.61503
          0.02739  4.00706  4.72940  0.61958  0.77255  0.48576  0.95510
    650   3.04521  4.41019  4.65546  4.17623  3.56699  4.30437  4.91862  1.62168  4.04809  2.10342  3.39951  4.39914  4.67118  4.34266  4.26231  3.70004  3.32727  0.99829  5.50158  4.27280   1001 - -
          2.68618  4.42225  2.77519  2.73123  3.46354  2.40513  3.72494  3.29354  2.67741  2.69355  4.24690  2.90347  2.73739  3.18146  2.89801  2.37887  2.77519  2.98518  4.58477  3.61503
          0.02739  4.00706  4.72940  0.61958  0.77255  0.48576  0.95510
    651   2.92717  5.41119  1.26315  2.13840  4.72874  3.21703  3.79930  4.29324  2.83054  3.81543  4.67778  2.06059  3.85187  2.97684  3.41689  2.83127  3.23445  3.86280  5.94083  4.44247   1002 - -
          2.68618  4.42225  2.77519  2.73123  3.46354  2.40513  3.72494  3.29354  2.67741  2.69355  4.24690  2.90347  2.73739  3.18146  2.89801  2.37887  2.77519  2.98518  4.58477  3.61503
          0.02739  4.00706  4.72940  0.61958  0.77255  0.48576  0.95510
    652   3.21428  4.59441  4.54795  4.09128  1.29258  4.25411  4.13257  2.12195  3.95170  1.83041  3.19451  4.19663  4.57324  4.09038  4.08431  3.62541  3.46421  2.40835  4.40390  2.84436   1003 - -
          2.68618  4.42225  2.77519  2.73123  3.46354  2.40513  3.72494  3.29354  2.67741  2.69355  4.24690  2.90347  2.73739  3.18146  2.89801  2.37887  2.77519  2.98518  4.58477  3.61503
          0.02739  4.00706  4.72940  0.61958  0.77255  0.48576  0.95510
    653   2.38563  4.30688  3.32812  3.15189  4.21262  3.03449  4.25716  3.75429  3.23478  3.46474  4.38069  3.35385  3.78478  3.57387  3.51544  0.90481  2.87616  3.25975  5.57467  4.29734   1004 - -
          2.68618  4.42225  2.77519  2.73123  3.46354  2.40513  3.72494  3.29354  2.67741  2.69355  4.24690  2.90347  2.73739  3.18146  2.89801  2.37887  2.77519  2.98518  4.58477  3.61503
          0.02739  4.00706  4.72940  0.61958  0.77255  0.48576  0.95510
    654   2.84019  4.60055  3.54138  3.45875  4.59532  0.54866  4.56925  4.22917  3.65822  3.86596  4.84399  3.70591  3.99593  3.97187  3.87799  3.01623  3.33191  3.73153  5.65333  4.70232   1005 - -
          2.68618  4.42225  2.77519  2.73123  3.46354  2.40513  3.72494  3.29354  2.67741  2.69355  4.24690  2.90347  2.73739  3.18146  2.89801  2.37887  2.77519  2.98518  4.58477  3.61503
          0.02739  4.00706  4.72940  0.61958  0.77255  0.48576  0.95510
    655   3.30877  4.73214  4.40508  4.04728  3.19144  4.15197  4.66090  2.40469  3.81370  0.72566  3.17549  4.30964  4.56531  4.14973  3.96704  3.74112  3.59753  2.47663  5.11777  3.87158   1006 - -
          2.68618  4.42225  2.77519  2.73123  3.46354  2.40513  3.72494  3.29354  2.67741  2.69355  4.24690  2.90347  2.73739  3.18146  2.89801  2.37887  2.77519  2.98518  4.58477  3.61503
          0.02739  4.00706  4.72940  0.61958  0.77255  0.48576  0.95510
    656   2.93884  4.67198  3.56085  3.42056  4.40139  3.35195  4.48560  3.98309  3.48970  3.59467  4.65138  3.71292  0.61150  3.87438  3.71859  3.11091  3.39133  3.61284  5.54942  4.52443   1007 - -
          2.68618  4.42225  2.77519  2.73123  3.46354  2.40513  3.72494  3.29354  2.67741  2.69355  4.24690  2.90347  2.73739  3.18146  2.89801  2.37887  2.77519  2.98518  4.58477  3.61503
          0.02739  4.00706  4.72940  0.61958  0.77255  0.48576  0.95510
    657   3.56802  4.89329  4.30266  4.04320  2.81587  3.88571  4.07467  3.59906  3.76336  2.96998  4.22637  4.16548  4.41503  4.14402  3.86748  3.77037  3.87561  3.49309  0.65266  2.81121   1008 - -
          2.68618  4.42225  2.77519  2.73123  3.46354  2.40513  3.72494  3.29354  2.67741  2.69355  4.24690  2.90347  2.73739  3.18146  2.89801  2.37887  2.77519  2.98518  4.58477  3.61503
          0.02739  4.00706  4.72940  0.61958  0.77255  0.48576  0.95510
    658   2.93884  4.67198  3.56085  3.42056  4.40139  3.35195  4.48560  3.98309  3.48970  3.59467  4.65138  3.71292  0.61150  3.87438  3.71859  3.11091  3.39133  3.61284  5.54942  4.52443   1009 - -
          2.68618  4.42225  2.77519  2.73123  3.46354  2.40513  3.72494  3.29354  2.67741  2.69355  4.24690  2.90347  2.73739  3.18146  2.89801  2.37887  2.77519  2.98518  4.58477  3.61503
          0.02739  4.00706  4.72940  0.61958  0.77255  0.48576  0.95510
    659   3.30877  4.73214  4.40508  4.04728  3.19144  4.15197  4.66090  2.40469  3.81370  0.72566  3.17549  4.30964  4.56531  4.14973  3.96704  3.74112  3.59753  2.47663  5.11777  3.87158   1010 - -
          2.68618  4.42225  2.77519  2.73123  3.46354  2.40513  3.72494  3.29354  2.67741  2.69355  4.24690  2.90347  2.73739  3.18146  2.89801  2.37887  2.77519  2.98518  4.58477  3.61503
          0.02739  4.00706  4.72940  0.61958  0.77255  0.48576  0.95510
    660   2.93884  4.67198  3.56085  3.42056  4.40139  3.35195  4.48560  3.98309  3.48970  3.59467  4.65138  3.71292  0.61150  3.87438  3.71859  3.11091  3.39133  3.61284  5.54942  4.52443   1011 - -
          2.68618  4.42225  2.77519  2.73123  3.46354  2.40513  3.72494  3.29354  2.67741  2.69355  4.24690  2.90347  2.73739  3.18146  2.89801  2.37887  2.77519  2.98518  4.58477  3.61503
          0.01852  3.99819        *  0.61958  0.77255  0.00000        *
//
