# Supplementary material for: Potential Conservation of Circadian Clock Proteins in the phylum Nematoda as Revealed by Bioinformatic Searches
Source: PLoS One. 2014 Nov 14;9(11):e112871. doi: 10.1371/journal.pone.0112871 (PMC4232591; doi:10.1371/journal.pone.0112871)
Supplement: File S1 — HMM profiles used in this work and HMMsearch results. (ZIP) [file pone.0112871.s007.zip › HMMs-CE/Artropodos/Cwo-PA_FBpp0081723-aln.hmm]

HMMER3/b [3.0 | March 2010]
NAME  Cwo-PA_FBpp0081723-aln
LENG  459
ALPH  amino
RF    no
CS    no
MAP   yes
DATE  Tue Jun 12 14:33:31 2012
NSEQ  7
EFFN  1.302246
CKSUM 2958560606
STATS LOCAL MSV      -11.9125  0.69846
STATS LOCAL VITERBI  -12.9291  0.69846
STATS LOCAL FORWARD   -5.3249  0.69846
HMM          A        C        D        E        F        G        H        I        K        L        M        N        P        Q        R        S        T        V        W        Y   
            m->m     m->i     m->d     i->m     i->i     d->m     d->d
  COMPO   2.53767  4.23854  2.92353  2.56189  3.59108  2.96346  3.36323  3.03132  2.59885  2.65256  3.68526  2.93541  3.13869  2.97099  2.80201  2.47368  2.82802  2.85668  5.08834  3.56860
          2.68626  4.42233  2.77503  2.73132  3.46362  2.40521  3.72503  3.29362  2.67749  2.69363  4.24213  2.90355  2.73748  3.18155  2.89809  2.37895  2.77528  2.98527  4.58485  3.61511
          0.34303  1.55553  2.53450  0.67395  0.71272  0.00000        *
      1   2.86353  4.70253  3.26247  2.14450  3.75867  3.65649  3.98904  3.01084  2.84027  2.61174  1.50047  3.34469  4.10581  3.24642  3.18125  3.01839  3.11751  2.84900  5.26442  4.00214      3 - -
          2.68618  4.42225  2.77519  2.73123  3.46354  2.40513  3.72494  3.29354  2.67741  2.69355  4.24690  2.90347  2.73739  3.18146  2.89801  2.37887  2.77519  2.98518  4.58477  3.61503
          0.02106  4.26654  4.98889  0.61958  0.77255  0.58707  0.81182
      2   2.63570  4.74007  3.03653  2.04553  4.07430  2.61403  3.77117  3.44407  2.60558  3.10127  3.93686  3.06203  3.88293  2.94652  3.04959  2.70259  2.05859  2.59186  5.37469  4.05970      4 - -
          2.68618  4.42225  2.77519  2.73123  3.46354  2.40513  3.72494  3.29354  2.67741  2.69355  4.24690  2.90347  2.73739  3.18146  2.89801  2.37887  2.77519  2.98518  4.58477  3.61503
          0.15117  4.26654  2.06935  0.61958  0.77255  0.58707  0.81182
      3   2.64824  4.84813  2.87396  2.49220  4.31008  3.34065  3.75005  3.75673  2.50952  3.32920  4.14610  2.98765  2.42836  1.91685  2.92539  2.22847  2.93887  3.37120  5.52259  4.18402      5 - -
          2.68618  4.42225  2.77519  2.73123  3.46354  2.40513  3.72494  3.29354  2.67741  2.69355  4.24690  2.90347  2.73739  3.18146  2.89801  2.37887  2.77519  2.98518  4.58477  3.61503
          0.02396  4.13933  4.86168  0.61958  0.77255  0.72350  0.66368
      4   2.34359  4.92187  2.34986  2.38495  4.12799  3.39129  3.68251  3.61381  2.52638  3.20619  4.02673  2.27282  3.84383  2.84355  3.00536  2.69000  2.92590  3.27643  5.40367  2.61532      6 - -
          2.68618  4.42225  2.77519  2.73123  3.46354  2.40513  3.72494  3.29354  2.67741  2.69355  4.24690  2.90347  2.73739  3.18146  2.89801  2.37887  2.77519  2.98518  4.58477  3.61503
          0.02396  4.13933  4.86168  0.61958  0.77255  0.72350  0.66368
      5   3.07138  4.48445  4.33626  3.83255  2.38157  4.05431  3.72185  2.91132  3.66439  2.44834  2.52217  3.89228  4.39421  3.83110  3.80807  3.36397  3.29774  2.77195  2.25375  1.55495      7 - -
          2.68618  4.42225  2.77519  2.73123  3.46354  2.40513  3.72494  3.29354  2.67741  2.69355  4.24690  2.90347  2.73739  3.18146  2.89801  2.37887  2.77519  2.98518  4.58477  3.61503
          0.02396  4.13933  4.86168  0.61958  0.77255  0.72350  0.66368
      6   2.70694  4.38753  3.59113  3.06052  3.14341  3.65166  3.82274  2.36120  2.93594  2.54090  3.49518  2.35782  4.04763  3.28085  3.24225  2.93435  2.94775  2.64172  2.35558  3.25821      8 - -
          2.68618  4.42225  2.77519  2.73123  3.46354  2.40513  3.72494  3.29354  2.67741  2.69355  4.24690  2.90347  2.73739  3.18146  2.89801  2.37887  2.77519  2.98518  4.58477  3.61503
          0.02396  4.13933  4.86168  0.61958  0.77255  0.72350  0.66368
      7   2.80537  4.85382  2.91879  1.40657  4.02988  3.51007  3.84905  2.46089  2.66550  2.94037  3.93611  3.09930  3.98195  3.03980  3.07607  2.87540  3.06181  2.90898  5.42702  4.09648      9 - -
          2.68618  4.42225  2.77519  2.73123  3.46354  2.40513  3.72494  3.29354  2.67741  2.69355  4.24690  2.90347  2.73739  3.18146  2.89801  2.37887  2.77519  2.98518  4.58477  3.61503
          0.02396  4.13933  4.86168  0.61958  0.77255  0.72350  0.66368
      8   2.80026  5.19946  1.92261  1.97868  4.52064  3.33161  3.74102  3.96707  2.62725  3.52442  4.33990  2.83024  3.86213  2.88952  3.14808  2.75546  1.84331  3.58018  5.71913  4.30018     10 - -
          2.68618  4.42225  2.77519  2.73123  3.46354  2.40513  3.72494  3.29354  2.67741  2.69355  4.24690  2.90347  2.73739  3.18146  2.89801  2.37887  2.77519  2.98518  4.58477  3.61503
          0.02396  4.13933  4.86168  0.61958  0.77255  0.72350  0.66368
      9   2.73810  4.99024  2.71091  2.41532  4.25168  3.36118  2.73998  3.83570  2.54322  3.39277  4.21869  1.68466  3.87327  2.90871  2.97849  2.32452  3.01412  3.45962  5.50580  4.10370     11 - -
          2.68618  4.42225  2.77519  2.73123  3.46354  2.40513  3.72494  3.29354  2.67741  2.69355  4.24690  2.90347  2.73739  3.18146  2.89801  2.37887  2.77519  2.98518  4.58477  3.61503
          0.02396  4.13933  4.86168  0.61958  0.77255  0.72350  0.66368
     10   2.57533  4.68210  2.94068  2.58884  4.19904  2.19190  2.73365  3.69183  2.67251  3.29639  4.12242  3.04865  3.83652  3.02077  3.09388  1.75422  2.90770  3.29533  5.48440  4.14648     12 - -
          2.68618  4.42225  2.77519  2.73123  3.46354  2.40513  3.72494  3.29354  2.67741  2.69355  4.24690  2.90347  2.73739  3.18146  2.89801  2.37887  2.77519  2.98518  4.58477  3.61503
          0.02396  4.13933  4.86168  0.61958  0.77255  0.72350  0.66368
     11   1.89187  4.92760  2.78701  2.08544  4.20505  3.39812  2.45884  3.64894  2.49903  3.24021  4.06904  2.94804  3.86597  2.86965  2.93448  2.72573  2.96337  3.31047  5.45055  4.09910     13 - -
          2.68618  4.42225  2.77519  2.73123  3.46354  2.40513  3.72494  3.29354  2.67741  2.69355  4.24690  2.90347  2.73739  3.18146  2.89801  2.37887  2.77519  2.98518  4.58477  3.61503
          0.02396  4.13933  4.86168  0.61958  0.77255  0.72350  0.66368
     12   2.02056  4.78422  2.91175  2.48563  4.15901  3.35475  2.56907  3.60229  2.53364  3.20081  4.01903  2.52768  3.83388  2.88808  2.97658  2.25430  2.88984  3.24523  5.41970  4.08124     14 - -
          2.68618  4.42225  2.77519  2.73123  3.46354  2.40513  3.72494  3.29354  2.67741  2.69355  4.24690  2.90347  2.73739  3.18146  2.89801  2.37887  2.77519  2.98518  4.58477  3.61503
          0.02396  4.13933  4.86168  0.61958  0.77255  0.72350  0.66368
     13   1.55943  4.28599  3.57321  3.10432  3.81473  3.29532  4.07051  2.42373  3.06044  2.84629  3.76031  3.38880  3.88837  3.37430  3.39288  1.97206  2.82591  2.71047  5.25705  4.02412     15 - -
          2.68618  4.42225  2.77519  2.73123  3.46354  2.40513  3.72494  3.29354  2.67741  2.69355  4.24690  2.90347  2.73739  3.18146  2.89801  2.37887  2.77519  2.98518  4.58477  3.61503
          0.02396  4.13933  4.86168  0.61958  0.77255  0.72350  0.66368
     14   2.71076  4.63520  3.24645  2.71771  3.68012  3.55533  2.51713  3.18163  2.51527  2.79305  2.22327  3.17359  3.95056  2.53766  2.85644  2.82466  2.93879  2.94002  5.07025  3.75013     16 - -
          2.68618  4.42225  2.77519  2.73123  3.46354  2.40513  3.72494  3.29354  2.67741  2.69355  4.24690  2.90347  2.73739  3.18146  2.89801  2.37887  2.77519  2.98518  4.58477  3.61503
          0.02396  4.13933  4.86168  0.61958  0.77255  0.72350  0.66368
     15   2.79890  5.10670  3.07741  2.51697  4.46664  3.51928  3.62334  3.87992  1.89347  3.37338  4.17717  3.01503  2.53554  2.14853  2.18322  2.78373  3.00907  3.51395  5.49584  4.19676     17 - -
          2.68618  4.42225  2.77519  2.73123  3.46354  2.40513  3.72494  3.29354  2.67741  2.69355  4.24690  2.90347  2.73739  3.18146  2.89801  2.37887  2.77519  2.98518  4.58477  3.61503
          0.02396  4.13933  4.86168  0.61958  0.77255  0.72350  0.66368
     16   2.77414  4.56211  2.42686  2.93115  3.85417  3.57044  4.12188  2.61415  3.11373  2.76831  3.80720  3.37092  4.09449  3.40027  3.50523  2.98432  3.07915  1.25547  5.38387  4.08716     18 - -
          2.68618  4.42225  2.77519  2.73123  3.46354  2.40513  3.72494  3.29354  2.67741  2.69355  4.24690  2.90347  2.73739  3.18146  2.89801  2.37887  2.77519  2.98518  4.58477  3.61503
          0.02396  4.13933  4.86168  0.61958  0.77255  0.49007  0.94826
     17   2.96281  5.16248  3.36093  2.73677  4.58188  3.65913  3.70239  3.95009  1.28009  3.43868  4.27250  3.18805  4.04114  2.83214  2.02370  2.96342  2.37426  3.60746  5.53987  4.30608     19 - -
          2.68618  4.42225  2.77519  2.73123  3.46354  2.40513  3.72494  3.29354  2.67741  2.69355  4.24690  2.90347  2.73739  3.18146  2.89801  2.37887  2.77519  2.98518  4.58477  3.61503
          0.02106  4.26654  4.98889  0.61958  0.77255  0.58707  0.81182
     18   3.07199  4.48387  4.45676  3.92347  2.81306  4.15628  4.11736  1.98837  3.75917  1.80922  3.32910  4.07123  4.47955  3.95742  3.91495  3.47098  3.30231  2.45704  4.50963  1.48200     20 - -
          2.68618  4.42225  2.77519  2.73123  3.46354  2.40513  3.72494  3.29354  2.67741  2.69355  4.24690  2.90347  2.73739  3.18146  2.89801  2.37887  2.77519  2.98518  4.58477  3.61503
          0.02106  4.26654  4.98889  0.61958  0.77255  0.58707  0.81182
     19   2.79290  5.14110  2.63526  1.38317  4.55919  3.37313  3.79724  4.02236  2.63836  3.56409  4.36957  2.92361  2.63756  2.94272  3.12632  2.28681  3.07384  3.61324  5.74189  4.34381     21 - -
          2.68618  4.42225  2.77519  2.73123  3.46354  2.40513  3.72494  3.29354  2.67741  2.69355  4.24690  2.90347  2.73739  3.18146  2.89801  2.37887  2.77519  2.98518  4.58477  3.61503
          0.02106  4.26654  4.98889  0.61958  0.77255  0.58707  0.81182
     20   2.40561  4.37249  3.47370  3.27531  4.64196  1.81209  4.43773  4.13113  3.43933  3.78754  4.59586  3.44754  3.85978  3.70446  3.75905  1.00600  2.91281  3.49213  5.94819  4.72990     22 - -
          2.68618  4.42225  2.77519  2.73123  3.46354  2.40513  3.72494  3.29354  2.67741  2.69355  4.24690  2.90347  2.73739  3.18146  2.89801  2.37887  2.77519  2.98518  4.58477  3.61503
          0.02106  4.26654  4.98889  0.61958  0.77255  0.58707  0.81182
     21   2.67046  3.44662  3.13464  1.84942  3.94646  3.51231  3.72453  3.31142  2.22555  2.37833  3.81897  3.08679  3.90744  2.90730  2.92810  2.74479  2.90222  3.02836  5.25880  3.96023     23 - -
          2.68618  4.42225  2.77519  2.73123  3.46354  2.40513  3.72494  3.29354  2.67741  2.69355  4.24690  2.90347  2.73739  3.18146  2.89801  2.37887  2.77519  2.98518  4.58477  3.61503
          0.02106  4.26654  4.98889  0.61958  0.77255  0.42725  1.05641
     22   1.89962  4.92111  2.38800  2.46800  4.22389  3.44691  3.70975  3.65169  2.50963  3.23683  3.20283  2.62308  3.87182  2.85112  2.98267  2.35756  2.91359  3.29988  5.45936  4.10721     24 - -
          2.68618  4.42225  2.77519  2.73123  3.46354  2.40513  3.72494  3.29354  2.67741  2.69355  4.24690  2.90347  2.73739  3.18146  2.89801  2.37887  2.77519  2.98518  4.58477  3.61503
          0.01951  4.34233  5.06468  0.61958  0.77255  0.48576  0.95510
     23   1.99182  4.91713  2.99342  2.49845  4.25997  2.38828  2.95323  3.69096  2.24031  3.26837  4.06981  3.01360  3.88158  2.86778  2.95296  2.39547  2.92773  3.33066  5.48153  4.13655     25 - -
          2.68618  4.42225  2.77519  2.73123  3.46354  2.40513  3.72494  3.29354  2.67741  2.69355  4.24690  2.90347  2.73739  3.18146  2.89801  2.37887  2.77519  2.98518  4.58477  3.61503
          0.01951  4.34233  5.06468  0.61958  0.77255  0.48576  0.95510
     24   2.32221  4.65889  3.21937  2.67496  3.91435  3.50761  3.78521  3.29121  2.61830  2.95435  3.80473  2.71491  3.13017  2.98612  2.40663  2.75267  2.90299  2.01689  5.25033  3.96415     26 - -
          2.68618  4.42225  2.77519  2.73123  3.46354  2.40513  3.72494  3.29354  2.67741  2.69355  4.24690  2.90347  2.73739  3.18146  2.89801  2.37887  2.77519  2.98518  4.58477  3.61503
          0.01951  4.34233  5.06468  0.61958  0.77255  0.48576  0.95510
     25   2.65848  4.93491  2.62812  2.46280  4.24560  3.44775  3.69317  3.67833  2.47362  3.25213  4.04662  2.98679  2.90358  2.82782  2.58987  1.88585  2.90259  2.78229  5.46368  4.10885     27 - -
          2.68618  4.42225  2.77519  2.73123  3.46354  2.40513  3.72494  3.29354  2.67741  2.69355  4.24690  2.90347  2.73739  3.18146  2.89801  2.37887  2.77519  2.98518  4.58477  3.61503
          0.01951  4.34233  5.06468  0.61958  0.77255  0.48576  0.95510
     26   2.57927  2.82088  3.27982  2.40072  4.00185  2.57537  3.88022  3.39665  2.75646  3.05364  3.89521  3.19740  3.90352  3.08756  3.17608  2.09494  2.14733  3.06918  5.34243  4.06104     28 - -
          2.68618  4.42225  2.77519  2.73123  3.46354  2.40513  3.72494  3.29354  2.67741  2.69355  4.24690  2.90347  2.73739  3.18146  2.89801  2.37887  2.77519  2.98518  4.58477  3.61503
          0.01951  4.34233  5.06468  0.61958  0.77255  0.48576  0.95510
     27   2.69713  4.22141  3.97347  3.39735  2.39052  3.76359  4.00277  2.63701  2.50045  2.12330  3.30919  3.66432  4.13135  3.54124  3.52037  3.04127  2.92854  1.95525  4.72259  2.64673     29 - -
          2.68618  4.42225  2.77519  2.73123  3.46354  2.40513  3.72494  3.29354  2.67741  2.69355  4.24690  2.90347  2.73739  3.18146  2.89801  2.37887  2.77519  2.98518  4.58477  3.61503
          0.01951  4.34233  5.06468  0.61958  0.77255  0.48576  0.95510
     28   2.71611  5.11897  2.27137  2.38226  4.45670  2.87473  3.70040  3.91972  2.48930  3.44541  4.21964  2.92706  2.67177  2.43284  2.98296  2.69334  2.17607  3.51775  5.61714  4.22255     30 - -
          2.68618  4.42225  2.77519  2.73123  3.46354  2.40513  3.72494  3.29354  2.67741  2.69355  4.24690  2.90347  2.73739  3.18146  2.89801  2.37887  2.77519  2.98518  4.58477  3.61503
          0.01951  4.34233  5.06468  0.61958  0.77255  0.48576  0.95510
     29   2.74052  4.70113  3.26696  2.21555  3.73791  3.59600  3.77037  3.26644  2.58563  2.48540  3.78643  3.19418  3.98466  3.00617  2.57360  2.84270  2.96729  3.00573  5.12005  2.00327     31 - -
          2.68618  4.42225  2.77519  2.73123  3.46354  2.40513  3.72494  3.29354  2.67741  2.69355  4.24690  2.90347  2.73739  3.18146  2.89801  2.37887  2.77519  2.98518  4.58477  3.61503
          0.01951  4.34233  5.06468  0.61958  0.77255  0.48576  0.95510
     30   2.57675  2.09615  3.93511  3.40116  3.52076  3.53044  4.13235  2.15988  3.30713  2.59037  3.50931  3.62409  2.48115  3.57564  3.56102  2.43276  2.89040  2.55906  5.00879  3.80516     32 - -
          2.68618  4.42225  2.77519  2.73123  3.46354  2.40513  3.72494  3.29354  2.67741  2.69355  4.24690  2.90347  2.73739  3.18146  2.89801  2.37887  2.77519  2.98518  4.58477  3.61503
          0.01951  4.34233  5.06468  0.61958  0.77255  0.48576  0.95510
     31   2.67596  4.96087  2.98749  2.45380  4.22986  2.75351  3.67467  3.66230  2.22440  3.23309  4.02946  2.62841  3.86940  2.46443  2.89948  2.68532  2.33478  3.31233  5.44311  2.91563     33 - -
          2.68618  4.42225  2.77519  2.73123  3.46354  2.40513  3.72494  3.29354  2.67741  2.69355  4.24690  2.90347  2.73739  3.18146  2.89801  2.37887  2.77519  2.98518  4.58477  3.61503
          0.01951  4.34233  5.06468  0.61958  0.77255  0.48576  0.95510
     32   2.79989  5.30063  2.38403  1.53502  4.63176  3.44058  3.70645  4.11318  2.46513  3.59218  4.35867  2.90504  3.89550  2.40395  2.30971  2.74628  3.03849  3.68688  5.72541  4.31156     34 - -
          2.68618  4.42225  2.77519  2.73123  3.46354  2.40513  3.72494  3.29354  2.67741  2.69355  4.24690  2.90347  2.73739  3.18146  2.89801  2.37887  2.77519  2.98518  4.58477  3.61503
          0.01951  4.34233  5.06468  0.61958  0.77255  0.48576  0.95510
     33   2.67420  4.96734  2.98191  2.04993  4.24236  3.46737  3.67363  3.67440  2.18881  3.24296  2.89947  2.97803  2.92783  2.80571  2.90097  2.20141  2.90679  3.32123  5.45159  4.09667     35 - -
          2.68618  4.42225  2.77519  2.73123  3.46354  2.40513  3.72494  3.29354  2.67741  2.69355  4.24690  2.90347  2.73739  3.18146  2.89801  2.37887  2.77519  2.98518  4.58477  3.61503
          0.01951  4.34233  5.06468  0.61958  0.77255  0.48576  0.95510
     34   2.65191  4.79439  3.08186  2.55729  3.20863  2.22858  3.74004  3.49966  2.55030  3.11492  3.93752  2.60436  3.89035  2.90489  2.62070  2.18093  2.90295  3.17538  5.36149  4.03632     36 - -
          2.68624  4.42000  2.77547  2.73100  3.46382  2.40449  3.72522  3.29348  2.67768  2.69361  4.24717  2.90374  2.73767  3.18137  2.89828  2.37914  2.77547  2.98480  4.58505  3.61373
          0.35876  1.22030  5.06468  1.39784  0.28386  0.48576  0.95510
     35   2.33689  2.84342  3.76087  3.19640  3.42322  3.64773  3.98776  2.73676  3.10503  1.76079  3.40424  3.52320  4.05453  2.76958  3.39444  2.92859  2.52368  2.52606  4.90460  3.69241     44 - -
          2.68618  4.42225  2.77519  2.73123  3.46354  2.40513  3.72494  3.29354  2.67741  2.69355  4.24690  2.90347  2.73739  3.18146  2.89801  2.37887  2.77519  2.98518  4.58477  3.61503
          0.01951  4.34233  5.06468  0.61958  0.77255  0.48576  0.95510
     36   2.70925  3.37700  2.98239  2.07706  4.29080  3.47637  3.69893  3.72095  2.43724  3.28639  4.08588  1.86100  3.89095  2.83377  2.52419  2.71707  2.94631  3.36507  5.48571  4.13779     45 - -
          2.68618  4.42225  2.77519  2.73123  3.46354  2.40513  3.72494  3.29354  2.67741  2.69355  4.24690  2.90347  2.73739  3.18146  2.89801  2.37887  2.77519  2.98518  4.58477  3.61503
          0.01951  4.34233  5.06468  0.61958  0.77255  0.48576  0.95510
     37   2.69336  4.53249  3.31501  2.17760  2.17624  2.64885  3.84486  3.04404  2.80914  2.41452  3.63138  3.26269  3.99515  3.13119  3.19818  2.85352  2.93205  2.80842  5.04481  3.74212     46 - -
          2.68618  4.42225  2.77519  2.73123  3.46354  2.40513  3.72494  3.29354  2.67741  2.69355  4.24690  2.90347  2.73739  3.18146  2.89801  2.37887  2.77519  2.98518  4.58477  3.61503
          0.01951  4.34233  5.06468  0.61958  0.77255  0.48576  0.95510
     38   2.64858  4.81013  2.94726  2.64839  4.53972  3.30940  3.97038  4.01106  2.82238  3.58848  4.39001  1.67544  2.86528  3.13670  3.27090  1.63399  3.00982  3.54012  5.76938  4.42450     47 - -
          2.68618  4.42225  2.77519  2.73123  3.46354  2.40513  3.72494  3.29354  2.67741  2.69355  4.24690  2.90347  2.73739  3.18146  2.89801  2.37887  2.77519  2.98518  4.58477  3.61503
          0.01951  4.34233  5.06468  0.61958  0.77255  0.48576  0.95510
     39   2.22919  4.26263  4.06841  3.50537  2.75789  3.79895  4.15775  2.53944  3.40499  1.53944  3.29839  3.76252  4.19021  3.65045  3.63321  3.09772  2.24532  2.38461  4.90061  3.69925     48 - -
          2.68618  4.42225  2.77519  2.73123  3.46354  2.40513  3.72494  3.29354  2.67741  2.69355  4.24690  2.90347  2.73739  3.18146  2.89801  2.37887  2.77519  2.98518  4.58477  3.61503
          0.01951  4.34233  5.06468  0.61958  0.77255  0.48576  0.95510
     40   2.86118  5.23873  2.61135  2.03711  4.64578  3.40446  3.84043  4.12323  2.69614  3.65347  4.45989  1.81596  3.94532  2.98718  3.19279  1.65090  3.14241  3.70756  5.82257  4.41039     49 - -
          2.68618  4.42225  2.77519  2.73123  3.46354  2.40513  3.72494  3.29354  2.67741  2.69355  4.24690  2.90347  2.73739  3.18146  2.89801  2.37887  2.77519  2.98518  4.58477  3.61503
          0.01951  4.34233  5.06468  0.61958  0.77255  0.48576  0.95510
     41   2.07021  4.47887  3.36999  2.85294  2.33781  2.79060  3.89432  3.13747  2.84331  2.83051  3.70186  2.54527  3.94868  3.15911  3.23439  2.76995  2.50516  2.86513  5.16025  3.90005     50 - -
          2.68618  4.42225  2.77519  2.73123  3.46354  2.40513  3.72494  3.29354  2.67741  2.69355  4.24690  2.90347  2.73739  3.18146  2.89801  2.37887  2.77519  2.98518  4.58477  3.61503
          0.01951  4.34233  5.06468  0.61958  0.77255  0.48576  0.95510
     42   1.65571  4.70271  3.09739  2.26405  4.20831  3.38949  3.92334  3.55118  2.77742  3.23629  4.08145  3.16194  3.92732  3.11367  3.20127  2.73547  1.80819  3.20271  5.51737  4.21635     51 - -
          2.68618  4.42225  2.77519  2.73123  3.46354  2.40513  3.72494  3.29354  2.67741  2.69355  4.24690  2.90347  2.73739  3.18146  2.89801  2.37887  2.77519  2.98518  4.58477  3.61503
          0.01951  4.34233  5.06468  0.61958  0.77255  0.48576  0.95510
     43   1.75373  4.37637  3.66310  3.26888  4.31790  3.20469  4.30384  3.65801  3.26160  3.38415  4.23174  3.47517  2.74681  3.56717  3.59522  2.62397  1.23116  3.20798  5.68114  4.46147     52 - -
          2.68618  4.42225  2.77519  2.73123  3.46354  2.40513  3.72494  3.29354  2.67741  2.69355  4.24690  2.90347  2.73739  3.18146  2.89801  2.37887  2.77519  2.98518  4.58477  3.61503
          0.01951  4.34233  5.06468  0.61958  0.77255  0.48576  0.95510
     44   2.18486  3.35486  3.44194  2.88626  3.59336  3.57923  3.86112  2.97186  2.83726  2.67387  3.55861  3.30717  3.16226  2.66346  3.20719  2.83138  2.88431  2.73243  5.02013  2.24919     53 - -
          2.68618  4.42225  2.77519  2.73123  3.46354  2.40513  3.72494  3.29354  2.67741  2.69355  4.24690  2.90347  2.73739  3.18146  2.89801  2.37887  2.77519  2.98518  4.58477  3.61503
          0.01951  4.34233  5.06468  0.61958  0.77255  0.48576  0.95510
     45   2.72286  4.80246  3.04603  2.78187  4.44501  3.36110  4.03731  3.96049  2.82470  3.55270  4.40482  3.21255  3.97813  2.44612  3.19016  1.03268  3.09356  3.52940  5.71073  4.38067     54 - -
          2.68618  4.42225  2.77519  2.73123  3.46354  2.40513  3.72494  3.29354  2.67741  2.69355  4.24690  2.90347  2.73739  3.18146  2.89801  2.37887  2.77519  2.98518  4.58477  3.61503
          0.01951  4.34233  5.06468  0.61958  0.77255  0.48576  0.95510
     46   3.05636  5.45991  2.57791  0.99098  4.62771  3.48484  2.72212  4.26159  2.70758  3.76057  4.60928  2.97694  4.03573  3.05126  3.15645  2.98734  3.31818  3.87518  5.82016  4.38293     55 - -
          2.68618  4.42225  2.77519  2.73123  3.46354  2.40513  3.72494  3.29354  2.67741  2.69355  4.24690  2.90347  2.73739  3.18146  2.89801  2.37887  2.77519  2.98518  4.58477  3.61503
          0.01951  4.34233  5.06468  0.61958  0.77255  0.48576  0.95510
     47   2.28622  5.33430  0.88044  2.43341  4.89272  3.37709  4.07316  4.32232  3.12359  3.94735  4.83237  2.98683  4.03900  3.26194  3.69283  2.98336  3.37310  3.89230  6.13321  4.68587     56 - -
          2.68618  4.42225  2.77519  2.73123  3.46354  2.40513  3.72494  3.29354  2.67741  2.69355  4.24690  2.90347  2.73739  3.18146  2.89801  2.37887  2.77519  2.98518  4.58477  3.61503
          0.01951  4.34233  5.06468  0.61958  0.77255  0.48576  0.95510
     48   3.24577  5.91129  0.94747  1.59555  5.18827  3.39885  4.01145  4.74967  3.11535  4.21821  5.10080  2.85261  4.06211  3.18866  3.77023  3.09271  3.55070  4.29456  6.35465  4.79693     57 - -
          2.68618  4.42225  2.77519  2.73123  3.46354  2.40513  3.72494  3.29354  2.67741  2.69355  4.24690  2.90347  2.73739  3.18146  2.89801  2.37887  2.77519  2.98518  4.58477  3.61503
          0.01951  4.34233  5.06468  0.61958  0.77255  0.48576  0.95510
     49   1.70882  4.96955  2.96330  2.06307  4.32200  3.45319  3.73142  3.75141  2.48501  3.31969  4.12038  3.01059  3.89434  2.86990  2.48961  2.40002  2.95764  3.38530  5.52166  4.17446     58 - -
          2.68618  4.42225  2.77519  2.73123  3.46354  2.40513  3.72494  3.29354  2.67741  2.69355  4.24690  2.90347  2.73739  3.18146  2.89801  2.37887  2.77519  2.98518  4.58477  3.61503
          0.01951  4.34233  5.06468  0.61958  0.77255  0.48576  0.95510
     50   2.74171  5.09572  2.30575  1.65747  4.39104  3.44239  3.72184  3.80151  2.53089  3.38472  4.18171  2.94159  3.88926  2.85404  3.02356  2.72673  2.53014  2.57364  5.59045  4.20578     59 - -
          2.68618  4.42225  2.77519  2.73123  3.46354  2.40513  3.72494  3.29354  2.67741  2.69355  4.24690  2.90347  2.73739  3.18146  2.89801  2.37887  2.77519  2.98518  4.58477  3.61503
          0.01951  4.34233  5.06468  0.61958  0.77255  0.48576  0.95510
     51   3.31384  4.76389  4.33355  3.90854  1.83105  2.71326  3.74832  3.29976  3.81690  2.83713  3.91738  3.97188  4.56070  3.95926  3.99176  3.51908  3.55756  3.13142  4.02454  1.05583     60 - -
          2.68618  4.42225  2.77519  2.73123  3.46354  2.40513  3.72494  3.29354  2.67741  2.69355  4.24690  2.90347  2.73739  3.18146  2.89801  2.37887  2.77519  2.98518  4.58477  3.61503
          0.01951  4.34233  5.06468  0.61958  0.77255  0.48576  0.95510
     52   1.77225  4.42027  3.54881  3.13429  4.38016  2.50124  4.22567  3.79107  3.15351  3.45430  4.27162  3.39573  1.73818  3.45592  3.52412  2.60153  2.04339  3.30246  5.70538  4.46508     61 - -
          2.68618  4.42225  2.77519  2.73123  3.46354  2.40513  3.72494  3.29354  2.67741  2.69355  4.24690  2.90347  2.73739  3.18146  2.89801  2.37887  2.77519  2.98518  4.58477  3.61503
          0.15832  4.34233  2.01428  0.61958  0.77255  0.48576  0.95510
     53   2.62771  4.68883  3.07546  2.64292  4.06365  3.38543  2.81890  3.51275  2.61715  3.14081  3.98658  3.10453  2.00741  3.00548  3.01464  2.70998  2.13837  3.17619  5.37073  4.05474     62 - -
          2.68618  4.42225  2.77519  2.73123  3.46354  2.40513  3.72494  3.29354  2.67741  2.69355  4.24690  2.90347  2.73739  3.18146  2.89801  2.37887  2.77519  2.98518  4.58477  3.61503
          0.02238  4.20640  4.92874  0.61958  0.77255  0.65607  0.73165
     54   2.71360  4.72061  3.18336  2.70084  3.85697  1.74384  3.77381  3.42466  2.53708  3.04990  3.91645  3.15775  3.94399  2.99628  2.37845  2.80049  2.97312  3.12836  5.20217  2.94610     63 - -
          2.68618  4.42225  2.77519  2.73123  3.46354  2.40513  3.72494  3.29354  2.67741  2.69355  4.24690  2.90347  2.73739  3.18146  2.89801  2.37887  2.77519  2.98518  4.58477  3.61503
          0.02238  4.20640  4.92874  0.61958  0.77255  0.65607  0.73165
     55   2.81422  5.04923  3.16241  2.58004  4.33894  3.56004  3.65374  3.77478  1.96976  3.30159  4.12039  2.52603  3.94148  2.78938  1.70466  2.81808  3.02275  3.43552  5.43696  3.10056     64 - -
          2.68618  4.42225  2.77519  2.73123  3.46354  2.40513  3.72494  3.29354  2.67741  2.69355  4.24690  2.90347  2.73739  3.18146  2.89801  2.37887  2.77519  2.98518  4.58477  3.61503
          0.02238  4.20640  4.92874  0.61958  0.77255  0.39233  1.12541
     56   3.26525  5.44200  3.71757  2.96452  4.96645  3.87350  3.73664  4.28123  1.27818  3.65442  4.50945  3.36080  4.20991  2.29899  1.40923  3.23406  3.40583  3.94499  5.64926  4.50357     65 - -
          2.68621  4.42228  2.77523  2.73126  3.46357  2.40516  3.72498  3.29357  2.67721  2.69358  4.24693  2.90350  2.73743  3.18150  2.89804  2.37890  2.77494  2.98522  4.58480  3.61506
          0.19404  1.77163  5.06468  0.23996  1.54486  0.48576  0.95510
     57   2.84581  5.19158  2.81329  2.47573  4.61525  2.19802  3.78626  4.07156  1.74547  3.58169  4.38161  1.94735  3.95320  2.92053  2.89881  2.82349  3.10576  3.66483  5.72202  4.35980     67 - -
          2.68618  4.42225  2.77519  2.73123  3.46354  2.40513  3.72494  3.29354  2.67741  2.69355  4.24690  2.90347  2.73739  3.18146  2.89801  2.37887  2.77519  2.98518  4.58477  3.61503
          0.01951  4.34233  5.06468  0.61958  0.77255  0.48576  0.95510
     58   3.10777  5.33222  3.11611  2.73140  4.77436  3.65533  3.82666  4.20938  0.95933  3.67413  4.52681  2.46147  4.11895  2.96917  2.52479  3.08514  3.33193  3.84303  5.71792  4.45812     68 - -
          2.68618  4.42225  2.77519  2.73123  3.46354  2.40513  3.72494  3.29354  2.67741  2.69355  4.24690  2.90347  2.73739  3.18146  2.89801  2.37887  2.77519  2.98518  4.58477  3.61503
          0.01951  4.34233  5.06468  0.61958  0.77255  0.48576  0.95510
     59   2.78048  4.39605  4.28447  3.85524  3.86458  3.73616  4.64823  2.33867  3.74686  2.65163  3.76166  4.00070  4.32151  4.05327  3.98037  3.15034  1.70125  1.16421  5.52444  4.31141     69 - -
          2.68618  4.42225  2.77519  2.73123  3.46354  2.40513  3.72494  3.29354  2.67741  2.69355  4.24690  2.90347  2.73739  3.18146  2.89801  2.37887  2.77519  2.98518  4.58477  3.61503
          0.01951  4.34233  5.06468  0.61958  0.77255  0.48576  0.95510
     60   2.42870  4.37292  3.68688  3.43579  4.57994  3.13904  4.49868  3.97673  3.47382  3.69850  4.53744  3.54895  3.90876  3.77882  3.76142  0.79942  2.27537  3.40696  5.92678  4.71081     70 - -
          2.68618  4.42225  2.77519  2.73123  3.46354  2.40513  3.72494  3.29354  2.67741  2.69355  4.24690  2.90347  2.73739  3.18146  2.89801  2.37887  2.77519  2.98518  4.58477  3.61503
          0.01951  4.34233  5.06468  0.61958  0.77255  0.48576  0.95510
     61   3.40006  5.43642  3.91435  3.14399  4.97564  3.94684  3.80237  4.28772  1.67451  3.67341  4.56839  3.48897  4.29801  2.93683  0.86505  3.39001  3.53417  3.98180  5.65457  4.55312     71 - -
          2.68618  4.42225  2.77519  2.73123  3.46354  2.40513  3.72494  3.29354  2.67741  2.69355  4.24690  2.90347  2.73739  3.18146  2.89801  2.37887  2.77519  2.98518  4.58477  3.61503
          0.01951  4.34233  5.06468  0.61958  0.77255  0.48576  0.95510
     62   3.07364  5.42280  2.69379  2.05876  4.74058  3.52891  3.87410  4.22037  2.56154  3.71328  4.57400  3.03339  4.05917  1.10989  2.93432  3.01773  3.32481  3.85017  5.83576  4.47492     72 - -
          2.68618  4.42225  2.77519  2.73123  3.46354  2.40513  3.72494  3.29354  2.67741  2.69355  4.24690  2.90347  2.73739  3.18146  2.89801  2.37887  2.77519  2.98518  4.58477  3.61503
          0.01951  4.34233  5.06468  0.61958  0.77255  0.48576  0.95510
     63   3.57736  5.69795  0.42701  2.76015  5.15755  3.64326  4.44823  4.87095  3.63513  4.40047  5.41361  3.33164  4.32935  3.70466  4.19689  3.50273  3.93352  4.46662  6.22227  4.98444     73 - -
          2.68618  4.42225  2.77519  2.73123  3.46354  2.40513  3.72494  3.29354  2.67741  2.69355  4.24690  2.90347  2.73739  3.18146  2.89801  2.37887  2.77519  2.98518  4.58477  3.61503
          0.01951  4.34233  5.06468  0.61958  0.77255  0.48576  0.95510
     64   3.49926  5.14924  4.15936  4.08257  4.99736  3.81167  5.09654  4.69660  4.18669  4.25657  5.34240  4.33125  0.28650  4.55854  4.35515  3.68667  3.98061  4.28153  6.02448  5.13187     74 - -
          2.68618  4.42225  2.77519  2.73123  3.46354  2.40513  3.72494  3.29354  2.67741  2.69355  4.24690  2.90347  2.73739  3.18146  2.89801  2.37887  2.77519  2.98518  4.58477  3.61503
          0.01951  4.34233  5.06468  0.61958  0.77255  0.48576  0.95510
     65   3.58087  4.89425  5.15568  4.60324  3.18285  4.80934  5.09495  2.38362  4.40037  1.00513  1.37513  4.85566  4.96342  4.50018  4.48528  4.18491  3.80067  2.57484  5.31984  4.26599     75 - -
          2.68618  4.42225  2.77519  2.73123  3.46354  2.40513  3.72494  3.29354  2.67741  2.69355  4.24690  2.90347  2.73739  3.18146  2.89801  2.37887  2.77519  2.98518  4.58477  3.61503
          0.01951  4.34233  5.06468  0.61958  0.77255  0.48576  0.95510
     66   2.61933  4.53251  3.70060  3.56638  4.59695  3.25782  4.64663  4.19903  3.67509  3.88977  4.79010  3.69055  4.04010  3.98804  3.92521  0.55603  3.13901  3.62286  5.93319  4.69210     76 - -
          2.68618  4.42225  2.77519  2.73123  3.46354  2.40513  3.72494  3.29354  2.67741  2.69355  4.24690  2.90347  2.73739  3.18146  2.89801  2.37887  2.77519  2.98518  4.58477  3.61503
          0.01951  4.34233  5.06468  0.61958  0.77255  0.48576  0.95510
     67   3.66127  5.34525  3.73127  3.56198  3.73976  3.94830  0.45220  4.44339  3.39897  3.86319  4.96351  3.94205  4.53714  3.94181  3.62295  3.73580  3.99135  4.16945  5.18913  3.68251     77 - -
          2.68618  4.42225  2.77519  2.73123  3.46354  2.40513  3.72494  3.29354  2.67741  2.69355  4.24690  2.90347  2.73739  3.18146  2.89801  2.37887  2.77519  2.98518  4.58477  3.61503
          0.01951  4.34233  5.06468  0.61958  0.77255  0.48576  0.95510
     68   3.62627  5.37923  4.17234  3.61430  4.85999  3.98789  4.28570  4.45939  2.58463  3.88900  4.89770  3.92657  4.48675  3.50128  0.45071  3.70153  3.87220  4.16750  5.76184  4.70991     78 - -
          2.68618  4.42225  2.77519  2.73123  3.46354  2.40513  3.72494  3.29354  2.67741  2.69355  4.24690  2.90347  2.73739  3.18146  2.89801  2.37887  2.77519  2.98518  4.58477  3.61503
          0.01951  4.34233  5.06468  0.61958  0.77255  0.48576  0.95510
     69   3.42233  4.74336  4.96024  4.61416  3.74080  4.54518  5.28130  0.63233  4.45438  2.25493  3.62817  4.79966  4.95409  4.76932  4.60181  4.10963  3.72184  1.97491  5.71124  4.47606     79 - -
          2.68618  4.42225  2.77519  2.73123  3.46354  2.40513  3.72494  3.29354  2.67741  2.69355  4.24690  2.90347  2.73739  3.18146  2.89801  2.37887  2.77519  2.98518  4.58477  3.61503
          0.01951  4.34233  5.06468  0.61958  0.77255  0.48576  0.95510
     70   3.42233  4.74336  4.96024  4.61416  3.74080  4.54518  5.28130  0.63233  4.45438  2.25493  3.62817  4.79966  4.95409  4.76932  4.60181  4.10963  3.72184  1.97491  5.71124  4.47606     80 - -
          2.68618  4.42225  2.77519  2.73123  3.46354  2.40513  3.72494  3.29354  2.67741  2.69355  4.24690  2.90347  2.73739  3.18146  2.89801  2.37887  2.77519  2.98518  4.58477  3.61503
          0.01951  4.34233  5.06468  0.61958  0.77255  0.48576  0.95510
     71   3.45993  5.58761  2.80646  0.50508  5.00926  3.65420  4.31798  4.56719  3.26848  4.11670  5.09914  3.32193  4.28942  3.54196  3.70731  3.40876  3.77697  4.21165  6.08580  4.84748     81 - -
          2.68618  4.42225  2.77519  2.73123  3.46354  2.40513  3.72494  3.29354  2.67741  2.69355  4.24690  2.90347  2.73739  3.18146  2.89801  2.37887  2.77519  2.98518  4.58477  3.61503
          0.01951  4.34233  5.06468  0.61958  0.77255  0.48576  0.95510
     72   3.48455  5.40569  3.68846  3.25223  4.90481  3.88995  4.12445  4.37319  0.53598  3.84565  4.80558  3.64563  4.37642  3.30614  2.65016  3.51002  3.71355  4.06334  5.78011  4.67653     82 - -
          2.68618  4.42225  2.77519  2.73123  3.46354  2.40513  3.72494  3.29354  2.67741  2.69355  4.24690  2.90347  2.73739  3.18146  2.89801  2.37887  2.77519  2.98518  4.58477  3.61503
          0.01951  4.34233  5.06468  0.61958  0.77255  0.48576  0.95510
     73   3.62627  5.37923  4.17234  3.61430  4.85999  3.98789  4.28570  4.45939  2.58463  3.88900  4.89770  3.92657  4.48675  3.50128  0.45071  3.70153  3.87220  4.16750  5.76184  4.70991     83 - -
          2.68618  4.42225  2.77519  2.73123  3.46354  2.40513  3.72494  3.29354  2.67741  2.69355  4.24690  2.90347  2.73739  3.18146  2.89801  2.37887  2.77519  2.98518  4.58477  3.61503
          0.01951  4.34233  5.06468  0.61958  0.77255  0.48576  0.95510
     74   3.62627  5.37923  4.17234  3.61430  4.85999  3.98789  4.28570  4.45939  2.58463  3.88900  4.89770  3.92657  4.48675  3.50128  0.45071  3.70153  3.87220  4.16750  5.76184  4.70991     84 - -
          2.68618  4.42225  2.77519  2.73123  3.46354  2.40513  3.72494  3.29354  2.67741  2.69355  4.24690  2.90347  2.73739  3.18146  2.89801  2.37887  2.77519  2.98518  4.58477  3.61503
          0.01951  4.34233  5.06468  0.61958  0.77255  0.48576  0.95510
     75   3.62627  5.37923  4.17234  3.61430  4.85999  3.98789  4.28570  4.45939  2.58463  3.88900  4.89770  3.92657  4.48675  3.50128  0.45071  3.70153  3.87220  4.16750  5.76184  4.70991     85 - -
          2.68618  4.42225  2.77519  2.73123  3.46354  2.40513  3.72494  3.29354  2.67741  2.69355  4.24690  2.90347  2.73739  3.18146  2.89801  2.37887  2.77519  2.98518  4.58477  3.61503
          0.01951  4.34233  5.06468  0.61958  0.77255  0.48576  0.95510
     76   3.57736  5.69795  0.42701  2.76015  5.15755  3.64326  4.44823  4.87095  3.63513  4.40047  5.41361  3.33164  4.32935  3.70466  4.19689  3.50273  3.93352  4.46662  6.22227  4.98444     86 - -
          2.68618  4.42225  2.77519  2.73123  3.46354  2.40513  3.72494  3.29354  2.67741  2.69355  4.24690  2.90347  2.73739  3.18146  2.89801  2.37887  2.77519  2.98518  4.58477  3.61503
          0.01951  4.34233  5.06468  0.61958  0.77255  0.48576  0.95510
     77   3.62627  5.37923  4.17234  3.61430  4.85999  3.98789  4.28570  4.45939  2.58463  3.88900  4.89770  3.92657  4.48675  3.50128  0.45071  3.70153  3.87220  4.16750  5.76184  4.70991     87 - -
          2.68618  4.42225  2.77519  2.73123  3.46354  2.40513  3.72494  3.29354  2.67741  2.69355  4.24690  2.90347  2.73739  3.18146  2.89801  2.37887  2.77519  2.98518  4.58477  3.61503
          0.01951  4.34233  5.06468  0.61958  0.77255  0.48576  0.95510
     78   3.41933  4.90518  4.60333  4.25925  3.51811  4.21716  4.88575  2.74678  3.99705  2.06159  0.69551  4.47076  4.70162  4.35801  4.14139  3.80523  3.74540  2.80374  5.40472  4.19969     88 - -
          2.68618  4.42225  2.77519  2.73123  3.46354  2.40513  3.72494  3.29354  2.67741  2.69355  4.24690  2.90347  2.73739  3.18146  2.89801  2.37887  2.77519  2.98518  4.58477  3.61503
          0.01951  4.34233  5.06468  0.61958  0.77255  0.48576  0.95510
     79   3.20578  5.17146  3.09775  3.04371  4.62044  3.57707  4.42413  4.46483  3.38674  4.06066  5.03313  0.53787  4.26193  3.71988  3.73906  3.26823  3.61599  4.03534  5.86839  4.55212     89 - -
          2.68618  4.42225  2.77519  2.73123  3.46354  2.40513  3.72494  3.29354  2.67741  2.69355  4.24690  2.90347  2.73739  3.18146  2.89801  2.37887  2.77519  2.98518  4.58477  3.61503
          0.01951  4.34233  5.06468  0.61958  0.77255  0.48576  0.95510
     80   2.68427  4.79376  2.92586  2.73776  4.59589  3.28757  4.10352  4.13637  2.99978  3.73196  4.55686  1.37684  3.95105  3.30152  3.42273  1.54206  3.08902  3.63035  5.86282  4.50570     90 - -
          2.68618  4.42225  2.77519  2.73123  3.46354  2.40513  3.72494  3.29354  2.67741  2.69355  4.24690  2.90347  2.73739  3.18146  2.89801  2.37887  2.77519  2.98518  4.58477  3.61503
          0.01951  4.34233  5.06468  0.61958  0.77255  0.48576  0.95510
     81   3.24626  0.34109  4.82719  4.69073  4.61365  3.74629  5.23970  3.86988  4.53547  3.74661  4.89084  4.56238  4.48436  4.86173  4.56647  3.51531  3.75298  3.57352  5.89289  4.89008     91 - -
          2.68618  4.42225  2.77519  2.73123  3.46354  2.40513  3.72494  3.29354  2.67741  2.69355  4.24690  2.90347  2.73739  3.18146  2.89801  2.37887  2.77519  2.98518  4.58477  3.61503
          0.01951  4.34233  5.06468  0.61958  0.77255  0.48576  0.95510
     82   3.73172  5.06866  4.94552  4.61197  3.38981  4.57583  5.12577  2.64008  4.37867  0.45646  3.30798  4.84507  4.94570  4.62856  4.46752  4.24285  4.01241  2.79467  5.41175  4.23578     92 - -
          2.68618  4.42225  2.77519  2.73123  3.46354  2.40513  3.72494  3.29354  2.67741  2.69355  4.24690  2.90347  2.73739  3.18146  2.89801  2.37887  2.77519  2.98518  4.58477  3.61503
          0.01951  4.34233  5.06468  0.61958  0.77255  0.48576  0.95510
     83   0.50555  4.50229  4.01669  3.86137  4.59687  3.30913  4.81577  3.80005  3.89223  3.65678  4.65448  3.86761  4.09451  4.19123  4.08954  2.85814  3.16941  3.36595  5.97137  4.83744     93 - -
          2.68618  4.42225  2.77519  2.73123  3.46354  2.40513  3.72494  3.29354  2.67741  2.69355  4.24690  2.90347  2.73739  3.18146  2.89801  2.37887  2.77519  2.98518  4.58477  3.61503
          0.01951  4.34233  5.06468  0.61958  0.77255  0.48576  0.95510
     84   3.57736  5.69795  0.42701  2.76015  5.15755  3.64326  4.44823  4.87095  3.63513  4.40047  5.41361  3.33164  4.32935  3.70466  4.19689  3.50273  3.93352  4.46662  6.22227  4.98444     94 - -
          2.68618  4.42225  2.77519  2.73123  3.46354  2.40513  3.72494  3.29354  2.67741  2.69355  4.24690  2.90347  2.73739  3.18146  2.89801  2.37887  2.77519  2.98518  4.58477  3.61503
          0.01951  4.34233  5.06468  0.61958  0.77255  0.48576  0.95510
     85   3.73172  5.06866  4.94552  4.61197  3.38981  4.57583  5.12577  2.64008  4.37867  0.45646  3.30798  4.84507  4.94570  4.62856  4.46752  4.24285  4.01241  2.79467  5.41175  4.23578     95 - -
          2.68618  4.42225  2.77519  2.73123  3.46354  2.40513  3.72494  3.29354  2.67741  2.69355  4.24690  2.90347  2.73739  3.18146  2.89801  2.37887  2.77519  2.98518  4.58477  3.61503
          0.01951  4.34233  5.06468  0.61958  0.77255  0.48576  0.95510
     86   2.61933  4.53251  3.70060  3.56638  4.59695  3.25782  4.64663  4.19903  3.67509  3.88977  4.79010  3.69055  4.04010  3.98804  3.92521  0.55603  3.13901  3.62286  5.93319  4.69210     96 - -
          2.68618  4.42225  2.77519  2.73123  3.46354  2.40513  3.72494  3.29354  2.67741  2.69355  4.24690  2.90347  2.73739  3.18146  2.89801  2.37887  2.77519  2.98518  4.58477  3.61503
          0.01951  4.34233  5.06468  0.61958  0.77255  0.48576  0.95510
     87   3.62627  5.37923  4.17234  3.61430  4.85999  3.98789  4.28570  4.45939  2.58463  3.88900  4.89770  3.92657  4.48675  3.50128  0.45071  3.70153  3.87220  4.16750  5.76184  4.70991     97 - -
          2.68618  4.42225  2.77519  2.73123  3.46354  2.40513  3.72494  3.29354  2.67741  2.69355  4.24690  2.90347  2.73739  3.18146  2.89801  2.37887  2.77519  2.98518  4.58477  3.61503
          0.01951  4.34233  5.06468  0.61958  0.77255  0.48576  0.95510
     88   3.73172  5.06866  4.94552  4.61197  3.38981  4.57583  5.12577  2.64008  4.37867  0.45646  3.30798  4.84507  4.94570  4.62856  4.46752  4.24285  4.01241  2.79467  5.41175  4.23578     98 - -
          2.68618  4.42225  2.77519  2.73123  3.46354  2.40513  3.72494  3.29354  2.67741  2.69355  4.24690  2.90347  2.73739  3.18146  2.89801  2.37887  2.77519  2.98518  4.58477  3.61503
          0.01951  4.34233  5.06468  0.61958  0.77255  0.48576  0.95510
     89   3.42233  4.74336  4.96024  4.61416  3.74080  4.54518  5.28130  0.63233  4.45438  2.25493  3.62817  4.79966  4.95409  4.76932  4.60181  4.10963  3.72184  1.97491  5.71124  4.47606     99 - -
          2.68618  4.42225  2.77519  2.73123  3.46354  2.40513  3.72494  3.29354  2.67741  2.69355  4.24690  2.90347  2.73739  3.18146  2.89801  2.37887  2.77519  2.98518  4.58477  3.61503
          0.01951  4.34233  5.06468  0.61958  0.77255  0.48576  0.95510
     90   3.49926  5.14924  4.15936  4.08257  4.99736  3.81167  5.09654  4.69660  4.18669  4.25657  5.34240  4.33125  0.28650  4.55854  4.35515  3.68667  3.98061  4.28153  6.02448  5.13187    100 - -
          2.68618  4.42225  2.77519  2.73123  3.46354  2.40513  3.72494  3.29354  2.67741  2.69355  4.24690  2.90347  2.73739  3.18146  2.89801  2.37887  2.77519  2.98518  4.58477  3.61503
          0.01951  4.34233  5.06468  0.61958  0.77255  0.48576  0.95510
     91   1.85898  4.74440  3.12163  2.64508  4.21789  3.39803  3.83721  3.62703  2.64383  3.24344  4.06382  3.11484  2.24673  2.37211  3.07418  2.69483  2.50456  3.26150  5.48715  4.17414    101 - -
          2.68618  4.42225  2.77519  2.73123  3.46354  2.40513  3.72494  3.29354  2.67741  2.69355  4.24690  2.90347  2.73739  3.18146  2.89801  2.37887  2.77519  2.98518  4.58477  3.61503
          0.01951  4.34233  5.06468  0.61958  0.77255  0.48576  0.95510
     92   3.01954  5.46783  2.58706  1.31070  4.78204  3.47589  3.84640  4.27111  2.61568  3.75560  4.58725  2.95506  4.01049  1.72569  3.05214  2.94742  3.27397  3.87231  5.88588  4.48003    102 - -
          2.68618  4.42225  2.77519  2.73123  3.46354  2.40513  3.72494  3.29354  2.67741  2.69355  4.24690  2.90347  2.73739  3.18146  2.89801  2.37887  2.77519  2.98518  4.58477  3.61503
          0.01951  4.34233  5.06468  0.61958  0.77255  0.48576  0.95510
     93   3.99535  5.29029  4.56837  4.40682  2.47563  4.40600  3.94420  3.95074  4.25490  3.27671  4.57790  4.35092  4.87816  4.43942  4.33101  4.07453  4.28945  3.84575  4.12954  0.44129    103 - -
          2.68618  4.42225  2.77519  2.73123  3.46354  2.40513  3.72494  3.29354  2.67741  2.69355  4.24690  2.90347  2.73739  3.18146  2.89801  2.37887  2.77519  2.98518  4.58477  3.61503
          0.01951  4.34233  5.06468  0.61958  0.77255  0.48576  0.95510
     94   2.99586  4.57680  4.03641  3.47004  3.33316  4.02345  4.26177  2.64429  3.27767  1.33942  2.07303  3.83013  4.35138  2.41147  3.54053  3.31008  3.22147  2.64746  5.08266  3.91302    104 - -
          2.68618  4.42225  2.77519  2.73123  3.46354  2.40513  3.72494  3.29354  2.67741  2.69355  4.24690  2.90347  2.73739  3.18146  2.89801  2.37887  2.77519  2.98518  4.58477  3.61503
          0.01951  4.34233  5.06468  0.61958  0.77255  0.48576  0.95510
     95   3.37115  5.46171  3.88500  3.09156  5.01443  3.93698  3.77219  4.31418  1.08122  3.68171  4.56174  3.45049  4.27432  2.89903  1.34864  3.34848  3.49984  3.99690  5.65812  4.54989    105 - -
          2.68618  4.42225  2.77519  2.73123  3.46354  2.40513  3.72494  3.29354  2.67741  2.69355  4.24690  2.90347  2.73739  3.18146  2.89801  2.37887  2.77519  2.98518  4.58477  3.61503
          0.01951  4.34233  5.06468  0.61958  0.77255  0.48576  0.95510
     96   3.48455  5.40569  3.68846  3.25223  4.90481  3.88995  4.12445  4.37319  0.53598  3.84565  4.80558  3.64563  4.37642  3.30614  2.65016  3.51002  3.71355  4.06334  5.78011  4.67653    106 - -
          2.68618  4.42225  2.77519  2.73123  3.46354  2.40513  3.72494  3.29354  2.67741  2.69355  4.24690  2.90347  2.73739  3.18146  2.89801  2.37887  2.77519  2.98518  4.58477  3.61503
          0.01951  4.34233  5.06468  0.61958  0.77255  0.48576  0.95510
     97   3.35504  5.05740  4.12191  4.09157  5.17537  0.27094  5.15567  4.91616  4.33472  4.49887  5.49648  4.28875  4.45989  4.62248  4.49408  3.54412  3.87131  4.35308  6.11992  5.30188    107 - -
          2.68618  4.42225  2.77519  2.73123  3.46354  2.40513  3.72494  3.29354  2.67741  2.69355  4.24690  2.90347  2.73739  3.18146  2.89801  2.37887  2.77519  2.98518  4.58477  3.61503
          0.01951  4.34233  5.06468  0.61958  0.77255  0.48576  0.95510
     98   3.62627  5.37923  4.17234  3.61430  4.85999  3.98789  4.28570  4.45939  2.58463  3.88900  4.89770  3.92657  4.48675  3.50128  0.45071  3.70153  3.87220  4.16750  5.76184  4.70991    108 - -
          2.68618  4.42225  2.77519  2.73123  3.46354  2.40513  3.72494  3.29354  2.67741  2.69355  4.24690  2.90347  2.73739  3.18146  2.89801  2.37887  2.77519  2.98518  4.58477  3.61503
          0.01951  4.34233  5.06468  0.61958  0.77255  0.48576  0.95510
     99   3.35504  5.05740  4.12191  4.09157  5.17537  0.27094  5.15567  4.91616  4.33472  4.49887  5.49648  4.28875  4.45989  4.62248  4.49408  3.54412  3.87131  4.35308  6.11992  5.30188    109 - -
          2.68618  4.42225  2.77519  2.73123  3.46354  2.40513  3.72494  3.29354  2.67741  2.69355  4.24690  2.90347  2.73739  3.18146  2.89801  2.37887  2.77519  2.98518  4.58477  3.61503
          0.01951  4.34233  5.06468  0.61958  0.77255  0.48576  0.95510
    100   3.62627  5.37923  4.17234  3.61430  4.85999  3.98789  4.28570  4.45939  2.58463  3.88900  4.89770  3.92657  4.48675  3.50128  0.45071  3.70153  3.87220  4.16750  5.76184  4.70991    110 - -
          2.68618  4.42225  2.77519  2.73123  3.46354  2.40513  3.72494  3.29354  2.67741  2.69355  4.24690  2.90347  2.73739  3.18146  2.89801  2.37887  2.77519  2.98518  4.58477  3.61503
          0.01951  4.34233  5.06468  0.61958  0.77255  0.48576  0.95510
    101   3.33120  4.57774  5.25706  4.78312  3.85938  4.81871  5.49969  1.25835  4.69360  2.32094  3.62646  4.95921  5.09199  4.95097  4.86921  4.23666  3.59735  0.89794  5.90568  4.69170    111 - -
          2.68618  4.42225  2.77519  2.73123  3.46354  2.40513  3.72494  3.29354  2.67741  2.69355  4.24690  2.90347  2.73739  3.18146  2.89801  2.37887  2.77519  2.98518  4.58477  3.61503
          0.01951  4.34233  5.06468  0.61958  0.77255  0.48576  0.95510
    102   3.45993  5.58761  2.80646  0.50508  5.00926  3.65420  4.31798  4.56719  3.26848  4.11670  5.09914  3.32193  4.28942  3.54196  3.70731  3.40876  3.77697  4.21165  6.08580  4.84748    112 - -
          2.68618  4.42225  2.77519  2.73123  3.46354  2.40513  3.72494  3.29354  2.67741  2.69355  4.24690  2.90347  2.73739  3.18146  2.89801  2.37887  2.77519  2.98518  4.58477  3.61503
          0.01951  4.34233  5.06468  0.61958  0.77255  0.48576  0.95510
    103   3.48455  5.40569  3.68846  3.25223  4.90481  3.88995  4.12445  4.37319  0.53598  3.84565  4.80558  3.64563  4.37642  3.30614  2.65016  3.51002  3.71355  4.06334  5.78011  4.67653    113 - -
          2.68618  4.42225  2.77519  2.73123  3.46354  2.40513  3.72494  3.29354  2.67741  2.69355  4.24690  2.90347  2.73739  3.18146  2.89801  2.37887  2.77519  2.98518  4.58477  3.61503
          0.01951  4.34233  5.06468  0.61958  0.77255  0.48576  0.95510
    104   2.74945  4.58708  3.94027  3.74776  4.47938  3.40298  4.71672  3.67146  3.70114  3.51617  4.55432  3.85427  4.15216  4.07539  3.91741  2.95836  0.57137  3.30859  5.86853  4.70354    114 - -
          2.68618  4.42225  2.77519  2.73123  3.46354  2.40513  3.72494  3.29354  2.67741  2.69355  4.24690  2.90347  2.73739  3.18146  2.89801  2.37887  2.77519  2.98518  4.58477  3.61503
          0.01951  4.34233  5.06468  0.61958  0.77255  0.48576  0.95510
    105   3.45993  5.58761  2.80646  0.50508  5.00926  3.65420  4.31798  4.56719  3.26848  4.11670  5.09914  3.32193  4.28942  3.54196  3.70731  3.40876  3.77697  4.21165  6.08580  4.84748    115 - -
          2.68618  4.42225  2.77519  2.73123  3.46354  2.40513  3.72494  3.29354  2.67741  2.69355  4.24690  2.90347  2.73739  3.18146  2.89801  2.37887  2.77519  2.98518  4.58477  3.61503
          0.01951  4.34233  5.06468  0.61958  0.77255  0.48576  0.95510
    106   3.42233  4.74336  4.96024  4.61416  3.74080  4.54518  5.28130  0.63233  4.45438  2.25493  3.62817  4.79966  4.95409  4.76932  4.60181  4.10963  3.72184  1.97491  5.71124  4.47606    116 - -
          2.68618  4.42225  2.77519  2.73123  3.46354  2.40513  3.72494  3.29354  2.67741  2.69355  4.24690  2.90347  2.73739  3.18146  2.89801  2.37887  2.77519  2.98518  4.58477  3.61503
          0.01951  4.34233  5.06468  0.61958  0.77255  0.48576  0.95510
    107   3.42233  4.74336  4.96024  4.61416  3.74080  4.54518  5.28130  0.63233  4.45438  2.25493  3.62817  4.79966  4.95409  4.76932  4.60181  4.10963  3.72184  1.97491  5.71124  4.47606    117 - -
          2.68618  4.42225  2.77519  2.73123  3.46354  2.40513  3.72494  3.29354  2.67741  2.69355  4.24690  2.90347  2.73739  3.18146  2.89801  2.37887  2.77519  2.98518  4.58477  3.61503
          0.01951  4.34233  5.06468  0.61958  0.77255  0.48576  0.95510
    108   3.45993  5.58761  2.80646  0.50508  5.00926  3.65420  4.31798  4.56719  3.26848  4.11670  5.09914  3.32193  4.28942  3.54196  3.70731  3.40876  3.77697  4.21165  6.08580  4.84748    118 - -
          2.68618  4.42225  2.77519  2.73123  3.46354  2.40513  3.72494  3.29354  2.67741  2.69355  4.24690  2.90347  2.73739  3.18146  2.89801  2.37887  2.77519  2.98518  4.58477  3.61503
          0.01951  4.34233  5.06468  0.61958  0.77255  0.48576  0.95510
    109   3.41933  4.90518  4.60333  4.25925  3.51811  4.21716  4.88575  2.74678  3.99705  2.06159  0.69551  4.47076  4.70162  4.35801  4.14139  3.80523  3.74540  2.80374  5.40472  4.19969    119 - -
          2.68618  4.42225  2.77519  2.73123  3.46354  2.40513  3.72494  3.29354  2.67741  2.69355  4.24690  2.90347  2.73739  3.18146  2.89801  2.37887  2.77519  2.98518  4.58477  3.61503
          0.01951  4.34233  5.06468  0.61958  0.77255  0.48576  0.95510
    110   0.50555  4.50229  4.01669  3.86137  4.59687  3.30913  4.81577  3.80005  3.89223  3.65678  4.65448  3.86761  4.09451  4.19123  4.08954  2.85814  3.16941  3.36595  5.97137  4.83744    120 - -
          2.68618  4.42225  2.77519  2.73123  3.46354  2.40513  3.72494  3.29354  2.67741  2.69355  4.24690  2.90347  2.73739  3.18146  2.89801  2.37887  2.77519  2.98518  4.58477  3.61503
          0.01951  4.34233  5.06468  0.61958  0.77255  0.48576  0.95510
    111   3.42233  4.74336  4.96024  4.61416  3.74080  4.54518  5.28130  0.63233  4.45438  2.25493  3.62817  4.79966  4.95409  4.76932  4.60181  4.10963  3.72184  1.97491  5.71124  4.47606    121 - -
          2.68618  4.42225  2.77519  2.73123  3.46354  2.40513  3.72494  3.29354  2.67741  2.69355  4.24690  2.90347  2.73739  3.18146  2.89801  2.37887  2.77519  2.98518  4.58477  3.61503
          0.01951  4.34233  5.06468  0.61958  0.77255  0.48576  0.95510
    112   3.39576  5.45668  3.92201  3.12593  5.00827  3.95045  3.78429  4.30779  1.47153  3.68032  4.56814  3.47450  4.29058  2.91424  0.97726  3.37813  3.52309  3.99745  5.65662  4.55625    122 - -
          2.68618  4.42225  2.77519  2.73123  3.46354  2.40513  3.72494  3.29354  2.67741  2.69355  4.24690  2.90347  2.73739  3.18146  2.89801  2.37887  2.77519  2.98518  4.58477  3.61503
          0.01951  4.34233  5.06468  0.61958  0.77255  0.48576  0.95510
    113   3.66127  5.34525  3.73127  3.56198  3.73976  3.94830  0.45220  4.44339  3.39897  3.86319  4.96351  3.94205  4.53714  3.94181  3.62295  3.73580  3.99135  4.16945  5.18913  3.68251    123 - -
          2.68618  4.42225  2.77519  2.73123  3.46354  2.40513  3.72494  3.29354  2.67741  2.69355  4.24690  2.90347  2.73739  3.18146  2.89801  2.37887  2.77519  2.98518  4.58477  3.61503
          0.01951  4.34233  5.06468  0.61958  0.77255  0.48576  0.95510
    114   3.61000  4.91189  5.20764  4.65205  3.17585  4.85261  5.13352  2.38324  4.45479  0.88505  1.54768  4.90490  4.98857  4.53164  4.52855  4.22948  3.82676  2.58837  5.32995  4.29108    124 - -
          2.68618  4.42225  2.77519  2.73123  3.46354  2.40513  3.72494  3.29354  2.67741  2.69355  4.24690  2.90347  2.73739  3.18146  2.89801  2.37887  2.77519  2.98518  4.58477  3.61503
          0.01951  4.34233  5.06468  0.61958  0.77255  0.48576  0.95510
    115   3.48455  5.40569  3.68846  3.25223  4.90481  3.88995  4.12445  4.37319  0.53598  3.84565  4.80558  3.64563  4.37642  3.30614  2.65016  3.51002  3.71355  4.06334  5.78011  4.67653    125 - -
          2.68618  4.42225  2.77519  2.73123  3.46354  2.40513  3.72494  3.29354  2.67741  2.69355  4.24690  2.90347  2.73739  3.18146  2.89801  2.37887  2.77519  2.98518  4.58477  3.61503
          0.01951  4.34233  5.06468  0.61958  0.77255  0.48576  0.95510
    116   3.04548  4.99095  3.32415  2.90910  2.93978  3.78010  1.84996  3.63963  2.86685  3.15792  4.11865  2.41035  4.19427  3.23661  3.23618  3.08580  3.27956  3.38232  4.51640  1.78066    126 - -
          2.68618  4.42225  2.77519  2.73123  3.46354  2.40513  3.72494  3.29354  2.67741  2.69355  4.24690  2.90347  2.73739  3.18146  2.89801  2.37887  2.77519  2.98518  4.58477  3.61503
          0.01951  4.34233  5.06468  0.61958  0.77255  0.48576  0.95510
    117   3.73172  5.06866  4.94552  4.61197  3.38981  4.57583  5.12577  2.64008  4.37867  0.45646  3.30798  4.84507  4.94570  4.62856  4.46752  4.24285  4.01241  2.79467  5.41175  4.23578    127 - -
          2.68618  4.42225  2.77519  2.73123  3.46354  2.40513  3.72494  3.29354  2.67741  2.69355  4.24690  2.90347  2.73739  3.18146  2.89801  2.37887  2.77519  2.98518  4.58477  3.61503
          0.01951  4.34233  5.06468  0.61958  0.77255  0.48576  0.95510
    118   3.37055  5.31056  3.32709  3.11789  4.54266  3.75654  4.26971  4.27862  2.91087  3.72851  4.77021  3.57163  4.33359  0.58471  3.17334  3.41102  3.68005  3.98549  5.73656  4.47865    128 - -
          2.68676  4.42349  2.77533  2.73048  3.46478  2.40587  3.72220  3.29478  2.67773  2.69439  4.24624  2.90372  2.73691  3.18205  2.89843  2.37729  2.77519  2.98321  4.58601  3.61627
          0.26200  1.49535  5.06468  3.04244  0.04889  0.48576  0.95510
    119   2.76314  5.14509  2.37186  2.39091  4.51513  3.41306  3.75717  3.98197  2.57472  3.51276  4.29902  2.93587  2.94163  2.48828  3.07107  1.55202  3.02468  3.57597  5.68767  4.28918    158 - -
          2.68618  4.42225  2.77519  2.73123  3.46354  2.40513  3.72494  3.29354  2.67741  2.69355  4.24690  2.90347  2.73739  3.18146  2.89801  2.37887  2.77519  2.98518  4.58477  3.61503
          0.01951  4.34233  5.06468  0.61958  0.77255  0.48576  0.95510
    120   2.80311  5.22822  2.92621  1.64805  4.56994  3.50445  2.65504  4.02649  2.32577  3.50741  4.28373  2.97893  3.91783  2.29816  2.39509  2.76697  3.02693  3.62386  5.62879  4.26616    159 - -
          2.68618  4.42225  2.77519  2.73123  3.46354  2.40513  3.72494  3.29354  2.67741  2.69355  4.24690  2.90347  2.73739  3.18146  2.89801  2.37887  2.77519  2.98518  4.58477  3.61503
          0.08106  4.34233  2.73565  0.61958  0.77255  0.48576  0.95510
    121   2.64048  2.97186  3.08431  2.18642  3.97800  3.48440  3.08147  3.38172  2.51317  3.00896  3.83902  3.04050  3.19159  2.50299  2.95889  2.69875  2.87259  2.69364  5.27707  3.96205    160 - -
          2.68618  4.42225  2.77519  2.73123  3.46354  2.40513  3.72494  3.29354  2.67741  2.69355  4.24690  2.90347  2.73739  3.18146  2.89801  2.37887  2.77519  2.98518  4.58477  3.61503
          0.02074  4.28201  5.00436  0.61958  0.77255  0.43767  1.03715
    122   2.64789  3.18885  3.06175  2.51632  4.11216  2.94682  3.06909  3.53000  2.50523  3.13340  3.94647  3.02844  3.07917  2.29907  2.96169  2.24202  2.89005  3.19987  5.37526  4.04352    161 - -
          2.68618  4.42225  2.77519  2.73123  3.46354  2.40513  3.72494  3.29354  2.67741  2.69355  4.24690  2.90347  2.73739  3.18146  2.89801  2.37887  2.77519  2.98518  4.58477  3.61503
          0.01951  4.34233  5.06468  0.61958  0.77255  0.48576  0.95510
    123   2.66498  4.95483  2.97221  2.19396  4.24426  2.74005  3.68142  3.67793  2.45959  3.24854  4.04203  2.97674  3.86308  2.27635  2.93035  2.40721  2.37817  2.84973  5.45897  4.10176    162 - -
          2.68618  4.42225  2.77519  2.73123  3.46354  2.40513  3.72494  3.29354  2.67741  2.69355  4.24690  2.90347  2.73739  3.18146  2.89801  2.37887  2.77519  2.98518  4.58477  3.61503
          0.01951  4.34233  5.06468  0.61958  0.77255  0.48576  0.95510
    124   2.67265  4.94289  3.03294  2.47168  4.21145  3.48158  3.67001  3.63756  2.03582  2.78945  4.00965  2.59850  3.18473  2.80426  2.41994  2.68647  2.59319  2.91626  5.42344  4.07842    163 - -
          2.68618  4.42225  2.77519  2.73123  3.46354  2.40513  3.72494  3.29354  2.67741  2.69355  4.24690  2.90347  2.73739  3.18146  2.89801  2.37887  2.77519  2.98518  4.58477  3.61503
          0.01951  4.34233  5.06468  0.61958  0.77255  0.48576  0.95510
    125   2.41447  5.05424  2.75642  1.48532  4.54072  2.75888  3.82317  3.99954  2.66174  3.54723  4.34047  2.97674  3.90548  2.96501  3.15254  2.03430  3.03571  3.57683  5.73106  4.34512    164 - -
          2.68618  4.42225  2.77519  2.73123  3.46354  2.40513  3.72494  3.29354  2.67741  2.69355  4.24690  2.90347  2.73739  3.18146  2.89801  2.37887  2.77519  2.98518  4.58477  3.61503
          0.01951  4.34233  5.06468  0.61958  0.77255  0.48576  0.95510
    126   2.69637  4.82419  3.09750  2.30822  4.08015  3.50726  3.73693  2.83978  2.50707  3.09881  3.93175  3.07528  3.91657  2.90321  2.55743  1.66876  2.93432  3.16567  5.35488  4.04251    165 - -
          2.68618  4.42225  2.77519  2.73123  3.46354  2.40513  3.72494  3.29354  2.67741  2.69355  4.24690  2.90347  2.73739  3.18146  2.89801  2.37887  2.77519  2.98518  4.58477  3.61503
          0.36626  4.34233  1.22530  0.61958  0.77255  0.48576  0.95510
    127   2.45494  4.31746  3.38635  2.92648  3.75886  3.28012  3.93597  3.02285  2.85729  2.22544  3.71736  3.26604  3.84308  3.21369  3.19826  1.76595  2.37367  2.74040  5.18942  3.93180    166 - -
          2.68618  4.42225  2.77519  2.73123  3.46354  2.40513  3.72494  3.29354  2.67741  2.69355  4.24690  2.90347  2.73739  3.18146  2.89801  2.37887  2.77519  2.98518  4.58477  3.61503
          0.02749  4.00356  4.72591  0.61958  0.77255  0.83626  0.56798
    128   1.90610  2.60206  3.91898  3.38936  3.41680  3.46416  4.10790  2.51249  3.27611  2.38122  2.54952  3.59264  3.98129  3.55084  3.51860  2.81598  2.82209  2.30791  4.95849  3.75832    167 - -
          2.68618  4.42225  2.77519  2.73123  3.46354  2.40513  3.72494  3.29354  2.67741  2.69355  4.24690  2.90347  2.73739  3.18146  2.89801  2.37887  2.77519  2.98518  4.58477  3.61503
          0.02749  4.00356  4.72591  0.61958  0.77255  0.67644  0.71014
    129   0.97496  4.22075  3.53377  3.30500  4.39758  2.18530  4.37107  3.74938  3.39326  3.49998  4.35154  3.41916  3.76931  3.66881  3.67751  2.48489  2.80043  3.21372  5.74442  4.55842    168 - -
          2.68618  4.42225  2.77519  2.73123  3.46354  2.40513  3.72494  3.29354  2.67741  2.69355  4.24690  2.90347  2.73739  3.18146  2.89801  2.37887  2.77519  2.98518  4.58477  3.61503
          0.02490  4.10106  4.82341  0.61958  0.77255  0.75819  0.63208
    130   2.82502  5.13214  2.46941  1.22750  4.55550  3.29642  3.81267  4.01709  2.68888  3.59121  4.44038  2.86774  3.88205  2.98205  3.16093  2.25203  3.12823  3.62018  5.76396  4.35914    169 - -
          2.68618  4.42225  2.77519  2.73123  3.46354  2.40513  3.72494  3.29354  2.67741  2.69355  4.24690  2.90347  2.73739  3.18146  2.89801  2.37887  2.77519  2.98518  4.58477  3.61503
          0.02490  4.10106  4.82341  0.61958  0.77255  0.34675  1.22753
    131   2.84545  5.36651  2.03178  2.05924  4.67837  3.42343  2.27539  4.17317  2.56234  3.65618  4.43145  2.88411  3.91103  2.00537  3.07265  2.78094  3.09217  3.74526  5.79631  4.36016    170 - -
          2.68618  4.42225  2.77519  2.73123  3.46354  2.40513  3.72494  3.29354  2.67741  2.69355  4.24690  2.90347  2.73739  3.18146  2.89801  2.37887  2.77519  2.98518  4.58477  3.61503
          0.01951  4.34233  5.06468  0.61958  0.77255  0.48576  0.95510
    132   4.13481  5.25579  5.01625  4.80548  1.71036  4.75560  3.64624  3.77743  4.62766  3.02793  4.35088  4.38138  5.05169  4.49088  4.58161  4.15559  4.35239  3.71901  3.75204  0.62015    171 - -
          2.68618  4.42225  2.77519  2.73123  3.46354  2.40513  3.72494  3.29354  2.67741  2.69355  4.24690  2.90347  2.73739  3.18146  2.89801  2.37887  2.77519  2.98518  4.58477  3.61503
          0.01951  4.34233  5.06468  0.61958  0.77255  0.48576  0.95510
    133   3.18520  5.24689  3.73404  2.99169  4.62751  3.85139  3.76269  3.96414  1.76131  2.68346  4.32710  3.38152  4.19670  2.90395  1.10591  3.20113  3.34527  3.67449  5.53939  4.36893    172 - -
          2.68618  4.42225  2.77519  2.73123  3.46354  2.40513  3.72494  3.29354  2.67741  2.69355  4.24690  2.90347  2.73739  3.18146  2.89801  2.37887  2.77519  2.98518  4.58477  3.61503
          0.01951  4.34233  5.06468  0.61958  0.77255  0.48576  0.95510
    134   2.36499  4.39017  3.50304  2.94097  3.53030  3.61382  2.88126  2.89376  2.88122  2.16463  2.52892  3.34982  4.00149  3.19880  3.23498  2.27486  2.88578  2.66753  4.97293  3.73263    173 - -
          2.68618  4.42225  2.77519  2.73123  3.46354  2.40513  3.72494  3.29354  2.67741  2.69355  4.24690  2.90347  2.73739  3.18146  2.89801  2.37887  2.77519  2.98518  4.58477  3.61503
          0.01951  4.34233  5.06468  0.61958  0.77255  0.48576  0.95510
    135   3.35504  5.05740  4.12191  4.09157  5.17537  0.27094  5.15567  4.91616  4.33472  4.49887  5.49648  4.28875  4.45989  4.62248  4.49408  3.54412  3.87131  4.35308  6.11992  5.30188    174 - -
          2.68618  4.42225  2.77519  2.73123  3.46354  2.40513  3.72494  3.29354  2.67741  2.69355  4.24690  2.90347  2.73739  3.18146  2.89801  2.37887  2.77519  2.98518  4.58477  3.61503
          0.01951  4.34233  5.06468  0.61958  0.77255  0.48576  0.95510
    136   4.17470  5.26464  5.07923  4.88520  1.44514  4.78982  3.63518  3.80022  4.70089  3.03930  4.36430  4.40235  5.07487  4.52197  4.62504  4.18632  4.38667  3.74358  3.73401  0.71574    175 - -
          2.68618  4.42225  2.77519  2.73123  3.46354  2.40513  3.72494  3.29354  2.67741  2.69355  4.24690  2.90347  2.73739  3.18146  2.89801  2.37887  2.77519  2.98518  4.58477  3.61503
          0.01951  4.34233  5.06468  0.61958  0.77255  0.48576  0.95510
    137   2.70379  4.73413  3.19352  2.64771  3.90595  3.55371  3.76044  3.29985  2.55974  2.51448  2.68156  2.53752  3.94564  1.97094  2.96263  2.78759  2.93435  3.03336  5.24679  3.94933    176 - -
          2.68618  4.42225  2.77519  2.73123  3.46354  2.40513  3.72494  3.29354  2.67741  2.69355  4.24690  2.90347  2.73739  3.18146  2.89801  2.37887  2.77519  2.98518  4.58477  3.61503
          0.01951  4.34233  5.06468  0.61958  0.77255  0.48576  0.95510
    138   2.92955  5.46784  1.92658  1.28374  4.78108  3.42098  3.80130  4.27969  2.65437  3.76013  4.55230  2.88074  3.94738  2.93453  2.59247  2.85015  3.18543  3.84938  5.90080  4.45018    177 - -
          2.68618  4.42225  2.77519  2.73123  3.46354  2.40513  3.72494  3.29354  2.67741  2.69355  4.24690  2.90347  2.73739  3.18146  2.89801  2.37887  2.77519  2.98518  4.58477  3.61503
          0.01951  4.34233  5.06468  0.61958  0.77255  0.48576  0.95510
    139   1.96769  0.86353  4.45826  4.19420  4.29964  3.23381  4.83095  3.32642  4.02967  3.31560  4.30057  3.92928  4.02292  4.28562  4.14666  2.72698  2.99204  2.95874  5.79336  4.63790    178 - -
          2.68618  4.42225  2.77519  2.73123  3.46354  2.40513  3.72494  3.29354  2.67741  2.69355  4.24690  2.90347  2.73739  3.18146  2.89801  2.37887  2.77519  2.98518  4.58477  3.61503
          0.01951  4.34233  5.06468  0.61958  0.77255  0.48576  0.95510
    140   2.86818  4.37915  4.19276  3.64333  3.30040  2.97213  4.28498  2.54428  3.49733  1.31854  2.02374  3.90022  4.30506  3.76172  3.70659  3.24376  3.11659  2.46575  4.98007  3.79978    179 - -
          2.68618  4.42225  2.77519  2.73123  3.46354  2.40513  3.72494  3.29354  2.67741  2.69355  4.24690  2.90347  2.73739  3.18146  2.89801  2.37887  2.77519  2.98518  4.58477  3.61503
          0.01951  4.34233  5.06468  0.61958  0.77255  0.48576  0.95510
    141   1.93494  4.76169  3.14250  2.63807  4.25914  3.39534  3.82130  3.67309  2.04110  3.27826  4.08815  3.10798  3.88799  2.97893  3.02894  1.92761  2.44402  3.29416  5.50497  4.18874    180 - -
          2.68618  4.42225  2.77519  2.73123  3.46354  2.40513  3.72494  3.29354  2.67741  2.69355  4.24690  2.90347  2.73739  3.18146  2.89801  2.37887  2.77519  2.98518  4.58477  3.61503
          0.01951  4.34233  5.06468  0.61958  0.77255  0.48576  0.95510
    142   3.45993  5.58761  2.80646  0.50508  5.00926  3.65420  4.31798  4.56719  3.26848  4.11670  5.09914  3.32193  4.28942  3.54196  3.70731  3.40876  3.77697  4.21165  6.08580  4.84748    181 - -
          2.68618  4.42225  2.77519  2.73123  3.46354  2.40513  3.72494  3.29354  2.67741  2.69355  4.24690  2.90347  2.73739  3.18146  2.89801  2.37887  2.77519  2.98518  4.58477  3.61503
          0.01951  4.34233  5.06468  0.61958  0.77255  0.48576  0.95510
    143   1.02623  4.32059  3.89305  3.57378  4.41217  3.17154  4.52980  3.60372  3.54924  3.45345  4.34235  3.62836  3.92854  3.83929  3.81640  2.62869  1.62387  3.15401  5.81699  4.63094    182 - -
          2.68618  4.42225  2.77519  2.73123  3.46354  2.40513  3.72494  3.29354  2.67741  2.69355  4.24690  2.90347  2.73739  3.18146  2.89801  2.37887  2.77519  2.98518  4.58477  3.61503
          0.01951  4.34233  5.06468  0.61958  0.77255  0.48576  0.95510
    144   1.73313  4.35208  4.13990  3.60709  3.50735  3.79811  4.33637  2.46877  3.50065  2.31717  1.83425  3.85023  4.25518  3.77141  3.74476  3.13549  3.07055  2.02833  5.13787  3.94851    183 - -
          2.68618  4.42225  2.77519  2.73123  3.46354  2.40513  3.72494  3.29354  2.67741  2.69355  4.24690  2.90347  2.73739  3.18146  2.89801  2.37887  2.77519  2.98518  4.58477  3.61503
          0.01951  4.34233  5.06468  0.61958  0.77255  0.48576  0.95510
    145   3.05954  5.34170  3.43088  2.76270  4.78772  3.73499  2.51160  4.16279  1.42437  3.57959  4.39937  3.21653  4.09094  2.33280  1.81286  3.02959  3.23528  3.79855  5.62089  4.39448    184 - -
          2.68618  4.42225  2.77519  2.73123  3.46354  2.40513  3.72494  3.29354  2.67741  2.69355  4.24690  2.90347  2.73739  3.18146  2.89801  2.37887  2.77519  2.98518  4.58477  3.61503
          0.01951  4.34233  5.06468  0.61958  0.77255  0.48576  0.95510
    146   4.07223  5.20391  5.04363  4.82214  0.66824  4.74304  3.67246  3.65964  4.64106  2.91182  4.23491  4.39668  5.03525  4.49760  4.58369  4.13990  4.29005  3.61799  3.77838  1.64776    185 - -
          2.68618  4.42225  2.77519  2.73123  3.46354  2.40513  3.72494  3.29354  2.67741  2.69355  4.24690  2.90347  2.73739  3.18146  2.89801  2.37887  2.77519  2.98518  4.58477  3.61503
          0.01951  4.34233  5.06468  0.61958  0.77255  0.48576  0.95510
    147   3.47357  4.77704  5.16559  4.59278  3.21720  4.75038  5.06760  2.30190  4.44679  0.90798  1.90621  4.81550  4.91493  4.50279  4.52014  4.10352  3.69273  2.05245  5.31510  4.28312    186 - -
          2.68618  4.42225  2.77519  2.73123  3.46354  2.40513  3.72494  3.29354  2.67741  2.69355  4.24690  2.90347  2.73739  3.18146  2.89801  2.37887  2.77519  2.98518  4.58477  3.61503
          0.01951  4.34233  5.06468  0.61958  0.77255  0.48576  0.95510
    148   2.68768  4.25079  3.85549  2.77546  3.32999  3.73827  4.01386  2.62297  3.19499  2.38757  2.61095  3.60163  4.11075  3.47108  3.46058  3.01216  2.92049  1.68984  4.84241  2.57699    187 - -
          2.68618  4.42225  2.77519  2.73123  3.46354  2.40513  3.72494  3.29354  2.67741  2.69355  4.24690  2.90347  2.73739  3.18146  2.89801  2.37887  2.77519  2.98518  4.58477  3.61503
          0.01951  4.34233  5.06468  0.61958  0.77255  0.48576  0.95510
    149   2.73912  5.18592  2.22452  1.67685  4.49882  3.44264  3.68122  3.96554  2.44113  2.89752  4.24349  2.91800  3.87334  2.79673  2.40278  2.70385  2.97505  3.56024  5.62944  4.23044    188 - -
          2.68618  4.42225  2.77519  2.73123  3.46354  2.40513  3.72494  3.29354  2.67741  2.69355  4.24690  2.90347  2.73739  3.18146  2.89801  2.37887  2.77519  2.98518  4.58477  3.61503
          0.01951  4.34233  5.06468  0.61958  0.77255  0.48576  0.95510
    150   2.34551  4.68790  3.13940  2.22976  3.90885  3.53943  3.81667  3.21151  2.67229  2.93420  3.80728  3.15618  3.96219  2.60721  3.08369  2.81210  2.95200  1.76627  5.26671  3.98006    189 - -
          2.68618  4.42225  2.77519  2.73123  3.46354  2.40513  3.72494  3.29354  2.67741  2.69355  4.24690  2.90347  2.73739  3.18146  2.89801  2.37887  2.77519  2.98518  4.58477  3.61503
          0.01951  4.34233  5.06468  0.61958  0.77255  0.48576  0.95510
    151   2.77933  5.17762  2.89586  1.85226  4.50098  2.87973  2.25823  3.95679  2.37747  3.46223  4.24367  2.96969  3.90719  2.80875  2.30826  2.75110  3.00893  3.56487  5.60643  4.23847    190 - -
          2.68636  4.42243  2.77537  2.73141  3.46197  2.40464  3.72449  3.29372  2.67759  2.69373  4.24708  2.90365  2.73730  3.18164  2.89819  2.37905  2.77537  2.98536  4.58495  3.61400
          0.35876  1.22030  5.06468  1.01755  0.44860  0.48576  0.95510
    152   2.06580  4.50371  3.37230  2.84851  3.90511  2.56958  3.91795  3.28891  2.83004  2.96534  2.54380  3.25752  2.51198  3.15435  3.23040  2.35334  2.87951  2.98013  5.27727  4.01369    194 - -
          2.68618  4.42225  2.77519  2.73123  3.46354  2.40513  3.72494  3.29354  2.67741  2.69355  4.24690  2.90347  2.73739  3.18146  2.89801  2.37887  2.77519  2.98518  4.58477  3.61503
          0.01951  4.34233  5.06468  0.61958  0.77255  0.48576  0.95510
    153   2.85107  5.26382  2.97185  2.08155  4.62972  3.53663  3.69017  4.07201  2.28316  3.53917  4.32195  2.51514  3.94780  2.16711  1.75839  2.81280  3.06945  3.67155  5.64621  4.30402    195 - -
          2.68618  4.42225  2.77519  2.73123  3.46354  2.40513  3.72494  3.29354  2.67741  2.69355  4.24690  2.90347  2.73739  3.18146  2.89801  2.37887  2.77519  2.98518  4.58477  3.61503
          0.01951  4.34233  5.06468  0.61958  0.77255  0.48576  0.95510
    154   3.04772  5.65072  1.30533  1.62184  4.92565  3.40195  2.74732  4.46233  2.83595  3.93409  4.75183  2.85189  3.98715  3.02783  3.41327  2.93769  3.32037  4.02117  6.07421  4.57229    196 - -
          2.68618  4.42225  2.77519  2.73123  3.46354  2.40513  3.72494  3.29354  2.67741  2.69355  4.24690  2.90347  2.73739  3.18146  2.89801  2.37887  2.77519  2.98518  4.58477  3.61503
          0.31945  4.34233  1.34535  0.61958  0.77255  0.48576  0.95510
    155   1.81612  4.19698  3.37458  3.12786  4.40187  1.43188  4.25298  3.82442  3.24995  3.50667  4.32143  3.29675  3.70492  3.51786  3.57373  1.98406  2.73390  3.24192  5.73185  4.51774    197 - -
          2.68618  4.42225  2.77519  2.73123  3.46354  2.40513  3.72494  3.29354  2.67741  2.69355  4.24690  2.90347  2.73739  3.18146  2.89801  2.37887  2.77519  2.98518  4.58477  3.61503
          0.02625  4.04912  4.77147  0.61958  0.77255  0.32934  1.27081
    156   3.46356  4.74939  5.27352  4.68356  2.11227  4.73769  5.00190  2.03203  4.53775  0.97802  2.18199  4.84390  4.88796  4.51532  4.54483  4.08528  3.67398  2.55115  5.19649  4.14330    198 - -
          2.68618  4.42225  2.77519  2.73123  3.46354  2.40513  3.72494  3.29354  2.67741  2.69355  4.24690  2.90347  2.73739  3.18146  2.89801  2.37887  2.77519  2.98518  4.58477  3.61503
          0.01951  4.34233  5.06468  0.61958  0.77255  0.48576  0.95510
    157   1.96769  0.86353  4.45826  4.19420  4.29964  3.23381  4.83095  3.32642  4.02967  3.31560  4.30057  3.92928  4.02292  4.28562  4.14666  2.72698  2.99204  2.95874  5.79336  4.63790    199 - -
          2.68618  4.42225  2.77519  2.73123  3.46354  2.40513  3.72494  3.29354  2.67741  2.69355  4.24690  2.90347  2.73739  3.18146  2.89801  2.37887  2.77519  2.98518  4.58477  3.61503
          0.01951  4.34233  5.06468  0.61958  0.77255  0.48576  0.95510
    158   2.67241  4.37168  2.95313  3.00537  2.67254  3.65385  2.69864  2.84071  2.95846  2.25182  3.46743  3.39989  4.03320  3.25622  3.30262  2.90503  2.90465  1.98693  4.89001  3.60936    200 - -
          2.68618  4.42225  2.77519  2.73123  3.46354  2.40513  3.72494  3.29354  2.67741  2.69355  4.24690  2.90347  2.73739  3.18146  2.89801  2.37887  2.77519  2.98518  4.58477  3.61503
          0.01951  4.34233  5.06468  0.61958  0.77255  0.48576  0.95510
    159   2.94420  5.18887  3.25504  2.69248  4.59854  3.63457  3.73424  4.00656  2.19640  3.48995  4.31162  3.16405  4.03664  1.94217  1.49770  2.41682  3.15687  3.64541  5.58991  4.32282    201 - -
          2.68618  4.42225  2.77519  2.73123  3.46354  2.40513  3.72494  3.29354  2.67741  2.69355  4.24690  2.90347  2.73739  3.18146  2.89801  2.37887  2.77519  2.98518  4.58477  3.61503
          0.01951  4.34233  5.06468  0.61958  0.77255  0.48576  0.95510
    160   3.61641  4.87905  5.36077  4.78419  3.19218  4.94085  5.23123  1.97250  4.64091  0.76067  2.16738  5.01917  5.03353  4.62922  4.67634  4.30766  3.82567  2.48204  5.36747  4.37540    202 - -
          2.68618  4.42225  2.77519  2.73123  3.46354  2.40513  3.72494  3.29354  2.67741  2.69355  4.24690  2.90347  2.73739  3.18146  2.89801  2.37887  2.77519  2.98518  4.58477  3.61503
          0.01951  4.34233  5.06468  0.61958  0.77255  0.48576  0.95510
    161   2.53509  4.44199  4.88475  4.33344  3.53499  4.42949  4.86548  1.43139  4.21433  1.51581  3.38077  4.50284  4.72737  4.40880  4.35467  3.77286  3.36184  1.56186  5.36174  4.19629    203 - -
          2.68618  4.42225  2.77519  2.73123  3.46354  2.40513  3.72494  3.29354  2.67741  2.69355  4.24690  2.90347  2.73739  3.18146  2.89801  2.37887  2.77519  2.98518  4.58477  3.61503
          0.01951  4.34233  5.06468  0.61958  0.77255  0.48576  0.95510
    162   1.74414  4.64390  3.13722  2.79015  4.50971  2.17129  4.04772  3.95874  2.92284  3.55935  4.35585  1.87590  3.88429  3.22506  3.35952  2.23465  2.94322  3.46232  5.76405  4.45558    204 - -
          2.68618  4.42225  2.77519  2.73123  3.46354  2.40513  3.72494  3.29354  2.67741  2.69355  4.24690  2.90347  2.73739  3.18146  2.89801  2.37887  2.77519  2.98518  4.58477  3.61503
          0.01951  4.34233  5.06468  0.61958  0.77255  0.48576  0.95510
    163   3.16846  5.22183  3.49152  2.95386  4.21296  3.78309  1.26314  4.02436  2.25216  3.49981  4.39596  3.37074  4.19731  3.02693  1.80736  3.18583  3.37208  3.71704  5.39031  4.04180    205 - -
          2.68618  4.42225  2.77519  2.73123  3.46354  2.40513  3.72494  3.29354  2.67741  2.69355  4.24690  2.90347  2.73739  3.18146  2.89801  2.37887  2.77519  2.98518  4.58477  3.61503
          0.01951  4.34233  5.06468  0.61958  0.77255  0.48576  0.95510
    164   3.73172  5.06866  4.94552  4.61197  3.38981  4.57583  5.12577  2.64008  4.37867  0.45646  3.30798  4.84507  4.94570  4.62856  4.46752  4.24285  4.01241  2.79467  5.41175  4.23578    206 - -
          2.68618  4.42225  2.77519  2.73123  3.46354  2.40513  3.72494  3.29354  2.67741  2.69355  4.24690  2.90347  2.73739  3.18146  2.89801  2.37887  2.77519  2.98518  4.58477  3.61503
          0.01951  4.34233  5.06468  0.61958  0.77255  0.48576  0.95510
    165   2.99425  5.29304  3.14399  2.64280  4.63658  3.64327  2.88305  4.08295  1.83675  3.54485  4.36625  3.13154  4.04637  1.41204  2.49221  2.96566  3.19542  3.72025  5.61674  4.32793    207 - -
          2.68618  4.42225  2.77519  2.73123  3.46354  2.40513  3.72494  3.29354  2.67741  2.69355  4.24690  2.90347  2.73739  3.18146  2.89801  2.37887  2.77519  2.98518  4.58477  3.61503
          0.01951  4.34233  5.06468  0.61958  0.77255  0.48576  0.95510
    166   2.81348  5.26981  2.78245  1.68259  4.60613  3.46669  3.70793  4.07163  2.16241  3.55782  4.33396  2.93847  3.91232  1.98222  2.86609  2.40889  3.04787  3.66044  5.69206  4.30258    208 - -
          2.68618  4.42225  2.77519  2.73123  3.46354  2.40513  3.72494  3.29354  2.67741  2.69355  4.24690  2.90347  2.73739  3.18146  2.89801  2.37887  2.77519  2.98518  4.58477  3.61503
          0.01951  4.34233  5.06468  0.61958  0.77255  0.48576  0.95510
    167   3.66127  5.34525  3.73127  3.56198  3.73976  3.94830  0.45220  4.44339  3.39897  3.86319  4.96351  3.94205  4.53714  3.94181  3.62295  3.73580  3.99135  4.16945  5.18913  3.68251    209 - -
          2.68618  4.42225  2.77519  2.73123  3.46354  2.40513  3.72494  3.29354  2.67741  2.69355  4.24690  2.90347  2.73739  3.18146  2.89801  2.37887  2.77519  2.98518  4.58477  3.61503
          0.01951  4.34233  5.06468  0.61958  0.77255  0.48576  0.95510
    168   2.30130  1.55843  4.49674  3.99419  3.62026  3.78531  4.56204  1.76312  3.85075  2.48632  3.55583  4.06473  4.31459  4.09067  4.01382  3.17237  3.08918  2.11964  5.25156  4.05797    210 - -
          2.68618  4.42225  2.77519  2.73123  3.46354  2.40513  3.72494  3.29354  2.67741  2.69355  4.24690  2.90347  2.73739  3.18146  2.89801  2.37887  2.77519  2.98518  4.58477  3.61503
          0.01951  4.34233  5.06468  0.61958  0.77255  0.48576  0.95510
    169   2.39193  5.56445  1.47667  1.79554  4.87081  3.39920  3.84701  4.38344  2.77876  3.86226  4.66530  2.19371  3.96345  2.98914  3.34796  2.88980  3.25428  3.94285  6.01232  4.52714    211 - -
          2.68618  4.42225  2.77519  2.73123  3.46354  2.40513  3.72494  3.29354  2.67741  2.69355  4.24690  2.90347  2.73739  3.18146  2.89801  2.37887  2.77519  2.98518  4.58477  3.61503
          0.01951  4.34233  5.06468  0.61958  0.77255  0.48576  0.95510
    170   2.70027  5.09810  2.94194  1.79524  4.41024  3.46453  3.65362  3.86255  2.02887  3.38181  3.27827  2.94953  3.86433  2.42915  2.82743  2.40928  2.92956  3.47200  5.54402  4.16983    212 - -
          2.68618  4.42225  2.77519  2.73123  3.46354  2.40513  3.72494  3.29354  2.67741  2.69355  4.24690  2.90347  2.73739  3.18146  2.89801  2.37887  2.77519  2.98518  4.58477  3.61503
          0.01951  4.34233  5.06468  0.61958  0.77255  0.48576  0.95510
    171   3.41232  4.69552  5.19172  4.62848  3.31403  4.74474  5.10178  1.24809  4.48556  1.50357  1.83072  4.82483  4.92799  4.57024  4.56354  4.10348  3.63818  2.17580  5.37626  4.30881    213 - -
          2.68618  4.42225  2.77519  2.73123  3.46354  2.40513  3.72494  3.29354  2.67741  2.69355  4.24690  2.90347  2.73739  3.18146  2.89801  2.37887  2.77519  2.98518  4.58477  3.61503
          0.01951  4.34233  5.06468  0.61958  0.77255  0.48576  0.95510
    172   2.35196  4.15229  4.03712  3.45577  2.44174  3.73741  4.04542  2.57664  3.34716  1.95669  2.57850  3.69345  4.11159  3.58071  3.55374  2.62219  2.47525  2.38640  4.76667  3.57091    214 - -
          2.68618  4.42225  2.77519  2.73123  3.46354  2.40513  3.72494  3.29354  2.67741  2.69355  4.24690  2.90347  2.73739  3.18146  2.89801  2.37887  2.77519  2.98518  4.58477  3.61503
          0.01951  4.34233  5.06468  0.61958  0.77255  0.48576  0.95510
    173   2.22951  5.17243  3.34884  2.74920  4.60358  3.66361  3.74222  3.97765  1.21834  3.47291  4.30362  3.20531  4.05876  2.87270  2.13314  2.97014  3.17611  3.62804  5.58020  4.33669    215 - -
          2.68618  4.42225  2.77519  2.73123  3.46354  2.40513  3.72494  3.29354  2.67741  2.69355  4.24690  2.90347  2.73739  3.18146  2.89801  2.37887  2.77519  2.98518  4.58477  3.61503
          0.01951  4.34233  5.06468  0.61958  0.77255  0.48576  0.95510
    174   2.65873  4.70064  3.13645  2.33851  3.97774  2.33128  3.79298  3.35585  2.63798  3.01367  3.09532  3.12118  3.91985  2.98565  3.06679  2.74525  1.92090  3.05920  5.30631  4.00841    216 - -
          2.68618  4.42225  2.77519  2.73123  3.46354  2.40513  3.72494  3.29354  2.67741  2.69355  4.24690  2.90347  2.73739  3.18146  2.89801  2.37887  2.77519  2.98518  4.58477  3.61503
          0.01951  4.34233  5.06468  0.61958  0.77255  0.48576  0.95510
    175   2.17795  5.22866  2.17070  2.00878  4.55175  3.42442  3.69324  4.03030  2.18601  3.52846  4.29249  2.89688  3.87160  2.80824  2.98567  2.20411  2.99075  3.61068  5.67937  4.26380    217 - -
          2.68618  4.42225  2.77519  2.73123  3.46354  2.40513  3.72494  3.29354  2.67741  2.69355  4.24690  2.90347  2.73739  3.18146  2.89801  2.37887  2.77519  2.98518  4.58477  3.61503
          0.01951  4.34233  5.06468  0.61958  0.77255  0.48576  0.95510
    176   2.65656  2.92164  2.55794  2.70058  3.77452  3.55089  3.78797  3.12646  2.67839  2.36897  3.68821  3.17519  3.94206  2.33913  3.09607  2.77977  2.89117  2.53847  5.15384  3.87542    218 - -
          2.68618  4.42225  2.77519  2.73123  3.46354  2.40513  3.72494  3.29354  2.67741  2.69355  4.24690  2.90347  2.73739  3.18146  2.89801  2.37887  2.77519  2.98518  4.58477  3.61503
          0.01951  4.34233  5.06468  0.61958  0.77255  0.48576  0.95510
    177   2.65951  4.70618  3.16623  2.60682  3.89830  3.52326  3.08991  3.30466  2.56777  2.94881  3.79209  3.10142  3.19344  2.92519  2.43545  2.32951  2.89085  2.60780  5.22815  2.77687    219 - -
          2.68618  4.42225  2.77519  2.73123  3.46354  2.40513  3.72494  3.29354  2.67741  2.69355  4.24690  2.90347  2.73739  3.18146  2.89801  2.37887  2.77519  2.98518  4.58477  3.61503
          0.01951  4.34233  5.06468  0.61958  0.77255  0.48576  0.95510
    178   2.68814  4.80257  3.12997  2.31725  4.02589  3.52466  3.72032  2.83425  1.83135  2.44541  3.87849  3.07706  3.17817  2.88831  2.91463  2.74495  2.91677  3.11293  5.31227  4.00404    220 - -
          2.68618  4.42225  2.77519  2.73123  3.46354  2.40513  3.72494  3.29354  2.67741  2.69355  4.24690  2.90347  2.73739  3.18146  2.89801  2.37887  2.77519  2.98518  4.58477  3.61503
          0.01951  4.34233  5.06468  0.61958  0.77255  0.48576  0.95510
    179   2.38091  4.93084  3.02604  2.48338  4.27599  2.63758  3.69631  3.71070  2.21734  3.27555  4.06630  3.00065  3.86539  2.82802  2.51440  2.17217  2.41440  3.34135  5.47721  4.12711    221 - -
          2.68618  4.42225  2.77519  2.73123  3.46354  2.40513  3.72494  3.29354  2.67741  2.69355  4.24690  2.90347  2.73739  3.18146  2.89801  2.37887  2.77519  2.98518  4.58477  3.61503
          0.01951  4.34233  5.06468  0.61958  0.77255  0.48576  0.95510
    180   2.35496  4.55541  3.30743  2.75517  2.74166  2.86299  3.81834  3.16219  2.70795  2.84025  3.70484  3.20836  3.94087  3.05337  2.25427  2.77127  2.27576  2.89408  5.16042  3.89010    222 - -
          2.68618  4.42225  2.77519  2.73123  3.46354  2.40513  3.72494  3.29354  2.67741  2.69355  4.24690  2.90347  2.73739  3.18146  2.89801  2.37887  2.77519  2.98518  4.58477  3.61503
          0.01951  4.34233  5.06468  0.61958  0.77255  0.48576  0.95510
    181   2.32230  2.96023  3.55725  2.99815  3.60262  3.55659  3.92824  2.93732  2.92469  2.66878  3.56042  3.37937  2.75668  3.24736  2.42138  2.83324  2.88450  2.09430  5.03890  3.80582    223 - -
          2.68618  4.42225  2.77519  2.73123  3.46354  2.40513  3.72494  3.29354  2.67741  2.69355  4.24690  2.90347  2.73739  3.18146  2.89801  2.37887  2.77519  2.98518  4.58477  3.61503
          0.01951  4.34233  5.06468  0.61958  0.77255  0.48576  0.95510
    182   2.65527  4.74704  3.11671  2.56693  3.94920  2.77287  2.78968  3.36271  2.55406  2.99663  3.07227  2.70014  3.89817  2.90100  2.99955  2.22749  2.88812  3.06738  5.26516  3.20265    224 - -
          2.68618  4.42225  2.77519  2.73123  3.46354  2.40513  3.72494  3.29354  2.67741  2.69355  4.24690  2.90347  2.73739  3.18146  2.89801  2.37887  2.77519  2.98518  4.58477  3.61503
          0.09463  4.34233  2.56022  0.61958  0.77255  0.48576  0.95510
    183   2.58048  2.68092  3.35750  2.82247  3.86413  3.43187  3.87119  3.22806  2.31909  2.91535  3.77829  3.23675  2.30178  3.10655  3.11496  2.72437  2.29469  2.93373  5.23026  3.97083    225 - -
          2.68618  4.42225  2.77519  2.73123  3.46354  2.40513  3.72494  3.29354  2.67741  2.69355  4.24690  2.90347  2.73739  3.18146  2.89801  2.37887  2.77519  2.98518  4.58477  3.61503
          0.08753  4.26871  2.66204  0.61958  0.77255  0.58441  0.81517
    184   2.67645  5.04135  2.85307  2.04129  4.33053  3.42087  2.60550  3.78174  2.38475  3.31959  4.10371  2.54358  3.83525  2.39549  2.84609  2.66167  2.90896  2.88423  5.49738  4.12416    226 - -
          2.68618  4.42225  2.77519  2.73123  3.46354  2.40513  3.72494  3.29354  2.67741  2.69355  4.24690  2.90347  2.73739  3.18146  2.89801  2.37887  2.77519  2.98518  4.58477  3.61503
          0.22006  4.20364  1.70051  0.61958  0.77255  0.65903  0.72847
    185   2.67675  4.28569  3.78547  3.24102  3.28963  3.67979  4.02743  2.51533  3.10861  1.77648  2.24563  3.56616  4.08159  3.42737  3.38314  2.46633  2.93209  2.38496  4.89586  3.67264    227 - -
          2.68618  4.42225  2.77519  2.73123  3.46354  2.40513  3.72494  3.29354  2.67741  2.69355  4.24690  2.90347  2.73739  3.18146  2.89801  2.37887  2.77519  2.98518  4.58477  3.61503
          0.02728  4.01086  4.73320  0.61958  0.77255  0.83087  0.57211
    186   1.70325  4.25256  3.30416  2.95897  4.21812  3.01853  4.07499  3.61484  3.00716  3.29635  4.12741  3.22008  2.05334  3.31572  3.36282  1.96820  2.73179  3.13135  5.55131  4.30986    228 - -
          2.68618  4.42225  2.77519  2.73123  3.46354  2.40513  3.72494  3.29354  2.67741  2.69355  4.24690  2.90347  2.73739  3.18146  2.89801  2.37887  2.77519  2.98518  4.58477  3.61503
          0.02728  4.01086  4.73320  0.61958  0.77255  0.83087  0.57211
    187   2.79093  5.22134  1.69649  2.18586  4.60825  3.23375  3.73864  4.11214  2.68042  3.63669  4.45680  2.04447  3.81666  2.89562  3.22785  2.22256  3.08377  3.68485  5.80246  4.34890    229 - -
          2.68626  4.42031  2.77380  2.73261  3.46438  2.40605  3.71603  3.29484  2.67919  2.69177  4.24733  2.90338  2.73782  3.18126  2.89861  2.37727  2.77690  2.98547  4.58735  3.61559
          0.65894  0.98851  2.20302  3.62096  0.02712  0.56713  0.83736
    188   2.64353  4.78419  2.49277  2.21613  4.01535  3.40961  3.68357  3.38206  2.52338  2.28620  3.87923  2.95933  3.84268  2.85564  2.97993  2.68771  2.33123  3.08232  5.31710  3.98825    282 - -
          2.68618  4.42225  2.77519  2.73123  3.46354  2.40513  3.72494  3.29354  2.67741  2.69355  4.24690  2.90347  2.73739  3.18146  2.89801  2.37887  2.77519  2.98518  4.58477  3.61503
          0.02535  4.08353  4.80588  0.61958  0.77255  0.34057  1.24260
    189   2.67346  4.93179  3.01093  2.03526  4.19004  3.47798  3.67928  3.61386  2.44767  2.79532  3.33863  2.99449  3.87355  2.09907  2.90443  2.29930  2.90464  3.27452  5.41844  4.07226    283 - -
          2.68618  4.42225  2.77519  2.73123  3.46354  2.40513  3.72494  3.29354  2.67741  2.69355  4.24690  2.90347  2.73739  3.18146  2.89801  2.37887  2.77519  2.98518  4.58477  3.61503
          0.01951  4.34233  5.06468  0.61958  0.77255  0.48576  0.95510
    190   2.67097  4.64443  3.27859  2.72150  3.89007  3.53338  3.80024  2.69815  2.61363  2.92000  3.78489  3.18545  2.45221  3.00871  2.32234  2.78172  2.15444  2.97026  5.23414  3.95802    284 - -
          2.68618  4.42225  2.77519  2.73123  3.46354  2.40513  3.72494  3.29354  2.67741  2.69355  4.24690  2.90347  2.73739  3.18146  2.89801  2.37887  2.77519  2.98518  4.58477  3.61503
          0.01951  4.34233  5.06468  0.61958  0.77255  0.48576  0.95510
    191   2.62540  4.35275  3.69932  3.16123  3.65002  3.56161  4.06394  2.35173  3.10249  2.67362  3.60183  3.49662  4.04195  3.40476  3.43291  1.83684  2.00454  2.24504  5.12261  3.89594    285 - -
          2.68618  4.42225  2.77519  2.73123  3.46354  2.40513  3.72494  3.29354  2.67741  2.69355  4.24690  2.90347  2.73739  3.18146  2.89801  2.37887  2.77519  2.98518  4.58477  3.61503
          0.01951  4.34233  5.06468  0.61958  0.77255  0.48576  0.95510
    192   2.66359  4.67347  3.20367  2.67369  3.92305  3.50892  3.79114  3.30452  2.62215  2.26384  3.81670  3.14922  3.93136  2.31912  3.03207  2.07986  2.33389  3.01997  5.26170  3.97253    286 - -
          2.68618  4.42225  2.77519  2.73123  3.46354  2.40513  3.72494  3.29354  2.67741  2.69355  4.24690  2.90347  2.73739  3.18146  2.89801  2.37887  2.77519  2.98518  4.58477  3.61503
          0.01951  4.34233  5.06468  0.61958  0.77255  0.48576  0.95510
    193   2.80445  5.27753  2.68650  1.86982  4.60419  3.43140  3.72733  4.08249  2.51684  3.57936  4.35463  2.27470  3.90031  2.18766  3.00850  2.01649  3.04919  3.66555  5.72842  4.31358    287 - -
          2.68618  4.42225  2.77519  2.73123  3.46354  2.40513  3.72494  3.29354  2.67741  2.69355  4.24690  2.90347  2.73739  3.18146  2.89801  2.37887  2.77519  2.98518  4.58477  3.61503
          0.01951  4.34233  5.06468  0.61958  0.77255  0.48576  0.95510
    194   1.84299  4.38110  3.62223  3.13156  4.07448  2.27208  4.14259  3.44786  3.10588  3.14799  3.99756  3.41067  3.90448  3.40750  3.46718  2.22212  1.89483  2.41114  5.45460  4.22108    288 - -
          2.68618  4.42225  2.77519  2.73123  3.46354  2.40513  3.72494  3.29354  2.67741  2.69355  4.24690  2.90347  2.73739  3.18146  2.89801  2.37887  2.77519  2.98518  4.58477  3.61503
          0.08106  4.34233  2.73565  0.61958  0.77255  0.48576  0.95510
    195   2.15948  4.95919  2.96963  2.44713  4.27098  3.44318  2.80011  3.70924  2.41905  3.26903  4.06133  2.55010  3.85613  2.80159  2.53392  2.16911  2.90445  3.34485  5.46536  4.11128    289 - -
          2.68618  4.42225  2.77519  2.73123  3.46354  2.40513  3.72494  3.29354  2.67741  2.69355  4.24690  2.90347  2.73739  3.18146  2.89801  2.37887  2.77519  2.98518  4.58477  3.61503
          0.02074  4.28201  5.00436  0.61958  0.77255  0.43767  1.03715
    196   1.94983  4.80624  3.08147  2.56049  4.15488  3.44352  3.75239  3.56739  2.24129  3.17662  3.99150  2.64848  3.88428  2.90907  2.99556  2.04520  2.90475  2.82349  5.41751  4.09213    290 - -
          2.68618  4.42225  2.77519  2.73123  3.46354  2.40513  3.72494  3.29354  2.67741  2.69355  4.24690  2.90347  2.73739  3.18146  2.89801  2.37887  2.77519  2.98518  4.58477  3.61503
          0.01951  4.34233  5.06468  0.61958  0.77255  0.48576  0.95510
    197   1.97233  3.31433  3.65001  3.08563  2.81950  3.62042  3.93585  2.80263  3.02706  2.27224  3.43198  2.67943  4.02177  3.31508  3.34787  2.52686  2.87459  2.58137  4.91334  3.68937    291 - -
          2.68618  4.42225  2.77519  2.73123  3.46354  2.40513  3.72494  3.29354  2.67741  2.69355  4.24690  2.90347  2.73739  3.18146  2.89801  2.37887  2.77519  2.98518  4.58477  3.61503
          0.01951  4.34233  5.06468  0.61958  0.77255  0.48576  0.95510
    198   2.09533  5.06612  2.81557  2.48402  4.48636  3.42755  3.80893  3.93868  2.58554  3.49288  4.30152  1.67891  3.93142  2.17668  3.02765  2.78237  3.05820  3.54555  5.67207  4.30523    292 - -
          2.68618  4.42225  2.77519  2.73123  3.46354  2.40513  3.72494  3.29354  2.67741  2.69355  4.24690  2.90347  2.73739  3.18146  2.89801  2.37887  2.77519  2.98518  4.58477  3.61503
          0.01951  4.34233  5.06468  0.61958  0.77255  0.48576  0.95510
    199   1.82805  5.03768  2.75929  2.15361  4.48495  2.12960  3.82500  3.93495  2.67032  3.49713  4.30017  2.32489  3.91294  2.97320  3.15709  2.75559  3.03984  3.53304  5.69560  4.31841    293 - -
          2.68618  4.42225  2.77519  2.73123  3.46354  2.40513  3.72494  3.29354  2.67741  2.69355  4.24690  2.90347  2.73739  3.18146  2.89801  2.37887  2.77519  2.98518  4.58477  3.61503
          0.01951  4.34233  5.06468  0.61958  0.77255  0.48576  0.95510
    200   2.63585  4.46529  3.38372  2.84518  2.99564  2.95212  3.86015  3.02536  2.82240  2.73034  3.61057  2.46431  2.88873  3.13909  3.20841  2.80938  2.88703  2.02084  5.07386  3.81600    294 - -
          2.68618  4.42225  2.77519  2.73123  3.46354  2.40513  3.72494  3.29354  2.67741  2.69355  4.24690  2.90347  2.73739  3.18146  2.89801  2.37887  2.77519  2.98518  4.58477  3.61503
          0.01951  4.34233  5.06468  0.61958  0.77255  0.48576  0.95510
    201   1.81056  4.52889  3.34865  2.82362  3.96717  2.78356  3.91285  3.35738  2.80749  3.02420  2.91089  3.23753  2.74353  3.13454  3.21630  2.13471  2.87783  3.03297  5.32330  4.05259    295 - -
          2.68618  4.42225  2.77519  2.73123  3.46354  2.40513  3.72494  3.29354  2.67741  2.69355  4.24690  2.90347  2.73739  3.18146  2.89801  2.37887  2.77519  2.98518  4.58477  3.61503
          0.01951  4.34233  5.06468  0.61958  0.77255  0.48576  0.95510
    202   2.14577  4.62136  3.22557  2.67681  3.85699  3.02611  3.78454  3.23962  2.65499  2.50909  3.75759  3.15098  3.91988  2.46414  3.07898  2.22174  2.88444  2.59125  5.21105  3.92607    296 - -
          2.68618  4.42225  2.77519  2.73123  3.46354  2.40513  3.72494  3.29354  2.67741  2.69355  4.24690  2.90347  2.73739  3.18146  2.89801  2.37887  2.77519  2.98518  4.58477  3.61503
          0.01951  4.34233  5.06468  0.61958  0.77255  0.48576  0.95510
    203   1.90875  4.52095  3.31937  2.76049  3.08173  3.56295  3.80480  3.06488  2.43626  2.75123  3.62271  3.21781  3.19864  3.05746  3.13092  2.79506  2.50482  2.81451  5.08520  3.22526    297 - -
          2.68618  4.42225  2.77519  2.73123  3.46354  2.40513  3.72494  3.29354  2.67741  2.69355  4.24690  2.90347  2.73739  3.18146  2.89801  2.37887  2.77519  2.98518  4.58477  3.61503
          0.01951  4.34233  5.06468  0.61958  0.77255  0.48576  0.95510
    204   1.75366  4.53894  3.30792  2.76035  3.72236  3.55035  3.81411  3.10000  2.72612  2.78490  3.65718  3.21642  3.27571  2.66875  3.12642  2.79251  2.89024  2.50951  5.11500  3.03537    298 - -
          2.68618  4.42225  2.77519  2.73123  3.46354  2.40513  3.72494  3.29354  2.67741  2.69355  4.24690  2.90347  2.73739  3.18146  2.89801  2.37887  2.77519  2.98518  4.58477  3.61503
          0.01951  4.34233  5.06468  0.61958  0.77255  0.48576  0.95510
    205   2.74742  4.23762  4.11169  3.53410  3.30212  3.84919  2.76820  2.18554  3.40962  2.27382  2.68291  3.78704  4.21084  3.66314  3.62393  3.13682  2.98132  1.51009  4.86650  3.66105    299 - -
          2.68618  4.42225  2.77519  2.73123  3.46354  2.40513  3.72494  3.29354  2.67741  2.69355  4.24690  2.90347  2.73739  3.18146  2.89801  2.37887  2.77519  2.98518  4.58477  3.61503
          0.01951  4.34233  5.06468  0.61958  0.77255  0.48576  0.95510
    206   2.18684  4.88707  2.60096  2.47861  4.14914  2.96797  3.69347  2.79865  2.49116  3.16469  3.97264  3.00112  3.87164  2.29310  2.95848  2.68605  2.62426  3.23323  5.39991  4.05712    300 - -
          2.68618  4.42225  2.77519  2.73123  3.46354  2.40513  3.72494  3.29354  2.67741  2.69355  4.24690  2.90347  2.73739  3.18146  2.89801  2.37887  2.77519  2.98518  4.58477  3.61503
          0.01951  4.34233  5.06468  0.61958  0.77255  0.48576  0.95510
    207   2.63388  4.66326  3.19545  2.65337  3.93872  2.84434  3.78171  3.33093  2.62760  2.98130  3.82433  2.71686  3.90958  2.97656  2.64541  2.47077  2.38861  2.13567  5.27003  3.97697    301 - -
          2.68618  4.42225  2.77519  2.73123  3.46354  2.40513  3.72494  3.29354  2.67741  2.69355  4.24690  2.90347  2.73739  3.18146  2.89801  2.37887  2.77519  2.98518  4.58477  3.61503
          0.26513  4.34233  1.51464  0.61958  0.77255  0.48576  0.95510
    208   1.63588  4.30800  3.35263  2.96703  4.30402  2.37537  4.09220  3.73280  3.01751  3.38016  4.18980  3.24161  2.62353  3.31490  3.39629  1.83852  2.75934  3.22140  5.61602  4.36875    302 - -
          2.68618  4.42225  2.77519  2.73123  3.46354  2.40513  3.72494  3.29354  2.67741  2.69355  4.24690  2.90347  2.73739  3.18146  2.89801  2.37887  2.77519  2.98518  4.58477  3.61503
          0.02488  4.10208  4.82442  0.61958  0.77255  0.75731  0.63286
    209   2.68978  4.99905  2.64758  2.04498  4.37477  2.70530  3.70547  3.82053  2.53523  3.38128  4.18732  2.11129  3.82767  2.85157  3.01637  2.68195  2.28453  3.43602  5.57988  4.20089    303 - -
          2.68618  4.42225  2.77519  2.73123  3.46354  2.40513  3.72494  3.29354  2.67741  2.69355  4.24690  2.90347  2.73739  3.18146  2.89801  2.37887  2.77519  2.98518  4.58477  3.61503
          0.02488  4.10208  4.82442  0.61958  0.77255  0.62717  0.76379
    210   2.01827  4.34750  3.44264  2.94745  3.75480  2.29444  3.95084  2.24827  2.92357  2.81010  3.69559  3.30461  2.91734  3.23666  3.28592  2.69207  2.82932  2.77532  5.17205  3.93134    304 - -
          2.68618  4.42225  2.77519  2.73123  3.46354  2.40513  3.72494  3.29354  2.67741  2.69355  4.24690  2.90347  2.73739  3.18146  2.89801  2.37887  2.77519  2.98518  4.58477  3.61503
          0.02313  4.17387  4.89622  0.61958  0.77255  0.68991  0.69640
    211   2.42438  4.39654  3.30786  3.06380  4.40962  3.10860  4.23084  3.87995  3.16191  3.54128  4.38461  3.32610  1.36776  3.48311  3.49799  1.69614  2.89119  3.35511  5.72968  4.47380    305 - -
          2.68618  4.42225  2.77519  2.73123  3.46354  2.40513  3.72494  3.29354  2.67741  2.69355  4.24690  2.90347  2.73739  3.18146  2.89801  2.37887  2.77519  2.98518  4.58477  3.61503
          0.11569  4.17387  2.36604  0.61958  0.77255  0.68991  0.69640
    212   2.30164  4.24743  3.43031  3.15554  4.31835  3.01606  4.24074  3.68939  3.18640  3.42139  4.27633  3.33660  3.75757  3.50986  3.49350  1.08680  2.22802  3.18134  5.67224  4.43676    306 - -
          2.68618  4.42225  2.77519  2.73123  3.46354  2.40513  3.72494  3.29354  2.67741  2.69355  4.24690  2.90347  2.73739  3.18146  2.89801  2.37887  2.77519  2.98518  4.58477  3.61503
          0.02535  4.08353  4.80588  0.61958  0.77255  0.77327  0.61897
    213   2.74416  4.31239  3.90246  3.35222  3.34232  3.78994  4.13768  1.77147  3.24348  2.13278  2.66212  3.67680  2.50896  3.53935  3.51755  3.08744  2.99358  2.25441  4.97895  3.77816    307 - -
          2.68618  4.42225  2.77519  2.73123  3.46354  2.40513  3.72494  3.29354  2.67741  2.69355  4.24690  2.90347  2.73739  3.18146  2.89801  2.37887  2.77519  2.98518  4.58477  3.61503
          0.02535  4.08353  4.80588  0.61958  0.77255  0.77327  0.61897
    214   1.76215  2.37212  4.13926  3.65865  3.63307  3.39147  4.34318  2.47525  3.54837  2.58105  3.57991  3.72957  4.00544  3.79958  3.75838  2.79280  2.85489  1.75388  5.18984  3.99765    308 - -
          2.68618  4.42225  2.77519  2.73123  3.46354  2.40513  3.72494  3.29354  2.67741  2.69355  4.24690  2.90347  2.73739  3.18146  2.89801  2.37887  2.77519  2.98518  4.58477  3.61503
          0.02535  4.08353  4.80588  0.61958  0.77255  0.77327  0.61897
    215   2.61623  4.80738  2.86500  2.47815  4.27393  3.31535  3.73244  3.71841  2.49894  3.29538  4.11231  2.97113  2.91261  1.99644  2.91729  1.97773  2.90913  3.33364  5.49339  4.15665    309 - -
          2.68618  4.42225  2.77519  2.73123  3.46354  2.40513  3.72494  3.29354  2.67741  2.69355  4.24690  2.90347  2.73739  3.18146  2.89801  2.37887  2.77519  2.98518  4.58477  3.61503
          0.02535  4.08353  4.80588  0.61958  0.77255  0.77327  0.61897
    216   2.71920  4.98330  2.71765  2.38992  4.22428  3.36245  2.56239  3.78324  2.48045  3.33913  4.16211  1.86905  3.01834  2.85777  2.91344  2.71789  2.98130  3.41701  5.46531  4.07271    310 - -
          2.68618  4.42225  2.77519  2.73123  3.46354  2.40513  3.72494  3.29354  2.67741  2.69355  4.24690  2.90347  2.73739  3.18146  2.89801  2.37887  2.77519  2.98518  4.58477  3.61503
          0.10631  4.08353  2.47686  0.61958  0.77255  0.77327  0.61897
    217   1.84726  4.55716  2.97952  2.60384  4.02022  2.58264  2.50058  3.47465  2.64044  3.11301  3.95864  3.04658  3.80009  3.00191  3.03940  2.61498  2.84565  3.11733  5.33955  4.02696    311 - -
          2.68408  4.42027  2.77523  2.73377  3.46608  2.40341  3.72650  3.29544  2.67950  2.69458  4.24943  2.89952  2.73658  3.18172  2.90011  2.37650  2.77474  2.98590  4.58731  3.61669
          0.48335  0.98234  4.72703  3.60537  0.02755  0.83544  0.56861
    218   1.58761  4.54743  3.06530  2.70761  3.83929  3.29385  2.42330  3.40343  2.66915  3.05772  3.94966  3.12453  3.84963  3.07813  3.02260  2.68456  2.90250  3.07736  5.22016  3.86358    364 - -
          2.68618  4.42225  2.77519  2.73123  3.46354  2.40513  3.72494  3.29354  2.67741  2.69355  4.24690  2.90347  2.73739  3.18146  2.89801  2.37887  2.77519  2.98518  4.58477  3.61503
          0.02746  4.00468  4.72703  0.61958  0.77255  0.83544  0.56861
    219   2.72845  5.06238  2.48298  1.81293  4.44382  3.27305  3.70794  3.90771  2.56233  3.45939  4.27877  2.33398  3.81428  2.86287  3.04505  1.93580  3.00848  3.51410  5.64306  4.24496    365 - -
          2.68618  4.42225  2.77519  2.73123  3.46354  2.40513  3.72494  3.29354  2.67741  2.69355  4.24690  2.90347  2.73739  3.18146  2.89801  2.37887  2.77519  2.98518  4.58477  3.61503
          0.02746  4.00468  4.72703  0.61958  0.77255  0.83544  0.56861
    220   2.27694  4.24325  3.23265  3.02161  4.37407  2.19307  4.19406  3.84817  3.16807  3.51623  4.34307  3.24393  3.70742  3.45692  3.49702  1.17669  2.76457  3.27520  5.69154  4.45278    366 - -
          2.68618  4.42225  2.77519  2.73123  3.46354  2.40513  3.72494  3.29354  2.67741  2.69355  4.24690  2.90347  2.73739  3.18146  2.89801  2.37887  2.77519  2.98518  4.58477  3.61503
          0.02746  4.00468  4.72703  0.61958  0.77255  0.83544  0.56861
    221   2.38391  4.20375  3.58114  3.12763  3.78673  3.21810  4.07201  2.90148  3.06828  2.80587  3.72985  3.37514  3.83494  3.38629  3.38248  2.15259  1.89167  1.95487  5.23906  4.01384    367 - -
          2.68618  4.42225  2.77519  2.73123  3.46354  2.40513  3.72494  3.29354  2.67741  2.69355  4.24690  2.90347  2.73739  3.18146  2.89801  2.37887  2.77519  2.98518  4.58477  3.61503
          0.02746  4.00468  4.72703  0.61958  0.77255  0.83544  0.56861
    222   2.73045  4.26784  3.96717  3.43168  3.32435  3.78990  4.17031  1.74109  3.30275  1.76992  3.27981  3.72422  4.18574  3.60576  3.55552  2.54044  2.98867  2.11738  4.96481  3.73740    368 - -
          2.68618  4.42225  2.77519  2.73123  3.46354  2.40513  3.72494  3.29354  2.67741  2.69355  4.24690  2.90347  2.73739  3.18146  2.89801  2.37887  2.77519  2.98518  4.58477  3.61503
          0.02746  4.00468  4.72703  0.61958  0.77255  0.83544  0.56861
    223   2.51092  2.43649  3.41131  2.87029  3.77638  3.34562  3.83623  3.13854  2.64257  2.82969  3.71270  3.23599  2.86379  3.09181  2.20924  2.67630  2.82109  2.84761  5.14150  3.90181    369 - -
          2.68618  4.42225  2.77519  2.73123  3.46354  2.40513  3.72494  3.29354  2.67741  2.69355  4.24690  2.90347  2.73739  3.18146  2.89801  2.37887  2.77519  2.98518  4.58477  3.61503
          0.02746  4.00468  4.72703  0.61958  0.77255  0.83544  0.56861
    224   2.37494  4.31198  3.30179  2.96949  4.12318  3.10083  4.06817  3.43620  2.96693  3.16752  4.06304  3.25448  2.03125  3.32140  3.29881  2.53847  1.62993  3.03854  5.48261  4.24296    370 - -
          2.68618  4.42225  2.77519  2.73123  3.46354  2.40513  3.72494  3.29354  2.67741  2.69355  4.24690  2.90347  2.73739  3.18146  2.89801  2.37887  2.77519  2.98518  4.58477  3.61503
          0.02746  4.00468  4.72703  0.61958  0.77255  0.83544  0.56861
    225   2.56601  4.46422  3.16801  2.71841  3.72920  3.39577  3.80431  2.30601  2.69412  2.78068  3.68591  2.59787  2.44102  3.05400  3.07119  2.71225  2.84839  2.76587  5.13397  3.85061    371 - -
          2.68618  4.42225  2.77519  2.73123  3.46354  2.40513  3.72494  3.29354  2.67741  2.69355  4.24690  2.90347  2.73739  3.18146  2.89801  2.37887  2.77519  2.98518  4.58477  3.61503
          0.02746  4.00468  4.72703  0.61958  0.77255  0.83544  0.56861
    226   1.81586  4.52695  3.14628  2.69159  4.13080  2.55958  3.80681  3.52419  2.54800  3.15855  3.99700  3.09905  3.79636  2.99617  2.14719  2.59765  2.83161  3.14507  5.39408  4.12289    372 - -
          2.68618  4.42225  2.77519  2.73123  3.46354  2.40513  3.72494  3.29354  2.67741  2.69355  4.24690  2.90347  2.73739  3.18146  2.89801  2.37887  2.77519  2.98518  4.58477  3.61503
          0.02746  4.00468  4.72703  0.61958  0.77255  0.83544  0.56861
    227   2.61330  4.26775  3.66576  3.13201  3.39549  2.37421  3.98397  2.20735  3.03796  2.31593  2.45716  3.47377  4.01902  3.35399  3.34019  2.89395  2.87955  2.36755  4.94284  3.71838    373 - -
          2.68618  4.42225  2.77519  2.73123  3.46354  2.40513  3.72494  3.29354  2.67741  2.69355  4.24690  2.90347  2.73739  3.18146  2.89801  2.37887  2.77519  2.98518  4.58477  3.61503
          0.02746  4.00468  4.72703  0.61958  0.77255  0.83544  0.56861
    228   2.67027  4.67822  3.15715  2.77642  4.29723  1.58743  3.86940  3.75708  2.50854  3.34645  4.21121  3.18077  3.88079  3.06664  1.90744  2.76075  3.00802  3.36906  5.46619  4.23687    374 - -
          2.68618  4.42225  2.77519  2.73123  3.46354  2.40513  3.72494  3.29354  2.67741  2.69355  4.24690  2.90347  2.73739  3.18146  2.89801  2.37887  2.77519  2.98518  4.58477  3.61503
          0.02746  4.00468  4.72703  0.61958  0.77255  0.83544  0.56861
    229   2.64265  4.68219  3.09952  2.60000  3.96386  3.42522  3.69441  3.34050  1.95992  2.51178  3.85582  3.06481  3.86562  2.88161  2.74145  2.04004  2.89606  3.04711  5.24850  3.95742    375 - -
          2.68618  4.42225  2.77519  2.73123  3.46354  2.40513  3.72494  3.29354  2.67741  2.69355  4.24690  2.90347  2.73739  3.18146  2.89801  2.37887  2.77519  2.98518  4.58477  3.61503
          0.02746  4.00468  4.72703  0.61958  0.77255  0.83544  0.56861
    230   2.78603  2.39613  4.31954  3.76696  2.20423  3.88299  4.14948  2.32221  3.62573  1.74445  3.14709  3.92071  4.25541  3.82044  3.77847  3.20886  3.03814  2.22011  4.65396  3.31048    376 - -
          2.68618  4.42225  2.77519  2.73123  3.46354  2.40513  3.72494  3.29354  2.67741  2.69355  4.24690  2.90347  2.73739  3.18146  2.89801  2.37887  2.77519  2.98518  4.58477  3.61503
          0.02746  4.00468  4.72703  0.61958  0.77255  0.54141  0.87209
    231   2.38877  4.36627  3.37896  3.03169  4.33489  3.11909  4.15567  3.74173  3.06856  3.41194  4.23979  3.30345  1.55866  3.38920  3.42526  1.88942  2.26588  3.25187  5.65727  4.41156    377 - -
          2.68618  4.42225  2.77519  2.73123  3.46354  2.40513  3.72494  3.29354  2.67741  2.69355  4.24690  2.90347  2.73739  3.18146  2.89801  2.37887  2.77519  2.98518  4.58477  3.61503
          0.02279  4.18848  4.91083  0.61958  0.77255  0.67499  0.71164
    232   1.83391  5.27165  2.16025  1.86460  4.58734  3.34949  3.73233  4.06432  2.60489  3.58301  4.37985  2.40109  3.86758  2.87026  3.13376  2.75313  3.06958  3.65625  5.75525  4.32234    378 - -
          2.68618  4.42225  2.77519  2.73123  3.46354  2.40513  3.72494  3.29354  2.67741  2.69355  4.24690  2.90347  2.73739  3.18146  2.89801  2.37887  2.77519  2.98518  4.58477  3.61503
          0.02279  4.18848  4.91083  0.61958  0.77255  0.67499  0.71164
    233   2.66370  4.75643  3.10761  2.55833  3.01840  3.50065  2.76921  3.37847  2.04255  2.99167  3.83825  2.65794  3.88931  2.87749  2.93163  2.72130  2.89304  3.08431  5.08843  3.01578    379 - -
          2.68618  4.42225  2.77519  2.73123  3.46354  2.40513  3.72494  3.29354  2.67741  2.69355  4.24690  2.90347  2.73739  3.18146  2.89801  2.37887  2.77519  2.98518  4.58477  3.61503
          0.02279  4.18848  4.91083  0.61958  0.77255  0.67499  0.71164
    234   2.18600  4.66728  3.08372  2.56954  3.94111  3.43418  3.72652  3.32991  2.56239  2.97781  3.81856  2.64745  3.07065  2.53820  2.99511  2.68523  2.85909  2.32023  5.25987  3.95765    380 - -
          2.68618  4.42225  2.77519  2.73123  3.46354  2.40513  3.72494  3.29354  2.67741  2.69355  4.24690  2.90347  2.73739  3.18146  2.89801  2.37887  2.77519  2.98518  4.58477  3.61503
          0.02279  4.18848  4.91083  0.61958  0.77255  0.67499  0.71164
    235   2.66931  4.91891  2.79451  2.13077  4.30320  3.36400  3.73116  3.73680  2.54738  3.31637  4.12490  2.51445  3.84949  2.88081  3.01386  2.17130  1.95574  3.36446  5.52942  4.17203    381 - -
          2.68618  4.42225  2.77519  2.73123  3.46354  2.40513  3.72494  3.29354  2.67741  2.69355  4.24690  2.90347  2.73739  3.18146  2.89801  2.37887  2.77519  2.98518  4.58477  3.61503
          0.02279  4.18848  4.91083  0.61958  0.77255  0.67499  0.71164
    236   2.57634  4.42219  3.63353  3.30192  4.00065  3.32498  4.29927  3.14185  3.24654  2.96264  4.00907  3.53973  1.18139  3.60969  3.53624  2.78118  2.99995  2.23920  5.49176  4.23842    382 - -
          2.68618  4.42225  2.77519  2.73123  3.46354  2.40513  3.72494  3.29354  2.67741  2.69355  4.24690  2.90347  2.73739  3.18146  2.89801  2.37887  2.77519  2.98518  4.58477  3.61503
          0.16451  4.18848  1.99129  0.61958  0.77255  0.67499  0.71164
    237   2.64188  4.54847  3.21600  2.67932  3.61090  3.51289  3.70411  3.09467  2.24829  2.14149  3.64225  2.66919  3.90389  2.95571  2.90353  2.76688  2.87059  2.84326  5.00480  2.94400    383 - -
          2.68618  4.42225  2.77519  2.73123  3.46354  2.40513  3.72494  3.29354  2.67741  2.69355  4.24690  2.90347  2.73739  3.18146  2.89801  2.37887  2.77519  2.98518  4.58477  3.61503
          0.02622  4.05019  4.77254  0.61958  0.77255  0.80063  0.59611
    238   1.90896  4.64907  2.89744  2.15589  4.14371  2.64158  3.77157  3.54005  2.62343  3.17602  4.00437  2.99472  3.79848  2.94959  3.06561  2.61081  2.38579  3.17382  5.42852  4.11141    384 - -
          2.68618  4.42225  2.77519  2.73123  3.46354  2.40513  3.72494  3.29354  2.67741  2.69355  4.24690  2.90347  2.73739  3.18146  2.89801  2.37887  2.77519  2.98518  4.58477  3.61503
          0.02622  4.05019  4.77254  0.61958  0.77255  0.46278  0.99298
    239   2.10720  5.11393  2.70282  1.79335  4.46833  3.38815  3.72014  3.92668  2.53295  3.46308  4.25210  2.25323  2.99971  2.85240  3.02512  2.71226  2.99309  3.52858  5.64269  4.24792    385 - -
          2.68618  4.42225  2.77519  2.73123  3.46354  2.40513  3.72494  3.29354  2.67741  2.69355  4.24690  2.90347  2.73739  3.18146  2.89801  2.37887  2.77519  2.98518  4.58477  3.61503
          0.02132  4.25452  4.97687  0.61958  0.77255  0.60159  0.79394
    240   2.75578  5.13180  2.31525  2.35234  4.45315  2.46103  2.06109  3.92821  2.55894  3.46627  4.26106  2.90102  3.00369  2.86685  3.05682  2.72965  3.01249  3.53637  5.64246  4.24208    386 - -
          2.68618  4.42225  2.77519  2.73123  3.46354  2.40513  3.72494  3.29354  2.67741  2.69355  4.24690  2.90347  2.73739  3.18146  2.89801  2.37887  2.77519  2.98518  4.58477  3.61503
          0.02132  4.25452  4.97687  0.61958  0.77255  0.60159  0.79394
    241   2.73299  5.17261  2.88792  2.04532  4.51184  3.45475  2.66141  3.97176  2.31103  3.45723  4.22505  2.55402  3.86381  2.17876  2.41118  2.69829  2.95932  3.56358  5.58668  4.21280    387 - -
          2.68618  4.42225  2.77519  2.73123  3.46354  2.40513  3.72494  3.29354  2.67741  2.69355  4.24690  2.90347  2.73739  3.18146  2.89801  2.37887  2.77519  2.98518  4.58477  3.61503
          0.02132  4.25452  4.97687  0.61958  0.77255  0.60159  0.79394
    242   2.68714  4.97687  2.95657  2.44269  4.23537  3.45925  2.78344  3.68952  2.39491  2.79513  4.04931  2.59690  3.86386  2.02777  2.83310  2.44356  2.91796  3.33706  5.43620  4.08025    388 - -
          2.68618  4.42225  2.77519  2.73123  3.46354  2.40513  3.72494  3.29354  2.67741  2.69355  4.24690  2.90347  2.73739  3.18146  2.89801  2.37887  2.77519  2.98518  4.58477  3.61503
          0.02132  4.25452  4.97687  0.61958  0.77255  0.60159  0.79394
    243   2.77155  5.24366  2.33565  2.04591  4.56805  3.38360  3.70862  4.04857  2.53637  3.55376  4.33130  2.45951  2.54996  2.83369  3.05255  1.98655  3.02189  3.63175  5.71333  4.28906    389 - -
          2.68618  4.42225  2.77519  2.73123  3.46354  2.40513  3.72494  3.29354  2.67741  2.69355  4.24690  2.90347  2.73739  3.18146  2.89801  2.37887  2.77519  2.98518  4.58477  3.61503
          0.02132  4.25452  4.97687  0.61958  0.77255  0.60159  0.79394
    244   3.00244  5.12026  2.86777  2.65409  3.84690  3.52497  1.20686  3.98840  2.67256  3.51279  4.42141  2.44635  4.06991  3.13862  3.01636  3.00923  3.28753  3.64728  5.25402  3.73690    390 - -
          2.68618  4.42225  2.77519  2.73123  3.46354  2.40513  3.72494  3.29354  2.67741  2.69355  4.24690  2.90347  2.73739  3.18146  2.89801  2.37887  2.77519  2.98518  4.58477  3.61503
          0.02132  4.25452  4.97687  0.61958  0.77255  0.60159  0.79394
    245   2.67547  4.88519  2.93382  2.47047  3.18016  2.56680  3.70202  3.58616  2.50799  3.17969  3.99841  2.18659  3.87211  2.23649  2.96343  2.70182  2.92003  3.25216  5.38486  4.02649    391 - -
          2.68618  4.42225  2.77519  2.73123  3.46354  2.40513  3.72494  3.29354  2.67741  2.69355  4.24690  2.90347  2.73739  3.18146  2.89801  2.37887  2.77519  2.98518  4.58477  3.61503
          0.08883  4.25452  2.64785  0.61958  0.77255  0.60159  0.79394
    246   1.60886  4.53614  3.14045  2.73832  4.28915  3.20998  3.94107  3.71762  2.80723  3.34038  4.15170  2.52680  2.81355  3.12732  3.23051  2.00137  2.84861  3.27408  5.57145  4.27649    392 - -
          2.68618  4.42225  2.77519  2.73123  3.46354  2.40513  3.72494  3.29354  2.67741  2.69355  4.24690  2.90347  2.73739  3.18146  2.89801  2.37887  2.77519  2.98518  4.58477  3.61503
          0.02279  4.18848  4.91083  0.61958  0.77255  0.67499  0.71164
    247   2.63743  4.72692  2.63622  2.52599  3.09891  3.46906  3.68376  3.34170  2.54559  2.97125  3.81355  2.65033  2.69445  2.88100  2.99508  2.70016  2.87178  3.04810  5.17064  2.84278    393 - -
          2.68618  4.42225  2.77519  2.73123  3.46354  2.40513  3.72494  3.29354  2.67741  2.69355  4.24690  2.90347  2.73739  3.18146  2.89801  2.37887  2.77519  2.98518  4.58477  3.61503
          0.02279  4.18848  4.91083  0.61958  0.77255  0.67499  0.71164
    248   2.59800  3.29983  3.32800  2.77178  3.66720  3.50694  3.79648  3.00533  2.25316  2.72155  3.59841  2.74759  3.91768  3.05451  3.09034  2.75823  2.49307  2.17675  5.06545  3.80869    394 - -
          2.68618  4.42225  2.77519  2.73123  3.46354  2.40513  3.72494  3.29354  2.67741  2.69355  4.24690  2.90347  2.73739  3.18146  2.89801  2.37887  2.77519  2.98518  4.58477  3.61503
          0.02279  4.18848  4.91083  0.61958  0.77255  0.67499  0.71164
    249   2.62390  4.20601  3.75727  2.70400  2.58564  3.66744  3.95343  2.06716  3.11663  2.37478  3.30999  3.51826  4.04387  3.38939  3.39871  2.56073  2.85844  2.14102  4.81886  3.60212    395 - -
          2.68618  4.42225  2.77519  2.73123  3.46354  2.40513  3.72494  3.29354  2.67741  2.69355  4.24690  2.90347  2.73739  3.18146  2.89801  2.37887  2.77519  2.98518  4.58477  3.61503
          0.02279  4.18848  4.91083  0.61958  0.77255  0.67499  0.71164
    250   2.65089  4.75419  3.12086  2.55562  3.99870  3.48342  3.68105  2.87279  2.07857  3.01465  3.84928  3.05016  3.87646  2.85001  2.48352  2.40659  2.26543  3.08910  5.27221  3.97196    396 - -
          2.68618  4.42225  2.77519  2.73123  3.46354  2.40513  3.72494  3.29354  2.67741  2.69355  4.24690  2.90347  2.73739  3.18146  2.89801  2.37887  2.77519  2.98518  4.58477  3.61503
          0.02279  4.18848  4.91083  0.61958  0.77255  0.67499  0.71164
    251   2.62208  4.62400  3.09613  2.67141  3.92374  3.40195  3.82251  3.34580  2.67828  2.18702  3.88628  2.09843  3.89603  3.04030  3.07807  2.05110  2.91265  3.04229  5.28207  3.96586    397 - -
          2.68618  4.42225  2.77519  2.73123  3.46354  2.40513  3.72494  3.29354  2.67741  2.69355  4.24690  2.90347  2.73739  3.18146  2.89801  2.37887  2.77519  2.98518  4.58477  3.61503
          0.02279  4.18848  4.91083  0.61958  0.77255  0.67499  0.71164
    252   2.61404  4.64809  3.08325  2.59818  3.88140  3.43131  3.74799  3.32653  2.60656  2.97408  3.82196  2.32485  3.87494  2.95200  3.03264  2.36285  2.21079  3.02709  5.22647  2.79402    398 - -
          2.68618  4.42225  2.77519  2.73123  3.46354  2.40513  3.72494  3.29354  2.67741  2.69355  4.24690  2.90347  2.73739  3.18146  2.89801  2.37887  2.77519  2.98518  4.58477  3.61503
          0.02279  4.18848  4.91083  0.61958  0.77255  0.67499  0.71164
    253   2.11059  4.56710  2.72559  2.65169  3.78036  3.49433  3.76263  2.48237  2.65268  2.81610  3.68662  2.70595  3.90130  2.98230  3.07657  2.73716  2.85925  2.46900  5.15646  3.87352    399 - -
          2.68618  4.42225  2.77519  2.73123  3.46354  2.40513  3.72494  3.29354  2.67741  2.69355  4.24690  2.90347  2.73739  3.18146  2.89801  2.37887  2.77519  2.98518  4.58477  3.61503
          0.02279  4.18848  4.91083  0.61958  0.77255  0.67499  0.71164
    254   2.66483  4.99964  2.87530  2.38904  4.29883  3.41647  2.97976  3.74460  2.38853  3.29136  4.08013  2.56514  2.66080  2.30204  2.84412  2.65837  2.53999  3.37387  5.47655  4.11139    400 - -
          2.68618  4.42225  2.77519  2.73123  3.46354  2.40513  3.72494  3.29354  2.67741  2.69355  4.24690  2.90347  2.73739  3.18146  2.89801  2.37887  2.77519  2.98518  4.58477  3.61503
          0.02279  4.18848  4.91083  0.61958  0.77255  0.67499  0.71164
    255   2.77816  5.20676  2.70592  2.07984  4.51321  3.41516  2.47777  3.98585  2.39621  3.48612  4.27396  2.48235  3.86963  1.99500  2.83748  2.73528  3.01360  3.58892  5.62628  4.23790    401 - -
          2.68618  4.42225  2.77519  2.73123  3.46354  2.40513  3.72494  3.29354  2.67741  2.69355  4.24690  2.90347  2.73739  3.18146  2.89801  2.37887  2.77519  2.98518  4.58477  3.61503
          0.02279  4.18848  4.91083  0.61958  0.77255  0.67499  0.71164
    256   2.71706  5.04525  2.94403  2.43795  4.35107  3.45572  2.54575  3.80573  2.30981  3.33280  4.12643  2.27649  3.04669  2.76819  2.23805  2.70708  2.94573  3.43445  5.48563  4.13615    402 - -
          2.68618  4.42225  2.77519  2.73123  3.46354  2.40513  3.72494  3.29354  2.67741  2.69355  4.24690  2.90347  2.73739  3.18146  2.89801  2.37887  2.77519  2.98518  4.58477  3.61503
          0.02279  4.18848  4.91083  0.61958  0.77255  0.67499  0.71164
    257   2.34907  4.50325  3.36836  2.82617  2.53442  3.59568  2.56486  3.04172  2.79138  2.70888  3.60751  2.74923  3.98065  3.10930  3.17418  2.83871  2.91533  2.80307  4.75934  2.77593    403 - -
          2.68618  4.42225  2.77519  2.73123  3.46354  2.40513  3.72494  3.29354  2.67741  2.69355  4.24690  2.90347  2.73739  3.18146  2.89801  2.37887  2.77519  2.98518  4.58477  3.61503
          0.02279  4.18848  4.91083  0.61958  0.77255  0.67499  0.71164
    258   2.65187  4.96714  2.50038  2.37814  4.24704  3.40315  2.60515  3.69478  2.44308  3.25815  4.05202  2.56180  3.82764  2.78449  2.92246  2.22945  2.89168  2.81177  5.45875  4.08840    404 - -
          2.68618  4.42225  2.77519  2.73123  3.46354  2.40513  3.72494  3.29354  2.67741  2.69355  4.24690  2.90347  2.73739  3.18146  2.89801  2.37887  2.77519  2.98518  4.58477  3.61503
          0.02279  4.18848  4.91083  0.61958  0.77255  0.67499  0.71164
    259   2.67989  4.97743  2.99020  2.44151  4.26072  3.45935  2.60402  3.69459  2.10588  3.24430  3.17676  2.59867  3.85178  2.30219  2.73555  2.68154  2.90482  3.33980  5.42753  4.08558    405 - -
          2.68618  4.42225  2.77519  2.73123  3.46354  2.40513  3.72494  3.29354  2.67741  2.69355  4.24690  2.90347  2.73739  3.18146  2.89801  2.37887  2.77519  2.98518  4.58477  3.61503
          0.02279  4.18848  4.91083  0.61958  0.77255  0.67499  0.71164
    260   2.85830  5.38796  1.95973  1.95109  4.67820  3.34861  2.06593  4.18292  2.61462  3.67358  4.46866  2.37237  3.87787  2.87367  3.14975  2.78043  3.11527  3.75986  5.82279  4.36707    406 - -
          2.68618  4.42225  2.77519  2.73123  3.46354  2.40513  3.72494  3.29354  2.67741  2.69355  4.24690  2.90347  2.73739  3.18146  2.89801  2.37887  2.77519  2.98518  4.58477  3.61503
          0.02279  4.18848  4.91083  0.61958  0.77255  0.67499  0.71164
    261   1.99000  4.33200  3.48280  3.08804  4.21102  3.14704  4.15597  3.54233  3.08693  3.26711  4.11960  3.34339  2.19424  3.40541  3.43499  2.55772  1.51251  3.11279  5.56796  4.33500    407 - -
          2.68618  4.42225  2.77519  2.73123  3.46354  2.40513  3.72494  3.29354  2.67741  2.69355  4.24690  2.90347  2.73739  3.18146  2.89801  2.37887  2.77519  2.98518  4.58477  3.61503
          0.02279  4.18848  4.91083  0.61958  0.77255  0.67499  0.71164
    262   2.66473  5.02626  2.22479  2.13044  4.30607  3.40264  2.76313  3.75620  2.42381  2.79685  4.09065  2.89442  3.82525  2.76671  2.90724  2.65094  2.55370  3.38353  5.49429  4.11434    408 - -
          2.68618  4.42225  2.77519  2.73123  3.46354  2.40513  3.72494  3.29354  2.67741  2.69355  4.24690  2.90347  2.73739  3.18146  2.89801  2.37887  2.77519  2.98518  4.58477  3.61503
          0.02279  4.18848  4.91083  0.61958  0.77255  0.67499  0.71164
    263   2.57547  3.21352  3.06883  1.88275  4.08767  3.34946  3.80720  3.47682  2.64493  3.12850  3.96443  3.08271  3.85387  2.99168  3.07192  1.82367  2.87740  3.13304  5.39106  4.08474    409 - -
          2.68618  4.42225  2.77519  2.73123  3.46354  2.40513  3.72494  3.29354  2.67741  2.69355  4.24690  2.90347  2.73739  3.18146  2.89801  2.37887  2.77519  2.98518  4.58477  3.61503
          0.11391  4.18848  2.38065  0.61958  0.77255  0.67499  0.71164
    264   2.57266  4.67720  2.78697  2.59091  4.39274  3.17849  3.94370  3.92286  2.82886  3.53161  4.36697  1.54269  3.82699  3.14470  3.24528  1.79655  2.96362  3.45269  5.67217  4.31405    410 - -
          2.68618  4.42225  2.77519  2.73123  3.46354  2.40513  3.72494  3.29354  2.67741  2.69355  4.24690  2.90347  2.73739  3.18146  2.89801  2.37887  2.77519  2.98518  4.58477  3.61503
          0.12229  4.09951  2.31740  0.61958  0.77255  0.75954  0.63088
    265   2.71284  4.92440  2.76815  2.41481  4.16025  2.42478  2.34643  3.68647  2.40080  3.25142  4.08624  2.92834  3.84609  2.38268  2.79399  2.72316  2.96554  3.34194  5.39440  4.03168    411 - -
          2.68618  4.42225  2.77519  2.73123  3.46354  2.40513  3.72494  3.29354  2.67741  2.69355  4.24690  2.90347  2.73739  3.18146  2.89801  2.37887  2.77519  2.98518  4.58477  3.61503
          0.02746  4.00468  4.72703  0.61958  0.77255  0.83544  0.56861
    266   3.14873  4.93991  3.26332  3.03818  3.38397  3.56500  0.89166  3.87208  2.87793  3.34872  4.40329  3.44151  4.12565  3.40660  3.13488  3.21870  3.45727  3.60477  4.84694  3.33145    412 - -
          2.68618  4.42225  2.77519  2.73123  3.46354  2.40513  3.72494  3.29354  2.67741  2.69355  4.24690  2.90347  2.73739  3.18146  2.89801  2.37887  2.77519  2.98518  4.58477  3.61503
          0.02746  4.00468  4.72703  0.61958  0.77255  0.83544  0.56861
    267   2.76819  5.16465  1.77784  2.21811  4.45368  2.31465  2.77457  3.97657  2.60236  3.51097  4.32958  2.77895  3.81703  2.85864  3.12292  2.72008  3.04039  3.58038  5.66543  4.23325    413 - -
          2.68738  4.42345  2.77427  2.73113  3.46300  2.40632  3.72067  3.29391  2.67861  2.69258  4.24430  2.90410  2.73634  3.18209  2.89766  2.37823  2.77503  2.98591  4.58597  3.61623
          0.48335  0.98234  4.72703  2.86717  0.05854  0.67562  0.71099
    268   2.75868  5.02226  2.79922  2.42953  4.28429  2.70574  2.86495  3.79834  2.38423  3.34088  4.16469  2.94800  3.87740  1.73374  2.77451  2.75415  3.00463  3.44009  5.47395  4.11210    440 - -
          2.68618  4.42225  2.77519  2.73123  3.46354  2.40513  3.72494  3.29354  2.67741  2.69355  4.24690  2.90347  2.73739  3.18146  2.89801  2.37887  2.77519  2.98518  4.58477  3.61503
          0.02488  4.10208  4.82442  0.61958  0.77255  0.75731  0.63286
    269   2.76150  5.06706  2.72154  2.07336  4.39089  3.39598  3.68314  3.81500  2.40432  3.36524  4.18765  2.91205  3.86729  1.74157  2.81558  2.74581  2.51649  3.45497  5.55194  4.19817    441 - -
          2.68618  4.42225  2.77519  2.73123  3.46354  2.40513  3.72494  3.29354  2.67741  2.69355  4.24690  2.90347  2.73739  3.18146  2.89801  2.37887  2.77519  2.98518  4.58477  3.61503
          0.02488  4.10208  4.82442  0.61958  0.77255  0.75731  0.63286
    270   2.68303  4.66161  3.14887  2.66811  3.67070  3.48594  2.44463  3.27967  2.55594  2.46393  3.79979  3.12976  2.29928  2.97773  2.92388  2.77816  2.93354  3.01225  5.07238  3.69571    442 - -
          2.68618  4.42225  2.77519  2.73123  3.46354  2.40513  3.72494  3.29354  2.67741  2.69355  4.24690  2.90347  2.73739  3.18146  2.89801  2.37887  2.77519  2.98518  4.58477  3.61503
          0.02488  4.10208  4.82442  0.61958  0.77255  0.75731  0.63286
    271   2.67191  4.57267  3.23124  2.73402  3.58292  3.51489  2.65612  3.13307  2.61941  2.09644  3.68540  3.18113  2.52318  3.02641  2.97829  2.79958  2.91784  2.89001  5.01165  3.66220    443 - -
          2.68618  4.42225  2.77519  2.73123  3.46354  2.40513  3.72494  3.29354  2.67741  2.69355  4.24690  2.90347  2.73739  3.18146  2.89801  2.37887  2.77519  2.98518  4.58477  3.61503
          0.02488  4.10208  4.82442  0.61958  0.77255  0.75731  0.63286
    272   2.61732  4.73794  2.93474  2.54119  4.08197  3.33783  2.08650  3.60333  2.55547  3.20417  4.03863  3.02026  2.88123  2.93941  2.96497  2.10777  2.91141  3.24569  5.37429  4.02185    444 - -
          2.68618  4.42225  2.77519  2.73123  3.46354  2.40513  3.72494  3.29354  2.67741  2.69355  4.24690  2.90347  2.73739  3.18146  2.89801  2.37887  2.77519  2.98518  4.58477  3.61503
          0.02488  4.10208  4.82442  0.61958  0.77255  0.75731  0.63286
    273   2.79985  4.52330  3.47196  3.10265  3.43121  3.62281  4.02167  2.81427  2.97625  1.27340  3.57935  2.63480  4.10776  3.39292  3.25972  3.01886  3.08775  2.66357  5.01243  3.66289    445 - -
          2.68618  4.42225  2.77519  2.73123  3.46354  2.40513  3.72494  3.29354  2.67741  2.69355  4.24690  2.90347  2.73739  3.18146  2.89801  2.37887  2.77519  2.98518  4.58477  3.61503
          0.02488  4.10208  4.82442  0.61958  0.77255  0.75731  0.63286
    274   2.08040  5.00721  2.39466  2.34301  4.34177  3.36322  3.64298  3.79094  2.41717  3.33448  4.12352  2.49711  3.81156  2.77287  2.32179  2.64527  2.90556  3.40674  5.51674  4.14019    446 - -
          2.68618  4.42225  2.77519  2.73123  3.46354  2.40513  3.72494  3.29354  2.67741  2.69355  4.24690  2.90347  2.73739  3.18146  2.89801  2.37887  2.77519  2.98518  4.58477  3.61503
          0.02488  4.10208  4.82442  0.61958  0.77255  0.44387  1.02596
    275   2.23022  5.03521  2.39957  2.39319  4.38579  2.46519  2.57747  3.84079  2.51218  3.38774  4.17411  2.93057  3.85715  2.83842  3.00191  2.37579  2.94670  3.45098  5.57636  4.19412    447 - -
          2.68618  4.42225  2.77519  2.73123  3.46354  2.40513  3.72494  3.29354  2.67741  2.69355  4.24690  2.90347  2.73739  3.18146  2.89801  2.37887  2.77519  2.98518  4.58477  3.61503
          0.02074  4.28201  5.00436  0.61958  0.77255  0.56781  0.83647
    276   2.64470  4.85644  2.98542  2.55270  4.38383  2.66143  3.79505  3.82713  2.55909  3.39312  4.19114  2.55558  3.87361  2.94110  2.51274  1.58824  2.94329  3.41833  5.58345  4.24541    448 - -
          2.68618  4.42225  2.77519  2.73123  3.46354  2.40513  3.72494  3.29354  2.67741  2.69355  4.24690  2.90347  2.73739  3.18146  2.89801  2.37887  2.77519  2.98518  4.58477  3.61503
          0.02074  4.28201  5.00436  0.61958  0.77255  0.56781  0.83647
    277   2.31578  4.80532  3.03503  2.50873  4.09314  2.90934  2.65705  3.50985  2.51323  3.11784  3.93395  2.64947  2.87857  2.86241  2.96980  2.67539  2.87909  2.73661  5.36336  4.03351    449 - -
          2.68618  4.42225  2.77519  2.73123  3.46354  2.40513  3.72494  3.29354  2.67741  2.69355  4.24690  2.90347  2.73739  3.18146  2.89801  2.37887  2.77519  2.98518  4.58477  3.61503
          0.02074  4.28201  5.00436  0.61958  0.77255  0.56781  0.83647
    278   2.64255  4.50662  3.32148  2.75825  3.64428  3.56167  2.69341  3.04304  2.40714  2.30189  3.60211  3.21231  3.94505  3.04427  3.09010  2.49297  2.87329  2.48529  5.04592  3.00886    450 - -
          2.68618  4.42225  2.77519  2.73123  3.46354  2.40513  3.72494  3.29354  2.67741  2.69355  4.24690  2.90347  2.73739  3.18146  2.89801  2.37887  2.77519  2.98518  4.58477  3.61503
          0.02074  4.28201  5.00436  0.61958  0.77255  0.56781  0.83647
    279   2.72088  5.08107  2.12316  2.38363  4.42636  3.40570  3.71418  3.87801  2.22487  3.42190  4.21039  2.92480  3.86852  2.84531  2.99953  2.37223  1.92674  3.48768  5.60646  4.22072    451 - -
          2.68618  4.42225  2.77519  2.73123  3.46354  2.40513  3.72494  3.29354  2.67741  2.69355  4.24690  2.90347  2.73739  3.18146  2.89801  2.37887  2.77519  2.98518  4.58477  3.61503
          0.02074  4.28201  5.00436  0.61958  0.77255  0.56781  0.83647
    280   2.69649  5.11332  2.89973  1.95681  4.42780  3.44602  3.63849  3.88887  2.35387  3.39808  4.16701  2.42502  3.85064  2.21634  2.50123  2.67126  2.92585  3.49122  5.54944  3.27507    452 - -
          2.68618  4.42225  2.77519  2.73123  3.46354  2.40513  3.72494  3.29354  2.67741  2.69355  4.24690  2.90347  2.73739  3.18146  2.89801  2.37887  2.77519  2.98518  4.58477  3.61503
          0.02074  4.28201  5.00436  0.61958  0.77255  0.56781  0.83647
    281   2.62878  3.53562  2.40041  2.51078  4.05022  2.73110  3.69660  3.45696  2.27369  3.07546  3.89529  3.02102  3.86272  2.85575  2.96602  2.67637  2.49809  2.72493  5.33042  4.00421    453 - -
          2.68618  4.42225  2.77519  2.73123  3.46354  2.40513  3.72494  3.29354  2.67741  2.69355  4.24690  2.90347  2.73739  3.18146  2.89801  2.37887  2.77519  2.98518  4.58477  3.61503
          0.02074  4.28201  5.00436  0.61958  0.77255  0.43767  1.03715
    282   2.58372  4.56591  3.28633  2.80988  4.00660  2.67219  3.92618  3.42722  2.81623  3.08774  3.93477  3.22833  3.91638  3.14721  3.22373  1.48186  2.45956  3.09252  5.36024  3.05898    454 - -
          2.68618  4.42225  2.77519  2.73123  3.46354  2.40513  3.72494  3.29354  2.67741  2.69355  4.24690  2.90347  2.73739  3.18146  2.89801  2.37887  2.77519  2.98518  4.58477  3.61503
          0.01951  4.34233  5.06468  0.61958  0.77255  0.48576  0.95510
    283   2.72965  4.80393  3.16104  2.62991  4.03551  3.54523  3.75073  3.43060  2.23475  2.11458  3.90167  3.11947  3.94721  2.50091  2.87334  1.95272  2.96117  3.13871  5.31864  4.02397    455 - -
          2.68618  4.42225  2.77519  2.73123  3.46354  2.40513  3.72494  3.29354  2.67741  2.69355  4.24690  2.90347  2.73739  3.18146  2.89801  2.37887  2.77519  2.98518  4.58477  3.61503
          0.01951  4.34233  5.06468  0.61958  0.77255  0.48576  0.95510
    284   2.66766  4.92503  3.02066  2.47272  4.19387  2.75882  3.67865  3.62016  2.44463  3.19983  2.80925  2.64867  3.87096  2.47205  2.57230  2.25016  2.90032  3.27706  5.41864  4.07353    456 - -
          2.68618  4.42225  2.77519  2.73123  3.46354  2.40513  3.72494  3.29354  2.67741  2.69355  4.24690  2.90347  2.73739  3.18146  2.89801  2.37887  2.77519  2.98518  4.58477  3.61503
          0.01951  4.34233  5.06468  0.61958  0.77255  0.48576  0.95510
    285   2.72333  5.04252  2.88635  2.47160  4.48323  2.50862  3.75752  3.93675  1.95579  3.47046  4.25632  2.55952  3.89605  2.88807  2.95873  1.81334  2.99210  3.52737  5.63958  4.27310    457 - -
          2.68618  4.42225  2.77519  2.73123  3.46354  2.40513  3.72494  3.29354  2.67741  2.69355  4.24690  2.90347  2.73739  3.18146  2.89801  2.37887  2.77519  2.98518  4.58477  3.61503
          0.01951  4.34233  5.06468  0.61958  0.77255  0.48576  0.95510
    286   2.75651  4.20910  4.24622  3.66418  3.27400  3.88518  3.06746  1.93726  3.52872  2.22966  2.52505  3.87189  4.24205  3.75744  3.70546  3.18005  2.99014  1.57461  4.85165  3.65779    458 - -
          2.68618  4.42225  2.77519  2.73123  3.46354  2.40513  3.72494  3.29354  2.67741  2.69355  4.24690  2.90347  2.73739  3.18146  2.89801  2.37887  2.77519  2.98518  4.58477  3.61503
          0.01951  4.34233  5.06468  0.61958  0.77255  0.48576  0.95510
    287   2.89608  5.11330  3.25302  2.69197  4.53546  3.60507  3.74487  3.93734  1.98940  3.44610  4.26717  3.16172  4.01808  2.87797  1.76541  1.65285  3.12143  3.57760  5.56978  4.30002    459 - -
          2.68618  4.42225  2.77519  2.73123  3.46354  2.40513  3.72494  3.29354  2.67741  2.69355  4.24690  2.90347  2.73739  3.18146  2.89801  2.37887  2.77519  2.98518  4.58477  3.61503
          0.01951  4.34233  5.06468  0.61958  0.77255  0.48576  0.95510
    288   2.65556  4.51662  3.34700  2.79185  3.69562  2.75884  3.82131  3.06370  2.42657  2.40293  2.35806  3.24029  3.96369  3.07820  3.11614  2.29744  2.89326  2.81489  5.09246  3.83370    460 - -
          2.68618  4.42225  2.77519  2.73123  3.46354  2.40513  3.72494  3.29354  2.67741  2.69355  4.24690  2.90347  2.73739  3.18146  2.89801  2.37887  2.77519  2.98518  4.58477  3.61503
          0.01951  4.34233  5.06468  0.61958  0.77255  0.48576  0.95510
    289   2.23524  4.61051  3.30191  2.74897  2.73066  3.53885  3.80966  3.21585  2.65240  2.87901  3.75024  3.20555  3.12456  3.03579  1.90237  2.79034  2.91676  2.94734  5.18329  3.89937    461 - -
          2.68618  4.42225  2.77519  2.73123  3.46354  2.40513  3.72494  3.29354  2.67741  2.69355  4.24690  2.90347  2.73739  3.18146  2.89801  2.37887  2.77519  2.98518  4.58477  3.61503
          0.01951  4.34233  5.06468  0.61958  0.77255  0.48576  0.95510
    290   2.78018  5.22999  2.01476  2.09829  3.30605  2.92156  3.72182  4.00235  2.54048  3.51951  4.29864  1.98159  3.88941  2.84678  3.05136  2.73808  3.02430  3.59977  5.68640  4.27177    462 - -
          2.68618  4.42225  2.77519  2.73123  3.46354  2.40513  3.72494  3.29354  2.67741  2.69355  4.24690  2.90347  2.73739  3.18146  2.89801  2.37887  2.77519  2.98518  4.58477  3.61503
          0.01951  4.34233  5.06468  0.61958  0.77255  0.48576  0.95510
    291   2.72397  4.92529  2.63404  2.50167  3.98136  3.49018  3.01919  3.60015  2.56390  3.19096  4.01824  3.02302  3.91382  2.90104  3.02723  1.73228  2.96331  3.27511  5.30990  2.67896    463 - -
          2.68618  4.42225  2.77519  2.73123  3.46354  2.40513  3.72494  3.29354  2.67741  2.69355  4.24690  2.90347  2.73739  3.18146  2.89801  2.37887  2.77519  2.98518  4.58477  3.61503
          0.01951  4.34233  5.06468  0.61958  0.77255  0.48576  0.95510
    292   2.73112  5.16571  2.88666  2.16945  4.49722  3.46089  3.66539  3.95863  1.86241  3.45810  4.22465  2.94006  3.22924  2.46464  2.83163  1.99986  2.96246  3.55220  5.60319  4.21994    464 - -
          2.68618  4.42225  2.77519  2.73123  3.46354  2.40513  3.72494  3.29354  2.67741  2.69355  4.24690  2.90347  2.73739  3.18146  2.89801  2.37887  2.77519  2.98518  4.58477  3.61503
          0.01951  4.34233  5.06468  0.61958  0.77255  0.48576  0.95510
    293   2.97942  5.53322  1.83845  1.45103  4.85392  3.39870  3.85287  4.36351  2.78306  3.84965  4.65527  2.86343  3.96474  2.99680  3.34706  1.89019  3.25112  3.92549  6.00207  4.52310    465 - -
          2.68618  4.42225  2.77519  2.73123  3.46354  2.40513  3.72494  3.29354  2.67741  2.69355  4.24690  2.90347  2.73739  3.18146  2.89801  2.37887  2.77519  2.98518  4.58477  3.61503
          0.01951  4.34233  5.06468  0.61958  0.77255  0.48576  0.95510
    294   2.66749  4.85029  2.62310  2.50865  4.06887  3.48721  3.70044  3.50370  2.50326  2.72390  3.92974  3.02539  3.88510  2.85801  2.67020  1.81673  2.90085  3.18480  5.34586  3.22305    466 - -
          2.68618  4.42225  2.77519  2.73123  3.46354  2.40513  3.72494  3.29354  2.67741  2.69355  4.24690  2.90347  2.73739  3.18146  2.89801  2.37887  2.77519  2.98518  4.58477  3.61503
          0.01951  4.34233  5.06468  0.61958  0.77255  0.48576  0.95510
    295   2.56922  4.51534  3.41936  2.99228  4.08162  3.34561  4.07308  3.48033  2.96592  2.53324  4.04276  3.34336  3.01361  3.31735  3.33051  1.17581  2.94176  3.12811  5.45937  4.17993    467 - -
          2.68618  4.42225  2.77519  2.73123  3.46354  2.40513  3.72494  3.29354  2.67741  2.69355  4.24690  2.90347  2.73739  3.18146  2.89801  2.37887  2.77519  2.98518  4.58477  3.61503
          0.01951  4.34233  5.06468  0.61958  0.77255  0.48576  0.95510
    296   2.67812  4.87627  3.02509  2.26825  4.12622  3.48317  2.39876  3.54599  2.49370  2.79863  3.96310  3.02153  3.88795  2.85798  2.94405  2.17836  2.42827  3.22058  5.38452  4.04983    468 - -
          2.68618  4.42225  2.77519  2.73123  3.46354  2.40513  3.72494  3.29354  2.67741  2.69355  4.24690  2.90347  2.73739  3.18146  2.89801  2.37887  2.77519  2.98518  4.58477  3.61503
          0.01951  4.34233  5.06468  0.61958  0.77255  0.48576  0.95510
    297   2.35419  5.04604  2.92211  2.00928  4.39397  2.90621  3.68471  3.84571  2.43764  3.37984  4.15609  2.95797  3.86340  2.80548  2.35202  2.06135  2.92937  3.45293  5.55506  4.18096    469 - -
          2.68618  4.42225  2.77519  2.73123  3.46354  2.40513  3.72494  3.29354  2.67741  2.69355  4.24690  2.90347  2.73739  3.18146  2.89801  2.37887  2.77519  2.98518  4.58477  3.61503
          0.01951  4.34233  5.06468  0.61958  0.77255  0.48576  0.95510
    298   2.37711  4.38684  3.48895  2.93019  3.53727  3.60666  3.87471  2.09322  2.88669  2.60907  3.49995  2.78133  3.29954  3.19500  3.24660  2.85592  2.39511  2.66196  4.97685  3.06031    470 - -
          2.68618  4.42225  2.77519  2.73123  3.46354  2.40513  3.72494  3.29354  2.67741  2.69355  4.24690  2.90347  2.73739  3.18146  2.89801  2.37887  2.77519  2.98518  4.58477  3.61503
          0.08106  4.34233  2.73565  0.61958  0.77255  0.48576  0.95510
    299   2.35158  4.94728  2.97208  2.03159  4.22260  3.46072  3.66898  3.64530  2.01129  2.59544  4.02295  2.97657  3.86432  2.80531  2.87068  2.41245  2.90813  3.29908  5.43379  4.08678    471 - -
          2.68618  4.42225  2.77519  2.73123  3.46354  2.40513  3.72494  3.29354  2.67741  2.69355  4.24690  2.90347  2.73739  3.18146  2.89801  2.37887  2.77519  2.98518  4.58477  3.61503
          0.02074  4.28201  5.00436  0.61958  0.77255  0.56781  0.83647
    300   2.64761  4.66680  3.17554  2.62141  3.11771  3.51140  2.40346  3.26757  2.57083  2.91630  3.76572  3.10777  3.90591  2.93430  2.62344  2.39612  2.39980  2.98710  5.18908  3.88384    472 - -
          2.68618  4.42225  2.77519  2.73123  3.46354  2.40513  3.72494  3.29354  2.67741  2.69355  4.24690  2.90347  2.73739  3.18146  2.89801  2.37887  2.77519  2.98518  4.58477  3.61503
          0.02074  4.28201  5.00436  0.61958  0.77255  0.56781  0.83647
    301   2.67505  5.04555  2.92400  2.39974  4.33632  2.72449  3.05596  3.79097  2.16467  3.32524  4.10341  2.33594  3.84620  2.46726  2.84066  2.66221  2.90543  3.41169  5.49817  3.17647    473 - -
          2.68618  4.42225  2.77519  2.73123  3.46354  2.40513  3.72494  3.29354  2.67741  2.69355  4.24690  2.90347  2.73739  3.18146  2.89801  2.37887  2.77519  2.98518  4.58477  3.61503
          0.02074  4.28201  5.00436  0.61958  0.77255  0.56781  0.83647
    302   2.81045  5.31309  2.25970  2.32164  4.64106  3.41604  3.70668  4.12440  1.85725  3.60440  4.37797  1.95012  3.88784  2.44741  2.96106  2.75194  3.05240  3.69937  5.73921  4.32067    474 - -
          2.68306  4.42304  2.77668  2.72926  3.46590  2.40708  3.71235  3.29440  2.67694  2.69358  4.24645  2.90440  2.73749  3.18162  2.89938  2.37844  2.77641  2.98637  4.58811  3.61609
          0.76069  1.25967  1.39068  3.87794  0.02091  0.56781  0.83647
    303   2.79276  5.18880  2.37270  1.75144  4.55623  2.54790  3.72346  4.03403  2.61215  3.56710  4.39156  1.92588  3.82483  2.87995  3.11727  2.74108  3.07406  3.62913  5.73980  4.31643    544 - -
          2.68618  4.42225  2.77519  2.73123  3.46354  2.40513  3.72494  3.29354  2.67741  2.69355  4.24690  2.90347  2.73739  3.18146  2.89801  2.37887  2.77519  2.98518  4.58477  3.61503
          0.02746  4.00468  4.72703  0.61958  0.77255  0.83544  0.56861
    304   2.67691  4.77600  2.77255  2.54242  4.31879  1.65232  3.84441  3.81300  2.62827  3.39644  4.26184  3.01395  3.84877  2.05687  3.00033  2.73008  3.01495  3.41882  5.54707  4.23477    545 - -
          2.68618  4.42225  2.77519  2.73123  3.46354  2.40513  3.72494  3.29354  2.67741  2.69355  4.24690  2.90347  2.73739  3.18146  2.89801  2.37887  2.77519  2.98518  4.58477  3.61503
          0.02746  4.00468  4.72703  0.61958  0.77255  0.70530  0.68114
    305   2.60293  2.99834  3.09900  2.04530  3.92359  3.43318  3.68979  3.30069  2.47476  2.94973  3.79478  3.04664  3.85002  2.87391  2.50978  2.68208  2.53492  3.00498  5.22761  3.93388    546 - -
          2.68618  4.42225  2.77519  2.73123  3.46354  2.40513  3.72494  3.29354  2.67741  2.69355  4.24690  2.90347  2.73739  3.18146  2.89801  2.37887  2.77519  2.98518  4.58477  3.61503
          0.02535  4.08353  4.80588  0.61958  0.77255  0.77327  0.61897
    306   3.14997  4.44700  4.91105  4.42024  3.62500  4.52903  5.12802  1.21045  4.31155  2.11550  3.42161  4.62706  4.83237  4.57129  4.50178  3.92452  3.41632  1.17005  5.61207  4.40767    547 - -
          2.68618  4.42225  2.77519  2.73123  3.46354  2.40513  3.72494  3.29354  2.67741  2.69355  4.24690  2.90347  2.73739  3.18146  2.89801  2.37887  2.77519  2.98518  4.58477  3.61503
          0.02535  4.08353  4.80588  0.61958  0.77255  0.61345  0.77975
    307   2.19130  4.41925  3.34170  2.87618  3.92931  3.30188  3.94557  3.27870  2.85137  2.46831  3.85495  3.24626  1.91476  3.19030  3.22622  2.23391  2.84007  2.95274  5.30753  4.04792    548 - -
          2.68618  4.42225  2.77519  2.73123  3.46354  2.40513  3.72494  3.29354  2.67741  2.69355  4.24690  2.90347  2.73739  3.18146  2.89801  2.37887  2.77519  2.98518  4.58477  3.61503
          0.02313  4.17387  4.89622  0.61958  0.77255  0.53417  0.88226
    308   3.44205  4.71862  5.20231  4.63357  3.21672  4.77202  5.10338  1.47773  4.49582  1.03178  2.39956  4.84749  4.92097  4.54253  4.56039  4.13206  3.66145  2.24203  5.32658  4.29116    549 - -
          2.68618  4.42225  2.77519  2.73123  3.46354  2.40513  3.72494  3.29354  2.67741  2.69355  4.24690  2.90347  2.73739  3.18146  2.89801  2.37887  2.77519  2.98518  4.58477  3.61503
          0.02132  4.25452  4.97687  0.61958  0.77255  0.60159  0.79394
    309   2.95508  5.27843  2.58233  1.11158  4.68584  3.41224  3.90361  4.15816  2.77206  3.70348  4.55302  2.97242  2.35011  3.06834  3.24733  2.91707  3.24493  3.76319  5.85169  4.47205    550 - -
          2.68618  4.42225  2.77519  2.73123  3.46354  2.40513  3.72494  3.29354  2.67741  2.69355  4.24690  2.90347  2.73739  3.18146  2.89801  2.37887  2.77519  2.98518  4.58477  3.61503
          0.02132  4.25452  4.97687  0.61958  0.77255  0.60159  0.79394
    310   2.68280  4.90730  3.05169  2.49766  4.18286  3.48167  3.66707  3.59707  2.05261  3.17798  3.98862  2.62653  2.78110  2.80912  2.46697  2.70549  2.91172  2.46731  5.39249  4.06649    551 - -
          2.68618  4.42225  2.77519  2.73123  3.46354  2.40513  3.72494  3.29354  2.67741  2.69355  4.24690  2.90347  2.73739  3.18146  2.89801  2.37887  2.77519  2.98518  4.58477  3.61503
          0.02132  4.25452  4.97687  0.61958  0.77255  0.41960  1.07093
    311   2.72637  5.14090  2.99264  2.43709  4.47663  2.94493  2.65132  3.92880  2.01565  3.42544  4.19291  2.96785  2.81143  2.41277  2.43790  2.70143  2.95059  3.52868  5.56397  4.19904    552 - -
          2.68618  4.42225  2.77519  2.73123  3.46354  2.40513  3.72494  3.29354  2.67741  2.69355  4.24690  2.90347  2.73739  3.18146  2.89801  2.37887  2.77519  2.98518  4.58477  3.61503
          0.01951  4.34233  5.06468  0.61958  0.77255  0.48576  0.95510
    312   2.42016  4.47017  3.38732  2.82559  3.01277  3.58301  3.83094  2.99542  2.77964  2.28342  3.57482  2.82356  3.97079  3.10734  2.74463  2.82132  2.06796  2.75486  5.04308  3.78892    553 - -
          2.68618  4.42225  2.77519  2.73123  3.46354  2.40513  3.72494  3.29354  2.67741  2.69355  4.24690  2.90347  2.73739  3.18146  2.89801  2.37887  2.77519  2.98518  4.58477  3.61503
          0.01951  4.34233  5.06468  0.61958  0.77255  0.48576  0.95510
    313   2.27276  4.68172  3.17766  2.16056  3.88112  3.52674  3.74539  2.88942  2.58996  2.31051  3.76930  3.11328  3.91611  2.94112  2.66050  2.45543  2.88916  2.98576  5.21902  3.92486    554 - -
          2.68618  4.42225  2.77519  2.73123  3.46354  2.40513  3.72494  3.29354  2.67741  2.69355  4.24690  2.90347  2.73739  3.18146  2.89801  2.37887  2.77519  2.98518  4.58477  3.61503
          0.01951  4.34233  5.06468  0.61958  0.77255  0.48576  0.95510
    314   2.09442  4.41977  3.48318  2.92343  3.61033  3.58071  3.88718  2.94055  2.85880  2.24133  3.56142  3.33407  3.99063  3.18711  2.74353  2.24068  2.88996  2.21220  5.04003  3.79851    555 - -
          2.68618  4.42225  2.77519  2.73123  3.46354  2.40513  3.72494  3.29354  2.67741  2.69355  4.24690  2.90347  2.73739  3.18146  2.89801  2.37887  2.77519  2.98518  4.58477  3.61503
          0.01951  4.34233  5.06468  0.61958  0.77255  0.48576  0.95510
    315   2.06506  4.81414  2.31942  2.62824  4.53929  3.30340  3.98665  3.98041  2.88332  3.58229  4.39091  3.09849  3.91138  3.15778  3.35521  1.28044  3.01979  3.52097  5.78794  4.43986    556 - -
          2.68618  4.42225  2.77519  2.73123  3.46354  2.40513  3.72494  3.29354  2.67741  2.69355  4.24690  2.90347  2.73739  3.18146  2.89801  2.37887  2.77519  2.98518  4.58477  3.61503
          0.01951  4.34233  5.06468  0.61958  0.77255  0.48576  0.95510
    316   2.69612  5.13150  2.36519  2.38291  4.45101  3.44656  3.65233  3.91541  2.39135  3.42352  4.18630  2.33528  3.85449  2.46419  2.15741  2.66870  2.92847  2.97078  5.57756  4.18740    557 - -
          2.68618  4.42225  2.77519  2.73123  3.46354  2.40513  3.72494  3.29354  2.67741  2.69355  4.24690  2.90347  2.73739  3.18146  2.89801  2.37887  2.77519  2.98518  4.58477  3.61503
          0.01951  4.34233  5.06468  0.61958  0.77255  0.48576  0.95510
    317   2.10400  3.26701  2.07562  2.50572  4.29830  3.40834  3.77236  3.72368  2.59022  3.31620  4.11881  2.16167  3.88115  2.91895  3.06349  2.69239  2.93863  3.34960  5.53523  4.18298    558 - -
          2.68618  4.42225  2.77519  2.73123  3.46354  2.40513  3.72494  3.29354  2.67741  2.69355  4.24690  2.90347  2.73739  3.18146  2.89801  2.37887  2.77519  2.98518  4.58477  3.61503
          0.01951  4.34233  5.06468  0.61958  0.77255  0.48576  0.95510
    318   2.44907  4.41432  3.55123  3.36403  4.73012  1.47342  4.52371  4.22466  3.53859  3.87932  4.68275  3.51656  3.91066  3.79447  3.85205  1.10284  2.96343  3.56274  6.03415  4.82391    559 - -
          2.68618  4.42225  2.77519  2.73123  3.46354  2.40513  3.72494  3.29354  2.67741  2.69355  4.24690  2.90347  2.73739  3.18146  2.89801  2.37887  2.77519  2.98518  4.58477  3.61503
          0.01951  4.34233  5.06468  0.61958  0.77255  0.48576  0.95510
    319   2.19153  4.79637  3.08127  2.29630  4.02084  3.49494  2.87151  3.42702  2.52112  3.04926  3.09900  2.47138  3.88722  2.87158  2.97355  2.70725  2.88812  2.73805  5.31176  3.99065    560 - -
          2.68618  4.42225  2.77519  2.73123  3.46354  2.40513  3.72494  3.29354  2.67741  2.69355  4.24690  2.90347  2.73739  3.18146  2.89801  2.37887  2.77519  2.98518  4.58477  3.61503
          0.01951  4.34233  5.06468  0.61958  0.77255  0.48576  0.95510
    320   2.70718  5.06689  2.85653  2.17715  4.39023  2.87743  2.70726  3.84348  2.48057  3.38488  4.16767  2.94748  2.85777  2.82585  2.96124  1.94726  2.95171  3.45822  5.56869  4.18887    561 - -
          2.68618  4.42225  2.77519  2.73123  3.46354  2.40513  3.72494  3.29354  2.67741  2.69355  4.24690  2.90347  2.73739  3.18146  2.89801  2.37887  2.77519  2.98518  4.58477  3.61503
          0.01951  4.34233  5.06468  0.61958  0.77255  0.48576  0.95510
    321   2.66415  4.72197  2.70454  2.59121  3.08038  3.50889  3.74591  3.32815  2.60299  2.46353  3.81828  2.69859  3.91181  2.93862  3.04687  1.91311  2.90117  3.04037  5.24468  3.92749    562 - -
          2.68618  4.42225  2.77519  2.73123  3.46354  2.40513  3.72494  3.29354  2.67741  2.69355  4.24690  2.90347  2.73739  3.18146  2.89801  2.37887  2.77519  2.98518  4.58477  3.61503
          0.01951  4.34233  5.06468  0.61958  0.77255  0.48576  0.95510
    322   1.50805  4.60715  3.25645  2.79018  4.17980  3.35164  3.94039  3.57997  2.78833  3.22486  4.05544  3.20873  3.90114  2.59080  3.19890  2.31428  2.14029  3.20556  5.48796  4.20233    563 - -
          2.68618  4.42225  2.77519  2.73123  3.46354  2.40513  3.72494  3.29354  2.67741  2.69355  4.24690  2.90347  2.73739  3.18146  2.89801  2.37887  2.77519  2.98518  4.58477  3.61503
          0.01951  4.34233  5.06468  0.61958  0.77255  0.48576  0.95510
    323   2.28573  4.90425  3.02273  2.47708  4.15017  3.47757  2.77982  3.58295  2.46135  3.17063  3.97623  2.39291  3.87234  2.48007  2.92071  2.42323  2.89698  3.24742  3.66086  4.04708    564 - -
          2.68618  4.42225  2.77519  2.73123  3.46354  2.40513  3.72494  3.29354  2.67741  2.69355  4.24690  2.90347  2.73739  3.18146  2.89801  2.37887  2.77519  2.98518  4.58477  3.61503
          0.01951  4.34233  5.06468  0.61958  0.77255  0.48576  0.95510
    324   2.74960  5.09126  2.41650  2.45170  4.47923  3.43898  3.74459  3.93874  2.49387  3.47017  4.25863  2.98073  3.90320  2.87459  2.00951  1.70082  3.00749  3.53876  5.63354  4.26060    565 - -
          2.68618  4.42225  2.77519  2.73123  3.46354  2.40513  3.72494  3.29354  2.67741  2.69355  4.24690  2.90347  2.73739  3.18146  2.89801  2.37887  2.77519  2.98518  4.58477  3.61503
          0.01951  4.34233  5.06468  0.61958  0.77255  0.48576  0.95510
    325   2.34646  4.59494  3.26986  2.74771  3.81372  3.51543  2.71766  3.22258  2.70423  2.25060  3.76036  3.20281  3.94802  3.05953  3.10237  1.86704  2.91325  2.94852  5.18993  3.90087    566 - -
          2.68618  4.42225  2.77519  2.73123  3.46354  2.40513  3.72494  3.29354  2.67741  2.69355  4.24690  2.90347  2.73739  3.18146  2.89801  2.37887  2.77519  2.98518  4.58477  3.61503
          0.01951  4.34233  5.06468  0.61958  0.77255  0.48576  0.95510
    326   2.72390  5.01714  2.19711  2.43570  4.32211  2.48222  3.74786  3.78796  2.57480  3.35670  4.15872  2.96981  3.89266  2.89237  3.06197  1.88174  2.98044  3.41935  5.55324  3.08425    567 - -
          2.68618  4.42225  2.77519  2.73123  3.46354  2.40513  3.72494  3.29354  2.67741  2.69355  4.24690  2.90347  2.73739  3.18146  2.89801  2.37887  2.77519  2.98518  4.58477  3.61503
          0.08106  4.34233  2.73565  0.61958  0.77255  0.48576  0.95510
    327   2.68754  4.89586  3.00583  2.56690  4.38908  3.40482  3.78538  3.82226  1.94643  3.38699  4.19349  3.05542  2.50596  2.93173  2.90629  1.72626  2.97410  3.42860  5.57169  4.24386    568 - -
          2.68625  4.42232  2.77527  2.73130  3.46361  2.40520  3.72502  3.29361  2.67748  2.69297  4.24697  2.90354  2.73747  3.18154  2.89808  2.37862  2.77527  2.98526  4.58484  3.61510
          0.20168  2.44596  2.34342  1.21923  0.35021  0.43767  1.03715
    328   2.42536  4.40520  3.43029  3.04203  4.32304  3.17030  4.15343  3.72899  3.06203  3.39562  4.22154  3.32721  1.88956  3.38189  3.42896  1.94519  1.72310  3.25649  5.64668  4.39829    574 - -
          2.68618  4.42225  2.77519  2.73123  3.46354  2.40513  3.72494  3.29354  2.67741  2.69355  4.24690  2.90347  2.73739  3.18146  2.89801  2.37887  2.77519  2.98518  4.58477  3.61503
          0.02132  4.25452  4.97687  0.61958  0.77255  0.41960  1.07093
    329   2.00761  4.41020  3.55831  3.22078  4.53737  3.15659  4.33393  3.96609  3.27535  3.62591  4.43462  3.43671  2.28988  3.57049  3.62678  1.09489  2.90319  3.40720  5.85004  4.61800    575 - -
          2.68618  4.42225  2.77519  2.73123  3.46354  2.40513  3.72494  3.29354  2.67741  2.69355  4.24690  2.90347  2.73739  3.18146  2.89801  2.37887  2.77519  2.98518  4.58477  3.61503
          0.01951  4.34233  5.06468  0.61958  0.77255  0.48576  0.95510
    330   2.37513  4.96163  2.95016  2.47805  4.36590  3.41974  3.73433  3.80989  2.23507  3.36550  4.15317  2.53457  2.39467  2.86671  2.96903  2.02779  2.93655  3.41908  5.55713  4.19726    576 - -
          2.68618  4.42225  2.77519  2.73123  3.46354  2.40513  3.72494  3.29354  2.67741  2.69355  4.24690  2.90347  2.73739  3.18146  2.89801  2.37887  2.77519  2.98518  4.58477  3.61503
          0.01951  4.34233  5.06468  0.61958  0.77255  0.48576  0.95510
    331   2.27268  4.79016  3.02876  2.26781  4.34205  2.66650  3.85082  3.77532  2.67840  3.36768  4.16945  3.07948  3.88115  3.00673  3.13666  1.59877  2.55871  3.36950  5.58598  4.25160    577 - -
          2.68618  4.42225  2.77519  2.73123  3.46354  2.40513  3.72494  3.29354  2.67741  2.69355  4.24690  2.90347  2.73739  3.18146  2.89801  2.37887  2.77519  2.98518  4.58477  3.61503
          0.01951  4.34233  5.06468  0.61958  0.77255  0.48576  0.95510
    332   2.65283  4.15418  4.02734  3.44653  2.43189  3.73812  4.02783  2.58848  3.33899  2.11502  3.26398  3.68551  4.11016  3.57272  3.54725  2.30132  2.58382  2.05204  4.74122  2.91819    578 - -
          2.68618  4.42225  2.77519  2.73123  3.46354  2.40513  3.72494  3.29354  2.67741  2.69355  4.24690  2.90347  2.73739  3.18146  2.89801  2.37887  2.77519  2.98518  4.58477  3.61503
          0.01951  4.34233  5.06468  0.61958  0.77255  0.48576  0.95510
    333   2.64646  4.57952  3.27085  2.72213  3.78687  3.53376  3.80187  3.15376  2.69044  2.51197  2.96982  2.20789  3.93981  3.03034  3.10102  2.47454  2.21399  2.88956  5.16276  3.88745    579 - -
          2.68618  4.42225  2.77519  2.73123  3.46354  2.40513  3.72494  3.29354  2.67741  2.69355  4.24690  2.90347  2.73739  3.18146  2.89801  2.37887  2.77519  2.98518  4.58477  3.61503
          0.01951  4.34233  5.06468  0.61958  0.77255  0.48576  0.95510
    334   2.64427  3.49395  3.47420  2.58154  2.60989  3.61036  3.13263  2.90074  2.86692  2.60846  3.49698  3.32712  2.94496  3.17490  3.23200  2.85191  2.54822  2.67159  4.96655  2.99379    580 - -
          2.68618  4.42225  2.77519  2.73123  3.46354  2.40513  3.72494  3.29354  2.67741  2.69355  4.24690  2.90347  2.73739  3.18146  2.89801  2.37887  2.77519  2.98518  4.58477  3.61503
          0.01951  4.34233  5.06468  0.61958  0.77255  0.48576  0.95510
    335   2.78122  5.06232  3.13389  2.55062  4.37415  3.55275  3.68050  3.79127  1.74513  2.60882  4.12756  3.05680  3.93539  2.48102  2.36078  2.20124  2.99802  3.43886  5.49045  4.17483    581 - -
          2.68618  4.42225  2.77519  2.73123  3.46354  2.40513  3.72494  3.29354  2.67741  2.69355  4.24690  2.90347  2.73739  3.18146  2.89801  2.37887  2.77519  2.98518  4.58477  3.61503
          0.08106  4.34233  2.73565  0.61958  0.77255  0.48576  0.95510
    336   2.63920  4.85414  2.40380  2.46820  3.19436  3.46247  3.66745  2.99010  2.46238  3.11312  3.92420  2.98963  2.93336  2.52898  2.59374  2.66891  2.87078  3.18820  5.35203  4.01277    582 - -
          2.68618  4.42225  2.77519  2.73123  3.46354  2.40513  3.72494  3.29354  2.67741  2.69355  4.24690  2.90347  2.73739  3.18146  2.89801  2.37887  2.77519  2.98518  4.58477  3.61503
          0.02074  4.28201  5.00436  0.61958  0.77255  0.56781  0.83647
    337   2.25337  4.71213  3.19441  2.62835  3.93835  3.52424  3.72945  2.49066  2.21319  2.96466  3.81133  3.11260  3.91650  2.91625  2.28850  2.44545  2.90501  3.03386  5.24429  3.95675    583 - -
          2.68618  4.42225  2.77519  2.73123  3.46354  2.40513  3.72494  3.29354  2.67741  2.69355  4.24690  2.90347  2.73739  3.18146  2.89801  2.37887  2.77519  2.98518  4.58477  3.61503
          0.02074  4.28201  5.00436  0.61958  0.77255  0.56781  0.83647
    338   2.67388  5.07719  2.93901  2.18466  4.39795  3.44476  3.63065  3.85216  1.97291  3.36747  4.13543  2.93141  3.16674  2.74281  2.49097  2.26582  2.52336  3.45701  5.52576  4.15091    584 - -
          2.68618  4.42225  2.77519  2.73123  3.46354  2.40513  3.72494  3.29354  2.67741  2.69355  4.24690  2.90347  2.73739  3.18146  2.89801  2.37887  2.77519  2.98518  4.58477  3.61503
          0.02074  4.28201  5.00436  0.61958  0.77255  0.43767  1.03715
    339   2.88182  5.40846  1.73917  1.91727  4.71294  3.41350  2.93606  4.21062  2.63748  3.69992  4.48449  2.87439  2.25504  2.90772  3.16993  2.81075  3.13540  3.78414  5.84939  4.40053    585 - -
          2.68618  4.42225  2.77519  2.73123  3.46354  2.40513  3.72494  3.29354  2.67741  2.69355  4.24690  2.90347  2.73739  3.18146  2.89801  2.37887  2.77519  2.98518  4.58477  3.61503
          0.01951  4.34233  5.06468  0.61958  0.77255  0.48576  0.95510
    340   2.36512  4.41905  3.46959  2.56246  3.61987  3.59445  3.92569  1.74620  2.92027  2.66971  3.57102  3.35886  4.01420  3.23506  3.28062  2.56192  2.52780  2.64495  5.06163  3.82138    586 - -
          2.68618  4.42225  2.77519  2.73123  3.46354  2.40513  3.72494  3.29354  2.67741  2.69355  4.24690  2.90347  2.73739  3.18146  2.89801  2.37887  2.77519  2.98518  4.58477  3.61503
          0.01951  4.34233  5.06468  0.61958  0.77255  0.48576  0.95510
    341   2.87977  5.21200  2.95519  2.53670  4.61521  3.52861  3.75135  4.05412  1.31293  3.54833  4.35205  2.29116  3.02109  2.87961  2.71034  2.85744  3.11693  3.66343  5.66747  4.33802    587 - -
          2.68618  4.42225  2.77519  2.73123  3.46354  2.40513  3.72494  3.29354  2.67741  2.69355  4.24690  2.90347  2.73739  3.18146  2.89801  2.37887  2.77519  2.98518  4.58477  3.61503
          0.01951  4.34233  5.06468  0.61958  0.77255  0.48576  0.95510
    342   2.19110  4.83879  3.05529  2.51121  4.06939  3.48698  2.86252  3.49134  2.50016  3.09980  3.91813  3.02696  3.17158  2.49979  2.95512  2.43154  2.89401  3.17329  5.34374  2.89565    588 - -
          2.68618  4.42225  2.77519  2.73123  3.46354  2.40513  3.72494  3.29354  2.67741  2.69355  4.24690  2.90347  2.73739  3.18146  2.89801  2.37887  2.77519  2.98518  4.58477  3.61503
          0.01951  4.34233  5.06468  0.61958  0.77255  0.48576  0.95510
    343   2.45218  5.20562  3.01387  1.75254  4.56387  3.53028  3.67706  4.00197  1.91424  3.48464  4.26572  3.01146  3.93073  2.79040  2.07782  2.78198  3.03055  3.60752  5.60519  4.26390    589 - -
          2.68618  4.42225  2.77519  2.73123  3.46354  2.40513  3.72494  3.29354  2.67741  2.69355  4.24690  2.90347  2.73739  3.18146  2.89801  2.37887  2.77519  2.98518  4.58477  3.61503
          0.01951  4.34233  5.06468  0.61958  0.77255  0.48576  0.95510
    344   2.74911  4.26169  4.08795  3.52443  2.11646  3.81726  4.12758  2.58515  3.41524  1.57191  3.26259  3.77208  3.14332  3.65406  3.62982  3.11296  2.55710  2.44322  4.82499  3.59501    590 - -
          2.68618  4.42225  2.77519  2.73123  3.46354  2.40513  3.72494  3.29354  2.67741  2.69355  4.24690  2.90347  2.73739  3.18146  2.89801  2.37887  2.77519  2.98518  4.58477  3.61503
          0.01951  4.34233  5.06468  0.61958  0.77255  0.48576  0.95510
    345   2.68725  4.90877  3.05347  2.50577  4.16538  3.49438  2.68061  3.58860  2.07419  2.58492  3.98644  3.02241  3.15522  2.83581  2.87626  2.17615  2.91792  3.25684  5.39812  4.06399    591 - -
          2.68618  4.42225  2.77519  2.73123  3.46354  2.40513  3.72494  3.29354  2.67741  2.69355  4.24690  2.90347  2.73739  3.18146  2.89801  2.37887  2.77519  2.98518  4.58477  3.61503
          0.01951  4.34233  5.06468  0.61958  0.77255  0.48576  0.95510
    346   2.16369  4.72806  3.07914  2.68319  4.45013  3.30333  3.93808  3.89653  2.77559  3.48444  4.27896  1.94459  2.92050  3.09884  3.22373  1.69418  2.93850  3.43873  5.68657  4.35945    592 - -
          2.68618  4.42225  2.77519  2.73123  3.46354  2.40513  3.72494  3.29354  2.67741  2.69355  4.24690  2.90347  2.73739  3.18146  2.89801  2.37887  2.77519  2.98518  4.58477  3.61503
          0.13933  4.34233  2.14514  0.61958  0.77255  0.48576  0.95510
    347   2.62022  4.81195  2.89229  2.13820  4.30995  2.32207  3.79380  3.74219  2.62533  3.33283  4.14043  3.00564  3.85004  2.95060  3.08697  2.07907  2.15078  3.34923  5.55177  4.20916    593 - -
          2.68618  4.42225  2.77519  2.73123  3.46354  2.40513  3.72494  3.29354  2.67741  2.69355  4.24690  2.90347  2.73739  3.18146  2.89801  2.37887  2.77519  2.98518  4.58477  3.61503
          0.02197  4.22497  4.94732  0.61958  0.77255  0.40227  1.10504
    348   2.70308  4.88384  2.95970  2.25045  4.14891  3.47279  3.74461  2.63866  2.56019  3.17251  3.99729  2.07867  3.90483  2.90523  3.01607  2.06698  2.94795  3.22996  5.42107  4.08551    594 - -
          2.68618  4.42225  2.77519  2.73123  3.46354  2.40513  3.72494  3.29354  2.67741  2.69355  4.24690  2.90347  2.73739  3.18146  2.89801  2.37887  2.77519  2.98518  4.58477  3.61503
          0.01951  4.34233  5.06468  0.61958  0.77255  0.48576  0.95510
    349   2.66527  4.67052  3.22917  2.68910  3.93771  3.51318  3.79673  2.59144  2.15087  2.96933  3.82493  3.16056  3.93616  2.99600  3.01608  1.80651  2.54038  3.00298  5.27081  3.98557    595 - -
          2.68618  4.42225  2.77519  2.73123  3.46354  2.40513  3.72494  3.29354  2.67741  2.69355  4.24690  2.90347  2.73739  3.18146  2.89801  2.37887  2.77519  2.98518  4.58477  3.61503
          0.01951  4.34233  5.06468  0.61958  0.77255  0.48576  0.95510
    350   2.69217  5.01511  2.88297  2.44934  4.42506  2.27380  3.73925  3.87839  2.52228  3.42190  4.20506  2.27769  3.87629  2.27882  2.99571  2.36581  2.55826  3.47614  5.60401  4.23101    596 - -
          2.68618  4.42225  2.77519  2.73123  3.46354  2.40513  3.72494  3.29354  2.67741  2.69355  4.24690  2.90347  2.73739  3.18146  2.89801  2.37887  2.77519  2.98518  4.58477  3.61503
          0.01951  4.34233  5.06468  0.61958  0.77255  0.48576  0.95510
    351   2.38754  5.00088  2.97022  2.18612  4.36504  3.45732  3.72195  3.79931  2.45296  3.35315  4.14791  3.00712  3.89449  2.85461  2.30156  1.71837  2.96236  3.42389  5.54083  4.19137    597 - -
          2.68618  4.42225  2.77519  2.73123  3.46354  2.40513  3.72494  3.29354  2.67741  2.69355  4.24690  2.90347  2.73739  3.18146  2.89801  2.37887  2.77519  2.98518  4.58477  3.61503
          0.01951  4.34233  5.06468  0.61958  0.77255  0.48576  0.95510
    352   2.20472  4.68211  2.60564  2.64862  2.74511  3.46168  3.81480  3.37368  2.69273  3.02990  3.87759  3.12754  3.91732  3.01598  3.13228  1.79009  2.91589  3.07024  5.30603  3.99515    598 - -
          2.68618  4.42225  2.77519  2.73123  3.46354  2.40513  3.72494  3.29354  2.67741  2.69355  4.24690  2.90347  2.73739  3.18146  2.89801  2.37887  2.77519  2.98518  4.58477  3.61503
          0.01951  4.34233  5.06468  0.61958  0.77255  0.48576  0.95510
    353   2.60805  4.40553  3.49179  2.95121  3.65724  2.88391  3.92367  3.00667  2.91164  2.10636  3.61000  3.34357  2.64993  3.22429  3.27619  2.23966  2.88279  2.26611  5.08438  3.84323    599 - -
          2.68618  4.42225  2.77519  2.73123  3.46354  2.40513  3.72494  3.29354  2.67741  2.69355  4.24690  2.90347  2.73739  3.18146  2.89801  2.37887  2.77519  2.98518  4.58477  3.61503
          0.01951  4.34233  5.06468  0.61958  0.77255  0.48576  0.95510
    354   1.91628  4.39135  3.51860  2.97534  3.61380  3.55840  3.92843  2.92833  2.93131  2.12415  3.57074  2.81985  3.99366  3.24239  3.28825  2.47069  2.88986  2.23303  5.05230  3.81419    600 - -
          2.68618  4.42225  2.77519  2.73123  3.46354  2.40513  3.72494  3.29354  2.67741  2.69355  4.24690  2.90347  2.73739  3.18146  2.89801  2.37887  2.77519  2.98518  4.58477  3.61503
          0.01951  4.34233  5.06468  0.61958  0.77255  0.48576  0.95510
    355   2.28668  4.97240  2.32733  2.25406  4.23909  3.45967  3.07439  3.67297  2.46205  2.51035  4.03915  2.96669  3.86418  2.80994  2.93834  2.67975  2.57555  3.32029  5.45699  4.09641    601 - -
          2.68618  4.42225  2.77519  2.73123  3.46354  2.40513  3.72494  3.29354  2.67741  2.69355  4.24690  2.90347  2.73739  3.18146  2.89801  2.37887  2.77519  2.98518  4.58477  3.61503
          0.01951  4.34233  5.06468  0.61958  0.77255  0.48576  0.95510
    356   2.18586  4.70282  3.17226  2.35437  3.90070  3.52972  3.73891  3.29424  2.56618  2.23345  3.78624  3.10840  3.91741  2.60574  2.69111  2.74973  2.89608  3.01301  5.22929  3.10782    602 - -
          2.68618  4.42225  2.77519  2.73123  3.46354  2.40513  3.72494  3.29354  2.67741  2.69355  4.24690  2.90347  2.73739  3.18146  2.89801  2.37887  2.77519  2.98518  4.58477  3.61503
          0.08106  4.34233  2.73565  0.61958  0.77255  0.48576  0.95510
    357   2.71585  5.06484  2.99257  2.20592  4.37356  2.70744  3.64729  3.81270  1.78632  3.33916  4.12425  2.97323  3.87514  2.76755  2.44295  2.70442  2.94032  3.43908  5.50241  3.14636    603 - -
          2.68618  4.42225  2.77519  2.73123  3.46354  2.40513  3.72494  3.29354  2.67741  2.69355  4.24690  2.90347  2.73739  3.18146  2.89801  2.37887  2.77519  2.98518  4.58477  3.61503
          0.02074  4.28201  5.00436  0.61958  0.77255  0.43767  1.03715
    358   2.08055  4.28842  3.98460  3.42591  3.41462  3.79436  4.15442  1.84235  3.33306  1.89863  3.37054  3.71808  2.85485  3.60305  3.59138  3.08839  2.98707  2.31974  4.97143  3.77005    604 - -
          2.68618  4.42225  2.77519  2.73123  3.46354  2.40513  3.72494  3.29354  2.67741  2.69355  4.24690  2.90347  2.73739  3.18146  2.89801  2.37887  2.77519  2.98518  4.58477  3.61503
          0.01951  4.34233  5.06468  0.61958  0.77255  0.48576  0.95510
    359   2.68337  5.09019  2.95068  2.19945  4.40968  3.45694  3.64565  3.86558  2.03451  3.38171  4.14810  2.94345  3.08439  2.75731  2.52128  2.19309  2.44615  3.46919  5.54139  4.16353    605 - -
          2.68618  4.42225  2.77519  2.73123  3.46354  2.40513  3.72494  3.29354  2.67741  2.69355  4.24690  2.90347  2.73739  3.18146  2.89801  2.37887  2.77519  2.98518  4.58477  3.61503
          0.01951  4.34233  5.06468  0.61958  0.77255  0.48576  0.95510
    360   1.73627  4.85082  2.51167  2.55204  4.42093  2.66780  3.83182  3.87059  2.65526  3.43906  4.22706  3.04423  2.99948  2.97586  3.12906  2.10787  2.93801  3.44220  5.63665  4.28323    606 - -
          2.68618  4.42225  2.77519  2.73123  3.46354  2.40513  3.72494  3.29354  2.67741  2.69355  4.24690  2.90347  2.73739  3.18146  2.89801  2.37887  2.77519  2.98518  4.58477  3.61503
          0.08106  4.34233  2.73565  0.61958  0.77255  0.48576  0.95510
    361   2.63825  4.40643  3.46624  2.90670  3.58627  3.58836  3.87192  2.51348  2.44712  2.63712  3.53448  3.32284  3.98655  3.17211  3.20513  2.50870  2.13764  2.11895  5.02100  3.77891    607 - -
          2.68618  4.42225  2.77519  2.73123  3.46354  2.40513  3.72494  3.29354  2.67741  2.69355  4.24690  2.90347  2.73739  3.18146  2.89801  2.37887  2.77519  2.98518  4.58477  3.61503
          0.02074  4.28201  5.00436  0.61958  0.77255  0.56781  0.83647
    362   2.02348  4.75997  3.07300  2.59877  4.26390  3.36696  3.80376  3.68641  2.21592  3.28400  4.09258  3.07364  2.35580  2.96088  3.02372  2.06201  2.90621  3.30166  5.50607  4.18462    608 - -
          2.68618  4.42225  2.77519  2.73123  3.46354  2.40513  3.72494  3.29354  2.67741  2.69355  4.24690  2.90347  2.73739  3.18146  2.89801  2.37887  2.77519  2.98518  4.58477  3.61503
          0.02074  4.28201  5.00436  0.61958  0.77255  0.43767  1.03715
    363   1.74196  4.73401  3.18898  2.67261  4.25956  3.38776  3.83760  3.67932  2.61117  3.28130  4.09167  3.13050  3.00403  2.99812  2.20444  2.12539  2.91375  3.29481  5.50611  4.19713    609 - -
          2.68618  4.42225  2.77519  2.73123  3.46354  2.40513  3.72494  3.29354  2.67741  2.69355  4.24690  2.90347  2.73739  3.18146  2.89801  2.37887  2.77519  2.98518  4.58477  3.61503
          0.01951  4.34233  5.06468  0.61958  0.77255  0.48576  0.95510
    364   2.19108  4.83416  3.06612  2.51570  3.00943  3.48830  3.69868  3.48694  2.49522  3.09602  3.91450  2.67365  2.85324  2.54020  2.56399  2.70042  2.89231  3.16934  5.34416  4.01592    610 - -
          2.68618  4.42225  2.77519  2.73123  3.46354  2.40513  3.72494  3.29354  2.67741  2.69355  4.24690  2.90347  2.73739  3.18146  2.89801  2.37887  2.77519  2.98518  4.58477  3.61503
          0.01951  4.34233  5.06468  0.61958  0.77255  0.48576  0.95510
    365   2.28754  5.13204  2.52355  2.16045  4.45533  2.57595  3.66090  3.92332  2.42533  3.43411  4.19606  2.91505  2.81238  2.77279  2.52838  2.66416  2.92925  3.51456  5.59284  4.19491    611 - -
          2.68618  4.42225  2.77519  2.73123  3.46354  2.40513  3.72494  3.29354  2.67741  2.69355  4.24690  2.90347  2.73739  3.18146  2.89801  2.37887  2.77519  2.98518  4.58477  3.61503
          0.01951  4.34233  5.06468  0.61958  0.77255  0.48576  0.95510
    366   2.66879  4.89878  3.03450  2.48848  4.15967  2.61550  2.85196  3.58143  2.20433  2.76581  3.97780  3.00860  2.84337  2.83050  2.91095  2.69357  2.57088  3.24676  5.39836  4.05952    612 - -
          2.68618  4.42225  2.77519  2.73123  3.46354  2.40513  3.72494  3.29354  2.67741  2.69355  4.24690  2.90347  2.73739  3.18146  2.89801  2.37887  2.77519  2.98518  4.58477  3.61503
          0.01951  4.34233  5.06468  0.61958  0.77255  0.48576  0.95510
    367   2.67277  3.57869  3.00697  2.20274  4.25754  3.47333  2.85419  3.69180  2.40694  3.25210  4.04227  2.97831  3.86474  2.27522  2.55599  2.67735  2.39110  3.33451  5.45197  4.09751    613 - -
          2.68618  4.42225  2.77519  2.73123  3.46354  2.40513  3.72494  3.29354  2.67741  2.69355  4.24690  2.90347  2.73739  3.18146  2.89801  2.37887  2.77519  2.98518  4.58477  3.61503
          0.01951  4.34233  5.06468  0.61958  0.77255  0.48576  0.95510
    368   2.65001  4.65599  3.19762  2.65725  3.88330  3.50931  2.84379  3.27910  2.62843  2.31416  3.78460  3.13708  3.16003  2.97872  3.05062  1.99593  2.60487  2.99563  5.22809  3.93590    614 - -
          2.68618  4.42225  2.77519  2.73123  3.46354  2.40513  3.72494  3.29354  2.67741  2.69355  4.24690  2.90347  2.73739  3.18146  2.89801  2.37887  2.77519  2.98518  4.58477  3.61503
          0.01951  4.34233  5.06468  0.61958  0.77255  0.48576  0.95510
    369   2.71963  4.98921  2.53955  2.45605  4.12850  3.46994  2.79224  3.69284  2.52608  3.26529  4.07590  2.98678  3.89604  2.86505  2.99888  1.69739  2.95897  3.34719  5.40696  3.17553    615 - -
          2.68618  4.42225  2.77519  2.73123  3.46354  2.40513  3.72494  3.29354  2.67741  2.69355  4.24690  2.90347  2.73739  3.18146  2.89801  2.37887  2.77519  2.98518  4.58477  3.61503
          0.01951  4.34233  5.06468  0.61958  0.77255  0.48576  0.95510
    370   2.71663  5.07298  2.42075  2.41074  4.42574  3.42365  3.72368  3.88036  2.51881  3.42236  4.20652  2.94894  3.87842  2.33771  3.00490  1.95617  2.10289  3.48728  5.60591  4.22216    616 - -
          2.68618  4.42225  2.77519  2.73123  3.46354  2.40513  3.72494  3.29354  2.67741  2.69355  4.24690  2.90347  2.73739  3.18146  2.89801  2.37887  2.77519  2.98518  4.58477  3.61503
          0.01951  4.34233  5.06468  0.61958  0.77255  0.48576  0.95510
    371   2.69187  3.35307  3.00125  2.09376  4.19355  3.47236  3.72299  3.61191  2.50044  3.20556  4.01956  3.02309  2.16639  2.37636  2.94571  2.71965  2.93507  3.27511  5.43560  4.09910    617 - -
          2.68618  4.42225  2.77519  2.73123  3.46354  2.40513  3.72494  3.29354  2.67741  2.69355  4.24690  2.90347  2.73739  3.18146  2.89801  2.37887  2.77519  2.98518  4.58477  3.61503
          0.01951  4.34233  5.06468  0.61958  0.77255  0.48576  0.95510
    372   2.42609  5.06344  2.97392  2.41826  4.37174  3.46329  3.05390  3.82171  2.20268  3.34800  4.11976  2.95263  3.85589  2.35132  2.52887  2.19867  2.54065  3.43544  5.51638  4.14528    618 - -
          2.68618  4.42225  2.77519  2.73123  3.46354  2.40513  3.72494  3.29354  2.67741  2.69355  4.24690  2.90347  2.73739  3.18146  2.89801  2.37887  2.77519  2.98518  4.58477  3.61503
          0.01951  4.34233  5.06468  0.61958  0.77255  0.48576  0.95510
    373   2.68212  5.08924  2.90208  2.15003  4.39894  3.44459  3.04858  3.85732  2.40706  3.38049  4.14869  2.93103  3.25615  2.34924  2.88627  2.02222  2.58865  3.46283  5.54859  4.16339    619 - -
          2.68618  4.42225  2.77519  2.73123  3.46354  2.40513  3.72494  3.29354  2.67741  2.69355  4.24690  2.90347  2.73739  3.18146  2.89801  2.37887  2.77519  2.98518  4.58477  3.61503
          0.08106  4.34233  2.73565  0.61958  0.77255  0.48576  0.95510
    374   2.66476  5.08348  2.49447  2.36145  4.39527  3.42043  3.02954  3.85753  2.40014  3.37781  4.14368  2.90534  3.16084  2.33045  2.88729  2.37904  2.31932  3.45855  5.54419  4.15330    620 - -
          2.68618  4.42225  2.77519  2.73123  3.46354  2.40513  3.72494  3.29354  2.67741  2.69355  4.24690  2.90347  2.73739  3.18146  2.89801  2.37887  2.77519  2.98518  4.58477  3.61503
          0.11632  4.28201  2.34342  0.61958  0.77255  0.56781  0.83647
    375   2.65235  4.81598  3.04929  2.50579  4.07301  3.46368  3.66808  3.47810  2.18817  2.66807  3.90718  3.01216  3.86282  2.34204  2.83170  2.38700  2.26804  3.16134  5.32423  4.00767    621 - -
          2.68618  4.42225  2.77519  2.73123  3.46354  2.40513  3.72494  3.29354  2.67741  2.69355  4.24690  2.90347  2.73739  3.18146  2.89801  2.37887  2.77519  2.98518  4.58477  3.61503
          0.02279  4.18848  4.91083  0.61958  0.77255  0.67499  0.71164
    376   2.11979  4.73516  2.61171  2.52478  3.07761  3.45840  2.45362  3.35962  2.55923  2.99102  3.83601  3.02927  3.87279  2.89391  3.00760  2.70576  2.88352  3.06392  5.20387  3.84717    622 - -
          2.68618  4.42225  2.77519  2.73123  3.46354  2.40513  3.72494  3.29354  2.67741  2.69355  4.24690  2.90347  2.73739  3.18146  2.89801  2.37887  2.77519  2.98518  4.58477  3.61503
          0.02279  4.18848  4.91083  0.61958  0.77255  0.67499  0.71164
    377   2.68685  5.13196  2.43674  2.32632  4.44802  3.39813  2.74076  3.91626  2.14497  3.42106  4.18867  2.87368  2.64540  2.43127  2.85329  2.65258  2.92146  3.50985  5.57315  4.17736    623 - -
          2.68618  4.42225  2.77519  2.73123  3.46354  2.40513  3.72494  3.29354  2.67741  2.69355  4.24690  2.90347  2.73739  3.18146  2.89801  2.37887  2.77519  2.98518  4.58477  3.61503
          0.02279  4.18848  4.91083  0.61958  0.77255  0.67499  0.71164
    378   2.70318  4.93510  3.02680  2.48698  4.19483  3.48235  2.73891  3.62289  2.09754  2.39568  4.00499  2.59532  3.87605  2.46163  2.72305  2.71886  2.92640  3.28937  5.38706  4.06151    624 - -
          2.68618  4.42225  2.77519  2.73123  3.46354  2.40513  3.72494  3.29354  2.67741  2.69355  4.24690  2.90347  2.73739  3.18146  2.89801  2.37887  2.77519  2.98518  4.58477  3.61503
          0.11128  4.18848  2.40637  0.61958  0.77255  0.67499  0.71164
    379   2.74036  4.95039  2.86299  2.46532  4.16455  3.42744  2.58952  3.69117  2.39463  3.25241  4.08737  2.97549  2.13581  2.42013  2.77996  2.75265  2.98454  3.35272  5.39604  4.03699    625 - -
          2.68618  4.42225  2.77519  2.73123  3.46354  2.40513  3.72494  3.29354  2.67741  2.69355  4.24690  2.90347  2.73739  3.18146  2.89801  2.37887  2.77519  2.98518  4.58477  3.61503
          0.02488  4.10208  4.82442  0.61958  0.77255  0.75731  0.63286
    380   2.41039  4.37273  3.24304  3.02390  4.34041  3.08268  4.19480  3.81285  3.12337  3.48459  4.34566  3.29160  1.25464  3.45687  3.44829  2.02478  2.87635  3.30780  5.66939  4.40864    626 - -
          2.68618  4.42225  2.77519  2.73123  3.46354  2.40513  3.72494  3.29354  2.67741  2.69355  4.24690  2.90347  2.73739  3.18146  2.89801  2.37887  2.77519  2.98518  4.58477  3.61503
          0.02488  4.10208  4.82442  0.61958  0.77255  0.62717  0.76379
    381   2.57941  4.75410  3.05050  2.55984  4.27453  2.73670  3.75160  3.70539  2.49980  3.28450  4.08732  3.03415  2.94134  2.90135  2.16001  1.93700  2.87708  3.30996  5.48695  4.16585    627 - -
          2.68618  4.42225  2.77519  2.73123  3.46354  2.40513  3.72494  3.29354  2.67741  2.69355  4.24690  2.90347  2.73739  3.18146  2.89801  2.37887  2.77519  2.98518  4.58477  3.61503
          0.02313  4.17387  4.89622  0.61958  0.77255  0.50792  0.92067
    382   2.62672  4.81428  2.97568  2.53916  4.26775  2.68260  2.51742  3.71453  2.59017  3.30162  4.10841  3.03214  2.54904  2.93809  3.04022  1.98391  2.91877  3.33109  5.51143  4.17046    628 - -
          2.68618  4.42225  2.77519  2.73123  3.46354  2.40513  3.72494  3.29354  2.67741  2.69355  4.24690  2.90347  2.73739  3.18146  2.89801  2.37887  2.77519  2.98518  4.58477  3.61503
          0.02102  4.26871  4.99106  0.61958  0.77255  0.58441  0.81517
    383   2.12688  4.58613  3.23127  2.68043  3.81215  3.49671  3.76897  3.19933  2.63180  2.86531  3.72203  3.14801  3.90840  2.98635  2.58377  2.47734  2.26397  2.92388  5.17052  2.86617    629 - -
          2.68618  4.42225  2.77519  2.73123  3.46354  2.40513  3.72494  3.29354  2.67741  2.69355  4.24690  2.90347  2.73739  3.18146  2.89801  2.37887  2.77519  2.98518  4.58477  3.61503
          0.02102  4.26871  4.99106  0.61958  0.77255  0.42868  1.05375
    384   2.91908  4.82625  3.39366  2.89672  1.97999  3.73519  2.32922  3.41013  2.79227  2.97382  3.91986  3.32915  4.12807  1.96738  3.15577  3.00423  3.14898  3.16849  4.65118  3.07536    630 - -
          2.68618  4.42225  2.77519  2.73123  3.46354  2.40513  3.72494  3.29354  2.67741  2.69355  4.24690  2.90347  2.73739  3.18146  2.89801  2.37887  2.77519  2.98518  4.58477  3.61503
          0.01951  4.34233  5.06468  0.61958  0.77255  0.48576  0.95510
    385   2.67620  5.01155  2.53096  2.41646  4.30417  2.65621  3.67716  3.74914  2.45950  3.30447  4.08985  2.60901  2.90994  2.80428  2.94186  2.67310  2.32785  3.37904  5.50172  3.26777    631 - -
          2.68618  4.42225  2.77519  2.73123  3.46354  2.40513  3.72494  3.29354  2.67741  2.69355  4.24690  2.90347  2.73739  3.18146  2.89801  2.37887  2.77519  2.98518  4.58477  3.61503
          0.01951  4.34233  5.06468  0.61958  0.77255  0.48576  0.95510
    386   3.20433  4.64663  4.76124  4.46270  3.94775  4.19542  5.20165  2.15196  4.34078  2.56611  3.86190  4.57258  4.74743  4.67742  4.50609  3.74825  3.56510  0.58341  5.80303  4.55557    632 - -
          2.68618  4.42225  2.77519  2.73123  3.46354  2.40513  3.72494  3.29354  2.67741  2.69355  4.24690  2.90347  2.73739  3.18146  2.89801  2.37887  2.77519  2.98518  4.58477  3.61503
          0.01951  4.34233  5.06468  0.61958  0.77255  0.48576  0.95510
    387   3.49926  5.14924  4.15936  4.08257  4.99736  3.81167  5.09654  4.69660  4.18669  4.25657  5.34240  4.33125  0.28650  4.55854  4.35515  3.68667  3.98061  4.28153  6.02448  5.13187    633 - -
          2.68618  4.42225  2.77519  2.73123  3.46354  2.40513  3.72494  3.29354  2.67741  2.69355  4.24690  2.90347  2.73739  3.18146  2.89801  2.37887  2.77519  2.98518  4.58477  3.61503
          0.01951  4.34233  5.06468  0.61958  0.77255  0.48576  0.95510
    388   3.34574  4.61392  5.20506  4.73967  3.77175  4.76905  5.44009  0.79585  4.62581  2.21143  3.55226  4.92001  5.05962  4.87792  4.79407  4.19309  3.61713  1.50764  5.83456  4.63250    634 - -
          2.68618  4.42225  2.77519  2.73123  3.46354  2.40513  3.72494  3.29354  2.67741  2.69355  4.24690  2.90347  2.73739  3.18146  2.89801  2.37887  2.77519  2.98518  4.58477  3.61503
          0.01951  4.34233  5.06468  0.61958  0.77255  0.48576  0.95510
    389   3.92680  5.19532  4.89449  4.71950  0.47403  4.45683  4.18138  3.42244  4.62280  2.69159  4.09339  4.58729  4.92067  4.66479  4.62460  4.15527  4.23611  3.44398  4.33214  2.65731    635 - -
          2.68618  4.42225  2.77519  2.73123  3.46354  2.40513  3.72494  3.29354  2.67741  2.69355  4.24690  2.90347  2.73739  3.18146  2.89801  2.37887  2.77519  2.98518  4.58477  3.61503
          0.01951  4.34233  5.06468  0.61958  0.77255  0.48576  0.95510
    390   0.84678  4.34874  4.08319  3.74040  4.15972  3.33408  4.61224  2.99337  3.67272  3.05375  4.09451  3.78243  4.05824  3.96601  3.91293  2.78780  3.00565  2.18320  5.70670  4.50255    636 - -
          2.68618  4.42225  2.77519  2.73123  3.46354  2.40513  3.72494  3.29354  2.67741  2.69355  4.24690  2.90347  2.73739  3.18146  2.89801  2.37887  2.77519  2.98518  4.58477  3.61503
          0.01951  4.34233  5.06468  0.61958  0.77255  0.48576  0.95510
    391   3.08584  2.61072  4.75478  4.24745  3.36755  4.13507  4.71856  2.41376  4.04069  0.86294  3.28669  4.35947  4.56284  4.25947  4.16069  3.54427  3.38170  2.37593  5.20687  4.02175    637 - -
          2.68618  4.42225  2.77519  2.73123  3.46354  2.40513  3.72494  3.29354  2.67741  2.69355  4.24690  2.90347  2.73739  3.18146  2.89801  2.37887  2.77519  2.98518  4.58477  3.61503
          0.01951  4.34233  5.06468  0.61958  0.77255  0.48576  0.95510
    392   3.07631  5.18913  2.91530  2.71754  3.88583  3.58011  1.07541  4.07957  2.74249  3.59555  4.51119  2.47320  4.13400  3.21210  3.08157  3.08100  3.36605  3.73519  5.29988  3.77404    638 - -
          2.68618  4.42225  2.77519  2.73123  3.46354  2.40513  3.72494  3.29354  2.67741  2.69355  4.24690  2.90347  2.73739  3.18146  2.89801  2.37887  2.77519  2.98518  4.58477  3.61503
          0.01951  4.34233  5.06468  0.61958  0.77255  0.48576  0.95510
    393   1.76760  4.83516  2.22410  2.57432  4.42385  2.32439  3.87473  3.85944  2.72319  3.44874  4.24826  3.06159  3.88797  3.02956  3.19601  2.68826  2.30355  3.43672  5.65948  4.31156    639 - -
          2.68618  4.42225  2.77519  2.73123  3.46354  2.40513  3.72494  3.29354  2.67741  2.69355  4.24690  2.90347  2.73739  3.18146  2.89801  2.37887  2.77519  2.98518  4.58477  3.61503
          0.01951  4.34233  5.06468  0.61958  0.77255  0.48576  0.95510
    394   2.47415  5.05373  2.98427  2.46205  4.35372  3.48859  3.67739  3.78909  2.16246  2.82896  4.12205  2.31131  3.89107  1.95285  2.81080  2.71946  2.95414  3.42286  5.51066  4.15838    640 - -
          2.68618  4.42225  2.77519  2.73123  3.46354  2.40513  3.72494  3.29354  2.67741  2.69355  4.24690  2.90347  2.73739  3.18146  2.89801  2.37887  2.77519  2.98518  4.58477  3.61503
          0.01951  4.34233  5.06468  0.61958  0.77255  0.48576  0.95510
    395   3.35504  5.05740  4.12191  4.09157  5.17537  0.27094  5.15567  4.91616  4.33472  4.49887  5.49648  4.28875  4.45989  4.62248  4.49408  3.54412  3.87131  4.35308  6.11992  5.30188    641 - -
          2.68618  4.42225  2.77519  2.73123  3.46354  2.40513  3.72494  3.29354  2.67741  2.69355  4.24690  2.90347  2.73739  3.18146  2.89801  2.37887  2.77519  2.98518  4.58477  3.61503
          0.13933  4.34233  2.14514  0.61958  0.77255  0.48576  0.95510
    396   2.68993  4.98815  2.80337  2.42907  4.43098  2.76135  3.73869  3.88297  2.19572  3.42838  4.22234  2.18521  3.85984  2.87668  2.97270  1.84979  2.96576  3.47869  5.60820  4.24148    642 - -
          2.68618  4.42225  2.77519  2.73123  3.46354  2.40513  3.72494  3.29354  2.67741  2.69355  4.24690  2.90347  2.73739  3.18146  2.89801  2.37887  2.77519  2.98518  4.58477  3.61503
          0.02197  4.22497  4.94732  0.61958  0.77255  0.40227  1.10504
    397   4.18350  5.26610  5.09473  4.90534  1.33198  4.79751  3.63294  3.80475  4.71904  3.04142  4.36677  4.40755  5.08012  4.52970  4.63537  4.19346  4.39424  3.74851  3.73017  0.77243    643 - -
          2.68618  4.42225  2.77519  2.73123  3.46354  2.40513  3.72494  3.29354  2.67741  2.69355  4.24690  2.90347  2.73739  3.18146  2.89801  2.37887  2.77519  2.98518  4.58477  3.61503
          0.01951  4.34233  5.06468  0.61958  0.77255  0.48576  0.95510
    398   3.99535  5.29029  4.56837  4.40682  2.47563  4.40600  3.94420  3.95074  4.25490  3.27671  4.57790  4.35092  4.87816  4.43942  4.33101  4.07453  4.28945  3.84575  4.12954  0.44129    644 - -
          2.68618  4.42225  2.77519  2.73123  3.46354  2.40513  3.72494  3.29354  2.67741  2.69355  4.24690  2.90347  2.73739  3.18146  2.89801  2.37887  2.77519  2.98518  4.58477  3.61503
          0.01951  4.34233  5.06468  0.61958  0.77255  0.48576  0.95510
    399   3.32913  4.57750  5.25026  4.77653  3.85839  4.81239  5.49350  1.29688  4.68608  2.32142  3.62659  4.95297  5.08801  4.94448  4.86242  4.23020  3.59573  0.87342  5.90279  4.68813    645 - -
          2.68618  4.42225  2.77519  2.73123  3.46354  2.40513  3.72494  3.29354  2.67741  2.69355  4.24690  2.90347  2.73739  3.18146  2.89801  2.37887  2.77519  2.98518  4.58477  3.61503
          0.01951  4.34233  5.06468  0.61958  0.77255  0.48576  0.95510
    400   3.49926  5.14924  4.15936  4.08257  4.99736  3.81167  5.09654  4.69660  4.18669  4.25657  5.34240  4.33125  0.28650  4.55854  4.35515  3.68667  3.98061  4.28153  6.02448  5.13187    646 - -
          2.68618  4.42225  2.77519  2.73123  3.46354  2.40513  3.72494  3.29354  2.67741  2.69355  4.24690  2.90347  2.73739  3.18146  2.89801  2.37887  2.77519  2.98518  4.58477  3.61503
          0.01951  4.34233  5.06468  0.61958  0.77255  0.48576  0.95510
    401   3.73172  5.06866  4.94552  4.61197  3.38981  4.57583  5.12577  2.64008  4.37867  0.45646  3.30798  4.84507  4.94570  4.62856  4.46752  4.24285  4.01241  2.79467  5.41175  4.23578    647 - -
          2.68618  4.42225  2.77519  2.73123  3.46354  2.40513  3.72494  3.29354  2.67741  2.69355  4.24690  2.90347  2.73739  3.18146  2.89801  2.37887  2.77519  2.98518  4.58477  3.61503
          0.01951  4.34233  5.06468  0.61958  0.77255  0.48576  0.95510
    402   2.59571  4.67609  3.10851  2.77406  4.42578  3.29657  4.02332  3.85667  2.88126  3.48143  4.29862  1.75909  3.90939  3.20954  3.29958  2.24894  1.62573  3.41023  5.69809  4.38990    648 - -
          2.68618  4.42225  2.77519  2.73123  3.46354  2.40513  3.72494  3.29354  2.67741  2.69355  4.24690  2.90347  2.73739  3.18146  2.89801  2.37887  2.77519  2.98518  4.58477  3.61503
          0.01951  4.34233  5.06468  0.61958  0.77255  0.48576  0.95510
    403   3.32549  4.58100  5.19594  4.68714  3.72274  4.78564  5.34117  1.62485  4.58473  1.90773  3.50506  4.88003  5.03259  4.80679  4.74660  4.17602  3.57858  0.84819  5.74127  4.55808    649 - -
          2.68618  4.42225  2.77519  2.73123  3.46354  2.40513  3.72494  3.29354  2.67741  2.69355  4.24690  2.90347  2.73739  3.18146  2.89801  2.37887  2.77519  2.98518  4.58477  3.61503
          0.01951  4.34233  5.06468  0.61958  0.77255  0.48576  0.95510
    404   3.15626  5.83353  1.24223  1.51072  5.11062  3.38843  3.94474  4.66180  2.99059  4.11775  4.96321  2.23716  4.02175  3.10716  3.62176  3.01587  3.44647  4.20128  6.26360  4.71286    650 - -
          2.68618  4.42225  2.77519  2.73123  3.46354  2.40513  3.72494  3.29354  2.67741  2.69355  4.24690  2.90347  2.73739  3.18146  2.89801  2.37887  2.77519  2.98518  4.58477  3.61503
          0.01951  4.34233  5.06468  0.61958  0.77255  0.48576  0.95510
    405   2.16392  4.59077  3.49180  2.96865  3.49631  3.63604  3.86229  3.17516  2.75233  2.84235  3.75446  3.36738  4.06338  3.19857  2.51007  2.93368  3.02585  2.93093  4.95736  1.64839    651 - -
          2.68618  4.42225  2.77519  2.73123  3.46354  2.40513  3.72494  3.29354  2.67741  2.69355  4.24690  2.90347  2.73739  3.18146  2.89801  2.37887  2.77519  2.98518  4.58477  3.61503
          0.01951  4.34233  5.06468  0.61958  0.77255  0.48576  0.95510
    406   2.77962  5.30002  2.30929  1.97923  4.62583  2.82934  3.70593  4.11648  2.23480  3.59835  4.35895  2.22862  3.87951  2.82028  3.02142  2.19493  3.02266  3.68286  5.73828  4.30719    652 - -
          2.68618  4.42225  2.77519  2.73123  3.46354  2.40513  3.72494  3.29354  2.67741  2.69355  4.24690  2.90347  2.73739  3.18146  2.89801  2.37887  2.77519  2.98518  4.58477  3.61503
          0.01951  4.34233  5.06468  0.61958  0.77255  0.48576  0.95510
    407   2.11155  3.16303  4.14164  3.56854  3.33728  3.78191  4.15802  2.14187  3.45723  1.95428  3.32162  3.78599  4.17637  3.69164  3.65881  3.08329  2.11784  2.26196  4.87285  3.67837    653 - -
          2.68618  4.42225  2.77519  2.73123  3.46354  2.40513  3.72494  3.29354  2.67741  2.69355  4.24690  2.90347  2.73739  3.18146  2.89801  2.37887  2.77519  2.98518  4.58477  3.61503
          0.01951  4.34233  5.06468  0.61958  0.77255  0.48576  0.95510
    408   3.48412  4.75234  5.26735  4.71850  3.34682  4.84737  5.23588  1.79768  4.58813  0.83825  3.11672  4.93350  5.01128  4.66414  4.67180  4.22197  3.71376  1.84809  5.46774  4.41036    654 - -
          2.68618  4.42225  2.77519  2.73123  3.46354  2.40513  3.72494  3.29354  2.67741  2.69355  4.24690  2.90347  2.73739  3.18146  2.89801  2.37887  2.77519  2.98518  4.58477  3.61503
          0.01951  4.34233  5.06468  0.61958  0.77255  0.48576  0.95510
    409   2.65683  4.44976  3.44934  2.88502  3.61832  3.59498  3.85851  2.96736  2.79997  2.05675  3.56592  3.30883  3.08336  3.14716  2.48123  2.50286  2.89561  2.19217  5.03898  3.79426    655 - -
          2.68618  4.42225  2.77519  2.73123  3.46354  2.40513  3.72494  3.29354  2.67741  2.69355  4.24690  2.90347  2.73739  3.18146  2.89801  2.37887  2.77519  2.98518  4.58477  3.61503
          0.01951  4.34233  5.06468  0.61958  0.77255  0.48576  0.95510
    410   2.98240  4.92937  3.49911  3.14244  4.53715  3.57996  4.18586  4.03701  2.80089  3.60734  4.51656  3.51988  0.88359  3.40498  2.29344  3.08666  3.33266  3.66290  5.70176  4.50341    656 - -
          2.68618  4.42225  2.77519  2.73123  3.46354  2.40513  3.72494  3.29354  2.67741  2.69355  4.24690  2.90347  2.73739  3.18146  2.89801  2.37887  2.77519  2.98518  4.58477  3.61503
          0.01951  4.34233  5.06468  0.61958  0.77255  0.48576  0.95510
    411   2.35955  4.48900  3.55287  3.00336  2.12383  3.69653  2.68204  3.00501  2.94802  2.68045  3.59440  3.39856  4.07503  2.72955  3.30028  2.94638  2.98425  2.78087  4.71016  2.54316    657 - -
          2.68618  4.42225  2.77519  2.73123  3.46354  2.40513  3.72494  3.29354  2.67741  2.69355  4.24690  2.90347  2.73739  3.18146  2.89801  2.37887  2.77519  2.98518  4.58477  3.61503
          0.01951  4.34233  5.06468  0.61958  0.77255  0.48576  0.95510
    412   3.67462  4.96476  5.26282  4.71689  3.17776  4.92402  5.20292  2.37841  4.50649  0.60979  2.38881  4.98005  5.04151  4.58167  4.57636  4.31569  3.89176  2.59566  5.36312  4.32496    658 - -
          2.68618  4.42225  2.77519  2.73123  3.46354  2.40513  3.72494  3.29354  2.67741  2.69355  4.24690  2.90347  2.73739  3.18146  2.89801  2.37887  2.77519  2.98518  4.58477  3.61503
          0.01951  4.34233  5.06468  0.61958  0.77255  0.48576  0.95510
    413   2.81576  5.27217  2.26490  2.35129  4.61850  2.41679  3.75508  4.09951  2.57028  3.60335  4.38421  1.71845  3.90831  2.88214  2.59502  2.76888  3.07010  3.68026  5.75784  4.33916    659 - -
          2.68618  4.42225  2.77519  2.73123  3.46354  2.40513  3.72494  3.29354  2.67741  2.69355  4.24690  2.90347  2.73739  3.18146  2.89801  2.37887  2.77519  2.98518  4.58477  3.61503
          0.36165  4.34233  1.23627  0.61958  0.77255  0.48576  0.95510
    414   2.53341  4.57314  2.78725  2.65273  4.40890  1.34323  4.01913  3.93994  2.95461  3.56491  4.41712  2.23551  3.79719  3.24932  3.34810  2.63009  2.95919  3.44539  5.67930  4.37267    660 - -
          2.68618  4.42225  2.77519  2.73123  3.46354  2.40513  3.72494  3.29354  2.67741  2.69355  4.24690  2.90347  2.73739  3.18146  2.89801  2.37887  2.77519  2.98518  4.58477  3.61503
          0.02736  4.00805  4.73039  0.61958  0.77255  0.67314  0.71357
    415   2.31670  4.16747  4.03387  3.45845  3.19423  3.77072  4.06822  2.00415  3.34310  2.14030  2.30503  3.71117  4.13202  3.58612  3.55669  3.05892  2.90881  2.25946  4.77477  2.86394    661 - -
          2.68618  4.42225  2.77519  2.73123  3.46354  2.40513  3.72494  3.29354  2.67741  2.69355  4.24690  2.90347  2.73739  3.18146  2.89801  2.37887  2.77519  2.98518  4.58477  3.61503
          0.02480  4.10513  4.82748  0.61958  0.77255  0.75462  0.63523
    416   2.96690  5.30005  1.02959  2.30034  4.82028  2.33931  3.94907  4.36555  3.00642  3.90582  4.77826  2.86376  3.92634  3.14055  3.58014  2.90932  3.30679  3.91416  5.99651  4.58197    662 - -
          2.68618  4.42225  2.77519  2.73123  3.46354  2.40513  3.72494  3.29354  2.67741  2.69355  4.24690  2.90347  2.73739  3.18146  2.89801  2.37887  2.77519  2.98518  4.58477  3.61503
          0.02480  4.10513  4.82748  0.61958  0.77255  0.49088  0.94697
    417   2.91549  3.10024  4.72582  4.13923  2.71290  4.13592  4.48189  1.94179  3.98129  1.35694  3.13809  4.23857  4.45033  4.12103  4.05462  3.45727  3.14818  1.85990  4.94998  3.79288    663 - -
          2.68618  4.42225  2.77519  2.73123  3.46354  2.40513  3.72494  3.29354  2.67741  2.69355  4.24690  2.90347  2.73739  3.18146  2.89801  2.37887  2.77519  2.98518  4.58477  3.61503
          0.02132  4.25452  4.97687  0.61958  0.77255  0.41960  1.07093
    418   2.70621  4.32079  3.77105  3.20203  3.37761  3.72367  3.03899  2.72226  3.08477  1.57759  2.89917  3.54675  4.09930  3.39687  3.37192  2.99382  2.27905  2.54520  4.89502  3.67194    664 - -
          2.68618  4.42225  2.77519  2.73123  3.46354  2.40513  3.72494  3.29354  2.67741  2.69355  4.24690  2.90347  2.73739  3.18146  2.89801  2.37887  2.77519  2.98518  4.58477  3.61503
          0.01951  4.34233  5.06468  0.61958  0.77255  0.48576  0.95510
    419   2.13720  4.81533  3.05075  1.91754  4.07441  3.47594  3.73306  3.49223  2.54660  3.10917  3.93391  3.04795  3.89390  2.89769  2.99667  2.08309  2.91075  3.17367  3.75969  4.03229    665 - -
          2.68618  4.42225  2.77519  2.73123  3.46354  2.40513  3.72494  3.29354  2.67741  2.69355  4.24690  2.90347  2.73739  3.18146  2.89801  2.37887  2.77519  2.98518  4.58477  3.61503
          0.01951  4.34233  5.06468  0.61958  0.77255  0.48576  0.95510
    420   2.67407  4.85235  2.73364  2.51628  4.09506  2.97418  3.70682  3.49383  1.84053  2.38829  3.93381  3.03174  3.89051  2.86227  2.94648  2.71287  2.90748  2.76396  5.36352  4.03481    666 - -
          2.68618  4.42225  2.77519  2.73123  3.46354  2.40513  3.72494  3.29354  2.67741  2.69355  4.24690  2.90347  2.73739  3.18146  2.89801  2.37887  2.77519  2.98518  4.58477  3.61503
          0.08106  4.34233  2.73565  0.61958  0.77255  0.48576  0.95510
    421   2.67164  5.05488  2.53479  2.15356  4.35926  3.42046  3.65573  3.81277  2.43413  3.35045  4.12673  2.42058  3.83959  2.77650  2.92257  2.16169  2.51553  2.90573  5.53214  4.14766    667 - -
          2.68623  4.42230  2.77524  2.73100  3.46358  2.40517  3.72499  3.29319  2.67745  2.69359  4.24694  2.90351  2.73721  3.18151  2.89805  2.37891  2.77524  2.98523  4.58482  3.61508
          0.29844  1.38104  5.00436  0.19083  1.75025  0.43767  1.03715
    422   2.34459  4.32249  3.59703  3.03741  2.69399  2.99007  3.91586  2.83747  2.98669  2.55710  3.45413  3.41312  4.01321  3.27957  3.32008  2.54020  2.27108  2.61315  4.92536  2.63011    669 - -
          2.68618  4.42225  2.77519  2.73123  3.46354  2.40513  3.72494  3.29354  2.67741  2.69355  4.24690  2.90347  2.73739  3.18146  2.89801  2.37887  2.77519  2.98518  4.58477  3.61503
          0.01951  4.34233  5.06468  0.61958  0.77255  0.48576  0.95510
    423   2.36695  4.48500  3.37482  2.81221  3.65851  2.69137  3.82821  3.02216  2.76340  2.29673  3.00412  3.25530  3.96481  3.09563  2.67227  2.81128  2.29513  2.77730  5.06558  3.81060    670 - -
          2.68618  4.42225  2.77519  2.73123  3.46354  2.40513  3.72494  3.29354  2.67741  2.69355  4.24690  2.90347  2.73739  3.18146  2.89801  2.37887  2.77519  2.98518  4.58477  3.61503
          0.01951  4.34233  5.06468  0.61958  0.77255  0.48576  0.95510
    424   2.71317  5.12393  2.86032  2.16446  4.43515  3.44709  3.03916  3.89540  2.42599  3.41553  4.18773  2.93221  2.79446  2.33824  2.90076  1.96660  2.94823  3.50014  5.58049  4.19357    671 - -
          2.68618  4.42225  2.77519  2.73123  3.46354  2.40513  3.72494  3.29354  2.67741  2.69355  4.24690  2.90347  2.73739  3.18146  2.89801  2.37887  2.77519  2.98518  4.58477  3.61503
          0.01951  4.34233  5.06468  0.61958  0.77255  0.48576  0.95510
    425   2.38154  4.85689  2.38998  2.50586  4.12788  3.46366  3.73372  3.54110  2.55732  3.15300  2.29423  2.63720  3.89017  2.89262  3.02192  2.37066  2.92165  3.21498  5.40249  4.06751    672 - -
          2.68618  4.42225  2.77519  2.73123  3.46354  2.40513  3.72494  3.29354  2.67741  2.69355  4.24690  2.90347  2.73739  3.18146  2.89801  2.37887  2.77519  2.98518  4.58477  3.61503
          0.01951  4.34233  5.06468  0.61958  0.77255  0.48576  0.95510
    426   2.64540  4.50783  3.43606  2.89655  3.79855  3.52390  3.90823  3.10065  2.78469  2.83632  3.72430  3.30780  2.16247  3.16468  2.64755  2.81077  2.57653  1.94309  5.19305  3.94284    673 - -
          2.68618  4.42225  2.77519  2.73123  3.46354  2.40513  3.72494  3.29354  2.67741  2.69355  4.24690  2.90347  2.73739  3.18146  2.89801  2.37887  2.77519  2.98518  4.58477  3.61503
          0.01951  4.34233  5.06468  0.61958  0.77255  0.48576  0.95510
    427   2.37581  4.30696  4.14547  3.60328  3.54426  3.85382  4.32487  2.00420  3.51358  2.46045  3.48172  3.85879  2.80224  3.78096  3.76182  3.17495  3.05129  1.33260  5.12543  3.91975    674 - -
          2.68618  4.42225  2.77519  2.73123  3.46354  2.40513  3.72494  3.29354  2.67741  2.69355  4.24690  2.90347  2.73739  3.18146  2.89801  2.37887  2.77519  2.98518  4.58477  3.61503
          0.01951  4.34233  5.06468  0.61958  0.77255  0.48576  0.95510
    428   3.37093  4.69079  5.06288  4.55092  3.41291  4.64614  5.10913  2.11402  4.39175  0.99388  3.22500  4.75160  4.90988  4.56435  4.51595  4.03588  3.62397  1.39125  5.45717  4.32516    675 - -
          2.68618  4.42225  2.77519  2.73123  3.46354  2.40513  3.72494  3.29354  2.67741  2.69355  4.24690  2.90347  2.73739  3.18146  2.89801  2.37887  2.77519  2.98518  4.58477  3.61503
          0.01951  4.34233  5.06468  0.61958  0.77255  0.48576  0.95510
    429   3.66127  5.34525  3.73127  3.56198  3.73976  3.94830  0.45220  4.44339  3.39897  3.86319  4.96351  3.94205  4.53714  3.94181  3.62295  3.73580  3.99135  4.16945  5.18913  3.68251    676 - -
          2.68618  4.42225  2.77519  2.73123  3.46354  2.40513  3.72494  3.29354  2.67741  2.69355  4.24690  2.90347  2.73739  3.18146  2.89801  2.37887  2.77519  2.98518  4.58477  3.61503
          0.01951  4.34233  5.06468  0.61958  0.77255  0.48576  0.95510
    430   3.49926  5.14924  4.15936  4.08257  4.99736  3.81167  5.09654  4.69660  4.18669  4.25657  5.34240  4.33125  0.28650  4.55854  4.35515  3.68667  3.98061  4.28153  6.02448  5.13187    677 - -
          2.68618  4.42225  2.77519  2.73123  3.46354  2.40513  3.72494  3.29354  2.67741  2.69355  4.24690  2.90347  2.73739  3.18146  2.89801  2.37887  2.77519  2.98518  4.58477  3.61503
          0.01951  4.34233  5.06468  0.61958  0.77255  0.48576  0.95510
    431   3.33936  4.58222  5.27357  4.79942  3.85250  4.83406  5.51306  1.04886  4.71066  2.30638  3.61713  4.97511  5.10124  4.96340  4.88312  4.25284  3.60451  1.07560  5.90699  4.69725    678 - -
          2.68618  4.42225  2.77519  2.73123  3.46354  2.40513  3.72494  3.29354  2.67741  2.69355  4.24690  2.90347  2.73739  3.18146  2.89801  2.37887  2.77519  2.98518  4.58477  3.61503
          0.01951  4.34233  5.06468  0.61958  0.77255  0.48576  0.95510
    432   2.56650  4.63823  3.17129  2.80300  4.40514  3.28595  4.02584  3.83622  2.88419  3.46000  4.27314  2.17487  3.89814  3.21186  3.30200  1.77855  1.65571  3.38570  5.68031  4.37921    679 - -
          2.68618  4.42225  2.77519  2.73123  3.46354  2.40513  3.72494  3.29354  2.67741  2.69355  4.24690  2.90347  2.73739  3.18146  2.89801  2.37887  2.77519  2.98518  4.58477  3.61503
          0.01951  4.34233  5.06468  0.61958  0.77255  0.48576  0.95510
    433   3.42233  4.74336  4.96024  4.61416  3.74080  4.54518  5.28130  0.63233  4.45438  2.25493  3.62817  4.79966  4.95409  4.76932  4.60181  4.10963  3.72184  1.97491  5.71124  4.47606    680 - -
          2.68618  4.42225  2.77519  2.73123  3.46354  2.40513  3.72494  3.29354  2.67741  2.69355  4.24690  2.90347  2.73739  3.18146  2.89801  2.37887  2.77519  2.98518  4.58477  3.61503
          0.01951  4.34233  5.06468  0.61958  0.77255  0.48576  0.95510
    434   2.76773  5.02857  2.83089  2.49895  4.37423  3.42232  2.93207  3.91560  2.61933  3.47090  4.28249  1.96114  3.93049  2.97233  3.06844  1.60913  3.04980  3.52371  5.60884  4.21845    681 - -
          2.68618  4.42225  2.77519  2.73123  3.46354  2.40513  3.72494  3.29354  2.67741  2.69355  4.24690  2.90347  2.73739  3.18146  2.89801  2.37887  2.77519  2.98518  4.58477  3.61503
          0.01951  4.34233  5.06468  0.61958  0.77255  0.48576  0.95510
    435   3.20433  4.64663  4.76124  4.46270  3.94775  4.19542  5.20165  2.15196  4.34078  2.56611  3.86190  4.57258  4.74743  4.67742  4.50609  3.74825  3.56510  0.58341  5.80303  4.55557    682 - -
          2.68618  4.42225  2.77519  2.73123  3.46354  2.40513  3.72494  3.29354  2.67741  2.69355  4.24690  2.90347  2.73739  3.18146  2.89801  2.37887  2.77519  2.98518  4.58477  3.61503
          0.01951  4.34233  5.06468  0.61958  0.77255  0.48576  0.95510
    436   3.20578  5.17146  3.09775  3.04371  4.62044  3.57707  4.42413  4.46483  3.38674  4.06066  5.03313  0.53787  4.26193  3.71988  3.73906  3.26823  3.61599  4.03534  5.86839  4.55212    683 - -
          2.68618  4.42225  2.77519  2.73123  3.46354  2.40513  3.72494  3.29354  2.67741  2.69355  4.24690  2.90347  2.73739  3.18146  2.89801  2.37887  2.77519  2.98518  4.58477  3.61503
          0.01951  4.34233  5.06468  0.61958  0.77255  0.48576  0.95510
    437   4.10004  5.21709  5.06448  4.85167  0.70130  4.75910  3.66033  3.69603  4.66817  2.94554  4.26720  4.40104  5.04752  4.50834  4.60044  4.15454  4.31536  3.64984  3.76328  1.53797    684 - -
          2.68618  4.42225  2.77519  2.73123  3.46354  2.40513  3.72494  3.29354  2.67741  2.69355  4.24690  2.90347  2.73739  3.18146  2.89801  2.37887  2.77519  2.98518  4.58477  3.61503
          0.01951  4.34233  5.06468  0.61958  0.77255  0.48576  0.95510
    438   2.68608  4.83731  3.07703  2.54859  4.08640  3.49909  3.72394  3.49082  2.50304  3.10362  2.73472  2.43894  3.90470  2.05625  2.93403  2.73213  2.42135  3.17853  5.35916  4.03904    685 - -
          2.68618  4.42225  2.77519  2.73123  3.46354  2.40513  3.72494  3.29354  2.67741  2.69355  4.24690  2.90347  2.73739  3.18146  2.89801  2.37887  2.77519  2.98518  4.58477  3.61503
          0.01951  4.34233  5.06468  0.61958  0.77255  0.48576  0.95510
    439   2.23171  4.74932  3.10682  2.72948  4.18302  3.41048  2.53437  3.66746  2.73919  3.28948  4.13678  3.17976  1.58152  3.12264  3.13192  2.77311  3.00910  3.30737  5.49175  4.16495    686 - -
          2.68618  4.42225  2.77519  2.73123  3.46354  2.40513  3.72494  3.29354  2.67741  2.69355  4.24690  2.90347  2.73739  3.18146  2.89801  2.37887  2.77519  2.98518  4.58477  3.61503
          0.17827  4.34233  1.89530  0.61958  0.77255  0.48576  0.95510
    440   1.93358  4.29301  3.52825  3.14141  4.37874  2.10583  4.22078  3.80171  3.16956  3.46318  4.27112  3.34969  3.78130  3.45953  3.52469  1.51373  2.13192  3.26309  5.70048  4.47399    687 - -
          2.68618  4.42225  2.77519  2.73123  3.46354  2.40513  3.72494  3.29354  2.67741  2.69355  4.24690  2.90347  2.73739  3.18146  2.89801  2.37887  2.77519  2.98518  4.58477  3.61503
          0.02283  4.18690  4.90924  0.61958  0.77255  0.67663  0.70995
    441   2.56576  4.64428  2.91585  2.70529  4.44214  3.19452  4.02838  3.96704  2.91989  3.58047  4.40975  1.99345  3.85836  3.23416  3.32724  1.27767  2.97429  3.47527  5.72602  4.38451    688 - -
          2.68618  4.42225  2.77519  2.73123  3.46354  2.40513  3.72494  3.29354  2.67741  2.69355  4.24690  2.90347  2.73739  3.18146  2.89801  2.37887  2.77519  2.98518  4.58477  3.61503
          0.02283  4.18690  4.90924  0.61958  0.77255  0.67663  0.70995
    442   2.71431  4.69275  3.17026  2.70227  3.86218  3.51096  3.80030  3.26528  2.57622  2.25379  3.80067  3.16583  1.99939  2.46257  2.93622  2.81483  2.96882  3.01919  5.23935  3.94335    689 - -
          2.68618  4.42225  2.77519  2.73123  3.46354  2.40513  3.72494  3.29354  2.67741  2.69355  4.24690  2.90347  2.73739  3.18146  2.89801  2.37887  2.77519  2.98518  4.58477  3.61503
          0.09536  4.18690  2.58022  0.61958  0.77255  0.67663  0.70995
    443   2.46346  4.34438  3.37595  2.94643  2.65863  1.99409  3.96060  3.23915  2.96320  2.93112  3.81243  3.27979  3.85362  3.26655  3.32460  1.89670  2.82479  2.91468  5.16243  3.84640    690 - -
          2.67973  4.42377  2.77671  2.73275  3.46505  2.40484  3.72646  3.29505  2.67813  2.69220  4.24841  2.90442  2.73844  3.17856  2.89952  2.37862  2.77622  2.98427  4.58628  3.61655
          0.76414  1.09372  1.61294  3.09727  0.04622  0.58508  0.81433
    444   1.15047  2.55519  3.98069  3.60472  3.96544  3.03758  4.38298  3.04769  3.49515  2.98638  3.93294  3.56142  3.77890  3.76950  3.70797  2.49225  2.73080  2.69557  5.44041  4.25946    732 - -
          2.68618  4.42225  2.77519  2.73123  3.46354  2.40513  3.72494  3.29354  2.67741  2.69355  4.24690  2.90347  2.73739  3.18146  2.89801  2.37887  2.77519  2.98518  4.58477  3.61503
          0.02728  4.01086  4.73320  0.61958  0.77255  0.56713  0.83736
    445   2.02025  4.26074  3.70115  3.15053  3.49442  3.58036  4.00504  2.26644  3.08808  2.51337  3.45168  3.48434  3.17808  3.37874  3.40271  2.87569  2.47070  1.98979  4.98544  3.76566    733 - -
          2.68618  4.42225  2.77519  2.73123  3.46354  2.40513  3.72494  3.29354  2.67741  2.69355  4.24690  2.90347  2.73739  3.18146  2.89801  2.37887  2.77519  2.98518  4.58477  3.61503
          0.02313  4.17387  4.89622  0.61958  0.77255  0.53417  0.88226
    446   2.39249  4.88332  2.49309  2.45633  4.22015  2.84169  3.72940  3.63728  2.55637  3.23899  4.05016  2.14324  3.86056  2.88081  3.03131  2.68446  2.92005  2.41055  5.47116  4.12113    734 - -
          2.68618  4.42225  2.77519  2.73123  3.46354  2.40513  3.72494  3.29354  2.67741  2.69355  4.24690  2.90347  2.73739  3.18146  2.89801  2.37887  2.77519  2.98518  4.58477  3.61503
          0.02132  4.25452  4.97687  0.61958  0.77255  0.60159  0.79394
    447   2.08944  4.32486  3.63830  3.09146  3.24934  2.68868  3.87539  2.84165  3.02087  2.54896  3.46123  3.44260  4.03430  3.31689  3.33451  2.90734  2.90482  2.62211  2.87698  2.43948    735 - -
          2.68618  4.42225  2.77519  2.73123  3.46354  2.40513  3.72494  3.29354  2.67741  2.69355  4.24690  2.90347  2.73739  3.18146  2.89801  2.37887  2.77519  2.98518  4.58477  3.61503
          0.02132  4.25452  4.97687  0.61958  0.77255  0.60159  0.79394
    448   2.00287  4.28385  3.74227  3.20793  3.54370  3.55004  4.05507  2.72357  3.13697  1.86426  3.50638  3.51677  4.02733  3.43109  3.44161  2.20232  2.89224  2.19142  5.03665  3.81875    736 - -
          2.68618  4.42225  2.77519  2.73123  3.46354  2.40513  3.72494  3.29354  2.67741  2.69355  4.24690  2.90347  2.73739  3.18146  2.89801  2.37887  2.77519  2.98518  4.58477  3.61503
          0.02132  4.25452  4.97687  0.61958  0.77255  0.60159  0.79394
    449   2.14410  5.04218  2.88732  2.43075  4.34806  3.44841  2.64682  3.79437  2.14993  3.33917  4.13589  2.14463  3.87648  2.81192  2.83699  2.71612  2.96011  3.42645  5.51653  4.15865    737 - -
          2.68618  4.42225  2.77519  2.73123  3.46354  2.40513  3.72494  3.29354  2.67741  2.69355  4.24690  2.90347  2.73739  3.18146  2.89801  2.37887  2.77519  2.98518  4.58477  3.61503
          0.02132  4.25452  4.97687  0.61958  0.77255  0.60159  0.79394
    450   2.16465  4.96191  2.96165  2.42561  4.26183  2.91824  3.12149  3.69923  2.39681  3.25597  4.04483  2.95306  3.84172  2.48387  2.52327  2.25903  2.88681  3.33470  5.45189  4.09491    738 - -
          2.68618  4.42225  2.77519  2.73123  3.46354  2.40513  3.72494  3.29354  2.67741  2.69355  4.24690  2.90347  2.73739  3.18146  2.89801  2.37887  2.77519  2.98518  4.58477  3.61503
          0.02132  4.25452  4.97687  0.61958  0.77255  0.60159  0.79394
    451   2.69722  5.00435  2.97469  2.20319  4.29055  3.46893  3.10091  3.72193  2.13860  3.27244  4.06772  2.96989  3.86686  2.11715  2.78200  2.69639  2.92394  2.51096  5.45968  4.11329    739 - -
          2.68618  4.42225  2.77519  2.73123  3.46354  2.40513  3.72494  3.29354  2.67741  2.69355  4.24690  2.90347  2.73739  3.18146  2.89801  2.37887  2.77519  2.98518  4.58477  3.61503
          0.02132  4.25452  4.97687  0.61958  0.77255  0.60159  0.79394
    452   2.04576  4.53217  3.25937  2.72763  3.85308  3.42778  3.82058  3.24098  2.71197  2.91031  3.76409  3.17147  3.04881  3.04313  3.12570  2.16959  2.31711  2.94541  5.21616  3.08638    740 - -
          2.68618  4.42225  2.77519  2.73123  3.46354  2.40513  3.72494  3.29354  2.67741  2.69355  4.24690  2.90347  2.73739  3.18146  2.89801  2.37887  2.77519  2.98518  4.58477  3.61503
          0.02132  4.25452  4.97687  0.61958  0.77255  0.60159  0.79394
    453   2.76046  5.22419  2.34729  2.32948  4.55576  3.40587  3.68570  4.03046  1.69984  3.52750  4.30123  2.48779  2.66655  2.80550  2.93848  2.71527  3.00308  3.61497  5.67445  4.26683    741 - -
          2.68618  4.42225  2.77519  2.73123  3.46354  2.40513  3.72494  3.29354  2.67741  2.69355  4.24690  2.90347  2.73739  3.18146  2.89801  2.37887  2.77519  2.98518  4.58477  3.61503
          0.02132  4.25452  4.97687  0.61958  0.77255  0.60159  0.79394
    454   1.72419  4.39146  3.45828  2.92583  3.68349  3.45373  3.90831  3.05883  2.87272  2.76028  3.64313  3.30923  2.57614  3.19888  3.23517  2.75069  2.51557  2.79142  3.36989  3.85257    742 - -
          2.68618  4.42225  2.77519  2.73123  3.46354  2.40513  3.72494  3.29354  2.67741  2.69355  4.24690  2.90347  2.73739  3.18146  2.89801  2.37887  2.77519  2.98518  4.58477  3.61503
          0.02132  4.25452  4.97687  0.61958  0.77255  0.60159  0.79394
    455   2.90719  5.21826  3.00858  2.55032  4.52579  3.55883  2.17902  4.00438  1.51753  3.48721  4.30345  2.54402  3.97895  2.82891  2.55637  2.88102  3.12134  3.63729  5.57034  4.25010    743 - -
          2.68618  4.42225  2.77519  2.73123  3.46354  2.40513  3.72494  3.29354  2.67741  2.69355  4.24690  2.90347  2.73739  3.18146  2.89801  2.37887  2.77519  2.98518  4.58477  3.61503
          0.10378  4.25452  2.47241  0.61958  0.77255  0.60159  0.79394
    456   2.79610  4.43819  3.73979  3.17577  3.16280  3.76345  3.89999  2.80197  2.94590  1.55664  3.38846  3.52628  4.12824  2.39262  3.21989  3.04449  3.02340  2.66635  3.19651  3.36761    744 - -
          2.68618  4.42225  2.77519  2.73123  3.46354  2.40513  3.72494  3.29354  2.67741  2.69355  4.24690  2.90347  2.73739  3.18146  2.89801  2.37887  2.77519  2.98518  4.58477  3.61503
          0.02313  4.17387  4.89622  0.61958  0.77255  0.68991  0.69640
    457   2.62212  4.66216  3.12165  2.10169  3.86910  3.48238  3.69898  2.79162  2.52433  2.89802  3.74924  3.06333  3.23302  2.88854  2.58149  2.70561  2.85420  2.43654  5.19856  3.90197    745 - -
          2.68618  4.42225  2.77519  2.73123  3.46354  2.40513  3.72494  3.29354  2.67741  2.69355  4.24690  2.90347  2.73739  3.18146  2.89801  2.37887  2.77519  2.98518  4.58477  3.61503
          0.02313  4.17387  4.89622  0.61958  0.77255  0.68991  0.69640
    458   2.80075  5.19214  2.65683  1.92894  4.51645  3.40056  3.70173  3.97431  2.45050  3.49015  4.29502  2.89226  2.93125  1.71575  2.89103  2.76199  3.04618  3.58679  5.64960  4.26698    746 - -
          2.68618  4.42225  2.77519  2.73123  3.46354  2.40513  3.72494  3.29354  2.67741  2.69355  4.24690  2.90347  2.73739  3.18146  2.89801  2.37887  2.77519  2.98518  4.58477  3.61503
          0.10983  4.17387  2.42340  0.61958  0.77255  0.68991  0.69640
    459   1.81132  4.31092  3.42590  2.94960  3.83282  2.33476  3.96683  3.12555  2.91780  2.35721  3.76443  3.28012  3.83826  3.24011  3.27514  2.61709  2.38334  2.81397  5.23812  3.99788    747 - -
          2.68645  4.42055  2.77547  2.73150  3.46381  2.40513  3.72521  3.29253  2.67768  2.69382  4.24503  2.90275  2.73767  3.18100  2.89828  2.37881  2.77547  2.98545  4.58204  3.61530
          0.42602  1.05873        *  1.45912  0.26454  0.00000        *
//
