# Supplementary material for: Potential Conservation of Circadian Clock Proteins in the phylum Nematoda as Revealed by Bioinformatic Searches
Source: PLoS One. 2014 Nov 14;9(11):e112871. doi: 10.1371/journal.pone.0112871 (PMC4232591; doi:10.1371/journal.pone.0112871)
Supplement: File S1 — HMM profiles used in this work and HMMsearch results. (ZIP) [file pone.0112871.s007.zip › HMMs-CE/Artropodos/csul-PA-aln.hmm]

HMMER3/b [3.0 | March 2010]
NAME  csul-PA-aln
LENG  623
ALPH  amino
RF    no
CS    no
MAP   yes
DATE  Fri Jun 15 17:45:07 2012
NSEQ  7
EFFN  0.816895
CKSUM 713490492
STATS LOCAL MSV      -12.3040  0.69706
STATS LOCAL VITERBI  -13.0630  0.69706
STATS LOCAL FORWARD   -6.0474  0.69706
HMM          A        C        D        E        F        G        H        I        K        L        M        N        P        Q        R        S        T        V        W        Y   
            m->m     m->i     m->d     i->m     i->i     d->m     d->d
  COMPO   2.59260  4.27042  2.94915  2.67759  3.29001  3.06758  3.68745  2.76592  2.69926  2.42255  3.62963  3.00770  3.25893  3.09040  3.00312  2.65634  2.88467  2.56745  4.14446  3.37389
          2.68618  4.42225  2.77519  2.73123  3.46354  2.40513  3.72494  3.29354  2.67741  2.69355  4.24690  2.90347  2.73739  3.18146  2.89801  2.37887  2.77519  2.98518  4.58477  3.61503
          0.21114  4.08476  1.75149  0.61958  0.77255  0.00000        *
      1   2.99386  4.53762  4.08318  3.67890  3.22132  3.85757  4.40673  2.40006  3.44529  1.81115  1.31876  3.95253  4.31825  3.82503  3.64693  3.34632  3.29973  2.40986  5.06641  3.83103      1 - -
          2.68618  4.42225  2.77519  2.73123  3.46354  2.40513  3.72494  3.29354  2.67741  2.69355  4.24690  2.90347  2.73739  3.18146  2.89801  2.37887  2.77519  2.98518  4.58477  3.61503
          0.03041  3.90403  4.62637  0.61958  0.77255  0.65693  0.73072
      2   1.66455  4.12533  3.40146  3.05322  4.12791  2.93906  4.10096  3.45144  3.06334  3.19933  4.04690  3.24072  3.65708  3.36912  3.38525  1.74669  2.15819  2.98463  5.49010  4.27251      2 - -
          2.68618  4.42225  2.77519  2.73123  3.46354  2.40513  3.72494  3.29354  2.67741  2.69355  4.24690  2.90347  2.73739  3.18146  2.89801  2.37887  2.77519  2.98518  4.58477  3.61503
          0.03041  3.90403  4.62637  0.61958  0.77255  0.65693  0.73072
      3   2.52197  4.20131  3.62400  3.08634  3.44507  3.48492  3.95199  2.52039  2.99968  2.42065  2.82380  3.41375  3.94495  3.31267  3.30894  2.50700  2.43814  1.91719  4.95262  3.73116      3 - -
          2.68618  4.42225  2.77519  2.73123  3.46354  2.40513  3.72494  3.29354  2.67741  2.69355  4.24690  2.90347  2.73739  3.18146  2.89801  2.37887  2.77519  2.98518  4.58477  3.61503
          0.03041  3.90403  4.62637  0.61958  0.77255  0.65693  0.73072
      4   2.72789  5.16111  2.11391  1.93118  4.45815  3.25311  3.63867  3.92975  2.50851  3.45817  4.26689  2.73326  3.77596  2.47199  3.02351  2.11027  2.98636  3.53673  5.63811  4.21472      4 - -
          2.68636  4.42243  2.77498  2.73122  3.46372  2.40517  3.72513  3.29372  2.67707  2.69373  4.24708  2.90342  2.73739  3.18107  2.89796  2.37892  2.77538  2.98537  4.58495  3.61429
          0.34505  1.26575  4.62637  1.41956  0.27684  0.65693  0.73072
      5   2.63459  4.71599  3.10001  2.54896  4.01598  3.42342  3.62348  3.39259  1.91180  3.00942  3.85533  3.01987  3.83576  2.79216  2.37722  2.38386  2.87054  2.67011  5.24306  3.96487     17 - -
          2.68618  4.42225  2.77519  2.73123  3.46354  2.40513  3.72494  3.29354  2.67741  2.69355  4.24690  2.90347  2.73739  3.18146  2.89801  2.37887  2.77519  2.98518  4.58477  3.61503
          0.03041  3.90403  4.62637  0.61958  0.77255  0.65693  0.73072
      6   2.67126  4.94514  2.82921  2.38206  4.27303  3.37242  3.58942  3.70457  2.24546  3.24509  4.05703  2.31735  3.18367  2.40049  2.31746  2.66914  2.90568  3.34686  5.41334  4.08379     18 - -
          2.68618  4.42225  2.77519  2.73123  3.46354  2.40513  3.72494  3.29354  2.67741  2.69355  4.24690  2.90347  2.73739  3.18146  2.89801  2.37887  2.77519  2.98518  4.58477  3.61503
          0.03041  3.90403  4.62637  0.61958  0.77255  0.65693  0.73072
      7   3.01394  4.37257  4.57346  4.02594  3.30767  4.28538  4.69341  1.50453  3.91179  1.80853  2.53471  4.28258  4.56829  4.13347  4.10748  3.62457  3.25745  1.50895  5.22716  4.07649     19 - -
          2.68618  4.42225  2.77519  2.73123  3.46354  2.40513  3.72494  3.29354  2.67741  2.69355  4.24690  2.90347  2.73739  3.18146  2.89801  2.37887  2.77519  2.98518  4.58477  3.61503
          0.03041  3.90403  4.62637  0.61958  0.77255  0.65693  0.73072
      8   2.55780  4.61304  2.89861  2.58323  4.16957  3.21840  3.77501  3.59506  2.12066  3.22633  4.08769  3.01773  3.79292  2.96985  2.82785  1.60030  2.89528  3.21913  5.41934  4.12062     20 - -
          2.68618  4.42225  2.77519  2.73123  3.46354  2.40513  3.72494  3.29354  2.67741  2.69355  4.24690  2.90347  2.73739  3.18146  2.89801  2.37887  2.77519  2.98518  4.58477  3.61503
          0.03041  3.90403  4.62637  0.61958  0.77255  0.65693  0.73072
      9   2.55280  2.84039  3.99439  3.44111  2.71258  3.59971  4.07443  2.31538  3.33492  2.22898  3.24032  3.65344  4.03989  3.57988  3.55343  2.92382  2.43700  1.93174  4.81565  3.60099     21 - -
          2.68618  4.42225  2.77519  2.73123  3.46354  2.40513  3.72494  3.29354  2.67741  2.69355  4.24690  2.90347  2.73739  3.18146  2.89801  2.37887  2.77519  2.98518  4.58477  3.61503
          0.03041  3.90403  4.62637  0.61958  0.77255  0.65693  0.73072
     10   2.24644  4.20730  3.10988  2.93815  4.30526  1.40532  4.13775  3.78133  3.11885  3.46061  4.30153  3.17665  3.66138  3.40938  3.44217  1.95391  2.73423  3.22296  5.62712  4.38298     22 - -
          2.68618  4.42225  2.77519  2.73123  3.46354  2.40513  3.72494  3.29354  2.67741  2.69355  4.24690  2.90347  2.73739  3.18146  2.89801  2.37887  2.77519  2.98518  4.58477  3.61503
          0.03041  3.90403  4.62637  0.61958  0.77255  0.65693  0.73072
     11   3.21721  4.60258  4.52924  4.03380  2.27690  4.31026  4.36722  2.26756  3.89072  1.02513  2.95224  4.25319  4.57544  4.05196  4.04632  3.67689  3.45342  2.36141  4.68630  3.27318     23 - -
          2.68618  4.42225  2.77519  2.73123  3.46354  2.40513  3.72494  3.29354  2.67741  2.69355  4.24690  2.90347  2.73739  3.18146  2.89801  2.37887  2.77519  2.98518  4.58477  3.61503
          0.03041  3.90403  4.62637  0.61958  0.77255  0.65693  0.73072
     12   2.68872  4.98440  1.92827  2.27057  4.06986  3.31283  3.62321  3.67802  2.48165  3.24145  4.07793  2.81533  3.79469  2.41709  2.96037  2.67219  2.93683  3.33530  5.36409  3.08692     24 - -
          2.68618  4.42225  2.77519  2.73123  3.46354  2.40513  3.72494  3.29354  2.67741  2.69355  4.24690  2.90347  2.73739  3.18146  2.89801  2.37887  2.77519  2.98518  4.58477  3.61503
          0.03041  3.90403  4.62637  0.61958  0.77255  0.65693  0.73072
     13   3.02886  4.43459  4.43491  3.90306  1.91631  4.16095  4.29860  2.19194  3.78114  1.51963  3.03089  4.11506  4.45913  3.95680  3.95424  3.49209  3.26803  1.89804  4.70584  3.31806     25 - -
          2.68618  4.42225  2.77519  2.73123  3.46354  2.40513  3.72494  3.29354  2.67741  2.69355  4.24690  2.90347  2.73739  3.18146  2.89801  2.37887  2.77519  2.98518  4.58477  3.61503
          0.03041  3.90403  4.62637  0.61958  0.77255  0.65693  0.73072
     14   2.48294  2.99424  2.59787  2.55154  3.88490  3.27905  3.72083  3.25745  2.59607  2.93400  3.78191  2.57956  3.77209  2.92390  3.02349  2.58444  2.43000  2.94011  5.22277  3.92731     26 - -
          2.68618  4.42225  2.77519  2.73123  3.46354  2.40513  3.72494  3.29354  2.67741  2.69355  4.24690  2.90347  2.73739  3.18146  2.89801  2.37887  2.77519  2.98518  4.58477  3.61503
          0.03041  3.90403  4.62637  0.61958  0.77255  0.65693  0.73072
     15   1.93084  2.78523  3.68911  3.24421  3.87851  2.98270  4.12643  3.18565  3.17509  2.95735  3.82547  3.35125  3.68216  3.45805  3.45859  1.79657  2.18128  2.79107  5.29539  4.10001     27 - -
          2.68618  4.42225  2.77519  2.73123  3.46354  2.40513  3.72494  3.29354  2.67741  2.69355  4.24690  2.90347  2.73739  3.18146  2.89801  2.37887  2.77519  2.98518  4.58477  3.61503
          0.03041  3.90403  4.62637  0.61958  0.77255  0.65693  0.73072
     16   1.86020  4.19526  3.49549  3.05278  3.75513  3.20050  4.02762  2.82914  3.00842  2.73473  3.68624  3.32417  2.82294  3.32890  3.33270  2.58498  2.75084  1.95733  5.21961  3.99090     28 - -
          2.68618  4.42225  2.77519  2.73123  3.46354  2.40513  3.72494  3.29354  2.67741  2.69355  4.24690  2.90347  2.73739  3.18146  2.89801  2.37887  2.77519  2.98518  4.58477  3.61503
          0.03041  3.90403  4.62637  0.61958  0.77255  0.65693  0.73072
     17   2.56193  4.64912  2.82833  2.49088  4.03720  2.65320  2.84646  3.54088  2.54846  3.15076  3.99568  2.96465  2.24823  2.92359  2.95112  2.62794  2.86920  3.18384  5.33094  3.99662     29 - -
          2.68618  4.42225  2.77519  2.73123  3.46354  2.40513  3.72494  3.29354  2.67741  2.69355  4.24690  2.90347  2.73739  3.18146  2.89801  2.37887  2.77519  2.98518  4.58477  3.61503
          0.03041  3.90403  4.62637  0.61958  0.77255  0.65693  0.73072
     18   2.74706  5.14231  1.63999  2.15247  4.53813  3.18196  3.71162  4.04092  2.66704  3.58094  4.41077  2.29379  3.77603  2.87608  3.21138  2.25593  3.04777  3.61995  5.75144  4.30249     30 - -
          2.68618  4.42225  2.77519  2.73123  3.46354  2.40513  3.72494  3.29354  2.67741  2.69355  4.24690  2.90347  2.73739  3.18146  2.89801  2.37887  2.77519  2.98518  4.58477  3.61503
          0.03041  3.90403  4.62637  0.61958  0.77255  0.65693  0.73072
     19   3.19047  4.64328  4.24020  3.88000  3.14746  4.02232  4.52582  2.35302  3.64744  0.83731  3.16021  4.15243  4.45212  4.00822  3.81843  3.59658  3.48321  2.39858  5.03840  3.76907     31 - -
          2.68618  4.42225  2.77519  2.73123  3.46354  2.40513  3.72494  3.29354  2.67741  2.69355  4.24690  2.90347  2.73739  3.18146  2.89801  2.37887  2.77519  2.98518  4.58477  3.61503
          0.03041  3.90403  4.62637  0.61958  0.77255  0.65693  0.73072
     20   2.59695  4.63873  3.10545  2.56599  3.93561  3.40222  3.64660  3.31118  2.16760  2.94839  3.79942  3.03164  3.82646  2.82902  2.37729  2.20087  2.84350  2.61012  5.20534  3.92716     32 - -
          2.68618  4.42225  2.77519  2.73123  3.46354  2.40513  3.72494  3.29354  2.67741  2.69355  4.24690  2.90347  2.73739  3.18146  2.89801  2.37887  2.77519  2.98518  4.58477  3.61503
          0.03041  3.90403  4.62637  0.61958  0.77255  0.65693  0.73072
     21   2.33847  4.81410  2.55078  2.35708  4.07704  3.34717  3.60891  3.48714  2.19416  2.68503  3.91371  2.61924  3.78040  2.76346  2.85653  2.62123  2.84042  3.15831  5.32819  3.98638     33 - -
          2.68618  4.42225  2.77519  2.73123  3.46354  2.40513  3.72494  3.29354  2.67741  2.69355  4.24690  2.90347  2.73739  3.18146  2.89801  2.37887  2.77519  2.98518  4.58477  3.61503
          0.03041  3.90403  4.62637  0.61958  0.77255  0.65693  0.73072
     22   2.11450  2.35585  3.33511  2.45142  3.69829  3.26997  3.90147  2.91361  2.84540  2.73324  3.64326  3.23901  3.82102  3.19242  3.18157  2.63105  2.77220  2.63896  5.12400  3.88512     34 - -
          2.68618  4.42225  2.77519  2.73123  3.46354  2.40513  3.72494  3.29354  2.67741  2.69355  4.24690  2.90347  2.73739  3.18146  2.89801  2.37887  2.77519  2.98518  4.58477  3.61503
          0.03041  3.90403  4.62637  0.61958  0.77255  0.65693  0.73072
     23   3.13522  4.48761  4.62188  4.10884  3.22567  4.37870  4.76053  1.34207  3.93449  1.42195  3.07667  4.37577  4.65046  4.19091  4.11960  3.75204  3.38314  1.85892  5.22404  4.02867     35 - -
          2.68618  4.42225  2.77519  2.73123  3.46354  2.40513  3.72494  3.29354  2.67741  2.69355  4.24690  2.90347  2.73739  3.18146  2.89801  2.37887  2.77519  2.98518  4.58477  3.61503
          0.03041  3.90403  4.62637  0.61958  0.77255  0.65693  0.73072
     24   2.60027  4.69219  2.61764  2.46234  3.15590  3.41064  3.60781  3.29963  2.48385  2.91119  3.77237  2.96565  3.81717  2.27307  2.92609  2.65615  2.83454  3.01163  5.03082  3.14457     36 - -
          2.68618  4.42225  2.77519  2.73123  3.46354  2.40513  3.72494  3.29354  2.67741  2.69355  4.24690  2.90347  2.73739  3.18146  2.89801  2.37887  2.77519  2.98518  4.58477  3.61503
          0.03041  3.90403  4.62637  0.61958  0.77255  0.65693  0.73072
     25   2.49316  4.48280  3.11551  2.62839  3.88942  3.29718  3.73446  3.22433  2.24373  2.92017  3.77983  3.06399  3.79099  2.94053  2.91709  2.05752  2.50062  2.59403  5.21703  3.94124     37 - -
          2.68618  4.42225  2.77519  2.73123  3.46354  2.40513  3.72494  3.29354  2.67741  2.69355  4.24690  2.90347  2.73739  3.18146  2.89801  2.37887  2.77519  2.98518  4.58477  3.61503
          0.03041  3.90403  4.62637  0.61958  0.77255  0.65693  0.73072
     26   1.50759  4.28939  3.58736  3.18858  3.63066  3.34499  4.13174  2.61972  3.08402  2.09256  3.60647  3.45944  3.94039  3.45454  3.37314  2.75776  2.89134  2.42232  5.21847  3.95428     38 - -
          2.68618  4.42225  2.77519  2.73123  3.46354  2.40513  3.72494  3.29354  2.67741  2.69355  4.24690  2.90347  2.73739  3.18146  2.89801  2.37887  2.77519  2.98518  4.58477  3.61503
          0.03041  3.90403  4.62637  0.61958  0.77255  0.65693  0.73072
     27   2.53912  4.55020  2.98796  2.53958  3.78423  3.33707  3.68816  3.24286  2.55108  2.89797  3.75388  2.44424  3.80065  2.90435  2.96278  2.34783  2.46437  2.94419  5.14054  3.04562     39 - -
          2.68618  4.42225  2.77519  2.73123  3.46354  2.40513  3.72494  3.29354  2.67741  2.69355  4.24690  2.90347  2.73739  3.18146  2.89801  2.37887  2.77519  2.98518  4.58477  3.61503
          0.03041  3.90403  4.62637  0.61958  0.77255  0.65693  0.73072
     28   2.57727  3.69339  2.89752  2.18869  4.02694  3.35981  3.61011  3.43694  2.18234  3.04285  3.86561  2.58371  3.78274  2.76859  2.81475  2.41368  2.81954  3.11250  5.28268  3.95865     40 - -
          2.68618  4.42225  2.77519  2.73123  3.46354  2.40513  3.72494  3.29354  2.67741  2.69355  4.24690  2.90347  2.73739  3.18146  2.89801  2.37887  2.77519  2.98518  4.58477  3.61503
          0.03041  3.90403  4.62637  0.61958  0.77255  0.65693  0.73072
     29   2.30377  4.27376  3.45988  2.91655  3.17350  3.51382  3.74341  2.80044  2.83806  2.49749  3.40968  3.28957  3.91767  3.15582  3.16736  2.32418  2.81013  2.57569  3.40348  2.79097     41 - -
          2.68618  4.42225  2.77519  2.73123  3.46354  2.40513  3.72494  3.29354  2.67741  2.69355  4.24690  2.90347  2.73739  3.18146  2.89801  2.37887  2.77519  2.98518  4.58477  3.61503
          0.03041  3.90403  4.62637  0.61958  0.77255  0.65693  0.73072
     30   2.66667  4.88165  2.66736  2.37464  4.32131  2.27082  3.67487  3.75996  1.97042  3.32393  4.15423  2.44269  3.79936  2.83515  2.78820  2.67874  2.94850  3.38284  5.49914  4.16481     42 - -
          2.68618  4.42225  2.77519  2.73123  3.46354  2.40513  3.72494  3.29354  2.67741  2.69355  4.24690  2.90347  2.73739  3.18146  2.89801  2.37887  2.77519  2.98518  4.58477  3.61503
          0.03041  3.90403  4.62637  0.61958  0.77255  0.65693  0.73072
     31   2.72790  2.96331  3.89752  3.41609  2.70399  3.62637  3.79062  2.76049  3.25714  2.46058  3.50326  3.60627  4.09095  3.54746  3.48031  2.99389  3.01795  2.57388  4.31323  1.58772     43 - -
          2.68618  4.42225  2.77519  2.73123  3.46354  2.40513  3.72494  3.29354  2.67741  2.69355  4.24690  2.90347  2.73739  3.18146  2.89801  2.37887  2.77519  2.98518  4.58477  3.61503
          0.03041  3.90403  4.62637  0.61958  0.77255  0.65693  0.73072
     32   2.67062  4.87645  2.66849  2.14764  4.12429  3.31793  2.56604  3.61694  2.42982  3.20041  4.03796  2.87309  3.80479  2.81809  2.84711  2.08650  2.92810  3.27787  5.37757  4.01486     44 - -
          2.68618  4.42225  2.77519  2.73123  3.46354  2.40513  3.72494  3.29354  2.67741  2.69355  4.24690  2.90347  2.73739  3.18146  2.89801  2.37887  2.77519  2.98518  4.58477  3.61503
          0.03041  3.90403  4.62637  0.61958  0.77255  0.65693  0.73072
     33   2.84799  4.39835  3.84398  3.36406  1.71521  3.77198  3.62162  2.87720  3.27924  2.48114  3.51679  3.57547  4.16145  3.50815  3.52310  2.51872  3.09431  2.69936  4.05648  2.09313     45 - -
          2.68618  4.42225  2.77519  2.73123  3.46354  2.40513  3.72494  3.29354  2.67741  2.69355  4.24690  2.90347  2.73739  3.18146  2.89801  2.37887  2.77519  2.98518  4.58477  3.61503
          0.03041  3.90403  4.62637  0.61958  0.77255  0.65693  0.73072
     34   2.40711  4.29305  4.21333  3.67041  3.41755  4.00708  4.43757  1.77883  3.57110  1.84586  3.27795  3.96160  4.36615  3.84986  3.82678  3.33061  3.09587  1.51173  5.17800  3.98087     46 - -
          2.68618  4.42225  2.77519  2.73123  3.46354  2.40513  3.72494  3.29354  2.67741  2.69355  4.24690  2.90347  2.73739  3.18146  2.89801  2.37887  2.77519  2.98518  4.58477  3.61503
          0.03041  3.90403  4.62637  0.61958  0.77255  0.65693  0.73072
     35   2.40472  2.19522  4.00686  3.52783  3.57279  3.31516  4.25116  2.41644  3.39998  2.49823  3.51764  3.62753  3.92826  3.68052  3.62436  2.71650  2.32801  1.89362  5.13661  3.93652     47 - -
          2.68618  4.42225  2.77519  2.73123  3.46354  2.40513  3.72494  3.29354  2.67741  2.69355  4.24690  2.90347  2.73739  3.18146  2.89801  2.37887  2.77519  2.98518  4.58477  3.61503
          0.03041  3.90403  4.62637  0.61958  0.77255  0.65693  0.73072
     36   2.81395  4.27903  4.22870  3.70744  3.50099  3.96309  4.48921  1.57111  3.60145  2.17612  3.35918  3.97582  4.36323  3.89678  3.85557  3.30898  2.53440  1.46198  5.25427  4.04643     48 - -
          2.68618  4.42225  2.77519  2.73123  3.46354  2.40513  3.72494  3.29354  2.67741  2.69355  4.24690  2.90347  2.73739  3.18146  2.89801  2.37887  2.77519  2.98518  4.58477  3.61503
          0.03041  3.90403  4.62637  0.61958  0.77255  0.65693  0.73072
     37   2.64999  4.70689  2.82467  2.54939  4.11857  3.26442  3.78138  3.60444  2.53389  3.18500  4.09246  3.01193  1.79908  2.37324  2.88234  2.71518  2.96927  3.26512  5.39240  4.08371     49 - -
          2.68618  4.42225  2.77519  2.73123  3.46354  2.40513  3.72494  3.29354  2.67741  2.69355  4.24690  2.90347  2.73739  3.18146  2.89801  2.37887  2.77519  2.98518  4.58477  3.61503
          0.03041  3.90403  4.62637  0.61958  0.77255  0.65693  0.73072
     38   3.15979  4.51678  4.62671  4.10579  3.16817  4.38940  4.74448  1.53225  3.93123  1.22076  3.01201  4.37882  4.64658  4.16872  4.10970  3.75754  3.40286  1.94545  5.18461  4.00868     50 - -
          2.68618  4.42225  2.77519  2.73123  3.46354  2.40513  3.72494  3.29354  2.67741  2.69355  4.24690  2.90347  2.73739  3.18146  2.89801  2.37887  2.77519  2.98518  4.58477  3.61503
          0.03041  3.90403  4.62637  0.61958  0.77255  0.65693  0.73072
     39   2.59924  4.23977  3.94287  3.52839  3.65462  3.53322  4.39168  2.16259  3.41374  2.40363  3.55169  3.73141  4.11060  3.75554  3.66972  2.94783  2.38950  1.29698  5.33325  4.10433     51 - -
          2.68618  4.42225  2.77519  2.73123  3.46354  2.40513  3.72494  3.29354  2.67741  2.69355  4.24690  2.90347  2.73739  3.18146  2.89801  2.37887  2.77519  2.98518  4.58477  3.61503
          0.03041  3.90403  4.62637  0.61958  0.77255  0.65693  0.73072
     40   3.02906  4.84124  3.15618  2.91913  3.30654  3.47392  1.07765  3.73687  2.76131  3.22696  4.27222  3.32725  4.02809  3.28572  3.02522  3.09941  3.33342  3.47138  4.77122  3.25648     52 - -
          2.68618  4.42225  2.77519  2.73123  3.46354  2.40513  3.72494  3.29354  2.67741  2.69355  4.24690  2.90347  2.73739  3.18146  2.89801  2.37887  2.77519  2.98518  4.58477  3.61503
          0.03041  3.90403  4.62637  0.61958  0.77255  0.65693  0.73072
     41   2.19817  4.32580  3.33678  2.83959  3.49700  3.35985  3.79815  2.98073  2.74938  2.66012  3.57588  3.21738  2.35252  3.11128  3.09042  2.68172  2.79680  2.72303  3.35386  3.63495     53 - -
          2.68618  4.42225  2.77519  2.73123  3.46354  2.40513  3.72494  3.29354  2.67741  2.69355  4.24690  2.90347  2.73739  3.18146  2.89801  2.37887  2.77519  2.98518  4.58477  3.61503
          0.03041  3.90403  4.62637  0.61958  0.77255  0.65693  0.73072
     42   2.69480  4.82610  2.87631  2.47089  4.06649  3.39175  3.64097  3.49305  2.06100  2.71527  3.97148  2.04415  3.84415  2.81447  2.66296  2.72920  2.93823  3.18485  5.30671  3.98200     54 - -
          2.68618  4.42225  2.77519  2.73123  3.46354  2.40513  3.72494  3.29354  2.67741  2.69355  4.24690  2.90347  2.73739  3.18146  2.89801  2.37887  2.77519  2.98518  4.58477  3.61503
          0.03041  3.90403  4.62637  0.61958  0.77255  0.65693  0.73072
     43   3.16322  4.56818  4.25090  3.78875  1.92722  4.08821  3.60060  2.83980  3.65518  1.91604  3.48247  3.85034  4.41135  3.79593  3.81731  3.40795  3.38924  2.76659  3.85972  1.46985     55 - -
          2.68618  4.42225  2.77519  2.73123  3.46354  2.40513  3.72494  3.29354  2.67741  2.69355  4.24690  2.90347  2.73739  3.18146  2.89801  2.37887  2.77519  2.98518  4.58477  3.61503
          0.03041  3.90403  4.62637  0.61958  0.77255  0.53186  0.88555
     44   2.06483  4.72829  2.92478  2.48122  4.13145  3.32820  3.68277  3.52684  2.07249  3.14103  3.96743  2.58141  3.80351  2.84557  2.84027  2.63411  2.49222  3.17945  5.37245  4.05888     56 - -
          2.68618  4.42225  2.77519  2.73123  3.46354  2.40513  3.72494  3.29354  2.67741  2.69355  4.24690  2.90347  2.73739  3.18146  2.89801  2.37887  2.77519  2.98518  4.58477  3.61503
          0.02794  3.98743  4.70977  0.61958  0.77255  0.58536  0.81397
     45   2.71173  4.88963  3.00484  2.53149  4.29388  3.40865  3.65108  3.72154  2.23023  3.26827  4.09847  2.55333  3.00284  2.80036  1.72585  2.73625  2.96210  3.36578  5.41905  4.12716     57 - -
          2.68618  4.42225  2.77519  2.73123  3.46354  2.40513  3.72494  3.29354  2.67741  2.69355  4.24690  2.90347  2.73739  3.18146  2.89801  2.37887  2.77519  2.98518  4.58477  3.61503
          0.02794  3.98743  4.70977  0.61958  0.77255  0.58536  0.81397
     46   2.68212  5.02921  2.08350  1.80893  4.29435  3.32719  3.63868  3.71645  2.46927  3.29217  3.19966  2.82167  3.79842  2.78086  2.96166  2.66047  2.92850  3.36118  5.51122  4.12184     58 - -
          2.68618  4.42225  2.77519  2.73123  3.46354  2.40513  3.72494  3.29354  2.67741  2.69355  4.24690  2.90347  2.73739  3.18146  2.89801  2.37887  2.77519  2.98518  4.58477  3.61503
          0.02794  3.98743  4.70977  0.61958  0.77255  0.58536  0.81397
     47   2.41958  4.34724  4.15774  3.62817  2.06030  3.92152  4.17454  2.35128  3.51675  1.53407  3.12835  3.87411  4.28399  3.74526  3.72934  3.24284  3.10771  2.29401  4.74110  3.40075     59 - -
          2.68618  4.42225  2.77519  2.73123  3.46354  2.40513  3.72494  3.29354  2.67741  2.69355  4.24690  2.90347  2.73739  3.18146  2.89801  2.37887  2.77519  2.98518  4.58477  3.61503
          0.02794  3.98743  4.70977  0.61958  0.77255  0.58536  0.81397
     48   2.57286  4.22684  3.60995  3.05319  3.38983  3.57103  3.91036  2.35157  2.97967  2.16580  3.35187  3.41006  3.18171  3.28136  3.29605  2.51540  2.82449  2.00440  4.88789  3.66377     60 - -
          2.68618  4.42225  2.77519  2.73123  3.46354  2.40513  3.72494  3.29354  2.67741  2.69355  4.24690  2.90347  2.73739  3.18146  2.89801  2.37887  2.77519  2.98518  4.58477  3.61503
          0.02794  3.98743  4.70977  0.61958  0.77255  0.58536  0.81397
     49   2.59025  4.67987  3.02652  2.49183  3.18798  3.42198  3.06099  3.30877  2.44191  2.93468  3.77422  2.65855  3.82119  2.81880  2.57815  2.29964  2.82410  3.01213  5.15657  3.82008     61 - -
          2.68618  4.42225  2.77519  2.73123  3.46354  2.40513  3.72494  3.29354  2.67741  2.69355  4.24690  2.90347  2.73739  3.18146  2.89801  2.37887  2.77519  2.98518  4.58477  3.61503
          0.02794  3.98743  4.70977  0.61958  0.77255  0.58536  0.81397
     50   2.61579  4.78641  2.80524  1.98981  4.08266  2.55182  3.66583  3.48885  2.48208  2.67785  3.93785  2.92205  3.21366  2.83178  2.92782  2.65121  2.87213  3.16180  5.35331  4.01945     62 - -
          2.68618  4.42225  2.77519  2.73123  3.46354  2.40513  3.72494  3.29354  2.67741  2.69355  4.24690  2.90347  2.73739  3.18146  2.89801  2.37887  2.77519  2.98518  4.58477  3.61503
          0.02794  3.98743  4.70977  0.61958  0.77255  0.58536  0.81397
     51   2.71123  5.17278  2.23079  2.05074  4.47731  3.30250  3.62696  3.95121  2.18226  3.46169  4.24913  2.50301  2.62258  2.75670  2.95253  2.65930  2.95878  3.54629  5.62536  4.20689     63 - -
          2.68618  4.42225  2.77519  2.73123  3.46354  2.40513  3.72494  3.29354  2.67741  2.69355  4.24690  2.90347  2.73739  3.18146  2.89801  2.37887  2.77519  2.98518  4.58477  3.61503
          0.02794  3.98743  4.70977  0.61958  0.77255  0.58536  0.81397
     52   2.39804  4.51696  3.17440  2.61191  3.69719  3.46236  3.11269  2.80269  2.52814  2.49145  3.61138  3.08239  3.18737  2.90284  2.61492  2.69356  2.80630  2.81724  5.06028  3.78423     64 - -
          2.68618  4.42225  2.77519  2.73123  3.46354  2.40513  3.72494  3.29354  2.67741  2.69355  4.24690  2.90347  2.73739  3.18146  2.89801  2.37887  2.77519  2.98518  4.58477  3.61503
          0.02794  3.98743  4.70977  0.61958  0.77255  0.58536  0.81397
     53   2.66287  4.99285  2.87376  2.16535  4.31258  3.39798  3.58354  3.74492  1.97865  3.27387  4.06777  2.89753  3.10835  2.70915  2.39395  2.38232  2.89020  3.37554  5.43884  4.09581     65 - -
          2.68621  4.42228  2.77523  2.73126  3.46357  2.40516  3.72498  3.29357  2.67744  2.69358  4.24693  2.90333  2.73743  3.18149  2.89804  2.37864  2.77523  2.98521  4.58480  3.61506
          0.52701  1.43981  1.75641  0.24362  1.53148  0.58536  0.81397
     54   2.69308  4.99302  2.35897  2.32654  4.31191  3.34153  3.56879  3.74243  1.99596  3.27528  4.09374  2.84818  3.78970  2.70782  2.13967  2.67592  2.92501  3.38395  5.43151  4.09700     67 - -
          2.68618  4.42225  2.77519  2.73123  3.46354  2.40513  3.72494  3.29354  2.67741  2.69355  4.24690  2.90347  2.73739  3.18146  2.89801  2.37887  2.77519  2.98518  4.58477  3.61503
          0.03350  3.80871  4.53106  0.61958  0.77255  0.72664  0.66074
     55   2.48497  4.53702  2.92305  2.50415  3.93010  3.24166  2.94147  3.36134  2.49851  2.99510  3.83882  2.96534  2.95312  2.87737  2.89848  2.32111  2.47998  3.02553  5.23861  3.93126     68 - -
          2.68618  4.42225  2.77519  2.73123  3.46354  2.40513  3.72494  3.29354  2.67741  2.69355  4.24690  2.90347  2.73739  3.18146  2.89801  2.37887  2.77519  2.98518  4.58477  3.61503
          0.13768  3.80871  2.24015  0.61958  0.77255  0.48567  0.95526
     56   2.19282  4.64875  2.74148  2.19395  4.16502  2.36272  3.73281  3.57878  2.59381  3.19804  4.02730  2.91455  2.89060  2.91124  3.03950  2.57834  2.83852  3.19975  5.43837  4.11182     69 - -
          2.68618  4.42225  2.77519  2.73123  3.46354  2.40513  3.72494  3.29354  2.67741  2.69355  4.24690  2.90347  2.73739  3.18146  2.89801  2.37887  2.77519  2.98518  4.58477  3.61503
          0.03041  3.90403  4.62637  0.61958  0.77255  0.65693  0.73072
     57   2.12032  4.33320  3.30136  2.86594  3.73848  3.27207  3.90651  2.95985  2.80536  2.30214  3.68496  3.22521  2.25641  3.17193  3.14950  2.63770  2.80427  2.70006  5.18810  3.92687     70 - -
          2.68618  4.42225  2.77519  2.73123  3.46354  2.40513  3.72494  3.29354  2.67741  2.69355  4.24690  2.90347  2.73739  3.18146  2.89801  2.37887  2.77519  2.98518  4.58477  3.61503
          0.03041  3.90403  4.62637  0.61958  0.77255  0.65693  0.73072
     58   2.76326  4.18551  4.26590  3.69948  2.20062  3.87797  4.01463  2.08039  3.56394  1.91926  3.07141  3.85600  4.21183  3.73905  3.70833  3.18117  2.99345  2.01742  3.39286  3.10913     71 - -
          2.68618  4.42225  2.77519  2.73123  3.46354  2.40513  3.72494  3.29354  2.67741  2.69355  4.24690  2.90347  2.73739  3.18146  2.89801  2.37887  2.77519  2.98518  4.58477  3.61503
          0.03041  3.90403  4.62637  0.61958  0.77255  0.53186  0.88555
     59   2.25463  4.20618  3.33175  3.01089  4.20851  2.35325  4.10871  3.60351  3.05937  3.29549  4.12788  3.23814  3.69872  3.36494  3.39616  2.02624  1.53282  3.11112  5.55023  4.32119     72 - -
          2.68618  4.42225  2.77519  2.73123  3.46354  2.40513  3.72494  3.29354  2.67741  2.69355  4.24690  2.90347  2.73739  3.18146  2.89801  2.37887  2.77519  2.98518  4.58477  3.61503
          0.02794  3.98743  4.70977  0.61958  0.77255  0.58536  0.81397
     60   2.87827  4.82099  3.39742  2.82435  3.58464  3.60714  3.66190  3.45421  2.24096  3.00304  3.94639  3.23085  4.00803  2.92549  1.44428  2.95110  3.09567  3.20232  4.95633  2.76570     73 - -
          2.68618  4.42225  2.77519  2.73123  3.46354  2.40513  3.72494  3.29354  2.67741  2.69355  4.24690  2.90347  2.73739  3.18146  2.89801  2.37887  2.77519  2.98518  4.58477  3.61503
          0.02794  3.98743  4.70977  0.61958  0.77255  0.58536  0.81397
     61   1.97312  4.26657  3.30323  2.89332  4.14011  3.04789  3.99596  3.53334  2.91002  3.20741  4.03564  3.18660  2.39805  3.22516  3.28261  1.88630  2.25096  3.08062  5.47081  4.22342     74 - -
          2.68618  4.42225  2.77519  2.73123  3.46354  2.40513  3.72494  3.29354  2.67741  2.69355  4.24690  2.90347  2.73739  3.18146  2.89801  2.37887  2.77519  2.98518  4.58477  3.61503
          0.02794  3.98743  4.70977  0.61958  0.77255  0.58536  0.81397
     62   2.27096  5.03930  1.27672  2.27127  4.53515  3.19827  3.84042  3.92214  2.83866  3.58235  4.46674  2.81554  3.83078  3.02656  3.37251  2.75438  3.10860  3.53074  5.79726  4.37760     75 - -
          2.68618  4.42225  2.77519  2.73123  3.46354  2.40513  3.72494  3.29354  2.67741  2.69355  4.24690  2.90347  2.73739  3.18146  2.89801  2.37887  2.77519  2.98518  4.58477  3.61503
          0.02794  3.98743  4.70977  0.61958  0.77255  0.42817  1.05470
     63   2.64179  4.20008  3.82469  3.24819  3.27660  3.70311  3.98684  2.30471  3.14798  1.93024  2.70366  3.56571  4.06776  3.42540  2.89498  2.97535  2.55003  2.11874  4.82034  3.62095     76 - -
          2.68618  4.42225  2.77519  2.73123  3.46354  2.40513  3.72494  3.29354  2.67741  2.69355  4.24690  2.90347  2.73739  3.18146  2.89801  2.37887  2.77519  2.98518  4.58477  3.61503
          0.02532  4.08476  4.80711  0.61958  0.77255  0.48576  0.95510
     64   3.20641  4.49880  4.92568  4.40323  3.45612  4.58129  5.05620  1.10029  4.27927  1.70239  3.25320  4.63252  4.83045  4.49553  4.44950  3.95626  3.45525  1.58789  5.47653  4.31392     77 - -
          2.68618  4.42225  2.77519  2.73123  3.46354  2.40513  3.72494  3.29354  2.67741  2.69355  4.24690  2.90347  2.73739  3.18146  2.89801  2.37887  2.77519  2.98518  4.58477  3.61503
          0.02532  4.08476  4.80711  0.61958  0.77255  0.48576  0.95510
     65   3.40156  4.80382  4.52958  4.17549  3.22996  4.24944  4.76512  2.45070  3.94127  0.65183  3.19566  4.43038  4.65154  4.25827  4.08050  3.85292  3.68795  2.54220  5.18089  3.95152     78 - -
          2.68618  4.42225  2.77519  2.73123  3.46354  2.40513  3.72494  3.29354  2.67741  2.69355  4.24690  2.90347  2.73739  3.18146  2.89801  2.37887  2.77519  2.98518  4.58477  3.61503
          0.02532  4.08476  4.80711  0.61958  0.77255  0.48576  0.95510
     66   2.48687  2.92385  3.27473  2.78267  3.90473  3.29615  3.85272  3.29806  2.70672  2.97126  3.83004  3.17604  3.83072  2.28100  3.07838  1.82187  2.81531  2.96935  5.25824  3.98779     79 - -
          2.68618  4.42225  2.77519  2.73123  3.46354  2.40513  3.72494  3.29354  2.67741  2.69355  4.24690  2.90347  2.73739  3.18146  2.89801  2.37887  2.77519  2.98518  4.58477  3.61503
          0.02532  4.08476  4.80711  0.61958  0.77255  0.48576  0.95510
     67   1.98451  4.31259  3.30549  2.93894  4.32372  2.45580  4.08263  3.75593  3.00437  3.39945  4.20730  3.22148  2.62119  3.30223  3.38518  1.51289  2.75831  3.23600  5.62915  4.37829     80 - -
          2.68618  4.42225  2.77519  2.73123  3.46354  2.40513  3.72494  3.29354  2.67741  2.69355  4.24690  2.90347  2.73739  3.18146  2.89801  2.37887  2.77519  2.98518  4.58477  3.61503
          0.02532  4.08476  4.80711  0.61958  0.77255  0.48576  0.95510
     68   2.62202  4.80223  2.94065  2.23952  4.06161  3.41220  3.64870  3.47048  2.43148  2.71133  3.90019  2.95928  3.82691  2.45877  2.87048  2.12351  2.57419  3.14915  5.32144  3.99350     81 - -
          2.68618  4.42225  2.77519  2.73123  3.46354  2.40513  3.72494  3.29354  2.67741  2.69355  4.24690  2.90347  2.73739  3.18146  2.89801  2.37887  2.77519  2.98518  4.58477  3.61503
          0.02532  4.08476  4.80711  0.61958  0.77255  0.48576  0.95510
     69   2.81216  5.30946  1.62196  1.96868  4.60852  3.30851  3.70209  4.09261  2.58205  3.59976  4.40118  2.77465  3.83872  2.45909  3.11354  2.74124  2.59376  3.68083  5.76529  4.32031     82 - -
          2.68618  4.42225  2.77519  2.73123  3.46354  2.40513  3.72494  3.29354  2.67741  2.69355  4.24690  2.90347  2.73739  3.18146  2.89801  2.37887  2.77519  2.98518  4.58477  3.61503
          0.02532  4.08476  4.80711  0.61958  0.77255  0.48576  0.95510
     70   3.71265  5.00729  4.43136  4.19358  2.91634  3.98129  4.18676  3.75097  3.91423  3.10688  4.37401  4.30119  4.51773  4.29070  4.00344  3.91413  4.02495  3.64698  0.54776  2.90817     83 - -
          2.68618  4.42225  2.77519  2.73123  3.46354  2.40513  3.72494  3.29354  2.67741  2.69355  4.24690  2.90347  2.73739  3.18146  2.89801  2.37887  2.77519  2.98518  4.58477  3.61503
          0.02532  4.08476  4.80711  0.61958  0.77255  0.48576  0.95510
     71   2.57477  4.67427  2.91744  2.54119  4.11311  2.73526  3.77791  3.54548  2.61575  2.69055  4.00937  1.84378  3.82425  2.96242  3.04248  2.39181  2.88163  3.18783  5.40704  4.08195     84 - -
          2.68618  4.42225  2.77519  2.73123  3.46354  2.40513  3.72494  3.29354  2.67741  2.69355  4.24690  2.90347  2.73739  3.18146  2.89801  2.37887  2.77519  2.98518  4.58477  3.61503
          0.02532  4.08476  4.80711  0.61958  0.77255  0.48576  0.95510
     72   2.59660  4.76772  3.01372  2.51611  4.19217  3.35922  3.69273  3.61142  2.41774  3.19775  4.01128  2.62554  3.82320  2.84504  2.22853  2.08224  2.38127  3.24776  5.40785  4.09180     85 - -
          2.68618  4.42225  2.77519  2.73123  3.46354  2.40513  3.72494  3.29354  2.67741  2.69355  4.24690  2.90347  2.73739  3.18146  2.89801  2.37887  2.77519  2.98518  4.58477  3.61503
          0.02532  4.08476  4.80711  0.61958  0.77255  0.48576  0.95510
     73   2.63842  4.51418  3.31189  2.72913  3.66323  3.53755  3.72472  3.04448  2.30377  2.33491  3.60153  3.17602  3.91592  2.96751  2.28615  2.78012  2.86330  2.51168  5.03792  3.12583     86 - -
          2.68618  4.42225  2.77519  2.73123  3.46354  2.40513  3.72494  3.29354  2.67741  2.69355  4.24690  2.90347  2.73739  3.18146  2.89801  2.37887  2.77519  2.98518  4.58477  3.61503
          0.02532  4.08476  4.80711  0.61958  0.77255  0.48576  0.95510
     74   3.13101  4.44293  4.85933  4.37141  3.63202  4.48342  5.09049  1.44568  4.25912  2.13780  3.43679  4.58145  4.80414  4.52988  4.45716  3.87892  3.40140  0.99544  5.60317  4.38990     87 - -
          2.68618  4.42225  2.77519  2.73123  3.46354  2.40513  3.72494  3.29354  2.67741  2.69355  4.24690  2.90347  2.73739  3.18146  2.89801  2.37887  2.77519  2.98518  4.58477  3.61503
          0.02532  4.08476  4.80711  0.61958  0.77255  0.48576  0.95510
     75   3.14389  4.44393  4.89904  4.40852  3.63238  4.51843  5.11991  1.31435  4.29998  2.12919  3.43084  4.61594  4.82609  4.56307  4.49283  3.91348  3.41110  1.07794  5.61317  4.40554     88 - -
          2.68618  4.42225  2.77519  2.73123  3.46354  2.40513  3.72494  3.29354  2.67741  2.69355  4.24690  2.90347  2.73739  3.18146  2.89801  2.37887  2.77519  2.98518  4.58477  3.61503
          0.10327  4.08476  2.50975  0.61958  0.77255  0.48576  0.95510
     76   2.10975  3.10891  3.68487  3.17153  2.82231  2.11891  3.99733  2.84036  3.10713  2.60479  3.51231  3.41303  3.85701  3.38508  3.39966  2.65311  2.74792  2.57419  4.98486  3.75993     89 - -
          2.68618  4.42225  2.77519  2.73123  3.46354  2.40513  3.72494  3.29354  2.67741  2.69355  4.24690  2.90347  2.73739  3.18146  2.89801  2.37887  2.77519  2.98518  4.58477  3.61503
          0.02734  4.00884  4.73118  0.61958  0.77255  0.43917  1.03443
     77   2.80567  5.09788  3.08464  2.24852  4.46292  3.51816  3.60897  3.86534  1.70463  3.35876  4.16819  3.01417  3.90577  2.73241  1.94966  2.79124  2.61039  3.50511  5.47810  4.19054     90 - -
          2.68618  4.42225  2.77519  2.73123  3.46354  2.40513  3.72494  3.29354  2.67741  2.69355  4.24690  2.90347  2.73739  3.18146  2.89801  2.37887  2.77519  2.98518  4.58477  3.61503
          0.02532  4.08476  4.80711  0.61958  0.77255  0.48576  0.95510
     78   3.21033  4.53221  4.86425  4.29713  3.19417  4.49742  4.84266  1.83887  4.17831  1.14061  2.48488  4.52838  4.71069  4.29776  4.30233  3.83699  3.43673  1.78329  5.20889  4.13162     91 - -
          2.68618  4.42225  2.77519  2.73123  3.46354  2.40513  3.72494  3.29354  2.67741  2.69355  4.24690  2.90347  2.73739  3.18146  2.89801  2.37887  2.77519  2.98518  4.58477  3.61503
          0.02532  4.08476  4.80711  0.61958  0.77255  0.48576  0.95510
     79   2.28302  4.25093  3.38553  3.07930  4.36322  2.40370  4.19491  3.78461  3.14762  3.45659  4.27273  3.28998  3.73459  3.44282  3.48785  1.23994  2.23249  3.23750  5.68614  4.45828     92 - -
          2.68618  4.42225  2.77519  2.73123  3.46354  2.40513  3.72494  3.29354  2.67741  2.69355  4.24690  2.90347  2.73739  3.18146  2.89801  2.37887  2.77519  2.98518  4.58477  3.61503
          0.02532  4.08476  4.80711  0.61958  0.77255  0.48576  0.95510
     80   2.29824  4.89804  2.06637  2.36797  4.41568  2.59565  3.75792  3.86802  2.62998  3.43549  4.23911  2.88926  2.35707  2.91068  3.12630  2.64395  2.93963  3.44828  5.63407  4.25523     93 - -
          2.68618  4.42225  2.77519  2.73123  3.46354  2.40513  3.72494  3.29354  2.67741  2.69355  4.24690  2.90347  2.73739  3.18146  2.89801  2.37887  2.77519  2.98518  4.58477  3.61503
          0.10269  4.08476  2.51620  0.61958  0.77255  0.48576  0.95510
     81   2.64164  4.64071  3.07157  2.58103  3.55041  3.46465  2.72771  3.24721  2.53736  2.88080  3.75016  2.68015  3.87457  2.91222  2.93819  2.72622  2.53208  2.97186  4.96615  2.59881     94 - -
          2.68618  4.42225  2.77519  2.73123  3.46354  2.40513  3.72494  3.29354  2.67741  2.69355  4.24690  2.90347  2.73739  3.18146  2.89801  2.37887  2.77519  2.98518  4.58477  3.61503
          0.02733  4.00940  4.73175  0.61958  0.77255  0.43947  1.03388
     82   3.22974  4.52823  4.93228  4.39023  3.32540  4.57414  4.98726  1.45702  4.26814  1.25398  3.11682  4.62001  4.79778  4.43074  4.41157  3.93587  3.46810  1.66905  5.36012  4.24385     95 - -
          2.68618  4.42225  2.77519  2.73123  3.46354  2.40513  3.72494  3.29354  2.67741  2.69355  4.24690  2.90347  2.73739  3.18146  2.89801  2.37887  2.77519  2.98518  4.58477  3.61503
          0.02532  4.08476  4.80711  0.61958  0.77255  0.48576  0.95510
     83   2.72834  5.15061  1.86868  2.26467  4.41443  3.34366  3.65604  3.90652  2.28294  3.43358  4.22757  2.22184  3.82155  2.79118  2.98095  2.68665  2.97437  3.51678  5.59528  3.39643     96 - -
          2.68618  4.42225  2.77519  2.73123  3.46354  2.40513  3.72494  3.29354  2.67741  2.69355  4.24690  2.90347  2.73739  3.18146  2.89801  2.37887  2.77519  2.98518  4.58477  3.61503
          0.02532  4.08476  4.80711  0.61958  0.77255  0.48576  0.95510
     84   2.74299  4.31127  3.95297  3.42621  3.40974  3.77646  4.21132  2.31462  3.31334  1.80574  3.33800  3.72621  2.98506  3.61727  3.58048  3.09985  3.01348  1.54548  5.05206  3.83789     97 - -
          2.68618  4.42225  2.77519  2.73123  3.46354  2.40513  3.72494  3.29354  2.67741  2.69355  4.24690  2.90347  2.73739  3.18146  2.89801  2.37887  2.77519  2.98518  4.58477  3.61503
          0.02532  4.08476  4.80711  0.61958  0.77255  0.48576  0.95510
     85   3.23196  5.37659  0.65550  2.49304  4.78548  3.38441  4.13727  4.42503  3.26449  3.99737  4.98517  3.05819  4.05261  3.38029  3.80574  3.17379  3.57679  4.04319  5.91126  4.62981     98 - -
          2.68618  4.42225  2.77519  2.73123  3.46354  2.40513  3.72494  3.29354  2.67741  2.69355  4.24690  2.90347  2.73739  3.18146  2.89801  2.37887  2.77519  2.98518  4.58477  3.61503
          0.02532  4.08476  4.80711  0.61958  0.77255  0.48576  0.95510
     86   2.43249  4.35292  3.40541  3.23649  4.29542  3.07958  4.33767  3.84950  3.32485  3.55505  4.46656  3.42306  3.83702  3.65824  3.60049  0.81064  2.92950  3.33726  5.65173  4.38163     99 - -
          2.68618  4.42225  2.77519  2.73123  3.46354  2.40513  3.72494  3.29354  2.67741  2.69355  4.24690  2.90347  2.73739  3.18146  2.89801  2.37887  2.77519  2.98518  4.58477  3.61503
          0.02532  4.08476  4.80711  0.61958  0.77255  0.48576  0.95510
     87   2.39341  4.97048  2.79041  2.15526  4.29793  3.38498  3.66025  3.72134  2.07043  3.28542  4.09584  2.91523  2.33218  2.80204  2.82758  2.69021  2.93635  3.36238  5.48249  4.13407    100 - -
          2.68618  4.42225  2.77519  2.73123  3.46354  2.40513  3.72494  3.29354  2.67741  2.69355  4.24690  2.90347  2.73739  3.18146  2.89801  2.37887  2.77519  2.98518  4.58477  3.61503
          0.02532  4.08476  4.80711  0.61958  0.77255  0.48576  0.95510
     88   2.59076  4.63516  2.69964  2.53335  3.86332  3.43006  3.69416  2.59729  2.55143  2.90200  3.75096  2.49601  3.84395  2.88652  2.99225  2.36846  2.83379  2.63688  5.19971  3.89607    101 - -
          2.68618  4.42225  2.77519  2.73123  3.46354  2.40513  3.72494  3.29354  2.67741  2.69355  4.24690  2.90347  2.73739  3.18146  2.89801  2.37887  2.77519  2.98518  4.58477  3.61503
          0.02532  4.08476  4.80711  0.61958  0.77255  0.48576  0.95510
     89   2.68297  5.11316  2.17231  2.07532  4.41350  3.34803  2.64896  3.88053  2.43359  3.40258  4.18282  2.82709  3.24678  2.75461  2.93327  2.64690  2.58333  3.48363  5.57339  4.16882    102 - -
          2.68618  4.42225  2.77519  2.73123  3.46354  2.40513  3.72494  3.29354  2.67741  2.69355  4.24690  2.90347  2.73739  3.18146  2.89801  2.37887  2.77519  2.98518  4.58477  3.61503
          0.02532  4.08476  4.80711  0.61958  0.77255  0.48576  0.95510
     90   2.59835  4.53135  3.19854  2.64351  3.71072  3.48570  2.77216  2.66114  2.34696  2.76551  3.63135  3.11212  3.87694  2.93824  2.96366  2.35638  2.83141  2.54744  5.07881  3.80218    103 - -
          2.68618  4.42225  2.77519  2.73123  3.46354  2.40513  3.72494  3.29354  2.67741  2.69355  4.24690  2.90347  2.73739  3.18146  2.89801  2.37887  2.77519  2.98518  4.58477  3.61503
          0.02532  4.08476  4.80711  0.61958  0.77255  0.48576  0.95510
     91   2.50200  4.33849  4.51014  3.96328  3.46987  4.20101  4.63330  1.73375  3.85944  1.75436  3.32331  4.20491  4.52973  4.10486  4.06935  3.53267  3.20505  1.34261  5.25907  4.07368    104 - -
          2.68618  4.42225  2.77519  2.73123  3.46354  2.40513  3.72494  3.29354  2.67741  2.69355  4.24690  2.90347  2.73739  3.18146  2.89801  2.37887  2.77519  2.98518  4.58477  3.61503
          0.02532  4.08476  4.80711  0.61958  0.77255  0.48576  0.95510
     92   2.54938  5.08296  3.13986  2.56734  4.45223  3.54037  3.61862  3.84630  1.95105  3.34353  4.16416  3.04735  3.92719  1.91366  1.95014  2.82579  3.03676  3.49733  5.46391  4.19407    105 - -
          2.68618  4.42225  2.77519  2.73123  3.46354  2.40513  3.72494  3.29354  2.67741  2.69355  4.24690  2.90347  2.73739  3.18146  2.89801  2.37887  2.77519  2.98518  4.58477  3.61503
          0.02532  4.08476  4.80711  0.61958  0.77255  0.48576  0.95510
     93   2.73010  5.15593  2.48423  2.14110  4.49941  3.41250  3.60690  3.95099  1.79305  3.43551  4.21497  2.88695  3.83661  2.72277  2.17288  2.69181  2.95631  3.54951  5.56281  4.19789    106 - -
          2.68618  4.42225  2.77519  2.73123  3.46354  2.40513  3.72494  3.29354  2.67741  2.69355  4.24690  2.90347  2.73739  3.18146  2.89801  2.37887  2.77519  2.98518  4.58477  3.61503
          0.02532  4.08476  4.80711  0.61958  0.77255  0.48576  0.95510
     94   2.79186  5.12847  3.05836  2.49158  4.49420  3.50685  2.97683  3.91266  1.93139  3.38911  4.18722  2.45272  3.89174  2.41934  1.96121  2.76848  2.99818  3.53795  5.49518  4.19361    107 - -
          2.68618  4.42225  2.77519  2.73123  3.46354  2.40513  3.72494  3.29354  2.67741  2.69355  4.24690  2.90347  2.73739  3.18146  2.89801  2.37887  2.77519  2.98518  4.58477  3.61503
          0.02532  4.08476  4.80711  0.61958  0.77255  0.48576  0.95510
     95   2.14589  4.88921  2.45206  2.37625  4.23038  3.33836  2.91092  3.67668  2.50397  3.25526  4.06241  2.90267  3.81019  2.82816  2.98054  2.04289  2.89403  3.31057  5.46582  4.10175    108 - -
          2.68618  4.42225  2.77519  2.73123  3.46354  2.40513  3.72494  3.29354  2.67741  2.69355  4.24690  2.90347  2.73739  3.18146  2.89801  2.37887  2.77519  2.98518  4.58477  3.61503
          0.02532  4.08476  4.80711  0.61958  0.77255  0.48576  0.95510
     96   2.42295  5.12820  2.67851  1.64124  4.46637  3.38727  3.67085  3.88958  1.92684  3.42676  4.23934  2.88771  3.86137  2.80767  2.79536  2.74544  3.01834  3.51530  5.59298  4.23043    109 - -
          2.68618  4.42225  2.77519  2.73123  3.46354  2.40513  3.72494  3.29354  2.67741  2.69355  4.24690  2.90347  2.73739  3.18146  2.89801  2.37887  2.77519  2.98518  4.58477  3.61503
          0.02532  4.08476  4.80711  0.61958  0.77255  0.48576  0.95510
     97   2.40332  5.16734  2.24529  1.67190  4.47986  3.34090  3.64930  3.94718  2.45566  3.46289  4.24800  2.81867  3.81594  2.77676  2.58780  2.67636  2.96756  3.54441  5.62744  4.21675    110 - -
          2.68618  4.42225  2.77519  2.73123  3.46354  2.40513  3.72494  3.29354  2.67741  2.69355  4.24690  2.90347  2.73739  3.18146  2.89801  2.37887  2.77519  2.98518  4.58477  3.61503
          0.02532  4.08476  4.80711  0.61958  0.77255  0.48576  0.95510
     98   2.55457  4.26677  3.61615  3.08255  3.52371  3.49609  3.97222  2.67873  3.00477  2.03141  3.47900  3.41875  3.96623  3.31943  3.32465  2.38165  2.11620  2.20223  5.01086  3.78417    111 - -
          2.68618  4.42225  2.77519  2.73123  3.46354  2.40513  3.72494  3.29354  2.67741  2.69355  4.24690  2.90347  2.73739  3.18146  2.89801  2.37887  2.77519  2.98518  4.58477  3.61503
          0.02532  4.08476  4.80711  0.61958  0.77255  0.48576  0.95510
     99   3.26885  4.59417  4.86400  4.31217  1.84538  4.48226  4.60302  1.97231  4.17750  1.16893  2.94567  4.48805  4.69269  4.25323  4.26920  3.82225  3.48972  2.33016  4.87925  3.58285    112 - -
          2.68618  4.42225  2.77519  2.73123  3.46354  2.40513  3.72494  3.29354  2.67741  2.69355  4.24690  2.90347  2.73739  3.18146  2.89801  2.37887  2.77519  2.98518  4.58477  3.61503
          0.02532  4.08476  4.80711  0.61958  0.77255  0.48576  0.95510
    100   2.65449  4.68493  3.17650  2.59720  3.89757  3.49969  3.66800  3.28074  2.23344  2.40472  3.14278  2.63412  3.88163  2.85379  2.26912  2.73447  2.87737  3.00178  5.18841  3.90896    113 - -
          2.68618  4.42225  2.77519  2.73123  3.46354  2.40513  3.72494  3.29354  2.67741  2.69355  4.24690  2.90347  2.73739  3.18146  2.89801  2.37887  2.77519  2.98518  4.58477  3.61503
          0.02532  4.08476  4.80711  0.61958  0.77255  0.48576  0.95510
    101   2.84056  5.15645  2.88437  2.12492  4.50294  3.47815  3.64157  3.92651  2.19974  3.41844  4.23780  2.97017  3.90853  1.69708  2.24263  2.81291  3.05772  3.56296  5.54085  4.23025    114 - -
          2.68618  4.42225  2.77519  2.73123  3.46354  2.40513  3.72494  3.29354  2.67741  2.69355  4.24690  2.90347  2.73739  3.18146  2.89801  2.37887  2.77519  2.98518  4.58477  3.61503
          0.02532  4.08476  4.80711  0.61958  0.77255  0.48576  0.95510
    102   2.99640  5.52941  1.92014  1.09399  4.82466  3.27879  3.82103  4.33710  2.82373  3.85023  4.70902  2.75257  3.89764  2.98954  3.40183  2.88619  3.28521  3.91891  5.99527  4.51041    115 - -
          2.68618  4.42225  2.77519  2.73123  3.46354  2.40513  3.72494  3.29354  2.67741  2.69355  4.24690  2.90347  2.73739  3.18146  2.89801  2.37887  2.77519  2.98518  4.58477  3.61503
          0.02532  4.08476  4.80711  0.61958  0.77255  0.48576  0.95510
    103   3.18809  4.54136  4.74999  4.18894  3.19554  4.43152  4.77751  2.09810  4.05298  1.12267  2.50700  4.44031  4.66959  4.21555  4.20442  3.77042  3.41970  1.67534  5.19518  4.09704    116 - -
          2.68618  4.42225  2.77519  2.73123  3.46354  2.40513  3.72494  3.29354  2.67741  2.69355  4.24690  2.90347  2.73739  3.18146  2.89801  2.37887  2.77519  2.98518  4.58477  3.61503
          0.02532  4.08476  4.80711  0.61958  0.77255  0.48576  0.95510
    104   1.47541  4.21456  3.50253  3.12979  4.28908  2.38541  4.18990  3.69971  3.15751  3.37642  4.19276  3.31615  3.72733  3.44342  3.49872  1.78061  2.33769  3.17419  5.62593  4.40810    117 - -
          2.68618  4.42225  2.77519  2.73123  3.46354  2.40513  3.72494  3.29354  2.67741  2.69355  4.24690  2.90347  2.73739  3.18146  2.89801  2.37887  2.77519  2.98518  4.58477  3.61503
          0.02532  4.08476  4.80711  0.61958  0.77255  0.48576  0.95510
    105   3.35902  4.64498  4.66367  4.25553  1.57028  4.27340  3.57930  3.10333  4.08963  1.95470  3.70777  4.06347  4.58512  4.08422  4.11713  3.60798  3.57868  2.98775  2.72819  1.50002    118 - -
          2.68618  4.42225  2.77519  2.73123  3.46354  2.40513  3.72494  3.29354  2.67741  2.69355  4.24690  2.90347  2.73739  3.18146  2.89801  2.37887  2.77519  2.98518  4.58477  3.61503
          0.02532  4.08476  4.80711  0.61958  0.77255  0.48576  0.95510
    106   1.04141  2.59896  4.04629  3.67852  4.03565  3.06399  4.44767  3.12892  3.56879  3.06216  4.00337  3.61089  3.81380  3.83718  3.77482  2.52204  2.76824  2.76474  5.50661  4.33048    119 - -
          2.68618  4.42225  2.77519  2.73123  3.46354  2.40513  3.72494  3.29354  2.67741  2.69355  4.24690  2.90347  2.73739  3.18146  2.89801  2.37887  2.77519  2.98518  4.58477  3.61503
          0.02532  4.08476  4.80711  0.61958  0.77255  0.48576  0.95510
    107   2.62887  4.83076  2.95260  2.06894  4.12279  3.40844  3.64760  3.53087  2.39769  3.12879  3.94660  2.96138  3.82820  2.79759  2.45985  2.10725  2.87011  2.78073  5.35655  4.02761    120 - -
          2.68618  4.42225  2.77519  2.73123  3.46354  2.40513  3.72494  3.29354  2.67741  2.69355  4.24690  2.90347  2.73739  3.18146  2.89801  2.37887  2.77519  2.98518  4.58477  3.61503
          0.02532  4.08476  4.80711  0.61958  0.77255  0.48576  0.95510
    108   2.75392  4.73093  3.10287  2.67630  3.31626  2.74075  1.90549  3.38459  2.63199  2.98370  3.88442  3.13544  3.95743  3.02083  3.00943  2.82888  3.00252  3.10907  4.80360  2.73401    121 - -
          2.68618  4.42225  2.77519  2.73123  3.46354  2.40513  3.72494  3.29354  2.67741  2.69355  4.24690  2.90347  2.73739  3.18146  2.89801  2.37887  2.77519  2.98518  4.58477  3.61503
          0.02532  4.08476  4.80711  0.61958  0.77255  0.48576  0.95510
    109   3.40156  4.80382  4.52958  4.17549  3.22996  4.24944  4.76512  2.45070  3.94127  0.65183  3.19566  4.43038  4.65154  4.25827  4.08050  3.85292  3.68795  2.54220  5.18089  3.95152    122 - -
          2.68618  4.42225  2.77519  2.73123  3.46354  2.40513  3.72494  3.29354  2.67741  2.69355  4.24690  2.90347  2.73739  3.18146  2.89801  2.37887  2.77519  2.98518  4.58477  3.61503
          0.02532  4.08476  4.80711  0.61958  0.77255  0.48576  0.95510
    110   2.60542  4.72391  2.90489  2.50875  4.10901  2.02316  3.74073  3.52517  2.55382  3.14693  3.98113  2.58635  3.83273  2.53478  2.97792  2.66425  2.88985  2.72106  5.38871  4.06783    123 - -
          2.68618  4.42225  2.77519  2.73123  3.46354  2.40513  3.72494  3.29354  2.67741  2.69355  4.24690  2.90347  2.73739  3.18146  2.89801  2.37887  2.77519  2.98518  4.58477  3.61503
          0.02532  4.08476  4.80711  0.61958  0.77255  0.48576  0.95510
    111   2.63011  4.40369  3.38105  2.85016  3.53063  3.55745  3.81956  2.83321  2.74686  1.98227  3.49375  2.82246  3.95538  2.73145  3.09187  2.82609  2.86877  2.14649  4.98006  3.72604    124 - -
          2.68618  4.42225  2.77519  2.73123  3.46354  2.40513  3.72494  3.29354  2.67741  2.69355  4.24690  2.90347  2.73739  3.18146  2.89801  2.37887  2.77519  2.98518  4.58477  3.61503
          0.02532  4.08476  4.80711  0.61958  0.77255  0.48576  0.95510
    112   2.49591  4.44557  3.19711  2.74065  3.88501  3.30433  3.84868  3.24834  2.74642  2.94534  3.80500  2.68131  2.48462  3.08075  3.14104  2.31557  2.81700  2.11555  5.25015  3.97821    125 - -
          2.68618  4.42225  2.77519  2.73123  3.46354  2.40513  3.72494  3.29354  2.67741  2.69355  4.24690  2.90347  2.73739  3.18146  2.89801  2.37887  2.77519  2.98518  4.58477  3.61503
          0.02532  4.08476  4.80711  0.61958  0.77255  0.48576  0.95510
    113   1.52413  4.20747  3.58454  3.19675  4.07588  1.88204  4.19305  3.31337  3.18948  3.12852  4.00792  3.38014  3.78419  3.48396  3.50632  2.50982  2.76089  2.35869  5.47970  4.26372    126 - -
          2.68618  4.42225  2.77519  2.73123  3.46354  2.40513  3.72494  3.29354  2.67741  2.69355  4.24690  2.90347  2.73739  3.18146  2.89801  2.37887  2.77519  2.98518  4.58477  3.61503
          0.02532  4.08476  4.80711  0.61958  0.77255  0.48576  0.95510
    114   2.63917  4.19083  3.82569  3.26576  3.25788  3.69671  3.97930  1.90894  3.16854  2.32885  3.29448  2.98884  4.07292  3.44756  3.43171  2.97796  2.87632  1.90300  4.78821  2.98599    127 - -
          2.68618  4.42225  2.77519  2.73123  3.46354  2.40513  3.72494  3.29354  2.67741  2.69355  4.24690  2.90347  2.73739  3.18146  2.89801  2.37887  2.77519  2.98518  4.58477  3.61503
          0.02532  4.08476  4.80711  0.61958  0.77255  0.48576  0.95510
    115   2.64396  4.33602  3.55972  2.99087  3.43835  3.62228  3.87842  2.69780  2.51845  2.01349  2.48520  3.38014  4.00173  3.20927  3.15929  2.88655  2.41793  2.51233  4.93037  3.70888    128 - -
          2.68618  4.42225  2.77519  2.73123  3.46354  2.40513  3.72494  3.29354  2.67741  2.69355  4.24690  2.90347  2.73739  3.18146  2.89801  2.37887  2.77519  2.98518  4.58477  3.61503
          0.02532  4.08476  4.80711  0.61958  0.77255  0.48576  0.95510
    116   2.87146  4.27145  4.45432  3.87780  2.01878  4.01084  4.18706  2.19151  3.73738  1.61861  2.57523  4.02183  4.32381  3.88217  3.85261  3.31715  3.09763  2.36450  4.63341  2.76512    129 - -
          2.68618  4.42225  2.77519  2.73123  3.46354  2.40513  3.72494  3.29354  2.67741  2.69355  4.24690  2.90347  2.73739  3.18146  2.89801  2.37887  2.77519  2.98518  4.58477  3.61503
          0.02532  4.08476  4.80711  0.61958  0.77255  0.48576  0.95510
    117   2.61680  4.74268  3.07711  2.52244  4.02801  3.43265  3.65839  3.42367  2.10447  3.03914  3.86814  3.01510  3.84131  2.82125  2.50737  2.15593  2.56552  2.73655  5.28471  3.98058    130 - -
          2.68618  4.42225  2.77519  2.73123  3.46354  2.40513  3.72494  3.29354  2.67741  2.69355  4.24690  2.90347  2.73739  3.18146  2.89801  2.37887  2.77519  2.98518  4.58477  3.61503
          0.02532  4.08476  4.80711  0.61958  0.77255  0.48576  0.95510
    118   2.81456  4.64662  3.49774  2.89769  3.78470  3.64733  3.76412  3.12266  2.10242  1.63690  3.69885  3.29865  4.02655  2.99447  2.28329  2.95829  3.02762  2.91402  5.12710  3.89958    131 - -
          2.68618  4.42225  2.77519  2.73123  3.46354  2.40513  3.72494  3.29354  2.67741  2.69355  4.24690  2.90347  2.73739  3.18146  2.89801  2.37887  2.77519  2.98518  4.58477  3.61503
          0.02532  4.08476  4.80711  0.61958  0.77255  0.48576  0.95510
    119   2.61277  4.62411  3.12467  2.57907  3.82747  3.46747  3.00051  3.21835  2.32879  2.35654  3.72101  3.06266  3.20789  2.88323  2.89171  2.70387  2.37632  2.94094  5.15696  3.86837    132 - -
          2.68618  4.42225  2.77519  2.73123  3.46354  2.40513  3.72494  3.29354  2.67741  2.69355  4.24690  2.90347  2.73739  3.18146  2.89801  2.37887  2.77519  2.98518  4.58477  3.61503
          0.02532  4.08476  4.80711  0.61958  0.77255  0.48576  0.95510
    120   2.65117  4.83269  3.04471  2.49370  4.12008  3.04886  3.63705  3.52818  2.00771  2.73399  3.93532  2.99417  3.84636  2.78669  2.44754  2.17056  2.88282  3.20134  5.33274  4.02198    133 - -
          2.68618  4.42225  2.77519  2.73123  3.46354  2.40513  3.72494  3.29354  2.67741  2.69355  4.24690  2.90347  2.73739  3.18146  2.89801  2.37887  2.77519  2.98518  4.58477  3.61503
          0.21457  4.08476  1.73567  0.61958  0.77255  0.48576  0.95510
    121   2.63831  4.93586  2.10015  2.23687  4.42342  2.29526  3.71064  3.89379  2.62767  3.45259  4.26999  2.43327  3.75462  2.87278  3.14234  2.25862  2.94872  3.47379  5.64689  4.24460    134 - -
          2.68620  4.42227  2.77521  2.73125  3.46356  2.40514  3.72496  3.29306  2.67742  2.69357  4.24691  2.90348  2.73741  3.18148  2.89802  2.37888  2.77521  2.98520  4.58479  3.61505
          0.17786  1.87657  4.62305  0.33225  1.26340  0.39066  1.12890
    122   2.64738  4.97484  2.91673  2.24134  4.28456  2.94693  3.60227  3.71986  2.16514  3.25982  4.04901  2.91562  3.18399  2.72707  2.20647  2.64223  2.59023  3.35117  5.43752  4.08691    136 - -
          2.68618  4.42225  2.77519  2.73123  3.46354  2.40513  3.72494  3.29354  2.67741  2.69355  4.24690  2.90347  2.73739  3.18146  2.89801  2.37887  2.77519  2.98518  4.58477  3.61503
          0.02532  4.08476  4.80711  0.61958  0.77255  0.48576  0.95510
    123   2.63077  3.64856  2.89883  2.07705  4.21228  3.40556  3.06755  3.64710  2.12530  3.20664  4.00174  2.44586  3.80891  2.73834  2.79504  2.63286  2.86156  3.29121  5.40396  4.05055    137 - -
          2.68618  4.42225  2.77519  2.73123  3.46354  2.40513  3.72494  3.29354  2.67741  2.69355  4.24690  2.90347  2.73739  3.18146  2.89801  2.37887  2.77519  2.98518  4.58477  3.61503
          0.02532  4.08476  4.80711  0.61958  0.77255  0.48576  0.95510
    124   2.52016  3.37214  3.30475  2.77168  3.70914  3.39279  3.80952  3.07167  2.72684  2.77477  3.01296  2.09641  3.86070  3.06400  3.11208  2.32225  2.80501  2.79475  5.10308  3.83995    138 - -
          2.68618  4.42225  2.77519  2.73123  3.46354  2.40513  3.72494  3.29354  2.67741  2.69355  4.24690  2.90347  2.73739  3.18146  2.89801  2.37887  2.77519  2.98518  4.58477  3.61503
          0.02532  4.08476  4.80711  0.61958  0.77255  0.48576  0.95510
    125   2.05704  4.75751  2.95577  2.25158  4.02396  3.40066  3.65708  3.42962  2.46727  3.04760  3.33925  2.57462  3.18518  2.81868  2.91860  2.64270  2.84134  3.11007  5.30178  3.97535    139 - -
          2.68618  4.42225  2.77519  2.73123  3.46354  2.40513  3.72494  3.29354  2.67741  2.69355  4.24690  2.90347  2.73739  3.18146  2.89801  2.37887  2.77519  2.98518  4.58477  3.61503
          0.02532  4.08476  4.80711  0.61958  0.77255  0.48576  0.95510
    126   2.85982  5.11306  2.57068  2.39676  4.41089  3.34351  3.79012  3.99657  2.56199  3.53596  4.40343  1.36140  3.91039  2.43422  2.95474  2.84080  3.15060  3.61815  5.62879  4.23090    140 - -
          2.68618  4.42225  2.77519  2.73123  3.46354  2.40513  3.72494  3.29354  2.67741  2.69355  4.24690  2.90347  2.73739  3.18146  2.89801  2.37887  2.77519  2.98518  4.58477  3.61503
          0.02532  4.08476  4.80711  0.61958  0.77255  0.48576  0.95510
    127   3.39994  4.73874  4.81924  4.31986  2.37917  4.53689  4.60171  2.32705  4.17070  0.81748  2.95933  4.52072  4.75560  4.27397  4.28232  3.91634  3.62929  2.47133  4.84679  3.48307    141 - -
          2.68618  4.42225  2.77519  2.73123  3.46354  2.40513  3.72494  3.29354  2.67741  2.69355  4.24690  2.90347  2.73739  3.18146  2.89801  2.37887  2.77519  2.98518  4.58477  3.61503
          0.02532  4.08476  4.80711  0.61958  0.77255  0.48576  0.95510
    128   1.10736  4.18481  3.50429  3.22927  4.36449  2.32296  4.29654  3.76869  3.30611  3.46856  4.29005  3.35799  3.72587  3.57581  3.61312  2.09899  2.74016  3.20786  5.71101  4.50863    142 - -
          2.68618  4.42225  2.77519  2.73123  3.46354  2.40513  3.72494  3.29354  2.67741  2.69355  4.24690  2.90347  2.73739  3.18146  2.89801  2.37887  2.77519  2.98518  4.58477  3.61503
          0.02532  4.08476  4.80711  0.61958  0.77255  0.48576  0.95510
    129   2.80167  4.83442  3.34788  2.83898  4.35421  3.46703  3.77745  3.79785  2.22030  3.34965  4.22476  3.22448  3.96909  2.94998  1.23610  2.38741  3.08884  3.44093  5.45418  4.21493    143 - -
          2.68618  4.42225  2.77519  2.73123  3.46354  2.40513  3.72494  3.29354  2.67741  2.69355  4.24690  2.90347  2.73739  3.18146  2.89801  2.37887  2.77519  2.98518  4.58477  3.61503
          0.02532  4.08476  4.80711  0.61958  0.77255  0.48576  0.95510
    130   2.99191  4.39127  4.48837  3.94836  3.38961  4.20097  4.61542  1.37618  3.80816  1.60302  3.24125  4.19897  4.52767  4.06866  4.01094  3.53874  2.67909  1.88631  5.22364  4.04920    144 - -
          2.68618  4.42225  2.77519  2.73123  3.46354  2.40513  3.72494  3.29354  2.67741  2.69355  4.24690  2.90347  2.73739  3.18146  2.89801  2.37887  2.77519  2.98518  4.58477  3.61503
          0.02532  4.08476  4.80711  0.61958  0.77255  0.48576  0.95510
    131   3.12838  4.43705  4.85095  4.29826  3.36045  4.46433  4.87227  1.57298  4.18758  1.61297  2.71374  4.50862  4.71361  4.35793  4.33298  3.81059  3.36548  1.35492  5.30615  4.17599    145 - -
          2.68618  4.42225  2.77519  2.73123  3.46354  2.40513  3.72494  3.29354  2.67741  2.69355  4.24690  2.90347  2.73739  3.18146  2.89801  2.37887  2.77519  2.98518  4.58477  3.61503
          0.02532  4.08476  4.80711  0.61958  0.77255  0.48576  0.95510
    132   2.57650  3.66669  3.22420  2.66861  3.21402  3.02345  3.72609  3.02917  2.63650  2.46489  3.57978  2.50580  3.87499  2.59041  3.04215  2.71549  2.81257  2.77400  5.03472  3.76140    146 - -
          2.68618  4.42225  2.77519  2.73123  3.46354  2.40513  3.72494  3.29354  2.67741  2.69355  4.24690  2.90347  2.73739  3.18146  2.89801  2.37887  2.77519  2.98518  4.58477  3.61503
          0.02532  4.08476  4.80711  0.61958  0.77255  0.48576  0.95510
    133   2.35765  3.59171  2.58692  2.30697  3.88789  3.42307  3.67916  3.25757  2.52276  2.92185  3.76241  3.01875  3.83173  2.86221  2.96757  2.65306  2.48425  2.65448  5.21086  3.90471    147 - -
          2.68618  4.42225  2.77519  2.73123  3.46354  2.40513  3.72494  3.29354  2.67741  2.69355  4.24690  2.90347  2.73739  3.18146  2.89801  2.37887  2.77519  2.98518  4.58477  3.61503
          0.02532  4.08476  4.80711  0.61958  0.77255  0.48576  0.95510
    134   2.38083  4.70896  3.09593  2.56188  3.94633  3.45726  3.67835  3.33985  1.81154  2.97820  3.82613  3.04718  3.86587  2.85893  2.80625  2.70974  2.57002  3.04596  5.23591  3.07196    148 - -
          2.68618  4.42225  2.77519  2.73123  3.46354  2.40513  3.72494  3.29354  2.67741  2.69355  4.24690  2.90347  2.73739  3.18146  2.89801  2.37887  2.77519  2.98518  4.58477  3.61503
          0.09992  4.08476  2.54767  0.61958  0.77255  0.48576  0.95510
    135   2.88967  4.37306  4.19675  3.65605  2.45903  3.97221  4.25256  2.32697  3.53686  1.30387  3.08939  3.91906  4.31814  3.76974  3.75027  3.28959  2.60108  2.28982  4.84227  3.56691    149 - -
          2.68618  4.42225  2.77519  2.73123  3.46354  2.40513  3.72494  3.29354  2.67741  2.69355  4.24690  2.90347  2.73739  3.18146  2.89801  2.37887  2.77519  2.98518  4.58477  3.61503
          0.02725  4.01209  4.73444  0.61958  0.77255  0.56193  0.84422
    136   2.62068  4.85363  2.89755  2.15199  4.11447  3.39735  3.05582  3.53608  2.17199  3.12080  3.93299  2.91993  3.80615  2.75624  2.79871  2.28550  2.85288  2.79135  5.34085  4.00357    150 - -
          2.68618  4.42225  2.77519  2.73123  3.46354  2.40513  3.72494  3.29354  2.67741  2.69355  4.24690  2.90347  2.73739  3.18146  2.89801  2.37887  2.77519  2.98518  4.58477  3.61503
          0.02725  4.01209  4.73444  0.61958  0.77255  0.56193  0.84422
    137   2.65963  4.97601  2.01753  2.29043  4.38580  3.26713  3.69693  3.83979  2.56248  3.40116  4.20747  2.43293  3.79236  2.84604  3.06429  2.38752  2.21506  3.44154  5.59781  4.20565    151 - -
          2.68618  4.42225  2.77519  2.73123  3.46354  2.40513  3.72494  3.29354  2.67741  2.69355  4.24690  2.90347  2.73739  3.18146  2.89801  2.37887  2.77519  2.98518  4.58477  3.61503
          0.02725  4.01209  4.73444  0.61958  0.77255  0.56193  0.84422
    138   2.60076  4.87857  2.35183  2.33922  4.32389  2.73020  3.68939  3.77400  2.53397  3.33865  4.13833  2.48544  3.77779  2.83594  3.02373  2.23641  2.34956  3.37361  5.54025  4.16633    152 - -
          2.68619  4.42226  2.77520  2.73124  3.46355  2.40513  3.72495  3.29355  2.67741  2.69356  4.24690  2.90347  2.73740  3.18125  2.89801  2.37888  2.77520  2.98519  4.58478  3.61504
          0.36446  2.55988  1.47790  0.43236  1.04690  0.44092  1.03127
    139   2.59033  4.38388  3.31005  2.76985  2.75093  3.50832  2.89714  2.89857  2.70071  2.56417  2.93091  2.83211  3.89626  3.03897  3.06328  2.76142  2.82420  2.67080  4.69856  3.29505    154 - -
          2.68618  4.42225  2.77519  2.73123  3.46354  2.40513  3.72494  3.29354  2.67741  2.69355  4.24690  2.90347  2.73739  3.18146  2.89801  2.37887  2.77519  2.98518  4.58477  3.61503
          0.03191  3.85666  4.57901  0.61958  0.77255  0.37506  1.16235
    140   2.57656  3.46231  3.72973  3.16092  2.33208  3.60661  3.05831  2.63352  3.07789  2.36273  3.28277  3.47389  3.24014  3.34877  3.35332  2.88016  2.81531  2.21587  4.72022  3.46691    155 - -
          2.68618  4.42225  2.77519  2.73123  3.46354  2.40513  3.72494  3.29354  2.67741  2.69355  4.24690  2.90347  2.73739  3.18146  2.89801  2.37887  2.77519  2.98518  4.58477  3.61503
          0.02532  4.08476  4.80711  0.61958  0.77255  0.48576  0.95510
    141   2.58952  4.69233  3.03793  2.49628  3.26626  3.42856  3.65700  3.32602  2.28421  2.95600  3.78893  2.99908  3.10025  2.62035  2.91394  2.27650  2.54867  3.02509  5.22582  3.91416    156 - -
          2.68618  4.42225  2.77519  2.73123  3.46354  2.40513  3.72494  3.29354  2.67741  2.69355  4.24690  2.90347  2.73739  3.18146  2.89801  2.37887  2.77519  2.98518  4.58477  3.61503
          0.02532  4.08476  4.80711  0.61958  0.77255  0.48576  0.95510
    142   2.25915  4.32805  3.39928  2.87500  3.72862  2.45160  3.88427  3.06295  2.84062  2.51322  3.66358  3.24458  3.84701  3.15727  3.21359  2.32563  2.35878  2.42690  5.13344  3.88842    157 - -
          2.68618  4.42225  2.77519  2.73123  3.46354  2.40513  3.72494  3.29354  2.67741  2.69355  4.24690  2.90347  2.73739  3.18146  2.89801  2.37887  2.77519  2.98518  4.58477  3.61503
          0.02532  4.08476  4.80711  0.61958  0.77255  0.48576  0.95510
    143   2.61395  4.77496  2.96335  2.46475  4.04708  3.40676  3.65890  3.45851  2.44274  2.62968  3.89404  2.39208  3.82793  2.40589  2.87644  2.39674  2.56650  3.13687  5.31329  3.98898    158 - -
          2.68618  4.42225  2.77519  2.73123  3.46354  2.40513  3.72494  3.29354  2.67741  2.69355  4.24690  2.90347  2.73739  3.18146  2.89801  2.37887  2.77519  2.98518  4.58477  3.61503
          0.02532  4.08476  4.80711  0.61958  0.77255  0.48576  0.95510
    144   2.78419  4.17597  4.46659  3.88202  2.25405  3.93813  4.17018  2.05222  3.72606  1.74889  3.05422  3.99095  4.26723  3.87309  3.81857  3.24642  3.01320  1.94094  3.32825  3.36775    159 - -
          2.68618  4.42225  2.77519  2.73123  3.46354  2.40513  3.72494  3.29354  2.67741  2.69355  4.24690  2.90347  2.73739  3.18146  2.89801  2.37887  2.77519  2.98518  4.58477  3.61503
          0.02532  4.08476  4.80711  0.61958  0.77255  0.48576  0.95510
    145   3.36280  4.66760  4.59959  4.18137  1.80440  4.26659  3.58092  3.11437  4.02098  2.13264  3.71486  4.03782  4.57913  4.04604  4.07942  3.59763  3.58253  3.00447  1.69446  1.78265    160 - -
          2.68618  4.42225  2.77519  2.73123  3.46354  2.40513  3.72494  3.29354  2.67741  2.69355  4.24690  2.90347  2.73739  3.18146  2.89801  2.37887  2.77519  2.98518  4.58477  3.61503
          0.02532  4.08476  4.80711  0.61958  0.77255  0.48576  0.95510
    146   2.92602  4.33239  4.48038  3.95738  3.59352  4.14458  4.68104  1.57108  3.85311  2.26604  3.44431  4.19101  4.52238  4.12968  4.08048  3.49660  2.52716  1.21717  5.36682  4.16026    161 - -
          2.68618  4.42225  2.77519  2.73123  3.46354  2.40513  3.72494  3.29354  2.67741  2.69355  4.24690  2.90347  2.73739  3.18146  2.89801  2.37887  2.77519  2.98518  4.58477  3.61503
          0.02532  4.08476  4.80711  0.61958  0.77255  0.48576  0.95510
    147   2.66374  4.99138  2.88736  2.19471  4.30278  3.41056  3.61040  3.73795  2.31050  3.27672  4.06885  2.91388  3.82172  2.15578  2.46091  2.34274  2.57272  3.36945  5.45293  4.10227    162 - -
          2.68618  4.42225  2.77519  2.73123  3.46354  2.40513  3.72494  3.29354  2.67741  2.69355  4.24690  2.90347  2.73739  3.18146  2.89801  2.37887  2.77519  2.98518  4.58477  3.61503
          0.02532  4.08476  4.80711  0.61958  0.77255  0.48576  0.95510
    148   3.14486  4.45650  4.82715  4.30425  3.51316  4.49777  4.98454  1.65964  4.18650  1.78125  3.32377  4.53785  4.77665  4.42944  4.37816  3.86566  3.39787  1.04894  5.47752  4.29022    163 - -
          2.68618  4.42225  2.77519  2.73123  3.46354  2.40513  3.72494  3.29354  2.67741  2.69355  4.24690  2.90347  2.73739  3.18146  2.89801  2.37887  2.77519  2.98518  4.58477  3.61503
          0.02532  4.08476  4.80711  0.61958  0.77255  0.48576  0.95510
    149   3.05816  4.77456  3.68911  3.56252  4.53106  3.45031  4.61819  4.13663  3.63909  3.73811  4.80035  3.84545  0.51308  4.02126  3.85618  3.23340  3.51737  3.75679  5.65408  4.65622    164 - -
          2.68618  4.42225  2.77519  2.73123  3.46354  2.40513  3.72494  3.29354  2.67741  2.69355  4.24690  2.90347  2.73739  3.18146  2.89801  2.37887  2.77519  2.98518  4.58477  3.61503
          0.02532  4.08476  4.80711  0.61958  0.77255  0.48576  0.95510
    150   3.17631  4.55206  4.67727  4.13637  3.20995  4.37885  4.74441  1.67971  3.96648  1.64922  1.55723  4.39052  4.64776  4.17781  4.12979  3.73196  3.41738  2.12237  5.19665  4.06728    165 - -
          2.68618  4.42225  2.77519  2.73123  3.46354  2.40513  3.72494  3.29354  2.67741  2.69355  4.24690  2.90347  2.73739  3.18146  2.89801  2.37887  2.77519  2.98518  4.58477  3.61503
          0.02532  4.08476  4.80711  0.61958  0.77255  0.48576  0.95510
    151   2.59986  3.35088  3.58038  2.51738  3.43717  3.60105  3.90391  2.28525  2.95864  2.46638  3.39517  3.39654  3.99251  3.25987  3.29070  2.86516  2.30914  2.16938  4.91646  3.68922    166 - -
          2.68618  4.42225  2.77519  2.73123  3.46354  2.40513  3.72494  3.29354  2.67741  2.69355  4.24690  2.90347  2.73739  3.18146  2.89801  2.37887  2.77519  2.98518  4.58477  3.61503
          0.02532  4.08476  4.80711  0.61958  0.77255  0.48576  0.95510
    152   2.56218  3.24447  3.08434  2.59076  3.90495  3.37193  3.04770  3.34346  2.56869  2.98471  3.82757  2.07134  3.83457  2.93069  2.98393  2.37178  2.83756  3.02874  5.23449  3.92298    167 - -
          2.68618  4.42225  2.77519  2.73123  3.46354  2.40513  3.72494  3.29354  2.67741  2.69355  4.24690  2.90347  2.73739  3.18146  2.89801  2.37887  2.77519  2.98518  4.58477  3.61503
          0.02532  4.08476  4.80711  0.61958  0.77255  0.48576  0.95510
    153   2.63313  4.72817  2.89208  2.56176  4.13621  2.69042  2.77940  3.64959  2.62656  3.25390  4.09625  3.03498  1.81810  3.00043  3.03044  2.69701  2.94536  3.28318  5.42354  4.08663    168 - -
          2.68618  4.42225  2.77519  2.73123  3.46354  2.40513  3.72494  3.29354  2.67741  2.69355  4.24690  2.90347  2.73739  3.18146  2.89801  2.37887  2.77519  2.98518  4.58477  3.61503
          0.02532  4.08476  4.80711  0.61958  0.77255  0.48576  0.95510
    154   2.65750  4.91958  2.98965  2.23651  4.20529  3.44055  3.60993  3.17934  2.00583  3.18576  3.99042  2.95338  3.83323  2.74438  2.38246  2.21304  2.88244  3.27938  5.38123  4.05200    169 - -
          2.68618  4.42225  2.77519  2.73123  3.46354  2.40513  3.72494  3.29354  2.67741  2.69355  4.24690  2.90347  2.73739  3.18146  2.89801  2.37887  2.77519  2.98518  4.58477  3.61503
          0.02532  4.08476  4.80711  0.61958  0.77255  0.48576  0.95510
    155   2.63524  4.73231  3.06177  2.52574  3.97377  2.96162  3.66139  3.36650  2.11961  2.41340  3.82917  3.02103  3.85423  2.53176  2.80887  2.69512  2.49672  3.06779  5.25060  3.95089    170 - -
          2.68618  4.42225  2.77519  2.73123  3.46354  2.40513  3.72494  3.29354  2.67741  2.69355  4.24690  2.90347  2.73739  3.18146  2.89801  2.37887  2.77519  2.98518  4.58477  3.61503
          0.02532  4.08476  4.80711  0.61958  0.77255  0.48576  0.95510
    156   2.35085  4.39733  3.30931  2.75200  3.03686  3.01301  3.76222  2.92712  2.71399  2.62339  2.91593  3.19217  3.89573  2.56742  3.10013  2.74423  2.54479  2.68593  4.97771  3.72378    171 - -
          2.68618  4.42225  2.77519  2.73123  3.46354  2.40513  3.72494  3.29354  2.67741  2.69355  4.24690  2.90347  2.73739  3.18146  2.89801  2.37887  2.77519  2.98518  4.58477  3.61503
          0.02532  4.08476  4.80711  0.61958  0.77255  0.48576  0.95510
    157   2.27035  4.86221  2.94298  2.42037  4.17931  3.39165  3.62902  3.60631  2.37687  3.17921  3.98017  2.62234  3.80868  2.50531  2.46903  2.38058  2.56099  3.25203  5.38827  4.04680    172 - -
          2.68618  4.42225  2.77519  2.73123  3.46354  2.40513  3.72494  3.29354  2.67741  2.69355  4.24690  2.90347  2.73739  3.18146  2.89801  2.37887  2.77519  2.98518  4.58477  3.61503
          0.02532  4.08476  4.80711  0.61958  0.77255  0.48576  0.95510
    158   2.58657  4.41569  3.29812  2.48429  3.02306  3.51786  3.17577  2.94171  2.70657  2.63177  3.51306  3.18578  3.22725  3.02869  3.09596  2.75317  2.81830  2.39591  4.93546  2.90789    173 - -
          2.68618  4.42225  2.77519  2.73123  3.46354  2.40513  3.72494  3.29354  2.67741  2.69355  4.24690  2.90347  2.73739  3.18146  2.89801  2.37887  2.77519  2.98518  4.58477  3.61503
          0.02532  4.08476  4.80711  0.61958  0.77255  0.48576  0.95510
    159   2.56501  3.34030  3.15815  2.38412  3.75157  2.98217  3.71893  2.75552  2.60294  2.80340  3.66023  2.73437  3.85241  2.93811  3.02286  2.32480  2.81237  2.85879  5.11552  3.83518    174 - -
          2.68618  4.42225  2.77519  2.73123  3.46354  2.40513  3.72494  3.29354  2.67741  2.69355  4.24690  2.90347  2.73739  3.18146  2.89801  2.37887  2.77519  2.98518  4.58477  3.61503
          0.02532  4.08476  4.80711  0.61958  0.77255  0.48576  0.95510
    160   2.58524  3.47132  2.78435  2.71118  3.53573  3.02273  3.15730  2.97684  2.68182  2.66209  3.53831  3.16358  3.89264  3.00487  3.08003  2.73994  2.81729  2.73084  3.68911  2.91792    175 - -
          2.68618  4.42225  2.77519  2.73123  3.46354  2.40513  3.72494  3.29354  2.67741  2.69355  4.24690  2.90347  2.73739  3.18146  2.89801  2.37887  2.77519  2.98518  4.58477  3.61503
          0.02532  4.08476  4.80711  0.61958  0.77255  0.48576  0.95510
    161   2.66853  4.78371  3.09284  2.24981  4.03847  3.47578  3.65723  2.91145  2.34991  3.02976  3.87448  3.03308  3.87099  2.82047  1.97777  2.72025  2.56535  3.10130  5.28598  3.99038    176 - -
          2.68618  4.42225  2.77519  2.73123  3.46354  2.40513  3.72494  3.29354  2.67741  2.69355  4.24690  2.90347  2.73739  3.18146  2.89801  2.37887  2.77519  2.98518  4.58477  3.61503
          0.02532  4.08476  4.80711  0.61958  0.77255  0.48576  0.95510
    162   2.68726  5.15459  2.33734  1.84866  4.47551  3.35745  3.61397  3.94807  2.17054  3.44519  4.21455  2.82852  3.80233  2.73043  2.55189  2.37926  2.92517  3.53475  5.59315  4.18777    177 - -
          2.68618  4.42225  2.77519  2.73123  3.46354  2.40513  3.72494  3.29354  2.67741  2.69355  4.24690  2.90347  2.73739  3.18146  2.89801  2.37887  2.77519  2.98518  4.58477  3.61503
          0.16941  4.08476  1.97320  0.61958  0.77255  0.48576  0.95510
    163   2.80415  5.24513  1.57148  2.13809  4.63839  2.54887  3.73620  4.14812  2.71530  3.67122  4.50376  2.17408  3.79800  2.90060  3.27923  2.73475  3.10513  3.71680  5.83617  4.37128    178 - -
          2.68603  4.42228  2.77523  2.73126  3.46357  2.40516  3.72498  3.29333  2.67744  2.69358  4.24693  2.90350  2.73743  3.18149  2.89804  2.37890  2.77523  2.98499  4.58480  3.61506
          0.45098  1.39884  2.15319  0.24393  1.53037  0.62355  0.76795
    164   2.18017  4.67380  2.00450  2.36216  4.20483  3.15799  3.73816  3.52295  2.64156  3.22378  4.07699  2.86021  3.73464  2.91853  3.11227  2.57714  2.38811  3.15701  5.49523  4.14556    180 - -
          2.68618  4.42225  2.77519  2.73123  3.46354  2.40513  3.72494  3.29354  2.67741  2.69355  4.24690  2.90347  2.73739  3.18146  2.89801  2.37887  2.77519  2.98518  4.58477  3.61503
          0.03273  3.83169  4.55404  0.61958  0.77255  0.47025  0.98042
    165   2.35601  4.75904  2.92406  2.23448  4.02904  3.39056  3.64517  3.42645  2.25877  2.75538  3.87568  2.95453  3.81541  2.80903  2.85421  2.13018  2.85074  3.11020  5.29655  3.97669    181 - -
          2.68618  4.42225  2.77519  2.73123  3.46354  2.40513  3.72494  3.29354  2.67741  2.69355  4.24690  2.90347  2.73739  3.18146  2.89801  2.37887  2.77519  2.98518  4.58477  3.61503
          0.02741  4.00641  4.72876  0.61958  0.77255  0.56743  0.83698
    166   2.90182  5.48236  1.75907  1.69610  4.76972  3.23655  3.73487  4.28830  2.71158  3.77528  4.60361  1.91269  3.83332  2.89029  3.29356  2.79283  3.17992  3.85549  5.93118  4.43186    182 - -
          2.68618  4.42225  2.77519  2.73123  3.46354  2.40513  3.72494  3.29354  2.67741  2.69355  4.24690  2.90347  2.73739  3.18146  2.89801  2.37887  2.77519  2.98518  4.58477  3.61503
          0.02741  4.00641  4.72876  0.61958  0.77255  0.56743  0.83698
    167   2.34030  3.69954  2.95064  2.01638  4.01658  2.89586  3.64981  3.41976  2.28421  3.03940  3.86394  2.95761  3.80025  2.81338  2.89269  2.62284  2.82412  3.09578  5.29155  3.97025    183 - -
          2.68618  4.42225  2.77519  2.73123  3.46354  2.40513  3.72494  3.29354  2.67741  2.69355  4.24690  2.90347  2.73739  3.18146  2.89801  2.37887  2.77519  2.98518  4.58477  3.61503
          0.02741  4.00641  4.72876  0.61958  0.77255  0.43789  1.03676
    168   2.58382  3.60066  2.43607  2.21571  3.99406  3.40469  3.65197  3.39191  2.47152  3.01986  3.84347  2.96934  3.81502  2.81422  2.92952  2.45412  2.61404  2.74062  5.27999  3.95437    184 - -
          2.68618  4.42225  2.77519  2.73123  3.46354  2.40513  3.72494  3.29354  2.67741  2.69355  4.24690  2.90347  2.73739  3.18146  2.89801  2.37887  2.77519  2.98518  4.58477  3.61503
          0.02532  4.08476  4.80711  0.61958  0.77255  0.48576  0.95510
    169   1.93598  4.64577  3.02905  2.14741  3.93594  3.39659  3.71341  3.30299  2.54994  2.96620  3.26236  3.03025  3.83861  2.90032  2.98056  2.39660  2.84416  3.00205  5.25634  3.95301    185 - -
          2.68618  4.42225  2.77519  2.73123  3.46354  2.40513  3.72494  3.29354  2.67741  2.69355  4.24690  2.90347  2.73739  3.18146  2.89801  2.37887  2.77519  2.98518  4.58477  3.61503
          0.02532  4.08476  4.80711  0.61958  0.77255  0.48576  0.95510
    170   2.58122  4.47779  3.22672  2.43327  3.64678  3.49220  3.72042  2.77254  2.39283  2.70313  3.57155  3.12911  3.24466  2.96214  3.02726  2.72002  2.55671  2.56866  3.51697  3.76560    186 - -
          2.68618  4.42225  2.77519  2.73123  3.46354  2.40513  3.72494  3.29354  2.67741  2.69355  4.24690  2.90347  2.73739  3.18146  2.89801  2.37887  2.77519  2.98518  4.58477  3.61503
          0.02532  4.08476  4.80711  0.61958  0.77255  0.48576  0.95510
    171   2.36269  4.81249  2.88503  1.95653  4.11731  3.37771  3.66558  3.50970  2.47288  3.13133  3.94960  2.53678  3.81636  2.81897  2.93210  2.64179  2.55142  2.78507  5.37446  4.03483    187 - -
          2.68618  4.42225  2.77519  2.73123  3.46354  2.40513  3.72494  3.29354  2.67741  2.69355  4.24690  2.90347  2.73739  3.18146  2.89801  2.37887  2.77519  2.98518  4.58477  3.61503
          0.02532  4.08476  4.80711  0.61958  0.77255  0.48576  0.95510
    172   2.87370  5.40140  1.80108  1.52984  4.71481  3.28095  3.74765  4.21605  2.68851  3.71741  4.53330  2.74995  3.85414  2.89727  3.25081  2.20879  3.14798  3.79025  5.87975  4.40590    188 - -
          2.68618  4.42225  2.77519  2.73123  3.46354  2.40513  3.72494  3.29354  2.67741  2.69355  4.24690  2.90347  2.73739  3.18146  2.89801  2.37887  2.77519  2.98518  4.58477  3.61503
          0.02532  4.08476  4.80711  0.61958  0.77255  0.48576  0.95510
    173   2.34965  4.33632  3.30499  2.91730  4.22715  3.09341  4.04068  3.63190  2.94106  3.29685  4.12383  3.21988  2.32473  3.26444  3.31337  1.65073  2.06518  3.16754  5.54772  4.29338    189 - -
          2.68623  4.42230  2.77505  2.73128  3.46358  2.40517  3.72499  3.29359  2.67745  2.69359  4.24694  2.90329  2.73708  3.18151  2.89805  2.37891  2.77524  2.98523  4.58482  3.61508
          0.18354  1.83563  4.80711  0.67002  0.71682  0.48576  0.95510
    174   3.71265  5.00729  4.43136  4.19358  2.91634  3.98129  4.18676  3.75097  3.91423  3.10688  4.37401  4.30119  4.51773  4.29070  4.00344  3.91413  4.02495  3.64698  0.54776  2.90817    193 - -
          2.68618  4.42225  2.77519  2.73123  3.46354  2.40513  3.72494  3.29354  2.67741  2.69355  4.24690  2.90347  2.73739  3.18146  2.89801  2.37887  2.77519  2.98518  4.58477  3.61503
          0.02532  4.08476  4.80711  0.61958  0.77255  0.48576  0.95510
    175   2.62652  3.70348  2.89761  2.06833  4.24593  3.40291  2.98125  3.68519  2.15763  3.23319  4.02054  2.61418  3.80230  2.53072  2.78086  2.62216  2.85611  3.31958  5.42084  4.06141    194 - -
          2.68618  4.42225  2.77519  2.73123  3.46354  2.40513  3.72494  3.29354  2.67741  2.69355  4.24690  2.90347  2.73739  3.18146  2.89801  2.37887  2.77519  2.98518  4.58477  3.61503
          0.02532  4.08476  4.80711  0.61958  0.77255  0.48576  0.95510
    176   3.25453  4.69575  4.32589  3.87193  2.51310  4.09243  3.86480  2.92336  3.54787  1.92584  3.56353  3.98285  4.47353  3.87464  3.70411  3.51463  3.50373  2.88126  1.29149  2.56755    195 - -
          2.68618  4.42225  2.77519  2.73123  3.46354  2.40513  3.72494  3.29354  2.67741  2.69355  4.24690  2.90347  2.73739  3.18146  2.89801  2.37887  2.77519  2.98518  4.58477  3.61503
          0.02532  4.08476  4.80711  0.61958  0.77255  0.48576  0.95510
    177   3.71265  5.00729  4.43136  4.19358  2.91634  3.98129  4.18676  3.75097  3.91423  3.10688  4.37401  4.30119  4.51773  4.29070  4.00344  3.91413  4.02495  3.64698  0.54776  2.90817    196 - -
          2.68618  4.42225  2.77519  2.73123  3.46354  2.40513  3.72494  3.29354  2.67741  2.69355  4.24690  2.90347  2.73739  3.18146  2.89801  2.37887  2.77519  2.98518  4.58477  3.61503
          0.02532  4.08476  4.80711  0.61958  0.77255  0.48576  0.95510
    178   2.51497  4.60366  2.89974  2.61375  4.32311  3.18588  3.89793  3.75475  2.75476  3.38418  4.21038  1.61132  3.80185  3.08695  3.16977  2.22502  2.31667  3.31662  5.59471  4.27621    197 - -
          2.68618  4.42225  2.77519  2.73123  3.46354  2.40513  3.72494  3.29354  2.67741  2.69355  4.24690  2.90347  2.73739  3.18146  2.89801  2.37887  2.77519  2.98518  4.58477  3.61503
          0.02532  4.08476  4.80711  0.61958  0.77255  0.48576  0.95510
    179   2.24451  5.03916  2.47913  2.31128  4.34595  3.36636  3.60893  3.80200  2.14059  3.33193  4.10960  2.56155  3.79445  2.52431  2.86267  2.62076  2.58926  3.41269  5.50696  4.12020    198 - -
          2.68618  4.42225  2.77519  2.73123  3.46354  2.40513  3.72494  3.29354  2.67741  2.69355  4.24690  2.90347  2.73739  3.18146  2.89801  2.37887  2.77519  2.98518  4.58477  3.61503
          0.02532  4.08476  4.80711  0.61958  0.77255  0.48576  0.95510
    180   3.40703  4.74851  4.67171  4.25281  1.12617  4.38538  4.05928  2.59396  4.09333  1.63723  3.27276  4.28742  4.68633  4.19122  4.19128  3.77680  3.65017  2.65636  4.26524  2.65292    199 - -
          2.68618  4.42225  2.77519  2.73123  3.46354  2.40513  3.72494  3.29354  2.67741  2.69355  4.24690  2.90347  2.73739  3.18146  2.89801  2.37887  2.77519  2.98518  4.58477  3.61503
          0.02532  4.08476  4.80711  0.61958  0.77255  0.48576  0.95510
    181   2.81793  4.97000  3.17834  2.62999  4.25501  3.52955  2.80693  3.73845  2.15992  3.27034  4.11164  3.09129  3.93983  2.80845  1.56616  2.45750  3.03894  3.40704  5.37508  4.08339    200 - -
          2.68618  4.42225  2.77519  2.73123  3.46354  2.40513  3.72494  3.29354  2.67741  2.69355  4.24690  2.90347  2.73739  3.18146  2.89801  2.37887  2.77519  2.98518  4.58477  3.61503
          0.02532  4.08476  4.80711  0.61958  0.77255  0.48576  0.95510
    182   2.34753  3.38453  3.61449  2.61788  3.35782  3.60038  3.88178  2.43051  2.98238  2.41570  2.89004  3.40710  3.98073  3.26951  3.29749  2.86056  2.52123  2.25314  4.83530  3.61520    201 - -
          2.68618  4.42225  2.77519  2.73123  3.46354  2.40513  3.72494  3.29354  2.67741  2.69355  4.24690  2.90347  2.73739  3.18146  2.89801  2.37887  2.77519  2.98518  4.58477  3.61503
          0.02532  4.08476  4.80711  0.61958  0.77255  0.48576  0.95510
    183   2.33059  3.17311  3.74458  3.17383  3.25138  3.60481  3.22040  2.60813  3.08354  2.35534  3.27080  3.48225  3.99082  3.35680  3.35276  2.87981  2.80686  1.95158  4.74250  2.97835    202 - -
          2.68618  4.42225  2.77519  2.73123  3.46354  2.40513  3.72494  3.29354  2.67741  2.69355  4.24690  2.90347  2.73739  3.18146  2.89801  2.37887  2.77519  2.98518  4.58477  3.61503
          0.02532  4.08476  4.80711  0.61958  0.77255  0.48576  0.95510
    184   2.22579  2.16792  3.94055  3.40529  3.42998  3.47762  4.10698  2.56536  3.29435  2.43903  2.68003  3.60390  3.99063  3.56228  3.53214  2.82499  2.44376  2.34925  4.94951  3.75248    203 - -
          2.68618  4.42225  2.77519  2.73123  3.46354  2.40513  3.72494  3.29354  2.67741  2.69355  4.24690  2.90347  2.73739  3.18146  2.89801  2.37887  2.77519  2.98518  4.58477  3.61503
          0.02532  4.08476  4.80711  0.61958  0.77255  0.48576  0.95510
    185   2.82474  5.32664  1.63314  2.19873  4.64838  2.59792  3.71691  4.14200  2.27351  3.64220  4.44519  2.37443  3.84203  2.85871  3.14439  2.75086  3.09036  3.72010  5.80179  4.35006    204 - -
          2.68618  4.42225  2.77519  2.73123  3.46354  2.40513  3.72494  3.29354  2.67741  2.69355  4.24690  2.90347  2.73739  3.18146  2.89801  2.37887  2.77519  2.98518  4.58477  3.61503
          0.02532  4.08476  4.80711  0.61958  0.77255  0.48576  0.95510
    186   3.57421  4.90859  4.42716  4.03338  1.99336  4.32204  2.56877  3.51163  3.84244  2.89500  4.07047  3.95348  4.63845  3.95699  3.97240  3.65608  3.78871  3.37027  2.47797  1.04538    205 - -
          2.68618  4.42225  2.77519  2.73123  3.46354  2.40513  3.72494  3.29354  2.67741  2.69355  4.24690  2.90347  2.73739  3.18146  2.89801  2.37887  2.77519  2.98518  4.58477  3.61503
          0.02532  4.08476  4.80711  0.61958  0.77255  0.48576  0.95510
    187   2.78238  5.25431  1.76825  2.22040  4.54859  3.31080  2.95028  4.05180  2.56539  3.56186  4.35951  2.21889  3.83156  2.83280  3.09217  2.37485  3.04154  3.64070  5.71831  4.27759    206 - -
          2.68618  4.42225  2.77519  2.73123  3.46354  2.40513  3.72494  3.29354  2.67741  2.69355  4.24690  2.90347  2.73739  3.18146  2.89801  2.37887  2.77519  2.98518  4.58477  3.61503
          0.02532  4.08476  4.80711  0.61958  0.77255  0.48576  0.95510
    188   2.75938  4.99857  3.12181  2.54186  4.35919  3.50111  3.62136  3.75935  1.77051  3.28422  4.09919  3.02779  3.14099  2.75242  1.94136  2.76509  2.59475  3.40971  5.43249  4.14632    207 - -
          2.68618  4.42225  2.77519  2.73123  3.46354  2.40513  3.72494  3.29354  2.67741  2.69355  4.24690  2.90347  2.73739  3.18146  2.89801  2.37887  2.77519  2.98518  4.58477  3.61503
          0.02532  4.08476  4.80711  0.61958  0.77255  0.48576  0.95510
    189   2.71171  4.98987  3.04274  2.47493  4.31114  3.47134  3.00864  3.72899  1.80922  3.26056  4.06427  2.97956  3.86049  2.73477  2.26491  2.43101  2.60305  3.37494  5.42132  4.10768    208 - -
          2.68618  4.42225  2.77519  2.73123  3.46354  2.40513  3.72494  3.29354  2.67741  2.69355  4.24690  2.90347  2.73739  3.18146  2.89801  2.37887  2.77519  2.98518  4.58477  3.61503
          0.02532  4.08476  4.80711  0.61958  0.77255  0.48576  0.95510
    190   3.15880  4.45797  4.87789  4.34816  3.47993  4.52846  4.99832  1.58140  4.23678  1.65480  3.28211  4.57349  4.78885  4.45367  4.41220  3.89325  3.40648  1.15750  5.45515  4.28835    209 - -
          2.68618  4.42225  2.77519  2.73123  3.46354  2.40513  3.72494  3.29354  2.67741  2.69355  4.24690  2.90347  2.73739  3.18146  2.89801  2.37887  2.77519  2.98518  4.58477  3.61503
          0.02532  4.08476  4.80711  0.61958  0.77255  0.48576  0.95510
    191   2.56089  3.38664  3.29320  2.74669  3.72030  2.30360  3.78135  2.75235  2.17296  2.76845  3.64380  3.17738  3.87888  3.02522  3.02469  2.71028  2.82658  2.78941  5.10176  3.84180    210 - -
          2.68618  4.42225  2.77519  2.73123  3.46354  2.40513  3.72494  3.29354  2.67741  2.69355  4.24690  2.90347  2.73739  3.18146  2.89801  2.37887  2.77519  2.98518  4.58477  3.61503
          0.02532  4.08476  4.80711  0.61958  0.77255  0.48576  0.95510
    192   3.10835  4.48119  4.66400  4.16817  3.42702  4.33278  4.83909  1.92656  4.01256  1.55019  3.28197  4.39811  4.67144  4.28394  4.20411  3.71742  3.37745  1.13030  5.36664  4.15713    211 - -
          2.68618  4.42225  2.77519  2.73123  3.46354  2.40513  3.72494  3.29354  2.67741  2.69355  4.24690  2.90347  2.73739  3.18146  2.89801  2.37887  2.77519  2.98518  4.58477  3.61503
          0.02532  4.08476  4.80711  0.61958  0.77255  0.48576  0.95510
    193   1.57907  4.25427  3.99095  3.58364  3.80064  3.44532  4.44088  2.39733  3.50780  2.61806  3.70756  3.73375  4.07467  3.81033  3.76445  2.86694  2.95444  1.45085  5.41998  4.20430    212 - -
          2.68618  4.42225  2.77519  2.73123  3.46354  2.40513  3.72494  3.29354  2.67741  2.69355  4.24690  2.90347  2.73739  3.18146  2.89801  2.37887  2.77519  2.98518  4.58477  3.61503
          0.02532  4.08476  4.80711  0.61958  0.77255  0.48576  0.95510
    194   3.35786  4.69119  4.86340  4.34240  3.14954  4.58660  4.91531  1.85902  4.15033  0.85150  2.97489  4.60618  4.79947  4.33377  4.28819  3.96923  3.59429  2.18744  5.23841  4.10271    213 - -
          2.68618  4.42225  2.77519  2.73123  3.46354  2.40513  3.72494  3.29354  2.67741  2.69355  4.24690  2.90347  2.73739  3.18146  2.89801  2.37887  2.77519  2.98518  4.58477  3.61503
          0.02532  4.08476  4.80711  0.61958  0.77255  0.48576  0.95510
    195   2.78016  4.80861  2.92376  1.49167  3.98067  3.49754  3.83292  2.41611  2.65099  2.88976  3.88882  3.09268  3.96554  3.02764  3.05737  2.85846  3.03584  2.85414  5.38660  4.06102    214 - -
          2.68618  4.42225  2.77519  2.73123  3.46354  2.40513  3.72494  3.29354  2.67741  2.69355  4.24690  2.90347  2.73739  3.18146  2.89801  2.37887  2.77519  2.98518  4.58477  3.61503
          0.02532  4.08476  4.80711  0.61958  0.77255  0.48576  0.95510
    196   3.22356  4.53391  4.89075  4.34562  3.30048  4.54572  4.94584  1.68668  4.22193  1.15537  3.09504  4.58242  4.77335  4.38546  4.36948  3.90303  3.46117  1.61248  5.32988  4.21615    215 - -
          2.68618  4.42225  2.77519  2.73123  3.46354  2.40513  3.72494  3.29354  2.67741  2.69355  4.24690  2.90347  2.73739  3.18146  2.89801  2.37887  2.77519  2.98518  4.58477  3.61503
          0.02532  4.08476  4.80711  0.61958  0.77255  0.48576  0.95510
    197   2.45754  4.53670  3.04124  2.65120  4.24489  3.18759  3.86895  3.67362  2.72079  3.29225  4.10596  2.56302  2.90497  3.05130  3.14396  1.63592  2.41778  3.24160  5.51994  4.21774    216 - -
          2.68618  4.42225  2.77519  2.73123  3.46354  2.40513  3.72494  3.29354  2.67741  2.69355  4.24690  2.90347  2.73739  3.18146  2.89801  2.37887  2.77519  2.98518  4.58477  3.61503
          0.02532  4.08476  4.80711  0.61958  0.77255  0.48576  0.95510
    198   2.16670  4.91474  2.56198  2.17294  4.17883  3.38676  3.19281  3.08533  2.41163  3.18635  3.98470  2.66664  3.80115  2.75451  2.88863  2.62414  2.85502  3.26204  5.40062  4.03906    217 - -
          2.68586  4.42229  2.77523  2.73127  3.46357  2.40516  3.72498  3.29324  2.67744  2.69358  4.24693  2.90350  2.73743  3.18150  2.89804  2.37890  2.77523  2.98522  4.58480  3.61507
          0.18989  1.80313  4.80711  0.49759  0.93648  0.48576  0.95510
    199   2.95815  5.38919  1.15596  2.22976  4.47718  3.30567  2.79588  4.21247  2.78997  3.72308  4.58863  2.80256  3.90425  2.99398  3.33153  2.87458  3.24390  3.81508  5.74780  4.25196    220 - -
          2.68618  4.42225  2.77519  2.73123  3.46354  2.40513  3.72494  3.29354  2.67741  2.69355  4.24690  2.90347  2.73739  3.18146  2.89801  2.37887  2.77519  2.98518  4.58477  3.61503
          0.02532  4.08476  4.80711  0.61958  0.77255  0.48576  0.95510
    200   2.81193  4.32738  4.04920  3.47139  3.27712  3.90064  4.18707  2.09112  3.29835  1.45473  3.18324  3.78038  4.24224  3.60985  2.89988  3.19146  3.04489  2.02765  4.95681  3.77372    221 - -
          2.68618  4.42225  2.77519  2.73123  3.46354  2.40513  3.72494  3.29354  2.67741  2.69355  4.24690  2.90347  2.73739  3.18146  2.89801  2.37887  2.77519  2.98518  4.58477  3.61503
          0.02532  4.08476  4.80711  0.61958  0.77255  0.48576  0.95510
    201   3.05816  4.77456  3.68911  3.56252  4.53106  3.45031  4.61819  4.13663  3.63909  3.73811  4.80035  3.84545  0.51308  4.02126  3.85618  3.23340  3.51737  3.75679  5.65408  4.65622    222 - -
          2.68618  4.42225  2.77519  2.73123  3.46354  2.40513  3.72494  3.29354  2.67741  2.69355  4.24690  2.90347  2.73739  3.18146  2.89801  2.37887  2.77519  2.98518  4.58477  3.61503
          0.02532  4.08476  4.80711  0.61958  0.77255  0.48576  0.95510
    202   2.75431  5.14589  1.88325  2.26942  4.50541  3.30834  3.71224  3.97574  2.26664  3.51102  4.31704  2.82324  3.83411  2.85674  3.06788  1.84279  3.02445  3.57281  5.68583  4.27306    223 - -
          2.68618  4.42225  2.77519  2.73123  3.46354  2.40513  3.72494  3.29354  2.67741  2.69355  4.24690  2.90347  2.73739  3.18146  2.89801  2.37887  2.77519  2.98518  4.58477  3.61503
          0.02532  4.08476  4.80711  0.61958  0.77255  0.48576  0.95510
    203   2.84116  5.21923  2.79217  1.98678  4.57624  3.45225  3.63988  4.00752  1.78056  3.48323  4.29111  2.92949  3.89497  1.99120  2.57724  2.79802  3.06143  3.62484  5.59554  4.26441    224 - -
          2.68618  4.42225  2.77519  2.73123  3.46354  2.40513  3.72494  3.29354  2.67741  2.69355  4.24690  2.90347  2.73739  3.18146  2.89801  2.37887  2.77519  2.98518  4.58477  3.61503
          0.02532  4.08476  4.80711  0.61958  0.77255  0.48576  0.95510
    204   2.82543  5.35936  1.88691  1.65834  4.66149  3.30123  3.70408  4.15933  2.59259  3.65034  4.44746  2.76128  3.83825  2.44003  3.13401  2.36497  3.08532  3.73403  5.80503  4.34641    225 - -
          2.68618  4.42225  2.77519  2.73123  3.46354  2.40513  3.72494  3.29354  2.67741  2.69355  4.24690  2.90347  2.73739  3.18146  2.89801  2.37887  2.77519  2.98518  4.58477  3.61503
          0.02532  4.08476  4.80711  0.61958  0.77255  0.48576  0.95510
    205   2.67276  4.72739  2.97628  1.69464  3.97832  3.45434  3.75713  2.61786  2.57405  2.93619  3.84650  3.05086  3.89703  2.94060  2.99569  2.75038  2.56396  2.88354  5.32828  4.01673    226 - -
          2.68618  4.42225  2.77519  2.73123  3.46354  2.40513  3.72494  3.29354  2.67741  2.69355  4.24690  2.90347  2.73739  3.18146  2.89801  2.37887  2.77519  2.98518  4.58477  3.61503
          0.02532  4.08476  4.80711  0.61958  0.77255  0.48576  0.95510
    206   3.16736  4.45291  4.92856  4.40432  3.52302  4.56578  5.05973  1.37889  4.29771  1.78041  3.31861  4.62213  4.82269  4.51757  4.47162  3.93687  3.41647  1.20209  5.50671  4.33465    227 - -
          2.68618  4.42225  2.77519  2.73123  3.46354  2.40513  3.72494  3.29354  2.67741  2.69355  4.24690  2.90347  2.73739  3.18146  2.89801  2.37887  2.77519  2.98518  4.58477  3.61503
          0.02532  4.08476  4.80711  0.61958  0.77255  0.48576  0.95510
    207   2.61323  4.90343  2.41071  2.36964  3.40095  3.38828  3.61638  3.60916  2.40289  3.18239  3.98058  2.32521  3.80040  2.75290  2.59161  2.61998  2.63246  3.25716  5.39043  4.02821    228 - -
          2.68618  4.42225  2.77519  2.73123  3.46354  2.40513  3.72494  3.29354  2.67741  2.69355  4.24690  2.90347  2.73739  3.18146  2.89801  2.37887  2.77519  2.98518  4.58477  3.61503
          0.02532  4.08476  4.80711  0.61958  0.77255  0.48576  0.95510
    208   3.26001  5.07412  3.77377  3.24678  4.48333  3.70048  3.99996  4.04423  2.35257  3.52171  4.52076  3.58794  4.19672  3.21359  0.69766  3.33668  3.51404  3.76008  5.48261  4.36936    229 - -
          2.68618  4.42225  2.77519  2.73123  3.46354  2.40513  3.72494  3.29354  2.67741  2.69355  4.24690  2.90347  2.73739  3.18146  2.89801  2.37887  2.77519  2.98518  4.58477  3.61503
          0.02532  4.08476  4.80711  0.61958  0.77255  0.48576  0.95510
    209   3.71265  5.00729  4.43136  4.19358  2.91634  3.98129  4.18676  3.75097  3.91423  3.10688  4.37401  4.30119  4.51773  4.29070  4.00344  3.91413  4.02495  3.64698  0.54776  2.90817    230 - -
          2.68618  4.42225  2.77519  2.73123  3.46354  2.40513  3.72494  3.29354  2.67741  2.69355  4.24690  2.90347  2.73739  3.18146  2.89801  2.37887  2.77519  2.98518  4.58477  3.61503
          0.02532  4.08476  4.80711  0.61958  0.77255  0.48576  0.95510
    210   3.35711  4.68931  4.86664  4.34499  3.15110  4.58840  4.91772  1.84817  4.15419  0.85578  2.97544  4.60837  4.80043  4.33623  4.29166  3.97057  3.59333  2.18303  5.24014  4.10566    231 - -
          2.68618  4.42225  2.77519  2.73123  3.46354  2.40513  3.72494  3.29354  2.67741  2.69355  4.24690  2.90347  2.73739  3.18146  2.89801  2.37887  2.77519  2.98518  4.58477  3.61503
          0.02532  4.08476  4.80711  0.61958  0.77255  0.48576  0.95510
    211   2.95073  4.69983  3.66757  3.59651  4.72492  0.46564  4.69890  4.38102  3.80637  4.00683  4.98793  3.83259  4.09743  4.11409  4.01438  3.12954  3.44848  3.86831  5.75897  4.83572    232 - -
          2.68618  4.42225  2.77519  2.73123  3.46354  2.40513  3.72494  3.29354  2.67741  2.69355  4.24690  2.90347  2.73739  3.18146  2.89801  2.37887  2.77519  2.98518  4.58477  3.61503
          0.02532  4.08476  4.80711  0.61958  0.77255  0.48576  0.95510
    212   3.15153  5.29047  2.59887  0.75708  4.66587  3.42303  4.03527  4.16300  2.94393  3.74822  4.71851  3.07514  4.03940  3.25005  3.37079  3.11548  3.45921  3.82697  5.79718  4.52637    233 - -
          2.68618  4.42225  2.77519  2.73123  3.46354  2.40513  3.72494  3.29354  2.67741  2.69355  4.24690  2.90347  2.73739  3.18146  2.89801  2.37887  2.77519  2.98518  4.58477  3.61503
          0.02532  4.08476  4.80711  0.61958  0.77255  0.48576  0.95510
    213   3.05816  4.77456  3.68911  3.56252  4.53106  3.45031  4.61819  4.13663  3.63909  3.73811  4.80035  3.84545  0.51308  4.02126  3.85618  3.23340  3.51737  3.75679  5.65408  4.65622    234 - -
          2.68618  4.42225  2.77519  2.73123  3.46354  2.40513  3.72494  3.29354  2.67741  2.69355  4.24690  2.90347  2.73739  3.18146  2.89801  2.37887  2.77519  2.98518  4.58477  3.61503
          0.02532  4.08476  4.80711  0.61958  0.77255  0.48576  0.95510
    214   3.13465  4.44291  4.87104  4.38220  3.63270  4.49395  5.09916  1.41428  4.27119  2.13610  3.43553  4.59156  4.81070  4.53973  4.46784  3.88918  3.40402  1.01252  5.60639  4.39472    235 - -
          2.68618  4.42225  2.77519  2.73123  3.46354  2.40513  3.72494  3.29354  2.67741  2.69355  4.24690  2.90347  2.73739  3.18146  2.89801  2.37887  2.77519  2.98518  4.58477  3.61503
          0.02532  4.08476  4.80711  0.61958  0.77255  0.48576  0.95510
    215   2.82563  5.28140  2.23636  2.03371  4.60422  3.35852  3.68096  4.06870  1.50430  3.56438  4.36814  2.82899  3.85993  2.81526  2.88598  2.76365  3.07078  3.66654  5.70487  4.30358    236 - -
          2.68618  4.42225  2.77519  2.73123  3.46354  2.40513  3.72494  3.29354  2.67741  2.69355  4.24690  2.90347  2.73739  3.18146  2.89801  2.37887  2.77519  2.98518  4.58477  3.61503
          0.02532  4.08476  4.80711  0.61958  0.77255  0.48576  0.95510
    216   1.07592  2.46177  4.05365  3.68491  4.02407  3.06683  4.44710  3.11826  3.57390  3.05136  3.99264  3.61449  3.81549  3.84065  3.77751  2.52448  2.76804  2.75675  5.49676  4.32102    237 - -
          2.68618  4.42225  2.77519  2.73123  3.46354  2.40513  3.72494  3.29354  2.67741  2.69355  4.24690  2.90347  2.73739  3.18146  2.89801  2.37887  2.77519  2.98518  4.58477  3.61503
          0.02532  4.08476  4.80711  0.61958  0.77255  0.48576  0.95510
    217   3.21900  4.51293  4.93866  4.40057  3.36367  4.57756  5.00723  1.34499  4.28091  1.37223  3.15565  4.62682  4.80670  4.45422  4.42913  3.94189  3.45958  1.62705  5.39084  4.26395    238 - -
          2.68618  4.42225  2.77519  2.73123  3.46354  2.40513  3.72494  3.29354  2.67741  2.69355  4.24690  2.90347  2.73739  3.18146  2.89801  2.37887  2.77519  2.98518  4.58477  3.61503
          0.02532  4.08476  4.80711  0.61958  0.77255  0.48576  0.95510
    218   3.15820  4.47770  4.85626  4.37796  3.56553  4.48245  5.08381  0.99783  4.24814  2.04208  3.37539  4.58884  4.80443  4.51568  4.43641  3.88624  3.43092  1.50283  5.56659  4.36157    239 - -
          2.68618  4.42225  2.77519  2.73123  3.46354  2.40513  3.72494  3.29354  2.67741  2.69355  4.24690  2.90347  2.73739  3.18146  2.89801  2.37887  2.77519  2.98518  4.58477  3.61503
          0.02532  4.08476  4.80711  0.61958  0.77255  0.48576  0.95510
    219   2.50038  4.33318  4.48763  3.92176  2.77935  4.13556  4.46926  1.60460  3.80466  1.51459  3.11472  4.13966  4.44362  3.99600  3.97123  3.45229  3.17404  2.04026  5.01019  3.83418    240 - -
          2.68618  4.42225  2.77519  2.73123  3.46354  2.40513  3.72494  3.29354  2.67741  2.69355  4.24690  2.90347  2.73739  3.18146  2.89801  2.37887  2.77519  2.98518  4.58477  3.61503
          0.02532  4.08476  4.80711  0.61958  0.77255  0.48576  0.95510
    220   3.05816  4.77456  3.68911  3.56252  4.53106  3.45031  4.61819  4.13663  3.63909  3.73811  4.80035  3.84545  0.51308  4.02126  3.85618  3.23340  3.51737  3.75679  5.65408  4.65622    241 - -
          2.68618  4.42225  2.77519  2.73123  3.46354  2.40513  3.72494  3.29354  2.67741  2.69355  4.24690  2.90347  2.73739  3.18146  2.89801  2.37887  2.77519  2.98518  4.58477  3.61503
          0.02532  4.08476  4.80711  0.61958  0.77255  0.48576  0.95510
    221   1.95576  4.20812  3.53869  3.19044  4.20786  3.03519  4.21724  3.51989  3.18804  3.27932  4.13176  3.35889  3.75700  3.49463  3.49949  2.07457  1.33361  3.05969  5.57824  4.36618    242 - -
          2.68618  4.42225  2.77519  2.73123  3.46354  2.40513  3.72494  3.29354  2.67741  2.69355  4.24690  2.90347  2.73739  3.18146  2.89801  2.37887  2.77519  2.98518  4.58477  3.61503
          0.02532  4.08476  4.80711  0.61958  0.77255  0.48576  0.95510
    222   2.42373  4.44804  3.11622  2.76544  4.23458  3.14612  3.95795  3.65197  2.83380  3.30207  4.12874  2.57090  3.78020  3.16499  3.22741  1.65497  1.91430  3.21007  5.53750  4.25482    243 - -
          2.68618  4.42225  2.77519  2.73123  3.46354  2.40513  3.72494  3.29354  2.67741  2.69355  4.24690  2.90347  2.73739  3.18146  2.89801  2.37887  2.77519  2.98518  4.58477  3.61503
          0.02532  4.08476  4.80711  0.61958  0.77255  0.48576  0.95510
    223   2.90482  4.31099  4.42859  3.85583  3.13200  4.07641  4.35472  1.80138  3.72309  1.41807  3.08852  4.06596  4.38618  3.91711  3.88399  3.38539  3.13560  1.97529  4.88795  2.90680    244 - -
          2.68618  4.42225  2.77519  2.73123  3.46354  2.40513  3.72494  3.29354  2.67741  2.69355  4.24690  2.90347  2.73739  3.18146  2.89801  2.37887  2.77519  2.98518  4.58477  3.61503
          0.02532  4.08476  4.80711  0.61958  0.77255  0.48576  0.95510
    224   3.54106  4.88206  4.53069  4.29008  0.71919  4.17151  3.98949  3.04394  4.19307  2.36705  3.74545  4.26490  4.62878  4.30352  4.26006  3.79683  3.84405  3.04946  4.18415  2.52806    245 - -
          2.68618  4.42225  2.77519  2.73123  3.46354  2.40513  3.72494  3.29354  2.67741  2.69355  4.24690  2.90347  2.73739  3.18146  2.89801  2.37887  2.77519  2.98518  4.58477  3.61503
          0.02532  4.08476  4.80711  0.61958  0.77255  0.48576  0.95510
    225   2.71474  4.23570  3.96058  3.38967  3.22254  3.79427  3.04370  1.88622  3.26212  1.80508  3.21785  3.68268  4.15129  3.54134  3.50513  3.07892  2.94805  2.05485  4.82212  3.59203    246 - -
          2.68618  4.42225  2.77519  2.73123  3.46354  2.40513  3.72494  3.29354  2.67741  2.69355  4.24690  2.90347  2.73739  3.18146  2.89801  2.37887  2.77519  2.98518  4.58477  3.61503
          0.02532  4.08476  4.80711  0.61958  0.77255  0.48576  0.95510
    226   2.62314  4.65041  3.13545  2.60451  3.91332  3.44641  3.70512  3.29170  2.46404  2.58672  3.79893  2.60480  3.86885  2.89664  2.52426  2.71003  2.01958  3.00180  5.22010  3.93233    247 - -
          2.68618  4.42225  2.77519  2.73123  3.46354  2.40513  3.72494  3.29354  2.67741  2.69355  4.24690  2.90347  2.73739  3.18146  2.89801  2.37887  2.77519  2.98518  4.58477  3.61503
          0.02532  4.08476  4.80711  0.61958  0.77255  0.48576  0.95510
    227   2.91443  4.90892  2.84894  2.75860  4.30745  3.33851  4.11413  4.06940  3.03894  3.69334  4.65132  0.83061  4.00308  3.39161  3.39711  2.97623  3.30596  3.66973  5.58912  4.24392    248 - -
          2.68618  4.42225  2.77519  2.73123  3.46354  2.40513  3.72494  3.29354  2.67741  2.69355  4.24690  2.90347  2.73739  3.18146  2.89801  2.37887  2.77519  2.98518  4.58477  3.61503
          0.02532  4.08476  4.80711  0.61958  0.77255  0.48576  0.95510
    228   2.45806  5.05281  3.05251  2.51810  4.42473  3.49354  3.62489  3.83130  1.56536  3.34107  4.15351  2.59252  3.89763  2.75361  2.22517  2.77755  3.00102  3.47185  5.47373  4.18122    249 - -
          2.68618  4.42225  2.77519  2.73123  3.46354  2.40513  3.72494  3.29354  2.67741  2.69355  4.24690  2.90347  2.73739  3.18146  2.89801  2.37887  2.77519  2.98518  4.58477  3.61503
          0.02532  4.08476  4.80711  0.61958  0.77255  0.48576  0.95510
    229   2.64567  4.87492  2.99171  2.44681  4.13947  3.43754  3.05979  3.56320  1.86058  3.13982  3.25136  2.71080  3.83257  2.76130  2.73969  2.42012  2.87297  3.22895  5.34739  4.01844    250 - -
          2.68618  4.42225  2.77519  2.73123  3.46354  2.40513  3.72494  3.29354  2.67741  2.69355  4.24690  2.90347  2.73739  3.18146  2.89801  2.37887  2.77519  2.98518  4.58477  3.61503
          0.02532  4.08476  4.80711  0.61958  0.77255  0.48576  0.95510
    230   2.59486  4.65814  2.78496  2.65155  4.48690  1.35261  4.04151  4.01943  2.97610  3.63167  4.47865  2.01386  3.84267  3.26231  3.38473  2.68044  3.01352  3.52127  5.74669  4.42964    251 - -
          2.68618  4.42225  2.77519  2.73123  3.46354  2.40513  3.72494  3.29354  2.67741  2.69355  4.24690  2.90347  2.73739  3.18146  2.89801  2.37887  2.77519  2.98518  4.58477  3.61503
          0.02532  4.08476  4.80711  0.61958  0.77255  0.48576  0.95510
    231   2.97063  4.54106  3.86443  3.36484  1.96289  3.88129  3.65885  3.02552  2.60525  2.60924  3.63923  3.61076  4.24611  3.50978  3.48349  3.17542  3.19978  2.84618  4.11927  1.53906    252 - -
          2.68618  4.42225  2.77519  2.73123  3.46354  2.40513  3.72494  3.29354  2.67741  2.69355  4.24690  2.90347  2.73739  3.18146  2.89801  2.37887  2.77519  2.98518  4.58477  3.61503
          0.02532  4.08476  4.80711  0.61958  0.77255  0.48576  0.95510
    232   2.43601  2.71272  3.84824  3.48501  4.08226  3.16301  4.35865  3.39306  3.38118  3.17005  4.11147  3.58411  1.12380  3.71437  3.62735  2.65063  2.89860  3.01739  5.47275  4.29717    253 - -
          2.68618  4.42225  2.77519  2.73123  3.46354  2.40513  3.72494  3.29354  2.67741  2.69355  4.24690  2.90347  2.73739  3.18146  2.89801  2.37887  2.77519  2.98518  4.58477  3.61503
          0.02532  4.08476  4.80711  0.61958  0.77255  0.48576  0.95510
    233   2.97897  4.46867  4.41523  4.08990  3.71445  3.93897  4.85791  2.06455  3.96106  2.36765  3.65200  4.24434  4.49130  4.30783  4.15244  3.45983  3.33764  0.79375  5.53313  4.27586    254 - -
          2.68618  4.42225  2.77519  2.73123  3.46354  2.40513  3.72494  3.29354  2.67741  2.69355  4.24690  2.90347  2.73739  3.18146  2.89801  2.37887  2.77519  2.98518  4.58477  3.61503
          0.02532  4.08476  4.80711  0.61958  0.77255  0.48576  0.95510
    234   3.40156  4.80382  4.52958  4.17549  3.22996  4.24944  4.76512  2.45070  3.94127  0.65183  3.19566  4.43038  4.65154  4.25827  4.08050  3.85292  3.68795  2.54220  5.18089  3.95152    255 - -
          2.68618  4.42225  2.77519  2.73123  3.46354  2.40513  3.72494  3.29354  2.67741  2.69355  4.24690  2.90347  2.73739  3.18146  2.89801  2.37887  2.77519  2.98518  4.58477  3.61503
          0.02532  4.08476  4.80711  0.61958  0.77255  0.48576  0.95510
    235   2.57975  4.69685  2.95338  2.57154  4.25008  3.28565  3.79058  3.67450  2.23753  3.27679  4.10301  3.03220  2.95747  2.96244  2.94730  1.56248  2.89943  3.28525  5.48847  4.17891    256 - -
          2.68618  4.42225  2.77519  2.73123  3.46354  2.40513  3.72494  3.29354  2.67741  2.69355  4.24690  2.90347  2.73739  3.18146  2.89801  2.37887  2.77519  2.98518  4.58477  3.61503
          0.02532  4.08476  4.80711  0.61958  0.77255  0.48576  0.95510
    236   3.13766  5.24382  3.58291  2.87590  4.72789  3.73764  3.64617  4.06149  1.30622  3.47994  4.35357  3.26386  4.09575  2.77821  1.43543  3.12735  3.29217  3.74343  5.49985  4.35195    257 - -
          2.68618  4.42225  2.77519  2.73123  3.46354  2.40513  3.72494  3.29354  2.67741  2.69355  4.24690  2.90347  2.73739  3.18146  2.89801  2.37887  2.77519  2.98518  4.58477  3.61503
          0.02532  4.08476  4.80711  0.61958  0.77255  0.48576  0.95510
    237   1.52505  4.66590  2.87557  2.23235  4.17613  3.27813  3.82543  3.55060  2.68187  3.20640  4.05320  3.02473  2.96713  3.01479  3.10754  2.65871  2.90595  3.19169  5.47084  4.15995    258 - -
          2.68618  4.42225  2.77519  2.73123  3.46354  2.40513  3.72494  3.29354  2.67741  2.69355  4.24690  2.90347  2.73739  3.18146  2.89801  2.37887  2.77519  2.98518  4.58477  3.61503
          0.02532  4.08476  4.80711  0.61958  0.77255  0.48576  0.95510
    238   3.17513  4.83975  3.76054  3.30249  2.50654  3.89800  1.30347  3.46967  3.00776  2.93755  4.00365  3.58106  4.29662  3.44586  3.25980  3.26939  3.40883  3.27422  2.84100  2.45355    259 - -
          2.68618  4.42225  2.77519  2.73123  3.46354  2.40513  3.72494  3.29354  2.67741  2.69355  4.24690  2.90347  2.73739  3.18146  2.89801  2.37887  2.77519  2.98518  4.58477  3.61503
          0.02532  4.08476  4.80711  0.61958  0.77255  0.48576  0.95510
    239   3.06784  5.04884  3.06149  2.82510  4.24474  3.51811  3.98335  3.91364  2.63228  3.39417  4.42137  3.28471  4.07800  0.89872  2.90995  3.10908  3.36715  3.63162  5.48117  4.19139    260 - -
          2.68618  4.42225  2.77519  2.73123  3.46354  2.40513  3.72494  3.29354  2.67741  2.69355  4.24690  2.90347  2.73739  3.18146  2.89801  2.37887  2.77519  2.98518  4.58477  3.61503
          0.02532  4.08476  4.80711  0.61958  0.77255  0.48576  0.95510
    240   2.27289  4.80692  2.61566  2.41899  4.07821  3.39317  3.63917  3.49415  2.44226  2.74975  3.90887  2.93870  3.80825  2.46079  2.90541  2.40401  2.55885  3.16177  5.33539  3.99601    261 - -
          2.68618  4.42225  2.77519  2.73123  3.46354  2.40513  3.72494  3.29354  2.67741  2.69355  4.24690  2.90347  2.73739  3.18146  2.89801  2.37887  2.77519  2.98518  4.58477  3.61503
          0.02532  4.08476  4.80711  0.61958  0.77255  0.48576  0.95510
    241   3.15855  4.48933  4.84348  4.26761  2.55757  4.40892  4.70573  1.50242  4.13788  1.45575  2.22227  4.45823  4.63498  4.23190  4.23128  3.74110  3.38143  2.19211  5.05810  3.94064    262 - -
          2.68618  4.42225  2.77519  2.73123  3.46354  2.40513  3.72494  3.29354  2.67741  2.69355  4.24690  2.90347  2.73739  3.18146  2.89801  2.37887  2.77519  2.98518  4.58477  3.61503
          0.02532  4.08476  4.80711  0.61958  0.77255  0.48576  0.95510
    242   3.15998  4.45094  4.90402  4.38030  3.52839  4.55004  5.04430  1.47519  4.27238  1.79872  3.32715  4.60202  4.81277  4.49932  4.45196  3.92026  3.41013  1.12561  5.50532  4.32812    263 - -
          2.68618  4.42225  2.77519  2.73123  3.46354  2.40513  3.72494  3.29354  2.67741  2.69355  4.24690  2.90347  2.73739  3.18146  2.89801  2.37887  2.77519  2.98518  4.58477  3.61503
          0.02532  4.08476  4.80711  0.61958  0.77255  0.48576  0.95510
    243   2.63918  4.91918  2.93955  2.40884  4.20452  2.95944  3.61041  3.63130  2.18949  3.19334  3.99309  2.39678  3.81875  2.47526  2.55137  2.64641  2.86868  2.78086  5.39200  4.05027    264 - -
          2.68618  4.42225  2.77519  2.73123  3.46354  2.40513  3.72494  3.29354  2.67741  2.69355  4.24690  2.90347  2.73739  3.18146  2.89801  2.37887  2.77519  2.98518  4.58477  3.61503
          0.02532  4.08476  4.80711  0.61958  0.77255  0.48576  0.95510
    244   2.71241  4.93017  3.09225  2.51085  4.21698  3.48934  3.03136  3.63049  1.81762  2.78129  4.00280  3.00754  3.87223  2.75465  2.31893  2.37941  2.92842  3.29810  5.36554  4.06292    265 - -
          2.68618  4.42225  2.77519  2.73123  3.46354  2.40513  3.72494  3.29354  2.67741  2.69355  4.24690  2.90347  2.73739  3.18146  2.89801  2.37887  2.77519  2.98518  4.58477  3.61503
          0.02532  4.08476  4.80711  0.61958  0.77255  0.48576  0.95510
    245   3.22686  4.58553  4.72106  4.17242  1.55018  4.38338  4.44454  2.35277  4.03235  1.41717  2.34874  4.35296  4.61933  4.13640  4.14677  3.71398  3.44832  2.45545  4.75178  3.39698    266 - -
          2.68618  4.42225  2.77519  2.73123  3.46354  2.40513  3.72494  3.29354  2.67741  2.69355  4.24690  2.90347  2.73739  3.18146  2.89801  2.37887  2.77519  2.98518  4.58477  3.61503
          0.02532  4.08476  4.80711  0.61958  0.77255  0.48576  0.95510
    246   2.58095  3.38656  4.17877  3.58749  2.71703  3.70825  4.01724  2.19844  3.44598  2.00539  3.12555  3.74040  4.07394  3.64340  3.58260  2.72393  2.81363  2.00245  4.63139  2.94784    267 - -
          2.68618  4.42225  2.77519  2.73123  3.46354  2.40513  3.72494  3.29354  2.67741  2.69355  4.24690  2.90347  2.73739  3.18146  2.89801  2.37887  2.77519  2.98518  4.58477  3.61503
          0.02532  4.08476  4.80711  0.61958  0.77255  0.48576  0.95510
    247   2.43736  4.92635  2.60236  2.14374  4.20809  3.38715  3.60110  3.64644  2.37347  2.91889  3.99502  2.89169  3.79120  2.72902  2.58960  2.38994  2.56524  3.28364  5.40833  4.04344    268 - -
          2.68619  4.42226  2.77521  2.73124  3.46355  2.40514  3.72495  3.29355  2.67742  2.69356  4.24691  2.90348  2.73741  3.18147  2.89802  2.37888  2.77502  2.98519  4.58478  3.61504
          0.09992  2.44277  4.80711  0.39967  1.11031  0.48576  0.95510
    248   2.73434  4.22787  4.06007  3.48116  2.73706  3.83471  4.11766  2.15119  3.36477  1.63736  3.13573  3.75355  4.17940  3.60912  2.83775  3.12005  2.96499  2.07031  4.81960  3.62586    270 - -
          2.68618  4.42225  2.77519  2.73123  3.46354  2.40513  3.72494  3.29354  2.67741  2.69355  4.24690  2.90347  2.73739  3.18146  2.89801  2.37887  2.77519  2.98518  4.58477  3.61503
          0.02532  4.08476  4.80711  0.61958  0.77255  0.48576  0.95510
    249   2.76861  5.23111  1.66138  2.06556  4.54320  3.32492  3.67878  4.02042  2.51573  3.53121  4.32525  2.80047  3.82984  2.81315  2.59121  2.38917  3.02199  3.61323  5.69414  4.26991    271 - -
          2.68618  4.42225  2.77519  2.73123  3.46354  2.40513  3.72494  3.29354  2.67741  2.69355  4.24690  2.90347  2.73739  3.18146  2.89801  2.37887  2.77519  2.98518  4.58477  3.61503
          0.02532  4.08476  4.80711  0.61958  0.77255  0.48576  0.95510
    250   1.64182  3.03039  4.11604  3.63088  3.64660  3.41640  4.34350  2.44271  3.52798  2.58066  3.58591  3.72765  4.02171  3.78518  3.75149  2.81346  2.86896  1.63384  5.20826  4.01272    272 - -
          2.68618  4.42225  2.77519  2.73123  3.46354  2.40513  3.72494  3.29354  2.67741  2.69355  4.24690  2.90347  2.73739  3.18146  2.89801  2.37887  2.77519  2.98518  4.58477  3.61503
          0.02532  4.08476  4.80711  0.61958  0.77255  0.48576  0.95510
    251   2.63766  3.54393  3.00640  2.48829  4.02429  3.43182  3.08507  3.47236  2.39901  3.07376  3.90144  2.64943  3.84317  1.97714  2.80790  2.67926  2.87464  3.15383  5.28763  3.95786    273 - -
          2.68618  4.42225  2.77519  2.73123  3.46354  2.40513  3.72494  3.29354  2.67741  2.69355  4.24690  2.90347  2.73739  3.18146  2.89801  2.37887  2.77519  2.98518  4.58477  3.61503
          0.02532  4.08476  4.80711  0.61958  0.77255  0.48576  0.95510
    252   2.82001  4.22302  4.39670  3.82931  2.10696  3.95962  4.12596  1.88830  3.69045  2.01017  3.14693  3.96466  4.29302  3.85753  3.81768  3.26700  3.05120  1.94821  4.59084  2.69120    274 - -
          2.68618  4.42225  2.77519  2.73123  3.46354  2.40513  3.72494  3.29354  2.67741  2.69355  4.24690  2.90347  2.73739  3.18146  2.89801  2.37887  2.77519  2.98518  4.58477  3.61503
          0.02532  4.08476  4.80711  0.61958  0.77255  0.48576  0.95510
    253   3.12567  4.44811  4.81308  4.27618  2.65488  4.42138  4.78467  1.17796  4.16268  1.85287  3.18010  4.46938  4.69219  4.33202  4.30735  3.77388  3.36880  1.71023  5.19637  3.97040    275 - -
          2.68618  4.42225  2.77519  2.73123  3.46354  2.40513  3.72494  3.29354  2.67741  2.69355  4.24690  2.90347  2.73739  3.18146  2.89801  2.37887  2.77519  2.98518  4.58477  3.61503
          0.02532  4.08476  4.80711  0.61958  0.77255  0.48576  0.95510
    254   3.20096  4.48981  4.94098  4.40897  3.42659  4.57878  5.03506  1.25100  4.29417  1.54970  3.21932  4.63157  4.81780  4.48585  4.45209  3.94663  3.44508  1.52611  5.44023  4.29592    276 - -
          2.68618  4.42225  2.77519  2.73123  3.46354  2.40513  3.72494  3.29354  2.67741  2.69355  4.24690  2.90347  2.73739  3.18146  2.89801  2.37887  2.77519  2.98518  4.58477  3.61503
          0.02532  4.08476  4.80711  0.61958  0.77255  0.48576  0.95510
    255   2.58871  4.70489  3.03096  2.58187  4.20600  3.32758  3.75333  3.60378  1.98383  3.21571  4.04312  3.04324  3.83376  2.91943  2.85842  1.84229  2.33815  3.23568  5.43629  4.13567    277 - -
          2.68618  4.42225  2.77519  2.73123  3.46354  2.40513  3.72494  3.29354  2.67741  2.69355  4.24690  2.90347  2.73739  3.18146  2.89801  2.37887  2.77519  2.98518  4.58477  3.61503
          0.30955  4.08476  1.38870  0.61958  0.77255  0.48576  0.95510
    256   1.82286  4.10172  3.25717  2.95982  4.11353  2.04696  4.05255  3.42607  3.01328  3.18037  4.03355  3.17016  3.61470  3.31853  3.33723  2.34047  2.11620  2.95870  5.47137  4.25032    278 - -
          2.68618  4.42225  2.77519  2.73123  3.46354  2.40513  3.72494  3.29354  2.67741  2.69355  4.24690  2.90347  2.73739  3.18146  2.89801  2.37887  2.77519  2.98518  4.58477  3.61503
          0.03350  3.80871  4.53106  0.61958  0.77255  0.36012  1.19598
    257   2.36629  4.82974  2.77472  2.42048  4.31244  2.33456  3.73191  3.75532  2.55535  3.32981  4.13495  2.25674  3.80515  2.57959  3.01842  2.31136  2.89901  3.35723  5.53592  4.18214    279 - -
          2.68618  4.42225  2.77519  2.73123  3.46354  2.40513  3.72494  3.29354  2.67741  2.69355  4.24690  2.90347  2.73739  3.18146  2.89801  2.37887  2.77519  2.98518  4.58477  3.61503
          0.02532  4.08476  4.80711  0.61958  0.77255  0.48576  0.95510
    258   2.33395  5.15591  2.27179  2.04374  4.47155  3.32661  3.66171  3.94218  2.49917  3.46420  4.25175  2.33288  2.66418  2.79293  3.01283  2.67498  2.97040  3.53954  5.63749  4.22148    280 - -
          2.68618  4.42225  2.77519  2.73123  3.46354  2.40513  3.72494  3.29354  2.67741  2.69355  4.24690  2.90347  2.73739  3.18146  2.89801  2.37887  2.77519  2.98518  4.58477  3.61503
          0.02532  4.08476  4.80711  0.61958  0.77255  0.48576  0.95510
    259   2.66807  4.84588  3.00277  2.54508  4.30037  3.38001  3.70531  3.73800  2.35148  3.29815  4.11781  2.58463  3.85835  2.85666  1.95500  1.91510  2.94229  3.36287  5.46445  4.15549    281 - -
          2.68618  4.42225  2.77519  2.73123  3.46354  2.40513  3.72494  3.29354  2.67741  2.69355  4.24690  2.90347  2.73739  3.18146  2.89801  2.37887  2.77519  2.98518  4.58477  3.61503
          0.02532  4.08476  4.80711  0.61958  0.77255  0.48576  0.95510
    260   2.63225  5.06576  2.31572  2.12484  4.37190  3.36916  3.17701  3.84039  2.34798  3.35366  4.11988  2.56756  3.78518  2.70338  2.49305  2.60371  2.86615  3.43853  5.51227  3.49026    282 - -
          2.68618  4.42225  2.77519  2.73123  3.46354  2.40513  3.72494  3.29354  2.67741  2.69355  4.24690  2.90347  2.73739  3.18146  2.89801  2.37887  2.77519  2.98518  4.58477  3.61503
          0.02532  4.08476  4.80711  0.61958  0.77255  0.48576  0.95510
    261   2.63940  4.91648  2.88080  2.40688  4.25826  2.91063  3.64022  3.68989  2.16907  3.24905  4.04873  2.92641  3.81770  2.15406  2.80673  2.32328  2.55284  3.32413  5.44359  4.09750    283 - -
          2.68618  4.42225  2.77519  2.73123  3.46354  2.40513  3.72494  3.29354  2.67741  2.69355  4.24690  2.90347  2.73739  3.18146  2.89801  2.37887  2.77519  2.98518  4.58477  3.61503
          0.02532  4.08476  4.80711  0.61958  0.77255  0.48576  0.95510
    262   2.39597  5.08168  2.33119  2.28485  4.39565  3.33620  3.02985  3.86221  2.48149  3.39833  4.18965  2.04267  3.81135  2.79121  2.98128  2.43542  2.94361  3.47141  5.57849  4.17805    284 - -
          2.68618  4.42225  2.77519  2.73123  3.46354  2.40513  3.72494  3.29354  2.67741  2.69355  4.24690  2.90347  2.73739  3.18146  2.89801  2.37887  2.77519  2.98518  4.58477  3.61503
          0.02532  4.08476  4.80711  0.61958  0.77255  0.48576  0.95510
    263   3.28798  4.59566  4.94565  4.38074  3.16666  4.58609  4.91736  1.51167  4.24457  1.14811  2.44862  4.61920  4.77211  4.35376  4.35703  3.93491  3.51181  2.11626  5.23165  4.16403    285 - -
          2.68618  4.42225  2.77519  2.73123  3.46354  2.40513  3.72494  3.29354  2.67741  2.69355  4.24690  2.90347  2.73739  3.18146  2.89801  2.37887  2.77519  2.98518  4.58477  3.61503
          0.02532  4.08476  4.80711  0.61958  0.77255  0.48576  0.95510
    264   2.55223  3.39125  3.45299  2.89095  3.47142  3.01231  3.82131  2.59058  2.54254  2.54212  3.43347  3.28700  3.91771  3.14691  3.19115  2.48436  2.57597  2.29227  4.91255  3.67800    286 - -
          2.68618  4.42225  2.77519  2.73123  3.46354  2.40513  3.72494  3.29354  2.67741  2.69355  4.24690  2.90347  2.73739  3.18146  2.89801  2.37887  2.77519  2.98518  4.58477  3.61503
          0.02532  4.08476  4.80711  0.61958  0.77255  0.48576  0.95510
    265   2.63159  4.60837  3.16281  2.61632  3.61137  3.49698  2.82373  3.18648  2.54393  2.53212  3.69763  3.09244  3.20733  2.60631  2.94517  2.73010  2.86125  2.91912  5.00848  2.71013    287 - -
          2.68618  4.42225  2.77519  2.73123  3.46354  2.40513  3.72494  3.29354  2.67741  2.69355  4.24690  2.90347  2.73739  3.18146  2.89801  2.37887  2.77519  2.98518  4.58477  3.61503
          0.02532  4.08476  4.80711  0.61958  0.77255  0.48576  0.95510
    266   3.56779  4.97017  4.15850  3.93225  2.33361  4.08281  3.73874  3.54908  3.78402  2.94689  4.20280  3.99465  4.55381  4.03805  3.92207  3.68136  3.85669  3.43027  3.98390  0.67454    288 - -
          2.68618  4.42225  2.77519  2.73123  3.46354  2.40513  3.72494  3.29354  2.67741  2.69355  4.24690  2.90347  2.73739  3.18146  2.89801  2.37887  2.77519  2.98518  4.58477  3.61503
          0.02532  4.08476  4.80711  0.61958  0.77255  0.48576  0.95510
    267   2.34398  4.16502  3.70044  3.12741  2.83808  3.61163  3.33172  2.62365  3.05061  2.11834  3.27039  3.45517  3.98662  3.32256  3.33388  2.87672  2.51456  2.22495  4.74265  3.10667    289 - -
          2.68618  4.42225  2.77519  2.73123  3.46354  2.40513  3.72494  3.29354  2.67741  2.69355  4.24690  2.90347  2.73739  3.18146  2.89801  2.37887  2.77519  2.98518  4.58477  3.61503
          0.02532  4.08476  4.80711  0.61958  0.77255  0.48576  0.95510
    268   2.71033  5.21694  2.12643  2.05039  4.53853  3.34117  3.12916  4.02349  2.18156  3.50826  4.27519  2.55391  3.80392  2.37247  2.91333  2.65521  2.95187  3.59734  5.64914  4.22585    290 - -
          2.68618  4.42225  2.77519  2.73123  3.46354  2.40513  3.72494  3.29354  2.67741  2.69355  4.24690  2.90347  2.73739  3.18146  2.89801  2.37887  2.77519  2.98518  4.58477  3.61503
          0.02532  4.08476  4.80711  0.61958  0.77255  0.48576  0.95510
    269   3.56779  4.97017  4.15850  3.93225  2.33361  4.08281  3.73874  3.54908  3.78402  2.94689  4.20280  3.99465  4.55381  4.03805  3.92207  3.68136  3.85669  3.43027  3.98390  0.67454    291 - -
          2.68618  4.42225  2.77519  2.73123  3.46354  2.40513  3.72494  3.29354  2.67741  2.69355  4.24690  2.90347  2.73739  3.18146  2.89801  2.37887  2.77519  2.98518  4.58477  3.61503
          0.02532  4.08476  4.80711  0.61958  0.77255  0.48576  0.95510
    270   3.24050  4.56011  4.88233  4.31578  3.18489  4.52938  4.87036  1.84305  4.19624  1.06737  2.57100  4.55589  4.73251  4.31162  4.32093  3.87093  3.46591  1.85380  5.22196  4.15205    292 - -
          2.68618  4.42225  2.77519  2.73123  3.46354  2.40513  3.72494  3.29354  2.67741  2.69355  4.24690  2.90347  2.73739  3.18146  2.89801  2.37887  2.77519  2.98518  4.58477  3.61503
          0.02532  4.08476  4.80711  0.61958  0.77255  0.48576  0.95510
    271   2.62344  5.01893  2.59739  2.18416  4.31328  3.37441  3.06896  3.77057  2.18877  3.30174  4.07611  2.58284  3.78693  2.71234  2.84302  2.38193  2.85718  3.38385  5.47707  3.21750    293 - -
          2.68618  4.42225  2.77519  2.73123  3.46354  2.40513  3.72494  3.29354  2.67741  2.69355  4.24690  2.90347  2.73739  3.18146  2.89801  2.37887  2.77519  2.98518  4.58477  3.61503
          0.02532  4.08476  4.80711  0.61958  0.77255  0.48576  0.95510
    272   2.66029  4.56012  3.28098  2.71551  2.91323  3.54571  3.19374  3.12032  2.33803  2.77156  3.65451  3.16586  3.92592  2.97956  2.53786  2.78312  2.88701  2.86774  4.86956  2.42206    294 - -
          2.68618  4.42225  2.77519  2.73123  3.46354  2.40513  3.72494  3.29354  2.67741  2.69355  4.24690  2.90347  2.73739  3.18146  2.89801  2.37887  2.77519  2.98518  4.58477  3.61503
          0.02532  4.08476  4.80711  0.61958  0.77255  0.48576  0.95510
    273   2.99621  4.44021  4.38371  3.84204  3.29215  4.14036  4.52767  1.90901  3.69011  1.17504  3.14365  4.11562  4.47181  3.95375  3.90032  3.47351  2.67666  2.08743  5.14852  3.98978    295 - -
          2.68618  4.42225  2.77519  2.73123  3.46354  2.40513  3.72494  3.29354  2.67741  2.69355  4.24690  2.90347  2.73739  3.18146  2.89801  2.37887  2.77519  2.98518  4.58477  3.61503
          0.02532  4.08476  4.80711  0.61958  0.77255  0.48576  0.95510
    274   2.62664  4.25528  3.64264  3.08502  3.16489  3.00377  3.12448  2.22660  2.96898  2.44770  3.36867  3.42501  4.00344  3.28497  3.25997  2.89249  2.86106  2.52925  2.64552  3.33385    296 - -
          2.68618  4.42225  2.77519  2.73123  3.46354  2.40513  3.72494  3.29354  2.67741  2.69355  4.24690  2.90347  2.73739  3.18146  2.89801  2.37887  2.77519  2.98518  4.58477  3.61503
          0.02532  4.08476  4.80711  0.61958  0.77255  0.48576  0.95510
    275   2.82163  5.21421  2.77434  2.13750  4.56870  3.43989  3.63581  4.00573  1.58082  3.48241  4.28389  2.52429  3.88289  2.42705  2.60597  2.77776  3.04410  3.61764  5.59744  4.25693    297 - -
          2.68618  4.42225  2.77519  2.73123  3.46354  2.40513  3.72494  3.29354  2.67741  2.69355  4.24690  2.90347  2.73739  3.18146  2.89801  2.37887  2.77519  2.98518  4.58477  3.61503
          0.02532  4.08476  4.80711  0.61958  0.77255  0.48576  0.95510
    276   2.67195  5.12258  2.30641  2.30418  4.44616  3.37625  3.05852  3.91439  2.13242  3.41080  4.17839  2.36796  3.80178  2.71175  2.43757  2.63500  2.90487  3.50509  5.55399  4.16176    298 - -
          2.68621  4.42228  2.77522  2.73126  3.46357  2.40516  3.72497  3.29357  2.67744  2.69358  4.24693  2.90350  2.73719  3.18149  2.89776  2.37890  2.77522  2.98521  4.58480  3.61506
          0.30169  2.21113  1.89142  0.65682  0.73084  0.48576  0.95510
    277   2.58118  3.40256  3.72905  3.16068  3.01795  3.61150  3.80256  2.62006  3.06240  2.11644  3.26361  2.90817  3.98530  3.33331  3.32794  2.88304  2.81372  2.41775  3.57416  2.65506    301 - -
          2.68618  4.42225  2.77519  2.73123  3.46354  2.40513  3.72494  3.29354  2.67741  2.69355  4.24690  2.90347  2.73739  3.18146  2.89801  2.37887  2.77519  2.98518  4.58477  3.61503
          0.02959  3.93081  4.65316  0.61958  0.77255  0.63514  0.75473
    278   2.59877  4.66132  3.02833  2.32496  3.86362  3.42783  3.62799  3.26264  2.19734  2.89771  3.74471  2.99351  3.82288  2.58238  2.80143  2.66866  2.82692  2.56259  5.16661  3.16631    302 - -
          2.68618  4.42225  2.77519  2.73123  3.46354  2.40513  3.72494  3.29354  2.67741  2.69355  4.24690  2.90347  2.73739  3.18146  2.89801  2.37887  2.77519  2.98518  4.58477  3.61503
          0.02959  3.93081  4.65316  0.61958  0.77255  0.63514  0.75473
    279   2.36064  4.21821  3.40682  2.97430  3.78108  3.17341  3.97338  3.02711  2.94024  2.83083  3.73513  3.26577  3.00984  3.26615  3.27374  1.96920  2.74051  1.91700  5.20705  3.96550    303 - -
          2.68618  4.42225  2.77519  2.73123  3.46354  2.40513  3.72494  3.29354  2.67741  2.69355  4.24690  2.90347  2.73739  3.18146  2.89801  2.37887  2.77519  2.98518  4.58477  3.61503
          0.12154  3.93081  2.35580  0.61958  0.77255  0.63514  0.75473
    280   2.71643  5.08658  1.87997  2.14019  4.50033  2.50540  3.69482  3.99538  2.65138  3.54096  4.37354  2.08362  3.75152  2.86208  3.19057  2.67085  3.02040  3.57738  5.71568  4.27866    304 - -
          2.68618  4.42225  2.77519  2.73123  3.46354  2.40513  3.72494  3.29354  2.67741  2.69355  4.24690  2.90347  2.73739  3.18146  2.89801  2.37887  2.77519  2.98518  4.58477  3.61503
          0.03240  3.84167  4.56401  0.61958  0.77255  0.37018  1.17316
    281   2.87774  5.35791  1.53053  2.18485  4.74552  2.39982  3.79190  4.26129  2.77100  3.76874  4.59590  2.03468  3.85996  2.95195  3.34363  2.79865  3.17517  3.82042  5.92823  4.45162    305 - -
          2.68618  4.42225  2.77519  2.73123  3.46354  2.40513  3.72494  3.29354  2.67741  2.69355  4.24690  2.90347  2.73739  3.18146  2.89801  2.37887  2.77519  2.98518  4.58477  3.61503
          0.02532  4.08476  4.80711  0.61958  0.77255  0.48576  0.95510
    282   2.58497  3.44130  3.36306  2.80033  3.52127  3.52383  3.77320  2.89706  2.46047  2.41706  3.48855  3.22718  2.52750  3.06542  3.08543  2.77063  2.82078  2.66147  4.94532  3.12797    306 - -
          2.68618  4.42225  2.77519  2.73123  3.46354  2.40513  3.72494  3.29354  2.67741  2.69355  4.24690  2.90347  2.73739  3.18146  2.89801  2.37887  2.77519  2.98518  4.58477  3.61503
          0.02532  4.08476  4.80711  0.61958  0.77255  0.48576  0.95510
    283   2.59564  4.33480  2.96225  2.86949  3.47592  3.56864  3.82288  2.36235  2.82693  2.29602  2.86135  2.85708  3.94829  3.13646  3.19118  2.81324  2.82845  2.31215  4.93076  3.69029    307 - -
          2.68618  4.42225  2.77519  2.73123  3.46354  2.40513  3.72494  3.29354  2.67741  2.69355  4.24690  2.90347  2.73739  3.18146  2.89801  2.37887  2.77519  2.98518  4.58477  3.61503
          0.02532  4.08476  4.80711  0.61958  0.77255  0.48576  0.95510
    284   2.65435  4.70772  3.09231  2.22357  3.88360  3.48203  3.67016  3.29700  2.05700  2.29962  3.78579  3.04834  3.87474  2.85800  2.81537  2.72571  2.88070  3.01687  5.19334  3.19829    308 - -
          2.68618  4.42225  2.77519  2.73123  3.46354  2.40513  3.72494  3.29354  2.67741  2.69355  4.24690  2.90347  2.73739  3.18146  2.89801  2.37887  2.77519  2.98518  4.58477  3.61503
          0.02532  4.08476  4.80711  0.61958  0.77255  0.48576  0.95510
    285   2.66867  5.02944  2.84015  2.15945  4.33656  3.40121  3.04893  3.78312  2.31863  3.31171  4.09824  2.59094  3.81688  2.73097  2.35808  2.14692  2.89957  3.40562  5.47889  4.11583    309 - -
          2.68618  4.42225  2.77519  2.73123  3.46354  2.40513  3.72494  3.29354  2.67741  2.69355  4.24690  2.90347  2.73739  3.18146  2.89801  2.37887  2.77519  2.98518  4.58477  3.61503
          0.02532  4.08476  4.80711  0.61958  0.77255  0.48576  0.95510
    286   2.72677  4.25311  3.92710  3.37269  2.26520  3.75933  3.84771  2.66866  3.27435  2.30532  2.78030  3.62304  3.19899  3.51129  3.51058  3.04142  2.95895  2.49998  4.43542  2.05446    310 - -
          2.68618  4.42225  2.77519  2.73123  3.46354  2.40513  3.72494  3.29354  2.67741  2.69355  4.24690  2.90347  2.73739  3.18146  2.89801  2.37887  2.77519  2.98518  4.58477  3.61503
          0.02532  4.08476  4.80711  0.61958  0.77255  0.48576  0.95510
    287   2.09678  4.24053  3.63986  3.08964  3.44494  3.55490  3.94720  2.33302  3.01816  2.04053  3.40579  3.43322  3.98484  3.31792  3.33247  2.51118  2.57712  2.40192  4.93318  3.71243    311 - -
          2.68618  4.42225  2.77519  2.73123  3.46354  2.40513  3.72494  3.29354  2.67741  2.69355  4.24690  2.90347  2.73739  3.18146  2.89801  2.37887  2.77519  2.98518  4.58477  3.61503
          0.02532  4.08476  4.80711  0.61958  0.77255  0.48576  0.95510
    288   2.69459  4.95497  3.02393  2.46511  4.19032  3.46609  3.05556  3.66612  2.25281  3.21278  4.02183  2.63405  3.85433  2.45703  2.04107  2.70049  2.91410  3.32228  5.36227  3.25161    312 - -
          2.68618  4.42225  2.77519  2.73123  3.46354  2.40513  3.72494  3.29354  2.67741  2.69355  4.24690  2.90347  2.73739  3.18146  2.89801  2.37887  2.77519  2.98518  4.58477  3.61503
          0.02532  4.08476  4.80711  0.61958  0.77255  0.48576  0.95510
    289   1.89346  4.21533  3.39146  3.16223  4.44713  1.30655  4.29353  3.87306  3.29732  3.55593  4.36981  3.32308  3.72555  3.56147  3.61627  2.01353  2.75778  3.27813  5.77626  4.56447    313 - -
          2.68618  4.42225  2.77519  2.73123  3.46354  2.40513  3.72494  3.29354  2.67741  2.69355  4.24690  2.90347  2.73739  3.18146  2.89801  2.37887  2.77519  2.98518  4.58477  3.61503
          0.02532  4.08476  4.80711  0.61958  0.77255  0.48576  0.95510
    290   2.97635  3.03678  4.28266  3.77701  2.38390  3.95987  3.69450  2.87972  3.61526  2.49924  3.52656  3.83406  4.32002  3.78340  3.75798  3.27489  3.21088  2.70819  2.78040  1.40326    314 - -
          2.68618  4.42225  2.77519  2.73123  3.46354  2.40513  3.72494  3.29354  2.67741  2.69355  4.24690  2.90347  2.73739  3.18146  2.89801  2.37887  2.77519  2.98518  4.58477  3.61503
          0.02532  4.08476  4.80711  0.61958  0.77255  0.48576  0.95510
    291   3.15153  5.29047  2.59887  0.75708  4.66587  3.42303  4.03527  4.16300  2.94393  3.74822  4.71851  3.07514  4.03940  3.25005  3.37079  3.11548  3.45921  3.82697  5.79718  4.52637    315 - -
          2.68618  4.42225  2.77519  2.73123  3.46354  2.40513  3.72494  3.29354  2.67741  2.69355  4.24690  2.90347  2.73739  3.18146  2.89801  2.37887  2.77519  2.98518  4.58477  3.61503
          0.02532  4.08476  4.80711  0.61958  0.77255  0.48576  0.95510
    292   2.99873  5.49176  1.06596  2.17174  4.81167  3.25084  3.86122  4.39315  2.92176  3.91289  4.78724  2.26602  3.90103  3.04442  3.52270  2.89515  3.31381  3.95631  6.02762  4.51771    316 - -
          2.68618  4.42225  2.77519  2.73123  3.46354  2.40513  3.72494  3.29354  2.67741  2.69355  4.24690  2.90347  2.73739  3.18146  2.89801  2.37887  2.77519  2.98518  4.58477  3.61503
          0.02532  4.08476  4.80711  0.61958  0.77255  0.48576  0.95510
    293   2.94500  4.34753  4.42612  3.87273  1.99644  4.04447  4.04824  2.51495  3.73527  1.56578  2.59809  3.99938  4.35777  3.87655  3.86138  3.35138  3.17029  2.47850  4.43059  2.33167    317 - -
          2.68618  4.42225  2.77519  2.73123  3.46354  2.40513  3.72494  3.29354  2.67741  2.69355  4.24690  2.90347  2.73739  3.18146  2.89801  2.37887  2.77519  2.98518  4.58477  3.61503
          0.02532  4.08476  4.80711  0.61958  0.77255  0.48576  0.95510
    294   3.40156  4.80382  4.52958  4.17549  3.22996  4.24944  4.76512  2.45070  3.94127  0.65183  3.19566  4.43038  4.65154  4.25827  4.08050  3.85292  3.68795  2.54220  5.18089  3.95152    318 - -
          2.68618  4.42225  2.77519  2.73123  3.46354  2.40513  3.72494  3.29354  2.67741  2.69355  4.24690  2.90347  2.73739  3.18146  2.89801  2.37887  2.77519  2.98518  4.58477  3.61503
          0.02532  4.08476  4.80711  0.61958  0.77255  0.48576  0.95510
    295   2.91978  5.21794  2.62283  2.08521  4.51776  3.41261  3.74122  3.98325  2.41845  3.49915  4.36715  2.92913  3.93096  1.39107  2.78197  2.88071  3.16920  3.63173  5.64400  4.29514    319 - -
          2.68618  4.42225  2.77519  2.73123  3.46354  2.40513  3.72494  3.29354  2.67741  2.69355  4.24690  2.90347  2.73739  3.18146  2.89801  2.37887  2.77519  2.98518  4.58477  3.61503
          0.02532  4.08476  4.80711  0.61958  0.77255  0.48576  0.95510
    296   2.58331  2.99311  3.84363  3.28024  3.33494  3.62375  4.00647  2.04561  3.19073  2.37301  3.31386  2.96069  4.03541  3.45950  3.45223  2.91838  2.43816  2.06616  4.84453  3.63715    320 - -
          2.68618  4.42225  2.77519  2.73123  3.46354  2.40513  3.72494  3.29354  2.67741  2.69355  4.24690  2.90347  2.73739  3.18146  2.89801  2.37887  2.77519  2.98518  4.58477  3.61503
          0.02532  4.08476  4.80711  0.61958  0.77255  0.48576  0.95510
    297   3.05816  4.77456  3.68911  3.56252  4.53106  3.45031  4.61819  4.13663  3.63909  3.73811  4.80035  3.84545  0.51308  4.02126  3.85618  3.23340  3.51737  3.75679  5.65408  4.65622    321 - -
          2.68618  4.42225  2.77519  2.73123  3.46354  2.40513  3.72494  3.29354  2.67741  2.69355  4.24690  2.90347  2.73739  3.18146  2.89801  2.37887  2.77519  2.98518  4.58477  3.61503
          0.02532  4.08476  4.80711  0.61958  0.77255  0.48576  0.95510
    298   3.40156  4.80382  4.52958  4.17549  3.22996  4.24944  4.76512  2.45070  3.94127  0.65183  3.19566  4.43038  4.65154  4.25827  4.08050  3.85292  3.68795  2.54220  5.18089  3.95152    322 - -
          2.68618  4.42225  2.77519  2.73123  3.46354  2.40513  3.72494  3.29354  2.67741  2.69355  4.24690  2.90347  2.73739  3.18146  2.89801  2.37887  2.77519  2.98518  4.58477  3.61503
          0.02532  4.08476  4.80711  0.61958  0.77255  0.48576  0.95510
    299   3.06784  5.04884  3.06149  2.82510  4.24474  3.51811  3.98335  3.91364  2.63228  3.39417  4.42137  3.28471  4.07800  0.89872  2.90995  3.10908  3.36715  3.63162  5.48117  4.19139    323 - -
          2.68618  4.42225  2.77519  2.73123  3.46354  2.40513  3.72494  3.29354  2.67741  2.69355  4.24690  2.90347  2.73739  3.18146  2.89801  2.37887  2.77519  2.98518  4.58477  3.61503
          0.02532  4.08476  4.80711  0.61958  0.77255  0.48576  0.95510
    300   3.05816  4.77456  3.68911  3.56252  4.53106  3.45031  4.61819  4.13663  3.63909  3.73811  4.80035  3.84545  0.51308  4.02126  3.85618  3.23340  3.51737  3.75679  5.65408  4.65622    324 - -
          2.68618  4.42225  2.77519  2.73123  3.46354  2.40513  3.72494  3.29354  2.67741  2.69355  4.24690  2.90347  2.73739  3.18146  2.89801  2.37887  2.77519  2.98518  4.58477  3.61503
          0.02532  4.08476  4.80711  0.61958  0.77255  0.48576  0.95510
    301   3.40156  4.80382  4.52958  4.17549  3.22996  4.24944  4.76512  2.45070  3.94127  0.65183  3.19566  4.43038  4.65154  4.25827  4.08050  3.85292  3.68795  2.54220  5.18089  3.95152    325 - -
          2.68618  4.42225  2.77519  2.73123  3.46354  2.40513  3.72494  3.29354  2.67741  2.69355  4.24690  2.90347  2.73739  3.18146  2.89801  2.37887  2.77519  2.98518  4.58477  3.61503
          0.02532  4.08476  4.80711  0.61958  0.77255  0.48576  0.95510
    302   2.27887  3.28065  3.96660  3.38503  3.18494  3.66603  3.97605  2.25077  3.27528  2.25119  2.62122  3.62253  4.03992  3.51065  3.48219  2.95079  2.50687  2.27820  4.69852  2.99531    326 - -
          2.68618  4.42225  2.77519  2.73123  3.46354  2.40513  3.72494  3.29354  2.67741  2.69355  4.24690  2.90347  2.73739  3.18146  2.89801  2.37887  2.77519  2.98518  4.58477  3.61503
          0.02532  4.08476  4.80711  0.61958  0.77255  0.48576  0.95510
    303   3.00188  5.62083  1.23891  1.84382  4.90013  3.25617  3.80662  4.43527  2.83983  3.91557  4.76436  2.26976  3.88460  2.97176  3.45289  2.87390  3.29168  3.99386  6.07058  4.54154    327 - -
          2.68618  4.42225  2.77519  2.73123  3.46354  2.40513  3.72494  3.29354  2.67741  2.69355  4.24690  2.90347  2.73739  3.18146  2.89801  2.37887  2.77519  2.98518  4.58477  3.61503
          0.02532  4.08476  4.80711  0.61958  0.77255  0.48576  0.95510
    304   2.85764  5.06246  2.65483  2.44852  4.01872  3.38024  2.82615  3.91851  2.58389  3.45483  4.33114  1.37764  3.92675  2.98706  2.97597  2.84920  3.14075  3.55838  5.36130  3.88502    328 - -
          2.68618  4.42225  2.77519  2.73123  3.46354  2.40513  3.72494  3.29354  2.67741  2.69355  4.24690  2.90347  2.73739  3.18146  2.89801  2.37887  2.77519  2.98518  4.58477  3.61503
          0.02532  4.08476  4.80711  0.61958  0.77255  0.48576  0.95510
    305   3.40156  4.80382  4.52958  4.17549  3.22996  4.24944  4.76512  2.45070  3.94127  0.65183  3.19566  4.43038  4.65154  4.25827  4.08050  3.85292  3.68795  2.54220  5.18089  3.95152    329 - -
          2.68618  4.42225  2.77519  2.73123  3.46354  2.40513  3.72494  3.29354  2.67741  2.69355  4.24690  2.90347  2.73739  3.18146  2.89801  2.37887  2.77519  2.98518  4.58477  3.61503
          0.02532  4.08476  4.80711  0.61958  0.77255  0.48576  0.95510
    306   3.02806  5.62737  1.27729  1.52729  4.91080  3.26171  3.82875  4.44168  2.87347  3.93436  4.79700  2.72220  3.89737  2.99873  3.48698  2.89912  3.32176  4.00691  6.08071  4.56085    330 - -
          2.68618  4.42225  2.77519  2.73123  3.46354  2.40513  3.72494  3.29354  2.67741  2.69355  4.24690  2.90347  2.73739  3.18146  2.89801  2.37887  2.77519  2.98518  4.58477  3.61503
          0.02532  4.08476  4.80711  0.61958  0.77255  0.48576  0.95510
    307   2.42777  4.44878  3.11673  2.76457  4.21953  3.15200  3.95441  3.63387  2.83071  3.28673  4.11558  2.55562  3.78293  3.16290  3.22344  1.81487  1.75724  3.19876  5.52567  4.24374    331 - -
          2.68618  4.42225  2.77519  2.73123  3.46354  2.40513  3.72494  3.29354  2.67741  2.69355  4.24690  2.90347  2.73739  3.18146  2.89801  2.37887  2.77519  2.98518  4.58477  3.61503
          0.02532  4.08476  4.80711  0.61958  0.77255  0.48576  0.95510
    308   2.61010  4.69734  3.04624  2.50975  3.19667  3.08413  3.00150  3.31153  2.49758  2.93840  3.78030  2.44017  3.84470  2.62834  2.93865  2.67358  2.84189  3.01850  5.12530  3.17430    332 - -
          2.68618  4.42225  2.77519  2.73123  3.46354  2.40513  3.72494  3.29354  2.67741  2.69355  4.24690  2.90347  2.73739  3.18146  2.89801  2.37887  2.77519  2.98518  4.58477  3.61503
          0.02532  4.08476  4.80711  0.61958  0.77255  0.48576  0.95510
    309   2.72352  4.32199  3.97354  3.45514  3.58054  3.74055  4.30415  1.97434  3.35673  2.36220  3.47534  3.74701  4.20617  3.67005  3.64530  3.08193  1.66599  1.84408  5.22409  4.00616    333 - -
          2.68618  4.42225  2.77519  2.73123  3.46354  2.40513  3.72494  3.29354  2.67741  2.69355  4.24690  2.90347  2.73739  3.18146  2.89801  2.37887  2.77519  2.98518  4.58477  3.61503
          0.02532  4.08476  4.80711  0.61958  0.77255  0.48576  0.95510
    310   3.56779  4.97017  4.15850  3.93225  2.33361  4.08281  3.73874  3.54908  3.78402  2.94689  4.20280  3.99465  4.55381  4.03805  3.92207  3.68136  3.85669  3.43027  3.98390  0.67454    334 - -
          2.68618  4.42225  2.77519  2.73123  3.46354  2.40513  3.72494  3.29354  2.67741  2.69355  4.24690  2.90347  2.73739  3.18146  2.89801  2.37887  2.77519  2.98518  4.58477  3.61503
          0.02532  4.08476  4.80711  0.61958  0.77255  0.48576  0.95510
    311   2.39416  5.17289  2.45828  1.42853  4.53866  3.30509  3.74319  3.98969  2.60796  3.54342  4.36693  2.32464  3.85382  2.89670  3.10047  2.75690  3.07547  3.59564  5.72648  4.31424    335 - -
          2.68618  4.42225  2.77519  2.73123  3.46354  2.40513  3.72494  3.29354  2.67741  2.69355  4.24690  2.90347  2.73739  3.18146  2.89801  2.37887  2.77519  2.98518  4.58477  3.61503
          0.02532  4.08476  4.80711  0.61958  0.77255  0.48576  0.95510
    312   2.97897  4.46867  4.41523  4.08990  3.71445  3.93897  4.85791  2.06455  3.96106  2.36765  3.65200  4.24434  4.49130  4.30783  4.15244  3.45983  3.33764  0.79375  5.53313  4.27586    336 - -
          2.68618  4.42225  2.77519  2.73123  3.46354  2.40513  3.72494  3.29354  2.67741  2.69355  4.24690  2.90347  2.73739  3.18146  2.89801  2.37887  2.77519  2.98518  4.58477  3.61503
          0.02532  4.08476  4.80711  0.61958  0.77255  0.48576  0.95510
    313   3.54106  4.88206  4.53069  4.29008  0.71919  4.17151  3.98949  3.04394  4.19307  2.36705  3.74545  4.26490  4.62878  4.30352  4.26006  3.79683  3.84405  3.04946  4.18415  2.52806    337 - -
          2.68618  4.42225  2.77519  2.73123  3.46354  2.40513  3.72494  3.29354  2.67741  2.69355  4.24690  2.90347  2.73739  3.18146  2.89801  2.37887  2.77519  2.98518  4.58477  3.61503
          0.02532  4.08476  4.80711  0.61958  0.77255  0.48576  0.95510
    314   3.15153  5.29047  2.59887  0.75708  4.66587  3.42303  4.03527  4.16300  2.94393  3.74822  4.71851  3.07514  4.03940  3.25005  3.37079  3.11548  3.45921  3.82697  5.79718  4.52637    338 - -
          2.68618  4.42225  2.77519  2.73123  3.46354  2.40513  3.72494  3.29354  2.67741  2.69355  4.24690  2.90347  2.73739  3.18146  2.89801  2.37887  2.77519  2.98518  4.58477  3.61503
          0.02532  4.08476  4.80711  0.61958  0.77255  0.48576  0.95510
    315   2.84916  5.06543  3.07908  2.57688  4.44785  3.52231  3.65094  3.83369  1.38847  3.34854  4.18550  3.05406  3.93850  2.41718  2.43113  2.84873  2.60276  3.49123  5.48259  4.21423    339 - -
          2.68618  4.42225  2.77519  2.73123  3.46354  2.40513  3.72494  3.29354  2.67741  2.69355  4.24690  2.90347  2.73739  3.18146  2.89801  2.37887  2.77519  2.98518  4.58477  3.61503
          0.02532  4.08476  4.80711  0.61958  0.77255  0.48576  0.95510
    316   3.23196  5.37659  0.65550  2.49304  4.78548  3.38441  4.13727  4.42503  3.26449  3.99737  4.98517  3.05819  4.05261  3.38029  3.80574  3.17379  3.57679  4.04319  5.91126  4.62981    340 - -
          2.68618  4.42225  2.77519  2.73123  3.46354  2.40513  3.72494  3.29354  2.67741  2.69355  4.24690  2.90347  2.73739  3.18146  2.89801  2.37887  2.77519  2.98518  4.58477  3.61503
          0.02532  4.08476  4.80711  0.61958  0.77255  0.48576  0.95510
    317   2.74830  4.79516  2.91566  2.66477  4.24738  3.34127  3.90510  3.75217  2.66039  3.32570  4.23789  3.12039  1.37703  2.45097  3.00205  2.81652  3.08139  3.40041  5.51344  4.21040    341 - -
          2.68618  4.42225  2.77519  2.73123  3.46354  2.40513  3.72494  3.29354  2.67741  2.69355  4.24690  2.90347  2.73739  3.18146  2.89801  2.37887  2.77519  2.98518  4.58477  3.61503
          0.02532  4.08476  4.80711  0.61958  0.77255  0.48576  0.95510
    318   3.14462  4.44413  4.90097  4.41036  3.63210  4.52009  5.12133  1.30489  4.30193  2.12833  3.43027  4.61765  4.82714  4.56463  4.49448  3.91516  3.41169  1.08512  5.61351  4.40620    342 - -
          2.68618  4.42225  2.77519  2.73123  3.46354  2.40513  3.72494  3.29354  2.67741  2.69355  4.24690  2.90347  2.73739  3.18146  2.89801  2.37887  2.77519  2.98518  4.58477  3.61503
          0.02532  4.08476  4.80711  0.61958  0.77255  0.48576  0.95510
    319   3.17875  5.13927  3.36807  2.95638  4.57466  3.63922  3.89513  4.01870  0.78034  3.53998  4.49497  3.36953  4.12867  3.07816  2.49591  3.20978  3.41866  3.71634  5.54564  4.39152    343 - -
          2.68618  4.42225  2.77519  2.73123  3.46354  2.40513  3.72494  3.29354  2.67741  2.69355  4.24690  2.90347  2.73739  3.18146  2.89801  2.37887  2.77519  2.98518  4.58477  3.61503
          0.02532  4.08476  4.80711  0.61958  0.77255  0.48576  0.95510
    320   3.56779  4.97017  4.15850  3.93225  2.33361  4.08281  3.73874  3.54908  3.78402  2.94689  4.20280  3.99465  4.55381  4.03805  3.92207  3.68136  3.85669  3.43027  3.98390  0.67454    344 - -
          2.68618  4.42225  2.77519  2.73123  3.46354  2.40513  3.72494  3.29354  2.67741  2.69355  4.24690  2.90347  2.73739  3.18146  2.89801  2.37887  2.77519  2.98518  4.58477  3.61503
          0.02532  4.08476  4.80711  0.61958  0.77255  0.48576  0.95510
    321   2.43581  4.85769  2.56528  2.39521  4.11842  3.40198  3.61701  3.07209  2.22009  3.12709  3.93160  2.92148  3.80404  2.50769  2.86376  2.62183  2.39921  3.19945  5.35318  4.00574    345 - -
          2.68618  4.42225  2.77519  2.73123  3.46354  2.40513  3.72494  3.29354  2.67741  2.69355  4.24690  2.90347  2.73739  3.18146  2.89801  2.37887  2.77519  2.98518  4.58477  3.61503
          0.02532  4.08476  4.80711  0.61958  0.77255  0.48576  0.95510
    322   2.62082  4.78484  3.01358  2.31423  4.01895  3.43992  3.63304  3.42868  2.25027  2.71021  3.85921  2.97726  3.83176  2.26756  2.81910  2.66141  2.56322  3.11605  5.27916  3.29957    346 - -
          2.68618  4.42225  2.77519  2.73123  3.46354  2.40513  3.72494  3.29354  2.67741  2.69355  4.24690  2.90347  2.73739  3.18146  2.89801  2.37887  2.77519  2.98518  4.58477  3.61503
          0.02532  4.08476  4.80711  0.61958  0.77255  0.48576  0.95510
    323   3.56779  4.97017  4.15850  3.93225  2.33361  4.08281  3.73874  3.54908  3.78402  2.94689  4.20280  3.99465  4.55381  4.03805  3.92207  3.68136  3.85669  3.43027  3.98390  0.67454    347 - -
          2.68618  4.42225  2.77519  2.73123  3.46354  2.40513  3.72494  3.29354  2.67741  2.69355  4.24690  2.90347  2.73739  3.18146  2.89801  2.37887  2.77519  2.98518  4.58477  3.61503
          0.02532  4.08476  4.80711  0.61958  0.77255  0.48576  0.95510
    324   2.91953  5.21833  2.62216  2.08298  4.51821  3.41236  3.74102  3.98367  2.41864  3.49950  4.36728  2.92864  3.93070  1.39241  2.78247  2.88031  3.16892  3.63198  5.64436  4.29529    348 - -
          2.68618  4.42225  2.77519  2.73123  3.46354  2.40513  3.72494  3.29354  2.67741  2.69355  4.24690  2.90347  2.73739  3.18146  2.89801  2.37887  2.77519  2.98518  4.58477  3.61503
          0.02532  4.08476  4.80711  0.61958  0.77255  0.48576  0.95510
    325   2.45783  5.07164  2.42153  2.30251  4.39627  3.35463  3.62909  3.85375  1.97223  3.38062  4.16192  2.29207  3.80389  2.75353  2.88925  2.64223  2.64862  3.45851  5.55160  4.16003    349 - -
          2.68618  4.42225  2.77519  2.73123  3.46354  2.40513  3.72494  3.29354  2.67741  2.69355  4.24690  2.90347  2.73739  3.18146  2.89801  2.37887  2.77519  2.98518  4.58477  3.61503
          0.02532  4.08476  4.80711  0.61958  0.77255  0.48576  0.95510
    326   0.74629  4.31151  3.69081  3.49812  4.27612  3.12921  4.49327  3.43435  3.52019  3.30565  4.31834  3.59000  3.88906  3.84268  3.75234  2.66214  2.95452  3.05144  5.68173  4.50753    350 - -
          2.68618  4.42225  2.77519  2.73123  3.46354  2.40513  3.72494  3.29354  2.67741  2.69355  4.24690  2.90347  2.73739  3.18146  2.89801  2.37887  2.77519  2.98518  4.58477  3.61503
          0.02532  4.08476  4.80711  0.61958  0.77255  0.48576  0.95510
    327   3.15824  4.47678  4.85883  4.37988  3.56731  4.48475  5.08580  1.00064  4.25093  2.04385  3.37644  4.59072  4.80576  4.51789  4.43924  3.88815  3.43065  1.49562  5.56827  4.36363    351 - -
          2.68618  4.42225  2.77519  2.73123  3.46354  2.40513  3.72494  3.29354  2.67741  2.69355  4.24690  2.90347  2.73739  3.18146  2.89801  2.37887  2.77519  2.98518  4.58477  3.61503
          0.02532  4.08476  4.80711  0.61958  0.77255  0.48576  0.95510
    328   2.32712  4.77890  2.95474  2.12855  3.43633  3.41446  3.64412  3.42660  2.44707  3.04100  3.86579  2.95897  3.82122  2.31672  2.89868  2.64642  2.56356  3.11108  5.29539  3.96589    352 - -
          2.68618  4.42225  2.77519  2.73123  3.46354  2.40513  3.72494  3.29354  2.67741  2.69355  4.24690  2.90347  2.73739  3.18146  2.89801  2.37887  2.77519  2.98518  4.58477  3.61503
          0.02532  4.08476  4.80711  0.61958  0.77255  0.48576  0.95510
    329   2.41047  4.98791  2.91803  2.44734  4.34119  3.42624  3.64144  3.76238  1.90127  3.30238  4.11064  2.95766  3.85638  2.01969  2.66500  2.47573  2.94902  3.39964  5.47114  4.14562    353 - -
          2.68618  4.42225  2.77519  2.73123  3.46354  2.40513  3.72494  3.29354  2.67741  2.69355  4.24690  2.90347  2.73739  3.18146  2.89801  2.37887  2.77519  2.98518  4.58477  3.61503
          0.02532  4.08476  4.80711  0.61958  0.77255  0.48576  0.95510
    330   0.74629  4.31151  3.69081  3.49812  4.27612  3.12921  4.49327  3.43435  3.52019  3.30565  4.31834  3.59000  3.88906  3.84268  3.75234  2.66214  2.95452  3.05144  5.68173  4.50753    354 - -
          2.68618  4.42225  2.77519  2.73123  3.46354  2.40513  3.72494  3.29354  2.67741  2.69355  4.24690  2.90347  2.73739  3.18146  2.89801  2.37887  2.77519  2.98518  4.58477  3.61503
          0.02532  4.08476  4.80711  0.61958  0.77255  0.48576  0.95510
    331   3.36156  4.70337  4.83863  4.32307  3.13969  4.57125  4.89690  1.93068  4.12140  0.82552  2.97329  4.58896  4.79161  4.31610  4.26203  3.95774  3.59990  2.21704  5.22597  4.08010    355 - -
          2.68618  4.42225  2.77519  2.73123  3.46354  2.40513  3.72494  3.29354  2.67741  2.69355  4.24690  2.90347  2.73739  3.18146  2.89801  2.37887  2.77519  2.98518  4.58477  3.61503
          0.02532  4.08476  4.80711  0.61958  0.77255  0.48576  0.95510
    332   2.30695  4.48175  3.22832  2.69902  3.75009  3.42899  3.76582  3.09932  2.43144  2.26795  3.66541  3.14354  3.86837  2.99938  3.02641  2.19442  2.51307  2.82736  5.12304  3.85678    356 - -
          2.68618  4.42225  2.77519  2.73123  3.46354  2.40513  3.72494  3.29354  2.67741  2.69355  4.24690  2.90347  2.73739  3.18146  2.89801  2.37887  2.77519  2.98518  4.58477  3.61503
          0.02532  4.08476  4.80711  0.61958  0.77255  0.48576  0.95510
    333   2.43568  5.17314  1.07671  2.29234  4.66360  3.24447  3.90729  4.07462  2.93669  3.72007  4.61432  2.84557  3.89246  3.09654  3.49038  2.83800  3.21370  3.67357  5.91792  4.47984    357 - -
          2.68618  4.42225  2.77519  2.73123  3.46354  2.40513  3.72494  3.29354  2.67741  2.69355  4.24690  2.90347  2.73739  3.18146  2.89801  2.37887  2.77519  2.98518  4.58477  3.61503
          0.02532  4.08476  4.80711  0.61958  0.77255  0.48576  0.95510
    334   2.64108  4.40982  3.44564  2.86211  3.55401  3.58675  3.80088  2.39781  2.40792  2.26644  3.48822  3.28084  3.96190  3.08476  2.40273  2.83815  2.86842  2.35239  4.98371  3.74757    358 - -
          2.68618  4.42225  2.77519  2.73123  3.46354  2.40513  3.72494  3.29354  2.67741  2.69355  4.24690  2.90347  2.73739  3.18146  2.89801  2.37887  2.77519  2.98518  4.58477  3.61503
          0.02532  4.08476  4.80711  0.61958  0.77255  0.48576  0.95510
    335   2.56587  4.48308  3.18473  2.70781  3.77769  2.97397  3.79485  3.12750  2.67648  2.82599  3.70098  3.14701  3.09436  2.54784  3.06106  2.70360  2.84285  1.92512  5.15458  3.88709    359 - -
          2.68618  4.42225  2.77519  2.73123  3.46354  2.40513  3.72494  3.29354  2.67741  2.69355  4.24690  2.90347  2.73739  3.18146  2.89801  2.37887  2.77519  2.98518  4.58477  3.61503
          0.02532  4.08476  4.80711  0.61958  0.77255  0.48576  0.95510
    336   2.60374  4.90344  2.68112  2.37225  4.17666  3.39484  3.60354  3.61102  2.19990  3.17838  3.18571  2.90309  3.23201  2.48679  2.84243  2.25826  2.83652  3.25633  5.38649  4.02852    360 - -
          2.68618  4.42225  2.77519  2.73123  3.46354  2.40513  3.72494  3.29354  2.67741  2.69355  4.24690  2.90347  2.73739  3.18146  2.89801  2.37887  2.77519  2.98518  4.58477  3.61503
          0.02532  4.08476  4.80711  0.61958  0.77255  0.48576  0.95510
    337   2.40961  5.14184  2.35236  1.95406  4.45582  3.34625  3.63081  3.92508  2.01170  3.43687  4.21399  2.82326  3.80493  2.75329  2.92030  2.37677  2.93601  3.51954  5.59870  4.19083    361 - -
          2.68618  4.42225  2.77519  2.73123  3.46354  2.40513  3.72494  3.29354  2.67741  2.69355  4.24690  2.90347  2.73739  3.18146  2.89801  2.37887  2.77519  2.98518  4.58477  3.61503
          0.02532  4.08476  4.80711  0.61958  0.77255  0.48576  0.95510
    338   2.16647  4.64822  3.10081  2.55209  3.92403  2.94335  3.68409  3.31424  2.31786  2.95420  3.79220  3.03684  3.83630  2.86516  2.52118  2.65903  2.60184  2.66259  5.22783  3.93016    362 - -
          2.68618  4.42225  2.77519  2.73123  3.46354  2.40513  3.72494  3.29354  2.67741  2.69355  4.24690  2.90347  2.73739  3.18146  2.89801  2.37887  2.77519  2.98518  4.58477  3.61503
          0.02532  4.08476  4.80711  0.61958  0.77255  0.48576  0.95510
    339   2.40115  5.15780  2.33675  1.81909  4.46967  3.34012  3.64004  3.94051  2.15634  3.45318  4.23302  2.81639  3.80824  2.76481  2.94909  2.37610  2.95043  3.53474  5.61688  4.20456    363 - -
          2.68618  4.42225  2.77519  2.73123  3.46354  2.40513  3.72494  3.29354  2.67741  2.69355  4.24690  2.90347  2.73739  3.18146  2.89801  2.37887  2.77519  2.98518  4.58477  3.61503
          0.19053  4.08476  1.85375  0.61958  0.77255  0.48576  0.95510
    340   2.17632  4.98221  2.40623  2.01399  4.28349  3.31455  3.60923  3.72145  2.40260  3.27934  4.08297  2.82009  3.77656  2.74817  2.52560  2.63109  2.89306  3.35398  5.47574  4.10036    364 - -
          2.68618  4.42225  2.77519  2.73123  3.46354  2.40513  3.72494  3.29354  2.67741  2.69355  4.24690  2.90347  2.73739  3.18146  2.89801  2.37887  2.77519  2.98518  4.58477  3.61503
          0.02980  3.92403  4.64638  0.61958  0.77255  0.64075  0.74844
    341   2.40084  4.98708  2.89139  2.10714  4.31642  3.41574  3.58362  3.72444  1.85003  3.25797  4.07346  2.92389  3.83208  2.71809  2.31849  2.70862  2.93652  3.37392  5.41843  4.10743    365 - -
          2.68618  4.42225  2.77519  2.73123  3.46354  2.40513  3.72494  3.29354  2.67741  2.69355  4.24690  2.90347  2.73739  3.18146  2.89801  2.37887  2.77519  2.98518  4.58477  3.61503
          0.02980  3.92403  4.64638  0.61958  0.77255  0.64075  0.74844
    342   2.56161  4.49563  3.13603  2.61362  3.68201  3.42429  3.17898  3.08102  2.53897  2.75282  2.91161  2.77079  3.83805  2.91782  2.92518  2.68371  2.27202  2.81647  5.05347  3.76798    366 - -
          2.68618  4.42225  2.77519  2.73123  3.46354  2.40513  3.72494  3.29354  2.67741  2.69355  4.24690  2.90347  2.73739  3.18146  2.89801  2.37887  2.77519  2.98518  4.58477  3.61503
          0.02980  3.92403  4.64638  0.61958  0.77255  0.51484  0.91030
    343   2.40591  4.93646  2.95788  2.25936  4.24871  3.42643  3.59880  3.66132  1.85852  3.21321  4.02149  2.94313  3.82997  2.73305  2.41647  2.67934  2.56177  3.31309  5.39476  4.07422    367 - -
          2.68640  4.42269  2.77500  2.73055  3.46398  2.40506  3.72539  3.29233  2.67727  2.69376  4.24734  2.90307  2.73784  3.18154  2.89817  2.37898  2.77539  2.98502  4.58521  3.61547
          0.30921  1.35814  4.72876  2.20727  0.11653  0.43789  1.03676
    344   2.57543  4.45861  3.23769  2.49611  3.65408  3.47726  3.74909  3.00212  2.66260  2.24057  3.58086  3.14904  3.09175  2.99724  3.06148  2.52053  2.54513  2.48249  5.04827  3.78394    395 - -
          2.68618  4.42225  2.77519  2.73123  3.46354  2.40513  3.72494  3.29354  2.67741  2.69355  4.24690  2.90347  2.73739  3.18146  2.89801  2.37887  2.77519  2.98518  4.58477  3.61503
          0.02532  4.08476  4.80711  0.61958  0.77255  0.48576  0.95510
    345   2.62860  4.18125  3.84137  3.27058  2.71180  3.68878  3.98791  2.15192  3.18376  2.05121  3.23612  3.57441  3.22295  3.44592  3.44529  2.96635  2.30459  2.31585  4.79703  3.58700    396 - -
          2.68618  4.42225  2.77519  2.73123  3.46354  2.40513  3.72494  3.29354  2.67741  2.69355  4.24690  2.90347  2.73739  3.18146  2.89801  2.37887  2.77519  2.98518  4.58477  3.61503
          0.02532  4.08476  4.80711  0.61958  0.77255  0.48576  0.95510
    346   2.86063  4.31226  4.32291  3.79319  3.55953  4.02426  4.53745  1.64761  3.69277  2.28234  3.43019  4.04584  4.41944  3.97341  3.93603  3.36500  2.19702  1.39017  5.28044  4.07331    397 - -
          2.68618  4.42225  2.77519  2.73123  3.46354  2.40513  3.72494  3.29354  2.67741  2.69355  4.24690  2.90347  2.73739  3.18146  2.89801  2.37887  2.77519  2.98518  4.58477  3.61503
          0.02532  4.08476  4.80711  0.61958  0.77255  0.48576  0.95510
    347   3.14427  4.44403  4.90005  4.40948  3.63224  4.51930  5.12066  1.30946  4.30100  2.12875  3.43055  4.61683  4.82664  4.56389  4.49370  3.91436  3.41140  1.08162  5.61336  4.40589    398 - -
          2.68618  4.42225  2.77519  2.73123  3.46354  2.40513  3.72494  3.29354  2.67741  2.69355  4.24690  2.90347  2.73739  3.18146  2.89801  2.37887  2.77519  2.98518  4.58477  3.61503
          0.02532  4.08476  4.80711  0.61958  0.77255  0.48576  0.95510
    348   2.75860  3.05531  4.26926  3.75012  3.32230  3.75767  4.36010  2.38265  3.56426  2.05648  1.46293  3.91895  4.23272  3.84384  3.75149  3.13739  3.06669  2.27888  5.03560  3.83537    399 - -
          2.68618  4.42225  2.77519  2.73123  3.46354  2.40513  3.72494  3.29354  2.67741  2.69355  4.24690  2.90347  2.73739  3.18146  2.89801  2.37887  2.77519  2.98518  4.58477  3.61503
          0.02532  4.08476  4.80711  0.61958  0.77255  0.48576  0.95510
    349   3.07957  4.46705  4.62325  4.14995  3.50361  4.28242  4.85139  1.89734  3.98875  1.82076  3.37572  4.37238  4.65841  4.29277  4.19163  3.68255  3.36252  0.99358  5.42231  4.18061    400 - -
          2.68618  4.42225  2.77519  2.73123  3.46354  2.40513  3.72494  3.29354  2.67741  2.69355  4.24690  2.90347  2.73739  3.18146  2.89801  2.37887  2.77519  2.98518  4.58477  3.61503
          0.02532  4.08476  4.80711  0.61958  0.77255  0.48576  0.95510
    350   3.11344  4.48526  4.66908  4.17052  3.41210  4.33831  4.83602  1.93554  4.01516  1.49982  3.26473  4.40125  4.67203  4.28106  4.20431  3.72116  3.38080  1.16262  5.35599  4.15198    401 - -
          2.68618  4.42225  2.77519  2.73123  3.46354  2.40513  3.72494  3.29354  2.67741  2.69355  4.24690  2.90347  2.73739  3.18146  2.89801  2.37887  2.77519  2.98518  4.58477  3.61503
          0.02532  4.08476  4.80711  0.61958  0.77255  0.48576  0.95510
    351   2.95073  4.69983  3.66757  3.59651  4.72492  0.46564  4.69890  4.38102  3.80637  4.00683  4.98793  3.83259  4.09743  4.11409  4.01438  3.12954  3.44848  3.86831  5.75897  4.83572    402 - -
          2.68618  4.42225  2.77519  2.73123  3.46354  2.40513  3.72494  3.29354  2.67741  2.69355  4.24690  2.90347  2.73739  3.18146  2.89801  2.37887  2.77519  2.98518  4.58477  3.61503
          0.02532  4.08476  4.80711  0.61958  0.77255  0.48576  0.95510
    352   1.09331  4.21506  3.49907  3.26513  4.39044  1.93140  4.34294  3.75161  3.35950  3.49221  4.33906  3.39281  3.75523  3.63417  3.65215  2.47076  2.78672  3.21180  5.73370  4.54322    403 - -
          2.68618  4.42225  2.77519  2.73123  3.46354  2.40513  3.72494  3.29354  2.67741  2.69355  4.24690  2.90347  2.73739  3.18146  2.89801  2.37887  2.77519  2.98518  4.58477  3.61503
          0.02532  4.08476  4.80711  0.61958  0.77255  0.48576  0.95510
    353   2.95073  4.69983  3.66757  3.59651  4.72492  0.46564  4.69890  4.38102  3.80637  4.00683  4.98793  3.83259  4.09743  4.11409  4.01438  3.12954  3.44848  3.86831  5.75897  4.83572    404 - -
          2.68618  4.42225  2.77519  2.73123  3.46354  2.40513  3.72494  3.29354  2.67741  2.69355  4.24690  2.90347  2.73739  3.18146  2.89801  2.37887  2.77519  2.98518  4.58477  3.61503
          0.02532  4.08476  4.80711  0.61958  0.77255  0.48576  0.95510
    354   3.26001  5.07412  3.77377  3.24678  4.48333  3.70048  3.99996  4.04423  2.35257  3.52171  4.52076  3.58794  4.19672  3.21359  0.69766  3.33668  3.51404  3.76008  5.48261  4.36936    405 - -
          2.68618  4.42225  2.77519  2.73123  3.46354  2.40513  3.72494  3.29354  2.67741  2.69355  4.24690  2.90347  2.73739  3.18146  2.89801  2.37887  2.77519  2.98518  4.58477  3.61503
          0.02532  4.08476  4.80711  0.61958  0.77255  0.48576  0.95510
    355   2.95073  4.69983  3.66757  3.59651  4.72492  0.46564  4.69890  4.38102  3.80637  4.00683  4.98793  3.83259  4.09743  4.11409  4.01438  3.12954  3.44848  3.86831  5.75897  4.83572    406 - -
          2.68618  4.42225  2.77519  2.73123  3.46354  2.40513  3.72494  3.29354  2.67741  2.69355  4.24690  2.90347  2.73739  3.18146  2.89801  2.37887  2.77519  2.98518  4.58477  3.61503
          0.02532  4.08476  4.80711  0.61958  0.77255  0.48576  0.95510
    356   3.05816  4.77456  3.68911  3.56252  4.53106  3.45031  4.61819  4.13663  3.63909  3.73811  4.80035  3.84545  0.51308  4.02126  3.85618  3.23340  3.51737  3.75679  5.65408  4.65622    407 - -
          2.68618  4.42225  2.77519  2.73123  3.46354  2.40513  3.72494  3.29354  2.67741  2.69355  4.24690  2.90347  2.73739  3.18146  2.89801  2.37887  2.77519  2.98518  4.58477  3.61503
          0.02532  4.08476  4.80711  0.61958  0.77255  0.48576  0.95510
    357   3.40156  4.80382  4.52958  4.17549  3.22996  4.24944  4.76512  2.45070  3.94127  0.65183  3.19566  4.43038  4.65154  4.25827  4.08050  3.85292  3.68795  2.54220  5.18089  3.95152    408 - -
          2.68618  4.42225  2.77519  2.73123  3.46354  2.40513  3.72494  3.29354  2.67741  2.69355  4.24690  2.90347  2.73739  3.18146  2.89801  2.37887  2.77519  2.98518  4.58477  3.61503
          0.02532  4.08476  4.80711  0.61958  0.77255  0.48576  0.95510
    358   2.27403  4.31065  4.20975  3.82518  3.77419  3.68115  4.64887  2.11674  3.73120  2.48302  3.65303  3.96589  4.27241  4.04474  3.96061  3.11497  3.09291  1.02610  5.50535  4.28169    409 - -
          2.68618  4.42225  2.77519  2.73123  3.46354  2.40513  3.72494  3.29354  2.67741  2.69355  4.24690  2.90347  2.73739  3.18146  2.89801  2.37887  2.77519  2.98518  4.58477  3.61503
          0.02532  4.08476  4.80711  0.61958  0.77255  0.48576  0.95510
    359   2.92125  5.13209  3.15056  2.62643  4.51496  3.56913  3.64419  3.92506  2.06777  3.40403  4.24359  2.59359  3.97409  2.38412  1.44621  2.91199  3.12295  3.58105  5.48906  4.23763    410 - -
          2.68618  4.42225  2.77519  2.73123  3.46354  2.40513  3.72494  3.29354  2.67741  2.69355  4.24690  2.90347  2.73739  3.18146  2.89801  2.37887  2.77519  2.98518  4.58477  3.61503
          0.02532  4.08476  4.80711  0.61958  0.77255  0.48576  0.95510
    360   0.74629  4.31151  3.69081  3.49812  4.27612  3.12921  4.49327  3.43435  3.52019  3.30565  4.31834  3.59000  3.88906  3.84268  3.75234  2.66214  2.95452  3.05144  5.68173  4.50753    411 - -
          2.68618  4.42225  2.77519  2.73123  3.46354  2.40513  3.72494  3.29354  2.67741  2.69355  4.24690  2.90347  2.73739  3.18146  2.89801  2.37887  2.77519  2.98518  4.58477  3.61503
          0.02532  4.08476  4.80711  0.61958  0.77255  0.48576  0.95510
    361   1.65218  4.22602  3.57579  3.11023  3.94905  3.15030  4.09021  3.21925  3.07345  3.00578  3.87750  3.34747  3.79737  3.37563  3.40977  1.96342  2.22682  2.38646  5.35218  4.12973    412 - -
          2.68618  4.42225  2.77519  2.73123  3.46354  2.40513  3.72494  3.29354  2.67741  2.69355  4.24690  2.90347  2.73739  3.18146  2.89801  2.37887  2.77519  2.98518  4.58477  3.61503
          0.02532  4.08476  4.80711  0.61958  0.77255  0.48576  0.95510
    362   3.39950  4.73778  4.82041  4.32071  2.36339  4.53665  4.59756  2.32838  4.17183  0.82100  2.95959  4.51996  4.75507  4.27377  4.28270  3.91550  3.62861  2.47270  4.84173  3.47580    413 - -
          2.68618  4.42225  2.77519  2.73123  3.46354  2.40513  3.72494  3.29354  2.67741  2.69355  4.24690  2.90347  2.73739  3.18146  2.89801  2.37887  2.77519  2.98518  4.58477  3.61503
          0.02532  4.08476  4.80711  0.61958  0.77255  0.48576  0.95510
    363   2.87041  5.10287  2.65557  2.44346  4.47486  3.37594  3.77827  3.97267  2.12240  3.52382  4.38379  1.36745  3.92341  2.94890  2.82699  2.85732  3.15023  3.59991  5.63107  4.27862    414 - -
          2.68618  4.42225  2.77519  2.73123  3.46354  2.40513  3.72494  3.29354  2.67741  2.69355  4.24690  2.90347  2.73739  3.18146  2.89801  2.37887  2.77519  2.98518  4.58477  3.61503
          0.02532  4.08476  4.80711  0.61958  0.77255  0.48576  0.95510
    364   1.13051  4.23109  3.82948  3.46414  3.94875  3.22942  4.37736  2.78845  3.39936  2.83378  3.88186  3.58566  3.92330  3.71183  3.66530  2.67028  2.86916  2.10076  5.49659  4.27773    415 - -
          2.68618  4.42225  2.77519  2.73123  3.46354  2.40513  3.72494  3.29354  2.67741  2.69355  4.24690  2.90347  2.73739  3.18146  2.89801  2.37887  2.77519  2.98518  4.58477  3.61503
          0.02532  4.08476  4.80711  0.61958  0.77255  0.48576  0.95510
    365   1.58813  4.21001  3.46257  3.15940  4.37856  2.47402  4.24842  3.79905  3.23118  3.47771  4.29052  3.32473  3.72343  3.50810  3.55997  1.37653  2.74002  3.23224  5.70950  4.49548    416 - -
          2.68618  4.42225  2.77519  2.73123  3.46354  2.40513  3.72494  3.29354  2.67741  2.69355  4.24690  2.90347  2.73739  3.18146  2.89801  2.37887  2.77519  2.98518  4.58477  3.61503
          0.02532  4.08476  4.80711  0.61958  0.77255  0.48576  0.95510
    366   2.46686  5.09244  2.12694  1.96597  4.37899  3.35342  3.62933  3.84334  2.43459  3.37383  4.15806  2.83327  3.80415  2.47434  2.93257  2.64754  2.92021  3.45504  5.55070  3.27014    417 - -
          2.68618  4.42225  2.77519  2.73123  3.46354  2.40513  3.72494  3.29354  2.67741  2.69355  4.24690  2.90347  2.73739  3.18146  2.89801  2.37887  2.77519  2.98518  4.58477  3.61503
          0.02532  4.08476  4.80711  0.61958  0.77255  0.48576  0.95510
    367   2.60355  4.41867  3.34091  2.78208  3.58386  3.53122  3.77648  2.28746  2.68414  2.38402  3.52405  2.58751  3.92125  3.04920  2.76960  2.77977  2.55443  2.65927  4.99898  3.74735    418 - -
          2.68618  4.42225  2.77519  2.73123  3.46354  2.40513  3.72494  3.29354  2.67741  2.69355  4.24690  2.90347  2.73739  3.18146  2.89801  2.37887  2.77519  2.98518  4.58477  3.61503
          0.02532  4.08476  4.80711  0.61958  0.77255  0.48576  0.95510
    368   2.02893  4.30248  3.45671  2.96768  3.79719  3.28285  3.96591  3.06743  2.91870  2.42255  3.73252  3.29545  3.84858  3.24609  3.26959  2.28819  1.85714  2.76785  5.21105  3.97254    419 - -
          2.68618  4.42225  2.77519  2.73123  3.46354  2.40513  3.72494  3.29354  2.67741  2.69355  4.24690  2.90347  2.73739  3.18146  2.89801  2.37887  2.77519  2.98518  4.58477  3.61503
          0.02532  4.08476  4.80711  0.61958  0.77255  0.48576  0.95510
    369   2.82273  5.13753  2.87930  2.45383  4.44141  3.46861  2.92845  3.91519  1.60236  3.41153  4.22725  2.20381  3.90066  2.77441  2.55742  2.79744  3.04354  3.54849  5.51349  4.18296    420 - -
          2.68618  4.42225  2.77519  2.73123  3.46354  2.40513  3.72494  3.29354  2.67741  2.69355  4.24690  2.90347  2.73739  3.18146  2.89801  2.37887  2.77519  2.98518  4.58477  3.61503
          0.02532  4.08476  4.80711  0.61958  0.77255  0.48576  0.95510
    370   2.61767  2.79631  3.38519  2.80677  3.67002  3.51246  3.77103  3.01421  2.57587  2.70878  3.60024  3.22546  3.92113  2.72827  2.14917  2.78053  2.86223  2.46483  5.05091  3.80571    421 - -
          2.68618  4.42225  2.77519  2.73123  3.46354  2.40513  3.72494  3.29354  2.67741  2.69355  4.24690  2.90347  2.73739  3.18146  2.89801  2.37887  2.77519  2.98518  4.58477  3.61503
          0.02532  4.08476  4.80711  0.61958  0.77255  0.48576  0.95510
    371   2.41500  4.98892  2.95716  2.47286  4.34682  3.44277  3.64219  3.76069  1.57730  3.29870  4.11177  2.97676  3.24054  2.52183  2.62095  2.73116  2.96189  3.40265  5.46504  4.15073    422 - -
          2.68618  4.42225  2.77519  2.73123  3.46354  2.40513  3.72494  3.29354  2.67741  2.69355  4.24690  2.90347  2.73739  3.18146  2.89801  2.37887  2.77519  2.98518  4.58477  3.61503
          0.02532  4.08476  4.80711  0.61958  0.77255  0.48576  0.95510
    372   3.13030  4.44295  4.85702  4.36929  3.63186  4.48132  5.08879  1.45146  4.25674  2.13810  3.43702  4.57946  4.80283  4.52794  4.45504  3.87688  3.40089  0.99246  5.60252  4.38894    423 - -
          2.68618  4.42225  2.77519  2.73123  3.46354  2.40513  3.72494  3.29354  2.67741  2.69355  4.24690  2.90347  2.73739  3.18146  2.89801  2.37887  2.77519  2.98518  4.58477  3.61503
          0.02532  4.08476  4.80711  0.61958  0.77255  0.48576  0.95510
    373   3.10830  5.21288  3.48572  2.84556  4.67468  3.70283  3.66399  4.02873  1.06060  3.46733  4.34459  3.24560  4.08190  2.80098  1.88083  3.10305  3.27796  3.71003  5.50027  4.33558    424 - -
          2.68618  4.42225  2.77519  2.73123  3.46354  2.40513  3.72494  3.29354  2.67741  2.69355  4.24690  2.90347  2.73739  3.18146  2.89801  2.37887  2.77519  2.98518  4.58477  3.61503
          0.02532  4.08476  4.80711  0.61958  0.77255  0.48576  0.95510
    374   3.14440  4.45620  4.82647  4.30411  3.51631  4.49739  4.98597  1.65817  4.18622  1.79185  3.32711  4.53777  4.77714  4.43047  4.37856  3.86567  3.39774  1.04401  5.48040  4.29195    425 - -
          2.68618  4.42225  2.77519  2.73123  3.46354  2.40513  3.72494  3.29354  2.67741  2.69355  4.24690  2.90347  2.73739  3.18146  2.89801  2.37887  2.77519  2.98518  4.58477  3.61503
          0.02532  4.08476  4.80711  0.61958  0.77255  0.48576  0.95510
    375   3.10090  4.57119  4.16729  3.71062  2.51891  4.03976  3.82630  2.18531  3.53457  2.34471  3.53572  3.86800  4.40857  3.79119  3.72918  3.38388  3.34604  2.62353  4.18943  1.26717    426 - -
          2.68618  4.42225  2.77519  2.73123  3.46354  2.40513  3.72494  3.29354  2.67741  2.69355  4.24690  2.90347  2.73739  3.18146  2.89801  2.37887  2.77519  2.98518  4.58477  3.61503
          0.02532  4.08476  4.80711  0.61958  0.77255  0.48576  0.95510
    376   1.52555  4.30359  3.98729  3.48488  3.62276  3.67283  4.33587  1.99186  3.40030  2.40856  3.51700  3.74782  4.17796  3.70254  3.68641  3.03174  3.00510  1.85727  5.26409  4.04719    427 - -
          2.68618  4.42225  2.77519  2.73123  3.46354  2.40513  3.72494  3.29354  2.67741  2.69355  4.24690  2.90347  2.73739  3.18146  2.89801  2.37887  2.77519  2.98518  4.58477  3.61503
          0.02532  4.08476  4.80711  0.61958  0.77255  0.48576  0.95510
    377   3.14616  4.44466  4.90480  4.41405  3.63130  4.52339  5.12414  1.28380  4.30580  2.12624  3.42891  4.62107  4.82922  4.56766  4.49771  3.91854  3.41297  1.10184  5.61407  4.40744    428 - -
          2.68618  4.42225  2.77519  2.73123  3.46354  2.40513  3.72494  3.29354  2.67741  2.69355  4.24690  2.90347  2.73739  3.18146  2.89801  2.37887  2.77519  2.98518  4.58477  3.61503
          0.02532  4.08476  4.80711  0.61958  0.77255  0.48576  0.95510
    378   3.15153  5.29047  2.59887  0.75708  4.66587  3.42303  4.03527  4.16300  2.94393  3.74822  4.71851  3.07514  4.03940  3.25005  3.37079  3.11548  3.45921  3.82697  5.79718  4.52637    429 - -
          2.68618  4.42225  2.77519  2.73123  3.46354  2.40513  3.72494  3.29354  2.67741  2.69355  4.24690  2.90347  2.73739  3.18146  2.89801  2.37887  2.77519  2.98518  4.58477  3.61503
          0.02532  4.08476  4.80711  0.61958  0.77255  0.48576  0.95510
    379   3.17875  5.13927  3.36807  2.95638  4.57466  3.63922  3.89513  4.01870  0.78034  3.53998  4.49497  3.36953  4.12867  3.07816  2.49591  3.20978  3.41866  3.71634  5.54564  4.39152    430 - -
          2.68618  4.42225  2.77519  2.73123  3.46354  2.40513  3.72494  3.29354  2.67741  2.69355  4.24690  2.90347  2.73739  3.18146  2.89801  2.37887  2.77519  2.98518  4.58477  3.61503
          0.02532  4.08476  4.80711  0.61958  0.77255  0.48576  0.95510
    380   2.91443  4.90892  2.84894  2.75860  4.30745  3.33851  4.11413  4.06940  3.03894  3.69334  4.65132  0.83061  4.00308  3.39161  3.39711  2.97623  3.30596  3.66973  5.58912  4.24392    431 - -
          2.68618  4.42225  2.77519  2.73123  3.46354  2.40513  3.72494  3.29354  2.67741  2.69355  4.24690  2.90347  2.73739  3.18146  2.89801  2.37887  2.77519  2.98518  4.58477  3.61503
          0.02532  4.08476  4.80711  0.61958  0.77255  0.48576  0.95510
    381   2.83286  4.93097  2.71759  2.10394  4.41503  3.33959  3.92851  3.84901  2.77462  3.46493  4.36092  3.05016  1.30268  3.13140  3.17415  2.86784  3.15804  3.49110  5.63872  4.34297    432 - -
          2.68618  4.42225  2.77519  2.73123  3.46354  2.40513  3.72494  3.29354  2.67741  2.69355  4.24690  2.90347  2.73739  3.18146  2.89801  2.37887  2.77519  2.98518  4.58477  3.61503
          0.02532  4.08476  4.80711  0.61958  0.77255  0.48576  0.95510
    382   2.59890  3.14507  3.30598  2.80606  3.47319  3.46084  3.78615  3.07020  2.75257  2.76492  3.66114  1.89285  3.91464  3.10116  3.12119  2.75451  2.87132  2.81021  4.92971  2.91628    433 - -
          2.68618  4.42225  2.77519  2.73123  3.46354  2.40513  3.72494  3.29354  2.67741  2.69355  4.24690  2.90347  2.73739  3.18146  2.89801  2.37887  2.77519  2.98518  4.58477  3.61503
          0.02532  4.08476  4.80711  0.61958  0.77255  0.48576  0.95510
    383   0.74629  4.31151  3.69081  3.49812  4.27612  3.12921  4.49327  3.43435  3.52019  3.30565  4.31834  3.59000  3.88906  3.84268  3.75234  2.66214  2.95452  3.05144  5.68173  4.50753    434 - -
          2.68618  4.42225  2.77519  2.73123  3.46354  2.40513  3.72494  3.29354  2.67741  2.69355  4.24690  2.90347  2.73739  3.18146  2.89801  2.37887  2.77519  2.98518  4.58477  3.61503
          0.02532  4.08476  4.80711  0.61958  0.77255  0.48576  0.95510
    384   3.17264  4.45633  4.93861  4.41436  3.51803  4.57345  5.06693  1.31395  4.30756  1.77197  3.31216  4.63136  4.82763  4.52444  4.47919  3.94521  3.42140  1.26152  5.50692  4.33746    435 - -
          2.68618  4.42225  2.77519  2.73123  3.46354  2.40513  3.72494  3.29354  2.67741  2.69355  4.24690  2.90347  2.73739  3.18146  2.89801  2.37887  2.77519  2.98518  4.58477  3.61503
          0.02532  4.08476  4.80711  0.61958  0.77255  0.48576  0.95510
    385   2.61460  4.51469  3.24652  2.68482  3.67097  3.50814  3.12473  3.06228  2.56332  2.35979  3.61155  2.75740  3.89480  2.95821  2.62250  2.74824  2.84443  2.26225  5.04701  3.77265    436 - -
          2.68618  4.42225  2.77519  2.73123  3.46354  2.40513  3.72494  3.29354  2.67741  2.69355  4.24690  2.90347  2.73739  3.18146  2.89801  2.37887  2.77519  2.98518  4.58477  3.61503
          0.02532  4.08476  4.80711  0.61958  0.77255  0.48576  0.95510
    386   2.56343  4.28219  3.87751  3.44757  3.77129  3.44486  4.33394  2.47965  3.34792  2.60925  3.68846  3.65294  4.05136  3.68029  3.62217  2.85196  1.54654  1.69030  5.36382  4.13964    437 - -
          2.68618  4.42225  2.77519  2.73123  3.46354  2.40513  3.72494  3.29354  2.67741  2.69355  4.24690  2.90347  2.73739  3.18146  2.89801  2.37887  2.77519  2.98518  4.58477  3.61503
          0.02532  4.08476  4.80711  0.61958  0.77255  0.48576  0.95510
    387   3.40156  4.80382  4.52958  4.17549  3.22996  4.24944  4.76512  2.45070  3.94127  0.65183  3.19566  4.43038  4.65154  4.25827  4.08050  3.85292  3.68795  2.54220  5.18089  3.95152    438 - -
          2.68618  4.42225  2.77519  2.73123  3.46354  2.40513  3.72494  3.29354  2.67741  2.69355  4.24690  2.90347  2.73739  3.18146  2.89801  2.37887  2.77519  2.98518  4.58477  3.61503
          0.02532  4.08476  4.80711  0.61958  0.77255  0.48576  0.95510
    388   2.29909  4.66226  3.04882  2.51899  3.92096  3.41344  3.67766  2.87779  2.50372  2.95504  3.79107  2.68175  3.82927  2.44554  2.94058  2.41043  2.55354  3.01279  5.23080  3.92410    439 - -
          2.68618  4.42225  2.77519  2.73123  3.46354  2.40513  3.72494  3.29354  2.67741  2.69355  4.24690  2.90347  2.73739  3.18146  2.89801  2.37887  2.77519  2.98518  4.58477  3.61503
          0.02532  4.08476  4.80711  0.61958  0.77255  0.48576  0.95510
    389   1.86978  4.81100  2.49540  2.41844  4.05138  3.37767  3.68414  3.49629  2.53316  3.11249  3.94221  2.59235  3.83031  2.85476  2.99934  2.67130  2.88922  3.17229  5.34459  3.20590    440 - -
          2.68618  4.42225  2.77519  2.73123  3.46354  2.40513  3.72494  3.29354  2.67741  2.69355  4.24690  2.90347  2.73739  3.18146  2.89801  2.37887  2.77519  2.98518  4.58477  3.61503
          0.02532  4.08476  4.80711  0.61958  0.77255  0.48576  0.95510
    390   2.62299  4.73001  3.08176  2.51514  3.94773  3.46057  3.12093  3.35400  2.40160  2.53209  3.19866  2.69049  3.84629  2.48010  2.53031  2.68079  2.84952  3.05573  5.22816  3.92223    441 - -
          2.68618  4.42225  2.77519  2.73123  3.46354  2.40513  3.72494  3.29354  2.67741  2.69355  4.24690  2.90347  2.73739  3.18146  2.89801  2.37887  2.77519  2.98518  4.58477  3.61503
          0.02532  4.08476  4.80711  0.61958  0.77255  0.48576  0.95510
    391   2.61290  4.47817  3.26189  2.71588  3.65242  3.51555  3.74735  2.66046  2.42933  2.69742  3.58029  2.77985  3.90646  2.73385  2.99004  2.76355  2.84528  2.03597  5.04271  3.78301    442 - -
          2.68618  4.42225  2.77519  2.73123  3.46354  2.40513  3.72494  3.29354  2.67741  2.69355  4.24690  2.90347  2.73739  3.18146  2.89801  2.37887  2.77519  2.98518  4.58477  3.61503
          0.02532  4.08476  4.80711  0.61958  0.77255  0.48576  0.95510
    392   2.69147  5.13700  2.48510  2.32285  4.47204  3.39082  3.59872  3.93402  1.98406  3.42300  4.19317  2.31324  3.81372  2.49761  2.39042  2.65362  2.92147  3.52536  5.55808  4.17632    443 - -
          2.68618  4.42225  2.77519  2.73123  3.46354  2.40513  3.72494  3.29354  2.67741  2.69355  4.24690  2.90347  2.73739  3.18146  2.89801  2.37887  2.77519  2.98518  4.58477  3.61503
          0.02532  4.08476  4.80711  0.61958  0.77255  0.48576  0.95510
    393   2.72177  5.18849  2.35004  1.73411  4.49070  3.33546  2.98520  3.96786  2.46668  3.47704  4.25844  2.47505  3.81174  2.77280  2.97535  2.67205  2.59047  3.56040  5.63893  4.21924    444 - -
          2.68618  4.42225  2.77519  2.73123  3.46354  2.40513  3.72494  3.29354  2.67741  2.69355  4.24690  2.90347  2.73739  3.18146  2.89801  2.37887  2.77519  2.98518  4.58477  3.61503
          0.02532  4.08476  4.80711  0.61958  0.77255  0.48576  0.95510
    394   2.61911  4.26885  3.02201  3.03447  3.33326  3.62894  3.88671  2.64163  2.97505  1.88592  2.96159  3.41002  4.00175  3.26540  3.29811  2.88638  2.85129  2.18848  4.84194  3.03873    445 - -
          2.68618  4.42225  2.77519  2.73123  3.46354  2.40513  3.72494  3.29354  2.67741  2.69355  4.24690  2.90347  2.73739  3.18146  2.89801  2.37887  2.77519  2.98518  4.58477  3.61503
          0.02532  4.08476  4.80711  0.61958  0.77255  0.48576  0.95510
    395   3.71265  5.00729  4.43136  4.19358  2.91634  3.98129  4.18676  3.75097  3.91423  3.10688  4.37401  4.30119  4.51773  4.29070  4.00344  3.91413  4.02495  3.64698  0.54776  2.90817    446 - -
          2.68618  4.42225  2.77519  2.73123  3.46354  2.40513  3.72494  3.29354  2.67741  2.69355  4.24690  2.90347  2.73739  3.18146  2.89801  2.37887  2.77519  2.98518  4.58477  3.61503
          0.02532  4.08476  4.80711  0.61958  0.77255  0.48576  0.95510
    396   2.40620  4.99966  2.86266  2.21717  4.30383  3.03321  3.06061  3.74621  2.32417  3.28238  4.06855  2.58410  3.81002  2.72733  2.23811  2.63838  2.88096  3.37228  5.45829  4.09678    447 - -
          2.68618  4.42225  2.77519  2.73123  3.46354  2.40513  3.72494  3.29354  2.67741  2.69355  4.24690  2.90347  2.73739  3.18146  2.89801  2.37887  2.77519  2.98518  4.58477  3.61503
          0.02532  4.08476  4.80711  0.61958  0.77255  0.48576  0.95510
    397   2.89898  5.39131  1.40506  2.17558  4.77264  2.58947  3.80128  4.29394  2.79528  3.79920  4.63180  2.07226  3.86538  2.96398  3.37572  2.81360  3.19861  3.85134  5.95689  4.47198    448 - -
          2.68622  4.42229  2.77523  2.73127  3.46358  2.40516  3.72498  3.29358  2.67727  2.69359  4.24693  2.90350  2.73743  3.18150  2.89756  2.37890  2.77523  2.98522  4.58481  3.61507
          0.30169  1.37728  4.80711  0.21885  1.62681  0.48576  0.95510
    398   2.62256  4.96458  2.29831  2.34488  4.24559  3.38556  3.60364  3.68775  2.23190  2.85330  4.02829  2.60668  3.79585  2.47343  2.84515  2.61564  2.85603  2.99399  5.43512  4.06493    450 - -
          2.68618  4.42225  2.77519  2.73123  3.46354  2.40513  3.72494  3.29354  2.67741  2.69355  4.24690  2.90347  2.73739  3.18146  2.89801  2.37887  2.77519  2.98518  4.58477  3.61503
          0.02532  4.08476  4.80711  0.61958  0.77255  0.48576  0.95510
    399   2.97897  4.46867  4.41523  4.08990  3.71445  3.93897  4.85791  2.06455  3.96106  2.36765  3.65200  4.24434  4.49130  4.30783  4.15244  3.45983  3.33764  0.79375  5.53313  4.27586    451 - -
          2.68618  4.42225  2.77519  2.73123  3.46354  2.40513  3.72494  3.29354  2.67741  2.69355  4.24690  2.90347  2.73739  3.18146  2.89801  2.37887  2.77519  2.98518  4.58477  3.61503
          0.02532  4.08476  4.80711  0.61958  0.77255  0.48576  0.95510
    400   2.69415  4.82899  2.84323  2.22097  4.09441  3.40041  3.00688  3.52291  2.49102  3.13839  3.98462  2.97978  3.86746  2.88925  2.89677  2.73353  1.75105  3.20628  5.36785  4.03898    452 - -
          2.68618  4.42225  2.77519  2.73123  3.46354  2.40513  3.72494  3.29354  2.67741  2.69355  4.24690  2.90347  2.73739  3.18146  2.89801  2.37887  2.77519  2.98518  4.58477  3.61503
          0.02532  4.08476  4.80711  0.61958  0.77255  0.48576  0.95510
    401   3.17123  4.46612  4.90507  4.37097  3.44282  4.54203  4.99821  1.52132  4.25982  1.53910  3.24116  4.59148  4.79156  4.45804  4.42276  3.90531  3.41582  1.28151  5.42895  4.27733    453 - -
          2.68618  4.42225  2.77519  2.73123  3.46354  2.40513  3.72494  3.29354  2.67741  2.69355  4.24690  2.90347  2.73739  3.18146  2.89801  2.37887  2.77519  2.98518  4.58477  3.61503
          0.02532  4.08476  4.80711  0.61958  0.77255  0.48576  0.95510
    402   3.08319  4.39985  4.81486  4.27306  2.70740  4.39928  4.79534  1.36658  4.16233  1.93492  3.22726  4.45703  4.67719  4.34119  4.30644  3.74887  3.32643  1.39431  5.23685  4.03107    454 - -
          2.68618  4.42225  2.77519  2.73123  3.46354  2.40513  3.72494  3.29354  2.67741  2.69355  4.24690  2.90347  2.73739  3.18146  2.89801  2.37887  2.77519  2.98518  4.58477  3.61503
          0.02532  4.08476  4.80711  0.61958  0.77255  0.48576  0.95510
    403   2.39652  3.13570  3.31595  2.83822  4.02289  3.18790  3.92666  3.42768  2.82397  3.09146  3.92834  2.61909  2.78326  3.15154  3.21305  1.68466  2.77037  3.04096  5.36580  4.10327    455 - -
          2.68618  4.42225  2.77519  2.73123  3.46354  2.40513  3.72494  3.29354  2.67741  2.69355  4.24690  2.90347  2.73739  3.18146  2.89801  2.37887  2.77519  2.98518  4.58477  3.61503
          0.02532  4.08476  4.80711  0.61958  0.77255  0.48576  0.95510
    404   2.34608  3.74449  3.02936  2.27831  3.97761  2.85146  3.66530  3.38435  2.27723  3.00731  3.83235  2.99159  3.81463  2.83263  2.92897  2.44652  2.55062  3.06628  5.26810  3.95133    456 - -
          2.68618  4.42225  2.77519  2.73123  3.46354  2.40513  3.72494  3.29354  2.67741  2.69355  4.24690  2.90347  2.73739  3.18146  2.89801  2.37887  2.77519  2.98518  4.58477  3.61503
          0.02532  4.08476  4.80711  0.61958  0.77255  0.48576  0.95510
    405   3.23196  5.37659  0.65550  2.49304  4.78548  3.38441  4.13727  4.42503  3.26449  3.99737  4.98517  3.05819  4.05261  3.38029  3.80574  3.17379  3.57679  4.04319  5.91126  4.62981    457 - -
          2.68618  4.42225  2.77519  2.73123  3.46354  2.40513  3.72494  3.29354  2.67741  2.69355  4.24690  2.90347  2.73739  3.18146  2.89801  2.37887  2.77519  2.98518  4.58477  3.61503
          0.02532  4.08476  4.80711  0.61958  0.77255  0.48576  0.95510
    406   3.14937  4.66732  4.28438  3.89901  3.31889  3.99641  4.58515  2.51654  3.65400  1.88587  1.02239  4.14873  4.46258  4.02438  3.83334  3.51828  3.46118  2.54630  5.18501  3.96318    458 - -
          2.68618  4.42225  2.77519  2.73123  3.46354  2.40513  3.72494  3.29354  2.67741  2.69355  4.24690  2.90347  2.73739  3.18146  2.89801  2.37887  2.77519  2.98518  4.58477  3.61503
          0.02532  4.08476  4.80711  0.61958  0.77255  0.48576  0.95510
    407   3.26001  5.07412  3.77377  3.24678  4.48333  3.70048  3.99996  4.04423  2.35257  3.52171  4.52076  3.58794  4.19672  3.21359  0.69766  3.33668  3.51404  3.76008  5.48261  4.36936    459 - -
          2.68618  4.42225  2.77519  2.73123  3.46354  2.40513  3.72494  3.29354  2.67741  2.69355  4.24690  2.90347  2.73739  3.18146  2.89801  2.37887  2.77519  2.98518  4.58477  3.61503
          0.02532  4.08476  4.80711  0.61958  0.77255  0.48576  0.95510
    408   2.65131  5.03591  2.29685  2.00698  4.32853  3.36421  3.61838  3.77718  2.40823  3.31991  4.10434  2.85264  3.79860  2.40806  2.89703  2.63014  2.57932  2.91226  5.50576  4.11835    460 - -
          2.68618  4.42225  2.77519  2.73123  3.46354  2.40513  3.72494  3.29354  2.67741  2.69355  4.24690  2.90347  2.73739  3.18146  2.89801  2.37887  2.77519  2.98518  4.58477  3.61503
          0.02532  4.08476  4.80711  0.61958  0.77255  0.48576  0.95510
    409   3.09310  4.44098  4.52812  4.04731  1.75160  4.09961  3.69346  2.26330  3.88724  2.39120  3.48948  3.98185  4.42896  3.95772  3.95356  3.41965  3.31803  2.72261  2.19438  1.97957    461 - -
          2.68618  4.42225  2.77519  2.73123  3.46354  2.40513  3.72494  3.29354  2.67741  2.69355  4.24690  2.90347  2.73739  3.18146  2.89801  2.37887  2.77519  2.98518  4.58477  3.61503
          0.02532  4.08476  4.80711  0.61958  0.77255  0.48576  0.95510
    410   2.77356  5.17237  2.57699  2.05419  4.49717  3.35443  3.67714  3.95500  2.18297  3.47508  4.27892  1.84926  3.84649  2.81455  2.90531  2.39194  3.02244  3.56519  5.63877  4.24828    462 - -
          2.68618  4.42225  2.77519  2.73123  3.46354  2.40513  3.72494  3.29354  2.67741  2.69355  4.24690  2.90347  2.73739  3.18146  2.89801  2.37887  2.77519  2.98518  4.58477  3.61503
          0.02532  4.08476  4.80711  0.61958  0.77255  0.48576  0.95510
    411   2.39700  4.33147  3.56493  3.03290  2.84983  3.57029  3.92332  2.72137  2.97238  2.10776  3.41242  3.40305  2.21642  3.28050  3.30414  2.85996  2.88464  2.53686  4.92175  3.64912    463 - -
          2.68618  4.42225  2.77519  2.73123  3.46354  2.40513  3.72494  3.29354  2.67741  2.69355  4.24690  2.90347  2.73739  3.18146  2.89801  2.37887  2.77519  2.98518  4.58477  3.61503
          0.02532  4.08476  4.80711  0.61958  0.77255  0.48576  0.95510
    412   2.65400  4.82126  2.70805  2.14549  4.32157  3.27772  3.80171  3.75223  2.64743  3.35521  4.18985  2.95239  1.83062  2.97739  3.08688  2.23539  2.96945  3.36742  5.57272  4.22942    464 - -
          2.68618  4.42225  2.77519  2.73123  3.46354  2.40513  3.72494  3.29354  2.67741  2.69355  4.24690  2.90347  2.73739  3.18146  2.89801  2.37887  2.77519  2.98518  4.58477  3.61503
          0.02532  4.08476  4.80711  0.61958  0.77255  0.48576  0.95510
    413   2.85972  5.15758  2.51406  1.20727  4.55103  3.32921  3.81374  4.00888  2.67385  3.56937  4.42591  2.89442  2.69873  2.98143  3.13878  2.82904  3.14830  3.62744  5.73133  4.35907    465 - -
          2.68618  4.42225  2.77519  2.73123  3.46354  2.40513  3.72494  3.29354  2.67741  2.69355  4.24690  2.90347  2.73739  3.18146  2.89801  2.37887  2.77519  2.98518  4.58477  3.61503
          0.02532  4.08476  4.80711  0.61958  0.77255  0.48576  0.95510
    414   2.82631  4.97453  3.11972  2.60831  4.25836  3.53065  3.66559  3.66323  1.39499  2.71304  4.09157  2.70959  3.94323  2.81968  2.48529  2.84841  3.04519  3.35050  5.39264  4.10686    466 - -
          2.68618  4.42225  2.77519  2.73123  3.46354  2.40513  3.72494  3.29354  2.67741  2.69355  4.24690  2.90347  2.73739  3.18146  2.89801  2.37887  2.77519  2.98518  4.58477  3.61503
          0.02532  4.08476  4.80711  0.61958  0.77255  0.48576  0.95510
    415   1.00297  2.77598  4.03679  3.67127  4.05282  3.06015  4.44981  3.14376  3.56299  3.07786  4.01960  3.60675  3.81181  3.83392  3.77190  2.51908  2.76912  2.77592  5.52158  4.34491    467 - -
          2.68618  4.42225  2.77519  2.73123  3.46354  2.40513  3.72494  3.29354  2.67741  2.69355  4.24690  2.90347  2.73739  3.18146  2.89801  2.37887  2.77519  2.98518  4.58477  3.61503
          0.02532  4.08476  4.80711  0.61958  0.77255  0.48576  0.95510
    416   3.23196  5.37659  0.65550  2.49304  4.78548  3.38441  4.13727  4.42503  3.26449  3.99737  4.98517  3.05819  4.05261  3.38029  3.80574  3.17379  3.57679  4.04319  5.91126  4.62981    468 - -
          2.68618  4.42225  2.77519  2.73123  3.46354  2.40513  3.72494  3.29354  2.67741  2.69355  4.24690  2.90347  2.73739  3.18146  2.89801  2.37887  2.77519  2.98518  4.58477  3.61503
          0.02532  4.08476  4.80711  0.61958  0.77255  0.48576  0.95510
    417   3.19952  4.56625  4.62699  4.25505  3.52587  4.28788  4.94850  0.84786  4.08736  2.07402  3.43390  4.47141  4.70346  4.41703  4.26038  3.80828  3.49686  1.87556  5.45698  4.21024    469 - -
          2.68618  4.42225  2.77519  2.73123  3.46354  2.40513  3.72494  3.29354  2.67741  2.69355  4.24690  2.90347  2.73739  3.18146  2.89801  2.37887  2.77519  2.98518  4.58477  3.61503
          0.02532  4.08476  4.80711  0.61958  0.77255  0.48576  0.95510
    418   3.32138  4.63865  4.93330  4.36254  3.11157  4.59305  4.89651  1.83218  4.22342  1.01871  2.15504  4.61447  4.76580  4.31832  4.33269  3.93783  3.54029  2.24706  5.19489  4.14452    470 - -
          2.68618  4.42225  2.77519  2.73123  3.46354  2.40513  3.72494  3.29354  2.67741  2.69355  4.24690  2.90347  2.73739  3.18146  2.89801  2.37887  2.77519  2.98518  4.58477  3.61503
          0.02532  4.08476  4.80711  0.61958  0.77255  0.48576  0.95510
    419   2.97897  4.46867  4.41523  4.08990  3.71445  3.93897  4.85791  2.06455  3.96106  2.36765  3.65200  4.24434  4.49130  4.30783  4.15244  3.45983  3.33764  0.79375  5.53313  4.27586    471 - -
          2.68618  4.42225  2.77519  2.73123  3.46354  2.40513  3.72494  3.29354  2.67741  2.69355  4.24690  2.90347  2.73739  3.18146  2.89801  2.37887  2.77519  2.98518  4.58477  3.61503
          0.02532  4.08476  4.80711  0.61958  0.77255  0.48576  0.95510
    420   2.43249  4.35292  3.40541  3.23649  4.29542  3.07958  4.33767  3.84950  3.32485  3.55505  4.46656  3.42306  3.83702  3.65824  3.60049  0.81064  2.92950  3.33726  5.65173  4.38163    472 - -
          2.68618  4.42225  2.77519  2.73123  3.46354  2.40513  3.72494  3.29354  2.67741  2.69355  4.24690  2.90347  2.73739  3.18146  2.89801  2.37887  2.77519  2.98518  4.58477  3.61503
          0.02532  4.08476  4.80711  0.61958  0.77255  0.48576  0.95510
    421   3.15153  5.29047  2.59887  0.75708  4.66587  3.42303  4.03527  4.16300  2.94393  3.74822  4.71851  3.07514  4.03940  3.25005  3.37079  3.11548  3.45921  3.82697  5.79718  4.52637    473 - -
          2.68618  4.42225  2.77519  2.73123  3.46354  2.40513  3.72494  3.29354  2.67741  2.69355  4.24690  2.90347  2.73739  3.18146  2.89801  2.37887  2.77519  2.98518  4.58477  3.61503
          0.02532  4.08476  4.80711  0.61958  0.77255  0.48576  0.95510
    422   3.40156  4.80382  4.52958  4.17549  3.22996  4.24944  4.76512  2.45070  3.94127  0.65183  3.19566  4.43038  4.65154  4.25827  4.08050  3.85292  3.68795  2.54220  5.18089  3.95152    474 - -
          2.68618  4.42225  2.77519  2.73123  3.46354  2.40513  3.72494  3.29354  2.67741  2.69355  4.24690  2.90347  2.73739  3.18146  2.89801  2.37887  2.77519  2.98518  4.58477  3.61503
          0.02532  4.08476  4.80711  0.61958  0.77255  0.48576  0.95510
    423   3.40156  4.80382  4.52958  4.17549  3.22996  4.24944  4.76512  2.45070  3.94127  0.65183  3.19566  4.43038  4.65154  4.25827  4.08050  3.85292  3.68795  2.54220  5.18089  3.95152    475 - -
          2.68618  4.42225  2.77519  2.73123  3.46354  2.40513  3.72494  3.29354  2.67741  2.69355  4.24690  2.90347  2.73739  3.18146  2.89801  2.37887  2.77519  2.98518  4.58477  3.61503
          0.02532  4.08476  4.80711  0.61958  0.77255  0.48576  0.95510
    424   2.95073  4.69983  3.66757  3.59651  4.72492  0.46564  4.69890  4.38102  3.80637  4.00683  4.98793  3.83259  4.09743  4.11409  4.01438  3.12954  3.44848  3.86831  5.75897  4.83572    476 - -
          2.68618  4.42225  2.77519  2.73123  3.46354  2.40513  3.72494  3.29354  2.67741  2.69355  4.24690  2.90347  2.73739  3.18146  2.89801  2.37887  2.77519  2.98518  4.58477  3.61503
          0.02532  4.08476  4.80711  0.61958  0.77255  0.48576  0.95510
    425   2.43249  4.35292  3.40541  3.23649  4.29542  3.07958  4.33767  3.84950  3.32485  3.55505  4.46656  3.42306  3.83702  3.65824  3.60049  0.81064  2.92950  3.33726  5.65173  4.38163    477 - -
          2.68618  4.42225  2.77519  2.73123  3.46354  2.40513  3.72494  3.29354  2.67741  2.69355  4.24690  2.90347  2.73739  3.18146  2.89801  2.37887  2.77519  2.98518  4.58477  3.61503
          0.02532  4.08476  4.80711  0.61958  0.77255  0.48576  0.95510
    426   3.63078  4.86237  4.75499  4.42661  0.93139  4.41576  3.57417  3.25477  4.23509  2.55223  3.83258  4.16270  4.72587  4.20439  4.24293  3.80298  3.85496  3.20906  2.46394  1.99690    478 - -
          2.68618  4.42225  2.77519  2.73123  3.46354  2.40513  3.72494  3.29354  2.67741  2.69355  4.24690  2.90347  2.73739  3.18146  2.89801  2.37887  2.77519  2.98518  4.58477  3.61503
          0.02532  4.08476  4.80711  0.61958  0.77255  0.48576  0.95510
    427   2.95073  4.69983  3.66757  3.59651  4.72492  0.46564  4.69890  4.38102  3.80637  4.00683  4.98793  3.83259  4.09743  4.11409  4.01438  3.12954  3.44848  3.86831  5.75897  4.83572    479 - -
          2.68618  4.42225  2.77519  2.73123  3.46354  2.40513  3.72494  3.29354  2.67741  2.69355  4.24690  2.90347  2.73739  3.18146  2.89801  2.37887  2.77519  2.98518  4.58477  3.61503
          0.02532  4.08476  4.80711  0.61958  0.77255  0.48576  0.95510
    428   3.23196  5.37659  0.65550  2.49304  4.78548  3.38441  4.13727  4.42503  3.26449  3.99737  4.98517  3.05819  4.05261  3.38029  3.80574  3.17379  3.57679  4.04319  5.91126  4.62981    480 - -
          2.68618  4.42225  2.77519  2.73123  3.46354  2.40513  3.72494  3.29354  2.67741  2.69355  4.24690  2.90347  2.73739  3.18146  2.89801  2.37887  2.77519  2.98518  4.58477  3.61503
          0.02532  4.08476  4.80711  0.61958  0.77255  0.48576  0.95510
    429   2.91443  4.90892  2.84894  2.75860  4.30745  3.33851  4.11413  4.06940  3.03894  3.69334  4.65132  0.83061  4.00308  3.39161  3.39711  2.97623  3.30596  3.66973  5.58912  4.24392    481 - -
          2.68618  4.42225  2.77519  2.73123  3.46354  2.40513  3.72494  3.29354  2.67741  2.69355  4.24690  2.90347  2.73739  3.18146  2.89801  2.37887  2.77519  2.98518  4.58477  3.61503
          0.02532  4.08476  4.80711  0.61958  0.77255  0.48576  0.95510
    430   3.15153  5.29047  2.59887  0.75708  4.66587  3.42303  4.03527  4.16300  2.94393  3.74822  4.71851  3.07514  4.03940  3.25005  3.37079  3.11548  3.45921  3.82697  5.79718  4.52637    482 - -
          2.68618  4.42225  2.77519  2.73123  3.46354  2.40513  3.72494  3.29354  2.67741  2.69355  4.24690  2.90347  2.73739  3.18146  2.89801  2.37887  2.77519  2.98518  4.58477  3.61503
          0.02532  4.08476  4.80711  0.61958  0.77255  0.48576  0.95510
    431   3.40156  4.80382  4.52958  4.17549  3.22996  4.24944  4.76512  2.45070  3.94127  0.65183  3.19566  4.43038  4.65154  4.25827  4.08050  3.85292  3.68795  2.54220  5.18089  3.95152    483 - -
          2.68618  4.42225  2.77519  2.73123  3.46354  2.40513  3.72494  3.29354  2.67741  2.69355  4.24690  2.90347  2.73739  3.18146  2.89801  2.37887  2.77519  2.98518  4.58477  3.61503
          0.02532  4.08476  4.80711  0.61958  0.77255  0.48576  0.95510
    432   2.43249  4.35292  3.40541  3.23649  4.29542  3.07958  4.33767  3.84950  3.32485  3.55505  4.46656  3.42306  3.83702  3.65824  3.60049  0.81064  2.92950  3.33726  5.65173  4.38163    484 - -
          2.68618  4.42225  2.77519  2.73123  3.46354  2.40513  3.72494  3.29354  2.67741  2.69355  4.24690  2.90347  2.73739  3.18146  2.89801  2.37887  2.77519  2.98518  4.58477  3.61503
          0.02532  4.08476  4.80711  0.61958  0.77255  0.48576  0.95510
    433   3.05816  4.77456  3.68911  3.56252  4.53106  3.45031  4.61819  4.13663  3.63909  3.73811  4.80035  3.84545  0.51308  4.02126  3.85618  3.23340  3.51737  3.75679  5.65408  4.65622    485 - -
          2.68618  4.42225  2.77519  2.73123  3.46354  2.40513  3.72494  3.29354  2.67741  2.69355  4.24690  2.90347  2.73739  3.18146  2.89801  2.37887  2.77519  2.98518  4.58477  3.61503
          0.02532  4.08476  4.80711  0.61958  0.77255  0.48576  0.95510
    434   3.15153  5.29047  2.59887  0.75708  4.66587  3.42303  4.03527  4.16300  2.94393  3.74822  4.71851  3.07514  4.03940  3.25005  3.37079  3.11548  3.45921  3.82697  5.79718  4.52637    486 - -
          2.68618  4.42225  2.77519  2.73123  3.46354  2.40513  3.72494  3.29354  2.67741  2.69355  4.24690  2.90347  2.73739  3.18146  2.89801  2.37887  2.77519  2.98518  4.58477  3.61503
          0.02532  4.08476  4.80711  0.61958  0.77255  0.48576  0.95510
    435   2.85208  0.59549  4.41307  4.20484  4.15359  3.42563  4.80583  3.33796  4.03499  3.24128  4.37126  4.13595  4.14868  4.37259  4.11986  3.12339  3.33708  3.06682  5.51872  4.43835    487 - -
          2.68618  4.42225  2.77519  2.73123  3.46354  2.40513  3.72494  3.29354  2.67741  2.69355  4.24690  2.90347  2.73739  3.18146  2.89801  2.37887  2.77519  2.98518  4.58477  3.61503
          0.02532  4.08476  4.80711  0.61958  0.77255  0.48576  0.95510
    436   3.40156  4.80382  4.52958  4.17549  3.22996  4.24944  4.76512  2.45070  3.94127  0.65183  3.19566  4.43038  4.65154  4.25827  4.08050  3.85292  3.68795  2.54220  5.18089  3.95152    488 - -
          2.68618  4.42225  2.77519  2.73123  3.46354  2.40513  3.72494  3.29354  2.67741  2.69355  4.24690  2.90347  2.73739  3.18146  2.89801  2.37887  2.77519  2.98518  4.58477  3.61503
          0.02532  4.08476  4.80711  0.61958  0.77255  0.48576  0.95510
    437   3.23196  5.37659  0.65550  2.49304  4.78548  3.38441  4.13727  4.42503  3.26449  3.99737  4.98517  3.05819  4.05261  3.38029  3.80574  3.17379  3.57679  4.04319  5.91126  4.62981    489 - -
          2.68618  4.42225  2.77519  2.73123  3.46354  2.40513  3.72494  3.29354  2.67741  2.69355  4.24690  2.90347  2.73739  3.18146  2.89801  2.37887  2.77519  2.98518  4.58477  3.61503
          0.02532  4.08476  4.80711  0.61958  0.77255  0.48576  0.95510
    438   2.95073  4.69983  3.66757  3.59651  4.72492  0.46564  4.69890  4.38102  3.80637  4.00683  4.98793  3.83259  4.09743  4.11409  4.01438  3.12954  3.44848  3.86831  5.75897  4.83572    490 - -
          2.68618  4.42225  2.77519  2.73123  3.46354  2.40513  3.72494  3.29354  2.67741  2.69355  4.24690  2.90347  2.73739  3.18146  2.89801  2.37887  2.77519  2.98518  4.58477  3.61503
          0.02532  4.08476  4.80711  0.61958  0.77255  0.48576  0.95510
    439   1.42896  4.30241  3.92273  3.43309  3.66185  3.58481  4.30766  2.11648  3.34802  2.46153  3.56189  3.68916  4.12198  3.65822  3.63997  2.95385  2.97675  1.96563  5.28520  4.06428    491 - -
          2.68618  4.42225  2.77519  2.73123  3.46354  2.40513  3.72494  3.29354  2.67741  2.69355  4.24690  2.90347  2.73739  3.18146  2.89801  2.37887  2.77519  2.98518  4.58477  3.61503
          0.02532  4.08476  4.80711  0.61958  0.77255  0.48576  0.95510
    440   2.29391  4.70929  3.11106  2.64102  3.93650  3.45974  3.75873  3.27671  2.49325  2.52196  3.84089  3.10913  3.90961  1.78852  2.85319  2.76596  2.94119  3.01866  5.28325  3.98347    492 - -
          2.68618  4.42225  2.77519  2.73123  3.46354  2.40513  3.72494  3.29354  2.67741  2.69355  4.24690  2.90347  2.73739  3.18146  2.89801  2.37887  2.77519  2.98518  4.58477  3.61503
          0.02532  4.08476  4.80711  0.61958  0.77255  0.48576  0.95510
    441   2.87959  5.09433  3.19610  2.62852  4.51619  2.74160  3.63944  3.90284  1.46522  3.38828  4.21823  3.09040  3.95702  2.77070  1.91869  2.87656  3.08641  3.55154  5.48633  4.24071    493 - -
          2.68618  4.42225  2.77519  2.73123  3.46354  2.40513  3.72494  3.29354  2.67741  2.69355  4.24690  2.90347  2.73739  3.18146  2.89801  2.37887  2.77519  2.98518  4.58477  3.61503
          0.02532  4.08476  4.80711  0.61958  0.77255  0.48576  0.95510
    442   3.02404  4.49633  4.14002  3.63902  1.58685  3.99438  2.88360  2.83215  3.49629  1.72816  3.44639  3.80371  4.33950  3.71283  3.69419  3.30160  3.25330  2.72881  4.14034  2.53622    494 - -
          2.68618  4.42225  2.77519  2.73123  3.46354  2.40513  3.72494  3.29354  2.67741  2.69355  4.24690  2.90347  2.73739  3.18146  2.89801  2.37887  2.77519  2.98518  4.58477  3.61503
          0.02532  4.08476  4.80711  0.61958  0.77255  0.48576  0.95510
    443   3.40156  4.80382  4.52958  4.17549  3.22996  4.24944  4.76512  2.45070  3.94127  0.65183  3.19566  4.43038  4.65154  4.25827  4.08050  3.85292  3.68795  2.54220  5.18089  3.95152    495 - -
          2.68618  4.42225  2.77519  2.73123  3.46354  2.40513  3.72494  3.29354  2.67741  2.69355  4.24690  2.90347  2.73739  3.18146  2.89801  2.37887  2.77519  2.98518  4.58477  3.61503
          0.02532  4.08476  4.80711  0.61958  0.77255  0.48576  0.95510
    444   3.11315  5.22142  3.50796  2.84982  4.68869  3.71096  3.65761  4.03730  1.08801  3.47026  4.34540  3.24777  4.08380  2.79283  1.81123  3.10606  3.27874  3.71809  5.50015  4.33898    496 - -
          2.68618  4.42225  2.77519  2.73123  3.46354  2.40513  3.72494  3.29354  2.67741  2.69355  4.24690  2.90347  2.73739  3.18146  2.89801  2.37887  2.77519  2.98518  4.58477  3.61503
          0.02532  4.08476  4.80711  0.61958  0.77255  0.48576  0.95510
    445   2.65740  5.05372  2.29152  2.11503  4.35173  3.36233  3.61854  3.80551  2.19405  3.34063  4.12270  2.84877  2.67649  2.74295  2.89197  2.63281  2.89630  3.03037  5.52022  4.13021    497 - -
          2.68618  4.42225  2.77519  2.73123  3.46354  2.40513  3.72494  3.29354  2.67741  2.69355  4.24690  2.90347  2.73739  3.18146  2.89801  2.37887  2.77519  2.98518  4.58477  3.61503
          0.02532  4.08476  4.80711  0.61958  0.77255  0.48576  0.95510
    446   2.72771  5.04627  1.58735  2.29643  4.60166  2.49774  3.81462  4.08816  2.75896  3.63500  4.45137  2.83676  3.83025  2.97767  3.29069  2.01534  3.05434  3.63694  5.81245  4.39180    498 - -
          2.68618  4.42225  2.77519  2.73123  3.46354  2.40513  3.72494  3.29354  2.67741  2.69355  4.24690  2.90347  2.73739  3.18146  2.89801  2.37887  2.77519  2.98518  4.58477  3.61503
          0.02532  4.08476  4.80711  0.61958  0.77255  0.48576  0.95510
    447   2.95073  4.69983  3.66757  3.59651  4.72492  0.46564  4.69890  4.38102  3.80637  4.00683  4.98793  3.83259  4.09743  4.11409  4.01438  3.12954  3.44848  3.86831  5.75897  4.83572    499 - -
          2.68618  4.42225  2.77519  2.73123  3.46354  2.40513  3.72494  3.29354  2.67741  2.69355  4.24690  2.90347  2.73739  3.18146  2.89801  2.37887  2.77519  2.98518  4.58477  3.61503
          0.02532  4.08476  4.80711  0.61958  0.77255  0.48576  0.95510
    448   3.15825  4.47659  4.85935  4.38027  3.56768  4.48521  5.08621  1.00122  4.25151  2.04422  3.37666  4.59110  4.80603  4.51835  4.43982  3.88854  3.43059  1.49413  5.56861  4.36405    500 - -
          2.68618  4.42225  2.77519  2.73123  3.46354  2.40513  3.72494  3.29354  2.67741  2.69355  4.24690  2.90347  2.73739  3.18146  2.89801  2.37887  2.77519  2.98518  4.58477  3.61503
          0.02532  4.08476  4.80711  0.61958  0.77255  0.48576  0.95510
    449   2.25202  2.34204  3.88384  3.51671  4.08477  3.01548  4.35628  3.42920  3.42434  3.21248  4.09183  3.51275  3.76628  3.71345  3.66259  1.16470  2.74117  2.98290  5.50657  4.30063    501 - -
          2.68618  4.42225  2.77519  2.73123  3.46354  2.40513  3.72494  3.29354  2.67741  2.69355  4.24690  2.90347  2.73739  3.18146  2.89801  2.37887  2.77519  2.98518  4.58477  3.61503
          0.02532  4.08476  4.80711  0.61958  0.77255  0.48576  0.95510
    450   3.19952  4.56625  4.62699  4.25505  3.52587  4.28788  4.94850  0.84786  4.08736  2.07402  3.43390  4.47141  4.70346  4.41703  4.26038  3.80828  3.49686  1.87556  5.45698  4.21024    502 - -
          2.68618  4.42225  2.77519  2.73123  3.46354  2.40513  3.72494  3.29354  2.67741  2.69355  4.24690  2.90347  2.73739  3.18146  2.89801  2.37887  2.77519  2.98518  4.58477  3.61503
          0.02532  4.08476  4.80711  0.61958  0.77255  0.48576  0.95510
    451   3.05816  4.77456  3.68911  3.56252  4.53106  3.45031  4.61819  4.13663  3.63909  3.73811  4.80035  3.84545  0.51308  4.02126  3.85618  3.23340  3.51737  3.75679  5.65408  4.65622    503 - -
          2.68618  4.42225  2.77519  2.73123  3.46354  2.40513  3.72494  3.29354  2.67741  2.69355  4.24690  2.90347  2.73739  3.18146  2.89801  2.37887  2.77519  2.98518  4.58477  3.61503
          0.02532  4.08476  4.80711  0.61958  0.77255  0.48576  0.95510
    452   2.56267  2.90891  3.45937  2.89634  3.47148  3.51440  3.81532  2.84316  2.80606  2.55496  3.44641  3.28922  3.92181  3.14087  2.67127  2.49170  2.57907  2.60941  4.90952  2.78838    504 - -
          2.68618  4.42225  2.77519  2.73123  3.46354  2.40513  3.72494  3.29354  2.67741  2.69355  4.24690  2.90347  2.73739  3.18146  2.89801  2.37887  2.77519  2.98518  4.58477  3.61503
          0.02532  4.08476  4.80711  0.61958  0.77255  0.48576  0.95510
    453   2.74613  5.05871  2.73083  2.07598  4.40731  3.38615  3.67185  3.84100  1.94677  3.38113  4.19291  2.90704  3.85629  2.81192  2.78981  1.85386  2.99305  3.46924  5.55162  4.19939    505 - -
          2.68618  4.42225  2.77519  2.73123  3.46354  2.40513  3.72494  3.29354  2.67741  2.69355  4.24690  2.90347  2.73739  3.18146  2.89801  2.37887  2.77519  2.98518  4.58477  3.61503
          0.02532  4.08476  4.80711  0.61958  0.77255  0.48576  0.95510
    454   2.78991  4.55219  3.47702  3.11077  2.85170  3.56623  3.76712  3.24520  3.06331  2.86225  3.85231  3.42221  4.07876  3.39670  3.36373  2.09577  3.10056  2.99912  4.44125  1.46057    506 - -
          2.68618  4.42225  2.77519  2.73123  3.46354  2.40513  3.72494  3.29354  2.67741  2.69355  4.24690  2.90347  2.73739  3.18146  2.89801  2.37887  2.77519  2.98518  4.58477  3.61503
          0.02532  4.08476  4.80711  0.61958  0.77255  0.48576  0.95510
    455   2.65595  4.64845  3.14768  2.75368  4.14350  3.36797  3.85470  3.43677  2.10889  3.13990  4.03414  3.17027  3.90712  3.05539  2.84145  2.76076  1.45931  3.11869  5.41760  4.15515    507 - -
          2.68618  4.42225  2.77519  2.73123  3.46354  2.40513  3.72494  3.29354  2.67741  2.69355  4.24690  2.90347  2.73739  3.18146  2.89801  2.37887  2.77519  2.98518  4.58477  3.61503
          0.02532  4.08476  4.80711  0.61958  0.77255  0.48576  0.95510
    456   2.43249  4.35292  3.40541  3.23649  4.29542  3.07958  4.33767  3.84950  3.32485  3.55505  4.46656  3.42306  3.83702  3.65824  3.60049  0.81064  2.92950  3.33726  5.65173  4.38163    508 - -
          2.68618  4.42225  2.77519  2.73123  3.46354  2.40513  3.72494  3.29354  2.67741  2.69355  4.24690  2.90347  2.73739  3.18146  2.89801  2.37887  2.77519  2.98518  4.58477  3.61503
          0.02532  4.08476  4.80711  0.61958  0.77255  0.48576  0.95510
    457   3.56779  4.97017  4.15850  3.93225  2.33361  4.08281  3.73874  3.54908  3.78402  2.94689  4.20280  3.99465  4.55381  4.03805  3.92207  3.68136  3.85669  3.43027  3.98390  0.67454    509 - -
          2.68618  4.42225  2.77519  2.73123  3.46354  2.40513  3.72494  3.29354  2.67741  2.69355  4.24690  2.90347  2.73739  3.18146  2.89801  2.37887  2.77519  2.98518  4.58477  3.61503
          0.02532  4.08476  4.80711  0.61958  0.77255  0.48576  0.95510
    458   3.19484  4.48188  4.93858  4.41394  3.47680  4.58331  5.06401  1.15583  4.29938  1.71345  3.27030  4.63774  4.83135  4.51080  4.46814  3.95623  3.44281  1.48808  5.48719  4.32632    510 - -
          2.68618  4.42225  2.77519  2.73123  3.46354  2.40513  3.72494  3.29354  2.67741  2.69355  4.24690  2.90347  2.73739  3.18146  2.89801  2.37887  2.77519  2.98518  4.58477  3.61503
          0.02532  4.08476  4.80711  0.61958  0.77255  0.48576  0.95510
    459   1.48621  4.45127  3.06267  2.75894  4.28513  3.12564  3.98658  3.70387  2.88419  3.35715  4.18358  2.17056  3.77834  3.19649  3.28292  2.16639  2.83203  3.24503  5.58807  4.30181    511 - -
          2.68618  4.42225  2.77519  2.73123  3.46354  2.40513  3.72494  3.29354  2.67741  2.69355  4.24690  2.90347  2.73739  3.18146  2.89801  2.37887  2.77519  2.98518  4.58477  3.61503
          0.02532  4.08476  4.80711  0.61958  0.77255  0.48576  0.95510
    460   3.05816  4.77456  3.68911  3.56252  4.53106  3.45031  4.61819  4.13663  3.63909  3.73811  4.80035  3.84545  0.51308  4.02126  3.85618  3.23340  3.51737  3.75679  5.65408  4.65622    512 - -
          2.68618  4.42225  2.77519  2.73123  3.46354  2.40513  3.72494  3.29354  2.67741  2.69355  4.24690  2.90347  2.73739  3.18146  2.89801  2.37887  2.77519  2.98518  4.58477  3.61503
          0.02532  4.08476  4.80711  0.61958  0.77255  0.48576  0.95510
    461   2.92777  3.17559  4.63912  4.07633  3.34174  4.18137  4.58635  1.72882  3.94880  1.50552  3.21855  4.24550  4.49907  4.14281  4.09037  3.51289  3.17083  1.59299  5.11303  3.94378    513 - -
          2.68618  4.42225  2.77519  2.73123  3.46354  2.40513  3.72494  3.29354  2.67741  2.69355  4.24690  2.90347  2.73739  3.18146  2.89801  2.37887  2.77519  2.98518  4.58477  3.61503
          0.02532  4.08476  4.80711  0.61958  0.77255  0.48576  0.95510
    462   2.61444  3.20952  3.56728  3.00108  2.89532  3.60405  3.86636  2.71097  2.92193  2.37633  2.88108  3.38137  3.98578  2.17089  3.24806  2.86365  2.85073  2.52143  4.85133  3.60364    514 - -
          2.68618  4.42225  2.77519  2.73123  3.46354  2.40513  3.72494  3.29354  2.67741  2.69355  4.24690  2.90347  2.73739  3.18146  2.89801  2.37887  2.77519  2.98518  4.58477  3.61503
          0.02532  4.08476  4.80711  0.61958  0.77255  0.48576  0.95510
    463   2.31792  4.28098  3.30863  3.10633  4.44596  2.34624  4.27184  3.92778  3.25363  3.59601  4.42108  3.31049  3.75503  3.53967  3.57477  1.01954  2.81267  3.33848  5.76211  4.52896    515 - -
          2.68618  4.42225  2.77519  2.73123  3.46354  2.40513  3.72494  3.29354  2.67741  2.69355  4.24690  2.90347  2.73739  3.18146  2.89801  2.37887  2.77519  2.98518  4.58477  3.61503
          0.02532  4.08476  4.80711  0.61958  0.77255  0.48576  0.95510
    464   2.32292  4.58421  3.10806  2.58535  3.87241  3.39874  3.71860  2.81374  2.56544  2.91340  3.76075  3.05954  3.03612  2.59017  2.98864  2.10573  2.82169  2.95980  5.20615  3.91385    516 - -
          2.68618  4.42225  2.77519  2.73123  3.46354  2.40513  3.72494  3.29354  2.67741  2.69355  4.24690  2.90347  2.73739  3.18146  2.89801  2.37887  2.77519  2.98518  4.58477  3.61503
          0.02532  4.08476  4.80711  0.61958  0.77255  0.48576  0.95510
    465   2.73009  4.86680  3.18140  2.59072  4.17605  3.50988  3.64677  3.54089  1.66351  3.13326  3.97231  3.06603  3.90055  2.79758  2.22831  2.76883  2.58312  2.76966  5.34142  4.06612    517 - -
          2.68618  4.42225  2.77519  2.73123  3.46354  2.40513  3.72494  3.29354  2.67741  2.69355  4.24690  2.90347  2.73739  3.18146  2.89801  2.37887  2.77519  2.98518  4.58477  3.61503
          0.02532  4.08476  4.80711  0.61958  0.77255  0.48576  0.95510
    466   3.26099  4.57971  4.88450  4.33823  3.24653  4.55923  4.93810  1.77308  4.20458  1.02495  3.04014  4.58758  4.77706  4.36131  4.35007  3.91721  3.49665  1.78143  5.30225  4.19938    518 - -
          2.68618  4.42225  2.77519  2.73123  3.46354  2.40513  3.72494  3.29354  2.67741  2.69355  4.24690  2.90347  2.73739  3.18146  2.89801  2.37887  2.77519  2.98518  4.58477  3.61503
          0.02532  4.08476  4.80711  0.61958  0.77255  0.48576  0.95510
    467   3.67101  4.89408  4.69450  4.36107  1.42121  4.42771  2.54546  3.48555  4.20508  2.86568  4.05972  4.08381  4.72664  4.14816  4.22914  3.77393  3.88323  3.35717  2.43719  1.30287    519 - -
          2.68618  4.42225  2.77519  2.73123  3.46354  2.40513  3.72494  3.29354  2.67741  2.69355  4.24690  2.90347  2.73739  3.18146  2.89801  2.37887  2.77519  2.98518  4.58477  3.61503
          0.02532  4.08476  4.80711  0.61958  0.77255  0.48576  0.95510
    468   2.25363  4.86905  2.75738  2.41503  4.31042  3.31070  3.72531  3.75156  2.52913  3.32718  4.13946  1.92253  3.82115  2.49556  2.97695  2.33902  2.92581  3.36618  5.52956  4.17663    520 - -
          2.68618  4.42225  2.77519  2.73123  3.46354  2.40513  3.72494  3.29354  2.67741  2.69355  4.24690  2.90347  2.73739  3.18146  2.89801  2.37887  2.77519  2.98518  4.58477  3.61503
          0.02532  4.08476  4.80711  0.61958  0.77255  0.48576  0.95510
    469   2.33943  5.16144  2.56299  1.78521  4.47501  3.34247  3.67115  3.93661  2.47783  3.46175  4.26014  2.20759  3.83204  2.46659  2.95941  2.70691  2.99890  3.54453  5.63345  4.23160    521 - -
          2.68618  4.42225  2.77519  2.73123  3.46354  2.40513  3.72494  3.29354  2.67741  2.69355  4.24690  2.90347  2.73739  3.18146  2.89801  2.37887  2.77519  2.98518  4.58477  3.61503
          0.02532  4.08476  4.80711  0.61958  0.77255  0.48576  0.95510
    470   2.38257  4.28993  4.38504  3.83034  3.43643  4.08206  4.49327  1.78620  3.72828  2.15734  2.73823  4.07427  4.42736  3.97449  3.94327  3.40250  3.12568  1.35217  5.15817  3.96952    522 - -
          2.68618  4.42225  2.77519  2.73123  3.46354  2.40513  3.72494  3.29354  2.67741  2.69355  4.24690  2.90347  2.73739  3.18146  2.89801  2.37887  2.77519  2.98518  4.58477  3.61503
          0.02532  4.08476  4.80711  0.61958  0.77255  0.48576  0.95510
    471   2.80997  3.36975  3.36980  2.73088  4.19763  3.57218  3.67010  3.55908  1.80786  3.14032  3.99802  3.16457  3.96098  2.83098  1.62188  2.86643  3.02484  3.25995  5.32696  4.09416    523 - -
          2.68618  4.42225  2.77519  2.73123  3.46354  2.40513  3.72494  3.29354  2.67741  2.69355  4.24690  2.90347  2.73739  3.18146  2.89801  2.37887  2.77519  2.98518  4.58477  3.61503
          0.02532  4.08476  4.80711  0.61958  0.77255  0.48576  0.95510
    472   2.31753  4.63542  3.08461  2.53945  3.84958  3.08240  3.67456  3.24017  2.50744  2.61087  3.15937  2.69900  3.84254  2.41398  2.93625  2.67190  2.82549  2.95454  5.17680  3.87837    524 - -
          2.68618  4.42225  2.77519  2.73123  3.46354  2.40513  3.72494  3.29354  2.67741  2.69355  4.24690  2.90347  2.73739  3.18146  2.89801  2.37887  2.77519  2.98518  4.58477  3.61503
          0.02532  4.08476  4.80711  0.61958  0.77255  0.48576  0.95510
    473   2.26554  3.03208  3.79002  3.22255  2.81805  3.60598  3.93586  2.57276  3.13490  1.98072  3.27020  2.96115  4.00267  3.39979  3.39631  2.88958  2.81422  2.37047  4.76189  3.54347    525 - -
          2.68618  4.42225  2.77519  2.73123  3.46354  2.40513  3.72494  3.29354  2.67741  2.69355  4.24690  2.90347  2.73739  3.18146  2.89801  2.37887  2.77519  2.98518  4.58477  3.61503
          0.02532  4.08476  4.80711  0.61958  0.77255  0.48576  0.95510
    474   2.70460  4.95155  3.04023  2.26198  4.25036  3.47231  3.61361  3.66103  2.05434  2.78991  4.02307  2.98460  3.86143  2.74838  2.05334  2.37167  2.92329  3.32033  5.39215  4.08128    526 - -
          2.68618  4.42225  2.77519  2.73123  3.46354  2.40513  3.72494  3.29354  2.67741  2.69355  4.24690  2.90347  2.73739  3.18146  2.89801  2.37887  2.77519  2.98518  4.58477  3.61503
          0.02532  4.08476  4.80711  0.61958  0.77255  0.48576  0.95510
    475   2.65109  4.97427  2.29970  2.34614  4.33630  3.33903  3.66344  3.78777  2.45875  3.33854  4.13330  2.87983  2.31833  2.79980  2.58345  2.36275  2.91056  3.40132  5.52668  4.15115    527 - -
          2.68618  4.42225  2.77519  2.73123  3.46354  2.40513  3.72494  3.29354  2.67741  2.69355  4.24690  2.90347  2.73739  3.18146  2.89801  2.37887  2.77519  2.98518  4.58477  3.61503
          0.10269  4.08476  2.51620  0.61958  0.77255  0.48576  0.95510
    476   2.29016  4.80781  2.82283  2.41140  4.24117  2.68060  3.67568  3.67389  2.09264  3.24937  4.05526  2.53814  3.78655  2.82416  2.90055  2.32875  2.86238  3.29326  5.45625  4.11329    528 - -
          2.68618  4.42225  2.77519  2.73123  3.46354  2.40513  3.72494  3.29354  2.67741  2.69355  4.24690  2.90347  2.73739  3.18146  2.89801  2.37887  2.77519  2.98518  4.58477  3.61503
          0.02733  4.00940  4.73175  0.61958  0.77255  0.56454  0.84076
    477   2.69074  5.06904  1.88713  2.24945  4.44226  3.27552  3.67793  3.90672  2.54028  3.44827  4.24860  2.34595  3.01715  2.82029  3.05215  2.66075  2.53503  3.50298  5.63218  4.22300    529 - -
          2.68605  4.42235  2.77511  2.73133  3.46363  2.40522  3.72456  3.29364  2.67733  2.69364  4.24615  2.90356  2.73730  3.18156  2.89789  2.37896  2.77529  2.98528  4.58373  3.61513
          0.33043  1.29985  4.73175  0.83982  0.56526  0.56454  0.84076
    478   2.65153  4.98387  2.49903  2.34396  4.27741  3.37808  3.60041  3.71062  1.88718  3.26014  4.05766  2.87686  3.80114  2.38288  2.77030  2.64096  2.88482  2.88799  5.44590  4.08540    535 - -
          2.68618  4.42225  2.77519  2.73123  3.46354  2.40513  3.72494  3.29354  2.67741  2.69355  4.24690  2.90347  2.73739  3.18146  2.89801  2.37887  2.77519  2.98518  4.58477  3.61503
          0.02733  4.00940  4.73175  0.61958  0.77255  0.56454  0.84076
    479   2.60435  4.73400  2.99220  2.46661  3.95603  3.41988  2.87728  2.93312  2.40872  2.98912  3.82108  2.64668  3.82043  2.45493  2.83091  2.65465  2.53899  3.06618  5.23751  3.91938    536 - -
          2.68618  4.42225  2.77519  2.73123  3.46354  2.40513  3.72494  3.29354  2.67741  2.69355  4.24690  2.90347  2.73739  3.18146  2.89801  2.37887  2.77519  2.98518  4.58477  3.61503
          0.02733  4.00940  4.73175  0.61958  0.77255  0.43947  1.03388
    480   2.60373  4.26687  3.65181  3.10509  3.44313  3.58705  3.96607  2.25043  3.02192  1.99431  3.40136  3.45362  4.01088  3.33242  3.33417  2.16727  2.52171  2.38541  4.95073  3.72624    537 - -
          2.68618  4.42225  2.77519  2.73123  3.46354  2.40513  3.72494  3.29354  2.67741  2.69355  4.24690  2.90347  2.73739  3.18146  2.89801  2.37887  2.77519  2.98518  4.58477  3.61503
          0.02532  4.08476  4.80711  0.61958  0.77255  0.48576  0.95510
    481   2.60930  4.71676  3.05328  2.25045  3.91837  3.44870  3.11358  3.33778  2.43792  2.53249  3.79576  3.00316  3.83816  2.81977  2.57720  2.44211  2.83842  3.03947  5.21557  3.25783    538 - -
          2.68618  4.42225  2.77519  2.73123  3.46354  2.40513  3.72494  3.29354  2.67741  2.69355  4.24690  2.90347  2.73739  3.18146  2.89801  2.37887  2.77519  2.98518  4.58477  3.61503
          0.02532  4.08476  4.80711  0.61958  0.77255  0.48576  0.95510
    482   2.29595  4.93630  2.92108  2.20258  4.23209  3.40624  3.60373  3.66490  2.11145  3.21898  4.01087  2.91499  3.19777  2.73192  2.51822  2.62902  2.56790  3.30371  5.41109  4.05968    539 - -
          2.68618  4.42225  2.77519  2.73123  3.46354  2.40513  3.72494  3.29354  2.67741  2.69355  4.24690  2.90347  2.73739  3.18146  2.89801  2.37887  2.77519  2.98518  4.58477  3.61503
          0.02532  4.08476  4.80711  0.61958  0.77255  0.48576  0.95510
    483   2.31110  3.40613  3.11689  2.60779  3.86657  3.38837  2.53992  3.28719  2.57292  2.93920  3.78722  2.33595  3.84086  2.93607  2.98389  2.66094  2.83293  2.98364  5.20483  3.90219    540 - -
          2.68618  4.42225  2.77519  2.73123  3.46354  2.40513  3.72494  3.29354  2.67741  2.69355  4.24690  2.90347  2.73739  3.18146  2.89801  2.37887  2.77519  2.98518  4.58477  3.61503
          0.02532  4.08476  4.80711  0.61958  0.77255  0.48576  0.95510
    484   2.39150  4.16393  4.12496  3.54835  2.21128  3.79739  4.02420  2.47303  3.42837  1.85307  2.70974  3.75720  4.14926  3.63712  3.60932  3.08797  2.92877  2.34262  4.62073  2.80382    541 - -
          2.68618  4.42225  2.77519  2.73123  3.46354  2.40513  3.72494  3.29354  2.67741  2.69355  4.24690  2.90347  2.73739  3.18146  2.89801  2.37887  2.77519  2.98518  4.58477  3.61503
          0.02532  4.08476  4.80711  0.61958  0.77255  0.48576  0.95510
    485   2.99640  5.52941  1.92014  1.09399  4.82466  3.27879  3.82103  4.33710  2.82373  3.85023  4.70902  2.75257  3.89764  2.98954  3.40183  2.88619  3.28521  3.91891  5.99527  4.51041    542 - -
          2.68618  4.42225  2.77519  2.73123  3.46354  2.40513  3.72494  3.29354  2.67741  2.69355  4.24690  2.90347  2.73739  3.18146  2.89801  2.37887  2.77519  2.98518  4.58477  3.61503
          0.02532  4.08476  4.80711  0.61958  0.77255  0.48576  0.95510
    486   2.60861  4.51348  3.23189  2.67997  3.65067  3.50189  3.72855  3.04776  2.60163  2.71083  3.16666  3.14117  3.89344  2.40831  2.98944  2.74205  2.13175  2.80100  5.04571  3.15060    543 - -
          2.68618  4.42225  2.77519  2.73123  3.46354  2.40513  3.72494  3.29354  2.67741  2.69355  4.24690  2.90347  2.73739  3.18146  2.89801  2.37887  2.77519  2.98518  4.58477  3.61503
          0.02532  4.08476  4.80711  0.61958  0.77255  0.48576  0.95510
    487   2.30813  4.36625  3.34541  2.80197  3.60351  2.93780  3.80627  2.60847  2.76528  2.33670  3.54676  3.21776  2.83672  3.08603  3.14393  2.49823  2.80311  2.69679  5.01878  3.76948    544 - -
          2.68618  4.42225  2.77519  2.73123  3.46354  2.40513  3.72494  3.29354  2.67741  2.69355  4.24690  2.90347  2.73739  3.18146  2.89801  2.37887  2.77519  2.98518  4.58477  3.61503
          0.02532  4.08476  4.80711  0.61958  0.77255  0.48576  0.95510
    488   3.72084  4.95894  4.63042  4.30785  1.95692  4.41540  3.47923  3.53712  4.08127  2.86821  4.10341  4.07847  4.73189  4.12362  4.13399  3.79637  3.93918  3.42881  2.41930  0.86568    545 - -
          2.68618  4.42225  2.77519  2.73123  3.46354  2.40513  3.72494  3.29354  2.67741  2.69355  4.24690  2.90347  2.73739  3.18146  2.89801  2.37887  2.77519  2.98518  4.58477  3.61503
          0.02532  4.08476  4.80711  0.61958  0.77255  0.48576  0.95510
    489   2.97897  4.46867  4.41523  4.08990  3.71445  3.93897  4.85791  2.06455  3.96106  2.36765  3.65200  4.24434  4.49130  4.30783  4.15244  3.45983  3.33764  0.79375  5.53313  4.27586    546 - -
          2.68618  4.42225  2.77519  2.73123  3.46354  2.40513  3.72494  3.29354  2.67741  2.69355  4.24690  2.90347  2.73739  3.18146  2.89801  2.37887  2.77519  2.98518  4.58477  3.61503
          0.02532  4.08476  4.80711  0.61958  0.77255  0.48576  0.95510
    490   2.32544  4.22046  3.95956  3.43239  3.50735  3.66512  4.20684  2.03626  3.34648  2.43424  3.44484  3.69350  4.12926  3.62939  3.61332  2.56165  2.93237  1.47757  5.07349  3.86109    547 - -
          2.68618  4.42225  2.77519  2.73123  3.46354  2.40513  3.72494  3.29354  2.67741  2.69355  4.24690  2.90347  2.73739  3.18146  2.89801  2.37887  2.77519  2.98518  4.58477  3.61503
          0.02532  4.08476  4.80711  0.61958  0.77255  0.48576  0.95510
    491   2.76740  4.64044  3.31603  2.80085  3.03464  3.61725  2.39516  3.21342  2.71189  2.46786  3.74613  2.73024  4.00498  3.07809  3.07948  2.87523  2.99703  2.96894  4.56957  2.24583    548 - -
          2.68618  4.42225  2.77519  2.73123  3.46354  2.40513  3.72494  3.29354  2.67741  2.69355  4.24690  2.90347  2.73739  3.18146  2.89801  2.37887  2.77519  2.98518  4.58477  3.61503
          0.02532  4.08476  4.80711  0.61958  0.77255  0.48576  0.95510
    492   2.86289  4.37392  4.08685  3.51406  2.74242  3.94340  4.18943  2.46993  3.39803  1.42724  2.22020  3.82194  4.26333  2.95500  3.63338  3.22829  3.08891  2.46045  4.86543  3.67143    549 - -
          2.68618  4.42225  2.77519  2.73123  3.46354  2.40513  3.72494  3.29354  2.67741  2.69355  4.24690  2.90347  2.73739  3.18146  2.89801  2.37887  2.77519  2.98518  4.58477  3.61503
          0.02532  4.08476  4.80711  0.61958  0.77255  0.48576  0.95510
    493   2.78208  5.00653  3.15069  2.55687  4.33353  3.52825  3.61643  3.72823  1.80759  3.25671  4.07961  3.04078  3.90778  2.04001  2.20951  2.78840  2.98930  2.84529  5.41064  4.13111    550 - -
          2.68618  4.42225  2.77519  2.73123  3.46354  2.40513  3.72494  3.29354  2.67741  2.69355  4.24690  2.90347  2.73739  3.18146  2.89801  2.37887  2.77519  2.98518  4.58477  3.61503
          0.02532  4.08476  4.80711  0.61958  0.77255  0.48576  0.95510
    494   2.91443  4.90892  2.84894  2.75860  4.30745  3.33851  4.11413  4.06940  3.03894  3.69334  4.65132  0.83061  4.00308  3.39161  3.39711  2.97623  3.30596  3.66973  5.58912  4.24392    551 - -
          2.68618  4.42225  2.77519  2.73123  3.46354  2.40513  3.72494  3.29354  2.67741  2.69355  4.24690  2.90347  2.73739  3.18146  2.89801  2.37887  2.77519  2.98518  4.58477  3.61503
          0.02532  4.08476  4.80711  0.61958  0.77255  0.48576  0.95510
    495   2.37670  4.40548  3.35216  2.78475  3.54550  3.53975  3.77098  2.58845  2.10987  2.59115  2.99944  3.22075  3.92086  3.05065  3.06606  2.78021  2.83114  2.65596  4.96966  3.11659    552 - -
          2.68618  4.42225  2.77519  2.73123  3.46354  2.40513  3.72494  3.29354  2.67741  2.69355  4.24690  2.90347  2.73739  3.18146  2.89801  2.37887  2.77519  2.98518  4.58477  3.61503
          0.02532  4.08476  4.80711  0.61958  0.77255  0.48576  0.95510
    496   3.40369  4.93370  3.91144  3.55761  2.18557  4.08912  2.45605  3.56074  3.37903  2.95990  4.10387  3.72154  4.47125  3.68267  3.59914  3.46367  3.63563  3.39420  3.83615  1.00977    553 - -
          2.68618  4.42225  2.77519  2.73123  3.46354  2.40513  3.72494  3.29354  2.67741  2.69355  4.24690  2.90347  2.73739  3.18146  2.89801  2.37887  2.77519  2.98518  4.58477  3.61503
          0.02532  4.08476  4.80711  0.61958  0.77255  0.48576  0.95510
    497   2.63668  4.98940  2.40522  2.33258  4.26051  3.37959  2.73779  3.13294  2.38775  3.26619  4.05404  2.51311  3.79924  2.47028  2.86480  2.62497  2.87166  3.34752  5.45194  4.07358    554 - -
          2.68618  4.42225  2.77519  2.73123  3.46354  2.40513  3.72494  3.29354  2.67741  2.69355  4.24690  2.90347  2.73739  3.18146  2.89801  2.37887  2.77519  2.98518  4.58477  3.61503
          0.02532  4.08476  4.80711  0.61958  0.77255  0.48576  0.95510
    498   3.19952  4.56625  4.62699  4.25505  3.52587  4.28788  4.94850  0.84786  4.08736  2.07402  3.43390  4.47141  4.70346  4.41703  4.26038  3.80828  3.49686  1.87556  5.45698  4.21024    555 - -
          2.68618  4.42225  2.77519  2.73123  3.46354  2.40513  3.72494  3.29354  2.67741  2.69355  4.24690  2.90347  2.73739  3.18146  2.89801  2.37887  2.77519  2.98518  4.58477  3.61503
          0.02532  4.08476  4.80711  0.61958  0.77255  0.48576  0.95510
    499   1.77614  4.82749  1.85268  2.41132  4.41623  3.22628  3.82172  3.84428  2.72941  3.45165  4.27199  2.91781  3.81292  2.99053  3.22085  2.28173  2.95555  3.42250  5.66543  4.29477    556 - -
          2.68618  4.42225  2.77519  2.73123  3.46354  2.40513  3.72494  3.29354  2.67741  2.69355  4.24690  2.90347  2.73739  3.18146  2.89801  2.37887  2.77519  2.98518  4.58477  3.61503
          0.02532  4.08476  4.80711  0.61958  0.77255  0.48576  0.95510
    500   2.66557  5.00190  2.79447  1.95038  4.29203  3.38916  3.62276  3.73165  2.21819  2.93323  4.07559  2.58182  2.74668  2.75373  2.82702  2.65433  2.90054  3.36563  5.46917  4.10388    557 - -
          2.68618  4.42225  2.77519  2.73123  3.46354  2.40513  3.72494  3.29354  2.67741  2.69355  4.24690  2.90347  2.73739  3.18146  2.89801  2.37887  2.77519  2.98518  4.58477  3.61503
          0.02532  4.08476  4.80711  0.61958  0.77255  0.48576  0.95510
    501   1.74358  4.27993  3.41400  3.03499  4.18009  3.08604  4.11228  3.50352  3.04197  3.23332  4.08774  3.28844  1.85766  3.36089  3.38842  2.50235  2.19607  3.06901  5.53555  4.30248    558 - -
          2.68618  4.42225  2.77519  2.73123  3.46354  2.40513  3.72494  3.29354  2.67741  2.69355  4.24690  2.90347  2.73739  3.18146  2.89801  2.37887  2.77519  2.98518  4.58477  3.61503
          0.02532  4.08476  4.80711  0.61958  0.77255  0.48576  0.95510
    502   2.95708  5.16450  2.98443  2.58751  4.51348  3.53524  3.68981  3.94509  1.85382  3.43179  4.29905  3.06647  3.98323  1.44117  2.43112  2.94152  3.17335  3.60976  5.53273  4.26218    559 - -
          2.68618  4.42225  2.77519  2.73123  3.46354  2.40513  3.72494  3.29354  2.67741  2.69355  4.24690  2.90347  2.73739  3.18146  2.89801  2.37887  2.77519  2.98518  4.58477  3.61503
          0.02532  4.08476  4.80711  0.61958  0.77255  0.48576  0.95510
    503   1.98737  4.34515  3.35314  3.12364  4.30419  3.09757  4.25103  3.62848  3.18925  3.36431  4.28121  3.35865  1.20524  3.52638  3.49473  2.58697  2.88536  3.18609  5.65762  4.43661    560 - -
          2.68618  4.42225  2.77519  2.73123  3.46354  2.40513  3.72494  3.29354  2.67741  2.69355  4.24690  2.90347  2.73739  3.18146  2.89801  2.37887  2.77519  2.98518  4.58477  3.61503
          0.02532  4.08476  4.80711  0.61958  0.77255  0.48576  0.95510
    504   3.21758  4.60684  4.69124  4.19033  3.22444  4.38268  4.81574  2.11622  4.00977  0.94562  3.06632  4.43747  4.68484  4.23889  4.17518  3.76943  3.47818  1.80314  5.24793  4.08656    561 - -
          2.68618  4.42225  2.77519  2.73123  3.46354  2.40513  3.72494  3.29354  2.67741  2.69355  4.24690  2.90347  2.73739  3.18146  2.89801  2.37887  2.77519  2.98518  4.58477  3.61503
          0.02532  4.08476  4.80711  0.61958  0.77255  0.48576  0.95510
    505   3.54106  4.88206  4.53069  4.29008  0.71919  4.17151  3.98949  3.04394  4.19307  2.36705  3.74545  4.26490  4.62878  4.30352  4.26006  3.79683  3.84405  3.04946  4.18415  2.52806    562 - -
          2.68618  4.42225  2.77519  2.73123  3.46354  2.40513  3.72494  3.29354  2.67741  2.69355  4.24690  2.90347  2.73739  3.18146  2.89801  2.37887  2.77519  2.98518  4.58477  3.61503
          0.02532  4.08476  4.80711  0.61958  0.77255  0.48576  0.95510
    506   2.72629  4.97067  2.78183  1.97561  4.29120  3.39827  3.68183  3.68883  2.15594  3.27541  4.10245  2.93421  3.86072  2.83201  2.81585  2.73079  1.92260  3.34577  5.48367  4.14656    563 - -
          2.68618  4.42225  2.77519  2.73123  3.46354  2.40513  3.72494  3.29354  2.67741  2.69355  4.24690  2.90347  2.73739  3.18146  2.89801  2.37887  2.77519  2.98518  4.58477  3.61503
          0.02532  4.08476  4.80711  0.61958  0.77255  0.48576  0.95510
    507   3.54106  4.88206  4.53069  4.29008  0.71919  4.17151  3.98949  3.04394  4.19307  2.36705  3.74545  4.26490  4.62878  4.30352  4.26006  3.79683  3.84405  3.04946  4.18415  2.52806    564 - -
          2.68618  4.42225  2.77519  2.73123  3.46354  2.40513  3.72494  3.29354  2.67741  2.69355  4.24690  2.90347  2.73739  3.18146  2.89801  2.37887  2.77519  2.98518  4.58477  3.61503
          0.02532  4.08476  4.80711  0.61958  0.77255  0.48576  0.95510
    508   2.70706  5.07116  2.32975  1.85914  4.35273  3.34763  3.66444  3.79042  2.50057  3.35594  4.15957  2.36288  3.82148  2.80437  3.00052  2.68157  2.95460  2.54120  5.55703  4.16349    565 - -
          2.68618  4.42225  2.77519  2.73123  3.46354  2.40513  3.72494  3.29354  2.67741  2.69355  4.24690  2.90347  2.73739  3.18146  2.89801  2.37887  2.77519  2.98518  4.58477  3.61503
          0.02532  4.08476  4.80711  0.61958  0.77255  0.48576  0.95510
    509   3.25508  5.02569  3.35921  3.14547  3.45449  3.64508  0.76376  3.99112  2.98369  3.45595  4.51956  3.54416  4.21177  3.51592  3.23405  3.32535  3.56779  3.72242  4.91549  3.40041    566 - -
          2.68618  4.42225  2.77519  2.73123  3.46354  2.40513  3.72494  3.29354  2.67741  2.69355  4.24690  2.90347  2.73739  3.18146  2.89801  2.37887  2.77519  2.98518  4.58477  3.61503
          0.02532  4.08476  4.80711  0.61958  0.77255  0.48576  0.95510
    510   3.05816  4.77456  3.68911  3.56252  4.53106  3.45031  4.61819  4.13663  3.63909  3.73811  4.80035  3.84545  0.51308  4.02126  3.85618  3.23340  3.51737  3.75679  5.65408  4.65622    567 - -
          2.68625  4.42233  2.77527  2.73107  3.46361  2.40503  3.72502  3.29320  2.67726  2.69362  4.24697  2.90354  2.73747  3.18154  2.89808  2.37878  2.77527  2.98526  4.58484  3.61511
          0.12528  2.21113  4.80711  1.22951  0.34593  0.48576  0.95510
    511   2.81902  4.97530  2.86645  2.56286  4.34470  3.40228  3.77626  3.88358  2.41299  3.43407  4.29502  1.38607  3.92794  2.95195  2.30379  2.83861  3.10203  3.51594  5.51810  4.18698    573 - -
          2.68618  4.42225  2.77519  2.73123  3.46354  2.40513  3.72494  3.29354  2.67741  2.69355  4.24690  2.90347  2.73739  3.18146  2.89801  2.37887  2.77519  2.98518  4.58477  3.61503
          0.02532  4.08476  4.80711  0.61958  0.77255  0.48576  0.95510
    512   2.66560  4.89939  3.03878  2.46693  4.17436  3.45844  3.61106  3.59194  2.14190  3.15799  3.96831  2.71713  3.84387  2.41827  2.22415  2.42815  2.88714  3.25652  3.68362  4.03564    574 - -
          2.68618  4.42225  2.77519  2.73123  3.46354  2.40513  3.72494  3.29354  2.67741  2.69355  4.24690  2.90347  2.73739  3.18146  2.89801  2.37887  2.77519  2.98518  4.58477  3.61503
          0.02532  4.08476  4.80711  0.61958  0.77255  0.48576  0.95510
    513   2.19611  5.32609  1.68918  1.96417  4.63717  3.29308  3.72453  4.12443  2.63821  3.63617  4.44399  2.36799  3.84326  2.86956  3.18703  2.75577  3.09717  3.70907  5.80618  4.35134    575 - -
          2.68637  4.42244  2.77495  2.73100  3.46373  2.40497  3.72513  3.29373  2.67759  2.69351  4.24708  2.90365  2.73758  3.18128  2.89792  2.37893  2.77514  2.98507  4.58496  3.61465
          0.30169  1.37728  4.80711  1.38436  0.28833  0.48576  0.95510
    514   2.44743  4.99008  2.29564  2.32925  4.28387  3.37162  3.61464  3.73034  2.15469  2.86057  4.06520  2.57516  3.79703  2.74181  2.87593  2.43622  2.87230  3.35594  5.46960  4.09238    586 - -
          2.68618  4.42225  2.77519  2.73123  3.46354  2.40513  3.72494  3.29354  2.67741  2.69355  4.24690  2.90347  2.73739  3.18146  2.89801  2.37887  2.77519  2.98518  4.58477  3.61503
          0.10269  4.08476  2.51620  0.61958  0.77255  0.48576  0.95510
    515   2.62075  4.63147  3.01917  2.29943  3.86313  3.43261  3.69647  3.19663  2.31988  2.88697  3.75161  3.03734  3.15780  2.89670  2.90462  2.70990  2.86247  2.10363  5.19382  3.90517    587 - -
          2.68618  4.42225  2.77519  2.73123  3.46354  2.40513  3.72494  3.29354  2.67741  2.69355  4.24690  2.90347  2.73739  3.18146  2.89801  2.37887  2.77519  2.98518  4.58477  3.61503
          0.02733  4.00940  4.73175  0.61958  0.77255  0.43947  1.03388
    516   2.68177  4.33292  3.70953  3.16047  3.50913  3.65527  4.00023  1.63688  2.92455  2.44029  3.45008  3.50502  4.07217  3.34476  2.71167  2.96335  2.45951  2.34856  5.02359  3.80317    588 - -
          2.68618  4.42225  2.77519  2.73123  3.46354  2.40513  3.72494  3.29354  2.67741  2.69355  4.24690  2.90347  2.73739  3.18146  2.89801  2.37887  2.77519  2.98518  4.58477  3.61503
          0.02532  4.08476  4.80711  0.61958  0.77255  0.48576  0.95510
    517   2.97866  5.48866  1.22445  2.16607  4.80606  3.25435  3.83885  4.37451  2.87701  3.88562  4.74695  1.94704  3.89196  3.01494  3.47228  2.87547  3.28548  3.93710  6.01019  4.50297    589 - -
          2.68618  4.42225  2.77519  2.73123  3.46354  2.40513  3.72494  3.29354  2.67741  2.69355  4.24690  2.90347  2.73739  3.18146  2.89801  2.37887  2.77519  2.98518  4.58477  3.61503
          0.02532  4.08476  4.80711  0.61958  0.77255  0.48576  0.95510
    518   2.91443  4.90892  2.84894  2.75860  4.30745  3.33851  4.11413  4.06940  3.03894  3.69334  4.65132  0.83061  4.00308  3.39161  3.39711  2.97623  3.30596  3.66973  5.58912  4.24392    590 - -
          2.68618  4.42225  2.77519  2.73123  3.46354  2.40513  3.72494  3.29354  2.67741  2.69355  4.24690  2.90347  2.73739  3.18146  2.89801  2.37887  2.77519  2.98518  4.58477  3.61503
          0.02532  4.08476  4.80711  0.61958  0.77255  0.48576  0.95510
    519   2.64726  4.97947  2.83137  2.16102  4.29978  3.38321  3.62170  3.74104  2.36328  3.28556  4.07580  2.34796  3.81009  2.75017  2.45108  2.27831  2.57455  3.36676  5.46908  4.10667    591 - -
          2.68618  4.42225  2.77519  2.73123  3.46354  2.40513  3.72494  3.29354  2.67741  2.69355  4.24690  2.90347  2.73739  3.18146  2.89801  2.37887  2.77519  2.98518  4.58477  3.61503
          0.02532  4.08476  4.80711  0.61958  0.77255  0.48576  0.95510
    520   3.26001  5.07412  3.77377  3.24678  4.48333  3.70048  3.99996  4.04423  2.35257  3.52171  4.52076  3.58794  4.19672  3.21359  0.69766  3.33668  3.51404  3.76008  5.48261  4.36936    592 - -
          2.68618  4.42225  2.77519  2.73123  3.46354  2.40513  3.72494  3.29354  2.67741  2.69355  4.24690  2.90347  2.73739  3.18146  2.89801  2.37887  2.77519  2.98518  4.58477  3.61503
          0.02532  4.08476  4.80711  0.61958  0.77255  0.48576  0.95510
    521   2.58028  3.16082  3.74376  3.23033  3.13010  3.50712  3.89638  2.83800  3.12559  2.56154  3.49492  3.48998  3.99121  3.42028  3.39682  2.36037  2.87756  2.60590  4.66629  1.79828    593 - -
          2.68618  4.42225  2.77519  2.73123  3.46354  2.40513  3.72494  3.29354  2.67741  2.69355  4.24690  2.90347  2.73739  3.18146  2.89801  2.37887  2.77519  2.98518  4.58477  3.61503
          0.02532  4.08476  4.80711  0.61958  0.77255  0.48576  0.95510
    522   2.65939  4.97635  2.52207  2.35849  4.32229  2.95986  3.65332  3.76043  1.85734  3.31547  4.11268  2.89036  3.81540  2.78876  2.88132  2.65411  2.24638  3.38347  5.50576  4.13938    594 - -
          2.68618  4.42225  2.77519  2.73123  3.46354  2.40513  3.72494  3.29354  2.67741  2.69355  4.24690  2.90347  2.73739  3.18146  2.89801  2.37887  2.77519  2.98518  4.58477  3.61503
          0.02532  4.08476  4.80711  0.61958  0.77255  0.48576  0.95510
    523   2.67906  4.70049  3.13445  2.71680  4.17455  3.39084  3.81571  3.48034  1.95343  3.16111  4.04567  3.14670  3.90879  3.00403  2.77329  2.76889  1.56651  3.16039  5.42030  4.15506    595 - -
          2.68618  4.42225  2.77519  2.73123  3.46354  2.40513  3.72494  3.29354  2.67741  2.69355  4.24690  2.90347  2.73739  3.18146  2.89801  2.37887  2.77519  2.98518  4.58477  3.61503
          0.02532  4.08476  4.80711  0.61958  0.77255  0.48576  0.95510
    524   2.63940  4.35488  3.48660  2.94666  3.50698  3.59330  3.86517  2.70773  2.55726  2.08129  3.46798  2.95493  3.98934  3.18492  3.12304  2.86984  2.87888  1.87036  4.96625  3.72621    596 - -
          2.68618  4.42225  2.77519  2.73123  3.46354  2.40513  3.72494  3.29354  2.67741  2.69355  4.24690  2.90347  2.73739  3.18146  2.89801  2.37887  2.77519  2.98518  4.58477  3.61503
          0.02532  4.08476  4.80711  0.61958  0.77255  0.48576  0.95510
    525   2.58705  4.48628  3.28611  2.73186  3.73403  3.46440  3.76352  2.53011  2.59838  2.77224  3.65041  3.17011  3.88915  2.99973  2.35341  2.44295  2.22778  2.80248  5.10598  3.84605    597 - -
          2.68618  4.42225  2.77519  2.73123  3.46354  2.40513  3.72494  3.29354  2.67741  2.69355  4.24690  2.90347  2.73739  3.18146  2.89801  2.37887  2.77519  2.98518  4.58477  3.61503
          0.02532  4.08476  4.80711  0.61958  0.77255  0.48576  0.95510
    526   3.63078  4.86237  4.75499  4.42661  0.93139  4.41576  3.57417  3.25477  4.23509  2.55223  3.83258  4.16270  4.72587  4.20439  4.24293  3.80298  3.85496  3.20906  2.46394  1.99690    598 - -
          2.68618  4.42225  2.77519  2.73123  3.46354  2.40513  3.72494  3.29354  2.67741  2.69355  4.24690  2.90347  2.73739  3.18146  2.89801  2.37887  2.77519  2.98518  4.58477  3.61503
          0.02532  4.08476  4.80711  0.61958  0.77255  0.48576  0.95510
    527   2.69800  5.16925  2.42110  2.05053  4.50068  3.37088  3.60823  3.97148  1.89269  3.45771  4.22582  2.51618  3.80922  2.72229  2.50614  2.65307  2.93238  3.55513  5.59402  4.19622    599 - -
          2.68618  4.42225  2.77519  2.73123  3.46354  2.40513  3.72494  3.29354  2.67741  2.69355  4.24690  2.90347  2.73739  3.18146  2.89801  2.37887  2.77519  2.98518  4.58477  3.61503
          0.02532  4.08476  4.80711  0.61958  0.77255  0.48576  0.95510
    528   2.18052  3.12275  4.32856  3.78266  3.45792  3.86882  4.39868  1.85318  3.67412  2.32383  3.38108  3.96439  4.29065  3.91498  3.87203  3.20845  3.01245  1.43252  5.08899  3.88976    600 - -
          2.68618  4.42225  2.77519  2.73123  3.46354  2.40513  3.72494  3.29354  2.67741  2.69355  4.24690  2.90347  2.73739  3.18146  2.89801  2.37887  2.77519  2.98518  4.58477  3.61503
          0.02532  4.08476  4.80711  0.61958  0.77255  0.48576  0.95510
    529   2.43383  5.13296  2.73167  1.98006  4.45704  3.38846  3.62088  3.91103  1.90838  3.41545  4.19919  2.53450  3.82753  2.50646  2.76815  2.68168  2.95038  3.51620  5.56406  4.18709    601 - -
          2.68618  4.42225  2.77519  2.73123  3.46354  2.40513  3.72494  3.29354  2.67741  2.69355  4.24690  2.90347  2.73739  3.18146  2.89801  2.37887  2.77519  2.98518  4.58477  3.61503
          0.02532  4.08476  4.80711  0.61958  0.77255  0.48576  0.95510
    530   2.82430  4.96992  3.11246  2.59895  4.21466  3.53880  3.66342  3.62314  1.99040  2.69710  4.04623  3.07561  3.94276  1.67831  2.50436  2.84717  3.03831  3.32676  5.37569  4.09043    602 - -
          2.68618  4.42225  2.77519  2.73123  3.46354  2.40513  3.72494  3.29354  2.67741  2.69355  4.24690  2.90347  2.73739  3.18146  2.89801  2.37887  2.77519  2.98518  4.58477  3.61503
          0.02532  4.08476  4.80711  0.61958  0.77255  0.48576  0.95510
    531   2.87832  5.32915  1.27752  2.19321  4.72711  3.24742  3.80916  4.24929  2.80252  3.77031  4.60663  2.41004  3.86370  2.97594  3.37384  2.33416  3.18497  3.81055  5.93035  4.45187    603 - -
          2.68618  4.42225  2.77519  2.73123  3.46354  2.40513  3.72494  3.29354  2.67741  2.69355  4.24690  2.90347  2.73739  3.18146  2.89801  2.37887  2.77519  2.98518  4.58477  3.61503
          0.02532  4.08476  4.80711  0.61958  0.77255  0.48576  0.95510
    532   2.34072  1.62496  3.59360  3.20987  3.92469  3.12189  4.14867  3.30837  3.14990  3.05031  3.92372  2.49640  3.80190  3.47537  3.43794  2.22859  2.77276  2.92684  5.33969  4.10525    604 - -
          2.68618  4.42225  2.77519  2.73123  3.46354  2.40513  3.72494  3.29354  2.67741  2.69355  4.24690  2.90347  2.73739  3.18146  2.89801  2.37887  2.77519  2.98518  4.58477  3.61503
          0.02532  4.08476  4.80711  0.61958  0.77255  0.48576  0.95510
    533   3.13526  4.44293  4.87300  4.38402  3.63279  4.49569  5.10061  1.40861  4.27322  2.13578  3.43530  4.59325  4.81179  4.54138  4.46962  3.89089  3.40447  1.01577  5.60692  4.39552    605 - -
          2.68618  4.42225  2.77519  2.73123  3.46354  2.40513  3.72494  3.29354  2.67741  2.69355  4.24690  2.90347  2.73739  3.18146  2.89801  2.37887  2.77519  2.98518  4.58477  3.61503
          0.02532  4.08476  4.80711  0.61958  0.77255  0.48576  0.95510
    534   3.35207  4.71017  4.80717  4.25813  3.07923  4.54225  4.82839  2.24831  4.06277  0.91713  1.99839  4.53632  4.74167  4.23032  4.19860  3.90195  3.57735  2.39513  5.16489  4.07476    606 - -
          2.68618  4.42225  2.77519  2.73123  3.46354  2.40513  3.72494  3.29354  2.67741  2.69355  4.24690  2.90347  2.73739  3.18146  2.89801  2.37887  2.77519  2.98518  4.58477  3.61503
          0.02532  4.08476  4.80711  0.61958  0.77255  0.48576  0.95510
    535   2.70283  4.83123  2.86524  2.51473  4.04948  3.38246  1.84821  3.62018  2.49781  3.21647  4.06642  2.57278  3.87818  2.92501  2.88099  2.74388  2.52827  3.28335  5.34524  3.97307    607 - -
          2.68618  4.42225  2.77519  2.73123  3.46354  2.40513  3.72494  3.29354  2.67741  2.69355  4.24690  2.90347  2.73739  3.18146  2.89801  2.37887  2.77519  2.98518  4.58477  3.61503
          0.02532  4.08476  4.80711  0.61958  0.77255  0.48576  0.95510
    536   2.95073  4.69983  3.66757  3.59651  4.72492  0.46564  4.69890  4.38102  3.80637  4.00683  4.98793  3.83259  4.09743  4.11409  4.01438  3.12954  3.44848  3.86831  5.75897  4.83572    608 - -
          2.68618  4.42225  2.77519  2.73123  3.46354  2.40513  3.72494  3.29354  2.67741  2.69355  4.24690  2.90347  2.73739  3.18146  2.89801  2.37887  2.77519  2.98518  4.58477  3.61503
          0.02532  4.08476  4.80711  0.61958  0.77255  0.48576  0.95510
    537   3.26311  4.62463  4.65508  4.19204  1.23871  4.32923  4.21132  2.05048  4.05010  1.83843  3.20621  4.28434  4.63468  4.17145  4.16718  3.69940  3.50928  2.41308  4.47011  2.92243    609 - -
          2.68618  4.42225  2.77519  2.73123  3.46354  2.40513  3.72494  3.29354  2.67741  2.69355  4.24690  2.90347  2.73739  3.18146  2.89801  2.37887  2.77519  2.98518  4.58477  3.61503
          0.02532  4.08476  4.80711  0.61958  0.77255  0.48576  0.95510
    538   2.02817  4.26036  3.47689  3.01478  4.02868  2.10133  4.04637  3.39662  3.00032  3.10044  3.94499  3.28388  3.77054  3.30370  3.36054  2.01079  2.32876  2.45602  5.39789  4.16409    610 - -
          2.68618  4.42225  2.77519  2.73123  3.46354  2.40513  3.72494  3.29354  2.67741  2.69355  4.24690  2.90347  2.73739  3.18146  2.89801  2.37887  2.77519  2.98518  4.58477  3.61503
          0.02532  4.08476  4.80711  0.61958  0.77255  0.48576  0.95510
    539   2.95073  4.69983  3.66757  3.59651  4.72492  0.46564  4.69890  4.38102  3.80637  4.00683  4.98793  3.83259  4.09743  4.11409  4.01438  3.12954  3.44848  3.86831  5.75897  4.83572    611 - -
          2.68618  4.42225  2.77519  2.73123  3.46354  2.40513  3.72494  3.29354  2.67741  2.69355  4.24690  2.90347  2.73739  3.18146  2.89801  2.37887  2.77519  2.98518  4.58477  3.61503
          0.02532  4.08476  4.80711  0.61958  0.77255  0.48576  0.95510
    540   3.70146  4.95045  4.61557  4.30984  1.67001  4.42102  3.51080  3.40895  4.15845  2.73660  4.01143  4.09517  4.73955  4.15121  4.21043  3.79869  3.92773  3.33241  3.65491  0.85917    612 - -
          2.68618  4.42225  2.77519  2.73123  3.46354  2.40513  3.72494  3.29354  2.67741  2.69355  4.24690  2.90347  2.73739  3.18146  2.89801  2.37887  2.77519  2.98518  4.58477  3.61503
          0.02532  4.08476  4.80711  0.61958  0.77255  0.48576  0.95510
    541   3.54106  4.88206  4.53069  4.29008  0.71919  4.17151  3.98949  3.04394  4.19307  2.36705  3.74545  4.26490  4.62878  4.30352  4.26006  3.79683  3.84405  3.04946  4.18415  2.52806    613 - -
          2.68618  4.42225  2.77519  2.73123  3.46354  2.40513  3.72494  3.29354  2.67741  2.69355  4.24690  2.90347  2.73739  3.18146  2.89801  2.37887  2.77519  2.98518  4.58477  3.61503
          0.02532  4.08476  4.80711  0.61958  0.77255  0.48576  0.95510
    542   2.81393  5.18421  1.42646  2.25964  4.42599  3.31231  3.74681  3.92536  2.65837  2.93731  4.34527  2.40689  3.86085  2.91095  3.17652  2.77005  3.08735  3.55388  5.67339  4.23436    614 - -
          2.68618  4.42225  2.77519  2.73123  3.46354  2.40513  3.72494  3.29354  2.67741  2.69355  4.24690  2.90347  2.73739  3.18146  2.89801  2.37887  2.77519  2.98518  4.58477  3.61503
          0.02532  4.08476  4.80711  0.61958  0.77255  0.48576  0.95510
    543   1.77395  2.71377  3.90529  3.46429  3.90676  3.11003  4.28156  3.07803  3.37504  2.95293  3.85745  3.52193  3.81054  3.64858  3.62827  2.53286  1.55309  2.73122  5.36109  4.17388    615 - -
          2.68618  4.42225  2.77519  2.73123  3.46354  2.40513  3.72494  3.29354  2.67741  2.69355  4.24690  2.90347  2.73739  3.18146  2.89801  2.37887  2.77519  2.98518  4.58477  3.61503
          0.02532  4.08476  4.80711  0.61958  0.77255  0.48576  0.95510
    544   2.71451  4.28905  3.83160  3.29394  3.31270  3.74277  3.14840  2.22155  3.14761  2.32874  3.36640  3.61200  4.13533  3.48168  3.41556  3.04435  2.96291  1.45167  4.88437  3.60231    616 - -
          2.68618  4.42225  2.77519  2.73123  3.46354  2.40513  3.72494  3.29354  2.67741  2.69355  4.24690  2.90347  2.73739  3.18146  2.89801  2.37887  2.77519  2.98518  4.58477  3.61503
          0.02532  4.08476  4.80711  0.61958  0.77255  0.48576  0.95510
    545   3.40156  4.80382  4.52958  4.17549  3.22996  4.24944  4.76512  2.45070  3.94127  0.65183  3.19566  4.43038  4.65154  4.25827  4.08050  3.85292  3.68795  2.54220  5.18089  3.95152    617 - -
          2.68618  4.42225  2.77519  2.73123  3.46354  2.40513  3.72494  3.29354  2.67741  2.69355  4.24690  2.90347  2.73739  3.18146  2.89801  2.37887  2.77519  2.98518  4.58477  3.61503
          0.02532  4.08476  4.80711  0.61958  0.77255  0.48576  0.95510
    546   3.68046  4.94767  4.57355  4.26375  1.75454  4.39842  3.51864  3.40089  4.11413  2.73575  4.00940  4.07886  4.72438  4.12949  4.18075  3.77913  3.91002  3.32244  3.66948  0.83452    618 - -
          2.68618  4.42225  2.77519  2.73123  3.46354  2.40513  3.72494  3.29354  2.67741  2.69355  4.24690  2.90347  2.73739  3.18146  2.89801  2.37887  2.77519  2.98518  4.58477  3.61503
          0.02532  4.08476  4.80711  0.61958  0.77255  0.48576  0.95510
    547   2.78373  5.03985  2.82939  2.47045  4.47837  2.65494  3.69999  3.91135  1.44085  3.43506  4.25717  2.61279  3.88997  2.84385  2.66696  2.77966  3.04116  3.52946  5.57100  4.25364    619 - -
          2.68618  4.42225  2.77519  2.73123  3.46354  2.40513  3.72494  3.29354  2.67741  2.69355  4.24690  2.90347  2.73739  3.18146  2.89801  2.37887  2.77519  2.98518  4.58477  3.61503
          0.02532  4.08476  4.80711  0.61958  0.77255  0.48576  0.95510
    548   2.87486  5.39680  1.50407  2.18784  4.70263  3.29674  3.73539  4.20565  2.19294  3.70037  4.51460  2.20195  3.85831  2.88235  3.16622  2.78875  3.14257  3.78331  5.85073  4.38915    620 - -
          2.68618  4.42225  2.77519  2.73123  3.46354  2.40513  3.72494  3.29354  2.67741  2.69355  4.24690  2.90347  2.73739  3.18146  2.89801  2.37887  2.77519  2.98518  4.58477  3.61503
          0.02532  4.08476  4.80711  0.61958  0.77255  0.48576  0.95510
    549   2.81319  4.34835  3.90170  2.69260  3.52786  3.90363  4.25366  1.55653  3.30639  2.32992  3.42515  3.74252  4.27505  3.62545  3.60411  3.20779  3.05930  1.63993  5.16115  3.93811    621 - -
          2.68618  4.42225  2.77519  2.73123  3.46354  2.40513  3.72494  3.29354  2.67741  2.69355  4.24690  2.90347  2.73739  3.18146  2.89801  2.37887  2.77519  2.98518  4.58477  3.61503
          0.02532  4.08476  4.80711  0.61958  0.77255  0.48576  0.95510
    550   2.56972  3.41862  3.39060  2.83008  3.52362  3.51207  3.79378  2.87200  2.54521  2.58770  2.56600  2.83196  3.91235  3.09283  3.11788  2.76619  2.36069  2.63561  4.94936  3.70751    622 - -
          2.68618  4.42225  2.77519  2.73123  3.46354  2.40513  3.72494  3.29354  2.67741  2.69355  4.24690  2.90347  2.73739  3.18146  2.89801  2.37887  2.77519  2.98518  4.58477  3.61503
          0.02532  4.08476  4.80711  0.61958  0.77255  0.48576  0.95510
    551   3.33954  4.65749  4.90501  4.37718  3.18014  4.60454  4.94734  1.66751  4.20174  0.94134  2.99410  4.63225  4.81052  4.37040  4.33494  3.98219  3.57441  2.11054  5.26605  4.14214    623 - -
          2.68618  4.42225  2.77519  2.73123  3.46354  2.40513  3.72494  3.29354  2.67741  2.69355  4.24690  2.90347  2.73739  3.18146  2.89801  2.37887  2.77519  2.98518  4.58477  3.61503
          0.02532  4.08476  4.80711  0.61958  0.77255  0.48576  0.95510
    552   2.43249  4.35292  3.40541  3.23649  4.29542  3.07958  4.33767  3.84950  3.32485  3.55505  4.46656  3.42306  3.83702  3.65824  3.60049  0.81064  2.92950  3.33726  5.65173  4.38163    624 - -
          2.68618  4.42225  2.77519  2.73123  3.46354  2.40513  3.72494  3.29354  2.67741  2.69355  4.24690  2.90347  2.73739  3.18146  2.89801  2.37887  2.77519  2.98518  4.58477  3.61503
          0.02532  4.08476  4.80711  0.61958  0.77255  0.48576  0.95510
    553   3.19952  4.56625  4.62699  4.25505  3.52587  4.28788  4.94850  0.84786  4.08736  2.07402  3.43390  4.47141  4.70346  4.41703  4.26038  3.80828  3.49686  1.87556  5.45698  4.21024    625 - -
          2.68618  4.42225  2.77519  2.73123  3.46354  2.40513  3.72494  3.29354  2.67741  2.69355  4.24690  2.90347  2.73739  3.18146  2.89801  2.37887  2.77519  2.98518  4.58477  3.61503
          0.02532  4.08476  4.80711  0.61958  0.77255  0.48576  0.95510
    554   2.66679  4.93797  2.80373  1.92212  4.18609  3.39491  2.68097  3.63354  2.42059  3.21026  4.02186  2.58084  3.82718  2.78825  2.87187  2.67084  2.90414  2.74521  5.41244  4.05224    626 - -
          2.68618  4.42225  2.77519  2.73123  3.46354  2.40513  3.72494  3.29354  2.67741  2.69355  4.24690  2.90347  2.73739  3.18146  2.89801  2.37887  2.77519  2.98518  4.58477  3.61503
          0.02532  4.08476  4.80711  0.61958  0.77255  0.48576  0.95510
    555   3.05816  4.77456  3.68911  3.56252  4.53106  3.45031  4.61819  4.13663  3.63909  3.73811  4.80035  3.84545  0.51308  4.02126  3.85618  3.23340  3.51737  3.75679  5.65408  4.65622    627 - -
          2.68618  4.42225  2.77519  2.73123  3.46354  2.40513  3.72494  3.29354  2.67741  2.69355  4.24690  2.90347  2.73739  3.18146  2.89801  2.37887  2.77519  2.98518  4.58477  3.61503
          0.02532  4.08476  4.80711  0.61958  0.77255  0.48576  0.95510
    556   2.59601  4.79962  2.59610  2.23462  3.36351  3.41220  3.62525  3.45572  2.42646  2.74113  3.87309  2.94223  3.80949  2.77659  2.67422  2.26989  2.82858  3.13218  5.30020  3.96232    628 - -
          2.68618  4.42225  2.77519  2.73123  3.46354  2.40513  3.72494  3.29354  2.67741  2.69355  4.24690  2.90347  2.73739  3.18146  2.89801  2.37887  2.77519  2.98518  4.58477  3.61503
          0.02532  4.08476  4.80711  0.61958  0.77255  0.48576  0.95510
    557   2.54128  4.38499  3.63221  3.40076  4.17181  3.21560  4.39987  3.32556  3.34795  3.18135  4.22235  3.57130  3.93806  3.73319  3.59277  2.74548  0.85684  2.99702  5.59047  4.39009    629 - -
          2.68618  4.42225  2.77519  2.73123  3.46354  2.40513  3.72494  3.29354  2.67741  2.69355  4.24690  2.90347  2.73739  3.18146  2.89801  2.37887  2.77519  2.98518  4.58477  3.61503
          0.02532  4.08476  4.80711  0.61958  0.77255  0.48576  0.95510
    558   3.12596  4.80519  3.67272  3.27134  2.08898  3.86706  1.34587  3.36106  3.15063  2.82056  3.92933  3.56183  4.28597  3.48786  3.43298  3.23057  3.37820  3.18838  4.11903  2.44636    630 - -
          2.68618  4.42225  2.77519  2.73123  3.46354  2.40513  3.72494  3.29354  2.67741  2.69355  4.24690  2.90347  2.73739  3.18146  2.89801  2.37887  2.77519  2.98518  4.58477  3.61503
          0.02532  4.08476  4.80711  0.61958  0.77255  0.48576  0.95510
    559   2.30761  4.25025  3.44698  3.12829  4.25995  3.03753  4.19864  3.61936  3.14019  3.34949  4.20152  3.32734  3.76049  3.46297  3.45858  1.41292  1.66897  3.13760  5.61552  4.38262    631 - -
          2.68618  4.42225  2.77519  2.73123  3.46354  2.40513  3.72494  3.29354  2.67741  2.69355  4.24690  2.90347  2.73739  3.18146  2.89801  2.37887  2.77519  2.98518  4.58477  3.61503
          0.02532  4.08476  4.80711  0.61958  0.77255  0.48576  0.95510
    560   2.68792  4.85220  3.06446  2.54083  4.20276  3.44490  3.66363  3.60182  2.09529  3.17953  4.00650  3.02584  2.20423  2.81444  2.35444  2.72317  2.56207  3.26665  5.38146  4.08694    632 - -
          2.68618  4.42225  2.77519  2.73123  3.46354  2.40513  3.72494  3.29354  2.67741  2.69355  4.24690  2.90347  2.73739  3.18146  2.89801  2.37887  2.77519  2.98518  4.58477  3.61503
          0.02532  4.08476  4.80711  0.61958  0.77255  0.48576  0.95510
    561   2.75430  4.95695  2.73367  2.13439  4.37160  1.66876  3.75351  3.80258  2.49302  3.37401  4.21086  2.95876  3.87859  2.91761  2.53633  2.76683  3.03169  3.43775  5.55801  4.23093    633 - -
          2.68618  4.42225  2.77519  2.73123  3.46354  2.40513  3.72494  3.29354  2.67741  2.69355  4.24690  2.90347  2.73739  3.18146  2.89801  2.37887  2.77519  2.98518  4.58477  3.61503
          0.02532  4.08476  4.80711  0.61958  0.77255  0.48576  0.95510
    562   3.22621  4.65419  4.54948  4.02653  3.13189  4.32871  4.65021  2.28377  3.79300  1.42611  1.35725  4.30805  4.61611  4.06556  3.96984  3.69806  3.47151  2.36833  5.12695  3.95536    634 - -
          2.68618  4.42225  2.77519  2.73123  3.46354  2.40513  3.72494  3.29354  2.67741  2.69355  4.24690  2.90347  2.73739  3.18146  2.89801  2.37887  2.77519  2.98518  4.58477  3.61503
          0.02532  4.08476  4.80711  0.61958  0.77255  0.48576  0.95510
    563   2.45590  4.25227  4.35083  3.78950  1.98934  3.98116  4.32713  1.89801  3.67475  2.02286  3.18726  3.99453  4.33068  3.88365  3.85216  3.29667  3.06930  1.84509  4.91680  3.69430    635 - -
          2.68618  4.42225  2.77519  2.73123  3.46354  2.40513  3.72494  3.29354  2.67741  2.69355  4.24690  2.90347  2.73739  3.18146  2.89801  2.37887  2.77519  2.98518  4.58477  3.61503
          0.02532  4.08476  4.80711  0.61958  0.77255  0.48576  0.95510
    564   2.43249  4.35292  3.40541  3.23649  4.29542  3.07958  4.33767  3.84950  3.32485  3.55505  4.46656  3.42306  3.83702  3.65824  3.60049  0.81064  2.92950  3.33726  5.65173  4.38163    636 - -
          2.68618  4.42225  2.77519  2.73123  3.46354  2.40513  3.72494  3.29354  2.67741  2.69355  4.24690  2.90347  2.73739  3.18146  2.89801  2.37887  2.77519  2.98518  4.58477  3.61503
          0.02532  4.08476  4.80711  0.61958  0.77255  0.48576  0.95510
    565   3.71265  5.00729  4.43136  4.19358  2.91634  3.98129  4.18676  3.75097  3.91423  3.10688  4.37401  4.30119  4.51773  4.29070  4.00344  3.91413  4.02495  3.64698  0.54776  2.90817    637 - -
          2.68618  4.42225  2.77519  2.73123  3.46354  2.40513  3.72494  3.29354  2.67741  2.69355  4.24690  2.90347  2.73739  3.18146  2.89801  2.37887  2.77519  2.98518  4.58477  3.61503
          0.02532  4.08476  4.80711  0.61958  0.77255  0.48576  0.95510
    566   3.64444  4.89559  4.65488  4.34024  0.90199  4.41346  3.55759  3.27186  4.18519  2.58958  3.87661  4.12468  4.72801  4.17076  4.22330  3.79141  3.87152  3.21985  3.70218  1.68523    638 - -
          2.68618  4.42225  2.77519  2.73123  3.46354  2.40513  3.72494  3.29354  2.67741  2.69355  4.24690  2.90347  2.73739  3.18146  2.89801  2.37887  2.77519  2.98518  4.58477  3.61503
          0.02532  4.08476  4.80711  0.61958  0.77255  0.48576  0.95510
    567   2.41156  4.37054  3.22764  3.01617  4.32189  3.07921  4.18768  3.79609  3.11471  3.47125  4.33920  3.28565  1.23146  3.45310  3.43574  2.10923  2.87729  3.29771  5.65342  4.39075    639 - -
          2.68618  4.42225  2.77519  2.73123  3.46354  2.40513  3.72494  3.29354  2.67741  2.69355  4.24690  2.90347  2.73739  3.18146  2.89801  2.37887  2.77519  2.98518  4.58477  3.61503
          0.02532  4.08476  4.80711  0.61958  0.77255  0.48576  0.95510
    568   2.47834  4.29338  4.44073  3.88061  3.36817  4.10410  4.49605  1.57788  3.77006  2.05581  2.35828  4.10861  4.43572  3.99677  3.96255  3.42400  3.13718  1.66735  5.11260  3.93897    640 - -
          2.68618  4.42225  2.77519  2.73123  3.46354  2.40513  3.72494  3.29354  2.67741  2.69355  4.24690  2.90347  2.73739  3.18146  2.89801  2.37887  2.77519  2.98518  4.58477  3.61503
          0.02532  4.08476  4.80711  0.61958  0.77255  0.48576  0.95510
    569   3.13018  4.51895  4.42263  3.94521  1.31994  4.12396  3.78409  2.75412  3.80956  2.25880  3.44966  3.98192  4.45692  3.93001  3.93670  3.44820  3.36263  2.23013  4.05566  2.07756    641 - -
          2.68618  4.42225  2.77519  2.73123  3.46354  2.40513  3.72494  3.29354  2.67741  2.69355  4.24690  2.90347  2.73739  3.18146  2.89801  2.37887  2.77519  2.98518  4.58477  3.61503
          0.02532  4.08476  4.80711  0.61958  0.77255  0.48576  0.95510
    570   3.18456  4.52731  4.73675  4.22940  1.72388  4.35906  4.45384  1.49072  4.09422  1.77469  3.12827  4.36713  4.64017  4.22415  4.20977  3.71661  3.42436  2.17308  4.76368  3.34158    642 - -
          2.68618  4.42225  2.77519  2.73123  3.46354  2.40513  3.72494  3.29354  2.67741  2.69355  4.24690  2.90347  2.73739  3.18146  2.89801  2.37887  2.77519  2.98518  4.58477  3.61503
          0.10269  4.08476  2.51620  0.61958  0.77255  0.48576  0.95510
    571   2.94232  4.67498  3.56460  3.42471  4.40520  3.35483  4.48949  3.98759  3.49406  3.59888  4.65575  3.71679  0.60828  3.87867  3.72262  3.11448  3.39502  3.61706  5.55251  4.52830    643 - -
          2.68618  4.42225  2.77519  2.73123  3.46354  2.40513  3.72494  3.29354  2.67741  2.69355  4.24690  2.90347  2.73739  3.18146  2.89801  2.37887  2.77519  2.98518  4.58477  3.61503
          0.02733  4.00940  4.73175  0.61958  0.77255  0.43947  1.03388
    572   2.51550  4.39433  4.50456  3.97154  3.40460  4.20911  4.64384  1.36221  3.84117  1.61286  3.25365  4.21868  4.54069  4.09663  4.04434  3.55182  3.25082  1.86795  5.24702  4.07079    644 - -
          2.68618  4.42225  2.77519  2.73123  3.46354  2.40513  3.72494  3.29354  2.67741  2.69355  4.24690  2.90347  2.73739  3.18146  2.89801  2.37887  2.77519  2.98518  4.58477  3.61503
          0.02532  4.08476  4.80711  0.61958  0.77255  0.48576  0.95510
    573   2.69534  4.79306  3.17553  2.58472  4.05349  3.50551  3.65004  3.43149  1.96872  3.03677  3.14822  3.06391  3.88918  2.81303  2.15303  2.74917  2.33925  3.13412  5.27557  3.99694    645 - -
          2.68618  4.42225  2.77519  2.73123  3.46354  2.40513  3.72494  3.29354  2.67741  2.69355  4.24690  2.90347  2.73739  3.18146  2.89801  2.37887  2.77519  2.98518  4.58477  3.61503
          0.02532  4.08476  4.80711  0.61958  0.77255  0.48576  0.95510
    574   2.66080  5.08513  2.27520  1.97705  4.39839  3.35526  3.61654  3.86184  2.39895  3.38197  4.15715  2.83899  3.79639  2.73715  2.57356  2.37651  2.50942  3.46267  5.54944  4.15164    646 - -
          2.68618  4.42225  2.77519  2.73123  3.46354  2.40513  3.72494  3.29354  2.67741  2.69355  4.24690  2.90347  2.73739  3.18146  2.89801  2.37887  2.77519  2.98518  4.58477  3.61503
          0.02532  4.08476  4.80711  0.61958  0.77255  0.48576  0.95510
    575   2.40960  4.36932  3.22778  3.01446  4.32235  3.07827  4.18593  3.79586  3.11295  3.47045  4.33714  3.28415  1.24083  3.45056  3.43493  2.09339  2.87506  3.29683  5.65351  4.39101    647 - -
          2.68618  4.42225  2.77519  2.73123  3.46354  2.40513  3.72494  3.29354  2.67741  2.69355  4.24690  2.90347  2.73739  3.18146  2.89801  2.37887  2.77519  2.98518  4.58477  3.61503
          0.02532  4.08476  4.80711  0.61958  0.77255  0.48576  0.95510
    576   2.79192  4.27967  4.10252  3.52627  3.29646  3.90784  4.21155  1.89604  3.37262  1.68629  3.21155  3.81447  4.25138  3.66327  2.94115  3.20100  3.02629  1.81457  4.95467  3.76804    648 - -
          2.68618  4.42225  2.77519  2.73123  3.46354  2.40513  3.72494  3.29354  2.67741  2.69355  4.24690  2.90347  2.73739  3.18146  2.89801  2.37887  2.77519  2.98518  4.58477  3.61503
          0.02532  4.08476  4.80711  0.61958  0.77255  0.48576  0.95510
    577   2.71936  5.02796  3.00271  2.45401  4.35797  3.46437  3.60393  3.77934  2.02155  3.29905  4.09773  2.68811  3.85785  2.27587  2.26409  2.71099  2.33972  3.41605  5.45045  4.13001    649 - -
          2.68618  4.42225  2.77519  2.73123  3.46354  2.40513  3.72494  3.29354  2.67741  2.69355  4.24690  2.90347  2.73739  3.18146  2.89801  2.37887  2.77519  2.98518  4.58477  3.61503
          0.02532  4.08476  4.80711  0.61958  0.77255  0.48576  0.95510
    578   3.17296  4.55033  4.69295  4.18480  3.28421  4.37158  4.81778  2.04384  4.02037  1.10428  3.12414  4.42507  4.67736  4.25212  4.19181  3.75046  3.43237  1.54116  5.27729  4.11043    650 - -
          2.68618  4.42225  2.77519  2.73123  3.46354  2.40513  3.72494  3.29354  2.67741  2.69355  4.24690  2.90347  2.73739  3.18146  2.89801  2.37887  2.77519  2.98518  4.58477  3.61503
          0.02532  4.08476  4.80711  0.61958  0.77255  0.48576  0.95510
    579   2.88893  5.19964  3.14334  2.26084  4.60877  3.56429  3.60498  4.00178  1.62268  3.44775  4.26011  3.04643  3.94426  2.30802  1.89542  2.85938  3.08127  3.63286  5.52168  4.25924    651 - -
          2.68618  4.42225  2.77519  2.73123  3.46354  2.40513  3.72494  3.29354  2.67741  2.69355  4.24690  2.90347  2.73739  3.18146  2.89801  2.37887  2.77519  2.98518  4.58477  3.61503
          0.02532  4.08476  4.80711  0.61958  0.77255  0.48576  0.95510
    580   2.04798  4.99911  2.83997  2.18412  4.34637  3.41732  3.66933  3.74399  1.72390  3.31058  4.13289  2.95203  3.86958  2.81223  2.71819  2.74185  2.98322  3.39238  5.49581  4.16880    652 - -
          2.68618  4.42225  2.77519  2.73123  3.46354  2.40513  3.72494  3.29354  2.67741  2.69355  4.24690  2.90347  2.73739  3.18146  2.89801  2.37887  2.77519  2.98518  4.58477  3.61503
          0.02532  4.08476  4.80711  0.61958  0.77255  0.48576  0.95510
    581   2.80744  4.93052  2.07553  2.51177  4.63320  1.11450  4.03759  4.15415  3.06170  3.75143  4.62206  3.01834  3.90851  3.25318  3.55168  2.83804  3.19084  3.69616  5.83528  4.52466    653 - -
          2.68618  4.42225  2.77519  2.73123  3.46354  2.40513  3.72494  3.29354  2.67741  2.69355  4.24690  2.90347  2.73739  3.18146  2.89801  2.37887  2.77519  2.98518  4.58477  3.61503
          0.02532  4.08476  4.80711  0.61958  0.77255  0.48576  0.95510
    582   2.85439  5.38809  1.55940  1.94076  4.68587  3.29399  3.72385  4.18527  2.63537  3.68001  4.48701  2.75475  3.84777  2.44288  3.18460  2.36513  3.11919  3.76249  5.83926  4.37414    654 - -
          2.68618  4.42225  2.77519  2.73123  3.46354  2.40513  3.72494  3.29354  2.67741  2.69355  4.24690  2.90347  2.73739  3.18146  2.89801  2.37887  2.77519  2.98518  4.58477  3.61503
          0.02532  4.08476  4.80711  0.61958  0.77255  0.48576  0.95510
    583   2.63480  4.81955  2.92443  2.10530  4.08574  3.41266  3.65647  3.47297  2.43316  3.09155  3.92048  2.95969  3.83328  2.34275  2.86867  2.66825  2.27552  2.75230  5.34281  4.01376    655 - -
          2.68618  4.42225  2.77519  2.73123  3.46354  2.40513  3.72494  3.29354  2.67741  2.69355  4.24690  2.90347  2.73739  3.18146  2.89801  2.37887  2.77519  2.98518  4.58477  3.61503
          0.02532  4.08476  4.80711  0.61958  0.77255  0.48576  0.95510
    584   3.24137  4.55396  4.85119  4.35423  3.37480  4.54494  4.98335  1.04012  4.17852  1.63394  3.21572  4.59081  4.81120  4.43051  4.34534  3.93972  3.49433  1.82387  5.39680  4.19547    656 - -
          2.68618  4.42225  2.77519  2.73123  3.46354  2.40513  3.72494  3.29354  2.67741  2.69355  4.24690  2.90347  2.73739  3.18146  2.89801  2.37887  2.77519  2.98518  4.58477  3.61503
          0.02532  4.08476  4.80711  0.61958  0.77255  0.48576  0.95510
    585   2.59279  4.66841  3.06168  2.30576  3.89260  3.44008  3.66613  2.95858  2.28699  2.92373  3.76369  3.01621  3.83754  2.84663  2.92126  2.19529  2.56640  2.73924  5.20651  3.90167    657 - -
          2.68618  4.42225  2.77519  2.73123  3.46354  2.40513  3.72494  3.29354  2.67741  2.69355  4.24690  2.90347  2.73739  3.18146  2.89801  2.37887  2.77519  2.98518  4.58477  3.61503
          0.02532  4.08476  4.80711  0.61958  0.77255  0.48576  0.95510
    586   2.26744  4.21427  4.03176  3.49689  3.47777  3.72998  4.23704  1.80721  3.40704  2.39239  3.41328  3.75090  4.17173  3.68137  3.66086  2.69738  2.95226  1.58174  5.05850  3.84928    658 - -
          2.68618  4.42225  2.77519  2.73123  3.46354  2.40513  3.72494  3.29354  2.67741  2.69355  4.24690  2.90347  2.73739  3.18146  2.89801  2.37887  2.77519  2.98518  4.58477  3.61503
          0.02532  4.08476  4.80711  0.61958  0.77255  0.48576  0.95510
    587   2.65691  4.82951  2.92828  2.47315  4.11126  3.40600  2.25862  3.55468  2.41706  3.14706  3.97403  2.97770  3.84652  2.50843  2.82321  2.39364  2.48110  3.22294  5.35626  4.02558    659 - -
          2.68618  4.42225  2.77519  2.73123  3.46354  2.40513  3.72494  3.29354  2.67741  2.69355  4.24690  2.90347  2.73739  3.18146  2.89801  2.37887  2.77519  2.98518  4.58477  3.61503
          0.02532  4.08476  4.80711  0.61958  0.77255  0.48576  0.95510
    588   3.54106  4.88206  4.53069  4.29008  0.71919  4.17151  3.98949  3.04394  4.19307  2.36705  3.74545  4.26490  4.62878  4.30352  4.26006  3.79683  3.84405  3.04946  4.18415  2.52806    660 - -
          2.68618  4.42225  2.77519  2.73123  3.46354  2.40513  3.72494  3.29354  2.67741  2.69355  4.24690  2.90347  2.73739  3.18146  2.89801  2.37887  2.77519  2.98518  4.58477  3.61503
          0.02532  4.08476  4.80711  0.61958  0.77255  0.48576  0.95510
    589   3.71265  5.00729  4.43136  4.19358  2.91634  3.98129  4.18676  3.75097  3.91423  3.10688  4.37401  4.30119  4.51773  4.29070  4.00344  3.91413  4.02495  3.64698  0.54776  2.90817    661 - -
          2.68618  4.42225  2.77519  2.73123  3.46354  2.40513  3.72494  3.29354  2.67741  2.69355  4.24690  2.90347  2.73739  3.18146  2.89801  2.37887  2.77519  2.98518  4.58477  3.61503
          0.02532  4.08476  4.80711  0.61958  0.77255  0.48576  0.95510
    590   3.26001  5.07412  3.77377  3.24678  4.48333  3.70048  3.99996  4.04423  2.35257  3.52171  4.52076  3.58794  4.19672  3.21359  0.69766  3.33668  3.51404  3.76008  5.48261  4.36936    662 - -
          2.68618  4.42225  2.77519  2.73123  3.46354  2.40513  3.72494  3.29354  2.67741  2.69355  4.24690  2.90347  2.73739  3.18146  2.89801  2.37887  2.77519  2.98518  4.58477  3.61503
          0.02532  4.08476  4.80711  0.61958  0.77255  0.48576  0.95510
    591   2.78429  1.99878  4.38643  3.84999  3.36821  3.87911  4.43558  2.14350  3.69882  1.75532  3.29781  4.01306  4.31434  3.94819  3.88031  3.23610  3.07301  1.79456  5.07785  3.87277    663 - -
          2.68618  4.42225  2.77519  2.73123  3.46354  2.40513  3.72494  3.29354  2.67741  2.69355  4.24690  2.90347  2.73739  3.18146  2.89801  2.37887  2.77519  2.98518  4.58477  3.61503
          0.02532  4.08476  4.80711  0.61958  0.77255  0.48576  0.95510
    592   2.54274  2.99445  3.56680  2.62552  3.49079  3.49094  3.92362  2.72007  2.97209  2.54360  3.45674  3.38238  3.94566  3.27927  3.29368  2.46574  2.82027  1.83831  4.95540  3.73005    664 - -
          2.68618  4.42225  2.77519  2.73123  3.46354  2.40513  3.72494  3.29354  2.67741  2.69355  4.24690  2.90347  2.73739  3.18146  2.89801  2.37887  2.77519  2.98518  4.58477  3.61503
          0.02532  4.08476  4.80711  0.61958  0.77255  0.48576  0.95510
    593   2.38126  5.12946  1.94386  2.26096  4.54382  3.27802  3.73742  4.01910  2.63117  3.55495  4.35986  1.90082  3.82740  2.88511  3.15636  2.42174  3.02923  3.59907  5.73367  4.31071    665 - -
          2.68618  4.42225  2.77519  2.73123  3.46354  2.40513  3.72494  3.29354  2.67741  2.69355  4.24690  2.90347  2.73739  3.18146  2.89801  2.37887  2.77519  2.98518  4.58477  3.61503
          0.02532  4.08476  4.80711  0.61958  0.77255  0.48576  0.95510
    594   1.66771  4.20733  3.53178  3.17351  4.27646  3.00952  4.21713  3.63420  3.18398  3.35626  4.18870  3.34152  3.73772  3.48052  3.50848  1.41226  2.23861  3.13097  5.62658  4.41284    666 - -
          2.68618  4.42225  2.77519  2.73123  3.46354  2.40513  3.72494  3.29354  2.67741  2.69355  4.24690  2.90347  2.73739  3.18146  2.89801  2.37887  2.77519  2.98518  4.58477  3.61503
          0.02532  4.08476  4.80711  0.61958  0.77255  0.48576  0.95510
    595   2.62663  5.02072  2.57721  2.33955  4.33113  3.38985  3.09535  3.78408  2.06671  3.30646  4.07874  2.87669  3.79209  2.70065  2.45659  2.38649  2.58247  3.39456  5.47166  4.09631    667 - -
          2.68618  4.42225  2.77519  2.73123  3.46354  2.40513  3.72494  3.29354  2.67741  2.69355  4.24690  2.90347  2.73739  3.18146  2.89801  2.37887  2.77519  2.98518  4.58477  3.61503
          0.02532  4.08476  4.80711  0.61958  0.77255  0.48576  0.95510
    596   2.91961  5.17198  3.16317  2.61044  4.58272  3.57488  3.62710  3.97357  1.41407  3.43460  4.26289  2.41856  3.96741  2.75389  1.99899  2.90014  3.11500  3.61851  5.51118  4.26311    668 - -
          2.68618  4.42225  2.77519  2.73123  3.46354  2.40513  3.72494  3.29354  2.67741  2.69355  4.24690  2.90347  2.73739  3.18146  2.89801  2.37887  2.77519  2.98518  4.58477  3.61503
          0.02532  4.08476  4.80711  0.61958  0.77255  0.48576  0.95510
    597   2.97897  4.46867  4.41523  4.08990  3.71445  3.93897  4.85791  2.06455  3.96106  2.36765  3.65200  4.24434  4.49130  4.30783  4.15244  3.45983  3.33764  0.79375  5.53313  4.27586    669 - -
          2.68618  4.42225  2.77519  2.73123  3.46354  2.40513  3.72494  3.29354  2.67741  2.69355  4.24690  2.90347  2.73739  3.18146  2.89801  2.37887  2.77519  2.98518  4.58477  3.61503
          0.02532  4.08476  4.80711  0.61958  0.77255  0.48576  0.95510
    598   3.71265  5.00729  4.43136  4.19358  2.91634  3.98129  4.18676  3.75097  3.91423  3.10688  4.37401  4.30119  4.51773  4.29070  4.00344  3.91413  4.02495  3.64698  0.54776  2.90817    670 - -
          2.68618  4.42225  2.77519  2.73123  3.46354  2.40513  3.72494  3.29354  2.67741  2.69355  4.24690  2.90347  2.73739  3.18146  2.89801  2.37887  2.77519  2.98518  4.58477  3.61503
          0.02532  4.08476  4.80711  0.61958  0.77255  0.48576  0.95510
    599   3.56779  4.97017  4.15850  3.93225  2.33361  4.08281  3.73874  3.54908  3.78402  2.94689  4.20280  3.99465  4.55381  4.03805  3.92207  3.68136  3.85669  3.43027  3.98390  0.67454    671 - -
          2.68618  4.42225  2.77519  2.73123  3.46354  2.40513  3.72494  3.29354  2.67741  2.69355  4.24690  2.90347  2.73739  3.18146  2.89801  2.37887  2.77519  2.98518  4.58477  3.61503
          0.02532  4.08476  4.80711  0.61958  0.77255  0.48576  0.95510
    600   3.15153  5.29047  2.59887  0.75708  4.66587  3.42303  4.03527  4.16300  2.94393  3.74822  4.71851  3.07514  4.03940  3.25005  3.37079  3.11548  3.45921  3.82697  5.79718  4.52637    672 - -
          2.68618  4.42225  2.77519  2.73123  3.46354  2.40513  3.72494  3.29354  2.67741  2.69355  4.24690  2.90347  2.73739  3.18146  2.89801  2.37887  2.77519  2.98518  4.58477  3.61503
          0.02532  4.08476  4.80711  0.61958  0.77255  0.48576  0.95510
    601   3.71265  5.00729  4.43136  4.19358  2.91634  3.98129  4.18676  3.75097  3.91423  3.10688  4.37401  4.30119  4.51773  4.29070  4.00344  3.91413  4.02495  3.64698  0.54776  2.90817    673 - -
          2.68618  4.42225  2.77519  2.73123  3.46354  2.40513  3.72494  3.29354  2.67741  2.69355  4.24690  2.90347  2.73739  3.18146  2.89801  2.37887  2.77519  2.98518  4.58477  3.61503
          0.02532  4.08476  4.80711  0.61958  0.77255  0.48576  0.95510
    602   2.54170  2.91889  3.49382  2.94602  3.50415  3.47880  3.86282  2.43586  2.86778  2.56949  3.47133  3.31809  3.91983  2.75854  3.20423  2.08755  2.81037  2.59317  4.95016  3.71571    674 - -
          2.68618  4.42225  2.77519  2.73123  3.46354  2.40513  3.72494  3.29354  2.67741  2.69355  4.24690  2.90347  2.73739  3.18146  2.89801  2.37887  2.77519  2.98518  4.58477  3.61503
          0.02532  4.08476  4.80711  0.61958  0.77255  0.48576  0.95510
    603   3.17140  4.46618  4.90561  4.37151  3.44276  4.54238  4.99858  1.51933  4.26038  1.53895  3.24103  4.59194  4.79180  4.45846  4.42320  3.90569  3.41598  1.28300  5.42904  4.27752    675 - -
          2.68618  4.42225  2.77519  2.73123  3.46354  2.40513  3.72494  3.29354  2.67741  2.69355  4.24690  2.90347  2.73739  3.18146  2.89801  2.37887  2.77519  2.98518  4.58477  3.61503
          0.02532  4.08476  4.80711  0.61958  0.77255  0.48576  0.95510
    604   2.59592  4.73776  2.92235  1.87524  4.09011  3.35917  3.71085  3.45616  2.53024  3.10852  3.94096  2.98212  3.82498  2.87748  2.97551  2.15867  2.59997  2.70942  5.37066  4.04495    676 - -
          2.68618  4.42225  2.77519  2.73123  3.46354  2.40513  3.72494  3.29354  2.67741  2.69355  4.24690  2.90347  2.73739  3.18146  2.89801  2.37887  2.77519  2.98518  4.58477  3.61503
          0.09992  4.08476  2.54767  0.61958  0.77255  0.48576  0.95510
    605   2.68116  4.92034  2.88101  2.23961  4.20953  3.41275  3.62219  3.61127  1.81490  3.19171  4.01108  2.57745  3.83417  2.76623  2.70625  2.69090  2.91197  2.70465  5.39395  4.06704    677 - -
          2.68618  4.42225  2.77519  2.73123  3.46354  2.40513  3.72494  3.29354  2.67741  2.69355  4.24690  2.90347  2.73739  3.18146  2.89801  2.37887  2.77519  2.98518  4.58477  3.61503
          0.02725  4.01209  4.73444  0.61958  0.77255  0.44092  1.03127
    606   2.27822  4.79468  2.28826  2.42988  4.34181  3.24922  3.77910  3.78028  2.64855  3.37059  4.18089  2.93188  2.08939  2.94023  3.12750  2.29443  2.90890  3.36869  5.58422  4.22679    678 - -
          2.68622  4.42229  2.77523  2.73127  3.46358  2.40516  3.72498  3.29358  2.67744  2.69359  4.24693  2.90322  2.73707  3.18150  2.89804  2.37890  2.77523  2.98522  4.58481  3.61507
          0.30169  1.37728  4.80711  0.21885  1.62681  0.48576  0.95510
    607   2.58770  4.57577  2.78081  2.57727  3.75374  3.46570  3.03611  2.86204  2.56057  2.53767  3.66449  2.73522  3.85575  2.89984  2.98842  2.68996  2.82004  2.43181  5.11267  3.81966    680 - -
          2.68618  4.42225  2.77519  2.73123  3.46354  2.40513  3.72494  3.29354  2.67741  2.69355  4.24690  2.90347  2.73739  3.18146  2.89801  2.37887  2.77519  2.98518  4.58477  3.61503
          0.02532  4.08476  4.80711  0.61958  0.77255  0.48576  0.95510
    608   2.59260  4.84229  2.62039  2.40003  4.13251  3.38418  3.62779  3.55727  2.22311  3.14374  3.94618  2.92313  2.98454  2.76885  2.88574  2.38659  2.49645  2.84373  5.36770  4.01924    681 - -
          2.68618  4.42225  2.77519  2.73123  3.46354  2.40513  3.72494  3.29354  2.67741  2.69355  4.24690  2.90347  2.73739  3.18146  2.89801  2.37887  2.77519  2.98518  4.58477  3.61503
          0.02532  4.08476  4.80711  0.61958  0.77255  0.48576  0.95510
    609   2.57078  4.19158  3.64947  3.07911  3.31087  2.75507  3.87639  2.46009  2.99999  2.38503  2.86606  3.42230  3.97380  3.28671  3.29742  2.85577  2.25239  2.44742  3.56579  3.57148    682 - -
          2.68618  4.42225  2.77519  2.73123  3.46354  2.40513  3.72494  3.29354  2.67741  2.69355  4.24690  2.90347  2.73739  3.18146  2.89801  2.37887  2.77519  2.98518  4.58477  3.61503
          0.02532  4.08476  4.80711  0.61958  0.77255  0.48576  0.95510
    610   2.60123  3.46967  3.05165  2.31453  3.89336  3.42204  3.10518  3.29999  2.52102  2.94275  3.78879  3.03762  2.29863  2.89052  2.93797  2.68165  2.84986  3.00473  5.21489  3.91206    683 - -
          2.68618  4.42225  2.77519  2.73123  3.46354  2.40513  3.72494  3.29354  2.67741  2.69355  4.24690  2.90347  2.73739  3.18146  2.89801  2.37887  2.77519  2.98518  4.58477  3.61503
          0.02532  4.08476  4.80711  0.61958  0.77255  0.48576  0.95510
    611   2.70902  4.21875  3.98608  3.41569  3.24522  3.79967  3.20244  2.02936  3.29023  1.94243  3.23727  3.70043  4.15883  3.56642  3.52903  3.08664  2.94378  1.69995  4.83600  3.60888    684 - -
          2.68618  4.42225  2.77519  2.73123  3.46354  2.40513  3.72494  3.29354  2.67741  2.69355  4.24690  2.90347  2.73739  3.18146  2.89801  2.37887  2.77519  2.98518  4.58477  3.61503
          0.02532  4.08476  4.80711  0.61958  0.77255  0.48576  0.95510
    612   2.81918  4.66915  3.37368  2.89949  3.29299  3.61418  1.60833  3.16934  2.65139  2.71906  2.89201  3.30778  4.04544  3.13785  2.95420  2.94692  3.06979  2.97115  4.81314  3.33915    685 - -
          2.68618  4.42225  2.77519  2.73123  3.46354  2.40513  3.72494  3.29354  2.67741  2.69355  4.24690  2.90347  2.73739  3.18146  2.89801  2.37887  2.77519  2.98518  4.58477  3.61503
          0.02532  4.08476  4.80711  0.61958  0.77255  0.48576  0.95510
    613   2.91443  4.90892  2.84894  2.75860  4.30745  3.33851  4.11413  4.06940  3.03894  3.69334  4.65132  0.83061  4.00308  3.39161  3.39711  2.97623  3.30596  3.66973  5.58912  4.24392    686 - -
          2.68618  4.42225  2.77519  2.73123  3.46354  2.40513  3.72494  3.29354  2.67741  2.69355  4.24690  2.90347  2.73739  3.18146  2.89801  2.37887  2.77519  2.98518  4.58477  3.61503
          0.02532  4.08476  4.80711  0.61958  0.77255  0.48576  0.95510
    614   2.53119  4.37121  3.44913  2.98695  3.77619  3.37093  3.99881  2.48308  2.91715  2.73597  3.70883  3.33560  1.80055  3.27437  3.25809  2.72610  2.44493  2.66009  5.23813  3.98958    687 - -
          2.68618  4.42225  2.77519  2.73123  3.46354  2.40513  3.72494  3.29354  2.67741  2.69355  4.24690  2.90347  2.73739  3.18146  2.89801  2.37887  2.77519  2.98518  4.58477  3.61503
          0.02532  4.08476  4.80711  0.61958  0.77255  0.48576  0.95510
    615   2.35455  3.81261  2.63420  2.40351  4.15030  3.02608  3.62952  3.58032  2.41643  3.16074  3.95935  2.33950  3.79423  2.76840  2.59559  2.60373  2.82951  3.22516  5.37909  4.02940    688 - -
          2.68618  4.42225  2.77519  2.73123  3.46354  2.40513  3.72494  3.29354  2.67741  2.69355  4.24690  2.90347  2.73739  3.18146  2.89801  2.37887  2.77519  2.98518  4.58477  3.61503
          0.02532  4.08476  4.80711  0.61958  0.77255  0.48576  0.95510
    616   1.90520  4.26829  3.38821  3.22569  4.47546  1.05382  4.37106  3.85672  3.38870  3.59276  4.45164  3.38485  3.77784  3.66423  3.67877  2.51216  2.84218  3.29749  5.79747  4.60815    689 - -
          2.68618  4.42225  2.77519  2.73123  3.46354  2.40513  3.72494  3.29354  2.67741  2.69355  4.24690  2.90347  2.73739  3.18146  2.89801  2.37887  2.77519  2.98518  4.58477  3.61503
          0.02532  4.08476  4.80711  0.61958  0.77255  0.48576  0.95510
    617   2.82396  4.82677  3.43446  2.88143  4.32543  3.50750  3.78296  3.66846  2.20892  3.25551  4.16197  3.25977  3.99105  2.95498  1.23475  2.90359  2.52411  3.34996  5.43869  4.22391    690 - -
          2.68618  4.42225  2.77519  2.73123  3.46354  2.40513  3.72494  3.29354  2.67741  2.69355  4.24690  2.90347  2.73739  3.18146  2.89801  2.37887  2.77519  2.98518  4.58477  3.61503
          0.02532  4.08476  4.80711  0.61958  0.77255  0.48576  0.95510
    618   2.31132  4.28046  3.29770  3.08601  4.45506  1.95348  4.25852  3.93226  3.23950  3.59407  4.41330  3.29740  3.74885  3.51955  3.56981  1.17039  2.80388  3.33897  5.76750  4.53418    691 - -
          2.68618  4.42225  2.77519  2.73123  3.46354  2.40513  3.72494  3.29354  2.67741  2.69355  4.24690  2.90347  2.73739  3.18146  2.89801  2.37887  2.77519  2.98518  4.58477  3.61503
          0.02532  4.08476  4.80711  0.61958  0.77255  0.48576  0.95510
    619   2.69559  4.61713  3.14591  2.70673  3.42274  3.49783  3.72203  3.24070  2.65011  2.87639  3.77473  3.15480  3.93889  2.62226  3.01740  2.18396  2.94876  2.97650  4.88660  2.04406    692 - -
          2.68618  4.42225  2.77519  2.73123  3.46354  2.40513  3.72494  3.29354  2.67741  2.69355  4.24690  2.90347  2.73739  3.18146  2.89801  2.37887  2.77519  2.98518  4.58477  3.61503
          0.02532  4.08476  4.80711  0.61958  0.77255  0.48576  0.95510
    620   2.59179  4.74209  2.96955  2.21159  3.27684  3.40805  3.65105  3.39894  2.47150  3.01769  3.84204  2.65975  3.22273  2.81517  2.92767  2.40765  2.44046  3.08467  5.27541  3.94994    693 - -
          2.68618  4.42225  2.77519  2.73123  3.46354  2.40513  3.72494  3.29354  2.67741  2.69355  4.24690  2.90347  2.73739  3.18146  2.89801  2.37887  2.77519  2.98518  4.58477  3.61503
          0.02532  4.08476  4.80711  0.61958  0.77255  0.48576  0.95510
    621   3.17585  4.52764  4.74602  4.20410  3.24490  4.41761  4.79647  1.40125  4.04360  1.68731  1.85660  4.44401  4.67843  4.24300  4.19775  3.77230  3.41608  2.03002  5.23100  4.10322    694 - -
          2.68618  4.42225  2.77519  2.73123  3.46354  2.40513  3.72494  3.29354  2.67741  2.69355  4.24690  2.90347  2.73739  3.18146  2.89801  2.37887  2.77519  2.98518  4.58477  3.61503
          0.02532  4.08476  4.80711  0.61958  0.77255  0.48576  0.95510
    622   2.63320  4.68354  3.13933  2.56546  3.89408  2.81335  3.66030  3.28947  2.20953  2.54621  3.76638  3.05207  3.86473  2.55664  2.52174  2.70835  2.85816  3.00420  3.72481  3.89967    695 - -
          2.68618  4.42225  2.77519  2.73123  3.46354  2.40513  3.72494  3.29354  2.67741  2.69355  4.24690  2.90347  2.73739  3.18146  2.89801  2.37887  2.77519  2.98518  4.58477  3.61503
          0.02532  4.08476  4.80711  0.61958  0.77255  0.48576  0.95510
    623   2.79169  4.65810  3.33387  2.81333  3.76013  3.60983  3.77212  3.11913  2.15583  1.64768  3.68475  3.24407  4.00478  2.59287  2.70023  2.92296  3.01243  2.91708  5.13851  3.88903    696 - -
          2.68620  4.42227  2.77522  2.73126  3.46356  2.40515  3.72395  3.29356  2.67743  2.69357  4.24692  2.90349  2.73742  3.18149  2.89803  2.37889  2.77522  2.98521  4.58479  3.61505
          0.18232  1.79176        *  0.28700  1.38836  0.00000        *
//
