# Supplementary material for: Potential Conservation of Circadian Clock Proteins in the phylum Nematoda as Revealed by Bioinformatic Searches
Source: PLoS One. 2014 Nov 14;9(11):e112871. doi: 10.1371/journal.pone.0112871 (PMC4232591; doi:10.1371/journal.pone.0112871)
Supplement: File S1 — HMM profiles used in this work and HMMsearch results. (ZIP) [file pone.0112871.s007.zip › HMMs-CE/Artropodos/CSN4-PA(cop9_signalosome)_FBpp0087935-aln.hmm]

HMMER3/b [3.0 | March 2010]
NAME  CSN4-PA(cop9_signalosome)_FBpp0087935-aln
LENG  410
ALPH  amino
RF    no
CS    no
MAP   yes
DATE  Tue Jun 12 14:33:31 2012
NSEQ  7
EFFN  0.509277
CKSUM 1233632662
STATS LOCAL MSV      -11.3631  0.69908
STATS LOCAL VITERBI  -12.2984  0.69908
STATS LOCAL FORWARD   -5.6506  0.69908
HMM          A        C        D        E        F        G        H        I        K        L        M        N        P        Q        R        S        T        V        W        Y   
            m->m     m->i     m->d     i->m     i->i     d->m     d->d
  COMPO   2.50670  4.24981  2.94981  2.61339  3.41444  3.11541  3.73537  2.68501  2.70257  2.31183  3.61081  3.11209  3.61040  3.01735  2.84227  2.68175  2.94025  2.60130  4.72551  3.41222
          2.68599  4.42229  2.77523  2.73127  3.46357  2.40516  3.72498  3.29338  2.67734  2.69358  4.24639  2.90350  2.73743  3.18150  2.89804  2.37890  2.77523  2.98522  4.58481  3.61507
          0.37757  2.02368  1.70205  0.78135  0.61210  0.00000        *
      1   2.25772  4.31464  3.18414  2.74644  3.59609  3.28997  3.77921  2.83172  2.65544  2.60923  2.76776  2.73983  3.79917  3.05044  2.99275  2.63763  2.76971  2.58964  5.04185  3.76388      4 - -
          2.68618  4.42225  2.77519  2.73123  3.46354  2.40513  3.72494  3.29354  2.67741  2.69355  4.24690  2.90347  2.73739  3.18146  2.89801  2.37887  2.77519  2.98518  4.58477  3.61503
          0.03782  3.68966  4.41200  0.61958  0.77255  0.40375  1.10205
      2   2.75642  4.28402  3.95603  3.40094  3.09135  3.81855  4.07728  2.33793  3.26916  1.92065  2.13340  3.70264  4.17173  3.54963  3.51588  3.11582  2.99540  1.99441  4.78301  3.01630      5 - -
          2.68618  4.42225  2.77519  2.73123  3.46354  2.40513  3.72494  3.29354  2.67741  2.69355  4.24690  2.90347  2.73739  3.18146  2.89801  2.37887  2.77519  2.98518  4.58477  3.61503
          0.03120  3.87872  4.60107  0.61958  0.77255  0.48576  0.95510
      3   2.09271  4.21152  3.30305  2.85989  3.90542  2.66292  3.91610  3.27226  2.85791  2.97413  3.82501  3.16597  3.07980  3.17029  3.22350  2.00619  2.67867  2.36620  5.27568  4.03370      6 - -
          2.68618  4.42225  2.77519  2.73123  3.46354  2.40513  3.72494  3.29354  2.67741  2.69355  4.24690  2.90347  2.73739  3.18146  2.89801  2.37887  2.77519  2.98518  4.58477  3.61503
          0.03120  3.87872  4.60107  0.61958  0.77255  0.48576  0.95510
      4   2.63504  4.31091  3.52450  2.73755  3.44045  3.62259  3.91548  2.13748  2.88886  2.03770  3.36530  3.38574  4.00969  3.23736  3.21697  2.90045  2.48960  2.26716  4.97322  3.74237      7 - -
          2.68618  4.42225  2.77519  2.73123  3.46354  2.40513  3.72494  3.29354  2.67741  2.69355  4.24690  2.90347  2.73739  3.18146  2.89801  2.37887  2.77519  2.98518  4.58477  3.61503
          0.03120  3.87872  4.60107  0.61958  0.77255  0.48576  0.95510
      5   2.38613  4.55271  3.04326  2.52655  3.84207  3.35134  3.65874  3.22477  2.33805  2.87902  3.31952  2.76745  3.78741  2.85272  2.89229  2.29087  2.53736  2.92631  5.16416  3.87311      8 - -
          2.68618  4.42225  2.77519  2.73123  3.46354  2.40513  3.72494  3.29354  2.67741  2.69355  4.24690  2.90347  2.73739  3.18146  2.89801  2.37887  2.77519  2.98518  4.58477  3.61503
          0.03120  3.87872  4.60107  0.61958  0.77255  0.48576  0.95510
      6   2.19668  4.24018  3.48059  2.95075  3.52782  3.41865  3.88875  2.38388  2.87923  2.34815  3.46945  3.30991  3.89036  3.20566  3.21731  2.51470  2.35116  2.40707  4.99888  3.76504      9 - -
          2.68618  4.42225  2.77519  2.73123  3.46354  2.40513  3.72494  3.29354  2.67741  2.69355  4.24690  2.90347  2.73739  3.18146  2.89801  2.37887  2.77519  2.98518  4.58477  3.61503
          0.03120  3.87872  4.60107  0.61958  0.77255  0.48576  0.95510
      7   1.42282  4.10857  3.34375  3.07347  4.15551  2.90073  4.14307  3.48076  3.11972  3.24810  4.11332  3.23921  3.64349  3.42579  3.42167  1.73420  2.66127  2.99923  5.52893  4.30158     10 - -
          2.68618  4.42225  2.77519  2.73123  3.46354  2.40513  3.72494  3.29354  2.67741  2.69355  4.24690  2.90347  2.73739  3.18146  2.89801  2.37887  2.77519  2.98518  4.58477  3.61503
          0.08066  3.87872  2.86797  0.61958  0.77255  0.48576  0.95510
      8   1.93830  4.38086  3.08372  2.65847  3.85683  2.83173  3.77667  3.19512  2.63760  2.89740  3.76914  3.06618  3.75084  2.60986  3.01401  2.55633  2.75287  2.58889  5.21270  3.94271     11 - -
          2.68618  4.42225  2.77519  2.73123  3.46354  2.40513  3.72494  3.29354  2.67741  2.69355  4.24690  2.90347  2.73739  3.18146  2.89801  2.37887  2.77519  2.98518  4.58477  3.61503
          0.03276  3.83082  4.55317  0.61958  0.77255  0.46032  0.99718
      9   3.05044  4.40560  4.58385  4.02680  3.22378  4.32143  4.68577  1.63406  3.91712  1.47148  2.70184  4.29789  4.57516  4.11407  4.10651  3.65328  3.28514  1.63269  5.18190  4.05570     12 - -
          2.68618  4.42225  2.77519  2.73123  3.46354  2.40513  3.72494  3.29354  2.67741  2.69355  4.24690  2.90347  2.73739  3.18146  2.89801  2.37887  2.77519  2.98518  4.58477  3.61503
          0.03120  3.87872  4.60107  0.61958  0.77255  0.48576  0.95510
     10   3.01229  4.85123  3.50356  3.01316  4.20739  3.49925  3.82845  3.74943  2.23940  3.26421  4.26411  3.37248  4.00142  3.04836  0.96888  3.09609  3.27775  3.47308  5.28783  4.13327     13 - -
          2.68618  4.42225  2.77519  2.73123  3.46354  2.40513  3.72494  3.29354  2.67741  2.69355  4.24690  2.90347  2.73739  3.18146  2.89801  2.37887  2.77519  2.98518  4.58477  3.61503
          0.03120  3.87872  4.60107  0.61958  0.77255  0.48576  0.95510
     11   2.54916  4.63539  2.88301  2.51166  4.10133  3.25222  3.71064  3.50312  2.45571  3.12728  3.97985  2.97341  3.77954  2.03042  2.82567  2.37175  2.36086  3.15186  5.36237  4.05767     14 - -
          2.68618  4.42225  2.77519  2.73123  3.46354  2.40513  3.72494  3.29354  2.67741  2.69355  4.24690  2.90347  2.73739  3.18146  2.89801  2.37887  2.77519  2.98518  4.58477  3.61503
          0.03120  3.87872  4.60107  0.61958  0.77255  0.48576  0.95510
     12   2.72489  4.81806  2.97749  2.52055  3.54418  3.45865  3.01459  3.47032  2.33772  3.02879  3.91185  3.00259  3.87382  1.97135  2.68800  2.75845  2.95085  3.17983  4.94307  3.04844     15 - -
          2.68618  4.42225  2.77519  2.73123  3.46354  2.40513  3.72494  3.29354  2.67741  2.69355  4.24690  2.90347  2.73739  3.18146  2.89801  2.37887  2.77519  2.98518  4.58477  3.61503
          0.03120  3.87872  4.60107  0.61958  0.77255  0.48576  0.95510
     13   3.16216  4.62251  4.19958  3.83933  3.13789  3.99017  4.49310  2.34214  3.60702  0.86753  3.15867  4.11421  4.42437  3.97386  3.78212  3.56158  3.45608  2.38112  5.01957  3.74437     16 - -
          2.68618  4.42225  2.77519  2.73123  3.46354  2.40513  3.72494  3.29354  2.67741  2.69355  4.24690  2.90347  2.73739  3.18146  2.89801  2.37887  2.77519  2.98518  4.58477  3.61503
          0.03120  3.87872  4.60107  0.61958  0.77255  0.48576  0.95510
     14   2.11755  4.23792  3.43057  2.91913  3.62588  3.29552  3.89043  2.82141  2.85558  2.63590  3.04448  3.26009  3.82367  3.18435  3.20156  2.04387  2.74857  2.35667  5.07469  3.83570     17 - -
          2.68618  4.42225  2.77519  2.73123  3.46354  2.40513  3.72494  3.29354  2.67741  2.69355  4.24690  2.90347  2.73739  3.18146  2.89801  2.37887  2.77519  2.98518  4.58477  3.61503
          0.03120  3.87872  4.60107  0.61958  0.77255  0.48576  0.95510
     15   2.44094  4.97579  2.33903  2.23612  4.28648  2.88228  3.04816  3.74574  2.47608  3.30535  4.11621  2.23932  3.76175  2.77580  2.96941  2.62921  2.90807  3.37273  5.50361  4.11396     18 - -
          2.68618  4.42225  2.77519  2.73123  3.46354  2.40513  3.72494  3.29354  2.67741  2.69355  4.24690  2.90347  2.73739  3.18146  2.89801  2.37887  2.77519  2.98518  4.58477  3.61503
          0.03120  3.87872  4.60107  0.61958  0.77255  0.48576  0.95510
     16   3.15845  4.56289  4.48733  3.98244  3.08823  4.29943  4.62837  1.90512  3.77297  1.03054  2.96952  4.27071  4.58283  4.04769  3.96125  3.67728  3.40741  2.09924  5.09573  3.88570     19 - -
          2.68618  4.42225  2.77519  2.73123  3.46354  2.40513  3.72494  3.29354  2.67741  2.69355  4.24690  2.90347  2.73739  3.18146  2.89801  2.37887  2.77519  2.98518  4.58477  3.61503
          0.03120  3.87872  4.60107  0.61958  0.77255  0.48576  0.95510
     17   2.04740  4.30840  3.39685  2.86631  3.58461  3.41876  3.83395  2.33642  2.73968  2.57754  3.51499  3.25111  3.87941  3.11884  2.78506  2.72101  2.56754  2.51359  5.02841  3.78964     20 - -
          2.68618  4.42225  2.77519  2.73123  3.46354  2.40513  3.72494  3.29354  2.67741  2.69355  4.24690  2.90347  2.73739  3.18146  2.89801  2.37887  2.77519  2.98518  4.58477  3.61503
          0.03120  3.87872  4.60107  0.61958  0.77255  0.48576  0.95510
     18   2.44173  4.72728  2.84720  2.44249  3.75495  3.36810  3.20815  3.39335  2.45773  3.00488  3.86053  2.12769  3.81511  2.83801  2.87001  2.67463  2.87397  3.08999  5.11461  3.27628     21 - -
          2.68618  4.42225  2.77519  2.73123  3.46354  2.40513  3.72494  3.29354  2.67741  2.69355  4.24690  2.90347  2.73739  3.18146  2.89801  2.37887  2.77519  2.98518  4.58477  3.61503
          0.03120  3.87872  4.60107  0.61958  0.77255  0.48576  0.95510
     19   2.12687  3.41909  3.57277  3.06174  2.99541  3.23301  3.93760  2.84481  3.00045  2.61886  3.52716  3.32602  3.79755  3.29310  3.31358  1.90729  2.70549  2.56966  4.99177  3.75207     22 - -
          2.68618  4.42225  2.77519  2.73123  3.46354  2.40513  3.72494  3.29354  2.67741  2.69355  4.24690  2.90347  2.73739  3.18146  2.89801  2.37887  2.77519  2.98518  4.58477  3.61503
          0.03120  3.87872  4.60107  0.61958  0.77255  0.48576  0.95510
     20   2.44837  4.50866  2.86886  2.54309  4.12860  2.12591  3.78077  3.54521  2.61700  3.17418  4.00988  2.97977  3.73224  2.56094  3.01565  2.30977  2.48676  3.15000  5.41311  4.11526     23 - -
          2.68618  4.42225  2.77519  2.73123  3.46354  2.40513  3.72494  3.29354  2.67741  2.69355  4.24690  2.90347  2.73739  3.18146  2.89801  2.37887  2.77519  2.98518  4.58477  3.61503
          0.03120  3.87872  4.60107  0.61958  0.77255  0.48576  0.95510
     21   2.25661  4.19431  3.18489  2.97862  4.23092  1.41438  4.12806  3.58506  3.08265  3.32750  4.20446  3.20717  3.67156  3.40341  3.39065  2.42569  2.23783  3.09922  5.56445  4.34459     24 - -
          2.68618  4.42225  2.77519  2.73123  3.46354  2.40513  3.72494  3.29354  2.67741  2.69355  4.24690  2.90347  2.73739  3.18146  2.89801  2.37887  2.77519  2.98518  4.58477  3.61503
          0.03120  3.87872  4.60107  0.61958  0.77255  0.48576  0.95510
     22   2.48831  4.29210  3.40232  2.89194  3.59125  3.37428  3.87014  2.51399  2.80824  2.38816  3.54228  3.26185  3.86718  3.16012  3.15297  1.99600  2.52773  2.51336  5.05411  3.80006     25 - -
          2.68618  4.42225  2.77519  2.73123  3.46354  2.40513  3.72494  3.29354  2.67741  2.69355  4.24690  2.90347  2.73739  3.18146  2.89801  2.37887  2.77519  2.98518  4.58477  3.61503
          0.03120  3.87872  4.60107  0.61958  0.77255  0.48576  0.95510
     23   3.00137  4.81791  3.13150  2.89196  3.28886  3.45257  1.12938  3.70527  2.73483  3.19850  4.24184  3.30109  4.00538  3.25825  3.00023  3.07197  3.30490  3.44027  4.75385  3.23952     26 - -
          2.68618  4.42225  2.77519  2.73123  3.46354  2.40513  3.72494  3.29354  2.67741  2.69355  4.24690  2.90347  2.73739  3.18146  2.89801  2.37887  2.77519  2.98518  4.58477  3.61503
          0.03120  3.87872  4.60107  0.61958  0.77255  0.48576  0.95510
     24   2.97764  4.94192  3.15406  2.77420  4.32978  3.46656  3.76236  3.75941  1.02975  3.32306  4.28406  3.19844  3.96636  2.95339  2.43241  3.01915  3.23038  3.46680  5.38177  4.19539     27 - -
          2.68618  4.42225  2.77519  2.73123  3.46354  2.40513  3.72494  3.29354  2.67741  2.69355  4.24690  2.90347  2.73739  3.18146  2.89801  2.37887  2.77519  2.98518  4.58477  3.61503
          0.03120  3.87872  4.60107  0.61958  0.77255  0.48576  0.95510
     25   2.90979  5.38525  1.25859  1.88563  4.67961  3.17133  3.74692  4.17899  2.77962  3.72825  4.61042  2.66235  3.80445  2.92727  3.36083  2.80675  3.20840  3.77952  5.88010  4.40577     28 - -
          2.68618  4.42225  2.77519  2.73123  3.46354  2.40513  3.72494  3.29354  2.67741  2.69355  4.24690  2.90347  2.73739  3.18146  2.89801  2.37887  2.77519  2.98518  4.58477  3.61503
          0.03120  3.87872  4.60107  0.61958  0.77255  0.48576  0.95510
     26   2.88546  4.87161  2.90680  2.66149  4.04103  3.37001  3.81990  3.67261  2.48181  3.17436  4.20190  3.12133  3.92347  1.22297  2.76592  2.93288  3.18236  3.40185  5.31187  4.00599     29 - -
          2.68618  4.42225  2.77519  2.73123  3.46354  2.40513  3.72494  3.29354  2.67741  2.69355  4.24690  2.90347  2.73739  3.18146  2.89801  2.37887  2.77519  2.98518  4.58477  3.61503
          0.03120  3.87872  4.60107  0.61958  0.77255  0.48576  0.95510
     27   1.54894  4.17099  3.71967  3.33291  3.76258  3.23704  4.25479  2.51314  3.26240  2.60634  3.68515  3.51002  3.89021  3.58693  3.53894  2.66431  2.81651  1.83484  5.34360  4.11608     30 - -
          2.68618  4.42225  2.77519  2.73123  3.46354  2.40513  3.72494  3.29354  2.67741  2.69355  4.24690  2.90347  2.73739  3.18146  2.89801  2.37887  2.77519  2.98518  4.58477  3.61503
          0.03120  3.87872  4.60107  0.61958  0.77255  0.48576  0.95510
     28   2.88432  5.40601  1.59642  1.52184  4.69235  3.17826  3.71545  4.19415  2.71900  3.71809  4.57671  2.65125  3.79414  2.88432  3.29765  2.77812  3.17188  3.78372  5.87573  4.39207     31 - -
          2.68618  4.42225  2.77519  2.73123  3.46354  2.40513  3.72494  3.29354  2.67741  2.69355  4.24690  2.90347  2.73739  3.18146  2.89801  2.37887  2.77519  2.98518  4.58477  3.61503
          0.03120  3.87872  4.60107  0.61958  0.77255  0.48576  0.95510
     29   2.97764  4.94192  3.15406  2.77420  4.32978  3.46656  3.76236  3.75941  1.02975  3.32306  4.28406  3.19844  3.96636  2.95339  2.43241  3.01915  3.23038  3.46680  5.38177  4.19539     32 - -
          2.68618  4.42225  2.77519  2.73123  3.46354  2.40513  3.72494  3.29354  2.67741  2.69355  4.24690  2.90347  2.73739  3.18146  2.89801  2.37887  2.77519  2.98518  4.58477  3.61503
          0.03120  3.87872  4.60107  0.61958  0.77255  0.48576  0.95510
     30   3.25592  4.74238  3.84737  3.57782  2.29334  3.83734  3.62115  3.26424  3.43515  2.71658  3.93859  3.73101  4.31098  3.73970  3.61763  3.39203  3.54259  3.13507  3.93738  0.95545     33 - -
          2.68618  4.42225  2.77519  2.73123  3.46354  2.40513  3.72494  3.29354  2.67741  2.69355  4.24690  2.90347  2.73739  3.18146  2.89801  2.37887  2.77519  2.98518  4.58477  3.61503
          0.03120  3.87872  4.60107  0.61958  0.77255  0.48576  0.95510
     31   3.01229  4.85123  3.50356  3.01316  4.20739  3.49925  3.82845  3.74943  2.23940  3.26421  4.26411  3.37248  4.00142  3.04836  0.96888  3.09609  3.27775  3.47308  5.28783  4.13327     34 - -
          2.68618  4.42225  2.77519  2.73123  3.46354  2.40513  3.72494  3.29354  2.67741  2.69355  4.24690  2.90347  2.73739  3.18146  2.89801  2.37887  2.77519  2.98518  4.58477  3.61503
          0.03120  3.87872  4.60107  0.61958  0.77255  0.48576  0.95510
     32   2.32324  4.63397  2.76625  2.43575  4.16171  2.83240  3.71802  3.59016  2.55410  3.19613  4.02103  2.62511  3.74085  2.58326  2.98645  1.99623  2.82357  3.20425  5.42469  4.10082     35 - -
          2.68618  4.42225  2.77519  2.73123  3.46354  2.40513  3.72494  3.29354  2.67741  2.69355  4.24690  2.90347  2.73739  3.18146  2.89801  2.37887  2.77519  2.98518  4.58477  3.61503
          0.03120  3.87872  4.60107  0.61958  0.77255  0.48576  0.95510
     33   3.07454  4.43586  4.58863  4.03080  2.74094  4.31251  4.61067  1.75208  3.92396  1.28532  2.95326  4.28915  4.55745  4.08580  4.09459  3.64178  3.30487  1.85452  5.04763  3.87693     36 - -
          2.68618  4.42225  2.77519  2.73123  3.46354  2.40513  3.72494  3.29354  2.67741  2.69355  4.24690  2.90347  2.73739  3.18146  2.89801  2.37887  2.77519  2.98518  4.58477  3.61503
          0.03120  3.87872  4.60107  0.61958  0.77255  0.48576  0.95510
     34   3.16216  4.62251  4.19958  3.83933  3.13789  3.99017  4.49310  2.34214  3.60702  0.86753  3.15867  4.11421  4.42437  3.97386  3.78212  3.56158  3.45608  2.38112  5.01957  3.74437     37 - -
          2.68618  4.42225  2.77519  2.73123  3.46354  2.40513  3.72494  3.29354  2.67741  2.69355  4.24690  2.90347  2.73739  3.18146  2.89801  2.37887  2.77519  2.98518  4.58477  3.61503
          0.03120  3.87872  4.60107  0.61958  0.77255  0.48576  0.95510
     35   2.67480  5.07004  2.08130  2.08216  4.35172  3.28466  3.60079  3.80718  2.24437  2.98429  4.14923  2.48974  3.76531  2.73887  2.90839  2.63739  2.92037  3.42901  5.53167  4.13310     38 - -
          2.68618  4.42225  2.77519  2.73123  3.46354  2.40513  3.72494  3.29354  2.67741  2.69355  4.24690  2.90347  2.73739  3.18146  2.89801  2.37887  2.77519  2.98518  4.58477  3.61503
          0.03120  3.87872  4.60107  0.61958  0.77255  0.48576  0.95510
     36   2.44467  4.87068  2.66634  2.17030  4.18885  3.29794  3.62068  3.61668  2.42253  3.19687  4.01385  2.38017  3.76982  2.55521  2.87637  2.45532  2.61511  3.26429  5.41420  4.06055     39 - -
          2.68618  4.42225  2.77519  2.73123  3.46354  2.40513  3.72494  3.29354  2.67741  2.69355  4.24690  2.90347  2.73739  3.18146  2.89801  2.37887  2.77519  2.98518  4.58477  3.61503
          0.03120  3.87872  4.60107  0.61958  0.77255  0.48576  0.95510
     37   3.01147  4.37592  4.58051  4.08804  3.44852  4.27178  4.82599  1.28450  3.96076  1.96044  3.27576  4.33088  4.61399  4.24238  4.17516  3.65569  3.28386  1.39793  5.39574  4.18586     40 - -
          2.68618  4.42225  2.77519  2.73123  3.46354  2.40513  3.72494  3.29354  2.67741  2.69355  4.24690  2.90347  2.73739  3.18146  2.89801  2.37887  2.77519  2.98518  4.58477  3.61503
          0.03120  3.87872  4.60107  0.61958  0.77255  0.48576  0.95510
     38   3.16216  4.62251  4.19958  3.83933  3.13789  3.99017  4.49310  2.34214  3.60702  0.86753  3.15867  4.11421  4.42437  3.97386  3.78212  3.56158  3.45608  2.38112  5.01957  3.74437     41 - -
          2.68618  4.42225  2.77519  2.73123  3.46354  2.40513  3.72494  3.29354  2.67741  2.69355  4.24690  2.90347  2.73739  3.18146  2.89801  2.37887  2.77519  2.98518  4.58477  3.61503
          0.03120  3.87872  4.60107  0.61958  0.77255  0.48576  0.95510
     39   2.34704  4.41987  3.18032  2.67342  3.72047  3.35955  3.73282  3.03664  2.40349  2.39114  3.63592  3.10546  3.81868  2.96903  2.95015  2.41175  2.39030  2.76453  5.09250  3.83099     42 - -
          2.68618  4.42225  2.77519  2.73123  3.46354  2.40513  3.72494  3.29354  2.67741  2.69355  4.24690  2.90347  2.73739  3.18146  2.89801  2.37887  2.77519  2.98518  4.58477  3.61503
          0.03120  3.87872  4.60107  0.61958  0.77255  0.48576  0.95510
     40   2.45257  4.55066  2.68201  2.47832  4.29673  2.66673  3.83286  3.77187  2.72664  3.38236  4.21216  1.84508  3.71368  3.03031  3.15052  2.10105  2.83936  3.31111  5.56925  4.23508     43 - -
          2.68618  4.42225  2.77519  2.73123  3.46354  2.40513  3.72494  3.29354  2.67741  2.69355  4.24690  2.90347  2.73739  3.18146  2.89801  2.37887  2.77519  2.98518  4.58477  3.61503
          0.03120  3.87872  4.60107  0.61958  0.77255  0.48576  0.95510
     41   2.25663  4.21589  3.22431  2.86533  4.08327  2.99795  3.97158  3.46271  2.88377  3.15522  3.99917  3.14987  2.99850  3.21383  3.23538  1.84862  1.88551  3.02024  5.42494  4.17926     44 - -
          2.68618  4.42225  2.77519  2.73123  3.46354  2.40513  3.72494  3.29354  2.67741  2.69355  4.24690  2.90347  2.73739  3.18146  2.89801  2.37887  2.77519  2.98518  4.58477  3.61503
          0.03120  3.87872  4.60107  0.61958  0.77255  0.48576  0.95510
     42   2.53478  4.63604  2.59819  2.18958  4.27713  1.77760  3.81157  3.70793  2.70662  3.33643  4.18593  2.89855  3.74630  3.01250  3.13076  2.35063  2.89852  3.29562  5.55264  4.22305     45 - -
          2.68618  4.42225  2.77519  2.73123  3.46354  2.40513  3.72494  3.29354  2.67741  2.69355  4.24690  2.90347  2.73739  3.18146  2.89801  2.37887  2.77519  2.98518  4.58477  3.61503
          0.03120  3.87872  4.60107  0.61958  0.77255  0.48576  0.95510
     43   2.70778  5.17214  2.04187  2.03003  4.46990  2.88544  3.61753  3.94756  2.48432  3.46404  4.26229  2.48743  3.22369  2.49762  3.00853  2.64881  2.96307  3.54454  5.63678  4.20612     46 - -
          2.68618  4.42225  2.77519  2.73123  3.46354  2.40513  3.72494  3.29354  2.67741  2.69355  4.24690  2.90347  2.73739  3.18146  2.89801  2.37887  2.77519  2.98518  4.58477  3.61503
          0.03120  3.87872  4.60107  0.61958  0.77255  0.48576  0.95510
     44   2.82284  5.17531  2.29555  1.38566  4.49020  3.22074  3.70744  3.97805  2.58099  3.54022  4.40461  2.35720  3.80831  2.88151  3.04619  2.76648  3.10881  3.59896  5.68809  4.27047     47 - -
          2.68618  4.42225  2.77519  2.73123  3.46354  2.40513  3.72494  3.29354  2.67741  2.69355  4.24690  2.90347  2.73739  3.18146  2.89801  2.37887  2.77519  2.98518  4.58477  3.61503
          0.03120  3.87872  4.60107  0.61958  0.77255  0.48576  0.95510
     45   2.63242  4.39953  4.20963  3.68847  3.25163  4.03476  4.44087  1.87356  3.53428  1.31596  3.11326  3.98836  4.38691  3.83250  3.77009  3.37688  3.18266  1.99942  5.11806  3.93069     48 - -
          2.68618  4.42225  2.77519  2.73123  3.46354  2.40513  3.72494  3.29354  2.67741  2.69355  4.24690  2.90347  2.73739  3.18146  2.89801  2.37887  2.77519  2.98518  4.58477  3.61503
          0.03120  3.87872  4.60107  0.61958  0.77255  0.48576  0.95510
     46   2.30093  4.22216  3.90995  3.35604  3.39325  3.76334  4.15877  1.84095  3.27023  2.21003  2.96346  3.67311  4.15278  3.55788  3.55412  3.06422  2.67137  1.85158  5.01657  3.81077     49 - -
          2.68618  4.42225  2.77519  2.73123  3.46354  2.40513  3.72494  3.29354  2.67741  2.69355  4.24690  2.90347  2.73739  3.18146  2.89801  2.37887  2.77519  2.98518  4.58477  3.61503
          0.03120  3.87872  4.60107  0.61958  0.77255  0.48576  0.95510
     47   2.88108  5.39850  1.65167  1.48069  4.68544  3.18005  3.71415  4.18579  2.71358  3.71081  4.56865  2.65379  3.79404  2.88265  3.28935  2.77642  3.16799  3.77642  5.86861  4.38748     50 - -
          2.68618  4.42225  2.77519  2.73123  3.46354  2.40513  3.72494  3.29354  2.67741  2.69355  4.24690  2.90347  2.73739  3.18146  2.89801  2.37887  2.77519  2.98518  4.58477  3.61503
          0.03120  3.87872  4.60107  0.61958  0.77255  0.48576  0.95510
     48   1.76830  3.14196  3.63446  3.19609  3.91579  2.24988  4.10838  3.23024  3.13936  2.99380  3.85492  3.31688  3.66019  3.42427  3.43397  2.37464  2.10086  2.81923  5.32104  4.12316     51 - -
          2.68618  4.42225  2.77519  2.73123  3.46354  2.40513  3.72494  3.29354  2.67741  2.69355  4.24690  2.90347  2.73739  3.18146  2.89801  2.37887  2.77519  2.98518  4.58477  3.61503
          0.03120  3.87872  4.60107  0.61958  0.77255  0.48576  0.95510
     49   3.16216  4.62251  4.19958  3.83933  3.13789  3.99017  4.49310  2.34214  3.60702  0.86753  3.15867  4.11421  4.42437  3.97386  3.78212  3.56158  3.45608  2.38112  5.01957  3.74437     52 - -
          2.68618  4.42225  2.77519  2.73123  3.46354  2.40513  3.72494  3.29354  2.67741  2.69355  4.24690  2.90347  2.73739  3.18146  2.89801  2.37887  2.77519  2.98518  4.58477  3.61503
          0.03120  3.87872  4.60107  0.61958  0.77255  0.48576  0.95510
     50   2.92524  5.08298  3.21230  2.63675  4.48357  3.55840  3.56236  3.85250  1.39210  3.31982  4.17751  3.07414  3.94267  2.44805  1.97320  2.91858  3.10622  3.52924  5.39889  4.19062     53 - -
          2.68618  4.42225  2.77519  2.73123  3.46354  2.40513  3.72494  3.29354  2.67741  2.69355  4.24690  2.90347  2.73739  3.18146  2.89801  2.37887  2.77519  2.98518  4.58477  3.61503
          0.03120  3.87872  4.60107  0.61958  0.77255  0.48576  0.95510
     51   2.59194  4.31153  4.30873  3.76561  3.38165  4.08950  4.51178  1.67669  3.66039  1.72425  3.22665  4.05058  4.42587  3.92916  3.90222  3.41739  3.14083  1.54308  5.19570  4.00973     54 - -
          2.68618  4.42225  2.77519  2.73123  3.46354  2.40513  3.72494  3.29354  2.67741  2.69355  4.24690  2.90347  2.73739  3.18146  2.89801  2.37887  2.77519  2.98518  4.58477  3.61503
          0.03120  3.87872  4.60107  0.61958  0.77255  0.48576  0.95510
     52   3.26614  4.66602  4.24731  3.96289  1.00154  3.95465  3.87974  2.78894  3.86974  2.15750  3.51810  4.02615  4.41302  4.03596  3.98792  3.53582  3.56723  2.78012  4.12677  2.49292     55 - -
          2.68618  4.42225  2.77519  2.73123  3.46354  2.40513  3.72494  3.29354  2.67741  2.69355  4.24690  2.90347  2.73739  3.18146  2.89801  2.37887  2.77519  2.98518  4.58477  3.61503
          0.03120  3.87872  4.60107  0.61958  0.77255  0.48576  0.95510
     53   3.01147  4.37592  4.58051  4.08804  3.44852  4.27178  4.82599  1.28450  3.96076  1.96044  3.27576  4.33088  4.61399  4.24238  4.17516  3.65569  3.28386  1.39793  5.39574  4.18586     56 - -
          2.68618  4.42225  2.77519  2.73123  3.46354  2.40513  3.72494  3.29354  2.67741  2.69355  4.24690  2.90347  2.73739  3.18146  2.89801  2.37887  2.77519  2.98518  4.58477  3.61503
          0.03120  3.87872  4.60107  0.61958  0.77255  0.48576  0.95510
     54   2.95744  5.07009  2.48989  1.01651  4.41705  3.27793  3.86511  3.87218  2.74640  3.48824  4.46186  2.93611  3.88277  3.08055  3.15599  2.93911  3.26167  3.55533  5.58743  4.30953     57 - -
          2.68618  4.42225  2.77519  2.73123  3.46354  2.40513  3.72494  3.29354  2.67741  2.69355  4.24690  2.90347  2.73739  3.18146  2.89801  2.37887  2.77519  2.98518  4.58477  3.61503
          0.03120  3.87872  4.60107  0.61958  0.77255  0.48576  0.95510
     55   1.00479  4.19497  3.46878  3.26022  4.05845  3.01937  4.28155  3.18488  3.27664  3.06622  4.09725  3.40831  3.75917  3.61720  3.52681  2.54516  2.82294  2.83820  5.48498  4.28589     58 - -
          2.68618  4.42225  2.77519  2.73123  3.46354  2.40513  3.72494  3.29354  2.67741  2.69355  4.24690  2.90347  2.73739  3.18146  2.89801  2.37887  2.77519  2.98518  4.58477  3.61503
          0.03120  3.87872  4.60107  0.61958  0.77255  0.48576  0.95510
     56   3.03594  4.45279  4.34478  3.96072  3.37827  4.07345  4.68759  1.07019  3.78898  1.96290  3.31252  4.20517  4.50396  4.13655  3.98482  3.56926  3.33495  1.84581  5.27048  4.00940     59 - -
          2.68618  4.42225  2.77519  2.73123  3.46354  2.40513  3.72494  3.29354  2.67741  2.69355  4.24690  2.90347  2.73739  3.18146  2.89801  2.37887  2.77519  2.98518  4.58477  3.61503
          0.03120  3.87872  4.60107  0.61958  0.77255  0.48576  0.95510
     57   2.92227  4.38184  4.31015  3.85014  3.39796  4.02746  4.60256  1.90889  3.68112  1.84547  3.30776  4.09764  4.44960  4.01827  3.90833  3.42840  3.21890  1.17924  5.26954  4.00340     60 - -
          2.68618  4.42225  2.77519  2.73123  3.46354  2.40513  3.72494  3.29354  2.67741  2.69355  4.24690  2.90347  2.73739  3.18146  2.89801  2.37887  2.77519  2.98518  4.58477  3.61503
          0.03120  3.87872  4.60107  0.61958  0.77255  0.48576  0.95510
     58   2.72841  4.72538  2.71142  2.59745  4.08986  3.18800  3.92571  3.80146  2.82986  3.44758  4.40270  1.14703  3.84011  3.19837  3.18482  2.79529  3.11041  3.42304  5.39504  4.03767     61 - -
          2.68618  4.42225  2.77519  2.73123  3.46354  2.40513  3.72494  3.29354  2.67741  2.69355  4.24690  2.90347  2.73739  3.18146  2.89801  2.37887  2.77519  2.98518  4.58477  3.61503
          0.03120  3.87872  4.60107  0.61958  0.77255  0.48576  0.95510
     59   2.95744  5.07009  2.48989  1.01651  4.41705  3.27793  3.86511  3.87218  2.74640  3.48824  4.46186  2.93611  3.88277  3.08055  3.15599  2.93911  3.26167  3.55533  5.58743  4.30953     62 - -
          2.68618  4.42225  2.77519  2.73123  3.46354  2.40513  3.72494  3.29354  2.67741  2.69355  4.24690  2.90347  2.73739  3.18146  2.89801  2.37887  2.77519  2.98518  4.58477  3.61503
          0.03120  3.87872  4.60107  0.61958  0.77255  0.48576  0.95510
     60   2.70907  4.81219  2.86092  2.47509  3.44238  3.41656  2.75904  3.48431  2.46124  3.05389  3.93537  2.10319  3.86055  2.86441  2.85463  2.73832  2.94999  3.18531  4.88676  3.00842     63 - -
          2.68618  4.42225  2.77519  2.73123  3.46354  2.40513  3.72494  3.29354  2.67741  2.69355  4.24690  2.90347  2.73739  3.18146  2.89801  2.37887  2.77519  2.98518  4.58477  3.61503
          0.03120  3.87872  4.60107  0.61958  0.77255  0.48576  0.95510
     61   2.81298  4.35372  4.13406  3.79727  3.55451  3.73046  4.59786  2.04958  3.66515  2.24037  3.51859  3.98613  4.29053  4.02444  3.87707  3.23429  3.17431  1.01704  5.34005  4.07211     64 - -
          2.68618  4.42225  2.77519  2.73123  3.46354  2.40513  3.72494  3.29354  2.67741  2.69355  4.24690  2.90347  2.73739  3.18146  2.89801  2.37887  2.77519  2.98518  4.58477  3.61503
          0.03120  3.87872  4.60107  0.61958  0.77255  0.48576  0.95510
     62   2.31788  4.23843  3.21165  3.02758  4.08243  2.96819  4.13733  3.60582  3.10177  3.32552  4.25100  3.25145  3.70748  3.45057  3.38770  1.08167  2.79846  3.13956  5.45439  4.16596     65 - -
          2.68618  4.42225  2.77519  2.73123  3.46354  2.40513  3.72494  3.29354  2.67741  2.69355  4.24690  2.90347  2.73739  3.18146  2.89801  2.37887  2.77519  2.98518  4.58477  3.61503
          0.03120  3.87872  4.60107  0.61958  0.77255  0.48576  0.95510
     63   3.16216  4.62251  4.19958  3.83933  3.13789  3.99017  4.49310  2.34214  3.60702  0.86753  3.15867  4.11421  4.42437  3.97386  3.78212  3.56158  3.45608  2.38112  5.01957  3.74437     66 - -
          2.68618  4.42225  2.77519  2.73123  3.46354  2.40513  3.72494  3.29354  2.67741  2.69355  4.24690  2.90347  2.73739  3.18146  2.89801  2.37887  2.77519  2.98518  4.58477  3.61503
          0.03120  3.87872  4.60107  0.61958  0.77255  0.48576  0.95510
     64   2.81298  4.35372  4.13406  3.79727  3.55451  3.73046  4.59786  2.04958  3.66515  2.24037  3.51859  3.98613  4.29053  4.02444  3.87707  3.23429  3.17431  1.01704  5.34005  4.07211     67 - -
          2.68618  4.42225  2.77519  2.73123  3.46354  2.40513  3.72494  3.29354  2.67741  2.69355  4.24690  2.90347  2.73739  3.18146  2.89801  2.37887  2.77519  2.98518  4.58477  3.61503
          0.03120  3.87872  4.60107  0.61958  0.77255  0.48576  0.95510
     65   3.03594  4.45279  4.34478  3.96072  3.37827  4.07345  4.68759  1.07019  3.78898  1.96290  3.31252  4.20517  4.50396  4.13655  3.98482  3.56926  3.33495  1.84581  5.27048  4.00940     68 - -
          2.68618  4.42225  2.77519  2.73123  3.46354  2.40513  3.72494  3.29354  2.67741  2.69355  4.24690  2.90347  2.73739  3.18146  2.89801  2.37887  2.77519  2.98518  4.58477  3.61503
          0.03120  3.87872  4.60107  0.61958  0.77255  0.48576  0.95510
     66   2.31788  4.23843  3.21165  3.02758  4.08243  2.96819  4.13733  3.60582  3.10177  3.32552  4.25100  3.25145  3.70748  3.45057  3.38770  1.08167  2.79846  3.13956  5.45439  4.16596     69 - -
          2.68618  4.42225  2.77519  2.73123  3.46354  2.40513  3.72494  3.29354  2.67741  2.69355  4.24690  2.90347  2.73739  3.18146  2.89801  2.37887  2.77519  2.98518  4.58477  3.61503
          0.03120  3.87872  4.60107  0.61958  0.77255  0.48576  0.95510
     67   3.01229  4.85123  3.50356  3.01316  4.20739  3.49925  3.82845  3.74943  2.23940  3.26421  4.26411  3.37248  4.00142  3.04836  0.96888  3.09609  3.27775  3.47308  5.28783  4.13327     70 - -
          2.68618  4.42225  2.77519  2.73123  3.46354  2.40513  3.72494  3.29354  2.67741  2.69355  4.24690  2.90347  2.73739  3.18146  2.89801  2.37887  2.77519  2.98518  4.58477  3.61503
          0.03120  3.87872  4.60107  0.61958  0.77255  0.48576  0.95510
     68   2.88546  4.87161  2.90680  2.66149  4.04103  3.37001  3.81990  3.67261  2.48181  3.17436  4.20190  3.12133  3.92347  1.22297  2.76592  2.93288  3.18236  3.40185  5.31187  4.00599     71 - -
          2.68618  4.42225  2.77519  2.73123  3.46354  2.40513  3.72494  3.29354  2.67741  2.69355  4.24690  2.90347  2.73739  3.18146  2.89801  2.37887  2.77519  2.98518  4.58477  3.61503
          0.03120  3.87872  4.60107  0.61958  0.77255  0.48576  0.95510
     69   3.06572  4.40939  4.62484  4.08981  3.31639  4.36031  4.78137  1.45241  3.96706  1.55949  3.13087  4.35623  4.63193  4.20176  4.16799  3.71289  3.31236  1.53586  5.28895  4.12273     72 - -
          2.68618  4.42225  2.77519  2.73123  3.46354  2.40513  3.72494  3.29354  2.67741  2.69355  4.24690  2.90347  2.73739  3.18146  2.89801  2.37887  2.77519  2.98518  4.58477  3.61503
          0.03120  3.87872  4.60107  0.61958  0.77255  0.48576  0.95510
     70   3.16216  4.62251  4.19958  3.83933  3.13789  3.99017  4.49310  2.34214  3.60702  0.86753  3.15867  4.11421  4.42437  3.97386  3.78212  3.56158  3.45608  2.38112  5.01957  3.74437     73 - -
          2.68618  4.42225  2.77519  2.73123  3.46354  2.40513  3.72494  3.29354  2.67741  2.69355  4.24690  2.90347  2.73739  3.18146  2.89801  2.37887  2.77519  2.98518  4.58477  3.61503
          0.03120  3.87872  4.60107  0.61958  0.77255  0.48576  0.95510
     71   2.33746  4.32977  3.03865  2.71687  4.09620  3.05516  3.89451  3.49501  2.77744  3.17281  4.01537  2.63481  3.69969  3.11941  3.14902  1.98215  1.88521  3.07185  5.42032  4.14575     74 - -
          2.68618  4.42225  2.77519  2.73123  3.46354  2.40513  3.72494  3.29354  2.67741  2.69355  4.24690  2.90347  2.73739  3.18146  2.89801  2.37887  2.77519  2.98518  4.58477  3.61503
          0.03120  3.87872  4.60107  0.61958  0.77255  0.48576  0.95510
     72   2.91012  5.38298  1.25391  1.89238  4.67795  3.17137  3.74802  4.17716  2.78117  3.72756  4.61050  2.66337  3.80482  2.92876  3.36202  2.80752  3.20909  3.77820  5.87894  4.40547     75 - -
          2.68618  4.42225  2.77519  2.73123  3.46354  2.40513  3.72494  3.29354  2.67741  2.69355  4.24690  2.90347  2.73739  3.18146  2.89801  2.37887  2.77519  2.98518  4.58477  3.61503
          0.03120  3.87872  4.60107  0.61958  0.77255  0.48576  0.95510
     73   2.94278  4.36086  4.43582  3.96115  3.47642  4.12270  4.72840  1.68066  3.82295  2.04020  3.33454  4.20198  4.52228  4.13587  4.05244  3.51534  3.23340  1.12404  5.37679  4.13670     76 - -
          2.68618  4.42225  2.77519  2.73123  3.46354  2.40513  3.72494  3.29354  2.67741  2.69355  4.24690  2.90347  2.73739  3.18146  2.89801  2.37887  2.77519  2.98518  4.58477  3.61503
          0.03120  3.87872  4.60107  0.61958  0.77255  0.48576  0.95510
     74   2.23005  4.18982  3.13620  2.93057  4.24924  2.41897  4.10150  3.71992  3.06492  3.40115  4.24234  3.16771  3.64848  3.36958  3.38867  1.27057  2.71070  3.17868  5.57591  4.32774     77 - -
          2.68618  4.42225  2.77519  2.73123  3.46354  2.40513  3.72494  3.29354  2.67741  2.69355  4.24690  2.90347  2.73739  3.18146  2.89801  2.37887  2.77519  2.98518  4.58477  3.61503
          0.03120  3.87872  4.60107  0.61958  0.77255  0.48576  0.95510
     75   2.36919  4.38537  2.97257  2.65268  4.11381  3.07929  3.85820  3.51920  2.73012  3.18429  4.02354  2.43040  3.70761  3.07163  3.11565  2.04604  1.98798  3.10123  5.42574  4.13953     78 - -
          2.68618  4.42225  2.77519  2.73123  3.46354  2.40513  3.72494  3.29354  2.67741  2.69355  4.24690  2.90347  2.73739  3.18146  2.89801  2.37887  2.77519  2.98518  4.58477  3.61503
          0.03120  3.87872  4.60107  0.61958  0.77255  0.48576  0.95510
     76   2.73970  4.99115  2.91535  2.25235  4.28863  3.43125  2.58668  3.71892  2.13076  3.24253  4.06623  2.93351  3.84032  2.43912  2.17210  2.73321  2.95295  3.37735  5.38285  4.07924     79 - -
          2.68618  4.42225  2.77519  2.73123  3.46354  2.40513  3.72494  3.29354  2.67741  2.69355  4.24690  2.90347  2.73739  3.18146  2.89801  2.37887  2.77519  2.98518  4.58477  3.61503
          0.03120  3.87872  4.60107  0.61958  0.77255  0.48576  0.95510
     77   3.16216  4.62251  4.19958  3.83933  3.13789  3.99017  4.49310  2.34214  3.60702  0.86753  3.15867  4.11421  4.42437  3.97386  3.78212  3.56158  3.45608  2.38112  5.01957  3.74437     80 - -
          2.68618  4.42225  2.77519  2.73123  3.46354  2.40513  3.72494  3.29354  2.67741  2.69355  4.24690  2.90347  2.73739  3.18146  2.89801  2.37887  2.77519  2.98518  4.58477  3.61503
          0.03120  3.87872  4.60107  0.61958  0.77255  0.48576  0.95510
     78   2.38257  4.34267  3.29918  2.74975  3.52418  3.45453  3.74198  2.84583  2.66967  2.24904  3.12697  3.17563  3.86157  2.80442  3.03372  2.51954  2.58799  2.61206  4.94827  3.70079     81 - -
          2.68619  4.42226  2.77520  2.73124  3.46355  2.40513  3.72495  3.29355  2.67742  2.69356  4.24690  2.90347  2.73726  3.18147  2.89801  2.37888  2.77520  2.98519  4.58478  3.61504
          0.10428  2.41929  4.60107  0.43113  1.04917  0.48576  0.95510
     79   2.59881  4.69855  2.66935  2.46053  3.91768  3.39886  3.63120  3.24682  2.03718  2.54543  3.78915  2.96308  3.81203  2.80560  2.82059  2.65777  2.83509  2.75512  5.22252  3.90731     83 - -
          2.68618  4.42225  2.77519  2.73123  3.46354  2.40513  3.72494  3.29354  2.67741  2.69355  4.24690  2.90347  2.73739  3.18146  2.89801  2.37887  2.77519  2.98518  4.58477  3.61503
          0.03120  3.87872  4.60107  0.61958  0.77255  0.48576  0.95510
     80   3.16216  4.62251  4.19958  3.83933  3.13789  3.99017  4.49310  2.34214  3.60702  0.86753  3.15867  4.11421  4.42437  3.97386  3.78212  3.56158  3.45608  2.38112  5.01957  3.74437     84 - -
          2.68618  4.42225  2.77519  2.73123  3.46354  2.40513  3.72494  3.29354  2.67741  2.69355  4.24690  2.90347  2.73739  3.18146  2.89801  2.37887  2.77519  2.98518  4.58477  3.61503
          0.03120  3.87872  4.60107  0.61958  0.77255  0.48576  0.95510
     81   2.75942  4.51588  3.36724  3.20707  4.20195  3.20303  4.28412  3.74884  3.26488  3.37505  4.42507  3.51321  0.81609  3.65347  3.50982  2.92708  3.20145  3.39352  5.38692  4.32266     85 - -
          2.68618  4.42225  2.77519  2.73123  3.46354  2.40513  3.72494  3.29354  2.67741  2.69355  4.24690  2.90347  2.73739  3.18146  2.89801  2.37887  2.77519  2.98518  4.58477  3.61503
          0.03120  3.87872  4.60107  0.61958  0.77255  0.48576  0.95510
     82   2.99612  5.12568  0.90913  2.33847  4.50348  3.21522  3.93626  4.09303  3.02151  3.70019  4.67832  2.89520  3.86844  3.17533  3.53867  2.95768  3.33478  3.73151  5.67089  4.37519     86 - -
          2.68618  4.42225  2.77519  2.73123  3.46354  2.40513  3.72494  3.29354  2.67741  2.69355  4.24690  2.90347  2.73739  3.18146  2.89801  2.37887  2.77519  2.98518  4.58477  3.61503
          0.03120  3.87872  4.60107  0.61958  0.77255  0.48576  0.95510
     83   2.81366  5.33363  1.72295  1.81131  4.63536  2.67897  3.67735  4.13586  2.64197  3.64310  4.47016  2.39438  3.77581  2.83375  3.21156  2.72202  3.09140  3.71757  5.81423  4.33780     87 - -
          2.68618  4.42225  2.77519  2.73123  3.46354  2.40513  3.72494  3.29354  2.67741  2.69355  4.24690  2.90347  2.73739  3.18146  2.89801  2.37887  2.77519  2.98518  4.58477  3.61503
          0.03120  3.87872  4.60107  0.61958  0.77255  0.48576  0.95510
     84   2.73264  4.30658  3.81125  3.25411  3.30909  3.78764  4.08018  2.00228  3.12139  1.93300  3.22007  3.61047  4.14571  2.93769  3.40963  3.07394  2.97093  1.80800  4.96408  3.75189     88 - -
          2.68618  4.42225  2.77519  2.73123  3.46354  2.40513  3.72494  3.29354  2.67741  2.69355  4.24690  2.90347  2.73739  3.18146  2.89801  2.37887  2.77519  2.98518  4.58477  3.61503
          0.03120  3.87872  4.60107  0.61958  0.77255  0.48576  0.95510
     85   2.31788  4.23843  3.21165  3.02758  4.08243  2.96819  4.13733  3.60582  3.10177  3.32552  4.25100  3.25145  3.70748  3.45057  3.38770  1.08167  2.79846  3.13956  5.45439  4.16596     89 - -
          2.68618  4.42225  2.77519  2.73123  3.46354  2.40513  3.72494  3.29354  2.67741  2.69355  4.24690  2.90347  2.73739  3.18146  2.89801  2.37887  2.77519  2.98518  4.58477  3.61503
          0.03120  3.87872  4.60107  0.61958  0.77255  0.48576  0.95510
     86   2.75466  4.85885  3.13222  2.57783  4.12088  3.49037  3.59764  3.49803  1.56870  3.05582  3.37728  3.04087  3.88453  2.52474  2.40254  2.79128  2.96614  3.21106  5.28226  4.01802     90 - -
          2.68618  4.42225  2.77519  2.73123  3.46354  2.40513  3.72494  3.29354  2.67741  2.69355  4.24690  2.90347  2.73739  3.18146  2.89801  2.37887  2.77519  2.98518  4.58477  3.61503
          0.03120  3.87872  4.60107  0.61958  0.77255  0.48576  0.95510
     87   2.27963  4.39561  3.21528  2.50813  3.59819  3.43352  3.71768  2.90683  2.62589  2.43212  3.13794  3.12230  3.84304  2.97128  3.01287  2.51591  2.59657  2.66017  5.00054  3.74068     91 - -
          2.68618  4.42225  2.77519  2.73123  3.46354  2.40513  3.72494  3.29354  2.67741  2.69355  4.24690  2.90347  2.73739  3.18146  2.89801  2.37887  2.77519  2.98518  4.58477  3.61503
          0.03120  3.87872  4.60107  0.61958  0.77255  0.48576  0.95510
     88   3.02972  4.40221  4.52530  3.99213  3.32022  4.28380  4.70480  1.73457  3.86302  1.54741  3.15108  4.26782  4.57933  4.11922  4.07897  3.63322  3.28072  1.36863  5.26260  4.07862     92 - -
          2.68618  4.42225  2.77519  2.73123  3.46354  2.40513  3.72494  3.29354  2.67741  2.69355  4.24690  2.90347  2.73739  3.18146  2.89801  2.37887  2.77519  2.98518  4.58477  3.61503
          0.03120  3.87872  4.60107  0.61958  0.77255  0.48576  0.95510
     89   1.71568  4.12448  3.30402  3.04135  4.17488  2.90190  4.13068  3.51777  3.09732  3.27257  4.13555  3.22274  3.64364  3.40698  3.40494  1.44048  2.66800  3.02779  5.54140  4.30698     93 - -
          2.68618  4.42225  2.77519  2.73123  3.46354  2.40513  3.72494  3.29354  2.67741  2.69355  4.24690  2.90347  2.73739  3.18146  2.89801  2.37887  2.77519  2.98518  4.58477  3.61503
          0.03120  3.87872  4.60107  0.61958  0.77255  0.48576  0.95510
     90   3.00137  4.81791  3.13150  2.89196  3.28886  3.45257  1.12938  3.70527  2.73483  3.19850  4.24184  3.30109  4.00538  3.25825  3.00023  3.07197  3.30490  3.44027  4.75385  3.23952     94 - -
          2.68618  4.42225  2.77519  2.73123  3.46354  2.40513  3.72494  3.29354  2.67741  2.69355  4.24690  2.90347  2.73739  3.18146  2.89801  2.37887  2.77519  2.98518  4.58477  3.61503
          0.03120  3.87872  4.60107  0.61958  0.77255  0.48576  0.95510
     91   3.35915  4.69293  4.35713  3.98532  1.21537  4.17851  3.48083  3.04159  3.84917  2.40967  3.66464  3.91223  4.50823  3.91928  3.95528  3.53872  3.59031  2.97398  3.66825  1.63900     95 - -
          2.68618  4.42225  2.77519  2.73123  3.46354  2.40513  3.72494  3.29354  2.67741  2.69355  4.24690  2.90347  2.73739  3.18146  2.89801  2.37887  2.77519  2.98518  4.58477  3.61503
          0.03120  3.87872  4.60107  0.61958  0.77255  0.48576  0.95510
     92   2.24551  4.25388  3.49678  3.02035  3.66707  3.31056  3.98729  2.70367  2.91987  2.57522  3.05712  3.33462  3.86682  3.27880  3.24142  2.67231  1.80707  2.47274  5.16626  3.93423     96 - -
          2.68618  4.42225  2.77519  2.73123  3.46354  2.40513  3.72494  3.29354  2.67741  2.69355  4.24690  2.90347  2.73739  3.18146  2.89801  2.37887  2.77519  2.98518  4.58477  3.61503
          0.03120  3.87872  4.60107  0.61958  0.77255  0.48576  0.95510
     93   3.16216  4.62251  4.19958  3.83933  3.13789  3.99017  4.49310  2.34214  3.60702  0.86753  3.15867  4.11421  4.42437  3.97386  3.78212  3.56158  3.45608  2.38112  5.01957  3.74437     97 - -
          2.68618  4.42225  2.77519  2.73123  3.46354  2.40513  3.72494  3.29354  2.67741  2.69355  4.24690  2.90347  2.73739  3.18146  2.89801  2.37887  2.77519  2.98518  4.58477  3.61503
          0.03120  3.87872  4.60107  0.61958  0.77255  0.48576  0.95510
     94   2.88766  5.41149  1.54457  1.56414  4.69742  3.17669  3.71727  4.20018  2.72480  3.72397  4.58387  2.64950  3.79453  2.88675  3.30573  2.78031  3.17601  3.78930  5.88149  4.39608     98 - -
          2.68618  4.42225  2.77519  2.73123  3.46354  2.40513  3.72494  3.29354  2.67741  2.69355  4.24690  2.90347  2.73739  3.18146  2.89801  2.37887  2.77519  2.98518  4.58477  3.61503
          0.03120  3.87872  4.60107  0.61958  0.77255  0.48576  0.95510
     95   2.74438  4.74972  3.17552  2.69449  4.05610  3.45043  3.70166  3.29245  1.44884  2.99318  3.94975  3.12383  3.91121  2.88334  2.50020  2.82327  3.00149  2.67783  5.30064  4.03189     99 - -
          2.68618  4.42225  2.77519  2.73123  3.46354  2.40513  3.72494  3.29354  2.67741  2.69355  4.24690  2.90347  2.73739  3.18146  2.89801  2.37887  2.77519  2.98518  4.58477  3.61503
          0.03120  3.87872  4.60107  0.61958  0.77255  0.48576  0.95510
     96   2.99972  4.36529  4.57066  4.07571  3.46821  4.26260  4.81949  1.41510  3.95321  1.99163  3.29558  4.31924  4.60751  4.23651  4.17175  3.64395  3.27217  1.25763  5.40325  4.19036    100 - -
          2.68618  4.42225  2.77519  2.73123  3.46354  2.40513  3.72494  3.29354  2.67741  2.69355  4.24690  2.90347  2.73739  3.18146  2.89801  2.37887  2.77519  2.98518  4.58477  3.61503
          0.03120  3.87872  4.60107  0.61958  0.77255  0.48576  0.95510
     97   2.76374  4.94890  2.64634  2.40102  4.21859  3.30771  3.67783  3.78269  2.35788  3.33197  4.20942  2.53600  3.84019  1.65386  2.69959  2.76657  3.03940  3.43264  5.43108  4.06730    101 - -
          2.68618  4.42225  2.77519  2.73123  3.46354  2.40513  3.72494  3.29354  2.67741  2.69355  4.24690  2.90347  2.73739  3.18146  2.89801  2.37887  2.77519  2.98518  4.58477  3.61503
          0.03120  3.87872  4.60107  0.61958  0.77255  0.48576  0.95510
     98   2.75942  4.51588  3.36724  3.20707  4.20195  3.20303  4.28412  3.74884  3.26488  3.37505  4.42507  3.51321  0.81609  3.65347  3.50982  2.92708  3.20145  3.39352  5.38692  4.32266    102 - -
          2.68618  4.42225  2.77519  2.73123  3.46354  2.40513  3.72494  3.29354  2.67741  2.69355  4.24690  2.90347  2.73739  3.18146  2.89801  2.37887  2.77519  2.98518  4.58477  3.61503
          0.03120  3.87872  4.60107  0.61958  0.77255  0.48576  0.95510
     99   3.01229  4.85123  3.50356  3.01316  4.20739  3.49925  3.82845  3.74943  2.23940  3.26421  4.26411  3.37248  4.00142  3.04836  0.96888  3.09609  3.27775  3.47308  5.28783  4.13327    103 - -
          2.68618  4.42225  2.77519  2.73123  3.46354  2.40513  3.72494  3.29354  2.67741  2.69355  4.24690  2.90347  2.73739  3.18146  2.89801  2.37887  2.77519  2.98518  4.58477  3.61503
          0.03120  3.87872  4.60107  0.61958  0.77255  0.48576  0.95510
    100   2.81298  4.35372  4.13406  3.79727  3.55451  3.73046  4.59786  2.04958  3.66515  2.24037  3.51859  3.98613  4.29053  4.02444  3.87707  3.23429  3.17431  1.01704  5.34005  4.07211    104 - -
          2.68618  4.42225  2.77519  2.73123  3.46354  2.40513  3.72494  3.29354  2.67741  2.69355  4.24690  2.90347  2.73739  3.18146  2.89801  2.37887  2.77519  2.98518  4.58477  3.61503
          0.03120  3.87872  4.60107  0.61958  0.77255  0.48576  0.95510
    101   3.03594  4.45279  4.34478  3.96072  3.37827  4.07345  4.68759  1.07019  3.78898  1.96290  3.31252  4.20517  4.50396  4.13655  3.98482  3.56926  3.33495  1.84581  5.27048  4.00940    105 - -
          2.68618  4.42225  2.77519  2.73123  3.46354  2.40513  3.72494  3.29354  2.67741  2.69355  4.24690  2.90347  2.73739  3.18146  2.89801  2.37887  2.77519  2.98518  4.58477  3.61503
          0.03120  3.87872  4.60107  0.61958  0.77255  0.48576  0.95510
    102   2.31788  4.23843  3.21165  3.02758  4.08243  2.96819  4.13733  3.60582  3.10177  3.32552  4.25100  3.25145  3.70748  3.45057  3.38770  1.08167  2.79846  3.13956  5.45439  4.16596    106 - -
          2.68618  4.42225  2.77519  2.73123  3.46354  2.40513  3.72494  3.29354  2.67741  2.69355  4.24690  2.90347  2.73739  3.18146  2.89801  2.37887  2.77519  2.98518  4.58477  3.61503
          0.03120  3.87872  4.60107  0.61958  0.77255  0.48576  0.95510
    103   3.26614  4.66602  4.24731  3.96289  1.00154  3.95465  3.87974  2.78894  3.86974  2.15750  3.51810  4.02615  4.41302  4.03596  3.98792  3.53582  3.56723  2.78012  4.12677  2.49292    107 - -
          2.68618  4.42225  2.77519  2.73123  3.46354  2.40513  3.72494  3.29354  2.67741  2.69355  4.24690  2.90347  2.73739  3.18146  2.89801  2.37887  2.77519  2.98518  4.58477  3.61503
          0.03120  3.87872  4.60107  0.61958  0.77255  0.48576  0.95510
    104   2.95744  5.07009  2.48989  1.01651  4.41705  3.27793  3.86511  3.87218  2.74640  3.48824  4.46186  2.93611  3.88277  3.08055  3.15599  2.93911  3.26167  3.55533  5.58743  4.30953    108 - -
          2.68618  4.42225  2.77519  2.73123  3.46354  2.40513  3.72494  3.29354  2.67741  2.69355  4.24690  2.90347  2.73739  3.18146  2.89801  2.37887  2.77519  2.98518  4.58477  3.61503
          0.03120  3.87872  4.60107  0.61958  0.77255  0.48576  0.95510
    105   2.95744  5.07009  2.48989  1.01651  4.41705  3.27793  3.86511  3.87218  2.74640  3.48824  4.46186  2.93611  3.88277  3.08055  3.15599  2.93911  3.26167  3.55533  5.58743  4.30953    109 - -
          2.68618  4.42225  2.77519  2.73123  3.46354  2.40513  3.72494  3.29354  2.67741  2.69355  4.24690  2.90347  2.73739  3.18146  2.89801  2.37887  2.77519  2.98518  4.58477  3.61503
          0.03120  3.87872  4.60107  0.61958  0.77255  0.48576  0.95510
    106   2.88546  4.87161  2.90680  2.66149  4.04103  3.37001  3.81990  3.67261  2.48181  3.17436  4.20190  3.12133  3.92347  1.22297  2.76592  2.93288  3.18236  3.40185  5.31187  4.00599    110 - -
          2.68618  4.42225  2.77519  2.73123  3.46354  2.40513  3.72494  3.29354  2.67741  2.69355  4.24690  2.90347  2.73739  3.18146  2.89801  2.37887  2.77519  2.98518  4.58477  3.61503
          0.03120  3.87872  4.60107  0.61958  0.77255  0.48576  0.95510
    107   2.81298  4.35372  4.13406  3.79727  3.55451  3.73046  4.59786  2.04958  3.66515  2.24037  3.51859  3.98613  4.29053  4.02444  3.87707  3.23429  3.17431  1.01704  5.34005  4.07211    111 - -
          2.68618  4.42225  2.77519  2.73123  3.46354  2.40513  3.72494  3.29354  2.67741  2.69355  4.24690  2.90347  2.73739  3.18146  2.89801  2.37887  2.77519  2.98518  4.58477  3.61503
          0.03120  3.87872  4.60107  0.61958  0.77255  0.48576  0.95510
    108   1.00479  4.19497  3.46878  3.26022  4.05845  3.01937  4.28155  3.18488  3.27664  3.06622  4.09725  3.40831  3.75917  3.61720  3.52681  2.54516  2.82294  2.83820  5.48498  4.28589    112 - -
          2.68618  4.42225  2.77519  2.73123  3.46354  2.40513  3.72494  3.29354  2.67741  2.69355  4.24690  2.90347  2.73739  3.18146  2.89801  2.37887  2.77519  2.98518  4.58477  3.61503
          0.03120  3.87872  4.60107  0.61958  0.77255  0.48576  0.95510
    109   2.25484  3.27238  3.30589  2.87620  3.98053  2.61084  3.93872  3.38753  2.86742  3.06428  3.90275  2.63544  3.67683  3.18667  3.22791  1.74469  2.66759  2.96767  5.33487  4.08982    113 - -
          2.68618  4.42225  2.77519  2.73123  3.46354  2.40513  3.72494  3.29354  2.67741  2.69355  4.24690  2.90347  2.73739  3.18146  2.89801  2.37887  2.77519  2.98518  4.58477  3.61503
          0.03120  3.87872  4.60107  0.61958  0.77255  0.48576  0.95510
    110   3.01339  4.39071  4.55081  4.06852  3.42187  4.24538  4.80484  1.21039  3.92839  1.93178  3.25962  4.31106  4.59920  4.21878  4.14079  3.63616  3.29024  1.52957  5.37446  4.15826    114 - -
          2.68618  4.42225  2.77519  2.73123  3.46354  2.40513  3.72494  3.29354  2.67741  2.69355  4.24690  2.90347  2.73739  3.18146  2.89801  2.37887  2.77519  2.98518  4.58477  3.61503
          0.03120  3.87872  4.60107  0.61958  0.77255  0.48576  0.95510
    111   3.01229  4.85123  3.50356  3.01316  4.20739  3.49925  3.82845  3.74943  2.23940  3.26421  4.26411  3.37248  4.00142  3.04836  0.96888  3.09609  3.27775  3.47308  5.28783  4.13327    115 - -
          2.68618  4.42225  2.77519  2.73123  3.46354  2.40513  3.72494  3.29354  2.67741  2.69355  4.24690  2.90347  2.73739  3.18146  2.89801  2.37887  2.77519  2.98518  4.58477  3.61503
          0.03120  3.87872  4.60107  0.61958  0.77255  0.48576  0.95510
    112   2.74001  4.67252  3.12963  2.70903  2.84979  3.49318  3.71225  3.13766  2.58815  2.63657  3.70495  3.15621  3.94146  1.76713  2.93137  2.83749  2.99746  2.95236  4.85707  3.39073    116 - -
          2.68618  4.42225  2.77519  2.73123  3.46354  2.40513  3.72494  3.29354  2.67741  2.69355  4.24690  2.90347  2.73739  3.18146  2.89801  2.37887  2.77519  2.98518  4.58477  3.61503
          0.03120  3.87872  4.60107  0.61958  0.77255  0.48576  0.95510
    113   3.00137  4.81791  3.13150  2.89196  3.28886  3.45257  1.12938  3.70527  2.73483  3.19850  4.24184  3.30109  4.00538  3.25825  3.00023  3.07197  3.30490  3.44027  4.75385  3.23952    117 - -
          2.68618  4.42225  2.77519  2.73123  3.46354  2.40513  3.72494  3.29354  2.67741  2.69355  4.24690  2.90347  2.73739  3.18146  2.89801  2.37887  2.77519  2.98518  4.58477  3.61503
          0.03120  3.87872  4.60107  0.61958  0.77255  0.48576  0.95510
    114   3.16216  4.62251  4.19958  3.83933  3.13789  3.99017  4.49310  2.34214  3.60702  0.86753  3.15867  4.11421  4.42437  3.97386  3.78212  3.56158  3.45608  2.38112  5.01957  3.74437    118 - -
          2.68618  4.42225  2.77519  2.73123  3.46354  2.40513  3.72494  3.29354  2.67741  2.69355  4.24690  2.90347  2.73739  3.18146  2.89801  2.37887  2.77519  2.98518  4.58477  3.61503
          0.03120  3.87872  4.60107  0.61958  0.77255  0.48576  0.95510
    115   1.00479  4.19497  3.46878  3.26022  4.05845  3.01937  4.28155  3.18488  3.27664  3.06622  4.09725  3.40831  3.75917  3.61720  3.52681  2.54516  2.82294  2.83820  5.48498  4.28589    119 - -
          2.68618  4.42225  2.77519  2.73123  3.46354  2.40513  3.72494  3.29354  2.67741  2.69355  4.24690  2.90347  2.73739  3.18146  2.89801  2.37887  2.77519  2.98518  4.58477  3.61503
          0.03120  3.87872  4.60107  0.61958  0.77255  0.48576  0.95510
    116   2.71177  5.14967  1.96721  2.16980  4.45085  3.25369  3.62011  3.92350  2.30275  3.44519  4.24880  2.47689  3.76655  2.51852  2.97206  2.38258  2.96677  3.52751  5.61809  4.19875    120 - -
          2.68618  4.42225  2.77519  2.73123  3.46354  2.40513  3.72494  3.29354  2.67741  2.69355  4.24690  2.90347  2.73739  3.18146  2.89801  2.37887  2.77519  2.98518  4.58477  3.61503
          0.03120  3.87872  4.60107  0.61958  0.77255  0.48576  0.95510
    117   3.03594  4.45279  4.34478  3.96072  3.37827  4.07345  4.68759  1.07019  3.78898  1.96290  3.31252  4.20517  4.50396  4.13655  3.98482  3.56926  3.33495  1.84581  5.27048  4.00940    121 - -
          2.68618  4.42225  2.77519  2.73123  3.46354  2.40513  3.72494  3.29354  2.67741  2.69355  4.24690  2.90347  2.73739  3.18146  2.89801  2.37887  2.77519  2.98518  4.58477  3.61503
          0.03120  3.87872  4.60107  0.61958  0.77255  0.48576  0.95510
    118   3.25592  4.74238  3.84737  3.57782  2.29334  3.83734  3.62115  3.26424  3.43515  2.71658  3.93859  3.73101  4.31098  3.73970  3.61763  3.39203  3.54259  3.13507  3.93738  0.95545    122 - -
          2.68618  4.42225  2.77519  2.73123  3.46354  2.40513  3.72494  3.29354  2.67741  2.69355  4.24690  2.90347  2.73739  3.18146  2.89801  2.37887  2.77519  2.98518  4.58477  3.61503
          0.03120  3.87872  4.60107  0.61958  0.77255  0.48576  0.95510
    119   2.95744  5.07009  2.48989  1.01651  4.41705  3.27793  3.86511  3.87218  2.74640  3.48824  4.46186  2.93611  3.88277  3.08055  3.15599  2.93911  3.26167  3.55533  5.58743  4.30953    123 - -
          2.68618  4.42225  2.77519  2.73123  3.46354  2.40513  3.72494  3.29354  2.67741  2.69355  4.24690  2.90347  2.73739  3.18146  2.89801  2.37887  2.77519  2.98518  4.58477  3.61503
          0.03120  3.87872  4.60107  0.61958  0.77255  0.48576  0.95510
    120   3.01229  4.85123  3.50356  3.01316  4.20739  3.49925  3.82845  3.74943  2.23940  3.26421  4.26411  3.37248  4.00142  3.04836  0.96888  3.09609  3.27775  3.47308  5.28783  4.13327    124 - -
          2.68618  4.42225  2.77519  2.73123  3.46354  2.40513  3.72494  3.29354  2.67741  2.69355  4.24690  2.90347  2.73739  3.18146  2.89801  2.37887  2.77519  2.98518  4.58477  3.61503
          0.03120  3.87872  4.60107  0.61958  0.77255  0.48576  0.95510
    121   2.79625  5.08097  2.35256  1.98044  4.41326  3.22275  3.72058  3.90641  2.57781  3.48670  4.35737  1.59861  3.81131  2.90252  3.01978  2.76154  3.09049  3.53450  5.63122  4.23067    125 - -
          2.68618  4.42225  2.77519  2.73123  3.46354  2.40513  3.72494  3.29354  2.67741  2.69355  4.24690  2.90347  2.73739  3.18146  2.89801  2.37887  2.77519  2.98518  4.58477  3.61503
          0.03120  3.87872  4.60107  0.61958  0.77255  0.48576  0.95510
    122   2.75364  5.00395  2.68618  2.36178  4.17410  3.35896  3.10994  3.75455  2.28348  3.28861  4.13068  2.53149  3.83202  1.89195  2.64478  2.74027  2.99251  3.40934  5.37609  4.00028    126 - -
          2.68618  4.42225  2.77519  2.73123  3.46354  2.40513  3.72494  3.29354  2.67741  2.69355  4.24690  2.90347  2.73739  3.18146  2.89801  2.37887  2.77519  2.98518  4.58477  3.61503
          0.03120  3.87872  4.60107  0.61958  0.77255  0.48576  0.95510
    123   2.63330  4.73694  2.87856  2.46536  3.94474  3.36461  3.64668  3.39571  2.39469  3.00679  3.32298  2.01980  3.81927  2.57195  2.77545  2.68383  2.88546  3.09726  5.24430  3.90882    127 - -
          2.68618  4.42225  2.77519  2.73123  3.46354  2.40513  3.72494  3.29354  2.67741  2.69355  4.24690  2.90347  2.73739  3.18146  2.89801  2.37887  2.77519  2.98518  4.58477  3.61503
          0.03120  3.87872  4.60107  0.61958  0.77255  0.48576  0.95510
    124   3.34569  4.71821  4.10054  3.80809  2.67229  3.73700  3.90721  3.36944  3.53011  2.76330  4.00296  3.95585  4.25522  3.91740  3.65740  3.54934  3.64638  3.25994  0.87278  2.67404    128 - -
          2.68618  4.42225  2.77519  2.73123  3.46354  2.40513  3.72494  3.29354  2.67741  2.69355  4.24690  2.90347  2.73739  3.18146  2.89801  2.37887  2.77519  2.98518  4.58477  3.61503
          0.03120  3.87872  4.60107  0.61958  0.77255  0.48576  0.95510
    125   2.97274  5.06309  3.36676  2.73697  4.48645  3.59349  3.57638  3.84530  1.49177  3.31542  4.19237  3.14293  3.97530  2.71825  1.56853  2.97918  3.15029  3.53421  5.37958  4.20062    129 - -
          2.68618  4.42225  2.77519  2.73123  3.46354  2.40513  3.72494  3.29354  2.67741  2.69355  4.24690  2.90347  2.73739  3.18146  2.89801  2.37887  2.77519  2.98518  4.58477  3.61503
          0.03120  3.87872  4.60107  0.61958  0.77255  0.48576  0.95510
    126   2.86892  5.31792  1.96450  1.30452  4.61297  3.19486  3.72048  4.09590  2.69283  3.64559  4.51089  2.68627  3.80106  2.89264  3.23822  2.78070  3.15535  3.70444  5.80361  4.35268    130 - -
          2.68618  4.42225  2.77519  2.73123  3.46354  2.40513  3.72494  3.29354  2.67741  2.69355  4.24690  2.90347  2.73739  3.18146  2.89801  2.37887  2.77519  2.98518  4.58477  3.61503
          0.03120  3.87872  4.60107  0.61958  0.77255  0.48576  0.95510
    127   1.00479  4.19497  3.46878  3.26022  4.05845  3.01937  4.28155  3.18488  3.27664  3.06622  4.09725  3.40831  3.75917  3.61720  3.52681  2.54516  2.82294  2.83820  5.48498  4.28589    131 - -
          2.68618  4.42225  2.77519  2.73123  3.46354  2.40513  3.72494  3.29354  2.67741  2.69355  4.24690  2.90347  2.73739  3.18146  2.89801  2.37887  2.77519  2.98518  4.58477  3.61503
          0.03120  3.87872  4.60107  0.61958  0.77255  0.48576  0.95510
    128   1.00479  4.19497  3.46878  3.26022  4.05845  3.01937  4.28155  3.18488  3.27664  3.06622  4.09725  3.40831  3.75917  3.61720  3.52681  2.54516  2.82294  2.83820  5.48498  4.28589    132 - -
          2.68618  4.42225  2.77519  2.73123  3.46354  2.40513  3.72494  3.29354  2.67741  2.69355  4.24690  2.90347  2.73739  3.18146  2.89801  2.37887  2.77519  2.98518  4.58477  3.61503
          0.03120  3.87872  4.60107  0.61958  0.77255  0.48576  0.95510
    129   2.18131  4.43704  2.89954  2.59015  4.16937  3.08694  3.83413  3.56779  2.70398  3.22302  4.05519  2.02015  3.70738  3.03418  3.10841  2.20104  2.44563  3.14383  5.46288  4.16761    133 - -
          2.68618  4.42225  2.77519  2.73123  3.46354  2.40513  3.72494  3.29354  2.67741  2.69355  4.24690  2.90347  2.73739  3.18146  2.89801  2.37887  2.77519  2.98518  4.58477  3.61503
          0.03120  3.87872  4.60107  0.61958  0.77255  0.48576  0.95510
    130   2.81298  4.35372  4.13406  3.79727  3.55451  3.73046  4.59786  2.04958  3.66515  2.24037  3.51859  3.98613  4.29053  4.02444  3.87707  3.23429  3.17431  1.01704  5.34005  4.07211    134 - -
          2.68618  4.42225  2.77519  2.73123  3.46354  2.40513  3.72494  3.29354  2.67741  2.69355  4.24690  2.90347  2.73739  3.18146  2.89801  2.37887  2.77519  2.98518  4.58477  3.61503
          0.03120  3.87872  4.60107  0.61958  0.77255  0.48576  0.95510
    131   3.16216  4.62251  4.19958  3.83933  3.13789  3.99017  4.49310  2.34214  3.60702  0.86753  3.15867  4.11421  4.42437  3.97386  3.78212  3.56158  3.45608  2.38112  5.01957  3.74437    135 - -
          2.68618  4.42225  2.77519  2.73123  3.46354  2.40513  3.72494  3.29354  2.67741  2.69355  4.24690  2.90347  2.73739  3.18146  2.89801  2.37887  2.77519  2.98518  4.58477  3.61503
          0.03120  3.87872  4.60107  0.61958  0.77255  0.48576  0.95510
    132   2.47161  4.20073  3.65882  3.31039  3.69076  2.75173  4.21694  2.51428  3.24599  2.62499  3.67864  3.51959  3.92610  3.58587  3.50778  2.74353  2.86587  1.32684  5.24070  3.99850    136 - -
          2.68618  4.42225  2.77519  2.73123  3.46354  2.40513  3.72494  3.29354  2.67741  2.69355  4.24690  2.90347  2.73739  3.18146  2.89801  2.37887  2.77519  2.98518  4.58477  3.61503
          0.03120  3.87872  4.60107  0.61958  0.77255  0.48576  0.95510
    133   2.67243  4.44738  3.34750  3.24762  4.39008  0.71952  4.36764  3.99111  3.42976  3.64448  4.62018  3.51177  3.83872  3.75341  3.66524  2.84450  3.15415  3.51821  5.48370  4.49215    137 - -
          2.68618  4.42225  2.77519  2.73123  3.46354  2.40513  3.72494  3.29354  2.67741  2.69355  4.24690  2.90347  2.73739  3.18146  2.89801  2.37887  2.77519  2.98518  4.58477  3.61503
          0.03120  3.87872  4.60107  0.61958  0.77255  0.48576  0.95510
    134   3.03594  4.45279  4.34478  3.96072  3.37827  4.07345  4.68759  1.07019  3.78898  1.96290  3.31252  4.20517  4.50396  4.13655  3.98482  3.56926  3.33495  1.84581  5.27048  4.00940    138 - -
          2.68618  4.42225  2.77519  2.73123  3.46354  2.40513  3.72494  3.29354  2.67741  2.69355  4.24690  2.90347  2.73739  3.18146  2.89801  2.37887  2.77519  2.98518  4.58477  3.61503
          0.03120  3.87872  4.60107  0.61958  0.77255  0.48576  0.95510
    135   2.75942  4.51588  3.36724  3.20707  4.20195  3.20303  4.28412  3.74884  3.26488  3.37505  4.42507  3.51321  0.81609  3.65347  3.50982  2.92708  3.20145  3.39352  5.38692  4.32266    139 - -
          2.68618  4.42225  2.77519  2.73123  3.46354  2.40513  3.72494  3.29354  2.67741  2.69355  4.24690  2.90347  2.73739  3.18146  2.89801  2.37887  2.77519  2.98518  4.58477  3.61503
          0.03120  3.87872  4.60107  0.61958  0.77255  0.48576  0.95510
    136   3.16216  4.62251  4.19958  3.83933  3.13789  3.99017  4.49310  2.34214  3.60702  0.86753  3.15867  4.11421  4.42437  3.97386  3.78212  3.56158  3.45608  2.38112  5.01957  3.74437    140 - -
          2.68618  4.42225  2.77519  2.73123  3.46354  2.40513  3.72494  3.29354  2.67741  2.69355  4.24690  2.90347  2.73739  3.18146  2.89801  2.37887  2.77519  2.98518  4.58477  3.61503
          0.03120  3.87872  4.60107  0.61958  0.77255  0.48576  0.95510
    137   2.95744  5.07009  2.48989  1.01651  4.41705  3.27793  3.86511  3.87218  2.74640  3.48824  4.46186  2.93611  3.88277  3.08055  3.15599  2.93911  3.26167  3.55533  5.58743  4.30953    141 - -
          2.68618  4.42225  2.77519  2.73123  3.46354  2.40513  3.72494  3.29354  2.67741  2.69355  4.24690  2.90347  2.73739  3.18146  2.89801  2.37887  2.77519  2.98518  4.58477  3.61503
          0.03120  3.87872  4.60107  0.61958  0.77255  0.48576  0.95510
    138   2.41586  4.26099  3.43342  3.18557  3.97418  3.10010  4.20244  3.10207  3.12867  2.96534  4.01536  3.39403  3.80430  3.52315  3.38713  2.61719  1.16135  2.79638  5.41143  4.19077    142 - -
          2.68618  4.42225  2.77519  2.73123  3.46354  2.40513  3.72494  3.29354  2.67741  2.69355  4.24690  2.90347  2.73739  3.18146  2.89801  2.37887  2.77519  2.98518  4.58477  3.61503
          0.03120  3.87872  4.60107  0.61958  0.77255  0.48576  0.95510
    139   2.67243  4.44738  3.34750  3.24762  4.39008  0.71952  4.36764  3.99111  3.42976  3.64448  4.62018  3.51177  3.83872  3.75341  3.66524  2.84450  3.15415  3.51821  5.48370  4.49215    143 - -
          2.68618  4.42225  2.77519  2.73123  3.46354  2.40513  3.72494  3.29354  2.67741  2.69355  4.24690  2.90347  2.73739  3.18146  2.89801  2.37887  2.77519  2.98518  4.58477  3.61503
          0.03120  3.87872  4.60107  0.61958  0.77255  0.48576  0.95510
    140   2.88546  4.87161  2.90680  2.66149  4.04103  3.37001  3.81990  3.67261  2.48181  3.17436  4.20190  3.12133  3.92347  1.22297  2.76592  2.93288  3.18236  3.40185  5.31187  4.00599    144 - -
          2.68618  4.42225  2.77519  2.73123  3.46354  2.40513  3.72494  3.29354  2.67741  2.69355  4.24690  2.90347  2.73739  3.18146  2.89801  2.37887  2.77519  2.98518  4.58477  3.61503
          0.03120  3.87872  4.60107  0.61958  0.77255  0.48576  0.95510
    141   2.97764  4.94192  3.15406  2.77420  4.32978  3.46656  3.76236  3.75941  1.02975  3.32306  4.28406  3.19844  3.96636  2.95339  2.43241  3.01915  3.23038  3.46680  5.38177  4.19539    145 - -
          2.68618  4.42225  2.77519  2.73123  3.46354  2.40513  3.72494  3.29354  2.67741  2.69355  4.24690  2.90347  2.73739  3.18146  2.89801  2.37887  2.77519  2.98518  4.58477  3.61503
          0.03120  3.87872  4.60107  0.61958  0.77255  0.48576  0.95510
    142   2.73660  4.95302  2.81393  2.42329  4.29118  3.38141  3.60995  3.71156  2.02095  3.25179  4.09347  2.92340  3.23223  1.89906  2.54443  2.73859  2.97277  3.37056  5.41684  4.11218    146 - -
          2.68618  4.42225  2.77519  2.73123  3.46354  2.40513  3.72494  3.29354  2.67741  2.69355  4.24690  2.90347  2.73739  3.18146  2.89801  2.37887  2.77519  2.98518  4.58477  3.61503
          0.03120  3.87872  4.60107  0.61958  0.77255  0.48576  0.95510
    143   3.25592  4.74238  3.84737  3.57782  2.29334  3.83734  3.62115  3.26424  3.43515  2.71658  3.93859  3.73101  4.31098  3.73970  3.61763  3.39203  3.54259  3.13507  3.93738  0.95545    147 - -
          2.68618  4.42225  2.77519  2.73123  3.46354  2.40513  3.72494  3.29354  2.67741  2.69355  4.24690  2.90347  2.73739  3.18146  2.89801  2.37887  2.77519  2.98518  4.58477  3.61503
          0.03120  3.87872  4.60107  0.61958  0.77255  0.48576  0.95510
    144   2.25909  4.21379  3.22890  2.87176  4.07238  3.00114  3.97393  3.44628  2.88707  3.14392  3.99098  3.15451  2.99281  3.21897  3.23562  1.96223  1.78411  3.00928  5.41765  4.17310    148 - -
          2.68618  4.42225  2.77519  2.73123  3.46354  2.40513  3.72494  3.29354  2.67741  2.69355  4.24690  2.90347  2.73739  3.18146  2.89801  2.37887  2.77519  2.98518  4.58477  3.61503
          0.03120  3.87872  4.60107  0.61958  0.77255  0.48576  0.95510
    145   2.92227  4.38184  4.31015  3.85014  3.39796  4.02746  4.60256  1.90889  3.68112  1.84547  3.30776  4.09764  4.44960  4.01827  3.90833  3.42840  3.21890  1.17924  5.26954  4.00340    149 - -
          2.68618  4.42225  2.77519  2.73123  3.46354  2.40513  3.72494  3.29354  2.67741  2.69355  4.24690  2.90347  2.73739  3.18146  2.89801  2.37887  2.77519  2.98518  4.58477  3.61503
          0.03120  3.87872  4.60107  0.61958  0.77255  0.48576  0.95510
    146   2.90893  5.39053  1.27047  1.86866  4.68349  3.17129  3.74430  4.18329  2.77584  3.72984  4.61016  2.65999  3.80358  2.92373  3.35790  2.80487  3.20668  3.78262  5.88273  4.40640    150 - -
          2.68618  4.42225  2.77519  2.73123  3.46354  2.40513  3.72494  3.29354  2.67741  2.69355  4.24690  2.90347  2.73739  3.18146  2.89801  2.37887  2.77519  2.98518  4.58477  3.61503
          0.03120  3.87872  4.60107  0.61958  0.77255  0.48576  0.95510
    147   2.74230  3.21914  3.87074  3.39584  2.66195  3.62601  3.76231  2.78061  3.23516  2.46839  3.52300  3.59122  4.09097  3.53162  3.46308  2.99685  3.03303  2.59640  4.27591  1.53922    151 - -
          2.68618  4.42225  2.77519  2.73123  3.46354  2.40513  3.72494  3.29354  2.67741  2.69355  4.24690  2.90347  2.73739  3.18146  2.89801  2.37887  2.77519  2.98518  4.58477  3.61503
          0.03120  3.87872  4.60107  0.61958  0.77255  0.48576  0.95510
    148   2.97764  4.94192  3.15406  2.77420  4.32978  3.46656  3.76236  3.75941  1.02975  3.32306  4.28406  3.19844  3.96636  2.95339  2.43241  3.01915  3.23038  3.46680  5.38177  4.19539    152 - -
          2.68618  4.42225  2.77519  2.73123  3.46354  2.40513  3.72494  3.29354  2.67741  2.69355  4.24690  2.90347  2.73739  3.18146  2.89801  2.37887  2.77519  2.98518  4.58477  3.61503
          0.03120  3.87872  4.60107  0.61958  0.77255  0.48576  0.95510
    149   3.16216  4.62251  4.19958  3.83933  3.13789  3.99017  4.49310  2.34214  3.60702  0.86753  3.15867  4.11421  4.42437  3.97386  3.78212  3.56158  3.45608  2.38112  5.01957  3.74437    153 - -
          2.68618  4.42225  2.77519  2.73123  3.46354  2.40513  3.72494  3.29354  2.67741  2.69355  4.24690  2.90347  2.73739  3.18146  2.89801  2.37887  2.77519  2.98518  4.58477  3.61503
          0.03120  3.87872  4.60107  0.61958  0.77255  0.48576  0.95510
    150   2.78985  5.02823  2.39089  1.31027  4.46391  2.65169  3.76560  3.91964  2.65655  3.50825  4.38139  2.81375  3.80962  2.95072  3.11342  2.76776  3.09677  3.53960  5.65039  4.29763    154 - -
          2.68618  4.42225  2.77519  2.73123  3.46354  2.40513  3.72494  3.29354  2.67741  2.69355  4.24690  2.90347  2.73739  3.18146  2.89801  2.37887  2.77519  2.98518  4.58477  3.61503
          0.03120  3.87872  4.60107  0.61958  0.77255  0.48576  0.95510
    151   2.41586  4.26099  3.43342  3.18557  3.97418  3.10010  4.20244  3.10207  3.12867  2.96534  4.01536  3.39403  3.80430  3.52315  3.38713  2.61719  1.16135  2.79638  5.41143  4.19077    155 - -
          2.68618  4.42225  2.77519  2.73123  3.46354  2.40513  3.72494  3.29354  2.67741  2.69355  4.24690  2.90347  2.73739  3.18146  2.89801  2.37887  2.77519  2.98518  4.58477  3.61503
          0.03120  3.87872  4.60107  0.61958  0.77255  0.48576  0.95510
    152   3.25592  4.74238  3.84737  3.57782  2.29334  3.83734  3.62115  3.26424  3.43515  2.71658  3.93859  3.73101  4.31098  3.73970  3.61763  3.39203  3.54259  3.13507  3.93738  0.95545    156 - -
          2.68618  4.42225  2.77519  2.73123  3.46354  2.40513  3.72494  3.29354  2.67741  2.69355  4.24690  2.90347  2.73739  3.18146  2.89801  2.37887  2.77519  2.98518  4.58477  3.61503
          0.03120  3.87872  4.60107  0.61958  0.77255  0.48576  0.95510
    153   3.16182  4.58476  4.45600  3.92486  3.04272  4.28561  4.58035  2.16311  3.71014  1.01016  2.46736  4.22945  4.55028  3.97522  3.89956  3.64358  3.40034  2.24840  5.05895  3.89381    157 - -
          2.68618  4.42225  2.77519  2.73123  3.46354  2.40513  3.72494  3.29354  2.67741  2.69355  4.24690  2.90347  2.73739  3.18146  2.89801  2.37887  2.77519  2.98518  4.58477  3.61503
          0.03120  3.87872  4.60107  0.61958  0.77255  0.48576  0.95510
    154   2.97764  4.94192  3.15406  2.77420  4.32978  3.46656  3.76236  3.75941  1.02975  3.32306  4.28406  3.19844  3.96636  2.95339  2.43241  3.01915  3.23038  3.46680  5.38177  4.19539    158 - -
          2.68618  4.42225  2.77519  2.73123  3.46354  2.40513  3.72494  3.29354  2.67741  2.69355  4.24690  2.90347  2.73739  3.18146  2.89801  2.37887  2.77519  2.98518  4.58477  3.61503
          0.03120  3.87872  4.60107  0.61958  0.77255  0.48576  0.95510
    155   3.03594  4.45279  4.34478  3.96072  3.37827  4.07345  4.68759  1.07019  3.78898  1.96290  3.31252  4.20517  4.50396  4.13655  3.98482  3.56926  3.33495  1.84581  5.27048  4.00940    159 - -
          2.68618  4.42225  2.77519  2.73123  3.46354  2.40513  3.72494  3.29354  2.67741  2.69355  4.24690  2.90347  2.73739  3.18146  2.89801  2.37887  2.77519  2.98518  4.58477  3.61503
          0.03120  3.87872  4.60107  0.61958  0.77255  0.48576  0.95510
    156   1.00479  4.19497  3.46878  3.26022  4.05845  3.01937  4.28155  3.18488  3.27664  3.06622  4.09725  3.40831  3.75917  3.61720  3.52681  2.54516  2.82294  2.83820  5.48498  4.28589    160 - -
          2.68618  4.42225  2.77519  2.73123  3.46354  2.40513  3.72494  3.29354  2.67741  2.69355  4.24690  2.90347  2.73739  3.18146  2.89801  2.37887  2.77519  2.98518  4.58477  3.61503
          0.03120  3.87872  4.60107  0.61958  0.77255  0.48576  0.95510
    157   3.01229  4.85123  3.50356  3.01316  4.20739  3.49925  3.82845  3.74943  2.23940  3.26421  4.26411  3.37248  4.00142  3.04836  0.96888  3.09609  3.27775  3.47308  5.28783  4.13327    161 - -
          2.68618  4.42225  2.77519  2.73123  3.46354  2.40513  3.72494  3.29354  2.67741  2.69355  4.24690  2.90347  2.73739  3.18146  2.89801  2.37887  2.77519  2.98518  4.58477  3.61503
          0.03120  3.87872  4.60107  0.61958  0.77255  0.48576  0.95510
    158   3.16216  4.62251  4.19958  3.83933  3.13789  3.99017  4.49310  2.34214  3.60702  0.86753  3.15867  4.11421  4.42437  3.97386  3.78212  3.56158  3.45608  2.38112  5.01957  3.74437    162 - -
          2.68618  4.42225  2.77519  2.73123  3.46354  2.40513  3.72494  3.29354  2.67741  2.69355  4.24690  2.90347  2.73739  3.18146  2.89801  2.37887  2.77519  2.98518  4.58477  3.61503
          0.03120  3.87872  4.60107  0.61958  0.77255  0.48576  0.95510
    159   3.25592  4.74238  3.84737  3.57782  2.29334  3.83734  3.62115  3.26424  3.43515  2.71658  3.93859  3.73101  4.31098  3.73970  3.61763  3.39203  3.54259  3.13507  3.93738  0.95545    163 - -
          2.68618  4.42225  2.77519  2.73123  3.46354  2.40513  3.72494  3.29354  2.67741  2.69355  4.24690  2.90347  2.73739  3.18146  2.89801  2.37887  2.77519  2.98518  4.58477  3.61503
          0.03120  3.87872  4.60107  0.61958  0.77255  0.48576  0.95510
    160   3.16216  4.62251  4.19958  3.83933  3.13789  3.99017  4.49310  2.34214  3.60702  0.86753  3.15867  4.11421  4.42437  3.97386  3.78212  3.56158  3.45608  2.38112  5.01957  3.74437    164 - -
          2.68618  4.42225  2.77519  2.73123  3.46354  2.40513  3.72494  3.29354  2.67741  2.69355  4.24690  2.90347  2.73739  3.18146  2.89801  2.37887  2.77519  2.98518  4.58477  3.61503
          0.03120  3.87872  4.60107  0.61958  0.77255  0.48576  0.95510
    161   2.95744  5.07009  2.48989  1.01651  4.41705  3.27793  3.86511  3.87218  2.74640  3.48824  4.46186  2.93611  3.88277  3.08055  3.15599  2.93911  3.26167  3.55533  5.58743  4.30953    165 - -
          2.68618  4.42225  2.77519  2.73123  3.46354  2.40513  3.72494  3.29354  2.67741  2.69355  4.24690  2.90347  2.73739  3.18146  2.89801  2.37887  2.77519  2.98518  4.58477  3.61503
          0.03120  3.87872  4.60107  0.61958  0.77255  0.48576  0.95510
    162   2.69373  4.85396  1.49220  2.34156  4.15766  3.23447  3.78366  3.43830  2.72840  3.20383  4.15126  2.86795  3.81547  2.98087  3.21347  2.71880  3.00744  2.71176  5.51370  4.11481    166 - -
          2.68618  4.42225  2.77519  2.73123  3.46354  2.40513  3.72494  3.29354  2.67741  2.69355  4.24690  2.90347  2.73739  3.18146  2.89801  2.37887  2.77519  2.98518  4.58477  3.61503
          0.03120  3.87872  4.60107  0.61958  0.77255  0.48576  0.95510
    163   2.87385  5.41478  1.42820  1.88360  4.69871  3.17061  3.70645  4.21355  2.71470  3.72461  4.57458  2.33031  3.78796  2.87392  3.30019  2.76572  3.16197  3.79471  5.88929  4.39052    167 - -
          2.68618  4.42225  2.77519  2.73123  3.46354  2.40513  3.72494  3.29354  2.67741  2.69355  4.24690  2.90347  2.73739  3.18146  2.89801  2.37887  2.77519  2.98518  4.58477  3.61503
          0.03120  3.87872  4.60107  0.61958  0.77255  0.48576  0.95510
    164   2.99612  5.12568  0.90913  2.33847  4.50348  3.21522  3.93626  4.09303  3.02151  3.70019  4.67832  2.89520  3.86844  3.17533  3.53867  2.95768  3.33478  3.73151  5.67089  4.37519    168 - -
          2.68618  4.42225  2.77519  2.73123  3.46354  2.40513  3.72494  3.29354  2.67741  2.69355  4.24690  2.90347  2.73739  3.18146  2.89801  2.37887  2.77519  2.98518  4.58477  3.61503
          0.03120  3.87872  4.60107  0.61958  0.77255  0.48576  0.95510
    165   2.30739  4.27555  3.08115  2.83214  4.14910  2.98950  4.00386  3.60075  2.91374  3.27682  4.14214  3.13337  1.76076  3.25617  3.25182  1.94325  2.75225  3.13469  5.48368  4.21182    169 - -
          2.68618  4.42225  2.77519  2.73123  3.46354  2.40513  3.72494  3.29354  2.67741  2.69355  4.24690  2.90347  2.73739  3.18146  2.89801  2.37887  2.77519  2.98518  4.58477  3.61503
          0.03120  3.87872  4.60107  0.61958  0.77255  0.48576  0.95510
    166   2.96888  4.36164  4.44609  3.90514  3.33852  4.20054  4.62537  1.75449  3.78452  1.86743  2.68378  4.18074  4.51308  4.04228  4.00747  3.53995  3.22027  1.30343  5.23129  4.05644    170 - -
          2.68618  4.42225  2.77519  2.73123  3.46354  2.40513  3.72494  3.29354  2.67741  2.69355  4.24690  2.90347  2.73739  3.18146  2.89801  2.37887  2.77519  2.98518  4.58477  3.61503
          0.03120  3.87872  4.60107  0.61958  0.77255  0.48576  0.95510
    167   2.77833  4.75575  3.09487  2.68056  3.71168  3.48319  3.72977  3.20645  2.39467  2.37339  3.78817  3.13205  3.93896  1.74286  2.69317  2.86013  3.03072  3.01764  5.13826  3.78575    171 - -
          2.68618  4.42225  2.77519  2.73123  3.46354  2.40513  3.72494  3.29354  2.67741  2.69355  4.24690  2.90347  2.73739  3.18146  2.89801  2.37887  2.77519  2.98518  4.58477  3.61503
          0.03120  3.87872  4.60107  0.61958  0.77255  0.48576  0.95510
    168   1.00479  4.19497  3.46878  3.26022  4.05845  3.01937  4.28155  3.18488  3.27664  3.06622  4.09725  3.40831  3.75917  3.61720  3.52681  2.54516  2.82294  2.83820  5.48498  4.28589    172 - -
          2.68618  4.42225  2.77519  2.73123  3.46354  2.40513  3.72494  3.29354  2.67741  2.69355  4.24690  2.90347  2.73739  3.18146  2.89801  2.37887  2.77519  2.98518  4.58477  3.61503
          0.03120  3.87872  4.60107  0.61958  0.77255  0.48576  0.95510
    169   2.95744  5.07009  2.48989  1.01651  4.41705  3.27793  3.86511  3.87218  2.74640  3.48824  4.46186  2.93611  3.88277  3.08055  3.15599  2.93911  3.26167  3.55533  5.58743  4.30953    173 - -
          2.68618  4.42225  2.77519  2.73123  3.46354  2.40513  3.72494  3.29354  2.67741  2.69355  4.24690  2.90347  2.73739  3.18146  2.89801  2.37887  2.77519  2.98518  4.58477  3.61503
          0.03120  3.87872  4.60107  0.61958  0.77255  0.48576  0.95510
    170   1.58791  4.21202  3.37809  2.97644  3.80768  3.13439  3.98553  3.01595  2.92294  2.48692  3.77519  3.25526  3.76425  3.27322  3.24439  2.22031  2.73792  2.70525  5.24354  3.98919    174 - -
          2.68618  4.42225  2.77519  2.73123  3.46354  2.40513  3.72494  3.29354  2.67741  2.69355  4.24690  2.90347  2.73739  3.18146  2.89801  2.37887  2.77519  2.98518  4.58477  3.61503
          0.03120  3.87872  4.60107  0.61958  0.77255  0.48576  0.95510
    171   3.34033  4.68488  4.33838  3.96497  1.18165  4.16593  3.50547  3.00204  3.82977  2.36672  3.63080  3.91172  4.49969  3.91257  3.94245  3.52978  3.57414  2.94255  3.69947  1.74878    175 - -
          2.68618  4.42225  2.77519  2.73123  3.46354  2.40513  3.72494  3.29354  2.67741  2.69355  4.24690  2.90347  2.73739  3.18146  2.89801  2.37887  2.77519  2.98518  4.58477  3.61503
          0.03120  3.87872  4.60107  0.61958  0.77255  0.48576  0.95510
    172   3.01257  4.39653  4.53361  4.05729  3.41133  4.23010  4.79268  1.19209  3.91082  1.92360  3.25577  4.29925  4.59067  4.20667  4.12236  3.62468  3.29187  1.57423  5.36394  4.14279    176 - -
          2.68618  4.42225  2.77519  2.73123  3.46354  2.40513  3.72494  3.29354  2.67741  2.69355  4.24690  2.90347  2.73739  3.18146  2.89801  2.37887  2.77519  2.98518  4.58477  3.61503
          0.03120  3.87872  4.60107  0.61958  0.77255  0.48576  0.95510
    173   2.72841  4.72538  2.71142  2.59745  4.08986  3.18800  3.92571  3.80146  2.82986  3.44758  4.40270  1.14703  3.84011  3.19837  3.18482  2.79529  3.11041  3.42304  5.39504  4.03767    177 - -
          2.68618  4.42225  2.77519  2.73123  3.46354  2.40513  3.72494  3.29354  2.67741  2.69355  4.24690  2.90347  2.73739  3.18146  2.89801  2.37887  2.77519  2.98518  4.58477  3.61503
          0.03120  3.87872  4.60107  0.61958  0.77255  0.48576  0.95510
    174   3.01229  4.85123  3.50356  3.01316  4.20739  3.49925  3.82845  3.74943  2.23940  3.26421  4.26411  3.37248  4.00142  3.04836  0.96888  3.09609  3.27775  3.47308  5.28783  4.13327    178 - -
          2.68618  4.42225  2.77519  2.73123  3.46354  2.40513  3.72494  3.29354  2.67741  2.69355  4.24690  2.90347  2.73739  3.18146  2.89801  2.37887  2.77519  2.98518  4.58477  3.61503
          0.03120  3.87872  4.60107  0.61958  0.77255  0.48576  0.95510
    175   1.00479  4.19497  3.46878  3.26022  4.05845  3.01937  4.28155  3.18488  3.27664  3.06622  4.09725  3.40831  3.75917  3.61720  3.52681  2.54516  2.82294  2.83820  5.48498  4.28589    179 - -
          2.68618  4.42225  2.77519  2.73123  3.46354  2.40513  3.72494  3.29354  2.67741  2.69355  4.24690  2.90347  2.73739  3.18146  2.89801  2.37887  2.77519  2.98518  4.58477  3.61503
          0.03120  3.87872  4.60107  0.61958  0.77255  0.48576  0.95510
    176   2.31788  4.23843  3.21165  3.02758  4.08243  2.96819  4.13733  3.60582  3.10177  3.32552  4.25100  3.25145  3.70748  3.45057  3.38770  1.08167  2.79846  3.13956  5.45439  4.16596    180 - -
          2.68618  4.42225  2.77519  2.73123  3.46354  2.40513  3.72494  3.29354  2.67741  2.69355  4.24690  2.90347  2.73739  3.18146  2.89801  2.37887  2.77519  2.98518  4.58477  3.61503
          0.03120  3.87872  4.60107  0.61958  0.77255  0.48576  0.95510
    177   3.15863  4.56170  4.49105  3.98525  3.08951  4.30234  4.63129  1.89724  3.77709  1.03343  2.96920  4.27351  4.58444  4.05028  3.96523  3.67951  3.40721  2.09549  5.09774  3.88932    181 - -
          2.68618  4.42225  2.77519  2.73123  3.46354  2.40513  3.72494  3.29354  2.67741  2.69355  4.24690  2.90347  2.73739  3.18146  2.89801  2.37887  2.77519  2.98518  4.58477  3.61503
          0.03120  3.87872  4.60107  0.61958  0.77255  0.48576  0.95510
    178   3.16216  4.62251  4.19958  3.83933  3.13789  3.99017  4.49310  2.34214  3.60702  0.86753  3.15867  4.11421  4.42437  3.97386  3.78212  3.56158  3.45608  2.38112  5.01957  3.74437    182 - -
          2.68618  4.42225  2.77519  2.73123  3.46354  2.40513  3.72494  3.29354  2.67741  2.69355  4.24690  2.90347  2.73739  3.18146  2.89801  2.37887  2.77519  2.98518  4.58477  3.61503
          0.03120  3.87872  4.60107  0.61958  0.77255  0.48576  0.95510
    179   2.88546  4.87161  2.90680  2.66149  4.04103  3.37001  3.81990  3.67261  2.48181  3.17436  4.20190  3.12133  3.92347  1.22297  2.76592  2.93288  3.18236  3.40185  5.31187  4.00599    183 - -
          2.68618  4.42225  2.77519  2.73123  3.46354  2.40513  3.72494  3.29354  2.67741  2.69355  4.24690  2.90347  2.73739  3.18146  2.89801  2.37887  2.77519  2.98518  4.58477  3.61503
          0.03120  3.87872  4.60107  0.61958  0.77255  0.48576  0.95510
    180   1.28001  4.11489  3.46361  3.17147  4.06563  2.96812  4.19054  3.14155  3.15742  3.05229  3.99954  3.31864  3.69898  3.48570  3.43895  2.42748  2.25626  2.76724  5.49865  4.28646    184 - -
          2.68618  4.42225  2.77519  2.73123  3.46354  2.40513  3.72494  3.29354  2.67741  2.69355  4.24690  2.90347  2.73739  3.18146  2.89801  2.37887  2.77519  2.98518  4.58477  3.61503
          0.03120  3.87872  4.60107  0.61958  0.77255  0.48576  0.95510
    181   2.86861  5.30973  1.98461  1.29559  4.60587  3.19633  3.72200  4.08703  2.69186  3.63961  4.50631  2.69014  3.80217  2.89483  3.23391  2.78212  3.15524  3.69753  5.79733  4.34971    185 - -
          2.68618  4.42225  2.77519  2.73123  3.46354  2.40513  3.72494  3.29354  2.67741  2.69355  4.24690  2.90347  2.73739  3.18146  2.89801  2.37887  2.77519  2.98518  4.58477  3.61503
          0.03120  3.87872  4.60107  0.61958  0.77255  0.48576  0.95510
    182   2.22662  4.16363  3.28988  2.98600  4.10928  2.95303  4.06703  3.44330  2.99700  3.19409  4.06300  3.20746  3.66681  3.33363  3.31298  1.59710  1.87369  2.99258  5.47503  4.23308    186 - -
          2.68618  4.42225  2.77519  2.73123  3.46354  2.40513  3.72494  3.29354  2.67741  2.69355  4.24690  2.90347  2.73739  3.18146  2.89801  2.37887  2.77519  2.98518  4.58477  3.61503
          0.03120  3.87872  4.60107  0.61958  0.77255  0.48576  0.95510
    183   2.74034  4.93527  3.00631  2.49916  4.30009  3.43707  3.58244  3.69264  1.65800  3.22816  4.06021  2.66882  3.85315  2.72433  2.24156  2.75059  2.68204  3.35434  5.37767  4.10399    187 - -
          2.68618  4.42225  2.77519  2.73123  3.46354  2.40513  3.72494  3.29354  2.67741  2.69355  4.24690  2.90347  2.73739  3.18146  2.89801  2.37887  2.77519  2.98518  4.58477  3.61503
          0.03120  3.87872  4.60107  0.61958  0.77255  0.48576  0.95510
    184   2.68945  4.99334  2.14145  2.20699  4.41816  3.17222  3.71614  3.91620  2.64746  3.48439  4.32077  1.75662  3.76527  2.88927  3.15598  2.37405  3.00045  3.50747  5.65755  4.23726    188 - -
          2.68618  4.42225  2.77519  2.73123  3.46354  2.40513  3.72494  3.29354  2.67741  2.69355  4.24690  2.90347  2.73739  3.18146  2.89801  2.37887  2.77519  2.98518  4.58477  3.61503
          0.03120  3.87872  4.60107  0.61958  0.77255  0.48576  0.95510
    185   2.95744  5.07009  2.48989  1.01651  4.41705  3.27793  3.86511  3.87218  2.74640  3.48824  4.46186  2.93611  3.88277  3.08055  3.15599  2.93911  3.26167  3.55533  5.58743  4.30953    189 - -
          2.68618  4.42225  2.77519  2.73123  3.46354  2.40513  3.72494  3.29354  2.67741  2.69355  4.24690  2.90347  2.73739  3.18146  2.89801  2.37887  2.77519  2.98518  4.58477  3.61503
          0.03120  3.87872  4.60107  0.61958  0.77255  0.48576  0.95510
    186   2.81228  5.10347  2.74698  2.18716  4.44384  3.40291  3.58961  3.85592  1.83957  3.35799  4.19242  2.89589  3.85352  2.00887  2.46881  2.78241  3.03085  3.50407  5.48722  4.18318    190 - -
          2.68618  4.42225  2.77519  2.73123  3.46354  2.40513  3.72494  3.29354  2.67741  2.69355  4.24690  2.90347  2.73739  3.18146  2.89801  2.37887  2.77519  2.98518  4.58477  3.61503
          0.03120  3.87872  4.60107  0.61958  0.77255  0.48576  0.95510
    187   3.16216  4.62251  4.19958  3.83933  3.13789  3.99017  4.49310  2.34214  3.60702  0.86753  3.15867  4.11421  4.42437  3.97386  3.78212  3.56158  3.45608  2.38112  5.01957  3.74437    191 - -
          2.68618  4.42225  2.77519  2.73123  3.46354  2.40513  3.72494  3.29354  2.67741  2.69355  4.24690  2.90347  2.73739  3.18146  2.89801  2.37887  2.77519  2.98518  4.58477  3.61503
          0.03120  3.87872  4.60107  0.61958  0.77255  0.48576  0.95510
    188   2.88546  4.87161  2.90680  2.66149  4.04103  3.37001  3.81990  3.67261  2.48181  3.17436  4.20190  3.12133  3.92347  1.22297  2.76592  2.93288  3.18236  3.40185  5.31187  4.00599    192 - -
          2.68618  4.42225  2.77519  2.73123  3.46354  2.40513  3.72494  3.29354  2.67741  2.69355  4.24690  2.90347  2.73739  3.18146  2.89801  2.37887  2.77519  2.98518  4.58477  3.61503
          0.03120  3.87872  4.60107  0.61958  0.77255  0.48576  0.95510
    189   3.01296  4.39432  4.54048  4.06174  3.41534  4.23617  4.79752  1.19857  3.91774  1.92648  3.25705  4.30395  4.59405  4.21140  4.12964  3.62922  3.29129  1.55760  5.36808  4.14899    193 - -
          2.68618  4.42225  2.77519  2.73123  3.46354  2.40513  3.72494  3.29354  2.67741  2.69355  4.24690  2.90347  2.73739  3.18146  2.89801  2.37887  2.77519  2.98518  4.58477  3.61503
          0.03120  3.87872  4.60107  0.61958  0.77255  0.48576  0.95510
    190   2.68076  3.28327  3.90627  3.35928  2.85895  3.70036  3.85728  2.51379  3.21624  1.92227  3.26670  3.60298  4.08727  3.49054  3.44727  3.00367  2.92788  2.35640  4.46391  2.16519    194 - -
          2.68618  4.42225  2.77519  2.73123  3.46354  2.40513  3.72494  3.29354  2.67741  2.69355  4.24690  2.90347  2.73739  3.18146  2.89801  2.37887  2.77519  2.98518  4.58477  3.61503
          0.03120  3.87872  4.60107  0.61958  0.77255  0.48576  0.95510
    191   3.25592  4.74238  3.84737  3.57782  2.29334  3.83734  3.62115  3.26424  3.43515  2.71658  3.93859  3.73101  4.31098  3.73970  3.61763  3.39203  3.54259  3.13507  3.93738  0.95545    195 - -
          2.68618  4.42225  2.77519  2.73123  3.46354  2.40513  3.72494  3.29354  2.67741  2.69355  4.24690  2.90347  2.73739  3.18146  2.89801  2.37887  2.77519  2.98518  4.58477  3.61503
          0.03120  3.87872  4.60107  0.61958  0.77255  0.48576  0.95510
    192   2.97764  4.94192  3.15406  2.77420  4.32978  3.46656  3.76236  3.75941  1.02975  3.32306  4.28406  3.19844  3.96636  2.95339  2.43241  3.01915  3.23038  3.46680  5.38177  4.19539    196 - -
          2.68618  4.42225  2.77519  2.73123  3.46354  2.40513  3.72494  3.29354  2.67741  2.69355  4.24690  2.90347  2.73739  3.18146  2.89801  2.37887  2.77519  2.98518  4.58477  3.61503
          0.03120  3.87872  4.60107  0.61958  0.77255  0.48576  0.95510
    193   2.81298  4.35372  4.13406  3.79727  3.55451  3.73046  4.59786  2.04958  3.66515  2.24037  3.51859  3.98613  4.29053  4.02444  3.87707  3.23429  3.17431  1.01704  5.34005  4.07211    197 - -
          2.68618  4.42225  2.77519  2.73123  3.46354  2.40513  3.72494  3.29354  2.67741  2.69355  4.24690  2.90347  2.73739  3.18146  2.89801  2.37887  2.77519  2.98518  4.58477  3.61503
          0.03120  3.87872  4.60107  0.61958  0.77255  0.48576  0.95510
    194   2.59307  0.92784  4.11368  3.85465  3.84443  3.21483  4.50035  2.98927  3.68159  2.90452  4.02597  3.83997  3.92229  4.02742  3.80490  2.86475  3.06035  2.73346  5.25937  4.13211    198 - -
          2.68618  4.42225  2.77519  2.73123  3.46354  2.40513  3.72494  3.29354  2.67741  2.69355  4.24690  2.90347  2.73739  3.18146  2.89801  2.37887  2.77519  2.98518  4.58477  3.61503
          0.03120  3.87872  4.60107  0.61958  0.77255  0.48576  0.95510
    195   3.25592  4.74238  3.84737  3.57782  2.29334  3.83734  3.62115  3.26424  3.43515  2.71658  3.93859  3.73101  4.31098  3.73970  3.61763  3.39203  3.54259  3.13507  3.93738  0.95545    199 - -
          2.68618  4.42225  2.77519  2.73123  3.46354  2.40513  3.72494  3.29354  2.67741  2.69355  4.24690  2.90347  2.73739  3.18146  2.89801  2.37887  2.77519  2.98518  4.58477  3.61503
          0.03120  3.87872  4.60107  0.61958  0.77255  0.48576  0.95510
    196   1.00479  4.19497  3.46878  3.26022  4.05845  3.01937  4.28155  3.18488  3.27664  3.06622  4.09725  3.40831  3.75917  3.61720  3.52681  2.54516  2.82294  2.83820  5.48498  4.28589    200 - -
          2.68618  4.42225  2.77519  2.73123  3.46354  2.40513  3.72494  3.29354  2.67741  2.69355  4.24690  2.90347  2.73739  3.18146  2.89801  2.37887  2.77519  2.98518  4.58477  3.61503
          0.03120  3.87872  4.60107  0.61958  0.77255  0.48576  0.95510
    197   3.01229  4.85123  3.50356  3.01316  4.20739  3.49925  3.82845  3.74943  2.23940  3.26421  4.26411  3.37248  4.00142  3.04836  0.96888  3.09609  3.27775  3.47308  5.28783  4.13327    201 - -
          2.68618  4.42225  2.77519  2.73123  3.46354  2.40513  3.72494  3.29354  2.67741  2.69355  4.24690  2.90347  2.73739  3.18146  2.89801  2.37887  2.77519  2.98518  4.58477  3.61503
          0.03120  3.87872  4.60107  0.61958  0.77255  0.48576  0.95510
    198   2.81298  4.35372  4.13406  3.79727  3.55451  3.73046  4.59786  2.04958  3.66515  2.24037  3.51859  3.98613  4.29053  4.02444  3.87707  3.23429  3.17431  1.01704  5.34005  4.07211    202 - -
          2.68618  4.42225  2.77519  2.73123  3.46354  2.40513  3.72494  3.29354  2.67741  2.69355  4.24690  2.90347  2.73739  3.18146  2.89801  2.37887  2.77519  2.98518  4.58477  3.61503
          0.03120  3.87872  4.60107  0.61958  0.77255  0.48576  0.95510
    199   3.16216  4.62251  4.19958  3.83933  3.13789  3.99017  4.49310  2.34214  3.60702  0.86753  3.15867  4.11421  4.42437  3.97386  3.78212  3.56158  3.45608  2.38112  5.01957  3.74437    203 - -
          2.68618  4.42225  2.77519  2.73123  3.46354  2.40513  3.72494  3.29354  2.67741  2.69355  4.24690  2.90347  2.73739  3.18146  2.89801  2.37887  2.77519  2.98518  4.58477  3.61503
          0.03120  3.87872  4.60107  0.61958  0.77255  0.48576  0.95510
    200   2.99612  5.12568  0.90913  2.33847  4.50348  3.21522  3.93626  4.09303  3.02151  3.70019  4.67832  2.89520  3.86844  3.17533  3.53867  2.95768  3.33478  3.73151  5.67089  4.37519    204 - -
          2.68618  4.42225  2.77519  2.73123  3.46354  2.40513  3.72494  3.29354  2.67741  2.69355  4.24690  2.90347  2.73739  3.18146  2.89801  2.37887  2.77519  2.98518  4.58477  3.61503
          0.03120  3.87872  4.60107  0.61958  0.77255  0.48576  0.95510
    201   3.25592  4.74238  3.84737  3.57782  2.29334  3.83734  3.62115  3.26424  3.43515  2.71658  3.93859  3.73101  4.31098  3.73970  3.61763  3.39203  3.54259  3.13507  3.93738  0.95545    205 - -
          2.68618  4.42225  2.77519  2.73123  3.46354  2.40513  3.72494  3.29354  2.67741  2.69355  4.24690  2.90347  2.73739  3.18146  2.89801  2.37887  2.77519  2.98518  4.58477  3.61503
          0.03120  3.87872  4.60107  0.61958  0.77255  0.48576  0.95510
    202   3.01229  4.85123  3.50356  3.01316  4.20739  3.49925  3.82845  3.74943  2.23940  3.26421  4.26411  3.37248  4.00142  3.04836  0.96888  3.09609  3.27775  3.47308  5.28783  4.13327    206 - -
          2.68618  4.42225  2.77519  2.73123  3.46354  2.40513  3.72494  3.29354  2.67741  2.69355  4.24690  2.90347  2.73739  3.18146  2.89801  2.37887  2.77519  2.98518  4.58477  3.61503
          0.03120  3.87872  4.60107  0.61958  0.77255  0.48576  0.95510
    203   3.01229  4.85123  3.50356  3.01316  4.20739  3.49925  3.82845  3.74943  2.23940  3.26421  4.26411  3.37248  4.00142  3.04836  0.96888  3.09609  3.27775  3.47308  5.28783  4.13327    207 - -
          2.68618  4.42225  2.77519  2.73123  3.46354  2.40513  3.72494  3.29354  2.67741  2.69355  4.24690  2.90347  2.73739  3.18146  2.89801  2.37887  2.77519  2.98518  4.58477  3.61503
          0.03120  3.87872  4.60107  0.61958  0.77255  0.48576  0.95510
    204   2.97764  4.94192  3.15406  2.77420  4.32978  3.46656  3.76236  3.75941  1.02975  3.32306  4.28406  3.19844  3.96636  2.95339  2.43241  3.01915  3.23038  3.46680  5.38177  4.19539    208 - -
          2.68618  4.42225  2.77519  2.73123  3.46354  2.40513  3.72494  3.29354  2.67741  2.69355  4.24690  2.90347  2.73739  3.18146  2.89801  2.37887  2.77519  2.98518  4.58477  3.61503
          0.03120  3.87872  4.60107  0.61958  0.77255  0.48576  0.95510
    205   3.26614  4.66602  4.24731  3.96289  1.00154  3.95465  3.87974  2.78894  3.86974  2.15750  3.51810  4.02615  4.41302  4.03596  3.98792  3.53582  3.56723  2.78012  4.12677  2.49292    209 - -
          2.68618  4.42225  2.77519  2.73123  3.46354  2.40513  3.72494  3.29354  2.67741  2.69355  4.24690  2.90347  2.73739  3.18146  2.89801  2.37887  2.77519  2.98518  4.58477  3.61503
          0.03120  3.87872  4.60107  0.61958  0.77255  0.48576  0.95510
    206   3.03594  4.45279  4.34478  3.96072  3.37827  4.07345  4.68759  1.07019  3.78898  1.96290  3.31252  4.20517  4.50396  4.13655  3.98482  3.56926  3.33495  1.84581  5.27048  4.00940    210 - -
          2.68618  4.42225  2.77519  2.73123  3.46354  2.40513  3.72494  3.29354  2.67741  2.69355  4.24690  2.90347  2.73739  3.18146  2.89801  2.37887  2.77519  2.98518  4.58477  3.61503
          0.03120  3.87872  4.60107  0.61958  0.77255  0.48576  0.95510
    207   2.95744  5.07009  2.48989  1.01651  4.41705  3.27793  3.86511  3.87218  2.74640  3.48824  4.46186  2.93611  3.88277  3.08055  3.15599  2.93911  3.26167  3.55533  5.58743  4.30953    211 - -
          2.68618  4.42225  2.77519  2.73123  3.46354  2.40513  3.72494  3.29354  2.67741  2.69355  4.24690  2.90347  2.73739  3.18146  2.89801  2.37887  2.77519  2.98518  4.58477  3.61503
          0.03120  3.87872  4.60107  0.61958  0.77255  0.48576  0.95510
    208   1.00479  4.19497  3.46878  3.26022  4.05845  3.01937  4.28155  3.18488  3.27664  3.06622  4.09725  3.40831  3.75917  3.61720  3.52681  2.54516  2.82294  2.83820  5.48498  4.28589    212 - -
          2.68618  4.42225  2.77519  2.73123  3.46354  2.40513  3.72494  3.29354  2.67741  2.69355  4.24690  2.90347  2.73739  3.18146  2.89801  2.37887  2.77519  2.98518  4.58477  3.61503
          0.03120  3.87872  4.60107  0.61958  0.77255  0.48576  0.95510
    209   1.00479  4.19497  3.46878  3.26022  4.05845  3.01937  4.28155  3.18488  3.27664  3.06622  4.09725  3.40831  3.75917  3.61720  3.52681  2.54516  2.82294  2.83820  5.48498  4.28589    213 - -
          2.68618  4.42225  2.77519  2.73123  3.46354  2.40513  3.72494  3.29354  2.67741  2.69355  4.24690  2.90347  2.73739  3.18146  2.89801  2.37887  2.77519  2.98518  4.58477  3.61503
          0.03120  3.87872  4.60107  0.61958  0.77255  0.48576  0.95510
    210   2.88546  4.87161  2.90680  2.66149  4.04103  3.37001  3.81990  3.67261  2.48181  3.17436  4.20190  3.12133  3.92347  1.22297  2.76592  2.93288  3.18236  3.40185  5.31187  4.00599    214 - -
          2.68618  4.42225  2.77519  2.73123  3.46354  2.40513  3.72494  3.29354  2.67741  2.69355  4.24690  2.90347  2.73739  3.18146  2.89801  2.37887  2.77519  2.98518  4.58477  3.61503
          0.03120  3.87872  4.60107  0.61958  0.77255  0.48576  0.95510
    211   3.01229  4.85123  3.50356  3.01316  4.20739  3.49925  3.82845  3.74943  2.23940  3.26421  4.26411  3.37248  4.00142  3.04836  0.96888  3.09609  3.27775  3.47308  5.28783  4.13327    215 - -
          2.68618  4.42225  2.77519  2.73123  3.46354  2.40513  3.72494  3.29354  2.67741  2.69355  4.24690  2.90347  2.73739  3.18146  2.89801  2.37887  2.77519  2.98518  4.58477  3.61503
          0.03120  3.87872  4.60107  0.61958  0.77255  0.48576  0.95510
    212   3.25592  4.74238  3.84737  3.57782  2.29334  3.83734  3.62115  3.26424  3.43515  2.71658  3.93859  3.73101  4.31098  3.73970  3.61763  3.39203  3.54259  3.13507  3.93738  0.95545    216 - -
          2.68618  4.42225  2.77519  2.73123  3.46354  2.40513  3.72494  3.29354  2.67741  2.69355  4.24690  2.90347  2.73739  3.18146  2.89801  2.37887  2.77519  2.98518  4.58477  3.61503
          0.03120  3.87872  4.60107  0.61958  0.77255  0.48576  0.95510
    213   2.72841  4.72538  2.71142  2.59745  4.08986  3.18800  3.92571  3.80146  2.82986  3.44758  4.40270  1.14703  3.84011  3.19837  3.18482  2.79529  3.11041  3.42304  5.39504  4.03767    217 - -
          2.68618  4.42225  2.77519  2.73123  3.46354  2.40513  3.72494  3.29354  2.67741  2.69355  4.24690  2.90347  2.73739  3.18146  2.89801  2.37887  2.77519  2.98518  4.58477  3.61503
          0.03120  3.87872  4.60107  0.61958  0.77255  0.48576  0.95510
    214   2.95744  5.07009  2.48989  1.01651  4.41705  3.27793  3.86511  3.87218  2.74640  3.48824  4.46186  2.93611  3.88277  3.08055  3.15599  2.93911  3.26167  3.55533  5.58743  4.30953    218 - -
          2.68618  4.42225  2.77519  2.73123  3.46354  2.40513  3.72494  3.29354  2.67741  2.69355  4.24690  2.90347  2.73739  3.18146  2.89801  2.37887  2.77519  2.98518  4.58477  3.61503
          0.03120  3.87872  4.60107  0.61958  0.77255  0.48576  0.95510
    215   3.16216  4.62251  4.19958  3.83933  3.13789  3.99017  4.49310  2.34214  3.60702  0.86753  3.15867  4.11421  4.42437  3.97386  3.78212  3.56158  3.45608  2.38112  5.01957  3.74437    219 - -
          2.68618  4.42225  2.77519  2.73123  3.46354  2.40513  3.72494  3.29354  2.67741  2.69355  4.24690  2.90347  2.73739  3.18146  2.89801  2.37887  2.77519  2.98518  4.58477  3.61503
          0.03120  3.87872  4.60107  0.61958  0.77255  0.48576  0.95510
    216   2.31788  4.23843  3.21165  3.02758  4.08243  2.96819  4.13733  3.60582  3.10177  3.32552  4.25100  3.25145  3.70748  3.45057  3.38770  1.08167  2.79846  3.13956  5.45439  4.16596    220 - -
          2.68618  4.42225  2.77519  2.73123  3.46354  2.40513  3.72494  3.29354  2.67741  2.69355  4.24690  2.90347  2.73739  3.18146  2.89801  2.37887  2.77519  2.98518  4.58477  3.61503
          0.03120  3.87872  4.60107  0.61958  0.77255  0.48576  0.95510
    217   3.25592  4.74238  3.84737  3.57782  2.29334  3.83734  3.62115  3.26424  3.43515  2.71658  3.93859  3.73101  4.31098  3.73970  3.61763  3.39203  3.54259  3.13507  3.93738  0.95545    221 - -
          2.68618  4.42225  2.77519  2.73123  3.46354  2.40513  3.72494  3.29354  2.67741  2.69355  4.24690  2.90347  2.73739  3.18146  2.89801  2.37887  2.77519  2.98518  4.58477  3.61503
          0.03120  3.87872  4.60107  0.61958  0.77255  0.48576  0.95510
    218   3.01229  4.85123  3.50356  3.01316  4.20739  3.49925  3.82845  3.74943  2.23940  3.26421  4.26411  3.37248  4.00142  3.04836  0.96888  3.09609  3.27775  3.47308  5.28783  4.13327    222 - -
          2.68618  4.42225  2.77519  2.73123  3.46354  2.40513  3.72494  3.29354  2.67741  2.69355  4.24690  2.90347  2.73739  3.18146  2.89801  2.37887  2.77519  2.98518  4.58477  3.61503
          0.03120  3.87872  4.60107  0.61958  0.77255  0.48576  0.95510
    219   2.52407  4.62465  2.86794  2.48252  4.09546  3.24349  3.69903  3.50211  2.27420  3.12230  3.95590  2.66611  3.76279  2.87708  2.87824  2.04958  2.36698  3.14334  5.35728  4.05121    223 - -
          2.68618  4.42225  2.77519  2.73123  3.46354  2.40513  3.72494  3.29354  2.67741  2.69355  4.24690  2.90347  2.73739  3.18146  2.89801  2.37887  2.77519  2.98518  4.58477  3.61503
          0.03120  3.87872  4.60107  0.61958  0.77255  0.48576  0.95510
    220   3.03594  4.45279  4.34478  3.96072  3.37827  4.07345  4.68759  1.07019  3.78898  1.96290  3.31252  4.20517  4.50396  4.13655  3.98482  3.56926  3.33495  1.84581  5.27048  4.00940    224 - -
          2.68618  4.42225  2.77519  2.73123  3.46354  2.40513  3.72494  3.29354  2.67741  2.69355  4.24690  2.90347  2.73739  3.18146  2.89801  2.37887  2.77519  2.98518  4.58477  3.61503
          0.03120  3.87872  4.60107  0.61958  0.77255  0.48576  0.95510
    221   3.00770  4.37016  4.58284  4.08819  3.45903  4.27367  4.82776  1.33686  3.96434  1.97519  3.28485  4.33107  4.61476  4.24517  4.18014  3.65582  3.27937  1.33215  5.40147  4.19140    225 - -
          2.68618  4.42225  2.77519  2.73123  3.46354  2.40513  3.72494  3.29354  2.67741  2.69355  4.24690  2.90347  2.73739  3.18146  2.89801  2.37887  2.77519  2.98518  4.58477  3.61503
          0.03120  3.87872  4.60107  0.61958  0.77255  0.48576  0.95510
    222   2.68679  4.99103  2.10695  2.24133  4.19819  3.25943  2.36908  3.76351  2.51447  3.32530  4.15525  2.78638  3.77925  2.81426  2.99674  2.37900  2.95387  3.39742  5.46245  4.04217    226 - -
          2.68618  4.42225  2.77519  2.73123  3.46354  2.40513  3.72494  3.29354  2.67741  2.69355  4.24690  2.90347  2.73739  3.18146  2.89801  2.37887  2.77519  2.98518  4.58477  3.61503
          0.03120  3.87872  4.60107  0.61958  0.77255  0.48576  0.95510
    223   2.83747  5.17082  2.37896  1.40981  4.44551  3.26983  3.68238  3.91573  2.47398  3.45186  4.32998  2.77864  3.82605  2.49373  2.89352  2.78522  3.10280  3.56238  5.62432  4.23683    227 - -
          2.68618  4.42225  2.77519  2.73123  3.46354  2.40513  3.72494  3.29354  2.67741  2.69355  4.24690  2.90347  2.73739  3.18146  2.89801  2.37887  2.77519  2.98518  4.58477  3.61503
          0.03120  3.87872  4.60107  0.61958  0.77255  0.48576  0.95510
    224   2.81604  5.28541  1.62070  1.88102  4.61559  2.41923  3.70045  4.10725  2.68157  3.63492  4.47425  2.66934  3.78027  2.86499  3.24860  2.73328  3.10392  3.69552  5.80987  4.34529    228 - -
          2.68618  4.42225  2.77519  2.73123  3.46354  2.40513  3.72494  3.29354  2.67741  2.69355  4.24690  2.90347  2.73739  3.18146  2.89801  2.37887  2.77519  2.98518  4.58477  3.61503
          0.03120  3.87872  4.60107  0.61958  0.77255  0.48576  0.95510
    225   2.95744  5.07009  2.48989  1.01651  4.41705  3.27793  3.86511  3.87218  2.74640  3.48824  4.46186  2.93611  3.88277  3.08055  3.15599  2.93911  3.26167  3.55533  5.58743  4.30953    229 - -
          2.68618  4.42225  2.77519  2.73123  3.46354  2.40513  3.72494  3.29354  2.67741  2.69355  4.24690  2.90347  2.73739  3.18146  2.89801  2.37887  2.77519  2.98518  4.58477  3.61503
          0.03120  3.87872  4.60107  0.61958  0.77255  0.48576  0.95510
    226   3.01229  4.85123  3.50356  3.01316  4.20739  3.49925  3.82845  3.74943  2.23940  3.26421  4.26411  3.37248  4.00142  3.04836  0.96888  3.09609  3.27775  3.47308  5.28783  4.13327    230 - -
          2.68618  4.42225  2.77519  2.73123  3.46354  2.40513  3.72494  3.29354  2.67741  2.69355  4.24690  2.90347  2.73739  3.18146  2.89801  2.37887  2.77519  2.98518  4.58477  3.61503
          0.03120  3.87872  4.60107  0.61958  0.77255  0.48576  0.95510
    227   2.97398  4.52172  4.05605  3.64990  3.21025  3.83871  4.38359  2.38646  3.41767  1.80390  1.36600  3.92664  4.29927  3.79908  3.62227  3.32378  3.27936  2.39332  5.05195  3.81433    231 - -
          2.68618  4.42225  2.77519  2.73123  3.46354  2.40513  3.72494  3.29354  2.67741  2.69355  4.24690  2.90347  2.73739  3.18146  2.89801  2.37887  2.77519  2.98518  4.58477  3.61503
          0.03120  3.87872  4.60107  0.61958  0.77255  0.48576  0.95510
    228   1.96533  4.15076  3.42624  3.12267  4.02657  3.01022  4.15158  3.09403  3.09253  3.00331  3.96206  3.30727  3.72266  3.44024  3.38047  2.46446  1.46779  2.74274  5.46284  4.24171    232 - -
          2.68618  4.42225  2.77519  2.73123  3.46354  2.40513  3.72494  3.29354  2.67741  2.69355  4.24690  2.90347  2.73739  3.18146  2.89801  2.37887  2.77519  2.98518  4.58477  3.61503
          0.03120  3.87872  4.60107  0.61958  0.77255  0.48576  0.95510
    229   1.22339  3.05117  3.83507  3.45757  3.90934  2.98066  4.28379  2.96066  3.35142  2.91283  3.87432  3.46408  3.71468  3.64642  3.58391  2.43390  2.67406  2.61762  5.38501  4.19281    233 - -
          2.68618  4.42225  2.77519  2.73123  3.46354  2.40513  3.72494  3.29354  2.67741  2.69355  4.24690  2.90347  2.73739  3.18146  2.89801  2.37887  2.77519  2.98518  4.58477  3.61503
          0.03120  3.87872  4.60107  0.61958  0.77255  0.48576  0.95510
    230   3.16216  4.62251  4.19958  3.83933  3.13789  3.99017  4.49310  2.34214  3.60702  0.86753  3.15867  4.11421  4.42437  3.97386  3.78212  3.56158  3.45608  2.38112  5.01957  3.74437    234 - -
          2.68618  4.42225  2.77519  2.73123  3.46354  2.40513  3.72494  3.29354  2.67741  2.69355  4.24690  2.90347  2.73739  3.18146  2.89801  2.37887  2.77519  2.98518  4.58477  3.61503
          0.03120  3.87872  4.60107  0.61958  0.77255  0.48576  0.95510
    231   2.97231  5.06371  3.36538  2.73587  4.48719  3.59317  3.57614  3.84605  1.48188  3.31595  4.19263  3.14218  3.97494  2.71788  1.58031  2.97849  3.14986  3.53472  5.38003  4.20081    235 - -
          2.68618  4.42225  2.77519  2.73123  3.46354  2.40513  3.72494  3.29354  2.67741  2.69355  4.24690  2.90347  2.73739  3.18146  2.89801  2.37887  2.77519  2.98518  4.58477  3.61503
          0.03120  3.87872  4.60107  0.61958  0.77255  0.48576  0.95510
    232   2.76739  4.97864  2.63684  2.38225  4.33346  3.31150  3.66752  3.80567  1.94514  3.36579  4.22411  1.80430  3.83594  2.83553  2.67112  2.76290  3.03580  3.44785  5.48921  4.15212    236 - -
          2.68618  4.42225  2.77519  2.73123  3.46354  2.40513  3.72494  3.29354  2.67741  2.69355  4.24690  2.90347  2.73739  3.18146  2.89801  2.37887  2.77519  2.98518  4.58477  3.61503
          0.03120  3.87872  4.60107  0.61958  0.77255  0.48576  0.95510
    233   1.00479  4.19497  3.46878  3.26022  4.05845  3.01937  4.28155  3.18488  3.27664  3.06622  4.09725  3.40831  3.75917  3.61720  3.52681  2.54516  2.82294  2.83820  5.48498  4.28589    237 - -
          2.68618  4.42225  2.77519  2.73123  3.46354  2.40513  3.72494  3.29354  2.67741  2.69355  4.24690  2.90347  2.73739  3.18146  2.89801  2.37887  2.77519  2.98518  4.58477  3.61503
          0.03120  3.87872  4.60107  0.61958  0.77255  0.48576  0.95510
    234   3.16216  4.62251  4.19958  3.83933  3.13789  3.99017  4.49310  2.34214  3.60702  0.86753  3.15867  4.11421  4.42437  3.97386  3.78212  3.56158  3.45608  2.38112  5.01957  3.74437    238 - -
          2.68618  4.42225  2.77519  2.73123  3.46354  2.40513  3.72494  3.29354  2.67741  2.69355  4.24690  2.90347  2.73739  3.18146  2.89801  2.37887  2.77519  2.98518  4.58477  3.61503
          0.03120  3.87872  4.60107  0.61958  0.77255  0.48576  0.95510
    235   3.01247  4.39700  4.53207  4.05630  3.41047  4.22875  4.79160  1.19076  3.90928  1.92302  3.25552  4.29820  4.58992  4.20563  4.12075  3.62367  3.29199  1.57777  5.36301  4.14140    239 - -
          2.68618  4.42225  2.77519  2.73123  3.46354  2.40513  3.72494  3.29354  2.67741  2.69355  4.24690  2.90347  2.73739  3.18146  2.89801  2.37887  2.77519  2.98518  4.58477  3.61503
          0.03120  3.87872  4.60107  0.61958  0.77255  0.48576  0.95510
    236   2.59307  0.92784  4.11368  3.85465  3.84443  3.21483  4.50035  2.98927  3.68159  2.90452  4.02597  3.83997  3.92229  4.02742  3.80490  2.86475  3.06035  2.73346  5.25937  4.13211    240 - -
          2.68618  4.42225  2.77519  2.73123  3.46354  2.40513  3.72494  3.29354  2.67741  2.69355  4.24690  2.90347  2.73739  3.18146  2.89801  2.37887  2.77519  2.98518  4.58477  3.61503
          0.03120  3.87872  4.60107  0.61958  0.77255  0.48576  0.95510
    237   2.41586  4.26099  3.43342  3.18557  3.97418  3.10010  4.20244  3.10207  3.12867  2.96534  4.01536  3.39403  3.80430  3.52315  3.38713  2.61719  1.16135  2.79638  5.41143  4.19077    241 - -
          2.68618  4.42225  2.77519  2.73123  3.46354  2.40513  3.72494  3.29354  2.67741  2.69355  4.24690  2.90347  2.73739  3.18146  2.89801  2.37887  2.77519  2.98518  4.58477  3.61503
          0.03120  3.87872  4.60107  0.61958  0.77255  0.48576  0.95510
    238   2.81298  4.35372  4.13406  3.79727  3.55451  3.73046  4.59786  2.04958  3.66515  2.24037  3.51859  3.98613  4.29053  4.02444  3.87707  3.23429  3.17431  1.01704  5.34005  4.07211    242 - -
          2.68618  4.42225  2.77519  2.73123  3.46354  2.40513  3.72494  3.29354  2.67741  2.69355  4.24690  2.90347  2.73739  3.18146  2.89801  2.37887  2.77519  2.98518  4.58477  3.61503
          0.03120  3.87872  4.60107  0.61958  0.77255  0.48576  0.95510
    239   3.16216  4.62251  4.19958  3.83933  3.13789  3.99017  4.49310  2.34214  3.60702  0.86753  3.15867  4.11421  4.42437  3.97386  3.78212  3.56158  3.45608  2.38112  5.01957  3.74437    243 - -
          2.68618  4.42225  2.77519  2.73123  3.46354  2.40513  3.72494  3.29354  2.67741  2.69355  4.24690  2.90347  2.73739  3.18146  2.89801  2.37887  2.77519  2.98518  4.58477  3.61503
          0.03120  3.87872  4.60107  0.61958  0.77255  0.48576  0.95510
    240   1.00479  4.19497  3.46878  3.26022  4.05845  3.01937  4.28155  3.18488  3.27664  3.06622  4.09725  3.40831  3.75917  3.61720  3.52681  2.54516  2.82294  2.83820  5.48498  4.28589    244 - -
          2.68618  4.42225  2.77519  2.73123  3.46354  2.40513  3.72494  3.29354  2.67741  2.69355  4.24690  2.90347  2.73739  3.18146  2.89801  2.37887  2.77519  2.98518  4.58477  3.61503
          0.03120  3.87872  4.60107  0.61958  0.77255  0.48576  0.95510
    241   2.31788  4.23843  3.21165  3.02758  4.08243  2.96819  4.13733  3.60582  3.10177  3.32552  4.25100  3.25145  3.70748  3.45057  3.38770  1.08167  2.79846  3.13956  5.45439  4.16596    245 - -
          2.68618  4.42225  2.77519  2.73123  3.46354  2.40513  3.72494  3.29354  2.67741  2.69355  4.24690  2.90347  2.73739  3.18146  2.89801  2.37887  2.77519  2.98518  4.58477  3.61503
          0.03120  3.87872  4.60107  0.61958  0.77255  0.48576  0.95510
    242   1.00479  4.19497  3.46878  3.26022  4.05845  3.01937  4.28155  3.18488  3.27664  3.06622  4.09725  3.40831  3.75917  3.61720  3.52681  2.54516  2.82294  2.83820  5.48498  4.28589    246 - -
          2.68618  4.42225  2.77519  2.73123  3.46354  2.40513  3.72494  3.29354  2.67741  2.69355  4.24690  2.90347  2.73739  3.18146  2.89801  2.37887  2.77519  2.98518  4.58477  3.61503
          0.03120  3.87872  4.60107  0.61958  0.77255  0.48576  0.95510
    243   2.67243  4.44738  3.34750  3.24762  4.39008  0.71952  4.36764  3.99111  3.42976  3.64448  4.62018  3.51177  3.83872  3.75341  3.66524  2.84450  3.15415  3.51821  5.48370  4.49215    247 - -
          2.68618  4.42225  2.77519  2.73123  3.46354  2.40513  3.72494  3.29354  2.67741  2.69355  4.24690  2.90347  2.73739  3.18146  2.89801  2.37887  2.77519  2.98518  4.58477  3.61503
          0.03120  3.87872  4.60107  0.61958  0.77255  0.48576  0.95510
    244   2.88546  4.87161  2.90680  2.66149  4.04103  3.37001  3.81990  3.67261  2.48181  3.17436  4.20190  3.12133  3.92347  1.22297  2.76592  2.93288  3.18236  3.40185  5.31187  4.00599    248 - -
          2.68618  4.42225  2.77519  2.73123  3.46354  2.40513  3.72494  3.29354  2.67741  2.69355  4.24690  2.90347  2.73739  3.18146  2.89801  2.37887  2.77519  2.98518  4.58477  3.61503
          0.03120  3.87872  4.60107  0.61958  0.77255  0.48576  0.95510
    245   2.88546  4.87161  2.90680  2.66149  4.04103  3.37001  3.81990  3.67261  2.48181  3.17436  4.20190  3.12133  3.92347  1.22297  2.76592  2.93288  3.18236  3.40185  5.31187  4.00599    249 - -
          2.68618  4.42225  2.77519  2.73123  3.46354  2.40513  3.72494  3.29354  2.67741  2.69355  4.24690  2.90347  2.73739  3.18146  2.89801  2.37887  2.77519  2.98518  4.58477  3.61503
          0.03120  3.87872  4.60107  0.61958  0.77255  0.48576  0.95510
    246   3.01229  4.85123  3.50356  3.01316  4.20739  3.49925  3.82845  3.74943  2.23940  3.26421  4.26411  3.37248  4.00142  3.04836  0.96888  3.09609  3.27775  3.47308  5.28783  4.13327    250 - -
          2.68618  4.42225  2.77519  2.73123  3.46354  2.40513  3.72494  3.29354  2.67741  2.69355  4.24690  2.90347  2.73739  3.18146  2.89801  2.37887  2.77519  2.98518  4.58477  3.61503
          0.03120  3.87872  4.60107  0.61958  0.77255  0.48576  0.95510
    247   2.31788  4.23843  3.21165  3.02758  4.08243  2.96819  4.13733  3.60582  3.10177  3.32552  4.25100  3.25145  3.70748  3.45057  3.38770  1.08167  2.79846  3.13956  5.45439  4.16596    251 - -
          2.68618  4.42225  2.77519  2.73123  3.46354  2.40513  3.72494  3.29354  2.67741  2.69355  4.24690  2.90347  2.73739  3.18146  2.89801  2.37887  2.77519  2.98518  4.58477  3.61503
          0.03120  3.87872  4.60107  0.61958  0.77255  0.48576  0.95510
    248   3.01229  4.85123  3.50356  3.01316  4.20739  3.49925  3.82845  3.74943  2.23940  3.26421  4.26411  3.37248  4.00142  3.04836  0.96888  3.09609  3.27775  3.47308  5.28783  4.13327    252 - -
          2.68618  4.42225  2.77519  2.73123  3.46354  2.40513  3.72494  3.29354  2.67741  2.69355  4.24690  2.90347  2.73739  3.18146  2.89801  2.37887  2.77519  2.98518  4.58477  3.61503
          0.03120  3.87872  4.60107  0.61958  0.77255  0.48576  0.95510
    249   2.97398  4.52172  4.05605  3.64990  3.21025  3.83871  4.38359  2.38646  3.41767  1.80390  1.36600  3.92664  4.29927  3.79908  3.62227  3.32378  3.27936  2.39332  5.05195  3.81433    253 - -
          2.68618  4.42225  2.77519  2.73123  3.46354  2.40513  3.72494  3.29354  2.67741  2.69355  4.24690  2.90347  2.73739  3.18146  2.89801  2.37887  2.77519  2.98518  4.58477  3.61503
          0.03120  3.87872  4.60107  0.61958  0.77255  0.48576  0.95510
    250   3.16216  4.62251  4.19958  3.83933  3.13789  3.99017  4.49310  2.34214  3.60702  0.86753  3.15867  4.11421  4.42437  3.97386  3.78212  3.56158  3.45608  2.38112  5.01957  3.74437    254 - -
          2.68618  4.42225  2.77519  2.73123  3.46354  2.40513  3.72494  3.29354  2.67741  2.69355  4.24690  2.90347  2.73739  3.18146  2.89801  2.37887  2.77519  2.98518  4.58477  3.61503
          0.03120  3.87872  4.60107  0.61958  0.77255  0.48576  0.95510
    251   1.00479  4.19497  3.46878  3.26022  4.05845  3.01937  4.28155  3.18488  3.27664  3.06622  4.09725  3.40831  3.75917  3.61720  3.52681  2.54516  2.82294  2.83820  5.48498  4.28589    255 - -
          2.68618  4.42225  2.77519  2.73123  3.46354  2.40513  3.72494  3.29354  2.67741  2.69355  4.24690  2.90347  2.73739  3.18146  2.89801  2.37887  2.77519  2.98518  4.58477  3.61503
          0.03120  3.87872  4.60107  0.61958  0.77255  0.48576  0.95510
    252   2.41586  4.26099  3.43342  3.18557  3.97418  3.10010  4.20244  3.10207  3.12867  2.96534  4.01536  3.39403  3.80430  3.52315  3.38713  2.61719  1.16135  2.79638  5.41143  4.19077    256 - -
          2.68618  4.42225  2.77519  2.73123  3.46354  2.40513  3.72494  3.29354  2.67741  2.69355  4.24690  2.90347  2.73739  3.18146  2.89801  2.37887  2.77519  2.98518  4.58477  3.61503
          0.03120  3.87872  4.60107  0.61958  0.77255  0.48576  0.95510
    253   3.16216  4.62251  4.19958  3.83933  3.13789  3.99017  4.49310  2.34214  3.60702  0.86753  3.15867  4.11421  4.42437  3.97386  3.78212  3.56158  3.45608  2.38112  5.01957  3.74437    257 - -
          2.68618  4.42225  2.77519  2.73123  3.46354  2.40513  3.72494  3.29354  2.67741  2.69355  4.24690  2.90347  2.73739  3.18146  2.89801  2.37887  2.77519  2.98518  4.58477  3.61503
          0.03120  3.87872  4.60107  0.61958  0.77255  0.48576  0.95510
    254   3.26614  4.66602  4.24731  3.96289  1.00154  3.95465  3.87974  2.78894  3.86974  2.15750  3.51810  4.02615  4.41302  4.03596  3.98792  3.53582  3.56723  2.78012  4.12677  2.49292    258 - -
          2.68618  4.42225  2.77519  2.73123  3.46354  2.40513  3.72494  3.29354  2.67741  2.69355  4.24690  2.90347  2.73739  3.18146  2.89801  2.37887  2.77519  2.98518  4.58477  3.61503
          0.03120  3.87872  4.60107  0.61958  0.77255  0.48576  0.95510
    255   2.97764  4.94192  3.15406  2.77420  4.32978  3.46656  3.76236  3.75941  1.02975  3.32306  4.28406  3.19844  3.96636  2.95339  2.43241  3.01915  3.23038  3.46680  5.38177  4.19539    259 - -
          2.68618  4.42225  2.77519  2.73123  3.46354  2.40513  3.72494  3.29354  2.67741  2.69355  4.24690  2.90347  2.73739  3.18146  2.89801  2.37887  2.77519  2.98518  4.58477  3.61503
          0.03120  3.87872  4.60107  0.61958  0.77255  0.48576  0.95510
    256   2.99612  5.12568  0.90913  2.33847  4.50348  3.21522  3.93626  4.09303  3.02151  3.70019  4.67832  2.89520  3.86844  3.17533  3.53867  2.95768  3.33478  3.73151  5.67089  4.37519    260 - -
          2.68618  4.42225  2.77519  2.73123  3.46354  2.40513  3.72494  3.29354  2.67741  2.69355  4.24690  2.90347  2.73739  3.18146  2.89801  2.37887  2.77519  2.98518  4.58477  3.61503
          0.03120  3.87872  4.60107  0.61958  0.77255  0.48576  0.95510
    257   2.95744  5.07009  2.48989  1.01651  4.41705  3.27793  3.86511  3.87218  2.74640  3.48824  4.46186  2.93611  3.88277  3.08055  3.15599  2.93911  3.26167  3.55533  5.58743  4.30953    261 - -
          2.68618  4.42225  2.77519  2.73123  3.46354  2.40513  3.72494  3.29354  2.67741  2.69355  4.24690  2.90347  2.73739  3.18146  2.89801  2.37887  2.77519  2.98518  4.58477  3.61503
          0.03120  3.87872  4.60107  0.61958  0.77255  0.48576  0.95510
    258   3.01229  4.85123  3.50356  3.01316  4.20739  3.49925  3.82845  3.74943  2.23940  3.26421  4.26411  3.37248  4.00142  3.04836  0.96888  3.09609  3.27775  3.47308  5.28783  4.13327    262 - -
          2.68618  4.42225  2.77519  2.73123  3.46354  2.40513  3.72494  3.29354  2.67741  2.69355  4.24690  2.90347  2.73739  3.18146  2.89801  2.37887  2.77519  2.98518  4.58477  3.61503
          0.03120  3.87872  4.60107  0.61958  0.77255  0.48576  0.95510
    259   2.59307  0.92784  4.11368  3.85465  3.84443  3.21483  4.50035  2.98927  3.68159  2.90452  4.02597  3.83997  3.92229  4.02742  3.80490  2.86475  3.06035  2.73346  5.25937  4.13211    263 - -
          2.68618  4.42225  2.77519  2.73123  3.46354  2.40513  3.72494  3.29354  2.67741  2.69355  4.24690  2.90347  2.73739  3.18146  2.89801  2.37887  2.77519  2.98518  4.58477  3.61503
          0.03120  3.87872  4.60107  0.61958  0.77255  0.48576  0.95510
    260   2.88546  4.87161  2.90680  2.66149  4.04103  3.37001  3.81990  3.67261  2.48181  3.17436  4.20190  3.12133  3.92347  1.22297  2.76592  2.93288  3.18236  3.40185  5.31187  4.00599    264 - -
          2.68618  4.42225  2.77519  2.73123  3.46354  2.40513  3.72494  3.29354  2.67741  2.69355  4.24690  2.90347  2.73739  3.18146  2.89801  2.37887  2.77519  2.98518  4.58477  3.61503
          0.03120  3.87872  4.60107  0.61958  0.77255  0.48576  0.95510
    261   2.69254  4.88361  2.78959  2.40974  4.06975  3.36198  2.77193  3.62632  2.30514  3.18740  4.03000  2.91406  3.82215  2.07771  2.67050  2.42341  2.93688  3.29197  5.30700  3.94357    265 - -
          2.68618  4.42225  2.77519  2.73123  3.46354  2.40513  3.72494  3.29354  2.67741  2.69355  4.24690  2.90347  2.73739  3.18146  2.89801  2.37887  2.77519  2.98518  4.58477  3.61503
          0.03120  3.87872  4.60107  0.61958  0.77255  0.48576  0.95510
    262   3.16216  4.62251  4.19958  3.83933  3.13789  3.99017  4.49310  2.34214  3.60702  0.86753  3.15867  4.11421  4.42437  3.97386  3.78212  3.56158  3.45608  2.38112  5.01957  3.74437    266 - -
          2.68618  4.42225  2.77519  2.73123  3.46354  2.40513  3.72494  3.29354  2.67741  2.69355  4.24690  2.90347  2.73739  3.18146  2.89801  2.37887  2.77519  2.98518  4.58477  3.61503
          0.03120  3.87872  4.60107  0.61958  0.77255  0.48576  0.95510
    263   2.75942  4.51588  3.36724  3.20707  4.20195  3.20303  4.28412  3.74884  3.26488  3.37505  4.42507  3.51321  0.81609  3.65347  3.50982  2.92708  3.20145  3.39352  5.38692  4.32266    267 - -
          2.68618  4.42225  2.77519  2.73123  3.46354  2.40513  3.72494  3.29354  2.67741  2.69355  4.24690  2.90347  2.73739  3.18146  2.89801  2.37887  2.77519  2.98518  4.58477  3.61503
          0.03120  3.87872  4.60107  0.61958  0.77255  0.48576  0.95510
    264   1.52512  4.53927  2.80810  2.23779  4.08630  3.18872  3.85137  3.32621  2.71575  3.09675  4.00955  3.01729  3.79071  3.07097  3.09706  2.64128  2.89030  3.00238  5.42495  4.13280    268 - -
          2.68618  4.42225  2.77519  2.73123  3.46354  2.40513  3.72494  3.29354  2.67741  2.69355  4.24690  2.90347  2.73739  3.18146  2.89801  2.37887  2.77519  2.98518  4.58477  3.61503
          0.03120  3.87872  4.60107  0.61958  0.77255  0.48576  0.95510
    265   3.01762  4.47970  4.09870  3.62063  2.02144  3.95813  3.62983  2.76426  3.50519  2.29309  3.46055  3.75060  4.30885  3.68692  3.70284  3.27345  3.25404  2.36837  3.95243  1.52840    269 - -
          2.68618  4.42225  2.77519  2.73123  3.46354  2.40513  3.72494  3.29354  2.67741  2.69355  4.24690  2.90347  2.73739  3.18146  2.89801  2.37887  2.77519  2.98518  4.58477  3.61503
          0.03120  3.87872  4.60107  0.61958  0.77255  0.48576  0.95510
    266   1.95807  4.14052  3.21696  2.96248  4.24797  2.43517  4.10078  3.65982  3.06919  3.34976  4.17699  3.17466  3.62700  3.36000  3.40006  1.41529  2.66010  3.12009  5.58134  4.35116    270 - -
          2.68618  4.42225  2.77519  2.73123  3.46354  2.40513  3.72494  3.29354  2.67741  2.69355  4.24690  2.90347  2.73739  3.18146  2.89801  2.37887  2.77519  2.98518  4.58477  3.61503
          0.03120  3.87872  4.60107  0.61958  0.77255  0.48576  0.95510
    267   3.03594  4.45279  4.34478  3.96072  3.37827  4.07345  4.68759  1.07019  3.78898  1.96290  3.31252  4.20517  4.50396  4.13655  3.98482  3.56926  3.33495  1.84581  5.27048  4.00940    271 - -
          2.68618  4.42225  2.77519  2.73123  3.46354  2.40513  3.72494  3.29354  2.67741  2.69355  4.24690  2.90347  2.73739  3.18146  2.89801  2.37887  2.77519  2.98518  4.58477  3.61503
          0.03120  3.87872  4.60107  0.61958  0.77255  0.48576  0.95510
    268   3.16216  4.62251  4.19958  3.83933  3.13789  3.99017  4.49310  2.34214  3.60702  0.86753  3.15867  4.11421  4.42437  3.97386  3.78212  3.56158  3.45608  2.38112  5.01957  3.74437    272 - -
          2.68618  4.42225  2.77519  2.73123  3.46354  2.40513  3.72494  3.29354  2.67741  2.69355  4.24690  2.90347  2.73739  3.18146  2.89801  2.37887  2.77519  2.98518  4.58477  3.61503
          0.03120  3.87872  4.60107  0.61958  0.77255  0.48576  0.95510
    269   2.95744  5.07009  2.48989  1.01651  4.41705  3.27793  3.86511  3.87218  2.74640  3.48824  4.46186  2.93611  3.88277  3.08055  3.15599  2.93911  3.26167  3.55533  5.58743  4.30953    273 - -
          2.68618  4.42225  2.77519  2.73123  3.46354  2.40513  3.72494  3.29354  2.67741  2.69355  4.24690  2.90347  2.73739  3.18146  2.89801  2.37887  2.77519  2.98518  4.58477  3.61503
          0.03120  3.87872  4.60107  0.61958  0.77255  0.48576  0.95510
    270   2.97764  4.94192  3.15406  2.77420  4.32978  3.46656  3.76236  3.75941  1.02975  3.32306  4.28406  3.19844  3.96636  2.95339  2.43241  3.01915  3.23038  3.46680  5.38177  4.19539    274 - -
          2.68618  4.42225  2.77519  2.73123  3.46354  2.40513  3.72494  3.29354  2.67741  2.69355  4.24690  2.90347  2.73739  3.18146  2.89801  2.37887  2.77519  2.98518  4.58477  3.61503
          0.03120  3.87872  4.60107  0.61958  0.77255  0.48576  0.95510
    271   2.97398  4.52172  4.05605  3.64990  3.21025  3.83871  4.38359  2.38646  3.41767  1.80390  1.36600  3.92664  4.29927  3.79908  3.62227  3.32378  3.27936  2.39332  5.05195  3.81433    275 - -
          2.68618  4.42225  2.77519  2.73123  3.46354  2.40513  3.72494  3.29354  2.67741  2.69355  4.24690  2.90347  2.73739  3.18146  2.89801  2.37887  2.77519  2.98518  4.58477  3.61503
          0.03120  3.87872  4.60107  0.61958  0.77255  0.48576  0.95510
    272   3.25592  4.74238  3.84737  3.57782  2.29334  3.83734  3.62115  3.26424  3.43515  2.71658  3.93859  3.73101  4.31098  3.73970  3.61763  3.39203  3.54259  3.13507  3.93738  0.95545    276 - -
          2.68618  4.42225  2.77519  2.73123  3.46354  2.40513  3.72494  3.29354  2.67741  2.69355  4.24690  2.90347  2.73739  3.18146  2.89801  2.37887  2.77519  2.98518  4.58477  3.61503
          0.03120  3.87872  4.60107  0.61958  0.77255  0.48576  0.95510
    273   3.16216  4.62251  4.19958  3.83933  3.13789  3.99017  4.49310  2.34214  3.60702  0.86753  3.15867  4.11421  4.42437  3.97386  3.78212  3.56158  3.45608  2.38112  5.01957  3.74437    277 - -
          2.68618  4.42225  2.77519  2.73123  3.46354  2.40513  3.72494  3.29354  2.67741  2.69355  4.24690  2.90347  2.73739  3.18146  2.89801  2.37887  2.77519  2.98518  4.58477  3.61503
          0.03120  3.87872  4.60107  0.61958  0.77255  0.48576  0.95510
    274   2.89954  5.41523  1.38704  1.71967  4.70176  3.17264  3.72758  4.20474  2.74827  3.73474  4.60254  2.64913  3.79781  2.90087  3.33313  2.79103  3.19165  3.79635  5.89162  4.40571    278 - -
          2.68618  4.42225  2.77519  2.73123  3.46354  2.40513  3.72494  3.29354  2.67741  2.69355  4.24690  2.90347  2.73739  3.18146  2.89801  2.37887  2.77519  2.98518  4.58477  3.61503
          0.03120  3.87872  4.60107  0.61958  0.77255  0.48576  0.95510
    275   3.01229  4.85123  3.50356  3.01316  4.20739  3.49925  3.82845  3.74943  2.23940  3.26421  4.26411  3.37248  4.00142  3.04836  0.96888  3.09609  3.27775  3.47308  5.28783  4.13327    279 - -
          2.68618  4.42225  2.77519  2.73123  3.46354  2.40513  3.72494  3.29354  2.67741  2.69355  4.24690  2.90347  2.73739  3.18146  2.89801  2.37887  2.77519  2.98518  4.58477  3.61503
          0.03120  3.87872  4.60107  0.61958  0.77255  0.48576  0.95510
    276   3.03594  4.45279  4.34478  3.96072  3.37827  4.07345  4.68759  1.07019  3.78898  1.96290  3.31252  4.20517  4.50396  4.13655  3.98482  3.56926  3.33495  1.84581  5.27048  4.00940    280 - -
          2.68618  4.42225  2.77519  2.73123  3.46354  2.40513  3.72494  3.29354  2.67741  2.69355  4.24690  2.90347  2.73739  3.18146  2.89801  2.37887  2.77519  2.98518  4.58477  3.61503
          0.03120  3.87872  4.60107  0.61958  0.77255  0.48576  0.95510
    277   3.03594  4.45279  4.34478  3.96072  3.37827  4.07345  4.68759  1.07019  3.78898  1.96290  3.31252  4.20517  4.50396  4.13655  3.98482  3.56926  3.33495  1.84581  5.27048  4.00940    281 - -
          2.68618  4.42225  2.77519  2.73123  3.46354  2.40513  3.72494  3.29354  2.67741  2.69355  4.24690  2.90347  2.73739  3.18146  2.89801  2.37887  2.77519  2.98518  4.58477  3.61503
          0.03120  3.87872  4.60107  0.61958  0.77255  0.48576  0.95510
    278   3.01229  4.85123  3.50356  3.01316  4.20739  3.49925  3.82845  3.74943  2.23940  3.26421  4.26411  3.37248  4.00142  3.04836  0.96888  3.09609  3.27775  3.47308  5.28783  4.13327    282 - -
          2.68618  4.42225  2.77519  2.73123  3.46354  2.40513  3.72494  3.29354  2.67741  2.69355  4.24690  2.90347  2.73739  3.18146  2.89801  2.37887  2.77519  2.98518  4.58477  3.61503
          0.03120  3.87872  4.60107  0.61958  0.77255  0.48576  0.95510
    279   2.73876  4.75386  3.21070  2.72207  4.20038  3.39370  3.70646  3.63444  2.20966  3.19271  4.08577  3.13478  2.93189  2.88661  1.45471  2.80731  3.01292  3.30672  5.33129  4.10491    283 - -
          2.68618  4.42225  2.77519  2.73123  3.46354  2.40513  3.72494  3.29354  2.67741  2.69355  4.24690  2.90347  2.73739  3.18146  2.89801  2.37887  2.77519  2.98518  4.58477  3.61503
          0.03120  3.87872  4.60107  0.61958  0.77255  0.48576  0.95510
    280   2.38060  4.39886  2.86335  2.65607  4.16624  3.02689  3.91816  3.68791  2.81482  3.34193  4.19327  2.49660  3.70582  3.15296  3.18304  1.43823  2.80305  3.22188  5.49216  4.16340    284 - -
          2.68618  4.42225  2.77519  2.73123  3.46354  2.40513  3.72494  3.29354  2.67741  2.69355  4.24690  2.90347  2.73739  3.18146  2.89801  2.37887  2.77519  2.98518  4.58477  3.61503
          0.03120  3.87872  4.60107  0.61958  0.77255  0.48576  0.95510
    281   2.95744  5.07009  2.48989  1.01651  4.41705  3.27793  3.86511  3.87218  2.74640  3.48824  4.46186  2.93611  3.88277  3.08055  3.15599  2.93911  3.26167  3.55533  5.58743  4.30953    285 - -
          2.68618  4.42225  2.77519  2.73123  3.46354  2.40513  3.72494  3.29354  2.67741  2.69355  4.24690  2.90347  2.73739  3.18146  2.89801  2.37887  2.77519  2.98518  4.58477  3.61503
          0.03120  3.87872  4.60107  0.61958  0.77255  0.48576  0.95510
    282   3.15883  4.55254  4.51597  4.00460  3.09943  4.32086  4.65109  1.83883  3.80524  1.05708  2.96888  4.29220  4.59490  4.06847  3.99220  3.69391  3.40512  2.06825  5.11171  3.91358    286 - -
          2.68618  4.42225  2.77519  2.73123  3.46354  2.40513  3.72494  3.29354  2.67741  2.69355  4.24690  2.90347  2.73739  3.18146  2.89801  2.37887  2.77519  2.98518  4.58477  3.61503
          0.03120  3.87872  4.60107  0.61958  0.77255  0.48576  0.95510
    283   2.43272  4.92442  2.85606  2.25333  4.21423  3.39022  3.16373  3.63563  2.22808  3.18709  4.00357  2.90004  3.80605  2.21566  2.43145  2.67149  2.89416  3.29404  5.36847  4.04630    287 - -
          2.68618  4.42225  2.77519  2.73123  3.46354  2.40513  3.72494  3.29354  2.67741  2.69355  4.24690  2.90347  2.73739  3.18146  2.89801  2.37887  2.77519  2.98518  4.58477  3.61503
          0.03120  3.87872  4.60107  0.61958  0.77255  0.48576  0.95510
    284   2.81010  5.29096  2.07251  1.50694  4.57102  3.22063  3.66275  4.05782  2.56450  3.57329  4.40431  2.68855  3.78611  2.44915  3.08467  2.72816  3.07675  3.65957  5.74165  4.29332    288 - -
          2.68618  4.42225  2.77519  2.73123  3.46354  2.40513  3.72494  3.29354  2.67741  2.69355  4.24690  2.90347  2.73739  3.18146  2.89801  2.37887  2.77519  2.98518  4.58477  3.61503
          0.03120  3.87872  4.60107  0.61958  0.77255  0.48576  0.95510
    285   3.20489  4.59955  4.40098  3.96432  1.42391  4.18028  3.97514  2.45802  3.81679  1.60737  3.17211  4.07941  4.50522  3.97534  3.96328  3.56265  3.45382  2.49435  4.24136  2.64942    289 - -
          2.68618  4.42225  2.77519  2.73123  3.46354  2.40513  3.72494  3.29354  2.67741  2.69355  4.24690  2.90347  2.73739  3.18146  2.89801  2.37887  2.77519  2.98518  4.58477  3.61503
          0.03120  3.87872  4.60107  0.61958  0.77255  0.48576  0.95510
    286   2.86976  5.33250  1.92557  1.32239  4.62578  3.19227  3.71805  4.11187  2.69478  3.65648  4.51950  2.67967  3.79921  2.88911  3.24597  2.77848  3.15589  3.71692  5.81486  4.35813    290 - -
          2.68618  4.42225  2.77519  2.73123  3.46354  2.40513  3.72494  3.29354  2.67741  2.69355  4.24690  2.90347  2.73739  3.18146  2.89801  2.37887  2.77519  2.98518  4.58477  3.61503
          0.03120  3.87872  4.60107  0.61958  0.77255  0.48576  0.95510
    287   1.00479  4.19497  3.46878  3.26022  4.05845  3.01937  4.28155  3.18488  3.27664  3.06622  4.09725  3.40831  3.75917  3.61720  3.52681  2.54516  2.82294  2.83820  5.48498  4.28589    291 - -
          2.68618  4.42225  2.77519  2.73123  3.46354  2.40513  3.72494  3.29354  2.67741  2.69355  4.24690  2.90347  2.73739  3.18146  2.89801  2.37887  2.77519  2.98518  4.58477  3.61503
          0.03120  3.87872  4.60107  0.61958  0.77255  0.48576  0.95510
    288   3.16182  4.58476  4.45600  3.92486  3.04272  4.28561  4.58035  2.16311  3.71014  1.01016  2.46736  4.22945  4.55028  3.97522  3.89956  3.64358  3.40034  2.24840  5.05895  3.89381    292 - -
          2.68618  4.42225  2.77519  2.73123  3.46354  2.40513  3.72494  3.29354  2.67741  2.69355  4.24690  2.90347  2.73739  3.18146  2.89801  2.37887  2.77519  2.98518  4.58477  3.61503
          0.03120  3.87872  4.60107  0.61958  0.77255  0.48576  0.95510
    289   3.16283  4.58905  4.44710  3.92129  3.04482  4.27891  4.57670  2.16297  3.69841  0.99407  2.55582  4.22487  4.54985  3.97340  3.88855  3.64168  3.40382  2.24496  5.05883  3.88284    293 - -
          2.68618  4.42225  2.77519  2.73123  3.46354  2.40513  3.72494  3.29354  2.67741  2.69355  4.24690  2.90347  2.73739  3.18146  2.89801  2.37887  2.77519  2.98518  4.58477  3.61503
          0.03120  3.87872  4.60107  0.61958  0.77255  0.48576  0.95510
    290   2.88546  4.87161  2.90680  2.66149  4.04103  3.37001  3.81990  3.67261  2.48181  3.17436  4.20190  3.12133  3.92347  1.22297  2.76592  2.93288  3.18236  3.40185  5.31187  4.00599    294 - -
          2.68618  4.42225  2.77519  2.73123  3.46354  2.40513  3.72494  3.29354  2.67741  2.69355  4.24690  2.90347  2.73739  3.18146  2.89801  2.37887  2.77519  2.98518  4.58477  3.61503
          0.03120  3.87872  4.60107  0.61958  0.77255  0.48576  0.95510
    291   2.52836  4.58711  2.68751  2.49068  3.89158  3.32391  3.67644  3.24522  2.52334  2.91585  3.29120  2.97570  2.52149  2.86572  2.95597  2.60979  2.58924  2.94554  5.22173  3.91463    295 - -
          2.68618  4.42225  2.77519  2.73123  3.46354  2.40513  3.72494  3.29354  2.67741  2.69355  4.24690  2.90347  2.73739  3.18146  2.89801  2.37887  2.77519  2.98518  4.58477  3.61503
          0.03120  3.87872  4.60107  0.61958  0.77255  0.48576  0.95510
    292   3.00137  4.81791  3.13150  2.89196  3.28886  3.45257  1.12938  3.70527  2.73483  3.19850  4.24184  3.30109  4.00538  3.25825  3.00023  3.07197  3.30490  3.44027  4.75385  3.23952    296 - -
          2.68618  4.42225  2.77519  2.73123  3.46354  2.40513  3.72494  3.29354  2.67741  2.69355  4.24690  2.90347  2.73739  3.18146  2.89801  2.37887  2.77519  2.98518  4.58477  3.61503
          0.03120  3.87872  4.60107  0.61958  0.77255  0.48576  0.95510
    293   2.88546  4.87161  2.90680  2.66149  4.04103  3.37001  3.81990  3.67261  2.48181  3.17436  4.20190  3.12133  3.92347  1.22297  2.76592  2.93288  3.18236  3.40185  5.31187  4.00599    297 - -
          2.68618  4.42225  2.77519  2.73123  3.46354  2.40513  3.72494  3.29354  2.67741  2.69355  4.24690  2.90347  2.73739  3.18146  2.89801  2.37887  2.77519  2.98518  4.58477  3.61503
          0.03120  3.87872  4.60107  0.61958  0.77255  0.48576  0.95510
    294   2.97764  4.94192  3.15406  2.77420  4.32978  3.46656  3.76236  3.75941  1.02975  3.32306  4.28406  3.19844  3.96636  2.95339  2.43241  3.01915  3.23038  3.46680  5.38177  4.19539    298 - -
          2.68618  4.42225  2.77519  2.73123  3.46354  2.40513  3.72494  3.29354  2.67741  2.69355  4.24690  2.90347  2.73739  3.18146  2.89801  2.37887  2.77519  2.98518  4.58477  3.61503
          0.03120  3.87872  4.60107  0.61958  0.77255  0.48576  0.95510
    295   1.00479  4.19497  3.46878  3.26022  4.05845  3.01937  4.28155  3.18488  3.27664  3.06622  4.09725  3.40831  3.75917  3.61720  3.52681  2.54516  2.82294  2.83820  5.48498  4.28589    299 - -
          2.68618  4.42225  2.77519  2.73123  3.46354  2.40513  3.72494  3.29354  2.67741  2.69355  4.24690  2.90347  2.73739  3.18146  2.89801  2.37887  2.77519  2.98518  4.58477  3.61503
          0.08066  3.87872  2.86797  0.61958  0.77255  0.48576  0.95510
    296   2.18376  3.50811  3.26752  2.75759  3.76616  3.20458  3.79417  3.11368  2.39251  2.82088  3.68359  3.12856  3.74376  3.04009  3.04678  2.16648  2.47275  2.79599  5.13755  3.88760    300 - -
          2.68618  4.42225  2.77519  2.73123  3.46354  2.40513  3.72494  3.29354  2.67741  2.69355  4.24690  2.90347  2.73739  3.18146  2.89801  2.37887  2.77519  2.98518  4.58477  3.61503
          0.03276  3.83082  4.55317  0.61958  0.77255  0.52784  0.89129
    297   2.51264  4.28923  3.52998  3.07181  3.57908  3.36778  4.01804  2.60589  2.92542  2.41650  2.97291  3.38505  3.91545  3.31757  3.22621  2.74423  1.76045  2.41650  5.14565  3.89783    301 - -
          2.68618  4.42225  2.77519  2.73123  3.46354  2.40513  3.72494  3.29354  2.67741  2.69355  4.24690  2.90347  2.73739  3.18146  2.89801  2.37887  2.77519  2.98518  4.58477  3.61503
          0.03276  3.83082  4.55317  0.61958  0.77255  0.52784  0.89129
    298   2.36290  4.22574  3.57541  3.03861  3.45964  3.49913  3.94141  2.27979  2.95798  2.23823  3.40031  3.38943  3.94893  3.27952  3.28284  2.35711  2.81472  2.06556  4.97979  3.74648    302 - -
          2.68618  4.42225  2.77519  2.73123  3.46354  2.40513  3.72494  3.29354  2.67741  2.69355  4.24690  2.90347  2.73739  3.18146  2.89801  2.37887  2.77519  2.98518  4.58477  3.61503
          0.03276  3.83082  4.55317  0.61958  0.77255  0.52784  0.89129
    299   2.94604  5.06590  0.97967  2.31142  4.43764  3.18017  3.89621  4.01659  2.97275  3.63269  4.61058  2.86539  3.83011  3.13580  3.48273  2.91362  3.28399  3.66046  5.61428  4.31834    303 - -
          2.68618  4.42225  2.77519  2.73123  3.46354  2.40513  3.72494  3.29354  2.67741  2.69355  4.24690  2.90347  2.73739  3.18146  2.89801  2.37887  2.77519  2.98518  4.58477  3.61503
          0.03276  3.83082  4.55317  0.61958  0.77255  0.52784  0.89129
    300   2.61508  4.39381  3.28024  3.17478  4.31629  0.79637  4.29693  3.90640  3.35030  3.56563  4.54159  3.44472  3.78360  3.67788  3.59026  2.78592  3.09310  3.44283  5.42177  4.41704    304 - -
          2.68619  4.42226  2.77521  2.73124  3.46355  2.40507  3.72496  3.29355  2.67742  2.69346  4.24691  2.90348  2.73741  3.18147  2.89802  2.37888  2.77521  2.98519  4.58478  3.61504
          0.08649  2.62667  4.55317  0.64185  0.74722  0.52784  0.89129
    301   2.29574  4.21519  3.17142  2.98599  4.03519  2.94590  4.09665  3.55250  3.05692  3.27623  4.20632  3.21698  3.68143  3.40967  3.34374  1.15563  2.77289  3.09675  5.41118  4.11867    307 - -
          2.68618  4.42225  2.77519  2.73123  3.46354  2.40513  3.72494  3.29354  2.67741  2.69355  4.24690  2.90347  2.73739  3.18146  2.89801  2.37887  2.77519  2.98518  4.58477  3.61503
          0.03276  3.83082  4.55317  0.61958  0.77255  0.52784  0.89129
    302   2.21887  4.14493  3.26905  2.97089  4.05015  2.94646  4.04365  3.35514  2.97044  3.12962  4.01292  3.19399  3.65640  3.31679  3.27896  1.89426  1.68031  2.92799  5.42789  4.18429    308 - -
          2.68618  4.42225  2.77519  2.73123  3.46354  2.40513  3.72494  3.29354  2.67741  2.69355  4.24690  2.90347  2.73739  3.18146  2.89801  2.37887  2.77519  2.98518  4.58477  3.61503
          0.03276  3.83082  4.55317  0.61958  0.77255  0.52784  0.89129
    303   2.99876  4.43001  4.27508  3.88988  3.34690  4.02038  4.62623  1.13106  3.71715  1.94230  3.28960  4.14110  4.45624  4.07018  3.91854  3.51225  3.29895  1.84686  5.22859  3.96279    309 - -
          2.68618  4.42225  2.77519  2.73123  3.46354  2.40513  3.72494  3.29354  2.67741  2.69355  4.24690  2.90347  2.73739  3.18146  2.89801  2.37887  2.77519  2.98518  4.58477  3.61503
          0.03276  3.83082  4.55317  0.61958  0.77255  0.52784  0.89129
    304   3.10923  4.58426  4.12228  3.76269  3.12109  3.92861  4.43151  2.32375  3.53081  0.92827  3.15840  4.04211  4.37164  3.90913  3.71340  3.49568  3.40567  2.35013  4.98452  3.69798    310 - -
          2.68618  4.42225  2.77519  2.73123  3.46354  2.40513  3.72494  3.29354  2.67741  2.69355  4.24690  2.90347  2.73739  3.18146  2.89801  2.37887  2.77519  2.98518  4.58477  3.61503
          0.03276  3.83082  4.55317  0.61958  0.77255  0.52784  0.89129
    305   2.81221  5.21538  1.40004  2.09577  4.53338  3.13892  3.72281  4.09019  2.73889  3.64738  4.51707  2.27164  3.76909  2.90741  3.29907  2.73894  3.12361  3.67955  5.77147  4.29784    311 - -
          2.68618  4.42225  2.77519  2.73123  3.46354  2.40513  3.72494  3.29354  2.67741  2.69355  4.24690  2.90347  2.73739  3.18146  2.89801  2.37887  2.77519  2.98518  4.58477  3.61503
          0.03276  3.83082  4.55317  0.61958  0.77255  0.52784  0.89129
    306   2.95975  4.80041  3.44629  2.96702  4.14446  3.45481  3.79628  3.68388  2.22377  3.20745  4.20940  3.32959  3.96004  3.01928  1.04401  3.04634  3.22896  3.40980  5.24481  4.08156    312 - -
          2.68618  4.42225  2.77519  2.73123  3.46354  2.40513  3.72494  3.29354  2.67741  2.69355  4.24690  2.90347  2.73739  3.18146  2.89801  2.37887  2.77519  2.98518  4.58477  3.61503
          0.03276  3.83082  4.55317  0.61958  0.77255  0.52784  0.89129
    307   1.07552  4.17254  3.42132  3.21152  4.01184  2.99802  4.23835  3.13121  3.22672  3.01465  4.05170  3.37134  3.73338  3.57189  3.47967  2.52351  2.79802  2.79287  5.44320  4.23897    313 - -
          2.68618  4.42225  2.77519  2.73123  3.46354  2.40513  3.72494  3.29354  2.67741  2.69355  4.24690  2.90347  2.73739  3.18146  2.89801  2.37887  2.77519  2.98518  4.58477  3.61503
          0.03276  3.83082  4.55317  0.61958  0.77255  0.52784  0.89129
    308   2.92859  4.34655  4.40344  3.92078  3.44257  4.11252  4.69216  1.63244  3.78597  2.00022  3.29701  4.17227  4.50154  4.09504  4.01914  3.49815  3.21435  1.20132  5.34349  4.10938    314 - -
          2.68618  4.42225  2.77519  2.73123  3.46354  2.40513  3.72494  3.29354  2.67741  2.69355  4.24690  2.90347  2.73739  3.18146  2.89801  2.37887  2.77519  2.98518  4.58477  3.61503
          0.03276  3.83082  4.55317  0.61958  0.77255  0.52784  0.89129
    309   3.03066  4.42576  4.42237  3.91674  2.05016  4.16009  4.29750  1.64238  3.79427  1.70129  3.04750  4.12275  4.46656  3.97948  3.96720  3.51043  3.27578  2.08868  4.68803  3.27182    315 - -
          2.68618  4.42225  2.77519  2.73123  3.46354  2.40513  3.72494  3.29354  2.67741  2.69355  4.24690  2.90347  2.73739  3.18146  2.89801  2.37887  2.77519  2.98518  4.58477  3.61503
          0.03276  3.83082  4.55317  0.61958  0.77255  0.52784  0.89129
    310   2.91787  5.01839  2.47232  1.08615  4.35961  3.24820  3.83236  3.80527  2.70774  3.42945  4.40610  2.91147  3.85104  3.04940  3.11166  2.90500  3.22205  3.49372  5.53911  4.26220    316 - -
          2.68618  4.42225  2.77519  2.73123  3.46354  2.40513  3.72494  3.29354  2.67741  2.69355  4.24690  2.90347  2.73739  3.18146  2.89801  2.37887  2.77519  2.98518  4.58477  3.61503
          0.03276  3.83082  4.55317  0.61958  0.77255  0.52784  0.89129
    311   2.95149  4.77515  3.08713  2.84356  3.25714  3.41368  1.23348  3.64788  2.68783  3.14681  4.18706  3.25430  3.96428  3.20945  2.95569  3.02275  3.25372  3.38387  4.72263  3.20932    317 - -
          2.68618  4.42225  2.77519  2.73123  3.46354  2.40513  3.72494  3.29354  2.67741  2.69355  4.24690  2.90347  2.73739  3.18146  2.89801  2.37887  2.77519  2.98518  4.58477  3.61503
          0.03276  3.83082  4.55317  0.61958  0.77255  0.52784  0.89129
    312   2.69010  4.68410  2.68747  2.56911  4.04120  3.15696  3.88940  3.74330  2.78999  3.39513  4.35118  1.23400  3.80711  3.16267  3.14272  2.75926  3.07095  3.36972  5.35201  3.99299    318 - -
          2.68618  4.42225  2.77519  2.73123  3.46354  2.40513  3.72494  3.29354  2.67741  2.69355  4.24690  2.90347  2.73739  3.18146  2.89801  2.37887  2.77519  2.98518  4.58477  3.61503
          0.03276  3.83082  4.55317  0.61958  0.77255  0.52784  0.89129
    313   3.10923  4.58426  4.12228  3.76269  3.12109  3.92861  4.43151  2.32375  3.53081  0.92827  3.15840  4.04211  4.37164  3.90913  3.71340  3.49568  3.40567  2.35013  4.98452  3.69798    319 - -
          2.68618  4.42225  2.77519  2.73123  3.46354  2.40513  3.72494  3.29354  2.67741  2.69355  4.24690  2.90347  2.73739  3.18146  2.89801  2.37887  2.77519  2.98518  4.58477  3.61503
          0.03276  3.83082  4.55317  0.61958  0.77255  0.52784  0.89129
    314   3.10923  4.58426  4.12228  3.76269  3.12109  3.92861  4.43151  2.32375  3.53081  0.92827  3.15840  4.04211  4.37164  3.90913  3.71340  3.49568  3.40567  2.35013  4.98452  3.69798    320 - -
          2.68618  4.42225  2.77519  2.73123  3.46354  2.40513  3.72494  3.29354  2.67741  2.69355  4.24690  2.90347  2.73739  3.18146  2.89801  2.37887  2.77519  2.98518  4.58477  3.61503
          0.03276  3.83082  4.55317  0.61958  0.77255  0.52784  0.89129
    315   2.29574  4.21519  3.17142  2.98599  4.03519  2.94590  4.09665  3.55250  3.05692  3.27623  4.20632  3.21698  3.68143  3.40967  3.34374  1.15563  2.77289  3.09675  5.41118  4.11867    321 - -
          2.68618  4.42225  2.77519  2.73123  3.46354  2.40513  3.72494  3.29354  2.67741  2.69355  4.24690  2.90347  2.73739  3.18146  2.89801  2.37887  2.77519  2.98518  4.58477  3.61503
          0.03276  3.83082  4.55317  0.61958  0.77255  0.52784  0.89129
    316   1.07552  4.17254  3.42132  3.21152  4.01184  2.99802  4.23835  3.13121  3.22672  3.01465  4.05170  3.37134  3.73338  3.57189  3.47967  2.52351  2.79802  2.79287  5.44320  4.23897    322 - -
          2.68618  4.42225  2.77519  2.73123  3.46354  2.40513  3.72494  3.29354  2.67741  2.69355  4.24690  2.90347  2.73739  3.18146  2.89801  2.37887  2.77519  2.98518  4.58477  3.61503
          0.03276  3.83082  4.55317  0.61958  0.77255  0.52784  0.89129
    317   2.29574  4.21519  3.17142  2.98599  4.03519  2.94590  4.09665  3.55250  3.05692  3.27623  4.20632  3.21698  3.68143  3.40967  3.34374  1.15563  2.77289  3.09675  5.41118  4.11867    323 - -
          2.68618  4.42225  2.77519  2.73123  3.46354  2.40513  3.72494  3.29354  2.67741  2.69355  4.24690  2.90347  2.73739  3.18146  2.89801  2.37887  2.77519  2.98518  4.58477  3.61503
          0.03276  3.83082  4.55317  0.61958  0.77255  0.52784  0.89129
    318   2.93510  4.89577  3.10824  2.73843  4.27266  3.42828  3.73799  3.69949  1.09680  3.27405  4.23842  3.16449  3.93213  2.93234  2.42634  2.98023  3.19183  3.40987  5.34499  4.15202    324 - -
          2.68618  4.42225  2.77519  2.73123  3.46354  2.40513  3.72494  3.29354  2.67741  2.69355  4.24690  2.90347  2.73739  3.18146  2.89801  2.37887  2.77519  2.98518  4.58477  3.61503
          0.03276  3.83082  4.55317  0.61958  0.77255  0.52784  0.89129
    319   3.10923  4.58426  4.12228  3.76269  3.12109  3.92861  4.43151  2.32375  3.53081  0.92827  3.15840  4.04211  4.37164  3.90913  3.71340  3.49568  3.40567  2.35013  4.98452  3.69798    325 - -
          2.68618  4.42225  2.77519  2.73123  3.46354  2.40513  3.72494  3.29354  2.67741  2.69355  4.24690  2.90347  2.73739  3.18146  2.89801  2.37887  2.77519  2.98518  4.58477  3.61503
          0.03276  3.83082  4.55317  0.61958  0.77255  0.52784  0.89129
    320   3.18828  4.69412  3.77733  3.49954  2.29637  3.78207  3.60116  3.20343  3.35826  2.66794  3.88299  3.67311  4.25721  3.67429  3.55024  3.32889  3.47494  3.07211  3.93831  1.03797    326 - -
          2.68618  4.42225  2.77519  2.73123  3.46354  2.40513  3.72494  3.29354  2.67741  2.69355  4.24690  2.90347  2.73739  3.18146  2.89801  2.37887  2.77519  2.98518  4.58477  3.61503
          0.03276  3.83082  4.55317  0.61958  0.77255  0.52784  0.89129
    321   2.73649  4.92007  2.58404  2.36315  4.27161  3.26619  3.67463  3.75849  2.09620  3.33948  4.20860  1.76079  3.81242  2.85426  2.72510  2.74058  3.01974  3.40273  5.46490  4.11809    327 - -
          2.68618  4.42225  2.77519  2.73123  3.46354  2.40513  3.72494  3.29354  2.67741  2.69355  4.24690  2.90347  2.73739  3.18146  2.89801  2.37887  2.77519  2.98518  4.58477  3.61503
          0.03276  3.83082  4.55317  0.61958  0.77255  0.52784  0.89129
    322   2.69010  4.68410  2.68747  2.56911  4.04120  3.15696  3.88940  3.74330  2.78999  3.39513  4.35118  1.23400  3.80711  3.16267  3.14272  2.75926  3.07095  3.36972  5.35201  3.99299    328 - -
          2.68618  4.42225  2.77519  2.73123  3.46354  2.40513  3.72494  3.29354  2.67741  2.69355  4.24690  2.90347  2.73739  3.18146  2.89801  2.37887  2.77519  2.98518  4.58477  3.61503
          0.03276  3.83082  4.55317  0.61958  0.77255  0.52784  0.89129
    323   3.02401  4.42082  4.44483  3.91900  3.21893  4.22205  4.61604  1.36460  3.75212  1.70337  2.58761  4.20000  4.52343  4.02523  3.95887  3.57740  3.27469  1.86921  5.16917  3.99063    329 - -
          2.68618  4.42225  2.77519  2.73123  3.46354  2.40513  3.72494  3.29354  2.67741  2.69355  4.24690  2.90347  2.73739  3.18146  2.89801  2.37887  2.77519  2.98518  4.58477  3.61503
          0.03276  3.83082  4.55317  0.61958  0.77255  0.52784  0.89129
    324   2.47915  4.47818  3.00094  2.61816  4.00526  3.20891  3.75452  3.34784  2.23084  3.03377  3.89878  3.03536  3.76251  2.96083  2.84990  2.35698  1.95686  3.00720  5.30125  4.02897    330 - -
          2.68618  4.42225  2.77519  2.73123  3.46354  2.40513  3.72494  3.29354  2.67741  2.69355  4.24690  2.90347  2.73739  3.18146  2.89801  2.37887  2.77519  2.98518  4.58477  3.61503
          0.03276  3.83082  4.55317  0.61958  0.77255  0.52784  0.89129
    325   3.06301  4.47776  4.35373  3.87629  1.65042  4.11557  4.11087  1.99963  3.74783  1.74645  3.09757  4.05024  4.44274  3.92869  3.91891  3.47493  3.31362  2.25978  4.45282  2.93668    331 - -
          2.68618  4.42225  2.77519  2.73123  3.46354  2.40513  3.72494  3.29354  2.67741  2.69355  4.24690  2.90347  2.73739  3.18146  2.89801  2.37887  2.77519  2.98518  4.58477  3.61503
          0.03276  3.83082  4.55317  0.61958  0.77255  0.52784  0.89129
    326   2.74113  4.81220  2.72976  1.63710  3.94065  3.36549  3.72327  3.23711  2.50900  2.49929  3.91721  2.96225  3.86436  2.92383  2.89003  2.78813  3.00314  3.00125  5.30955  3.96464    332 - -
          2.68618  4.42225  2.77519  2.73123  3.46354  2.40513  3.72494  3.29354  2.67741  2.69355  4.24690  2.90347  2.73739  3.18146  2.89801  2.37887  2.77519  2.98518  4.58477  3.61503
          0.03276  3.83082  4.55317  0.61958  0.77255  0.46032  0.99718
    327   2.84506  5.15116  2.42385  1.38924  4.46629  3.28603  3.68428  3.88873  2.22840  3.45290  4.32610  2.80376  3.83526  2.85056  2.83558  2.79906  3.10712  3.53866  5.61560  4.25339    333 - -
          2.68618  4.42225  2.77519  2.73123  3.46354  2.40513  3.72494  3.29354  2.67741  2.69355  4.24690  2.90347  2.73739  3.18146  2.89801  2.37887  2.77519  2.98518  4.58477  3.61503
          0.03120  3.87872  4.60107  0.61958  0.77255  0.48576  0.95510
    328   3.16216  4.62251  4.19958  3.83933  3.13789  3.99017  4.49310  2.34214  3.60702  0.86753  3.15867  4.11421  4.42437  3.97386  3.78212  3.56158  3.45608  2.38112  5.01957  3.74437    334 - -
          2.68618  4.42225  2.77519  2.73123  3.46354  2.40513  3.72494  3.29354  2.67741  2.69355  4.24690  2.90347  2.73739  3.18146  2.89801  2.37887  2.77519  2.98518  4.58477  3.61503
          0.03120  3.87872  4.60107  0.61958  0.77255  0.48576  0.95510
    329   2.67243  4.44738  3.34750  3.24762  4.39008  0.71952  4.36764  3.99111  3.42976  3.64448  4.62018  3.51177  3.83872  3.75341  3.66524  2.84450  3.15415  3.51821  5.48370  4.49215    335 - -
          2.68618  4.42225  2.77519  2.73123  3.46354  2.40513  3.72494  3.29354  2.67741  2.69355  4.24690  2.90347  2.73739  3.18146  2.89801  2.37887  2.77519  2.98518  4.58477  3.61503
          0.03120  3.87872  4.60107  0.61958  0.77255  0.48576  0.95510
    330   1.61362  4.35296  3.18032  2.76998  4.00739  3.13912  3.84888  3.37227  2.63584  3.05736  3.91949  3.12178  3.74131  3.07315  2.53052  2.30763  2.76284  2.99903  5.32584  4.06929    336 - -
          2.68618  4.42225  2.77519  2.73123  3.46354  2.40513  3.72494  3.29354  2.67741  2.69355  4.24690  2.90347  2.73739  3.18146  2.89801  2.37887  2.77519  2.98518  4.58477  3.61503
          0.03120  3.87872  4.60107  0.61958  0.77255  0.48576  0.95510
    331   3.16216  4.62251  4.19958  3.83933  3.13789  3.99017  4.49310  2.34214  3.60702  0.86753  3.15867  4.11421  4.42437  3.97386  3.78212  3.56158  3.45608  2.38112  5.01957  3.74437    337 - -
          2.68618  4.42225  2.77519  2.73123  3.46354  2.40513  3.72494  3.29354  2.67741  2.69355  4.24690  2.90347  2.73739  3.18146  2.89801  2.37887  2.77519  2.98518  4.58477  3.61503
          0.03120  3.87872  4.60107  0.61958  0.77255  0.48576  0.95510
    332   3.16216  4.62251  4.19958  3.83933  3.13789  3.99017  4.49310  2.34214  3.60702  0.86753  3.15867  4.11421  4.42437  3.97386  3.78212  3.56158  3.45608  2.38112  5.01957  3.74437    338 - -
          2.68618  4.42225  2.77519  2.73123  3.46354  2.40513  3.72494  3.29354  2.67741  2.69355  4.24690  2.90347  2.73739  3.18146  2.89801  2.37887  2.77519  2.98518  4.58477  3.61503
          0.03120  3.87872  4.60107  0.61958  0.77255  0.48576  0.95510
    333   2.80466  5.25788  2.01421  1.48689  4.58120  2.66825  3.69114  4.06507  2.64605  3.59722  4.43377  2.68328  3.78148  2.85346  3.19524  2.72792  3.08702  3.66073  5.77197  4.32025    339 - -
          2.68618  4.42225  2.77519  2.73123  3.46354  2.40513  3.72494  3.29354  2.67741  2.69355  4.24690  2.90347  2.73739  3.18146  2.89801  2.37887  2.77519  2.98518  4.58477  3.61503
          0.03120  3.87872  4.60107  0.61958  0.77255  0.48576  0.95510
    334   2.82007  4.32818  4.13055  3.68855  3.47999  3.87637  4.49869  1.28758  3.53584  2.11258  3.36017  3.94465  4.33475  3.88671  3.77422  3.27298  2.72055  1.82901  5.27956  4.05063    340 - -
          2.68618  4.42225  2.77519  2.73123  3.46354  2.40513  3.72494  3.29354  2.67741  2.69355  4.24690  2.90347  2.73739  3.18146  2.89801  2.37887  2.77519  2.98518  4.58477  3.61503
          0.03120  3.87872  4.60107  0.61958  0.77255  0.48576  0.95510
    335   2.68803  4.87757  2.63416  2.12724  4.13418  3.30813  3.13302  3.61377  2.43921  3.19944  4.04802  2.86881  2.19237  2.83207  2.84837  2.70011  2.94789  3.28068  5.38542  4.03227    341 - -
          2.68618  4.42225  2.77519  2.73123  3.46354  2.40513  3.72494  3.29354  2.67741  2.69355  4.24690  2.90347  2.73739  3.18146  2.89801  2.37887  2.77519  2.98518  4.58477  3.61503
          0.03120  3.87872  4.60107  0.61958  0.77255  0.48576  0.95510
    336   2.01050  4.22059  3.15171  2.86055  4.15306  2.96875  4.00735  3.53582  2.92793  3.23287  4.08196  3.14063  1.88740  3.25280  3.27348  2.08922  2.70082  3.06965  5.49180  4.24105    342 - -
          2.68618  4.42225  2.77519  2.73123  3.46354  2.40513  3.72494  3.29354  2.67741  2.69355  4.24690  2.90347  2.73739  3.18146  2.89801  2.37887  2.77519  2.98518  4.58477  3.61503
          0.03120  3.87872  4.60107  0.61958  0.77255  0.48576  0.95510
    337   2.12722  4.20411  3.34911  2.87864  3.80458  2.77673  3.90092  3.14902  2.85895  2.87076  3.73317  3.18983  3.11637  3.17079  3.21863  2.27736  2.45469  2.22136  5.19454  3.95750    343 - -
          2.68618  4.42225  2.77519  2.73123  3.46354  2.40513  3.72494  3.29354  2.67741  2.69355  4.24690  2.90347  2.73739  3.18146  2.89801  2.37887  2.77519  2.98518  4.58477  3.61503
          0.03120  3.87872  4.60107  0.61958  0.77255  0.48576  0.95510
    338   2.94611  5.03264  3.25821  2.70459  4.43738  3.55166  3.59976  3.81600  1.26007  3.30643  4.19138  3.12266  3.96044  2.74860  1.97946  2.95718  3.14105  3.50467  5.38269  4.18562    344 - -
          2.68618  4.42225  2.77519  2.73123  3.46354  2.40513  3.72494  3.29354  2.67741  2.69355  4.24690  2.90347  2.73739  3.18146  2.89801  2.37887  2.77519  2.98518  4.58477  3.61503
          0.03120  3.87872  4.60107  0.61958  0.77255  0.48576  0.95510
    339   1.00479  4.19497  3.46878  3.26022  4.05845  3.01937  4.28155  3.18488  3.27664  3.06622  4.09725  3.40831  3.75917  3.61720  3.52681  2.54516  2.82294  2.83820  5.48498  4.28589    345 - -
          2.68618  4.42225  2.77519  2.73123  3.46354  2.40513  3.72494  3.29354  2.67741  2.69355  4.24690  2.90347  2.73739  3.18146  2.89801  2.37887  2.77519  2.98518  4.58477  3.61503
          0.03120  3.87872  4.60107  0.61958  0.77255  0.48576  0.95510
    340   2.95744  5.07009  2.48989  1.01651  4.41705  3.27793  3.86511  3.87218  2.74640  3.48824  4.46186  2.93611  3.88277  3.08055  3.15599  2.93911  3.26167  3.55533  5.58743  4.30953    346 - -
          2.68618  4.42225  2.77519  2.73123  3.46354  2.40513  3.72494  3.29354  2.67741  2.69355  4.24690  2.90347  2.73739  3.18146  2.89801  2.37887  2.77519  2.98518  4.58477  3.61503
          0.03120  3.87872  4.60107  0.61958  0.77255  0.48576  0.95510
    341   2.95958  5.05670  3.32093  2.71756  4.47401  3.57766  3.58146  3.83938  1.33619  3.31481  4.19182  3.13030  3.96739  2.72447  1.80364  2.96583  3.14266  3.52644  5.38308  4.19610    347 - -
          2.68618  4.42225  2.77519  2.73123  3.46354  2.40513  3.72494  3.29354  2.67741  2.69355  4.24690  2.90347  2.73739  3.18146  2.89801  2.37887  2.77519  2.98518  4.58477  3.61503
          0.03120  3.87872  4.60107  0.61958  0.77255  0.48576  0.95510
    342   3.03594  4.45279  4.34478  3.96072  3.37827  4.07345  4.68759  1.07019  3.78898  1.96290  3.31252  4.20517  4.50396  4.13655  3.98482  3.56926  3.33495  1.84581  5.27048  4.00940    348 - -
          2.68618  4.42225  2.77519  2.73123  3.46354  2.40513  3.72494  3.29354  2.67741  2.69355  4.24690  2.90347  2.73739  3.18146  2.89801  2.37887  2.77519  2.98518  4.58477  3.61503
          0.03120  3.87872  4.60107  0.61958  0.77255  0.48576  0.95510
    343   1.00479  4.19497  3.46878  3.26022  4.05845  3.01937  4.28155  3.18488  3.27664  3.06622  4.09725  3.40831  3.75917  3.61720  3.52681  2.54516  2.82294  2.83820  5.48498  4.28589    349 - -
          2.68618  4.42225  2.77519  2.73123  3.46354  2.40513  3.72494  3.29354  2.67741  2.69355  4.24690  2.90347  2.73739  3.18146  2.89801  2.37887  2.77519  2.98518  4.58477  3.61503
          0.03120  3.87872  4.60107  0.61958  0.77255  0.48576  0.95510
    344   2.22785  4.18930  3.13374  2.92616  4.25358  2.35575  4.09929  3.72286  3.06332  3.40184  4.24095  3.16465  3.64683  3.36559  3.38945  1.29480  2.70812  3.17980  5.57909  4.33162    350 - -
          2.68618  4.42225  2.77519  2.73123  3.46354  2.40513  3.72494  3.29354  2.67741  2.69355  4.24690  2.90347  2.73739  3.18146  2.89801  2.37887  2.77519  2.98518  4.58477  3.61503
          0.03120  3.87872  4.60107  0.61958  0.77255  0.48576  0.95510
    345   2.81611  4.96302  2.81210  2.47992  3.95309  3.40756  3.04741  3.70961  2.26061  3.22471  4.11998  2.96803  3.88292  1.66610  2.57127  2.82092  3.05600  3.39593  5.22631  3.82442    351 - -
          2.68618  4.42225  2.77519  2.73123  3.46354  2.40513  3.72494  3.29354  2.67741  2.69355  4.24690  2.90347  2.73739  3.18146  2.89801  2.37887  2.77519  2.98518  4.58477  3.61503
          0.03120  3.87872  4.60107  0.61958  0.77255  0.48576  0.95510
    346   2.97398  4.52172  4.05605  3.64990  3.21025  3.83871  4.38359  2.38646  3.41767  1.80390  1.36600  3.92664  4.29927  3.79908  3.62227  3.32378  3.27936  2.39332  5.05195  3.81433    352 - -
          2.68618  4.42225  2.77519  2.73123  3.46354  2.40513  3.72494  3.29354  2.67741  2.69355  4.24690  2.90347  2.73739  3.18146  2.89801  2.37887  2.77519  2.98518  4.58477  3.61503
          0.03120  3.87872  4.60107  0.61958  0.77255  0.48576  0.95510
    347   3.03594  4.45279  4.34478  3.96072  3.37827  4.07345  4.68759  1.07019  3.78898  1.96290  3.31252  4.20517  4.50396  4.13655  3.98482  3.56926  3.33495  1.84581  5.27048  4.00940    353 - -
          2.68618  4.42225  2.77519  2.73123  3.46354  2.40513  3.72494  3.29354  2.67741  2.69355  4.24690  2.90347  2.73739  3.18146  2.89801  2.37887  2.77519  2.98518  4.58477  3.61503
          0.03120  3.87872  4.60107  0.61958  0.77255  0.48576  0.95510
    348   2.23537  4.16252  3.30404  3.00101  4.08029  2.96458  4.07067  3.39268  3.00113  3.16102  4.03955  3.21948  3.67598  3.34343  3.31069  1.88141  1.60084  2.95923  5.45557  4.21457    354 - -
          2.68618  4.42225  2.77519  2.73123  3.46354  2.40513  3.72494  3.29354  2.67741  2.69355  4.24690  2.90347  2.73739  3.18146  2.89801  2.37887  2.77519  2.98518  4.58477  3.61503
          0.03120  3.87872  4.60107  0.61958  0.77255  0.48576  0.95510
    349   2.95744  5.07009  2.48989  1.01651  4.41705  3.27793  3.86511  3.87218  2.74640  3.48824  4.46186  2.93611  3.88277  3.08055  3.15599  2.93911  3.26167  3.55533  5.58743  4.30953    355 - -
          2.68618  4.42225  2.77519  2.73123  3.46354  2.40513  3.72494  3.29354  2.67741  2.69355  4.24690  2.90347  2.73739  3.18146  2.89801  2.37887  2.77519  2.98518  4.58477  3.61503
          0.03120  3.87872  4.60107  0.61958  0.77255  0.48576  0.95510
    350   2.67243  4.44738  3.34750  3.24762  4.39008  0.71952  4.36764  3.99111  3.42976  3.64448  4.62018  3.51177  3.83872  3.75341  3.66524  2.84450  3.15415  3.51821  5.48370  4.49215    356 - -
          2.68618  4.42225  2.77519  2.73123  3.46354  2.40513  3.72494  3.29354  2.67741  2.69355  4.24690  2.90347  2.73739  3.18146  2.89801  2.37887  2.77519  2.98518  4.58477  3.61503
          0.03120  3.87872  4.60107  0.61958  0.77255  0.48576  0.95510
    351   3.01229  4.85123  3.50356  3.01316  4.20739  3.49925  3.82845  3.74943  2.23940  3.26421  4.26411  3.37248  4.00142  3.04836  0.96888  3.09609  3.27775  3.47308  5.28783  4.13327    357 - -
          2.68618  4.42225  2.77519  2.73123  3.46354  2.40513  3.72494  3.29354  2.67741  2.69355  4.24690  2.90347  2.73739  3.18146  2.89801  2.37887  2.77519  2.98518  4.58477  3.61503
          0.03120  3.87872  4.60107  0.61958  0.77255  0.48576  0.95510
    352   2.97398  4.52172  4.05605  3.64990  3.21025  3.83871  4.38359  2.38646  3.41767  1.80390  1.36600  3.92664  4.29927  3.79908  3.62227  3.32378  3.27936  2.39332  5.05195  3.81433    358 - -
          2.68618  4.42225  2.77519  2.73123  3.46354  2.40513  3.72494  3.29354  2.67741  2.69355  4.24690  2.90347  2.73739  3.18146  2.89801  2.37887  2.77519  2.98518  4.58477  3.61503
          0.03120  3.87872  4.60107  0.61958  0.77255  0.48576  0.95510
    353   2.79625  5.08097  2.35256  1.98044  4.41326  3.22275  3.72058  3.90641  2.57781  3.48670  4.35737  1.59861  3.81131  2.90252  3.01978  2.76154  3.09049  3.53450  5.63122  4.23067    359 - -
          2.68618  4.42225  2.77519  2.73123  3.46354  2.40513  3.72494  3.29354  2.67741  2.69355  4.24690  2.90347  2.73739  3.18146  2.89801  2.37887  2.77519  2.98518  4.58477  3.61503
          0.03120  3.87872  4.60107  0.61958  0.77255  0.48576  0.95510
    354   2.67243  4.44738  3.34750  3.24762  4.39008  0.71952  4.36764  3.99111  3.42976  3.64448  4.62018  3.51177  3.83872  3.75341  3.66524  2.84450  3.15415  3.51821  5.48370  4.49215    360 - -
          2.68618  4.42225  2.77519  2.73123  3.46354  2.40513  3.72494  3.29354  2.67741  2.69355  4.24690  2.90347  2.73739  3.18146  2.89801  2.37887  2.77519  2.98518  4.58477  3.61503
          0.03120  3.87872  4.60107  0.61958  0.77255  0.48576  0.95510
    355   2.77639  4.56913  3.29240  2.86535  2.75101  3.57840  3.00302  3.17294  2.77731  2.76581  3.72746  3.24686  4.00284  3.14613  3.10386  2.51558  3.02386  2.93881  4.32638  1.83178    361 - -
          2.68618  4.42225  2.77519  2.73123  3.46354  2.40513  3.72494  3.29354  2.67741  2.69355  4.24690  2.90347  2.73739  3.18146  2.89801  2.37887  2.77519  2.98518  4.58477  3.61503
          0.03120  3.87872  4.60107  0.61958  0.77255  0.48576  0.95510
    356   3.03594  4.45279  4.34478  3.96072  3.37827  4.07345  4.68759  1.07019  3.78898  1.96290  3.31252  4.20517  4.50396  4.13655  3.98482  3.56926  3.33495  1.84581  5.27048  4.00940    362 - -
          2.68618  4.42225  2.77519  2.73123  3.46354  2.40513  3.72494  3.29354  2.67741  2.69355  4.24690  2.90347  2.73739  3.18146  2.89801  2.37887  2.77519  2.98518  4.58477  3.61503
          0.03120  3.87872  4.60107  0.61958  0.77255  0.48576  0.95510
    357   2.99612  5.12568  0.90913  2.33847  4.50348  3.21522  3.93626  4.09303  3.02151  3.70019  4.67832  2.89520  3.86844  3.17533  3.53867  2.95768  3.33478  3.73151  5.67089  4.37519    363 - -
          2.68618  4.42225  2.77519  2.73123  3.46354  2.40513  3.72494  3.29354  2.67741  2.69355  4.24690  2.90347  2.73739  3.18146  2.89801  2.37887  2.77519  2.98518  4.58477  3.61503
          0.03120  3.87872  4.60107  0.61958  0.77255  0.48576  0.95510
    358   2.88546  4.87161  2.90680  2.66149  4.04103  3.37001  3.81990  3.67261  2.48181  3.17436  4.20190  3.12133  3.92347  1.22297  2.76592  2.93288  3.18236  3.40185  5.31187  4.00599    364 - -
          2.68618  4.42225  2.77519  2.73123  3.46354  2.40513  3.72494  3.29354  2.67741  2.69355  4.24690  2.90347  2.73739  3.18146  2.89801  2.37887  2.77519  2.98518  4.58477  3.61503
          0.03120  3.87872  4.60107  0.61958  0.77255  0.48576  0.95510
    359   3.01339  4.39071  4.55081  4.06852  3.42187  4.24538  4.80484  1.21039  3.92839  1.93178  3.25962  4.31106  4.59920  4.21878  4.14079  3.63616  3.29024  1.52957  5.37446  4.15826    365 - -
          2.68618  4.42225  2.77519  2.73123  3.46354  2.40513  3.72494  3.29354  2.67741  2.69355  4.24690  2.90347  2.73739  3.18146  2.89801  2.37887  2.77519  2.98518  4.58477  3.61503
          0.03120  3.87872  4.60107  0.61958  0.77255  0.48576  0.95510
    360   2.69768  4.98265  1.50541  2.20809  4.45466  3.14069  3.76098  3.95205  2.74448  3.54604  4.40172  2.75117  3.76597  2.94501  3.27279  2.12756  3.03140  3.53371  5.71152  4.28040    366 - -
          2.68618  4.42225  2.77519  2.73123  3.46354  2.40513  3.72494  3.29354  2.67741  2.69355  4.24690  2.90347  2.73739  3.18146  2.89801  2.37887  2.77519  2.98518  4.58477  3.61503
          0.03120  3.87872  4.60107  0.61958  0.77255  0.48576  0.95510
    361   1.74818  4.12482  3.26599  2.98821  4.22488  2.47015  4.10311  3.62862  3.07639  3.32173  4.14807  3.18811  3.62441  3.36430  3.40643  1.54943  2.64841  3.09581  5.56273  4.33860    367 - -
          2.68618  4.42225  2.77519  2.73123  3.46354  2.40513  3.72494  3.29354  2.67741  2.69355  4.24690  2.90347  2.73739  3.18146  2.89801  2.37887  2.77519  2.98518  4.58477  3.61503
          0.03120  3.87872  4.60107  0.61958  0.77255  0.48576  0.95510
    362   2.80125  4.26060  4.13886  3.59157  3.15898  3.93250  4.21855  1.64458  3.46669  2.00660  3.18819  3.85961  4.27816  3.73244  3.69395  3.24328  3.04375  1.74084  4.86543  2.96923    368 - -
          2.68618  4.42225  2.77519  2.73123  3.46354  2.40513  3.72494  3.29354  2.67741  2.69355  4.24690  2.90347  2.73739  3.18146  2.89801  2.37887  2.77519  2.98518  4.58477  3.61503
          0.03120  3.87872  4.60107  0.61958  0.77255  0.48576  0.95510
    363   2.81298  4.35372  4.13406  3.79727  3.55451  3.73046  4.59786  2.04958  3.66515  2.24037  3.51859  3.98613  4.29053  4.02444  3.87707  3.23429  3.17431  1.01704  5.34005  4.07211    369 - -
          2.68618  4.42225  2.77519  2.73123  3.46354  2.40513  3.72494  3.29354  2.67741  2.69355  4.24690  2.90347  2.73739  3.18146  2.89801  2.37887  2.77519  2.98518  4.58477  3.61503
          0.03120  3.87872  4.60107  0.61958  0.77255  0.48576  0.95510
    364   3.00137  4.81791  3.13150  2.89196  3.28886  3.45257  1.12938  3.70527  2.73483  3.19850  4.24184  3.30109  4.00538  3.25825  3.00023  3.07197  3.30490  3.44027  4.75385  3.23952    370 - -
          2.68618  4.42225  2.77519  2.73123  3.46354  2.40513  3.72494  3.29354  2.67741  2.69355  4.24690  2.90347  2.73739  3.18146  2.89801  2.37887  2.77519  2.98518  4.58477  3.61503
          0.03120  3.87872  4.60107  0.61958  0.77255  0.48576  0.95510
    365   3.26614  4.66602  4.24731  3.96289  1.00154  3.95465  3.87974  2.78894  3.86974  2.15750  3.51810  4.02615  4.41302  4.03596  3.98792  3.53582  3.56723  2.78012  4.12677  2.49292    371 - -
          2.68618  4.42225  2.77519  2.73123  3.46354  2.40513  3.72494  3.29354  2.67741  2.69355  4.24690  2.90347  2.73739  3.18146  2.89801  2.37887  2.77519  2.98518  4.58477  3.61503
          0.03120  3.87872  4.60107  0.61958  0.77255  0.48576  0.95510
    366   2.83688  5.14874  2.45771  1.45472  4.46716  3.29972  3.66774  3.88866  2.12089  3.44207  4.30621  2.81112  3.83513  2.82878  2.78071  2.79181  3.09210  3.53632  5.60017  4.24395    372 - -
          2.68618  4.42225  2.77519  2.73123  3.46354  2.40513  3.72494  3.29354  2.67741  2.69355  4.24690  2.90347  2.73739  3.18146  2.89801  2.37887  2.77519  2.98518  4.58477  3.61503
          0.03120  3.87872  4.60107  0.61958  0.77255  0.48576  0.95510
    367   2.34332  4.32617  3.03959  2.72900  4.08256  3.05815  3.90269  3.47225  2.78483  3.16238  4.01130  2.63553  3.70549  3.13324  3.14824  2.17114  1.73655  3.05654  5.41316  4.13946    373 - -
          2.68618  4.42225  2.77519  2.73123  3.46354  2.40513  3.72494  3.29354  2.67741  2.69355  4.24690  2.90347  2.73739  3.18146  2.89801  2.37887  2.77519  2.98518  4.58477  3.61503
          0.03120  3.87872  4.60107  0.61958  0.77255  0.48576  0.95510
    368   2.91577  4.98214  3.25670  2.70895  4.31404  3.53991  3.60730  3.75366  1.97018  3.23909  4.13909  3.12540  3.95419  2.39045  1.41999  2.93830  3.11937  3.45278  5.33780  4.11469    374 - -
          2.68618  4.42225  2.77519  2.73123  3.46354  2.40513  3.72494  3.29354  2.67741  2.69355  4.24690  2.90347  2.73739  3.18146  2.89801  2.37887  2.77519  2.98518  4.58477  3.61503
          0.03120  3.87872  4.60107  0.61958  0.77255  0.48576  0.95510
    369   2.83688  5.14874  2.45771  1.45472  4.46716  3.29972  3.66774  3.88866  2.12089  3.44207  4.30621  2.81112  3.83513  2.82878  2.78071  2.79181  3.09210  3.53632  5.60017  4.24395    375 - -
          2.68618  4.42225  2.77519  2.73123  3.46354  2.40513  3.72494  3.29354  2.67741  2.69355  4.24690  2.90347  2.73739  3.18146  2.89801  2.37887  2.77519  2.98518  4.58477  3.61503
          0.03120  3.87872  4.60107  0.61958  0.77255  0.48576  0.95510
    370   2.59416  4.21911  3.69474  3.14387  3.39196  3.60759  3.99007  2.20831  3.05094  1.99254  3.33141  3.48467  4.02097  3.36217  3.35505  2.67233  2.44909  2.04762  4.94108  3.71966    376 - -
          2.68618  4.42225  2.77519  2.73123  3.46354  2.40513  3.72494  3.29354  2.67741  2.69355  4.24690  2.90347  2.73739  3.18146  2.89801  2.37887  2.77519  2.98518  4.58477  3.61503
          0.03120  3.87872  4.60107  0.61958  0.77255  0.48576  0.95510
    371   3.16216  4.62251  4.19958  3.83933  3.13789  3.99017  4.49310  2.34214  3.60702  0.86753  3.15867  4.11421  4.42437  3.97386  3.78212  3.56158  3.45608  2.38112  5.01957  3.74437    377 - -
          2.68618  4.42225  2.77519  2.73123  3.46354  2.40513  3.72494  3.29354  2.67741  2.69355  4.24690  2.90347  2.73739  3.18146  2.89801  2.37887  2.77519  2.98518  4.58477  3.61503
          0.03120  3.87872  4.60107  0.61958  0.77255  0.48576  0.95510
    372   2.75942  4.51588  3.36724  3.20707  4.20195  3.20303  4.28412  3.74884  3.26488  3.37505  4.42507  3.51321  0.81609  3.65347  3.50982  2.92708  3.20145  3.39352  5.38692  4.32266    378 - -
          2.68618  4.42225  2.77519  2.73123  3.46354  2.40513  3.72494  3.29354  2.67741  2.69355  4.24690  2.90347  2.73739  3.18146  2.89801  2.37887  2.77519  2.98518  4.58477  3.61503
          0.03120  3.87872  4.60107  0.61958  0.77255  0.48576  0.95510
    373   2.60230  4.65363  2.92037  2.56231  4.05369  3.29008  3.73270  3.42617  2.44257  3.05534  3.96446  3.01585  3.81708  1.99603  2.78265  2.67883  2.14512  3.11309  5.34200  4.04166    379 - -
          2.68618  4.42225  2.77519  2.73123  3.46354  2.40513  3.72494  3.29354  2.67741  2.69355  4.24690  2.90347  2.73739  3.18146  2.89801  2.37887  2.77519  2.98518  4.58477  3.61503
          0.03120  3.87872  4.60107  0.61958  0.77255  0.48576  0.95510
    374   3.34569  4.71821  4.10054  3.80809  2.67229  3.73700  3.90721  3.36944  3.53011  2.76330  4.00296  3.95585  4.25522  3.91740  3.65740  3.54934  3.64638  3.25994  0.87278  2.67404    380 - -
          2.68618  4.42225  2.77519  2.73123  3.46354  2.40513  3.72494  3.29354  2.67741  2.69355  4.24690  2.90347  2.73739  3.18146  2.89801  2.37887  2.77519  2.98518  4.58477  3.61503
          0.03120  3.87872  4.60107  0.61958  0.77255  0.48576  0.95510
    375   2.99612  5.12568  0.90913  2.33847  4.50348  3.21522  3.93626  4.09303  3.02151  3.70019  4.67832  2.89520  3.86844  3.17533  3.53867  2.95768  3.33478  3.73151  5.67089  4.37519    381 - -
          2.68618  4.42225  2.77519  2.73123  3.46354  2.40513  3.72494  3.29354  2.67741  2.69355  4.24690  2.90347  2.73739  3.18146  2.89801  2.37887  2.77519  2.98518  4.58477  3.61503
          0.03120  3.87872  4.60107  0.61958  0.77255  0.48576  0.95510
    376   2.94787  5.03642  3.26760  2.70614  4.44298  3.55576  3.59655  3.81945  1.26843  3.30750  4.19097  3.12350  3.96137  2.74439  1.95735  2.95814  3.14086  3.50781  5.38269  4.18711    382 - -
          2.68618  4.42225  2.77519  2.73123  3.46354  2.40513  3.72494  3.29354  2.67741  2.69355  4.24690  2.90347  2.73739  3.18146  2.89801  2.37887  2.77519  2.98518  4.58477  3.61503
          0.03120  3.87872  4.60107  0.61958  0.77255  0.48576  0.95510
    377   2.84901  5.01728  2.85321  2.49575  4.32619  3.42543  3.62844  3.76862  1.93216  3.28630  4.17021  2.97729  3.89169  1.68186  2.42337  2.84690  3.07795  3.44810  5.41912  4.13480    383 - -
          2.68618  4.42225  2.77519  2.73123  3.46354  2.40513  3.72494  3.29354  2.67741  2.69355  4.24690  2.90347  2.73739  3.18146  2.89801  2.37887  2.77519  2.98518  4.58477  3.61503
          0.03120  3.87872  4.60107  0.61958  0.77255  0.48576  0.95510
    378   3.03594  4.45279  4.34478  3.96072  3.37827  4.07345  4.68759  1.07019  3.78898  1.96290  3.31252  4.20517  4.50396  4.13655  3.98482  3.56926  3.33495  1.84581  5.27048  4.00940    384 - -
          2.68618  4.42225  2.77519  2.73123  3.46354  2.40513  3.72494  3.29354  2.67741  2.69355  4.24690  2.90347  2.73739  3.18146  2.89801  2.37887  2.77519  2.98518  4.58477  3.61503
          0.03120  3.87872  4.60107  0.61958  0.77255  0.48576  0.95510
    379   2.82247  5.07278  2.56686  2.08240  4.35435  3.33156  3.66043  3.81021  2.33780  3.34659  4.22704  2.86154  3.84801  1.68049  2.69371  2.79714  3.07330  3.47569  5.51217  4.17140    385 - -
          2.68618  4.42225  2.77519  2.73123  3.46354  2.40513  3.72494  3.29354  2.67741  2.69355  4.24690  2.90347  2.73739  3.18146  2.89801  2.37887  2.77519  2.98518  4.58477  3.61503
          0.03120  3.87872  4.60107  0.61958  0.77255  0.48576  0.95510
    380   1.89247  4.13442  3.23545  2.97269  4.24005  2.46743  4.10217  3.64802  3.07207  3.33978  4.16676  3.17995  3.62599  3.36213  3.40233  1.44390  2.65571  3.11082  5.57507  4.34729    386 - -
          2.68618  4.42225  2.77519  2.73123  3.46354  2.40513  3.72494  3.29354  2.67741  2.69355  4.24690  2.90347  2.73739  3.18146  2.89801  2.37887  2.77519  2.98518  4.58477  3.61503
          0.03120  3.87872  4.60107  0.61958  0.77255  0.48576  0.95510
    381   3.16216  4.62251  4.19958  3.83933  3.13789  3.99017  4.49310  2.34214  3.60702  0.86753  3.15867  4.11421  4.42437  3.97386  3.78212  3.56158  3.45608  2.38112  5.01957  3.74437    387 - -
          2.68618  4.42225  2.77519  2.73123  3.46354  2.40513  3.72494  3.29354  2.67741  2.69355  4.24690  2.90347  2.73739  3.18146  2.89801  2.37887  2.77519  2.98518  4.58477  3.61503
          0.03120  3.87872  4.60107  0.61958  0.77255  0.48576  0.95510
    382   2.59307  0.92784  4.11368  3.85465  3.84443  3.21483  4.50035  2.98927  3.68159  2.90452  4.02597  3.83997  3.92229  4.02742  3.80490  2.86475  3.06035  2.73346  5.25937  4.13211    388 - -
          2.68618  4.42225  2.77519  2.73123  3.46354  2.40513  3.72494  3.29354  2.67741  2.69355  4.24690  2.90347  2.73739  3.18146  2.89801  2.37887  2.77519  2.98518  4.58477  3.61503
          0.03120  3.87872  4.60107  0.61958  0.77255  0.48576  0.95510
    383   3.25592  4.74238  3.84737  3.57782  2.29334  3.83734  3.62115  3.26424  3.43515  2.71658  3.93859  3.73101  4.31098  3.73970  3.61763  3.39203  3.54259  3.13507  3.93738  0.95545    389 - -
          2.68618  4.42225  2.77519  2.73123  3.46354  2.40513  3.72494  3.29354  2.67741  2.69355  4.24690  2.90347  2.73739  3.18146  2.89801  2.37887  2.77519  2.98518  4.58477  3.61503
          0.03120  3.87872  4.60107  0.61958  0.77255  0.48576  0.95510
    384   2.80988  4.96285  2.81771  2.47594  3.94867  3.41003  2.93123  3.70535  2.25631  3.22220  4.11236  2.96520  3.88019  1.71197  2.56984  2.81403  3.04755  3.39041  5.22166  3.81821    390 - -
          2.68618  4.42225  2.77519  2.73123  3.46354  2.40513  3.72494  3.29354  2.67741  2.69355  4.24690  2.90347  2.73739  3.18146  2.89801  2.37887  2.77519  2.98518  4.58477  3.61503
          0.03120  3.87872  4.60107  0.61958  0.77255  0.48576  0.95510
    385   2.92227  4.38184  4.31015  3.85014  3.39796  4.02746  4.60256  1.90889  3.68112  1.84547  3.30776  4.09764  4.44960  4.01827  3.90833  3.42840  3.21890  1.17924  5.26954  4.00340    391 - -
          2.68618  4.42225  2.77519  2.73123  3.46354  2.40513  3.72494  3.29354  2.67741  2.69355  4.24690  2.90347  2.73739  3.18146  2.89801  2.37887  2.77519  2.98518  4.58477  3.61503
          0.03120  3.87872  4.60107  0.61958  0.77255  0.48576  0.95510
    386   2.72841  4.72538  2.71142  2.59745  4.08986  3.18800  3.92571  3.80146  2.82986  3.44758  4.40270  1.14703  3.84011  3.19837  3.18482  2.79529  3.11041  3.42304  5.39504  4.03767    392 - -
          2.68618  4.42225  2.77519  2.73123  3.46354  2.40513  3.72494  3.29354  2.67741  2.69355  4.24690  2.90347  2.73739  3.18146  2.89801  2.37887  2.77519  2.98518  4.58477  3.61503
          0.03120  3.87872  4.60107  0.61958  0.77255  0.48576  0.95510
    387   2.60846  4.79795  2.74903  2.37573  4.11512  2.68343  3.06260  3.56783  2.41041  3.15506  3.98248  2.88674  3.78072  2.41697  2.82960  2.25893  2.87080  3.22245  5.35868  4.01696    393 - -
          2.68618  4.42225  2.77519  2.73123  3.46354  2.40513  3.72494  3.29354  2.67741  2.69355  4.24690  2.90347  2.73739  3.18146  2.89801  2.37887  2.77519  2.98518  4.58477  3.61503
          0.03120  3.87872  4.60107  0.61958  0.77255  0.48576  0.95510
    388   3.10962  4.47105  4.57205  4.06440  3.23155  4.34088  4.72935  1.32219  3.88616  1.49124  3.09249  4.33429  4.62539  4.15873  4.07884  3.71630  3.36065  1.83628  5.21657  4.00687    394 - -
          2.68618  4.42225  2.77519  2.73123  3.46354  2.40513  3.72494  3.29354  2.67741  2.69355  4.24690  2.90347  2.73739  3.18146  2.89801  2.37887  2.77519  2.98518  4.58477  3.61503
          0.03120  3.87872  4.60107  0.61958  0.77255  0.48576  0.95510
    389   3.03594  4.45279  4.34478  3.96072  3.37827  4.07345  4.68759  1.07019  3.78898  1.96290  3.31252  4.20517  4.50396  4.13655  3.98482  3.56926  3.33495  1.84581  5.27048  4.00940    395 - -
          2.68618  4.42225  2.77519  2.73123  3.46354  2.40513  3.72494  3.29354  2.67741  2.69355  4.24690  2.90347  2.73739  3.18146  2.89801  2.37887  2.77519  2.98518  4.58477  3.61503
          0.03120  3.87872  4.60107  0.61958  0.77255  0.48576  0.95510
    390   2.95744  5.07009  2.48989  1.01651  4.41705  3.27793  3.86511  3.87218  2.74640  3.48824  4.46186  2.93611  3.88277  3.08055  3.15599  2.93911  3.26167  3.55533  5.58743  4.30953    396 - -
          2.68618  4.42225  2.77519  2.73123  3.46354  2.40513  3.72494  3.29354  2.67741  2.69355  4.24690  2.90347  2.73739  3.18146  2.89801  2.37887  2.77519  2.98518  4.58477  3.61503
          0.03120  3.87872  4.60107  0.61958  0.77255  0.48576  0.95510
    391   2.70225  4.81898  3.03492  2.52262  4.09441  3.44280  3.60150  3.49039  1.74943  2.70926  3.92750  2.99968  3.85260  2.54110  2.50330  2.52723  2.92503  3.18576  5.27866  3.99714    397 - -
          2.68618  4.42225  2.77519  2.73123  3.46354  2.40513  3.72494  3.29354  2.67741  2.69355  4.24690  2.90347  2.73739  3.18146  2.89801  2.37887  2.77519  2.98518  4.58477  3.61503
          0.03120  3.87872  4.60107  0.61958  0.77255  0.48576  0.95510
    392   3.05451  4.43666  4.51464  3.98933  3.24313  4.27071  4.67218  1.29632  3.82306  1.72088  2.60542  4.26138  4.56584  4.08813  4.02180  3.62931  3.30478  1.86255  5.20274  4.02848    398 - -
          2.68618  4.42225  2.77519  2.73123  3.46354  2.40513  3.72494  3.29354  2.67741  2.69355  4.24690  2.90347  2.73739  3.18146  2.89801  2.37887  2.77519  2.98518  4.58477  3.61503
          0.03120  3.87872  4.60107  0.61958  0.77255  0.48576  0.95510
    393   1.50167  4.11038  3.30030  3.01691  4.20459  2.46834  4.11409  3.59974  3.09566  3.30083  4.12991  3.20276  3.62404  3.38155  3.41971  1.80165  2.64287  3.07404  5.54943  4.33048    399 - -
          2.68618  4.42225  2.77519  2.73123  3.46354  2.40513  3.72494  3.29354  2.67741  2.69355  4.24690  2.90347  2.73739  3.18146  2.89801  2.37887  2.77519  2.98518  4.58477  3.61503
          0.03120  3.87872  4.60107  0.61958  0.77255  0.48576  0.95510
    394   2.07906  4.59997  3.02934  2.54819  3.89422  3.37120  3.67040  3.23720  2.27495  2.90458  3.77256  3.01823  3.81617  2.47897  2.79769  2.66407  2.83366  2.67688  5.20154  3.91770    400 - -
          2.68618  4.42225  2.77519  2.73123  3.46354  2.40513  3.72494  3.29354  2.67741  2.69355  4.24690  2.90347  2.73739  3.18146  2.89801  2.37887  2.77519  2.98518  4.58477  3.61503
          0.03120  3.87872  4.60107  0.61958  0.77255  0.48576  0.95510
    395   1.90878  4.49513  2.49521  2.52329  4.09956  3.14385  3.78298  3.47189  2.67574  3.14242  3.97826  2.96890  3.72360  2.97657  3.11399  2.31155  2.33312  3.08835  5.40672  4.09954    401 - -
          2.68620  4.42227  2.77521  2.73125  3.46356  2.40514  3.72496  3.29356  2.67729  2.69357  4.24691  2.90348  2.73727  3.18148  2.89802  2.37888  2.77521  2.98520  4.58479  3.61505
          0.10428  2.41929  4.60107  0.64758  0.74089  0.48576  0.95510
    396   2.69251  4.77699  2.72312  1.58419  4.04381  3.33393  3.75481  3.22463  2.57026  2.99971  3.96370  2.95874  3.85250  2.94564  2.97636  2.74746  2.97374  2.55439  5.39725  4.05778    404 - -
          2.68618  4.42225  2.77519  2.73123  3.46354  2.40513  3.72494  3.29354  2.67741  2.69355  4.24690  2.90347  2.73739  3.18146  2.89801  2.37887  2.77519  2.98518  4.58477  3.61503
          0.03120  3.87872  4.60107  0.61958  0.77255  0.48576  0.95510
    397   2.61879  4.58901  3.10199  2.73214  4.08508  3.26818  3.81905  3.54543  2.50134  3.15000  4.05763  3.13762  1.66389  3.03597  2.32461  2.72080  2.95093  3.20416  5.32664  4.08143    405 - -
          2.68618  4.42225  2.77519  2.73123  3.46354  2.40513  3.72494  3.29354  2.67741  2.69355  4.24690  2.90347  2.73739  3.18146  2.89801  2.37887  2.77519  2.98518  4.58477  3.61503
          0.03120  3.87872  4.60107  0.61958  0.77255  0.48576  0.95510
    398   2.87466  5.37370  1.78265  1.39672  4.66277  3.18496  3.71366  4.15790  2.70323  3.68914  4.54742  2.66279  3.79515  2.88240  3.26992  2.77498  3.16067  3.75341  5.84743  4.37509    406 - -
          2.68618  4.42225  2.77519  2.73123  3.46354  2.40513  3.72494  3.29354  2.67741  2.69355  4.24690  2.90347  2.73739  3.18146  2.89801  2.37887  2.77519  2.98518  4.58477  3.61503
          0.03120  3.87872  4.60107  0.61958  0.77255  0.48576  0.95510
    399   3.34569  4.71821  4.10054  3.80809  2.67229  3.73700  3.90721  3.36944  3.53011  2.76330  4.00296  3.95585  4.25522  3.91740  3.65740  3.54934  3.64638  3.25994  0.87278  2.67404    407 - -
          2.68618  4.42225  2.77519  2.73123  3.46354  2.40513  3.72494  3.29354  2.67741  2.69355  4.24690  2.90347  2.73739  3.18146  2.89801  2.37887  2.77519  2.98518  4.58477  3.61503
          0.03120  3.87872  4.60107  0.61958  0.77255  0.48576  0.95510
    400   3.04083  4.45275  4.43664  3.89809  3.15540  4.21113  4.57067  1.66751  3.73392  1.62470  1.93895  4.18124  4.50273  3.98310  3.93194  3.55547  3.28485  2.02987  5.10651  3.95370    408 - -
          2.68618  4.42225  2.77519  2.73123  3.46354  2.40513  3.72494  3.29354  2.67741  2.69355  4.24690  2.90347  2.73739  3.18146  2.89801  2.37887  2.77519  2.98518  4.58477  3.61503
          0.03120  3.87872  4.60107  0.61958  0.77255  0.48576  0.95510
    401   1.88077  4.70282  2.35888  2.36038  4.22473  3.17113  3.72961  3.65243  2.62587  3.26658  4.09441  2.49930  3.73996  2.90666  3.09821  2.35818  2.86034  3.26043  5.49545  4.14468    409 - -
          2.68618  4.42225  2.77519  2.73123  3.46354  2.40513  3.72494  3.29354  2.67741  2.69355  4.24690  2.90347  2.73739  3.18146  2.89801  2.37887  2.77519  2.98518  4.58477  3.61503
          0.03120  3.87872  4.60107  0.61958  0.77255  0.48576  0.95510
    402   2.82907  4.98975  2.86223  2.51106  4.37026  3.40002  3.63964  3.81114  1.38503  3.34878  4.21566  2.59301  3.88384  2.79978  2.42208  2.83286  3.07314  3.46792  5.44064  4.15883    410 - -
          2.68618  4.42225  2.77519  2.73123  3.46354  2.40513  3.72494  3.29354  2.67741  2.69355  4.24690  2.90347  2.73739  3.18146  2.89801  2.37887  2.77519  2.98518  4.58477  3.61503
          0.03120  3.87872  4.60107  0.61958  0.77255  0.48576  0.95510
    403   2.29581  4.26269  3.50151  2.94287  3.35367  3.55610  3.23709  2.43625  2.84827  2.09695  3.33518  3.32907  3.94407  3.17814  3.17587  2.82183  2.81412  2.27612  4.85307  3.60612    411 - -
          2.68618  4.42225  2.77519  2.73123  3.46354  2.40513  3.72494  3.29354  2.67741  2.69355  4.24690  2.90347  2.73739  3.18146  2.89801  2.37887  2.77519  2.98518  4.58477  3.61503
          0.03120  3.87872  4.60107  0.61958  0.77255  0.48576  0.95510
    404   2.65521  4.33799  3.55271  3.03429  3.31665  3.60203  3.90070  2.58195  2.87034  2.06305  2.16487  2.96741  4.01051  3.25386  3.16786  2.90616  2.90780  2.43257  4.88701  3.60915    412 - -
          2.68618  4.42225  2.77519  2.73123  3.46354  2.40513  3.72494  3.29354  2.67741  2.69355  4.24690  2.90347  2.73739  3.18146  2.89801  2.37887  2.77519  2.98518  4.58477  3.61503
          0.09312  3.87872  2.68470  0.61958  0.77255  0.48576  0.95510
    405   2.84428  5.32447  1.74783  1.49831  4.61211  3.16055  3.68876  4.10047  2.67622  3.64114  4.50231  2.64217  3.76969  2.85915  3.23801  2.74895  3.13047  3.70250  5.80373  4.33762    413 - -
          2.68618  4.42225  2.77519  2.73123  3.46354  2.40513  3.72494  3.29354  2.67741  2.69355  4.24690  2.90347  2.73739  3.18146  2.89801  2.37887  2.77519  2.98518  4.58477  3.61503
          0.03316  3.81876  4.54111  0.61958  0.77255  0.53786  0.87706
    406   2.82278  5.34513  1.77632  1.62303  4.62789  3.16083  3.66579  4.13122  2.64201  3.64541  4.48597  2.37367  3.76041  2.82830  3.20948  2.72393  3.10332  3.71901  5.81315  4.33084    414 - -
          2.68618  4.42225  2.77519  2.73123  3.46354  2.40513  3.72494  3.29354  2.67741  2.69355  4.24690  2.90347  2.73739  3.18146  2.89801  2.37887  2.77519  2.98518  4.58477  3.61503
          0.03316  3.81876  4.54111  0.61958  0.77255  0.53786  0.87706
    407   2.79191  5.06722  2.49949  1.92706  4.34645  3.29471  3.63470  3.79936  2.34046  3.33773  4.21097  2.81374  3.81499  1.90437  2.71419  2.76053  3.04349  3.45991  5.50909  4.15731    415 - -
          2.68618  4.42225  2.77519  2.73123  3.46354  2.40513  3.72494  3.29354  2.67741  2.69355  4.24690  2.90347  2.73739  3.18146  2.89801  2.37887  2.77519  2.98518  4.58477  3.61503
          0.03316  3.81876  4.54111  0.61958  0.77255  0.53786  0.87706
    408   2.92838  4.48608  3.99228  3.58259  3.18650  3.79404  4.33022  2.35683  3.35325  1.79014  1.48494  3.86644  4.25515  3.73918  3.56470  3.27146  3.23305  2.35647  5.01961  3.77612    416 - -
          2.68618  4.42225  2.77519  2.73123  3.46354  2.40513  3.72494  3.29354  2.67741  2.69355  4.24690  2.90347  2.73739  3.18146  2.89801  2.37887  2.77519  2.98518  4.58477  3.61503
          0.03316  3.81876  4.54111  0.61958  0.77255  0.53786  0.87706
    409   2.52419  3.52734  3.11192  2.94997  3.45152  3.49899  3.87484  2.32824  2.89985  2.44749  3.39421  3.32736  3.92294  3.20598  3.24443  2.78003  2.51904  2.04920  4.93861  3.70413    417 - -
          2.68618  4.42225  2.77519  2.73123  3.46354  2.40513  3.72494  3.29354  2.67741  2.69355  4.24690  2.90347  2.73739  3.18146  2.89801  2.37887  2.77519  2.98518  4.58477  3.61503
          0.03316  3.81876  4.54111  0.61958  0.77255  0.53786  0.87706
    410   2.61099  4.55094  3.10790  2.60348  3.64612  3.43833  2.94403  3.11393  2.41864  2.32752  3.64871  3.06230  3.84738  2.64722  2.76239  2.71991  2.61678  2.86175  5.01867  3.70619    418 - -
          2.68618  4.42226  2.77520  2.73124  3.46354  2.40513  3.72495  3.29355  2.67731  2.69355  4.24690  2.90347  2.73740  3.18147  2.89801  2.37887  2.77520  2.98519  4.58477  3.61504
          0.08051  2.55938        *  0.46603  0.98748  0.00000        *
//
