# Supplementary material for: Potential Conservation of Circadian Clock Proteins in the phylum Nematoda as Revealed by Bioinformatic Searches
Source: PLoS One. 2014 Nov 14;9(11):e112871. doi: 10.1371/journal.pone.0112871 (PMC4232591; doi:10.1371/journal.pone.0112871)
Supplement: File S1 — HMM profiles used in this work and HMMsearch results. (ZIP) [file pone.0112871.s007.zip › HMMs-CE/Artropodos/Cry-PA_FBpp0083150-aln.hmm]

HMMER3/b [3.0 | March 2010]
NAME  Cry-PA_FBpp0083150-aln
LENG  540
ALPH  amino
RF    no
CS    no
MAP   yes
DATE  Tue Jun 12 14:33:30 2012
NSEQ  8
EFFN  0.691406
CKSUM 2867802341
STATS LOCAL MSV      -11.8155  0.69765
STATS LOCAL VITERBI  -12.9374  0.69765
STATS LOCAL FORWARD   -5.7856  0.69765
HMM          A        C        D        E        F        G        H        I        K        L        M        N        P        Q        R        S        T        V        W        Y   
            m->m     m->i     m->d     i->m     i->i     d->m     d->d
  COMPO   2.60208  4.06226  2.96615  2.69924  3.20167  2.90880  3.66369  2.85247  2.72853  2.38865  3.63584  3.06654  3.21795  3.09003  2.92094  2.69848  2.89306  2.69116  3.99416  3.41239
          2.68667  4.42102  2.77525  2.73164  3.46440  2.40525  3.72476  3.29249  2.67778  2.69373  4.24630  2.90349  2.73735  3.17780  2.89849  2.37878  2.77552  2.98579  4.58563  3.61511
          0.24177  1.86571  2.81375  3.19730  0.04173  0.00000        *
      1   2.56785  4.49025  2.70576  2.62718  3.73736  2.77835  3.77203  3.08102  2.69182  2.78218  2.16584  3.08522  3.84719  3.01610  3.09417  2.69758  2.84361  2.81820  5.13561  3.85161     59 - -
          2.68618  4.42225  2.77519  2.73123  3.46354  2.40513  3.72494  3.29354  2.67741  2.69355  4.24690  2.90347  2.73739  3.18146  2.89801  2.37887  2.77519  2.98518  4.58477  3.61503
          0.02893  3.95328  4.67562  0.61958  0.77255  0.45458  1.00708
      2   2.40949  4.64071  2.69045  2.35116  3.85346  3.42334  3.65361  3.21736  2.49478  2.56659  3.32140  2.99735  3.82112  2.83775  2.93746  2.64962  2.42494  2.93250  5.18023  3.87445     60 - -
          2.68618  4.42225  2.77519  2.73123  3.46354  2.40513  3.72494  3.29354  2.67741  2.69355  4.24690  2.90347  2.73739  3.18146  2.89801  2.37887  2.77519  2.98518  4.58477  3.61503
          0.02743  4.00577  4.72811  0.61958  0.77255  0.48576  0.95510
      3   2.53493  4.41549  3.25319  2.72860  3.67891  2.32452  3.77632  2.71091  2.67976  2.71752  3.60484  3.15998  3.85939  2.76069  3.06358  2.69046  2.56019  2.48215  5.07738  3.81697     61 - -
          2.68618  4.42225  2.77519  2.73123  3.46354  2.40513  3.72494  3.29354  2.67741  2.69355  4.24690  2.90347  2.73739  3.18146  2.89801  2.37887  2.77519  2.98518  4.58477  3.61503
          0.02743  4.00577  4.72811  0.61958  0.77255  0.48576  0.95510
      4   2.41024  4.90584  2.86141  2.39969  4.25339  2.58010  3.62411  3.68088  2.11403  3.23792  4.04280  2.46137  3.80844  2.76243  2.51427  2.64864  2.88582  3.31806  5.42793  4.09019     62 - -
          2.68618  4.42225  2.77519  2.73123  3.46354  2.40513  3.72494  3.29354  2.67741  2.69355  4.24690  2.90347  2.73739  3.18146  2.89801  2.37887  2.77519  2.98518  4.58477  3.61503
          0.26713  4.00577  1.53149  0.61958  0.77255  0.48576  0.95510
      5   2.68027  4.75018  2.84179  2.52003  4.23951  2.63660  3.67948  3.65331  1.55528  3.24656  4.12143  2.97736  3.80159  2.86103  2.57763  2.72760  2.97180  3.30251  5.37815  4.12360     63 - -
          2.68618  4.42225  2.77519  2.73123  3.46354  2.40513  3.72494  3.29354  2.67741  2.69355  4.24690  2.90347  2.73739  3.18146  2.89801  2.37887  2.77519  2.98518  4.58477  3.61503
          0.03473  3.77337  4.49571  0.61958  0.77255  0.68162  0.70480
      6   2.25667  4.56926  2.90868  2.59704  3.62370  3.26146  2.10774  3.35906  2.51508  2.98507  3.91503  3.02881  3.80631  2.97745  2.84258  2.68460  2.90546  3.05649  5.03495  3.61442     64 - -
          2.68618  4.42225  2.77519  2.73123  3.46354  2.40513  3.72494  3.29354  2.67741  2.69355  4.24690  2.90347  2.73739  3.18146  2.89801  2.37887  2.77519  2.98518  4.58477  3.61503
          0.03473  3.77337  4.49571  0.61958  0.77255  0.46325  0.99219
      7   2.43246  4.47330  2.92688  2.61935  4.16309  3.12849  3.85424  3.57017  2.71420  3.22976  4.06893  2.12379  3.74393  3.05861  3.10912  2.30551  1.92459  3.15844  5.46371  4.16402     65 - -
          2.68618  4.42225  2.77519  2.73123  3.46354  2.40513  3.72494  3.29354  2.67741  2.69355  4.24690  2.90347  2.73739  3.18146  2.89801  2.37887  2.77519  2.98518  4.58477  3.61503
          0.02931  3.94020  4.66255  0.61958  0.77255  0.44766  1.01921
      8   3.03754  4.40969  4.63671  4.16057  3.56551  4.28423  4.90527  1.64586  4.02977  2.10662  3.40232  4.38277  4.65883  4.32816  4.24509  3.68161  3.32217  0.99254  5.49603  4.26396     66 - -
          2.68618  4.42225  2.77519  2.73123  3.46354  2.40513  3.72494  3.29354  2.67741  2.69355  4.24690  2.90347  2.73739  3.18146  2.89801  2.37887  2.77519  2.98518  4.58477  3.61503
          0.02743  4.00577  4.72811  0.61958  0.77255  0.48576  0.95510
      9   2.73110  4.42991  3.56491  3.02204  3.19227  3.67431  2.25186  2.31355  2.84462  2.05244  3.41739  3.40523  4.05302  3.23370  3.15091  2.95371  2.96505  2.56952  4.75713  3.37140     67 - -
          2.68618  4.42225  2.77519  2.73123  3.46354  2.40513  3.72494  3.29354  2.67741  2.69355  4.24690  2.90347  2.73739  3.18146  2.89801  2.37887  2.77519  2.98518  4.58477  3.61503
          0.02743  4.00577  4.72811  0.61958  0.77255  0.48576  0.95510
     10   3.56568  4.89144  4.30056  4.04075  2.81428  3.88415  4.07287  3.59661  3.76091  2.96777  4.22399  4.16328  4.41336  4.14164  3.86527  3.76803  3.87319  3.49060  0.65457  2.80968     68 - -
          2.68618  4.42225  2.77519  2.73123  3.46354  2.40513  3.72494  3.29354  2.67741  2.69355  4.24690  2.90347  2.73739  3.18146  2.89801  2.37887  2.77519  2.98518  4.58477  3.61503
          0.02743  4.00577  4.72811  0.61958  0.77255  0.48576  0.95510
     11   3.43200  4.79524  4.42150  4.16284  0.81647  4.08744  3.94245  2.94099  4.06691  2.28107  3.65245  4.17139  4.54421  4.19854  4.15364  3.69404  3.73379  2.94121  4.15489  2.50638     69 - -
          2.68618  4.42225  2.77519  2.73123  3.46354  2.40513  3.72494  3.29354  2.67741  2.69355  4.24690  2.90347  2.73739  3.18146  2.89801  2.37887  2.77519  2.98518  4.58477  3.61503
          0.02743  4.00577  4.72811  0.61958  0.77255  0.48576  0.95510
     12   3.16047  4.98707  3.66518  3.15054  4.37563  3.62076  3.92797  3.92795  2.30098  3.41974  4.41789  3.49935  4.11816  3.14294  0.79277  3.23909  3.41818  3.64651  5.40544  4.27556     70 - -
          2.68618  4.42225  2.77519  2.73123  3.46354  2.40513  3.72494  3.29354  2.67741  2.69355  4.24690  2.90347  2.73739  3.18146  2.89801  2.37887  2.77519  2.98518  4.58477  3.61503
          0.02743  4.00577  4.72811  0.61958  0.77255  0.48576  0.95510
     13   2.80948  5.06906  2.89320  2.46529  4.32935  3.45851  2.32343  3.82609  1.72401  3.33848  4.16778  2.60549  3.88971  2.76646  2.51261  2.79559  3.02915  3.47708  5.43541  4.10879     71 - -
          2.68618  4.42225  2.77519  2.73123  3.46354  2.40513  3.72494  3.29354  2.67741  2.69355  4.24690  2.90347  2.73739  3.18146  2.89801  2.37887  2.77519  2.98518  4.58477  3.61503
          0.02743  4.00577  4.72811  0.61958  0.77255  0.48576  0.95510
     14   2.83840  4.59894  3.53933  3.45652  4.59319  0.55016  4.56714  4.22670  3.65582  3.86366  4.84165  3.70386  3.99428  3.96957  3.87576  3.01440  3.33003  3.72930  5.65159  4.70014     72 - -
          2.68618  4.42225  2.77519  2.73123  3.46354  2.40513  3.72494  3.29354  2.67741  2.69355  4.24690  2.90347  2.73739  3.18146  2.89801  2.37887  2.77519  2.98518  4.58477  3.61503
          0.02743  4.00577  4.72811  0.61958  0.77255  0.48576  0.95510
     15   3.30725  4.73098  4.40301  4.04516  3.19084  4.15035  4.65919  2.40397  3.81159  0.72695  3.17521  4.30765  4.56389  4.14794  3.96517  3.73928  3.59606  2.47559  5.11674  3.87027     73 - -
          2.68618  4.42225  2.77519  2.73123  3.46354  2.40513  3.72494  3.29354  2.67741  2.69355  4.24690  2.90347  2.73739  3.18146  2.89801  2.37887  2.77519  2.98518  4.58477  3.61503
          0.02743  4.00577  4.72811  0.61958  0.77255  0.48576  0.95510
     16   3.16047  4.98707  3.66518  3.15054  4.37563  3.62076  3.92797  3.92795  2.30098  3.41974  4.41789  3.49935  4.11816  3.14294  0.79277  3.23909  3.41818  3.64651  5.40544  4.27556     74 - -
          2.68618  4.42225  2.77519  2.73123  3.46354  2.40513  3.72494  3.29354  2.67741  2.69355  4.24690  2.90347  2.73739  3.18146  2.89801  2.37887  2.77519  2.98518  4.58477  3.61503
          0.02743  4.00577  4.72811  0.61958  0.77255  0.48576  0.95510
     17   3.28194  4.64815  4.69871  4.18784  3.11519  4.46269  4.78901  1.93100  3.98171  0.89312  2.96690  4.46215  4.70894  4.20992  4.14172  3.84595  3.52453  2.17383  5.17153  3.99998     75 - -
          2.68618  4.42225  2.77519  2.73123  3.46354  2.40513  3.72494  3.29354  2.67741  2.69355  4.24690  2.90347  2.73739  3.18146  2.89801  2.37887  2.77519  2.98518  4.58477  3.61503
          0.02743  4.00577  4.72811  0.61958  0.77255  0.48576  0.95510
     18   3.15011  4.94103  3.26456  3.03956  3.38487  3.56605  0.88981  3.87363  2.87929  3.35012  4.40479  3.44283  4.12676  3.40801  3.13616  3.22008  3.45870  3.60630  4.84782  3.33233     76 - -
          2.68618  4.42225  2.77519  2.73123  3.46354  2.40513  3.72494  3.29354  2.67741  2.69355  4.24690  2.90347  2.73739  3.18146  2.89801  2.37887  2.77519  2.98518  4.58477  3.61503
          0.02743  4.00577  4.72811  0.61958  0.77255  0.48576  0.95510
     19   3.13733  5.28052  0.74417  2.42697  4.67652  3.31571  4.05483  4.29599  3.16517  3.88128  4.86396  2.98939  3.97810  3.29539  3.69820  3.08581  3.47933  3.92154  5.81880  4.52957     77 - -
          2.68618  4.42225  2.77519  2.73123  3.46354  2.40513  3.72494  3.29354  2.67741  2.69355  4.24690  2.90347  2.73739  3.18146  2.89801  2.37887  2.77519  2.98518  4.58477  3.61503
          0.02743  4.00577  4.72811  0.61958  0.77255  0.48576  0.95510
     20   2.83859  4.83659  2.78973  2.68955  4.22151  3.27707  4.03564  3.96241  2.95151  3.59461  4.55037  0.94206  3.93624  3.31004  3.30948  2.90159  3.22572  3.57106  5.51226  4.16136     78 - -
          2.68618  4.42225  2.77519  2.73123  3.46354  2.40513  3.72494  3.29354  2.67741  2.69355  4.24690  2.90347  2.73739  3.18146  2.89801  2.37887  2.77519  2.98518  4.58477  3.61503
          0.02743  4.00577  4.72811  0.61958  0.77255  0.48576  0.95510
     21   2.93692  4.67032  3.55878  3.41827  4.39929  3.35037  4.48346  3.98061  3.48730  3.59235  4.64898  3.71078  0.61328  3.87201  3.71637  3.10894  3.38931  3.61052  5.54772  4.52229     79 - -
          2.68618  4.42225  2.77519  2.73123  3.46354  2.40513  3.72494  3.29354  2.67741  2.69355  4.24690  2.90347  2.73739  3.18146  2.89801  2.37887  2.77519  2.98518  4.58477  3.61503
          0.02743  4.00577  4.72811  0.61958  0.77255  0.48576  0.95510
     22   1.71872  4.17623  3.41118  3.14499  4.28505  2.95103  4.22573  3.64668  3.20173  3.38758  4.23825  3.30374  3.70185  3.50176  3.50741  1.24801  2.72427  3.12822  5.64379  4.41748     80 - -
          2.68618  4.42225  2.77519  2.73123  3.46354  2.40513  3.72494  3.29354  2.67741  2.69355  4.24690  2.90347  2.73739  3.18146  2.89801  2.37887  2.77519  2.98518  4.58477  3.61503
          0.02743  4.00577  4.72811  0.61958  0.77255  0.48576  0.95510
     23   3.30725  4.73098  4.40301  4.04516  3.19084  4.15035  4.65919  2.40397  3.81159  0.72695  3.17521  4.30765  4.56389  4.14794  3.96517  3.73928  3.59606  2.47559  5.11674  3.87027     81 - -
          2.68618  4.42225  2.77519  2.73123  3.46354  2.40513  3.72494  3.29354  2.67741  2.69355  4.24690  2.90347  2.73739  3.18146  2.89801  2.37887  2.77519  2.98518  4.58477  3.61503
          0.02743  4.00577  4.72811  0.61958  0.77255  0.48576  0.95510
     24   2.66372  4.55311  3.31653  2.72782  3.64414  3.54112  2.99922  2.74554  2.44485  2.31820  3.62553  3.16962  3.91840  2.93773  2.15207  2.79435  2.88557  2.83818  5.02104  3.73311     82 - -
          2.68618  4.42225  2.77519  2.73123  3.46354  2.40513  3.72494  3.29354  2.67741  2.69355  4.24690  2.90347  2.73739  3.18146  2.89801  2.37887  2.77519  2.98518  4.58477  3.61503
          0.02743  4.00577  4.72811  0.61958  0.77255  0.48576  0.95510
     25   2.38811  4.92065  2.56293  1.52022  4.37962  3.25569  3.74574  3.79190  2.60181  3.39538  4.22837  2.86370  3.81196  2.91046  3.06695  2.26980  2.97787  3.40719  5.60927  4.23682     83 - -
          2.68618  4.42225  2.77519  2.73123  3.46354  2.40513  3.72494  3.29354  2.67741  2.69355  4.24690  2.90347  2.73739  3.18146  2.89801  2.37887  2.77519  2.98518  4.58477  3.61503
          0.02743  4.00577  4.72811  0.61958  0.77255  0.48576  0.95510
     26   1.29379  4.18369  3.40230  3.16828  4.32912  1.76171  4.26514  3.68730  3.26993  3.42736  4.27734  3.32292  3.71027  3.55004  3.57165  2.43177  2.74544  3.15921  5.67107  4.47242     84 - -
          2.68618  4.42225  2.77519  2.73123  3.46354  2.40513  3.72494  3.29354  2.67741  2.69355  4.24690  2.90347  2.73739  3.18146  2.89801  2.37887  2.77519  2.98518  4.58477  3.61503
          0.02743  4.00577  4.72811  0.61958  0.77255  0.48576  0.95510
     27   2.89142  4.53792  3.65577  3.20653  3.03818  3.75294  3.02069  2.80538  2.93919  1.27732  3.44028  3.54519  4.16410  3.39069  3.18834  3.11955  3.13964  2.71047  4.66579  3.20960     85 - -
          2.68618  4.42225  2.77519  2.73123  3.46354  2.40513  3.72494  3.29354  2.67741  2.69355  4.24690  2.90347  2.73739  3.18146  2.89801  2.37887  2.77519  2.98518  4.58477  3.61503
          0.02743  4.00577  4.72811  0.61958  0.77255  0.48576  0.95510
     28   2.08560  4.78250  2.90287  2.19423  4.03753  3.39455  3.63544  3.08653  2.26824  3.05303  3.87997  2.66715  3.81318  2.79579  2.85656  2.65029  2.85076  3.11768  5.30177  3.97617     86 - -
          2.68618  4.42225  2.77519  2.73123  3.46354  2.40513  3.72494  3.29354  2.67741  2.69355  4.24690  2.90347  2.73739  3.18146  2.89801  2.37887  2.77519  2.98518  4.58477  3.61503
          0.02743  4.00577  4.72811  0.61958  0.77255  0.48576  0.95510
     29   2.77421  5.24562  2.02129  2.03516  4.57124  2.40731  3.68824  4.05733  2.59121  3.57132  4.37607  2.22865  3.80694  2.83229  3.13287  2.43267  3.04212  3.64315  5.74373  4.29892     87 - -
          2.68619  4.42165  2.77502  2.73121  3.46365  2.40523  3.72505  3.29365  2.67739  2.69366  4.24700  2.90342  2.73750  3.18115  2.89811  2.37879  2.77519  2.98512  4.58488  3.61514
          0.25979  1.51438  4.72811  1.08494  0.41237  0.48576  0.95510
     30   1.23951  4.15325  3.42887  3.14343  4.29379  2.44163  4.21923  3.69494  3.21641  3.39399  4.21816  3.29581  3.68429  3.49307  3.53160  1.94376  2.69878  3.15021  5.63987  4.43077     96 - -
          2.68618  4.42225  2.77519  2.73123  3.46354  2.40513  3.72494  3.29354  2.67741  2.69355  4.24690  2.90347  2.73739  3.18146  2.89801  2.37887  2.77519  2.98518  4.58477  3.61503
          0.02743  4.00577  4.72811  0.61958  0.77255  0.48576  0.95510
     31   2.57402  4.62895  3.03909  2.33557  3.85814  3.12213  3.65995  2.93061  2.34818  2.89374  3.73730  3.00667  3.82214  2.84749  2.91919  2.16505  2.81323  2.71771  5.17991  3.87956     97 - -
          2.68618  4.42225  2.77519  2.73123  3.46354  2.40513  3.72494  3.29354  2.67741  2.69355  4.24690  2.90347  2.73739  3.18146  2.89801  2.37887  2.77519  2.98518  4.58477  3.61503
          0.02743  4.00577  4.72811  0.61958  0.77255  0.48576  0.95510
     32   2.33652  4.64154  3.02602  2.54828  4.06583  3.32261  3.71212  3.44840  2.10491  3.08272  3.91646  3.01654  2.98796  2.88548  2.87937  2.62213  2.13091  3.10768  5.33488  4.03559     98 - -
          2.68618  4.42225  2.77519  2.73123  3.46354  2.40513  3.72494  3.29354  2.67741  2.69355  4.24690  2.90347  2.73739  3.18146  2.89801  2.37887  2.77519  2.98518  4.58477  3.61503
          0.02743  4.00577  4.72811  0.61958  0.77255  0.48576  0.95510
     33   3.29931  4.65264  4.64529  4.16994  1.54952  4.36446  4.21700  2.41108  4.02154  1.27524  3.06988  4.29284  4.63204  4.13313  4.13752  3.73201  3.53270  2.49834  4.46282  2.93881     99 - -
          2.68618  4.42225  2.77519  2.73123  3.46354  2.40513  3.72494  3.29354  2.67741  2.69355  4.24690  2.90347  2.73739  3.18146  2.89801  2.37887  2.77519  2.98518  4.58477  3.61503
          0.02743  4.00577  4.72811  0.61958  0.77255  0.48576  0.95510
     34   2.70736  4.33518  3.71209  3.14377  2.43640  3.70326  3.90607  2.17951  2.96416  2.23350  3.30615  3.49486  4.07259  3.32409  2.30868  2.98110  2.94105  2.46025  4.77109  3.45213    100 - -
          2.68618  4.42225  2.77519  2.73123  3.46354  2.40513  3.72494  3.29354  2.67741  2.69355  4.24690  2.90347  2.73739  3.18146  2.89801  2.37887  2.77519  2.98518  4.58477  3.61503
          0.02743  4.00577  4.72811  0.61958  0.77255  0.48576  0.95510
     35   2.29109  2.20588  3.72087  3.27702  3.84601  3.09911  4.15070  3.11694  3.18506  2.90687  3.80569  3.41674  2.08798  3.49175  3.46233  2.51257  2.32706  2.76855  5.28150  4.07868    101 - -
          2.68618  4.42225  2.77519  2.73123  3.46354  2.40513  3.72494  3.29354  2.67741  2.69355  4.24690  2.90347  2.73739  3.18146  2.89801  2.37887  2.77519  2.98518  4.58477  3.61503
          0.02743  4.00577  4.72811  0.61958  0.77255  0.48576  0.95510
     36   3.12142  4.42436  4.82034  4.29414  3.46982  4.48947  4.96820  1.36367  4.18356  1.77416  3.27187  4.52763  4.75562  4.41363  4.36996  3.85544  3.37111  1.28599  5.44417  4.26914    102 - -
          2.68618  4.42225  2.77519  2.73123  3.46354  2.40513  3.72494  3.29354  2.67741  2.69355  4.24690  2.90347  2.73739  3.18146  2.89801  2.37887  2.77519  2.98518  4.58477  3.61503
          0.02743  4.00577  4.72811  0.61958  0.77255  0.48576  0.95510
     37   3.43200  4.79524  4.42150  4.16284  0.81647  4.08744  3.94245  2.94099  4.06691  2.28107  3.65245  4.17139  4.54421  4.19854  4.15364  3.69404  3.73379  2.94121  4.15489  2.50638    103 - -
          2.68618  4.42225  2.77519  2.73123  3.46354  2.40513  3.72494  3.29354  2.67741  2.69355  4.24690  2.90347  2.73739  3.18146  2.89801  2.37887  2.77519  2.98518  4.58477  3.61503
          0.02743  4.00577  4.72811  0.61958  0.77255  0.48576  0.95510
     38   3.10106  4.42412  4.78357  4.29271  3.54134  4.42869  5.00757  1.15412  4.17336  2.03385  3.35016  4.51352  4.74720  4.43949  4.37079  3.82051  3.36986  1.35102  5.51835  4.31509    104 - -
          2.68618  4.42225  2.77519  2.73123  3.46354  2.40513  3.72494  3.29354  2.67741  2.69355  4.24690  2.90347  2.73739  3.18146  2.89801  2.37887  2.77519  2.98518  4.58477  3.61503
          0.02743  4.00577  4.72811  0.61958  0.77255  0.48576  0.95510
     39   3.29875  4.65161  4.65108  4.17299  1.58153  4.36912  4.23292  2.40315  4.02505  1.24960  3.05962  4.30014  4.63399  4.13601  4.14091  3.73599  3.53158  2.49318  4.47998  2.96328    105 - -
          2.68618  4.42225  2.77519  2.73123  3.46354  2.40513  3.72494  3.29354  2.67741  2.69355  4.24690  2.90347  2.73739  3.18146  2.89801  2.37887  2.77519  2.98518  4.58477  3.61503
          0.02743  4.00577  4.72811  0.61958  0.77255  0.48576  0.95510
     40   3.13733  5.28052  0.74417  2.42697  4.67652  3.31571  4.05483  4.29599  3.16517  3.88128  4.86396  2.98939  3.97810  3.29539  3.69820  3.08581  3.47933  3.92154  5.81880  4.52957    106 - -
          2.68618  4.42225  2.77519  2.73123  3.46354  2.40513  3.72494  3.29354  2.67741  2.69355  4.24690  2.90347  2.73739  3.18146  2.89801  2.37887  2.77519  2.98518  4.58477  3.61503
          0.02743  4.00577  4.72811  0.61958  0.77255  0.48576  0.95510
     41   2.63235  4.79838  2.65696  2.15088  4.32576  2.06759  3.78993  3.76184  2.65580  3.36013  4.19429  2.92217  2.26988  2.96766  3.10457  2.66852  2.95374  3.36868  5.56851  4.23091    107 - -
          2.68618  4.42225  2.77519  2.73123  3.46354  2.40513  3.72494  3.29354  2.67741  2.69355  4.24690  2.90347  2.73739  3.18146  2.89801  2.37887  2.77519  2.98518  4.58477  3.61503
          0.02743  4.00577  4.72811  0.61958  0.77255  0.48576  0.95510
     42   2.63927  4.60398  3.06677  2.00429  3.70380  3.45337  3.70489  3.17956  2.54404  2.83359  3.72045  3.07705  3.87827  2.93849  2.92597  2.74089  2.58823  2.91684  2.76915  3.75618    108 - -
          2.68618  4.42225  2.77519  2.73123  3.46354  2.40513  3.72494  3.29354  2.67741  2.69355  4.24690  2.90347  2.73739  3.18146  2.89801  2.37887  2.77519  2.98518  4.58477  3.61503
          0.02743  4.00577  4.72811  0.61958  0.77255  0.48576  0.95510
     43   2.48755  4.23373  3.54418  3.06011  2.28632  3.37732  3.92478  2.84859  3.01198  2.58809  3.52453  3.36641  3.89745  3.31186  3.32656  2.22851  2.15489  2.60335  4.91090  3.60560    109 - -
          2.68618  4.42225  2.77519  2.73123  3.46354  2.40513  3.72494  3.29354  2.67741  2.69355  4.24690  2.90347  2.73739  3.18146  2.89801  2.37887  2.77519  2.98518  4.58477  3.61503
          0.02743  4.00577  4.72811  0.61958  0.77255  0.48576  0.95510
     44   1.32390  4.28897  3.67242  3.25886  2.78531  3.36794  4.11198  2.76277  3.21846  2.54202  3.62277  3.50336  3.96087  3.51802  3.51195  2.76989  2.90329  2.55273  5.04552  3.69745    110 - -
          2.68618  4.42225  2.77519  2.73123  3.46354  2.40513  3.72494  3.29354  2.67741  2.69355  4.24690  2.90347  2.73739  3.18146  2.89801  2.37887  2.77519  2.98518  4.58477  3.61503
          0.02743  4.00577  4.72811  0.61958  0.77255  0.48576  0.95510
     45   2.51101  4.52308  2.84861  2.72247  4.39996  1.22002  4.06608  3.93911  3.01184  3.57536  4.43271  2.46214  3.79528  3.31026  3.38636  2.62184  2.95212  3.43352  5.67626  4.38558    111 - -
          2.68618  4.42225  2.77519  2.73123  3.46354  2.40513  3.72494  3.29354  2.67741  2.69355  4.24690  2.90347  2.73739  3.18146  2.89801  2.37887  2.77519  2.98518  4.58477  3.61503
          0.02743  4.00577  4.72811  0.61958  0.77255  0.48576  0.95510
     46   2.08051  4.26209  3.33606  2.92450  4.12585  3.05747  4.01382  3.51356  2.93451  3.19448  4.02669  3.20868  2.91030  3.24963  3.30107  1.89106  1.82049  3.06813  5.46431  4.22127    112 - -
          2.68618  4.42225  2.77519  2.73123  3.46354  2.40513  3.72494  3.29354  2.67741  2.69355  4.24690  2.90347  2.73739  3.18146  2.89801  2.37887  2.77519  2.98518  4.58477  3.61503
          0.02743  4.00577  4.72811  0.61958  0.77255  0.48576  0.95510
     47   2.34828  4.82361  3.03484  2.49870  4.17952  3.40881  3.63170  3.58140  1.80953  3.15853  3.97805  2.98787  3.83181  2.77861  2.43967  2.47646  2.63207  3.23968  5.35957  4.05754    113 - -
          2.68618  4.42225  2.77519  2.73123  3.46354  2.40513  3.72494  3.29354  2.67741  2.69355  4.24690  2.90347  2.73739  3.18146  2.89801  2.37887  2.77519  2.98518  4.58477  3.61503
          0.02743  4.00577  4.72811  0.61958  0.77255  0.48576  0.95510
     48   2.58294  4.29472  3.46901  2.90371  3.35870  3.55906  3.80123  2.53598  2.83198  2.44931  3.09584  2.29134  3.93966  3.14915  3.17455  2.81076  2.81651  2.39164  3.70588  3.56622    114 - -
          2.68618  4.42225  2.77519  2.73123  3.46354  2.40513  3.72494  3.29354  2.67741  2.69355  4.24690  2.90347  2.73739  3.18146  2.89801  2.37887  2.77519  2.98518  4.58477  3.61503
          0.02743  4.00577  4.72811  0.61958  0.77255  0.48576  0.95510
     49   2.83551  4.28642  4.20836  3.66470  3.22324  3.97416  4.27477  1.95089  3.53683  2.11135  3.26983  3.91895  4.32756  3.80444  3.75843  3.29000  3.08148  1.32962  4.91565  2.98597    115 - -
          2.68618  4.42225  2.77519  2.73123  3.46354  2.40513  3.72494  3.29354  2.67741  2.69355  4.24690  2.90347  2.73739  3.18146  2.89801  2.37887  2.77519  2.98518  4.58477  3.61503
          0.02743  4.00577  4.72811  0.61958  0.77255  0.48576  0.95510
     50   2.29233  4.25224  3.19397  3.03238  4.40340  1.22523  4.23054  3.88746  3.22458  3.56276  4.39799  3.25206  3.71648  3.50564  3.54274  1.97045  2.78885  3.30452  5.72158  4.48543    116 - -
          2.68618  4.42225  2.77519  2.73123  3.46354  2.40513  3.72494  3.29354  2.67741  2.69355  4.24690  2.90347  2.73739  3.18146  2.89801  2.37887  2.77519  2.98518  4.58477  3.61503
          0.02743  4.00577  4.72811  0.61958  0.77255  0.48576  0.95510
     51   2.94797  4.42157  4.11522  3.62308  2.70281  3.95790  3.92612  1.80240  3.46079  2.18698  3.36355  3.82625  4.32006  3.72629  3.66531  3.28787  3.19039  2.38122  4.37461  1.74175    117 - -
          2.68618  4.42225  2.77519  2.73123  3.46354  2.40513  3.72494  3.29354  2.67741  2.69355  4.24690  2.90347  2.73739  3.18146  2.89801  2.37887  2.77519  2.98518  4.58477  3.61503
          0.02743  4.00577  4.72811  0.61958  0.77255  0.48576  0.95510
     52   2.83859  4.83659  2.78973  2.68955  4.22151  3.27707  4.03564  3.96241  2.95151  3.59461  4.55037  0.94206  3.93624  3.31004  3.30948  2.90159  3.22572  3.57106  5.51226  4.16136    118 - -
          2.68618  4.42225  2.77519  2.73123  3.46354  2.40513  3.72494  3.29354  2.67741  2.69355  4.24690  2.90347  2.73739  3.18146  2.89801  2.37887  2.77519  2.98518  4.58477  3.61503
          0.02743  4.00577  4.72811  0.61958  0.77255  0.48576  0.95510
     53   2.87144  5.06483  3.23019  2.63039  4.47016  3.55662  3.60494  3.84818  1.59526  3.33548  4.17234  3.08384  3.15003  2.73742  1.72930  2.87138  3.06942  3.50879  5.43603  4.20160    119 - -
          2.68618  4.42225  2.77519  2.73123  3.46354  2.40513  3.72494  3.29354  2.67741  2.69355  4.24690  2.90347  2.73739  3.18146  2.89801  2.37887  2.77519  2.98518  4.58477  3.61503
          0.02743  4.00577  4.72811  0.61958  0.77255  0.48576  0.95510
     54   2.90231  4.38881  4.15581  3.61300  2.83267  3.91597  4.01013  2.56703  3.38533  1.96534  1.86781  3.83209  4.27052  3.67987  3.57586  3.24646  3.14070  2.52138  2.39770  3.08695    120 - -
          2.68618  4.42225  2.77519  2.73123  3.46354  2.40513  3.72494  3.29354  2.67741  2.69355  4.24690  2.90347  2.73739  3.18146  2.89801  2.37887  2.77519  2.98518  4.58477  3.61503
          0.02743  4.00577  4.72811  0.61958  0.77255  0.48576  0.95510
     55   3.07349  5.11657  3.50011  2.86105  4.55404  3.66840  3.64995  3.91798  1.75200  3.38367  4.27686  3.24517  4.05750  2.79717  1.17014  3.08750  3.25095  3.61400  5.43267  4.27154    121 - -
          2.68618  4.42225  2.77519  2.73123  3.46354  2.40513  3.72494  3.29354  2.67741  2.69355  4.24690  2.90347  2.73739  3.18146  2.89801  2.37887  2.77519  2.98518  4.58477  3.61503
          0.02743  4.00577  4.72811  0.61958  0.77255  0.48576  0.95510
     56   3.53925  4.81714  4.54977  4.21345  1.01734  4.32711  3.51806  3.19126  4.06503  2.52864  3.80131  4.04449  4.64583  4.07805  4.12589  3.69733  3.76704  3.13125  3.67511  1.63184    122 - -
          2.68618  4.42225  2.77519  2.73123  3.46354  2.40513  3.72494  3.29354  2.67741  2.69355  4.24690  2.90347  2.73739  3.18146  2.89801  2.37887  2.77519  2.98518  4.58477  3.61503
          0.02743  4.00577  4.72811  0.61958  0.77255  0.48576  0.95510
     57   3.30725  4.73098  4.40301  4.04516  3.19084  4.15035  4.65919  2.40397  3.81159  0.72695  3.17521  4.30765  4.56389  4.14794  3.96517  3.73928  3.59606  2.47559  5.11674  3.87027    123 - -
          2.68618  4.42225  2.77519  2.73123  3.46354  2.40513  3.72494  3.29354  2.67741  2.69355  4.24690  2.90347  2.73739  3.18146  2.89801  2.37887  2.77519  2.98518  4.58477  3.61503
          0.02743  4.00577  4.72811  0.61958  0.77255  0.48576  0.95510
     58   3.30725  4.73098  4.40301  4.04516  3.19084  4.15035  4.65919  2.40397  3.81159  0.72695  3.17521  4.30765  4.56389  4.14794  3.96517  3.73928  3.59606  2.47559  5.11674  3.87027    124 - -
          2.68618  4.42225  2.77519  2.73123  3.46354  2.40513  3.72494  3.29354  2.67741  2.69355  4.24690  2.90347  2.73739  3.18146  2.89801  2.37887  2.77519  2.98518  4.58477  3.61503
          0.02743  4.00577  4.72811  0.61958  0.77255  0.48576  0.95510
     59   2.82330  5.32882  2.13121  1.63303  4.62272  3.28013  3.68555  4.11330  2.55733  3.61232  4.42352  2.74333  3.82321  2.01996  3.07385  2.74400  3.08301  3.70164  5.76856  4.32194    125 - -
          2.68618  4.42225  2.77519  2.73123  3.46354  2.40513  3.72494  3.29354  2.67741  2.69355  4.24690  2.90347  2.73739  3.18146  2.89801  2.37887  2.77519  2.98518  4.58477  3.61503
          0.02743  4.00577  4.72811  0.61958  0.77255  0.48576  0.95510
     60   1.82978  2.09819  3.85548  3.45482  3.97470  2.98259  4.27877  3.27705  3.37318  3.06497  3.93724  3.46041  3.71830  3.64118  3.61585  1.67046  2.67273  2.85799  5.40228  4.21911    126 - -
          2.68618  4.42225  2.77519  2.73123  3.46354  2.40513  3.72494  3.29354  2.67741  2.69355  4.24690  2.90347  2.73739  3.18146  2.89801  2.37887  2.77519  2.98518  4.58477  3.61503
          0.02743  4.00577  4.72811  0.61958  0.77255  0.48576  0.95510
     61   3.30725  4.73098  4.40301  4.04516  3.19084  4.15035  4.65919  2.40397  3.81159  0.72695  3.17521  4.30765  4.56389  4.14794  3.96517  3.73928  3.59606  2.47559  5.11674  3.87027    127 - -
          2.68618  4.42225  2.77519  2.73123  3.46354  2.40513  3.72494  3.29354  2.67741  2.69355  4.24690  2.90347  2.73739  3.18146  2.89801  2.37887  2.77519  2.98518  4.58477  3.61503
          0.02743  4.00577  4.72811  0.61958  0.77255  0.48576  0.95510
     62   2.43828  4.94602  2.60415  2.01849  4.22315  3.35651  3.59712  3.18260  2.38760  3.22361  4.01558  2.68540  3.77937  2.52868  2.86905  2.44623  2.84931  3.30080  5.42529  4.05332    128 - -
          2.68618  4.42225  2.77519  2.73123  3.46354  2.40513  3.72494  3.29354  2.67741  2.69355  4.24690  2.90347  2.73739  3.18146  2.89801  2.37887  2.77519  2.98518  4.58477  3.61503
          0.02743  4.00577  4.72811  0.61958  0.77255  0.48576  0.95510
     63   3.13733  5.28052  0.74417  2.42697  4.67652  3.31571  4.05483  4.29599  3.16517  3.88128  4.86396  2.98939  3.97810  3.29539  3.69820  3.08581  3.47933  3.92154  5.81880  4.52957    129 - -
          2.68618  4.42225  2.77519  2.73123  3.46354  2.40513  3.72494  3.29354  2.67741  2.69355  4.24690  2.90347  2.73739  3.18146  2.89801  2.37887  2.77519  2.98518  4.58477  3.61503
          0.02743  4.00577  4.72811  0.61958  0.77255  0.48576  0.95510
     64   3.28155  4.64346  4.71100  4.19722  3.11931  4.47140  4.79832  1.90216  3.99565  0.90319  2.96641  4.47110  4.71348  4.21836  4.15465  3.85257  3.52300  2.16112  5.17763  4.01141    130 - -
          2.68618  4.42225  2.77519  2.73123  3.46354  2.40513  3.72494  3.29354  2.67741  2.69355  4.24690  2.90347  2.73739  3.18146  2.89801  2.37887  2.77519  2.98518  4.58477  3.61503
          0.02743  4.00577  4.72811  0.61958  0.77255  0.48576  0.95510
     65   2.94051  5.40441  1.13955  2.14477  4.72432  3.21253  3.81772  4.30018  2.86694  3.83239  4.70631  2.31043  3.85801  3.00188  3.45601  2.84592  3.25530  3.87127  5.94771  4.44891    131 - -
          2.68618  4.42225  2.77519  2.73123  3.46354  2.40513  3.72494  3.29354  2.67741  2.69355  4.24690  2.90347  2.73739  3.18146  2.89801  2.37887  2.77519  2.98518  4.58477  3.61503
          0.02743  4.00577  4.72811  0.61958  0.77255  0.48576  0.95510
     66   2.60348  3.90696  2.67087  2.35738  4.21453  3.38430  3.57896  3.65149  2.21053  3.20303  3.99187  2.49084  3.78331  2.56497  2.34545  2.60214  2.83381  3.28804  5.39371  4.03699    132 - -
          2.68618  4.42225  2.77519  2.73123  3.46354  2.40513  3.72494  3.29354  2.67741  2.69355  4.24690  2.90347  2.73739  3.18146  2.89801  2.37887  2.77519  2.98518  4.58477  3.61503
          0.02743  4.00577  4.72811  0.61958  0.77255  0.48576  0.95510
     67   2.66435  4.89475  2.71288  2.39603  4.30594  3.30341  3.69985  3.77230  2.46116  3.33599  4.15808  2.55256  3.81772  2.03032  2.87566  1.98428  2.94671  3.39080  5.51023  4.15602    133 - -
          2.68618  4.42225  2.77519  2.73123  3.46354  2.40513  3.72494  3.29354  2.67741  2.69355  4.24690  2.90347  2.73739  3.18146  2.89801  2.37887  2.77519  2.98518  4.58477  3.61503
          0.02743  4.00577  4.72811  0.61958  0.77255  0.48576  0.95510
     68   3.30677  4.65844  4.69666  4.19895  2.00726  4.41831  4.40222  2.33221  4.05439  1.00697  2.97493  4.37392  4.66025  4.16645  4.17408  3.78436  3.53666  2.44807  4.66345  3.22913    134 - -
          2.68618  4.42225  2.77519  2.73123  3.46354  2.40513  3.72494  3.29354  2.67741  2.69355  4.24690  2.90347  2.73739  3.18146  2.89801  2.37887  2.77519  2.98518  4.58477  3.61503
          0.02743  4.00577  4.72811  0.61958  0.77255  0.48576  0.95510
     69   2.49401  5.02670  3.09422  2.51033  4.36689  3.49837  2.93418  3.77140  1.88338  3.28091  4.09434  2.99949  3.87906  2.47328  1.99255  2.76026  2.97080  3.42272  5.41471  4.12946    135 - -
          2.68618  4.42225  2.77519  2.73123  3.46354  2.40513  3.72494  3.29354  2.67741  2.69355  4.24690  2.90347  2.73739  3.18146  2.89801  2.37887  2.77519  2.98518  4.58477  3.61503
          0.02743  4.00577  4.72811  0.61958  0.77255  0.48576  0.95510
     70   2.44612  4.94133  2.62214  2.36261  4.22642  3.38665  3.59715  3.65467  1.91021  2.86872  4.01374  2.89113  3.80028  2.44577  2.76210  2.63555  2.86880  3.29956  5.40868  4.05706    136 - -
          2.68618  4.42225  2.77519  2.73123  3.46354  2.40513  3.72494  3.29354  2.67741  2.69355  4.24690  2.90347  2.73739  3.18146  2.89801  2.37887  2.77519  2.98518  4.58477  3.61503
          0.02743  4.00577  4.72811  0.61958  0.77255  0.48576  0.95510
     71   2.45493  4.24472  3.91030  3.35411  3.17465  3.76098  4.04122  2.40984  3.23936  1.60491  3.21089  3.65157  4.13133  3.51717  3.49153  3.05302  2.94526  2.09203  4.79147  2.84331    137 - -
          2.68618  4.42225  2.77519  2.73123  3.46354  2.40513  3.72494  3.29354  2.67741  2.69355  4.24690  2.90347  2.73739  3.18146  2.89801  2.37887  2.77519  2.98518  4.58477  3.61503
          0.02743  4.00577  4.72811  0.61958  0.77255  0.48576  0.95510
     72   2.47434  4.55741  2.82525  2.58062  4.33439  1.95565  3.89568  3.77183  2.77903  3.39720  4.22362  1.98417  3.76245  3.09020  3.19835  2.56285  2.47331  3.31505  5.60620  4.29064    138 - -
          2.68620  4.42228  2.77508  2.73126  3.46356  2.40505  3.72497  3.29356  2.67743  2.69357  4.24692  2.90349  2.73742  3.18149  2.89787  2.37889  2.77522  2.98521  4.58479  3.61506
          0.08869  2.57660  4.72811  0.82079  0.57997  0.48576  0.95510
     73   2.27582  4.24399  3.21490  3.01519  4.39266  1.52551  4.20041  3.86681  3.18219  3.53252  4.35740  3.23933  3.70590  3.46306  3.51345  1.58755  2.76562  3.28606  5.70837  4.47104    142 - -
          2.68618  4.42225  2.77519  2.73123  3.46354  2.40513  3.72494  3.29354  2.67741  2.69355  4.24690  2.90347  2.73739  3.18146  2.89801  2.37887  2.77519  2.98518  4.58477  3.61503
          0.02743  4.00577  4.72811  0.61958  0.77255  0.48576  0.95510
     74   3.03516  5.15515  3.40339  2.76602  4.58201  3.65815  3.60911  3.93501  1.78703  3.38476  4.25172  3.17755  4.02728  2.43264  1.30816  3.03062  3.20209  3.61955  5.44309  4.26460    143 - -
          2.68618  4.42225  2.77519  2.73123  3.46354  2.40513  3.72494  3.29354  2.67741  2.69355  4.24690  2.90347  2.73739  3.18146  2.89801  2.37887  2.77519  2.98518  4.58477  3.61503
          0.02743  4.00577  4.72811  0.61958  0.77255  0.48576  0.95510
     75   3.30725  4.73098  4.40301  4.04516  3.19084  4.15035  4.65919  2.40397  3.81159  0.72695  3.17521  4.30765  4.56389  4.14794  3.96517  3.73928  3.59606  2.47559  5.11674  3.87027    144 - -
          2.68618  4.42225  2.77519  2.73123  3.46354  2.40513  3.72494  3.29354  2.67741  2.69355  4.24690  2.90347  2.73739  3.18146  2.89801  2.37887  2.77519  2.98518  4.58477  3.61503
          0.02743  4.00577  4.72811  0.61958  0.77255  0.48576  0.95510
     76   3.14964  4.52549  4.45262  3.96006  1.70936  4.16999  3.84686  2.64861  3.81896  1.45148  3.26434  4.02399  4.47046  3.93335  3.94348  3.49163  3.37340  2.63779  4.11426  2.19101    145 - -
          2.68618  4.42225  2.77519  2.73123  3.46354  2.40513  3.72494  3.29354  2.67741  2.69355  4.24690  2.90347  2.73739  3.18146  2.89801  2.37887  2.77519  2.98518  4.58477  3.61503
          0.02743  4.00577  4.72811  0.61958  0.77255  0.48576  0.95510
     77   3.07160  4.40613  4.68667  4.13967  3.38800  4.38418  4.79919  1.69343  4.03021  1.77315  2.83914  4.38792  4.65494  4.24902  4.22080  3.72662  3.31374  1.20414  5.31404  4.15703    146 - -
          2.68618  4.42225  2.77519  2.73123  3.46354  2.40513  3.72494  3.29354  2.67741  2.69355  4.24690  2.90347  2.73739  3.18146  2.89801  2.37887  2.77519  2.98518  4.58477  3.61503
          0.02743  4.00577  4.72811  0.61958  0.77255  0.48576  0.95510
     78   3.08772  4.42293  4.73589  4.17724  2.39556  4.35075  4.65302  1.47020  4.05908  1.55650  3.03345  4.37756  4.60351  4.20045  4.19025  3.68608  3.31938  1.85078  5.05374  3.85786    147 - -
          2.68618  4.42225  2.77519  2.73123  3.46354  2.40513  3.72494  3.29354  2.67741  2.69355  4.24690  2.90347  2.73739  3.18146  2.89801  2.37887  2.77519  2.98518  4.58477  3.61503
          0.02743  4.00577  4.72811  0.61958  0.77255  0.48576  0.95510
     79   2.89868  5.16474  3.16454  2.33807  4.57426  3.56263  3.58489  3.95364  1.67344  3.40515  4.23025  3.05061  3.94060  2.41144  1.74333  2.87461  3.08532  3.59961  5.47993  4.23765    148 - -
          2.68618  4.42225  2.77519  2.73123  3.46354  2.40513  3.72494  3.29354  2.67741  2.69355  4.24690  2.90347  2.73739  3.18146  2.89801  2.37887  2.77519  2.98518  4.58477  3.61503
          0.02743  4.00577  4.72811  0.61958  0.77255  0.48576  0.95510
     80   2.83840  4.59894  3.53933  3.45652  4.59319  0.55016  4.56714  4.22670  3.65582  3.86366  4.84165  3.70386  3.99428  3.96957  3.87576  3.01440  3.33003  3.72930  5.65159  4.70014    149 - -
          2.68618  4.42225  2.77519  2.73123  3.46354  2.40513  3.72494  3.29354  2.67741  2.69355  4.24690  2.90347  2.73739  3.18146  2.89801  2.37887  2.77519  2.98518  4.58477  3.61503
          0.02743  4.00577  4.72811  0.61958  0.77255  0.48576  0.95510
     81   2.68382  5.14030  2.45018  2.11788  4.46223  3.34561  3.59454  3.92955  2.21031  3.42509  4.19974  2.55013  3.79075  2.11746  2.61597  2.64021  2.91952  3.52114  5.56995  4.17354    150 - -
          2.68618  4.42225  2.77519  2.73123  3.46354  2.40513  3.72494  3.29354  2.67741  2.69355  4.24690  2.90347  2.73739  3.18146  2.89801  2.37887  2.77519  2.98518  4.58477  3.61503
          0.02743  4.00577  4.72811  0.61958  0.77255  0.48576  0.95510
     82   2.38541  4.34196  3.16439  2.95211  4.24423  3.04995  4.12398  3.71413  3.04282  3.39470  4.27299  3.23404  1.31958  3.39023  3.36343  2.17698  2.84447  3.23598  5.58050  4.31186    151 - -
          2.68618  4.42225  2.77519  2.73123  3.46354  2.40513  3.72494  3.29354  2.67741  2.69355  4.24690  2.90347  2.73739  3.18146  2.89801  2.37887  2.77519  2.98518  4.58477  3.61503
          0.02743  4.00577  4.72811  0.61958  0.77255  0.48576  0.95510
     83   1.74381  4.39297  2.86108  2.74853  3.86358  3.26909  3.86655  3.12468  2.79444  2.90499  3.78078  3.15064  3.81419  3.10635  3.19305  2.40853  2.79517  2.27047  5.24880  3.98059    152 - -
          2.68618  4.42225  2.77519  2.73123  3.46354  2.40513  3.72494  3.29354  2.67741  2.69355  4.24690  2.90347  2.73739  3.18146  2.89801  2.37887  2.77519  2.98518  4.58477  3.61503
          0.02743  4.00577  4.72811  0.61958  0.77255  0.48576  0.95510
     84   2.46104  4.87525  2.38635  2.22709  4.13327  3.37038  3.60198  3.56364  2.39988  2.93059  3.94685  2.64006  3.78390  2.74177  2.87536  2.60728  2.62694  3.21870  5.36490  3.43801    153 - -
          2.68618  4.42225  2.77519  2.73123  3.46354  2.40513  3.72494  3.29354  2.67741  2.69355  4.24690  2.90347  2.73739  3.18146  2.89801  2.37887  2.77519  2.98518  4.58477  3.61503
          0.02743  4.00577  4.72811  0.61958  0.77255  0.48576  0.95510
     85   1.99543  4.28670  4.19356  3.67628  3.54394  3.89300  4.46072  1.60364  3.58507  2.26617  3.41633  3.93387  4.32498  3.87091  3.84357  3.24164  3.07445  1.60674  5.25559  4.04687    154 - -
          2.68618  4.42225  2.77519  2.73123  3.46354  2.40513  3.72494  3.29354  2.67741  2.69355  4.24690  2.90347  2.73739  3.18146  2.89801  2.37887  2.77519  2.98518  4.58477  3.61503
          0.02743  4.00577  4.72811  0.61958  0.77255  0.48576  0.95510
     86   3.29960  4.65079  4.67734  4.18777  1.76162  4.39278  4.31286  2.36711  4.04182  1.12752  3.01392  4.33647  4.64531  4.15094  4.15792  3.75778  3.53033  2.47044  4.56599  3.08720    155 - -
          2.68618  4.42225  2.77519  2.73123  3.46354  2.40513  3.72494  3.29354  2.67741  2.69355  4.24690  2.90347  2.73739  3.18146  2.89801  2.37887  2.77519  2.98518  4.58477  3.61503
          0.02743  4.00577  4.72811  0.61958  0.77255  0.48576  0.95510
     87   2.79527  4.95998  3.14027  2.59450  4.33964  3.49886  3.62980  3.73171  1.94550  3.26209  4.10099  3.05842  2.43629  2.77332  1.81572  2.81348  3.01534  3.39716  5.40518  4.14782    156 - -
          2.68618  4.42225  2.77519  2.73123  3.46354  2.40513  3.72494  3.29354  2.67741  2.69355  4.24690  2.90347  2.73739  3.18146  2.89801  2.37887  2.77519  2.98518  4.58477  3.61503
          0.02743  4.00577  4.72811  0.61958  0.77255  0.48576  0.95510
     88   2.84568  4.95383  3.32872  2.67806  4.27111  3.58447  3.61289  3.63238  1.63450  3.16944  3.22229  3.12125  3.95066  2.75951  1.76978  2.87470  3.03922  3.33389  5.33989  4.10838    157 - -
          2.68618  4.42225  2.77519  2.73123  3.46354  2.40513  3.72494  3.29354  2.67741  2.69355  4.24690  2.90347  2.73739  3.18146  2.89801  2.37887  2.77519  2.98518  4.58477  3.61503
          0.02743  4.00577  4.72811  0.61958  0.77255  0.48576  0.95510
     89   3.28090  4.63962  4.72007  4.20428  3.12272  4.47752  4.80521  1.87898  4.00607  0.91181  2.96655  4.47764  4.71673  4.22482  4.16428  3.85725  3.52159  2.15105  5.18227  4.01982    158 - -
          2.68618  4.42225  2.77519  2.73123  3.46354  2.40513  3.72494  3.29354  2.67741  2.69355  4.24690  2.90347  2.73739  3.18146  2.89801  2.37887  2.77519  2.98518  4.58477  3.61503
          0.02743  4.00577  4.72811  0.61958  0.77255  0.48576  0.95510
     90   2.80648  4.39374  3.77902  3.23896  1.80469  3.76053  3.04816  2.89622  2.66890  2.53401  3.50623  3.51545  4.12486  3.39247  3.36130  3.03822  3.03414  2.69888  3.03683  2.65206    159 - -
          2.68618  4.42225  2.77519  2.73123  3.46354  2.40513  3.72494  3.29354  2.67741  2.69355  4.24690  2.90347  2.73739  3.18146  2.89801  2.37887  2.77519  2.98518  4.58477  3.61503
          0.02743  4.00577  4.72811  0.61958  0.77255  0.48576  0.95510
     91   2.82547  5.13560  2.87303  1.71175  4.49346  3.45951  3.61330  3.90526  2.00137  3.39731  4.21740  2.95120  3.88773  2.74398  2.03205  2.79756  3.04007  3.54301  5.51552  4.21345    160 - -
          2.68618  4.42225  2.77519  2.73123  3.46354  2.40513  3.72494  3.29354  2.67741  2.69355  4.24690  2.90347  2.73739  3.18146  2.89801  2.37887  2.77519  2.98518  4.58477  3.61503
          0.02743  4.00577  4.72811  0.61958  0.77255  0.48576  0.95510
     92   2.82554  5.22108  2.58194  1.58880  4.54606  3.36976  3.64822  3.99198  2.11299  3.48866  4.30697  2.84621  3.85709  2.28067  2.72264  2.77316  3.06149  3.61082  5.62621  4.26141    161 - -
          2.68618  4.42225  2.77519  2.73123  3.46354  2.40513  3.72494  3.29354  2.67741  2.69355  4.24690  2.90347  2.73739  3.18146  2.89801  2.37887  2.77519  2.98518  4.58477  3.61503
          0.02743  4.00577  4.72811  0.61958  0.77255  0.48576  0.95510
     93   2.80423  4.21759  4.34064  3.77047  2.41173  3.92626  4.06720  2.17269  3.63077  1.78462  3.07730  3.91616  4.25467  3.79530  3.76241  3.23002  3.03276  2.12574  2.54248  3.16402    162 - -
          2.68618  4.42225  2.77519  2.73123  3.46354  2.40513  3.72494  3.29354  2.67741  2.69355  4.24690  2.90347  2.73739  3.18146  2.89801  2.37887  2.77519  2.98518  4.58477  3.61503
          0.02743  4.00577  4.72811  0.61958  0.77255  0.48576  0.95510
     94   2.59711  4.69338  2.86369  2.56203  4.27615  1.66629  3.80327  3.73239  2.55108  3.32713  4.16577  2.60735  3.81944  2.98790  2.52811  2.66356  2.93197  3.33232  5.50433  4.19830    163 - -
          2.68618  4.42225  2.77519  2.73123  3.46354  2.40513  3.72494  3.29354  2.67741  2.69355  4.24690  2.90347  2.73739  3.18146  2.89801  2.37887  2.77519  2.98518  4.58477  3.61503
          0.02743  4.00577  4.72811  0.61958  0.77255  0.48576  0.95510
     95   2.82277  4.32828  4.09515  3.55283  3.38101  3.92551  4.32168  1.75390  3.42855  1.76775  3.26857  3.85620  4.29913  3.72732  3.68637  3.24302  2.15296  1.99932  5.10174  3.90239    164 - -
          2.68618  4.42225  2.77519  2.73123  3.46354  2.40513  3.72494  3.29354  2.67741  2.69355  4.24690  2.90347  2.73739  3.18146  2.89801  2.37887  2.77519  2.98518  4.58477  3.61503
          0.02743  4.00577  4.72811  0.61958  0.77255  0.48576  0.95510
     96   2.70763  4.87147  3.08121  2.52550  4.15774  3.47312  2.76404  3.56411  2.07198  3.13399  3.96443  3.01208  3.86731  2.76490  2.26023  2.73621  2.21224  3.24424  5.32433  4.03482    165 - -
          2.68618  4.42225  2.77519  2.73123  3.46354  2.40513  3.72494  3.29354  2.67741  2.69355  4.24690  2.90347  2.73739  3.18146  2.89801  2.37887  2.77519  2.98518  4.58477  3.61503
          0.02743  4.00577  4.72811  0.61958  0.77255  0.48576  0.95510
     97   2.59149  4.75864  2.98718  2.44482  3.39554  3.40830  3.61716  3.41853  2.15064  3.02512  3.84659  2.55672  3.80668  2.77424  2.60729  2.38882  2.66455  3.10123  5.26703  3.94472    166 - -
          2.68618  4.42225  2.77519  2.73123  3.46354  2.40513  3.72494  3.29354  2.67741  2.69355  4.24690  2.90347  2.73739  3.18146  2.89801  2.37887  2.77519  2.98518  4.58477  3.61503
          0.02743  4.00577  4.72811  0.61958  0.77255  0.48576  0.95510
     98   3.24687  4.57349  4.82328  4.26800  2.64411  4.49735  4.73708  1.74009  4.14381  1.04943  2.91427  4.50096  4.69727  4.24849  4.26549  3.84053  3.47036  2.17542  5.05059  3.86753    167 - -
          2.68618  4.42225  2.77519  2.73123  3.46354  2.40513  3.72494  3.29354  2.67741  2.69355  4.24690  2.90347  2.73739  3.18146  2.89801  2.37887  2.77519  2.98518  4.58477  3.61503
          0.02743  4.00577  4.72811  0.61958  0.77255  0.48576  0.95510
     99   2.30824  2.05094  3.95284  3.54273  3.83475  3.11859  4.31110  2.90974  3.40487  2.84614  3.80911  3.56423  3.82252  3.70544  3.62454  2.56012  1.59556  2.60127  5.32495  4.13186    168 - -
          2.68618  4.42225  2.77519  2.73123  3.46354  2.40513  3.72494  3.29354  2.67741  2.69355  4.24690  2.90347  2.73739  3.18146  2.89801  2.37887  2.77519  2.98518  4.58477  3.61503
          0.02743  4.00577  4.72811  0.61958  0.77255  0.48576  0.95510
    100   3.15917  4.52770  4.42578  3.95667  1.42058  4.13835  3.70302  2.39383  3.81743  2.23947  3.44432  3.96520  4.45760  3.91851  3.93417  3.46138  3.38547  2.69866  3.94895  1.83285    169 - -
          2.68618  4.42225  2.77519  2.73123  3.46354  2.40513  3.72494  3.29354  2.67741  2.69355  4.24690  2.90347  2.73739  3.18146  2.89801  2.37887  2.77519  2.98518  4.58477  3.61503
          0.02743  4.00577  4.72811  0.61958  0.77255  0.48576  0.95510
    101   3.07207  5.20524  2.55099  0.84973  4.56897  3.36369  3.96430  4.04958  2.86199  3.64607  4.61603  3.01566  3.97514  3.17833  3.28332  3.04198  3.37791  3.72035  5.71545  4.43988    170 - -
          2.68618  4.42225  2.77519  2.73123  3.46354  2.40513  3.72494  3.29354  2.67741  2.69355  4.24690  2.90347  2.73739  3.18146  2.89801  2.37887  2.77519  2.98518  4.58477  3.61503
          0.02743  4.00577  4.72811  0.61958  0.77255  0.48576  0.95510
    102   2.85533  5.21618  2.51672  1.72463  4.51384  3.34903  3.69239  3.97966  2.42334  3.49321  4.34143  2.84512  3.86941  1.78182  2.82689  2.80475  3.10574  3.61224  5.64525  4.27002    171 - -
          2.68618  4.42225  2.77519  2.73123  3.46354  2.40513  3.72494  3.29354  2.67741  2.69355  4.24690  2.90347  2.73739  3.18146  2.89801  2.37887  2.77519  2.98518  4.58477  3.61503
          0.02743  4.00577  4.72811  0.61958  0.77255  0.48576  0.95510
    103   3.13733  5.28052  0.74417  2.42697  4.67652  3.31571  4.05483  4.29599  3.16517  3.88128  4.86396  2.98939  3.97810  3.29539  3.69820  3.08581  3.47933  3.92154  5.81880  4.52957    172 - -
          2.68618  4.42225  2.77519  2.73123  3.46354  2.40513  3.72494  3.29354  2.67741  2.69355  4.24690  2.90347  2.73739  3.18146  2.89801  2.37887  2.77519  2.98518  4.58477  3.61503
          0.02743  4.00577  4.72811  0.61958  0.77255  0.48576  0.95510
    104   2.37094  1.65421  3.84291  3.46358  3.91752  3.12492  4.28834  3.20390  3.34955  2.99858  3.94049  3.54508  1.92220  3.66994  3.58303  2.59990  2.82246  2.85672  5.33802  4.15829    173 - -
          2.68618  4.42225  2.77519  2.73123  3.46354  2.40513  3.72494  3.29354  2.67741  2.69355  4.24690  2.90347  2.73739  3.18146  2.89801  2.37887  2.77519  2.98518  4.58477  3.61503
          0.02743  4.00577  4.72811  0.61958  0.77255  0.48576  0.95510
    105   2.39190  5.02223  2.49040  1.27666  4.44183  3.27657  3.79817  3.77809  2.66213  3.43740  4.32761  2.87218  3.85904  2.97443  3.11367  2.77842  3.08965  3.42869  5.68161  4.30619    174 - -
          2.68618  4.42225  2.77519  2.73123  3.46354  2.40513  3.72494  3.29354  2.67741  2.69355  4.24690  2.90347  2.73739  3.18146  2.89801  2.37887  2.77519  2.98518  4.58477  3.61503
          0.02743  4.00577  4.72811  0.61958  0.77255  0.48576  0.95510
    106   2.72562  4.72272  2.96660  2.68524  3.89356  3.34091  2.87683  3.64836  2.67029  3.23421  4.14080  3.13023  1.44832  3.10784  3.01199  2.80473  3.04834  3.31124  5.24597  3.86337    175 - -
          2.68618  4.42225  2.77519  2.73123  3.46354  2.40513  3.72494  3.29354  2.67741  2.69355  4.24690  2.90347  2.73739  3.18146  2.89801  2.37887  2.77519  2.98518  4.58477  3.61503
          0.02743  4.00577  4.72811  0.61958  0.77255  0.48576  0.95510
    107   2.80716  4.21935  4.34486  3.77278  2.40664  3.94805  4.14393  1.86174  3.64222  1.76425  3.07844  3.94038  4.27361  3.81531  3.78491  3.25199  3.03668  2.08133  4.63573  2.72611    176 - -
          2.68618  4.42225  2.77519  2.73123  3.46354  2.40513  3.72494  3.29354  2.67741  2.69355  4.24690  2.90347  2.73739  3.18146  2.89801  2.37887  2.77519  2.98518  4.58477  3.61503
          0.02743  4.00577  4.72811  0.61958  0.77255  0.48576  0.95510
    108   2.75823  4.48871  3.57967  3.18500  3.32584  1.59679  3.96614  3.29501  3.07460  2.92763  3.89034  3.49605  4.01173  3.45126  3.35190  2.94545  3.08694  3.03102  1.92627  3.37831    177 - -
          2.68618  4.42225  2.77519  2.73123  3.46354  2.40513  3.72494  3.29354  2.67741  2.69355  4.24690  2.90347  2.73739  3.18146  2.89801  2.37887  2.77519  2.98518  4.58477  3.61503
          0.02743  4.00577  4.72811  0.61958  0.77255  0.48576  0.95510
    109   2.94601  5.10272  3.24041  2.67726  4.51550  3.58413  3.61842  3.89446  1.83082  3.37189  4.22407  2.69348  3.97976  2.75675  1.40511  2.94435  3.13780  3.56345  5.44862  4.23243    178 - -
          2.68618  4.42225  2.77519  2.73123  3.46354  2.40513  3.72494  3.29354  2.67741  2.69355  4.24690  2.90347  2.73739  3.18146  2.89801  2.37887  2.77519  2.98518  4.58477  3.61503
          0.02743  4.00577  4.72811  0.61958  0.77255  0.48576  0.95510
    110   2.57209  4.54732  3.06944  2.23098  3.82406  3.40037  3.73988  3.10643  2.60428  2.84621  3.72170  3.07004  3.05924  2.95229  3.01644  2.68402  2.56147  2.17679  5.18631  3.90143    179 - -
          2.68618  4.42225  2.77519  2.73123  3.46354  2.40513  3.72494  3.29354  2.67741  2.69355  4.24690  2.90347  2.73739  3.18146  2.89801  2.37887  2.77519  2.98518  4.58477  3.61503
          0.02743  4.00577  4.72811  0.61958  0.77255  0.48576  0.95510
    111   3.16047  4.98707  3.66518  3.15054  4.37563  3.62076  3.92797  3.92795  2.30098  3.41974  4.41789  3.49935  4.11816  3.14294  0.79277  3.23909  3.41818  3.64651  5.40544  4.27556    180 - -
          2.68618  4.42225  2.77519  2.73123  3.46354  2.40513  3.72494  3.29354  2.67741  2.69355  4.24690  2.90347  2.73739  3.18146  2.89801  2.37887  2.77519  2.98518  4.58477  3.61503
          0.02743  4.00577  4.72811  0.61958  0.77255  0.48576  0.95510
    112   3.13733  5.28052  0.74417  2.42697  4.67652  3.31571  4.05483  4.29599  3.16517  3.88128  4.86396  2.98939  3.97810  3.29539  3.69820  3.08581  3.47933  3.92154  5.81880  4.52957    181 - -
          2.68618  4.42225  2.77519  2.73123  3.46354  2.40513  3.72494  3.29354  2.67741  2.69355  4.24690  2.90347  2.73739  3.18146  2.89801  2.37887  2.77519  2.98518  4.58477  3.61503
          0.02743  4.00577  4.72811  0.61958  0.77255  0.48576  0.95510
    113   2.53482  5.19010  2.28769  1.65438  4.48390  3.30659  3.11970  3.96010  2.46986  3.47293  4.26469  2.77639  3.79903  2.53338  2.97556  2.67569  2.97778  3.55858  5.63831  4.21763    182 - -
          2.68618  4.42225  2.77519  2.73123  3.46354  2.40513  3.72494  3.29354  2.67741  2.69355  4.24690  2.90347  2.73739  3.18146  2.89801  2.37887  2.77519  2.98518  4.58477  3.61503
          0.02743  4.00577  4.72811  0.61958  0.77255  0.48576  0.95510
    114   2.37489  4.81398  2.77564  2.41700  4.26440  3.29077  3.70075  3.69413  2.24987  3.27658  4.09240  2.13056  3.79859  2.85705  2.91275  2.10373  2.89518  3.31430  5.48239  4.14227    183 - -
          2.68618  4.42225  2.77519  2.73123  3.46354  2.40513  3.72494  3.29354  2.67741  2.69355  4.24690  2.90347  2.73739  3.18146  2.89801  2.37887  2.77519  2.98518  4.58477  3.61503
          0.02743  4.00577  4.72811  0.61958  0.77255  0.48576  0.95510
    115   3.09566  4.41441  4.79138  4.29772  3.55997  4.43465  5.01400  1.25339  4.18357  2.06005  3.36680  4.51746  4.75081  4.44928  4.38251  3.82424  3.36331  1.22527  5.52951  4.32462    184 - -
          2.68618  4.42225  2.77519  2.73123  3.46354  2.40513  3.72494  3.29354  2.67741  2.69355  4.24690  2.90347  2.73739  3.18146  2.89801  2.37887  2.77519  2.98518  4.58477  3.61503
          0.02743  4.00577  4.72811  0.61958  0.77255  0.48576  0.95510
    116   2.44179  4.83851  3.04254  2.49455  4.18209  3.41918  3.62267  3.58525  1.89744  3.15804  3.97615  2.98580  3.83350  2.76736  2.29241  2.47116  2.53023  3.24487  5.35601  4.05357    185 - -
          2.68618  4.42225  2.77519  2.73123  3.46354  2.40513  3.72494  3.29354  2.67741  2.69355  4.24690  2.90347  2.73739  3.18146  2.89801  2.37887  2.77519  2.98518  4.58477  3.61503
          0.02743  4.00577  4.72811  0.61958  0.77255  0.48576  0.95510
    117   2.15916  4.44635  3.19641  2.68687  3.86648  3.30305  3.78313  3.21878  2.41903  2.91111  3.76500  3.11074  3.80428  2.99987  3.04358  2.17850  2.27143  2.64056  5.21551  3.94374    186 - -
          2.68618  4.42225  2.77519  2.73123  3.46354  2.40513  3.72494  3.29354  2.67741  2.69355  4.24690  2.90347  2.73739  3.18146  2.89801  2.37887  2.77519  2.98518  4.58477  3.61503
          0.02743  4.00577  4.72811  0.61958  0.77255  0.48576  0.95510
    118   2.67553  4.41190  4.37132  3.80455  2.64411  4.11862  4.39894  2.26525  3.68884  1.17673  2.63851  4.07081  4.40997  3.87941  3.87784  3.42771  3.20713  2.28297  4.93479  3.76251    187 - -
          2.68618  4.42225  2.77519  2.73123  3.46354  2.40513  3.72494  3.29354  2.67741  2.69355  4.24690  2.90347  2.73739  3.18146  2.89801  2.37887  2.77519  2.98518  4.58477  3.61503
          0.02743  4.00577  4.72811  0.61958  0.77255  0.48576  0.95510
    119   2.74615  0.70596  4.29406  4.06528  4.02784  3.33951  4.68322  3.19536  3.89349  3.10410  4.23033  4.01687  4.05683  4.23423  3.99368  3.01782  3.22427  2.93055  5.41403  4.31415    188 - -
          2.68618  4.42225  2.77519  2.73123  3.46354  2.40513  3.72494  3.29354  2.67741  2.69355  4.24690  2.90347  2.73739  3.18146  2.89801  2.37887  2.77519  2.98518  4.58477  3.61503
          0.02743  4.00577  4.72811  0.61958  0.77255  0.48576  0.95510
    120   2.70217  5.04689  2.57438  2.38236  4.38452  3.40737  3.59379  3.81903  1.91496  3.33245  4.12763  2.90408  3.82614  2.71834  2.02330  2.48392  2.92895  3.44250  5.47935  4.13879    189 - -
          2.68618  4.42225  2.77519  2.73123  3.46354  2.40513  3.72494  3.29354  2.67741  2.69355  4.24690  2.90347  2.73739  3.18146  2.89801  2.37887  2.77519  2.98518  4.58477  3.61503
          0.02743  4.00577  4.72811  0.61958  0.77255  0.48576  0.95510
    121   2.80872  5.22797  2.18160  1.36261  4.54994  3.26824  3.71893  3.99273  2.62597  3.55339  4.38488  2.76239  3.82800  2.87452  3.14893  2.74935  2.67826  3.60449  5.74528  4.31217    190 - -
          2.68618  4.42225  2.77519  2.73123  3.46354  2.40513  3.72494  3.29354  2.67741  2.69355  4.24690  2.90347  2.73739  3.18146  2.89801  2.37887  2.77519  2.98518  4.58477  3.61503
          0.02743  4.00577  4.72811  0.61958  0.77255  0.48576  0.95510
    122   2.72053  4.26777  3.88794  3.32223  3.25457  3.78693  4.07100  2.10876  3.20239  1.59227  2.83468  3.06968  4.14321  3.49507  3.46772  3.07005  2.95524  2.24779  4.88042  3.67083    191 - -
          2.68618  4.42225  2.77519  2.73123  3.46354  2.40513  3.72494  3.29354  2.67741  2.69355  4.24690  2.90347  2.73739  3.18146  2.89801  2.37887  2.77519  2.98518  4.58477  3.61503
          0.02743  4.00577  4.72811  0.61958  0.77255  0.48576  0.95510
    123   2.77331  5.12627  1.87748  2.21870  4.59756  1.78528  3.78503  4.09660  2.75701  3.64138  4.47455  2.41777  3.81771  2.95524  3.30092  2.73403  3.09083  3.66345  5.81410  4.37710    192 - -
          2.68618  4.42225  2.77519  2.73123  3.46354  2.40513  3.72494  3.29354  2.67741  2.69355  4.24690  2.90347  2.73739  3.18146  2.89801  2.37887  2.77519  2.98518  4.58477  3.61503
          0.02743  4.00577  4.72811  0.61958  0.77255  0.48576  0.95510
    124   3.10065  4.42280  4.78570  4.29434  3.54389  4.43044  5.00922  1.16372  4.17585  2.03713  3.35222  4.51495  4.74827  4.44166  4.37336  3.82191  3.36920  1.33651  5.52014  4.31688    193 - -
          2.68618  4.42225  2.77519  2.73123  3.46354  2.40513  3.72494  3.29354  2.67741  2.69355  4.24690  2.90347  2.73739  3.18146  2.89801  2.37887  2.77519  2.98518  4.58477  3.61503
          0.02743  4.00577  4.72811  0.61958  0.77255  0.48576  0.95510
    125   2.60850  4.89599  2.60940  2.36283  4.20505  3.36227  3.60896  3.63768  2.20671  3.20305  4.00144  2.88948  3.78825  2.74471  2.60253  2.19047  2.39546  3.27756  5.40592  4.05197    194 - -
          2.68618  4.42225  2.77519  2.73123  3.46354  2.40513  3.72494  3.29354  2.67741  2.69355  4.24690  2.90347  2.73739  3.18146  2.89801  2.37887  2.77519  2.98518  4.58477  3.61503
          0.02743  4.00577  4.72811  0.61958  0.77255  0.48576  0.95510
    126   2.70747  2.37035  4.31497  3.77168  2.80980  3.80998  4.29696  2.14604  3.64616  2.15652  3.26329  3.92437  4.23442  3.86671  3.81834  3.15379  2.98556  1.57362  4.91290  3.66969    195 - -
          2.68618  4.42225  2.77519  2.73123  3.46354  2.40513  3.72494  3.29354  2.67741  2.69355  4.24690  2.90347  2.73739  3.18146  2.89801  2.37887  2.77519  2.98518  4.58477  3.61503
          0.02743  4.00577  4.72811  0.61958  0.77255  0.48576  0.95510
    127   2.73803  4.29937  3.89440  3.33136  3.42375  3.79387  4.12325  1.93947  3.13067  2.26335  3.34884  3.65946  4.17430  3.50445  2.75615  3.09518  2.98554  1.56804  5.02513  3.80747    196 - -
          2.68618  4.42225  2.77519  2.73123  3.46354  2.40513  3.72494  3.29354  2.67741  2.69355  4.24690  2.90347  2.73739  3.18146  2.89801  2.37887  2.77519  2.98518  4.58477  3.61503
          0.02743  4.00577  4.72811  0.61958  0.77255  0.48576  0.95510
    128   2.76089  5.11105  2.57443  1.63334  4.42682  3.33952  3.66347  3.86243  2.42172  3.40323  4.22740  2.84044  3.83441  2.21540  2.85444  2.72806  2.69523  3.49356  5.58573  4.21039    197 - -
          2.68618  4.42225  2.77519  2.73123  3.46354  2.40513  3.72494  3.29354  2.67741  2.69355  4.24690  2.90347  2.73739  3.18146  2.89801  2.37887  2.77519  2.98518  4.58477  3.61503
          0.02743  4.00577  4.72811  0.61958  0.77255  0.48576  0.95510
    129   2.72620  5.00403  3.03416  2.47075  4.33243  3.46798  2.92548  3.74708  1.90077  3.26680  4.07423  2.69227  3.85599  2.71212  2.10367  2.72194  2.63709  3.39372  5.41315  4.10952    198 - -
          2.68618  4.42225  2.77519  2.73123  3.46354  2.40513  3.72494  3.29354  2.67741  2.69355  4.24690  2.90347  2.73739  3.18146  2.89801  2.37887  2.77519  2.98518  4.58477  3.61503
          0.02743  4.00577  4.72811  0.61958  0.77255  0.48576  0.95510
    130   2.72197  3.25583  4.43634  3.97348  3.61660  3.75370  4.64127  2.00678  3.83048  2.35435  3.52147  4.06156  4.30109  4.11128  4.02169  3.17364  3.07415  1.04853  5.35162  4.12768    199 - -
          2.68618  4.42225  2.77519  2.73123  3.46354  2.40513  3.72494  3.29354  2.67741  2.69355  4.24690  2.90347  2.73739  3.18146  2.89801  2.37887  2.77519  2.98518  4.58477  3.61503
          0.02743  4.00577  4.72811  0.61958  0.77255  0.48576  0.95510
    131   2.03629  4.20297  3.34924  3.12322  4.29251  2.95908  4.23011  3.67210  3.19745  3.41482  4.28061  3.29655  3.71427  3.50996  3.49703  1.08276  2.75164  3.15497  5.65589  4.41214    200 - -
          2.68618  4.42225  2.77519  2.73123  3.46354  2.40513  3.72494  3.29354  2.67741  2.69355  4.24690  2.90347  2.73739  3.18146  2.89801  2.37887  2.77519  2.98518  4.58477  3.61503
          0.02743  4.00577  4.72811  0.61958  0.77255  0.48576  0.95510
    132   3.15011  4.94103  3.26456  3.03956  3.38487  3.56605  0.88981  3.87363  2.87929  3.35012  4.40479  3.44283  4.12676  3.40801  3.13616  3.22008  3.45870  3.60630  4.84782  3.33233    201 - -
          2.68618  4.42225  2.77519  2.73123  3.46354  2.40513  3.72494  3.29354  2.67741  2.69355  4.24690  2.90347  2.73739  3.18146  2.89801  2.37887  2.77519  2.98518  4.58477  3.61503
          0.02743  4.00577  4.72811  0.61958  0.77255  0.48576  0.95510
    133   2.48906  4.33379  3.55131  3.31169  4.09136  3.16811  4.31821  3.23492  3.25729  3.09364  4.13703  3.49821  3.88303  3.64583  3.50839  2.69200  0.96446  2.91545  5.51738  4.30854    202 - -
          2.68618  4.42225  2.77519  2.73123  3.46354  2.40513  3.72494  3.29354  2.67741  2.69355  4.24690  2.90347  2.73739  3.18146  2.89801  2.37887  2.77519  2.98518  4.58477  3.61503
          0.02743  4.00577  4.72811  0.61958  0.77255  0.48576  0.95510
    134   3.30725  4.73098  4.40301  4.04516  3.19084  4.15035  4.65919  2.40397  3.81159  0.72695  3.17521  4.30765  4.56389  4.14794  3.96517  3.73928  3.59606  2.47559  5.11674  3.87027    203 - -
          2.68618  4.42225  2.77519  2.73123  3.46354  2.40513  3.72494  3.29354  2.67741  2.69355  4.24690  2.90347  2.73739  3.18146  2.89801  2.37887  2.77519  2.98518  4.58477  3.61503
          0.02743  4.00577  4.72811  0.61958  0.77255  0.48576  0.95510
    135   3.53675  4.83607  4.47072  4.10677  1.96955  4.27837  3.46080  3.38697  3.88186  2.76029  3.96458  3.97126  4.60716  3.98684  3.97272  3.65079  3.75931  3.26922  1.64076  1.32335    204 - -
          2.68618  4.42225  2.77519  2.73123  3.46354  2.40513  3.72494  3.29354  2.67741  2.69355  4.24690  2.90347  2.73739  3.18146  2.89801  2.37887  2.77519  2.98518  4.58477  3.61503
          0.02743  4.00577  4.72811  0.61958  0.77255  0.48576  0.95510
    136   2.74011  5.22356  2.29676  2.09154  4.53670  3.31609  3.63017  4.01376  2.01189  3.50718  4.29315  2.15889  3.80287  2.52143  2.90752  2.68083  2.98477  3.60123  5.65496  4.23740    205 - -
          2.68618  4.42225  2.77519  2.73123  3.46354  2.40513  3.72494  3.29354  2.67741  2.69355  4.24690  2.90347  2.73739  3.18146  2.89801  2.37887  2.77519  2.98518  4.58477  3.61503
          0.02743  4.00577  4.72811  0.61958  0.77255  0.48576  0.95510
    137   2.70588  4.47077  3.51824  3.10461  3.54456  3.51068  4.05583  2.83125  2.98408  1.70384  3.57268  3.45844  1.89808  3.37969  3.28284  2.91741  3.02432  2.68014  5.11987  3.84071    206 - -
          2.68618  4.42225  2.77519  2.73123  3.46354  2.40513  3.72494  3.29354  2.67741  2.69355  4.24690  2.90347  2.73739  3.18146  2.89801  2.37887  2.77519  2.98518  4.58477  3.61503
          0.02743  4.00577  4.72811  0.61958  0.77255  0.48576  0.95510
    138   2.67250  5.01198  1.90120  2.30218  4.28460  3.35056  3.62431  3.20585  2.22510  3.28219  4.08939  2.84564  3.80205  2.52544  2.88140  2.65543  2.91282  3.36120  5.48192  4.10463    207 - -
          2.68618  4.42225  2.77519  2.73123  3.46354  2.40513  3.72494  3.29354  2.67741  2.69355  4.24690  2.90347  2.73739  3.18146  2.89801  2.37887  2.77519  2.98518  4.58477  3.61503
          0.02743  4.00577  4.72811  0.61958  0.77255  0.48576  0.95510
    139   2.62544  4.83662  2.87396  1.95315  4.10802  3.38834  3.62705  3.51284  2.25157  2.81472  3.93373  2.92400  3.81058  2.77834  2.82402  2.43378  2.51746  3.18401  5.34539  4.01192    208 - -
          2.68618  4.42225  2.77519  2.73123  3.46354  2.40513  3.72494  3.29354  2.67741  2.69355  4.24690  2.90347  2.73739  3.18146  2.89801  2.37887  2.77519  2.98518  4.58477  3.61503
          0.02743  4.00577  4.72811  0.61958  0.77255  0.48576  0.95510
    140   3.09621  4.41497  4.79174  4.29817  3.55891  4.43500  5.01421  1.24490  4.18382  2.05837  3.36572  4.51792  4.75104  4.44937  4.38256  3.82470  3.36386  1.23427  5.52907  4.32442    209 - -
          2.68618  4.42225  2.77519  2.73123  3.46354  2.40513  3.72494  3.29354  2.67741  2.69355  4.24690  2.90347  2.73739  3.18146  2.89801  2.37887  2.77519  2.98518  4.58477  3.61503
          0.02743  4.00577  4.72811  0.61958  0.77255  0.48576  0.95510
    141   3.13569  4.51976  4.52130  4.14356  3.46680  4.20742  4.84845  0.92665  3.97423  2.02754  3.38343  4.37042  4.62745  4.30990  4.15578  3.71711  3.43316  1.85827  5.38395  4.13256    210 - -
          2.68618  4.42225  2.77519  2.73123  3.46354  2.40513  3.72494  3.29354  2.67741  2.69355  4.24690  2.90347  2.73739  3.18146  2.89801  2.37887  2.77519  2.98518  4.58477  3.61503
          0.02743  4.00577  4.72811  0.61958  0.77255  0.48576  0.95510
    142   2.79629  5.22415  2.55578  1.63530  4.54742  3.35158  3.64083  4.00402  2.07103  3.49796  4.30358  2.55523  3.83827  2.49677  2.77746  2.74094  3.03488  3.61099  5.63705  4.25496    211 - -
          2.68618  4.42225  2.77519  2.73123  3.46354  2.40513  3.72494  3.29354  2.67741  2.69355  4.24690  2.90347  2.73739  3.18146  2.89801  2.37887  2.77519  2.98518  4.58477  3.61503
          0.02743  4.00577  4.72811  0.61958  0.77255  0.48576  0.95510
    143   2.32135  4.68012  3.10086  2.54573  3.96570  3.42286  3.65678  3.33526  2.02836  2.97566  3.81731  3.02703  3.83513  2.83013  2.55795  2.67107  2.41695  2.77903  5.23857  3.94752    212 - -
          2.68618  4.42225  2.77519  2.73123  3.46354  2.40513  3.72494  3.29354  2.67741  2.69355  4.24690  2.90347  2.73739  3.18146  2.89801  2.37887  2.77519  2.98518  4.58477  3.61503
          0.02743  4.00577  4.72811  0.61958  0.77255  0.48576  0.95510
    144   2.83859  4.83659  2.78973  2.68955  4.22151  3.27707  4.03564  3.96241  2.95151  3.59461  4.55037  0.94206  3.93624  3.31004  3.30948  2.90159  3.22572  3.57106  5.51226  4.16136    213 - -
          2.68618  4.42225  2.77519  2.73123  3.46354  2.40513  3.72494  3.29354  2.67741  2.69355  4.24690  2.90347  2.73739  3.18146  2.89801  2.37887  2.77519  2.98518  4.58477  3.61503
          0.02743  4.00577  4.72811  0.61958  0.77255  0.48576  0.95510
    145   2.83840  4.59894  3.53933  3.45652  4.59319  0.55016  4.56714  4.22670  3.65582  3.86366  4.84165  3.70386  3.99428  3.96957  3.87576  3.01440  3.33003  3.72930  5.65159  4.70014    214 - -
          2.68618  4.42225  2.77519  2.73123  3.46354  2.40513  3.72494  3.29354  2.67741  2.69355  4.24690  2.90347  2.73739  3.18146  2.89801  2.37887  2.77519  2.98518  4.58477  3.61503
          0.02743  4.00577  4.72811  0.61958  0.77255  0.48576  0.95510
    146   2.77220  4.95122  1.87793  2.38652  4.58135  1.37579  3.92785  4.09322  2.93895  3.68055  4.54429  2.91064  3.84986  3.13018  3.44778  2.78156  3.13515  3.64856  5.78733  4.44322    215 - -
          2.68618  4.42225  2.77519  2.73123  3.46354  2.40513  3.72494  3.29354  2.67741  2.69355  4.24690  2.90347  2.73739  3.18146  2.89801  2.37887  2.77519  2.98518  4.58477  3.61503
          0.02743  4.00577  4.72811  0.61958  0.77255  0.48576  0.95510
    147   2.72399  4.43011  3.57589  3.01999  3.58706  3.68734  3.95146  1.89996  2.09558  2.45356  3.49422  3.42309  4.07392  3.23369  3.09538  2.97304  2.96424  2.11395  5.10476  3.86625    216 - -
          2.68618  4.42225  2.77519  2.73123  3.46354  2.40513  3.72494  3.29354  2.67741  2.69355  4.24690  2.90347  2.73739  3.18146  2.89801  2.37887  2.77519  2.98518  4.58477  3.61503
          0.02743  4.00577  4.72811  0.61958  0.77255  0.48576  0.95510
    148   2.09126  4.33010  3.27051  3.04816  4.23335  3.07475  4.18616  3.55895  3.11231  3.29118  4.22528  3.30473  1.26252  3.46137  3.41817  2.57079  2.86539  3.13686  5.58875  4.36149    217 - -
          2.68618  4.42225  2.77519  2.73123  3.46354  2.40513  3.72494  3.29354  2.67741  2.69355  4.24690  2.90347  2.73739  3.18146  2.89801  2.37887  2.77519  2.98518  4.58477  3.61503
          0.02743  4.00577  4.72811  0.61958  0.77255  0.48576  0.95510
    149   2.93692  4.67032  3.55878  3.41827  4.39929  3.35037  4.48346  3.98061  3.48730  3.59235  4.64898  3.71078  0.61328  3.87201  3.71637  3.10894  3.38931  3.61052  5.54772  4.52229    218 - -
          2.68618  4.42225  2.77519  2.73123  3.46354  2.40513  3.72494  3.29354  2.67741  2.69355  4.24690  2.90347  2.73739  3.18146  2.89801  2.37887  2.77519  2.98518  4.58477  3.61503
          0.02743  4.00577  4.72811  0.61958  0.77255  0.48576  0.95510
    150   3.31901  4.68069  4.68490  4.18832  2.41954  4.43658  4.52170  2.28964  4.04001  0.88137  2.95017  4.40575  4.67772  4.17685  4.17508  3.81305  3.55261  2.41183  4.80643  3.43485    219 - -
          2.68618  4.42225  2.77519  2.73123  3.46354  2.40513  3.72494  3.29354  2.67741  2.69355  4.24690  2.90347  2.73739  3.18146  2.89801  2.37887  2.77519  2.98518  4.58477  3.61503
          0.02743  4.00577  4.72811  0.61958  0.77255  0.48576  0.95510
    151   2.48906  4.33379  3.55131  3.31169  4.09136  3.16811  4.31821  3.23492  3.25729  3.09364  4.13703  3.49821  3.88303  3.64583  3.50839  2.69200  0.96446  2.91545  5.51738  4.30854    220 - -
          2.68618  4.42225  2.77519  2.73123  3.46354  2.40513  3.72494  3.29354  2.67741  2.69355  4.24690  2.90347  2.73739  3.18146  2.89801  2.37887  2.77519  2.98518  4.58477  3.61503
          0.02743  4.00577  4.72811  0.61958  0.77255  0.48576  0.95510
    152   3.56093  4.86063  4.46420  4.13045  1.72228  4.30605  3.48516  3.29626  3.98773  2.65145  3.91119  3.99714  4.63626  4.03223  4.07775  3.67847  3.79154  3.21341  3.65051  0.94015    221 - -
          2.68618  4.42225  2.77519  2.73123  3.46354  2.40513  3.72494  3.29354  2.67741  2.69355  4.24690  2.90347  2.73739  3.18146  2.89801  2.37887  2.77519  2.98518  4.58477  3.61503
          0.02743  4.00577  4.72811  0.61958  0.77255  0.48576  0.95510
    153   2.82261  5.07158  2.94288  2.48831  4.33289  3.48100  2.37713  3.81492  1.97944  3.32321  4.15593  2.98418  3.89969  2.00835  2.46807  2.81013  3.03502  3.47265  5.42449  4.11072    222 - -
          2.68618  4.42225  2.77519  2.73123  3.46354  2.40513  3.72494  3.29354  2.67741  2.69355  4.24690  2.90347  2.73739  3.18146  2.89801  2.37887  2.77519  2.98518  4.58477  3.61503
          0.02743  4.00577  4.72811  0.61958  0.77255  0.48576  0.95510
    154   2.74905  4.54317  3.45587  2.90803  3.46886  3.65637  3.86955  2.79993  2.69776  2.10712  2.30733  3.33815  4.03290  2.21707  3.01928  2.93148  2.98044  2.69040  5.03724  3.78652    223 - -
          2.68618  4.42225  2.77519  2.73123  3.46354  2.40513  3.72494  3.29354  2.67741  2.69355  4.24690  2.90347  2.73739  3.18146  2.89801  2.37887  2.77519  2.98518  4.58477  3.61503
          0.02743  4.00577  4.72811  0.61958  0.77255  0.48576  0.95510
    155   3.43200  4.79524  4.42150  4.16284  0.81647  4.08744  3.94245  2.94099  4.06691  2.28107  3.65245  4.17139  4.54421  4.19854  4.15364  3.69404  3.73379  2.94121  4.15489  2.50638    224 - -
          2.68618  4.42225  2.77519  2.73123  3.46354  2.40513  3.72494  3.29354  2.67741  2.69355  4.24690  2.90347  2.73739  3.18146  2.89801  2.37887  2.77519  2.98518  4.58477  3.61503
          0.02743  4.00577  4.72811  0.61958  0.77255  0.48576  0.95510
    156   2.82954  4.70168  3.30547  2.84676  3.58009  3.61693  3.84330  2.99880  2.56949  1.79241  3.59895  3.28483  4.03901  1.92627  2.86761  2.96152  3.07236  2.87485  5.10784  3.79159    225 - -
          2.68618  4.42225  2.77519  2.73123  3.46354  2.40513  3.72494  3.29354  2.67741  2.69355  4.24690  2.90347  2.73739  3.18146  2.89801  2.37887  2.77519  2.98518  4.58477  3.61503
          0.02743  4.00577  4.72811  0.61958  0.77255  0.48576  0.95510
    157   2.68366  4.87363  2.76561  2.42437  4.10236  3.34779  2.34037  3.65787  2.45462  3.23845  4.07684  2.09829  3.83777  2.86065  2.85984  2.70437  2.63800  3.31051  5.37208  3.99334    226 - -
          2.68618  4.42225  2.77519  2.73123  3.46354  2.40513  3.72494  3.29354  2.67741  2.69355  4.24690  2.90347  2.73739  3.18146  2.89801  2.37887  2.77519  2.98518  4.58477  3.61503
          0.02743  4.00577  4.72811  0.61958  0.77255  0.48576  0.95510
    158   2.70347  4.29206  3.96415  3.44635  3.55933  3.72976  4.29432  2.00162  3.34818  2.33659  3.45100  3.73705  4.19250  3.66164  3.63579  3.07190  1.88006  1.66130  5.20852  3.98963    227 - -
          2.68618  4.42225  2.77519  2.73123  3.46354  2.40513  3.72494  3.29354  2.67741  2.69355  4.24690  2.90347  2.73739  3.18146  2.89801  2.37887  2.77519  2.98518  4.58477  3.61503
          0.02743  4.00577  4.72811  0.61958  0.77255  0.48576  0.95510
    159   2.54540  4.32584  4.45294  3.91621  3.50901  4.17433  4.64128  1.65920  3.81518  1.98584  3.35417  4.17352  4.51666  4.08328  4.04625  3.51272  3.18994  1.25786  5.30789  4.10925    228 - -
          2.68618  4.42225  2.77519  2.73123  3.46354  2.40513  3.72494  3.29354  2.67741  2.69355  4.24690  2.90347  2.73739  3.18146  2.89801  2.37887  2.77519  2.98518  4.58477  3.61503
          0.02743  4.00577  4.72811  0.61958  0.77255  0.48576  0.95510
    160   2.09989  5.02698  2.70031  2.06807  4.32588  3.36105  3.62075  3.76497  2.18394  3.30845  4.11075  2.60169  3.81018  2.51548  2.81003  2.66909  2.92581  3.39805  5.49228  4.12720    229 - -
          2.68618  4.42225  2.77519  2.73123  3.46354  2.40513  3.72494  3.29354  2.67741  2.69355  4.24690  2.90347  2.73739  3.18146  2.89801  2.37887  2.77519  2.98518  4.58477  3.61503
          0.02743  4.00577  4.72811  0.61958  0.77255  0.48576  0.95510
    161   2.55745  3.64665  3.36597  2.79959  3.50931  3.49977  3.76309  2.33215  2.70936  2.57191  3.45928  3.21929  3.89342  2.76133  2.69463  2.55377  2.62231  2.62533  4.93033  3.68815    230 - -
          2.68618  4.42225  2.77519  2.73123  3.46354  2.40513  3.72494  3.29354  2.67741  2.69355  4.24690  2.90347  2.73739  3.18146  2.89801  2.37887  2.77519  2.98518  4.58477  3.61503
          0.02743  4.00577  4.72811  0.61958  0.77255  0.48576  0.95510
    162   3.12877  4.48496  4.67519  4.13863  3.25184  4.37330  4.76357  1.28508  3.98008  1.70656  2.24341  4.38838  4.64370  4.20121  4.15017  3.72910  3.37214  1.94036  5.22880  4.08563    231 - -
          2.68618  4.42225  2.77519  2.73123  3.46354  2.40513  3.72494  3.29354  2.67741  2.69355  4.24690  2.90347  2.73739  3.18146  2.89801  2.37887  2.77519  2.98518  4.58477  3.61503
          0.02743  4.00577  4.72811  0.61958  0.77255  0.48576  0.95510
    163   2.80893  5.06028  1.59986  2.31122  4.63157  1.63016  3.88603  4.14757  2.89872  3.71469  4.57332  2.85389  3.84816  3.07729  3.43277  2.79062  3.15518  3.70433  5.82888  4.44964    232 - -
          2.68618  4.42225  2.77519  2.73123  3.46354  2.40513  3.72494  3.29354  2.67741  2.69355  4.24690  2.90347  2.73739  3.18146  2.89801  2.37887  2.77519  2.98518  4.58477  3.61503
          0.02743  4.00577  4.72811  0.61958  0.77255  0.48576  0.95510
    164   2.62996  4.92737  2.39325  2.32837  4.18124  3.35502  3.12455  3.63920  2.42040  2.88297  4.01324  2.68171  2.61587  2.75942  2.89519  2.62894  2.87061  3.28566  5.40864  4.03654    233 - -
          2.68618  4.42225  2.77519  2.73123  3.46354  2.40513  3.72494  3.29354  2.67741  2.69355  4.24690  2.90347  2.73739  3.18146  2.89801  2.37887  2.77519  2.98518  4.58477  3.61503
          0.02743  4.00577  4.72811  0.61958  0.77255  0.48576  0.95510
    165   2.93692  4.67032  3.55878  3.41827  4.39929  3.35037  4.48346  3.98061  3.48730  3.59235  4.64898  3.71078  0.61328  3.87201  3.71637  3.10894  3.38931  3.61052  5.54772  4.52229    234 - -
          2.68618  4.42225  2.77519  2.73123  3.46354  2.40513  3.72494  3.29354  2.67741  2.69355  4.24690  2.90347  2.73739  3.18146  2.89801  2.37887  2.77519  2.98518  4.58477  3.61503
          0.02743  4.00577  4.72811  0.61958  0.77255  0.48576  0.95510
    166   2.78471  5.00276  2.56436  1.68832  4.41079  3.29820  3.78965  3.84953  2.63408  3.43676  4.30178  2.90429  1.89306  2.96607  3.07459  2.78193  3.07922  3.48486  5.61829  4.27356    235 - -
          2.68618  4.42225  2.77519  2.73123  3.46354  2.40513  3.72494  3.29354  2.67741  2.69355  4.24690  2.90347  2.73739  3.18146  2.89801  2.37887  2.77519  2.98518  4.58477  3.61503
          0.02743  4.00577  4.72811  0.61958  0.77255  0.48576  0.95510
    167   2.63203  4.70124  3.10110  2.55806  3.91290  3.44141  3.65109  3.36529  2.36932  2.98233  3.82843  3.03645  3.30521  2.83489  1.99048  2.46174  2.86942  3.06595  5.19893  3.12702    236 - -
          2.68618  4.42225  2.77519  2.73123  3.46354  2.40513  3.72494  3.29354  2.67741  2.69355  4.24690  2.90347  2.73739  3.18146  2.89801  2.37887  2.77519  2.98518  4.58477  3.61503
          0.02743  4.00577  4.72811  0.61958  0.77255  0.48576  0.95510
    168   2.09126  4.33010  3.27051  3.04816  4.23335  3.07475  4.18616  3.55895  3.11231  3.29118  4.22528  3.30473  1.26252  3.46137  3.41817  2.57079  2.86539  3.13686  5.58875  4.36149    237 - -
          2.68618  4.42225  2.77519  2.73123  3.46354  2.40513  3.72494  3.29354  2.67741  2.69355  4.24690  2.90347  2.73739  3.18146  2.89801  2.37887  2.77519  2.98518  4.58477  3.61503
          0.02743  4.00577  4.72811  0.61958  0.77255  0.48576  0.95510
    169   2.15769  4.21551  3.95451  3.51539  3.72956  3.47078  4.36739  2.28727  3.43184  2.55737  3.62408  3.69817  4.06498  3.73811  3.69557  2.87333  2.52457  1.32124  5.33732  4.12735    238 - -
          2.68618  4.42225  2.77519  2.73123  3.46354  2.40513  3.72494  3.29354  2.67741  2.69355  4.24690  2.90347  2.73739  3.18146  2.89801  2.37887  2.77519  2.98518  4.58477  3.61503
          0.02743  4.00577  4.72811  0.61958  0.77255  0.48576  0.95510
    170   2.03933  4.74466  2.32040  2.41138  4.29742  2.47307  3.75021  3.73523  2.61951  3.32634  4.13580  2.90977  2.77745  2.91186  3.09734  2.58865  2.86880  3.32396  5.54226  4.18958    239 - -
          2.68618  4.42225  2.77519  2.73123  3.46354  2.40513  3.72494  3.29354  2.67741  2.69355  4.24690  2.90347  2.73739  3.18146  2.89801  2.37887  2.77519  2.98518  4.58477  3.61503
          0.02743  4.00577  4.72811  0.61958  0.77255  0.48576  0.95510
    171   2.12021  4.86663  2.28353  2.34312  4.30037  3.26954  3.68811  3.74167  2.53343  3.31615  4.11950  2.37666  3.77848  2.83673  3.02085  2.40419  2.60579  3.34922  5.52384  4.15350    240 - -
          2.68618  4.42225  2.77519  2.73123  3.46354  2.40513  3.72494  3.29354  2.67741  2.69355  4.24690  2.90347  2.73739  3.18146  2.89801  2.37887  2.77519  2.98518  4.58477  3.61503
          0.02743  4.00577  4.72811  0.61958  0.77255  0.48576  0.95510
    172   2.20087  4.23098  3.78887  3.26195  3.50509  3.58989  4.10688  2.18364  3.18579  2.42243  3.43548  3.56523  3.29690  3.48431  3.48317  2.91433  2.88965  1.60720  5.05683  3.83965    241 - -
          2.68618  4.42225  2.77519  2.73123  3.46354  2.40513  3.72494  3.29354  2.67741  2.69355  4.24690  2.90347  2.73739  3.18146  2.89801  2.37887  2.77519  2.98518  4.58477  3.61503
          0.02743  4.00577  4.72811  0.61958  0.77255  0.48576  0.95510
    173   2.64869  5.02911  2.20406  2.29474  4.33724  3.34511  3.60410  3.78921  2.24742  3.32324  4.10977  2.60376  3.78657  2.73097  2.60158  2.62612  2.37084  3.40541  5.50032  4.11806    242 - -
          2.68618  4.42225  2.77519  2.73123  3.46354  2.40513  3.72494  3.29354  2.67741  2.69355  4.24690  2.90347  2.73739  3.18146  2.89801  2.37887  2.77519  2.98518  4.58477  3.61503
          0.02743  4.00577  4.72811  0.61958  0.77255  0.48576  0.95510
    174   2.31615  4.18097  3.61335  3.04257  2.94784  3.57579  3.83777  2.65119  2.73255  2.03513  3.28697  3.39109  3.95372  3.25104  3.25809  2.62364  2.79076  2.44226  3.68877  3.51253    243 - -
          2.68618  4.42225  2.77519  2.73123  3.46354  2.40513  3.72494  3.29354  2.67741  2.69355  4.24690  2.90347  2.73739  3.18146  2.89801  2.37887  2.77519  2.98518  4.58477  3.61503
          0.02743  4.00577  4.72811  0.61958  0.77255  0.48576  0.95510
    175   2.21746  4.82347  2.89456  2.01612  4.09006  3.39346  3.62663  3.49758  2.38729  2.78078  3.91996  2.73907  3.81232  2.77962  2.63242  2.65044  2.85996  3.17152  5.33111  4.00084    244 - -
          2.68618  4.42225  2.77519  2.73123  3.46354  2.40513  3.72494  3.29354  2.67741  2.69355  4.24690  2.90347  2.73739  3.18146  2.89801  2.37887  2.77519  2.98518  4.58477  3.61503
          0.02743  4.00577  4.72811  0.61958  0.77255  0.48576  0.95510
    176   2.54486  3.04800  2.99476  2.78493  3.13243  2.94357  3.76217  2.86302  2.75321  2.56723  3.45199  3.20854  3.88493  3.06394  3.12824  2.51671  2.78576  2.62527  4.91187  3.22242    245 - -
          2.68618  4.42225  2.77519  2.73123  3.46354  2.40513  3.72494  3.29354  2.67741  2.69355  4.24690  2.90347  2.73739  3.18146  2.89801  2.37887  2.77519  2.98518  4.58477  3.61503
          0.02743  4.00577  4.72811  0.61958  0.77255  0.48576  0.95510
    177   2.58676  4.32860  4.51117  3.97384  3.50643  4.21760  4.68221  1.55132  3.87291  1.97100  3.34633  4.22332  4.54846  4.13364  4.09496  3.55778  3.20776  1.29989  5.32063  4.12558    246 - -
          2.68618  4.42225  2.77519  2.73123  3.46354  2.40513  3.72494  3.29354  2.67741  2.69355  4.24690  2.90347  2.73739  3.18146  2.89801  2.37887  2.77519  2.98518  4.58477  3.61503
          0.02743  4.00577  4.72811  0.61958  0.77255  0.48576  0.95510
    178   2.60107  4.75248  2.91547  2.28176  4.00686  2.49620  3.64012  3.00576  2.31335  3.02878  3.85675  2.75596  3.81061  2.80490  2.87948  2.64483  2.61213  3.09613  5.28273  3.96036    247 - -
          2.68618  4.42225  2.77519  2.73123  3.46354  2.40513  3.72494  3.29354  2.67741  2.69355  4.24690  2.90347  2.73739  3.18146  2.89801  2.37887  2.77519  2.98518  4.58477  3.61503
          0.02743  4.00577  4.72811  0.61958  0.77255  0.48576  0.95510
    179   2.58180  4.35843  3.37192  2.95164  1.95061  3.42705  3.81332  3.00980  2.95114  2.69878  3.62846  2.87607  3.92985  3.25561  3.28517  2.16519  2.88460  2.75742  4.72369  3.27336    248 - -
          2.68618  4.42225  2.77519  2.73123  3.46354  2.40513  3.72494  3.29354  2.67741  2.69355  4.24690  2.90347  2.73739  3.18146  2.89801  2.37887  2.77519  2.98518  4.58477  3.61503
          0.02743  4.00577  4.72811  0.61958  0.77255  0.48576  0.95510
    180   1.91229  4.51144  3.02984  2.35086  3.96872  2.42795  3.79493  3.31044  2.67019  3.00759  3.86099  3.06052  3.80097  3.00167  3.08625  2.60943  2.81599  2.64652  5.30573  4.01756    249 - -
          2.68618  4.42225  2.77519  2.73123  3.46354  2.40513  3.72494  3.29354  2.67741  2.69355  4.24690  2.90347  2.73739  3.18146  2.89801  2.37887  2.77519  2.98518  4.58477  3.61503
          0.02743  4.00577  4.72811  0.61958  0.77255  0.48576  0.95510
    181   2.57539  4.55922  3.11162  2.24595  3.31338  3.44976  3.66938  3.13354  2.53241  2.79339  3.64977  3.04955  3.84058  2.88303  2.72380  2.53960  2.64229  2.86344  5.08232  2.89416    250 - -
          2.68618  4.42225  2.77519  2.73123  3.46354  2.40513  3.72494  3.29354  2.67741  2.69355  4.24690  2.90347  2.73739  3.18146  2.89801  2.37887  2.77519  2.98518  4.58477  3.61503
          0.02743  4.00577  4.72811  0.61958  0.77255  0.48576  0.95510
    182   2.73460  4.32907  3.93621  3.41436  3.42306  3.74613  4.23573  2.28541  3.28788  1.62130  3.32257  3.71711  4.18468  3.60817  3.56243  3.08099  2.11076  1.98285  5.10793  3.90030    251 - -
          2.68618  4.42225  2.77519  2.73123  3.46354  2.40513  3.72494  3.29354  2.67741  2.69355  4.24690  2.90347  2.73739  3.18146  2.89801  2.37887  2.77519  2.98518  4.58477  3.61503
          0.02743  4.00577  4.72811  0.61958  0.77255  0.48576  0.95510
    183   2.75214  4.84357  2.23453  2.51051  4.39064  3.24597  3.94018  3.87795  2.89387  3.50086  4.38857  3.01022  1.30904  3.15479  3.34491  2.79452  3.10550  3.48681  5.62909  4.32455    252 - -
          2.68618  4.42225  2.77519  2.73123  3.46354  2.40513  3.72494  3.29354  2.67741  2.69355  4.24690  2.90347  2.73739  3.18146  2.89801  2.37887  2.77519  2.98518  4.58477  3.61503
          0.24177  4.00577  1.62681  0.61958  0.77255  0.48576  0.95510
    184   2.09491  4.49626  2.96846  2.37342  3.82056  3.30030  3.70540  3.12572  2.54820  2.59647  3.72467  3.01017  3.14271  2.91909  2.94076  2.62449  2.79707  2.84277  5.17615  3.89097    253 - -
          2.68618  4.42225  2.77519  2.73123  3.46354  2.40513  3.72494  3.29354  2.67741  2.69355  4.24690  2.90347  2.73739  3.18146  2.89801  2.37887  2.77519  2.98518  4.58477  3.61503
          0.03387  3.79787  4.52021  0.61958  0.77255  0.66462  0.72251
    185   2.47592  3.58062  3.21957  2.46009  3.60943  3.34698  3.73993  2.91851  2.64271  2.42987  3.55366  3.12630  3.80784  3.00193  3.01050  2.24504  2.75343  2.65874  5.01467  3.75287    254 - -
          2.68618  4.42225  2.77519  2.73123  3.46354  2.40513  3.72494  3.29354  2.67741  2.69355  4.24690  2.90347  2.73739  3.18146  2.89801  2.37887  2.77519  2.98518  4.58477  3.61503
          0.03387  3.79787  4.52021  0.61958  0.77255  0.38825  1.13396
    186   2.91554  4.33615  4.37811  3.81139  2.28865  4.07067  4.34754  2.01667  3.69211  1.40232  3.03064  4.04476  4.37708  3.88280  3.86774  3.38073  2.77278  2.17960  4.87991  3.66637    255 - -
          2.68618  4.42225  2.77519  2.73123  3.46354  2.40513  3.72494  3.29354  2.67741  2.69355  4.24690  2.90347  2.73739  3.18146  2.89801  2.37887  2.77519  2.98518  4.58477  3.61503
          0.02743  4.00577  4.72811  0.61958  0.77255  0.48576  0.95510
    187   2.42090  3.70067  3.14358  2.58340  3.77716  3.45780  3.66795  3.16802  2.03014  2.82312  3.67932  3.06075  3.84891  2.62530  2.86428  2.69151  2.82370  2.89517  5.11333  3.12903    256 - -
          2.68618  4.42225  2.77519  2.73123  3.46354  2.40513  3.72494  3.29354  2.67741  2.69355  4.24690  2.90347  2.73739  3.18146  2.89801  2.37887  2.77519  2.98518  4.58477  3.61503
          0.02743  4.00577  4.72811  0.61958  0.77255  0.48576  0.95510
    188   2.62991  5.01400  2.27720  2.06656  4.30246  3.35079  3.59104  3.75951  2.36591  3.29548  4.07834  2.83782  3.77874  2.71571  2.47671  2.43018  2.86609  3.37816  5.47376  3.50846    257 - -
          2.68618  4.42225  2.77519  2.73123  3.46354  2.40513  3.72494  3.29354  2.67741  2.69355  4.24690  2.90347  2.73739  3.18146  2.89801  2.37887  2.77519  2.98518  4.58477  3.61503
          0.02743  4.00577  4.72811  0.61958  0.77255  0.48576  0.95510
    189   2.87598  5.41447  1.65593  1.55847  4.71889  3.23869  3.73331  4.22322  2.70129  3.72702  4.55487  2.70536  3.82982  2.88918  3.27462  2.43709  3.15547  3.79853  5.89159  4.40639    258 - -
          2.68618  4.42225  2.77519  2.73123  3.46354  2.40513  3.72494  3.29354  2.67741  2.69355  4.24690  2.90347  2.73739  3.18146  2.89801  2.37887  2.77519  2.98518  4.58477  3.61503
          0.02743  4.00577  4.72811  0.61958  0.77255  0.48576  0.95510
    190   2.93126  4.50623  3.84659  3.33740  1.93538  3.85821  2.25174  2.90216  3.21333  1.97808  3.50947  3.59884  4.21869  3.48814  3.47752  3.14972  3.16196  2.76416  4.16471  2.55878    259 - -
          2.68618  4.42225  2.77519  2.73123  3.46354  2.40513  3.72494  3.29354  2.67741  2.69355  4.24690  2.90347  2.73739  3.18146  2.89801  2.37887  2.77519  2.98518  4.58477  3.61503
          0.02743  4.00577  4.72811  0.61958  0.77255  0.48576  0.95510
    191   2.64558  4.96739  2.12964  2.32734  4.28041  3.34785  3.62546  3.69026  1.95624  3.27068  4.07495  2.86341  3.79644  2.76088  2.86306  2.63795  2.68084  3.03441  5.47365  4.10367    260 - -
          2.68618  4.42225  2.77519  2.73123  3.46354  2.40513  3.72494  3.29354  2.67741  2.69355  4.24690  2.90347  2.73739  3.18146  2.89801  2.37887  2.77519  2.98518  4.58477  3.61503
          0.02743  4.00577  4.72811  0.61958  0.77255  0.48576  0.95510
    192   2.60092  4.75935  2.42017  2.42377  3.99075  3.39713  3.63607  3.37879  2.31140  2.55632  3.84636  2.67742  3.81023  2.80007  2.90179  2.64285  2.83724  2.68139  5.27630  3.94644    261 - -
          2.68618  4.42225  2.77519  2.73123  3.46354  2.40513  3.72494  3.29354  2.67741  2.69355  4.24690  2.90347  2.73739  3.18146  2.89801  2.37887  2.77519  2.98518  4.58477  3.61503
          0.02743  4.00577  4.72811  0.61958  0.77255  0.48576  0.95510
    193   2.61303  3.39876  4.03064  3.45543  2.22972  3.69885  3.30942  2.34231  3.33402  2.06503  3.18199  3.65227  4.06359  3.54873  3.51660  2.98664  2.84450  2.33137  4.48740  2.87522    262 - -
          2.68618  4.42225  2.77519  2.73123  3.46354  2.40513  3.72494  3.29354  2.67741  2.69355  4.24690  2.90347  2.73739  3.18146  2.89801  2.37887  2.77519  2.98518  4.58477  3.61503
          0.02743  4.00577  4.72811  0.61958  0.77255  0.48576  0.95510
    194   2.59039  4.75069  2.60756  2.28263  2.95888  3.40554  3.17174  3.38844  2.44486  2.99994  3.82688  2.94354  3.80603  2.59315  2.90231  2.63185  2.82301  3.07771  5.21152  3.37893    263 - -
          2.68618  4.42225  2.77519  2.73123  3.46354  2.40513  3.72494  3.29354  2.67741  2.69355  4.24690  2.90347  2.73739  3.18146  2.89801  2.37887  2.77519  2.98518  4.58477  3.61503
          0.02743  4.00577  4.72811  0.61958  0.77255  0.48576  0.95510
    195   2.72488  5.04392  2.70476  2.34936  4.38569  2.33178  3.63961  3.82527  2.07647  3.35743  4.16763  2.55940  3.83069  2.30243  2.74779  2.70643  2.96865  3.45298  5.52355  4.17190    264 - -
          2.68618  4.42225  2.77519  2.73123  3.46354  2.40513  3.72494  3.29354  2.67741  2.69355  4.24690  2.90347  2.73739  3.18146  2.89801  2.37887  2.77519  2.98518  4.58477  3.61503
          0.09487  4.00577  2.62691  0.61958  0.77255  0.48576  0.95510
    196   2.59555  4.30838  4.21914  3.67052  3.36442  4.00274  4.41057  2.00572  3.55604  1.85526  2.78876  3.95715  4.35669  3.83124  3.80010  3.32341  3.10235  1.41273  5.12920  3.94339    265 - -
          2.68618  4.42225  2.77519  2.73123  3.46354  2.40513  3.72494  3.29354  2.67741  2.69355  4.24690  2.90347  2.73739  3.18146  2.89801  2.37887  2.77519  2.98518  4.58477  3.61503
          0.02931  3.94020  4.66255  0.61958  0.77255  0.44766  1.01921
    197   2.93692  4.67032  3.55878  3.41827  4.39929  3.35037  4.48346  3.98061  3.48730  3.59235  4.64898  3.71078  0.61328  3.87201  3.71637  3.10894  3.38931  3.61052  5.54772  4.52229    266 - -
          2.68618  4.42225  2.77519  2.73123  3.46354  2.40513  3.72494  3.29354  2.67741  2.69355  4.24690  2.90347  2.73739  3.18146  2.89801  2.37887  2.77519  2.98518  4.58477  3.61503
          0.02743  4.00577  4.72811  0.61958  0.77255  0.48576  0.95510
    198   2.30665  4.56996  3.00709  2.60850  4.05065  3.28272  3.78240  3.41506  2.39429  3.08178  3.93095  2.75073  3.81275  2.97942  2.96479  2.63458  1.76373  3.07479  5.34956  4.06385    267 - -
          2.68618  4.42225  2.77519  2.73123  3.46354  2.40513  3.72494  3.29354  2.67741  2.69355  4.24690  2.90347  2.73739  3.18146  2.89801  2.37887  2.77519  2.98518  4.58477  3.61503
          0.02743  4.00577  4.72811  0.61958  0.77255  0.48576  0.95510
    199   2.64410  4.38259  3.59107  3.09513  3.49586  3.55007  4.02713  2.62620  2.98651  1.90390  3.44876  3.45170  2.13143  3.34274  3.30470  2.88321  2.94074  2.26252  5.08555  3.83153    268 - -
          2.68618  4.42225  2.77519  2.73123  3.46354  2.40513  3.72494  3.29354  2.67741  2.69355  4.24690  2.90347  2.73739  3.18146  2.89801  2.37887  2.77519  2.98518  4.58477  3.61503
          0.02743  4.00577  4.72811  0.61958  0.77255  0.48576  0.95510
    200   2.94474  5.43396  1.98258  1.15062  4.73164  3.24775  3.78247  4.23037  2.76865  3.76135  4.62368  2.73121  3.86057  2.95281  3.32886  2.84543  3.23259  3.82529  5.91013  4.44395    269 - -
          2.68618  4.42225  2.77519  2.73123  3.46354  2.40513  3.72494  3.29354  2.67741  2.69355  4.24690  2.90347  2.73739  3.18146  2.89801  2.37887  2.77519  2.98518  4.58477  3.61503
          0.02743  4.00577  4.72811  0.61958  0.77255  0.48576  0.95510
    201   2.74362  5.20946  1.99549  1.74247  4.50086  3.29503  3.08481  3.98113  2.50680  3.49667  4.29262  2.76559  3.80137  2.78831  3.02523  2.68577  2.63507  3.57843  5.66439  4.23517    270 - -
          2.68618  4.42225  2.77519  2.73123  3.46354  2.40513  3.72494  3.29354  2.67741  2.69355  4.24690  2.90347  2.73739  3.18146  2.89801  2.37887  2.77519  2.98518  4.58477  3.61503
          0.02743  4.00577  4.72811  0.61958  0.77255  0.48576  0.95510
    202   3.30243  4.65344  4.68864  4.19439  1.87586  4.40565  4.35670  2.34945  4.04929  1.06597  2.99309  4.35555  4.65244  4.15892  4.16655  3.77071  3.53253  2.45937  4.61342  3.15620    271 - -
          2.68618  4.42225  2.77519  2.73123  3.46354  2.40513  3.72494  3.29354  2.67741  2.69355  4.24690  2.90347  2.73739  3.18146  2.89801  2.37887  2.77519  2.98518  4.58477  3.61503
          0.02743  4.00577  4.72811  0.61958  0.77255  0.48576  0.95510
    203   2.50714  4.51373  2.86279  2.73829  4.39883  1.19766  4.07665  3.93998  3.02464  3.57855  4.43703  2.50566  3.79539  3.32390  3.39506  2.62081  2.95136  3.43200  5.67595  4.38879    272 - -
          2.68618  4.42225  2.77519  2.73123  3.46354  2.40513  3.72494  3.29354  2.67741  2.69355  4.24690  2.90347  2.73739  3.18146  2.89801  2.37887  2.77519  2.98518  4.58477  3.61503
          0.24177  4.00577  1.62681  0.61958  0.77255  0.48576  0.95510
    204   2.94104  4.34222  4.42693  3.93448  3.40970  4.15078  4.69867  1.47988  3.80481  1.94634  3.25229  4.19281  4.51599  4.10179  4.03530  3.52952  3.21821  1.33785  5.32634  4.10575    273 - -
          2.68618  4.42225  2.77519  2.73123  3.46354  2.40513  3.72494  3.29354  2.67741  2.69355  4.24690  2.90347  2.73739  3.18146  2.89801  2.37887  2.77519  2.98518  4.58477  3.61503
          0.03387  3.79787  4.52021  0.61958  0.77255  0.66462  0.72251
    205   3.12203  4.60723  3.94296  3.49701  1.69861  3.95033  2.70931  3.14693  3.38612  2.61570  3.72586  3.62129  4.29647  3.57637  3.60672  3.26022  3.34720  2.98788  3.68541  1.56568    274 - -
          2.68618  4.42225  2.77519  2.73123  3.46354  2.40513  3.72494  3.29354  2.67741  2.69355  4.24690  2.90347  2.73739  3.18146  2.89801  2.37887  2.77519  2.98518  4.58477  3.61503
          0.03387  3.79787  4.52021  0.61958  0.77255  0.38825  1.13396
    206   2.59909  4.20904  3.65694  3.10140  2.31929  3.13218  3.82236  2.67365  3.02750  2.13649  3.31190  3.43108  3.30681  3.30446  3.31906  2.87857  2.83503  2.47193  4.62967  2.93362    275 - -
          2.68618  4.42225  2.77519  2.73123  3.46354  2.40513  3.72494  3.29354  2.67741  2.69355  4.24690  2.90347  2.73739  3.18146  2.89801  2.37887  2.77519  2.98518  4.58477  3.61503
          0.02743  4.00577  4.72811  0.61958  0.77255  0.48576  0.95510
    207   2.96804  5.54211  1.41628  1.49830  4.82709  3.22739  3.78035  4.34767  2.80705  3.84987  4.70844  2.69127  3.85420  2.94876  3.40728  2.84745  3.25859  3.92069  5.99990  4.49313    276 - -
          2.68619  4.42226  2.77520  2.73124  3.46355  2.40514  3.72495  3.29355  2.67742  2.69356  4.24691  2.90347  2.73740  3.18147  2.89802  2.37888  2.77520  2.98500  4.58478  3.61504
          0.09487  2.50508  4.72811  0.42411  1.06234  0.48576  0.95510
    208   2.61198  4.86595  2.72549  2.20112  4.23918  2.91780  3.66662  3.67419  2.48582  3.25190  4.06027  2.28812  3.16156  2.81601  2.95531  2.62544  2.31710  3.30380  5.46615  4.10769    278 - -
          2.68618  4.42225  2.77519  2.73123  3.46354  2.40513  3.72494  3.29354  2.67741  2.69355  4.24690  2.90347  2.73739  3.18146  2.89801  2.37887  2.77519  2.98518  4.58477  3.61503
          0.02743  4.00577  4.72811  0.61958  0.77255  0.48576  0.95510
    209   2.61302  4.72601  2.96726  1.83906  3.94184  3.42188  3.65405  2.98576  2.45525  2.95326  3.29401  2.72880  3.83104  2.82636  2.88645  2.66921  2.84854  3.00152  5.24861  3.92922    279 - -
          2.68618  4.42225  2.77519  2.73123  3.46354  2.40513  3.72494  3.29354  2.67741  2.69355  4.24690  2.90347  2.73739  3.18146  2.89801  2.37887  2.77519  2.98518  4.58477  3.61503
          0.02743  4.00577  4.72811  0.61958  0.77255  0.48576  0.95510
    210   2.40252  5.00636  2.11811  2.26622  4.47635  2.14509  3.73702  3.94288  2.64493  3.49734  4.31033  2.24482  3.79517  2.89391  3.16269  2.66902  2.98805  3.52355  5.68924  4.28261    280 - -
          2.68618  4.42225  2.77519  2.73123  3.46354  2.40513  3.72494  3.29354  2.67741  2.69355  4.24690  2.90347  2.73739  3.18146  2.89801  2.37887  2.77519  2.98518  4.58477  3.61503
          0.28984  4.00577  1.45498  0.61958  0.77255  0.48576  0.95510
    211   2.57577  4.40004  3.26306  2.72746  2.91030  3.46702  3.66871  2.89127  2.58030  2.32513  3.49600  2.82536  3.86748  2.98257  2.63316  2.73657  2.81459  2.66680  4.79713  3.43308    281 - -
          2.68618  4.42225  2.77519  2.73123  3.46354  2.40513  3.72494  3.29354  2.67741  2.69355  4.24690  2.90347  2.73739  3.18146  2.89801  2.37887  2.77519  2.98518  4.58477  3.61503
          0.03551  3.75144  4.47379  0.61958  0.77255  0.37358  1.16560
    212   2.95950  4.37911  4.39290  3.85181  3.32881  4.14289  4.54071  1.55023  3.71006  1.48071  3.18102  4.11995  4.47082  3.97656  3.92297  3.47642  2.71894  1.91884  5.16791  3.99603    282 - -
          2.68618  4.42225  2.77519  2.73123  3.46354  2.40513  3.72494  3.29354  2.67741  2.69355  4.24690  2.90347  2.73739  3.18146  2.89801  2.37887  2.77519  2.98518  4.58477  3.61503
          0.02743  4.00577  4.72811  0.61958  0.77255  0.48576  0.95510
    213   2.11485  4.41249  3.29840  2.73767  3.60685  3.47317  3.74709  2.95009  2.63848  2.46493  2.98035  3.17342  3.87879  3.00698  2.62150  2.49784  2.80805  2.70492  5.00856  3.75450    283 - -
          2.68618  4.42225  2.77519  2.73123  3.46354  2.40513  3.72494  3.29354  2.67741  2.69355  4.24690  2.90347  2.73739  3.18146  2.89801  2.37887  2.77519  2.98518  4.58477  3.61503
          0.02743  4.00577  4.72811  0.61958  0.77255  0.48576  0.95510
    214   2.33399  4.43889  3.23059  2.66827  3.20800  3.47579  3.71136  2.97977  2.44764  2.66512  2.99383  3.12619  3.38170  2.96049  2.79586  2.70733  2.57225  2.72973  5.00169  3.73820    284 - -
          2.68618  4.42225  2.77519  2.73123  3.46354  2.40513  3.72494  3.29354  2.67741  2.69355  4.24690  2.90347  2.73739  3.18146  2.89801  2.37887  2.77519  2.98518  4.58477  3.61503
          0.02743  4.00577  4.72811  0.61958  0.77255  0.48576  0.95510
    215   2.58408  4.44560  3.24104  2.69203  3.54672  3.49332  3.28909  2.43687  2.62544  2.65980  3.54093  3.14410  2.90033  2.73488  3.00814  2.73424  2.81536  2.73582  4.95739  3.18097    285 - -
          2.68618  4.42225  2.77519  2.73123  3.46354  2.40513  3.72494  3.29354  2.67741  2.69355  4.24690  2.90347  2.73739  3.18146  2.89801  2.37887  2.77519  2.98518  4.58477  3.61503
          0.02743  4.00577  4.72811  0.61958  0.77255  0.48576  0.95510
    216   2.68219  4.72205  3.16331  2.60483  3.98071  3.48486  3.65542  3.34651  2.14323  2.98012  3.83505  2.75504  3.88299  2.83416  2.13917  2.75387  2.90824  2.27307  5.22741  3.95781    286 - -
          2.68618  4.42225  2.77519  2.73123  3.46354  2.40513  3.72494  3.29354  2.67741  2.69355  4.24690  2.90347  2.73739  3.18146  2.89801  2.37887  2.77519  2.98518  4.58477  3.61503
          0.02743  4.00577  4.72811  0.61958  0.77255  0.48576  0.95510
    217   3.56568  4.89144  4.30056  4.04075  2.81428  3.88415  4.07287  3.59661  3.76091  2.96777  4.22399  4.16328  4.41336  4.14164  3.86527  3.76803  3.87319  3.49060  0.65457  2.80968    287 - -
          2.68618  4.42225  2.77519  2.73123  3.46354  2.40513  3.72494  3.29354  2.67741  2.69355  4.24690  2.90347  2.73739  3.18146  2.89801  2.37887  2.77519  2.98518  4.58477  3.61503
          0.02743  4.00577  4.72811  0.61958  0.77255  0.48576  0.95510
    218   2.63521  4.21664  3.75820  3.18776  3.26309  3.67280  3.93652  2.30646  3.04516  2.29414  3.28573  3.51461  4.04618  3.36721  2.93259  2.95047  2.87043  1.71140  4.79676  3.04806    288 - -
          2.68618  4.42225  2.77519  2.73123  3.46354  2.40513  3.72494  3.29354  2.67741  2.69355  4.24690  2.90347  2.73739  3.18146  2.89801  2.37887  2.77519  2.98518  4.58477  3.61503
          0.02743  4.00577  4.72811  0.61958  0.77255  0.48576  0.95510
    219   2.83840  4.59894  3.53933  3.45652  4.59319  0.55016  4.56714  4.22670  3.65582  3.86366  4.84165  3.70386  3.99428  3.96957  3.87576  3.01440  3.33003  3.72930  5.65159  4.70014    289 - -
          2.68618  4.42225  2.77519  2.73123  3.46354  2.40513  3.72494  3.29354  2.67741  2.69355  4.24690  2.90347  2.73739  3.18146  2.89801  2.37887  2.77519  2.98518  4.58477  3.61503
          0.02743  4.00577  4.72811  0.61958  0.77255  0.48576  0.95510
    220   2.83840  4.59894  3.53933  3.45652  4.59319  0.55016  4.56714  4.22670  3.65582  3.86366  4.84165  3.70386  3.99428  3.96957  3.87576  3.01440  3.33003  3.72930  5.65159  4.70014    290 - -
          2.68618  4.42225  2.77519  2.73123  3.46354  2.40513  3.72494  3.29354  2.67741  2.69355  4.24690  2.90347  2.73739  3.18146  2.89801  2.37887  2.77519  2.98518  4.58477  3.61503
          0.02743  4.00577  4.72811  0.61958  0.77255  0.48576  0.95510
    221   3.07207  5.20524  2.55099  0.84973  4.56897  3.36369  3.96430  4.04958  2.86199  3.64607  4.61603  3.01566  3.97514  3.17833  3.28332  3.04198  3.37791  3.72035  5.71545  4.43988    291 - -
          2.68618  4.42225  2.77519  2.73123  3.46354  2.40513  3.72494  3.29354  2.67741  2.69355  4.24690  2.90347  2.73739  3.18146  2.89801  2.37887  2.77519  2.98518  4.58477  3.61503
          0.02743  4.00577  4.72811  0.61958  0.77255  0.48576  0.95510
    222   2.29887  4.21402  3.41322  3.12960  4.14767  3.02493  4.18017  3.43444  3.11797  3.22917  4.12161  3.31939  3.74867  3.46591  3.41000  2.16708  1.23568  3.00558  5.53528  4.29768    292 - -
          2.68618  4.42225  2.77519  2.73123  3.46354  2.40513  3.72494  3.29354  2.67741  2.69355  4.24690  2.90347  2.73739  3.18146  2.89801  2.37887  2.77519  2.98518  4.58477  3.61503
          0.02743  4.00577  4.72811  0.61958  0.77255  0.48576  0.95510
    223   2.37089  5.01449  2.82881  1.90768  4.33242  3.40160  3.60698  3.75928  2.27319  3.29302  4.09821  2.90404  3.82805  2.50240  2.25287  2.68846  2.93017  3.39683  5.46190  4.12280    293 - -
          2.68618  4.42225  2.77519  2.73123  3.46354  2.40513  3.72494  3.29354  2.67741  2.69355  4.24690  2.90347  2.73739  3.18146  2.89801  2.37887  2.77519  2.98518  4.58477  3.61503
          0.02743  4.00577  4.72811  0.61958  0.77255  0.48576  0.95510
    224   0.83750  4.26302  3.60186  3.40130  4.18888  3.08360  4.40705  3.33463  3.42108  3.20991  4.22856  3.51596  3.83561  3.75036  3.66125  2.61291  2.89960  2.96589  5.60269  4.41831    294 - -
          2.68618  4.42225  2.77519  2.73123  3.46354  2.40513  3.72494  3.29354  2.67741  2.69355  4.24690  2.90347  2.73739  3.18146  2.89801  2.37887  2.77519  2.98518  4.58477  3.61503
          0.02743  4.00577  4.72811  0.61958  0.77255  0.48576  0.95510
    225   3.30725  4.73098  4.40301  4.04516  3.19084  4.15035  4.65919  2.40397  3.81159  0.72695  3.17521  4.30765  4.56389  4.14794  3.96517  3.73928  3.59606  2.47559  5.11674  3.87027    295 - -
          2.68618  4.42225  2.77519  2.73123  3.46354  2.40513  3.72494  3.29354  2.67741  2.69355  4.24690  2.90347  2.73739  3.18146  2.89801  2.37887  2.77519  2.98518  4.58477  3.61503
          0.02743  4.00577  4.72811  0.61958  0.77255  0.48576  0.95510
    226   2.22309  4.66754  3.04901  2.20064  3.88693  3.44084  3.65621  2.94749  2.22290  2.66761  3.75513  3.01205  3.83763  2.83732  2.86492  2.67572  2.83469  2.94578  5.19942  3.89936    296 - -
          2.68618  4.42225  2.77519  2.73123  3.46354  2.40513  3.72494  3.29354  2.67741  2.69355  4.24690  2.90347  2.73739  3.18146  2.89801  2.37887  2.77519  2.98518  4.58477  3.61503
          0.02743  4.00577  4.72811  0.61958  0.77255  0.48576  0.95510
    227   2.48944  4.84752  3.14786  2.57395  4.12657  3.49378  3.62760  3.51404  2.20366  2.75692  3.94086  3.04817  3.88601  2.22009  1.97858  2.76235  2.94178  3.21080  5.30615  4.02950    297 - -
          2.68618  4.42225  2.77519  2.73123  3.46354  2.40513  3.72494  3.29354  2.67741  2.69355  4.24690  2.90347  2.73739  3.18146  2.89801  2.37887  2.77519  2.98518  4.58477  3.61503
          0.02743  4.00577  4.72811  0.61958  0.77255  0.48576  0.95510
    228   3.28839  4.66826  4.68008  4.13939  3.06194  4.45481  4.74399  2.20955  3.93416  0.89640  2.33083  4.42920  4.67711  4.14141  4.09150  3.81564  3.51879  2.33472  5.12853  4.01001    298 - -
          2.68618  4.42225  2.77519  2.73123  3.46354  2.40513  3.72494  3.29354  2.67741  2.69355  4.24690  2.90347  2.73739  3.18146  2.89801  2.37887  2.77519  2.98518  4.58477  3.61503
          0.02743  4.00577  4.72811  0.61958  0.77255  0.48576  0.95510
    229   2.72690  5.21060  2.29692  1.87400  4.52009  2.90681  3.62924  3.99849  2.22720  3.49662  4.28059  2.77639  3.79644  2.21959  2.93695  2.66928  2.97290  3.58586  5.64988  4.22804    299 - -
          2.68618  4.42225  2.77519  2.73123  3.46354  2.40513  3.72494  3.29354  2.67741  2.69355  4.24690  2.90347  2.73739  3.18146  2.89801  2.37887  2.77519  2.98518  4.58477  3.61503
          0.02743  4.00577  4.72811  0.61958  0.77255  0.48576  0.95510
    230   2.43321  3.86347  2.99123  2.06238  4.04307  3.41330  3.26538  3.45434  2.35629  3.05315  3.87286  2.95514  3.81109  2.76595  2.34217  2.64048  2.83610  3.13293  5.28615  3.96521    300 - -
          2.68618  4.42225  2.77519  2.73123  3.46354  2.40513  3.72494  3.29354  2.67741  2.69355  4.24690  2.90347  2.73739  3.18146  2.89801  2.37887  2.77519  2.98518  4.58477  3.61503
          0.02743  4.00577  4.72811  0.61958  0.77255  0.48576  0.95510
    231   2.93203  5.01518  3.28993  2.72708  4.11089  3.58984  2.23872  3.77853  2.07210  3.27636  4.15605  3.15738  3.99120  2.81769  1.54964  2.95181  3.13434  3.47058  5.25904  3.93995    301 - -
          2.68618  4.42225  2.77519  2.73123  3.46354  2.40513  3.72494  3.29354  2.67741  2.69355  4.24690  2.90347  2.73739  3.18146  2.89801  2.37887  2.77519  2.98518  4.58477  3.61503
          0.02743  4.00577  4.72811  0.61958  0.77255  0.48576  0.95510
    232   3.30725  4.73098  4.40301  4.04516  3.19084  4.15035  4.65919  2.40397  3.81159  0.72695  3.17521  4.30765  4.56389  4.14794  3.96517  3.73928  3.59606  2.47559  5.11674  3.87027    302 - -
          2.68618  4.42225  2.77519  2.73123  3.46354  2.40513  3.72494  3.29354  2.67741  2.69355  4.24690  2.90347  2.73739  3.18146  2.89801  2.37887  2.77519  2.98518  4.58477  3.61503
          0.24177  4.00577  1.62681  0.61958  0.77255  0.48576  0.95510
    233   2.27036  4.86298  2.69747  2.13053  4.20286  3.31599  3.61673  3.56827  1.93224  3.17719  4.02761  2.87519  3.79703  2.77863  2.66618  2.69315  2.92974  3.24077  5.39258  4.07852    303 - -
          2.68618  4.42225  2.77519  2.73123  3.46354  2.40513  3.72494  3.29354  2.67741  2.69355  4.24690  2.90347  2.73739  3.18146  2.89801  2.37887  2.77519  2.98518  4.58477  3.61503
          0.03387  3.79787  4.52021  0.61958  0.77255  0.66462  0.72251
    234   2.61595  4.35832  3.36695  2.86332  3.24645  3.52587  3.75290  2.73718  2.72761  2.41962  3.42173  3.26116  3.93290  2.75039  3.04791  2.81911  2.86040  2.04770  4.76703  2.89556    304 - -
          2.68618  4.42225  2.77519  2.73123  3.46354  2.40513  3.72494  3.29354  2.67741  2.69355  4.24690  2.90347  2.73739  3.18146  2.89801  2.37887  2.77519  2.98518  4.58477  3.61503
          0.03387  3.79787  4.52021  0.61958  0.77255  0.38825  1.13396
    235   3.07207  5.20524  2.55099  0.84973  4.56897  3.36369  3.96430  4.04958  2.86199  3.64607  4.61603  3.01566  3.97514  3.17833  3.28332  3.04198  3.37791  3.72035  5.71545  4.43988    305 - -
          2.68618  4.42225  2.77519  2.73123  3.46354  2.40513  3.72494  3.29354  2.67741  2.69355  4.24690  2.90347  2.73739  3.18146  2.89801  2.37887  2.77519  2.98518  4.58477  3.61503
          0.02743  4.00577  4.72811  0.61958  0.77255  0.48576  0.95510
    236   2.72381  4.96372  3.05605  2.30863  4.26556  3.47702  3.59003  3.67748  2.01448  3.21498  4.03080  2.98446  3.86141  2.49554  1.99034  2.72935  2.93558  3.33898  5.37691  3.15539    306 - -
          2.68618  4.42225  2.77519  2.73123  3.46354  2.40513  3.72494  3.29354  2.67741  2.69355  4.24690  2.90347  2.73739  3.18146  2.89801  2.37887  2.77519  2.98518  4.58477  3.61503
          0.02743  4.00577  4.72811  0.61958  0.77255  0.48576  0.95510
    237   2.79866  5.15609  2.72983  1.79601  4.47507  3.40979  3.06145  3.92385  1.76608  3.42084  4.23351  2.89222  3.86069  2.75458  2.61178  2.76115  3.02390  3.55057  5.54543  4.20283    307 - -
          2.68618  4.42225  2.77519  2.73123  3.46354  2.40513  3.72494  3.29354  2.67741  2.69355  4.24690  2.90347  2.73739  3.18146  2.89801  2.37887  2.77519  2.98518  4.58477  3.61503
          0.02743  4.00577  4.72811  0.61958  0.77255  0.48576  0.95510
    238   1.15175  4.16007  3.57633  3.27188  4.15353  3.01341  4.27268  3.26499  3.25521  3.15826  4.08453  3.39425  3.75123  3.57107  3.53468  2.47033  2.15917  2.86866  5.57592  4.37181    308 - -
          2.68618  4.42225  2.77519  2.73123  3.46354  2.40513  3.72494  3.29354  2.67741  2.69355  4.24690  2.90347  2.73739  3.18146  2.89801  2.37887  2.77519  2.98518  4.58477  3.61503
          0.02743  4.00577  4.72811  0.61958  0.77255  0.48576  0.95510
    239   3.51637  4.77631  4.64713  4.29428  1.10621  4.32419  3.53867  3.16408  4.10900  2.48312  3.74827  4.08206  4.63949  4.10982  4.14079  3.70341  3.74195  3.11015  2.20749  1.98027    309 - -
          2.68618  4.42225  2.77519  2.73123  3.46354  2.40513  3.72494  3.29354  2.67741  2.69355  4.24690  2.90347  2.73739  3.18146  2.89801  2.37887  2.77519  2.98518  4.58477  3.61503
          0.02743  4.00577  4.72811  0.61958  0.77255  0.48576  0.95510
    240   2.57505  3.26012  3.60231  2.75403  3.36324  3.58577  3.87185  2.42051  2.93683  2.40774  3.33297  3.39445  3.97044  3.25057  2.91916  2.85185  2.81279  1.92290  4.84159  3.62102    310 - -
          2.68618  4.42225  2.77519  2.73123  3.46354  2.40513  3.72494  3.29354  2.67741  2.69355  4.24690  2.90347  2.73739  3.18146  2.89801  2.37887  2.77519  2.98518  4.58477  3.61503
          0.02743  4.00577  4.72811  0.61958  0.77255  0.48576  0.95510
    241   2.06791  4.88998  2.87262  2.24962  4.21852  3.38660  3.63531  3.63320  2.33506  3.20565  4.02323  2.62692  3.82570  2.78172  2.21430  2.67796  2.90556  3.28691  5.40566  4.08000    311 - -
          2.68618  4.42225  2.77519  2.73123  3.46354  2.40513  3.72494  3.29354  2.67741  2.69355  4.24690  2.90347  2.73739  3.18146  2.89801  2.37887  2.77519  2.98518  4.58477  3.61503
          0.02743  4.00577  4.72811  0.61958  0.77255  0.48576  0.95510
    242   2.27582  4.24399  3.21490  3.01519  4.39266  1.52551  4.20041  3.86681  3.18219  3.53252  4.35740  3.23933  3.70590  3.46306  3.51345  1.58755  2.76562  3.28606  5.70837  4.47104    312 - -
          2.68618  4.42225  2.77519  2.73123  3.46354  2.40513  3.72494  3.29354  2.67741  2.69355  4.24690  2.90347  2.73739  3.18146  2.89801  2.37887  2.77519  2.98518  4.58477  3.61503
          0.02743  4.00577  4.72811  0.61958  0.77255  0.48576  0.95510
    243   2.90551  4.43917  3.93320  3.46232  1.49173  3.82889  3.66597  2.91834  3.37412  2.51602  3.56010  3.64972  4.22167  3.59211  3.60335  2.49554  3.15468  2.74395  4.07597  2.19904    313 - -
          2.68618  4.42225  2.77519  2.73123  3.46354  2.40513  3.72494  3.29354  2.67741  2.69355  4.24690  2.90347  2.73739  3.18146  2.89801  2.37887  2.77519  2.98518  4.58477  3.61503
          0.02743  4.00577  4.72811  0.61958  0.77255  0.48576  0.95510
    244   2.73264  4.53415  3.30902  2.97262  3.10772  2.03351  3.81396  3.27226  2.97888  2.90612  3.86987  3.33200  3.99329  3.31742  3.30102  2.88199  3.04836  3.00912  4.64983  1.68779    314 - -
          2.68618  4.42225  2.77519  2.73123  3.46354  2.40513  3.72494  3.29354  2.67741  2.69355  4.24690  2.90347  2.73739  3.18146  2.89801  2.37887  2.77519  2.98518  4.58477  3.61503
          0.02743  4.00577  4.72811  0.61958  0.77255  0.48576  0.95510
    245   2.79861  4.68166  3.43684  2.82581  3.84817  3.60929  3.70739  3.19242  2.08901  1.87075  3.74629  3.23616  3.98739  2.91817  2.03691  2.91746  3.00844  2.96785  5.14462  3.91308    315 - -
          2.68618  4.42225  2.77519  2.73123  3.46354  2.40513  3.72494  3.29354  2.67741  2.69355  4.24690  2.90347  2.73739  3.18146  2.89801  2.37887  2.77519  2.98518  4.58477  3.61503
          0.02743  4.00577  4.72811  0.61958  0.77255  0.48576  0.95510
    246   2.93692  4.67032  3.55878  3.41827  4.39929  3.35037  4.48346  3.98061  3.48730  3.59235  4.64898  3.71078  0.61328  3.87201  3.71637  3.10894  3.38931  3.61052  5.54772  4.52229    316 - -
          2.68618  4.42225  2.77519  2.73123  3.46354  2.40513  3.72494  3.29354  2.67741  2.69355  4.24690  2.90347  2.73739  3.18146  2.89801  2.37887  2.77519  2.98518  4.58477  3.61503
          0.02743  4.00577  4.72811  0.61958  0.77255  0.48576  0.95510
    247   2.68535  4.89841  2.87272  2.45407  4.28222  3.37716  3.65894  3.68911  1.82566  3.26186  4.08613  2.37526  3.83984  2.80759  2.69374  2.70270  2.28906  3.33395  5.44676  4.12899    317 - -
          2.68618  4.42225  2.77519  2.73123  3.46354  2.40513  3.72494  3.29354  2.67741  2.69355  4.24690  2.90347  2.73739  3.18146  2.89801  2.37887  2.77519  2.98518  4.58477  3.61503
          0.02743  4.00577  4.72811  0.61958  0.77255  0.48576  0.95510
    248   2.66861  4.65339  3.15051  2.62101  3.73543  3.49579  2.97782  3.22154  2.42565  2.82406  2.54295  3.09052  3.89199  2.23519  2.77768  2.75981  2.89603  2.96635  5.09380  3.77445    318 - -
          2.68618  4.42225  2.77519  2.73123  3.46354  2.40513  3.72494  3.29354  2.67741  2.69355  4.24690  2.90347  2.73739  3.18146  2.89801  2.37887  2.77519  2.98518  4.58477  3.61503
          0.02743  4.00577  4.72811  0.61958  0.77255  0.48576  0.95510
    249   1.88635  4.19936  3.50694  3.05800  3.93320  2.46323  4.05381  3.19723  3.02997  2.98671  3.85917  3.30175  3.76077  3.33497  3.36774  2.50267  1.88216  2.43010  5.33322  4.10919    319 - -
          2.68618  4.42225  2.77519  2.73123  3.46354  2.40513  3.72494  3.29354  2.67741  2.69355  4.24690  2.90347  2.73739  3.18146  2.89801  2.37887  2.77519  2.98518  4.58477  3.61503
          0.02743  4.00577  4.72811  0.61958  0.77255  0.48576  0.95510
    250   2.60962  4.77572  2.91291  2.44519  4.07333  3.37579  3.64884  3.48807  2.25316  2.78561  3.91777  2.49862  2.58987  2.80944  2.83694  2.48262  2.85863  3.15925  5.32591  4.00203    320 - -
          2.68618  4.42225  2.77519  2.73123  3.46354  2.40513  3.72494  3.29354  2.67741  2.69355  4.24690  2.90347  2.73739  3.18146  2.89801  2.37887  2.77519  2.98518  4.58477  3.61503
          0.02743  4.00577  4.72811  0.61958  0.77255  0.48576  0.95510
    251   2.71199  4.83001  2.84322  2.53563  4.22695  3.33308  3.77449  3.70804  2.49760  3.27146  4.15428  3.01667  1.94946  1.98116  2.85691  2.75432  3.00961  3.35997  5.46085  4.14424    321 - -
          2.68618  4.42225  2.77519  2.73123  3.46354  2.40513  3.72494  3.29354  2.67741  2.69355  4.24690  2.90347  2.73739  3.18146  2.89801  2.37887  2.77519  2.98518  4.58477  3.61503
          0.02743  4.00577  4.72811  0.61958  0.77255  0.48576  0.95510
    252   2.79585  5.27291  1.85441  1.99252  4.59103  3.26011  3.69848  4.07969  2.61311  3.59463  4.40534  2.43859  3.81316  2.84596  3.15793  1.97246  3.06580  3.66667  5.76674  4.31647    322 - -
          2.68618  4.42225  2.77519  2.73123  3.46354  2.40513  3.72494  3.29354  2.67741  2.69355  4.24690  2.90347  2.73739  3.18146  2.89801  2.37887  2.77519  2.98518  4.58477  3.61503
          0.02743  4.00577  4.72811  0.61958  0.77255  0.48576  0.95510
    253   3.26890  4.60933  4.76970  4.24524  3.15182  4.50489  4.84386  1.70291  4.06533  0.99350  2.98037  4.51176  4.73295  4.26558  4.21885  3.87849  3.50685  2.07700  5.21233  4.06624    323 - -
          2.68618  4.42225  2.77519  2.73123  3.46354  2.40513  3.72494  3.29354  2.67741  2.69355  4.24690  2.90347  2.73739  3.18146  2.89801  2.37887  2.77519  2.98518  4.58477  3.61503
          0.02743  4.00577  4.72811  0.61958  0.77255  0.48576  0.95510
    254   2.89704  4.53793  3.66864  3.22174  3.03656  3.75941  3.07423  2.79479  2.95301  1.25752  3.43142  3.55762  4.17099  3.40386  3.19972  3.12893  3.14604  2.70458  4.66899  3.21486    324 - -
          2.68618  4.42225  2.77519  2.73123  3.46354  2.40513  3.72494  3.29354  2.67741  2.69355  4.24690  2.90347  2.73739  3.18146  2.89801  2.37887  2.77519  2.98518  4.58477  3.61503
          0.02743  4.00577  4.72811  0.61958  0.77255  0.48576  0.95510
    255   2.31046  4.70338  2.47757  2.43805  4.28700  2.36782  3.75637  3.72859  2.62004  3.31756  4.12359  2.92627  2.60717  2.91814  3.09216  2.30268  2.84835  3.30968  5.53270  4.18655    325 - -
          2.68618  4.42225  2.77519  2.73123  3.46354  2.40513  3.72494  3.29354  2.67741  2.69355  4.24690  2.90347  2.73739  3.18146  2.89801  2.37887  2.77519  2.98518  4.58477  3.61503
          0.02743  4.00577  4.72811  0.61958  0.77255  0.48576  0.95510
    256   2.34018  4.32046  3.18049  2.90548  4.26046  3.03432  4.07360  3.71604  2.98839  3.37768  4.22178  3.19714  1.96741  3.31557  3.33829  1.51235  2.78938  3.22124  5.58203  4.31682    326 - -
          2.68618  4.42225  2.77519  2.73123  3.46354  2.40513  3.72494  3.29354  2.67741  2.69355  4.24690  2.90347  2.73739  3.18146  2.89801  2.37887  2.77519  2.98518  4.58477  3.61503
          0.02743  4.00577  4.72811  0.61958  0.77255  0.48576  0.95510
    257   2.34160  4.70364  2.87948  2.52518  4.17723  3.28561  3.75767  3.58823  2.52747  3.19530  4.04795  2.99702  2.10541  2.24945  2.91706  2.65581  2.90152  3.23007  5.43729  4.12456    327 - -
          2.68618  4.42225  2.77519  2.73123  3.46354  2.40513  3.72494  3.29354  2.67741  2.69355  4.24690  2.90347  2.73739  3.18146  2.89801  2.37887  2.77519  2.98518  4.58477  3.61503
          0.02743  4.00577  4.72811  0.61958  0.77255  0.48576  0.95510
    258   2.55491  4.43183  3.26022  2.73975  3.70115  3.42589  3.77748  2.57026  2.42743  2.73781  3.62484  3.16838  3.87139  3.02579  3.01004  2.46000  2.02419  2.73109  5.09041  3.83269    328 - -
          2.68618  4.42225  2.77519  2.73123  3.46354  2.40513  3.72494  3.29354  2.67741  2.69355  4.24690  2.90347  2.73739  3.18146  2.89801  2.37887  2.77519  2.98518  4.58477  3.61503
          0.02743  4.00577  4.72811  0.61958  0.77255  0.48576  0.95510
    259   2.27425  4.24418  3.22306  3.01101  4.38536  1.78517  4.19066  3.85765  3.16677  3.52171  4.34507  3.23719  3.70480  3.45020  3.50085  1.38203  2.76151  3.28012  5.70034  4.46196    329 - -
          2.68618  4.42225  2.77519  2.73123  3.46354  2.40513  3.72494  3.29354  2.67741  2.69355  4.24690  2.90347  2.73739  3.18146  2.89801  2.37887  2.77519  2.98518  4.58477  3.61503
          0.02743  4.00577  4.72811  0.61958  0.77255  0.48576  0.95510
    260   3.28207  4.66129  4.68051  4.13675  3.06038  4.45135  4.73956  2.21160  3.93672  0.92746  2.21388  4.42567  4.67209  4.13816  4.09311  3.80908  3.51132  2.33767  5.12445  4.01114    330 - -
          2.68618  4.42225  2.77519  2.73123  3.46354  2.40513  3.72494  3.29354  2.67741  2.69355  4.24690  2.90347  2.73739  3.18146  2.89801  2.37887  2.77519  2.98518  4.58477  3.61503
          0.02743  4.00577  4.72811  0.61958  0.77255  0.48576  0.95510
    261   1.99425  4.19765  3.35939  3.12693  4.29413  2.95680  4.22997  3.66873  3.19879  3.41164  4.27419  3.29745  3.71153  3.50878  3.49951  1.10055  2.74617  3.15057  5.65615  4.41621    331 - -
          2.68618  4.42225  2.77519  2.73123  3.46354  2.40513  3.72494  3.29354  2.67741  2.69355  4.24690  2.90347  2.73739  3.18146  2.89801  2.37887  2.77519  2.98518  4.58477  3.61503
          0.02743  4.00577  4.72811  0.61958  0.77255  0.48576  0.95510
    262   1.60551  4.26923  3.32725  3.04262  4.20488  3.04408  4.15083  3.52119  3.08920  3.26008  4.15246  3.28379  1.68731  3.41572  3.41197  2.50450  2.79124  3.08406  5.56315  4.33593    332 - -
          2.68618  4.42225  2.77519  2.73123  3.46354  2.40513  3.72494  3.29354  2.67741  2.69355  4.24690  2.90347  2.73739  3.18146  2.89801  2.37887  2.77519  2.98518  4.58477  3.61503
          0.02743  4.00577  4.72811  0.61958  0.77255  0.48576  0.95510
    263   1.97342  4.48507  3.29138  2.81489  3.18021  3.52355  3.12691  3.06129  2.74728  2.71705  3.63573  3.22643  3.94938  3.10513  3.09872  2.81695  2.91713  2.81963  4.69011  2.27537    333 - -
          2.68618  4.42225  2.77519  2.73123  3.46354  2.40513  3.72494  3.29354  2.67741  2.69355  4.24690  2.90347  2.73739  3.18146  2.89801  2.37887  2.77519  2.98518  4.58477  3.61503
          0.02743  4.00577  4.72811  0.61958  0.77255  0.48576  0.95510
    264   3.30725  4.73098  4.40301  4.04516  3.19084  4.15035  4.65919  2.40397  3.81159  0.72695  3.17521  4.30765  4.56389  4.14794  3.96517  3.73928  3.59606  2.47559  5.11674  3.87027    334 - -
          2.68618  4.42225  2.77519  2.73123  3.46354  2.40513  3.72494  3.29354  2.67741  2.69355  4.24690  2.90347  2.73739  3.18146  2.89801  2.37887  2.77519  2.98518  4.58477  3.61503
          0.02743  4.00577  4.72811  0.61958  0.77255  0.48576  0.95510
    265   3.07224  5.11112  3.49864  2.86386  4.54650  3.66604  3.65348  3.91324  1.76888  3.38130  4.27617  3.24737  4.05769  2.80181  1.16065  3.08787  3.25156  3.60988  5.43120  4.26927    335 - -
          2.68618  4.42225  2.77519  2.73123  3.46354  2.40513  3.72494  3.29354  2.67741  2.69355  4.24690  2.90347  2.73739  3.18146  2.89801  2.37887  2.77519  2.98518  4.58477  3.61503
          0.02743  4.00577  4.72811  0.61958  0.77255  0.48576  0.95510
    266   3.51541  4.80682  4.52606  4.18589  0.98973  4.31121  3.54132  3.14885  4.03918  2.48419  3.76457  4.04184  4.63454  4.06810  4.10915  3.68485  3.74611  3.09672  3.70441  1.73969    336 - -
          2.68618  4.42225  2.77519  2.73123  3.46354  2.40513  3.72494  3.29354  2.67741  2.69355  4.24690  2.90347  2.73739  3.18146  2.89801  2.37887  2.77519  2.98518  4.58477  3.61503
          0.02743  4.00577  4.72811  0.61958  0.77255  0.48576  0.95510
    267   2.83840  4.59894  3.53933  3.45652  4.59319  0.55016  4.56714  4.22670  3.65582  3.86366  4.84165  3.70386  3.99428  3.96957  3.87576  3.01440  3.33003  3.72930  5.65159  4.70014    337 - -
          2.68618  4.42225  2.77519  2.73123  3.46354  2.40513  3.72494  3.29354  2.67741  2.69355  4.24690  2.90347  2.73739  3.18146  2.89801  2.37887  2.77519  2.98518  4.58477  3.61503
          0.02743  4.00577  4.72811  0.61958  0.77255  0.48576  0.95510
    268   2.74615  0.70596  4.29406  4.06528  4.02784  3.33951  4.68322  3.19536  3.89349  3.10410  4.23033  4.01687  4.05683  4.23423  3.99368  3.01782  3.22427  2.93055  5.41403  4.31415    338 - -
          2.68618  4.42225  2.77519  2.73123  3.46354  2.40513  3.72494  3.29354  2.67741  2.69355  4.24690  2.90347  2.73739  3.18146  2.89801  2.37887  2.77519  2.98518  4.58477  3.61503
          0.02743  4.00577  4.72811  0.61958  0.77255  0.48576  0.95510
    269   3.30725  4.73098  4.40301  4.04516  3.19084  4.15035  4.65919  2.40397  3.81159  0.72695  3.17521  4.30765  4.56389  4.14794  3.96517  3.73928  3.59606  2.47559  5.11674  3.87027    339 - -
          2.68618  4.42225  2.77519  2.73123  3.46354  2.40513  3.72494  3.29354  2.67741  2.69355  4.24690  2.90347  2.73739  3.18146  2.89801  2.37887  2.77519  2.98518  4.58477  3.61503
          0.02743  4.00577  4.72811  0.61958  0.77255  0.48576  0.95510
    270   2.38489  4.30614  3.32688  3.15055  4.21128  3.03378  4.25587  3.75275  3.23334  3.46328  4.37931  3.35275  3.78394  3.57252  3.51408  0.90646  2.87531  3.25849  5.57342  4.29597    340 - -
          2.68618  4.42225  2.77519  2.73123  3.46354  2.40513  3.72494  3.29354  2.67741  2.69355  4.24690  2.90347  2.73739  3.18146  2.89801  2.37887  2.77519  2.98518  4.58477  3.61503
          0.02743  4.00577  4.72811  0.61958  0.77255  0.48576  0.95510
    271   2.76405  4.28922  4.10641  3.58385  3.54524  3.84969  4.39106  1.86632  3.48426  2.29338  3.42611  3.86064  4.28320  3.78553  3.75460  3.19106  2.11825  1.46115  5.23022  4.01632    341 - -
          2.68618  4.42225  2.77519  2.73123  3.46354  2.40513  3.72494  3.29354  2.67741  2.69355  4.24690  2.90347  2.73739  3.18146  2.89801  2.37887  2.77519  2.98518  4.58477  3.61503
          0.02743  4.00577  4.72811  0.61958  0.77255  0.48576  0.95510
    272   3.16047  4.98707  3.66518  3.15054  4.37563  3.62076  3.92797  3.92795  2.30098  3.41974  4.41789  3.49935  4.11816  3.14294  0.79277  3.23909  3.41818  3.64651  5.40544  4.27556    342 - -
          2.68618  4.42225  2.77519  2.73123  3.46354  2.40513  3.72494  3.29354  2.67741  2.69355  4.24690  2.90347  2.73739  3.18146  2.89801  2.37887  2.77519  2.98518  4.58477  3.61503
          0.02743  4.00577  4.72811  0.61958  0.77255  0.48576  0.95510
    273   2.68803  4.57856  3.34960  2.74491  3.74002  3.55842  3.70432  3.08304  2.08868  2.10952  3.15278  3.18273  3.93100  2.92497  2.32998  2.81749  2.90543  2.85275  5.08686  3.84409    343 - -
          2.68618  4.42225  2.77519  2.73123  3.46354  2.40513  3.72494  3.29354  2.67741  2.69355  4.24690  2.90347  2.73739  3.18146  2.89801  2.37887  2.77519  2.98518  4.58477  3.61503
          0.02743  4.00577  4.72811  0.61958  0.77255  0.48576  0.95510
    274   3.50113  4.80124  4.51076  4.16924  0.97808  4.30108  3.55841  3.12033  4.02369  2.45365  3.74029  4.04130  4.62790  4.06298  4.09931  3.67795  3.73408  3.07401  3.72552  1.80363    344 - -
          2.68618  4.42225  2.77519  2.73123  3.46354  2.40513  3.72494  3.29354  2.67741  2.69355  4.24690  2.90347  2.73739  3.18146  2.89801  2.37887  2.77519  2.98518  4.58477  3.61503
          0.02743  4.00577  4.72811  0.61958  0.77255  0.48576  0.95510
    275   3.54661  4.85935  4.43335  4.09820  1.77642  4.28926  3.49112  3.29203  3.95616  2.65260  3.91146  3.98466  4.62513  4.01624  4.05571  3.66434  3.77964  3.20758  3.66212  0.92534    345 - -
          2.68618  4.42225  2.77519  2.73123  3.46354  2.40513  3.72494  3.29354  2.67741  2.69355  4.24690  2.90347  2.73739  3.18146  2.89801  2.37887  2.77519  2.98518  4.58477  3.61503
          0.02743  4.00577  4.72811  0.61958  0.77255  0.48576  0.95510
    276   3.02235  4.53382  4.00008  3.52172  2.30825  3.91399  3.58258  3.06795  3.35902  2.63381  3.67593  3.67698  4.28540  3.60770  3.57346  2.74485  3.25900  2.88699  1.91751  1.78705    346 - -
          2.68618  4.42225  2.77519  2.73123  3.46354  2.40513  3.72494  3.29354  2.67741  2.69355  4.24690  2.90347  2.73739  3.18146  2.89801  2.37887  2.77519  2.98518  4.58477  3.61503
          0.02743  4.00577  4.72811  0.61958  0.77255  0.48576  0.95510
    277   2.58853  3.74848  2.92988  2.13916  4.05028  3.37305  3.64285  3.46161  2.42740  3.07003  3.89259  2.94817  3.80300  2.33080  2.86293  2.19755  2.83702  3.13343  5.31126  3.98543    347 - -
          2.68618  4.42225  2.77519  2.73123  3.46354  2.40513  3.72494  3.29354  2.67741  2.69355  4.24690  2.90347  2.73739  3.18146  2.89801  2.37887  2.77519  2.98518  4.58477  3.61503
          0.02743  4.00577  4.72811  0.61958  0.77255  0.48576  0.95510
    278   3.13344  4.53875  4.57317  4.07139  3.22291  4.28943  4.72658  2.06430  3.89672  1.07008  3.07556  4.32715  4.60903  4.14803  4.08024  3.66980  3.39650  1.70590  5.21280  4.03385    348 - -
          2.68618  4.42225  2.77519  2.73123  3.46354  2.40513  3.72494  3.29354  2.67741  2.69355  4.24690  2.90347  2.73739  3.18146  2.89801  2.37887  2.77519  2.98518  4.58477  3.61503
          0.02743  4.00577  4.72811  0.61958  0.77255  0.48576  0.95510
    279   2.35017  4.82066  2.88653  2.41307  4.10163  3.38039  2.86043  3.52534  2.39475  3.11665  3.93422  2.69874  3.80693  2.45739  2.82658  2.64204  2.41628  3.19134  5.34067  4.00686    349 - -
          2.68618  4.42225  2.77519  2.73123  3.46354  2.40513  3.72494  3.29354  2.67741  2.69355  4.24690  2.90347  2.73739  3.18146  2.89801  2.37887  2.77519  2.98518  4.58477  3.61503
          0.02743  4.00577  4.72811  0.61958  0.77255  0.48576  0.95510
    280   2.90254  5.44020  1.35161  1.95549  4.72740  3.25180  3.73325  4.22435  2.33182  3.72701  4.56191  2.71217  3.84116  2.89022  3.22388  2.80172  3.17672  3.80899  5.88755  4.41187    350 - -
          2.68618  4.42225  2.77519  2.73123  3.46354  2.40513  3.72494  3.29354  2.67741  2.69355  4.24690  2.90347  2.73739  3.18146  2.89801  2.37887  2.77519  2.98518  4.58477  3.61503
          0.02743  4.00577  4.72811  0.61958  0.77255  0.48576  0.95510
    281   3.30725  4.73098  4.40301  4.04516  3.19084  4.15035  4.65919  2.40397  3.81159  0.72695  3.17521  4.30765  4.56389  4.14794  3.96517  3.73928  3.59606  2.47559  5.11674  3.87027    351 - -
          2.68618  4.42225  2.77519  2.73123  3.46354  2.40513  3.72494  3.29354  2.67741  2.69355  4.24690  2.90347  2.73739  3.18146  2.89801  2.37887  2.77519  2.98518  4.58477  3.61503
          0.02743  4.00577  4.72811  0.61958  0.77255  0.48576  0.95510
    282   3.59526  4.84671  4.59169  4.26801  1.17348  4.35994  3.47825  3.27753  4.11672  2.61455  3.87834  4.05192  4.67162  4.10032  4.16067  3.72729  3.81862  3.20472  3.62428  1.31846    352 - -
          2.68618  4.42225  2.77519  2.73123  3.46354  2.40513  3.72494  3.29354  2.67741  2.69355  4.24690  2.90347  2.73739  3.18146  2.89801  2.37887  2.77519  2.98518  4.58477  3.61503
          0.02743  4.00577  4.72811  0.61958  0.77255  0.48576  0.95510
    283   2.47092  4.81892  3.07152  2.52762  4.08951  3.46538  3.63197  2.99518  1.74625  3.06243  3.91022  3.01612  3.86370  2.44112  2.62297  2.72588  2.90918  3.15261  5.30181  4.01092    353 - -
          2.68618  4.42225  2.77519  2.73123  3.46354  2.40513  3.72494  3.29354  2.67741  2.69355  4.24690  2.90347  2.73739  3.18146  2.89801  2.37887  2.77519  2.98518  4.58477  3.61503
          0.02743  4.00577  4.72811  0.61958  0.77255  0.48576  0.95510
    284   2.83439  5.14425  2.84070  2.43875  4.50404  3.44956  3.62148  3.93120  1.59409  3.41889  4.24102  2.33701  3.88987  2.34761  2.48884  2.80474  3.05342  3.56502  5.52859  4.22131    354 - -
          2.68618  4.42225  2.77519  2.73123  3.46354  2.40513  3.72494  3.29354  2.67741  2.69355  4.24690  2.90347  2.73739  3.18146  2.89801  2.37887  2.77519  2.98518  4.58477  3.61503
          0.02743  4.00577  4.72811  0.61958  0.77255  0.48576  0.95510
    285   2.78663  4.29798  3.99815  3.45321  3.46585  3.89044  4.24262  1.66854  2.81595  2.27107  3.37168  3.77279  4.26087  3.63804  3.54928  3.19992  3.03424  1.53627  5.10205  3.88563    355 - -
          2.68618  4.42225  2.77519  2.73123  3.46354  2.40513  3.72494  3.29354  2.67741  2.69355  4.24690  2.90347  2.73739  3.18146  2.89801  2.37887  2.77519  2.98518  4.58477  3.61503
          0.02743  4.00577  4.72811  0.61958  0.77255  0.48576  0.95510
    286   2.65932  4.87582  3.03092  2.46278  3.41246  3.44829  2.98248  3.56145  1.95871  3.12843  3.94525  2.96708  3.83383  2.35758  2.45990  2.67868  2.87945  3.23186  5.31266  3.98978    356 - -
          2.68618  4.42225  2.77519  2.73123  3.46354  2.40513  3.72494  3.29354  2.67741  2.69355  4.24690  2.90347  2.73739  3.18146  2.89801  2.37887  2.77519  2.98518  4.58477  3.61503
          0.02743  4.00577  4.72811  0.61958  0.77255  0.48576  0.95510
    287   2.69164  4.97521  2.91797  2.23163  4.27683  3.42744  3.59624  3.69649  1.83473  2.88890  4.04624  2.93053  3.83295  2.40494  2.62141  2.47882  2.91415  3.34592  5.41286  4.08708    357 - -
          2.68618  4.42225  2.77519  2.73123  3.46354  2.40513  3.72494  3.29354  2.67741  2.69355  4.24690  2.90347  2.73739  3.18146  2.89801  2.37887  2.77519  2.98518  4.58477  3.61503
          0.02743  4.00577  4.72811  0.61958  0.77255  0.48576  0.95510
    288   2.30169  4.61272  3.00280  2.53276  4.11111  2.43658  3.72608  3.52943  2.53462  3.14037  3.95690  2.68708  3.77205  2.89423  2.65292  2.37213  2.43699  3.15530  5.37770  4.06639    358 - -
          2.68624  4.42231  2.77525  2.73129  3.46359  2.40518  3.72500  3.29326  2.67746  2.69360  4.24695  2.90352  2.73701  3.18133  2.89806  2.37892  2.77525  2.98507  4.58482  3.61509
          0.24177  1.58026  4.72811  0.66793  0.71902  0.48576  0.95510
    289   2.37213  4.81189  2.53829  2.38704  4.20356  3.30605  3.66017  3.63716  2.46828  3.21814  4.02229  2.90190  2.54609  2.80727  2.72088  2.26021  2.84616  3.26444  5.43321  4.08176    361 - -
          2.68618  4.42225  2.77519  2.73123  3.46354  2.40513  3.72494  3.29354  2.67741  2.69355  4.24690  2.90347  2.73739  3.18146  2.89801  2.37887  2.77519  2.98518  4.58477  3.61503
          0.24177  4.00577  1.62681  0.61958  0.77255  0.48576  0.95510
    290   2.58159  3.34031  3.58377  3.04371  3.31739  3.52905  3.88239  2.57729  2.85409  1.82848  3.31375  3.38953  3.95672  2.81718  3.14071  2.83910  2.84635  2.41260  4.86624  3.61226    362 - -
          2.68618  4.42225  2.77519  2.73123  3.46354  2.40513  3.72494  3.29354  2.67741  2.69355  4.24690  2.90347  2.73739  3.18146  2.89801  2.37887  2.77519  2.98518  4.58477  3.61503
          0.03387  3.79787  4.52021  0.61958  0.77255  0.66462  0.72251
    291   2.42964  3.43053  3.98256  3.42208  2.80342  3.70676  4.09229  2.19015  3.32350  1.91935  3.17408  3.68053  4.09826  3.57426  3.55942  3.01387  2.87728  1.88916  4.82779  3.60958    363 - -
          2.68618  4.42225  2.77519  2.73123  3.46354  2.40513  3.72494  3.29354  2.67741  2.69355  4.24690  2.90347  2.73739  3.18146  2.89801  2.37887  2.77519  2.98518  4.58477  3.61503
          0.03387  3.79787  4.52021  0.61958  0.77255  0.66462  0.72251
    292   2.59592  4.72889  2.93621  2.46420  4.09835  3.33218  3.60408  3.50279  2.08822  3.09031  3.92423  2.94377  3.10117  2.76525  2.36736  2.28111  2.85067  3.16761  5.29807  4.00539    364 - -
          2.68626  4.42233  2.77527  2.73131  3.46362  2.40491  3.72502  3.29362  2.67748  2.69363  4.24636  2.90354  2.73734  3.18133  2.89808  2.37894  2.77513  2.98509  4.58485  3.61479
          0.19036  1.81738  4.52021  1.18381  0.36544  0.66462  0.72251
    293   2.38577  4.24999  3.29305  2.83314  3.69617  2.42569  3.85170  2.95069  2.76665  2.71309  2.93380  3.18111  3.76800  3.12399  3.11020  2.56732  2.27777  2.66942  5.11935  3.87129    371 - -
          2.68618  4.42225  2.77519  2.73123  3.46354  2.40513  3.72494  3.29354  2.67741  2.69355  4.24690  2.90347  2.73739  3.18146  2.89801  2.37887  2.77519  2.98518  4.58477  3.61503
          0.03387  3.79787  4.52021  0.61958  0.77255  0.38825  1.13396
    294   2.41763  4.45494  3.26412  2.71637  3.50603  3.50957  3.24171  2.98503  2.61692  2.12303  3.54595  3.16213  3.89598  2.61276  2.98468  2.75645  2.83448  2.74485  4.92856  3.13506    372 - -
          2.68618  4.42225  2.77519  2.73123  3.46354  2.40513  3.72494  3.29354  2.67741  2.69355  4.24690  2.90347  2.73739  3.18146  2.89801  2.37887  2.77519  2.98518  4.58477  3.61503
          0.02743  4.00577  4.72811  0.61958  0.77255  0.48576  0.95510
    295   2.66518  4.54736  3.25728  2.73471  2.88879  3.53420  2.80310  3.12412  2.69576  2.75974  3.66440  3.17294  3.93201  3.03020  3.08547  1.97762  2.90322  2.87414  4.66490  2.88345    373 - -
          2.68618  4.42225  2.77519  2.73123  3.46354  2.40513  3.72494  3.29354  2.67741  2.69355  4.24690  2.90347  2.73739  3.18146  2.89801  2.37887  2.77519  2.98518  4.58477  3.61503
          0.02743  4.00577  4.72811  0.61958  0.77255  0.48576  0.95510
    296   3.17304  4.48667  4.82147  4.28169  3.30828  4.49908  4.91088  1.42298  4.15765  1.35062  3.10744  4.52577  4.73753  4.34586  4.32134  3.85752  3.41374  1.66249  5.32581  4.19337    374 - -
          2.68618  4.42225  2.77519  2.73123  3.46354  2.40513  3.72494  3.29354  2.67741  2.69355  4.24690  2.90347  2.73739  3.18146  2.89801  2.37887  2.77519  2.98518  4.58477  3.61503
          0.02743  4.00577  4.72811  0.61958  0.77255  0.48576  0.95510
    297   2.61933  4.60306  3.07192  2.68214  3.80835  3.35063  2.31289  3.38400  2.58117  3.02757  3.92167  3.11485  3.87032  3.02480  2.92622  2.72114  1.82373  3.07589  5.18172  3.82015    375 - -
          2.68618  4.42225  2.77519  2.73123  3.46354  2.40513  3.72494  3.29354  2.67741  2.69355  4.24690  2.90347  2.73739  3.18146  2.89801  2.37887  2.77519  2.98518  4.58477  3.61503
          0.02743  4.00577  4.72811  0.61958  0.77255  0.48576  0.95510
    298   2.30144  4.25854  3.18807  3.03700  4.40428  1.17172  4.23859  3.89264  3.23478  3.57152  4.41136  3.25702  3.72190  3.51767  3.54883  2.06327  2.79936  3.31122  5.72242  4.48611    376 - -
          2.68618  4.42225  2.77519  2.73123  3.46354  2.40513  3.72494  3.29354  2.67741  2.69355  4.24690  2.90347  2.73739  3.18146  2.89801  2.37887  2.77519  2.98518  4.58477  3.61503
          0.02743  4.00577  4.72811  0.61958  0.77255  0.48576  0.95510
    299   2.99230  4.97848  2.99673  2.75527  4.16434  3.45759  3.91416  3.81718  2.56723  3.30612  4.33190  3.21555  4.01403  1.01447  2.84807  3.03519  3.28995  3.53907  5.41349  4.11672    377 - -
          2.68618  4.42225  2.77519  2.73123  3.46354  2.40513  3.72494  3.29354  2.67741  2.69355  4.24690  2.90347  2.73739  3.18146  2.89801  2.37887  2.77519  2.98518  4.58477  3.61503
          0.02743  4.00577  4.72811  0.61958  0.77255  0.48576  0.95510
    300   3.30725  4.73098  4.40301  4.04516  3.19084  4.15035  4.65919  2.40397  3.81159  0.72695  3.17521  4.30765  4.56389  4.14794  3.96517  3.73928  3.59606  2.47559  5.11674  3.87027    378 - -
          2.68618  4.42225  2.77519  2.73123  3.46354  2.40513  3.72494  3.29354  2.67741  2.69355  4.24690  2.90347  2.73739  3.18146  2.89801  2.37887  2.77519  2.98518  4.58477  3.61503
          0.02743  4.00577  4.72811  0.61958  0.77255  0.48576  0.95510
    301   3.22229  4.54633  4.79212  4.27145  3.24199  4.50276  4.88265  1.32998  4.10419  1.29322  3.07004  4.52322  4.74406  4.31854  4.26376  3.87786  3.46473  1.91471  5.27694  4.11484    379 - -
          2.68618  4.42225  2.77519  2.73123  3.46354  2.40513  3.72494  3.29354  2.67741  2.69355  4.24690  2.90347  2.73739  3.18146  2.89801  2.37887  2.77519  2.98518  4.58477  3.61503
          0.02743  4.00577  4.72811  0.61958  0.77255  0.48576  0.95510
    302   3.56568  4.89144  4.30056  4.04075  2.81428  3.88415  4.07287  3.59661  3.76091  2.96777  4.22399  4.16328  4.41336  4.14164  3.86527  3.76803  3.87319  3.49060  0.65457  2.80968    380 - -
          2.68618  4.42225  2.77519  2.73123  3.46354  2.40513  3.72494  3.29354  2.67741  2.69355  4.24690  2.90347  2.73739  3.18146  2.89801  2.37887  2.77519  2.98518  4.58477  3.61503
          0.02743  4.00577  4.72811  0.61958  0.77255  0.48576  0.95510
    303   3.16047  4.98707  3.66518  3.15054  4.37563  3.62076  3.92797  3.92795  2.30098  3.41974  4.41789  3.49935  4.11816  3.14294  0.79277  3.23909  3.41818  3.64651  5.40544  4.27556    381 - -
          2.68618  4.42225  2.77519  2.73123  3.46354  2.40513  3.72494  3.29354  2.67741  2.69355  4.24690  2.90347  2.73739  3.18146  2.89801  2.37887  2.77519  2.98518  4.58477  3.61503
          0.02743  4.00577  4.72811  0.61958  0.77255  0.48576  0.95510
    304   2.94854  5.49093  1.77193  1.24913  4.78114  3.23684  3.77374  4.29204  2.77671  3.80359  4.65861  2.70661  3.85329  2.94058  3.35868  2.83785  3.23580  3.87302  5.95384  4.46445    382 - -
          2.68618  4.42225  2.77519  2.73123  3.46354  2.40513  3.72494  3.29354  2.67741  2.69355  4.24690  2.90347  2.73739  3.18146  2.89801  2.37887  2.77519  2.98518  4.58477  3.61503
          0.02743  4.00577  4.72811  0.61958  0.77255  0.48576  0.95510
    305   3.60778  4.85857  4.58453  4.26286  1.33800  4.36258  3.46966  3.30294  4.11266  2.64041  3.90310  4.04701  4.67477  4.09722  4.15937  3.73002  3.83097  3.22644  3.61538  1.14376    383 - -
          2.68618  4.42225  2.77519  2.73123  3.46354  2.40513  3.72494  3.29354  2.67741  2.69355  4.24690  2.90347  2.73739  3.18146  2.89801  2.37887  2.77519  2.98518  4.58477  3.61503
          0.02743  4.00577  4.72811  0.61958  0.77255  0.48576  0.95510
    306   3.43200  4.79524  4.42150  4.16284  0.81647  4.08744  3.94245  2.94099  4.06691  2.28107  3.65245  4.17139  4.54421  4.19854  4.15364  3.69404  3.73379  2.94121  4.15489  2.50638    384 - -
          2.68618  4.42225  2.77519  2.73123  3.46354  2.40513  3.72494  3.29354  2.67741  2.69355  4.24690  2.90347  2.73739  3.18146  2.89801  2.37887  2.77519  2.98518  4.58477  3.61503
          0.02743  4.00577  4.72811  0.61958  0.77255  0.48576  0.95510
    307   3.44437  4.87920  4.03716  3.79305  2.30906  3.98708  3.68805  3.43550  3.64681  2.85462  4.09701  3.89086  4.45854  3.92061  3.80253  3.56719  3.73211  3.31256  3.95741  0.76998    385 - -
          2.68618  4.42225  2.77519  2.73123  3.46354  2.40513  3.72494  3.29354  2.67741  2.69355  4.24690  2.90347  2.73739  3.18146  2.89801  2.37887  2.77519  2.98518  4.58477  3.61503
          0.02743  4.00577  4.72811  0.61958  0.77255  0.48576  0.95510
    308   2.30844  2.11559  3.94646  3.53486  3.83573  3.11878  4.30713  2.91259  3.39841  2.84747  3.80948  3.56054  3.82185  3.69939  3.62019  2.55954  1.55942  2.60370  5.32484  4.13134    386 - -
          2.68618  4.42225  2.77519  2.73123  3.46354  2.40513  3.72494  3.29354  2.67741  2.69355  4.24690  2.90347  2.73739  3.18146  2.89801  2.37887  2.77519  2.98518  4.58477  3.61503
          0.02743  4.00577  4.72811  0.61958  0.77255  0.48576  0.95510
    309   1.88220  4.30692  3.77459  3.30565  3.49136  3.52524  4.16559  2.54670  3.18396  2.26706  1.93235  3.58290  4.04820  3.52132  3.45942  2.89704  2.94621  2.39631  5.12273  3.90984    387 - -
          2.68618  4.42225  2.77519  2.73123  3.46354  2.40513  3.72494  3.29354  2.67741  2.69355  4.24690  2.90347  2.73739  3.18146  2.89801  2.37887  2.77519  2.98518  4.58477  3.61503
          0.02743  4.00577  4.72811  0.61958  0.77255  0.48576  0.95510
    310   1.66919  4.17379  3.41813  3.14770  4.28193  2.95086  4.22514  3.64251  3.20218  3.38324  4.23296  3.30495  3.70107  3.50121  3.50823  1.28155  2.72201  3.12475  5.64079  4.41580    388 - -
          2.68618  4.42225  2.77519  2.73123  3.46354  2.40513  3.72494  3.29354  2.67741  2.69355  4.24690  2.90347  2.73739  3.18146  2.89801  2.37887  2.77519  2.98518  4.58477  3.61503
          0.02743  4.00577  4.72811  0.61958  0.77255  0.48576  0.95510
    311   2.76405  4.28922  4.10641  3.58385  3.54524  3.84969  4.39106  1.86632  3.48426  2.29338  3.42611  3.86064  4.28320  3.78553  3.75460  3.19106  2.11825  1.46115  5.23022  4.01632    389 - -
          2.68618  4.42225  2.77519  2.73123  3.46354  2.40513  3.72494  3.29354  2.67741  2.69355  4.24690  2.90347  2.73739  3.18146  2.89801  2.37887  2.77519  2.98518  4.58477  3.61503
          0.02743  4.00577  4.72811  0.61958  0.77255  0.48576  0.95510
    312   2.78385  5.24243  2.19628  2.20964  4.54408  3.30091  3.66548  4.02283  2.27800  3.53129  4.33679  1.80337  3.81892  2.51378  2.98346  2.72138  3.03734  3.62156  5.69001  4.26816    390 - -
          2.68618  4.42225  2.77519  2.73123  3.46354  2.40513  3.72494  3.29354  2.67741  2.69355  4.24690  2.90347  2.73739  3.18146  2.89801  2.37887  2.77519  2.98518  4.58477  3.61503
          0.02743  4.00577  4.72811  0.61958  0.77255  0.48576  0.95510
    313   2.83859  4.83659  2.78973  2.68955  4.22151  3.27707  4.03564  3.96241  2.95151  3.59461  4.55037  0.94206  3.93624  3.31004  3.30948  2.90159  3.22572  3.57106  5.51226  4.16136    391 - -
          2.68618  4.42225  2.77519  2.73123  3.46354  2.40513  3.72494  3.29354  2.67741  2.69355  4.24690  2.90347  2.73739  3.18146  2.89801  2.37887  2.77519  2.98518  4.58477  3.61503
          0.02743  4.00577  4.72811  0.61958  0.77255  0.48576  0.95510
    314   2.72560  4.74474  2.96445  2.67949  4.25507  3.32672  3.86887  3.68122  2.19000  3.29964  4.19771  3.12259  1.44039  3.07414  2.88493  2.80192  3.05207  3.33271  5.47426  4.21460    392 - -
          2.68618  4.42225  2.77519  2.73123  3.46354  2.40513  3.72494  3.29354  2.67741  2.69355  4.24690  2.90347  2.73739  3.18146  2.89801  2.37887  2.77519  2.98518  4.58477  3.61503
          0.02743  4.00577  4.72811  0.61958  0.77255  0.48576  0.95510
    315   2.80891  5.00839  2.64594  2.41877  3.96019  3.35328  2.67007  3.84144  2.52677  3.38290  4.25607  1.56452  3.88773  2.93638  2.91708  2.80410  3.08622  3.48767  5.30281  3.83139    393 - -
          2.68618  4.42225  2.77519  2.73123  3.46354  2.40513  3.72494  3.29354  2.67741  2.69355  4.24690  2.90347  2.73739  3.18146  2.89801  2.37887  2.77519  2.98518  4.58477  3.61503
          0.02743  4.00577  4.72811  0.61958  0.77255  0.48576  0.95510
    316   3.59930  4.84948  4.59275  4.26997  1.20033  4.36176  3.47576  3.28399  4.11867  2.62087  3.88435  4.05183  4.67321  4.10108  4.16216  3.72908  3.82247  3.21033  3.62128  1.28359    394 - -
          2.68618  4.42225  2.77519  2.73123  3.46354  2.40513  3.72494  3.29354  2.67741  2.69355  4.24690  2.90347  2.73739  3.18146  2.89801  2.37887  2.77519  2.98518  4.58477  3.61503
          0.02743  4.00577  4.72811  0.61958  0.77255  0.48576  0.95510
    317   2.44626  4.99316  1.58370  2.27408  4.56006  2.13747  3.80906  4.02005  2.77621  3.59808  4.43061  2.81206  3.80491  2.98162  3.30752  2.69558  3.04194  3.58122  5.78817  4.37493    395 - -
          2.68618  4.42225  2.77519  2.73123  3.46354  2.40513  3.72494  3.29354  2.67741  2.69355  4.24690  2.90347  2.73739  3.18146  2.89801  2.37887  2.77519  2.98518  4.58477  3.61503
          0.02743  4.00577  4.72811  0.61958  0.77255  0.48576  0.95510
    318   2.87487  5.12083  3.05559  2.31540  4.49268  3.52581  3.60623  3.88819  2.05813  3.36919  4.20309  3.02663  3.92807  2.11856  1.67907  2.85788  3.07454  3.54304  5.47208  4.21128    396 - -
          2.68618  4.42225  2.77519  2.73123  3.46354  2.40513  3.72494  3.29354  2.67741  2.69355  4.24690  2.90347  2.73739  3.18146  2.89801  2.37887  2.77519  2.98518  4.58477  3.61503
          0.02743  4.00577  4.72811  0.61958  0.77255  0.48576  0.95510
    319   3.11321  4.54129  4.48121  3.95156  3.16764  4.24672  4.61175  1.94155  3.76225  1.62766  1.49919  4.23087  4.54883  4.02190  3.95331  3.60208  3.36229  2.18232  5.13393  3.97645    397 - -
          2.68618  4.42225  2.77519  2.73123  3.46354  2.40513  3.72494  3.29354  2.67741  2.69355  4.24690  2.90347  2.73739  3.18146  2.89801  2.37887  2.77519  2.98518  4.58477  3.61503
          0.02743  4.00577  4.72811  0.61958  0.77255  0.48576  0.95510
    320   2.61517  4.88385  2.85092  1.97775  4.15132  3.38072  3.03825  3.58049  2.37111  3.15597  3.96098  2.89524  3.79466  2.55148  2.82252  2.48641  2.66910  2.95257  5.36937  4.01982    398 - -
          2.68618  4.42225  2.77519  2.73123  3.46354  2.40513  3.72494  3.29354  2.67741  2.69355  4.24690  2.90347  2.73739  3.18146  2.89801  2.37887  2.77519  2.98518  4.58477  3.61503
          0.02743  4.00577  4.72811  0.61958  0.77255  0.48576  0.95510
    321   2.69726  4.97818  2.11189  2.31940  4.39874  1.87466  3.72676  3.86322  2.57878  3.42522  4.24594  2.85367  3.81291  2.88558  2.66469  2.69041  2.98624  3.46919  5.60515  4.22888    399 - -
          2.68618  4.42225  2.77519  2.73123  3.46354  2.40513  3.72494  3.29354  2.67741  2.69355  4.24690  2.90347  2.73739  3.18146  2.89801  2.37887  2.77519  2.98518  4.58477  3.61503
          0.02743  4.00577  4.72811  0.61958  0.77255  0.48576  0.95510
    322   2.83859  4.83659  2.78973  2.68955  4.22151  3.27707  4.03564  3.96241  2.95151  3.59461  4.55037  0.94206  3.93624  3.31004  3.30948  2.90159  3.22572  3.57106  5.51226  4.16136    400 - -
          2.68618  4.42225  2.77519  2.73123  3.46354  2.40513  3.72494  3.29354  2.67741  2.69355  4.24690  2.90347  2.73739  3.18146  2.89801  2.37887  2.77519  2.98518  4.58477  3.61503
          0.02743  4.00577  4.72811  0.61958  0.77255  0.48576  0.95510
    323   2.75214  4.84357  2.23453  2.51051  4.39064  3.24597  3.94018  3.87795  2.89387  3.50086  4.38857  3.01022  1.30904  3.15479  3.34491  2.79452  3.10550  3.48681  5.62909  4.32455    401 - -
          2.68618  4.42225  2.77519  2.73123  3.46354  2.40513  3.72494  3.29354  2.67741  2.69355  4.24690  2.90347  2.73739  3.18146  2.89801  2.37887  2.77519  2.98518  4.58477  3.61503
          0.02743  4.00577  4.72811  0.61958  0.77255  0.48576  0.95510
    324   2.46433  4.36294  4.27684  3.84813  3.56257  3.95632  4.64013  1.14847  3.72213  2.18560  3.43130  4.07490  4.42306  4.04702  3.94948  3.36301  3.18969  1.82057  5.37840  4.15559    402 - -
          2.68618  4.42225  2.77519  2.73123  3.46354  2.40513  3.72494  3.29354  2.67741  2.69355  4.24690  2.90347  2.73739  3.18146  2.89801  2.37887  2.77519  2.98518  4.58477  3.61503
          0.02743  4.00577  4.72811  0.61958  0.77255  0.48576  0.95510
    325   2.74615  0.70596  4.29406  4.06528  4.02784  3.33951  4.68322  3.19536  3.89349  3.10410  4.23033  4.01687  4.05683  4.23423  3.99368  3.01782  3.22427  2.93055  5.41403  4.31415    403 - -
          2.68618  4.42225  2.77519  2.73123  3.46354  2.40513  3.72494  3.29354  2.67741  2.69355  4.24690  2.90347  2.73739  3.18146  2.89801  2.37887  2.77519  2.98518  4.58477  3.61503
          0.02743  4.00577  4.72811  0.61958  0.77255  0.48576  0.95510
    326   3.12934  4.45992  4.74270  4.20270  3.33310  4.43516  4.85113  1.71554  4.08128  1.36927  3.14234  4.45149  4.69452  4.28863  4.26034  3.78822  3.37278  1.40469  5.31475  4.16694    404 - -
          2.68618  4.42225  2.77519  2.73123  3.46354  2.40513  3.72494  3.29354  2.67741  2.69355  4.24690  2.90347  2.73739  3.18146  2.89801  2.37887  2.77519  2.98518  4.58477  3.61503
          0.02743  4.00577  4.72811  0.61958  0.77255  0.48576  0.95510
    327   2.72091  5.14428  2.18290  2.22936  4.46696  3.29528  3.65609  3.94296  2.49528  3.46584  4.26309  2.51716  3.79996  2.07759  2.99821  2.20536  2.97852  3.54160  5.63560  4.22018    405 - -
          2.68618  4.42225  2.77519  2.73123  3.46354  2.40513  3.72494  3.29354  2.67741  2.69355  4.24690  2.90347  2.73739  3.18146  2.89801  2.37887  2.77519  2.98518  4.58477  3.61503
          0.02743  4.00577  4.72811  0.61958  0.77255  0.48576  0.95510
    328   3.13569  4.51976  4.52130  4.14356  3.46680  4.20742  4.84845  0.92665  3.97423  2.02754  3.38343  4.37042  4.62745  4.30990  4.15578  3.71711  3.43316  1.85827  5.38395  4.13256    406 - -
          2.68618  4.42225  2.77519  2.73123  3.46354  2.40513  3.72494  3.29354  2.67741  2.69355  4.24690  2.90347  2.73739  3.18146  2.89801  2.37887  2.77519  2.98518  4.58477  3.61503
          0.02743  4.00577  4.72811  0.61958  0.77255  0.48576  0.95510
    329   2.93692  4.67032  3.55878  3.41827  4.39929  3.35037  4.48346  3.98061  3.48730  3.59235  4.64898  3.71078  0.61328  3.87201  3.71637  3.10894  3.38931  3.61052  5.54772  4.52229    407 - -
          2.68618  4.42225  2.77519  2.73123  3.46354  2.40513  3.72494  3.29354  2.67741  2.69355  4.24690  2.90347  2.73739  3.18146  2.89801  2.37887  2.77519  2.98518  4.58477  3.61503
          0.02743  4.00577  4.72811  0.61958  0.77255  0.48576  0.95510
    330   3.56568  4.89144  4.30056  4.04075  2.81428  3.88415  4.07287  3.59661  3.76091  2.96777  4.22399  4.16328  4.41336  4.14164  3.86527  3.76803  3.87319  3.49060  0.65457  2.80968    408 - -
          2.68618  4.42225  2.77519  2.73123  3.46354  2.40513  3.72494  3.29354  2.67741  2.69355  4.24690  2.90347  2.73739  3.18146  2.89801  2.37887  2.77519  2.98518  4.58477  3.61503
          0.02743  4.00577  4.72811  0.61958  0.77255  0.48576  0.95510
    331   2.44443  5.00956  2.12040  2.28923  4.28767  3.34266  3.61042  3.74316  2.16998  3.29149  4.08443  2.57433  3.78686  2.74307  2.89276  2.62814  2.88742  3.37055  5.47947  3.43983    409 - -
          2.68621  4.42228  2.77507  2.73126  3.46357  2.40515  3.72497  3.29331  2.67729  2.69358  4.24692  2.90349  2.73742  3.18149  2.89803  2.37890  2.77522  2.98521  4.58480  3.61506
          0.32604  2.50508  1.62681  0.83167  0.57150  0.48576  0.95510
    332   2.61289  4.67276  2.95485  2.33153  3.92106  3.38933  3.61527  2.84110  2.01316  2.92783  3.78775  2.96930  3.81065  2.79722  2.69329  2.48716  2.84783  2.98169  5.19742  3.90770    413 - -
          2.68618  4.42225  2.77519  2.73123  3.46354  2.40513  3.72494  3.29354  2.67741  2.69355  4.24690  2.90347  2.73739  3.18146  2.89801  2.37887  2.77519  2.98518  4.58477  3.61503
          0.03387  3.79787  4.52021  0.61958  0.77255  0.66462  0.72251
    333   2.65861  4.42628  3.25808  3.08789  4.08605  3.11810  4.17006  3.61393  3.13909  3.24828  4.29628  3.40118  0.97883  3.53025  3.39155  2.82421  3.09476  3.26766  5.29146  4.20634    414 - -
          2.68618  4.42225  2.77519  2.73123  3.46354  2.40513  3.72494  3.29354  2.67741  2.69355  4.24690  2.90347  2.73739  3.18146  2.89801  2.37887  2.77519  2.98518  4.58477  3.61503
          0.03387  3.79787  4.52021  0.61958  0.77255  0.38825  1.13396
    334   2.81765  5.21694  2.58067  1.73148  4.55206  3.36429  3.64834  3.99983  1.79280  3.49733  4.31167  2.53009  3.85313  2.78494  2.73046  2.76574  3.05589  3.61348  5.63085  4.26327    415 - -
          2.68618  4.42225  2.77519  2.73123  3.46354  2.40513  3.72494  3.29354  2.67741  2.69355  4.24690  2.90347  2.73739  3.18146  2.89801  2.37887  2.77519  2.98518  4.58477  3.61503
          0.02743  4.00577  4.72811  0.61958  0.77255  0.48576  0.95510
    335   2.84548  5.34023  2.06081  1.95723  4.65245  2.84700  3.72336  4.14767  2.66756  3.65967  4.48345  1.66123  3.82605  2.87819  3.22244  2.76284  3.12177  3.73287  5.83104  4.36713    416 - -
          2.68618  4.42225  2.77519  2.73123  3.46354  2.40513  3.72494  3.29354  2.67741  2.69355  4.24690  2.90347  2.73739  3.18146  2.89801  2.37887  2.77519  2.98518  4.58477  3.61503
          0.02743  4.00577  4.72811  0.61958  0.77255  0.48576  0.95510
    336   2.62145  4.90869  2.28503  2.33468  4.18894  3.35301  3.62033  3.61735  2.24844  3.19714  4.00184  2.62873  3.31672  2.76185  2.89853  2.62453  2.86371  2.59437  5.41327  4.05052    417 - -
          2.68618  4.42225  2.77519  2.73123  3.46354  2.40513  3.72494  3.29354  2.67741  2.69355  4.24690  2.90347  2.73739  3.18146  2.89801  2.37887  2.77519  2.98518  4.58477  3.61503
          0.25979  4.00577  1.55791  0.61958  0.77255  0.48576  0.95510
    337   2.64577  4.72356  3.00795  2.30104  3.98450  3.41413  3.58853  3.34176  2.04754  2.96820  3.82492  2.97802  3.82063  2.75964  2.35966  2.70050  2.86996  2.59823  5.21270  3.93580    418 - -
          2.68618  4.42225  2.77519  2.73123  3.46354  2.40513  3.72494  3.29354  2.67741  2.69355  4.24690  2.90347  2.73739  3.18146  2.89801  2.37887  2.77519  2.98518  4.58477  3.61503
          0.03448  3.78045  4.50280  0.61958  0.77255  0.38253  1.14611
    338   2.07923  4.49029  3.17197  2.36322  3.69475  3.45059  3.71964  3.02557  2.60272  2.52589  3.13726  3.10335  3.85831  2.95021  3.00625  2.50462  2.81117  2.76898  5.07663  3.80365    419 - -
          2.68618  4.42225  2.77519  2.73123  3.46354  2.40513  3.72494  3.29354  2.67741  2.69355  4.24690  2.90347  2.73739  3.18146  2.89801  2.37887  2.77519  2.98518  4.58477  3.61503
          0.02743  4.00577  4.72811  0.61958  0.77255  0.48576  0.95510
    339   3.30725  4.73098  4.40301  4.04516  3.19084  4.15035  4.65919  2.40397  3.81159  0.72695  3.17521  4.30765  4.56389  4.14794  3.96517  3.73928  3.59606  2.47559  5.11674  3.87027    420 - -
          2.68618  4.42225  2.77519  2.73123  3.46354  2.40513  3.72494  3.29354  2.67741  2.69355  4.24690  2.90347  2.73739  3.18146  2.89801  2.37887  2.77519  2.98518  4.58477  3.61503
          0.02743  4.00577  4.72811  0.61958  0.77255  0.48576  0.95510
    340   2.42921  4.89416  2.76618  2.06995  4.21874  3.34156  3.63790  3.64787  2.42491  3.22255  4.02986  2.88371  3.79521  2.39778  2.88158  2.20409  2.62496  3.28910  5.43403  4.07913    421 - -
          2.68618  4.42225  2.77519  2.73123  3.46354  2.40513  3.72494  3.29354  2.67741  2.69355  4.24690  2.90347  2.73739  3.18146  2.89801  2.37887  2.77519  2.98518  4.58477  3.61503
          0.02743  4.00577  4.72811  0.61958  0.77255  0.48576  0.95510
    341   2.66534  3.59292  3.17298  2.58513  4.07529  3.46087  3.63964  3.46209  1.82677  3.06061  3.89891  3.05301  3.86420  2.80170  2.13429  2.48833  2.89797  3.15046  5.27915  4.00497    422 - -
          2.68618  4.42225  2.77519  2.73123  3.46354  2.40513  3.72494  3.29354  2.67741  2.69355  4.24690  2.90347  2.73739  3.18146  2.89801  2.37887  2.77519  2.98518  4.58477  3.61503
          0.02743  4.00577  4.72811  0.61958  0.77255  0.48576  0.95510
    342   3.56568  4.89144  4.30056  4.04075  2.81428  3.88415  4.07287  3.59661  3.76091  2.96777  4.22399  4.16328  4.41336  4.14164  3.86527  3.76803  3.87319  3.49060  0.65457  2.80968    423 - -
          2.68618  4.42225  2.77519  2.73123  3.46354  2.40513  3.72494  3.29354  2.67741  2.69355  4.24690  2.90347  2.73739  3.18146  2.89801  2.37887  2.77519  2.98518  4.58477  3.61503
          0.02743  4.00577  4.72811  0.61958  0.77255  0.48576  0.95510
    343   1.91886  4.82596  3.10934  2.58935  4.20726  3.44403  3.66063  3.58111  1.81413  3.16754  4.01172  3.05261  3.87936  2.81761  2.31805  2.75373  2.95270  3.25465  5.36447  4.09484    424 - -
          2.68618  4.42225  2.77519  2.73123  3.46354  2.40513  3.72494  3.29354  2.67741  2.69355  4.24690  2.90347  2.73739  3.18146  2.89801  2.37887  2.77519  2.98518  4.58477  3.61503
          0.02743  4.00577  4.72811  0.61958  0.77255  0.48576  0.95510
    344   2.62565  4.84735  2.79775  2.11620  4.13639  3.35859  3.64422  3.55086  2.44152  2.82627  3.97034  2.22444  3.80476  2.79796  2.89277  2.47892  2.59657  3.21350  5.38105  4.03663    425 - -
          2.68618  4.42225  2.77519  2.73123  3.46354  2.40513  3.72494  3.29354  2.67741  2.69355  4.24690  2.90347  2.73739  3.18146  2.89801  2.37887  2.77519  2.98518  4.58477  3.61503
          0.02743  4.00577  4.72811  0.61958  0.77255  0.48576  0.95510
    345   2.83840  4.59894  3.53933  3.45652  4.59319  0.55016  4.56714  4.22670  3.65582  3.86366  4.84165  3.70386  3.99428  3.96957  3.87576  3.01440  3.33003  3.72930  5.65159  4.70014    426 - -
          2.68618  4.42225  2.77519  2.73123  3.46354  2.40513  3.72494  3.29354  2.67741  2.69355  4.24690  2.90347  2.73739  3.18146  2.89801  2.37887  2.77519  2.98518  4.58477  3.61503
          0.02743  4.00577  4.72811  0.61958  0.77255  0.48576  0.95510
    346   2.93925  5.14202  3.24396  2.64836  4.54699  3.59304  3.59738  3.92093  1.80412  3.38030  4.22327  3.09696  3.97019  1.83493  1.80205  2.92592  3.12161  3.58476  5.45618  4.23509    427 - -
          2.68618  4.42225  2.77519  2.73123  3.46354  2.40513  3.72494  3.29354  2.67741  2.69355  4.24690  2.90347  2.73739  3.18146  2.89801  2.37887  2.77519  2.98518  4.58477  3.61503
          0.02743  4.00577  4.72811  0.61958  0.77255  0.48576  0.95510
    347   2.48906  4.33379  3.55131  3.31169  4.09136  3.16811  4.31821  3.23492  3.25729  3.09364  4.13703  3.49821  3.88303  3.64583  3.50839  2.69200  0.96446  2.91545  5.51738  4.30854    428 - -
          2.68618  4.42225  2.77519  2.73123  3.46354  2.40513  3.72494  3.29354  2.67741  2.69355  4.24690  2.90347  2.73739  3.18146  2.89801  2.37887  2.77519  2.98518  4.58477  3.61503
          0.02743  4.00577  4.72811  0.61958  0.77255  0.48576  0.95510
    348   2.83840  4.59894  3.53933  3.45652  4.59319  0.55016  4.56714  4.22670  3.65582  3.86366  4.84165  3.70386  3.99428  3.96957  3.87576  3.01440  3.33003  3.72930  5.65159  4.70014    429 - -
          2.68618  4.42225  2.77519  2.73123  3.46354  2.40513  3.72494  3.29354  2.67741  2.69355  4.24690  2.90347  2.73739  3.18146  2.89801  2.37887  2.77519  2.98518  4.58477  3.61503
          0.02743  4.00577  4.72811  0.61958  0.77255  0.48576  0.95510
    349   3.55972  4.82693  4.56802  4.23601  1.05273  4.33996  3.50175  3.22399  4.08627  2.56193  3.83013  4.04761  4.65555  4.08701  4.13989  3.70852  3.78556  3.15864  3.65422  1.53336    430 - -
          2.68618  4.42225  2.77519  2.73123  3.46354  2.40513  3.72494  3.29354  2.67741  2.69355  4.24690  2.90347  2.73739  3.18146  2.89801  2.37887  2.77519  2.98518  4.58477  3.61503
          0.02743  4.00577  4.72811  0.61958  0.77255  0.48576  0.95510
    350   2.93692  4.67032  3.55878  3.41827  4.39929  3.35037  4.48346  3.98061  3.48730  3.59235  4.64898  3.71078  0.61328  3.87201  3.71637  3.10894  3.38931  3.61052  5.54772  4.52229    431 - -
          2.68618  4.42225  2.77519  2.73123  3.46354  2.40513  3.72494  3.29354  2.67741  2.69355  4.24690  2.90347  2.73739  3.18146  2.89801  2.37887  2.77519  2.98518  4.58477  3.61503
          0.02743  4.00577  4.72811  0.61958  0.77255  0.48576  0.95510
    351   2.95028  4.34841  4.39794  3.85722  1.97423  4.02590  3.93097  2.55420  3.71015  1.78713  2.71656  3.95721  4.34176  3.84865  3.83284  3.33510  3.17554  2.51004  2.38070  2.76480    432 - -
          2.68618  4.42225  2.77519  2.73123  3.46354  2.40513  3.72494  3.29354  2.67741  2.69355  4.24690  2.90347  2.73739  3.18146  2.89801  2.37887  2.77519  2.98518  4.58477  3.61503
          0.02743  4.00577  4.72811  0.61958  0.77255  0.48576  0.95510
    352   3.10267  4.43566  4.75902  4.27399  3.51950  4.40772  4.98900  1.09414  4.14584  2.00823  3.33449  4.49614  4.73475  4.41685  4.34284  3.80334  3.37443  1.45954  5.50101  4.29566    433 - -
          2.68618  4.42225  2.77519  2.73123  3.46354  2.40513  3.72494  3.29354  2.67741  2.69355  4.24690  2.90347  2.73739  3.18146  2.89801  2.37887  2.77519  2.98518  4.58477  3.61503
          0.02743  4.00577  4.72811  0.61958  0.77255  0.48576  0.95510
    353   3.13733  5.28052  0.74417  2.42697  4.67652  3.31571  4.05483  4.29599  3.16517  3.88128  4.86396  2.98939  3.97810  3.29539  3.69820  3.08581  3.47933  3.92154  5.81880  4.52957    434 - -
          2.68618  4.42225  2.77519  2.73123  3.46354  2.40513  3.72494  3.29354  2.67741  2.69355  4.24690  2.90347  2.73739  3.18146  2.89801  2.37887  2.77519  2.98518  4.58477  3.61503
          0.02743  4.00577  4.72811  0.61958  0.77255  0.48576  0.95510
    354   1.01513  4.17763  3.45287  3.22579  4.29958  2.41422  4.29436  3.62150  3.30519  3.39510  4.26291  3.35818  3.72331  3.59398  3.58859  2.44861  2.75746  3.11824  5.65366  4.46221    435 - -
          2.68618  4.42225  2.77519  2.73123  3.46354  2.40513  3.72494  3.29354  2.67741  2.69355  4.24690  2.90347  2.73739  3.18146  2.89801  2.37887  2.77519  2.98518  4.58477  3.61503
          0.02743  4.00577  4.72811  0.61958  0.77255  0.48576  0.95510
    355   1.80460  4.22016  3.61403  3.15453  3.63396  2.81372  4.06506  1.93264  3.10139  2.62110  3.58334  3.43433  3.92129  3.41182  3.40679  2.73105  2.82310  2.42473  5.12843  3.90415    436 - -
          2.68618  4.42225  2.77519  2.73123  3.46354  2.40513  3.72494  3.29354  2.67741  2.69355  4.24690  2.90347  2.73739  3.18146  2.89801  2.37887  2.77519  2.98518  4.58477  3.61503
          0.02743  4.00577  4.72811  0.61958  0.77255  0.48576  0.95510
    356   3.07829  4.60704  4.19453  3.79978  3.27219  3.93453  4.50414  2.46136  3.56002  1.84834  1.14388  4.06029  4.39740  3.93404  3.74935  3.44051  3.38702  2.48256  5.12976  3.90240    437 - -
          2.68618  4.42225  2.77519  2.73123  3.46354  2.40513  3.72494  3.29354  2.67741  2.69355  4.24690  2.90347  2.73739  3.18146  2.89801  2.37887  2.77519  2.98518  4.58477  3.61503
          0.02743  4.00577  4.72811  0.61958  0.77255  0.48576  0.95510
    357   2.65543  4.60052  3.30964  2.73916  3.87576  3.48212  3.73717  2.81308  2.40150  2.84487  3.76108  3.16950  3.90960  2.94048  1.87337  2.77306  2.30765  2.88600  5.19846  3.94159    438 - -
          2.68618  4.42225  2.77519  2.73123  3.46354  2.40513  3.72494  3.29354  2.67741  2.69355  4.24690  2.90347  2.73739  3.18146  2.89801  2.37887  2.77519  2.98518  4.58477  3.61503
          0.02743  4.00577  4.72811  0.61958  0.77255  0.48576  0.95510
    358   2.99230  4.97848  2.99673  2.75527  4.16434  3.45759  3.91416  3.81718  2.56723  3.30612  4.33190  3.21555  4.01403  1.01447  2.84807  3.03519  3.28995  3.53907  5.41349  4.11672    439 - -
          2.68618  4.42225  2.77519  2.73123  3.46354  2.40513  3.72494  3.29354  2.67741  2.69355  4.24690  2.90347  2.73739  3.18146  2.89801  2.37887  2.77519  2.98518  4.58477  3.61503
          0.02743  4.00577  4.72811  0.61958  0.77255  0.48576  0.95510
    359   3.30725  4.73098  4.40301  4.04516  3.19084  4.15035  4.65919  2.40397  3.81159  0.72695  3.17521  4.30765  4.56389  4.14794  3.96517  3.73928  3.59606  2.47559  5.11674  3.87027    440 - -
          2.68618  4.42225  2.77519  2.73123  3.46354  2.40513  3.72494  3.29354  2.67741  2.69355  4.24690  2.90347  2.73739  3.18146  2.89801  2.37887  2.77519  2.98518  4.58477  3.61503
          0.02743  4.00577  4.72811  0.61958  0.77255  0.48576  0.95510
    360   2.76647  4.57808  3.51597  2.90852  3.58830  3.65415  3.80981  2.89116  2.49704  2.06721  2.97206  3.32210  4.02392  3.05339  1.86935  2.93390  2.98871  2.74418  5.06850  3.82618    441 - -
          2.68618  4.42225  2.77519  2.73123  3.46354  2.40513  3.72494  3.29354  2.67741  2.69355  4.24690  2.90347  2.73739  3.18146  2.89801  2.37887  2.77519  2.98518  4.58477  3.61503
          0.02743  4.00577  4.72811  0.61958  0.77255  0.48576  0.95510
    361   2.27300  4.82916  2.87525  2.06689  4.09788  3.38725  3.62916  3.49750  2.40032  2.86381  3.92533  2.92475  3.80963  2.38069  2.83738  2.64665  2.67886  3.17146  5.34203  4.00806    442 - -
          2.68618  4.42225  2.77519  2.73123  3.46354  2.40513  3.72494  3.29354  2.67741  2.69355  4.24690  2.90347  2.73739  3.18146  2.89801  2.37887  2.77519  2.98518  4.58477  3.61503
          0.02743  4.00577  4.72811  0.61958  0.77255  0.48576  0.95510
    362   3.07207  5.20524  2.55099  0.84973  4.56897  3.36369  3.96430  4.04958  2.86199  3.64607  4.61603  3.01566  3.97514  3.17833  3.28332  3.04198  3.37791  3.72035  5.71545  4.43988    443 - -
          2.68618  4.42225  2.77519  2.73123  3.46354  2.40513  3.72494  3.29354  2.67741  2.69355  4.24690  2.90347  2.73739  3.18146  2.89801  2.37887  2.77519  2.98518  4.58477  3.61503
          0.02743  4.00577  4.72811  0.61958  0.77255  0.48576  0.95510
    363   2.83840  4.59894  3.53933  3.45652  4.59319  0.55016  4.56714  4.22670  3.65582  3.86366  4.84165  3.70386  3.99428  3.96957  3.87576  3.01440  3.33003  3.72930  5.65159  4.70014    444 - -
          2.68618  4.42225  2.77519  2.73123  3.46354  2.40513  3.72494  3.29354  2.67741  2.69355  4.24690  2.90347  2.73739  3.18146  2.89801  2.37887  2.77519  2.98518  4.58477  3.61503
          0.02743  4.00577  4.72811  0.61958  0.77255  0.48576  0.95510
    364   3.56568  4.89144  4.30056  4.04075  2.81428  3.88415  4.07287  3.59661  3.76091  2.96777  4.22399  4.16328  4.41336  4.14164  3.86527  3.76803  3.87319  3.49060  0.65457  2.80968    445 - -
          2.68618  4.42225  2.77519  2.73123  3.46354  2.40513  3.72494  3.29354  2.67741  2.69355  4.24690  2.90347  2.73739  3.18146  2.89801  2.37887  2.77519  2.98518  4.58477  3.61503
          0.02743  4.00577  4.72811  0.61958  0.77255  0.48576  0.95510
    365   3.22650  4.55094  4.79418  4.27222  3.23289  4.50496  4.88078  1.35882  4.10500  1.26115  3.05973  4.52474  4.74373  4.31566  4.26304  3.87933  3.46817  1.92814  5.27079  4.11222    446 - -
          2.68618  4.42225  2.77519  2.73123  3.46354  2.40513  3.72494  3.29354  2.67741  2.69355  4.24690  2.90347  2.73739  3.18146  2.89801  2.37887  2.77519  2.98518  4.58477  3.61503
          0.02743  4.00577  4.72811  0.61958  0.77255  0.48576  0.95510
    366   3.15011  4.94103  3.26456  3.03956  3.38487  3.56605  0.88981  3.87363  2.87929  3.35012  4.40479  3.44283  4.12676  3.40801  3.13616  3.22008  3.45870  3.60630  4.84782  3.33233    447 - -
          2.68618  4.42225  2.77519  2.73123  3.46354  2.40513  3.72494  3.29354  2.67741  2.69355  4.24690  2.90347  2.73739  3.18146  2.89801  2.37887  2.77519  2.98518  4.58477  3.61503
          0.02743  4.00577  4.72811  0.61958  0.77255  0.48576  0.95510
    367   2.64578  3.64986  3.15279  2.64145  3.72228  3.45191  2.06615  3.28548  2.45379  2.91444  3.78998  3.09742  3.88074  2.52276  2.80344  2.73887  2.89417  3.00439  5.08290  3.73349    448 - -
          2.68618  4.42225  2.77519  2.73123  3.46354  2.40513  3.72494  3.29354  2.67741  2.69355  4.24690  2.90347  2.73739  3.18146  2.89801  2.37887  2.77519  2.98518  4.58477  3.61503
          0.02743  4.00577  4.72811  0.61958  0.77255  0.48576  0.95510
    368   2.57264  4.25894  4.22872  3.67270  3.40608  3.98468  4.37834  1.75322  3.57450  1.80188  3.29349  3.94313  4.33867  3.83515  3.81158  3.29644  2.69405  1.63546  5.09848  3.90530    449 - -
          2.68618  4.42225  2.77519  2.73123  3.46354  2.40513  3.72494  3.29354  2.67741  2.69355  4.24690  2.90347  2.73739  3.18146  2.89801  2.37887  2.77519  2.98518  4.58477  3.61503
          0.02743  4.00577  4.72811  0.61958  0.77255  0.48576  0.95510
    369   1.97021  4.29331  3.99884  3.48487  3.49395  3.74686  4.30207  2.18165  3.38398  1.89543  3.39079  3.76480  4.20348  3.68700  3.65780  3.09148  3.01355  1.65379  5.16672  3.95436    450 - -
          2.68618  4.42225  2.77519  2.73123  3.46354  2.40513  3.72494  3.29354  2.67741  2.69355  4.24690  2.90347  2.73739  3.18146  2.89801  2.37887  2.77519  2.98518  4.58477  3.61503
          0.02743  4.00577  4.72811  0.61958  0.77255  0.48576  0.95510
    370   3.16047  4.98707  3.66518  3.15054  4.37563  3.62076  3.92797  3.92795  2.30098  3.41974  4.41789  3.49935  4.11816  3.14294  0.79277  3.23909  3.41818  3.64651  5.40544  4.27556    451 - -
          2.68618  4.42225  2.77519  2.73123  3.46354  2.40513  3.72494  3.29354  2.67741  2.69355  4.24690  2.90347  2.73739  3.18146  2.89801  2.37887  2.77519  2.98518  4.58477  3.61503
          0.02743  4.00577  4.72811  0.61958  0.77255  0.48576  0.95510
    371   2.80229  5.00027  2.67721  2.42742  3.92686  3.36607  2.24933  3.81695  2.50363  3.35794  4.22840  1.78947  3.88774  2.92224  2.89104  2.79905  3.07339  3.46738  5.27237  3.79983    452 - -
          2.68618  4.42225  2.77519  2.73123  3.46354  2.40513  3.72494  3.29354  2.67741  2.69355  4.24690  2.90347  2.73739  3.18146  2.89801  2.37887  2.77519  2.98518  4.58477  3.61503
          0.02743  4.00577  4.72811  0.61958  0.77255  0.48576  0.95510
    372   1.80617  4.24664  3.47856  2.98873  3.76096  3.24882  3.96975  2.61499  2.94180  2.79824  3.69554  3.29741  3.82413  3.26000  3.28664  2.31262  2.11561  2.67901  5.18662  3.95361    453 - -
          2.68618  4.42225  2.77519  2.73123  3.46354  2.40513  3.72494  3.29354  2.67741  2.69355  4.24690  2.90347  2.73739  3.18146  2.89801  2.37887  2.77519  2.98518  4.58477  3.61503
          0.02743  4.00577  4.72811  0.61958  0.77255  0.48576  0.95510
    373   2.84072  4.32969  4.24238  3.74048  3.53107  3.94828  4.51884  1.98061  3.60544  1.98981  3.40289  3.99478  4.37757  3.92291  3.85090  3.31078  2.70574  1.20948  5.29111  4.07468    454 - -
          2.68618  4.42225  2.77519  2.73123  3.46354  2.40513  3.72494  3.29354  2.67741  2.69355  4.24690  2.90347  2.73739  3.18146  2.89801  2.37887  2.77519  2.98518  4.58477  3.61503
          0.02743  4.00577  4.72811  0.61958  0.77255  0.48576  0.95510
    374   0.83750  4.26302  3.60186  3.40130  4.18888  3.08360  4.40705  3.33463  3.42108  3.20991  4.22856  3.51596  3.83561  3.75036  3.66125  2.61291  2.89960  2.96589  5.60269  4.41831    455 - -
          2.68618  4.42225  2.77519  2.73123  3.46354  2.40513  3.72494  3.29354  2.67741  2.69355  4.24690  2.90347  2.73739  3.18146  2.89801  2.37887  2.77519  2.98518  4.58477  3.61503
          0.02743  4.00577  4.72811  0.61958  0.77255  0.48576  0.95510
    375   2.23214  2.15291  3.80766  3.37899  3.89907  3.03114  4.21531  3.19910  3.28998  2.98343  3.86188  3.44214  3.73988  3.57266  3.54735  1.79784  2.05460  2.81244  5.33025  4.13845    456 - -
          2.68618  4.42225  2.77519  2.73123  3.46354  2.40513  3.72494  3.29354  2.67741  2.69355  4.24690  2.90347  2.73739  3.18146  2.89801  2.37887  2.77519  2.98518  4.58477  3.61503
          0.02743  4.00577  4.72811  0.61958  0.77255  0.48576  0.95510
    376   3.43200  4.79524  4.42150  4.16284  0.81647  4.08744  3.94245  2.94099  4.06691  2.28107  3.65245  4.17139  4.54421  4.19854  4.15364  3.69404  3.73379  2.94121  4.15489  2.50638    457 - -
          2.68618  4.42225  2.77519  2.73123  3.46354  2.40513  3.72494  3.29354  2.67741  2.69355  4.24690  2.90347  2.73739  3.18146  2.89801  2.37887  2.77519  2.98518  4.58477  3.61503
          0.02743  4.00577  4.72811  0.61958  0.77255  0.48576  0.95510
    377   3.30725  4.73098  4.40301  4.04516  3.19084  4.15035  4.65919  2.40397  3.81159  0.72695  3.17521  4.30765  4.56389  4.14794  3.96517  3.73928  3.59606  2.47559  5.11674  3.87027    458 - -
          2.68618  4.42225  2.77519  2.73123  3.46354  2.40513  3.72494  3.29354  2.67741  2.69355  4.24690  2.90347  2.73739  3.18146  2.89801  2.37887  2.77519  2.98518  4.58477  3.61503
          0.02743  4.00577  4.72811  0.61958  0.77255  0.48576  0.95510
    378   2.48906  4.33379  3.55131  3.31169  4.09136  3.16811  4.31821  3.23492  3.25729  3.09364  4.13703  3.49821  3.88303  3.64583  3.50839  2.69200  0.96446  2.91545  5.51738  4.30854    459 - -
          2.68618  4.42225  2.77519  2.73123  3.46354  2.40513  3.72494  3.29354  2.67741  2.69355  4.24690  2.90347  2.73739  3.18146  2.89801  2.37887  2.77519  2.98518  4.58477  3.61503
          0.02743  4.00577  4.72811  0.61958  0.77255  0.48576  0.95510
    379   2.93532  4.80972  3.58011  2.94603  3.61724  3.65728  3.70538  3.45502  2.24731  2.98824  3.94498  3.32526  4.05074  2.97577  1.27760  3.02766  3.14681  3.21590  3.45135  3.58488    460 - -
          2.68618  4.42225  2.77519  2.73123  3.46354  2.40513  3.72494  3.29354  2.67741  2.69355  4.24690  2.90347  2.73739  3.18146  2.89801  2.37887  2.77519  2.98518  4.58477  3.61503
          0.02743  4.00577  4.72811  0.61958  0.77255  0.48576  0.95510
    380   2.83840  4.59894  3.53933  3.45652  4.59319  0.55016  4.56714  4.22670  3.65582  3.86366  4.84165  3.70386  3.99428  3.96957  3.87576  3.01440  3.33003  3.72930  5.65159  4.70014    461 - -
          2.68618  4.42225  2.77519  2.73123  3.46354  2.40513  3.72494  3.29354  2.67741  2.69355  4.24690  2.90347  2.73739  3.18146  2.89801  2.37887  2.77519  2.98518  4.58477  3.61503
          0.02743  4.00577  4.72811  0.61958  0.77255  0.48576  0.95510
    381   2.66948  4.94353  1.65736  2.29973  4.47077  2.42198  3.77406  3.91614  2.69820  3.49997  4.32351  2.83197  3.79702  2.93946  3.21083  2.66845  2.43388  3.49545  5.69968  4.30313    462 - -
          2.68618  4.42225  2.77519  2.73123  3.46354  2.40513  3.72494  3.29354  2.67741  2.69355  4.24690  2.90347  2.73739  3.18146  2.89801  2.37887  2.77519  2.98518  4.58477  3.61503
          0.02743  4.00577  4.72811  0.61958  0.77255  0.48576  0.95510
    382   3.30725  4.73098  4.40301  4.04516  3.19084  4.15035  4.65919  2.40397  3.81159  0.72695  3.17521  4.30765  4.56389  4.14794  3.96517  3.73928  3.59606  2.47559  5.11674  3.87027    463 - -
          2.68618  4.42225  2.77519  2.73123  3.46354  2.40513  3.72494  3.29354  2.67741  2.69355  4.24690  2.90347  2.73739  3.18146  2.89801  2.37887  2.77519  2.98518  4.58477  3.61503
          0.02743  4.00577  4.72811  0.61958  0.77255  0.48576  0.95510
    383   3.56568  4.89144  4.30056  4.04075  2.81428  3.88415  4.07287  3.59661  3.76091  2.96777  4.22399  4.16328  4.41336  4.14164  3.86527  3.76803  3.87319  3.49060  0.65457  2.80968    464 - -
          2.68618  4.42225  2.77519  2.73123  3.46354  2.40513  3.72494  3.29354  2.67741  2.69355  4.24690  2.90347  2.73739  3.18146  2.89801  2.37887  2.77519  2.98518  4.58477  3.61503
          0.02743  4.00577  4.72811  0.61958  0.77255  0.48576  0.95510
    384   2.88175  4.40046  4.03425  3.48459  3.22445  3.95393  4.22502  1.75352  3.29539  1.48734  3.12805  3.81189  4.28662  3.03389  3.53838  3.25870  3.11465  2.26135  4.97803  3.78212    465 - -
          2.68618  4.42225  2.77519  2.73123  3.46354  2.40513  3.72494  3.29354  2.67741  2.69355  4.24690  2.90347  2.73739  3.18146  2.89801  2.37887  2.77519  2.98518  4.58477  3.61503
          0.02743  4.00577  4.72811  0.61958  0.77255  0.48576  0.95510
    385   2.38489  4.30614  3.32688  3.15055  4.21128  3.03378  4.25587  3.75275  3.23334  3.46328  4.37931  3.35275  3.78394  3.57252  3.51408  0.90646  2.87531  3.25849  5.57342  4.29597    466 - -
          2.68618  4.42225  2.77519  2.73123  3.46354  2.40513  3.72494  3.29354  2.67741  2.69355  4.24690  2.90347  2.73739  3.18146  2.89801  2.37887  2.77519  2.98518  4.58477  3.61503
          0.02743  4.00577  4.72811  0.61958  0.77255  0.48576  0.95510
    386   3.56568  4.89144  4.30056  4.04075  2.81428  3.88415  4.07287  3.59661  3.76091  2.96777  4.22399  4.16328  4.41336  4.14164  3.86527  3.76803  3.87319  3.49060  0.65457  2.80968    467 - -
          2.68618  4.42225  2.77519  2.73123  3.46354  2.40513  3.72494  3.29354  2.67741  2.69355  4.24690  2.90347  2.73739  3.18146  2.89801  2.37887  2.77519  2.98518  4.58477  3.61503
          0.02743  4.00577  4.72811  0.61958  0.77255  0.48576  0.95510
    387   2.74816  4.87326  2.72490  1.40058  4.15033  3.37048  3.79199  3.34949  2.61012  3.10800  4.06083  2.97874  3.89231  2.97496  3.02846  2.78791  3.02874  2.62718  5.48407  4.13469    468 - -
          2.68618  4.42225  2.77519  2.73123  3.46354  2.40513  3.72494  3.29354  2.67741  2.69355  4.24690  2.90347  2.73739  3.18146  2.89801  2.37887  2.77519  2.98518  4.58477  3.61503
          0.02743  4.00577  4.72811  0.61958  0.77255  0.48576  0.95510
    388   2.84087  5.16831  2.52383  1.47851  4.31952  3.34847  2.45556  3.92497  2.48129  3.45325  4.30233  2.85250  3.86836  2.86517  2.90442  2.79853  3.09389  3.56492  5.53760  4.12420    469 - -
          2.68618  4.42225  2.77519  2.73123  3.46354  2.40513  3.72494  3.29354  2.67741  2.69355  4.24690  2.90347  2.73739  3.18146  2.89801  2.37887  2.77519  2.98518  4.58477  3.61503
          0.02743  4.00577  4.72811  0.61958  0.77255  0.48576  0.95510
    389   2.83840  4.59894  3.53933  3.45652  4.59319  0.55016  4.56714  4.22670  3.65582  3.86366  4.84165  3.70386  3.99428  3.96957  3.87576  3.01440  3.33003  3.72930  5.65159  4.70014    470 - -
          2.68618  4.42225  2.77519  2.73123  3.46354  2.40513  3.72494  3.29354  2.67741  2.69355  4.24690  2.90347  2.73739  3.18146  2.89801  2.37887  2.77519  2.98518  4.58477  3.61503
          0.02743  4.00577  4.72811  0.61958  0.77255  0.48576  0.95510
    390   3.25857  4.64324  4.65568  4.10938  3.06268  4.42427  4.71337  2.21743  3.91370  1.02957  1.94665  4.39672  4.65128  4.11642  4.07258  3.77770  3.48779  2.33806  5.11282  3.99880    471 - -
          2.68618  4.42225  2.77519  2.73123  3.46354  2.40513  3.72494  3.29354  2.67741  2.69355  4.24690  2.90347  2.73739  3.18146  2.89801  2.37887  2.77519  2.98518  4.58477  3.61503
          0.02743  4.00577  4.72811  0.61958  0.77255  0.48576  0.95510
    391   2.54385  5.06012  2.85120  2.41443  4.40826  3.42274  3.61327  3.83146  1.77126  3.34641  4.15731  2.60047  3.85448  2.15997  2.57464  2.73572  2.97925  3.46570  5.48979  4.16769    472 - -
          2.68618  4.42225  2.77519  2.73123  3.46354  2.40513  3.72494  3.29354  2.67741  2.69355  4.24690  2.90347  2.73739  3.18146  2.89801  2.37887  2.77519  2.98518  4.58477  3.61503
          0.02743  4.00577  4.72811  0.61958  0.77255  0.48576  0.95510
    392   2.69813  4.50253  3.35889  2.91213  3.35373  3.52262  2.06086  2.95597  2.74992  2.67737  3.67256  3.30216  3.98799  3.18086  3.06140  2.86809  2.97380  1.97195  4.86508  3.44224    473 - -
          2.68618  4.42225  2.77519  2.73123  3.46354  2.40513  3.72494  3.29354  2.67741  2.69355  4.24690  2.90347  2.73739  3.18146  2.89801  2.37887  2.77519  2.98518  4.58477  3.61503
          0.02743  4.00577  4.72811  0.61958  0.77255  0.48576  0.95510
    393   3.43200  4.79524  4.42150  4.16284  0.81647  4.08744  3.94245  2.94099  4.06691  2.28107  3.65245  4.17139  4.54421  4.19854  4.15364  3.69404  3.73379  2.94121  4.15489  2.50638    474 - -
          2.68618  4.42225  2.77519  2.73123  3.46354  2.40513  3.72494  3.29354  2.67741  2.69355  4.24690  2.90347  2.73739  3.18146  2.89801  2.37887  2.77519  2.98518  4.58477  3.61503
          0.02743  4.00577  4.72811  0.61958  0.77255  0.48576  0.95510
    394   2.68077  4.57294  2.32759  2.71434  3.60347  3.55337  3.81959  2.83770  2.72363  1.92835  3.02703  3.18912  3.95649  3.05546  3.12990  2.82374  2.92143  2.66797  5.11639  3.82801    475 - -
          2.68618  4.42225  2.77519  2.73123  3.46354  2.40513  3.72494  3.29354  2.67741  2.69355  4.24690  2.90347  2.73739  3.18146  2.89801  2.37887  2.77519  2.98518  4.58477  3.61503
          0.02743  4.00577  4.72811  0.61958  0.77255  0.48576  0.95510
    395   2.88157  5.20093  2.69978  1.78477  4.55795  3.42009  3.66211  3.97222  1.54267  3.47724  4.31747  2.91894  3.89935  2.80379  2.58725  2.84030  3.11109  3.61009  5.59602  4.27785    476 - -
          2.68618  4.42225  2.77519  2.73123  3.46354  2.40513  3.72494  3.29354  2.67741  2.69355  4.24690  2.90347  2.73739  3.18146  2.89801  2.37887  2.77519  2.98518  4.58477  3.61503
          0.02743  4.00577  4.72811  0.61958  0.77255  0.48576  0.95510
    396   3.11024  4.58297  4.12698  3.66565  2.46634  4.03331  3.78795  2.75894  3.47022  1.59067  3.44267  3.83690  4.38685  3.73886  3.66590  3.37749  3.34753  2.69572  4.14916  1.55098    477 - -
          2.68618  4.42225  2.77519  2.73123  3.46354  2.40513  3.72494  3.29354  2.67741  2.69355  4.24690  2.90347  2.73739  3.18146  2.89801  2.37887  2.77519  2.98518  4.58477  3.61503
          0.02743  4.00577  4.72811  0.61958  0.77255  0.48576  0.95510
    397   3.30725  4.73098  4.40301  4.04516  3.19084  4.15035  4.65919  2.40397  3.81159  0.72695  3.17521  4.30765  4.56389  4.14794  3.96517  3.73928  3.59606  2.47559  5.11674  3.87027    478 - -
          2.68618  4.42225  2.77519  2.73123  3.46354  2.40513  3.72494  3.29354  2.67741  2.69355  4.24690  2.90347  2.73739  3.18146  2.89801  2.37887  2.77519  2.98518  4.58477  3.61503
          0.02743  4.00577  4.72811  0.61958  0.77255  0.48576  0.95510
    398   3.30725  4.73098  4.40301  4.04516  3.19084  4.15035  4.65919  2.40397  3.81159  0.72695  3.17521  4.30765  4.56389  4.14794  3.96517  3.73928  3.59606  2.47559  5.11674  3.87027    479 - -
          2.68618  4.42225  2.77519  2.73123  3.46354  2.40513  3.72494  3.29354  2.67741  2.69355  4.24690  2.90347  2.73739  3.18146  2.89801  2.37887  2.77519  2.98518  4.58477  3.61503
          0.02743  4.00577  4.72811  0.61958  0.77255  0.48576  0.95510
    399   3.13733  5.28052  0.74417  2.42697  4.67652  3.31571  4.05483  4.29599  3.16517  3.88128  4.86396  2.98939  3.97810  3.29539  3.69820  3.08581  3.47933  3.92154  5.81880  4.52957    480 - -
          2.68618  4.42225  2.77519  2.73123  3.46354  2.40513  3.72494  3.29354  2.67741  2.69355  4.24690  2.90347  2.73739  3.18146  2.89801  2.37887  2.77519  2.98518  4.58477  3.61503
          0.02743  4.00577  4.72811  0.61958  0.77255  0.48576  0.95510
    400   0.83750  4.26302  3.60186  3.40130  4.18888  3.08360  4.40705  3.33463  3.42108  3.20991  4.22856  3.51596  3.83561  3.75036  3.66125  2.61291  2.89960  2.96589  5.60269  4.41831    481 - -
          2.68618  4.42225  2.77519  2.73123  3.46354  2.40513  3.72494  3.29354  2.67741  2.69355  4.24690  2.90347  2.73739  3.18146  2.89801  2.37887  2.77519  2.98518  4.58477  3.61503
          0.02743  4.00577  4.72811  0.61958  0.77255  0.48576  0.95510
    401   3.13733  5.28052  0.74417  2.42697  4.67652  3.31571  4.05483  4.29599  3.16517  3.88128  4.86396  2.98939  3.97810  3.29539  3.69820  3.08581  3.47933  3.92154  5.81880  4.52957    482 - -
          2.68618  4.42225  2.77519  2.73123  3.46354  2.40513  3.72494  3.29354  2.67741  2.69355  4.24690  2.90347  2.73739  3.18146  2.89801  2.37887  2.77519  2.98518  4.58477  3.61503
          0.02743  4.00577  4.72811  0.61958  0.77255  0.48576  0.95510
    402   3.42393  4.75729  4.47930  4.09666  1.82938  4.21581  3.60038  3.12397  3.90242  2.46263  3.72484  4.01758  4.56475  4.01118  3.99830  3.61789  3.66255  3.06620  1.31772  2.09517    483 - -
          2.68618  4.42225  2.77519  2.73123  3.46354  2.40513  3.72494  3.29354  2.67741  2.69355  4.24690  2.90347  2.73739  3.18146  2.89801  2.37887  2.77519  2.98518  4.58477  3.61503
          0.02743  4.00577  4.72811  0.61958  0.77255  0.48576  0.95510
    403   2.38489  4.30614  3.32688  3.15055  4.21128  3.03378  4.25587  3.75275  3.23334  3.46328  4.37931  3.35275  3.78394  3.57252  3.51408  0.90646  2.87531  3.25849  5.57342  4.29597    484 - -
          2.68618  4.42225  2.77519  2.73123  3.46354  2.40513  3.72494  3.29354  2.67741  2.69355  4.24690  2.90347  2.73739  3.18146  2.89801  2.37887  2.77519  2.98518  4.58477  3.61503
          0.02743  4.00577  4.72811  0.61958  0.77255  0.48576  0.95510
    404   3.05677  4.40936  4.68679  4.20228  3.56735  4.33784  4.94002  1.56958  4.07889  2.09578  3.39259  4.42618  4.69080  4.36641  4.29085  3.73052  3.33439  1.01733  5.50886  4.28608    485 - -
          2.68618  4.42225  2.77519  2.73123  3.46354  2.40513  3.72494  3.29354  2.67741  2.69355  4.24690  2.90347  2.73739  3.18146  2.89801  2.37887  2.77519  2.98518  4.58477  3.61503
          0.02743  4.00577  4.72811  0.61958  0.77255  0.48576  0.95510
    405   2.41139  1.85277  3.47783  3.10701  3.84734  3.17192  4.07599  3.21849  3.03754  3.00575  3.91347  1.99492  3.82306  3.39792  3.33422  2.60524  2.82166  2.87745  5.26559  3.99464    486 - -
          2.68618  4.42225  2.77519  2.73123  3.46354  2.40513  3.72494  3.29354  2.67741  2.69355  4.24690  2.90347  2.73739  3.18146  2.89801  2.37887  2.77519  2.98518  4.58477  3.61503
          0.02743  4.00577  4.72811  0.61958  0.77255  0.48576  0.95510
    406   1.06485  4.15031  3.48342  3.23323  4.24175  2.95247  4.27459  3.54539  3.27389  3.33715  4.20979  3.35040  3.71175  3.57378  3.55432  2.06073  2.72705  3.05728  5.62609  4.40902    487 - -
          2.68618  4.42225  2.77519  2.73123  3.46354  2.40513  3.72494  3.29354  2.67741  2.69355  4.24690  2.90347  2.73739  3.18146  2.89801  2.37887  2.77519  2.98518  4.58477  3.61503
          0.02743  4.00577  4.72811  0.61958  0.77255  0.48576  0.95510
    407   2.83840  4.59894  3.53933  3.45652  4.59319  0.55016  4.56714  4.22670  3.65582  3.86366  4.84165  3.70386  3.99428  3.96957  3.87576  3.01440  3.33003  3.72930  5.65159  4.70014    488 - -
          2.68618  4.42225  2.77519  2.73123  3.46354  2.40513  3.72494  3.29354  2.67741  2.69355  4.24690  2.90347  2.73739  3.18146  2.89801  2.37887  2.77519  2.98518  4.58477  3.61503
          0.02743  4.00577  4.72811  0.61958  0.77255  0.48576  0.95510
    408   2.63565  4.51829  3.21052  2.70828  3.46480  3.50105  3.72234  3.03172  2.64191  2.69034  2.69882  2.11265  3.91098  3.01125  3.01721  2.77117  2.87725  2.79624  4.91999  3.12612    489 - -
          2.68618  4.42225  2.77519  2.73123  3.46354  2.40513  3.72494  3.29354  2.67741  2.69355  4.24690  2.90347  2.73739  3.18146  2.89801  2.37887  2.77519  2.98518  4.58477  3.61503
          0.02743  4.00577  4.72811  0.61958  0.77255  0.48576  0.95510
    409   3.56568  4.89144  4.30056  4.04075  2.81428  3.88415  4.07287  3.59661  3.76091  2.96777  4.22399  4.16328  4.41336  4.14164  3.86527  3.76803  3.87319  3.49060  0.65457  2.80968    490 - -
          2.68618  4.42225  2.77519  2.73123  3.46354  2.40513  3.72494  3.29354  2.67741  2.69355  4.24690  2.90347  2.73739  3.18146  2.89801  2.37887  2.77519  2.98518  4.58477  3.61503
          0.02743  4.00577  4.72811  0.61958  0.77255  0.48576  0.95510
    410   3.11321  4.54129  4.48121  3.95156  3.16764  4.24672  4.61175  1.94155  3.76225  1.62766  1.49919  4.23087  4.54883  4.02190  3.95331  3.60208  3.36229  2.18232  5.13393  3.97645    491 - -
          2.68618  4.42225  2.77519  2.73123  3.46354  2.40513  3.72494  3.29354  2.67741  2.69355  4.24690  2.90347  2.73739  3.18146  2.89801  2.37887  2.77519  2.98518  4.58477  3.61503
          0.02743  4.00577  4.72811  0.61958  0.77255  0.48576  0.95510
    411   3.56568  4.89144  4.30056  4.04075  2.81428  3.88415  4.07287  3.59661  3.76091  2.96777  4.22399  4.16328  4.41336  4.14164  3.86527  3.76803  3.87319  3.49060  0.65457  2.80968    492 - -
          2.68618  4.42225  2.77519  2.73123  3.46354  2.40513  3.72494  3.29354  2.67741  2.69355  4.24690  2.90347  2.73739  3.18146  2.89801  2.37887  2.77519  2.98518  4.58477  3.61503
          0.02743  4.00577  4.72811  0.61958  0.77255  0.48576  0.95510
    412   2.86116  4.32155  4.19417  3.64694  3.13074  3.97842  4.23391  2.20296  3.50623  1.66921  3.19258  3.90626  4.32042  3.77012  3.72264  3.29054  3.10172  1.50243  4.84764  3.03134    493 - -
          2.68618  4.42225  2.77519  2.73123  3.46354  2.40513  3.72494  3.29354  2.67741  2.69355  4.24690  2.90347  2.73739  3.18146  2.89801  2.37887  2.77519  2.98518  4.58477  3.61503
          0.02743  4.00577  4.72811  0.61958  0.77255  0.48576  0.95510
    413   2.38489  4.30614  3.32688  3.15055  4.21128  3.03378  4.25587  3.75275  3.23334  3.46328  4.37931  3.35275  3.78394  3.57252  3.51408  0.90646  2.87531  3.25849  5.57342  4.29597    494 - -
          2.68618  4.42225  2.77519  2.73123  3.46354  2.40513  3.72494  3.29354  2.67741  2.69355  4.24690  2.90347  2.73739  3.18146  2.89801  2.37887  2.77519  2.98518  4.58477  3.61503
          0.02743  4.00577  4.72811  0.61958  0.77255  0.48576  0.95510
    414   2.21850  2.05295  3.84691  3.47641  3.98193  2.98874  4.29867  3.30946  3.37616  3.10547  3.99462  3.47625  3.73182  3.66758  3.60890  1.40882  2.70079  2.88834  5.41491  4.20676    495 - -
          2.68618  4.42225  2.77519  2.73123  3.46354  2.40513  3.72494  3.29354  2.67741  2.69355  4.24690  2.90347  2.73739  3.18146  2.89801  2.37887  2.77519  2.98518  4.58477  3.61503
          0.02743  4.00577  4.72811  0.61958  0.77255  0.48576  0.95510
    415   2.38489  4.30614  3.32688  3.15055  4.21128  3.03378  4.25587  3.75275  3.23334  3.46328  4.37931  3.35275  3.78394  3.57252  3.51408  0.90646  2.87531  3.25849  5.57342  4.29597    496 - -
          2.68618  4.42225  2.77519  2.73123  3.46354  2.40513  3.72494  3.29354  2.67741  2.69355  4.24690  2.90347  2.73739  3.18146  2.89801  2.37887  2.77519  2.98518  4.58477  3.61503
          0.02743  4.00577  4.72811  0.61958  0.77255  0.48576  0.95510
    416   1.51756  4.16342  3.48485  3.13295  4.20913  2.97315  4.17333  3.55168  3.14355  3.28649  4.12582  3.30188  3.69962  3.44171  3.46415  1.64192  2.27961  3.06331  5.56658  4.35324    497 - -
          2.68618  4.42225  2.77519  2.73123  3.46354  2.40513  3.72494  3.29354  2.67741  2.69355  4.24690  2.90347  2.73739  3.18146  2.89801  2.37887  2.77519  2.98518  4.58477  3.61503
          0.02743  4.00577  4.72811  0.61958  0.77255  0.48576  0.95510
    417   3.43200  4.79524  4.42150  4.16284  0.81647  4.08744  3.94245  2.94099  4.06691  2.28107  3.65245  4.17139  4.54421  4.19854  4.15364  3.69404  3.73379  2.94121  4.15489  2.50638    498 - -
          2.68618  4.42225  2.77519  2.73123  3.46354  2.40513  3.72494  3.29354  2.67741  2.69355  4.24690  2.90347  2.73739  3.18146  2.89801  2.37887  2.77519  2.98518  4.58477  3.61503
          0.02743  4.00577  4.72811  0.61958  0.77255  0.48576  0.95510
    418   2.70563  4.60195  3.16561  1.88420  2.47534  3.54406  3.67933  3.10498  2.70863  2.71975  3.67016  3.15775  3.94863  3.03801  3.10512  2.81796  2.94106  2.87761  4.72632  2.88786    499 - -
          2.68618  4.42225  2.77519  2.73123  3.46354  2.40513  3.72494  3.29354  2.67741  2.69355  4.24690  2.90347  2.73739  3.18146  2.89801  2.37887  2.77519  2.98518  4.58477  3.61503
          0.02743  4.00577  4.72811  0.61958  0.77255  0.48576  0.95510
    419   2.39477  4.99612  3.06792  2.51873  4.34146  3.48692  3.60154  3.73957  2.00100  3.26375  4.08612  3.00521  3.88274  2.04762  2.09366  2.76834  2.97813  3.39751  5.41192  4.13003    500 - -
          2.68618  4.42225  2.77519  2.73123  3.46354  2.40513  3.72494  3.29354  2.67741  2.69355  4.24690  2.90347  2.73739  3.18146  2.89801  2.37887  2.77519  2.98518  4.58477  3.61503
          0.02743  4.00577  4.72811  0.61958  0.77255  0.48576  0.95510
    420   2.72468  4.68654  3.06522  2.41993  3.80350  3.50525  3.72932  3.16748  2.46910  1.89779  3.72330  3.10284  3.92538  2.32928  2.80965  2.82034  2.95603  2.94412  5.17842  3.89543    501 - -
          2.68618  4.42225  2.77519  2.73123  3.46354  2.40513  3.72494  3.29354  2.67741  2.69355  4.24690  2.90347  2.73739  3.18146  2.89801  2.37887  2.77519  2.98518  4.58477  3.61503
          0.02743  4.00577  4.72811  0.61958  0.77255  0.48576  0.95510
    421   3.30134  4.65233  4.68528  4.19242  1.83728  4.40149  4.34240  2.35508  4.04707  1.08558  2.99955  4.34943  4.65005  4.15637  4.16384  3.76644  3.53160  2.46293  4.59789  3.13358    502 - -
          2.68618  4.42225  2.77519  2.73123  3.46354  2.40513  3.72494  3.29354  2.67741  2.69355  4.24690  2.90347  2.73739  3.18146  2.89801  2.37887  2.77519  2.98518  4.58477  3.61503
          0.02743  4.00577  4.72811  0.61958  0.77255  0.48576  0.95510
    422   2.68538  4.58550  2.06506  2.69522  2.58441  3.53237  3.76611  2.66227  2.74921  2.61633  3.62093  3.16490  3.94927  3.05872  3.16533  2.81453  2.93028  2.72380  4.94542  3.53486    503 - -
          2.68618  4.42225  2.77519  2.73123  3.46354  2.40513  3.72494  3.29354  2.67741  2.69355  4.24690  2.90347  2.73739  3.18146  2.89801  2.37887  2.77519  2.98518  4.58477  3.61503
          0.02743  4.00577  4.72811  0.61958  0.77255  0.48576  0.95510
    423   2.48409  3.36869  3.26920  2.77036  3.72308  3.30901  2.43040  3.20507  2.69415  2.87828  3.74574  3.16505  3.82374  3.06296  3.06204  1.94619  2.79860  2.89632  5.11472  3.80659    504 - -
          2.68618  4.42225  2.77519  2.73123  3.46354  2.40513  3.72494  3.29354  2.67741  2.69355  4.24690  2.90347  2.73739  3.18146  2.89801  2.37887  2.77519  2.98518  4.58477  3.61503
          0.24177  4.00577  1.62681  0.61958  0.77255  0.48576  0.95510
    424   2.22444  4.21479  3.02139  2.74880  4.17461  2.24644  3.94469  3.61253  2.87302  3.26556  4.09277  3.05766  2.74420  3.17800  3.24106  1.82730  2.66813  3.11319  5.48849  4.22987    505 - -
          2.68618  4.42225  2.77519  2.73123  3.46354  2.40513  3.72494  3.29354  2.67741  2.69355  4.24690  2.90347  2.73739  3.18146  2.89801  2.37887  2.77519  2.98518  4.58477  3.61503
          0.03387  3.79787  4.52021  0.61958  0.77255  0.66462  0.72251
    425   2.67890  4.70800  2.91792  2.17457  3.90384  3.41431  3.63919  3.22363  2.14069  2.30479  3.79519  2.98872  3.84655  2.83086  2.66782  2.74619  2.91043  2.96592  5.20354  3.91444    506 - -
          2.68618  4.42225  2.77519  2.73123  3.46354  2.40513  3.72494  3.29354  2.67741  2.69355  4.24690  2.90347  2.73739  3.18146  2.89801  2.37887  2.77519  2.98518  4.58477  3.61503
          0.03387  3.79787  4.52021  0.61958  0.77255  0.38825  1.13396
    426   2.49070  1.44417  4.24369  3.83718  3.64906  3.35539  4.48131  2.45756  3.65455  2.52583  3.64840  3.81742  4.02271  3.94996  3.82819  2.80911  2.91694  1.98207  5.28434  4.04998    507 - -
          2.68618  4.42225  2.77519  2.73123  3.46354  2.40513  3.72494  3.29354  2.67741  2.69355  4.24690  2.90347  2.73739  3.18146  2.89801  2.37887  2.77519  2.98518  4.58477  3.61503
          0.02743  4.00577  4.72811  0.61958  0.77255  0.48576  0.95510
    427   2.24910  4.25257  3.53182  2.99903  3.41729  3.49239  3.88172  2.70639  2.92927  2.49751  3.43014  3.35503  3.93530  3.24252  3.25395  2.78772  2.35637  2.27532  4.89840  2.47956    508 - -
          2.68618  4.42225  2.77519  2.73123  3.46354  2.40513  3.72494  3.29354  2.67741  2.69355  4.24690  2.90347  2.73739  3.18146  2.89801  2.37887  2.77519  2.98518  4.58477  3.61503
          0.02743  4.00577  4.72811  0.61958  0.77255  0.48576  0.95510
    428   2.74615  0.70596  4.29406  4.06528  4.02784  3.33951  4.68322  3.19536  3.89349  3.10410  4.23033  4.01687  4.05683  4.23423  3.99368  3.01782  3.22427  2.93055  5.41403  4.31415    509 - -
          2.68618  4.42225  2.77519  2.73123  3.46354  2.40513  3.72494  3.29354  2.67741  2.69355  4.24690  2.90347  2.73739  3.18146  2.89801  2.37887  2.77519  2.98518  4.58477  3.61503
          0.02743  4.00577  4.72811  0.61958  0.77255  0.48576  0.95510
    429   2.93692  4.67032  3.55878  3.41827  4.39929  3.35037  4.48346  3.98061  3.48730  3.59235  4.64898  3.71078  0.61328  3.87201  3.71637  3.10894  3.38931  3.61052  5.54772  4.52229    510 - -
          2.68618  4.42225  2.77519  2.73123  3.46354  2.40513  3.72494  3.29354  2.67741  2.69355  4.24690  2.90347  2.73739  3.18146  2.89801  2.37887  2.77519  2.98518  4.58477  3.61503
          0.02743  4.00577  4.72811  0.61958  0.77255  0.48576  0.95510
    430   3.03754  4.40969  4.63671  4.16057  3.56551  4.28423  4.90527  1.64586  4.02977  2.10662  3.40232  4.38277  4.65883  4.32816  4.24509  3.68161  3.32217  0.99254  5.49603  4.26396    511 - -
          2.68618  4.42225  2.77519  2.73123  3.46354  2.40513  3.72494  3.29354  2.67741  2.69355  4.24690  2.90347  2.73739  3.18146  2.89801  2.37887  2.77519  2.98518  4.58477  3.61503
          0.02743  4.00577  4.72811  0.61958  0.77255  0.48576  0.95510
    431   2.10694  4.60658  3.19033  2.69999  4.16729  3.30721  3.76536  3.55161  2.40632  3.17237  4.01803  3.11023  3.83189  2.94461  1.74923  2.35317  2.87986  3.18698  5.38764  4.12379    512 - -
          2.68618  4.42225  2.77519  2.73123  3.46354  2.40513  3.72494  3.29354  2.67741  2.69355  4.24690  2.90347  2.73739  3.18146  2.89801  2.37887  2.77519  2.98518  4.58477  3.61503
          0.02743  4.00577  4.72811  0.61958  0.77255  0.48576  0.95510
    432   3.14964  4.52549  4.45262  3.96006  1.70936  4.16999  3.84686  2.64861  3.81896  1.45148  3.26434  4.02399  4.47046  3.93335  3.94348  3.49163  3.37340  2.63779  4.11426  2.19101    513 - -
          2.68618  4.42225  2.77519  2.73123  3.46354  2.40513  3.72494  3.29354  2.67741  2.69355  4.24690  2.90347  2.73739  3.18146  2.89801  2.37887  2.77519  2.98518  4.58477  3.61503
          0.02743  4.00577  4.72811  0.61958  0.77255  0.48576  0.95510
    433   1.72426  4.20889  3.34027  3.14593  4.37491  1.28604  4.27899  3.74193  3.28414  3.48035  4.33623  3.31568  3.71911  3.56454  3.58435  2.44977  2.77158  3.20276  5.70643  4.50758    514 - -
          2.68618  4.42225  2.77519  2.73123  3.46354  2.40513  3.72494  3.29354  2.67741  2.69355  4.24690  2.90347  2.73739  3.18146  2.89801  2.37887  2.77519  2.98518  4.58477  3.61503
          0.02743  4.00577  4.72811  0.61958  0.77255  0.48576  0.95510
    434   2.90041  5.00951  3.35808  2.70399  4.34578  3.61126  3.60736  3.71378  1.84835  2.76547  4.08699  3.13800  3.97361  2.51968  1.55140  2.92048  3.08392  3.41091  5.36106  4.14387    515 - -
          2.68618  4.42225  2.77519  2.73123  3.46354  2.40513  3.72494  3.29354  2.67741  2.69355  4.24690  2.90347  2.73739  3.18146  2.89801  2.37887  2.77519  2.98518  4.58477  3.61503
          0.02743  4.00577  4.72811  0.61958  0.77255  0.48576  0.95510
    435   3.07604  5.17374  3.50571  2.82542  4.63478  3.68353  3.61741  3.97787  1.43800  3.41591  4.29119  3.21883  4.04990  2.75308  1.40957  3.07241  3.23869  3.66304  5.45187  4.29366    516 - -
          2.68618  4.42225  2.77519  2.73123  3.46354  2.40513  3.72494  3.29354  2.67741  2.69355  4.24690  2.90347  2.73739  3.18146  2.89801  2.37887  2.77519  2.98518  4.58477  3.61503
          0.02743  4.00577  4.72811  0.61958  0.77255  0.48576  0.95510
    436   2.13320  4.33513  4.02543  3.51826  3.40761  3.77608  4.31678  2.24628  3.39828  1.46308  3.29709  3.79648  4.22485  3.70220  3.65825  3.12601  3.05384  1.96720  5.13651  3.93706    517 - -
          2.68618  4.42225  2.77519  2.73123  3.46354  2.40513  3.72494  3.29354  2.67741  2.69355  4.24690  2.90347  2.73739  3.18146  2.89801  2.37887  2.77519  2.98518  4.58477  3.61503
          0.02743  4.00577  4.72811  0.61958  0.77255  0.48576  0.95510
    437   3.00613  5.51282  1.06851  1.94800  4.81083  3.22763  3.82627  4.32863  2.88649  3.86397  4.75329  2.71513  3.87425  3.00917  3.48688  2.89060  3.31028  3.91749  6.00383  4.51437    518 - -
          2.68618  4.42225  2.77519  2.73123  3.46354  2.40513  3.72494  3.29354  2.67741  2.69355  4.24690  2.90347  2.73739  3.18146  2.89801  2.37887  2.77519  2.98518  4.58477  3.61503
          0.02743  4.00577  4.72811  0.61958  0.77255  0.48576  0.95510
    438   2.93692  4.67032  3.55878  3.41827  4.39929  3.35037  4.48346  3.98061  3.48730  3.59235  4.64898  3.71078  0.61328  3.87201  3.71637  3.10894  3.38931  3.61052  5.54772  4.52229    519 - -
          2.68618  4.42225  2.77519  2.73123  3.46354  2.40513  3.72494  3.29354  2.67741  2.69355  4.24690  2.90347  2.73739  3.18146  2.89801  2.37887  2.77519  2.98518  4.58477  3.61503
          0.02743  4.00577  4.72811  0.61958  0.77255  0.48576  0.95510
    439   2.66844  5.03861  2.38575  2.27402  4.37221  3.31090  3.64074  3.82854  2.27144  3.36935  4.16435  2.13639  3.79065  2.77663  2.94556  2.25390  2.70241  3.43962  5.55395  4.16182    520 - -
          2.68618  4.42225  2.77519  2.73123  3.46354  2.40513  3.72494  3.29354  2.67741  2.69355  4.24690  2.90347  2.73739  3.18146  2.89801  2.37887  2.77519  2.98518  4.58477  3.61503
          0.02743  4.00577  4.72811  0.61958  0.77255  0.48576  0.95510
    440   2.83840  4.59894  3.53933  3.45652  4.59319  0.55016  4.56714  4.22670  3.65582  3.86366  4.84165  3.70386  3.99428  3.96957  3.87576  3.01440  3.33003  3.72930  5.65159  4.70014    521 - -
          2.68618  4.42225  2.77519  2.73123  3.46354  2.40513  3.72494  3.29354  2.67741  2.69355  4.24690  2.90347  2.73739  3.18146  2.89801  2.37887  2.77519  2.98518  4.58477  3.61503
          0.02743  4.00577  4.72811  0.61958  0.77255  0.48576  0.95510
    441   2.77606  5.25140  1.70878  1.88008  4.53863  3.28282  3.19377  4.02313  2.55233  3.53899  4.34332  2.75187  3.80966  2.81374  3.08092  2.71037  2.66957  3.61980  5.70849  4.26935    522 - -
          2.68618  4.42225  2.77519  2.73123  3.46354  2.40513  3.72494  3.29354  2.67741  2.69355  4.24690  2.90347  2.73739  3.18146  2.89801  2.37887  2.77519  2.98518  4.58477  3.61503
          0.02743  4.00577  4.72811  0.61958  0.77255  0.48576  0.95510
    442   3.44437  4.87920  4.03716  3.79305  2.30906  3.98708  3.68805  3.43550  3.64681  2.85462  4.09701  3.89086  4.45854  3.92061  3.80253  3.56719  3.73211  3.31256  3.95741  0.76998    523 - -
          2.68618  4.42225  2.77519  2.73123  3.46354  2.40513  3.72494  3.29354  2.67741  2.69355  4.24690  2.90347  2.73739  3.18146  2.89801  2.37887  2.77519  2.98518  4.58477  3.61503
          0.02743  4.00577  4.72811  0.61958  0.77255  0.48576  0.95510
    443   3.10065  4.42280  4.78570  4.29434  3.54389  4.43044  5.00922  1.16372  4.17585  2.03713  3.35222  4.51495  4.74827  4.44166  4.37336  3.82191  3.36920  1.33651  5.52014  4.31688    524 - -
          2.68618  4.42225  2.77519  2.73123  3.46354  2.40513  3.72494  3.29354  2.67741  2.69355  4.24690  2.90347  2.73739  3.18146  2.89801  2.37887  2.77519  2.98518  4.58477  3.61503
          0.02743  4.00577  4.72811  0.61958  0.77255  0.48576  0.95510
    444   3.07688  5.17233  3.50734  2.82740  4.63287  3.68387  3.61820  3.97612  1.45766  3.41488  4.29078  3.22020  4.05061  2.75420  1.38947  3.07379  3.23966  3.66183  5.45115  4.29329    525 - -
          2.68618  4.42225  2.77519  2.73123  3.46354  2.40513  3.72494  3.29354  2.67741  2.69355  4.24690  2.90347  2.73739  3.18146  2.89801  2.37887  2.77519  2.98518  4.58477  3.61503
          0.02743  4.00577  4.72811  0.61958  0.77255  0.48576  0.95510
    445   3.01659  5.07957  3.38165  2.80201  4.44081  3.62461  3.65596  3.87259  1.97693  3.33663  4.23724  3.20560  4.03004  2.44162  1.22029  3.03314  3.21012  3.56945  5.40960  4.20555    526 - -
          2.68618  4.42225  2.77519  2.73123  3.46354  2.40513  3.72494  3.29354  2.67741  2.69355  4.24690  2.90347  2.73739  3.18146  2.89801  2.37887  2.77519  2.98518  4.58477  3.61503
          0.02743  4.00577  4.72811  0.61958  0.77255  0.48576  0.95510
    446   3.44437  4.87920  4.03716  3.79305  2.30906  3.98708  3.68805  3.43550  3.64681  2.85462  4.09701  3.89086  4.45854  3.92061  3.80253  3.56719  3.73211  3.31256  3.95741  0.76998    527 - -
          2.68618  4.42225  2.77519  2.73123  3.46354  2.40513  3.72494  3.29354  2.67741  2.69355  4.24690  2.90347  2.73739  3.18146  2.89801  2.37887  2.77519  2.98518  4.58477  3.61503
          0.02743  4.00577  4.72811  0.61958  0.77255  0.48576  0.95510
    447   3.12173  4.45660  4.72498  4.18656  3.34181  4.42224  4.84178  1.74397  4.06333  1.39610  3.15451  4.43688  4.68758  4.27827  4.24677  3.77562  3.36662  1.36405  5.31709  4.16293    528 - -
          2.68618  4.42225  2.77519  2.73123  3.46354  2.40513  3.72494  3.29354  2.67741  2.69355  4.24690  2.90347  2.73739  3.18146  2.89801  2.37887  2.77519  2.98518  4.58477  3.61503
          0.02743  4.00577  4.72811  0.61958  0.77255  0.48576  0.95510
    448   2.93692  4.67032  3.55878  3.41827  4.39929  3.35037  4.48346  3.98061  3.48730  3.59235  4.64898  3.71078  0.61328  3.87201  3.71637  3.10894  3.38931  3.61052  5.54772  4.52229    529 - -
          2.68618  4.42225  2.77519  2.73123  3.46354  2.40513  3.72494  3.29354  2.67741  2.69355  4.24690  2.90347  2.73739  3.18146  2.89801  2.37887  2.77519  2.98518  4.58477  3.61503
          0.02743  4.00577  4.72811  0.61958  0.77255  0.48576  0.95510
    449   2.42200  4.66301  2.93187  1.78828  3.97906  3.39572  3.78551  3.08477  2.62676  2.93711  3.85581  3.04690  3.87752  2.97931  3.04564  2.73114  2.91361  2.24762  5.34392  4.03566    530 - -
          2.68618  4.42225  2.77519  2.73123  3.46354  2.40513  3.72494  3.29354  2.67741  2.69355  4.24690  2.90347  2.73739  3.18146  2.89801  2.37887  2.77519  2.98518  4.58477  3.61503
          0.02743  4.00577  4.72811  0.61958  0.77255  0.48576  0.95510
    450   3.30725  4.73098  4.40301  4.04516  3.19084  4.15035  4.65919  2.40397  3.81159  0.72695  3.17521  4.30765  4.56389  4.14794  3.96517  3.73928  3.59606  2.47559  5.11674  3.87027    531 - -
          2.68618  4.42225  2.77519  2.73123  3.46354  2.40513  3.72494  3.29354  2.67741  2.69355  4.24690  2.90347  2.73739  3.18146  2.89801  2.37887  2.77519  2.98518  4.58477  3.61503
          0.02743  4.00577  4.72811  0.61958  0.77255  0.48576  0.95510
    451   2.18160  4.71979  3.04531  2.51755  3.99733  3.41976  3.65217  3.37374  1.91311  3.00687  3.28832  2.75548  3.83517  2.82140  2.77037  2.67552  2.85720  3.06857  5.26266  3.96269    532 - -
          2.68618  4.42225  2.77519  2.73123  3.46354  2.40513  3.72494  3.29354  2.67741  2.69355  4.24690  2.90347  2.73739  3.18146  2.89801  2.37887  2.77519  2.98518  4.58477  3.61503
          0.02743  4.00577  4.72811  0.61958  0.77255  0.48576  0.95510
    452   2.77801  4.93178  2.85774  2.53229  4.29277  3.37706  3.72728  3.81705  2.35246  3.37018  4.22947  1.54967  3.89132  2.90069  2.22254  2.79918  3.05473  3.45572  5.46415  4.13805    533 - -
          2.68618  4.42225  2.77519  2.73123  3.46354  2.40513  3.72494  3.29354  2.67741  2.69355  4.24690  2.90347  2.73739  3.18146  2.89801  2.37887  2.77519  2.98518  4.58477  3.61503
          0.02743  4.00577  4.72811  0.61958  0.77255  0.48576  0.95510
    453   2.77771  4.21804  4.23757  3.66564  2.30179  3.89258  4.09120  2.38772  3.54121  1.91074  2.29262  3.86114  4.22597  3.73026  3.70623  3.19084  3.00745  1.99842  4.62088  2.88382    534 - -
          2.68618  4.42225  2.77519  2.73123  3.46354  2.40513  3.72494  3.29354  2.67741  2.69355  4.24690  2.90347  2.73739  3.18146  2.89801  2.37887  2.77519  2.98518  4.58477  3.61503
          0.02743  4.00577  4.72811  0.61958  0.77255  0.48576  0.95510
    454   2.93692  4.67032  3.55878  3.41827  4.39929  3.35037  4.48346  3.98061  3.48730  3.59235  4.64898  3.71078  0.61328  3.87201  3.71637  3.10894  3.38931  3.61052  5.54772  4.52229    535 - -
          2.68618  4.42225  2.77519  2.73123  3.46354  2.40513  3.72494  3.29354  2.67741  2.69355  4.24690  2.90347  2.73739  3.18146  2.89801  2.37887  2.77519  2.98518  4.58477  3.61503
          0.02743  4.00577  4.72811  0.61958  0.77255  0.48576  0.95510
    455   2.12957  4.62108  2.97185  2.53161  4.06669  2.97189  3.72892  3.46985  2.32767  3.09739  3.92649  2.71146  3.79107  2.90677  2.96404  2.60323  2.12996  3.11875  5.34921  4.04360    536 - -
          2.68618  4.42225  2.77519  2.73123  3.46354  2.40513  3.72494  3.29354  2.67741  2.69355  4.24690  2.90347  2.73739  3.18146  2.89801  2.37887  2.77519  2.98518  4.58477  3.61503
          0.02743  4.00577  4.72811  0.61958  0.77255  0.48576  0.95510
    456   2.80128  5.13424  2.95499  2.01097  4.50216  3.47500  3.58808  3.91572  1.97966  3.39175  4.19841  2.95853  3.87865  2.24578  2.01886  2.77282  3.00931  3.54429  5.49891  4.19893    537 - -
          2.68618  4.42225  2.77519  2.73123  3.46354  2.40513  3.72494  3.29354  2.67741  2.69355  4.24690  2.90347  2.73739  3.18146  2.89801  2.37887  2.77519  2.98518  4.58477  3.61503
          0.02743  4.00577  4.72811  0.61958  0.77255  0.48576  0.95510
    457   3.60760  4.85957  4.58091  4.25895  1.36364  4.36146  3.46939  3.30463  4.10911  2.64250  3.90508  4.04538  4.67409  4.09530  4.15725  3.72896  3.83094  3.22775  3.61555  1.12310    538 - -
          2.68618  4.42225  2.77519  2.73123  3.46354  2.40513  3.72494  3.29354  2.67741  2.69355  4.24690  2.90347  2.73739  3.18146  2.89801  2.37887  2.77519  2.98518  4.58477  3.61503
          0.02743  4.00577  4.72811  0.61958  0.77255  0.48576  0.95510
    458   3.13630  4.43985  4.82697  4.30114  3.44621  4.49944  4.97236  1.24129  4.18567  1.74107  3.24728  4.53721  4.76129  4.41247  4.36929  3.86687  3.38558  1.43708  5.43538  4.26533    539 - -
          2.68618  4.42225  2.77519  2.73123  3.46354  2.40513  3.72494  3.29354  2.67741  2.69355  4.24690  2.90347  2.73739  3.18146  2.89801  2.37887  2.77519  2.98518  4.58477  3.61503
          0.02743  4.00577  4.72811  0.61958  0.77255  0.48576  0.95510
    459   3.12855  4.83812  3.56110  3.15904  2.39619  3.84592  1.68272  3.46059  2.99280  2.92080  3.98944  3.46534  4.24645  3.37304  3.27508  3.19421  3.36261  3.25975  4.02230  1.73992    540 - -
          2.68618  4.42225  2.77519  2.73123  3.46354  2.40513  3.72494  3.29354  2.67741  2.69355  4.24690  2.90347  2.73739  3.18146  2.89801  2.37887  2.77519  2.98518  4.58477  3.61503
          0.02743  4.00577  4.72811  0.61958  0.77255  0.48576  0.95510
    460   3.07207  5.20524  2.55099  0.84973  4.56897  3.36369  3.96430  4.04958  2.86199  3.64607  4.61603  3.01566  3.97514  3.17833  3.28332  3.04198  3.37791  3.72035  5.71545  4.43988    541 - -
          2.68618  4.42225  2.77519  2.73123  3.46354  2.40513  3.72494  3.29354  2.67741  2.69355  4.24690  2.90347  2.73739  3.18146  2.89801  2.37887  2.77519  2.98518  4.58477  3.61503
          0.02743  4.00577  4.72811  0.61958  0.77255  0.48576  0.95510
    461   2.93692  4.67032  3.55878  3.41827  4.39929  3.35037  4.48346  3.98061  3.48730  3.59235  4.64898  3.71078  0.61328  3.87201  3.71637  3.10894  3.38931  3.61052  5.54772  4.52229    542 - -
          2.68618  4.42225  2.77519  2.73123  3.46354  2.40513  3.72494  3.29354  2.67741  2.69355  4.24690  2.90347  2.73739  3.18146  2.89801  2.37887  2.77519  2.98518  4.58477  3.61503
          0.02743  4.00577  4.72811  0.61958  0.77255  0.48576  0.95510
    462   3.56568  4.89144  4.30056  4.04075  2.81428  3.88415  4.07287  3.59661  3.76091  2.96777  4.22399  4.16328  4.41336  4.14164  3.86527  3.76803  3.87319  3.49060  0.65457  2.80968    543 - -
          2.68618  4.42225  2.77519  2.73123  3.46354  2.40513  3.72494  3.29354  2.67741  2.69355  4.24690  2.90347  2.73739  3.18146  2.89801  2.37887  2.77519  2.98518  4.58477  3.61503
          0.02743  4.00577  4.72811  0.61958  0.77255  0.48576  0.95510
    463   2.76968  4.99672  3.09877  2.52877  4.32399  3.49996  3.59588  3.72760  1.75621  2.90275  4.07638  2.38089  3.88686  2.73039  2.11941  2.77322  2.97810  3.38935  5.39637  4.11431    544 - -
          2.68618  4.42225  2.77519  2.73123  3.46354  2.40513  3.72494  3.29354  2.67741  2.69355  4.24690  2.90347  2.73739  3.18146  2.89801  2.37887  2.77519  2.98518  4.58477  3.61503
          0.02743  4.00577  4.72811  0.61958  0.77255  0.48576  0.95510
    464   1.51477  3.18915  3.81911  3.30599  3.55376  3.36484  4.11250  2.62631  3.20536  2.51837  2.93103  3.52070  3.92836  3.49899  3.47966  2.73052  2.80635  2.39826  5.07608  3.86703    545 - -
          2.68618  4.42225  2.77519  2.73123  3.46354  2.40513  3.72494  3.29354  2.67741  2.69355  4.24690  2.90347  2.73739  3.18146  2.89801  2.37887  2.77519  2.98518  4.58477  3.61503
          0.02743  4.00577  4.72811  0.61958  0.77255  0.48576  0.95510
    465   2.35727  4.32617  3.16938  2.92655  4.25445  3.03824  4.09791  3.71503  3.01649  3.38563  4.24366  3.21251  1.50823  3.35135  3.35252  1.91224  2.81174  3.22641  5.58360  4.31783    546 - -
          2.68618  4.42225  2.77519  2.73123  3.46354  2.40513  3.72494  3.29354  2.67741  2.69355  4.24690  2.90347  2.73739  3.18146  2.89801  2.37887  2.77519  2.98518  4.58477  3.61503
          0.02743  4.00577  4.72811  0.61958  0.77255  0.48576  0.95510
    466   2.43324  4.61444  3.10943  2.24018  3.81371  3.47129  3.70031  3.15041  2.47447  2.08897  3.70782  3.08072  3.87968  2.90746  2.60004  2.74256  2.87569  2.89362  5.15636  3.88057    547 - -
          2.68618  4.42225  2.77519  2.73123  3.46354  2.40513  3.72494  3.29354  2.67741  2.69355  4.24690  2.90347  2.73739  3.18146  2.89801  2.37887  2.77519  2.98518  4.58477  3.61503
          0.02743  4.00577  4.72811  0.61958  0.77255  0.48576  0.95510
    467   2.77122  5.21994  2.21157  1.76690  4.53870  3.27156  3.68732  4.01856  2.57920  3.54134  4.34964  2.47705  3.81006  2.83306  3.10888  1.96181  3.03743  3.61354  5.71724  4.28187    548 - -
          2.68618  4.42225  2.77519  2.73123  3.46354  2.40513  3.72494  3.29354  2.67741  2.69355  4.24690  2.90347  2.73739  3.18146  2.89801  2.37887  2.77519  2.98518  4.58477  3.61503
          0.02743  4.00577  4.72811  0.61958  0.77255  0.48576  0.95510
    468   2.72258  4.37307  3.66459  3.13574  3.46391  3.71157  4.03290  2.23546  2.98804  2.30168  3.39353  3.51344  4.10805  2.61438  3.29400  3.00989  2.97314  1.59651  5.04912  3.81161    549 - -
          2.68618  4.42225  2.77519  2.73123  3.46354  2.40513  3.72494  3.29354  2.67741  2.69355  4.24690  2.90347  2.73739  3.18146  2.89801  2.37887  2.77519  2.98518  4.58477  3.61503
          0.02743  4.00577  4.72811  0.61958  0.77255  0.48576  0.95510
    469   2.99230  4.97848  2.99673  2.75527  4.16434  3.45759  3.91416  3.81718  2.56723  3.30612  4.33190  3.21555  4.01403  1.01447  2.84807  3.03519  3.28995  3.53907  5.41349  4.11672    550 - -
          2.68618  4.42225  2.77519  2.73123  3.46354  2.40513  3.72494  3.29354  2.67741  2.69355  4.24690  2.90347  2.73739  3.18146  2.89801  2.37887  2.77519  2.98518  4.58477  3.61503
          0.02743  4.00577  4.72811  0.61958  0.77255  0.48576  0.95510
    470   2.68535  4.86008  3.04538  2.09236  4.13028  3.46362  3.61205  2.81783  2.09331  3.10440  3.93534  2.99193  3.85403  2.76117  2.18864  2.71356  2.90442  3.20181  5.31849  4.02057    551 - -
          2.68618  4.42225  2.77519  2.73123  3.46354  2.40513  3.72494  3.29354  2.67741  2.69355  4.24690  2.90347  2.73739  3.18146  2.89801  2.37887  2.77519  2.98518  4.58477  3.61503
          0.02743  4.00577  4.72811  0.61958  0.77255  0.48576  0.95510
    471   2.11336  4.85801  2.89883  2.25758  4.15081  3.39341  3.62158  3.56422  2.34954  3.14622  3.96211  2.93077  3.81435  2.34320  2.58429  2.65489  2.65076  3.22706  5.36247  4.03357    552 - -
          2.68618  4.42225  2.77519  2.73123  3.46354  2.40513  3.72494  3.29354  2.67741  2.69355  4.24690  2.90347  2.73739  3.18146  2.89801  2.37887  2.77519  2.98518  4.58477  3.61503
          0.02743  4.00577  4.72811  0.61958  0.77255  0.48576  0.95510
    472   1.76201  4.28707  3.55172  3.04543  3.38002  3.48855  3.91397  2.71045  2.97259  2.50837  3.48153  3.38689  3.95835  3.29292  3.29216  2.80583  2.85521  2.26123  4.89572  2.70328    553 - -
          2.68618  4.42225  2.77519  2.73123  3.46354  2.40513  3.72494  3.29354  2.67741  2.69355  4.24690  2.90347  2.73739  3.18146  2.89801  2.37887  2.77519  2.98518  4.58477  3.61503
          0.02743  4.00577  4.72811  0.61958  0.77255  0.48576  0.95510
    473   2.74050  5.11108  2.59132  2.11202  4.44176  2.39689  3.64799  3.89125  1.98536  3.41696  4.22379  2.38838  3.82290  2.78655  2.83997  2.70603  2.98803  3.50838  5.58371  4.20662    554 - -
          2.68618  4.42225  2.77519  2.73123  3.46354  2.40513  3.72494  3.29354  2.67741  2.69355  4.24690  2.90347  2.73739  3.18146  2.89801  2.37887  2.77519  2.98518  4.58477  3.61503
          0.02743  4.00577  4.72811  0.61958  0.77255  0.48576  0.95510
    474   2.74615  0.70596  4.29406  4.06528  4.02784  3.33951  4.68322  3.19536  3.89349  3.10410  4.23033  4.01687  4.05683  4.23423  3.99368  3.01782  3.22427  2.93055  5.41403  4.31415    555 - -
          2.68618  4.42225  2.77519  2.73123  3.46354  2.40513  3.72494  3.29354  2.67741  2.69355  4.24690  2.90347  2.73739  3.18146  2.89801  2.37887  2.77519  2.98518  4.58477  3.61503
          0.02743  4.00577  4.72811  0.61958  0.77255  0.48576  0.95510
    475   3.13889  4.44385  4.82386  4.29951  3.44525  4.49906  4.97369  1.21020  4.18152  1.75255  3.24716  4.53685  4.76234  4.41126  4.36625  3.86775  3.38891  1.46703  5.43738  4.26557    556 - -
          2.68618  4.42225  2.77519  2.73123  3.46354  2.40513  3.72494  3.29354  2.67741  2.69355  4.24690  2.90347  2.73739  3.18146  2.89801  2.37887  2.77519  2.98518  4.58477  3.61503
          0.02743  4.00577  4.72811  0.61958  0.77255  0.48576  0.95510
    476   3.13569  4.51976  4.52130  4.14356  3.46680  4.20742  4.84845  0.92665  3.97423  2.02754  3.38343  4.37042  4.62745  4.30990  4.15578  3.71711  3.43316  1.85827  5.38395  4.13256    557 - -
          2.68618  4.42225  2.77519  2.73123  3.46354  2.40513  3.72494  3.29354  2.67741  2.69355  4.24690  2.90347  2.73739  3.18146  2.89801  2.37887  2.77519  2.98518  4.58477  3.61503
          0.02743  4.00577  4.72811  0.61958  0.77255  0.48576  0.95510
    477   2.83840  4.59894  3.53933  3.45652  4.59319  0.55016  4.56714  4.22670  3.65582  3.86366  4.84165  3.70386  3.99428  3.96957  3.87576  3.01440  3.33003  3.72930  5.65159  4.70014    558 - -
          2.68618  4.42225  2.77519  2.73123  3.46354  2.40513  3.72494  3.29354  2.67741  2.69355  4.24690  2.90347  2.73739  3.18146  2.89801  2.37887  2.77519  2.98518  4.58477  3.61503
          0.02743  4.00577  4.72811  0.61958  0.77255  0.48576  0.95510
    478   2.64107  4.85166  3.02070  2.30054  4.11965  3.43883  3.59761  3.15909  1.93626  3.10499  3.92157  2.96099  3.82525  2.45937  2.52137  2.66452  2.86337  2.89059  5.31737  4.00259    559 - -
          2.68618  4.42225  2.77519  2.73123  3.46354  2.40513  3.72494  3.29354  2.67741  2.69355  4.24690  2.90347  2.73739  3.18146  2.89801  2.37887  2.77519  2.98518  4.58477  3.61503
          0.02743  4.00577  4.72811  0.61958  0.77255  0.48576  0.95510
    479   2.79687  5.30613  1.66551  1.93547  4.59689  3.28463  3.05696  4.08980  2.30069  3.58667  4.38794  2.74529  3.81383  2.80830  3.05351  2.72143  3.05259  3.67585  5.74122  4.29616    560 - -
          2.68618  4.42225  2.77519  2.73123  3.46354  2.40513  3.72494  3.29354  2.67741  2.69355  4.24690  2.90347  2.73739  3.18146  2.89801  2.37887  2.77519  2.98518  4.58477  3.61503
          0.02743  4.00577  4.72811  0.61958  0.77255  0.48576  0.95510
    480   3.44437  4.87920  4.03716  3.79305  2.30906  3.98708  3.68805  3.43550  3.64681  2.85462  4.09701  3.89086  4.45854  3.92061  3.80253  3.56719  3.73211  3.31256  3.95741  0.76998    561 - -
          2.68618  4.42225  2.77519  2.73123  3.46354  2.40513  3.72494  3.29354  2.67741  2.69355  4.24690  2.90347  2.73739  3.18146  2.89801  2.37887  2.77519  2.98518  4.58477  3.61503
          0.02743  4.00577  4.72811  0.61958  0.77255  0.48576  0.95510
    481   1.92897  4.25712  3.26072  2.96569  4.23950  3.01156  4.09958  3.62504  3.03191  3.32109  4.16372  3.22271  1.63299  3.34802  3.37391  2.16081  2.74967  3.14094  5.57731  4.33487    562 - -
          2.68618  4.42225  2.77519  2.73123  3.46354  2.40513  3.72494  3.29354  2.67741  2.69355  4.24690  2.90347  2.73739  3.18146  2.89801  2.37887  2.77519  2.98518  4.58477  3.61503
          0.02743  4.00577  4.72811  0.61958  0.77255  0.48576  0.95510
    482   2.15223  4.56667  3.02862  2.38462  3.79452  3.42067  3.73101  3.12719  2.59029  2.16952  3.71009  2.72777  3.86178  2.95235  2.98893  2.71606  2.85846  2.86100  5.15918  3.87416    563 - -
          2.68618  4.42225  2.77519  2.73123  3.46354  2.40513  3.72494  3.29354  2.67741  2.69355  4.24690  2.90347  2.73739  3.18146  2.89801  2.37887  2.77519  2.98518  4.58477  3.61503
          0.02743  4.00577  4.72811  0.61958  0.77255  0.48576  0.95510
    483   2.46502  3.23792  3.40507  2.89936  3.84873  3.27196  3.89111  3.21694  2.72656  2.90956  3.79268  3.24341  1.83227  3.14577  2.63992  2.62914  2.80867  2.89958  5.21391  3.97000    564 - -
          2.68618  4.42225  2.77519  2.73123  3.46354  2.40513  3.72494  3.29354  2.67741  2.69355  4.24690  2.90347  2.73739  3.18146  2.89801  2.37887  2.77519  2.98518  4.58477  3.61503
          0.02743  4.00577  4.72811  0.61958  0.77255  0.48576  0.95510
    484   3.06691  4.41904  4.66326  4.10917  3.27733  4.33289  4.72260  1.54334  3.98786  1.76201  2.07414  4.34818  4.60405  4.18143  4.15760  3.67134  3.30614  1.67223  5.20845  4.07739    565 - -
          2.68618  4.42225  2.77519  2.73123  3.46354  2.40513  3.72494  3.29354  2.67741  2.69355  4.24690  2.90347  2.73739  3.18146  2.89801  2.37887  2.77519  2.98518  4.58477  3.61503
          0.02743  4.00577  4.72811  0.61958  0.77255  0.48576  0.95510
    485   3.03931  4.40969  4.64105  4.16408  3.56564  4.28910  4.90825  1.63979  4.03396  2.10556  3.40136  4.38654  4.66170  4.33138  4.24904  3.68599  3.32327  0.99424  5.49714  4.26592    566 - -
          2.68618  4.42225  2.77519  2.73123  3.46354  2.40513  3.72494  3.29354  2.67741  2.69355  4.24690  2.90347  2.73739  3.18146  2.89801  2.37887  2.77519  2.98518  4.58477  3.61503
          0.02743  4.00577  4.72811  0.61958  0.77255  0.48576  0.95510
    486   2.90228  5.37686  1.52161  2.14774  4.69735  3.22311  3.78421  4.25300  2.79162  3.77527  4.62847  1.71275  3.84568  2.95736  3.36584  2.81309  3.20436  3.82530  5.90463  4.41631    567 - -
          2.68618  4.42225  2.77519  2.73123  3.46354  2.40513  3.72494  3.29354  2.67741  2.69355  4.24690  2.90347  2.73739  3.18146  2.89801  2.37887  2.77519  2.98518  4.58477  3.61503
          0.02743  4.00577  4.72811  0.61958  0.77255  0.48576  0.95510
    487   2.87940  4.69607  3.37732  2.93784  3.08147  3.63867  1.72421  3.17695  2.67431  2.13364  3.77006  3.33033  4.07255  3.17198  2.96107  3.00089  3.12826  2.99250  4.63650  3.09941    568 - -
          2.68618  4.42225  2.77519  2.73123  3.46354  2.40513  3.72494  3.29354  2.67741  2.69355  4.24690  2.90347  2.73739  3.18146  2.89801  2.37887  2.77519  2.98518  4.58477  3.61503
          0.02743  4.00577  4.72811  0.61958  0.77255  0.48576  0.95510
    488   2.21949  4.26449  3.45804  2.96216  3.71890  3.29167  3.94476  2.40932  2.91554  2.75197  3.65539  3.29149  3.84260  3.23622  3.26373  1.93441  2.28208  2.64455  5.15019  3.91422    569 - -
          2.68618  4.42225  2.77519  2.73123  3.46354  2.40513  3.72494  3.29354  2.67741  2.69355  4.24690  2.90347  2.73739  3.18146  2.89801  2.37887  2.77519  2.98518  4.58477  3.61503
          0.02743  4.00577  4.72811  0.61958  0.77255  0.48576  0.95510
    489   2.44685  4.40515  3.30440  2.74107  3.57264  3.51038  3.74991  2.44134  2.26422  2.61185  3.11121  2.91405  3.89578  3.01640  3.04083  2.75076  2.81199  2.48251  4.98639  3.73281    570 - -
          2.68618  4.42225  2.77519  2.73123  3.46354  2.40513  3.72494  3.29354  2.67741  2.69355  4.24690  2.90347  2.73739  3.18146  2.89801  2.37887  2.77519  2.98518  4.58477  3.61503
          0.02743  4.00577  4.72811  0.61958  0.77255  0.48576  0.95510
    490   1.44096  4.16683  3.56186  3.16218  4.02000  3.05245  4.14721  3.25176  3.13435  3.07245  3.95659  3.34376  3.74636  3.43836  3.44805  1.86669  2.72047  2.45547  5.42774  4.20790    571 - -
          2.68618  4.42225  2.77519  2.73123  3.46354  2.40513  3.72494  3.29354  2.67741  2.69355  4.24690  2.90347  2.73739  3.18146  2.89801  2.37887  2.77519  2.98518  4.58477  3.61503
          0.02743  4.00577  4.72811  0.61958  0.77255  0.48576  0.95510
    491   1.91289  4.18665  3.51457  3.12483  4.05401  3.04957  4.13522  3.29570  3.10351  3.10677  3.98985  3.32294  3.74387  3.41485  3.42423  1.41434  2.72657  2.46580  5.45335  4.22566    572 - -
          2.68618  4.42225  2.77519  2.73123  3.46354  2.40513  3.72494  3.29354  2.67741  2.69355  4.24690  2.90347  2.73739  3.18146  2.89801  2.37887  2.77519  2.98518  4.58477  3.61503
          0.02743  4.00577  4.72811  0.61958  0.77255  0.48576  0.95510
    492   2.64114  5.09516  3.23228  2.62316  4.49307  3.57036  3.59384  3.86558  1.51836  3.34396  4.17835  3.07907  3.94624  2.49964  1.86661  2.87883  3.07547  3.52685  5.44010  4.20706    573 - -
          2.68618  4.42225  2.77519  2.73123  3.46354  2.40513  3.72494  3.29354  2.67741  2.69355  4.24690  2.90347  2.73739  3.18146  2.89801  2.37887  2.77519  2.98518  4.58477  3.61503
          0.02743  4.00577  4.72811  0.61958  0.77255  0.48576  0.95510
    493   2.63226  4.48731  3.34826  2.80087  3.71557  2.97552  3.77223  2.20295  2.52644  2.73433  3.64760  3.21621  3.91957  3.01808  2.08712  2.78841  2.88491  2.76088  5.09088  3.83998    574 - -
          2.68618  4.42225  2.77519  2.73123  3.46354  2.40513  3.72494  3.29354  2.67741  2.69355  4.24690  2.90347  2.73739  3.18146  2.89801  2.37887  2.77519  2.98518  4.58477  3.61503
          0.02743  4.00577  4.72811  0.61958  0.77255  0.48576  0.95510
    494   2.83859  4.83659  2.78973  2.68955  4.22151  3.27707  4.03564  3.96241  2.95151  3.59461  4.55037  0.94206  3.93624  3.31004  3.30948  2.90159  3.22572  3.57106  5.51226  4.16136    575 - -
          2.68618  4.42225  2.77519  2.73123  3.46354  2.40513  3.72494  3.29354  2.67741  2.69355  4.24690  2.90347  2.73739  3.18146  2.89801  2.37887  2.77519  2.98518  4.58477  3.61503
          0.02743  4.00577  4.72811  0.61958  0.77255  0.48576  0.95510
    495   2.42536  4.28527  3.58695  3.01524  3.40950  3.62322  3.89462  2.23807  2.90500  2.36976  2.97144  3.39791  4.00055  3.23936  2.49943  2.88510  2.85587  2.15329  4.91287  3.69137    576 - -
          2.68618  4.42225  2.77519  2.73123  3.46354  2.40513  3.72494  3.29354  2.67741  2.69355  4.24690  2.90347  2.73739  3.18146  2.89801  2.37887  2.77519  2.98518  4.58477  3.61503
          0.02743  4.00577  4.72811  0.61958  0.77255  0.48576  0.95510
    496   2.49615  4.95048  2.82411  1.93586  4.22927  3.38412  3.16849  3.66427  2.17551  2.89779  4.01940  2.69141  3.80041  2.73163  2.77297  2.63826  2.87336  3.30838  5.41284  4.05868    577 - -
          2.68618  4.42225  2.77519  2.73123  3.46354  2.40513  3.72494  3.29354  2.67741  2.69355  4.24690  2.90347  2.73739  3.18146  2.89801  2.37887  2.77519  2.98518  4.58477  3.61503
          0.02743  4.00577  4.72811  0.61958  0.77255  0.48576  0.95510
    497   2.30487  4.86153  3.03339  2.49386  4.19657  3.43003  3.62030  3.59881  2.08819  3.16769  3.98757  2.76423  3.84179  2.76471  2.04950  2.69347  2.63912  3.26088  5.36124  4.06099    578 - -
          2.68618  4.42225  2.77519  2.73123  3.46354  2.40513  3.72494  3.29354  2.67741  2.69355  4.24690  2.90347  2.73739  3.18146  2.89801  2.37887  2.77519  2.98518  4.58477  3.61503
          0.02743  4.00577  4.72811  0.61958  0.77255  0.48576  0.95510
    498   3.07829  4.60704  4.19453  3.79978  3.27219  3.93453  4.50414  2.46136  3.56002  1.84834  1.14388  4.06029  4.39740  3.93404  3.74935  3.44051  3.38702  2.48256  5.12976  3.90240    579 - -
          2.68618  4.42225  2.77519  2.73123  3.46354  2.40513  3.72494  3.29354  2.67741  2.69355  4.24690  2.90347  2.73739  3.18146  2.89801  2.37887  2.77519  2.98518  4.58477  3.61503
          0.02743  4.00577  4.72811  0.61958  0.77255  0.48576  0.95510
    499   2.48503  4.92101  2.97906  2.32012  4.21039  3.44994  3.60997  3.60875  1.72400  2.80720  3.99886  2.96846  3.85202  2.57418  2.59847  2.71680  2.92422  3.27986  5.36948  4.06353    580 - -
          2.68618  4.42225  2.77519  2.73123  3.46354  2.40513  3.72494  3.29354  2.67741  2.69355  4.24690  2.90347  2.73739  3.18146  2.89801  2.37887  2.77519  2.98518  4.58477  3.61503
          0.02743  4.00577  4.72811  0.61958  0.77255  0.48576  0.95510
    500   2.41409  4.90168  2.68986  2.25066  4.17781  3.37631  3.58857  3.61210  2.35299  2.92155  3.97075  2.88280  3.78179  2.54167  2.53361  2.29134  2.83109  3.25636  5.38139  4.02359    581 - -
          2.68618  4.42225  2.77519  2.73123  3.46354  2.40513  3.72494  3.29354  2.67741  2.69355  4.24690  2.90347  2.73739  3.18146  2.89801  2.37887  2.77519  2.98518  4.58477  3.61503
          0.02743  4.00577  4.72811  0.61958  0.77255  0.48576  0.95510
    501   2.48033  4.27602  4.05523  3.52475  3.43619  3.80790  4.29751  2.15451  3.41491  1.63540  3.32814  3.80215  4.22972  3.70725  3.67294  3.13960  2.71923  1.68208  5.11036  3.91374    582 - -
          2.68618  4.42225  2.77519  2.73123  3.46354  2.40513  3.72494  3.29354  2.67741  2.69355  4.24690  2.90347  2.73739  3.18146  2.89801  2.37887  2.77519  2.98518  4.58477  3.61503
          0.02743  4.00577  4.72811  0.61958  0.77255  0.48576  0.95510
    502   2.80142  4.79558  3.30369  2.71307  3.82502  3.57460  3.63990  3.42404  2.06747  3.01149  3.89243  3.14998  3.95472  2.84860  1.83004  2.86976  3.00852  3.15156  5.10577  2.43204    583 - -
          2.68618  4.42225  2.77519  2.73123  3.46354  2.40513  3.72494  3.29354  2.67741  2.69355  4.24690  2.90347  2.73739  3.18146  2.89801  2.37887  2.77519  2.98518  4.58477  3.61503
          0.02743  4.00577  4.72811  0.61958  0.77255  0.48576  0.95510
    503   2.60609  4.81389  2.97247  2.28385  4.06682  3.41320  3.60283  3.47981  2.34516  3.07157  3.46001  2.70648  3.80629  2.21538  2.61941  2.63392  2.83444  2.84826  5.30047  3.97316    584 - -
          2.68618  4.42225  2.77519  2.73123  3.46354  2.40513  3.72494  3.29354  2.67741  2.69355  4.24690  2.90347  2.73739  3.18146  2.89801  2.37887  2.77519  2.98518  4.58477  3.61503
          0.02743  4.00577  4.72811  0.61958  0.77255  0.48576  0.95510
    504   2.67055  4.93812  2.87405  2.26756  4.22552  3.40729  3.60741  3.64737  2.15449  2.94813  4.01723  2.91823  3.82286  2.14758  2.70189  2.27330  2.89926  3.30215  5.39928  4.06573    585 - -
          2.68618  4.42225  2.77519  2.73123  3.46354  2.40513  3.72494  3.29354  2.67741  2.69355  4.24690  2.90347  2.73739  3.18146  2.89801  2.37887  2.77519  2.98518  4.58477  3.61503
          0.02743  4.00577  4.72811  0.61958  0.77255  0.48576  0.95510
    505   2.83989  4.41900  3.89204  3.33008  3.26818  3.85893  4.10773  2.45702  2.76534  1.31958  2.73583  3.67708  4.20665  3.47022  3.31948  3.16027  3.07167  2.39926  4.96867  3.77163    586 - -
          2.68618  4.42225  2.77519  2.73123  3.46354  2.40513  3.72494  3.29354  2.67741  2.69355  4.24690  2.90347  2.73739  3.18146  2.89801  2.37887  2.77519  2.98518  4.58477  3.61503
          0.02743  4.00577  4.72811  0.61958  0.77255  0.48576  0.95510
    506   2.55952  4.57548  3.07539  2.41975  3.81267  3.41158  3.68193  2.87974  2.53608  2.85325  3.70403  2.61284  3.82596  2.88151  2.96377  2.26348  2.57059  2.66951  5.15416  3.86114    587 - -
          2.68618  4.42225  2.77519  2.73123  3.46354  2.40513  3.72494  3.29354  2.67741  2.69355  4.24690  2.90347  2.73739  3.18146  2.89801  2.37887  2.77519  2.98518  4.58477  3.61503
          0.02743  4.00577  4.72811  0.61958  0.77255  0.48576  0.95510
    507   2.66329  5.06381  2.48865  2.29017  4.36994  3.35046  3.21819  3.82790  1.92997  3.35014  4.13420  2.39921  3.79050  2.72389  2.81649  2.63435  2.64251  3.43910  5.51566  4.13107    588 - -
          2.68620  4.42228  2.77522  2.73111  3.46356  2.40496  3.72497  3.29356  2.67743  2.69357  4.24692  2.90349  2.73742  3.18149  2.89803  2.37889  2.77522  2.98521  4.58479  3.61506
          0.34566  1.98345  1.86658  0.49933  0.93378  0.48576  0.95510
    508   2.49497  3.49781  3.33570  2.81668  3.37203  3.39534  3.74771  2.88713  2.75376  2.59208  3.48613  2.79583  3.84565  3.08622  3.10315  2.45227  2.76713  2.63695  4.83038  2.60377    591 - -
          2.68618  4.42225  2.77519  2.73123  3.46354  2.40513  3.72494  3.29354  2.67741  2.69355  4.24690  2.90347  2.73739  3.18146  2.89801  2.37887  2.77519  2.98518  4.58477  3.61503
          0.03218  3.84817  4.57051  0.61958  0.77255  0.40642  1.09671
    509   2.32274  4.78461  3.02497  2.49089  4.12034  3.39860  3.63598  3.52552  2.32750  3.11375  3.93562  2.98291  3.26215  2.57609  2.09365  2.65684  2.61722  3.19024  5.33235  4.02558    592 - -
          2.68618  4.42225  2.77519  2.73123  3.46354  2.40513  3.72494  3.29354  2.67741  2.69355  4.24690  2.90347  2.73739  3.18146  2.89801  2.37887  2.77519  2.98518  4.58477  3.61503
          0.02743  4.00577  4.72811  0.61958  0.77255  0.48576  0.95510
    510   2.21307  4.50214  3.11119  2.62986  3.92778  2.90694  3.76392  3.30267  2.42889  2.96986  3.81626  3.07110  2.40983  2.96727  3.01840  2.60310  2.79652  2.63718  5.25732  3.97442    593 - -
          2.68618  4.42225  2.77519  2.73123  3.46354  2.40513  3.72494  3.29354  2.67741  2.69355  4.24690  2.90347  2.73739  3.18146  2.89801  2.37887  2.77519  2.98518  4.58477  3.61503
          0.08142  4.00577  2.81375  0.61958  0.77255  0.48576  0.95510
    511   2.66452  4.87247  2.64371  2.37297  4.26886  3.27483  3.70566  3.73891  2.49650  3.31375  4.14999  2.20602  2.21040  2.59719  2.91457  2.68042  2.95342  3.36668  5.49708  4.14101    594 - -
          2.68618  4.42225  2.77519  2.73123  3.46354  2.40513  3.72494  3.29354  2.67741  2.69355  4.24690  2.90347  2.73739  3.18146  2.89801  2.37887  2.77519  2.98518  4.58477  3.61503
          0.02893  3.95328  4.67562  0.61958  0.77255  0.53774  0.87723
    512   2.67891  4.79727  2.92465  2.51144  4.04343  2.46435  2.22970  3.57636  2.35769  3.15819  4.00518  2.99353  3.84665  2.84987  2.48245  2.72083  2.93765  3.24507  5.29410  3.95678    595 - -
          2.68618  4.42225  2.77519  2.73123  3.46354  2.40513  3.72494  3.29354  2.67741  2.69355  4.24690  2.90347  2.73739  3.18146  2.89801  2.37887  2.77519  2.98518  4.58477  3.61503
          0.02893  3.95328  4.67562  0.61958  0.77255  0.53774  0.87723
    513   2.36333  2.10144  3.97063  3.50574  3.58250  2.80357  4.21234  2.61244  3.38547  2.59649  3.56128  3.58523  3.87807  3.65664  3.60216  2.65443  2.75861  1.83366  5.10160  3.90088    596 - -
          2.68618  4.42225  2.77519  2.73123  3.46354  2.40513  3.72494  3.29354  2.67741  2.69355  4.24690  2.90347  2.73739  3.18146  2.89801  2.37887  2.77519  2.98518  4.58477  3.61503
          0.02893  3.95328  4.67562  0.61958  0.77255  0.45458  1.00708
    514   2.57090  3.17471  3.19974  2.64456  3.86563  3.40508  3.70510  3.25367  2.46058  2.90132  3.75518  3.09300  3.84278  2.66294  2.23900  2.21506  2.83197  2.95873  5.17759  3.90588    597 - -
          2.68618  4.42225  2.77519  2.73123  3.46354  2.40513  3.72494  3.29354  2.67741  2.69355  4.24690  2.90347  2.73739  3.18146  2.89801  2.37887  2.77519  2.98518  4.58477  3.61503
          0.02743  4.00577  4.72811  0.61958  0.77255  0.48576  0.95510
    515   2.70588  4.47077  3.51824  3.10461  3.54456  3.51068  4.05583  2.83125  2.98408  1.70384  3.57268  3.45844  1.89808  3.37969  3.28284  2.91741  3.02432  2.68014  5.11987  3.84071    598 - -
          2.68618  4.42225  2.77519  2.73123  3.46354  2.40513  3.72494  3.29354  2.67741  2.69355  4.24690  2.90347  2.73739  3.18146  2.89801  2.37887  2.77519  2.98518  4.58477  3.61503
          0.28354  4.00577  1.47546  0.61958  0.77255  0.48576  0.95510
    516   2.72321  4.83024  2.90059  2.25907  4.08732  3.40678  3.58870  3.42996  1.78253  2.72761  3.93285  2.95677  3.83852  2.75591  2.47640  2.75563  2.94673  3.14389  5.27943  3.99620    599 - -
          2.68618  4.42225  2.77519  2.73123  3.46354  2.40513  3.72494  3.29354  2.67741  2.69355  4.24690  2.90347  2.73739  3.18146  2.89801  2.37887  2.77519  2.98518  4.58477  3.61503
          0.03529  3.75752  4.47987  0.61958  0.77255  0.37540  1.16159
    517   2.13788  4.37965  3.04019  2.74694  4.31580  2.16284  3.98291  3.75562  2.89685  3.38683  4.19987  2.65550  3.72021  3.19148  3.29950  1.64570  2.77470  3.25372  5.60763  4.32882    600 - -
          2.68618  4.42225  2.77519  2.73123  3.46354  2.40513  3.72494  3.29354  2.67741  2.69355  4.24690  2.90347  2.73739  3.18146  2.89801  2.37887  2.77519  2.98518  4.58477  3.61503
          0.02743  4.00577  4.72811  0.61958  0.77255  0.48576  0.95510
    518   2.78773  5.29558  1.95487  1.78930  4.60832  2.85375  3.68290  4.10169  2.58614  3.60368  4.40481  2.44300  3.80714  2.82408  3.13348  2.30548  3.05237  3.68077  5.76794  4.31275    601 - -
          2.68618  4.42225  2.77519  2.73123  3.46354  2.40513  3.72494  3.29354  2.67741  2.69355  4.24690  2.90347  2.73739  3.18146  2.89801  2.37887  2.77519  2.98518  4.58477  3.61503
          0.02743  4.00577  4.72811  0.61958  0.77255  0.48576  0.95510
    519   2.60438  4.77644  2.98835  2.19649  4.02589  3.41639  3.61462  3.07808  2.24130  3.03608  3.85799  2.95597  3.81223  2.76961  2.56321  2.49769  2.38431  3.11379  5.27650  3.95730    602 - -
          2.68618  4.42225  2.77519  2.73123  3.46354  2.40513  3.72494  3.29354  2.67741  2.69355  4.24690  2.90347  2.73739  3.18146  2.89801  2.37887  2.77519  2.98518  4.58477  3.61503
          0.02743  4.00577  4.72811  0.61958  0.77255  0.48576  0.95510
    520   2.58496  4.69769  2.79710  2.05879  3.91621  3.41560  3.64135  2.85960  2.46783  2.73363  3.78017  2.77907  3.81538  2.81359  2.91749  2.64367  2.81855  2.75590  5.22395  3.90582    603 - -
          2.68618  4.42225  2.77519  2.73123  3.46354  2.40513  3.72494  3.29354  2.67741  2.69355  4.24690  2.90347  2.73739  3.18146  2.89801  2.37887  2.77519  2.98518  4.58477  3.61503
          0.02743  4.00577  4.72811  0.61958  0.77255  0.48576  0.95510
    521   2.61383  4.78853  2.79312  1.84872  4.11096  2.55719  3.68056  3.08725  2.50524  3.13455  3.96503  2.92307  3.80781  2.84609  2.95627  2.46958  2.87761  3.17544  5.38084  4.04311    604 - -
          2.68618  4.42225  2.77519  2.73123  3.46354  2.40513  3.72494  3.29354  2.67741  2.69355  4.24690  2.90347  2.73739  3.18146  2.89801  2.37887  2.77519  2.98518  4.58477  3.61503
          0.02743  4.00577  4.72811  0.61958  0.77255  0.48576  0.95510
    522   2.75246  4.24130  4.09541  3.54156  3.33750  3.30507  4.24437  1.99319  3.42950  1.69947  3.26025  3.81700  4.24010  3.70142  3.66921  3.17626  3.00282  1.64800  4.99134  3.78853    605 - -
          2.68618  4.42225  2.77519  2.73123  3.46354  2.40513  3.72494  3.29354  2.67741  2.69355  4.24690  2.90347  2.73739  3.18146  2.89801  2.37887  2.77519  2.98518  4.58477  3.61503
          0.02743  4.00577  4.72811  0.61958  0.77255  0.48576  0.95510
    523   2.69908  4.60603  3.33377  2.73717  3.73886  3.56106  3.70857  2.80239  2.38938  2.22342  3.64222  3.17973  3.93589  2.62347  2.05985  2.82171  2.91784  2.87031  5.09994  3.84618    606 - -
          2.68618  4.42225  2.77519  2.73123  3.46354  2.40513  3.72494  3.29354  2.67741  2.69355  4.24690  2.90347  2.73739  3.18146  2.89801  2.37887  2.77519  2.98518  4.58477  3.61503
          0.02743  4.00577  4.72811  0.61958  0.77255  0.48576  0.95510
    524   2.69931  5.01412  2.89149  2.40262  4.34316  3.41723  3.59541  3.77133  2.07125  3.29499  4.09549  2.66147  3.83072  2.19493  2.44423  2.23487  2.92464  3.40529  5.45143  4.12021    607 - -
          2.68618  4.42225  2.77519  2.73123  3.46354  2.40513  3.72494  3.29354  2.67741  2.69355  4.24690  2.90347  2.73739  3.18146  2.89801  2.37887  2.77519  2.98518  4.58477  3.61503
          0.02743  4.00577  4.72811  0.61958  0.77255  0.48576  0.95510
    525   2.40271  4.09151  3.96836  3.39518  2.18473  3.67132  3.91670  2.24859  3.27933  2.22670  3.18576  3.61933  4.04465  3.51082  3.48142  2.70701  2.83055  2.32231  3.74841  3.27512    608 - -
          2.68618  4.42225  2.77519  2.73123  3.46354  2.40513  3.72494  3.29354  2.67741  2.69355  4.24690  2.90347  2.73739  3.18146  2.89801  2.37887  2.77519  2.98518  4.58477  3.61503
          0.02743  4.00577  4.72811  0.61958  0.77255  0.48576  0.95510
    526   2.66009  4.16093  3.98491  3.40975  2.55291  3.75049  4.02876  2.40711  3.30460  1.85100  2.58610  3.24119  4.10718  3.54371  3.52714  3.03512  2.89282  2.05265  4.73208  3.50906    609 - -
          2.68618  4.42225  2.77519  2.73123  3.46354  2.40513  3.72494  3.29354  2.67741  2.69355  4.24690  2.90347  2.73739  3.18146  2.89801  2.37887  2.77519  2.98518  4.58477  3.61503
          0.02743  4.00577  4.72811  0.61958  0.77255  0.48576  0.95510
    527   2.59218  4.39673  3.33678  2.77734  3.41365  3.51813  3.72615  2.93061  2.67932  2.61596  3.50506  3.20417  2.87741  3.03804  2.78976  2.59128  2.82531  2.69257  3.01263  3.07973    610 - -
          2.68618  4.42225  2.77519  2.73123  3.46354  2.40513  3.72494  3.29354  2.67741  2.69355  4.24690  2.90347  2.73739  3.18146  2.89801  2.37887  2.77519  2.98518  4.58477  3.61503
          0.02743  4.00577  4.72811  0.61958  0.77255  0.48576  0.95510
    528   2.58108  4.42394  3.32074  2.78073  3.63265  3.46821  3.77702  2.96314  2.63236  1.99711  3.56487  3.20209  2.99968  3.03782  2.71714  2.74722  2.49003  2.72451  5.04111  3.79164    611 - -
          2.68618  4.42225  2.77519  2.73123  3.46354  2.40513  3.72494  3.29354  2.67741  2.69355  4.24690  2.90347  2.73739  3.18146  2.89801  2.37887  2.77519  2.98518  4.58477  3.61503
          0.08142  4.00577  2.81375  0.61958  0.77255  0.48576  0.95510
    529   2.00897  4.33976  3.24285  2.75239  3.87336  2.87236  3.83419  3.25297  2.73884  2.65724  3.78203  3.13207  3.05792  3.06590  3.13118  2.30668  2.34733  2.90919  5.23244  3.97166    612 - -
          2.68639  4.42246  2.77500  2.73119  3.46335  2.40534  3.72516  3.29375  2.67750  2.69357  4.24653  2.90368  2.73722  3.17986  2.89822  2.37885  2.77527  2.98539  4.58498  3.61524
          0.18928  1.81322  4.67562  1.89457  0.16297  0.53774  0.87723
    530   2.96241  5.47215  1.16877  1.88088  4.76493  3.20229  3.78534  4.27594  2.83145  3.81041  4.69204  2.68555  3.84148  2.96488  3.42611  2.84948  3.26218  3.86654  5.95814  4.46946    626 - -
          2.68618  4.42225  2.77519  2.73123  3.46354  2.40513  3.72494  3.29354  2.67741  2.69355  4.24690  2.90347  2.73739  3.18146  2.89801  2.37887  2.77519  2.98518  4.58477  3.61503
          0.02893  3.95328  4.67562  0.61958  0.77255  0.53774  0.87723
    531   2.63965  4.93315  2.10988  2.00720  4.16712  3.33649  3.61850  3.60605  2.44666  3.19663  4.01331  2.84106  3.78658  2.76671  2.93102  2.63576  2.88162  2.90117  5.41104  3.47974    627 - -
          2.68618  4.42225  2.77519  2.73123  3.46354  2.40513  3.72494  3.29354  2.67741  2.69355  4.24690  2.90347  2.73739  3.18146  2.89801  2.37887  2.77519  2.98518  4.58477  3.61503
          0.02893  3.95328  4.67562  0.61958  0.77255  0.53774  0.87723
    532   2.36965  3.57460  3.17054  2.61703  3.73381  3.41436  3.69117  3.10250  2.15817  2.77839  3.63886  3.07755  3.82942  2.71027  2.92854  2.51215  2.79130  2.59793  5.08921  3.81626    628 - -
          2.68618  4.42225  2.77519  2.73123  3.46354  2.40513  3.72494  3.29354  2.67741  2.69355  4.24690  2.90347  2.73739  3.18146  2.89801  2.37887  2.77519  2.98518  4.58477  3.61503
          0.02893  3.95328  4.67562  0.61958  0.77255  0.53774  0.87723
    533   2.41949  4.62891  3.10814  2.54879  3.84350  3.44625  3.64764  3.20312  2.07856  2.85279  3.19806  3.03247  3.83777  2.50615  2.79981  2.68177  2.82827  2.68041  5.15768  3.87217    629 - -
          2.68618  4.42225  2.77519  2.73123  3.46354  2.40513  3.72494  3.29354  2.67741  2.69355  4.24690  2.90347  2.73739  3.18146  2.89801  2.37887  2.77519  2.98518  4.58477  3.61503
          0.09371  3.95328  2.65559  0.61958  0.77255  0.53774  0.87723
    534   2.63667  4.82302  2.87775  2.42576  4.14920  3.36429  3.61222  3.55437  2.13656  3.13566  3.96473  2.92725  3.32434  2.20878  2.67428  2.66266  2.42217  3.21990  5.34696  4.03508    630 - -
          2.68618  4.42225  2.77519  2.73123  3.46354  2.40513  3.72494  3.29354  2.67741  2.69355  4.24690  2.90347  2.73739  3.18146  2.89801  2.37887  2.77519  2.98518  4.58477  3.61503
          0.03083  3.89040  4.61275  0.61958  0.77255  0.59343  0.80392
    535   2.67090  4.95770  2.61047  2.00050  4.28070  2.94415  3.62566  3.71031  2.39772  3.27438  4.09483  2.82882  3.78642  2.17786  2.83326  2.66138  2.62080  3.35148  5.47389  4.11529    631 - -
          2.68618  4.42225  2.77519  2.73123  3.46354  2.40513  3.72494  3.29354  2.67741  2.69355  4.24690  2.90347  2.73739  3.18146  2.89801  2.37887  2.77519  2.98518  4.58477  3.61503
          0.03083  3.89040  4.61275  0.61958  0.77255  0.59343  0.80392
    536   2.44143  4.71170  3.11441  2.55408  3.95328  3.45960  3.61223  3.33160  2.10847  2.46968  3.80100  3.02771  3.84943  2.44911  2.41815  2.72164  2.87686  3.04637  5.19661  3.92511    632 - -
          2.68618  4.42225  2.77519  2.73123  3.46354  2.40513  3.72494  3.29354  2.67741  2.69355  4.24690  2.90347  2.73739  3.18146  2.89801  2.37887  2.77519  2.98518  4.58477  3.61503
          0.09775  3.89040  2.62157  0.61958  0.77255  0.59343  0.80392
    537   2.61499  4.76615  2.80608  2.24419  4.01516  3.35233  3.60498  3.41613  2.36474  2.68721  3.87001  2.51762  3.78836  2.53334  2.77180  2.64990  2.64602  3.10614  5.27391  3.95412    633 - -
          2.68618  4.42225  2.77519  2.73123  3.46354  2.40513  3.72494  3.29354  2.67741  2.69355  4.24690  2.90347  2.73739  3.18146  2.89801  2.37887  2.77519  2.98518  4.58477  3.61503
          0.03293  3.82558  4.54793  0.61958  0.77255  0.64450  0.74428
    538   2.45224  4.50740  2.93333  2.53669  4.04344  3.18756  3.72253  3.44019  2.31636  3.07718  3.91565  2.97844  3.00632  2.91236  2.90875  2.01354  2.53415  3.07450  5.32624  4.03531    634 - -
          2.68618  4.42225  2.77519  2.73123  3.46354  2.40513  3.72494  3.29354  2.67741  2.69355  4.24690  2.90347  2.73739  3.18146  2.89801  2.37887  2.77519  2.98518  4.58477  3.61503
          0.03293  3.82558  4.54793  0.61958  0.77255  0.64450  0.74428
    539   2.86590  4.37775  4.08309  3.56087  3.25422  3.94402  4.34273  1.94098  3.39067  1.39083  3.12941  3.87481  4.31233  3.71855  3.64007  3.28235  2.76948  2.01958  5.08494  3.88310    635 - -
          2.68618  4.42225  2.77519  2.73123  3.46354  2.40513  3.72494  3.29354  2.67741  2.69355  4.24690  2.90347  2.73739  3.18146  2.89801  2.37887  2.77519  2.98518  4.58477  3.61503
          0.08712  3.82558  2.78659  0.61958  0.77255  0.64450  0.74428
    540   2.61280  4.77117  2.66078  2.12420  3.97088  3.29664  3.61052  3.44559  2.43771  3.05806  3.90240  2.44769  3.76838  2.79320  2.87118  2.40544  2.86375  3.12952  5.26610  3.32886    636 - -
          2.68652  4.42187  2.77514  2.73164  3.46420  2.40579  3.72106  3.29372  2.67755  2.69372  4.24698  2.90311  2.73741  3.17918  2.89852  2.37887  2.77559  2.98535  4.58543  3.61451
          0.32642  1.27834        *  2.71139  0.06876  0.00000        *
//
