# Supplementary material for: Potential Conservation of Circadian Clock Proteins in the phylum Nematoda as Revealed by Bioinformatic Searches
Source: PLoS One. 2014 Nov 14;9(11):e112871. doi: 10.1371/journal.pone.0112871 (PMC4232591; doi:10.1371/journal.pone.0112871)
Supplement: File S1 — HMM profiles used in this work and HMMsearch results. (ZIP) [file pone.0112871.s007.zip › HMMs-CE/Artropodos/Cry2_NP_001077099-aln.hmm]

HMMER3/b [3.0 | March 2010]
NAME  Cry2_NP_001077099-aln
LENG  716
ALPH  amino
RF    no
CS    no
MAP   yes
DATE  Fri Jun 15 15:00:19 2012
NSEQ  8
EFFN  0.675781
CKSUM 3285461864
STATS LOCAL MSV      -12.7970  0.69656
STATS LOCAL VITERBI  -13.4780  0.69656
STATS LOCAL FORWARD   -6.2856  0.69656
HMM          A        C        D        E        F        G        H        I        K        L        M        N        P        Q        R        S        T        V        W        Y   
            m->m     m->i     m->d     i->m     i->i     d->m     d->d
  COMPO   2.55809  4.18970  2.88906  2.66500  3.25642  2.92038  3.63681  2.92214  2.65287  2.49153  3.72136  3.01387  3.19918  3.04017  2.86506  2.66139  2.86457  2.75098  4.13154  3.48492
          2.68620  4.42227  2.77522  2.73126  3.46356  2.40515  3.72497  3.29356  2.67743  2.69357  4.24517  2.90349  2.73742  3.18149  2.89803  2.37889  2.77522  2.98521  4.58479  3.61505
          0.50743  1.64812  1.58206  0.28370  1.39833  0.00000        *
      1   2.37195  4.22256  3.31548  2.85044  3.65451  3.20246  3.84787  2.87478  2.75542  2.66261  3.00748  3.18715  3.76069  3.12647  3.08733  2.18061  2.28026  2.60417  5.09288  3.84143      2 - -
          2.68618  4.42225  2.77519  2.73123  3.46354  2.40513  3.72494  3.29354  2.67741  2.69355  4.24690  2.90347  2.73739  3.18146  2.89801  2.37887  2.77519  2.98518  4.58477  3.61503
          0.03615  3.73389  4.45623  0.61958  0.77255  0.66313  0.72409
      2   1.89226  4.08584  3.08117  2.85691  4.15219  1.98252  4.01742  3.54464  2.98606  3.25330  4.09359  3.08799  3.56487  3.28160  3.31385  2.00480  2.60654  3.02862  5.49353  4.25752      3 - -
          2.68618  4.42225  2.77519  2.73123  3.46354  2.40513  3.72494  3.29354  2.67741  2.69355  4.24690  2.90347  2.73739  3.18146  2.89801  2.37887  2.77519  2.98518  4.58477  3.61503
          0.03615  3.73389  4.45623  0.61958  0.77255  0.66313  0.72409
      3   2.02076  4.09411  3.41480  3.03474  3.78291  3.03615  4.01846  2.85268  2.98875  2.78636  3.73576  3.25581  3.69918  3.32207  3.29217  2.02529  2.66390  2.07306  5.24174  4.00406      4 - -
          2.68618  4.42225  2.77519  2.73123  3.46354  2.40513  3.72494  3.29354  2.67741  2.69355  4.24690  2.90347  2.73739  3.18146  2.89801  2.37887  2.77519  2.98518  4.58477  3.61503
          0.03615  3.73389  4.45623  0.61958  0.77255  0.66313  0.72409
      4   2.32037  4.52845  3.01638  2.52829  3.84949  3.30943  3.63900  3.22373  2.39867  2.86920  3.73287  2.98807  3.23781  2.58437  2.60122  2.60638  2.78008  2.73021  5.15740  3.87695      5 - -
          2.68618  4.42225  2.77519  2.73123  3.46354  2.40513  3.72494  3.29354  2.67741  2.69355  4.24690  2.90347  2.73739  3.18146  2.89801  2.37887  2.77519  2.98518  4.58477  3.61503
          0.03615  3.73389  4.45623  0.61958  0.77255  0.66313  0.72409
      5   2.57420  4.74196  2.44315  1.88175  4.23948  2.45376  3.69260  3.66722  2.57018  3.28284  4.13495  2.78392  3.71496  2.88042  3.01075  2.39741  2.89857  3.28543  5.49674  4.14334      6 - -
          2.68618  4.42225  2.77519  2.73123  3.46354  2.40513  3.72494  3.29354  2.67741  2.69355  4.24690  2.90347  2.73739  3.18146  2.89801  2.37887  2.77519  2.98518  4.58477  3.61503
          0.03615  3.73389  4.45623  0.61958  0.77255  0.66313  0.72409
      6   2.48972  4.61427  2.40769  2.34494  4.11492  3.12908  3.69276  3.52802  2.58228  3.16581  4.00671  2.51806  3.70042  2.88134  3.03178  2.37147  2.26651  3.15426  5.40407  4.06553      7 - -
          2.68615  4.42174  2.77519  2.73116  3.46366  2.40510  3.72506  3.29346  2.67753  2.69345  4.24702  2.90359  2.73706  3.18158  2.89803  2.37885  2.77531  2.98530  4.58489  3.61515
          0.38197  1.18458  4.45623  1.12820  0.39099  0.66313  0.72409
      7   2.40709  4.30998  3.50605  2.97742  3.44543  3.58219  3.89944  2.11191  2.61177  2.14099  3.37070  3.36533  3.98796  3.20586  3.10618  2.88172  2.87293  2.22560  4.98997  3.75021     13 - -
          2.68618  4.42225  2.77519  2.73123  3.46354  2.40513  3.72494  3.29354  2.67741  2.69355  4.24690  2.90347  2.73739  3.18146  2.89801  2.37887  2.77519  2.98518  4.58477  3.61503
          0.03615  3.73389  4.45623  0.61958  0.77255  0.48678  0.95348
      8   2.56675  4.60040  3.04720  2.51552  3.83201  3.15541  3.63051  3.22444  2.41270  2.86507  2.89505  2.83243  3.80703  2.62552  2.60065  2.47595  2.80351  2.93763  5.14212  3.85325     14 - -
          2.68618  4.42225  2.77519  2.73123  3.46354  2.40513  3.72494  3.29354  2.67741  2.69355  4.24690  2.90347  2.73739  3.18146  2.89801  2.37887  2.77519  2.98518  4.58477  3.61503
          0.03138  3.87300  4.59535  0.61958  0.77255  0.44284  1.02781
      9   2.26947  3.70781  3.24000  2.67564  3.61527  3.45314  3.70739  2.98366  2.59590  2.66803  3.04983  3.12480  3.51529  2.80113  2.52864  2.69456  2.78558  2.73055  5.00313  3.74325     15 - -
          2.68606  4.42279  2.77538  2.73170  3.46408  2.40544  3.72426  3.29347  2.67754  2.69368  4.24693  2.90373  2.73690  3.17910  2.89801  2.37884  2.77526  2.98558  4.58531  3.61510
          0.47025  1.56153  1.79977  2.58643  0.07827  0.48576  0.95510
     10   2.55055  4.72640  2.29533  2.34837  4.05472  2.90671  3.62005  3.46041  2.44057  3.08302  3.91473  2.86098  3.74384  2.78580  2.63649  2.58587  2.81736  2.79674  5.32298  3.98292     59 - -
          2.68618  4.42225  2.77519  2.73123  3.46354  2.40513  3.72494  3.29354  2.67741  2.69355  4.24690  2.90347  2.73739  3.18146  2.89801  2.37887  2.77519  2.98518  4.58477  3.61503
          0.03440  3.78271  4.50505  0.61958  0.77255  0.62926  0.76140
     11   2.54298  4.70287  2.64952  2.28979  3.96858  3.33223  3.60198  3.37410  2.42416  2.99406  3.40592  2.89627  3.29885  2.76571  2.88044  2.35687  2.59991  3.05484  5.25011  3.92149     60 - -
          2.68618  4.42225  2.77519  2.73123  3.46354  2.40513  3.72494  3.29354  2.67741  2.69355  4.24690  2.90347  2.73739  3.18146  2.89801  2.37887  2.77519  2.98518  4.58477  3.61503
          0.03266  3.83364  4.55599  0.61958  0.77255  0.62926  0.76140
     12   2.63681  4.85652  2.73140  2.35864  4.20741  2.71886  3.61000  3.63029  2.15377  3.19881  4.02450  2.87087  3.22586  2.26608  2.71484  2.64931  2.89064  3.27952  5.39595  4.06834     61 - -
          2.68618  4.42225  2.77519  2.73123  3.46354  2.40513  3.72494  3.29354  2.67741  2.69355  4.24690  2.90347  2.73739  3.18146  2.89801  2.37887  2.77519  2.98518  4.58477  3.61503
          0.03266  3.83364  4.55599  0.61958  0.77255  0.40547  1.09859
     13   2.68278  5.14733  2.12332  2.10285  4.45962  2.81080  3.60585  3.93276  2.24705  3.43627  4.21321  2.60657  3.78258  2.72799  2.56192  2.63596  2.92467  3.52354  5.59191  4.18074     62 - -
          2.68618  4.42225  2.77519  2.73123  3.46354  2.40513  3.72494  3.29354  2.67741  2.69355  4.24690  2.90347  2.73739  3.18146  2.89801  2.37887  2.77519  2.98518  4.58477  3.61503
          0.02771  3.99548  4.71782  0.61958  0.77255  0.48576  0.95510
     14   2.78054  4.90370  3.01328  2.61386  4.38082  3.40838  3.70801  3.79051  1.30966  3.35110  4.21222  3.06364  3.90555  2.86887  2.50225  2.39108  3.05142  3.43363  5.47646  4.20533     63 - -
          2.68618  4.42225  2.77519  2.73123  3.46354  2.40513  3.72494  3.29354  2.67741  2.69355  4.24690  2.90347  2.73739  3.18146  2.89801  2.37887  2.77519  2.98518  4.58477  3.61503
          0.02771  3.99548  4.71782  0.61958  0.77255  0.48576  0.95510
     15   2.69291  4.68043  3.03120  2.69232  3.73215  3.37048  1.65104  3.47687  2.55824  3.09243  4.01332  3.12387  3.90312  3.04476  2.87918  2.78085  2.49096  3.17080  5.12986  3.71203     64 - -
          2.68618  4.42225  2.77519  2.73123  3.46354  2.40513  3.72494  3.29354  2.67741  2.69355  4.24690  2.90347  2.73739  3.18146  2.89801  2.37887  2.77519  2.98518  4.58477  3.61503
          0.02771  3.99548  4.71782  0.61958  0.77255  0.48576  0.95510
     16   2.68129  4.36887  3.69928  3.17128  3.46778  3.63397  4.06874  2.48226  3.02978  2.02797  3.07162  3.52317  4.07826  3.39164  3.33606  2.95314  1.73893  2.33674  5.08396  3.85143     65 - -
          2.68618  4.42225  2.77519  2.73123  3.46354  2.40513  3.72494  3.29354  2.67741  2.69355  4.24690  2.90347  2.73739  3.18146  2.89801  2.37887  2.77519  2.98518  4.58477  3.61503
          0.02771  3.99548  4.71782  0.61958  0.77255  0.48576  0.95510
     17   2.90585  4.41592  4.29431  3.96257  3.64234  3.84966  4.74377  2.05125  3.83222  2.30889  3.59012  4.13227  4.40428  4.18376  4.03266  3.36197  3.26501  0.88298  5.44711  4.18578     66 - -
          2.68618  4.42225  2.77519  2.73123  3.46354  2.40513  3.72494  3.29354  2.67741  2.69355  4.24690  2.90347  2.73739  3.18146  2.89801  2.37887  2.77519  2.98518  4.58477  3.61503
          0.02771  3.99548  4.71782  0.61958  0.77255  0.48576  0.95510
     18   3.13715  4.93048  3.25291  3.02657  3.37639  3.55625  0.90744  3.85907  2.86652  3.33700  4.39061  3.43038  4.11624  3.39478  3.12417  3.20711  3.44526  3.59192  4.83955  3.32407     67 - -
          2.68618  4.42225  2.77519  2.73123  3.46354  2.40513  3.72494  3.29354  2.67741  2.69355  4.24690  2.90347  2.73739  3.18146  2.89801  2.37887  2.77519  2.98518  4.58477  3.61503
          0.02771  3.99548  4.71782  0.61958  0.77255  0.48576  0.95510
     19   3.54708  4.87677  4.28386  4.02127  2.80173  3.87180  4.05861  3.57722  3.74147  2.95031  4.20513  4.14579  4.40009  4.12273  3.84776  3.74955  3.85399  3.47094  0.66995  2.79761     68 - -
          2.68618  4.42225  2.77519  2.73123  3.46354  2.40513  3.72494  3.29354  2.67741  2.69355  4.24690  2.90347  2.73739  3.18146  2.89801  2.37887  2.77519  2.98518  4.58477  3.61503
          0.02771  3.99548  4.71782  0.61958  0.77255  0.48576  0.95510
     20   3.41813  4.78429  4.40735  4.14644  0.83006  4.07660  3.93676  2.92806  4.05069  2.27038  3.64085  4.15941  4.53337  4.18510  4.13998  3.68091  3.71981  2.92757  4.15170  2.50426     69 - -
          2.68618  4.42225  2.77519  2.73123  3.46354  2.40513  3.72494  3.29354  2.67741  2.69355  4.24690  2.90347  2.73739  3.18146  2.89801  2.37887  2.77519  2.98518  4.58477  3.61503
          0.02771  3.99548  4.71782  0.61958  0.77255  0.48576  0.95510
     21   3.14794  4.97591  3.65151  3.13862  4.36182  3.61064  3.91916  3.91315  2.29498  3.40679  4.40492  3.48836  4.10828  3.13438  0.80591  3.22688  3.40619  3.63207  5.39565  4.26368     70 - -
          2.68618  4.42225  2.77519  2.73123  3.46354  2.40513  3.72494  3.29354  2.67741  2.69355  4.24690  2.90347  2.73739  3.18146  2.89801  2.37887  2.77519  2.98518  4.58477  3.61503
          0.02771  3.99548  4.71782  0.61958  0.77255  0.48576  0.95510
     22   3.02661  5.11361  3.32895  2.77380  4.53906  3.61319  3.65428  3.91918  1.09592  3.39398  4.28201  3.18677  4.02343  2.80150  2.05123  3.03281  3.21893  3.60448  5.45082  4.26314     71 - -
          2.68618  4.42225  2.77519  2.73123  3.46354  2.40513  3.72494  3.29354  2.67741  2.69355  4.24690  2.90347  2.73739  3.18146  2.89801  2.37887  2.77519  2.98518  4.58477  3.61503
          0.02771  3.99548  4.71782  0.61958  0.77255  0.48576  0.95510
     23   2.82426  4.58616  3.52311  3.43882  4.57633  0.56224  4.55038  4.20703  3.63674  3.84538  4.82305  3.68759  3.98119  3.95127  3.85812  2.99991  3.31508  3.71162  5.63777  4.68282     72 - -
          2.68618  4.42225  2.77519  2.73123  3.46354  2.40513  3.72494  3.29354  2.67741  2.69355  4.24690  2.90347  2.73739  3.18146  2.89801  2.37887  2.77519  2.98518  4.58477  3.61503
          0.02771  3.99548  4.71782  0.61958  0.77255  0.48576  0.95510
     24   3.29521  4.72180  4.38656  4.02833  3.18610  4.13745  4.64555  2.39833  3.79485  0.73737  3.17309  4.29182  4.55254  4.13369  3.95025  3.72468  3.58437  2.46734  5.10861  3.85988     73 - -
          2.68618  4.42225  2.77519  2.73123  3.46354  2.40513  3.72494  3.29354  2.67741  2.69355  4.24690  2.90347  2.73739  3.18146  2.89801  2.37887  2.77519  2.98518  4.58477  3.61503
          0.02771  3.99548  4.71782  0.61958  0.77255  0.48576  0.95510
     25   3.14794  4.97591  3.65151  3.13862  4.36182  3.61064  3.91916  3.91315  2.29498  3.40679  4.40492  3.48836  4.10828  3.13438  0.80591  3.22688  3.40619  3.63207  5.39565  4.26368     74 - -
          2.68618  4.42225  2.77519  2.73123  3.46354  2.40513  3.72494  3.29354  2.67741  2.69355  4.24690  2.90347  2.73739  3.18146  2.89801  2.37887  2.77519  2.98518  4.58477  3.61503
          0.02771  3.99548  4.71782  0.61958  0.77255  0.48576  0.95510
     26   3.26557  4.61558  4.73491  4.21344  3.13596  4.48358  4.81676  1.77819  4.02671  0.96459  2.97134  4.48458  4.71743  4.23659  4.18439  3.85845  3.50459  2.10254  5.19392  4.04019     75 - -
          2.68618  4.42225  2.77519  2.73123  3.46354  2.40513  3.72494  3.29354  2.67741  2.69355  4.24690  2.90347  2.73739  3.18146  2.89801  2.37887  2.77519  2.98518  4.58477  3.61503
          0.02771  3.99548  4.71782  0.61958  0.77255  0.48576  0.95510
     27   3.13715  4.93048  3.25291  3.02657  3.37639  3.55625  0.90744  3.85907  2.86652  3.33700  4.39061  3.43038  4.11624  3.39478  3.12417  3.20711  3.44526  3.59192  4.83955  3.32407     76 - -
          2.68618  4.42225  2.77519  2.73123  3.46354  2.40513  3.72494  3.29354  2.67741  2.69355  4.24690  2.90347  2.73739  3.18146  2.89801  2.37887  2.77519  2.98518  4.58477  3.61503
          0.02771  3.99548  4.71782  0.61958  0.77255  0.48576  0.95510
     28   3.12540  5.26804  0.75646  2.41896  4.66245  3.30713  4.04458  4.27940  3.15279  3.86639  4.84853  2.98099  3.96876  3.28489  3.68467  3.07482  3.46707  3.90594  5.80682  4.51678     77 - -
          2.68618  4.42225  2.77519  2.73123  3.46354  2.40513  3.72494  3.29354  2.67741  2.69355  4.24690  2.90347  2.73739  3.18146  2.89801  2.37887  2.77519  2.98518  4.58477  3.61503
          0.02771  3.99548  4.71782  0.61958  0.77255  0.48576  0.95510
     29   2.82915  4.82739  2.78261  2.68121  4.21059  3.26944  4.02599  3.94891  2.94079  3.58220  4.53776  0.95742  3.92795  3.30010  3.29865  2.89237  3.21577  3.55862  5.50251  4.15097     78 - -
          2.68618  4.42225  2.77519  2.73123  3.46354  2.40513  3.72494  3.29354  2.67741  2.69355  4.24690  2.90347  2.73739  3.18146  2.89801  2.37887  2.77519  2.98518  4.58477  3.61503
          0.02771  3.99548  4.71782  0.61958  0.77255  0.48576  0.95510
     30   2.92172  4.65719  3.54241  3.40017  4.38262  3.33781  4.46648  3.96095  3.46824  3.57395  4.62992  3.69387  0.62767  3.85328  3.69877  3.09335  3.37323  3.59209  5.53421  4.50538     79 - -
          2.68618  4.42225  2.77519  2.73123  3.46354  2.40513  3.72494  3.29354  2.67741  2.69355  4.24690  2.90347  2.73739  3.18146  2.89801  2.37887  2.77519  2.98518  4.58477  3.61503
          0.02771  3.99548  4.71782  0.61958  0.77255  0.48576  0.95510
     31   1.27954  4.15202  3.45368  3.17607  4.24783  2.94544  4.23109  3.59082  3.21962  3.34481  4.19851  3.31667  3.69616  3.51540  3.51857  1.68821  2.71032  3.08569  5.61578  4.39763     80 - -
          2.68618  4.42225  2.77519  2.73123  3.46354  2.40513  3.72494  3.29354  2.67741  2.69355  4.24690  2.90347  2.73739  3.18146  2.89801  2.37887  2.77519  2.98518  4.58477  3.61503
          0.02771  3.99548  4.71782  0.61958  0.77255  0.48576  0.95510
     32   3.29521  4.72180  4.38656  4.02833  3.18610  4.13745  4.64555  2.39833  3.79485  0.73737  3.17309  4.29182  4.55254  4.13369  3.95025  3.72468  3.58437  2.46734  5.10861  3.85988     81 - -
          2.68618  4.42225  2.77519  2.73123  3.46354  2.40513  3.72494  3.29354  2.67741  2.69355  4.24690  2.90347  2.73739  3.18146  2.89801  2.37887  2.77519  2.98518  4.58477  3.61503
          0.02771  3.99548  4.71782  0.61958  0.77255  0.48576  0.95510
     33   2.74491  4.77464  3.28142  2.78415  4.27372  3.41644  3.73928  3.71803  2.20509  3.28178  4.15844  3.17454  3.92035  2.91541  1.35569  2.37303  3.03392  3.36622  5.39899  4.15172     82 - -
          2.68618  4.42225  2.77519  2.73123  3.46354  2.40513  3.72494  3.29354  2.67741  2.69355  4.24690  2.90347  2.73739  3.18146  2.89801  2.37887  2.77519  2.98518  4.58477  3.61503
          0.02771  3.99548  4.71782  0.61958  0.77255  0.48576  0.95510
     34   2.85885  5.19305  2.47659  1.33153  4.35399  3.33330  2.87702  3.95582  2.50956  3.48332  4.33929  2.83830  3.86865  2.87982  2.93811  2.81064  3.11688  3.59409  5.57048  4.15420     83 - -
          2.68618  4.42225  2.77519  2.73123  3.46354  2.40513  3.72494  3.29354  2.67741  2.69355  4.24690  2.90347  2.73739  3.18146  2.89801  2.37887  2.77519  2.98518  4.58477  3.61503
          0.02771  3.99548  4.71782  0.61958  0.77255  0.48576  0.95510
     35   2.49495  4.34003  3.40863  3.07262  3.84372  1.41514  4.09868  2.43365  3.05086  2.88331  3.87785  3.36515  3.87972  3.40715  3.36093  2.69004  2.89114  2.75897  5.30334  4.03279     84 - -
          2.68618  4.42225  2.77519  2.73123  3.46354  2.40513  3.72494  3.29354  2.67741  2.69355  4.24690  2.90347  2.73739  3.18146  2.89801  2.37887  2.77519  2.98518  4.58477  3.61503
          0.02771  3.99548  4.71782  0.61958  0.77255  0.48576  0.95510
     36   3.26645  4.60562  4.77660  4.22667  2.46247  4.48109  4.65386  2.00403  4.09838  0.96944  2.89325  4.46120  4.68177  4.20317  4.22486  3.82267  3.48843  2.27809  4.95615  3.71479     85 - -
          2.68618  4.42225  2.77519  2.73123  3.46354  2.40513  3.72494  3.29354  2.67741  2.69355  4.24690  2.90347  2.73739  3.18146  2.89801  2.37887  2.77519  2.98518  4.58477  3.61503
          0.02771  3.99548  4.71782  0.61958  0.77255  0.48576  0.95510
     37   2.32847  4.43941  3.27286  2.70769  3.63087  3.48520  3.73057  2.58006  2.49134  2.67007  3.55354  3.15463  3.87917  2.97957  2.52271  2.72920  2.54187  2.51956  5.02263  3.76559     86 - -
          2.68618  4.42225  2.77519  2.73123  3.46354  2.40513  3.72494  3.29354  2.67741  2.69355  4.24690  2.90347  2.73739  3.18146  2.89801  2.37887  2.77519  2.98518  4.58477  3.61503
          0.02771  3.99548  4.71782  0.61958  0.77255  0.48576  0.95510
     38   2.29656  4.91750  2.09266  2.30021  4.44117  1.99538  3.76099  3.89932  2.67948  3.47102  4.28942  2.57280  3.78739  2.92574  3.18909  2.65236  2.96859  3.47776  5.67251  4.28031     87 - -
          2.68618  4.42225  2.77519  2.73123  3.46354  2.40513  3.72494  3.29354  2.67741  2.69355  4.24690  2.90347  2.73739  3.18146  2.89801  2.37887  2.77519  2.98518  4.58477  3.61503
          0.02771  3.99548  4.71782  0.61958  0.77255  0.48576  0.95510
     39   0.85006  4.25705  3.59064  3.38921  4.17788  3.07798  4.39629  3.32205  3.40871  3.19783  4.21734  3.50672  3.82898  3.73887  3.64982  2.60689  2.89284  2.95511  5.59274  4.40710     88 - -
          2.68618  4.42225  2.77519  2.73123  3.46354  2.40513  3.72494  3.29354  2.67741  2.69355  4.24690  2.90347  2.73739  3.18146  2.89801  2.37887  2.77519  2.98518  4.58477  3.61503
          0.02771  3.99548  4.71782  0.61958  0.77255  0.48576  0.95510
     40   2.60926  4.79310  3.00257  2.45887  4.08744  3.40511  3.61656  3.49620  2.22392  3.08746  3.90552  2.64849  3.81239  2.76660  2.26441  2.37740  2.63918  2.90700  5.31017  3.99454     89 - -
          2.68618  4.42225  2.77519  2.73123  3.46354  2.40513  3.72494  3.29354  2.67741  2.69355  4.24690  2.90347  2.73739  3.18146  2.89801  2.37887  2.77519  2.98518  4.58477  3.61503
          0.02771  3.99548  4.71782  0.61958  0.77255  0.48576  0.95510
     41   1.95677  4.19148  3.52022  3.21397  4.10854  3.04934  4.23084  3.19787  3.18554  3.09791  4.04284  3.37670  3.77056  3.52319  3.47031  2.50408  1.29192  2.82988  5.53791  4.32344     90 - -
          2.68608  4.42231  2.77526  2.73130  3.46325  2.40507  3.72501  3.29360  2.67747  2.69361  4.24696  2.90353  2.73729  3.18153  2.89787  2.37893  2.77526  2.98525  4.58483  3.61468
          0.10577  2.39215  4.71782  1.27536  0.32757  0.48576  0.95510
     42   3.07851  4.51714  4.41788  3.96943  1.37134  4.08587  4.13372  2.39481  3.84520  1.91433  3.24396  4.09006  4.46859  4.01565  4.00121  3.46577  3.35365  2.03758  4.46397  2.92072     97 - -
          2.68618  4.42225  2.77519  2.73123  3.46354  2.40513  3.72494  3.29354  2.67741  2.69355  4.24690  2.90347  2.73739  3.18146  2.89801  2.37887  2.77519  2.98518  4.58477  3.61503
          0.02771  3.99548  4.71782  0.61958  0.77255  0.48576  0.95510
     43   3.14794  4.97591  3.65151  3.13862  4.36182  3.61064  3.91916  3.91315  2.29498  3.40679  4.40492  3.48836  4.10828  3.13438  0.80591  3.22688  3.40619  3.63207  5.39565  4.26368     98 - -
          2.68618  4.42225  2.77519  2.73123  3.46354  2.40513  3.72494  3.29354  2.67741  2.69355  4.24690  2.90347  2.73739  3.18146  2.89801  2.37887  2.77519  2.98518  4.58477  3.61503
          0.02771  3.99548  4.71782  0.61958  0.77255  0.48576  0.95510
     44   2.37632  1.27886  3.92286  3.56985  3.91281  3.12107  4.34561  3.17643  3.43544  2.99318  3.95399  3.59951  2.61884  3.75629  3.63961  2.61475  2.83783  2.83587  5.34102  4.17048     99 - -
          2.68618  4.42225  2.77519  2.73123  3.46354  2.40513  3.72494  3.29354  2.67741  2.69355  4.24690  2.90347  2.73739  3.18146  2.89801  2.37887  2.77519  2.98518  4.58477  3.61503
          0.02771  3.99548  4.71782  0.61958  0.77255  0.48576  0.95510
     45   3.06421  4.40478  4.71344  4.22351  3.56107  4.36681  4.95541  1.49130  4.10491  2.08133  3.37936  4.44839  4.70535  4.38455  4.31400  3.75628  3.33727  1.06215  5.50931  4.29328    100 - -
          2.68618  4.42225  2.77519  2.73123  3.46354  2.40513  3.72494  3.29354  2.67741  2.69355  4.24690  2.90347  2.73739  3.18146  2.89801  2.37887  2.77519  2.98518  4.58477  3.61503
          0.02771  3.99548  4.71782  0.61958  0.77255  0.48576  0.95510
     46   3.41813  4.78429  4.40735  4.14644  0.83006  4.07660  3.93676  2.92806  4.05069  2.27038  3.64085  4.15941  4.53337  4.18510  4.13998  3.68091  3.71981  2.92757  4.15170  2.50426    101 - -
          2.68618  4.42225  2.77519  2.73123  3.46354  2.40513  3.72494  3.29354  2.67741  2.69355  4.24690  2.90347  2.73739  3.18146  2.89801  2.37887  2.77519  2.98518  4.58477  3.61503
          0.02771  3.99548  4.71782  0.61958  0.77255  0.48576  0.95510
     47   3.09469  4.42351  4.76112  4.27157  3.52661  4.41081  4.98792  1.14100  4.14908  2.01891  3.33839  4.49455  4.73327  4.41741  4.34756  3.80297  3.36450  1.39131  5.50302  4.29914    102 - -
          2.68618  4.42225  2.77519  2.73123  3.46354  2.40513  3.72494  3.29354  2.67741  2.69355  4.24690  2.90347  2.73739  3.18146  2.89801  2.37887  2.77519  2.98518  4.58477  3.61503
          0.02771  3.99548  4.71782  0.61958  0.77255  0.48576  0.95510
     48   3.22868  4.55756  4.77970  4.25567  3.20776  4.49709  4.86257  1.43964  4.08717  1.19294  3.03429  4.51216  4.73307  4.29409  4.24464  3.86964  3.46903  1.95833  5.24953  4.09563    103 - -
          2.68618  4.42225  2.77519  2.73123  3.46354  2.40513  3.72494  3.29354  2.67741  2.69355  4.24690  2.90347  2.73739  3.18146  2.89801  2.37887  2.77519  2.98518  4.58477  3.61503
          0.02771  3.99548  4.71782  0.61958  0.77255  0.48576  0.95510
     49   3.12540  5.26804  0.75646  2.41896  4.66245  3.30713  4.04458  4.27940  3.15279  3.86639  4.84853  2.98099  3.96876  3.28489  3.68467  3.07482  3.46707  3.90594  5.80682  4.51678    104 - -
          2.68618  4.42225  2.77519  2.73123  3.46354  2.40513  3.72494  3.29354  2.67741  2.69355  4.24690  2.90347  2.73739  3.18146  2.89801  2.37887  2.77519  2.98518  4.58477  3.61503
          0.02771  3.99548  4.71782  0.61958  0.77255  0.48576  0.95510
     50   2.92172  4.65719  3.54241  3.40017  4.38262  3.33781  4.46648  3.96095  3.46824  3.57395  4.62992  3.69387  0.62767  3.85328  3.69877  3.09335  3.37323  3.59209  5.53421  4.50538    105 - -
          2.68618  4.42225  2.77519  2.73123  3.46354  2.40513  3.72494  3.29354  2.67741  2.69355  4.24690  2.90347  2.73739  3.18146  2.89801  2.37887  2.77519  2.98518  4.58477  3.61503
          0.02771  3.99548  4.71782  0.61958  0.77255  0.48576  0.95510
     51   2.88914  4.53682  3.73431  3.36629  3.14650  2.45445  3.98201  3.32265  3.19834  2.92997  3.93794  3.63230  4.09158  3.59307  3.43025  3.09062  3.21514  3.08279  1.19801  3.17923    106 - -
          2.68618  4.42225  2.77519  2.73123  3.46354  2.40513  3.72494  3.29354  2.67741  2.69355  4.24690  2.90347  2.73739  3.18146  2.89801  2.37887  2.77519  2.98518  4.58477  3.61503
          0.02771  3.99548  4.71782  0.61958  0.77255  0.48576  0.95510
     52   3.18810  4.56671  4.54969  4.07986  1.36909  4.25185  4.17328  2.02871  3.94276  1.80100  3.16209  4.20083  4.56395  4.08442  4.07819  3.61733  3.43526  2.35521  4.45840  2.92197    107 - -
          2.68618  4.42225  2.77519  2.73123  3.46354  2.40513  3.72494  3.29354  2.67741  2.69355  4.24690  2.90347  2.73739  3.18146  2.89801  2.37887  2.77519  2.98518  4.58477  3.61503
          0.02771  3.99548  4.71782  0.61958  0.77255  0.48576  0.95510
     53   1.32900  4.31127  3.63180  3.24028  3.70734  3.34336  4.18310  2.70993  3.14142  2.19191  3.68653  3.49369  3.95717  3.50680  3.42856  2.76263  2.91323  2.49889  5.28118  4.01956    108 - -
          2.68618  4.42225  2.77519  2.73123  3.46354  2.40513  3.72494  3.29354  2.67741  2.69355  4.24690  2.90347  2.73739  3.18146  2.89801  2.37887  2.77519  2.98518  4.58477  3.61503
          0.02771  3.99548  4.71782  0.61958  0.77255  0.48576  0.95510
     54   2.57537  4.75136  2.20149  2.39603  4.43605  1.77126  3.84399  3.90189  2.78963  3.49417  4.31883  2.89081  3.77375  3.02676  3.27892  2.12983  2.93997  3.44706  5.69228  4.32479    109 - -
          2.68618  4.42225  2.77519  2.73123  3.46354  2.40513  3.72494  3.29354  2.67741  2.69355  4.24690  2.90347  2.73739  3.18146  2.89801  2.37887  2.77519  2.98518  4.58477  3.61503
          0.02771  3.99548  4.71782  0.61958  0.77255  0.48576  0.95510
     55   2.30851  4.32784  3.38162  2.90140  3.54565  3.31891  3.85301  3.09063  2.81815  2.77680  3.67627  3.25067  3.85024  3.17467  3.15609  1.63846  2.80743  2.80434  3.37768  3.66056    110 - -
          2.68618  4.42225  2.77519  2.73123  3.46354  2.40513  3.72494  3.29354  2.67741  2.69355  4.24690  2.90347  2.73739  3.18146  2.89801  2.37887  2.77519  2.98518  4.58477  3.61503
          0.02771  3.99548  4.71782  0.61958  0.77255  0.48576  0.95510
     56   2.22235  4.29829  3.37974  2.89435  3.79802  3.24480  3.91520  3.08311  2.84225  2.83294  2.95630  3.23592  3.80937  3.18036  3.19932  1.68158  2.58012  2.77904  5.20354  3.95870    111 - -
          2.68618  4.42225  2.77519  2.73123  3.46354  2.40513  3.72494  3.29354  2.67741  2.69355  4.24690  2.90347  2.73739  3.18146  2.89801  2.37887  2.77519  2.98518  4.58477  3.61503
          0.02771  3.99548  4.71782  0.61958  0.77255  0.48576  0.95510
     57   2.81008  5.04688  2.54632  2.36678  4.33805  3.30436  3.74920  3.91976  2.52043  3.46725  4.33730  1.48197  3.86909  2.44472  2.91008  2.79682  3.10110  3.54748  5.56584  4.17102    112 - -
          2.68618  4.42225  2.77519  2.73123  3.46354  2.40513  3.72494  3.29354  2.67741  2.69355  4.24690  2.90347  2.73739  3.18146  2.89801  2.37887  2.77519  2.98518  4.58477  3.61503
          0.02771  3.99548  4.71782  0.61958  0.77255  0.48576  0.95510
     58   3.00114  4.40442  4.55674  4.09574  3.55769  4.19481  4.84834  1.72926  3.95420  2.12017  3.41396  4.31263  4.60311  4.26802  4.17249  3.60068  3.29755  0.98348  5.47031  4.22427    113 - -
          2.68618  4.42225  2.77519  2.73123  3.46354  2.40513  3.72494  3.29354  2.67741  2.69355  4.24690  2.90347  2.73739  3.18146  2.89801  2.37887  2.77519  2.98518  4.58477  3.61503
          0.02771  3.99548  4.71782  0.61958  0.77255  0.48576  0.95510
     59   2.30670  4.26109  3.17490  3.03135  4.39343  1.14572  4.23559  3.88535  3.23172  3.56814  4.41346  3.25436  3.72193  3.51797  3.54271  2.13788  2.80467  3.30904  5.71139  4.47411    114 - -
          2.68618  4.42225  2.77519  2.73123  3.46354  2.40513  3.72494  3.29354  2.67741  2.69355  4.24690  2.90347  2.73739  3.18146  2.89801  2.37887  2.77519  2.98518  4.58477  3.61503
          0.02771  3.99548  4.71782  0.61958  0.77255  0.48576  0.95510
     60   2.40443  4.35069  4.24203  3.80993  3.55943  3.92392  4.60672  1.18285  3.68714  2.19458  3.43090  4.03931  4.39521  4.01124  3.91844  3.32737  3.16785  1.83077  5.36096  4.13857    115 - -
          2.68618  4.42225  2.77519  2.73123  3.46354  2.40513  3.72494  3.29354  2.67741  2.69355  4.24690  2.90347  2.73739  3.18146  2.89801  2.37887  2.77519  2.98518  4.58477  3.61503
          0.02771  3.99548  4.71782  0.61958  0.77255  0.48576  0.95510
     61   2.82915  4.82739  2.78261  2.68121  4.21059  3.26944  4.02599  3.94891  2.94079  3.58220  4.53776  0.95742  3.92795  3.30010  3.29865  2.89237  3.21577  3.55862  5.50251  4.15097    116 - -
          2.68618  4.42225  2.77519  2.73123  3.46354  2.40513  3.72494  3.29354  2.67741  2.69355  4.24690  2.90347  2.73739  3.18146  2.89801  2.37887  2.77519  2.98518  4.58477  3.61503
          0.02771  3.99548  4.71782  0.61958  0.77255  0.48576  0.95510
     62   3.03802  5.14071  3.39763  2.78290  4.58075  3.64135  3.62853  3.94278  1.15481  3.39957  4.27712  3.19041  4.02813  2.76859  1.88746  3.03796  3.21568  3.62605  5.44888  4.27196    117 - -
          2.68618  4.42225  2.77519  2.73123  3.46354  2.40513  3.72494  3.29354  2.67741  2.69355  4.24690  2.90347  2.73739  3.18146  2.89801  2.37887  2.77519  2.98518  4.58477  3.61503
          0.02771  3.99548  4.71782  0.61958  0.77255  0.48576  0.95510
     63   3.54708  4.87677  4.28386  4.02127  2.80173  3.87180  4.05861  3.57722  3.74147  2.95031  4.20513  4.14579  4.40009  4.12273  3.84776  3.74955  3.85399  3.47094  0.66995  2.79761    118 - -
          2.68618  4.42225  2.77519  2.73123  3.46354  2.40513  3.72494  3.29354  2.67741  2.69355  4.24690  2.90347  2.73739  3.18146  2.89801  2.37887  2.77519  2.98518  4.58477  3.61503
          0.02771  3.99548  4.71782  0.61958  0.77255  0.48576  0.95510
     64   3.14794  4.97591  3.65151  3.13862  4.36182  3.61064  3.91916  3.91315  2.29498  3.40679  4.40492  3.48836  4.10828  3.13438  0.80591  3.22688  3.40619  3.63207  5.39565  4.26368    119 - -
          2.68618  4.42225  2.77519  2.73123  3.46354  2.40513  3.72494  3.29354  2.67741  2.69355  4.24690  2.90347  2.73739  3.18146  2.89801  2.37887  2.77519  2.98518  4.58477  3.61503
          0.02771  3.99548  4.71782  0.61958  0.77255  0.48576  0.95510
     65   3.41813  4.78429  4.40735  4.14644  0.83006  4.07660  3.93676  2.92806  4.05069  2.27038  3.64085  4.15941  4.53337  4.18510  4.13998  3.68091  3.71981  2.92757  4.15170  2.50426    120 - -
          2.68618  4.42225  2.77519  2.73123  3.46354  2.40513  3.72494  3.29354  2.67741  2.69355  4.24690  2.90347  2.73739  3.18146  2.89801  2.37887  2.77519  2.98518  4.58477  3.61503
          0.02771  3.99548  4.71782  0.61958  0.77255  0.48576  0.95510
     66   3.29521  4.72180  4.38656  4.02833  3.18610  4.13745  4.64555  2.39833  3.79485  0.73737  3.17309  4.29182  4.55254  4.13369  3.95025  3.72468  3.58437  2.46734  5.10861  3.85988    121 - -
          2.68618  4.42225  2.77519  2.73123  3.46354  2.40513  3.72494  3.29354  2.67741  2.69355  4.24690  2.90347  2.73739  3.18146  2.89801  2.37887  2.77519  2.98518  4.58477  3.61503
          0.02771  3.99548  4.71782  0.61958  0.77255  0.48576  0.95510
     67   2.91801  4.59540  3.61972  3.18095  3.31057  3.78060  4.04791  2.68002  2.89670  1.22989  3.31706  3.56248  4.18842  2.71998  3.15225  3.15551  3.16799  2.65056  5.00612  3.72034    122 - -
          2.68618  4.42225  2.77519  2.73123  3.46354  2.40513  3.72494  3.29354  2.67741  2.69355  4.24690  2.90347  2.73739  3.18146  2.89801  2.37887  2.77519  2.98518  4.58477  3.61503
          0.02771  3.99548  4.71782  0.61958  0.77255  0.48576  0.95510
     68   2.98300  4.96958  2.98882  2.74684  4.15413  3.45008  3.90576  3.80505  2.55943  3.29505  4.32077  3.20716  4.00615  1.03028  2.84063  3.02617  3.28050  3.52747  5.40497  4.10738    123 - -
          2.68618  4.42225  2.77519  2.73123  3.46354  2.40513  3.72494  3.29354  2.67741  2.69355  4.24690  2.90347  2.73739  3.18146  2.89801  2.37887  2.77519  2.98518  4.58477  3.61503
          0.02771  3.99548  4.71782  0.61958  0.77255  0.48576  0.95510
     69   2.31189  1.42118  4.04626  3.68240  3.86055  3.10782  4.40184  2.87375  3.50988  2.85125  3.85262  3.62873  3.83510  3.82069  3.69403  2.57176  2.24566  2.57250  5.37406  4.18108    124 - -
          2.68618  4.42225  2.77519  2.73123  3.46354  2.40513  3.72494  3.29354  2.67741  2.69355  4.24690  2.90347  2.73739  3.18146  2.89801  2.37887  2.77519  2.98518  4.58477  3.61503
          0.02771  3.99548  4.71782  0.61958  0.77255  0.48576  0.95510
     70   3.29521  4.72180  4.38656  4.02833  3.18610  4.13745  4.64555  2.39833  3.79485  0.73737  3.17309  4.29182  4.55254  4.13369  3.95025  3.72468  3.58437  2.46734  5.10861  3.85988    125 - -
          2.68618  4.42225  2.77519  2.73123  3.46354  2.40513  3.72494  3.29354  2.67741  2.69355  4.24690  2.90347  2.73739  3.18146  2.89801  2.37887  2.77519  2.98518  4.58477  3.61503
          0.02771  3.99548  4.71782  0.61958  0.77255  0.48576  0.95510
     71   2.87196  5.39838  1.83988  1.40106  4.70250  3.23598  3.73091  4.20293  2.69587  3.71256  4.54309  2.70510  3.82728  2.88805  3.26393  2.51755  3.15180  3.78249  5.87870  4.39756    126 - -
          2.68618  4.42225  2.77519  2.73123  3.46354  2.40513  3.72494  3.29354  2.67741  2.69355  4.24690  2.90347  2.73739  3.18146  2.89801  2.37887  2.77519  2.98518  4.58477  3.61503
          0.02771  3.99548  4.71782  0.61958  0.77255  0.48576  0.95510
     72   3.12540  5.26804  0.75646  2.41896  4.66245  3.30713  4.04458  4.27940  3.15279  3.86639  4.84853  2.98099  3.96876  3.28489  3.68467  3.07482  3.46707  3.90594  5.80682  4.51678    127 - -
          2.68618  4.42225  2.77519  2.73123  3.46354  2.40513  3.72494  3.29354  2.67741  2.69355  4.24690  2.90347  2.73739  3.18146  2.89801  2.37887  2.77519  2.98518  4.58477  3.61503
          0.02771  3.99548  4.71782  0.61958  0.77255  0.48576  0.95510
     73   3.29521  4.72180  4.38656  4.02833  3.18610  4.13745  4.64555  2.39833  3.79485  0.73737  3.17309  4.29182  4.55254  4.13369  3.95025  3.72468  3.58437  2.46734  5.10861  3.85988    128 - -
          2.68618  4.42225  2.77519  2.73123  3.46354  2.40513  3.72494  3.29354  2.67741  2.69355  4.24690  2.90347  2.73739  3.18146  2.89801  2.37887  2.77519  2.98518  4.58477  3.61503
          0.02771  3.99548  4.71782  0.61958  0.77255  0.48576  0.95510
     74   3.12540  5.26804  0.75646  2.41896  4.66245  3.30713  4.04458  4.27940  3.15279  3.86639  4.84853  2.98099  3.96876  3.28489  3.68467  3.07482  3.46707  3.90594  5.80682  4.51678    129 - -
          2.68618  4.42225  2.77519  2.73123  3.46354  2.40513  3.72494  3.29354  2.67741  2.69355  4.24690  2.90347  2.73739  3.18146  2.89801  2.37887  2.77519  2.98518  4.58477  3.61503
          0.02771  3.99548  4.71782  0.61958  0.77255  0.48576  0.95510
     75   2.69305  4.04696  3.09878  2.52056  4.19986  3.46202  3.60596  3.60116  1.96161  3.16248  3.98547  2.48480  3.85638  2.74887  1.97953  2.71752  2.91555  3.26963  5.34408  4.05429    130 - -
          2.68618  4.42225  2.77519  2.73123  3.46354  2.40513  3.72494  3.29354  2.67741  2.69355  4.24690  2.90347  2.73739  3.18146  2.89801  2.37887  2.77519  2.98518  4.58477  3.61503
          0.02771  3.99548  4.71782  0.61958  0.77255  0.48576  0.95510
     76   2.65386  4.88075  2.66450  2.37902  4.30932  3.27690  3.71413  3.77979  2.51083  3.34876  4.17239  2.13880  3.80846  2.48000  2.94125  1.91415  2.94603  3.39278  5.52841  4.16714    131 - -
          2.68618  4.42225  2.77519  2.73123  3.46354  2.40513  3.72494  3.29354  2.67741  2.69355  4.24690  2.90347  2.73739  3.18146  2.89801  2.37887  2.77519  2.98518  4.58477  3.61503
          0.02771  3.99548  4.71782  0.61958  0.77255  0.48576  0.95510
     77   3.29521  4.72180  4.38656  4.02833  3.18610  4.13745  4.64555  2.39833  3.79485  0.73737  3.17309  4.29182  4.55254  4.13369  3.95025  3.72468  3.58437  2.46734  5.10861  3.85988    132 - -
          2.68618  4.42225  2.77519  2.73123  3.46354  2.40513  3.72494  3.29354  2.67741  2.69355  4.24690  2.90347  2.73739  3.18146  2.89801  2.37887  2.77519  2.98518  4.58477  3.61503
          0.02771  3.99548  4.71782  0.61958  0.77255  0.48576  0.95510
     78   2.99205  5.13096  3.38637  2.73341  4.51114  3.64191  3.04945  3.90145  1.69424  3.35999  4.21662  3.15462  4.00458  2.73223  1.42185  2.98810  3.16166  3.58191  5.41372  4.21145    133 - -
          2.68618  4.42225  2.77519  2.73123  3.46354  2.40513  3.72494  3.29354  2.67741  2.69355  4.24690  2.90347  2.73739  3.18146  2.89801  2.37887  2.77519  2.98518  4.58477  3.61503
          0.02771  3.99548  4.71782  0.61958  0.77255  0.48576  0.95510
     79   2.98752  5.14011  3.10485  2.65173  4.52041  3.55894  3.64846  3.92617  1.17811  3.39915  4.28096  3.10056  3.98911  2.48658  2.26672  2.97811  3.18887  3.60367  5.47830  4.24868    134 - -
          2.68618  4.42225  2.77519  2.73123  3.46354  2.40513  3.72494  3.29354  2.67741  2.69355  4.24690  2.90347  2.73739  3.18146  2.89801  2.37887  2.77519  2.98518  4.58477  3.61503
          0.02771  3.99548  4.71782  0.61958  0.77255  0.48576  0.95510
     80   3.29521  4.72180  4.38656  4.02833  3.18610  4.13745  4.64555  2.39833  3.79485  0.73737  3.17309  4.29182  4.55254  4.13369  3.95025  3.72468  3.58437  2.46734  5.10861  3.85988    135 - -
          2.68618  4.42225  2.77519  2.73123  3.46354  2.40513  3.72494  3.29354  2.67741  2.69355  4.24690  2.90347  2.73739  3.18146  2.89801  2.37887  2.77519  2.98518  4.58477  3.61503
          0.02771  3.99548  4.71782  0.61958  0.77255  0.48576  0.95510
     81   2.82915  4.82739  2.78261  2.68121  4.21059  3.26944  4.02599  3.94891  2.94079  3.58220  4.53776  0.95742  3.92795  3.30010  3.29865  2.89237  3.21577  3.55862  5.50251  4.15097    136 - -
          2.68618  4.42225  2.77519  2.73123  3.46354  2.40513  3.72494  3.29354  2.67741  2.69355  4.24690  2.90347  2.73739  3.18146  2.89801  2.37887  2.77519  2.98518  4.58477  3.61503
          0.02771  3.99548  4.71782  0.61958  0.77255  0.48576  0.95510
     82   2.37902  4.30032  3.31705  3.13989  4.20057  3.02810  4.24568  3.74048  3.22198  3.45169  4.36838  3.34401  3.77734  3.56192  3.50328  0.91963  2.86861  3.24853  5.56348  4.28511    137 - -
          2.68618  4.42225  2.77519  2.73123  3.46354  2.40513  3.72494  3.29354  2.67741  2.69355  4.24690  2.90347  2.73739  3.18146  2.89801  2.37887  2.77519  2.98518  4.58477  3.61503
          0.02771  3.99548  4.71782  0.61958  0.77255  0.48576  0.95510
     83   3.14794  4.97591  3.65151  3.13862  4.36182  3.61064  3.91916  3.91315  2.29498  3.40679  4.40492  3.48836  4.10828  3.13438  0.80591  3.22688  3.40619  3.63207  5.39565  4.26368    138 - -
          2.68618  4.42225  2.77519  2.73123  3.46354  2.40513  3.72494  3.29354  2.67741  2.69355  4.24690  2.90347  2.73739  3.18146  2.89801  2.37887  2.77519  2.98518  4.58477  3.61503
          0.02771  3.99548  4.71782  0.61958  0.77255  0.48576  0.95510
     84   3.29521  4.72180  4.38656  4.02833  3.18610  4.13745  4.64555  2.39833  3.79485  0.73737  3.17309  4.29182  4.55254  4.13369  3.95025  3.72468  3.58437  2.46734  5.10861  3.85988    139 - -
          2.68618  4.42225  2.77519  2.73123  3.46354  2.40513  3.72494  3.29354  2.67741  2.69355  4.24690  2.90347  2.73739  3.18146  2.89801  2.37887  2.77519  2.98518  4.58477  3.61503
          0.02771  3.99548  4.71782  0.61958  0.77255  0.48576  0.95510
     85   3.41813  4.78429  4.40735  4.14644  0.83006  4.07660  3.93676  2.92806  4.05069  2.27038  3.64085  4.15941  4.53337  4.18510  4.13998  3.68091  3.71981  2.92757  4.15170  2.50426    140 - -
          2.68618  4.42225  2.77519  2.73123  3.46354  2.40513  3.72494  3.29354  2.67741  2.69355  4.24690  2.90347  2.73739  3.18146  2.89801  2.37887  2.77519  2.98518  4.58477  3.61503
          0.02771  3.99548  4.71782  0.61958  0.77255  0.48576  0.95510
     86   2.90585  4.41592  4.29431  3.96257  3.64234  3.84966  4.74377  2.05125  3.83222  2.30889  3.59012  4.13227  4.40428  4.18376  4.03266  3.36197  3.26501  0.88298  5.44711  4.18578    141 - -
          2.68618  4.42225  2.77519  2.73123  3.46354  2.40513  3.72494  3.29354  2.67741  2.69355  4.24690  2.90347  2.73739  3.18146  2.89801  2.37887  2.77519  2.98518  4.58477  3.61503
          0.02771  3.99548  4.71782  0.61958  0.77255  0.48576  0.95510
     87   3.09140  4.41407  4.77493  4.28182  3.54457  4.42211  4.99853  1.21307  4.16529  2.04237  3.35306  4.50358  4.74007  4.43154  4.36458  3.81175  3.35948  1.28616  5.51534  4.31134    142 - -
          2.68618  4.42225  2.77519  2.73123  3.46354  2.40513  3.72494  3.29354  2.67741  2.69355  4.24690  2.90347  2.73739  3.18146  2.89801  2.37887  2.77519  2.98518  4.58477  3.61503
          0.02771  3.99548  4.71782  0.61958  0.77255  0.48576  0.95510
     88   3.06036  5.09033  3.48505  2.86252  4.51861  3.65309  3.65734  3.89285  1.80292  3.36805  4.26671  3.24570  4.05139  2.80857  1.15463  3.08020  3.24501  3.59087  5.42171  4.25630    143 - -
          2.68618  4.42225  2.77519  2.73123  3.46354  2.40513  3.72494  3.29354  2.67741  2.69355  4.24690  2.90347  2.73739  3.18146  2.89801  2.37887  2.77519  2.98518  4.58477  3.61503
          0.02771  3.99548  4.71782  0.61958  0.77255  0.48576  0.95510
     89   2.82426  4.58616  3.52311  3.43882  4.57633  0.56224  4.55038  4.20703  3.63674  3.84538  4.82305  3.68759  3.98119  3.95127  3.85812  2.99991  3.31508  3.71162  5.63777  4.68282    144 - -
          2.68618  4.42225  2.77519  2.73123  3.46354  2.40513  3.72494  3.29354  2.67741  2.69355  4.24690  2.90347  2.73739  3.18146  2.89801  2.37887  2.77519  2.98518  4.58477  3.61503
          0.02771  3.99548  4.71782  0.61958  0.77255  0.48576  0.95510
     90   2.90736  5.09659  2.91531  2.54295  4.42426  3.48221  3.66545  3.86412  1.92036  3.36657  4.24241  3.02427  3.94137  1.51731  2.43774  2.89804  3.13102  3.53568  5.48320  4.20402    145 - -
          2.68618  4.42225  2.77519  2.73123  3.46354  2.40513  3.72494  3.29354  2.67741  2.69355  4.24690  2.90347  2.73739  3.18146  2.89801  2.37887  2.77519  2.98518  4.58477  3.61503
          0.02771  3.99548  4.71782  0.61958  0.77255  0.48576  0.95510
     91   2.92172  4.65719  3.54241  3.40017  4.38262  3.33781  4.46648  3.96095  3.46824  3.57395  4.62992  3.69387  0.62767  3.85328  3.69877  3.09335  3.37323  3.59209  5.53421  4.50538    146 - -
          2.68618  4.42225  2.77519  2.73123  3.46354  2.40513  3.72494  3.29354  2.67741  2.69355  4.24690  2.90347  2.73739  3.18146  2.89801  2.37887  2.77519  2.98518  4.58477  3.61503
          0.02771  3.99548  4.71782  0.61958  0.77255  0.48576  0.95510
     92   0.85006  4.25705  3.59064  3.38921  4.17788  3.07798  4.39629  3.32205  3.40871  3.19783  4.21734  3.50672  3.82898  3.73887  3.64982  2.60689  2.89284  2.95511  5.59274  4.40710    147 - -
          2.68618  4.42225  2.77519  2.73123  3.46354  2.40513  3.72494  3.29354  2.67741  2.69355  4.24690  2.90347  2.73739  3.18146  2.89801  2.37887  2.77519  2.98518  4.58477  3.61503
          0.02771  3.99548  4.71782  0.61958  0.77255  0.48576  0.95510
     93   2.97888  5.54033  1.24045  1.70568  4.82553  3.22001  3.78908  4.34534  2.83060  3.85607  4.72475  2.68834  3.85505  2.96219  3.43451  2.85728  3.27375  3.92273  6.00607  4.49997    148 - -
          2.68618  4.42225  2.77519  2.73123  3.46354  2.40513  3.72494  3.29354  2.67741  2.69355  4.24690  2.90347  2.73739  3.18146  2.89801  2.37887  2.77519  2.98518  4.58477  3.61503
          0.02771  3.99548  4.71782  0.61958  0.77255  0.48576  0.95510
     94   1.23475  4.19683  3.75082  3.38508  3.89314  3.19295  4.31156  2.73797  3.32069  2.77488  3.82740  3.52572  3.88047  3.64012  3.59215  2.63194  2.82858  2.09622  5.44163  4.21777    149 - -
          2.68618  4.42225  2.77519  2.73123  3.46354  2.40513  3.72494  3.29354  2.67741  2.69355  4.24690  2.90347  2.73739  3.18146  2.89801  2.37887  2.77519  2.98518  4.58477  3.61503
          0.02771  3.99548  4.71782  0.61958  0.77255  0.48576  0.95510
     95   3.30764  4.66975  4.67365  4.17592  2.35946  4.42397  4.49434  2.29102  4.02926  0.90523  2.95008  4.38890  4.66617  4.16416  4.16416  3.79742  3.54063  2.41077  4.77891  3.39692    150 - -
          2.68618  4.42225  2.77519  2.73123  3.46354  2.40513  3.72494  3.29354  2.67741  2.69355  4.24690  2.90347  2.73739  3.18146  2.89801  2.37887  2.77519  2.98518  4.58477  3.61503
          0.02771  3.99548  4.71782  0.61958  0.77255  0.48576  0.95510
     96   2.92172  4.65719  3.54241  3.40017  4.38262  3.33781  4.46648  3.96095  3.46824  3.57395  4.62992  3.69387  0.62767  3.85328  3.69877  3.09335  3.37323  3.59209  5.53421  4.50538    151 - -
          2.68618  4.42225  2.77519  2.73123  3.46354  2.40513  3.72494  3.29354  2.67741  2.69355  4.24690  2.90347  2.73739  3.18146  2.89801  2.37887  2.77519  2.98518  4.58477  3.61503
          0.02771  3.99548  4.71782  0.61958  0.77255  0.48576  0.95510
     97   3.03802  5.14071  3.39763  2.78290  4.58075  3.64135  3.62853  3.94278  1.15481  3.39957  4.27712  3.19041  4.02813  2.76859  1.88746  3.03796  3.21568  3.62605  5.44888  4.27196    152 - -
          2.68618  4.42225  2.77519  2.73123  3.46354  2.40513  3.72494  3.29354  2.67741  2.69355  4.24690  2.90347  2.73739  3.18146  2.89801  2.37887  2.77519  2.98518  4.58477  3.61503
          0.02771  3.99548  4.71782  0.61958  0.77255  0.48576  0.95510
     98   3.26930  4.62613  4.71628  4.19816  3.12593  4.47286  4.80234  1.83973  4.00462  0.93702  2.96721  4.47158  4.71120  4.22166  4.16406  3.85010  3.50944  2.12860  5.18308  4.02289    153 - -
          2.68618  4.42225  2.77519  2.73123  3.46354  2.40513  3.72494  3.29354  2.67741  2.69355  4.24690  2.90347  2.73739  3.18146  2.89801  2.37887  2.77519  2.98518  4.58477  3.61503
          0.02771  3.99548  4.71782  0.61958  0.77255  0.48576  0.95510
     99   3.41813  4.78429  4.40735  4.14644  0.83006  4.07660  3.93676  2.92806  4.05069  2.27038  3.64085  4.15941  4.53337  4.18510  4.13998  3.68091  3.71981  2.92757  4.15170  2.50426    154 - -
          2.68618  4.42225  2.77519  2.73123  3.46354  2.40513  3.72494  3.29354  2.67741  2.69355  4.24690  2.90347  2.73739  3.18146  2.89801  2.37887  2.77519  2.98518  4.58477  3.61503
          0.02771  3.99548  4.71782  0.61958  0.77255  0.48576  0.95510
    100   3.05985  5.16732  3.47635  2.80544  4.62492  3.67053  3.61197  3.97085  1.32448  3.41052  4.28335  3.20402  4.03862  2.74713  1.56568  3.05517  3.22478  3.65375  5.44895  4.28541    155 - -
          2.68618  4.42225  2.77519  2.73123  3.46354  2.40513  3.72494  3.29354  2.67741  2.69355  4.24690  2.90347  2.73739  3.18146  2.89801  2.37887  2.77519  2.98518  4.58477  3.61503
          0.02771  3.99548  4.71782  0.61958  0.77255  0.48576  0.95510
    101   2.79273  5.15453  2.44553  1.44231  4.48111  3.29529  3.69887  3.94419  2.52071  3.48437  4.31625  2.80359  3.83423  2.59993  2.97911  2.37706  3.05948  3.56371  5.65969  4.26086    156 - -
          2.68618  4.42225  2.77519  2.73123  3.46354  2.40513  3.72494  3.29354  2.67741  2.69355  4.24690  2.90347  2.73739  3.18146  2.89801  2.37887  2.77519  2.98518  4.58477  3.61503
          0.02771  3.99548  4.71782  0.61958  0.77255  0.48576  0.95510
    102   3.54708  4.87677  4.28386  4.02127  2.80173  3.87180  4.05861  3.57722  3.74147  2.95031  4.20513  4.14579  4.40009  4.12273  3.84776  3.74955  3.85399  3.47094  0.66995  2.79761    157 - -
          2.68618  4.42225  2.77519  2.73123  3.46354  2.40513  3.72494  3.29354  2.67741  2.69355  4.24690  2.90347  2.73739  3.18146  2.89801  2.37887  2.77519  2.98518  4.58477  3.61503
          0.02771  3.99548  4.71782  0.61958  0.77255  0.48576  0.95510
    103   2.62500  4.59287  3.14168  2.83794  4.28845  1.28018  3.96721  3.77095  2.69171  3.38249  4.25876  3.21776  3.86439  3.19197  2.33405  2.73709  3.00277  3.36160  5.49296  4.27408    158 - -
          2.68618  4.42225  2.77519  2.73123  3.46354  2.40513  3.72494  3.29354  2.67741  2.69355  4.24690  2.90347  2.73739  3.18146  2.89801  2.37887  2.77519  2.98518  4.58477  3.61503
          0.02771  3.99548  4.71782  0.61958  0.77255  0.48576  0.95510
    104   2.45792  4.24874  3.70564  3.30576  3.81438  3.28234  4.23968  2.66809  3.20433  2.68361  3.74926  3.51167  3.92576  3.55767  3.48646  2.70357  1.41658  2.08634  5.36843  4.13362    159 - -
          2.68618  4.42225  2.77519  2.73123  3.46354  2.40513  3.72494  3.29354  2.67741  2.69355  4.24690  2.90347  2.73739  3.18146  2.89801  2.37887  2.77519  2.98518  4.58477  3.61503
          0.02771  3.99548  4.71782  0.61958  0.77255  0.48576  0.95510
    105   2.62593  4.64560  2.85919  2.23221  4.11627  3.28679  3.85094  3.37880  2.67619  3.12253  4.02851  3.05175  3.85505  3.06034  3.05378  2.71717  1.52157  3.06651  5.43922  4.14381    160 - -
          2.68618  4.42225  2.77519  2.73123  3.46354  2.40513  3.72494  3.29354  2.67741  2.69355  4.24690  2.90347  2.73739  3.18146  2.89801  2.37887  2.77519  2.98518  4.58477  3.61503
          0.02771  3.99548  4.71782  0.61958  0.77255  0.48576  0.95510
    106   2.06851  2.99317  3.47889  2.93830  3.52666  3.38047  3.86236  2.86451  2.88006  2.59834  2.93366  2.79984  3.86138  3.18893  3.22082  2.47985  2.76034  2.60876  4.96513  3.73474    161 - -
          2.68618  4.42225  2.77519  2.73123  3.46354  2.40513  3.72494  3.29354  2.67741  2.69355  4.24690  2.90347  2.73739  3.18146  2.89801  2.37887  2.77519  2.98518  4.58477  3.61503
          0.02771  3.99548  4.71782  0.61958  0.77255  0.48576  0.95510
    107   3.30827  4.68112  4.64543  4.15572  2.57007  4.41511  4.54632  2.27322  4.00139  0.86255  2.95375  4.38943  4.66776  4.16136  4.14732  3.79986  3.54640  2.38895  4.85233  3.49948    162 - -
          2.68618  4.42225  2.77519  2.73123  3.46354  2.40513  3.72494  3.29354  2.67741  2.69355  4.24690  2.90347  2.73739  3.18146  2.89801  2.37887  2.77519  2.98518  4.58477  3.61503
          0.02771  3.99548  4.71782  0.61958  0.77255  0.48576  0.95510
    108   2.48265  4.32747  3.54122  3.30070  4.08133  3.16223  4.30813  3.22360  3.24609  3.08269  4.12647  3.48917  3.87621  3.63508  3.49792  2.68544  0.97926  2.90528  5.50828  4.29841    163 - -
          2.68618  4.42225  2.77519  2.73123  3.46354  2.40513  3.72494  3.29354  2.67741  2.69355  4.24690  2.90347  2.73739  3.18146  2.89801  2.37887  2.77519  2.98518  4.58477  3.61503
          0.02771  3.99548  4.71782  0.61958  0.77255  0.48576  0.95510
    109   3.41813  4.78429  4.40735  4.14644  0.83006  4.07660  3.93676  2.92806  4.05069  2.27038  3.64085  4.15941  4.53337  4.18510  4.13998  3.68091  3.71981  2.92757  4.15170  2.50426    164 - -
          2.68618  4.42225  2.77519  2.73123  3.46354  2.40513  3.72494  3.29354  2.67741  2.69355  4.24690  2.90347  2.73739  3.18146  2.89801  2.37887  2.77519  2.98518  4.58477  3.61503
          0.02771  3.99548  4.71782  0.61958  0.77255  0.48576  0.95510
    110   3.06221  5.19426  2.54531  0.86238  4.55654  3.35632  3.95559  4.03505  2.85190  3.63304  4.60310  3.00848  3.96718  3.16960  3.27242  3.03296  3.36785  3.70675  5.70497  4.42896    165 - -
          2.68618  4.42225  2.77519  2.73123  3.46354  2.40513  3.72494  3.29354  2.67741  2.69355  4.24690  2.90347  2.73739  3.18146  2.89801  2.37887  2.77519  2.98518  4.58477  3.61503
          0.02771  3.99548  4.71782  0.61958  0.77255  0.48576  0.95510
    111   2.76138  4.99031  2.53764  1.34719  4.38995  3.28952  3.77055  3.72389  2.60363  3.37996  4.26325  2.88020  3.85192  2.94272  3.04170  2.76069  2.53591  3.38107  5.62782  4.26139    166 - -
          2.68618  4.42225  2.77519  2.73123  3.46354  2.40513  3.72494  3.29354  2.67741  2.69355  4.24690  2.90347  2.73739  3.18146  2.89801  2.37887  2.77519  2.98518  4.58477  3.61503
          0.02771  3.99548  4.71782  0.61958  0.77255  0.48576  0.95510
    112   3.12540  5.26804  0.75646  2.41896  4.66245  3.30713  4.04458  4.27940  3.15279  3.86639  4.84853  2.98099  3.96876  3.28489  3.68467  3.07482  3.46707  3.90594  5.80682  4.51678    167 - -
          2.68618  4.42225  2.77519  2.73123  3.46354  2.40513  3.72494  3.29354  2.67741  2.69355  4.24690  2.90347  2.73739  3.18146  2.89801  2.37887  2.77519  2.98518  4.58477  3.61503
          0.02771  3.99548  4.71782  0.61958  0.77255  0.48576  0.95510
    113   2.60765  4.41529  3.46601  3.06999  3.68611  3.40130  4.06483  2.35680  2.98101  2.60866  3.69744  3.40621  1.59301  3.36740  3.29200  2.81256  2.95742  2.63040  5.21794  3.93844    168 - -
          2.68618  4.42225  2.77519  2.73123  3.46354  2.40513  3.72494  3.29354  2.67741  2.69355  4.24690  2.90347  2.73739  3.18146  2.89801  2.37887  2.77519  2.98518  4.58477  3.61503
          0.02771  3.99548  4.71782  0.61958  0.77255  0.48576  0.95510
    114   3.06221  5.19426  2.54531  0.86238  4.55654  3.35632  3.95559  4.03505  2.85190  3.63304  4.60310  3.00848  3.96718  3.16960  3.27242  3.03296  3.36785  3.70675  5.70497  4.42896    169 - -
          2.68618  4.42225  2.77519  2.73123  3.46354  2.40513  3.72494  3.29354  2.67741  2.69355  4.24690  2.90347  2.73739  3.18146  2.89801  2.37887  2.77519  2.98518  4.58477  3.61503
          0.02771  3.99548  4.71782  0.61958  0.77255  0.48576  0.95510
    115   2.92172  4.65719  3.54241  3.40017  4.38262  3.33781  4.46648  3.96095  3.46824  3.57395  4.62992  3.69387  0.62767  3.85328  3.69877  3.09335  3.37323  3.59209  5.53421  4.50538    170 - -
          2.68618  4.42225  2.77519  2.73123  3.46354  2.40513  3.72494  3.29354  2.67741  2.69355  4.24690  2.90347  2.73739  3.18146  2.89801  2.37887  2.77519  2.98518  4.58477  3.61503
          0.02771  3.99548  4.71782  0.61958  0.77255  0.48576  0.95510
    116   3.58687  4.84167  4.57505  4.24937  1.25662  4.34989  3.46954  3.27769  4.09947  2.61750  3.87891  4.03959  4.66237  4.08711  4.14761  3.71634  3.81029  3.20236  3.61697  1.23926    171 - -
          2.68618  4.42225  2.77519  2.73123  3.46354  2.40513  3.72494  3.29354  2.67741  2.69355  4.24690  2.90347  2.73739  3.18146  2.89801  2.37887  2.77519  2.98518  4.58477  3.61503
          0.02771  3.99548  4.71782  0.61958  0.77255  0.48576  0.95510
    117   2.29140  4.25018  3.18217  3.02445  4.39373  1.21556  4.22448  3.87886  3.21820  3.55616  4.39401  3.24624  3.71299  3.50100  3.53507  2.01307  2.78771  3.29904  5.71231  4.47522    172 - -
          2.68618  4.42225  2.77519  2.73123  3.46354  2.40513  3.72494  3.29354  2.67741  2.69355  4.24690  2.90347  2.73739  3.18146  2.89801  2.37887  2.77519  2.98518  4.58477  3.61503
          0.02771  3.99548  4.71782  0.61958  0.77255  0.48576  0.95510
    118   2.65196  4.63548  3.29489  2.75361  4.02867  3.07993  3.74267  3.36807  2.33928  3.02819  3.91491  3.16308  3.89158  2.93529  1.59868  2.75433  2.93042  2.59802  5.28101  4.02602    173 - -
          2.68618  4.42225  2.77519  2.73123  3.46354  2.40513  3.72494  3.29354  2.67741  2.69355  4.24690  2.90347  2.73739  3.18146  2.89801  2.37887  2.77519  2.98518  4.58477  3.61503
          0.02771  3.99548  4.71782  0.61958  0.77255  0.48576  0.95510
    119   2.67580  4.28054  4.08509  3.67580  3.69532  3.63696  4.51330  2.11781  3.55797  2.42041  3.58301  3.85829  4.20825  3.89383  3.80052  3.05699  2.49872  1.14007  5.40383  4.17707    174 - -
          2.68618  4.42225  2.77519  2.73123  3.46354  2.40513  3.72494  3.29354  2.67741  2.69355  4.24690  2.90347  2.73739  3.18146  2.89801  2.37887  2.77519  2.98518  4.58477  3.61503
          0.02771  3.99548  4.71782  0.61958  0.77255  0.48576  0.95510
    120   3.14794  4.97591  3.65151  3.13862  4.36182  3.61064  3.91916  3.91315  2.29498  3.40679  4.40492  3.48836  4.10828  3.13438  0.80591  3.22688  3.40619  3.63207  5.39565  4.26368    175 - -
          2.68618  4.42225  2.77519  2.73123  3.46354  2.40513  3.72494  3.29354  2.67741  2.69355  4.24690  2.90347  2.73739  3.18146  2.89801  2.37887  2.77519  2.98518  4.58477  3.61503
          0.02771  3.99548  4.71782  0.61958  0.77255  0.48576  0.95510
    121   3.12540  5.26804  0.75646  2.41896  4.66245  3.30713  4.04458  4.27940  3.15279  3.86639  4.84853  2.98099  3.96876  3.28489  3.68467  3.07482  3.46707  3.90594  5.80682  4.51678    176 - -
          2.68618  4.42225  2.77519  2.73123  3.46354  2.40513  3.72494  3.29354  2.67741  2.69355  4.24690  2.90347  2.73739  3.18146  2.89801  2.37887  2.77519  2.98518  4.58477  3.61503
          0.02771  3.99548  4.71782  0.61958  0.77255  0.48576  0.95510
    122   2.40990  4.93693  2.74730  2.22616  4.18692  3.38486  2.13990  3.63524  2.38322  3.21081  4.04486  2.91038  3.84255  2.60512  2.78271  2.72314  2.95616  3.30432  5.40555  4.06361    177 - -
          2.68618  4.42225  2.77519  2.73123  3.46354  2.40513  3.72494  3.29354  2.67741  2.69355  4.24690  2.90347  2.73739  3.18146  2.89801  2.37887  2.77519  2.98518  4.58477  3.61503
          0.02771  3.99548  4.71782  0.61958  0.77255  0.48576  0.95510
    123   2.15123  4.60666  2.77079  2.59155  4.29104  3.14696  3.92894  3.71511  2.81000  3.40737  4.28363  1.41662  3.80117  3.14423  3.20261  2.63239  2.93928  3.29661  5.59815  4.25567    178 - -
          2.68618  4.42225  2.77519  2.73123  3.46354  2.40513  3.72494  3.29354  2.67741  2.69355  4.24690  2.90347  2.73739  3.18146  2.89801  2.37887  2.77519  2.98518  4.58477  3.61503
          0.02771  3.99548  4.71782  0.61958  0.77255  0.48576  0.95510
    124   3.13155  4.44590  4.79088  4.27432  3.45014  4.47463  4.96339  1.14709  4.14681  1.82147  3.25849  4.51473  4.75156  4.39358  4.33844  3.84854  3.38617  1.51392  5.44276  4.25842    179 - -
          2.68618  4.42225  2.77519  2.73123  3.46354  2.40513  3.72494  3.29354  2.67741  2.69355  4.24690  2.90347  2.73739  3.18146  2.89801  2.37887  2.77519  2.98518  4.58477  3.61503
          0.02771  3.99548  4.71782  0.61958  0.77255  0.48576  0.95510
    125   2.57084  4.55274  3.13135  2.57556  3.75280  3.44580  3.67254  2.89522  2.39659  2.79366  3.26334  3.05517  3.83879  2.60864  2.92434  2.25785  2.51617  2.85837  5.10191  3.81920    180 - -
          2.68618  4.42225  2.77519  2.73123  3.46354  2.40513  3.72494  3.29354  2.67741  2.69355  4.24690  2.90347  2.73739  3.18146  2.89801  2.37887  2.77519  2.98518  4.58477  3.61503
          0.02771  3.99548  4.71782  0.61958  0.77255  0.48576  0.95510
    126   2.48076  4.76681  2.92259  2.13850  4.04809  3.37896  3.63229  3.44782  2.22538  3.06262  3.88426  2.93944  3.80075  2.78909  2.85617  2.47048  2.36748  2.90207  5.30712  3.98014    181 - -
          2.68618  4.42225  2.77519  2.73123  3.46354  2.40513  3.72494  3.29354  2.67741  2.69355  4.24690  2.90347  2.73739  3.18146  2.89801  2.37887  2.77519  2.98518  4.58477  3.61503
          0.02771  3.99548  4.71782  0.61958  0.77255  0.48576  0.95510
    127   2.74273  4.40668  3.66589  3.09328  3.37118  3.71987  3.94578  2.60365  2.40150  1.72994  2.42750  3.47510  4.08202  3.26760  3.12222  3.00095  2.97157  2.49025  4.96036  3.74803    182 - -
          2.68618  4.42225  2.77519  2.73123  3.46354  2.40513  3.72494  3.29354  2.67741  2.69355  4.24690  2.90347  2.73739  3.18146  2.89801  2.37887  2.77519  2.98518  4.58477  3.61503
          0.02771  3.99548  4.71782  0.61958  0.77255  0.48576  0.95510
    128   1.91605  1.37937  4.07415  3.73848  3.91340  3.07339  4.45102  2.91848  3.58701  2.90780  3.90746  3.64051  3.81891  3.87670  3.75965  2.54669  2.77230  2.60245  5.42370  4.23851    183 - -
          2.68618  4.42225  2.77519  2.73123  3.46354  2.40513  3.72494  3.29354  2.67741  2.69355  4.24690  2.90347  2.73739  3.18146  2.89801  2.37887  2.77519  2.98518  4.58477  3.61503
          0.02771  3.99548  4.71782  0.61958  0.77255  0.48576  0.95510
    129   2.89029  5.10040  3.20989  2.61767  4.50224  3.56401  3.59323  3.87895  1.44414  3.35371  4.18869  3.07378  3.94506  2.54729  1.95309  2.63806  3.08099  3.53843  5.44407  4.21097    184 - -
          2.68618  4.42225  2.77519  2.73123  3.46354  2.40513  3.72494  3.29354  2.67741  2.69355  4.24690  2.90347  2.73739  3.18146  2.89801  2.37887  2.77519  2.98518  4.58477  3.61503
          0.02771  3.99548  4.71782  0.61958  0.77255  0.48576  0.95510
    130   2.33990  4.99867  2.49992  1.31528  4.42156  3.27197  3.79092  3.75492  2.65288  3.41715  4.30464  2.87173  3.85147  2.96693  3.10351  2.76572  3.07292  3.40604  5.66415  4.29156    185 - -
          2.68618  4.42225  2.77519  2.73123  3.46354  2.40513  3.72494  3.29354  2.67741  2.69355  4.24690  2.90347  2.73739  3.18146  2.89801  2.37887  2.77519  2.98518  4.58477  3.61503
          0.02771  3.99548  4.71782  0.61958  0.77255  0.48576  0.95510
    131   2.72726  4.33485  3.73843  2.74007  3.34654  3.76170  4.04003  2.40345  3.07973  1.64725  2.95681  3.55634  4.12116  3.39686  3.38449  3.03668  2.96164  2.00926  4.96725  3.76213    186 - -
          2.68618  4.42225  2.77519  2.73123  3.46354  2.40513  3.72494  3.29354  2.67741  2.69355  4.24690  2.90347  2.73739  3.18146  2.89801  2.37887  2.77519  2.98518  4.58477  3.61503
          0.02771  3.99548  4.71782  0.61958  0.77255  0.48576  0.95510
    132   2.82426  4.58616  3.52311  3.43882  4.57633  0.56224  4.55038  4.20703  3.63674  3.84538  4.82305  3.68759  3.98119  3.95127  3.85812  2.99991  3.31508  3.71162  5.63777  4.68282    187 - -
          2.68618  4.42225  2.77519  2.73123  3.46354  2.40513  3.72494  3.29354  2.67741  2.69355  4.24690  2.90347  2.73739  3.18146  2.89801  2.37887  2.77519  2.98518  4.58477  3.61503
          0.02771  3.99548  4.71782  0.61958  0.77255  0.48576  0.95510
    133   3.09539  4.43601  4.73143  4.24943  3.50326  4.38496  4.96574  1.08724  4.11641  1.99337  3.32320  4.47338  4.71817  4.39152  4.31439  3.78196  3.36890  1.49972  5.48332  4.27550    188 - -
          2.68618  4.42225  2.77519  2.73123  3.46354  2.40513  3.72494  3.29354  2.67741  2.69355  4.24690  2.90347  2.73739  3.18146  2.89801  2.37887  2.77519  2.98518  4.58477  3.61503
          0.02771  3.99548  4.71782  0.61958  0.77255  0.48576  0.95510
    134   2.63714  4.92433  2.85049  2.08805  4.22547  3.38144  3.60247  3.65408  2.32551  3.21206  4.01423  2.89752  3.80142  2.54581  2.48480  2.29309  2.49203  3.29843  5.40661  4.06142    189 - -
          2.68618  4.42225  2.77519  2.73123  3.46354  2.40513  3.72494  3.29354  2.67741  2.69355  4.24690  2.90347  2.73739  3.18146  2.89801  2.37887  2.77519  2.98518  4.58477  3.61503
          0.02771  3.99548  4.71782  0.61958  0.77255  0.48576  0.95510
    135   2.90585  4.41592  4.29431  3.96257  3.64234  3.84966  4.74377  2.05125  3.83222  2.30889  3.59012  4.13227  4.40428  4.18376  4.03266  3.36197  3.26501  0.88298  5.44711  4.18578    190 - -
          2.68618  4.42225  2.77519  2.73123  3.46354  2.40513  3.72494  3.29354  2.67741  2.69355  4.24690  2.90347  2.73739  3.18146  2.89801  2.37887  2.77519  2.98518  4.58477  3.61503
          0.02771  3.99548  4.71782  0.61958  0.77255  0.48576  0.95510
    136   2.65465  4.30457  3.60432  2.67925  3.49639  3.66572  3.98661  1.96584  3.00033  2.42772  3.42155  3.45415  4.05713  3.32227  3.33336  2.94411  2.46562  1.91229  5.02134  3.79037    191 - -
          2.68618  4.42225  2.77519  2.73123  3.46354  2.40513  3.72494  3.29354  2.67741  2.69355  4.24690  2.90347  2.73739  3.18146  2.89801  2.37887  2.77519  2.98518  4.58477  3.61503
          0.02771  3.99548  4.71782  0.61958  0.77255  0.48576  0.95510
    137   2.52642  4.60896  2.96410  2.56582  4.12664  3.25572  3.76487  3.53648  2.55487  3.16115  3.99842  3.01879  3.79229  2.34374  2.94973  1.87941  2.29683  3.16785  5.40015  4.09621    192 - -
          2.68618  4.42225  2.77519  2.73123  3.46354  2.40513  3.72494  3.29354  2.67741  2.69355  4.24690  2.90347  2.73739  3.18146  2.89801  2.37887  2.77519  2.98518  4.58477  3.61503
          0.02771  3.99548  4.71782  0.61958  0.77255  0.48576  0.95510
    138   2.30339  4.93485  3.11036  2.54038  4.25050  3.49206  2.99510  3.65256  1.97604  3.19714  4.02552  3.02089  3.88174  2.74488  1.92794  2.76457  2.96033  3.32434  5.35978  4.08123    193 - -
          2.68618  4.42225  2.77519  2.73123  3.46354  2.40513  3.72494  3.29354  2.67741  2.69355  4.24690  2.90347  2.73739  3.18146  2.89801  2.37887  2.77519  2.98518  4.58477  3.61503
          0.02771  3.99548  4.71782  0.61958  0.77255  0.48576  0.95510
    139   2.02088  2.71130  4.14108  3.65359  3.58020  3.44818  4.34132  2.30495  3.54156  2.48717  3.51458  3.74889  4.03548  3.79891  3.75395  2.84347  2.86332  1.52356  5.16566  3.96903    194 - -
          2.68618  4.42225  2.77519  2.73123  3.46354  2.40513  3.72494  3.29354  2.67741  2.69355  4.24690  2.90347  2.73739  3.18146  2.89801  2.37887  2.77519  2.98518  4.58477  3.61503
          0.02771  3.99548  4.71782  0.61958  0.77255  0.48576  0.95510
    140   2.37902  4.30032  3.31705  3.13989  4.20057  3.02810  4.24568  3.74048  3.22198  3.45169  4.36838  3.34401  3.77734  3.56192  3.50328  0.91963  2.86861  3.24853  5.56348  4.28511    195 - -
          2.68618  4.42225  2.77519  2.73123  3.46354  2.40513  3.72494  3.29354  2.67741  2.69355  4.24690  2.90347  2.73739  3.18146  2.89801  2.37887  2.77519  2.98518  4.58477  3.61503
          0.02771  3.99548  4.71782  0.61958  0.77255  0.48576  0.95510
    141   3.13715  4.93048  3.25291  3.02657  3.37639  3.55625  0.90744  3.85907  2.86652  3.33700  4.39061  3.43038  4.11624  3.39478  3.12417  3.20711  3.44526  3.59192  4.83955  3.32407    196 - -
          2.68618  4.42225  2.77519  2.73123  3.46354  2.40513  3.72494  3.29354  2.67741  2.69355  4.24690  2.90347  2.73739  3.18146  2.89801  2.37887  2.77519  2.98518  4.58477  3.61503
          0.02771  3.99548  4.71782  0.61958  0.77255  0.48576  0.95510
    142   2.48265  4.32747  3.54122  3.30070  4.08133  3.16223  4.30813  3.22360  3.24609  3.08269  4.12647  3.48917  3.87621  3.63508  3.49792  2.68544  0.97926  2.90528  5.50828  4.29841    197 - -
          2.68618  4.42225  2.77519  2.73123  3.46354  2.40513  3.72494  3.29354  2.67741  2.69355  4.24690  2.90347  2.73739  3.18146  2.89801  2.37887  2.77519  2.98518  4.58477  3.61503
          0.02771  3.99548  4.71782  0.61958  0.77255  0.48576  0.95510
    143   3.26930  4.62613  4.71628  4.19816  3.12593  4.47286  4.80234  1.83973  4.00462  0.93702  2.96721  4.47158  4.71120  4.22166  4.16406  3.85010  3.50944  2.12860  5.18308  4.02289    198 - -
          2.68618  4.42225  2.77519  2.73123  3.46354  2.40513  3.72494  3.29354  2.67741  2.69355  4.24690  2.90347  2.73739  3.18146  2.89801  2.37887  2.77519  2.98518  4.58477  3.61503
          0.02771  3.99548  4.71782  0.61958  0.77255  0.48576  0.95510
    144   3.42864  4.86767  4.02155  3.77522  2.30664  3.97476  3.68194  3.42109  3.62925  2.84296  4.08362  3.87758  4.44633  3.90558  3.78722  3.55260  3.71624  3.29763  3.95469  0.78343    199 - -
          2.68618  4.42225  2.77519  2.73123  3.46354  2.40513  3.72494  3.29354  2.67741  2.69355  4.24690  2.90347  2.73739  3.18146  2.89801  2.37887  2.77519  2.98518  4.58477  3.61503
          0.02771  3.99548  4.71782  0.61958  0.77255  0.48576  0.95510
    145   2.78582  5.11234  2.81209  2.40065  4.43291  3.42816  3.25267  3.87806  1.76165  3.37833  4.19162  2.14428  3.86261  2.54276  2.55272  2.75805  3.00673  3.51161  5.50126  4.17312    200 - -
          2.68618  4.42225  2.77519  2.73123  3.46354  2.40513  3.72494  3.29354  2.67741  2.69355  4.24690  2.90347  2.73739  3.18146  2.89801  2.37887  2.77519  2.98518  4.58477  3.61503
          0.02771  3.99548  4.71782  0.61958  0.77255  0.48576  0.95510
    146   2.80283  4.45880  3.74589  3.32587  3.37365  3.66412  4.17624  2.61863  3.17127  1.18447  3.36338  3.64667  2.95415  3.55031  3.43012  3.07673  3.10526  2.54010  5.05914  3.80904    201 - -
          2.68618  4.42225  2.77519  2.73123  3.46354  2.40513  3.72494  3.29354  2.67741  2.69355  4.24690  2.90347  2.73739  3.18146  2.89801  2.37887  2.77519  2.98518  4.58477  3.61503
          0.02771  3.99548  4.71782  0.61958  0.77255  0.48576  0.95510
    147   2.91113  5.49104  1.54104  1.57651  4.76903  3.23359  3.73443  4.28598  2.71091  3.77392  4.60861  2.68763  3.83354  2.64535  3.28840  2.79964  3.18903  3.85797  5.93173  4.43314    202 - -
          2.68618  4.42225  2.77519  2.73123  3.46354  2.40513  3.72494  3.29354  2.67741  2.69355  4.24690  2.90347  2.73739  3.18146  2.89801  2.37887  2.77519  2.98518  4.58477  3.61503
          0.02771  3.99548  4.71782  0.61958  0.77255  0.48576  0.95510
    148   2.63787  5.00326  2.51544  2.13756  4.30649  3.38033  3.57733  3.74904  2.08495  2.87846  4.06371  2.86914  3.78969  2.69915  2.35757  2.62144  2.86682  3.37230  5.44849  4.08516    203 - -
          2.68618  4.42225  2.77519  2.73123  3.46354  2.40513  3.72494  3.29354  2.67741  2.69355  4.24690  2.90347  2.73739  3.18146  2.89801  2.37887  2.77519  2.98518  4.58477  3.61503
          0.02771  3.99548  4.71782  0.61958  0.77255  0.48576  0.95510
    149   3.09539  4.43601  4.73143  4.24943  3.50326  4.38496  4.96574  1.08724  4.11641  1.99337  3.32320  4.47338  4.71817  4.39152  4.31439  3.78196  3.36890  1.49972  5.48332  4.27550    204 - -
          2.68618  4.42225  2.77519  2.73123  3.46354  2.40513  3.72494  3.29354  2.67741  2.69355  4.24690  2.90347  2.73739  3.18146  2.89801  2.37887  2.77519  2.98518  4.58477  3.61503
          0.02771  3.99548  4.71782  0.61958  0.77255  0.48576  0.95510
    150   3.12749  4.51398  4.50734  4.12894  3.45934  4.19682  4.83545  0.93745  3.95942  2.02183  3.37720  4.35720  4.61753  4.29594  4.14210  3.70523  3.42502  1.85653  5.37459  4.12254    205 - -
          2.68618  4.42225  2.77519  2.73123  3.46354  2.40513  3.72494  3.29354  2.67741  2.69355  4.24690  2.90347  2.73739  3.18146  2.89801  2.37887  2.77519  2.98518  4.58477  3.61503
          0.02771  3.99548  4.71782  0.61958  0.77255  0.48576  0.95510
    151   2.40945  5.23552  2.21354  1.47197  4.55110  3.26330  3.69929  4.02102  2.60491  3.55520  4.37358  2.51889  3.81511  2.85040  3.13548  2.72967  3.06227  3.62192  5.73701  4.29931    206 - -
          2.68618  4.42225  2.77519  2.73123  3.46354  2.40513  3.72494  3.29354  2.67741  2.69355  4.24690  2.90347  2.73739  3.18146  2.89801  2.37887  2.77519  2.98518  4.58477  3.61503
          0.02771  3.99548  4.71782  0.61958  0.77255  0.48576  0.95510
    152   2.87009  4.99558  3.31510  2.68367  4.36044  3.57704  3.61368  3.71222  1.42886  3.24193  4.10189  3.12158  3.95626  2.75587  1.92058  2.89040  3.06693  3.01871  5.38070  4.15441    207 - -
          2.68618  4.42225  2.77519  2.73123  3.46354  2.40513  3.72494  3.29354  2.67741  2.69355  4.24690  2.90347  2.73739  3.18146  2.89801  2.37887  2.77519  2.98518  4.58477  3.61503
          0.02771  3.99548  4.71782  0.61958  0.77255  0.48576  0.95510
    153   2.82915  4.82739  2.78261  2.68121  4.21059  3.26944  4.02599  3.94891  2.94079  3.58220  4.53776  0.95742  3.92795  3.30010  3.29865  2.89237  3.21577  3.55862  5.50251  4.15097    208 - -
          2.68618  4.42225  2.77519  2.73123  3.46354  2.40513  3.72494  3.29354  2.67741  2.69355  4.24690  2.90347  2.73739  3.18146  2.89801  2.37887  2.77519  2.98518  4.58477  3.61503
          0.02771  3.99548  4.71782  0.61958  0.77255  0.48576  0.95510
    154   2.55583  4.41867  3.34163  3.04885  3.89234  1.28697  4.09881  3.27790  3.03040  2.34872  4.00845  3.35865  3.88866  3.41110  3.33326  2.72965  2.95847  2.97535  5.31474  4.03120    209 - -
          2.68618  4.42225  2.77519  2.73123  3.46354  2.40513  3.72494  3.29354  2.67741  2.69355  4.24690  2.90347  2.73739  3.18146  2.89801  2.37887  2.77519  2.98518  4.58477  3.61503
          0.02771  3.99548  4.71782  0.61958  0.77255  0.48576  0.95510
    155   2.69202  4.70742  2.40508  2.64061  4.48993  1.05027  4.07695  4.00744  3.09448  3.64153  4.52530  3.09599  3.85703  3.32193  3.52242  2.77139  3.10484  3.54816  5.69999  4.45650    210 - -
          2.68618  4.42225  2.77519  2.73123  3.46354  2.40513  3.72494  3.29354  2.67741  2.69355  4.24690  2.90347  2.73739  3.18146  2.89801  2.37887  2.77519  2.98518  4.58477  3.61503
          0.02771  3.99548  4.71782  0.61958  0.77255  0.48576  0.95510
    156   3.05368  5.16321  3.45855  2.79809  4.61746  3.66422  3.61393  3.96644  1.26150  3.40886  4.28162  3.19931  4.03534  2.74960  1.66435  3.04934  3.22097  3.64875  5.44942  4.28260    211 - -
          2.68618  4.42225  2.77519  2.73123  3.46354  2.40513  3.72494  3.29354  2.67741  2.69355  4.24690  2.90347  2.73739  3.18146  2.89801  2.37887  2.77519  2.98518  4.58477  3.61503
          0.02771  3.99548  4.71782  0.61958  0.77255  0.48576  0.95510
    157   1.15763  4.22536  3.38894  3.09983  4.18362  3.02156  4.17757  3.48555  3.13569  3.24031  4.13252  3.30723  2.61959  3.45427  3.44702  2.48218  2.76765  3.04702  5.55317  4.33532    212 - -
          2.68618  4.42225  2.77519  2.73123  3.46354  2.40513  3.72494  3.29354  2.67741  2.69355  4.24690  2.90347  2.73739  3.18146  2.89801  2.37887  2.77519  2.98518  4.58477  3.61503
          0.02771  3.99548  4.71782  0.61958  0.77255  0.48576  0.95510
    158   2.92172  4.65719  3.54241  3.40017  4.38262  3.33781  4.46648  3.96095  3.46824  3.57395  4.62992  3.69387  0.62767  3.85328  3.69877  3.09335  3.37323  3.59209  5.53421  4.50538    213 - -
          2.68618  4.42225  2.77519  2.73123  3.46354  2.40513  3.72494  3.29354  2.67741  2.69355  4.24690  2.90347  2.73739  3.18146  2.89801  2.37887  2.77519  2.98518  4.58477  3.61503
          0.02771  3.99548  4.71782  0.61958  0.77255  0.48576  0.95510
    159   3.26930  4.62613  4.71628  4.19816  3.12593  4.47286  4.80234  1.83973  4.00462  0.93702  2.96721  4.47158  4.71120  4.22166  4.16406  3.85010  3.50944  2.12860  5.18308  4.02289    214 - -
          2.68618  4.42225  2.77519  2.73123  3.46354  2.40513  3.72494  3.29354  2.67741  2.69355  4.24690  2.90347  2.73739  3.18146  2.89801  2.37887  2.77519  2.98518  4.58477  3.61503
          0.02771  3.99548  4.71782  0.61958  0.77255  0.48576  0.95510
    160   2.48265  4.32747  3.54122  3.30070  4.08133  3.16223  4.30813  3.22360  3.24609  3.08269  4.12647  3.48917  3.87621  3.63508  3.49792  2.68544  0.97926  2.90528  5.50828  4.29841    215 - -
          2.68618  4.42225  2.77519  2.73123  3.46354  2.40513  3.72494  3.29354  2.67741  2.69355  4.24690  2.90347  2.73739  3.18146  2.89801  2.37887  2.77519  2.98518  4.58477  3.61503
          0.02771  3.99548  4.71782  0.61958  0.77255  0.48576  0.95510
    161   3.42864  4.86767  4.02155  3.77522  2.30664  3.97476  3.68194  3.42109  3.62925  2.84296  4.08362  3.87758  4.44633  3.90558  3.78722  3.55260  3.71624  3.29763  3.95469  0.78343    216 - -
          2.68618  4.42225  2.77519  2.73123  3.46354  2.40513  3.72494  3.29354  2.67741  2.69355  4.24690  2.90347  2.73739  3.18146  2.89801  2.37887  2.77519  2.98518  4.58477  3.61503
          0.02771  3.99548  4.71782  0.61958  0.77255  0.48576  0.95510
    162   2.88497  4.98232  2.89232  2.57124  3.77358  3.47475  1.65210  3.72231  2.35546  3.23996  4.15241  3.04928  3.95357  2.44949  2.66037  2.89840  3.12771  3.42065  5.12653  3.66922    217 - -
          2.68618  4.42225  2.77519  2.73123  3.46354  2.40513  3.72494  3.29354  2.67741  2.69355  4.24690  2.90347  2.73739  3.18146  2.89801  2.37887  2.77519  2.98518  4.58477  3.61503
          0.02771  3.99548  4.71782  0.61958  0.77255  0.48576  0.95510
    163   2.81573  4.96903  3.05523  2.56639  4.22486  3.50542  3.63593  3.64055  1.95807  2.87173  4.05723  3.04242  3.91857  1.71803  2.45569  2.83270  3.03070  3.33869  5.36722  4.08164    218 - -
          2.68618  4.42225  2.77519  2.73123  3.46354  2.40513  3.72494  3.29354  2.67741  2.69355  4.24690  2.90347  2.73739  3.18146  2.89801  2.37887  2.77519  2.98518  4.58477  3.61503
          0.02771  3.99548  4.71782  0.61958  0.77255  0.48576  0.95510
    164   3.41813  4.78429  4.40735  4.14644  0.83006  4.07660  3.93676  2.92806  4.05069  2.27038  3.64085  4.15941  4.53337  4.18510  4.13998  3.68091  3.71981  2.92757  4.15170  2.50426    219 - -
          2.68618  4.42225  2.77519  2.73123  3.46354  2.40513  3.72494  3.29354  2.67741  2.69355  4.24690  2.90347  2.73739  3.18146  2.89801  2.37887  2.77519  2.98518  4.58477  3.61503
          0.02771  3.99548  4.71782  0.61958  0.77255  0.48576  0.95510
    165   2.82039  4.77724  3.19111  2.74928  3.70872  3.55681  3.78449  3.17484  2.46313  2.17609  3.75615  3.20037  3.99562  1.67511  2.76554  2.91299  3.06637  3.00701  5.16309  3.82245    220 - -
          2.68618  4.42225  2.77519  2.73123  3.46354  2.40513  3.72494  3.29354  2.67741  2.69355  4.24690  2.90347  2.73739  3.18146  2.89801  2.37887  2.77519  2.98518  4.58477  3.61503
          0.02771  3.99548  4.71782  0.61958  0.77255  0.48576  0.95510
    166   1.75951  4.57464  2.95269  2.56033  4.10451  2.72253  3.77401  3.50888  2.41847  3.14112  3.97211  2.70060  3.77999  2.96010  3.02268  2.58686  2.63766  3.13875  5.39204  4.09157    221 - -
          2.68618  4.42225  2.77519  2.73123  3.46354  2.40513  3.72494  3.29354  2.67741  2.69355  4.24690  2.90347  2.73739  3.18146  2.89801  2.37887  2.77519  2.98518  4.58477  3.61503
          0.02771  3.99548  4.71782  0.61958  0.77255  0.48576  0.95510
    167   3.14921  4.46061  4.80957  4.27310  3.35049  4.48698  4.91652  1.36572  4.15371  1.47957  3.15111  4.51490  4.73443  4.35497  4.32526  3.84654  3.39244  1.57031  5.35275  4.20773    222 - -
          2.68618  4.42225  2.77519  2.73123  3.46354  2.40513  3.72494  3.29354  2.67741  2.69355  4.24690  2.90347  2.73739  3.18146  2.89801  2.37887  2.77519  2.98518  4.58477  3.61503
          0.02771  3.99548  4.71782  0.61958  0.77255  0.48576  0.95510
    168   3.12720  4.43519  4.80609  4.28517  3.45997  4.48436  4.97002  1.20268  4.16639  1.81276  3.26381  4.52325  4.75523  4.40540  4.35630  3.85489  3.37951  1.43846  5.44699  4.26758    223 - -
          2.68618  4.42225  2.77519  2.73123  3.46354  2.40513  3.72494  3.29354  2.67741  2.69355  4.24690  2.90347  2.73739  3.18146  2.89801  2.37887  2.77519  2.98518  4.58477  3.61503
          0.02771  3.99548  4.71782  0.61958  0.77255  0.48576  0.95510
    169   1.50875  4.68752  2.75798  2.02695  4.19924  3.25193  3.84528  3.48609  2.70664  3.21126  4.10042  2.99893  3.83436  3.04521  3.11754  2.69360  2.95354  3.15019  5.50656  4.19278    224 - -
          2.68618  4.42225  2.77519  2.73123  3.46354  2.40513  3.72494  3.29354  2.67741  2.69355  4.24690  2.90347  2.73739  3.18146  2.89801  2.37887  2.77519  2.98518  4.58477  3.61503
          0.02771  3.99548  4.71782  0.61958  0.77255  0.48576  0.95510
    170   2.53089  3.37835  3.18348  2.64946  3.85148  3.36195  3.72729  3.24330  2.52862  2.89778  3.75109  3.09134  3.82334  2.58894  2.66273  1.92599  2.80852  2.94075  5.18066  3.90536    225 - -
          2.68618  4.42225  2.77519  2.73123  3.46354  2.40513  3.72494  3.29354  2.67741  2.69355  4.24690  2.90347  2.73739  3.18146  2.89801  2.37887  2.77519  2.98518  4.58477  3.61503
          0.02771  3.99548  4.71782  0.61958  0.77255  0.48576  0.95510
    171   3.17563  4.56522  4.59219  4.03124  3.10906  4.36611  4.66242  2.00661  3.86664  1.38741  1.61665  4.32094  4.60413  4.07067  4.04391  3.69926  3.40424  2.21353  5.11676  3.99969    226 - -
          2.68618  4.42225  2.77519  2.73123  3.46354  2.40513  3.72494  3.29354  2.67741  2.69355  4.24690  2.90347  2.73739  3.18146  2.89801  2.37887  2.77519  2.98518  4.58477  3.61503
          0.02771  3.99548  4.71782  0.61958  0.77255  0.48576  0.95510
    172   2.72998  5.14973  1.76471  2.21941  4.48734  2.99845  3.66840  3.95882  2.24411  3.48540  4.28728  2.77836  2.85383  2.80953  3.03478  2.68360  2.99329  3.55578  5.65941  4.24182    227 - -
          2.68618  4.42225  2.77519  2.73123  3.46354  2.40513  3.72494  3.29354  2.67741  2.69355  4.24690  2.90347  2.73739  3.18146  2.89801  2.37887  2.77519  2.98518  4.58477  3.61503
          0.02771  3.99548  4.71782  0.61958  0.77255  0.48576  0.95510
    173   1.91868  4.25184  3.44594  3.02708  3.92163  3.15900  4.05227  3.09101  2.99638  2.92038  3.84776  3.30107  1.95226  3.32492  3.33292  2.55558  2.76939  2.33971  5.34826  4.11138    228 - -
          2.68618  4.42225  2.77519  2.73123  3.46354  2.40513  3.72494  3.29354  2.67741  2.69355  4.24690  2.90347  2.73739  3.18146  2.89801  2.37887  2.77519  2.98518  4.58477  3.61503
          0.02771  3.99548  4.71782  0.61958  0.77255  0.48576  0.95510
    174   2.92172  4.65719  3.54241  3.40017  4.38262  3.33781  4.46648  3.96095  3.46824  3.57395  4.62992  3.69387  0.62767  3.85328  3.69877  3.09335  3.37323  3.59209  5.53421  4.50538    229 - -
          2.68618  4.42225  2.77519  2.73123  3.46354  2.40513  3.72494  3.29354  2.67741  2.69355  4.24690  2.90347  2.73739  3.18146  2.89801  2.37887  2.77519  2.98518  4.58477  3.61503
          0.02771  3.99548  4.71782  0.61958  0.77255  0.48576  0.95510
    175   2.74949  5.04649  2.63614  1.95426  4.37443  3.35062  3.66421  3.80260  2.14595  3.35517  4.18126  2.86969  2.20263  2.81314  2.81023  2.73117  2.99883  3.44273  5.53731  4.18469    230 - -
          2.68618  4.42225  2.77519  2.73123  3.46354  2.40513  3.72494  3.29354  2.67741  2.69355  4.24690  2.90347  2.73739  3.18146  2.89801  2.37887  2.77519  2.98518  4.58477  3.61503
          0.02771  3.99548  4.71782  0.61958  0.77255  0.48576  0.95510
    176   2.58159  4.66663  3.04412  2.49512  3.88389  3.42351  3.63645  3.28817  2.43572  2.91957  3.75743  2.99340  3.18353  2.34766  2.69663  2.48930  2.81431  2.69480  5.18780  3.42618    231 - -
          2.68618  4.42225  2.77519  2.73123  3.46354  2.40513  3.72494  3.29354  2.67741  2.69355  4.24690  2.90347  2.73739  3.18146  2.89801  2.37887  2.77519  2.98518  4.58477  3.61503
          0.02771  3.99548  4.71782  0.61958  0.77255  0.48576  0.95510
    177   1.94938  4.35012  3.33692  2.89528  3.80636  3.27453  3.93979  3.04533  2.84531  2.40155  3.74657  3.24802  2.15440  3.20165  3.19539  2.63944  2.81674  2.76674  5.23876  3.98084    232 - -
          2.68618  4.42225  2.77519  2.73123  3.46354  2.40513  3.72494  3.29354  2.67741  2.69355  4.24690  2.90347  2.73739  3.18146  2.89801  2.37887  2.77519  2.98518  4.58477  3.61503
          0.02771  3.99548  4.71782  0.61958  0.77255  0.48576  0.95510
    178   2.39761  4.72921  2.81781  1.79017  4.10020  2.81600  3.71075  3.44812  2.54751  3.11671  3.95803  2.94592  3.80638  2.88297  2.99427  2.64282  2.87050  2.67843  5.38598  4.05714    233 - -
          2.68618  4.42225  2.77519  2.73123  3.46354  2.40513  3.72494  3.29354  2.67741  2.69355  4.24690  2.90347  2.73739  3.18146  2.89801  2.37887  2.77519  2.98518  4.58477  3.61503
          0.02771  3.99548  4.71782  0.61958  0.77255  0.48576  0.95510
    179   1.80967  4.23959  3.49296  3.04655  3.83351  3.20632  4.04124  2.96914  3.00933  2.83150  3.76237  3.32538  2.38237  3.32908  3.34419  2.58890  2.77256  2.10567  5.27629  4.04438    234 - -
          2.68618  4.42225  2.77519  2.73123  3.46354  2.40513  3.72494  3.29354  2.67741  2.69355  4.24690  2.90347  2.73739  3.18146  2.89801  2.37887  2.77519  2.98518  4.58477  3.61503
          0.02771  3.99548  4.71782  0.61958  0.77255  0.48576  0.95510
    180   1.71794  4.24490  3.35566  2.94115  4.09860  3.05439  4.01793  3.47434  2.94653  3.16678  4.00349  3.21695  2.58565  3.25992  3.30847  2.24358  2.04588  3.03765  5.44520  4.20598    235 - -
          2.68618  4.42225  2.77519  2.73123  3.46354  2.40513  3.72494  3.29354  2.67741  2.69355  4.24690  2.90347  2.73739  3.18146  2.89801  2.37887  2.77519  2.98518  4.58477  3.61503
          0.02771  3.99548  4.71782  0.61958  0.77255  0.48576  0.95510
    181   2.78738  4.32664  3.86887  2.80721  3.49393  3.87025  4.22571  1.55779  3.26758  2.28297  3.39064  3.71265  4.24538  3.59412  3.56292  3.17847  3.03545  1.69523  5.13518  3.91174    236 - -
          2.68618  4.42225  2.77519  2.73123  3.46354  2.40513  3.72494  3.29354  2.67741  2.69355  4.24690  2.90347  2.73739  3.18146  2.89801  2.37887  2.77519  2.98518  4.58477  3.61503
          0.02771  3.99548  4.71782  0.61958  0.77255  0.48576  0.95510
    182   2.60801  4.78592  2.58930  2.41293  4.15193  3.31706  3.68640  3.56007  2.24748  3.17151  3.99775  2.92230  3.80227  2.85037  2.93779  2.43660  1.92593  3.21319  5.40681  4.07187    237 - -
          2.68618  4.42225  2.77519  2.73123  3.46354  2.40513  3.72494  3.29354  2.67741  2.69355  4.24690  2.90347  2.73739  3.18146  2.89801  2.37887  2.77519  2.98518  4.58477  3.61503
          0.02771  3.99548  4.71782  0.61958  0.77255  0.48576  0.95510
    183   2.40199  4.30971  3.38939  2.84204  3.20934  3.50565  3.78942  2.80547  2.61090  1.94548  3.42776  3.25047  3.42045  3.10437  3.12530  2.63555  2.79980  2.57888  4.90569  3.66320    238 - -
          2.68618  4.42225  2.77519  2.73123  3.46354  2.40513  3.72494  3.29354  2.67741  2.69355  4.24690  2.90347  2.73739  3.18146  2.89801  2.37887  2.77519  2.98518  4.58477  3.61503
          0.02771  3.99548  4.71782  0.61958  0.77255  0.48576  0.95510
    184   2.37690  5.17746  2.15648  1.98035  4.48335  3.30803  3.61918  3.95990  2.20445  3.46428  4.24550  2.61805  3.78624  2.53725  2.93813  2.64993  2.94781  3.54997  5.62293  4.20273    239 - -
          2.68618  4.42225  2.77519  2.73123  3.46354  2.40513  3.72494  3.29354  2.67741  2.69355  4.24690  2.90347  2.73739  3.18146  2.89801  2.37887  2.77519  2.98518  4.58477  3.61503
          0.02771  3.99548  4.71782  0.61958  0.77255  0.48576  0.95510
    185   2.53721  3.27270  3.69342  3.12264  3.01353  3.56876  3.88115  2.58154  3.04571  2.34527  2.97638  2.97299  3.95893  3.31686  3.32673  2.69812  2.58304  2.09330  4.75390  3.54243    240 - -
          2.68618  4.42225  2.77519  2.73123  3.46354  2.40513  3.72494  3.29354  2.67741  2.69355  4.24690  2.90347  2.73739  3.18146  2.89801  2.37887  2.77519  2.98518  4.58477  3.61503
          0.02771  3.99548  4.71782  0.61958  0.77255  0.48576  0.95510
    186   3.17012  4.49844  4.78555  4.22168  3.17670  4.45508  4.80149  1.58330  4.10248  1.26857  2.49162  4.46843  4.67277  4.24281  4.24447  3.79401  3.39803  1.90433  5.19120  4.10442    241 - -
          2.68618  4.42225  2.77519  2.73123  3.46354  2.40513  3.72494  3.29354  2.67741  2.69355  4.24690  2.90347  2.73739  3.18146  2.89801  2.37887  2.77519  2.98518  4.58477  3.61503
          0.02771  3.99548  4.71782  0.61958  0.77255  0.48576  0.95510
    187   2.50774  4.61951  2.75628  2.52180  4.35612  1.86121  3.86588  3.81879  2.75205  3.41997  4.24284  2.17726  2.86117  3.05402  3.18676  2.58045  2.88387  3.36211  5.61296  4.28593    242 - -
          2.68618  4.42225  2.77519  2.73123  3.46354  2.40513  3.72494  3.29354  2.67741  2.69355  4.24690  2.90347  2.73739  3.18146  2.89801  2.37887  2.77519  2.98518  4.58477  3.61503
          0.02771  3.99548  4.71782  0.61958  0.77255  0.48576  0.95510
    188   2.53954  4.71475  2.90027  2.46157  4.18456  2.75067  3.69297  3.61256  2.48067  3.20246  4.01233  2.27865  3.77598  2.84885  2.65183  2.28453  2.49863  3.23259  5.41995  4.09123    243 - -
          2.68618  4.42225  2.77519  2.73123  3.46354  2.40513  3.72494  3.29354  2.67741  2.69355  4.24690  2.90347  2.73739  3.18146  2.89801  2.37887  2.77519  2.98518  4.58477  3.61503
          0.02771  3.99548  4.71782  0.61958  0.77255  0.48576  0.95510
    189   1.13295  4.22189  3.39632  3.11104  4.18508  3.01943  4.18590  3.48337  3.14664  3.24154  4.13584  3.31300  2.70274  3.46497  3.45497  2.48206  2.76816  3.04481  5.55631  4.34002    244 - -
          2.68618  4.42225  2.77519  2.73123  3.46354  2.40513  3.72494  3.29354  2.67741  2.69355  4.24690  2.90347  2.73739  3.18146  2.89801  2.37887  2.77519  2.98518  4.58477  3.61503
          0.02771  3.99548  4.71782  0.61958  0.77255  0.48576  0.95510
    190   2.56189  4.46914  3.18834  2.63390  3.29130  3.46593  3.40952  3.02093  2.60693  2.69780  3.56580  2.62769  3.25745  2.93877  3.01665  2.69537  2.62454  2.58930  4.99877  3.11770    245 - -
          2.68618  4.42225  2.77519  2.73123  3.46354  2.40513  3.72494  3.29354  2.67741  2.69355  4.24690  2.90347  2.73739  3.18146  2.89801  2.37887  2.77519  2.98518  4.58477  3.61503
          0.02771  3.99548  4.71782  0.61958  0.77255  0.48576  0.95510
    191   2.60173  4.57319  3.11638  2.74096  4.07482  3.31479  3.84455  3.35110  2.20292  3.07613  3.98100  3.14836  3.86788  3.05538  2.85712  2.71757  1.52196  3.03795  5.37335  4.11134    246 - -
          2.68618  4.42225  2.77519  2.73123  3.46354  2.40513  3.72494  3.29354  2.67741  2.69355  4.24690  2.90347  2.73739  3.18146  2.89801  2.37887  2.77519  2.98518  4.58477  3.61503
          0.02771  3.99548  4.71782  0.61958  0.77255  0.48576  0.95510
    192   2.75165  4.87655  2.13442  2.45786  4.40182  3.24045  3.90518  3.88782  2.85742  3.50235  4.38301  2.96837  1.40169  3.11139  3.32233  2.78155  3.09615  3.49605  5.63745  4.31665    247 - -
          2.68618  4.42225  2.77519  2.73123  3.46354  2.40513  3.72494  3.29354  2.67741  2.69355  4.24690  2.90347  2.73739  3.18146  2.89801  2.37887  2.77519  2.98518  4.58477  3.61503
          0.02771  3.99548  4.71782  0.61958  0.77255  0.48576  0.95510
    193   2.63208  4.48824  3.25510  2.45825  3.61262  3.53120  3.75543  2.37021  2.61402  2.22864  3.53271  3.17624  3.91827  2.51566  2.97931  2.78632  2.86219  2.68602  5.04145  3.78254    248 - -
          2.68618  4.42225  2.77519  2.73123  3.46354  2.40513  3.72494  3.29354  2.67741  2.69355  4.24690  2.90347  2.73739  3.18146  2.89801  2.37887  2.77519  2.98518  4.58477  3.61503
          0.02771  3.99548  4.71782  0.61958  0.77255  0.48576  0.95510
    194   2.57376  4.48680  3.19595  2.64769  3.67012  3.46039  3.70378  3.04596  2.21906  2.73110  3.60119  3.10788  3.85974  2.93912  2.95379  2.52740  2.51253  2.52409  5.04606  2.95242    249 - -
          2.68618  4.42225  2.77519  2.73123  3.46354  2.40513  3.72494  3.29354  2.67741  2.69355  4.24690  2.90347  2.73739  3.18146  2.89801  2.37887  2.77519  2.98518  4.58477  3.61503
          0.02771  3.99548  4.71782  0.61958  0.77255  0.48576  0.95510
    195   2.80308  5.24800  1.55873  1.86963  4.46805  3.27847  3.69017  3.98588  2.60211  3.52234  4.34779  2.75095  3.82057  2.84549  3.13561  2.73766  3.06466  3.60117  5.68332  3.48003    250 - -
          2.68618  4.42225  2.77519  2.73123  3.46354  2.40513  3.72494  3.29354  2.67741  2.69355  4.24690  2.90347  2.73739  3.18146  2.89801  2.37887  2.77519  2.98518  4.58477  3.61503
          0.02771  3.99548  4.71782  0.61958  0.77255  0.48576  0.95510
    196   2.86705  5.39015  1.49130  2.13290  4.67775  3.24372  3.72204  4.19871  2.66681  3.69865  4.52645  2.21507  3.82762  2.43358  3.22045  2.77443  3.14326  3.77827  5.85158  4.37404    251 - -
          2.68618  4.42225  2.77519  2.73123  3.46354  2.40513  3.72494  3.29354  2.67741  2.69355  4.24690  2.90347  2.73739  3.18146  2.89801  2.37887  2.77519  2.98518  4.58477  3.61503
          0.02771  3.99548  4.71782  0.61958  0.77255  0.48576  0.95510
    197   2.90084  4.99201  2.97837  2.60806  3.98967  3.49938  1.64734  3.73817  1.98070  3.27106  4.16350  3.07545  3.96067  2.88591  2.52944  2.91739  3.13161  3.43139  5.24158  3.86211    252 - -
          2.68618  4.42225  2.77519  2.73123  3.46354  2.40513  3.72494  3.29354  2.67741  2.69355  4.24690  2.90347  2.73739  3.18146  2.89801  2.37887  2.77519  2.98518  4.58477  3.61503
          0.02771  3.99548  4.71782  0.61958  0.77255  0.48576  0.95510
    198   3.12540  5.26804  0.75646  2.41896  4.66245  3.30713  4.04458  4.27940  3.15279  3.86639  4.84853  2.98099  3.96876  3.28489  3.68467  3.07482  3.46707  3.90594  5.80682  4.51678    253 - -
          2.68619  4.42226  2.77520  2.73124  3.46355  2.40514  3.72495  3.29355  2.67742  2.69356  4.24691  2.90348  2.73740  3.18147  2.89802  2.37876  2.77520  2.98519  4.58478  3.61504
          0.10577  2.39215  4.71782  0.40640  1.09674  0.48576  0.95510
    199   2.41701  5.33905  1.55965  1.75967  4.65281  3.24150  3.72718  4.12470  2.68360  3.65828  4.48894  2.71838  3.82407  2.88364  3.24584  2.76391  3.12571  3.71604  5.83918  4.37181    255 - -
          2.68618  4.42225  2.77519  2.73123  3.46354  2.40513  3.72494  3.29354  2.67741  2.69355  4.24690  2.90347  2.73739  3.18146  2.89801  2.37887  2.77519  2.98518  4.58477  3.61503
          0.02771  3.99548  4.71782  0.61958  0.77255  0.48576  0.95510
    200   2.38339  4.64272  3.10313  2.53544  3.39800  3.45003  3.37105  3.00990  2.07948  2.88027  3.72658  3.02451  3.83561  2.82800  2.48206  2.67415  2.82359  2.95853  5.15459  3.85971    256 - -
          2.68618  4.42225  2.77519  2.73123  3.46354  2.40513  3.72494  3.29354  2.67741  2.69355  4.24690  2.90347  2.73739  3.18146  2.89801  2.37887  2.77519  2.98518  4.58477  3.61503
          0.02771  3.99548  4.71782  0.61958  0.77255  0.48576  0.95510
    201   3.59024  4.84623  4.56882  4.24339  1.33273  4.34936  3.46674  3.28690  4.09422  2.62728  3.88825  4.03630  4.66248  4.08399  4.14479  3.71590  3.81378  3.21007  3.61460  1.16582    257 - -
          2.68618  4.42225  2.77519  2.73123  3.46354  2.40513  3.72494  3.29354  2.67741  2.69355  4.24690  2.90347  2.73739  3.18146  2.89801  2.37887  2.77519  2.98518  4.58477  3.61503
          0.02771  3.99548  4.71782  0.61958  0.77255  0.48576  0.95510
    202   2.73715  4.85621  2.06958  2.45699  4.53562  1.25447  3.96591  4.04591  2.97751  3.65096  4.52080  2.96160  3.84667  3.18047  3.46139  2.77081  3.11583  3.59925  5.74731  4.43548    258 - -
          2.68618  4.42225  2.77519  2.73123  3.46354  2.40513  3.72494  3.29354  2.67741  2.69355  4.24690  2.90347  2.73739  3.18146  2.89801  2.37887  2.77519  2.98518  4.58477  3.61503
          0.02771  3.99548  4.71782  0.61958  0.77255  0.48576  0.95510
    203   2.69732  3.02295  4.41312  3.94537  3.59491  3.72429  4.60170  2.02494  3.80279  2.35220  3.50601  4.03071  4.27235  4.07848  3.99156  3.14047  3.04876  1.10274  5.31316  4.09238    259 - -
          2.68618  4.42225  2.77519  2.73123  3.46354  2.40513  3.72494  3.29354  2.67741  2.69355  4.24690  2.90347  2.73739  3.18146  2.89801  2.37887  2.77519  2.98518  4.58477  3.61503
          0.02771  3.99548  4.71782  0.61958  0.77255  0.48576  0.95510
    204   2.92172  4.65719  3.54241  3.40017  4.38262  3.33781  4.46648  3.96095  3.46824  3.57395  4.62992  3.69387  0.62767  3.85328  3.69877  3.09335  3.37323  3.59209  5.53421  4.50538    260 - -
          2.68618  4.42225  2.77519  2.73123  3.46354  2.40513  3.72494  3.29354  2.67741  2.69355  4.24690  2.90347  2.73739  3.18146  2.89801  2.37887  2.77519  2.98518  4.58477  3.61503
          0.02771  3.99548  4.71782  0.61958  0.77255  0.48576  0.95510
    205   2.48265  4.32747  3.54122  3.30070  4.08133  3.16223  4.30813  3.22360  3.24609  3.08269  4.12647  3.48917  3.87621  3.63508  3.49792  2.68544  0.97926  2.90528  5.50828  4.29841    261 - -
          2.68618  4.42225  2.77519  2.73123  3.46354  2.40513  3.72494  3.29354  2.67741  2.69355  4.24690  2.90347  2.73739  3.18146  2.89801  2.37887  2.77519  2.98518  4.58477  3.61503
          0.02771  3.99548  4.71782  0.61958  0.77255  0.48576  0.95510
    206   3.28035  4.66478  4.65847  4.12101  3.06145  4.44030  4.73099  2.20442  3.91090  0.88976  2.40979  4.41231  4.66839  4.12822  4.07193  3.80312  3.51244  2.32491  5.12441  3.99737    262 - -
          2.68618  4.42225  2.77519  2.73123  3.46354  2.40513  3.72494  3.29354  2.67741  2.69355  4.24690  2.90347  2.73739  3.18146  2.89801  2.37887  2.77519  2.98518  4.58477  3.61503
          0.02771  3.99548  4.71782  0.61958  0.77255  0.48576  0.95510
    207   2.88789  5.23600  2.48863  1.32417  4.56159  3.34428  3.70993  3.99507  2.12277  3.52994  4.38507  2.84608  3.87940  2.86608  2.83254  2.83395  3.14186  3.63037  5.67618  4.31124    263 - -
          2.68618  4.42225  2.77519  2.73123  3.46354  2.40513  3.72494  3.29354  2.67741  2.69355  4.24690  2.90347  2.73739  3.18146  2.89801  2.37887  2.77519  2.98518  4.58477  3.61503
          0.02771  3.99548  4.71782  0.61958  0.77255  0.48576  0.95510
    208   2.88576  5.26124  2.41119  1.30404  4.54611  3.31497  3.72184  4.02406  2.51558  3.54401  4.40849  2.81199  3.86891  2.42475  2.94534  2.82413  3.14873  3.65609  5.70386  4.30692    264 - -
          2.68618  4.42225  2.77519  2.73123  3.46354  2.40513  3.72494  3.29354  2.67741  2.69355  4.24690  2.90347  2.73739  3.18146  2.89801  2.37887  2.77519  2.98518  4.58477  3.61503
          0.02771  3.99548  4.71782  0.61958  0.77255  0.48576  0.95510
    209   3.29521  4.72180  4.38656  4.02833  3.18610  4.13745  4.64555  2.39833  3.79485  0.73737  3.17309  4.29182  4.55254  4.13369  3.95025  3.72468  3.58437  2.46734  5.10861  3.85988    265 - -
          2.68618  4.42225  2.77519  2.73123  3.46354  2.40513  3.72494  3.29354  2.67741  2.69355  4.24690  2.90347  2.73739  3.18146  2.89801  2.37887  2.77519  2.98518  4.58477  3.61503
          0.02771  3.99548  4.71782  0.61958  0.77255  0.48576  0.95510
    210   2.36303  4.24848  3.44683  3.16826  4.05804  1.29346  4.20838  3.28904  3.18738  3.12779  4.07633  3.37080  3.79461  3.51557  3.48082  2.55539  2.82067  2.31707  5.47686  4.23435    266 - -
          2.68618  4.42225  2.77519  2.73123  3.46354  2.40513  3.72494  3.29354  2.67741  2.69355  4.24690  2.90347  2.73739  3.18146  2.89801  2.37887  2.77519  2.98518  4.58477  3.61503
          0.02771  3.99548  4.71782  0.61958  0.77255  0.48576  0.95510
    211   2.87312  4.51133  3.64127  3.21456  1.46297  3.71983  3.81864  2.86912  2.49429  2.44621  3.55377  3.52898  4.14901  3.42115  3.28529  3.09108  3.13093  2.72263  4.48142  2.94796    267 - -
          2.68618  4.42225  2.77519  2.73123  3.46354  2.40513  3.72494  3.29354  2.67741  2.69355  4.24690  2.90347  2.73739  3.18146  2.89801  2.37887  2.77519  2.98518  4.58477  3.61503
          0.02771  3.99548  4.71782  0.61958  0.77255  0.48576  0.95510
    212   2.73671  5.21439  1.98437  1.81808  4.52623  3.31234  3.62885  4.00161  2.27855  3.49876  4.28642  2.77912  3.80011  2.75701  2.54389  2.67853  2.98193  3.59133  5.64883  4.23208    268 - -
          2.68618  4.42225  2.77519  2.73123  3.46354  2.40513  3.72494  3.29354  2.67741  2.69355  4.24690  2.90347  2.73739  3.18146  2.89801  2.37887  2.77519  2.98518  4.58477  3.61503
          0.02771  3.99548  4.71782  0.61958  0.77255  0.48576  0.95510
    213   2.54670  4.57981  2.92949  2.38870  4.06392  3.26493  3.80406  3.41428  2.64235  3.09283  3.95505  3.03775  2.98787  3.00604  3.03910  2.64123  1.68505  3.07720  5.37740  4.08493    269 - -
          2.68618  4.42225  2.77519  2.73123  3.46354  2.40513  3.72494  3.29354  2.67741  2.69355  4.24690  2.90347  2.73739  3.18146  2.89801  2.37887  2.77519  2.98518  4.58477  3.61503
          0.02771  3.99548  4.71782  0.61958  0.77255  0.48576  0.95510
    214   2.77259  4.89807  2.74474  1.39288  4.09318  3.40314  3.77196  2.93321  2.57241  3.04961  4.02029  2.98366  3.90376  2.95535  2.98235  2.80812  3.03752  3.06566  5.43909  4.08605    270 - -
          2.68618  4.42225  2.77519  2.73123  3.46354  2.40513  3.72494  3.29354  2.67741  2.69355  4.24690  2.90347  2.73739  3.18146  2.89801  2.37887  2.77519  2.98518  4.58477  3.61503
          0.02771  3.99548  4.71782  0.61958  0.77255  0.48576  0.95510
    215   2.14186  4.80624  2.63242  2.11387  4.29254  2.09569  3.75206  3.72139  2.62304  3.32077  4.14808  2.63297  3.79416  2.92375  3.08714  2.64589  2.92596  3.33559  5.54513  4.19310    271 - -
          2.68618  4.42226  2.77520  2.73124  3.46354  2.40513  3.72495  3.29354  2.67741  2.69355  4.24690  2.90335  2.73740  3.18147  2.89801  2.37887  2.77520  2.98519  4.58477  3.61504
          0.07211  2.80281  4.71782  0.47497  0.97260  0.48576  0.95510
    216   2.92368  4.45850  4.06434  3.50672  3.20591  3.96230  4.22482  2.20407  3.21734  1.18630  3.12660  3.82719  4.30321  3.61380  3.08994  3.28350  3.16167  2.34154  4.98306  3.76872    273 - -
          2.68618  4.42225  2.77519  2.73123  3.46354  2.40513  3.72494  3.29354  2.67741  2.69355  4.24690  2.90347  2.73739  3.18146  2.89801  2.37887  2.77519  2.98518  4.58477  3.61503
          0.02771  3.99548  4.71782  0.61958  0.77255  0.48576  0.95510
    217   2.61030  4.66611  3.11535  2.54270  3.89042  2.99734  3.63964  3.27531  2.14436  2.63638  3.32710  3.02875  3.84127  2.82013  2.38933  2.68414  2.67105  2.98840  5.18029  3.89252    274 - -
          2.68618  4.42225  2.77519  2.73123  3.46354  2.40513  3.72494  3.29354  2.67741  2.69355  4.24690  2.90347  2.73739  3.18146  2.89801  2.37887  2.77519  2.98518  4.58477  3.61503
          0.02771  3.99548  4.71782  0.61958  0.77255  0.48576  0.95510
    218   2.25539  4.49150  3.12580  2.75160  4.11911  3.21513  3.87602  3.50233  2.63740  3.15438  4.02768  3.13629  1.69661  3.08732  2.65290  2.61782  2.86059  3.13072  5.41451  4.14856    275 - -
          2.68618  4.42225  2.77519  2.73123  3.46354  2.40513  3.72494  3.29354  2.67741  2.69355  4.24690  2.90347  2.73739  3.18146  2.89801  2.37887  2.77519  2.98518  4.58477  3.61503
          0.02771  3.99548  4.71782  0.61958  0.77255  0.48576  0.95510
    219   2.67131  4.81368  2.73686  2.45090  4.09751  3.30609  3.20337  3.66680  2.53611  3.25572  4.10464  2.50987  1.87963  2.92534  2.93726  2.70727  2.96324  3.31166  5.38772  4.01338    276 - -
          2.68618  4.42225  2.77519  2.73123  3.46354  2.40513  3.72494  3.29354  2.67741  2.69355  4.24690  2.90347  2.73739  3.18146  2.89801  2.37887  2.77519  2.98518  4.58477  3.61503
          0.02771  3.99548  4.71782  0.61958  0.77255  0.48576  0.95510
    220   2.76008  4.31351  3.88378  3.34002  3.48559  3.82760  4.16881  1.90846  2.69536  2.31295  3.39640  3.68044  4.20768  3.53691  3.44181  3.13319  3.00868  1.46942  5.09439  3.87122    277 - -
          2.68618  4.42225  2.77519  2.73123  3.46354  2.40513  3.72494  3.29354  2.67741  2.69355  4.24690  2.90347  2.73739  3.18146  2.89801  2.37887  2.77519  2.98518  4.58477  3.61503
          0.02771  3.99548  4.71782  0.61958  0.77255  0.48576  0.95510
    221   3.41900  4.74792  4.48322  4.09981  1.78452  4.21739  3.58819  3.11496  3.90872  2.45379  3.71438  4.01341  4.56220  4.00864  4.00131  3.61398  3.65588  3.05691  1.36294  2.07960    278 - -
          2.68618  4.42225  2.77519  2.73123  3.46354  2.40513  3.72494  3.29354  2.67741  2.69355  4.24690  2.90347  2.73739  3.18146  2.89801  2.37887  2.77519  2.98518  4.58477  3.61503
          0.02771  3.99548  4.71782  0.61958  0.77255  0.48576  0.95510
    222   2.62557  4.25100  3.66915  3.12550  3.38061  3.63418  3.96655  1.90537  3.02652  2.32221  3.33087  3.47637  3.22221  3.08461  3.32596  2.92156  2.87430  1.97649  4.91456  3.69583    279 - -
          2.68618  4.42225  2.77519  2.73123  3.46354  2.40513  3.72494  3.29354  2.67741  2.69355  4.24690  2.90347  2.73739  3.18146  2.89801  2.37887  2.77519  2.98518  4.58477  3.61503
          0.02771  3.99548  4.71782  0.61958  0.77255  0.48576  0.95510
    223   2.82426  4.58616  3.52311  3.43882  4.57633  0.56224  4.55038  4.20703  3.63674  3.84538  4.82305  3.68759  3.98119  3.95127  3.85812  2.99991  3.31508  3.71162  5.63777  4.68282    280 - -
          2.68618  4.42225  2.77519  2.73123  3.46354  2.40513  3.72494  3.29354  2.67741  2.69355  4.24690  2.90347  2.73739  3.18146  2.89801  2.37887  2.77519  2.98518  4.58477  3.61503
          0.02771  3.99548  4.71782  0.61958  0.77255  0.48576  0.95510
    224   2.82426  4.58616  3.52311  3.43882  4.57633  0.56224  4.55038  4.20703  3.63674  3.84538  4.82305  3.68759  3.98119  3.95127  3.85812  2.99991  3.31508  3.71162  5.63777  4.68282    281 - -
          2.68618  4.42225  2.77519  2.73123  3.46354  2.40513  3.72494  3.29354  2.67741  2.69355  4.24690  2.90347  2.73739  3.18146  2.89801  2.37887  2.77519  2.98518  4.58477  3.61503
          0.02771  3.99548  4.71782  0.61958  0.77255  0.48576  0.95510
    225   3.06221  5.19426  2.54531  0.86238  4.55654  3.35632  3.95559  4.03505  2.85190  3.63304  4.60310  3.00848  3.96718  3.16960  3.27242  3.03296  3.36785  3.70675  5.70497  4.42896    282 - -
          2.68618  4.42225  2.77519  2.73123  3.46354  2.40513  3.72494  3.29354  2.67741  2.69355  4.24690  2.90347  2.73739  3.18146  2.89801  2.37887  2.77519  2.98518  4.58477  3.61503
          0.02771  3.99548  4.71782  0.61958  0.77255  0.48576  0.95510
    226   2.37432  4.36400  3.12107  2.78820  4.14938  3.09798  3.95560  3.55046  2.84369  3.22565  4.06520  2.69669  3.74591  3.18121  3.21557  1.99834  1.64419  3.12122  5.47411  4.20361    283 - -
          2.68618  4.42225  2.77519  2.73123  3.46354  2.40513  3.72494  3.29354  2.67741  2.69355  4.24690  2.90347  2.73739  3.18146  2.89801  2.37887  2.77519  2.98518  4.58477  3.61503
          0.02771  3.99548  4.71782  0.61958  0.77255  0.48576  0.95510
    227   3.06221  5.19426  2.54531  0.86238  4.55654  3.35632  3.95559  4.03505  2.85190  3.63304  4.60310  3.00848  3.96718  3.16960  3.27242  3.03296  3.36785  3.70675  5.70497  4.42896    284 - -
          2.68618  4.42225  2.77519  2.73123  3.46354  2.40513  3.72494  3.29354  2.67741  2.69355  4.24690  2.90347  2.73739  3.18146  2.89801  2.37887  2.77519  2.98518  4.58477  3.61503
          0.02771  3.99548  4.71782  0.61958  0.77255  0.48576  0.95510
    228   0.85006  4.25705  3.59064  3.38921  4.17788  3.07798  4.39629  3.32205  3.40871  3.19783  4.21734  3.50672  3.82898  3.73887  3.64982  2.60689  2.89284  2.95511  5.59274  4.40710    285 - -
          2.68618  4.42225  2.77519  2.73123  3.46354  2.40513  3.72494  3.29354  2.67741  2.69355  4.24690  2.90347  2.73739  3.18146  2.89801  2.37887  2.77519  2.98518  4.58477  3.61503
          0.02771  3.99548  4.71782  0.61958  0.77255  0.48576  0.95510
    229   3.29521  4.72180  4.38656  4.02833  3.18610  4.13745  4.64555  2.39833  3.79485  0.73737  3.17309  4.29182  4.55254  4.13369  3.95025  3.72468  3.58437  2.46734  5.10861  3.85988    286 - -
          2.68618  4.42225  2.77519  2.73123  3.46354  2.40513  3.72494  3.29354  2.67741  2.69355  4.24690  2.90347  2.73739  3.18146  2.89801  2.37887  2.77519  2.98518  4.58477  3.61503
          0.02771  3.99548  4.71782  0.61958  0.77255  0.48576  0.95510
    230   1.83618  4.40657  3.39761  2.84512  3.60472  3.50246  3.82158  2.62478  2.68771  2.39636  3.53670  3.25654  3.92699  3.09051  2.65198  2.78196  2.85362  2.59936  5.04720  3.79775    287 - -
          2.68618  4.42225  2.77519  2.73123  3.46354  2.40513  3.72494  3.29354  2.67741  2.69355  4.24690  2.90347  2.73739  3.18146  2.89801  2.37887  2.77519  2.98518  4.58477  3.61503
          0.02771  3.99548  4.71782  0.61958  0.77255  0.48576  0.95510
    231   3.14794  4.97591  3.65151  3.13862  4.36182  3.61064  3.91916  3.91315  2.29498  3.40679  4.40492  3.48836  4.10828  3.13438  0.80591  3.22688  3.40619  3.63207  5.39565  4.26368    288 - -
          2.68618  4.42225  2.77519  2.73123  3.46354  2.40513  3.72494  3.29354  2.67741  2.69355  4.24690  2.90347  2.73739  3.18146  2.89801  2.37887  2.77519  2.98518  4.58477  3.61503
          0.02771  3.99548  4.71782  0.61958  0.77255  0.48576  0.95510
    232   3.28035  4.66478  4.65847  4.12101  3.06145  4.44030  4.73099  2.20442  3.91090  0.88976  2.40979  4.41231  4.66839  4.12822  4.07193  3.80312  3.51244  2.32491  5.12441  3.99737    289 - -
          2.68618  4.42225  2.77519  2.73123  3.46354  2.40513  3.72494  3.29354  2.67741  2.69355  4.24690  2.90347  2.73739  3.18146  2.89801  2.37887  2.77519  2.98518  4.58477  3.61503
          0.02771  3.99548  4.71782  0.61958  0.77255  0.48576  0.95510
    233   2.90448  5.26676  2.38772  1.22384  4.54647  3.30761  3.74273  4.02929  2.55699  3.55635  4.43522  2.81275  3.87600  2.60110  2.99062  2.84220  3.17439  3.66608  5.71946  4.31922    290 - -
          2.68618  4.42225  2.77519  2.73123  3.46354  2.40513  3.72494  3.29354  2.67741  2.69355  4.24690  2.90347  2.73739  3.18146  2.89801  2.37887  2.77519  2.98518  4.58477  3.61503
          0.02771  3.99548  4.71782  0.61958  0.77255  0.48576  0.95510
    234   2.69546  3.79715  3.17640  2.33216  4.07902  3.46808  3.66047  3.44747  2.25817  3.06227  3.91811  3.07685  3.88341  2.82889  1.68374  2.75677  2.93118  3.14527  5.28542  4.01788    291 - -
          2.68618  4.42225  2.77519  2.73123  3.46354  2.40513  3.72494  3.29354  2.67741  2.69355  4.24690  2.90347  2.73739  3.18146  2.89801  2.37887  2.77519  2.98518  4.58477  3.61503
          0.02771  3.99548  4.71782  0.61958  0.77255  0.48576  0.95510
    235   2.70330  4.72565  2.93152  2.64312  3.67365  3.34245  1.62417  3.62278  2.58753  3.20710  4.10915  3.08420  3.89506  3.04759  2.92172  2.33926  3.01904  3.28518  5.09132  3.61848    292 - -
          2.68618  4.42225  2.77519  2.73123  3.46354  2.40513  3.72494  3.29354  2.67741  2.69355  4.24690  2.90347  2.73739  3.18146  2.89801  2.37887  2.77519  2.98518  4.58477  3.61503
          0.02771  3.99548  4.71782  0.61958  0.77255  0.48576  0.95510
    236   3.29521  4.72180  4.38656  4.02833  3.18610  4.13745  4.64555  2.39833  3.79485  0.73737  3.17309  4.29182  4.55254  4.13369  3.95025  3.72468  3.58437  2.46734  5.10861  3.85988    293 - -
          2.68618  4.42225  2.77519  2.73123  3.46354  2.40513  3.72494  3.29354  2.67741  2.69355  4.24690  2.90347  2.73739  3.18146  2.89801  2.37887  2.77519  2.98518  4.58477  3.61503
          0.02771  3.99548  4.71782  0.61958  0.77255  0.48576  0.95510
    237   2.88789  5.23600  2.48863  1.32417  4.56159  3.34428  3.70993  3.99507  2.12277  3.52994  4.38507  2.84608  3.87940  2.86608  2.83254  2.83395  3.14186  3.63037  5.67618  4.31124    294 - -
          2.68618  4.42225  2.77519  2.73123  3.46354  2.40513  3.72494  3.29354  2.67741  2.69355  4.24690  2.90347  2.73739  3.18146  2.89801  2.37887  2.77519  2.98518  4.58477  3.61503
          0.02771  3.99548  4.71782  0.61958  0.77255  0.48576  0.95510
    238   2.81164  5.01614  2.39462  2.48558  4.35820  3.40838  3.70252  3.82738  2.33673  3.37129  4.22327  2.98864  3.89071  2.86111  1.44591  2.81159  3.06213  3.47657  5.48523  4.17771    295 - -
          2.68618  4.42225  2.77519  2.73123  3.46354  2.40513  3.72494  3.29354  2.67741  2.69355  4.24690  2.90347  2.73739  3.18146  2.89801  2.37887  2.77519  2.98518  4.58477  3.61503
          0.02771  3.99548  4.71782  0.61958  0.77255  0.48576  0.95510
    239   2.93346  5.16982  2.84805  2.17502  4.55087  3.47658  3.66254  3.93754  1.27996  3.44452  4.30450  2.99597  3.93953  2.80797  2.44169  2.90636  3.15185  3.59622  5.54783  4.27793    296 - -
          2.68618  4.42225  2.77519  2.73123  3.46354  2.40513  3.72494  3.29354  2.67741  2.69355  4.24690  2.90347  2.73739  3.18146  2.89801  2.37887  2.77519  2.98518  4.58477  3.61503
          0.02771  3.99548  4.71782  0.61958  0.77255  0.48576  0.95510
    240   1.37444  4.28096  3.74357  3.32331  3.70057  3.40781  4.24429  2.15640  3.23772  2.53056  3.63363  3.56559  4.00454  3.57644  3.52595  2.81256  2.91851  2.30195  5.29985  4.05965    297 - -
          2.68618  4.42225  2.77519  2.73123  3.46354  2.40513  3.72494  3.29354  2.67741  2.69355  4.24690  2.90347  2.73739  3.18146  2.89801  2.37887  2.77519  2.98518  4.58477  3.61503
          0.02771  3.99548  4.71782  0.61958  0.77255  0.48576  0.95510
    241   3.38863  4.74693  4.41658  4.02968  1.94584  4.16657  3.62026  3.11275  3.82664  2.45972  3.72078  3.99036  4.53092  3.97381  3.93980  3.58364  3.63334  3.05219  1.27403  2.13748    298 - -
          2.68618  4.42225  2.77519  2.73123  3.46354  2.40513  3.72494  3.29354  2.67741  2.69355  4.24690  2.90347  2.73739  3.18146  2.89801  2.37887  2.77519  2.98518  4.58477  3.61503
          0.02771  3.99548  4.71782  0.61958  0.77255  0.48576  0.95510
    242   3.01453  4.40508  4.58535  4.11691  3.55752  4.23008  4.86701  1.69452  3.97991  2.11078  3.40541  4.33748  4.62362  4.28728  4.19770  3.63153  3.30552  0.99071  5.47723  4.23738    299 - -
          2.68618  4.42225  2.77519  2.73123  3.46354  2.40513  3.72494  3.29354  2.67741  2.69355  4.24690  2.90347  2.73739  3.18146  2.89801  2.37887  2.77519  2.98518  4.58477  3.61503
          0.02771  3.99548  4.71782  0.61958  0.77255  0.48576  0.95510
    243   0.85006  4.25705  3.59064  3.38921  4.17788  3.07798  4.39629  3.32205  3.40871  3.19783  4.21734  3.50672  3.82898  3.73887  3.64982  2.60689  2.89284  2.95511  5.59274  4.40710    300 - -
          2.68618  4.42225  2.77519  2.73123  3.46354  2.40513  3.72494  3.29354  2.67741  2.69355  4.24690  2.90347  2.73739  3.18146  2.89801  2.37887  2.77519  2.98518  4.58477  3.61503
          0.02771  3.99548  4.71782  0.61958  0.77255  0.48576  0.95510
    244   2.51598  4.52428  3.14469  2.76386  4.15007  3.21710  3.86360  3.61581  2.57414  3.24127  4.10263  3.14124  3.81398  3.07220  2.40667  1.39243  2.88173  3.21869  5.42068  4.13533    301 - -
          2.68618  4.42225  2.77519  2.73123  3.46354  2.40513  3.72494  3.29354  2.67741  2.69355  4.24690  2.90347  2.73739  3.18146  2.89801  2.37887  2.77519  2.98518  4.58477  3.61503
          0.02771  3.99548  4.71782  0.61958  0.77255  0.48576  0.95510
    245   3.41813  4.78429  4.40735  4.14644  0.83006  4.07660  3.93676  2.92806  4.05069  2.27038  3.64085  4.15941  4.53337  4.18510  4.13998  3.68091  3.71981  2.92757  4.15170  2.50426    302 - -
          2.68618  4.42225  2.77519  2.73123  3.46354  2.40513  3.72494  3.29354  2.67741  2.69355  4.24690  2.90347  2.73739  3.18146  2.89801  2.37887  2.77519  2.98518  4.58477  3.61503
          0.02771  3.99548  4.71782  0.61958  0.77255  0.48576  0.95510
    246   2.75000  4.84716  2.60637  2.05612  4.45558  1.31443  3.92410  3.90988  2.83213  3.52901  4.40808  2.98347  3.86262  3.13441  3.25337  2.78946  3.10649  3.50790  5.66880  4.37366    303 - -
          2.68618  4.42225  2.77519  2.73123  3.46354  2.40513  3.72494  3.29354  2.67741  2.69355  4.24690  2.90347  2.73739  3.18146  2.89801  2.37887  2.77519  2.98518  4.58477  3.61503
          0.02771  3.99548  4.71782  0.61958  0.77255  0.48576  0.95510
    247   3.07062  5.14753  3.49939  2.83279  4.59851  3.67486  3.62290  3.94709  1.58863  3.39636  4.27766  3.22293  4.04812  2.76261  1.29003  3.07344  3.23760  3.63711  5.43880  4.28001    304 - -
          2.68618  4.42225  2.77519  2.73123  3.46354  2.40513  3.72494  3.29354  2.67741  2.69355  4.24690  2.90347  2.73739  3.18146  2.89801  2.37887  2.77519  2.98518  4.58477  3.61503
          0.02771  3.99548  4.71782  0.61958  0.77255  0.48576  0.95510
    248   2.92172  4.65719  3.54241  3.40017  4.38262  3.33781  4.46648  3.96095  3.46824  3.57395  4.62992  3.69387  0.62767  3.85328  3.69877  3.09335  3.37323  3.59209  5.53421  4.50538    305 - -
          2.68618  4.42225  2.77519  2.73123  3.46354  2.40513  3.72494  3.29354  2.67741  2.69355  4.24690  2.90347  2.73739  3.18146  2.89801  2.37887  2.77519  2.98518  4.58477  3.61503
          0.02771  3.99548  4.71782  0.61958  0.77255  0.48576  0.95510
    249   2.88640  5.07943  2.90928  2.54526  4.47423  3.45636  3.67396  3.91368  1.28221  3.42863  4.28645  2.51955  3.93141  2.82641  2.44552  2.87990  3.12363  3.56153  5.51048  4.23053    306 - -
          2.68618  4.42225  2.77519  2.73123  3.46354  2.40513  3.72494  3.29354  2.67741  2.69355  4.24690  2.90347  2.73739  3.18146  2.89801  2.37887  2.77519  2.98518  4.58477  3.61503
          0.02771  3.99548  4.71782  0.61958  0.77255  0.48576  0.95510
    250   2.72388  4.36564  3.87619  3.40663  3.40407  3.65499  4.22688  2.45959  3.22427  2.09051  1.62317  3.68689  4.14305  3.59090  3.47536  3.03082  2.53264  2.35829  5.11076  3.90426    307 - -
          2.68618  4.42225  2.77519  2.73123  3.46354  2.40513  3.72494  3.29354  2.67741  2.69355  4.24690  2.90347  2.73739  3.18146  2.89801  2.37887  2.77519  2.98518  4.58477  3.61503
          0.02771  3.99548  4.71782  0.61958  0.77255  0.48576  0.95510
    251   1.95677  4.19148  3.52022  3.21397  4.10854  3.04934  4.23084  3.19787  3.18554  3.09791  4.04284  3.37670  3.77056  3.52319  3.47031  2.50408  1.29192  2.82988  5.53791  4.32344    308 - -
          2.68618  4.42225  2.77519  2.73123  3.46354  2.40513  3.72494  3.29354  2.67741  2.69355  4.24690  2.90347  2.73739  3.18146  2.89801  2.37887  2.77519  2.98518  4.58477  3.61503
          0.02771  3.99548  4.71782  0.61958  0.77255  0.48576  0.95510
    252   2.92172  4.65719  3.54241  3.40017  4.38262  3.33781  4.46648  3.96095  3.46824  3.57395  4.62992  3.69387  0.62767  3.85328  3.69877  3.09335  3.37323  3.59209  5.53421  4.50538    309 - -
          2.68618  4.42225  2.77519  2.73123  3.46354  2.40513  3.72494  3.29354  2.67741  2.69355  4.24690  2.90347  2.73739  3.18146  2.89801  2.37887  2.77519  2.98518  4.58477  3.61503
          0.02771  3.99548  4.71782  0.61958  0.77255  0.48576  0.95510
    253   2.82109  5.17758  2.53348  2.11612  4.48722  3.34402  3.67146  3.95059  2.39663  3.47036  4.30070  2.44432  3.85432  1.68955  2.80039  2.77622  3.06936  3.57743  5.61750  4.24399    310 - -
          2.68618  4.42225  2.77519  2.73123  3.46354  2.40513  3.72494  3.29354  2.67741  2.69355  4.24690  2.90347  2.73739  3.18146  2.89801  2.37887  2.77519  2.98518  4.58477  3.61503
          0.02771  3.99548  4.71782  0.61958  0.77255  0.48576  0.95510
    254   2.37902  4.30032  3.31705  3.13989  4.20057  3.02810  4.24568  3.74048  3.22198  3.45169  4.36838  3.34401  3.77734  3.56192  3.50328  0.91963  2.86861  3.24853  5.56348  4.28511    311 - -
          2.68618  4.42225  2.77519  2.73123  3.46354  2.40513  3.72494  3.29354  2.67741  2.69355  4.24690  2.90347  2.73739  3.18146  2.89801  2.37887  2.77519  2.98518  4.58477  3.61503
          0.02771  3.99548  4.71782  0.61958  0.77255  0.48576  0.95510
    255   3.29521  4.72180  4.38656  4.02833  3.18610  4.13745  4.64555  2.39833  3.79485  0.73737  3.17309  4.29182  4.55254  4.13369  3.95025  3.72468  3.58437  2.46734  5.10861  3.85988    312 - -
          2.68618  4.42225  2.77519  2.73123  3.46354  2.40513  3.72494  3.29354  2.67741  2.69355  4.24690  2.90347  2.73739  3.18146  2.89801  2.37887  2.77519  2.98518  4.58477  3.61503
          0.02771  3.99548  4.71782  0.61958  0.77255  0.48576  0.95510
    256   2.77381  4.44758  3.55866  2.63605  3.42971  3.72070  4.02757  2.49879  2.96355  1.47166  3.35098  3.48605  4.11794  3.34285  3.27173  3.03691  3.02060  2.22823  5.05763  3.82159    313 - -
          2.68618  4.42225  2.77519  2.73123  3.46354  2.40513  3.72494  3.29354  2.67741  2.69355  4.24690  2.90347  2.73739  3.18146  2.89801  2.37887  2.77519  2.98518  4.58477  3.61503
          0.02771  3.99548  4.71782  0.61958  0.77255  0.48576  0.95510
    257   1.55966  4.23468  3.30913  2.97620  4.19853  3.00918  4.08460  3.58152  3.02308  3.27708  4.11541  3.22644  2.08248  3.33306  3.36967  2.17186  2.72708  3.10532  5.54018  4.30243    314 - -
          2.68618  4.42225  2.77519  2.73123  3.46354  2.40513  3.72494  3.29354  2.67741  2.69355  4.24690  2.90347  2.73739  3.18146  2.89801  2.37887  2.77519  2.98518  4.58477  3.61503
          0.02771  3.99548  4.71782  0.61958  0.77255  0.48576  0.95510
    258   2.37902  4.30032  3.31705  3.13989  4.20057  3.02810  4.24568  3.74048  3.22198  3.45169  4.36838  3.34401  3.77734  3.56192  3.50328  0.91963  2.86861  3.24853  5.56348  4.28511    315 - -
          2.68618  4.42225  2.77519  2.73123  3.46354  2.40513  3.72494  3.29354  2.67741  2.69355  4.24690  2.90347  2.73739  3.18146  2.89801  2.37887  2.77519  2.98518  4.58477  3.61503
          0.02771  3.99548  4.71782  0.61958  0.77255  0.48576  0.95510
    259   2.63053  4.76890  2.89046  2.50561  4.19708  3.32466  3.71640  3.60412  2.43388  3.19703  4.04888  2.98623  3.29269  1.73136  2.80849  2.67805  2.51667  3.25467  5.42748  4.11469    316 - -
          2.68618  4.42225  2.77519  2.73123  3.46354  2.40513  3.72494  3.29354  2.67741  2.69355  4.24690  2.90347  2.73739  3.18146  2.89801  2.37887  2.77519  2.98518  4.58477  3.61503
          0.02771  3.99548  4.71782  0.61958  0.77255  0.48576  0.95510
    260   2.48265  4.32747  3.54122  3.30070  4.08133  3.16223  4.30813  3.22360  3.24609  3.08269  4.12647  3.48917  3.87621  3.63508  3.49792  2.68544  0.97926  2.90528  5.50828  4.29841    317 - -
          2.68618  4.42225  2.77519  2.73123  3.46354  2.40513  3.72494  3.29354  2.67741  2.69355  4.24690  2.90347  2.73739  3.18146  2.89801  2.37887  2.77519  2.98518  4.58477  3.61503
          0.02771  3.99548  4.71782  0.61958  0.77255  0.48576  0.95510
    261   2.36303  4.24848  3.44683  3.16826  4.05804  1.29346  4.20838  3.28904  3.18738  3.12779  4.07633  3.37080  3.79461  3.51557  3.48082  2.55539  2.82067  2.31707  5.47686  4.23435    318 - -
          2.68618  4.42225  2.77519  2.73123  3.46354  2.40513  3.72494  3.29354  2.67741  2.69355  4.24690  2.90347  2.73739  3.18146  2.89801  2.37887  2.77519  2.98518  4.58477  3.61503
          0.02771  3.99548  4.71782  0.61958  0.77255  0.48576  0.95510
    262   3.29521  4.72180  4.38656  4.02833  3.18610  4.13745  4.64555  2.39833  3.79485  0.73737  3.17309  4.29182  4.55254  4.13369  3.95025  3.72468  3.58437  2.46734  5.10861  3.85988    319 - -
          2.68618  4.42225  2.77519  2.73123  3.46354  2.40513  3.72494  3.29354  2.67741  2.69355  4.24690  2.90347  2.73739  3.18146  2.89801  2.37887  2.77519  2.98518  4.58477  3.61503
          0.02771  3.99548  4.71782  0.61958  0.77255  0.48576  0.95510
    263   2.03608  4.19901  3.33953  3.11344  4.28271  2.95503  4.22123  3.66153  3.18743  3.40489  4.27176  3.28917  3.70930  3.50093  3.48741  1.09534  2.74696  3.14689  5.64667  4.40189    320 - -
          2.68618  4.42225  2.77519  2.73123  3.46354  2.40513  3.72494  3.29354  2.67741  2.69355  4.24690  2.90347  2.73739  3.18146  2.89801  2.37887  2.77519  2.98518  4.58477  3.61503
          0.02771  3.99548  4.71782  0.61958  0.77255  0.48576  0.95510
    264   2.92172  4.65719  3.54241  3.40017  4.38262  3.33781  4.46648  3.96095  3.46824  3.57395  4.62992  3.69387  0.62767  3.85328  3.69877  3.09335  3.37323  3.59209  5.53421  4.50538    321 - -
          2.68618  4.42225  2.77519  2.73123  3.46354  2.40513  3.72494  3.29354  2.67741  2.69355  4.24690  2.90347  2.73739  3.18146  2.89801  2.37887  2.77519  2.98518  4.58477  3.61503
          0.02771  3.99548  4.71782  0.61958  0.77255  0.48576  0.95510
    265   3.42864  4.86767  4.02155  3.77522  2.30664  3.97476  3.68194  3.42109  3.62925  2.84296  4.08362  3.87758  4.44633  3.90558  3.78722  3.55260  3.71624  3.29763  3.95469  0.78343    322 - -
          2.68618  4.42225  2.77519  2.73123  3.46354  2.40513  3.72494  3.29354  2.67741  2.69355  4.24690  2.90347  2.73739  3.18146  2.89801  2.37887  2.77519  2.98518  4.58477  3.61503
          0.02771  3.99548  4.71782  0.61958  0.77255  0.48576  0.95510
    266   3.29521  4.72180  4.38656  4.02833  3.18610  4.13745  4.64555  2.39833  3.79485  0.73737  3.17309  4.29182  4.55254  4.13369  3.95025  3.72468  3.58437  2.46734  5.10861  3.85988    323 - -
          2.68618  4.42225  2.77519  2.73123  3.46354  2.40513  3.72494  3.29354  2.67741  2.69355  4.24690  2.90347  2.73739  3.18146  2.89801  2.37887  2.77519  2.98518  4.58477  3.61503
          0.02771  3.99548  4.71782  0.61958  0.77255  0.48576  0.95510
    267   3.07062  5.14753  3.49939  2.83279  4.59851  3.67486  3.62290  3.94709  1.58863  3.39636  4.27766  3.22293  4.04812  2.76261  1.29003  3.07344  3.23760  3.63711  5.43880  4.28001    324 - -
          2.68618  4.42225  2.77519  2.73123  3.46354  2.40513  3.72494  3.29354  2.67741  2.69355  4.24690  2.90347  2.73739  3.18146  2.89801  2.37887  2.77519  2.98518  4.58477  3.61503
          0.02771  3.99548  4.71782  0.61958  0.77255  0.48576  0.95510
    268   3.41813  4.78429  4.40735  4.14644  0.83006  4.07660  3.93676  2.92806  4.05069  2.27038  3.64085  4.15941  4.53337  4.18510  4.13998  3.68091  3.71981  2.92757  4.15170  2.50426    325 - -
          2.68618  4.42225  2.77519  2.73123  3.46354  2.40513  3.72494  3.29354  2.67741  2.69355  4.24690  2.90347  2.73739  3.18146  2.89801  2.37887  2.77519  2.98518  4.58477  3.61503
          0.02771  3.99548  4.71782  0.61958  0.77255  0.48576  0.95510
    269   2.82426  4.58616  3.52311  3.43882  4.57633  0.56224  4.55038  4.20703  3.63674  3.84538  4.82305  3.68759  3.98119  3.95127  3.85812  2.99991  3.31508  3.71162  5.63777  4.68282    326 - -
          2.68618  4.42225  2.77519  2.73123  3.46354  2.40513  3.72494  3.29354  2.67741  2.69355  4.24690  2.90347  2.73739  3.18146  2.89801  2.37887  2.77519  2.98518  4.58477  3.61503
          0.02771  3.99548  4.71782  0.61958  0.77255  0.48576  0.95510
    270   2.73294  0.72176  4.27893  4.04756  4.01210  3.32877  4.66773  3.17758  3.87559  3.08695  4.21273  4.00185  4.04532  4.21674  3.97773  3.00464  3.21017  2.91355  5.40085  4.29857    327 - -
          2.68618  4.42225  2.77519  2.73123  3.46354  2.40513  3.72494  3.29354  2.67741  2.69355  4.24690  2.90347  2.73739  3.18146  2.89801  2.37887  2.77519  2.98518  4.58477  3.61503
          0.02771  3.99548  4.71782  0.61958  0.77255  0.48576  0.95510
    271   3.29521  4.72180  4.38656  4.02833  3.18610  4.13745  4.64555  2.39833  3.79485  0.73737  3.17309  4.29182  4.55254  4.13369  3.95025  3.72468  3.58437  2.46734  5.10861  3.85988    328 - -
          2.68618  4.42225  2.77519  2.73123  3.46354  2.40513  3.72494  3.29354  2.67741  2.69355  4.24690  2.90347  2.73739  3.18146  2.89801  2.37887  2.77519  2.98518  4.58477  3.61503
          0.02771  3.99548  4.71782  0.61958  0.77255  0.48576  0.95510
    272   2.37902  4.30032  3.31705  3.13989  4.20057  3.02810  4.24568  3.74048  3.22198  3.45169  4.36838  3.34401  3.77734  3.56192  3.50328  0.91963  2.86861  3.24853  5.56348  4.28511    329 - -
          2.68618  4.42225  2.77519  2.73123  3.46354  2.40513  3.72494  3.29354  2.67741  2.69355  4.24690  2.90347  2.73739  3.18146  2.89801  2.37887  2.77519  2.98518  4.58477  3.61503
          0.02771  3.99548  4.71782  0.61958  0.77255  0.48576  0.95510
    273   1.95677  4.19148  3.52022  3.21397  4.10854  3.04934  4.23084  3.19787  3.18554  3.09791  4.04284  3.37670  3.77056  3.52319  3.47031  2.50408  1.29192  2.82988  5.53791  4.32344    330 - -
          2.68618  4.42225  2.77519  2.73123  3.46354  2.40513  3.72494  3.29354  2.67741  2.69355  4.24690  2.90347  2.73739  3.18146  2.89801  2.37887  2.77519  2.98518  4.58477  3.61503
          0.02771  3.99548  4.71782  0.61958  0.77255  0.48576  0.95510
    274   3.14794  4.97591  3.65151  3.13862  4.36182  3.61064  3.91916  3.91315  2.29498  3.40679  4.40492  3.48836  4.10828  3.13438  0.80591  3.22688  3.40619  3.63207  5.39565  4.26368    331 - -
          2.68618  4.42225  2.77519  2.73123  3.46354  2.40513  3.72494  3.29354  2.67741  2.69355  4.24690  2.90347  2.73739  3.18146  2.89801  2.37887  2.77519  2.98518  4.58477  3.61503
          0.02771  3.99548  4.71782  0.61958  0.77255  0.48576  0.95510
    275   3.29521  4.72180  4.38656  4.02833  3.18610  4.13745  4.64555  2.39833  3.79485  0.73737  3.17309  4.29182  4.55254  4.13369  3.95025  3.72468  3.58437  2.46734  5.10861  3.85988    332 - -
          2.68618  4.42225  2.77519  2.73123  3.46354  2.40513  3.72494  3.29354  2.67741  2.69355  4.24690  2.90347  2.73739  3.18146  2.89801  2.37887  2.77519  2.98518  4.58477  3.61503
          0.02771  3.99548  4.71782  0.61958  0.77255  0.48576  0.95510
    276   3.41813  4.78429  4.40735  4.14644  0.83006  4.07660  3.93676  2.92806  4.05069  2.27038  3.64085  4.15941  4.53337  4.18510  4.13998  3.68091  3.71981  2.92757  4.15170  2.50426    333 - -
          2.68618  4.42225  2.77519  2.73123  3.46354  2.40513  3.72494  3.29354  2.67741  2.69355  4.24690  2.90347  2.73739  3.18146  2.89801  2.37887  2.77519  2.98518  4.58477  3.61503
          0.02771  3.99548  4.71782  0.61958  0.77255  0.48576  0.95510
    277   3.03891  4.63772  3.75950  3.32341  2.13640  3.87157  3.55552  3.17760  3.25766  2.72208  3.77773  2.75597  4.25653  3.50489  3.53259  3.18532  3.27861  2.99090  3.96152  1.34117    334 - -
          2.68618  4.42225  2.77519  2.73123  3.46354  2.40513  3.72494  3.29354  2.67741  2.69355  4.24690  2.90347  2.73739  3.18146  2.89801  2.37887  2.77519  2.98518  4.58477  3.61503
          0.02771  3.99548  4.71782  0.61958  0.77255  0.48576  0.95510
    278   2.75371  4.60622  3.19204  2.78564  3.12636  3.53752  3.68151  3.20664  2.68182  2.82364  3.76171  3.20440  3.97996  2.62010  3.01156  2.62359  3.00493  2.96253  4.64888  1.77664    335 - -
          2.68618  4.42225  2.77519  2.73123  3.46354  2.40513  3.72494  3.29354  2.67741  2.69355  4.24690  2.90347  2.73739  3.18146  2.89801  2.37887  2.77519  2.98518  4.58477  3.61503
          0.02771  3.99548  4.71782  0.61958  0.77255  0.48576  0.95510
    279   2.86231  5.15653  2.77084  2.25639  4.49862  3.44071  3.63630  3.91409  1.97320  3.41374  4.25046  2.93462  3.89739  1.66978  2.51702  2.83022  3.08261  3.56091  5.54022  4.23415    336 - -
          2.68618  4.42225  2.77519  2.73123  3.46354  2.40513  3.72494  3.29354  2.67741  2.69355  4.24690  2.90347  2.73739  3.18146  2.89801  2.37887  2.77519  2.98518  4.58477  3.61503
          0.02771  3.99548  4.71782  0.61958  0.77255  0.48576  0.95510
    280   3.29521  4.72180  4.38656  4.02833  3.18610  4.13745  4.64555  2.39833  3.79485  0.73737  3.17309  4.29182  4.55254  4.13369  3.95025  3.72468  3.58437  2.46734  5.10861  3.85988    337 - -
          2.68618  4.42225  2.77519  2.73123  3.46354  2.40513  3.72494  3.29354  2.67741  2.69355  4.24690  2.90347  2.73739  3.18146  2.89801  2.37887  2.77519  2.98518  4.58477  3.61503
          0.02771  3.99548  4.71782  0.61958  0.77255  0.48576  0.95510
    281   2.35450  4.63316  2.97478  2.53274  4.06695  3.30152  3.72039  3.46557  2.25510  3.09339  3.92515  2.75781  3.79708  2.89792  2.92047  2.40998  2.00874  3.11933  5.34270  4.04042    338 - -
          2.68618  4.42225  2.77519  2.73123  3.46354  2.40513  3.72494  3.29354  2.67741  2.69355  4.24690  2.90347  2.73739  3.18146  2.89801  2.37887  2.77519  2.98518  4.58477  3.61503
          0.02771  3.99548  4.71782  0.61958  0.77255  0.48576  0.95510
    282   2.95884  5.52863  1.45782  1.47521  4.81402  3.22369  3.77339  4.33283  2.79609  3.83638  4.69388  2.68811  3.84851  2.94133  3.39363  2.83985  3.24866  3.90706  5.98695  4.48264    339 - -
          2.68618  4.42225  2.77519  2.73123  3.46354  2.40513  3.72494  3.29354  2.67741  2.69355  4.24690  2.90347  2.73739  3.18146  2.89801  2.37887  2.77519  2.98518  4.58477  3.61503
          0.02771  3.99548  4.71782  0.61958  0.77255  0.48576  0.95510
    283   3.26930  4.62613  4.71628  4.19816  3.12593  4.47286  4.80234  1.83973  4.00462  0.93702  2.96721  4.47158  4.71120  4.22166  4.16406  3.85010  3.50944  2.12860  5.18308  4.02289    340 - -
          2.68618  4.42225  2.77519  2.73123  3.46354  2.40513  3.72494  3.29354  2.67741  2.69355  4.24690  2.90347  2.73739  3.18146  2.89801  2.37887  2.77519  2.98518  4.58477  3.61503
          0.02771  3.99548  4.71782  0.61958  0.77255  0.48576  0.95510
    284   3.05131  4.54771  4.05484  3.60108  2.48074  3.96911  3.76483  2.29557  3.42630  2.33276  3.52047  3.78144  4.34529  3.70088  3.63569  3.31343  3.29845  2.62352  4.14772  1.33405    341 - -
          2.68618  4.42225  2.77519  2.73123  3.46354  2.40513  3.72494  3.29354  2.67741  2.69355  4.24690  2.90347  2.73739  3.18146  2.89801  2.37887  2.77519  2.98518  4.58477  3.61503
          0.02771  3.99548  4.71782  0.61958  0.77255  0.48576  0.95510
    285   3.08746  5.05308  3.27144  2.87168  4.46767  3.56212  3.83208  3.90499  0.88161  3.44397  4.40015  3.29022  4.05489  3.01757  2.46147  3.12218  3.33227  3.60633  5.47283  4.30391    342 - -
          2.68618  4.42225  2.77519  2.73123  3.46354  2.40513  3.72494  3.29354  2.67741  2.69355  4.24690  2.90347  2.73739  3.18146  2.89801  2.37887  2.77519  2.98518  4.58477  3.61503
          0.02771  3.99548  4.71782  0.61958  0.77255  0.48576  0.95510
    286   3.05720  5.16599  3.46907  2.80212  4.62237  3.66798  3.61254  3.96947  1.29524  3.41006  4.28271  3.20187  4.03716  2.74783  1.60918  3.05254  3.22303  3.65201  5.44927  4.28436    343 - -
          2.68619  4.42226  2.77520  2.73124  3.46355  2.40514  3.72495  3.29355  2.67742  2.69356  4.24691  2.90348  2.73740  3.18121  2.89802  2.37888  2.77520  2.98519  4.58478  3.61504
          0.10577  2.39215  4.71782  0.40640  1.09674  0.48576  0.95510
    287   2.75321  4.29270  4.02782  3.51768  3.44027  3.80914  4.30307  1.41979  3.40439  2.19539  3.34748  3.79991  3.15933  3.71007  3.66352  3.15004  3.03351  1.87145  5.12175  3.90758    345 - -
          2.68618  4.42225  2.77519  2.73123  3.46354  2.40513  3.72494  3.29354  2.67741  2.69355  4.24690  2.90347  2.73739  3.18146  2.89801  2.37887  2.77519  2.98518  4.58477  3.61503
          0.02771  3.99548  4.71782  0.61958  0.77255  0.48576  0.95510
    288   3.02907  5.12078  3.34697  2.77546  4.54987  3.62092  3.64643  3.92482  1.10934  3.39472  4.27946  3.18708  4.02439  2.79154  2.01212  3.03353  3.21718  3.60956  5.44993  4.26506    346 - -
          2.68618  4.42225  2.77519  2.73123  3.46354  2.40513  3.72494  3.29354  2.67741  2.69355  4.24690  2.90347  2.73739  3.18146  2.89801  2.37887  2.77519  2.98518  4.58477  3.61503
          0.02771  3.99548  4.71782  0.61958  0.77255  0.48576  0.95510
    289   2.89801  5.12736  3.20839  2.60815  4.50806  3.57209  2.91554  3.89982  1.43737  3.36473  4.19685  3.06781  3.94551  2.46642  2.08888  2.88299  3.08320  3.55757  5.44303  4.20330    347 - -
          2.68618  4.42225  2.77519  2.73123  3.46354  2.40513  3.72494  3.29354  2.67741  2.69355  4.24690  2.90347  2.73739  3.18146  2.89801  2.37887  2.77519  2.98518  4.58477  3.61503
          0.02771  3.99548  4.71782  0.61958  0.77255  0.48576  0.95510
    290   1.93415  4.45980  3.12939  2.44150  3.89665  3.28460  3.78728  3.23975  2.66467  2.93966  3.79318  3.08866  3.79706  3.00088  3.07393  2.18475  2.55035  2.66310  5.24473  3.96650    348 - -
          2.68618  4.42225  2.77519  2.73123  3.46354  2.40513  3.72494  3.29354  2.67741  2.69355  4.24690  2.90347  2.73739  3.18146  2.89801  2.37887  2.77519  2.98518  4.58477  3.61503
          0.02771  3.99548  4.71782  0.61958  0.77255  0.48576  0.95510
    291   2.56214  3.16269  3.42523  2.85574  3.19305  3.53139  3.78291  2.59329  2.77800  2.48724  3.39329  3.26352  3.91340  2.60923  2.67903  2.77942  2.79529  2.45147  4.87535  3.63684    349 - -
          2.68618  4.42225  2.77519  2.73123  3.46354  2.40513  3.72494  3.29354  2.67741  2.69355  4.24690  2.90347  2.73739  3.18146  2.89801  2.37887  2.77519  2.98518  4.58477  3.61503
          0.02771  3.99548  4.71782  0.61958  0.77255  0.48576  0.95510
    292   2.92172  4.65719  3.54241  3.40017  4.38262  3.33781  4.46648  3.96095  3.46824  3.57395  4.62992  3.69387  0.62767  3.85328  3.69877  3.09335  3.37323  3.59209  5.53421  4.50538    350 - -
          2.68618  4.42225  2.77519  2.73123  3.46354  2.40513  3.72494  3.29354  2.67741  2.69355  4.24690  2.90347  2.73739  3.18146  2.89801  2.37887  2.77519  2.98518  4.58477  3.61503
          0.02771  3.99548  4.71782  0.61958  0.77255  0.48576  0.95510
    293   2.92172  4.65719  3.54241  3.40017  4.38262  3.33781  4.46648  3.96095  3.46824  3.57395  4.62992  3.69387  0.62767  3.85328  3.69877  3.09335  3.37323  3.59209  5.53421  4.50538    351 - -
          2.68618  4.42225  2.77519  2.73123  3.46354  2.40513  3.72494  3.29354  2.67741  2.69355  4.24690  2.90347  2.73739  3.18146  2.89801  2.37887  2.77519  2.98518  4.58477  3.61503
          0.02771  3.99548  4.71782  0.61958  0.77255  0.48576  0.95510
    294   3.14907  4.56719  4.54810  4.05535  3.18540  4.27641  4.70841  2.10744  3.86648  0.99351  3.04662  4.31483  4.60098  4.12573  4.04849  3.66420  3.41502  1.86516  5.18702  4.00167    352 - -
          2.68618  4.42225  2.77519  2.73123  3.46354  2.40513  3.72494  3.29354  2.67741  2.69355  4.24690  2.90347  2.73739  3.18146  2.89801  2.37887  2.77519  2.98518  4.58477  3.61503
          0.02771  3.99548  4.71782  0.61958  0.77255  0.48576  0.95510
    295   2.37902  4.30032  3.31705  3.13989  4.20057  3.02810  4.24568  3.74048  3.22198  3.45169  4.36838  3.34401  3.77734  3.56192  3.50328  0.91963  2.86861  3.24853  5.56348  4.28511    353 - -
          2.68618  4.42225  2.77519  2.73123  3.46354  2.40513  3.72494  3.29354  2.67741  2.69355  4.24690  2.90347  2.73739  3.18146  2.89801  2.37887  2.77519  2.98518  4.58477  3.61503
          0.02771  3.99548  4.71782  0.61958  0.77255  0.48576  0.95510
    296   3.29521  4.72180  4.38656  4.02833  3.18610  4.13745  4.64555  2.39833  3.79485  0.73737  3.17309  4.29182  4.55254  4.13369  3.95025  3.72468  3.58437  2.46734  5.10861  3.85988    354 - -
          2.68618  4.42225  2.77519  2.73123  3.46354  2.40513  3.72494  3.29354  2.67741  2.69355  4.24690  2.90347  2.73739  3.18146  2.89801  2.37887  2.77519  2.98518  4.58477  3.61503
          0.02771  3.99548  4.71782  0.61958  0.77255  0.48576  0.95510
    297   2.79617  4.62437  3.33943  2.89268  3.20039  3.58554  1.71729  2.57042  2.67486  2.69899  3.72987  3.29399  4.02722  3.14624  2.97745  2.93212  3.05300  2.87844  4.73633  3.23925    355 - -
          2.68618  4.42225  2.77519  2.73123  3.46354  2.40513  3.72494  3.29354  2.67741  2.69355  4.24690  2.90347  2.73739  3.18146  2.89801  2.37887  2.77519  2.98518  4.58477  3.61503
          0.02771  3.99548  4.71782  0.61958  0.77255  0.48576  0.95510
    298   2.82426  4.58616  3.52311  3.43882  4.57633  0.56224  4.55038  4.20703  3.63674  3.84538  4.82305  3.68759  3.98119  3.95127  3.85812  2.99991  3.31508  3.71162  5.63777  4.68282    356 - -
          2.68618  4.42225  2.77519  2.73123  3.46354  2.40513  3.72494  3.29354  2.67741  2.69355  4.24690  2.90347  2.73739  3.18146  2.89801  2.37887  2.77519  2.98518  4.58477  3.61503
          0.02771  3.99548  4.71782  0.61958  0.77255  0.48576  0.95510
    299   2.98300  4.96958  2.98882  2.74684  4.15413  3.45008  3.90576  3.80505  2.55943  3.29505  4.32077  3.20716  4.00615  1.03028  2.84063  3.02617  3.28050  3.52747  5.40497  4.10738    357 - -
          2.68618  4.42225  2.77519  2.73123  3.46354  2.40513  3.72494  3.29354  2.67741  2.69355  4.24690  2.90347  2.73739  3.18146  2.89801  2.37887  2.77519  2.98518  4.58477  3.61503
          0.02771  3.99548  4.71782  0.61958  0.77255  0.48576  0.95510
    300   3.26327  4.61039  4.74262  4.21994  3.14111  4.48752  4.82285  1.74820  4.03602  0.97936  2.97425  4.48981  4.71991  4.24325  4.19298  3.86155  3.50196  2.08996  5.19890  4.04744    358 - -
          2.68618  4.42225  2.77519  2.73123  3.46354  2.40513  3.72494  3.29354  2.67741  2.69355  4.24690  2.90347  2.73739  3.18146  2.89801  2.37887  2.77519  2.98518  4.58477  3.61503
          0.02771  3.99548  4.71782  0.61958  0.77255  0.48576  0.95510
    301   3.28035  4.66478  4.65847  4.12101  3.06145  4.44030  4.73099  2.20442  3.91090  0.88976  2.40979  4.41231  4.66839  4.12822  4.07193  3.80312  3.51244  2.32491  5.12441  3.99737    359 - -
          2.68618  4.42225  2.77519  2.73123  3.46354  2.40513  3.72494  3.29354  2.67741  2.69355  4.24690  2.90347  2.73739  3.18146  2.89801  2.37887  2.77519  2.98518  4.58477  3.61503
          0.02771  3.99548  4.71782  0.61958  0.77255  0.48576  0.95510
    302   3.54708  4.87677  4.28386  4.02127  2.80173  3.87180  4.05861  3.57722  3.74147  2.95031  4.20513  4.14579  4.40009  4.12273  3.84776  3.74955  3.85399  3.47094  0.66995  2.79761    360 - -
          2.68618  4.42225  2.77519  2.73123  3.46354  2.40513  3.72494  3.29354  2.67741  2.69355  4.24690  2.90347  2.73739  3.18146  2.89801  2.37887  2.77519  2.98518  4.58477  3.61503
          0.02771  3.99548  4.71782  0.61958  0.77255  0.48576  0.95510
    303   3.14794  4.97591  3.65151  3.13862  4.36182  3.61064  3.91916  3.91315  2.29498  3.40679  4.40492  3.48836  4.10828  3.13438  0.80591  3.22688  3.40619  3.63207  5.39565  4.26368    361 - -
          2.68618  4.42225  2.77519  2.73123  3.46354  2.40513  3.72494  3.29354  2.67741  2.69355  4.24690  2.90347  2.73739  3.18146  2.89801  2.37887  2.77519  2.98518  4.58477  3.61503
          0.02771  3.99548  4.71782  0.61958  0.77255  0.48576  0.95510
    304   2.93883  5.39972  2.04447  1.13618  4.70137  3.24858  3.78316  4.19380  2.76060  3.73519  4.60215  2.74017  3.85993  2.95569  3.30911  2.84564  3.22730  3.79595  5.88280  4.42881    362 - -
          2.68618  4.42225  2.77519  2.73123  3.46354  2.40513  3.72494  3.29354  2.67741  2.69355  4.24690  2.90347  2.73739  3.18146  2.89801  2.37887  2.77519  2.98518  4.58477  3.61503
          0.02771  3.99548  4.71782  0.61958  0.77255  0.48576  0.95510
    305   3.41813  4.78429  4.40735  4.14644  0.83006  4.07660  3.93676  2.92806  4.05069  2.27038  3.64085  4.15941  4.53337  4.18510  4.13998  3.68091  3.71981  2.92757  4.15170  2.50426    363 - -
          2.68618  4.42225  2.77519  2.73123  3.46354  2.40513  3.72494  3.29354  2.67741  2.69355  4.24690  2.90347  2.73739  3.18146  2.89801  2.37887  2.77519  2.98518  4.58477  3.61503
          0.02771  3.99548  4.71782  0.61958  0.77255  0.48576  0.95510
    306   3.51022  4.80034  4.52073  4.17898  1.01357  4.30570  3.52784  3.15402  4.03251  2.49281  3.76831  4.03212  4.62785  4.05929  4.10225  3.67691  3.73990  3.09789  3.69058  1.69684    364 - -
          2.68618  4.42225  2.77519  2.73123  3.46354  2.40513  3.72494  3.29354  2.67741  2.69355  4.24690  2.90347  2.73739  3.18146  2.89801  2.37887  2.77519  2.98518  4.58477  3.61503
          0.02771  3.99548  4.71782  0.61958  0.77255  0.48576  0.95510
    307   3.42864  4.86767  4.02155  3.77522  2.30664  3.97476  3.68194  3.42109  3.62925  2.84296  4.08362  3.87758  4.44633  3.90558  3.78722  3.55260  3.71624  3.29763  3.95469  0.78343    365 - -
          2.68618  4.42225  2.77519  2.73123  3.46354  2.40513  3.72494  3.29354  2.67741  2.69355  4.24690  2.90347  2.73739  3.18146  2.89801  2.37887  2.77519  2.98518  4.58477  3.61503
          0.02771  3.99548  4.71782  0.61958  0.77255  0.48576  0.95510
    308   2.31189  1.42118  4.04626  3.68240  3.86055  3.10782  4.40184  2.87375  3.50988  2.85125  3.85262  3.62873  3.83510  3.82069  3.69403  2.57176  2.24566  2.57250  5.37406  4.18108    366 - -
          2.68618  4.42225  2.77519  2.73123  3.46354  2.40513  3.72494  3.29354  2.67741  2.69355  4.24690  2.90347  2.73739  3.18146  2.89801  2.37887  2.77519  2.98518  4.58477  3.61503
          0.02771  3.99548  4.71782  0.61958  0.77255  0.48576  0.95510
    309   1.23475  4.19683  3.75082  3.38508  3.89314  3.19295  4.31156  2.73797  3.32069  2.77488  3.82740  3.52572  3.88047  3.64012  3.59215  2.63194  2.82858  2.09622  5.44163  4.21777    367 - -
          2.68618  4.42225  2.77519  2.73123  3.46354  2.40513  3.72494  3.29354  2.67741  2.69355  4.24690  2.90347  2.73739  3.18146  2.89801  2.37887  2.77519  2.98518  4.58477  3.61503
          0.02771  3.99548  4.71782  0.61958  0.77255  0.48576  0.95510
    310   1.03559  4.14943  3.47744  3.23813  4.22436  2.95421  4.27802  3.50235  3.27629  3.31612  4.20236  3.35365  3.71447  3.58186  3.55091  2.17122  2.73155  3.02910  5.61760  4.39687    368 - -
          2.68618  4.42225  2.77519  2.73123  3.46354  2.40513  3.72494  3.29354  2.67741  2.69355  4.24690  2.90347  2.73739  3.18146  2.89801  2.37887  2.77519  2.98518  4.58477  3.61503
          0.02771  3.99548  4.71782  0.61958  0.77255  0.48576  0.95510
    311   1.95677  4.19148  3.52022  3.21397  4.10854  3.04934  4.23084  3.19787  3.18554  3.09791  4.04284  3.37670  3.77056  3.52319  3.47031  2.50408  1.29192  2.82988  5.53791  4.32344    369 - -
          2.68618  4.42225  2.77519  2.73123  3.46354  2.40513  3.72494  3.29354  2.67741  2.69355  4.24690  2.90347  2.73739  3.18146  2.89801  2.37887  2.77519  2.98518  4.58477  3.61503
          0.02771  3.99548  4.71782  0.61958  0.77255  0.48576  0.95510
    312   2.43475  4.99585  3.00813  2.48313  4.35481  3.45559  3.60061  3.76173  1.75209  3.28458  4.09921  2.52621  3.86294  2.73273  2.16822  2.73903  2.96046  3.40762  5.43028  4.13440    370 - -
          2.68618  4.42225  2.77519  2.73123  3.46354  2.40513  3.72494  3.29354  2.67741  2.69355  4.24690  2.90347  2.73739  3.18146  2.89801  2.37887  2.77519  2.98518  4.58477  3.61503
          0.02771  3.99548  4.71782  0.61958  0.77255  0.48576  0.95510
    313   2.86420  5.18699  2.36916  1.96930  4.52285  3.26961  3.77163  4.02477  2.64122  3.58868  4.45480  1.42584  3.86236  2.94968  3.09702  2.81722  3.15763  3.64217  5.72727  4.31538    371 - -
          2.68618  4.42225  2.77519  2.73123  3.46354  2.40513  3.72494  3.29354  2.67741  2.69355  4.24690  2.90347  2.73739  3.18146  2.89801  2.37887  2.77519  2.98518  4.58477  3.61503
          0.02771  3.99548  4.71782  0.61958  0.77255  0.48576  0.95510
    314   2.92172  4.65719  3.54241  3.40017  4.38262  3.33781  4.46648  3.96095  3.46824  3.57395  4.62992  3.69387  0.62767  3.85328  3.69877  3.09335  3.37323  3.59209  5.53421  4.50538    372 - -
          2.68618  4.42225  2.77519  2.73123  3.46354  2.40513  3.72494  3.29354  2.67741  2.69355  4.24690  2.90347  2.73739  3.18146  2.89801  2.37887  2.77519  2.98518  4.58477  3.61503
          0.02771  3.99548  4.71782  0.61958  0.77255  0.48576  0.95510
    315   2.53829  4.59884  2.83372  2.59818  4.23775  3.17576  3.88792  3.64137  2.73449  3.32810  4.19623  1.57186  3.80130  3.09473  3.12157  2.62687  2.21249  3.24226  5.53853  4.20851    373 - -
          2.68618  4.42225  2.77519  2.73123  3.46354  2.40513  3.72494  3.29354  2.67741  2.69355  4.24690  2.90347  2.73739  3.18146  2.89801  2.37887  2.77519  2.98518  4.58477  3.61503
          0.02771  3.99548  4.71782  0.61958  0.77255  0.48576  0.95510
    316   3.41813  4.78429  4.40735  4.14644  0.83006  4.07660  3.93676  2.92806  4.05069  2.27038  3.64085  4.15941  4.53337  4.18510  4.13998  3.68091  3.71981  2.92757  4.15170  2.50426    374 - -
          2.68618  4.42225  2.77519  2.73123  3.46354  2.40513  3.72494  3.29354  2.67741  2.69355  4.24690  2.90347  2.73739  3.18146  2.89801  2.37887  2.77519  2.98518  4.58477  3.61503
          0.02771  3.99548  4.71782  0.61958  0.77255  0.48576  0.95510
    317   3.12540  5.26804  0.75646  2.41896  4.66245  3.30713  4.04458  4.27940  3.15279  3.86639  4.84853  2.98099  3.96876  3.28489  3.68467  3.07482  3.46707  3.90594  5.80682  4.51678    375 - -
          2.68618  4.42225  2.77519  2.73123  3.46354  2.40513  3.72494  3.29354  2.67741  2.69355  4.24690  2.90347  2.73739  3.18146  2.89801  2.37887  2.77519  2.98518  4.58477  3.61503
          0.02771  3.99548  4.71782  0.61958  0.77255  0.48576  0.95510
    318   3.06988  5.15833  3.49886  2.82515  4.61386  3.67663  3.61719  3.95940  1.51423  3.40323  4.28106  3.21743  4.04605  2.75471  1.35142  3.06930  3.23459  3.64690  5.44291  4.28403    376 - -
          2.68618  4.42225  2.77519  2.73123  3.46354  2.40513  3.72494  3.29354  2.67741  2.69355  4.24690  2.90347  2.73739  3.18146  2.89801  2.37887  2.77519  2.98518  4.58477  3.61503
          0.02771  3.99548  4.71782  0.61958  0.77255  0.48576  0.95510
    319   3.06940  4.59961  4.18307  3.78722  3.26657  3.92663  4.49395  2.45467  3.54812  1.84401  1.16057  4.04910  4.38916  3.92265  3.73872  3.43069  3.37778  2.47474  5.12297  3.89485    377 - -
          2.68618  4.42225  2.77519  2.73123  3.46354  2.40513  3.72494  3.29354  2.67741  2.69355  4.24690  2.90347  2.73739  3.18146  2.89801  2.37887  2.77519  2.98518  4.58477  3.61503
          0.02771  3.99548  4.71782  0.61958  0.77255  0.48576  0.95510
    320   2.26992  4.56858  3.10457  2.29230  3.75731  3.44558  3.28908  2.96723  2.51469  2.55118  3.65554  3.04039  3.83509  2.73947  2.93461  2.67090  2.80375  2.70675  5.10622  3.81761    378 - -
          2.68618  4.42225  2.77519  2.73123  3.46354  2.40513  3.72494  3.29354  2.67741  2.69355  4.24690  2.90347  2.73739  3.18146  2.89801  2.37887  2.77519  2.98518  4.58477  3.61503
          0.02771  3.99548  4.71782  0.61958  0.77255  0.48576  0.95510
    321   2.82426  4.58616  3.52311  3.43882  4.57633  0.56224  4.55038  4.20703  3.63674  3.84538  4.82305  3.68759  3.98119  3.95127  3.85812  2.99991  3.31508  3.71162  5.63777  4.68282    379 - -
          2.68618  4.42225  2.77519  2.73123  3.46354  2.40513  3.72494  3.29354  2.67741  2.69355  4.24690  2.90347  2.73739  3.18146  2.89801  2.37887  2.77519  2.98518  4.58477  3.61503
          0.02771  3.99548  4.71782  0.61958  0.77255  0.48576  0.95510
    322   2.82915  4.82739  2.78261  2.68121  4.21059  3.26944  4.02599  3.94891  2.94079  3.58220  4.53776  0.95742  3.92795  3.30010  3.29865  2.89237  3.21577  3.55862  5.50251  4.15097    380 - -
          2.68618  4.42225  2.77519  2.73123  3.46354  2.40513  3.72494  3.29354  2.67741  2.69355  4.24690  2.90347  2.73739  3.18146  2.89801  2.37887  2.77519  2.98518  4.58477  3.61503
          0.02771  3.99548  4.71782  0.61958  0.77255  0.48576  0.95510
    323   2.47557  4.33464  3.45650  3.11132  3.87531  3.22603  4.13070  3.04715  3.05708  2.84454  3.88160  3.38292  1.48432  3.42691  3.36070  2.67028  2.88569  2.27677  5.35677  4.09335    381 - -
          2.68618  4.42225  2.77519  2.73123  3.46354  2.40513  3.72494  3.29354  2.67741  2.69355  4.24690  2.90347  2.73739  3.18146  2.89801  2.37887  2.77519  2.98518  4.58477  3.61503
          0.02771  3.99548  4.71782  0.61958  0.77255  0.48576  0.95510
    324   2.93342  4.38328  4.20203  3.70265  3.00326  4.01489  4.18903  1.32963  3.53528  2.04227  3.26589  3.93891  4.36958  3.82119  3.73944  3.35583  3.18006  2.12304  4.72261  2.69700    382 - -
          2.68618  4.42225  2.77519  2.73123  3.46354  2.40513  3.72494  3.29354  2.67741  2.69355  4.24690  2.90347  2.73739  3.18146  2.89801  2.37887  2.77519  2.98518  4.58477  3.61503
          0.02771  3.99548  4.71782  0.61958  0.77255  0.48576  0.95510
    325   2.73294  0.72176  4.27893  4.04756  4.01210  3.32877  4.66773  3.17758  3.87559  3.08695  4.21273  4.00185  4.04532  4.21674  3.97773  3.00464  3.21017  2.91355  5.40085  4.29857    383 - -
          2.68618  4.42225  2.77519  2.73123  3.46354  2.40513  3.72494  3.29354  2.67741  2.69355  4.24690  2.90347  2.73739  3.18146  2.89801  2.37887  2.77519  2.98518  4.58477  3.61503
          0.02771  3.99548  4.71782  0.61958  0.77255  0.48576  0.95510
    326   2.97167  4.39848  4.44978  3.94198  3.41067  4.13712  4.65688  1.94600  3.79055  1.97108  2.66492  4.18667  4.51178  4.08010  4.00551  3.50632  3.24717  1.13788  5.28544  4.08501    384 - -
          2.68618  4.42225  2.77519  2.73123  3.46354  2.40513  3.72494  3.29354  2.67741  2.69355  4.24690  2.90347  2.73739  3.18146  2.89801  2.37887  2.77519  2.98518  4.58477  3.61503
          0.02771  3.99548  4.71782  0.61958  0.77255  0.48576  0.95510
    327   2.98300  4.96958  2.98882  2.74684  4.15413  3.45008  3.90576  3.80505  2.55943  3.29505  4.32077  3.20716  4.00615  1.03028  2.84063  3.02617  3.28050  3.52747  5.40497  4.10738    385 - -
          2.68618  4.42225  2.77519  2.73123  3.46354  2.40513  3.72494  3.29354  2.67741  2.69355  4.24690  2.90347  2.73739  3.18146  2.89801  2.37887  2.77519  2.98518  4.58477  3.61503
          0.02771  3.99548  4.71782  0.61958  0.77255  0.48576  0.95510
    328   3.12749  4.51398  4.50734  4.12894  3.45934  4.19682  4.83545  0.93745  3.95942  2.02183  3.37720  4.35720  4.61753  4.29594  4.14210  3.70523  3.42502  1.85653  5.37459  4.12254    386 - -
          2.68618  4.42225  2.77519  2.73123  3.46354  2.40513  3.72494  3.29354  2.67741  2.69355  4.24690  2.90347  2.73739  3.18146  2.89801  2.37887  2.77519  2.98518  4.58477  3.61503
          0.02771  3.99548  4.71782  0.61958  0.77255  0.48576  0.95510
    329   2.92172  4.65719  3.54241  3.40017  4.38262  3.33781  4.46648  3.96095  3.46824  3.57395  4.62992  3.69387  0.62767  3.85328  3.69877  3.09335  3.37323  3.59209  5.53421  4.50538    387 - -
          2.68618  4.42225  2.77519  2.73123  3.46354  2.40513  3.72494  3.29354  2.67741  2.69355  4.24690  2.90347  2.73739  3.18146  2.89801  2.37887  2.77519  2.98518  4.58477  3.61503
          0.02771  3.99548  4.71782  0.61958  0.77255  0.48576  0.95510
    330   3.54708  4.87677  4.28386  4.02127  2.80173  3.87180  4.05861  3.57722  3.74147  2.95031  4.20513  4.14579  4.40009  4.12273  3.84776  3.74955  3.85399  3.47094  0.66995  2.79761    388 - -
          2.68618  4.42225  2.77519  2.73123  3.46354  2.40513  3.72494  3.29354  2.67741  2.69355  4.24690  2.90347  2.73739  3.18146  2.89801  2.37887  2.77519  2.98518  4.58477  3.61503
          0.02771  3.99548  4.71782  0.61958  0.77255  0.48576  0.95510
    331   2.89513  5.46026  1.46473  1.80489  4.74025  3.24065  3.72535  4.25209  2.68317  3.74245  4.57273  2.69604  3.83116  2.42851  3.24889  2.78951  3.16963  3.82783  5.90065  4.41209    389 - -
          2.68618  4.42225  2.77519  2.73123  3.46354  2.40513  3.72494  3.29354  2.67741  2.69355  4.24690  2.90347  2.73739  3.18146  2.89801  2.37887  2.77519  2.98518  4.58477  3.61503
          0.02771  3.99548  4.71782  0.61958  0.77255  0.48576  0.95510
    332   2.91572  5.15781  3.14163  2.27909  4.56623  3.56003  3.59367  3.94080  1.45267  3.40062  4.23507  3.05548  3.94796  2.72117  1.90720  2.89416  3.10375  3.59416  5.47855  4.24205    390 - -
          2.68618  4.42225  2.77519  2.73123  3.46354  2.40513  3.72494  3.29354  2.67741  2.69355  4.24690  2.90347  2.73739  3.18146  2.89801  2.37887  2.77519  2.98518  4.58477  3.61503
          0.02771  3.99548  4.71782  0.61958  0.77255  0.48576  0.95510
    333   2.80921  5.00120  2.62882  2.41643  3.96418  3.34159  2.86096  3.84673  2.54016  3.39008  4.26739  1.50153  3.88539  2.94670  2.92932  2.80564  3.09181  3.49159  5.30887  3.83753    391 - -
          2.68618  4.42225  2.77519  2.73123  3.46354  2.40513  3.72494  3.29354  2.67741  2.69355  4.24690  2.90347  2.73739  3.18146  2.89801  2.37887  2.77519  2.98518  4.58477  3.61503
          0.02771  3.99548  4.71782  0.61958  0.77255  0.48576  0.95510
    334   2.07317  4.51960  3.11348  2.62020  3.86918  3.34286  3.74420  3.22150  2.58762  2.89839  3.76303  3.07224  2.86145  2.49395  2.99103  2.63385  2.80815  2.53473  5.21356  3.93033    392 - -
          2.68618  4.42225  2.77519  2.73123  3.46354  2.40513  3.72494  3.29354  2.67741  2.69355  4.24690  2.90347  2.73739  3.18146  2.89801  2.37887  2.77519  2.98518  4.58477  3.61503
          0.02771  3.99548  4.71782  0.61958  0.77255  0.48576  0.95510
    335   2.67767  5.07292  2.20783  1.74883  4.36698  3.32609  3.62147  3.81531  2.42568  3.35839  4.15357  2.81242  3.79071  2.75360  2.70497  2.64619  2.92189  3.05594  5.54210  4.14625    393 - -
          2.68618  4.42225  2.77519  2.73123  3.46354  2.40513  3.72494  3.29354  2.67741  2.69355  4.24690  2.90347  2.73739  3.18146  2.89801  2.37887  2.77519  2.98518  4.58477  3.61503
          0.02771  3.99548  4.71782  0.61958  0.77255  0.48576  0.95510
    336   1.38674  4.48507  3.10016  2.76388  3.84944  3.25440  2.91778  3.38450  2.73655  3.05402  3.95348  3.15504  3.83889  3.13765  3.07963  2.66426  2.88785  3.05166  5.23907  3.89685    394 - -
          2.68618  4.42225  2.77519  2.73123  3.46354  2.40513  3.72494  3.29354  2.67741  2.69355  4.24690  2.90347  2.73739  3.18146  2.89801  2.37887  2.77519  2.98518  4.58477  3.61503
          0.02771  3.99548  4.71782  0.61958  0.77255  0.48576  0.95510
    337   3.29521  4.72180  4.38656  4.02833  3.18610  4.13745  4.64555  2.39833  3.79485  0.73737  3.17309  4.29182  4.55254  4.13369  3.95025  3.72468  3.58437  2.46734  5.10861  3.85988    395 - -
          2.68618  4.42225  2.77519  2.73123  3.46354  2.40513  3.72494  3.29354  2.67741  2.69355  4.24690  2.90347  2.73739  3.18146  2.89801  2.37887  2.77519  2.98518  4.58477  3.61503
          0.02771  3.99548  4.71782  0.61958  0.77255  0.48576  0.95510
    338   1.91532  4.79271  2.79016  2.18422  4.15353  3.32622  3.68650  3.55905  2.30185  3.16851  3.99765  2.92767  3.80989  2.85181  2.91165  2.30389  2.89124  3.21615  5.40411  4.07481    396 - -
          2.68618  4.42225  2.77519  2.73123  3.46354  2.40513  3.72494  3.29354  2.67741  2.69355  4.24690  2.90347  2.73739  3.18146  2.89801  2.37887  2.77519  2.98518  4.58477  3.61503
          0.02771  3.99548  4.71782  0.61958  0.77255  0.48576  0.95510
    339   2.35640  4.85405  3.07405  2.65676  4.33982  3.41699  3.73243  3.64970  1.31217  3.27410  4.16169  3.09753  3.91400  2.89662  2.52888  2.81887  3.04416  3.32064  5.46603  4.21070    397 - -
          2.68618  4.42225  2.77519  2.73123  3.46354  2.40513  3.72494  3.29354  2.67741  2.69355  4.24690  2.90347  2.73739  3.18146  2.89801  2.37887  2.77519  2.98518  4.58477  3.61503
          0.02771  3.99548  4.71782  0.61958  0.77255  0.48576  0.95510
    340   3.54708  4.87677  4.28386  4.02127  2.80173  3.87180  4.05861  3.57722  3.74147  2.95031  4.20513  4.14579  4.40009  4.12273  3.84776  3.74955  3.85399  3.47094  0.66995  2.79761    398 - -
          2.68618  4.42225  2.77519  2.73123  3.46354  2.40513  3.72494  3.29354  2.67741  2.69355  4.24690  2.90347  2.73739  3.18146  2.89801  2.37887  2.77519  2.98518  4.58477  3.61503
          0.02771  3.99548  4.71782  0.61958  0.77255  0.48576  0.95510
    341   1.13154  4.15582  3.56747  3.27130  4.15231  3.00747  4.27438  3.25526  3.25648  3.15340  4.08501  3.39158  3.74745  3.57382  3.53347  2.46710  2.23517  2.86063  5.57750  4.37310    399 - -
          2.68618  4.42225  2.77519  2.73123  3.46354  2.40513  3.72494  3.29354  2.67741  2.69355  4.24690  2.90347  2.73739  3.18146  2.89801  2.37887  2.77519  2.98518  4.58477  3.61503
          0.02771  3.99548  4.71782  0.61958  0.77255  0.48576  0.95510
    342   2.67083  4.88919  2.68003  2.38336  4.16799  3.30350  2.96626  3.73449  2.50573  3.30459  4.13547  1.89784  3.81964  2.87158  2.93580  2.20482  2.95166  3.36514  5.43347  4.04220    400 - -
          2.68618  4.42225  2.77519  2.73123  3.46354  2.40513  3.72494  3.29354  2.67741  2.69355  4.24690  2.90347  2.73739  3.18146  2.89801  2.37887  2.77519  2.98518  4.58477  3.61503
          0.02771  3.99548  4.71782  0.61958  0.77255  0.48576  0.95510
    343   2.82426  4.58616  3.52311  3.43882  4.57633  0.56224  4.55038  4.20703  3.63674  3.84538  4.82305  3.68759  3.98119  3.95127  3.85812  2.99991  3.31508  3.71162  5.63777  4.68282    401 - -
          2.68618  4.42225  2.77519  2.73123  3.46354  2.40513  3.72494  3.29354  2.67741  2.69355  4.24690  2.90347  2.73739  3.18146  2.89801  2.37887  2.77519  2.98518  4.58477  3.61503
          0.02771  3.99548  4.71782  0.61958  0.77255  0.48576  0.95510
    344   2.89563  5.03221  3.09589  2.63294  4.34080  3.51801  3.66167  3.80940  2.11774  3.30251  4.18793  3.08912  3.95503  1.51445  2.08794  2.90575  3.11617  3.49136  5.41479  4.14848    402 - -
          2.68618  4.42225  2.77519  2.73123  3.46354  2.40513  3.72494  3.29354  2.67741  2.69355  4.24690  2.90347  2.73739  3.18146  2.89801  2.37887  2.77519  2.98518  4.58477  3.61503
          0.02771  3.99548  4.71782  0.61958  0.77255  0.48576  0.95510
    345   2.48265  4.32747  3.54122  3.30070  4.08133  3.16223  4.30813  3.22360  3.24609  3.08269  4.12647  3.48917  3.87621  3.63508  3.49792  2.68544  0.97926  2.90528  5.50828  4.29841    403 - -
          2.68618  4.42225  2.77519  2.73123  3.46354  2.40513  3.72494  3.29354  2.67741  2.69355  4.24690  2.90347  2.73739  3.18146  2.89801  2.37887  2.77519  2.98518  4.58477  3.61503
          0.02771  3.99548  4.71782  0.61958  0.77255  0.48576  0.95510
    346   2.82426  4.58616  3.52311  3.43882  4.57633  0.56224  4.55038  4.20703  3.63674  3.84538  4.82305  3.68759  3.98119  3.95127  3.85812  2.99991  3.31508  3.71162  5.63777  4.68282    404 - -
          2.68618  4.42225  2.77519  2.73123  3.46354  2.40513  3.72494  3.29354  2.67741  2.69355  4.24690  2.90347  2.73739  3.18146  2.89801  2.37887  2.77519  2.98518  4.58477  3.61503
          0.02771  3.99548  4.71782  0.61958  0.77255  0.48576  0.95510
    347   3.56997  4.83000  4.57083  4.24151  1.14385  4.34236  3.48042  3.25002  4.09159  2.59019  3.85314  4.04023  4.65581  4.08414  4.14153  3.70902  3.79420  3.17843  3.63002  1.38620    405 - -
          2.68618  4.42225  2.77519  2.73123  3.46354  2.40513  3.72494  3.29354  2.67741  2.69355  4.24690  2.90347  2.73739  3.18146  2.89801  2.37887  2.77519  2.98518  4.58477  3.61503
          0.02771  3.99548  4.71782  0.61958  0.77255  0.48576  0.95510
    348   2.92172  4.65719  3.54241  3.40017  4.38262  3.33781  4.46648  3.96095  3.46824  3.57395  4.62992  3.69387  0.62767  3.85328  3.69877  3.09335  3.37323  3.59209  5.53421  4.50538    406 - -
          2.68618  4.42225  2.77519  2.73123  3.46354  2.40513  3.72494  3.29354  2.67741  2.69355  4.24690  2.90347  2.73739  3.18146  2.89801  2.37887  2.77519  2.98518  4.58477  3.61503
          0.02771  3.99548  4.71782  0.61958  0.77255  0.48576  0.95510
    349   3.41900  4.74792  4.48322  4.09981  1.78452  4.21739  3.58819  3.11496  3.90872  2.45379  3.71438  4.01341  4.56220  4.00864  4.00131  3.61398  3.65588  3.05691  1.36294  2.07960    407 - -
          2.68618  4.42225  2.77519  2.73123  3.46354  2.40513  3.72494  3.29354  2.67741  2.69355  4.24690  2.90347  2.73739  3.18146  2.89801  2.37887  2.77519  2.98518  4.58477  3.61503
          0.02771  3.99548  4.71782  0.61958  0.77255  0.48576  0.95510
    350   3.12749  4.51398  4.50734  4.12894  3.45934  4.19682  4.83545  0.93745  3.95942  2.02183  3.37720  4.35720  4.61753  4.29594  4.14210  3.70523  3.42502  1.85653  5.37459  4.12254    408 - -
          2.68618  4.42225  2.77519  2.73123  3.46354  2.40513  3.72494  3.29354  2.67741  2.69355  4.24690  2.90347  2.73739  3.18146  2.89801  2.37887  2.77519  2.98518  4.58477  3.61503
          0.02771  3.99548  4.71782  0.61958  0.77255  0.48576  0.95510
    351   3.12540  5.26804  0.75646  2.41896  4.66245  3.30713  4.04458  4.27940  3.15279  3.86639  4.84853  2.98099  3.96876  3.28489  3.68467  3.07482  3.46707  3.90594  5.80682  4.51678    409 - -
          2.68618  4.42225  2.77519  2.73123  3.46354  2.40513  3.72494  3.29354  2.67741  2.69355  4.24690  2.90347  2.73739  3.18146  2.89801  2.37887  2.77519  2.98518  4.58477  3.61503
          0.02771  3.99548  4.71782  0.61958  0.77255  0.48576  0.95510
    352   0.85006  4.25705  3.59064  3.38921  4.17788  3.07798  4.39629  3.32205  3.40871  3.19783  4.21734  3.50672  3.82898  3.73887  3.64982  2.60689  2.89284  2.95511  5.59274  4.40710    410 - -
          2.68618  4.42225  2.77519  2.73123  3.46354  2.40513  3.72494  3.29354  2.67741  2.69355  4.24690  2.90347  2.73739  3.18146  2.89801  2.37887  2.77519  2.98518  4.58477  3.61503
          0.02771  3.99548  4.71782  0.61958  0.77255  0.48576  0.95510
    353   3.12749  4.51398  4.50734  4.12894  3.45934  4.19682  4.83545  0.93745  3.95942  2.02183  3.37720  4.35720  4.61753  4.29594  4.14210  3.70523  3.42502  1.85653  5.37459  4.12254    411 - -
          2.68618  4.42225  2.77519  2.73123  3.46354  2.40513  3.72494  3.29354  2.67741  2.69355  4.24690  2.90347  2.73739  3.18146  2.89801  2.37887  2.77519  2.98518  4.58477  3.61503
          0.02771  3.99548  4.71782  0.61958  0.77255  0.48576  0.95510
    354   3.06940  4.59961  4.18307  3.78722  3.26657  3.92663  4.49395  2.45467  3.54812  1.84401  1.16057  4.04910  4.38916  3.92265  3.73872  3.43069  3.37778  2.47474  5.12297  3.89485    412 - -
          2.68618  4.42225  2.77519  2.73123  3.46354  2.40513  3.72494  3.29354  2.67741  2.69355  4.24690  2.90347  2.73739  3.18146  2.89801  2.37887  2.77519  2.98518  4.58477  3.61503
          0.02771  3.99548  4.71782  0.61958  0.77255  0.48576  0.95510
    355   2.60543  4.37220  3.46850  2.92265  3.58295  3.52101  3.86143  2.21386  2.73020  2.55562  3.51827  3.31237  3.95245  3.14929  2.64979  2.81589  2.03520  2.52819  5.03779  3.79932    413 - -
          2.68618  4.42225  2.77519  2.73123  3.46354  2.40513  3.72494  3.29354  2.67741  2.69355  4.24690  2.90347  2.73739  3.18146  2.89801  2.37887  2.77519  2.98518  4.58477  3.61503
          0.02771  3.99548  4.71782  0.61958  0.77255  0.48576  0.95510
    356   2.98300  4.96958  2.98882  2.74684  4.15413  3.45008  3.90576  3.80505  2.55943  3.29505  4.32077  3.20716  4.00615  1.03028  2.84063  3.02617  3.28050  3.52747  5.40497  4.10738    414 - -
          2.68618  4.42225  2.77519  2.73123  3.46354  2.40513  3.72494  3.29354  2.67741  2.69355  4.24690  2.90347  2.73739  3.18146  2.89801  2.37887  2.77519  2.98518  4.58477  3.61503
          0.02771  3.99548  4.71782  0.61958  0.77255  0.48576  0.95510
    357   3.29521  4.72180  4.38656  4.02833  3.18610  4.13745  4.64555  2.39833  3.79485  0.73737  3.17309  4.29182  4.55254  4.13369  3.95025  3.72468  3.58437  2.46734  5.10861  3.85988    415 - -
          2.68618  4.42225  2.77519  2.73123  3.46354  2.40513  3.72494  3.29354  2.67741  2.69355  4.24690  2.90347  2.73739  3.18146  2.89801  2.37887  2.77519  2.98518  4.58477  3.61503
          0.02771  3.99548  4.71782  0.61958  0.77255  0.48576  0.95510
    358   3.14794  4.97591  3.65151  3.13862  4.36182  3.61064  3.91916  3.91315  2.29498  3.40679  4.40492  3.48836  4.10828  3.13438  0.80591  3.22688  3.40619  3.63207  5.39565  4.26368    416 - -
          2.68618  4.42225  2.77519  2.73123  3.46354  2.40513  3.72494  3.29354  2.67741  2.69355  4.24690  2.90347  2.73739  3.18146  2.89801  2.37887  2.77519  2.98518  4.58477  3.61503
          0.02771  3.99548  4.71782  0.61958  0.77255  0.48576  0.95510
    359   2.82926  5.26422  2.41618  1.52045  4.56696  3.30664  3.67981  4.04413  2.47873  3.55198  4.37454  2.50134  3.83834  2.25843  2.93394  2.76391  3.08408  3.65151  5.70212  4.29129    417 - -
          2.68618  4.42225  2.77519  2.73123  3.46354  2.40513  3.72494  3.29354  2.67741  2.69355  4.24690  2.90347  2.73739  3.18146  2.89801  2.37887  2.77519  2.98518  4.58477  3.61503
          0.02771  3.99548  4.71782  0.61958  0.77255  0.48576  0.95510
    360   2.93832  5.41662  2.00244  1.15347  4.71537  3.24490  3.77887  4.21123  2.76148  3.74645  4.61025  2.73121  3.85680  2.94993  3.31724  2.84151  3.22623  3.80915  5.89543  4.43387    418 - -
          2.68618  4.42225  2.77519  2.73123  3.46354  2.40513  3.72494  3.29354  2.67741  2.69355  4.24690  2.90347  2.73739  3.18146  2.89801  2.37887  2.77519  2.98518  4.58477  3.61503
          0.02771  3.99548  4.71782  0.61958  0.77255  0.48576  0.95510
    361   2.82426  4.58616  3.52311  3.43882  4.57633  0.56224  4.55038  4.20703  3.63674  3.84538  4.82305  3.68759  3.98119  3.95127  3.85812  2.99991  3.31508  3.71162  5.63777  4.68282    419 - -
          2.68618  4.42225  2.77519  2.73123  3.46354  2.40513  3.72494  3.29354  2.67741  2.69355  4.24690  2.90347  2.73739  3.18146  2.89801  2.37887  2.77519  2.98518  4.58477  3.61503
          0.02771  3.99548  4.71782  0.61958  0.77255  0.48576  0.95510
    362   3.54708  4.87677  4.28386  4.02127  2.80173  3.87180  4.05861  3.57722  3.74147  2.95031  4.20513  4.14579  4.40009  4.12273  3.84776  3.74955  3.85399  3.47094  0.66995  2.79761    420 - -
          2.68618  4.42225  2.77519  2.73123  3.46354  2.40513  3.72494  3.29354  2.67741  2.69355  4.24690  2.90347  2.73739  3.18146  2.89801  2.37887  2.77519  2.98518  4.58477  3.61503
          0.02771  3.99548  4.71782  0.61958  0.77255  0.48576  0.95510
    363   3.12749  4.51398  4.50734  4.12894  3.45934  4.19682  4.83545  0.93745  3.95942  2.02183  3.37720  4.35720  4.61753  4.29594  4.14210  3.70523  3.42502  1.85653  5.37459  4.12254    421 - -
          2.68618  4.42225  2.77519  2.73123  3.46354  2.40513  3.72494  3.29354  2.67741  2.69355  4.24690  2.90347  2.73739  3.18146  2.89801  2.37887  2.77519  2.98518  4.58477  3.61503
          0.02771  3.99548  4.71782  0.61958  0.77255  0.48576  0.95510
    364   3.13715  4.93048  3.25291  3.02657  3.37639  3.55625  0.90744  3.85907  2.86652  3.33700  4.39061  3.43038  4.11624  3.39478  3.12417  3.20711  3.44526  3.59192  4.83955  3.32407    422 - -
          2.68618  4.42225  2.77519  2.73123  3.46354  2.40513  3.72494  3.29354  2.67741  2.69355  4.24690  2.90347  2.73739  3.18146  2.89801  2.37887  2.77519  2.98518  4.58477  3.61503
          0.02771  3.99548  4.71782  0.61958  0.77255  0.48576  0.95510
    365   2.64965  3.72529  3.17758  2.67848  3.65595  3.44962  1.93969  3.27117  2.47770  2.90107  3.78771  3.12189  3.88994  2.67238  2.81604  2.75173  2.90506  2.99362  5.03939  3.67247    423 - -
          2.68618  4.42225  2.77519  2.73123  3.46354  2.40513  3.72494  3.29354  2.67741  2.69355  4.24690  2.90347  2.73739  3.18146  2.89801  2.37887  2.77519  2.98518  4.58477  3.61503
          0.02771  3.99548  4.71782  0.61958  0.77255  0.48576  0.95510
    366   3.27125  4.64726  4.66184  4.15647  3.10699  4.43440  4.76098  1.96966  3.94292  0.89019  2.96870  4.43200  4.69095  4.18390  4.10667  3.82083  3.51636  2.18606  5.15563  3.97220    424 - -
          2.68618  4.42225  2.77519  2.73123  3.46354  2.40513  3.72494  3.29354  2.67741  2.69355  4.24690  2.90347  2.73739  3.18146  2.89801  2.37887  2.77519  2.98518  4.58477  3.61503
          0.02771  3.99548  4.71782  0.61958  0.77255  0.48576  0.95510
    367   1.04688  4.14812  3.47621  3.23362  4.22723  2.95209  4.27433  3.51301  3.27266  3.32011  4.20214  3.35028  3.71186  3.57667  3.54918  2.13928  2.72842  3.03557  5.61773  4.39800    425 - -
          2.68618  4.42225  2.77519  2.73123  3.46354  2.40513  3.72494  3.29354  2.67741  2.69355  4.24690  2.90347  2.73739  3.18146  2.89801  2.37887  2.77519  2.98518  4.58477  3.61503
          0.02771  3.99548  4.71782  0.61958  0.77255  0.48576  0.95510
    368   3.14794  4.97591  3.65151  3.13862  4.36182  3.61064  3.91916  3.91315  2.29498  3.40679  4.40492  3.48836  4.10828  3.13438  0.80591  3.22688  3.40619  3.63207  5.39565  4.26368    426 - -
          2.68618  4.42225  2.77519  2.73123  3.46354  2.40513  3.72494  3.29354  2.67741  2.69355  4.24690  2.90347  2.73739  3.18146  2.89801  2.37887  2.77519  2.98518  4.58477  3.61503
          0.02771  3.99548  4.71782  0.61958  0.77255  0.48576  0.95510
    369   3.13715  4.93048  3.25291  3.02657  3.37639  3.55625  0.90744  3.85907  2.86652  3.33700  4.39061  3.43038  4.11624  3.39478  3.12417  3.20711  3.44526  3.59192  4.83955  3.32407    427 - -
          2.68618  4.42225  2.77519  2.73123  3.46354  2.40513  3.72494  3.29354  2.67741  2.69355  4.24690  2.90347  2.73739  3.18146  2.89801  2.37887  2.77519  2.98518  4.58477  3.61503
          0.02771  3.99548  4.71782  0.61958  0.77255  0.48576  0.95510
    370   0.85006  4.25705  3.59064  3.38921  4.17788  3.07798  4.39629  3.32205  3.40871  3.19783  4.21734  3.50672  3.82898  3.73887  3.64982  2.60689  2.89284  2.95511  5.59274  4.40710    428 - -
          2.68618  4.42225  2.77519  2.73123  3.46354  2.40513  3.72494  3.29354  2.67741  2.69355  4.24690  2.90347  2.73739  3.18146  2.89801  2.37887  2.77519  2.98518  4.58477  3.61503
          0.02771  3.99548  4.71782  0.61958  0.77255  0.48576  0.95510
    371   2.90585  4.41592  4.29431  3.96257  3.64234  3.84966  4.74377  2.05125  3.83222  2.30889  3.59012  4.13227  4.40428  4.18376  4.03266  3.36197  3.26501  0.88298  5.44711  4.18578    429 - -
          2.68618  4.42225  2.77519  2.73123  3.46354  2.40513  3.72494  3.29354  2.67741  2.69355  4.24690  2.90347  2.73739  3.18146  2.89801  2.37887  2.77519  2.98518  4.58477  3.61503
          0.02771  3.99548  4.71782  0.61958  0.77255  0.48576  0.95510
    372   0.85006  4.25705  3.59064  3.38921  4.17788  3.07798  4.39629  3.32205  3.40871  3.19783  4.21734  3.50672  3.82898  3.73887  3.64982  2.60689  2.89284  2.95511  5.59274  4.40710    430 - -
          2.68618  4.42225  2.77519  2.73123  3.46354  2.40513  3.72494  3.29354  2.67741  2.69355  4.24690  2.90347  2.73739  3.18146  2.89801  2.37887  2.77519  2.98518  4.58477  3.61503
          0.02771  3.99548  4.71782  0.61958  0.77255  0.48576  0.95510
    373   2.73294  0.72176  4.27893  4.04756  4.01210  3.32877  4.66773  3.17758  3.87559  3.08695  4.21273  4.00185  4.04532  4.21674  3.97773  3.00464  3.21017  2.91355  5.40085  4.29857    431 - -
          2.68618  4.42225  2.77519  2.73123  3.46354  2.40513  3.72494  3.29354  2.67741  2.69355  4.24690  2.90347  2.73739  3.18146  2.89801  2.37887  2.77519  2.98518  4.58477  3.61503
          0.02771  3.99548  4.71782  0.61958  0.77255  0.48576  0.95510
    374   3.41813  4.78429  4.40735  4.14644  0.83006  4.07660  3.93676  2.92806  4.05069  2.27038  3.64085  4.15941  4.53337  4.18510  4.13998  3.68091  3.71981  2.92757  4.15170  2.50426    432 - -
          2.68618  4.42225  2.77519  2.73123  3.46354  2.40513  3.72494  3.29354  2.67741  2.69355  4.24690  2.90347  2.73739  3.18146  2.89801  2.37887  2.77519  2.98518  4.58477  3.61503
          0.02771  3.99548  4.71782  0.61958  0.77255  0.48576  0.95510
    375   3.29521  4.72180  4.38656  4.02833  3.18610  4.13745  4.64555  2.39833  3.79485  0.73737  3.17309  4.29182  4.55254  4.13369  3.95025  3.72468  3.58437  2.46734  5.10861  3.85988    433 - -
          2.68618  4.42225  2.77519  2.73123  3.46354  2.40513  3.72494  3.29354  2.67741  2.69355  4.24690  2.90347  2.73739  3.18146  2.89801  2.37887  2.77519  2.98518  4.58477  3.61503
          0.02771  3.99548  4.71782  0.61958  0.77255  0.48576  0.95510
    376   2.48265  4.32747  3.54122  3.30070  4.08133  3.16223  4.30813  3.22360  3.24609  3.08269  4.12647  3.48917  3.87621  3.63508  3.49792  2.68544  0.97926  2.90528  5.50828  4.29841    434 - -
          2.68618  4.42225  2.77519  2.73123  3.46354  2.40513  3.72494  3.29354  2.67741  2.69355  4.24690  2.90347  2.73739  3.18146  2.89801  2.37887  2.77519  2.98518  4.58477  3.61503
          0.02771  3.99548  4.71782  0.61958  0.77255  0.48576  0.95510
    377   3.14794  4.97591  3.65151  3.13862  4.36182  3.61064  3.91916  3.91315  2.29498  3.40679  4.40492  3.48836  4.10828  3.13438  0.80591  3.22688  3.40619  3.63207  5.39565  4.26368    435 - -
          2.68618  4.42225  2.77519  2.73123  3.46354  2.40513  3.72494  3.29354  2.67741  2.69355  4.24690  2.90347  2.73739  3.18146  2.89801  2.37887  2.77519  2.98518  4.58477  3.61503
          0.02771  3.99548  4.71782  0.61958  0.77255  0.48576  0.95510
    378   2.82426  4.58616  3.52311  3.43882  4.57633  0.56224  4.55038  4.20703  3.63674  3.84538  4.82305  3.68759  3.98119  3.95127  3.85812  2.99991  3.31508  3.71162  5.63777  4.68282    436 - -
          2.68618  4.42225  2.77519  2.73123  3.46354  2.40513  3.72494  3.29354  2.67741  2.69355  4.24690  2.90347  2.73739  3.18146  2.89801  2.37887  2.77519  2.98518  4.58477  3.61503
          0.02771  3.99548  4.71782  0.61958  0.77255  0.48576  0.95510
    379   3.12540  5.26804  0.75646  2.41896  4.66245  3.30713  4.04458  4.27940  3.15279  3.86639  4.84853  2.98099  3.96876  3.28489  3.68467  3.07482  3.46707  3.90594  5.80682  4.51678    437 - -
          2.68618  4.42225  2.77519  2.73123  3.46354  2.40513  3.72494  3.29354  2.67741  2.69355  4.24690  2.90347  2.73739  3.18146  2.89801  2.37887  2.77519  2.98518  4.58477  3.61503
          0.02771  3.99548  4.71782  0.61958  0.77255  0.48576  0.95510
    380   3.29521  4.72180  4.38656  4.02833  3.18610  4.13745  4.64555  2.39833  3.79485  0.73737  3.17309  4.29182  4.55254  4.13369  3.95025  3.72468  3.58437  2.46734  5.10861  3.85988    438 - -
          2.68618  4.42225  2.77519  2.73123  3.46354  2.40513  3.72494  3.29354  2.67741  2.69355  4.24690  2.90347  2.73739  3.18146  2.89801  2.37887  2.77519  2.98518  4.58477  3.61503
          0.02771  3.99548  4.71782  0.61958  0.77255  0.48576  0.95510
    381   3.54708  4.87677  4.28386  4.02127  2.80173  3.87180  4.05861  3.57722  3.74147  2.95031  4.20513  4.14579  4.40009  4.12273  3.84776  3.74955  3.85399  3.47094  0.66995  2.79761    439 - -
          2.68618  4.42225  2.77519  2.73123  3.46354  2.40513  3.72494  3.29354  2.67741  2.69355  4.24690  2.90347  2.73739  3.18146  2.89801  2.37887  2.77519  2.98518  4.58477  3.61503
          0.02771  3.99548  4.71782  0.61958  0.77255  0.48576  0.95510
    382   3.17944  4.51202  4.72807  4.22848  3.31920  4.45208  4.87378  1.13501  4.05062  1.60077  3.17034  4.47794  4.72958  4.31503  4.22920  3.83998  3.43261  1.81512  5.32223  4.11411    440 - -
          2.68618  4.42225  2.77519  2.73123  3.46354  2.40513  3.72494  3.29354  2.67741  2.69355  4.24690  2.90347  2.73739  3.18146  2.89801  2.37887  2.77519  2.98518  4.58477  3.61503
          0.02771  3.99548  4.71782  0.61958  0.77255  0.48576  0.95510
    383   2.37902  4.30032  3.31705  3.13989  4.20057  3.02810  4.24568  3.74048  3.22198  3.45169  4.36838  3.34401  3.77734  3.56192  3.50328  0.91963  2.86861  3.24853  5.56348  4.28511    441 - -
          2.68618  4.42225  2.77519  2.73123  3.46354  2.40513  3.72494  3.29354  2.67741  2.69355  4.24690  2.90347  2.73739  3.18146  2.89801  2.37887  2.77519  2.98518  4.58477  3.61503
          0.02771  3.99548  4.71782  0.61958  0.77255  0.48576  0.95510
    384   3.54708  4.87677  4.28386  4.02127  2.80173  3.87180  4.05861  3.57722  3.74147  2.95031  4.20513  4.14579  4.40009  4.12273  3.84776  3.74955  3.85399  3.47094  0.66995  2.79761    442 - -
          2.68618  4.42225  2.77519  2.73123  3.46354  2.40513  3.72494  3.29354  2.67741  2.69355  4.24690  2.90347  2.73739  3.18146  2.89801  2.37887  2.77519  2.98518  4.58477  3.61503
          0.02771  3.99548  4.71782  0.61958  0.77255  0.48576  0.95510
    385   3.06221  5.19426  2.54531  0.86238  4.55654  3.35632  3.95559  4.03505  2.85190  3.63304  4.60310  3.00848  3.96718  3.16960  3.27242  3.03296  3.36785  3.70675  5.70497  4.42896    443 - -
          2.68618  4.42225  2.77519  2.73123  3.46354  2.40513  3.72494  3.29354  2.67741  2.69355  4.24690  2.90347  2.73739  3.18146  2.89801  2.37887  2.77519  2.98518  4.58477  3.61503
          0.02771  3.99548  4.71782  0.61958  0.77255  0.48576  0.95510
    386   3.06221  5.19426  2.54531  0.86238  4.55654  3.35632  3.95559  4.03505  2.85190  3.63304  4.60310  3.00848  3.96718  3.16960  3.27242  3.03296  3.36785  3.70675  5.70497  4.42896    444 - -
          2.68618  4.42225  2.77519  2.73123  3.46354  2.40513  3.72494  3.29354  2.67741  2.69355  4.24690  2.90347  2.73739  3.18146  2.89801  2.37887  2.77519  2.98518  4.58477  3.61503
          0.02771  3.99548  4.71782  0.61958  0.77255  0.48576  0.95510
    387   2.82426  4.58616  3.52311  3.43882  4.57633  0.56224  4.55038  4.20703  3.63674  3.84538  4.82305  3.68759  3.98119  3.95127  3.85812  2.99991  3.31508  3.71162  5.63777  4.68282    445 - -
          2.68618  4.42225  2.77519  2.73123  3.46354  2.40513  3.72494  3.29354  2.67741  2.69355  4.24690  2.90347  2.73739  3.18146  2.89801  2.37887  2.77519  2.98518  4.58477  3.61503
          0.02771  3.99548  4.71782  0.61958  0.77255  0.48576  0.95510
    388   2.80006  4.52360  3.53495  3.06494  3.40930  3.67111  3.96927  2.75154  2.80482  2.18540  1.70242  3.45201  4.09153  2.70830  3.07910  3.01800  3.05484  2.66716  5.02724  3.77125    446 - -
          2.68618  4.42225  2.77519  2.73123  3.46354  2.40513  3.72494  3.29354  2.67741  2.69355  4.24690  2.90347  2.73739  3.18146  2.89801  2.37887  2.77519  2.98518  4.58477  3.61503
          0.02771  3.99548  4.71782  0.61958  0.77255  0.48576  0.95510
    389   3.03802  5.14071  3.39763  2.78290  4.58075  3.64135  3.62853  3.94278  1.15481  3.39957  4.27712  3.19041  4.02813  2.76859  1.88746  3.03796  3.21568  3.62605  5.44888  4.27196    447 - -
          2.68618  4.42225  2.77519  2.73123  3.46354  2.40513  3.72494  3.29354  2.67741  2.69355  4.24690  2.90347  2.73739  3.18146  2.89801  2.37887  2.77519  2.98518  4.58477  3.61503
          0.02771  3.99548  4.71782  0.61958  0.77255  0.48576  0.95510
    390   2.90585  4.41592  4.29431  3.96257  3.64234  3.84966  4.74377  2.05125  3.83222  2.30889  3.59012  4.13227  4.40428  4.18376  4.03266  3.36197  3.26501  0.88298  5.44711  4.18578    448 - -
          2.68618  4.42225  2.77519  2.73123  3.46354  2.40513  3.72494  3.29354  2.67741  2.69355  4.24690  2.90347  2.73739  3.18146  2.89801  2.37887  2.77519  2.98518  4.58477  3.61503
          0.02771  3.99548  4.71782  0.61958  0.77255  0.48576  0.95510
    391   3.41813  4.78429  4.40735  4.14644  0.83006  4.07660  3.93676  2.92806  4.05069  2.27038  3.64085  4.15941  4.53337  4.18510  4.13998  3.68091  3.71981  2.92757  4.15170  2.50426    449 - -
          2.68618  4.42225  2.77519  2.73123  3.46354  2.40513  3.72494  3.29354  2.67741  2.69355  4.24690  2.90347  2.73739  3.18146  2.89801  2.37887  2.77519  2.98518  4.58477  3.61503
          0.02771  3.99548  4.71782  0.61958  0.77255  0.48576  0.95510
    392   2.95747  5.52660  1.47675  1.45906  4.81219  3.22411  3.77260  4.33068  2.79390  3.83426  4.69122  2.68857  3.84822  2.94030  3.39068  2.83888  3.24701  3.90503  5.98482  4.48112    450 - -
          2.68618  4.42225  2.77519  2.73123  3.46354  2.40513  3.72494  3.29354  2.67741  2.69355  4.24690  2.90347  2.73739  3.18146  2.89801  2.37887  2.77519  2.98518  4.58477  3.61503
          0.02771  3.99548  4.71782  0.61958  0.77255  0.48576  0.95510
    393   2.88576  5.26124  2.41119  1.30404  4.54611  3.31497  3.72184  4.02406  2.51558  3.54401  4.40849  2.81199  3.86891  2.42475  2.94534  2.82413  3.14873  3.65609  5.70386  4.30692    451 - -
          2.68618  4.42225  2.77519  2.73123  3.46354  2.40513  3.72494  3.29354  2.67741  2.69355  4.24690  2.90347  2.73739  3.18146  2.89801  2.37887  2.77519  2.98518  4.58477  3.61503
          0.02771  3.99548  4.71782  0.61958  0.77255  0.48576  0.95510
    394   3.29521  4.72180  4.38656  4.02833  3.18610  4.13745  4.64555  2.39833  3.79485  0.73737  3.17309  4.29182  4.55254  4.13369  3.95025  3.72468  3.58437  2.46734  5.10861  3.85988    452 - -
          2.68618  4.42225  2.77519  2.73123  3.46354  2.40513  3.72494  3.29354  2.67741  2.69355  4.24690  2.90347  2.73739  3.18146  2.89801  2.37887  2.77519  2.98518  4.58477  3.61503
          0.02771  3.99548  4.71782  0.61958  0.77255  0.48576  0.95510
    395   3.29521  4.72180  4.38656  4.02833  3.18610  4.13745  4.64555  2.39833  3.79485  0.73737  3.17309  4.29182  4.55254  4.13369  3.95025  3.72468  3.58437  2.46734  5.10861  3.85988    453 - -
          2.68618  4.42225  2.77519  2.73123  3.46354  2.40513  3.72494  3.29354  2.67741  2.69355  4.24690  2.90347  2.73739  3.18146  2.89801  2.37887  2.77519  2.98518  4.58477  3.61503
          0.02771  3.99548  4.71782  0.61958  0.77255  0.48576  0.95510
    396   3.29521  4.72180  4.38656  4.02833  3.18610  4.13745  4.64555  2.39833  3.79485  0.73737  3.17309  4.29182  4.55254  4.13369  3.95025  3.72468  3.58437  2.46734  5.10861  3.85988    454 - -
          2.68618  4.42225  2.77519  2.73123  3.46354  2.40513  3.72494  3.29354  2.67741  2.69355  4.24690  2.90347  2.73739  3.18146  2.89801  2.37887  2.77519  2.98518  4.58477  3.61503
          0.02771  3.99548  4.71782  0.61958  0.77255  0.48576  0.95510
    397   3.12540  5.26804  0.75646  2.41896  4.66245  3.30713  4.04458  4.27940  3.15279  3.86639  4.84853  2.98099  3.96876  3.28489  3.68467  3.07482  3.46707  3.90594  5.80682  4.51678    455 - -
          2.68618  4.42225  2.77519  2.73123  3.46354  2.40513  3.72494  3.29354  2.67741  2.69355  4.24690  2.90347  2.73739  3.18146  2.89801  2.37887  2.77519  2.98518  4.58477  3.61503
          0.02771  3.99548  4.71782  0.61958  0.77255  0.48576  0.95510
    398   1.35943  4.49342  3.05255  2.74837  4.06490  3.21679  3.91583  3.41468  2.73222  3.09597  4.01316  3.13955  3.82559  2.55753  3.07317  2.64496  2.88880  3.07355  5.41379  4.13144    456 - -
          2.68618  4.42225  2.77519  2.73123  3.46354  2.40513  3.72494  3.29354  2.67741  2.69355  4.24690  2.90347  2.73739  3.18146  2.89801  2.37887  2.77519  2.98518  4.58477  3.61503
          0.02771  3.99548  4.71782  0.61958  0.77255  0.48576  0.95510
    399   3.12540  5.26804  0.75646  2.41896  4.66245  3.30713  4.04458  4.27940  3.15279  3.86639  4.84853  2.98099  3.96876  3.28489  3.68467  3.07482  3.46707  3.90594  5.80682  4.51678    457 - -
          2.68618  4.42225  2.77519  2.73123  3.46354  2.40513  3.72494  3.29354  2.67741  2.69355  4.24690  2.90347  2.73739  3.18146  2.89801  2.37887  2.77519  2.98518  4.58477  3.61503
          0.02771  3.99548  4.71782  0.61958  0.77255  0.48576  0.95510
    400   3.54708  4.87677  4.28386  4.02127  2.80173  3.87180  4.05861  3.57722  3.74147  2.95031  4.20513  4.14579  4.40009  4.12273  3.84776  3.74955  3.85399  3.47094  0.66995  2.79761    458 - -
          2.68618  4.42225  2.77519  2.73123  3.46354  2.40513  3.72494  3.29354  2.67741  2.69355  4.24690  2.90347  2.73739  3.18146  2.89801  2.37887  2.77519  2.98518  4.58477  3.61503
          0.02771  3.99548  4.71782  0.61958  0.77255  0.48576  0.95510
    401   1.89580  4.18368  3.37136  3.12499  4.28419  2.94921  4.22017  3.65045  3.19100  3.39365  4.25131  3.29247  3.70171  3.49719  3.49439  1.15966  2.73125  3.13350  5.64462  4.41046    459 - -
          2.68618  4.42225  2.77519  2.73123  3.46354  2.40513  3.72494  3.29354  2.67741  2.69355  4.24690  2.90347  2.73739  3.18146  2.89801  2.37887  2.77519  2.98518  4.58477  3.61503
          0.02771  3.99548  4.71782  0.61958  0.77255  0.48576  0.95510
    402   3.08520  4.42272  4.68944  4.16494  3.45241  4.39616  4.86634  1.67917  4.04142  1.75831  3.27433  4.41557  4.68969  4.29814  4.24745  3.75811  3.33975  1.12638  5.39950  4.20564    460 - -
          2.68618  4.42225  2.77519  2.73123  3.46354  2.40513  3.72494  3.29354  2.67741  2.69355  4.24690  2.90347  2.73739  3.18146  2.89801  2.37887  2.77519  2.98518  4.58477  3.61503
          0.02771  3.99548  4.71782  0.61958  0.77255  0.48576  0.95510
    403   2.82915  4.82739  2.78261  2.68121  4.21059  3.26944  4.02599  3.94891  2.94079  3.58220  4.53776  0.95742  3.92795  3.30010  3.29865  2.89237  3.21577  3.55862  5.50251  4.15097    461 - -
          2.68618  4.42225  2.77519  2.73123  3.46354  2.40513  3.72494  3.29354  2.67741  2.69355  4.24690  2.90347  2.73739  3.18146  2.89801  2.37887  2.77519  2.98518  4.58477  3.61503
          0.02771  3.99548  4.71782  0.61958  0.77255  0.48576  0.95510
    404   0.85006  4.25705  3.59064  3.38921  4.17788  3.07798  4.39629  3.32205  3.40871  3.19783  4.21734  3.50672  3.82898  3.73887  3.64982  2.60689  2.89284  2.95511  5.59274  4.40710    462 - -
          2.68618  4.42225  2.77519  2.73123  3.46354  2.40513  3.72494  3.29354  2.67741  2.69355  4.24690  2.90347  2.73739  3.18146  2.89801  2.37887  2.77519  2.98518  4.58477  3.61503
          0.02771  3.99548  4.71782  0.61958  0.77255  0.48576  0.95510
    405   2.82426  4.58616  3.52311  3.43882  4.57633  0.56224  4.55038  4.20703  3.63674  3.84538  4.82305  3.68759  3.98119  3.95127  3.85812  2.99991  3.31508  3.71162  5.63777  4.68282    463 - -
          2.68618  4.42225  2.77519  2.73123  3.46354  2.40513  3.72494  3.29354  2.67741  2.69355  4.24690  2.90347  2.73739  3.18146  2.89801  2.37887  2.77519  2.98518  4.58477  3.61503
          0.02771  3.99548  4.71782  0.61958  0.77255  0.48576  0.95510
    406   2.64880  4.36352  3.45280  2.94655  3.26713  3.57450  3.80848  2.79774  2.82724  2.46455  1.99055  2.83417  3.98063  3.19204  3.14228  2.86603  2.89281  2.60169  4.78195  3.08677    464 - -
          2.68618  4.42225  2.77519  2.73123  3.46354  2.40513  3.72494  3.29354  2.67741  2.69355  4.24690  2.90347  2.73739  3.18146  2.89801  2.37887  2.77519  2.98518  4.58477  3.61503
          0.02771  3.99548  4.71782  0.61958  0.77255  0.48576  0.95510
    407   3.54708  4.87677  4.28386  4.02127  2.80173  3.87180  4.05861  3.57722  3.74147  2.95031  4.20513  4.14579  4.40009  4.12273  3.84776  3.74955  3.85399  3.47094  0.66995  2.79761    465 - -
          2.68618  4.42225  2.77519  2.73123  3.46354  2.40513  3.72494  3.29354  2.67741  2.69355  4.24690  2.90347  2.73739  3.18146  2.89801  2.37887  2.77519  2.98518  4.58477  3.61503
          0.02771  3.99548  4.71782  0.61958  0.77255  0.48576  0.95510
    408   3.06940  4.59961  4.18307  3.78722  3.26657  3.92663  4.49395  2.45467  3.54812  1.84401  1.16057  4.04910  4.38916  3.92265  3.73872  3.43069  3.37778  2.47474  5.12297  3.89485    466 - -
          2.68618  4.42225  2.77519  2.73123  3.46354  2.40513  3.72494  3.29354  2.67741  2.69355  4.24690  2.90347  2.73739  3.18146  2.89801  2.37887  2.77519  2.98518  4.58477  3.61503
          0.02771  3.99548  4.71782  0.61958  0.77255  0.48576  0.95510
    409   3.54708  4.87677  4.28386  4.02127  2.80173  3.87180  4.05861  3.57722  3.74147  2.95031  4.20513  4.14579  4.40009  4.12273  3.84776  3.74955  3.85399  3.47094  0.66995  2.79761    467 - -
          2.68618  4.42225  2.77519  2.73123  3.46354  2.40513  3.72494  3.29354  2.67741  2.69355  4.24690  2.90347  2.73739  3.18146  2.89801  2.37887  2.77519  2.98518  4.58477  3.61503
          0.02771  3.99548  4.71782  0.61958  0.77255  0.48576  0.95510
    410   3.11338  4.52726  4.38760  3.86767  2.39140  4.17751  4.08377  2.46871  3.72861  1.10006  3.09455  4.05315  4.46560  3.89946  3.89633  3.49734  3.33882  2.50742  4.43477  2.62658    468 - -
          2.68618  4.42225  2.77519  2.73123  3.46354  2.40513  3.72494  3.29354  2.67741  2.69355  4.24690  2.90347  2.73739  3.18146  2.89801  2.37887  2.77519  2.98518  4.58477  3.61503
          0.02771  3.99548  4.71782  0.61958  0.77255  0.48576  0.95510
    411   2.37902  4.30032  3.31705  3.13989  4.20057  3.02810  4.24568  3.74048  3.22198  3.45169  4.36838  3.34401  3.77734  3.56192  3.50328  0.91963  2.86861  3.24853  5.56348  4.28511    469 - -
          2.68618  4.42225  2.77519  2.73123  3.46354  2.40513  3.72494  3.29354  2.67741  2.69355  4.24690  2.90347  2.73739  3.18146  2.89801  2.37887  2.77519  2.98518  4.58477  3.61503
          0.02771  3.99548  4.71782  0.61958  0.77255  0.48576  0.95510
    412   1.91605  1.37937  4.07415  3.73848  3.91340  3.07339  4.45102  2.91848  3.58701  2.90780  3.90746  3.64051  3.81891  3.87670  3.75965  2.54669  2.77230  2.60245  5.42370  4.23851    470 - -
          2.68618  4.42225  2.77519  2.73123  3.46354  2.40513  3.72494  3.29354  2.67741  2.69355  4.24690  2.90347  2.73739  3.18146  2.89801  2.37887  2.77519  2.98518  4.58477  3.61503
          0.02771  3.99548  4.71782  0.61958  0.77255  0.48576  0.95510
    413   2.37902  4.30032  3.31705  3.13989  4.20057  3.02810  4.24568  3.74048  3.22198  3.45169  4.36838  3.34401  3.77734  3.56192  3.50328  0.91963  2.86861  3.24853  5.56348  4.28511    471 - -
          2.68618  4.42225  2.77519  2.73123  3.46354  2.40513  3.72494  3.29354  2.67741  2.69355  4.24690  2.90347  2.73739  3.18146  2.89801  2.37887  2.77519  2.98518  4.58477  3.61503
          0.02771  3.99548  4.71782  0.61958  0.77255  0.48576  0.95510
    414   1.89580  4.18368  3.37136  3.12499  4.28419  2.94921  4.22017  3.65045  3.19100  3.39365  4.25131  3.29247  3.70171  3.49719  3.49439  1.15966  2.73125  3.13350  5.64462  4.41046    472 - -
          2.68618  4.42225  2.77519  2.73123  3.46354  2.40513  3.72494  3.29354  2.67741  2.69355  4.24690  2.90347  2.73739  3.18146  2.89801  2.37887  2.77519  2.98518  4.58477  3.61503
          0.02771  3.99548  4.71782  0.61958  0.77255  0.48576  0.95510
    415   3.41813  4.78429  4.40735  4.14644  0.83006  4.07660  3.93676  2.92806  4.05069  2.27038  3.64085  4.15941  4.53337  4.18510  4.13998  3.68091  3.71981  2.92757  4.15170  2.50426    473 - -
          2.68618  4.42225  2.77519  2.73123  3.46354  2.40513  3.72494  3.29354  2.67741  2.69355  4.24690  2.90347  2.73739  3.18146  2.89801  2.37887  2.77519  2.98518  4.58477  3.61503
          0.02771  3.99548  4.71782  0.61958  0.77255  0.48576  0.95510
    416   3.47510  4.78685  4.48281  4.13832  0.98442  4.28050  3.57181  3.08227  3.99471  2.41575  3.70750  4.03139  4.61161  4.04726  4.07831  3.66024  3.71057  3.04091  3.74477  1.85769    474 - -
          2.68618  4.42225  2.77519  2.73123  3.46354  2.40513  3.72494  3.29354  2.67741  2.69355  4.24690  2.90347  2.73739  3.18146  2.89801  2.37887  2.77519  2.98518  4.58477  3.61503
          0.02771  3.99548  4.71782  0.61958  0.77255  0.48576  0.95510
    417   2.85901  5.03378  2.86305  2.51362  4.02647  3.45763  2.88254  3.78830  2.28589  3.29635  4.17957  3.00510  3.92431  1.54703  2.60045  2.85678  3.09432  3.46598  5.28453  3.88072    475 - -
          2.68618  4.42225  2.77519  2.73123  3.46354  2.40513  3.72494  3.29354  2.67741  2.69355  4.24690  2.90347  2.73739  3.18146  2.89801  2.37887  2.77519  2.98518  4.58477  3.61503
          0.02771  3.99548  4.71782  0.61958  0.77255  0.48576  0.95510
    418   2.88808  5.12125  2.64819  2.21947  4.40821  3.39115  3.71771  3.87497  2.37052  3.40382  4.29273  2.93311  3.90893  1.42623  2.71115  2.86538  3.14013  3.54181  5.55678  4.22408    476 - -
          2.68618  4.42225  2.77519  2.73123  3.46354  2.40513  3.72494  3.29354  2.67741  2.69355  4.24690  2.90347  2.73739  3.18146  2.89801  2.37887  2.77519  2.98518  4.58477  3.61503
          0.02771  3.99548  4.71782  0.61958  0.77255  0.48576  0.95510
    419   3.51022  4.80034  4.52073  4.17898  1.01357  4.30570  3.52784  3.15402  4.03251  2.49281  3.76831  4.03212  4.62785  4.05929  4.10225  3.67691  3.73990  3.09789  3.69058  1.69684    477 - -
          2.68618  4.42225  2.77519  2.73123  3.46354  2.40513  3.72494  3.29354  2.67741  2.69355  4.24690  2.90347  2.73739  3.18146  2.89801  2.37887  2.77519  2.98518  4.58477  3.61503
          0.02771  3.99548  4.71782  0.61958  0.77255  0.48576  0.95510
    420   3.22370  4.61030  4.51750  4.07585  1.24927  4.23390  4.07721  2.21787  3.93468  1.85877  3.22409  4.16961  4.56439  4.07552  4.06823  3.61202  3.47785  2.45403  4.34043  2.75953    478 - -
          2.68618  4.42225  2.77519  2.73123  3.46354  2.40513  3.72494  3.29354  2.67741  2.69355  4.24690  2.90347  2.73739  3.18146  2.89801  2.37887  2.77519  2.98518  4.58477  3.61503
          0.02771  3.99548  4.71782  0.61958  0.77255  0.48576  0.95510
    421   2.89992  4.93058  3.17390  2.71724  3.82989  3.54124  1.62124  3.68871  2.23312  3.21289  4.11789  3.15445  3.98310  2.90535  2.15181  2.93709  3.12921  3.39220  5.12317  3.72400    479 - -
          2.68618  4.42225  2.77519  2.73123  3.46354  2.40513  3.72494  3.29354  2.67741  2.69355  4.24690  2.90347  2.73739  3.18146  2.89801  2.37887  2.77519  2.98518  4.58477  3.61503
          0.02771  3.99548  4.71782  0.61958  0.77255  0.48576  0.95510
    422   2.50318  1.52871  4.24469  3.82542  3.62572  3.38493  4.47197  2.40104  3.64976  2.48997  3.61221  3.82343  4.03793  3.94071  3.82727  2.83151  2.91910  1.89492  5.26685  4.03627    480 - -
          2.68618  4.42225  2.77519  2.73123  3.46354  2.40513  3.72494  3.29354  2.67741  2.69355  4.24690  2.90347  2.73739  3.18146  2.89801  2.37887  2.77519  2.98518  4.58477  3.61503
          0.02771  3.99548  4.71782  0.61958  0.77255  0.48576  0.95510
    423   3.42864  4.86767  4.02155  3.77522  2.30664  3.97476  3.68194  3.42109  3.62925  2.84296  4.08362  3.87758  4.44633  3.90558  3.78722  3.55260  3.71624  3.29763  3.95469  0.78343    481 - -
          2.68618  4.42225  2.77519  2.73123  3.46354  2.40513  3.72494  3.29354  2.67741  2.69355  4.24690  2.90347  2.73739  3.18146  2.89801  2.37887  2.77519  2.98518  4.58477  3.61503
          0.02771  3.99548  4.71782  0.61958  0.77255  0.48576  0.95510
    424   2.23696  1.38555  3.95444  3.62361  3.91600  3.00568  4.36212  3.18761  3.47864  3.04675  3.97345  3.55054  3.75806  3.78020  3.66553  2.04236  2.72551  2.80176  5.38011  4.16269    482 - -
          2.68618  4.42225  2.77519  2.73123  3.46354  2.40513  3.72494  3.29354  2.67741  2.69355  4.24690  2.90347  2.73739  3.18146  2.89801  2.37887  2.77519  2.98518  4.58477  3.61503
          0.02771  3.99548  4.71782  0.61958  0.77255  0.48576  0.95510
    425   2.92172  4.65719  3.54241  3.40017  4.38262  3.33781  4.46648  3.96095  3.46824  3.57395  4.62992  3.69387  0.62767  3.85328  3.69877  3.09335  3.37323  3.59209  5.53421  4.50538    483 - -
          2.68618  4.42225  2.77519  2.73123  3.46354  2.40513  3.72494  3.29354  2.67741  2.69355  4.24690  2.90347  2.73739  3.18146  2.89801  2.37887  2.77519  2.98518  4.58477  3.61503
          0.02771  3.99548  4.71782  0.61958  0.77255  0.48576  0.95510
    426   3.00267  4.40451  4.55994  4.09805  3.55764  4.19882  4.85039  1.72549  3.95701  2.11906  3.41294  4.31540  4.60544  4.27011  4.17527  3.60416  3.29846  0.98421  5.47106  4.22573    484 - -
          2.68618  4.42225  2.77519  2.73123  3.46354  2.40513  3.72494  3.29354  2.67741  2.69355  4.24690  2.90347  2.73739  3.18146  2.89801  2.37887  2.77519  2.98518  4.58477  3.61503
          0.02771  3.99548  4.71782  0.61958  0.77255  0.48576  0.95510
    427   2.46841  5.00076  3.25232  2.65485  4.40607  3.54720  3.61634  3.76736  1.67884  3.28474  4.13151  3.09905  3.94146  2.75594  1.68854  2.86844  3.05844  3.43939  5.40936  4.18019    485 - -
          2.68618  4.42225  2.77519  2.73123  3.46354  2.40513  3.72494  3.29354  2.67741  2.69355  4.24690  2.90347  2.73739  3.18146  2.89801  2.37887  2.77519  2.98518  4.58477  3.61503
          0.02771  3.99548  4.71782  0.61958  0.77255  0.48576  0.95510
    428   3.41813  4.78429  4.40735  4.14644  0.83006  4.07660  3.93676  2.92806  4.05069  2.27038  3.64085  4.15941  4.53337  4.18510  4.13998  3.68091  3.71981  2.92757  4.15170  2.50426    486 - -
          2.68618  4.42225  2.77519  2.73123  3.46354  2.40513  3.72494  3.29354  2.67741  2.69355  4.24690  2.90347  2.73739  3.18146  2.89801  2.37887  2.77519  2.98518  4.58477  3.61503
          0.02771  3.99548  4.71782  0.61958  0.77255  0.48576  0.95510
    429   2.82426  4.58616  3.52311  3.43882  4.57633  0.56224  4.55038  4.20703  3.63674  3.84538  4.82305  3.68759  3.98119  3.95127  3.85812  2.99991  3.31508  3.71162  5.63777  4.68282    487 - -
          2.68618  4.42225  2.77519  2.73123  3.46354  2.40513  3.72494  3.29354  2.67741  2.69355  4.24690  2.90347  2.73739  3.18146  2.89801  2.37887  2.77519  2.98518  4.58477  3.61503
          0.02771  3.99548  4.71782  0.61958  0.77255  0.48576  0.95510
    430   3.06782  5.12350  3.49369  2.84545  4.56446  3.66723  3.63625  3.92211  1.69820  3.38292  4.27135  3.23240  4.05024  2.78070  1.21503  3.07782  3.24132  3.61624  5.43100  4.27024    488 - -
          2.68618  4.42225  2.77519  2.73123  3.46354  2.40513  3.72494  3.29354  2.67741  2.69355  4.24690  2.90347  2.73739  3.18146  2.89801  2.37887  2.77519  2.98518  4.58477  3.61503
          0.02771  3.99548  4.71782  0.61958  0.77255  0.48576  0.95510
    431   3.08746  5.05308  3.27144  2.87168  4.46767  3.56212  3.83208  3.90499  0.88161  3.44397  4.40015  3.29022  4.05489  3.01757  2.46147  3.12218  3.33227  3.60633  5.47283  4.30391    489 - -
          2.68618  4.42225  2.77519  2.73123  3.46354  2.40513  3.72494  3.29354  2.67741  2.69355  4.24690  2.90347  2.73739  3.18146  2.89801  2.37887  2.77519  2.98518  4.58477  3.61503
          0.02771  3.99548  4.71782  0.61958  0.77255  0.48576  0.95510
    432   1.55372  4.17895  3.63568  3.21031  3.92949  3.13502  4.16728  2.95039  3.15399  2.90356  3.84746  3.40082  3.80440  3.46765  3.46048  2.54603  1.91124  2.38378  5.38672  4.17236    490 - -
          2.68618  4.42225  2.77519  2.73123  3.46354  2.40513  3.72494  3.29354  2.67741  2.69355  4.24690  2.90347  2.73739  3.18146  2.89801  2.37887  2.77519  2.98518  4.58477  3.61503
          0.02771  3.99548  4.71782  0.61958  0.77255  0.48576  0.95510
    433   3.12540  5.26804  0.75646  2.41896  4.66245  3.30713  4.04458  4.27940  3.15279  3.86639  4.84853  2.98099  3.96876  3.28489  3.68467  3.07482  3.46707  3.90594  5.80682  4.51678    491 - -
          2.68618  4.42225  2.77519  2.73123  3.46354  2.40513  3.72494  3.29354  2.67741  2.69355  4.24690  2.90347  2.73739  3.18146  2.89801  2.37887  2.77519  2.98518  4.58477  3.61503
          0.02771  3.99548  4.71782  0.61958  0.77255  0.48576  0.95510
    434   2.92172  4.65719  3.54241  3.40017  4.38262  3.33781  4.46648  3.96095  3.46824  3.57395  4.62992  3.69387  0.62767  3.85328  3.69877  3.09335  3.37323  3.59209  5.53421  4.50538    492 - -
          2.68618  4.42225  2.77519  2.73123  3.46354  2.40513  3.72494  3.29354  2.67741  2.69355  4.24690  2.90347  2.73739  3.18146  2.89801  2.37887  2.77519  2.98518  4.58477  3.61503
          0.02771  3.99548  4.71782  0.61958  0.77255  0.48576  0.95510
    435   2.81008  5.04688  2.54632  2.36678  4.33805  3.30436  3.74920  3.91976  2.52043  3.46725  4.33730  1.48197  3.86909  2.44472  2.91008  2.79682  3.10110  3.54748  5.56584  4.17102    493 - -
          2.68618  4.42225  2.77519  2.73123  3.46354  2.40513  3.72494  3.29354  2.67741  2.69355  4.24690  2.90347  2.73739  3.18146  2.89801  2.37887  2.77519  2.98518  4.58477  3.61503
          0.02771  3.99548  4.71782  0.61958  0.77255  0.48576  0.95510
    436   2.82426  4.58616  3.52311  3.43882  4.57633  0.56224  4.55038  4.20703  3.63674  3.84538  4.82305  3.68759  3.98119  3.95127  3.85812  2.99991  3.31508  3.71162  5.63777  4.68282    494 - -
          2.68618  4.42225  2.77519  2.73123  3.46354  2.40513  3.72494  3.29354  2.67741  2.69355  4.24690  2.90347  2.73739  3.18146  2.89801  2.37887  2.77519  2.98518  4.58477  3.61503
          0.02771  3.99548  4.71782  0.61958  0.77255  0.48576  0.95510
    437   2.89807  5.30718  1.26463  2.19854  4.39573  3.26695  2.83356  4.12065  2.72888  3.63959  4.50431  2.76836  3.85842  2.94453  3.26132  2.82216  3.18190  3.73031  5.67107  4.18295    495 - -
          2.68618  4.42225  2.77519  2.73123  3.46354  2.40513  3.72494  3.29354  2.67741  2.69355  4.24690  2.90347  2.73739  3.18146  2.89801  2.37887  2.77519  2.98518  4.58477  3.61503
          0.02771  3.99548  4.71782  0.61958  0.77255  0.48576  0.95510
    438   3.57087  4.85096  4.50678  4.17471  1.59031  4.32300  3.47164  3.29036  4.03034  2.63901  3.89843  4.00997  4.64459  4.05018  4.10421  3.69118  3.79774  3.20967  3.62903  1.00298    496 - -
          2.68618  4.42225  2.77519  2.73123  3.46354  2.40513  3.72494  3.29354  2.67741  2.69355  4.24690  2.90347  2.73739  3.18146  2.89801  2.37887  2.77519  2.98518  4.58477  3.61503
          0.02771  3.99548  4.71782  0.61958  0.77255  0.48576  0.95510
    439   3.12749  4.51398  4.50734  4.12894  3.45934  4.19682  4.83545  0.93745  3.95942  2.02183  3.37720  4.35720  4.61753  4.29594  4.14210  3.70523  3.42502  1.85653  5.37459  4.12254    497 - -
          2.68618  4.42225  2.77519  2.73123  3.46354  2.40513  3.72494  3.29354  2.67741  2.69355  4.24690  2.90347  2.73739  3.18146  2.89801  2.37887  2.77519  2.98518  4.58477  3.61503
          0.02771  3.99548  4.71782  0.61958  0.77255  0.48576  0.95510
    440   3.14794  4.97591  3.65151  3.13862  4.36182  3.61064  3.91916  3.91315  2.29498  3.40679  4.40492  3.48836  4.10828  3.13438  0.80591  3.22688  3.40619  3.63207  5.39565  4.26368    498 - -
          2.68618  4.42225  2.77519  2.73123  3.46354  2.40513  3.72494  3.29354  2.67741  2.69355  4.24690  2.90347  2.73739  3.18146  2.89801  2.37887  2.77519  2.98518  4.58477  3.61503
          0.02771  3.99548  4.71782  0.61958  0.77255  0.48576  0.95510
    441   3.06558  5.16683  3.49040  2.81417  4.62541  3.67509  3.61256  3.96979  1.40616  3.40936  4.28364  3.20983  4.04221  2.74815  1.46107  3.06185  3.22937  3.65427  5.44716  4.28642    499 - -
          2.68618  4.42225  2.77519  2.73123  3.46354  2.40513  3.72494  3.29354  2.67741  2.69355  4.24690  2.90347  2.73739  3.18146  2.89801  2.37887  2.77519  2.98518  4.58477  3.61503
          0.02771  3.99548  4.71782  0.61958  0.77255  0.48576  0.95510
    442   3.42864  4.86767  4.02155  3.77522  2.30664  3.97476  3.68194  3.42109  3.62925  2.84296  4.08362  3.87758  4.44633  3.90558  3.78722  3.55260  3.71624  3.29763  3.95469  0.78343    500 - -
          2.68618  4.42225  2.77519  2.73123  3.46354  2.40513  3.72494  3.29354  2.67741  2.69355  4.24690  2.90347  2.73739  3.18146  2.89801  2.37887  2.77519  2.98518  4.58477  3.61503
          0.02771  3.99548  4.71782  0.61958  0.77255  0.48576  0.95510
    443   3.17055  4.49303  4.79039  4.24734  3.27432  4.47895  4.87631  1.56123  4.12213  1.25384  3.07443  4.49778  4.71661  4.30661  4.28680  3.83372  3.40976  1.67565  5.29314  4.16683    501 - -
          2.68618  4.42225  2.77519  2.73123  3.46354  2.40513  3.72494  3.29354  2.67741  2.69355  4.24690  2.90347  2.73739  3.18146  2.89801  2.37887  2.77519  2.98518  4.58477  3.61503
          0.02771  3.99548  4.71782  0.61958  0.77255  0.48576  0.95510
    444   2.92172  4.65719  3.54241  3.40017  4.38262  3.33781  4.46648  3.96095  3.46824  3.57395  4.62992  3.69387  0.62767  3.85328  3.69877  3.09335  3.37323  3.59209  5.53421  4.50538    502 - -
          2.68618  4.42225  2.77519  2.73123  3.46354  2.40513  3.72494  3.29354  2.67741  2.69355  4.24690  2.90347  2.73739  3.18146  2.89801  2.37887  2.77519  2.98518  4.58477  3.61503
          0.02771  3.99548  4.71782  0.61958  0.77255  0.48576  0.95510
    445   2.25016  4.39051  3.32311  2.51743  3.70169  3.48789  3.96214  2.61054  2.89772  2.64182  3.61820  3.31046  3.97241  3.24314  3.25127  2.83008  2.90308  1.64839  5.18284  3.93155    503 - -
          2.68618  4.42225  2.77519  2.73123  3.46354  2.40513  3.72494  3.29354  2.67741  2.69355  4.24690  2.90347  2.73739  3.18146  2.89801  2.37887  2.77519  2.98518  4.58477  3.61503
          0.02771  3.99548  4.71782  0.61958  0.77255  0.48576  0.95510
    446   3.29521  4.72180  4.38656  4.02833  3.18610  4.13745  4.64555  2.39833  3.79485  0.73737  3.17309  4.29182  4.55254  4.13369  3.95025  3.72468  3.58437  2.46734  5.10861  3.85988    504 - -
          2.68618  4.42225  2.77519  2.73123  3.46354  2.40513  3.72494  3.29354  2.67741  2.69355  4.24690  2.90347  2.73739  3.18146  2.89801  2.37887  2.77519  2.98518  4.58477  3.61503
          0.02771  3.99548  4.71782  0.61958  0.77255  0.48576  0.95510
    447   2.75604  4.96396  2.87344  2.49048  4.39564  3.39068  3.66872  3.82234  1.46061  3.35937  4.19203  2.70198  3.87115  2.81815  2.57345  2.39825  3.01249  3.45450  5.49580  4.19446    505 - -
          2.68618  4.42225  2.77519  2.73123  3.46354  2.40513  3.72494  3.29354  2.67741  2.69355  4.24690  2.90347  2.73739  3.18146  2.89801  2.37887  2.77519  2.98518  4.58477  3.61503
          0.02771  3.99548  4.71782  0.61958  0.77255  0.48576  0.95510
    448   2.81993  5.03914  2.62673  2.40968  4.40331  3.33539  3.73734  3.89661  2.11140  3.45714  4.31891  1.49454  3.88102  2.91004  2.78915  2.81190  3.10006  3.52940  5.57159  4.22052    506 - -
          2.68618  4.42225  2.77519  2.73123  3.46354  2.40513  3.72494  3.29354  2.67741  2.69355  4.24690  2.90347  2.73739  3.18146  2.89801  2.37887  2.77519  2.98518  4.58477  3.61503
          0.02771  3.99548  4.71782  0.61958  0.77255  0.48576  0.95510
    449   2.94878  4.37429  4.28945  3.75701  1.84722  4.00348  3.91035  2.56745  3.62594  1.97671  2.16438  3.90056  4.32656  3.79014  3.78373  3.31022  3.17618  2.51688  4.28413  2.36714    507 - -
          2.68618  4.42225  2.77519  2.73123  3.46354  2.40513  3.72494  3.29354  2.67741  2.69355  4.24690  2.90347  2.73739  3.18146  2.89801  2.37887  2.77519  2.98518  4.58477  3.61503
          0.02771  3.99548  4.71782  0.61958  0.77255  0.48576  0.95510
    450   2.92172  4.65719  3.54241  3.40017  4.38262  3.33781  4.46648  3.96095  3.46824  3.57395  4.62992  3.69387  0.62767  3.85328  3.69877  3.09335  3.37323  3.59209  5.53421  4.50538    508 - -
          2.68618  4.42225  2.77519  2.73123  3.46354  2.40513  3.72494  3.29354  2.67741  2.69355  4.24690  2.90347  2.73739  3.18146  2.89801  2.37887  2.77519  2.98518  4.58477  3.61503
          0.02771  3.99548  4.71782  0.61958  0.77255  0.48576  0.95510
    451   2.03341  4.30024  3.22738  2.86867  4.10713  3.08353  3.99189  3.47191  2.90350  3.17408  4.01796  2.78952  3.73962  3.23078  3.26552  2.31294  1.58864  3.05152  5.44954  4.19929    509 - -
          2.68618  4.42225  2.77519  2.73123  3.46354  2.40513  3.72494  3.29354  2.67741  2.69355  4.24690  2.90347  2.73739  3.18146  2.89801  2.37887  2.77519  2.98518  4.58477  3.61503
          0.02771  3.99548  4.71782  0.61958  0.77255  0.48576  0.95510
    452   2.80344  4.96789  3.09375  2.58835  4.36333  2.84512  3.63842  3.77107  2.12670  3.29323  4.13451  3.05155  3.90966  2.40224  1.60309  2.81967  3.03047  3.42973  5.42320  4.16317    510 - -
          2.68618  4.42225  2.77519  2.73123  3.46354  2.40513  3.72494  3.29354  2.67741  2.69355  4.24690  2.90347  2.73739  3.18146  2.89801  2.37887  2.77519  2.98518  4.58477  3.61503
          0.02771  3.99548  4.71782  0.61958  0.77255  0.48576  0.95510
    453   2.90611  3.10010  4.22942  3.72149  1.96729  3.90656  3.71152  2.74343  3.58895  2.37036  3.42791  3.80056  4.27069  3.74778  3.74025  3.22092  3.14501  2.58705  4.05108  1.60961    511 - -
          2.68618  4.42225  2.77519  2.73123  3.46354  2.40513  3.72494  3.29354  2.67741  2.69355  4.24690  2.90347  2.73739  3.18146  2.89801  2.37887  2.77519  2.98518  4.58477  3.61503
          0.02771  3.99548  4.71782  0.61958  0.77255  0.48576  0.95510
    454   3.12749  4.51398  4.50734  4.12894  3.45934  4.19682  4.83545  0.93745  3.95942  2.02183  3.37720  4.35720  4.61753  4.29594  4.14210  3.70523  3.42502  1.85653  5.37459  4.12254    512 - -
          2.68618  4.42225  2.77519  2.73123  3.46354  2.40513  3.72494  3.29354  2.67741  2.69355  4.24690  2.90347  2.73739  3.18146  2.89801  2.37887  2.77519  2.98518  4.58477  3.61503
          0.02771  3.99548  4.71782  0.61958  0.77255  0.48576  0.95510
    455   3.05333  4.83556  3.41661  3.02410  2.55710  3.75439  1.53028  3.46641  2.84771  2.94327  3.98840  3.37632  4.17339  3.27141  3.14048  3.11550  3.29190  3.25198  4.16533  2.12834    513 - -
          2.68618  4.42225  2.77519  2.73123  3.46354  2.40513  3.72494  3.29354  2.67741  2.69355  4.24690  2.90347  2.73739  3.18146  2.89801  2.37887  2.77519  2.98518  4.58477  3.61503
          0.02771  3.99548  4.71782  0.61958  0.77255  0.48576  0.95510
    456   3.06221  5.19426  2.54531  0.86238  4.55654  3.35632  3.95559  4.03505  2.85190  3.63304  4.60310  3.00848  3.96718  3.16960  3.27242  3.03296  3.36785  3.70675  5.70497  4.42896    514 - -
          2.68618  4.42225  2.77519  2.73123  3.46354  2.40513  3.72494  3.29354  2.67741  2.69355  4.24690  2.90347  2.73739  3.18146  2.89801  2.37887  2.77519  2.98518  4.58477  3.61503
          0.02771  3.99548  4.71782  0.61958  0.77255  0.48576  0.95510
    457   2.92172  4.65719  3.54241  3.40017  4.38262  3.33781  4.46648  3.96095  3.46824  3.57395  4.62992  3.69387  0.62767  3.85328  3.69877  3.09335  3.37323  3.59209  5.53421  4.50538    515 - -
          2.68618  4.42225  2.77519  2.73123  3.46354  2.40513  3.72494  3.29354  2.67741  2.69355  4.24690  2.90347  2.73739  3.18146  2.89801  2.37887  2.77519  2.98518  4.58477  3.61503
          0.02771  3.99548  4.71782  0.61958  0.77255  0.48576  0.95510
    458   3.54708  4.87677  4.28386  4.02127  2.80173  3.87180  4.05861  3.57722  3.74147  2.95031  4.20513  4.14579  4.40009  4.12273  3.84776  3.74955  3.85399  3.47094  0.66995  2.79761    516 - -
          2.68618  4.42225  2.77519  2.73123  3.46354  2.40513  3.72494  3.29354  2.67741  2.69355  4.24690  2.90347  2.73739  3.18146  2.89801  2.37887  2.77519  2.98518  4.58477  3.61503
          0.02771  3.99548  4.71782  0.61958  0.77255  0.48576  0.95510
    459   2.58397  4.58951  3.11688  2.56348  3.79574  3.44848  3.67020  3.14364  2.29381  2.66282  3.30066  2.34182  3.84223  2.86893  2.89695  2.67963  2.68511  2.67203  5.13553  3.84717    517 - -
          2.68618  4.42225  2.77519  2.73123  3.46354  2.40513  3.72494  3.29354  2.67741  2.69355  4.24690  2.90347  2.73739  3.18146  2.89801  2.37887  2.77519  2.98518  4.58477  3.61503
          0.02771  3.99548  4.71782  0.61958  0.77255  0.48576  0.95510
    460   1.06476  3.04112  3.93584  3.56647  4.00275  3.02011  4.37543  3.07527  3.46096  3.01730  3.96789  3.53785  3.76553  3.74498  3.68352  2.47723  2.72632  2.71534  5.47216  4.28797    518 - -
          2.68618  4.42225  2.77519  2.73123  3.46354  2.40513  3.72494  3.29354  2.67741  2.69355  4.24690  2.90347  2.73739  3.18146  2.89801  2.37887  2.77519  2.98518  4.58477  3.61503
          0.02771  3.99548  4.71782  0.61958  0.77255  0.48576  0.95510
    461   2.34096  4.31815  3.16843  2.90192  4.24949  3.03169  4.07154  3.70533  2.98674  3.36973  4.21803  3.19394  1.77514  3.31641  3.33330  1.66879  2.79050  3.21457  5.57363  4.30784    519 - -
          2.68618  4.42225  2.77519  2.73123  3.46354  2.40513  3.72494  3.29354  2.67741  2.69355  4.24690  2.90347  2.73739  3.18146  2.89801  2.37887  2.77519  2.98518  4.58477  3.61503
          0.02771  3.99548  4.71782  0.61958  0.77255  0.48576  0.95510
    462   2.78292  4.80772  2.88962  1.64887  3.89402  3.47082  3.79405  3.16325  2.59512  2.10476  3.84579  3.06847  3.94167  2.99939  2.97899  2.85270  3.03568  2.95466  5.30946  3.98226    520 - -
          2.68618  4.42225  2.77519  2.73123  3.46354  2.40513  3.72494  3.29354  2.67741  2.69355  4.24690  2.90347  2.73739  3.18146  2.89801  2.37887  2.77519  2.98518  4.58477  3.61503
          0.02771  3.99548  4.71782  0.61958  0.77255  0.48576  0.95510
    463   2.60646  4.74580  2.85931  2.28060  4.04027  3.35789  3.66887  3.44779  2.47837  3.06804  3.90115  2.77456  3.81158  2.68124  2.91222  1.93300  2.86209  2.73072  5.31877  3.99565    521 - -
          2.68618  4.42225  2.77519  2.73123  3.46354  2.40513  3.72494  3.29354  2.67741  2.69355  4.24690  2.90347  2.73739  3.18146  2.89801  2.37887  2.77519  2.98518  4.58477  3.61503
          0.02771  3.99548  4.71782  0.61958  0.77255  0.48576  0.95510
    464   2.74154  4.35470  2.98811  3.18824  3.55912  3.77004  4.14652  1.93902  3.17048  2.39675  3.46809  3.57740  4.17127  3.47730  3.51185  3.07498  2.99821  1.47048  5.16212  3.91306    522 - -
          2.68618  4.42225  2.77519  2.73123  3.46354  2.40513  3.72494  3.29354  2.67741  2.69355  4.24690  2.90347  2.73739  3.18146  2.89801  2.37887  2.77519  2.98518  4.58477  3.61503
          0.02771  3.99548  4.71782  0.61958  0.77255  0.48576  0.95510
    465   2.98300  4.96958  2.98882  2.74684  4.15413  3.45008  3.90576  3.80505  2.55943  3.29505  4.32077  3.20716  4.00615  1.03028  2.84063  3.02617  3.28050  3.52747  5.40497  4.10738    523 - -
          2.68618  4.42225  2.77519  2.73123  3.46354  2.40513  3.72494  3.29354  2.67741  2.69355  4.24690  2.90347  2.73739  3.18146  2.89801  2.37887  2.77519  2.98518  4.58477  3.61503
          0.02771  3.99548  4.71782  0.61958  0.77255  0.48576  0.95510
    466   2.49404  4.73355  3.18282  2.61061  3.45464  3.48754  3.64958  3.36160  2.13997  2.97837  3.84255  3.07534  3.88400  2.82773  1.79619  2.75447  2.91191  3.07620  5.21949  3.93925    524 - -
          2.68618  4.42225  2.77519  2.73123  3.46354  2.40513  3.72494  3.29354  2.67741  2.69355  4.24690  2.90347  2.73739  3.18146  2.89801  2.37887  2.77519  2.98518  4.58477  3.61503
          0.02771  3.99548  4.71782  0.61958  0.77255  0.48576  0.95510
    467   1.13800  4.14628  3.46792  3.20543  4.23889  2.94563  4.25186  3.56067  3.24742  3.33517  4.19889  3.33236  3.70111  3.54499  3.53573  1.92621  2.71545  3.06530  5.61623  4.39939    525 - -
          2.68618  4.42225  2.77519  2.73123  3.46354  2.40513  3.72494  3.29354  2.67741  2.69355  4.24690  2.90347  2.73739  3.18146  2.89801  2.37887  2.77519  2.98518  4.58477  3.61503
          0.02771  3.99548  4.71782  0.61958  0.77255  0.48576  0.95510
    468   1.70899  4.30867  3.55076  3.03519  3.36068  3.54110  3.90743  2.43919  2.95339  2.45119  3.44690  3.39340  3.98370  3.28098  3.27476  2.84580  2.87463  2.45695  4.88796  2.95397    526 - -
          2.68618  4.42225  2.77519  2.73123  3.46354  2.40513  3.72494  3.29354  2.67741  2.69355  4.24690  2.90347  2.73739  3.18146  2.89801  2.37887  2.77519  2.98518  4.58477  3.61503
          0.02771  3.99548  4.71782  0.61958  0.77255  0.48576  0.95510
    469   2.76057  5.06182  2.95550  2.45214  4.41773  2.90558  3.59187  3.83255  1.65623  3.33411  4.14260  2.72630  3.86289  2.51134  2.30252  2.74479  2.97603  3.46886  5.46419  4.16016    527 - -
          2.68618  4.42225  2.77519  2.73123  3.46354  2.40513  3.72494  3.29354  2.67741  2.69355  4.24690  2.90347  2.73739  3.18146  2.89801  2.37887  2.77519  2.98518  4.58477  3.61503
          0.02771  3.99548  4.71782  0.61958  0.77255  0.48576  0.95510
    470   2.73294  0.72176  4.27893  4.04756  4.01210  3.32877  4.66773  3.17758  3.87559  3.08695  4.21273  4.00185  4.04532  4.21674  3.97773  3.00464  3.21017  2.91355  5.40085  4.29857    528 - -
          2.68618  4.42225  2.77519  2.73123  3.46354  2.40513  3.72494  3.29354  2.67741  2.69355  4.24690  2.90347  2.73739  3.18146  2.89801  2.37887  2.77519  2.98518  4.58477  3.61503
          0.02771  3.99548  4.71782  0.61958  0.77255  0.48576  0.95510
    471   2.80507  4.25592  4.22051  3.66733  3.35307  3.96055  4.34518  1.58312  3.54917  1.81917  3.26216  3.92793  4.31885  3.81549  3.77509  2.89997  3.05432  1.73978  5.04672  3.84417    529 - -
          2.68618  4.42225  2.77519  2.73123  3.46354  2.40513  3.72494  3.29354  2.67741  2.69355  4.24690  2.90347  2.73739  3.18146  2.89801  2.37887  2.77519  2.98518  4.58477  3.61503
          0.02771  3.99548  4.71782  0.61958  0.77255  0.48576  0.95510
    472   3.17793  4.51123  4.72469  4.22652  3.32246  4.44917  4.87323  1.12854  4.04784  1.61368  3.17500  4.47576  4.72877  4.31470  4.22712  3.83803  3.43174  1.81227  5.32409  4.11370    530 - -
          2.68618  4.42225  2.77519  2.73123  3.46354  2.40513  3.72494  3.29354  2.67741  2.69355  4.24690  2.90347  2.73739  3.18146  2.89801  2.37887  2.77519  2.98518  4.58477  3.61503
          0.02771  3.99548  4.71782  0.61958  0.77255  0.48576  0.95510
    473   2.82426  4.58616  3.52311  3.43882  4.57633  0.56224  4.55038  4.20703  3.63674  3.84538  4.82305  3.68759  3.98119  3.95127  3.85812  2.99991  3.31508  3.71162  5.63777  4.68282    531 - -
          2.68618  4.42225  2.77519  2.73123  3.46354  2.40513  3.72494  3.29354  2.67741  2.69355  4.24690  2.90347  2.73739  3.18146  2.89801  2.37887  2.77519  2.98518  4.58477  3.61503
          0.02771  3.99548  4.71782  0.61958  0.77255  0.48576  0.95510
    474   2.70634  4.87784  3.11224  2.52752  4.16915  3.48257  3.60309  3.20207  1.71577  3.12734  3.95758  3.01339  3.86566  2.54611  2.36161  2.73312  2.59059  3.24022  5.32307  4.03896    532 - -
          2.68618  4.42225  2.77519  2.73123  3.46354  2.40513  3.72494  3.29354  2.67741  2.69355  4.24690  2.90347  2.73739  3.18146  2.89801  2.37887  2.77519  2.98518  4.58477  3.61503
          0.02771  3.99548  4.71782  0.61958  0.77255  0.48576  0.95510
    475   2.99596  5.51084  1.09855  1.91619  4.80579  3.22180  3.81457  4.32244  2.87085  3.85461  4.74031  2.70576  3.86616  2.99578  3.47119  2.87972  3.29828  3.91028  5.99775  4.50567    533 - -
          2.68618  4.42225  2.77519  2.73123  3.46354  2.40513  3.72494  3.29354  2.67741  2.69355  4.24690  2.90347  2.73739  3.18146  2.89801  2.37887  2.77519  2.98518  4.58477  3.61503
          0.02771  3.99548  4.71782  0.61958  0.77255  0.48576  0.95510
    476   3.42864  4.86767  4.02155  3.77522  2.30664  3.97476  3.68194  3.42109  3.62925  2.84296  4.08362  3.87758  4.44633  3.90558  3.78722  3.55260  3.71624  3.29763  3.95469  0.78343    534 - -
          2.68618  4.42225  2.77519  2.73123  3.46354  2.40513  3.72494  3.29354  2.67741  2.69355  4.24690  2.90347  2.73739  3.18146  2.89801  2.37887  2.77519  2.98518  4.58477  3.61503
          0.02771  3.99548  4.71782  0.61958  0.77255  0.48576  0.95510
    477   2.06062  4.26455  3.22531  2.94395  4.24456  3.00870  4.09071  3.63674  3.01822  3.32907  4.17342  3.20887  1.59646  3.33805  3.36003  2.09868  2.75354  3.15085  5.58001  4.33319    535 - -
          2.68618  4.42225  2.77519  2.73123  3.46354  2.40513  3.72494  3.29354  2.67741  2.69355  4.24690  2.90347  2.73739  3.18146  2.89801  2.37887  2.77519  2.98518  4.58477  3.61503
          0.02771  3.99548  4.71782  0.61958  0.77255  0.48576  0.95510
    478   2.75231  4.35497  3.77444  3.21559  3.14615  3.75516  3.13316  2.59360  3.02893  1.52208  2.61312  3.55881  4.11362  3.38179  3.29781  3.04012  2.98311  2.50009  4.77466  3.47811    536 - -
          2.68618  4.42225  2.77519  2.73123  3.46354  2.40513  3.72494  3.29354  2.67741  2.69355  4.24690  2.90347  2.73739  3.18146  2.89801  2.37887  2.77519  2.98518  4.58477  3.61503
          0.02771  3.99548  4.71782  0.61958  0.77255  0.48576  0.95510
    479   2.69298  4.66600  3.17947  2.80446  4.18066  3.33589  3.88349  3.64670  2.54725  3.24287  4.14670  3.20783  1.44014  3.09716  2.29464  2.79261  3.02511  3.29885  5.40388  4.16567    537 - -
          2.68618  4.42225  2.77519  2.73123  3.46354  2.40513  3.72494  3.29354  2.67741  2.69355  4.24690  2.90347  2.73739  3.18146  2.89801  2.37887  2.77519  2.98518  4.58477  3.61503
          0.02771  3.99548  4.71782  0.61958  0.77255  0.48576  0.95510
    480   3.11547  4.49963  4.59004  4.04873  3.18871  4.31424  4.67837  1.61531  3.88461  1.64086  1.76523  4.31161  4.58985  4.10729  4.06003  3.66298  3.35696  2.06136  5.15975  4.02279    538 - -
          2.68618  4.42225  2.77519  2.73123  3.46354  2.40513  3.72494  3.29354  2.67741  2.69355  4.24690  2.90347  2.73739  3.18146  2.89801  2.37887  2.77519  2.98518  4.58477  3.61503
          0.02771  3.99548  4.71782  0.61958  0.77255  0.48576  0.95510
    481   2.90585  4.41592  4.29431  3.96257  3.64234  3.84966  4.74377  2.05125  3.83222  2.30889  3.59012  4.13227  4.40428  4.18376  4.03266  3.36197  3.26501  0.88298  5.44711  4.18578    539 - -
          2.68618  4.42225  2.77519  2.73123  3.46354  2.40513  3.72494  3.29354  2.67741  2.69355  4.24690  2.90347  2.73739  3.18146  2.89801  2.37887  2.77519  2.98518  4.58477  3.61503
          0.02771  3.99548  4.71782  0.61958  0.77255  0.48576  0.95510
    482   2.81159  5.27406  2.00727  2.18501  4.58251  3.27329  3.69286  4.07226  2.24582  3.58642  4.40332  1.75521  3.82191  2.84144  3.07385  2.74211  3.07729  3.66629  5.74457  4.30647    540 - -
          2.68618  4.42225  2.77519  2.73123  3.46354  2.40513  3.72494  3.29354  2.67741  2.69355  4.24690  2.90347  2.73739  3.18146  2.89801  2.37887  2.77519  2.98518  4.58477  3.61503
          0.02771  3.99548  4.71782  0.61958  0.77255  0.48576  0.95510
    483   3.13715  4.93048  3.25291  3.02657  3.37639  3.55625  0.90744  3.85907  2.86652  3.33700  4.39061  3.43038  4.11624  3.39478  3.12417  3.20711  3.44526  3.59192  4.83955  3.32407    541 - -
          2.68618  4.42225  2.77519  2.73123  3.46354  2.40513  3.72494  3.29354  2.67741  2.69355  4.24690  2.90347  2.73739  3.18146  2.89801  2.37887  2.77519  2.98518  4.58477  3.61503
          0.02771  3.99548  4.71782  0.61958  0.77255  0.48576  0.95510
    484   2.10442  4.52794  3.09033  2.34708  3.83916  3.36404  3.72415  2.92961  2.58775  2.87769  3.73320  3.05599  3.81824  2.93058  3.00696  2.35273  2.42169  2.89051  5.18633  3.89974    542 - -
          2.68618  4.42225  2.77519  2.73123  3.46354  2.40513  3.72494  3.29354  2.67741  2.69355  4.24690  2.90347  2.73739  3.18146  2.89801  2.37887  2.77519  2.98518  4.58477  3.61503
          0.02771  3.99548  4.71782  0.61958  0.77255  0.48576  0.95510
    485   2.48233  4.50425  3.22328  2.67429  3.71293  3.48464  3.72734  2.50037  2.07100  2.73375  3.62113  2.90307  3.88388  2.95569  2.93266  2.73539  2.83673  2.46057  5.08917  3.82209    543 - -
          2.68618  4.42225  2.77519  2.73123  3.46354  2.40513  3.72494  3.29354  2.67741  2.69355  4.24690  2.90347  2.73739  3.18146  2.89801  2.37887  2.77519  2.98518  4.58477  3.61503
          0.02771  3.99548  4.71782  0.61958  0.77255  0.48576  0.95510
    486   1.39250  4.15851  3.58888  3.18692  3.96375  3.07463  4.15211  3.13866  3.15102  3.00256  3.90421  3.36444  3.76164  3.45545  3.45671  2.08125  2.72677  2.31288  5.39053  4.17223    544 - -
          2.68618  4.42225  2.77519  2.73123  3.46354  2.40513  3.72494  3.29354  2.67741  2.69355  4.24690  2.90347  2.73739  3.18146  2.89801  2.37887  2.77519  2.98518  4.58477  3.61503
          0.02771  3.99548  4.71782  0.61958  0.77255  0.48576  0.95510
    487   2.57742  4.60736  2.94607  2.64155  3.88083  3.25172  2.90185  3.60222  2.65680  3.21165  4.08305  3.07047  3.83177  3.05984  3.02004  1.43647  2.92163  3.23094  5.25421  3.84960    545 - -
          2.68618  4.42225  2.77519  2.73123  3.46354  2.40513  3.72494  3.29354  2.67741  2.69355  4.24690  2.90347  2.73739  3.18146  2.89801  2.37887  2.77519  2.98518  4.58477  3.61503
          0.02771  3.99548  4.71782  0.61958  0.77255  0.48576  0.95510
    488   2.91844  5.16074  3.19149  2.37755  4.57293  3.57475  3.58510  3.94476  1.70185  3.39720  4.22913  3.06582  3.95132  2.47403  1.63846  2.89696  3.10142  3.59805  5.47047  4.23989    546 - -
          2.68618  4.42225  2.77519  2.73123  3.46354  2.40513  3.72494  3.29354  2.67741  2.69355  4.24690  2.90347  2.73739  3.18146  2.89801  2.37887  2.77519  2.98518  4.58477  3.61503
          0.02771  3.99548  4.71782  0.61958  0.77255  0.48576  0.95510
    489   2.23984  4.33140  3.53383  2.63833  3.53643  3.62919  3.97548  1.84568  2.96452  2.46132  3.45779  3.41643  4.03852  3.29416  3.30488  2.91872  2.90294  2.14116  5.05532  3.81954    547 - -
          2.68618  4.42225  2.77519  2.73123  3.46354  2.40513  3.72494  3.29354  2.67741  2.69355  4.24690  2.90347  2.73739  3.18146  2.89801  2.37887  2.77519  2.98518  4.58477  3.61503
          0.02771  3.99548  4.71782  0.61958  0.77255  0.48576  0.95510
    490   2.82915  4.82739  2.78261  2.68121  4.21059  3.26944  4.02599  3.94891  2.94079  3.58220  4.53776  0.95742  3.92795  3.30010  3.29865  2.89237  3.21577  3.55862  5.50251  4.15097    548 - -
          2.68618  4.42225  2.77519  2.73123  3.46354  2.40513  3.72494  3.29354  2.67741  2.69355  4.24690  2.90347  2.73739  3.18146  2.89801  2.37887  2.77519  2.98518  4.58477  3.61503
          0.02771  3.99548  4.71782  0.61958  0.77255  0.48576  0.95510
    491   3.12435  4.45757  4.74659  4.18392  3.20916  4.40832  4.76590  1.52476  4.06686  1.46016  2.32512  4.42328  4.64354  4.22173  4.21536  3.74495  3.35493  1.81607  5.18785  4.08563    549 - -
          2.68618  4.42225  2.77519  2.73123  3.46354  2.40513  3.72494  3.29354  2.67741  2.69355  4.24690  2.90347  2.73739  3.18146  2.89801  2.37887  2.77519  2.98518  4.58477  3.61503
          0.02771  3.99548  4.71782  0.61958  0.77255  0.48576  0.95510
    492   2.85167  5.23781  2.52460  1.45054  4.55638  3.35564  3.66530  4.00181  2.09839  3.50585  4.33668  2.83484  3.86293  2.60706  2.75707  2.79554  3.09286  3.62635  5.64891  4.28067    550 - -
          2.68618  4.42225  2.77519  2.73123  3.46354  2.40513  3.72494  3.29354  2.67741  2.69355  4.24690  2.90347  2.73739  3.18146  2.89801  2.37887  2.77519  2.98518  4.58477  3.61503
          0.02771  3.99548  4.71782  0.61958  0.77255  0.48576  0.95510
    493   3.14794  4.97591  3.65151  3.13862  4.36182  3.61064  3.91916  3.91315  2.29498  3.40679  4.40492  3.48836  4.10828  3.13438  0.80591  3.22688  3.40619  3.63207  5.39565  4.26368    551 - -
          2.68618  4.42225  2.77519  2.73123  3.46354  2.40513  3.72494  3.29354  2.67741  2.69355  4.24690  2.90347  2.73739  3.18146  2.89801  2.37887  2.77519  2.98518  4.58477  3.61503
          0.02771  3.99548  4.71782  0.61958  0.77255  0.48576  0.95510
    494   3.11668  4.49004  4.62049  4.07898  3.20409  4.33227  4.70238  1.49998  3.91850  1.65714  1.89980  4.33608  4.60441  4.13652  4.09025  3.68197  3.35790  2.02074  5.17564  4.03928    552 - -
          2.68618  4.42225  2.77519  2.73123  3.46354  2.40513  3.72494  3.29354  2.67741  2.69355  4.24690  2.90347  2.73739  3.18146  2.89801  2.37887  2.77519  2.98518  4.58477  3.61503
          0.02771  3.99548  4.71782  0.61958  0.77255  0.48576  0.95510
    495   2.81684  4.92993  2.98361  2.61972  4.44252  2.66219  3.74913  3.86095  1.24306  3.41132  4.27242  3.07881  3.91559  2.91384  2.57846  2.84647  3.09228  3.49618  5.51151  4.26503    553 - -
          2.68618  4.42225  2.77519  2.73123  3.46354  2.40513  3.72494  3.29354  2.67741  2.69355  4.24690  2.90347  2.73739  3.18146  2.89801  2.37887  2.77519  2.98518  4.58477  3.61503
          0.02771  3.99548  4.71782  0.61958  0.77255  0.48576  0.95510
    496   2.40139  4.80018  3.07408  2.54723  4.07324  3.45302  3.64504  3.46460  2.28221  2.81193  3.91439  3.02780  3.86622  1.91993  2.43310  2.73131  2.91724  3.16290  5.29722  4.00600    554 - -
          2.68618  4.42225  2.77519  2.73123  3.46354  2.40513  3.72494  3.29354  2.67741  2.69355  4.24690  2.90347  2.73739  3.18146  2.89801  2.37887  2.77519  2.98518  4.58477  3.61503
          0.02771  3.99548  4.71782  0.61958  0.77255  0.48576  0.95510
    497   2.04800  4.25050  4.03592  3.63814  3.73015  3.53668  4.48778  2.19167  3.55193  2.48409  3.62259  3.80011  4.13907  3.86587  3.79932  2.96140  2.98977  1.22217  5.41008  4.18790    555 - -
          2.68618  4.42225  2.77519  2.73123  3.46354  2.40513  3.72494  3.29354  2.67741  2.69355  4.24690  2.90347  2.73739  3.18146  2.89801  2.37887  2.77519  2.98518  4.58477  3.61503
          0.02771  3.99548  4.71782  0.61958  0.77255  0.48576  0.95510
    498   3.42864  4.86767  4.02155  3.77522  2.30664  3.97476  3.68194  3.42109  3.62925  2.84296  4.08362  3.87758  4.44633  3.90558  3.78722  3.55260  3.71624  3.29763  3.95469  0.78343    556 - -
          2.68618  4.42225  2.77519  2.73123  3.46354  2.40513  3.72494  3.29354  2.67741  2.69355  4.24690  2.90347  2.73739  3.18146  2.89801  2.37887  2.77519  2.98518  4.58477  3.61503
          0.02771  3.99548  4.71782  0.61958  0.77255  0.48576  0.95510
    499   2.31045  4.93535  2.89103  2.47302  4.28861  3.41134  3.65120  3.68765  2.05202  3.24967  4.08905  2.96959  3.86354  1.85918  2.61368  2.74743  2.97601  3.34838  5.43621  4.13213    557 - -
          2.68618  4.42225  2.77519  2.73123  3.46354  2.40513  3.72494  3.29354  2.67741  2.69355  4.24690  2.90347  2.73739  3.18146  2.89801  2.37887  2.77519  2.98518  4.58477  3.61503
          0.02771  3.99548  4.71782  0.61958  0.77255  0.48576  0.95510
    500   2.68703  4.79673  3.01000  2.52526  3.90711  3.44822  2.79060  3.44626  2.35204  3.03425  3.90112  3.01396  3.86720  1.97677  2.71475  2.73247  2.92102  2.72934  5.20624  3.85166    558 - -
          2.68618  4.42225  2.77519  2.73123  3.46354  2.40513  3.72494  3.29354  2.67741  2.69355  4.24690  2.90347  2.73739  3.18146  2.89801  2.37887  2.77519  2.98518  4.58477  3.61503
          0.02771  3.99548  4.71782  0.61958  0.77255  0.48576  0.95510
    501   2.75232  4.47927  3.43198  3.05851  3.38615  3.57338  3.97247  2.76372  2.91930  1.36963  3.54879  2.73474  4.06057  3.34372  3.20167  2.97005  3.04213  2.60902  4.96517  3.60763    559 - -
          2.68618  4.42225  2.77519  2.73123  3.46354  2.40513  3.72494  3.29354  2.67741  2.69355  4.24690  2.90347  2.73739  3.18146  2.89801  2.37887  2.77519  2.98518  4.58477  3.61503
          0.02771  3.99548  4.71782  0.61958  0.77255  0.48576  0.95510
    502   1.82595  4.54079  3.06864  2.62080  4.08837  3.24448  3.77524  3.49644  2.56443  3.12589  3.95705  2.82267  3.78208  2.96172  2.54070  2.10640  2.81215  3.12424  5.36800  4.07930    560 - -
          2.68618  4.42225  2.77519  2.73123  3.46354  2.40513  3.72494  3.29354  2.67741  2.69355  4.24690  2.90347  2.73739  3.18146  2.89801  2.37887  2.77519  2.98518  4.58477  3.61503
          0.02771  3.99548  4.71782  0.61958  0.77255  0.48576  0.95510
    503   2.80396  5.13380  2.88860  2.18684  4.49695  3.45564  3.59719  3.91314  1.60018  3.39657  4.20718  2.54330  3.87474  2.72320  2.29257  2.77437  3.01695  3.54312  5.50970  4.20373    561 - -
          2.68618  4.42225  2.77519  2.73123  3.46354  2.40513  3.72494  3.29354  2.67741  2.69355  4.24690  2.90347  2.73739  3.18146  2.89801  2.37887  2.77519  2.98518  4.58477  3.61503
          0.02771  3.99548  4.71782  0.61958  0.77255  0.48576  0.95510
    504   2.71490  3.51174  4.06713  3.51436  2.53671  3.77150  3.87622  2.52490  3.39771  2.24754  3.26879  3.70315  4.14292  3.61055  3.59214  3.06971  2.95440  2.12008  4.39636  1.89072    562 - -
          2.68618  4.42225  2.77519  2.73123  3.46354  2.40513  3.72494  3.29354  2.67741  2.69355  4.24690  2.90347  2.73739  3.18146  2.89801  2.37887  2.77519  2.98518  4.58477  3.61503
          0.02771  3.99548  4.71782  0.61958  0.77255  0.48576  0.95510
    505   3.03809  5.17275  3.42593  2.76367  4.61525  3.66358  3.59656  3.95950  1.63950  3.39788  4.26020  3.17431  4.02447  2.49055  1.38257  3.02838  3.19992  3.63987  5.44684  4.27335    563 - -
          2.68618  4.42225  2.77519  2.73123  3.46354  2.40513  3.72494  3.29354  2.67741  2.69355  4.24690  2.90347  2.73739  3.18146  2.89801  2.37887  2.77519  2.98518  4.58477  3.61503
          0.02771  3.99548  4.71782  0.61958  0.77255  0.48576  0.95510
    506   2.18426  4.40209  3.12109  2.71536  4.10761  2.86054  3.87995  3.51253  2.76096  3.16313  3.99154  2.82360  2.49941  3.08646  3.16416  2.51004  1.96029  3.10184  5.42141  4.14546    564 - -
          2.68616  4.41968  2.77548  2.73246  3.46530  2.40381  3.72455  3.29343  2.67841  2.69428  4.24381  2.90270  2.73701  3.18197  2.89882  2.37801  2.77501  2.98547  4.58653  3.61486
          0.49620  1.78489  1.49904  3.85162  0.02147  0.48576  0.95510
    507   2.74148  5.10067  1.73572  2.09759  4.42188  3.12000  3.67941  3.96356  2.66119  3.53287  4.39576  2.00613  3.73405  2.86264  3.19591  2.68599  3.04853  3.56447  5.66684  4.21408    666 - -
          2.68618  4.42225  2.77519  2.73123  3.46354  2.40513  3.72494  3.29354  2.67741  2.69355  4.24690  2.90347  2.73739  3.18146  2.89801  2.37887  2.77519  2.98518  4.58477  3.61503
          0.03541  3.75416  4.47650  0.61958  0.77255  0.47284  0.97612
    508   2.70276  5.09239  2.02545  2.20062  4.43920  2.65512  3.65664  3.91127  2.52604  3.44771  4.25708  2.75674  3.77583  2.17427  3.03454  2.49214  2.97289  3.51272  5.62888  4.21451    667 - -
          2.68618  4.42225  2.77519  2.73123  3.46354  2.40513  3.72494  3.29354  2.67741  2.69355  4.24690  2.90347  2.73739  3.18146  2.89801  2.37887  2.77519  2.98518  4.58477  3.61503
          0.02993  3.91964  4.64199  0.61958  0.77255  0.55848  0.84882
    509   2.13207  4.22583  3.47152  2.96112  3.63117  2.89364  3.91891  2.79196  2.90544  2.45436  3.56968  3.29161  3.83987  3.22392  3.24735  2.64294  2.24572  2.20565  5.07854  3.84646    668 - -
          2.68618  4.42225  2.77519  2.73123  3.46354  2.40513  3.72494  3.29354  2.67741  2.69355  4.24690  2.90347  2.73739  3.18146  2.89801  2.37887  2.77519  2.98518  4.58477  3.61503
          0.02993  3.91964  4.64199  0.61958  0.77255  0.55848  0.84882
    510   2.41889  4.81631  2.83706  2.26817  4.15558  3.34232  3.62604  3.56174  1.96346  3.15245  3.97336  2.91133  3.79288  2.77847  2.76913  2.33185  2.63507  3.21845  5.36965  4.04404    669 - -
          2.68618  4.42225  2.77519  2.73123  3.46354  2.40513  3.72494  3.29354  2.67741  2.69355  4.24690  2.90347  2.73739  3.18146  2.89801  2.37887  2.77519  2.98518  4.58477  3.61503
          0.02993  3.91964  4.64199  0.61958  0.77255  0.55848  0.84882
    511   2.65240  4.42842  3.35722  2.83348  2.88409  3.55655  2.78576  2.93097  2.73905  2.01164  3.52150  2.94543  3.94694  3.09271  3.08465  2.82273  2.88672  2.71192  4.62375  3.16832    670 - -
          2.68618  4.42225  2.77519  2.73123  3.46354  2.40513  3.72494  3.29354  2.67741  2.69355  4.24690  2.90347  2.73739  3.18146  2.89801  2.37887  2.77519  2.98518  4.58477  3.61503
          0.02993  3.91964  4.64199  0.61958  0.77255  0.55848  0.84882
    512   2.59929  4.70938  2.93351  2.47440  4.01346  2.48953  3.64798  3.01896  2.06036  3.03466  3.87433  2.71424  3.80797  2.82075  2.78671  2.65447  2.85244  3.09178  5.27788  3.97077    671 - -
          2.68618  4.42225  2.77519  2.73123  3.46354  2.40513  3.72494  3.29354  2.67741  2.69355  4.24690  2.90347  2.73739  3.18146  2.89801  2.37887  2.77519  2.98518  4.58477  3.61503
          0.02993  3.91964  4.64199  0.61958  0.77255  0.55848  0.84882
    513   2.43600  4.98553  2.03870  2.24654  4.34733  2.70557  3.64181  3.80058  2.33010  3.35342  4.15651  2.79187  3.20325  2.78579  2.98954  2.62414  2.91065  3.41094  5.54875  4.15607    672 - -
          2.68618  4.42225  2.77519  2.73123  3.46354  2.40513  3.72494  3.29354  2.67741  2.69355  4.24690  2.90347  2.73739  3.18146  2.89801  2.37887  2.77519  2.98518  4.58477  3.61503
          0.07802  3.91964  2.89666  0.61958  0.77255  0.55848  0.84882
    514   2.72368  5.06203  2.42198  1.94792  4.38626  2.32021  3.64940  3.84041  2.48307  3.38993  4.21722  2.49913  3.78284  2.51522  2.94879  2.68927  2.98858  3.46676  5.57953  4.19002    673 - -
          2.68618  4.42225  2.77519  2.73123  3.46354  2.40513  3.72494  3.29354  2.67741  2.69355  4.24690  2.90347  2.73739  3.18146  2.89801  2.37887  2.77519  2.98518  4.58477  3.61503
          0.07247  3.87300  3.01360  0.61958  0.77255  0.59824  0.79802
    515   2.23687  4.24262  3.48442  3.00503  3.63422  3.31264  3.96944  2.66540  2.90335  2.53505  2.98850  3.32400  3.86076  3.26249  3.22475  2.67102  1.92740  2.44049  5.13938  3.90785    674 - -
          2.68618  4.42225  2.77519  2.73123  3.46354  2.40513  3.72494  3.29354  2.67741  2.69355  4.24690  2.90347  2.73739  3.18146  2.89801  2.37887  2.77519  2.98518  4.58477  3.61503
          0.03268  3.83320  4.55555  0.61958  0.77255  0.62959  0.76102
    516   2.63171  4.44117  2.61076  2.78195  3.57967  3.56129  3.85040  2.33833  2.76990  2.28793  3.49274  3.23762  3.95982  3.10059  3.16674  2.82718  2.87706  2.09396  5.09733  3.81768    675 - -
          2.68618  4.42225  2.77519  2.73123  3.46354  2.40513  3.72494  3.29354  2.67741  2.69355  4.24690  2.90347  2.73739  3.18146  2.89801  2.37887  2.77519  2.98518  4.58477  3.61503
          0.03268  3.83320  4.55555  0.61958  0.77255  0.62959  0.76102
    517   2.58680  4.65451  2.71026  2.48733  4.18005  1.86800  3.77699  3.67102  2.57081  3.27011  4.14759  2.95015  3.76876  2.23615  2.93464  2.65121  2.92980  3.28971  5.43228  4.12410    676 - -
          2.68618  4.42225  2.77519  2.73123  3.46354  2.40513  3.72494  3.29354  2.67741  2.69355  4.24690  2.90347  2.73739  3.18146  2.89801  2.37887  2.77519  2.98518  4.58477  3.61503
          0.03268  3.83320  4.55555  0.61958  0.77255  0.62959  0.76102
    518   2.57599  4.51740  3.20016  2.67898  3.76965  3.38136  3.68862  3.16400  2.39263  2.41323  3.72467  3.10264  3.83649  2.90973  2.27685  2.21579  2.84340  2.89147  5.10829  3.82479    677 - -
          2.68618  4.42225  2.77519  2.73123  3.46354  2.40513  3.72494  3.29354  2.67741  2.69355  4.24690  2.90347  2.73739  3.18146  2.89801  2.37887  2.77519  2.98518  4.58477  3.61503
          0.03268  3.83320  4.55555  0.61958  0.77255  0.62959  0.76102
    519   2.53960  4.54201  2.95209  2.55511  3.81522  3.29425  3.70958  3.23568  2.53819  2.45264  3.79875  2.37996  2.81441  2.92892  2.92040  2.63782  2.82977  2.94099  5.17586  3.85173    678 - -
          2.68618  4.42225  2.77519  2.73123  3.46354  2.40513  3.72494  3.29354  2.67741  2.69355  4.24690  2.90347  2.73739  3.18146  2.89801  2.37887  2.77519  2.98518  4.58477  3.61503
          0.03268  3.83320  4.55555  0.61958  0.77255  0.62959  0.76102
    520   2.64225  4.81528  2.65304  2.36341  3.99571  3.27105  2.62809  3.62687  2.44174  3.20540  4.05322  2.20813  3.78552  2.83735  2.84487  2.41176  2.91948  3.27720  5.29581  3.89356    679 - -
          2.68618  4.42225  2.77519  2.73123  3.46354  2.40513  3.72494  3.29354  2.67741  2.69355  4.24690  2.90347  2.73739  3.18146  2.89801  2.37887  2.77519  2.98518  4.58477  3.61503
          0.03268  3.83320  4.55555  0.61958  0.77255  0.62959  0.76102
    521   2.65323  4.32298  4.24712  3.70698  3.34582  4.05439  4.47499  1.77905  3.59356  1.63817  3.19054  4.00473  4.39657  3.87305  3.84317  3.38347  3.13433  1.57353  5.17585  3.98914    680 - -
          2.68618  4.42225  2.77519  2.73123  3.46354  2.40513  3.72494  3.29354  2.67741  2.69355  4.24690  2.90347  2.73739  3.18146  2.89801  2.37887  2.77519  2.98518  4.58477  3.61503
          0.03268  3.83320  4.55555  0.61958  0.77255  0.62959  0.76102
    522   3.02960  4.46132  4.36723  3.81252  3.10321  4.18680  4.51127  2.08598  3.66364  1.30265  2.24977  4.11988  4.46468  3.90253  3.87601  3.51382  3.26683  1.93406  5.06335  3.92588    681 - -
          2.68618  4.42225  2.77519  2.73123  3.46354  2.40513  3.72494  3.29354  2.67741  2.69355  4.24690  2.90347  2.73739  3.18146  2.89801  2.37887  2.77519  2.98518  4.58477  3.61503
          0.03268  3.83320  4.55555  0.61958  0.77255  0.62959  0.76102
    523   2.05444  4.56893  2.87154  2.50664  4.04488  3.21625  3.71636  3.43827  2.50928  3.06928  3.92829  2.96441  2.86386  2.35772  2.89656  2.58330  2.81720  3.09097  5.33368  4.03281    682 - -
          2.68618  4.42225  2.77519  2.73123  3.46354  2.40513  3.72494  3.29354  2.67741  2.69355  4.24690  2.90347  2.73739  3.18146  2.89801  2.37887  2.77519  2.98518  4.58477  3.61503
          0.03268  3.83320  4.55555  0.61958  0.77255  0.62959  0.76102
    524   2.21614  4.19738  3.13324  2.80953  4.15323  2.15193  3.96158  3.57000  2.88880  3.23055  4.05471  3.09905  3.09944  3.19484  3.25529  1.90765  2.32696  3.08077  5.47456  4.22679    683 - -
          2.68618  4.42225  2.77519  2.73123  3.46354  2.40513  3.72494  3.29354  2.67741  2.69355  4.24690  2.90347  2.73739  3.18146  2.89801  2.37887  2.77519  2.98518  4.58477  3.61503
          0.03268  3.83320  4.55555  0.61958  0.77255  0.62959  0.76102
    525   2.52887  4.59751  2.93298  2.53768  4.10608  3.23975  3.69912  3.48253  1.98593  3.11842  3.96675  2.98455  3.76786  2.88040  2.75236  2.05500  2.53942  3.12792  5.34766  4.06139    684 - -
          2.68618  4.42225  2.77519  2.73123  3.46354  2.40513  3.72494  3.29354  2.67741  2.69355  4.24690  2.90347  2.73739  3.18146  2.89801  2.37887  2.77519  2.98518  4.58477  3.61503
          0.07442  3.83320  2.99419  0.61958  0.77255  0.62959  0.76102
    526   2.67306  4.82686  2.52950  1.83399  4.22847  3.20916  3.70933  3.64472  2.54358  3.25966  4.14095  2.84710  2.26358  2.89688  2.96121  2.69165  2.97196  3.30005  5.46338  4.13771    685 - -
          2.68618  4.42225  2.77519  2.73123  3.46354  2.40513  3.72494  3.29354  2.67741  2.69355  4.24690  2.90347  2.73739  3.18146  2.89801  2.37887  2.77519  2.98518  4.58477  3.61503
          0.03405  3.79283  4.51518  0.61958  0.77255  0.65923  0.72825
    527   2.27947  4.19764  3.14063  2.95482  3.99786  2.92915  4.06586  3.51065  3.02307  3.23789  4.17223  3.19107  3.66183  3.37919  3.31014  1.21793  2.75401  3.06335  5.37726  4.08146    686 - -
          2.68618  4.42225  2.77519  2.73123  3.46354  2.40513  3.72494  3.29354  2.67741  2.69355  4.24690  2.90347  2.73739  3.18146  2.89801  2.37887  2.77519  2.98518  4.58477  3.61503
          0.03405  3.79283  4.51518  0.61958  0.77255  0.65923  0.72825
    528   2.65573  4.31473  3.63186  3.11852  3.35191  3.62398  4.00810  1.97348  2.99415  1.99895  3.29915  3.48023  2.87732  3.34773  3.29930  2.94111  2.92429  2.22628  4.98267  3.73250    687 - -
          2.68618  4.42225  2.77519  2.73123  3.46354  2.40513  3.72494  3.29354  2.67741  2.69355  4.24690  2.90347  2.73739  3.18146  2.89801  2.37887  2.77519  2.98518  4.58477  3.61503
          0.03405  3.79283  4.51518  0.61958  0.77255  0.59073  0.80726
    529   2.36772  4.29993  3.20518  2.75223  3.83444  3.16583  3.82570  3.17612  2.71388  2.61612  3.75924  3.11892  3.11590  3.06728  3.08124  2.05791  2.23807  2.84418  5.20583  3.94534    688 - -
          2.68618  4.42225  2.77519  2.73123  3.46354  2.40513  3.72494  3.29354  2.67741  2.69355  4.24690  2.90347  2.73739  3.18146  2.89801  2.37887  2.77519  2.98518  4.58477  3.61503
          0.03234  3.84327  4.56561  0.61958  0.77255  0.62187  0.76990
    530   2.55120  4.42943  3.19292  2.66667  3.12107  3.43587  3.69695  2.73944  2.60485  2.62126  3.53691  3.11385  3.84729  2.46716  2.98651  2.34317  2.79704  2.71012  4.94633  3.63411    689 - -
          2.68618  4.42225  2.77519  2.73123  3.46354  2.40513  3.72494  3.29354  2.67741  2.69355  4.24690  2.90347  2.73739  3.18146  2.89801  2.37887  2.77519  2.98518  4.58477  3.61503
          0.03234  3.84327  4.56561  0.61958  0.77255  0.62187  0.76990
    531   2.57793  4.51056  2.81925  2.58489  3.56272  3.43904  2.84881  2.56486  2.55459  2.53568  3.59740  3.05742  3.84164  2.91091  2.95464  2.69575  2.81346  2.76747  4.97730  3.64189    690 - -
          2.68618  4.42225  2.77519  2.73123  3.46354  2.40513  3.72494  3.29354  2.67741  2.69355  4.24690  2.90347  2.73739  3.18146  2.89801  2.37887  2.77519  2.98518  4.58477  3.61503
          0.03234  3.84327  4.56561  0.61958  0.77255  0.62187  0.76990
    532   2.71049  4.52527  3.29376  2.83237  3.52802  3.55023  3.83103  2.11745  2.61922  2.40326  3.50900  3.25939  3.97831  2.20374  2.92888  2.88358  2.96294  2.58706  5.05703  3.76449    691 - -
          2.68618  4.42225  2.77519  2.73123  3.46354  2.40513  3.72494  3.29354  2.67741  2.69355  4.24690  2.90347  2.73739  3.18146  2.89801  2.37887  2.77519  2.98518  4.58477  3.61503
          0.03234  3.84327  4.56561  0.61958  0.77255  0.56694  0.83761
    533   2.10683  4.58878  2.87181  2.52019  4.10943  3.21160  3.73837  3.51509  2.52181  3.14476  3.99278  2.97428  3.76208  2.11355  2.90537  2.24393  2.83478  3.14871  5.38307  4.07733    692 - -
          2.68618  4.42225  2.77519  2.73123  3.46354  2.40513  3.72494  3.29354  2.67741  2.69355  4.24690  2.90347  2.73739  3.18146  2.89801  2.37887  2.77519  2.98518  4.58477  3.61503
          0.03111  3.88169  4.60404  0.61958  0.77255  0.59108  0.80682
    534   2.55276  4.62639  2.94413  2.49253  3.93419  3.32532  3.66188  3.35370  2.45205  2.98487  3.43008  2.69686  3.78839  2.60701  2.85228  1.98303  2.82054  3.03802  5.23375  3.92299    693 - -
          2.68618  4.42225  2.77519  2.73123  3.46354  2.40513  3.72494  3.29354  2.67741  2.69355  4.24690  2.90347  2.73739  3.18146  2.89801  2.37887  2.77519  2.98518  4.58477  3.61503
          0.03111  3.88169  4.60404  0.61958  0.77255  0.59108  0.80682
    535   2.64559  4.55269  3.22115  2.67470  3.68460  3.50542  3.69538  2.51999  2.32868  2.48394  3.60059  3.12878  3.89432  2.26398  2.77267  2.77231  2.87243  2.76664  5.07153  3.80355    694 - -
          2.68618  4.42225  2.77519  2.73123  3.46354  2.40513  3.72494  3.29354  2.67741  2.69355  4.24690  2.90347  2.73739  3.18146  2.89801  2.37887  2.77519  2.98518  4.58477  3.61503
          0.03111  3.88169  4.60404  0.61958  0.77255  0.59108  0.80682
    536   2.64674  4.78533  2.93382  2.33979  4.02747  3.40926  3.60093  3.43360  2.29222  2.49765  3.87163  2.50395  3.81925  2.55434  2.49838  2.68426  2.87283  3.12740  5.26074  3.95670    695 - -
          2.68618  4.42225  2.77519  2.73123  3.46354  2.40513  3.72494  3.29354  2.67741  2.69355  4.24690  2.90347  2.73739  3.18146  2.89801  2.37887  2.77519  2.98518  4.58477  3.61503
          0.03111  3.88169  4.60404  0.61958  0.77255  0.59108  0.80682
    537   2.73134  4.86011  2.98039  2.53351  4.20234  3.40927  3.62762  3.61061  2.17853  3.16371  4.03420  3.00171  3.86025  1.80480  2.29742  2.76240  2.74467  3.29140  5.35379  4.07363    696 - -
          2.68618  4.42225  2.77519  2.73123  3.46354  2.40513  3.72494  3.29354  2.67741  2.69355  4.24690  2.90347  2.73739  3.18146  2.89801  2.37887  2.77519  2.98518  4.58477  3.61503
          0.03268  3.83320  4.55555  0.61958  0.77255  0.59108  0.80682
    538   2.66684  4.98450  2.29284  2.11592  4.24394  3.26367  2.68779  3.71465  2.46054  3.27921  4.10053  2.76982  3.76228  2.77071  2.94178  2.23995  2.92116  3.35594  5.47228  4.08203    697 - -
          2.68618  4.42225  2.77519  2.73123  3.46354  2.40513  3.72494  3.29354  2.67741  2.69355  4.24690  2.90347  2.73739  3.18146  2.89801  2.37887  2.77519  2.98518  4.58477  3.61503
          0.03268  3.83320  4.55555  0.61958  0.77255  0.59108  0.80682
    539   2.70539  5.07955  2.13335  2.03930  4.41191  3.20194  3.65007  3.87964  2.55675  3.43027  4.25481  2.22952  3.75468  2.80840  3.07529  2.14030  2.98152  3.49155  5.62395  4.20543    698 - -
          2.68618  4.42225  2.77519  2.73123  3.46354  2.40513  3.72494  3.29354  2.67741  2.69355  4.24690  2.90347  2.73739  3.18146  2.89801  2.37887  2.77519  2.98518  4.58477  3.61503
          0.13957  3.83320  2.21985  0.61958  0.77255  0.59108  0.80682
    540   2.91763  4.56663  3.58807  3.11529  2.03939  3.74712  2.38078  3.10459  3.01166  2.61153  3.67099  3.39595  4.11766  3.30131  3.30661  3.04100  3.14764  2.92086  3.88525  1.99515    699 - -
          2.68618  4.42225  2.77519  2.73123  3.46354  2.40513  3.72494  3.29354  2.67741  2.69355  4.24690  2.90347  2.73739  3.18146  2.89801  2.37887  2.77519  2.98518  4.58477  3.61503
          0.03630  3.72993  4.45228  0.61958  0.77255  0.66576  0.72131
    541   2.72812  4.59668  3.16882  2.74802  3.47569  3.48615  3.74354  2.91664  2.47114  2.00026  3.55528  3.17822  3.93263  2.27010  2.76081  2.85958  2.98261  2.77595  4.99418  3.65184    700 - -
          2.68618  4.42225  2.77519  2.73123  3.46354  2.40513  3.72494  3.29354  2.67741  2.69355  4.24690  2.90347  2.73739  3.18146  2.89801  2.37887  2.77519  2.98518  4.58477  3.61503
          0.03630  3.72993  4.45228  0.61958  0.77255  0.66576  0.72131
    542   1.65495  2.46732  3.78327  3.39927  3.74617  2.96191  4.20053  2.75574  3.27620  2.73344  3.71999  3.42046  3.67829  3.58049  3.50096  2.41283  2.62644  2.44850  5.24622  4.04672    701 - -
          2.68618  4.42225  2.77519  2.73123  3.46354  2.40513  3.72494  3.29354  2.67741  2.69355  4.24690  2.90347  2.73739  3.18146  2.89801  2.37887  2.77519  2.98518  4.58477  3.61503
          0.03630  3.72993  4.45228  0.61958  0.77255  0.66576  0.72131
    543   2.53998  4.60480  2.73535  2.46479  4.02440  3.17091  3.69318  3.52107  2.43965  3.12997  4.01663  2.91992  3.74133  2.18365  2.78386  2.09340  2.86637  3.16763  5.31385  3.97825    702 - -
          2.68618  4.42225  2.77519  2.73123  3.46354  2.40513  3.72494  3.29354  2.67741  2.69355  4.24690  2.90347  2.73739  3.18146  2.89801  2.37887  2.77519  2.98518  4.58477  3.61503
          0.03630  3.72993  4.45228  0.61958  0.77255  0.66576  0.72131
    544   2.52515  4.58310  2.74195  2.47312  4.01796  3.16002  3.70154  3.51330  2.45820  3.12612  4.01201  2.92409  3.73601  2.25905  2.80412  2.02284  2.85690  3.15691  5.31296  3.97866    703 - -
          2.68618  4.42225  2.77519  2.73123  3.46354  2.40513  3.72494  3.29354  2.67741  2.69355  4.24690  2.90347  2.73739  3.18146  2.89801  2.37887  2.77519  2.98518  4.58477  3.61503
          0.03630  3.72993  4.45228  0.61958  0.77255  0.66576  0.72131
    545   2.43708  4.23726  3.36268  2.93720  3.56028  3.27003  3.90099  2.70784  2.81081  2.02505  3.55479  3.26141  3.82551  3.20819  3.11389  2.36081  2.47391  2.47907  5.06056  3.78760    704 - -
          2.68618  4.42225  2.77519  2.73123  3.46354  2.40513  3.72494  3.29354  2.67741  2.69355  4.24690  2.90347  2.73739  3.18146  2.89801  2.37887  2.77519  2.98518  4.58477  3.61503
          0.10334  3.72993  2.60123  0.61958  0.77255  0.53471  0.88150
    546   2.74779  5.14641  1.63905  1.95923  4.48004  3.14269  3.66595  3.95099  2.63541  3.51554  4.36463  2.65236  3.74096  2.83717  3.17978  2.37136  3.04049  3.55868  5.70580  4.25776    705 - -
          2.68618  4.42225  2.77519  2.73123  3.46354  2.40513  3.72494  3.29354  2.67741  2.69355  4.24690  2.90347  2.73739  3.18146  2.89801  2.37887  2.77519  2.98518  4.58477  3.61503
          0.03466  3.77516  4.49750  0.61958  0.77255  0.57836  0.82284
    547   2.60394  4.85163  2.54704  2.32495  3.61664  3.33600  3.57479  3.53072  2.11934  3.11099  3.93244  2.85225  3.76538  2.31484  2.78270  2.61317  2.83948  3.19685  5.31828  3.96308    706 - -
          2.68618  4.42225  2.77519  2.73123  3.46354  2.40513  3.72494  3.29354  2.67741  2.69355  4.24690  2.90347  2.73739  3.18146  2.89801  2.37887  2.77519  2.98518  4.58477  3.61503
          0.03321  3.81728  4.53963  0.61958  0.77255  0.60349  0.79164
    548   2.69056  4.79198  2.98889  2.51138  4.06122  3.41548  3.60421  3.43197  1.95992  3.02968  3.90849  2.98718  3.84080  2.15103  2.51468  2.73351  2.92091  2.78536  5.26974  3.98541    707 - -
          2.68618  4.42225  2.77519  2.73123  3.46354  2.40513  3.72494  3.29354  2.67741  2.69355  4.24690  2.90347  2.73739  3.18146  2.89801  2.37887  2.77519  2.98518  4.58477  3.61503
          0.03321  3.81728  4.53963  0.61958  0.77255  0.41861  1.07282
    549   2.62577  4.91167  2.72933  2.22984  4.22128  2.86669  3.61651  3.65587  2.29642  3.22217  4.02808  2.85921  2.96606  2.55359  2.85437  2.24767  2.87273  3.29681  5.42828  4.07020    708 - -
          2.68618  4.42225  2.77519  2.73123  3.46354  2.40513  3.72494  3.29354  2.67741  2.69355  4.24690  2.90347  2.73739  3.18146  2.89801  2.37887  2.77519  2.98518  4.58477  3.61503
          0.02895  3.95232  4.67467  0.61958  0.77255  0.48576  0.95510
    550   2.67177  5.00926  2.49801  2.30898  4.31567  3.34499  3.60649  3.75352  2.13940  3.29744  4.10064  2.84571  3.79535  2.08003  2.78541  2.65383  2.52369  3.38526  5.47910  4.11457    709 - -
          2.68618  4.42225  2.77519  2.73123  3.46354  2.40513  3.72494  3.29354  2.67741  2.69355  4.24690  2.90347  2.73739  3.18146  2.89801  2.37887  2.77519  2.98518  4.58477  3.61503
          0.02895  3.95232  4.67467  0.61958  0.77255  0.48576  0.95510
    551   2.72634  5.08550  2.58895  1.79534  4.39096  3.33221  3.62586  3.83512  2.25942  3.36752  4.17881  2.82317  2.69575  2.52814  2.80932  2.69390  2.96857  3.46350  5.54167  4.16952    710 - -
          2.68618  4.42225  2.77519  2.73123  3.46354  2.40513  3.72494  3.29354  2.67741  2.69355  4.24690  2.90347  2.73739  3.18146  2.89801  2.37887  2.77519  2.98518  4.58477  3.61503
          0.02895  3.95232  4.67467  0.61958  0.77255  0.48576  0.95510
    552   2.72271  5.07513  2.55020  2.04775  4.38517  3.31390  3.63970  3.83185  2.42067  3.37368  4.18778  2.04546  3.80561  2.40603  2.86992  2.69161  2.67383  3.45936  5.55472  4.17520    711 - -
          2.68618  4.42225  2.77519  2.73123  3.46354  2.40513  3.72494  3.29354  2.67741  2.69355  4.24690  2.90347  2.73739  3.18146  2.89801  2.37887  2.77519  2.98518  4.58477  3.61503
          0.02895  3.95232  4.67467  0.61958  0.77255  0.48576  0.95510
    553   2.60226  4.79603  2.72953  2.14705  4.16452  3.29199  3.67700  3.58514  2.49854  3.19118  4.01649  2.42661  3.78701  2.84062  2.94763  1.98104  2.87789  2.97654  5.41809  4.07308    712 - -
          2.68618  4.42225  2.77519  2.73123  3.46354  2.40513  3.72494  3.29354  2.67741  2.69355  4.24690  2.90347  2.73739  3.18146  2.89801  2.37887  2.77519  2.98518  4.58477  3.61503
          0.02895  3.95232  4.67467  0.61958  0.77255  0.48576  0.95510
    554   2.40244  4.58470  3.04257  2.53160  3.83630  3.38776  3.66982  3.22096  2.50155  2.54386  3.72750  2.52856  3.81271  2.65051  2.91853  2.40125  2.80513  2.77132  5.16628  3.87063    713 - -
          2.68618  4.42225  2.77519  2.73123  3.46354  2.40513  3.72494  3.29354  2.67741  2.69355  4.24690  2.90347  2.73739  3.18146  2.89801  2.37887  2.77519  2.98518  4.58477  3.61503
          0.02895  3.95232  4.67467  0.61958  0.77255  0.48576  0.95510
    555   2.35304  4.35523  3.07997  2.75136  4.16243  3.07095  3.93240  3.57250  2.81701  3.23854  4.07307  2.67711  3.72118  3.15208  3.19443  1.66235  2.06040  3.13092  5.47811  4.20310    714 - -
          2.68618  4.42225  2.77519  2.73123  3.46354  2.40513  3.72494  3.29354  2.67741  2.69355  4.24690  2.90347  2.73739  3.18146  2.89801  2.37887  2.77519  2.98518  4.58477  3.61503
          0.02895  3.95232  4.67467  0.61958  0.77255  0.48576  0.95510
    556   2.50812  4.16903  3.62468  3.08478  2.86487  3.48096  3.91114  2.61381  3.01796  2.42343  3.35675  3.40441  3.50436  3.30575  3.31947  2.56839  2.55529  1.87974  4.85900  3.63229    715 - -
          2.68618  4.42225  2.77519  2.73123  3.46354  2.40513  3.72494  3.29354  2.67741  2.69355  4.24690  2.90347  2.73739  3.18146  2.89801  2.37887  2.77519  2.98518  4.58477  3.61503
          0.02895  3.95232  4.67467  0.61958  0.77255  0.48576  0.95510
    557   2.25749  5.03362  2.40913  2.05987  4.32552  3.06039  3.18799  3.78146  2.43550  3.32474  4.11878  2.57527  3.77294  2.74577  2.93506  2.49580  2.89823  3.40168  5.51547  4.12084    716 - -
          2.68618  4.42225  2.77519  2.73123  3.46354  2.40513  3.72494  3.29354  2.67741  2.69355  4.24690  2.90347  2.73739  3.18146  2.89801  2.37887  2.77519  2.98518  4.58477  3.61503
          0.02895  3.95232  4.67467  0.61958  0.77255  0.48576  0.95510
    558   2.75928  5.15614  2.44096  1.90575  4.46716  3.28618  3.65828  3.93272  2.47926  3.46128  4.27758  1.98661  3.80684  2.52926  2.95124  2.47090  3.01652  3.54676  5.63344  4.23010    717 - -
          2.68618  4.42225  2.77519  2.73123  3.46354  2.40513  3.72494  3.29354  2.67741  2.69355  4.24690  2.90347  2.73739  3.18146  2.89801  2.37887  2.77519  2.98518  4.58477  3.61503
          0.06578  3.95232  3.11330  0.61958  0.77255  0.48576  0.95510
    559   2.53921  4.47699  3.11870  2.61871  2.91855  3.38706  3.70222  3.10283  2.33047  2.77449  3.64544  3.07384  3.44688  2.93858  2.96920  2.14037  2.79843  2.82974  5.06088  3.76441    718 - -
          2.68618  4.42225  2.77519  2.73123  3.46354  2.40513  3.72494  3.29354  2.67741  2.69355  4.24690  2.90347  2.73739  3.18146  2.89801  2.37887  2.77519  2.98518  4.58477  3.61503
          0.03002  3.91656  4.63891  0.61958  0.77255  0.51991  0.90281
    560   2.66255  4.97089  2.67117  1.99264  4.29621  3.32392  3.61260  3.73104  2.06959  3.28254  4.09164  2.84216  3.25276  2.75380  2.79382  2.25181  2.90917  3.36492  5.47019  4.11177    719 - -
          2.68618  4.42225  2.77519  2.73123  3.46354  2.40513  3.72494  3.29354  2.67741  2.69355  4.24690  2.90347  2.73739  3.18146  2.89801  2.37887  2.77519  2.98518  4.58477  3.61503
          0.03002  3.91656  4.63891  0.61958  0.77255  0.51991  0.90281
    561   2.74216  5.11486  2.61244  1.82210  4.43063  3.34235  3.60358  3.87756  2.29740  3.38933  4.19889  2.56866  3.81082  2.25612  2.53598  2.70352  2.97726  3.50076  5.53891  4.17632    720 - -
          2.68618  4.42225  2.77519  2.73123  3.46354  2.40513  3.72494  3.29354  2.67741  2.69355  4.24690  2.90347  2.73739  3.18146  2.89801  2.37887  2.77519  2.98518  4.58477  3.61503
          0.03002  3.91656  4.63891  0.61958  0.77255  0.46498  0.98925
    562   2.60872  4.95951  2.59847  2.31614  4.26495  3.35116  3.57660  3.70919  2.23657  3.25034  4.03660  2.53671  3.34334  2.70211  2.39175  2.59755  2.56556  3.33387  5.43245  4.06452    721 - -
          2.68618  4.42225  2.77519  2.73123  3.46354  2.40513  3.72494  3.29354  2.67741  2.69355  4.24690  2.90347  2.73739  3.18146  2.89801  2.37887  2.77519  2.98518  4.58477  3.61503
          0.06676  3.95232  3.09292  0.61958  0.77255  0.48576  0.95510
    563   2.40840  4.68358  2.64475  2.42599  3.89493  3.36006  3.64212  3.32919  2.49399  2.96093  3.80186  2.93502  3.79568  2.68108  2.94175  2.25252  2.82625  3.02663  5.21408  2.94775    722 - -
          2.68618  4.42225  2.77519  2.73123  3.46354  2.40513  3.72494  3.29354  2.67741  2.69355  4.24690  2.90347  2.73739  3.18146  2.89801  2.37887  2.77519  2.98518  4.58477  3.61503
          0.03005  3.91561  4.63796  0.61958  0.77255  0.52079  0.90153
    564   2.41681  3.52547  2.88678  2.70821  3.77249  2.56852  3.78208  3.13886  2.69716  2.83115  3.68778  3.11317  3.77005  3.01839  3.09799  2.42701  2.41487  2.57479  5.14542  3.88157    723 - -
          2.68618  4.42225  2.77519  2.73123  3.46354  2.40513  3.72494  3.29354  2.67741  2.69355  4.24690  2.90347  2.73739  3.18146  2.89801  2.37887  2.77519  2.98518  4.58477  3.61503
          0.03005  3.91561  4.63796  0.61958  0.77255  0.52079  0.90153
    565   2.50372  4.43013  3.15727  2.64140  3.23161  3.36371  3.72023  3.07642  2.48716  2.75968  3.62585  3.08655  3.31142  2.95565  3.00931  2.37977  2.21205  2.79897  5.07610  3.80285    724 - -
          2.68618  4.42225  2.77519  2.73123  3.46354  2.40513  3.72494  3.29354  2.67741  2.69355  4.24690  2.90347  2.73739  3.18146  2.89801  2.37887  2.77519  2.98518  4.58477  3.61503
          0.03005  3.91561  4.63796  0.61958  0.77255  0.52079  0.90153
    566   2.40171  4.20058  3.65682  3.09841  2.95249  3.01232  3.90534  2.53172  3.01972  1.86507  3.02459  3.44100  3.98484  3.30827  3.31795  2.87155  2.82478  2.35705  4.80687  3.57720    725 - -
          2.68618  4.42225  2.77519  2.73123  3.46354  2.40513  3.72494  3.29354  2.67741  2.69355  4.24690  2.90347  2.73739  3.18146  2.89801  2.37887  2.77519  2.98518  4.58477  3.61503
          0.03005  3.91561  4.63796  0.61958  0.77255  0.52079  0.90153
    567   2.66314  4.89603  2.75330  2.25998  4.24048  3.33871  3.62843  3.65867  1.97996  3.22786  4.05096  2.89008  2.56250  2.77923  2.73660  2.45483  2.91370  3.30763  5.42469  4.09401    726 - -
          2.68618  4.42225  2.77519  2.73123  3.46354  2.40513  3.72494  3.29354  2.67741  2.69355  4.24690  2.90347  2.73739  3.18146  2.89801  2.37887  2.77519  2.98518  4.58477  3.61503
          0.03005  3.91561  4.63796  0.61958  0.77255  0.52079  0.90153
    568   2.55844  4.38588  3.28594  2.72259  3.54129  3.48014  3.28930  2.57548  2.61138  2.59954  3.48911  3.15976  3.37587  2.98557  2.65728  2.72682  2.79211  2.30695  4.94854  3.69228    727 - -
          2.68618  4.42225  2.77519  2.73123  3.46354  2.40513  3.72494  3.29354  2.67741  2.69355  4.24690  2.90347  2.73739  3.18146  2.89801  2.37887  2.77519  2.98518  4.58477  3.61503
          0.03005  3.91561  4.63796  0.61958  0.77255  0.52079  0.90153
    569   2.20390  4.56305  3.07192  2.56616  3.83345  3.38924  3.67826  3.18245  2.25099  2.50948  3.72260  2.78187  3.82120  2.87977  2.86187  2.66192  2.59458  2.89880  5.16049  3.87830    728 - -
          2.68618  4.42225  2.77519  2.73123  3.46354  2.40513  3.72494  3.29354  2.67741  2.69355  4.24690  2.90347  2.73739  3.18146  2.89801  2.37887  2.77519  2.98518  4.58477  3.61503
          0.03005  3.91561  4.63796  0.61958  0.77255  0.52079  0.90153
    570   2.60566  4.75576  2.90066  2.12222  3.99257  3.38856  3.20976  3.39807  2.25056  3.01115  3.84292  2.93137  3.46182  2.77656  2.80018  2.64604  2.83837  2.53945  5.25817  3.93951    729 - -
          2.68618  4.42225  2.77519  2.73123  3.46354  2.40513  3.72494  3.29354  2.67741  2.69355  4.24690  2.90347  2.73739  3.18146  2.89801  2.37887  2.77519  2.98518  4.58477  3.61503
          0.03005  3.91561  4.63796  0.61958  0.77255  0.52079  0.90153
    571   2.67654  4.84757  3.03112  2.48104  4.09404  3.44741  3.58384  3.52214  2.00987  3.09440  3.92383  2.71738  3.83701  2.53361  2.31062  2.70300  2.89322  3.20493  5.28024  2.95034    730 - -
          2.68618  4.42225  2.77519  2.73123  3.46354  2.40513  3.72494  3.29354  2.67741  2.69355  4.24690  2.90347  2.73739  3.18146  2.89801  2.37887  2.77519  2.98518  4.58477  3.61503
          0.03005  3.91561  4.63796  0.61958  0.77255  0.52079  0.90153
    572   2.22229  4.78830  2.90642  2.43184  4.12092  3.35707  3.61923  3.53191  2.33379  3.11954  3.94168  2.48885  3.79557  2.55829  2.43966  2.63800  2.69255  3.19334  5.33611  4.01953    731 - -
          2.68618  4.42225  2.77519  2.73123  3.46354  2.40513  3.72494  3.29354  2.67741  2.69355  4.24690  2.90347  2.73739  3.18146  2.89801  2.37887  2.77519  2.98518  4.58477  3.61503
          0.03005  3.91561  4.63796  0.61958  0.77255  0.52079  0.90153
    573   2.03818  4.53069  3.11710  2.59821  3.77607  3.41214  3.68750  2.82611  2.34264  2.80018  3.67253  3.06277  3.83424  2.67046  2.87589  2.67907  2.66687  2.83894  5.12229  3.84830    732 - -
          2.68618  4.42225  2.77519  2.73123  3.46354  2.40513  3.72494  3.29354  2.67741  2.69355  4.24690  2.90347  2.73739  3.18146  2.89801  2.37887  2.77519  2.98518  4.58477  3.61503
          0.03005  3.91561  4.63796  0.61958  0.77255  0.52079  0.90153
    574   2.56419  4.54349  2.85247  2.55000  3.73388  3.43264  3.66021  2.60124  2.36535  2.58938  3.63396  3.03376  3.82695  2.73242  2.92401  2.66854  2.53634  2.82231  5.08952  3.80464    733 - -
          2.68618  4.42225  2.77519  2.73123  3.46354  2.40513  3.72494  3.29354  2.67741  2.69355  4.24690  2.90347  2.73739  3.18146  2.89801  2.37887  2.77519  2.98518  4.58477  3.61503
          0.03005  3.91561  4.63796  0.61958  0.77255  0.52079  0.90153
    575   2.63189  4.86687  2.91031  2.41048  4.18593  2.89836  3.59066  3.60233  1.98877  3.16528  3.97770  2.91893  3.79984  2.53204  2.52569  2.45685  2.64836  3.25659  5.35990  4.03905    734 - -
          2.68618  4.42225  2.77519  2.73123  3.46354  2.40513  3.72494  3.29354  2.67741  2.69355  4.24690  2.90347  2.73739  3.18146  2.89801  2.37887  2.77519  2.98518  4.58477  3.61503
          0.08506  3.91561  2.78691  0.61958  0.77255  0.52079  0.90153
    576   2.58039  4.77333  2.70732  2.36708  4.18251  3.25376  3.65565  3.62234  2.44475  3.20726  4.03114  2.58904  2.73373  2.40818  2.87069  2.30154  2.86343  3.25504  5.41510  4.07469    735 - -
          2.68618  4.42225  2.77519  2.73123  3.46354  2.40513  3.72494  3.29354  2.67741  2.69355  4.24690  2.90347  2.73739  3.18146  2.89801  2.37887  2.77519  2.98518  4.58477  3.61503
          0.03173  3.86228  4.58463  0.61958  0.77255  0.49009  0.94823
    577   2.36720  4.89616  2.31159  2.17695  4.15950  3.32841  2.98551  3.59227  2.41800  3.17402  3.98348  2.84036  3.77139  2.74831  2.89579  2.61350  2.85406  2.93298  5.39228  4.02696    736 - -
          2.68618  4.42225  2.77519  2.73123  3.46354  2.40513  3.72494  3.29354  2.67741  2.69355  4.24690  2.90347  2.73739  3.18146  2.89801  2.37887  2.77519  2.98518  4.58477  3.61503
          0.03005  3.91561  4.63796  0.61958  0.77255  0.52079  0.90153
    578   2.55480  4.72089  2.62375  2.39981  4.02200  3.32137  3.32834  3.44682  2.46324  3.05815  3.88122  2.91016  3.13219  2.80025  2.92045  2.11694  2.81315  2.83924  5.30032  3.96482    737 - -
          2.68618  4.42225  2.77519  2.73123  3.46354  2.40513  3.72494  3.29354  2.67741  2.69355  4.24690  2.90347  2.73739  3.18146  2.89801  2.37887  2.77519  2.98518  4.58477  3.61503
          0.03005  3.91561  4.63796  0.61958  0.77255  0.52079  0.90153
    579   2.67948  4.77973  3.03478  2.51655  3.96224  3.45135  2.94552  3.42350  1.95161  2.47905  3.86978  2.74328  3.85138  2.78326  2.60391  2.72579  2.90079  3.12584  5.21007  3.89778    738 - -
          2.68618  4.42225  2.77519  2.73123  3.46354  2.40513  3.72494  3.29354  2.67741  2.69355  4.24690  2.90347  2.73739  3.18146  2.89801  2.37887  2.77519  2.98518  4.58477  3.61503
          0.06833  3.91561  3.07660  0.61958  0.77255  0.52079  0.90153
    580   2.67479  4.83767  2.94189  2.48351  4.19427  3.37737  3.61480  3.62145  2.21810  3.18112  4.01879  2.96440  3.82614  2.15336  2.25864  2.22326  2.92100  3.28137  5.35351  4.05658    739 - -
          2.68618  4.42225  2.77519  2.73123  3.46354  2.40513  3.72494  3.29354  2.67741  2.69355  4.24690  2.90347  2.73739  3.18146  2.89801  2.37887  2.77519  2.98518  4.58477  3.61503
          0.03121  3.87849  4.60084  0.61958  0.77255  0.55378  0.85513
    581   2.67140  4.82411  2.93102  2.45716  4.09561  3.40732  3.14123  3.50868  2.04795  3.09116  3.92893  2.95242  3.82654  2.52971  2.59823  2.70142  2.23429  3.19288  5.29539  3.99514    740 - -
          2.68618  4.42225  2.77519  2.73123  3.46354  2.40513  3.72494  3.29354  2.67741  2.69355  4.24690  2.90347  2.73739  3.18146  2.89801  2.37887  2.77519  2.98518  4.58477  3.61503
          0.03121  3.87849  4.60084  0.61958  0.77255  0.55378  0.85513
    582   2.74487  4.75083  3.23499  2.65690  3.92271  3.51875  3.62542  3.33099  2.17083  2.34227  3.81384  3.10152  3.90593  2.34473  2.04734  2.81617  2.95759  3.07944  5.17629  3.91046    741 - -
          2.68618  4.42225  2.77519  2.73123  3.46354  2.40513  3.72494  3.29354  2.67741  2.69355  4.24690  2.90347  2.73739  3.18146  2.89801  2.37887  2.77519  2.98518  4.58477  3.61503
          0.11971  3.87849  2.38443  0.61958  0.77255  0.55378  0.85513
    583   2.85446  4.32274  4.06072  3.53509  2.31877  3.89158  3.82723  1.97435  3.42005  2.01552  3.20287  3.74215  4.22869  3.63203  3.63046  3.19427  3.08661  2.34646  4.26261  2.21609    742 - -
          2.68618  4.42225  2.77519  2.73123  3.46354  2.40513  3.72494  3.29354  2.67741  2.69355  4.24690  2.90347  2.73739  3.18146  2.89801  2.37887  2.77519  2.98518  4.58477  3.61503
          0.03405  3.79283  4.51518  0.61958  0.77255  0.62187  0.76990
    584   2.84624  4.97801  3.18613  2.60040  4.29690  3.51727  3.00408  3.71586  1.68041  3.21591  4.07135  3.04181  3.89853  2.68258  1.82449  2.85455  3.03374  3.40141  5.30594  4.06971    743 - -
          2.68618  4.42225  2.77519  2.73123  3.46354  2.40513  3.72494  3.29354  2.67741  2.69355  4.24690  2.90347  2.73739  3.18146  2.89801  2.37887  2.77519  2.98518  4.58477  3.61503
          0.09919  3.79283  2.63246  0.61958  0.77255  0.62187  0.76990
    585   2.08370  4.59508  2.96245  2.54422  3.97152  3.28928  3.64720  3.35353  2.30476  2.97533  3.85874  2.98957  3.78194  2.52770  2.37730  2.65167  2.85009  3.04519  5.23268  3.95730    744 - -
          2.68618  4.42225  2.77519  2.73123  3.46354  2.40513  3.72494  3.29354  2.67741  2.69355  4.24690  2.90347  2.73739  3.18146  2.89801  2.37887  2.77519  2.98518  4.58477  3.61503
          0.03630  3.72993  4.45228  0.61958  0.77255  0.66576  0.72131
    586   2.29525  4.14156  3.33266  3.00880  3.76681  2.11798  4.02045  2.88590  2.98767  2.79145  3.77556  3.25278  3.71593  3.33350  3.28526  2.50038  2.71608  1.98014  5.22798  3.97357    745 - -
          2.68618  4.42225  2.77519  2.73123  3.46354  2.40513  3.72494  3.29354  2.67741  2.69355  4.24690  2.90347  2.73739  3.18146  2.89801  2.37887  2.77519  2.98518  4.58477  3.61503
          0.03630  3.72993  4.45228  0.61958  0.77255  0.66576  0.72131
    587   2.53085  4.35620  3.25202  2.79612  3.55566  3.38742  3.82240  2.41186  2.71569  2.56512  3.56433  2.45054  3.87069  3.09968  3.06370  2.71961  2.82351  2.22494  5.04505  3.73432    746 - -
          2.68618  4.42225  2.77519  2.73123  3.46354  2.40513  3.72494  3.29354  2.67741  2.69355  4.24690  2.90347  2.73739  3.18146  2.89801  2.37887  2.77519  2.98518  4.58477  3.61503
          0.03630  3.72993  4.45228  0.61958  0.77255  0.66576  0.72131
    588   3.01737  4.44214  4.31184  3.80640  3.12386  4.16055  4.51135  1.64528  3.61339  1.37747  3.02120  4.10714  4.47300  3.92195  3.83148  3.52795  3.27129  1.91251  5.07477  3.83591    747 - -
          2.68618  4.42225  2.77519  2.73123  3.46354  2.40513  3.72494  3.29354  2.67741  2.69355  4.24690  2.90347  2.73739  3.18146  2.89801  2.37887  2.77519  2.98518  4.58477  3.61503
          0.03630  3.72993  4.45228  0.61958  0.77255  0.66576  0.72131
    589   2.42488  4.17186  3.62831  3.22660  3.63627  3.27835  4.15801  2.37434  3.11537  2.44556  3.56015  3.45812  3.89088  3.47959  3.39536  2.69498  2.10131  1.78425  5.24238  4.00134    748 - -
          2.68618  4.42225  2.77519  2.73123  3.46354  2.40513  3.72494  3.29354  2.67741  2.69355  4.24690  2.90347  2.73739  3.18146  2.89801  2.37887  2.77519  2.98518  4.58477  3.61503
          0.03630  3.72993  4.45228  0.61958  0.77255  0.66576  0.72131
    590   2.52515  4.58310  2.74195  2.47312  4.01796  3.16002  3.70154  3.51330  2.45820  3.12612  4.01201  2.92409  3.73601  2.25905  2.80412  2.02284  2.85690  3.15691  5.31296  3.97866    749 - -
          2.68618  4.42225  2.77519  2.73123  3.46354  2.40513  3.72494  3.29354  2.67741  2.69355  4.24690  2.90347  2.73739  3.18146  2.89801  2.37887  2.77519  2.98518  4.58477  3.61503
          0.03630  3.72993  4.45228  0.61958  0.77255  0.66576  0.72131
    591   2.10810  4.72676  2.66596  2.16725  4.08694  3.25949  3.64398  3.41846  2.18748  3.08232  3.95346  2.87524  3.77168  2.82722  2.75746  2.66453  2.89495  3.10536  5.34032  4.03304    750 - -
          2.68618  4.42225  2.77519  2.73123  3.46354  2.40513  3.72494  3.29354  2.67741  2.69355  4.24690  2.90347  2.73739  3.18146  2.89801  2.37887  2.77519  2.98518  4.58477  3.61503
          0.03630  3.72993  4.45228  0.61958  0.77255  0.66576  0.72131
    592   2.45269  4.55658  2.25910  2.36071  4.18202  2.23871  3.74932  3.58017  2.68144  3.23897  4.08863  2.83725  3.67732  2.94812  3.13577  2.51872  2.46689  3.17863  5.47520  4.14021    751 - -
          2.68618  4.42225  2.77519  2.73123  3.46354  2.40513  3.72494  3.29354  2.67741  2.69355  4.24690  2.90347  2.73739  3.18146  2.89801  2.37887  2.77519  2.98518  4.58477  3.61503
          0.03630  3.72993  4.45228  0.61958  0.77255  0.66576  0.72131
    593   2.61928  4.63994  3.05459  2.57700  4.01072  3.34914  3.61891  3.35608  2.02717  2.98862  3.86414  3.01622  3.80957  2.80119  2.27744  2.69656  2.27120  3.05516  5.22591  3.97204    752 - -
          2.68618  4.42225  2.77519  2.73123  3.46354  2.40513  3.72494  3.29354  2.67741  2.69355  4.24690  2.90347  2.73739  3.18146  2.89801  2.37887  2.77519  2.98518  4.58477  3.61503
          0.03630  3.72993  4.45228  0.61958  0.77255  0.66576  0.72131
    594   2.72027  4.83916  2.94796  2.49167  4.01850  3.39672  3.00621  3.57553  2.10471  3.12482  3.98298  2.63968  3.82888  2.72967  1.98037  2.74541  2.94579  3.25911  5.20838  3.88443    753 - -
          2.68618  4.42225  2.77519  2.73123  3.46354  2.40513  3.72494  3.29354  2.67741  2.69355  4.24690  2.90347  2.73739  3.18146  2.89801  2.37887  2.77519  2.98518  4.58477  3.61503
          0.03630  3.72993  4.45228  0.61958  0.77255  0.66576  0.72131
    595   2.51506  4.25890  3.44924  3.05407  2.19753  3.33969  3.79057  2.81004  3.01632  2.48631  3.53590  3.33429  3.88474  3.32267  3.31143  2.14658  2.85300  2.59756  4.55604  3.05336    754 - -
          2.68618  4.42225  2.77519  2.73123  3.46354  2.40513  3.72494  3.29354  2.67741  2.69355  4.24690  2.90347  2.73739  3.18146  2.89801  2.37887  2.77519  2.98518  4.58477  3.61503
          0.03630  3.72993  4.45228  0.61958  0.77255  0.66576  0.72131
    596   2.58874  4.75804  2.46991  2.06666  4.19473  3.15096  3.67084  3.63828  2.52002  3.24886  4.10043  2.47664  3.72528  2.85739  2.94701  2.05892  2.89935  3.26903  5.45412  4.09815    755 - -
          2.68618  4.42225  2.77519  2.73123  3.46354  2.40513  3.72494  3.29354  2.67741  2.69355  4.24690  2.90347  2.73739  3.18146  2.89801  2.37887  2.77519  2.98518  4.58477  3.61503
          0.03630  3.72993  4.45228  0.61958  0.77255  0.66576  0.72131
    597   2.46729  4.42605  2.91447  2.63198  3.77663  3.15891  3.79752  3.13392  2.65738  2.93321  3.88948  1.99248  3.75549  3.05392  3.00664  2.59294  2.82545  2.47440  5.19657  3.83090    756 - -
          2.68618  4.42225  2.77519  2.73123  3.46354  2.40513  3.72494  3.29354  2.67741  2.69355  4.24690  2.90347  2.73739  3.18146  2.89801  2.37887  2.77519  2.98518  4.58477  3.61503
          0.03630  3.72993  4.45228  0.61958  0.77255  0.66576  0.72131
    598   2.66662  4.63134  2.92663  2.32833  3.73836  3.40840  3.65774  3.09952  2.38873  2.20448  3.68824  3.01271  3.84973  2.57595  2.72070  2.75736  2.90488  2.87585  5.11597  3.81755    757 - -
          2.68618  4.42225  2.77519  2.73123  3.46354  2.40513  3.72494  3.29354  2.67741  2.69355  4.24690  2.90347  2.73739  3.18146  2.89801  2.37887  2.77519  2.98518  4.58477  3.61503
          0.03630  3.72993  4.45228  0.61958  0.77255  0.66576  0.72131
    599   2.65777  4.64899  3.12310  2.59508  3.81734  3.43718  3.61003  2.84555  2.22613  2.80267  3.73421  3.04628  3.84644  2.27805  2.31527  2.74136  2.88659  2.95599  5.11966  3.83900    758 - -
          2.68618  4.42225  2.77519  2.73123  3.46354  2.40513  3.72494  3.29354  2.67741  2.69355  4.24690  2.90347  2.73739  3.18146  2.89801  2.37887  2.77519  2.98518  4.58477  3.61503
          0.03630  3.72993  4.45228  0.61958  0.77255  0.66576  0.72131
    600   2.71345  5.08105  1.86232  2.11849  4.25348  3.17945  2.99132  3.84956  2.52567  3.39536  4.23708  2.40377  3.73606  2.78702  3.03048  2.66236  2.98509  3.47487  5.51326  4.06287    759 - -
          2.68633  4.42240  2.77534  2.73138  3.46369  2.40519  3.72509  3.29369  2.67744  2.69318  4.24705  2.90316  2.73754  3.18119  2.89816  2.37856  2.77534  2.98518  4.58492  3.61489
          0.29068  1.42464  4.45228  1.48567  0.25664  0.66576  0.72131
    601   2.91444  4.36943  4.22841  3.68251  3.17566  4.06281  4.43571  1.82651  3.54733  1.67628  2.28536  3.99465  4.38000  3.81740  3.78678  3.39067  3.16310  1.79429  5.08002  3.91510    766 - -
          2.68618  4.42225  2.77519  2.73123  3.46354  2.40513  3.72494  3.29354  2.67741  2.69355  4.24690  2.90347  2.73739  3.18146  2.89801  2.37887  2.77519  2.98518  4.58477  3.61503
          0.03630  3.72993  4.45228  0.61958  0.77255  0.66576  0.72131
    602   2.24379  4.12709  3.31313  2.98461  3.78499  2.99658  3.99614  3.01663  2.94042  2.86447  3.83060  3.21363  3.67870  3.29971  3.23924  1.68420  2.67868  2.31244  5.24494  3.95355    767 - -
          2.68618  4.42225  2.77519  2.73123  3.46354  2.40513  3.72494  3.29354  2.67741  2.69355  4.24690  2.90347  2.73739  3.18146  2.89801  2.37887  2.77519  2.98518  4.58477  3.61503
          0.03630  3.72993  4.45228  0.61958  0.77255  0.66576  0.72131
    603   2.27246  4.34739  3.15843  2.76920  3.58928  3.30168  3.81009  2.82219  2.68412  2.10142  3.61917  2.73371  3.82756  3.09303  3.01051  2.67592  2.81550  2.58612  5.05485  3.74700    768 - -
          2.68618  4.42225  2.77519  2.73123  3.46354  2.40513  3.72494  3.29354  2.67741  2.69355  4.24690  2.90347  2.73739  3.18146  2.89801  2.37887  2.77519  2.98518  4.58477  3.61503
          0.03630  3.72993  4.45228  0.61958  0.77255  0.66576  0.72131
    604   2.68466  4.86050  2.44164  1.61229  4.24220  3.18069  3.68253  3.65736  2.52229  3.27090  4.16172  2.79731  2.97047  2.87018  2.94332  2.68915  2.98100  3.31557  5.46961  4.13516    769 - -
          2.68618  4.42225  2.77519  2.73123  3.46354  2.40513  3.72494  3.29354  2.67741  2.69355  4.24690  2.90347  2.73739  3.18146  2.89801  2.37887  2.77519  2.98518  4.58477  3.61503
          0.03630  3.72993  4.45228  0.61958  0.77255  0.66576  0.72131
    605   2.50797  2.83101  3.57708  3.04654  3.35170  3.44839  3.88663  2.31010  2.87831  2.32550  3.34281  3.37009  3.90908  2.86281  3.16514  2.77170  2.79244  2.33756  4.87867  3.63116    770 - -
          2.68618  4.42225  2.77519  2.73123  3.46354  2.40513  3.72494  3.29354  2.67741  2.69355  4.24690  2.90347  2.73739  3.18146  2.89801  2.37887  2.77519  2.98518  4.58477  3.61503
          0.03630  3.72993  4.45228  0.61958  0.77255  0.66576  0.72131
    606   2.74185  5.08837  1.55599  2.08592  4.40620  3.10015  3.68246  3.95553  2.68366  3.53634  4.41035  2.29815  3.72523  2.87219  3.22257  2.68635  3.05557  3.55861  5.66150  4.20567    771 - -
          2.68618  4.42225  2.77519  2.73123  3.46354  2.40513  3.72494  3.29354  2.67741  2.69355  4.24690  2.90347  2.73739  3.18146  2.89801  2.37887  2.77519  2.98518  4.58477  3.61503
          0.03630  3.72993  4.45228  0.61958  0.77255  0.66576  0.72131
    607   2.09591  4.61257  3.01545  2.56791  4.00965  3.31469  3.63604  3.35524  2.06149  2.99611  3.87163  3.00678  3.79510  2.82199  2.31625  2.67343  2.86419  3.04749  5.23877  3.97965    772 - -
          2.68618  4.42225  2.77519  2.73123  3.46354  2.40513  3.72494  3.29354  2.67741  2.69355  4.24690  2.90347  2.73739  3.18146  2.89801  2.37887  2.77519  2.98518  4.58477  3.61503
          0.03630  3.72993  4.45228  0.61958  0.77255  0.66576  0.72131
    608   2.61576  4.52256  3.14181  2.66409  3.63839  3.40392  3.65825  3.07679  2.36182  2.21094  3.67756  2.72449  3.84756  2.90137  2.42064  2.73706  2.86849  2.83091  5.01413  3.69956    773 - -
          2.68618  4.42225  2.77519  2.73123  3.46354  2.40513  3.72494  3.29354  2.67741  2.69355  4.24690  2.90347  2.73739  3.18146  2.89801  2.37887  2.77519  2.98518  4.58477  3.61503
          0.03630  3.72993  4.45228  0.61958  0.77255  0.66576  0.72131
    609   1.76515  4.21201  3.57458  3.17323  3.58397  3.32081  4.12067  2.12965  3.07655  2.39522  3.52660  3.44035  3.91089  3.44034  3.36693  2.73073  2.83849  2.19631  5.19915  3.94228    774 - -
          2.68618  4.42225  2.77519  2.73123  3.46354  2.40513  3.72494  3.29354  2.67741  2.69355  4.24690  2.90347  2.73739  3.18146  2.89801  2.37887  2.77519  2.98518  4.58477  3.61503
          0.03630  3.72993  4.45228  0.61958  0.77255  0.66576  0.72131
    610   2.30266  4.28577  2.92942  2.64805  4.02480  3.00187  3.83825  3.40929  2.71169  3.11083  3.96796  2.56310  3.65175  3.07114  3.06841  2.17619  2.04682  3.00008  5.35694  4.07578    775 - -
          2.68618  4.42225  2.77519  2.73123  3.46354  2.40513  3.72494  3.29354  2.67741  2.69355  4.24690  2.90347  2.73739  3.18146  2.89801  2.37887  2.77519  2.98518  4.58477  3.61503
          0.03630  3.72993  4.45228  0.61958  0.77255  0.66576  0.72131
    611   2.72332  5.02820  1.94601  2.18836  4.33547  3.20547  3.62444  3.78627  1.93621  3.36286  4.21935  2.73540  3.75150  2.79124  2.88053  2.68783  2.99277  3.42702  5.52546  4.14580    776 - -
          2.68618  4.42225  2.77519  2.73123  3.46354  2.40513  3.72494  3.29354  2.67741  2.69355  4.24690  2.90347  2.73739  3.18146  2.89801  2.37887  2.77519  2.98518  4.58477  3.61503
          0.03630  3.72993  4.45228  0.61958  0.77255  0.66576  0.72131
    612   2.64128  4.33306  3.49155  2.99833  3.30546  3.57490  3.88783  2.23445  2.83961  1.90820  3.37010  2.93470  3.99729  3.23672  3.14362  2.89361  2.90260  2.28390  4.88887  3.56658    777 - -
          2.68618  4.42225  2.77519  2.73123  3.46354  2.40513  3.72494  3.29354  2.67741  2.69355  4.24690  2.90347  2.73739  3.18146  2.89801  2.37887  2.77519  2.98518  4.58477  3.61503
          0.03630  3.72993  4.45228  0.61958  0.77255  0.66576  0.72131
    613   2.61869  4.65464  2.96129  2.50265  3.79862  3.37393  3.59891  3.29140  1.95681  2.91225  3.78919  2.97599  3.20192  2.80181  2.64418  2.68686  2.85858  3.00747  5.10827  3.21580    778 - -
          2.68618  4.42225  2.77519  2.73123  3.46354  2.40513  3.72494  3.29354  2.67741  2.69355  4.24690  2.90347  2.73739  3.18146  2.89801  2.37887  2.77519  2.98518  4.58477  3.61503
          0.03630  3.72993  4.45228  0.61958  0.77255  0.66576  0.72131
    614   2.51613  4.26909  3.48454  2.99912  3.49098  3.41298  3.95532  2.26494  2.90141  2.34595  3.43317  3.34771  2.67587  3.25872  3.22594  2.75639  2.82871  2.10424  5.06035  3.80374    779 - -
          2.68618  4.42225  2.77519  2.73123  3.46354  2.40513  3.72494  3.29354  2.67741  2.69355  4.24690  2.90347  2.73739  3.18146  2.89801  2.37887  2.77519  2.98518  4.58477  3.61503
          0.03630  3.72993  4.45228  0.61958  0.77255  0.66576  0.72131
    615   2.59612  4.71633  2.68707  2.39224  4.13359  3.22850  3.64361  3.52605  2.14489  3.15348  4.01166  2.23503  3.75667  2.82333  2.71694  2.63875  2.56376  3.18354  5.36274  4.04846    780 - -
          2.68618  4.42225  2.77519  2.73123  3.46354  2.40513  3.72494  3.29354  2.67741  2.69355  4.24690  2.90347  2.73739  3.18146  2.89801  2.37887  2.77519  2.98518  4.58477  3.61503
          0.03630  3.72993  4.45228  0.61958  0.77255  0.66576  0.72131
    616   2.59486  4.62523  2.86559  2.47872  3.80464  3.32711  3.63746  2.85691  2.40485  2.89263  3.79155  2.35152  3.79550  2.55998  2.76845  2.66965  2.85490  2.95589  5.14691  3.81254    781 - -
          2.68618  4.42225  2.77519  2.73123  3.46354  2.40513  3.72494  3.29354  2.67741  2.69355  4.24690  2.90347  2.73739  3.18146  2.89801  2.37887  2.77519  2.98518  4.58477  3.61503
          0.03630  3.72993  4.45228  0.61958  0.77255  0.66576  0.72131
    617   2.69746  4.58576  2.98792  2.66205  2.96671  3.40427  3.58744  3.21843  2.65193  2.83071  3.79715  2.35752  3.88929  3.03774  2.99492  2.79031  2.97057  2.96615  4.51234  2.21028    782 - -
          2.68618  4.42225  2.77519  2.73123  3.46354  2.40513  3.72494  3.29354  2.67741  2.69355  4.24690  2.90347  2.73739  3.18146  2.89801  2.37887  2.77519  2.98518  4.58477  3.61503
          0.03630  3.72993  4.45228  0.61958  0.77255  0.66576  0.72131
    618   2.74611  5.02567  2.28783  1.59901  4.33692  3.16874  3.65536  3.80943  2.50858  3.40198  4.27906  2.36712  3.75383  2.83845  2.94651  2.71030  3.03526  3.44983  5.55856  4.16192    783 - -
          2.68618  4.42225  2.77519  2.73123  3.46354  2.40513  3.72494  3.29354  2.67741  2.69355  4.24690  2.90347  2.73739  3.18146  2.89801  2.37887  2.77519  2.98518  4.58477  3.61503
          0.03630  3.72993  4.45228  0.61958  0.77255  0.66576  0.72131
    619   2.65247  4.42390  3.21064  2.87649  2.91473  2.74408  3.67299  3.08945  2.83818  2.72884  3.72193  3.23130  3.89317  3.20350  3.14176  2.80552  2.95806  2.84789  4.46730  1.84610    784 - -
          2.68618  4.42225  2.77519  2.73123  3.46354  2.40513  3.72494  3.29354  2.67741  2.69355  4.24690  2.90347  2.73739  3.18146  2.89801  2.37887  2.77519  2.98518  4.58477  3.61503
          0.03630  3.72993  4.45228  0.61958  0.77255  0.66576  0.72131
    620   2.79926  5.23148  1.73507  1.64131  4.51850  3.12752  3.65760  3.99211  2.63999  3.55533  4.42495  2.62096  3.73537  2.83283  3.18845  2.71487  3.08687  3.60887  5.72525  4.27524    785 - -
          2.68618  4.42225  2.77519  2.73123  3.46354  2.40513  3.72494  3.29354  2.67741  2.69355  4.24690  2.90347  2.73739  3.18146  2.89801  2.37887  2.77519  2.98518  4.58477  3.61503
          0.03630  3.72993  4.45228  0.61958  0.77255  0.66576  0.72131
    621   2.55596  4.46787  3.17285  2.65578  3.04351  3.38453  3.66135  3.05217  2.46740  2.68293  3.61503  3.08885  3.23330  2.91704  2.27834  2.68286  2.81425  2.80490  4.95472  3.62027    786 - -
          2.68618  4.42225  2.77519  2.73123  3.46354  2.40513  3.72494  3.29354  2.67741  2.69355  4.24690  2.90347  2.73739  3.18146  2.89801  2.37887  2.77519  2.98518  4.58477  3.61503
          0.03630  3.72993  4.45228  0.61958  0.77255  0.66576  0.72131
    622   2.33376  4.71131  2.64769  2.37840  4.14654  3.20648  3.65541  3.54229  2.16614  3.17329  4.03266  2.21436  3.74932  2.83783  2.75896  2.63121  2.88683  3.19375  5.38255  4.06222    787 - -
          2.68618  4.42225  2.77519  2.73123  3.46354  2.40513  3.72494  3.29354  2.67741  2.69355  4.24690  2.90347  2.73739  3.18146  2.89801  2.37887  2.77519  2.98518  4.58477  3.61503
          0.03630  3.72993  4.45228  0.61958  0.77255  0.66576  0.72131
    623   2.38856  4.74760  2.77422  2.41975  3.94534  3.31252  3.06696  3.46556  2.30247  3.05176  3.92455  2.90804  3.78995  2.23060  2.64839  2.68299  2.89856  3.15550  5.22046  3.87722    788 - -
          2.68618  4.42225  2.77519  2.73123  3.46354  2.40513  3.72494  3.29354  2.67741  2.69355  4.24690  2.90347  2.73739  3.18146  2.89801  2.37887  2.77519  2.98518  4.58477  3.61503
          0.03630  3.72993  4.45228  0.61958  0.77255  0.66576  0.72131
    624   2.48649  4.47659  2.88082  2.55156  3.78093  3.19886  3.71393  3.25359  2.54890  2.58842  3.84883  2.28051  3.75008  2.95247  2.91044  2.33830  2.80939  2.93848  5.15679  3.80358    789 - -
          2.68618  4.42225  2.77519  2.73123  3.46354  2.40513  3.72494  3.29354  2.67741  2.69355  4.24690  2.90347  2.73739  3.18146  2.89801  2.37887  2.77519  2.98518  4.58477  3.61503
          0.03630  3.72993  4.45228  0.61958  0.77255  0.66576  0.72131
    625   2.61565  4.25699  3.74342  3.29466  3.47233  3.56141  4.18803  1.76847  3.15657  2.20760  3.38595  3.58954  4.06810  3.52776  3.43503  2.94380  2.29475  2.00394  5.15447  3.91092    790 - -
          2.68618  4.42225  2.77519  2.73123  3.46354  2.40513  3.72494  3.29354  2.67741  2.69355  4.24690  2.90347  2.73739  3.18146  2.89801  2.37887  2.77519  2.98518  4.58477  3.61503
          0.03630  3.72993  4.45228  0.61958  0.77255  0.66576  0.72131
    626   2.64784  4.50110  2.75129  2.67209  3.07972  3.46762  3.62617  2.96094  2.68398  2.37917  3.59147  3.11356  3.89214  3.01850  3.06083  2.77556  2.89246  2.74336  4.61536  2.42425    791 - -
          2.68623  4.42230  2.77524  2.73128  3.46359  2.40518  3.72499  3.29359  2.67746  2.69348  4.24695  2.90306  2.73744  3.18151  2.89806  2.37873  2.77524  2.98523  4.58482  3.61508
          0.29068  1.42464  4.45228  0.66568  0.72139  0.66576  0.72131
    627   2.34066  4.72197  2.64304  2.37169  4.11394  3.21244  3.64897  3.55076  2.39487  3.16019  4.02381  2.52417  3.75082  2.20342  2.76470  2.63322  2.88826  3.20487  5.36302  4.03141    794 - -
          2.68618  4.42225  2.77519  2.73123  3.46354  2.40513  3.72494  3.29354  2.67741  2.69355  4.24690  2.90347  2.73739  3.18146  2.89801  2.37887  2.77519  2.98518  4.58477  3.61503
          0.03630  3.72993  4.45228  0.61958  0.77255  0.66576  0.72131
    628   2.67916  4.46441  3.28363  2.82926  2.35471  3.49896  3.70416  2.85559  2.14570  2.48128  3.53150  3.22911  3.93273  3.08337  2.93797  2.84350  2.93301  2.67444  4.69691  3.25306    795 - -
          2.68618  4.42225  2.77519  2.73123  3.46354  2.40513  3.72494  3.29354  2.67741  2.69355  4.24690  2.90347  2.73739  3.18146  2.89801  2.37887  2.77519  2.98518  4.58477  3.61503
          0.03630  3.72993  4.45228  0.61958  0.77255  0.66576  0.72131
    629   2.67356  4.57948  3.14649  2.68393  2.91398  3.44164  3.66729  3.03594  1.82440  2.67203  3.67944  3.11891  3.88154  2.94193  2.73780  2.78682  2.92426  2.82249  4.91606  3.52272    796 - -
          2.68618  4.42225  2.77519  2.73123  3.46354  2.40513  3.72494  3.29354  2.67741  2.69355  4.24690  2.90347  2.73739  3.18146  2.89801  2.37887  2.77519  2.98518  4.58477  3.61503
          0.03630  3.72993  4.45228  0.61958  0.77255  0.66576  0.72131
    630   2.46351  4.33925  3.13597  2.72785  3.66311  3.26019  3.77951  2.94485  2.63059  2.70266  3.64471  3.11889  3.78919  2.68820  2.96155  2.36308  2.78020  2.14468  5.08456  3.80243    797 - -
          2.68618  4.42225  2.77519  2.73123  3.46354  2.40513  3.72494  3.29354  2.67741  2.69355  4.24690  2.90347  2.73739  3.18146  2.89801  2.37887  2.77519  2.98518  4.58477  3.61503
          0.03630  3.72993  4.45228  0.61958  0.77255  0.66576  0.72131
    631   2.74611  5.02567  2.28783  1.59901  4.33692  3.16874  3.65536  3.80943  2.50858  3.40198  4.27906  2.36712  3.75383  2.83845  2.94651  2.71030  3.03526  3.44983  5.55856  4.16192    798 - -
          2.68618  4.42225  2.77519  2.73123  3.46354  2.40513  3.72494  3.29354  2.67741  2.69355  4.24690  2.90347  2.73739  3.18146  2.89801  2.37887  2.77519  2.98518  4.58477  3.61503
          0.03630  3.72993  4.45228  0.61958  0.77255  0.66576  0.72131
    632   2.64462  4.66158  2.76144  2.23357  3.56283  3.34519  3.61059  3.26783  2.48352  2.90511  3.79565  2.63228  3.81222  2.87013  2.86928  2.70784  2.89265  2.99261  4.97540  2.61516    799 - -
          2.68618  4.42225  2.77519  2.73123  3.46354  2.40513  3.72494  3.29354  2.67741  2.69355  4.24690  2.90347  2.73739  3.18146  2.89801  2.37887  2.77519  2.98518  4.58477  3.61503
          0.03630  3.72993  4.45228  0.61958  0.77255  0.66576  0.72131
    633   2.33873  4.37094  2.79563  2.54010  4.09564  3.00815  3.79720  3.55175  2.67399  3.19376  4.03560  2.54655  2.93075  3.01302  3.05983  1.91086  2.73188  3.11826  5.40201  4.09647    800 - -
          2.68618  4.42225  2.77519  2.73123  3.46354  2.40513  3.72494  3.29354  2.67741  2.69355  4.24690  2.90347  2.73739  3.18146  2.89801  2.37887  2.77519  2.98518  4.58477  3.61503
          0.03630  3.72993  4.45228  0.61958  0.77255  0.66576  0.72131
    634   2.62299  4.64282  2.30003  2.46451  3.46520  3.37328  3.62087  3.14067  2.55653  2.52703  3.73087  2.95955  3.82090  2.88683  2.98203  2.69378  2.87103  2.89224  4.92655  3.02996    801 - -
          2.68618  4.42225  2.77519  2.73123  3.46354  2.40513  3.72494  3.29354  2.67741  2.69355  4.24690  2.90347  2.73739  3.18146  2.89801  2.37887  2.77519  2.98518  4.58477  3.61503
          0.03630  3.72993  4.45228  0.61958  0.77255  0.66576  0.72131
    635   2.59119  4.81109  2.18331  2.22467  4.23549  3.13818  3.66724  3.66618  2.57143  3.29003  4.13742  2.14410  3.71482  2.84689  3.04877  2.60022  2.54120  3.29137  5.50159  4.11819    802 - -
          2.68618  4.42225  2.77519  2.73123  3.46354  2.40513  3.72494  3.29354  2.67741  2.69355  4.24690  2.90347  2.73739  3.18146  2.89801  2.37887  2.77519  2.98518  4.58477  3.61503
          0.03630  3.72993  4.45228  0.61958  0.77255  0.66576  0.72131
    636   3.08428  4.53091  4.03933  3.73204  1.27892  3.79701  3.82893  2.63182  3.64373  2.03865  3.38780  3.86080  4.26341  3.85329  3.79873  3.35829  3.38774  2.61074  4.13086  2.52009    803 - -
          2.68618  4.42225  2.77519  2.73123  3.46354  2.40513  3.72494  3.29354  2.67741  2.69355  4.24690  2.90347  2.73739  3.18146  2.89801  2.37887  2.77519  2.98518  4.58477  3.61503
          0.03630  3.72993  4.45228  0.61958  0.77255  0.66576  0.72131
    637   2.64024  4.69393  2.84844  2.47287  3.90490  3.33475  3.62172  3.32950  2.13326  2.64113  3.87257  2.31480  3.80578  2.81934  2.64522  2.69966  2.89523  3.04048  5.19603  3.87042    804 - -
          2.68618  4.42225  2.77519  2.73123  3.46354  2.40513  3.72494  3.29354  2.67741  2.69355  4.24690  2.90347  2.73739  3.18146  2.89801  2.37887  2.77519  2.98518  4.58477  3.61503
          0.03630  3.72993  4.45228  0.61958  0.77255  0.66576  0.72131
    638   2.38347  4.42124  2.70069  2.50822  4.07757  3.00626  3.80258  3.60238  2.68501  3.25623  4.11769  2.19431  3.66395  3.03202  3.06110  1.89525  2.78322  3.16847  5.40236  4.05514    805 - -
          2.68626  4.42234  2.77528  2.73132  3.46362  2.40483  3.72503  3.29362  2.67749  2.69338  4.24698  2.90355  2.73748  3.18155  2.89778  2.37895  2.77528  2.98527  4.58485  3.61447
          0.20517  1.74962  4.45228  1.25776  0.33448  0.66576  0.72131
    639   2.63516  4.70167  2.79193  2.44563  3.84268  3.31639  3.62354  3.35778  2.36084  2.65138  3.87598  2.29989  3.79834  2.52783  2.71203  2.68925  2.89576  3.06864  5.16973  3.81135    811 - -
          2.68618  4.42225  2.77519  2.73123  3.46354  2.40513  3.72494  3.29354  2.67741  2.69355  4.24690  2.90347  2.73739  3.18146  2.89801  2.37887  2.77519  2.98518  4.58477  3.61503
          0.03630  3.72993  4.45228  0.61958  0.77255  0.66576  0.72131
    640   1.51787  4.07418  3.33708  3.05785  3.96364  2.92826  4.09778  2.99848  3.04288  2.92725  3.90161  3.23672  3.64862  3.38879  3.32649  2.39049  2.26220  2.65156  5.41086  4.18798    812 - -
          2.68618  4.42225  2.77519  2.73123  3.46354  2.40513  3.72494  3.29354  2.67741  2.69355  4.24690  2.90347  2.73739  3.18146  2.89801  2.37887  2.77519  2.98518  4.58477  3.61503
          0.03630  3.72993  4.45228  0.61958  0.77255  0.66576  0.72131
    641   2.57829  4.23973  3.66785  3.16978  3.42881  3.53822  4.06466  2.08465  3.06398  2.23199  3.35368  3.49485  3.22332  3.40423  3.36658  2.87995  2.87841  1.76367  5.05287  3.81328    813 - -
          2.68618  4.42225  2.77519  2.73123  3.46354  2.40513  3.72494  3.29354  2.67741  2.69355  4.24690  2.90347  2.73739  3.18146  2.89801  2.37887  2.77519  2.98518  4.58477  3.61503
          0.03630  3.72993  4.45228  0.61958  0.77255  0.66576  0.72131
    642   2.58843  4.53747  2.57149  2.51215  2.54499  3.33858  3.64463  3.11365  2.65155  2.78838  3.70282  2.65546  3.81399  2.95240  3.06960  2.68653  2.85385  2.85292  4.85497  3.40474    814 - -
          2.68618  4.42225  2.77519  2.73123  3.46354  2.40513  3.72494  3.29354  2.67741  2.69355  4.24690  2.90347  2.73739  3.18146  2.89801  2.37887  2.77519  2.98518  4.58477  3.61503
          0.03630  3.72993  4.45228  0.61958  0.77255  0.66576  0.72131
    643   2.65000  4.61821  2.94369  2.54045  3.48188  3.39527  3.59793  3.22853  2.20536  2.86057  3.75616  2.68856  3.83692  2.87028  2.73940  2.73160  2.89106  2.96039  4.89559  2.58843    815 - -
          2.68618  4.42225  2.77519  2.73123  3.46354  2.40513  3.72494  3.29354  2.67741  2.69355  4.24690  2.90347  2.73739  3.18146  2.89801  2.37887  2.77519  2.98518  4.58477  3.61503
          0.03630  3.72993  4.45228  0.61958  0.77255  0.66576  0.72131
    644   2.56591  4.67821  2.60181  2.36139  3.99065  2.34526  3.03259  3.56926  2.49751  3.16897  4.02545  2.50318  3.73501  2.87154  2.89608  2.61108  2.87493  3.20998  5.29774  3.92338    816 - -
          2.68618  4.42225  2.77519  2.73123  3.46354  2.40513  3.72494  3.29354  2.67741  2.69355  4.24690  2.90347  2.73739  3.18146  2.89801  2.37887  2.77519  2.98518  4.58477  3.61503
          0.03630  3.72993  4.45228  0.61958  0.77255  0.66576  0.72131
    645   2.52904  4.50513  2.86497  2.28786  3.82149  2.47143  3.70585  2.74860  2.55280  2.85268  3.75302  2.98028  3.77575  2.92715  2.93758  2.63522  2.81770  2.83031  5.18301  3.88756    817 - -
          2.68618  4.42225  2.77519  2.73123  3.46354  2.40513  3.72494  3.29354  2.67741  2.69355  4.24690  2.90347  2.73739  3.18146  2.89801  2.37887  2.77519  2.98518  4.58477  3.61503
          0.03630  3.72993  4.45228  0.61958  0.77255  0.66576  0.72131
    646   2.70305  4.79987  3.00362  2.53211  4.18211  3.37922  3.57281  3.57441  1.74550  3.13734  3.99559  2.98308  3.82535  2.73429  2.15359  2.45062  2.94053  3.25133  5.29486  4.04012    818 - -
          2.68618  4.42225  2.77519  2.73123  3.46354  2.40513  3.72494  3.29354  2.67741  2.69355  4.24690  2.90347  2.73739  3.18146  2.89801  2.37887  2.77519  2.98518  4.58477  3.61503
          0.03630  3.72993  4.45228  0.61958  0.77255  0.66576  0.72131
    647   2.53800  4.44513  3.16166  2.66366  3.02608  2.92579  3.66928  3.07727  2.48282  2.73451  3.64532  3.08807  3.80951  2.93154  2.26007  2.66807  2.80739  2.81421  4.95634  3.61964    819 - -
          2.68618  4.42225  2.77519  2.73123  3.46354  2.40513  3.72494  3.29354  2.67741  2.69355  4.24690  2.90347  2.73739  3.18146  2.89801  2.37887  2.77519  2.98518  4.58477  3.61503
          0.03630  3.72993  4.45228  0.61958  0.77255  0.66576  0.72131
    648   2.56701  4.58849  2.78306  2.02832  3.17266  2.86576  3.65907  3.20068  2.54268  2.87577  3.76719  2.93169  3.77647  2.88223  2.95979  2.64623  2.83508  2.92055  5.12994  3.78577    820 - -
          2.68618  4.42225  2.77519  2.73123  3.46354  2.40513  3.72494  3.29354  2.67741  2.69355  4.24690  2.90347  2.73739  3.18146  2.89801  2.37887  2.77519  2.98518  4.58477  3.61503
          0.03630  3.72993  4.45228  0.61958  0.77255  0.66576  0.72131
    649   2.73516  5.13948  1.80076  2.08414  4.41611  3.15416  3.62653  3.92679  2.54831  3.46840  4.31195  2.36966  3.73130  2.45771  3.06339  2.67152  3.01405  3.53964  5.63339  4.19070    821 - -
          2.68618  4.42225  2.77519  2.73123  3.46354  2.40513  3.72494  3.29354  2.67741  2.69355  4.24690  2.90347  2.73739  3.18146  2.89801  2.37887  2.77519  2.98518  4.58477  3.61503
          0.03630  3.72993  4.45228  0.61958  0.77255  0.66576  0.72131
    650   2.76921  5.21889  1.94175  1.67961  4.50314  3.13927  3.63371  3.98897  2.58722  3.52972  4.37646  2.33702  3.73100  2.80095  3.12658  2.68853  3.04917  3.59733  5.70748  4.25182    822 - -
          2.68618  4.42225  2.77519  2.73123  3.46354  2.40513  3.72494  3.29354  2.67741  2.69355  4.24690  2.90347  2.73739  3.18146  2.89801  2.37887  2.77519  2.98518  4.58477  3.61503
          0.03630  3.72993  4.45228  0.61958  0.77255  0.66576  0.72131
    651   2.53085  4.35620  3.25202  2.79612  3.55566  3.38742  3.82240  2.41186  2.71569  2.56512  3.56433  2.45054  3.87069  3.09968  3.06370  2.71961  2.82351  2.22494  5.04505  3.73432    823 - -
          2.68618  4.42225  2.77519  2.73123  3.46354  2.40513  3.72494  3.29354  2.67741  2.69355  4.24690  2.90347  2.73739  3.18146  2.89801  2.37887  2.77519  2.98518  4.58477  3.61503
          0.03630  3.72993  4.45228  0.61958  0.77255  0.66576  0.72131
    652   2.74690  5.07399  2.34062  1.78856  4.35932  3.21638  3.60779  3.82343  2.39828  3.37055  4.22112  2.41270  3.75993  2.46997  2.82131  2.70199  3.00755  3.46411  5.54017  4.15512    824 - -
          2.68618  4.42225  2.77519  2.73123  3.46354  2.40513  3.72494  3.29354  2.67741  2.69355  4.24690  2.90347  2.73739  3.18146  2.89801  2.37887  2.77519  2.98518  4.58477  3.61503
          0.03630  3.72993  4.45228  0.61958  0.77255  0.66576  0.72131
    653   2.72903  5.07636  1.72580  2.09315  4.39690  3.10917  3.67244  3.93849  2.65527  3.51358  4.37920  2.07457  3.72444  2.85780  3.18711  2.67657  3.03767  3.54216  5.64694  4.19651    825 - -
          2.68618  4.42225  2.77519  2.73123  3.46354  2.40513  3.72494  3.29354  2.67741  2.69355  4.24690  2.90347  2.73739  3.18146  2.89801  2.37887  2.77519  2.98518  4.58477  3.61503
          0.03630  3.72993  4.45228  0.61958  0.77255  0.66576  0.72131
    654   2.58922  4.23782  3.76084  3.26662  3.49503  3.55756  4.16584  1.98401  3.14809  2.23871  3.38734  3.56955  4.05184  3.49529  3.44503  2.91461  2.24066  1.83299  5.15605  3.92457    826 - -
          2.68618  4.42225  2.77519  2.73123  3.46354  2.40513  3.72494  3.29354  2.67741  2.69355  4.24690  2.90347  2.73739  3.18146  2.89801  2.37887  2.77519  2.98518  4.58477  3.61503
          0.03630  3.72993  4.45228  0.61958  0.77255  0.66576  0.72131
    655   2.62771  4.64624  2.99040  2.53235  3.88355  3.37968  3.61875  2.83278  1.93134  2.91107  3.79904  2.69205  3.81901  2.81216  2.60201  2.70455  2.87129  2.94731  5.16834  3.87464    827 - -
          2.68618  4.42225  2.77519  2.73123  3.46354  2.40513  3.72494  3.29354  2.67741  2.69355  4.24690  2.90347  2.73739  3.18146  2.89801  2.37887  2.77519  2.98518  4.58477  3.61503
          0.03630  3.72993  4.45228  0.61958  0.77255  0.66576  0.72131
    656   1.90844  4.47102  2.33264  2.42840  4.11216  3.04885  3.77272  3.47566  2.70620  3.17318  4.02934  2.88121  3.67281  2.98052  3.14526  2.23662  2.77748  3.08461  5.43240  4.10779    828 - -
          2.68618  4.42225  2.77519  2.73123  3.46354  2.40513  3.72494  3.29354  2.67741  2.69355  4.24690  2.90347  2.73739  3.18146  2.89801  2.37887  2.77519  2.98518  4.58477  3.61503
          0.03630  3.72993  4.45228  0.61958  0.77255  0.66576  0.72131
    657   2.61098  4.80009  2.09481  2.27996  4.04920  3.24180  3.63129  3.44390  2.49126  3.08515  3.96323  2.80833  3.75056  2.53815  2.94890  2.62975  2.88049  2.75374  5.35406  3.98442    829 - -
          2.68618  4.42225  2.77519  2.73123  3.46354  2.40513  3.72494  3.29354  2.67741  2.69355  4.24690  2.90347  2.73739  3.18146  2.89801  2.37887  2.77519  2.98518  4.58477  3.61503
          0.03630  3.72993  4.45228  0.61958  0.77255  0.66576  0.72131
    658   2.68618  4.59834  2.94960  2.62712  3.03875  3.38631  3.59363  3.23856  2.62677  2.85276  3.81131  2.27488  3.87459  3.01397  2.97645  2.77320  2.95993  2.98058  4.57257  2.32728    830 - -
          2.68618  4.42225  2.77519  2.73123  3.46354  2.40513  3.72494  3.29354  2.67741  2.69355  4.24690  2.90347  2.73739  3.18146  2.89801  2.37887  2.77519  2.98518  4.58477  3.61503
          0.03630  3.72993  4.45228  0.61958  0.77255  0.66576  0.72131
    659   2.56251  4.27274  3.43467  2.91830  3.18217  3.49137  3.76181  2.68215  2.79442  2.35588  2.58357  3.28774  3.91059  3.15273  3.10624  2.52989  2.81791  2.49280  4.71367  2.96251    831 - -
          2.68618  4.42225  2.77519  2.73123  3.46354  2.40513  3.72494  3.29354  2.67741  2.69355  4.24690  2.90347  2.73739  3.18146  2.89801  2.37887  2.77519  2.98518  4.58477  3.61503
          0.03630  3.72993  4.45228  0.61958  0.77255  0.66576  0.72131
    660   2.49311  4.44928  2.97269  2.60750  3.77618  3.23776  3.73922  3.08884  2.55760  2.54214  3.77859  2.31867  3.77394  2.97422  2.91001  2.61581  2.49313  2.80622  5.16493  3.84387    832 - -
          2.68618  4.42225  2.77519  2.73123  3.46354  2.40513  3.72494  3.29354  2.67741  2.69355  4.24690  2.90347  2.73739  3.18146  2.89801  2.37887  2.77519  2.98518  4.58477  3.61503
          0.03630  3.72993  4.45228  0.61958  0.77255  0.66576  0.72131
    661   2.36449  4.39494  2.77825  2.53168  4.09282  3.02725  3.79228  3.50724  2.65360  3.18076  4.03349  2.17249  3.66445  3.00801  3.03195  2.19179  2.41586  3.09343  5.40150  4.09380    833 - -
          2.68618  4.42225  2.77519  2.73123  3.46354  2.40513  3.72494  3.29354  2.67741  2.69355  4.24690  2.90347  2.73739  3.18146  2.89801  2.37887  2.77519  2.98518  4.58477  3.61503
          0.03630  3.72993  4.45228  0.61958  0.77255  0.66576  0.72131
    662   2.68747  4.83669  2.56401  2.34735  4.18161  3.22245  3.64672  3.66813  2.10267  3.26700  4.14527  1.94316  3.77455  2.83470  2.69385  2.70291  2.97671  3.32042  5.39650  4.05241    834 - -
          2.68618  4.42225  2.77519  2.73123  3.46354  2.40513  3.72494  3.29354  2.67741  2.69355  4.24690  2.90347  2.73739  3.18146  2.89801  2.37887  2.77519  2.98518  4.58477  3.61503
          0.03630  3.72993  4.45228  0.61958  0.77255  0.66576  0.72131
    663   2.63667  4.58906  3.02046  2.58161  3.23583  3.41360  2.63254  3.21284  2.49187  2.81755  3.72733  3.03541  3.19552  2.90534  2.85274  2.72260  2.88141  2.94868  4.71384  2.84213    835 - -
          2.68618  4.42225  2.77519  2.73123  3.46354  2.40513  3.72494  3.29354  2.67741  2.69355  4.24690  2.90347  2.73739  3.18146  2.89801  2.37887  2.77519  2.98518  4.58477  3.61503
          0.03630  3.72993  4.45228  0.61958  0.77255  0.66576  0.72131
    664   2.47872  4.49652  2.82896  2.54846  4.04379  3.13060  3.73830  3.46400  2.19641  3.12473  4.00509  2.96908  3.72509  2.95114  2.80216  1.81521  2.82973  3.09902  5.32715  4.02704    836 - -
          2.68618  4.42225  2.77519  2.73123  3.46354  2.40513  3.72494  3.29354  2.67741  2.69355  4.24690  2.90347  2.73739  3.18146  2.89801  2.37887  2.77519  2.98518  4.58477  3.61503
          0.03630  3.72993  4.45228  0.61958  0.77255  0.66576  0.72131
    665   2.55097  4.57250  2.27567  2.45738  3.13457  3.29740  3.67749  3.10157  2.59578  2.82115  3.74491  2.94721  3.78275  2.90364  3.03495  2.63714  2.56368  2.83695  5.12170  3.75303    837 - -
          2.68618  4.42225  2.77519  2.73123  3.46354  2.40513  3.72494  3.29354  2.67741  2.69355  4.24690  2.90347  2.73739  3.18146  2.89801  2.37887  2.77519  2.98518  4.58477  3.61503
          0.03630  3.72993  4.45228  0.61958  0.77255  0.66576  0.72131
    666   2.68407  4.74762  2.93631  2.48932  3.81216  3.40701  3.57278  3.37526  2.07204  2.96092  3.84419  2.96672  3.82883  2.25170  2.54410  2.73170  2.90833  3.09380  5.10624  3.16178    838 - -
          2.68618  4.42225  2.77519  2.73123  3.46354  2.40513  3.72494  3.29354  2.67741  2.69355  4.24690  2.90347  2.73739  3.18146  2.89801  2.37887  2.77519  2.98518  4.58477  3.61503
          0.03630  3.72993  4.45228  0.61958  0.77255  0.66576  0.72131
    667   2.69515  4.36449  3.54815  3.02621  2.73979  3.64246  3.83757  2.53331  2.56643  1.81118  3.27416  3.40159  4.02466  3.23500  3.14194  2.94119  2.93506  2.41411  4.72832  3.36188    839 - -
          2.68618  4.42225  2.77519  2.73123  3.46354  2.40513  3.72494  3.29354  2.67741  2.69355  4.24690  2.90347  2.73739  3.18146  2.89801  2.37887  2.77519  2.98518  4.58477  3.61503
          0.03630  3.72993  4.45228  0.61958  0.77255  0.66576  0.72131
    668   2.49839  4.44729  3.00010  2.65783  3.93906  3.20171  3.76659  3.17570  2.22307  2.93540  3.86638  3.05798  3.76896  2.98836  2.78588  2.62383  1.93530  2.87658  5.26513  4.00022    840 - -
          2.68618  4.42225  2.77519  2.73123  3.46354  2.40513  3.72494  3.29354  2.67741  2.69355  4.24690  2.90347  2.73739  3.18146  2.89801  2.37887  2.77519  2.98518  4.58477  3.61503
          0.03630  3.72993  4.45228  0.61958  0.77255  0.66576  0.72131
    669   2.69290  5.00454  2.01826  1.93627  4.37688  2.28039  3.66033  3.83220  2.61170  3.41293  4.26348  2.67864  3.72354  2.83753  3.12941  2.65704  2.98980  3.45153  5.61069  4.20425    841 - -
          2.68618  4.42225  2.77519  2.73123  3.46354  2.40513  3.72494  3.29354  2.67741  2.69355  4.24690  2.90347  2.73739  3.18146  2.89801  2.37887  2.77519  2.98518  4.58477  3.61503
          0.03630  3.72993  4.45228  0.61958  0.77255  0.66576  0.72131
    670   2.62820  4.90139  1.87838  2.17000  4.30752  3.13101  3.66146  3.74659  2.58982  3.35797  4.20471  2.40029  3.71507  2.83714  3.09232  2.61579  2.57792  3.36458  5.56280  4.15730    842 - -
          2.68618  4.42225  2.77519  2.73123  3.46354  2.40513  3.72494  3.29354  2.67741  2.69355  4.24690  2.90347  2.73739  3.18146  2.89801  2.37887  2.77519  2.98518  4.58477  3.61503
          0.03630  3.72993  4.45228  0.61958  0.77255  0.66576  0.72131
    671   2.65083  4.88601  2.35336  2.00824  4.30032  2.68135  3.66234  3.75518  2.53322  3.34315  4.19501  2.10457  3.72911  2.84315  2.98335  2.64414  2.95401  3.37804  5.53375  4.15787    843 - -
          2.68618  4.42225  2.77519  2.73123  3.46354  2.40513  3.72494  3.29354  2.67741  2.69355  4.24690  2.90347  2.73739  3.18146  2.89801  2.37887  2.77519  2.98518  4.58477  3.61503
          0.03630  3.72993  4.45228  0.61958  0.77255  0.66576  0.72131
    672   2.43994  4.20261  3.49791  3.02676  3.52783  3.31889  3.96134  2.28919  2.93047  2.47823  3.50625  3.33623  3.86225  3.28243  3.24492  2.12295  2.77840  2.10279  5.06031  3.79207    844 - -
          2.68618  4.42225  2.77519  2.73123  3.46354  2.40513  3.72494  3.29354  2.67741  2.69355  4.24690  2.90347  2.73739  3.18146  2.89801  2.37887  2.77519  2.98518  4.58477  3.61503
          0.03630  3.72993  4.45228  0.61958  0.77255  0.66576  0.72131
    673   2.07785  4.37046  3.22740  2.76380  3.66738  3.36647  3.79254  2.47421  2.37721  2.61875  3.59001  3.16849  3.84890  3.04365  2.93133  2.70304  2.81534  2.51884  5.10133  3.84269    845 - -
          2.68618  4.42225  2.77519  2.73123  3.46354  2.40513  3.72494  3.29354  2.67741  2.69355  4.24690  2.90347  2.73739  3.18146  2.89801  2.37887  2.77519  2.98518  4.58477  3.61503
          0.03630  3.72993  4.45228  0.61958  0.77255  0.66576  0.72131
    674   2.62393  4.89164  1.88423  2.17502  4.30045  3.13143  3.66230  3.73684  2.58934  3.35073  4.19759  2.42081  3.71483  2.83830  3.09023  2.61377  2.55603  3.35576  5.55721  4.15389    846 - -
          2.68618  4.42225  2.77519  2.73123  3.46354  2.40513  3.72494  3.29354  2.67741  2.69355  4.24690  2.90347  2.73739  3.18146  2.89801  2.37887  2.77519  2.98518  4.58477  3.61503
          0.03630  3.72993  4.45228  0.61958  0.77255  0.66576  0.72131
    675   2.75268  4.98396  2.44327  1.67703  4.10866  3.24971  2.94701  3.71103  2.39702  3.26926  4.14849  2.78235  3.78104  2.80483  2.79154  2.73002  3.01135  3.38007  5.36529  3.96774    847 - -
          2.68618  4.42225  2.77519  2.73123  3.46354  2.40513  3.72494  3.29354  2.67741  2.69355  4.24690  2.90347  2.73739  3.18146  2.89801  2.37887  2.77519  2.98518  4.58477  3.61503
          0.03630  3.72993  4.45228  0.61958  0.77255  0.66576  0.72131
    676   2.58529  4.64243  2.97716  2.54150  4.06368  3.28880  3.62716  3.46131  2.23026  3.07491  3.93671  2.62363  3.78109  2.80655  2.05022  2.65400  2.55721  3.12969  5.27071  3.99440    848 - -
          2.68618  4.42225  2.77519  2.73123  3.46354  2.40513  3.72494  3.29354  2.67741  2.69355  4.24690  2.90347  2.73739  3.18146  2.89801  2.37887  2.77519  2.98518  4.58477  3.61503
          0.03630  3.72993  4.45228  0.61958  0.77255  0.66576  0.72131
    677   2.08691  4.84863  2.17422  2.01824  4.21383  3.17038  3.66046  3.58194  2.57288  3.23675  4.09607  2.74750  3.73188  2.84049  3.05736  2.63231  2.92120  3.23817  5.48818  4.11383    849 - -
          2.68618  4.42225  2.77519  2.73123  3.46354  2.40513  3.72494  3.29354  2.67741  2.69355  4.24690  2.90347  2.73739  3.18146  2.89801  2.37887  2.77519  2.98518  4.58477  3.61503
          0.03630  3.72993  4.45228  0.61958  0.77255  0.66576  0.72131
    678   2.56043  4.52300  2.85235  2.30511  3.80203  3.29837  3.70762  3.04276  2.54613  2.83761  3.74678  2.64740  3.79766  2.93317  2.92271  2.66876  2.84086  2.22669  5.17464  3.87122    850 - -
          2.68618  4.42225  2.77519  2.73123  3.46354  2.40513  3.72494  3.29354  2.67741  2.69355  4.24690  2.90347  2.73739  3.18146  2.89801  2.37887  2.77519  2.98518  4.58477  3.61503
          0.03630  3.72993  4.45228  0.61958  0.77255  0.66576  0.72131
    679   1.95439  4.17342  3.02975  2.76227  4.08783  2.47176  3.93229  3.46463  2.85862  3.16339  4.01805  3.05975  2.31277  3.17946  3.20674  2.36365  2.65226  3.00779  5.41923  4.17477    851 - -
          2.68618  4.42225  2.77519  2.73123  3.46354  2.40513  3.72494  3.29354  2.67741  2.69355  4.24690  2.90347  2.73739  3.18146  2.89801  2.37887  2.77519  2.98518  4.58477  3.61503
          0.03630  3.72993  4.45228  0.61958  0.77255  0.66576  0.72131
    680   2.60914  4.78698  2.56086  2.31057  4.15753  3.20335  3.63625  3.63195  2.41489  3.21531  4.06596  2.19934  3.09944  2.49209  2.81265  2.62939  2.89837  3.27313  5.39746  4.04649    852 - -
          2.68618  4.42225  2.77519  2.73123  3.46354  2.40513  3.72494  3.29354  2.67741  2.69355  4.24690  2.90347  2.73739  3.18146  2.89801  2.37887  2.77519  2.98518  4.58477  3.61503
          0.03630  3.72993  4.45228  0.61958  0.77255  0.66576  0.72131
    681   2.54901  4.57563  2.27307  2.45273  3.17174  3.29375  3.67673  3.10994  2.59161  2.83048  3.75148  2.94329  3.78012  2.89994  3.03173  2.63368  2.54733  2.84310  5.13243  3.76595    853 - -
          2.68618  4.42225  2.77519  2.73123  3.46354  2.40513  3.72494  3.29354  2.67741  2.69355  4.24690  2.90347  2.73739  3.18146  2.89801  2.37887  2.77519  2.98518  4.58477  3.61503
          0.03630  3.72993  4.45228  0.61958  0.77255  0.66576  0.72131
    682   2.03451  4.21186  3.68861  3.20650  2.82652  3.47010  4.05005  2.34513  3.13698  2.21281  3.34547  3.49503  3.97696  3.43816  3.43462  2.82585  2.85708  2.00787  4.95381  3.65680    854 - -
          2.68618  4.42225  2.77519  2.73123  3.46354  2.40513  3.72494  3.29354  2.67741  2.69355  4.24690  2.90347  2.73739  3.18146  2.89801  2.37887  2.77519  2.98518  4.58477  3.61503
          0.03630  3.72993  4.45228  0.61958  0.77255  0.66576  0.72131
    683   2.67762  4.98479  2.05847  2.23097  4.28389  3.25740  3.58061  3.72822  2.14013  3.28236  4.11291  2.76911  3.75265  2.73274  2.48724  2.65337  2.92715  3.37027  5.45738  4.09317    855 - -
          2.68618  4.42225  2.77519  2.73123  3.46354  2.40513  3.72494  3.29354  2.67741  2.69355  4.24690  2.90347  2.73739  3.18146  2.89801  2.37887  2.77519  2.98518  4.58477  3.61503
          0.03630  3.72993  4.45228  0.61958  0.77255  0.66576  0.72131
    684   2.61356  4.87292  2.05161  2.24417  4.21486  3.21476  3.61045  3.66679  2.43302  3.24336  4.07582  2.77686  3.12610  2.77141  2.56375  2.61068  2.88548  3.30340  5.43636  4.07009    856 - -
          2.68618  4.42225  2.77519  2.73123  3.46354  2.40513  3.72494  3.29354  2.67741  2.69355  4.24690  2.90347  2.73739  3.18146  2.89801  2.37887  2.77519  2.98518  4.58477  3.61503
          0.03630  3.72993  4.45228  0.61958  0.77255  0.66576  0.72131
    685   2.80875  5.21852  1.51210  1.84875  4.51121  3.11810  3.67328  3.98502  2.67528  3.56220  4.44465  2.62326  3.73685  2.85505  3.22778  2.72619  3.10359  3.60580  5.72745  4.28034    857 - -
          2.68618  4.42225  2.77519  2.73123  3.46354  2.40513  3.72494  3.29354  2.67741  2.69355  4.24690  2.90347  2.73739  3.18146  2.89801  2.37887  2.77519  2.98518  4.58477  3.61503
          0.03630  3.72993  4.45228  0.61958  0.77255  0.66576  0.72131
    686   2.57455  4.77202  1.84461  2.22536  4.26225  3.07692  3.71609  3.73888  2.68005  3.36953  4.23258  2.74611  3.69930  2.91109  3.17308  2.04766  2.91797  3.33843  5.54911  4.14907    858 - -
          2.68618  4.42225  2.77519  2.73123  3.46354  2.40513  3.72494  3.29354  2.67741  2.69355  4.24690  2.90347  2.73739  3.18146  2.89801  2.37887  2.77519  2.98518  4.58477  3.61503
          0.03630  3.72993  4.45228  0.61958  0.77255  0.66576  0.72131
    687   2.68953  4.68726  2.77762  1.99644  3.47497  3.36346  3.62459  3.24074  2.51223  2.87004  3.81033  2.95991  3.83709  2.90682  2.88821  2.75210  2.93967  2.98730  4.92079  2.58395    859 - -
          2.68618  4.42225  2.77519  2.73123  3.46354  2.40513  3.72494  3.29354  2.67741  2.69355  4.24690  2.90347  2.73739  3.18146  2.89801  2.37887  2.77519  2.98518  4.58477  3.61503
          0.03630  3.72993  4.45228  0.61958  0.77255  0.66576  0.72131
    688   2.17668  4.13172  3.01976  2.82127  4.12288  2.38252  3.99760  3.58588  2.95177  3.27937  4.13355  3.07734  3.58136  3.26889  3.27350  1.53401  2.64923  3.07472  5.45789  4.20033    860 - -
          2.68618  4.42225  2.77519  2.73123  3.46354  2.40513  3.72494  3.29354  2.67741  2.69355  4.24690  2.90347  2.73739  3.18146  2.89801  2.37887  2.77519  2.98518  4.58477  3.61503
          0.03630  3.72993  4.45228  0.61958  0.77255  0.66576  0.72131
    689   2.47786  4.51090  2.33500  2.45511  4.03348  3.11163  3.78099  3.30780  2.69739  3.07776  3.98514  2.91609  3.71726  2.99824  3.11760  2.56878  1.91973  2.97580  5.37955  4.05827    861 - -
          2.68618  4.42225  2.77519  2.73123  3.46354  2.40513  3.72494  3.29354  2.67741  2.69355  4.24690  2.90347  2.73739  3.18146  2.89801  2.37887  2.77519  2.98518  4.58477  3.61503
          0.03630  3.72993  4.45228  0.61958  0.77255  0.66576  0.72131
    690   2.55220  4.56036  2.58850  2.46001  3.75588  3.31465  3.65793  3.13023  2.53063  2.82431  2.74639  2.65680  3.78114  2.87520  2.94597  2.64091  2.81403  2.85850  5.12860  3.80482    862 - -
          2.68618  4.42225  2.77519  2.73123  3.46354  2.40513  3.72494  3.29354  2.67741  2.69355  4.24690  2.90347  2.73739  3.18146  2.89801  2.37887  2.77519  2.98518  4.58477  3.61503
          0.03630  3.72993  4.45228  0.61958  0.77255  0.66576  0.72131
    691   2.55486  4.44273  3.17460  2.67384  3.55366  3.38416  3.66828  3.02160  2.46140  2.69413  3.61065  3.09815  3.82693  2.92938  2.53830  2.69197  2.28850  2.77039  4.95692  3.10475    863 - -
          2.68618  4.42225  2.77519  2.73123  3.46354  2.40513  3.72494  3.29354  2.67741  2.69355  4.24690  2.90347  2.73739  3.18146  2.89801  2.37887  2.77519  2.98518  4.58477  3.61503
          0.03630  3.72993  4.45228  0.61958  0.77255  0.66576  0.72131
    692   2.06346  4.25225  3.00053  2.70470  3.99648  3.00927  3.86816  3.27842  2.74780  3.04882  3.92643  2.58649  3.66059  3.10751  3.09657  2.44070  2.04176  2.89737  5.34874  4.08200    864 - -
          2.68618  4.42225  2.77519  2.73123  3.46354  2.40513  3.72494  3.29354  2.67741  2.69355  4.24690  2.90347  2.73739  3.18146  2.89801  2.37887  2.77519  2.98518  4.58477  3.61503
          0.03630  3.72993  4.45228  0.61958  0.77255  0.66576  0.72131
    693   2.66266  4.42824  3.34631  2.82928  3.23101  3.54280  3.69568  2.79764  2.34479  2.03721  3.45713  3.23215  3.93557  3.04126  2.86187  2.84224  2.89443  2.61633  4.74450  2.94352    865 - -
          2.68618  4.42225  2.77519  2.73123  3.46354  2.40513  3.72494  3.29354  2.67741  2.69355  4.24690  2.90347  2.73739  3.18146  2.89801  2.37887  2.77519  2.98518  4.58477  3.61503
          0.03630  3.72993  4.45228  0.61958  0.77255  0.66576  0.72131
    694   2.66994  4.84589  2.61193  2.12883  4.15773  3.27808  3.61055  3.54604  2.32524  3.14399  4.01235  2.83960  3.77695  2.20820  2.69610  2.68337  2.60975  3.22585  5.37574  4.05188    866 - -
          2.68618  4.42225  2.77519  2.73123  3.46354  2.40513  3.72494  3.29354  2.67741  2.69355  4.24690  2.90347  2.73739  3.18146  2.89801  2.37887  2.77519  2.98518  4.58477  3.61503
          0.03630  3.72993  4.45228  0.61958  0.77255  0.66576  0.72131
    695   1.86938  4.16005  3.37753  2.96327  3.69086  3.14620  3.95248  2.44097  2.90075  2.68283  3.64793  3.24689  3.75544  3.25055  3.21772  2.26143  2.70947  2.48764  5.16055  3.90984    867 - -
          2.68618  4.42225  2.77519  2.73123  3.46354  2.40513  3.72494  3.29354  2.67741  2.69355  4.24690  2.90347  2.73739  3.18146  2.89801  2.37887  2.77519  2.98518  4.58477  3.61503
          0.03630  3.72993  4.45228  0.61958  0.77255  0.66576  0.72131
    696   2.34497  4.29925  2.95244  2.69309  3.95902  3.03255  3.86207  3.28404  2.71986  3.05605  3.96019  2.58540  3.68436  3.11167  3.05142  2.48695  1.82828  2.91775  5.32266  4.02802    868 - -
          2.68618  4.42225  2.77519  2.73123  3.46354  2.40513  3.72494  3.29354  2.67741  2.69355  4.24690  2.90347  2.73739  3.18146  2.89801  2.37887  2.77519  2.98518  4.58477  3.61503
          0.03630  3.72993  4.45228  0.61958  0.77255  0.66576  0.72131
    697   2.62344  4.88050  1.97138  2.22315  4.25842  2.73451  3.63211  3.71898  2.48515  3.29656  4.13167  2.75801  3.72445  2.79934  2.59899  2.61754  2.90867  3.34430  5.47972  4.10904    869 - -
          2.68618  4.42225  2.77519  2.73123  3.46354  2.40513  3.72494  3.29354  2.67741  2.69355  4.24690  2.90347  2.73739  3.18146  2.89801  2.37887  2.77519  2.98518  4.58477  3.61503
          0.03630  3.72993  4.45228  0.61958  0.77255  0.66576  0.72131
    698   1.63269  3.00925  3.63445  3.23582  3.84198  2.87683  4.10739  3.06273  3.14933  2.91005  3.80234  3.29879  3.59977  3.44695  3.40970  2.03145  2.55948  2.67196  5.27371  4.07397    870 - -
          2.68618  4.42225  2.77519  2.73123  3.46354  2.40513  3.72494  3.29354  2.67741  2.69355  4.24690  2.90347  2.73739  3.18146  2.89801  2.37887  2.77519  2.98518  4.58477  3.61503
          0.03630  3.72993  4.45228  0.61958  0.77255  0.66576  0.72131
    699   2.60777  4.72992  2.68977  2.37946  3.89346  3.25761  2.58754  3.51495  2.40025  3.10619  3.96451  2.55161  3.13827  2.82016  2.78300  2.64467  2.88242  3.18214  5.20635  3.81877    871 - -
          2.68618  4.42225  2.77519  2.73123  3.46354  2.40513  3.72494  3.29354  2.67741  2.69355  4.24690  2.90347  2.73739  3.18146  2.89801  2.37887  2.77519  2.98518  4.58477  3.61503
          0.03630  3.72993  4.45228  0.61958  0.77255  0.66576  0.72131
    700   2.42140  4.40153  3.01976  2.66887  3.96511  3.11436  3.76045  3.43026  2.47926  3.07655  3.95992  3.04193  3.71447  2.98540  2.40895  1.78587  2.78664  3.05777  5.26515  3.97348    872 - -
          2.68618  4.42225  2.77519  2.73123  3.46354  2.40513  3.72494  3.29354  2.67741  2.69355  4.24690  2.90347  2.73739  3.18146  2.89801  2.37887  2.77519  2.98518  4.58477  3.61503
          0.03630  3.72993  4.45228  0.61958  0.77255  0.66576  0.72131
    701   2.04338  4.23152  3.68039  3.18240  3.46460  3.47923  4.08698  2.30175  3.07099  2.22356  2.88523  3.48931  3.98341  3.41153  3.37313  2.83216  2.86244  1.96245  5.10060  3.87702    873 - -
          2.68618  4.42225  2.77519  2.73123  3.46354  2.40513  3.72494  3.29354  2.67741  2.69355  4.24690  2.90347  2.73739  3.18146  2.89801  2.37887  2.77519  2.98518  4.58477  3.61503
          0.03630  3.72993  4.45228  0.61958  0.77255  0.66576  0.72131
    702   2.22287  4.20611  2.95599  2.70344  4.11572  2.45600  3.90538  3.55025  2.82474  3.21364  4.05346  3.02337  2.32700  3.14454  3.18347  2.09346  2.66145  3.07218  5.43488  4.17235    874 - -
          2.68618  4.42225  2.77519  2.73123  3.46354  2.40513  3.72494  3.29354  2.67741  2.69355  4.24690  2.90347  2.73739  3.18146  2.89801  2.37887  2.77519  2.98518  4.58477  3.61503
          0.03630  3.72993  4.45228  0.61958  0.77255  0.66576  0.72131
    703   2.71002  4.93875  2.50519  2.07222  4.09304  3.26884  2.56738  3.65936  2.35588  3.22497  4.07963  2.50361  3.77596  2.77503  2.74899  2.69784  2.96115  3.32539  5.34371  3.95605    875 - -
          2.68618  4.42225  2.77519  2.73123  3.46354  2.40513  3.72494  3.29354  2.67741  2.69355  4.24690  2.90347  2.73739  3.18146  2.89801  2.37887  2.77519  2.98518  4.58477  3.61503
          0.03630  3.72993  4.45228  0.61958  0.77255  0.66576  0.72131
    704   2.01134  4.37871  3.03593  2.40939  3.78906  3.25384  3.81158  2.85765  2.67808  2.74823  3.70164  3.08867  3.79359  3.04985  3.04263  2.62949  2.79674  2.34024  5.20871  3.93631    876 - -
          2.68618  4.42225  2.77519  2.73123  3.46354  2.40513  3.72494  3.29354  2.67741  2.69355  4.24690  2.90347  2.73739  3.18146  2.89801  2.37887  2.77519  2.98518  4.58477  3.61503
          0.03630  3.72993  4.45228  0.61958  0.77255  0.66576  0.72131
    705   2.67146  4.57326  3.14206  2.65337  3.54187  3.46156  3.07372  3.10755  2.14980  2.21695  3.66596  3.08972  3.87274  2.87693  2.61183  2.78209  2.89940  2.87189  4.93254  3.58268    877 - -
          2.68618  4.42225  2.77519  2.73123  3.46354  2.40513  3.72494  3.29354  2.67741  2.69355  4.24690  2.90347  2.73739  3.18146  2.89801  2.37887  2.77519  2.98518  4.58477  3.61503
          0.03630  3.72993  4.45228  0.61958  0.77255  0.66576  0.72131
    706   2.57478  4.47928  2.97458  2.37502  3.67298  3.34661  3.71855  2.96438  2.54591  2.18804  3.65552  3.05237  3.82763  2.96568  2.89311  2.44107  2.84762  2.72382  5.08373  3.78323    878 - -
          2.68618  4.42225  2.77519  2.73123  3.46354  2.40513  3.72494  3.29354  2.67741  2.69355  4.24690  2.90347  2.73739  3.18146  2.89801  2.37887  2.77519  2.98518  4.58477  3.61503
          0.03630  3.72993  4.45228  0.61958  0.77255  0.66576  0.72131
    707   2.70394  4.39911  3.40671  3.04876  1.83465  3.50054  3.66563  2.86550  3.02126  2.49995  3.57893  2.75864  3.99002  3.33005  3.31082  2.89150  3.00083  2.67967  4.28627  2.69801    879 - -
          2.68618  4.42225  2.77519  2.73123  3.46354  2.40513  3.72494  3.29354  2.67741  2.69355  4.24690  2.90347  2.73739  3.18146  2.89801  2.37887  2.77519  2.98518  4.58477  3.61503
          0.03630  3.72993  4.45228  0.61958  0.77255  0.66576  0.72131
    708   2.03149  4.66364  2.56124  2.13470  4.11402  3.16119  3.69190  3.48141  2.53972  3.15106  4.01596  2.49778  3.73054  2.88661  2.95314  2.60563  2.87003  3.13604  5.40018  4.06867    880 - -
          2.68618  4.42225  2.77519  2.73123  3.46354  2.40513  3.72494  3.29354  2.67741  2.69355  4.24690  2.90347  2.73739  3.18146  2.89801  2.37887  2.77519  2.98518  4.58477  3.61503
          0.03630  3.72993  4.45228  0.61958  0.77255  0.66576  0.72131
    709   1.71895  4.11792  3.21468  2.88602  3.98168  2.93516  3.96826  3.22564  2.89425  3.01029  3.90188  3.13751  2.86764  3.23025  3.22014  2.36896  2.30117  2.82908  5.36215  4.13099    881 - -
          2.68618  4.42225  2.77519  2.73123  3.46354  2.40513  3.72494  3.29354  2.67741  2.69355  4.24690  2.90347  2.73739  3.18146  2.89801  2.37887  2.77519  2.98518  4.58477  3.61503
          0.03630  3.72993  4.45228  0.61958  0.77255  0.66576  0.72131
    710   2.60914  4.78698  2.56086  2.31057  4.15753  3.20335  3.63625  3.63195  2.41489  3.21531  4.06596  2.19934  3.09944  2.49209  2.81265  2.62939  2.89837  3.27313  5.39746  4.04649    882 - -
          2.68618  4.42225  2.77519  2.73123  3.46354  2.40513  3.72494  3.29354  2.67741  2.69355  4.24690  2.90347  2.73739  3.18146  2.89801  2.37887  2.77519  2.98518  4.58477  3.61503
          0.03630  3.72993  4.45228  0.61958  0.77255  0.66576  0.72131
    711   2.64682  4.67532  2.96260  2.57703  4.10702  3.30465  3.65851  3.38928  1.66425  3.06336  3.97861  3.01182  3.81335  2.84115  2.49619  2.71861  2.54184  3.08793  5.31087  4.05034    883 - -
          2.68618  4.42225  2.77519  2.73123  3.46354  2.40513  3.72494  3.29354  2.67741  2.69355  4.24690  2.90347  2.73739  3.18146  2.89801  2.37887  2.77519  2.98518  4.58477  3.61503
          0.03630  3.72993  4.45228  0.61958  0.77255  0.66576  0.72131
    712   2.65696  4.94282  2.09241  1.98000  4.30223  3.15170  3.64783  3.74657  2.56948  3.34023  4.18607  2.70418  3.72422  2.82252  3.06982  2.08010  2.94905  3.37560  5.55131  4.15143    884 - -
          2.68618  4.42225  2.77519  2.73123  3.46354  2.40513  3.72494  3.29354  2.67741  2.69355  4.24690  2.90347  2.73739  3.18146  2.89801  2.37887  2.77519  2.98518  4.58477  3.61503
          0.03630  3.72993  4.45228  0.61958  0.77255  0.66576  0.72131
    713   2.74122  4.86957  2.75482  2.44312  4.22570  3.31031  3.60597  3.67340  1.61346  3.24629  4.12333  2.54678  3.81460  2.77919  2.44985  2.75803  3.00012  3.33891  5.35950  4.06329    885 - -
          2.68618  4.42225  2.77519  2.73123  3.46354  2.40513  3.72494  3.29354  2.67741  2.69355  4.24690  2.90347  2.73739  3.18146  2.89801  2.37887  2.77519  2.98518  4.58477  3.61503
          0.03630  3.72993  4.45228  0.61958  0.77255  0.66576  0.72131
    714   2.98948  4.41296  4.29792  3.81012  3.18605  4.13210  4.52704  1.44684  3.61443  1.60433  3.09691  4.10074  4.46932  3.94349  3.83517  3.51301  3.25256  1.82925  5.11567  3.85571    886 - -
          2.68618  4.42225  2.77519  2.73123  3.46354  2.40513  3.72494  3.29354  2.67741  2.69355  4.24690  2.90347  2.73739  3.18146  2.89801  2.37887  2.77519  2.98518  4.58477  3.61503
          0.03630  3.72993  4.45228  0.61958  0.77255  0.66576  0.72131
    715   2.63798  4.70347  2.85879  2.51887  4.14486  3.26396  3.64629  3.54953  1.66278  3.16676  4.04995  2.96423  3.79092  2.82973  2.51463  2.37166  2.92970  3.21193  5.33044  4.04542    887 - -
          2.68618  4.42225  2.77519  2.73123  3.46354  2.40513  3.72494  3.29354  2.67741  2.69355  4.24690  2.90347  2.73739  3.18146  2.89801  2.37887  2.77519  2.98518  4.58477  3.61503
          0.03630  3.72993  4.45228  0.61958  0.77255  0.66576  0.72131
    716   2.58899  4.66362  2.72128  2.45559  4.02756  3.20004  3.67761  3.54040  2.39061  3.13809  4.03786  2.91734  3.76080  1.97403  2.72181  2.33400  2.90372  3.19865  5.30868  3.96621    888 - -
          2.68611  4.42039  2.77600  2.72986  3.46546  2.40683  3.72024  3.29508  2.67814  2.69397  4.24332  2.90485  2.73773  3.17064  2.89828  2.37891  2.77628  2.98697  4.58724  3.61622
          0.27896  1.41292        *  4.12321  0.01633  0.00000        *
//
