# Supplementary material for: Potential Conservation of Circadian Clock Proteins in the phylum Nematoda as Revealed by Bioinformatic Searches
Source: PLoS One. 2014 Nov 14;9(11):e112871. doi: 10.1371/journal.pone.0112871 (PMC4232591; doi:10.1371/journal.pone.0112871)
Supplement: File S1 — HMM profiles used in this work and HMMsearch results. (ZIP) [file pone.0112871.s007.zip › HMMs-CE/Artropodos/CrebB-17A-PE(Creb2)_FBpp0074326-aln.hmm]

HMMER3/b [3.0 | March 2010]
NAME  CrebB-17A-PE(Creb2)_FBpp0074326-aln
LENG  271
ALPH  amino
RF    no
CS    no
MAP   yes
DATE  Tue Jun 12 14:33:29 2012
NSEQ  8
EFFN  0.824219
CKSUM 1118842949
STATS LOCAL MSV      -11.1355  0.70216
STATS LOCAL VITERBI  -12.1922  0.70216
STATS LOCAL FORWARD   -5.3198  0.70216
HMM          A        C        D        E        F        G        H        I        K        L        M        N        P        Q        R        S        T        V        W        Y   
            m->m     m->i     m->d     i->m     i->i     d->m     d->d
  COMPO   2.48350  4.20412  2.97652  2.58752  3.76332  2.86704  3.86709  2.89135  2.59259  2.56606  3.75775  2.92451  3.32909  2.94689  2.83887  2.52559  2.75833  2.65464  5.23816  3.71351
          2.68618  4.42225  2.77519  2.73123  3.46354  2.40513  3.72494  3.29354  2.67741  2.69355  4.24690  2.90347  2.73739  3.18146  2.89801  2.37887  2.77519  2.98518  4.58477  3.61503
          0.02520  4.08919  4.81153  0.61958  0.77255  0.00000        *
      1   3.15350  4.67086  4.28952  3.90472  3.32170  3.99994  4.58984  2.51983  3.65941  1.88820  1.01591  4.15382  4.46634  4.02960  3.83818  3.52277  3.46550  2.55007  5.18827  3.96673      1 - -
          2.68618  4.42225  2.77519  2.73123  3.46354  2.40513  3.72494  3.29354  2.67741  2.69355  4.24690  2.90347  2.73739  3.18146  2.89801  2.37887  2.77519  2.98518  4.58477  3.61503
          0.02520  4.08919  4.81153  0.61958  0.77255  0.48576  0.95510
      2   3.03044  5.63115  1.28096  1.51713  4.91457  3.26388  3.83082  4.44588  2.87560  3.93786  4.80026  2.72410  3.89954  3.00067  3.48944  2.90125  3.32409  4.01062  6.08403  4.56368      2 - -
          2.68618  4.42225  2.77519  2.73123  3.46354  2.40513  3.72494  3.29354  2.67741  2.69355  4.24690  2.90347  2.73739  3.18146  2.89801  2.37887  2.77519  2.98518  4.58477  3.61503
          0.02520  4.08919  4.81153  0.61958  0.77255  0.48576  0.95510
      3   2.47367  4.56145  2.88271  2.63914  4.42784  1.91887  3.96084  3.89469  2.86281  3.49870  4.31042  2.24225  3.78217  3.15301  3.29249  1.80535  2.87851  3.39561  5.69259  4.37515      3 - -
          2.68621  4.42228  2.77523  2.73126  3.46357  2.40516  3.72498  3.29357  2.67744  2.69358  4.24693  2.90350  2.73743  3.18149  2.89804  2.37854  2.77523  2.98521  4.58480  3.61506
          0.25431  1.53058  4.81153  0.24187  1.53784  0.48576  0.95510
      4   3.17909  4.54598  4.70570  4.16361  3.21970  4.39506  4.76343  1.59742  3.99725  1.65882  1.62193  4.41230  4.65995  4.20202  4.15609  3.74824  3.41938  2.09754  5.20688  4.07989      5 - -
          2.68618  4.42225  2.77519  2.73123  3.46354  2.40513  3.72494  3.29354  2.67741  2.69355  4.24690  2.90347  2.73739  3.18146  2.89801  2.37887  2.77519  2.98518  4.58477  3.61503
          0.02520  4.08919  4.81153  0.61958  0.77255  0.48576  0.95510
      5   2.98265  4.47140  4.42120  4.09623  3.71814  3.94338  4.86363  2.06546  3.96748  2.37070  3.65522  4.24991  4.49563  4.31403  4.15840  3.46470  3.34131  0.78958  5.53750  4.28041      6 - -
          2.68618  4.42225  2.77519  2.73123  3.46354  2.40513  3.72494  3.29354  2.67741  2.69355  4.24690  2.90347  2.73739  3.18146  2.89801  2.37887  2.77519  2.98518  4.58477  3.61503
          0.02520  4.08919  4.81153  0.61958  0.77255  0.48576  0.95510
      6   3.15618  5.29530  2.60177  0.75212  4.67139  3.42650  4.03946  4.16947  2.94876  3.75406  4.72442  3.07869  4.04316  3.25431  3.37589  3.11982  3.46398  3.83307  5.80183  4.53136      7 - -
          2.68618  4.42225  2.77519  2.73123  3.46354  2.40513  3.72494  3.29354  2.67741  2.69355  4.24690  2.90347  2.73739  3.18146  2.89801  2.37887  2.77519  2.98518  4.58477  3.61503
          0.02520  4.08919  4.81153  0.61958  0.77255  0.48576  0.95510
      7   3.15618  5.29530  2.60177  0.75212  4.67139  3.42650  4.03946  4.16947  2.94876  3.75406  4.72442  3.07869  4.04316  3.25431  3.37589  3.11982  3.46398  3.83307  5.80183  4.53136      8 - -
          2.68618  4.42225  2.77519  2.73123  3.46354  2.40513  3.72494  3.29354  2.67741  2.69355  4.24690  2.90347  2.73739  3.18146  2.89801  2.37887  2.77519  2.98518  4.58477  3.61503
          0.02520  4.08919  4.81153  0.61958  0.77255  0.48576  0.95510
      8   2.91885  4.91306  2.85249  2.76273  4.31239  3.34211  4.11876  4.07557  3.04410  3.69906  4.65719  0.82469  4.00700  3.39645  3.40225  2.98061  3.31065  3.67543  5.59353  4.24869      9 - -
          2.68618  4.42225  2.77519  2.73123  3.46354  2.40513  3.72494  3.29354  2.67741  2.69355  4.24690  2.90347  2.73739  3.18146  2.89801  2.37887  2.77519  2.98518  4.58477  3.61503
          0.08320  4.08919  2.76333  0.61958  0.77255  0.48576  0.95510
      9   2.87593  4.63276  3.58229  3.50341  4.63762  0.51977  4.61142  4.27862  3.70631  3.91188  4.89080  3.74697  4.02889  4.01800  3.92237  3.05286  3.36965  3.77602  5.68792  4.74581     10 - -
          2.68618  4.42225  2.77519  2.73123  3.46354  2.40513  3.72494  3.29354  2.67741  2.69355  4.24690  2.90347  2.73739  3.18146  2.89801  2.37887  2.77519  2.98518  4.58477  3.61503
          0.13240  4.03267  2.24165  0.61958  0.77255  0.54621  0.86545
     10   2.41063  4.44955  2.95077  2.62766  4.15542  3.11622  3.85231  3.56677  2.71645  3.22010  4.05476  2.24119  3.73212  3.05589  3.11404  2.11159  1.99839  3.14939  5.45570  4.16020     11 - -
          2.68618  4.42225  2.77519  2.73123  3.46354  2.40513  3.72494  3.29354  2.67741  2.69355  4.24690  2.90347  2.73739  3.18146  2.89801  2.37887  2.77519  2.98518  4.58477  3.61503
          0.02962  3.92989  4.65224  0.61958  0.77255  0.64020  0.74905
     11   2.21759  4.18247  3.24907  2.96763  4.25918  2.40821  4.09940  3.67280  3.04894  3.35436  4.17975  3.19409  3.65911  3.35083  3.38602  1.38163  2.35047  3.14326  5.58741  4.35412     12 - -
          2.68618  4.42225  2.77519  2.73123  3.46354  2.40513  3.72494  3.29354  2.67741  2.69355  4.24690  2.90347  2.73739  3.18146  2.89801  2.37887  2.77519  2.98518  4.58477  3.61503
          0.10151  3.92989  2.56545  0.61958  0.77255  0.64020  0.74905
     12   1.77116  4.11868  3.24625  2.97252  4.21338  2.46383  4.09105  3.61582  3.06323  3.31036  4.13806  3.17590  3.61637  3.35240  3.39318  1.56299  2.64167  3.08556  5.55165  4.32634     13 - -
          2.68618  4.42225  2.77519  2.73123  3.46354  2.40513  3.72494  3.29354  2.67741  2.69355  4.24690  2.90347  2.73739  3.18146  2.89801  2.37887  2.77519  2.98518  4.58477  3.61503
          0.03179  3.86017  4.58252  0.61958  0.77255  0.69451  0.69179
     13   1.75709  4.19522  3.46189  3.02382  3.67885  2.81156  3.99148  2.26194  2.97571  2.66991  3.62486  3.31484  3.82320  3.30359  3.29596  2.61722  2.75742  2.48492  5.15102  3.91566     14 - -
          2.68500  4.42388  2.77598  2.73265  3.46517  2.39910  3.72657  3.29517  2.67884  2.69477  4.24852  2.90403  2.73791  3.17933  2.89963  2.37957  2.77523  2.98354  4.58640  3.61666
          0.33175  1.30157  4.58252  3.52901  0.02977  0.69451  0.69179
     14   1.79800  4.20152  3.14712  2.84934  4.17321  2.06566  4.00440  3.56959  2.94461  3.25072  4.08575  3.12786  2.55441  3.24637  3.30270  2.38625  2.67939  3.08409  5.50011  4.25912     65 - -
          2.68618  4.42225  2.77519  2.73123  3.46354  2.40513  3.72494  3.29354  2.67741  2.69355  4.24690  2.90347  2.73739  3.18146  2.89801  2.37887  2.77519  2.98518  4.58477  3.61503
          0.03179  3.86017  4.58252  0.61958  0.77255  0.37438  1.16385
     15   1.72851  4.21237  3.43139  3.16673  4.42342  1.47786  4.27778  3.84910  3.27445  3.52708  4.33821  3.32703  3.72481  3.54121  3.59932  1.93015  2.74907  3.26268  5.75232  4.54080     66 - -
          2.68618  4.42225  2.77519  2.73123  3.46354  2.40513  3.72494  3.29354  2.67741  2.69355  4.24690  2.90347  2.73739  3.18146  2.89801  2.37887  2.77519  2.98518  4.58477  3.61503
          0.02520  4.08919  4.81153  0.61958  0.77255  0.48576  0.95510
     16   1.93068  4.25308  3.49956  3.03533  4.01323  2.49166  4.05517  3.37645  3.01520  3.08555  3.93299  3.29713  3.77529  3.31837  3.37034  2.22170  1.81835  2.59921  5.38775  4.15694     67 - -
          2.68618  4.42225  2.77519  2.73123  3.46354  2.40513  3.72494  3.29354  2.67741  2.69355  4.24690  2.90347  2.73739  3.18146  2.89801  2.37887  2.77519  2.98518  4.58477  3.61503
          0.02520  4.08919  4.81153  0.61958  0.77255  0.48576  0.95510
     17   2.42467  4.29741  3.52218  2.96192  3.46037  3.58220  3.87541  2.65902  2.90165  2.24008  3.08045  2.68126  3.97444  3.21198  3.24462  2.84236  2.64959  2.02618  4.93026  3.69846     68 - -
          2.68618  4.42225  2.77519  2.73123  3.46354  2.40513  3.72494  3.29354  2.67741  2.69355  4.24690  2.90347  2.73739  3.18146  2.89801  2.37887  2.77519  2.98518  4.58477  3.61503
          0.02520  4.08919  4.81153  0.61958  0.77255  0.48576  0.95510
     18   2.90088  5.39196  1.39074  2.17802  4.77588  2.54655  3.80453  4.29718  2.79964  3.80262  4.63544  2.11437  3.86754  2.96747  3.38050  2.81580  3.20117  3.85407  5.96052  4.47556     69 - -
          2.68618  4.42225  2.77519  2.73123  3.46354  2.40513  3.72494  3.29354  2.67741  2.69355  4.24690  2.90347  2.73739  3.18146  2.89801  2.37887  2.77519  2.98518  4.58477  3.61503
          0.02520  4.08919  4.81153  0.61958  0.77255  0.48576  0.95510
     19   1.38317  4.29292  3.41652  3.12253  4.26480  3.07445  4.21595  3.59018  3.16539  3.32591  4.20749  3.34357  1.78290  3.48325  3.48620  2.53230  2.82178  3.13772  5.62139  4.40018     70 - -
          2.68618  4.42225  2.77519  2.73123  3.46354  2.40513  3.72494  3.29354  2.67741  2.69355  4.24690  2.90347  2.73739  3.18146  2.89801  2.37887  2.77519  2.98518  4.58477  3.61503
          0.02520  4.08919  4.81153  0.61958  0.77255  0.48576  0.95510
     20   2.88011  4.52834  3.78300  3.22841  3.30670  3.85966  4.08355  2.60999  3.00821  1.32008  2.85021  3.61662  4.20566  2.55506  3.29086  3.14795  3.10853  2.58708  5.01772  3.81133     71 - -
          2.68618  4.42225  2.77519  2.73123  3.46354  2.40513  3.72494  3.29354  2.67741  2.69355  4.24690  2.90347  2.73739  3.18146  2.89801  2.37887  2.77519  2.98518  4.58477  3.61503
          0.14764  4.08919  2.11603  0.61958  0.77255  0.48576  0.95510
     21   1.77195  4.16502  3.31560  3.04834  4.32015  1.69743  4.17281  3.73821  3.15717  3.41946  4.23703  3.23791  3.66415  3.43236  3.48944  1.87940  2.69070  3.17726  5.65096  4.43066     72 - -
          2.68618  4.42225  2.77519  2.73123  3.46354  2.40513  3.72494  3.29354  2.67741  2.69355  4.24690  2.90347  2.73739  3.18146  2.89801  2.37887  2.77519  2.98518  4.58477  3.61503
          0.02844  3.96998  4.69233  0.61958  0.77255  0.60572  0.78896
     22   2.21330  4.49540  2.94299  2.60473  4.19107  2.32267  3.84067  3.61596  2.70084  3.24138  4.06664  3.02598  3.74482  2.66654  3.11249  1.82848  2.80215  3.19421  5.47644  4.17916     73 - -
          2.68618  4.42225  2.77519  2.73123  3.46354  2.40513  3.72494  3.29354  2.67741  2.69355  4.24690  2.90347  2.73739  3.18146  2.89801  2.37887  2.77519  2.98518  4.58477  3.61503
          0.02844  3.96998  4.69233  0.61958  0.77255  0.60572  0.78896
     23   2.01387  4.23530  3.25102  3.09404  4.36816  1.14582  4.26127  3.74773  3.26088  3.48716  4.36298  3.29269  3.72192  3.55191  3.55746  2.47542  2.80085  3.21970  5.68762  4.48827     74 - -
          2.68618  4.42225  2.77519  2.73123  3.46354  2.40513  3.72494  3.29354  2.67741  2.69355  4.24690  2.90347  2.73739  3.18146  2.89801  2.37887  2.77519  2.98518  4.58477  3.61503
          0.02844  3.96998  4.69233  0.61958  0.77255  0.41746  1.07505
     24   2.10307  4.22502  3.54699  3.11139  3.93961  2.70606  4.09669  3.24050  3.09390  3.00806  3.87787  3.34772  3.80004  3.39098  3.42523  1.69506  2.76094  1.95928  5.34472  4.12250     75 - -
          2.68618  4.42225  2.77519  2.73123  3.46354  2.40513  3.72494  3.29354  2.67741  2.69355  4.24690  2.90347  2.73739  3.18146  2.89801  2.37887  2.77519  2.98518  4.58477  3.61503
          0.02520  4.08919  4.81153  0.61958  0.77255  0.48576  0.95510
     25   2.55792  4.72216  2.88861  2.50447  4.26845  2.67728  3.76765  3.70598  2.58152  3.29517  4.10527  2.98469  3.14862  2.42990  3.02117  1.75044  2.87312  3.30383  5.50809  4.17655     76 - -
          2.68618  4.42225  2.77519  2.73123  3.46354  2.40513  3.72494  3.29354  2.67741  2.69355  4.24690  2.90347  2.73739  3.18146  2.89801  2.37887  2.77519  2.98518  4.58477  3.61503
          0.02520  4.08919  4.81153  0.61958  0.77255  0.48576  0.95510
     26   2.37309  4.77073  2.82449  2.47973  4.27647  3.28534  3.76642  3.71393  2.57979  3.30531  4.12325  2.49302  3.81849  2.58614  3.01529  1.66685  2.90813  3.32324  5.51716  4.18061     77 - -
          2.68618  4.42225  2.77519  2.73123  3.46354  2.40513  3.72494  3.29354  2.67741  2.69355  4.24690  2.90347  2.73739  3.18146  2.89801  2.37887  2.77519  2.98518  4.58477  3.61503
          0.08320  4.08919  2.76333  0.61958  0.77255  0.48576  0.95510
     27   2.22830  4.38529  3.22416  2.76708  3.92193  2.30699  3.87125  3.27001  2.77853  2.97646  3.83042  2.58218  3.79344  3.10239  3.17280  2.57527  2.53301  2.29634  5.28272  4.01868     78 - -
          2.68618  4.42225  2.77519  2.73123  3.46354  2.40513  3.72494  3.29354  2.67741  2.69355  4.24690  2.90347  2.73739  3.18146  2.89801  2.37887  2.77519  2.98518  4.58477  3.61503
          0.02669  4.03267  4.75502  0.61958  0.77255  0.44973  1.01555
     28   2.60972  4.86358  2.68660  2.26614  4.12724  3.39210  3.62731  3.55365  2.42681  2.61210  3.94542  2.70506  3.05134  2.77027  2.89855  2.37170  2.62112  3.21270  5.36727  4.01653     79 - -
          2.68618  4.42225  2.77519  2.73123  3.46354  2.40513  3.72494  3.29354  2.67741  2.69355  4.24690  2.90347  2.73739  3.18146  2.89801  2.37887  2.77519  2.98518  4.58477  3.61503
          0.02520  4.08919  4.81153  0.61958  0.77255  0.48576  0.95510
     29   2.12648  4.60982  2.63093  2.56577  4.21291  2.55477  3.80623  3.63780  2.66327  3.25088  4.06173  3.02205  3.78303  2.97729  3.11481  2.22737  2.10868  3.23057  5.48467  4.16577     80 - -
          2.68618  4.42225  2.77519  2.73123  3.46354  2.40513  3.72494  3.29354  2.67741  2.69355  4.24690  2.90347  2.73739  3.18146  2.89801  2.37887  2.77519  2.98518  4.58477  3.61503
          0.02520  4.08919  4.81153  0.61958  0.77255  0.48576  0.95510
     30   2.04963  4.30545  3.42992  2.92995  3.88448  3.22302  3.95655  3.23112  2.90209  2.94759  3.80718  3.25700  3.10440  3.21579  3.27302  2.13882  2.02659  2.41485  5.26920  4.02653     81 - -
          2.68618  4.42225  2.77519  2.73123  3.46354  2.40513  3.72494  3.29354  2.67741  2.69355  4.24690  2.90347  2.73739  3.18146  2.89801  2.37887  2.77519  2.98518  4.58477  3.61503
          0.02520  4.08919  4.81153  0.61958  0.77255  0.48576  0.95510
     31   2.56929  4.62148  3.02144  2.63258  4.12078  3.29991  3.81997  3.51601  2.61658  3.14956  4.00458  3.07828  2.00860  2.64202  3.00181  2.65928  2.12075  3.16397  5.41420  4.11977     82 - -
          2.68618  4.42225  2.77519  2.73123  3.46354  2.40513  3.72494  3.29354  2.67741  2.69355  4.24690  2.90347  2.73739  3.18146  2.89801  2.37887  2.77519  2.98518  4.58477  3.61503
          0.02520  4.08919  4.81153  0.61958  0.77255  0.48576  0.95510
     32   2.10449  4.38926  3.31923  2.76406  3.58426  3.48069  3.31539  2.68611  2.72704  2.64801  3.52630  3.19698  3.43935  3.04934  3.11268  2.52495  2.61875  2.41243  4.99599  3.74317     83 - -
          2.68598  4.42082  2.77539  2.73143  3.46374  2.40487  3.72514  3.29321  2.67760  2.69375  4.24709  2.90295  2.73738  3.18119  2.89820  2.37906  2.77539  2.98538  4.58497  3.61450
          0.25431  1.53058  4.81153  1.54315  0.24042  0.48576  0.95510
     33   2.59452  4.51883  3.18213  2.37954  3.69522  3.48463  3.34169  2.64463  2.60719  2.74476  3.61553  3.11259  2.72357  2.95247  3.01404  2.72136  2.82853  2.42432  5.07451  3.79883     90 - -
          2.68618  4.42225  2.77519  2.73123  3.46354  2.40513  3.72494  3.29354  2.67741  2.69355  4.24690  2.90347  2.73739  3.18146  2.89801  2.37887  2.77519  2.98518  4.58477  3.61503
          0.02520  4.08919  4.81153  0.61958  0.77255  0.48576  0.95510
     34   2.66513  4.36973  4.67830  4.17079  3.64445  4.30071  4.88657  1.41153  4.07106  2.24314  3.46606  4.38302  4.65798  4.34030  4.28248  3.67155  3.28479  1.14532  5.49885  4.29251     91 - -
          2.68618  4.42225  2.77519  2.73123  3.46354  2.40513  3.72494  3.29354  2.67741  2.69355  4.24690  2.90347  2.73739  3.18146  2.89801  2.37887  2.77519  2.98518  4.58477  3.61503
          0.02520  4.08919  4.81153  0.61958  0.77255  0.48576  0.95510
     35   2.34692  4.48734  3.23840  2.72891  3.81710  3.40189  3.80903  3.09916  2.67050  2.83551  3.72232  3.16258  3.87227  2.44568  3.05667  2.69351  2.00615  2.41157  5.19396  3.92638     92 - -
          2.68618  4.42225  2.77519  2.73123  3.46354  2.40513  3.72494  3.29354  2.67741  2.69355  4.24690  2.90347  2.73739  3.18146  2.89801  2.37887  2.77519  2.98518  4.58477  3.61503
          0.02520  4.08919  4.81153  0.61958  0.77255  0.48576  0.95510
     36   2.46651  4.34579  3.41108  2.94207  3.82859  3.28863  3.96131  3.11261  2.88197  2.40164  3.77636  3.28169  3.85708  3.23078  3.23142  1.85817  1.91878  2.81306  5.24175  3.98716     93 - -
          2.68618  4.42225  2.77519  2.73123  3.46354  2.40513  3.72494  3.29354  2.67741  2.69355  4.24690  2.90347  2.73739  3.18146  2.89801  2.37887  2.77519  2.98518  4.58477  3.61503
          0.26081  4.08919  1.54733  0.61958  0.77255  0.48576  0.95510
     37   2.55628  4.24732  3.63270  3.13395  3.43082  3.48915  4.00694  2.47109  3.02142  1.92419  3.41261  3.45120  3.97598  3.36377  3.32027  2.31334  2.85967  1.98829  4.99825  3.74013     94 - -
          2.68618  4.42225  2.77519  2.73123  3.46354  2.40513  3.72494  3.29354  2.67741  2.69355  4.24690  2.90347  2.73739  3.18146  2.89801  2.37887  2.77519  2.98518  4.58477  3.61503
          0.03179  3.86017  4.58252  0.61958  0.77255  0.69451  0.69179
     38   1.98691  4.25171  3.43159  2.95926  3.62077  3.32856  3.93899  2.22724  2.90145  2.57519  3.55491  3.29860  2.86559  3.23775  3.23706  2.67710  2.78721  2.46394  5.10515  3.86581     95 - -
          2.68618  4.42225  2.77519  2.73123  3.46354  2.40513  3.72494  3.29354  2.67741  2.69355  4.24690  2.90347  2.73739  3.18146  2.89801  2.37887  2.77519  2.98518  4.58477  3.61503
          0.03179  3.86017  4.58252  0.61958  0.77255  0.69451  0.69179
     39   2.18367  4.44530  3.15849  2.70349  3.76237  3.34520  3.78560  2.97609  2.61120  2.73138  3.67821  3.12768  3.83734  2.33950  2.96825  2.67451  2.82507  2.27510  5.16787  3.89728     96 - -
          2.68618  4.42225  2.77519  2.73123  3.46354  2.40513  3.72494  3.29354  2.67741  2.69355  4.24690  2.90347  2.73739  3.18146  2.89801  2.37887  2.77519  2.98518  4.58477  3.61503
          0.03179  3.86017  4.58252  0.61958  0.77255  0.69451  0.69179
     40   2.28071  4.78101  2.84036  2.44235  3.99399  3.35570  2.63067  3.49378  2.34418  3.08356  3.93775  2.93736  3.81447  2.34358  2.71224  2.68863  2.90097  3.17718  5.26144  3.92011     97 - -
          2.68628  4.41939  2.77558  2.73162  3.46393  2.40487  3.72533  3.29340  2.67780  2.69336  4.24729  2.90386  2.73748  3.18091  2.89804  2.37862  2.77558  2.98480  4.58134  3.61542
          0.19757  1.77759  4.58252  2.48238  0.08724  0.69451  0.69179
     41   2.27018  4.31008  3.58769  3.07627  3.06984  3.60419  3.83026  2.61730  2.95886  1.98946  3.35823  3.41972  4.01357  3.29396  3.25505  2.90661  2.90775  2.45159  4.65019  2.45057    118 - -
          2.68618  4.42225  2.77519  2.73123  3.46354  2.40513  3.72494  3.29354  2.67741  2.69355  4.24690  2.90347  2.73739  3.18146  2.89801  2.37887  2.77519  2.98518  4.58477  3.61503
          0.03179  3.86017  4.58252  0.61958  0.77255  0.69451  0.69179
     42   1.79725  4.12079  3.30679  2.99363  4.13379  2.03806  4.07637  3.45748  3.03986  3.20313  4.05138  3.19935  3.63697  3.34163  3.36620  2.35959  2.03592  2.98613  5.49052  4.27078    119 - -
          2.68618  4.42225  2.77519  2.73123  3.46354  2.40513  3.72494  3.29354  2.67741  2.69355  4.24690  2.90347  2.73739  3.18146  2.89801  2.37887  2.77519  2.98518  4.58477  3.61503
          0.03179  3.86017  4.58252  0.61958  0.77255  0.69451  0.69179
     43   2.03090  4.24164  3.35286  2.92158  3.70970  3.20695  3.92498  2.93386  2.86071  2.21195  3.67797  3.23962  3.79166  3.21398  3.19085  2.02164  2.75329  2.65358  5.15579  3.89778    120 - -
          2.68618  4.42225  2.77519  2.73123  3.46354  2.40513  3.72494  3.29354  2.67741  2.69355  4.24690  2.90347  2.73739  3.18146  2.89801  2.37887  2.77519  2.98518  4.58477  3.61503
          0.03179  3.86017  4.58252  0.61958  0.77255  0.69451  0.69179
     44   2.55219  4.55316  3.03204  2.57823  3.84404  3.33829  3.70533  3.19560  2.49624  2.85178  3.75580  3.03639  2.86186  2.31163  2.87099  2.65251  2.82871  2.46264  5.19302  3.90045    121 - -
          2.68618  4.42225  2.77519  2.73123  3.46354  2.40513  3.72494  3.29354  2.67741  2.69355  4.24690  2.90347  2.73739  3.18146  2.89801  2.37887  2.77519  2.98518  4.58477  3.61503
          0.03179  3.86017  4.58252  0.61958  0.77255  0.69451  0.69179
     45   2.26507  4.23584  3.17022  2.81624  4.08823  3.00126  3.94223  3.47282  2.84345  3.15787  4.00065  3.12060  2.37898  3.17691  3.20229  1.95260  2.16521  3.03142  5.42247  4.16951    122 - -
          2.68618  4.42225  2.77519  2.73123  3.46354  2.40513  3.72494  3.29354  2.67741  2.69355  4.24690  2.90347  2.73739  3.18146  2.89801  2.37887  2.77519  2.98518  4.58477  3.61503
          0.03179  3.86017  4.58252  0.61958  0.77255  0.69451  0.69179
     46   2.28472  4.95291  2.56589  1.89677  4.26904  3.29035  3.63726  3.68109  2.41120  3.26088  4.10210  2.82331  3.79107  2.30862  2.83495  2.68319  2.94860  3.33550  5.47589  4.12057    123 - -
          2.68618  4.42225  2.77519  2.73123  3.46354  2.40513  3.72494  3.29354  2.67741  2.69355  4.24690  2.90347  2.73739  3.18146  2.89801  2.37887  2.77519  2.98518  4.58477  3.61503
          0.03179  3.86017  4.58252  0.61958  0.77255  0.69451  0.69179
     47   1.88337  4.12602  3.52578  3.11263  3.79610  3.10419  4.06817  2.86844  3.06810  2.80512  3.73933  3.32681  3.75620  3.38205  3.37364  2.06788  2.70449  1.95218  5.25370  4.02871    124 - -
          2.68618  4.42225  2.77519  2.73123  3.46354  2.40513  3.72494  3.29354  2.67741  2.69355  4.24690  2.90347  2.73739  3.18146  2.89801  2.37887  2.77519  2.98518  4.58477  3.61503
          0.03179  3.86017  4.58252  0.61958  0.77255  0.69451  0.69179
     48   1.70908  4.19758  3.16410  2.85707  4.15658  2.26738  4.00245  3.54869  2.94226  3.23321  4.06967  3.13328  2.47976  3.24575  3.29903  2.38734  2.67714  3.06977  5.48688  4.24699    125 - -
          2.68618  4.42225  2.77519  2.73123  3.46354  2.40513  3.72494  3.29354  2.67741  2.69355  4.24690  2.90347  2.73739  3.18146  2.89801  2.37887  2.77519  2.98518  4.58477  3.61503
          0.03179  3.86017  4.58252  0.61958  0.77255  0.69451  0.69179
     49   2.22937  4.15564  3.29093  2.99008  4.06742  2.95799  4.06050  3.37575  2.98948  3.14748  4.02842  3.21016  3.66880  3.33372  3.29827  1.89776  1.62231  2.94552  5.44413  4.20211    126 - -
          2.68618  4.42225  2.77519  2.73123  3.46354  2.40513  3.72494  3.29354  2.67741  2.69355  4.24690  2.90347  2.73739  3.18146  2.89801  2.37887  2.77519  2.98518  4.58477  3.61503
          0.03179  3.86017  4.58252  0.61958  0.77255  0.69451  0.69179
     50   2.19697  4.79167  2.77981  2.42386  4.20629  3.29481  3.65361  3.60348  1.93028  3.20444  4.04359  2.42127  3.79346  2.81742  2.71721  2.66218  2.90438  3.25237  5.40575  4.09180    127 - -
          2.68618  4.42225  2.77519  2.73123  3.46354  2.40513  3.72494  3.29354  2.67741  2.69355  4.24690  2.90347  2.73739  3.18146  2.89801  2.37887  2.77519  2.98518  4.58477  3.61503
          0.03179  3.86017  4.58252  0.61958  0.77255  0.69451  0.69179
     51   2.62516  4.79963  2.24348  2.35641  4.00537  3.33979  3.63450  2.77707  2.46289  3.02258  3.89196  2.88169  3.79366  2.38168  2.91358  2.65386  2.87125  3.08649  5.30895  3.95827    128 - -
          2.68618  4.42225  2.77519  2.73123  3.46354  2.40513  3.72494  3.29354  2.67741  2.69355  4.24690  2.90347  2.73739  3.18146  2.89801  2.37887  2.77519  2.98518  4.58477  3.61503
          0.03179  3.86017  4.58252  0.61958  0.77255  0.37438  1.16385
     52   2.22272  4.30648  4.20032  3.81270  3.77719  3.66693  4.63619  2.13248  3.72051  2.49449  3.65739  3.95274  4.26057  4.03169  3.95131  3.09915  3.08391  1.04197  5.49937  4.27720    129 - -
          2.68618  4.42225  2.77519  2.73123  3.46354  2.40513  3.72494  3.29354  2.67741  2.69355  4.24690  2.90347  2.73739  3.18146  2.89801  2.37887  2.77519  2.98518  4.58477  3.61503
          0.02520  4.08919  4.81153  0.61958  0.77255  0.48576  0.95510
     53   2.91498  5.09434  2.89774  2.55709  4.08763  3.49915  2.98872  3.86307  2.32113  3.36215  4.24780  3.04802  3.97036  1.37669  2.63122  2.90908  3.15108  3.53765  5.33794  3.93384    130 - -
          2.68618  4.42225  2.77519  2.73123  3.46354  2.40513  3.72494  3.29354  2.67741  2.69355  4.24690  2.90347  2.73739  3.18146  2.89801  2.37887  2.77519  2.98518  4.58477  3.61503
          0.02520  4.08919  4.81153  0.61958  0.77255  0.48576  0.95510
     54   2.43529  4.35565  3.40997  3.24151  4.30024  3.08226  4.34244  3.85506  3.33020  3.56034  4.47162  3.42717  3.84012  3.66326  3.60552  0.80554  2.93268  3.34178  5.65623  4.38655    131 - -
          2.68618  4.42225  2.77519  2.73123  3.46354  2.40513  3.72494  3.29354  2.67741  2.69355  4.24690  2.90347  2.73739  3.18146  2.89801  2.37887  2.77519  2.98518  4.58477  3.61503
          0.02520  4.08919  4.81153  0.61958  0.77255  0.48576  0.95510
     55   2.98265  4.47140  4.42120  4.09623  3.71814  3.94338  4.86363  2.06546  3.96748  2.37070  3.65522  4.24991  4.49563  4.31403  4.15840  3.46470  3.34131  0.78958  5.53750  4.28041    132 - -
          2.68618  4.42225  2.77519  2.73123  3.46354  2.40513  3.72494  3.29354  2.67741  2.69355  4.24690  2.90347  2.73739  3.18146  2.89801  2.37887  2.77519  2.98518  4.58477  3.61503
          0.02520  4.08919  4.81153  0.61958  0.77255  0.48576  0.95510
     56   3.20315  4.56896  4.63284  4.26126  3.52927  4.29235  4.95412  0.84365  4.09367  2.07676  3.43686  4.47705  4.70772  4.42303  4.26622  3.81339  3.50049  1.87673  5.46114  4.21463    133 - -
          2.68618  4.42225  2.77519  2.73123  3.46354  2.40513  3.72494  3.29354  2.67741  2.69355  4.24690  2.90347  2.73739  3.18146  2.89801  2.37887  2.77519  2.98518  4.58477  3.61503
          0.02520  4.08919  4.81153  0.61958  0.77255  0.48576  0.95510
     57   3.07230  5.05290  3.06533  2.82928  4.24936  3.52166  3.98747  3.91922  2.63620  3.39928  4.42661  3.28883  4.08177  0.89252  2.91367  3.11346  3.37172  3.63700  5.48509  4.19573    134 - -
          2.68618  4.42225  2.77519  2.73123  3.46354  2.40513  3.72494  3.29354  2.67741  2.69355  4.24690  2.90347  2.73739  3.18146  2.89801  2.37887  2.77519  2.98518  4.58477  3.61503
          0.02520  4.08919  4.81153  0.61958  0.77255  0.48576  0.95510
     58   1.91429  4.63149  2.99080  2.60895  4.15494  3.28399  3.81765  3.55690  2.62652  3.18484  4.03084  3.05999  2.14035  2.49640  3.02586  2.64336  2.88374  3.19200  5.44062  4.13914    135 - -
          2.68618  4.42225  2.77519  2.73123  3.46354  2.40513  3.72494  3.29354  2.67741  2.69355  4.24690  2.90347  2.73739  3.18146  2.89801  2.37887  2.77519  2.98518  4.58477  3.61503
          0.02520  4.08919  4.81153  0.61958  0.77255  0.48576  0.95510
     59   2.91885  4.91306  2.85249  2.76273  4.31239  3.34211  4.11876  4.07557  3.04410  3.69906  4.65719  0.82469  4.00700  3.39645  3.40225  2.98061  3.31065  3.67543  5.59353  4.24869    136 - -
          2.68618  4.42225  2.77519  2.73123  3.46354  2.40513  3.72494  3.29354  2.67741  2.69355  4.24690  2.90347  2.73739  3.18146  2.89801  2.37887  2.77519  2.98518  4.58477  3.61503
          0.02520  4.08919  4.81153  0.61958  0.77255  0.48576  0.95510
     60   2.77196  4.92577  2.87079  2.55172  4.31773  3.38533  3.79068  3.80545  2.48706  3.35095  4.22586  3.04012  2.58147  1.46683  2.84432  2.80007  3.05960  3.45037  5.52066  4.20060    137 - -
          2.68618  4.42225  2.77519  2.73123  3.46354  2.40513  3.72494  3.29354  2.67741  2.69355  4.24690  2.90347  2.73739  3.18146  2.89801  2.37887  2.77519  2.98518  4.58477  3.61503
          0.02520  4.08919  4.81153  0.61958  0.77255  0.48576  0.95510
     61   2.70621  4.85131  2.85047  2.54852  4.30009  3.33212  3.79465  3.80228  2.50661  3.37214  4.22942  3.02417  3.88040  1.50983  2.86519  2.14674  3.01604  3.42250  5.52559  4.18462    138 - -
          2.68618  4.42225  2.77519  2.73123  3.46354  2.40513  3.72494  3.29354  2.67741  2.69355  4.24690  2.90347  2.73739  3.18146  2.89801  2.37887  2.77519  2.98518  4.58477  3.61503
          0.02520  4.08919  4.81153  0.61958  0.77255  0.48576  0.95510
     62   2.31461  4.28242  3.30459  3.09464  4.45705  2.07155  4.26510  3.93532  3.24651  3.59828  4.41841  3.30357  3.75256  3.52759  3.57472  1.11249  2.80790  3.34197  5.77014  4.53725    139 - -
          2.68618  4.42225  2.77519  2.73123  3.46354  2.40513  3.72494  3.29354  2.67741  2.69355  4.24690  2.90347  2.73739  3.18146  2.89801  2.37887  2.77519  2.98518  4.58477  3.61503
          0.02520  4.08919  4.81153  0.61958  0.77255  0.48576  0.95510
     63   2.98265  4.47140  4.42120  4.09623  3.71814  3.94338  4.86363  2.06546  3.96748  2.37070  3.65522  4.24991  4.49563  4.31403  4.15840  3.46470  3.34131  0.78958  5.53750  4.28041    140 - -
          2.68618  4.42225  2.77519  2.73123  3.46354  2.40513  3.72494  3.29354  2.67741  2.69355  4.24690  2.90347  2.73739  3.18146  2.89801  2.37887  2.77519  2.98518  4.58477  3.61503
          0.02520  4.08919  4.81153  0.61958  0.77255  0.48576  0.95510
     64   3.20315  4.56896  4.63284  4.26126  3.52927  4.29235  4.95412  0.84365  4.09367  2.07676  3.43686  4.47705  4.70772  4.42303  4.26622  3.81339  3.50049  1.87673  5.46114  4.21463    141 - -
          2.68618  4.42225  2.77519  2.73123  3.46354  2.40513  3.72494  3.29354  2.67741  2.69355  4.24690  2.90347  2.73739  3.18146  2.89801  2.37887  2.77519  2.98518  4.58477  3.61503
          0.02520  4.08919  4.81153  0.61958  0.77255  0.48576  0.95510
     65   3.07230  5.05290  3.06533  2.82928  4.24936  3.52166  3.98747  3.91922  2.63620  3.39928  4.42661  3.28883  4.08177  0.89252  2.91367  3.11346  3.37172  3.63700  5.48509  4.19573    142 - -
          2.68618  4.42225  2.77519  2.73123  3.46354  2.40513  3.72494  3.29354  2.67741  2.69355  4.24690  2.90347  2.73739  3.18146  2.89801  2.37887  2.77519  2.98518  4.58477  3.61503
          0.02520  4.08919  4.81153  0.61958  0.77255  0.48576  0.95510
     66   2.54436  4.38800  3.63692  3.40599  4.17650  3.21839  4.40466  3.33083  3.35328  3.18646  4.22736  3.57558  3.94128  3.73833  3.59770  2.74863  0.85112  3.00177  5.59473  4.39486    143 - -
          2.68618  4.42225  2.77519  2.73123  3.46354  2.40513  3.72494  3.29354  2.67741  2.69355  4.24690  2.90347  2.73739  3.18146  2.89801  2.37887  2.77519  2.98518  4.58477  3.61503
          0.02520  4.08919  4.81153  0.61958  0.77255  0.48576  0.95510
     67   0.74145  4.31436  3.69594  3.50375  4.28116  3.13190  4.49829  3.44009  3.52596  3.31117  4.32355  3.59430  3.89219  3.84806  3.75762  2.66505  2.95776  3.05638  5.68630  4.51269    144 - -
          2.68618  4.42225  2.77519  2.73123  3.46354  2.40513  3.72494  3.29354  2.67741  2.69355  4.24690  2.90347  2.73739  3.18146  2.89801  2.37887  2.77519  2.98518  4.58477  3.61503
          0.02520  4.08919  4.81153  0.61958  0.77255  0.48576  0.95510
     68   1.61582  4.20703  3.55653  3.17937  4.20051  3.03602  4.20126  3.53800  3.17467  3.27598  4.11916  3.35289  3.75184  3.47353  3.49638  1.99024  1.64075  3.07130  5.56591  4.35292    145 - -
          2.68618  4.42225  2.77519  2.73123  3.46354  2.40513  3.72494  3.29354  2.67741  2.69355  4.24690  2.90347  2.73739  3.18146  2.89801  2.37887  2.77519  2.98518  4.58477  3.61503
          0.17946  4.08919  1.91373  0.61958  0.77255  0.48576  0.95510
     69   2.56220  4.65687  2.64866  2.49891  4.36690  2.13211  3.89447  3.89318  2.80420  3.50211  4.35208  1.59400  3.77299  3.10433  3.22275  2.62840  2.95262  3.43154  5.62453  4.28813    146 - -
          2.68618  4.42225  2.77519  2.73123  3.46354  2.40513  3.72494  3.29354  2.67741  2.69355  4.24690  2.90347  2.73739  3.18146  2.89801  2.37887  2.77519  2.98518  4.58477  3.61503
          0.02935  3.93907  4.66142  0.61958  0.77255  0.53191  0.88548
     70   2.64579  4.34283  3.53203  3.02546  3.49998  3.59009  3.94433  1.82381  2.88919  2.42149  3.43953  3.40328  4.01533  2.83637  3.19820  2.89730  2.33441  2.39638  5.01659  3.78442    147 - -
          2.68601  4.42237  2.77531  2.73135  3.46365  2.40524  3.72506  3.29366  2.67752  2.69366  4.24701  2.90358  2.73751  3.17923  2.89812  2.37898  2.77531  2.98530  4.58488  3.61515
          0.16879  1.92108  4.72601  1.42712  0.27444  0.43394  1.04399
     71   2.66667  4.72367  3.03122  2.58312  3.96815  2.52330  3.73216  3.38526  2.49207  2.40765  3.88470  3.06262  3.88403  1.99523  2.86971  2.73847  2.92479  3.09452  5.28177  3.97116    154 - -
          2.68618  4.42225  2.77519  2.73123  3.46354  2.40513  3.72494  3.29354  2.67741  2.69355  4.24690  2.90347  2.73739  3.18146  2.89801  2.37887  2.77519  2.98518  4.58477  3.61503
          0.02520  4.08919  4.81153  0.61958  0.77255  0.48576  0.95510
     72   2.01778  4.52657  3.09405  2.65290  4.18492  3.20801  3.84412  3.60565  2.69562  3.22887  4.04268  2.54236  2.50915  3.02470  3.12474  2.16413  2.48415  3.19179  5.46794  4.16846    155 - -
          2.68618  4.42225  2.77519  2.73123  3.46354  2.40513  3.72494  3.29354  2.67741  2.69355  4.24690  2.90347  2.73739  3.18146  2.89801  2.37887  2.77519  2.98518  4.58477  3.61503
          0.02520  4.08919  4.81153  0.61958  0.77255  0.48576  0.95510
     73   2.21615  4.28271  4.15643  3.62143  3.45312  3.85556  4.35381  2.15373  3.51491  2.21840  2.53466  3.87622  4.27514  3.79028  3.75825  3.18905  3.04639  1.42571  5.12535  3.92996    156 - -
          2.68618  4.42225  2.77519  2.73123  3.46354  2.40513  3.72494  3.29354  2.67741  2.69355  4.24690  2.90347  2.73739  3.18146  2.89801  2.37887  2.77519  2.98518  4.58477  3.61503
          0.02520  4.08919  4.81153  0.61958  0.77255  0.48576  0.95510
     74   1.97938  4.56383  3.14966  2.63995  3.81796  3.43125  3.74560  3.18233  2.58621  2.38600  3.72175  3.10364  3.08893  2.53004  2.98344  2.70166  2.84894  2.90807  5.17646  3.89567    157 - -
          2.68618  4.42225  2.77519  2.73123  3.46354  2.40513  3.72494  3.29354  2.67741  2.69355  4.24690  2.90347  2.73739  3.18146  2.89801  2.37887  2.77519  2.98518  4.58477  3.61503
          0.02520  4.08919  4.81153  0.61958  0.77255  0.48576  0.95510
     75   2.63938  4.23496  3.79920  3.24758  3.39393  3.66569  4.03937  2.02924  3.14984  1.97714  3.35113  3.56549  4.07453  3.44793  3.43248  2.66106  2.18060  2.25820  4.93247  3.71784    158 - -
          2.68618  4.42225  2.77519  2.73123  3.46354  2.40513  3.72494  3.29354  2.67741  2.69355  4.24690  2.90347  2.73739  3.18146  2.89801  2.37887  2.77519  2.98518  4.58477  3.61503
          0.14764  4.08919  2.11603  0.61958  0.77255  0.48576  0.95510
     76   1.76856  4.49210  3.01632  2.61594  4.07362  3.19762  3.80302  3.48051  2.65016  3.11988  3.95476  3.04270  3.18454  2.64944  3.05589  2.14771  2.79363  3.10180  5.37685  4.08674    159 - -
          2.68618  4.42225  2.77519  2.73123  3.46354  2.40513  3.72494  3.29354  2.67741  2.69355  4.24690  2.90347  2.73739  3.18146  2.89801  2.37887  2.77519  2.98518  4.58477  3.61503
          0.02844  3.96998  4.69233  0.61958  0.77255  0.41746  1.07505
     77   2.83452  4.91927  3.32626  2.69326  4.20514  3.59483  3.65242  3.56762  1.49570  3.12550  2.81249  3.14232  3.96547  2.80704  2.12325  2.87632  3.03513  3.27920  5.33341  4.09227    160 - -
          2.68618  4.42225  2.77519  2.73123  3.46354  2.40513  3.72494  3.29354  2.67741  2.69355  4.24690  2.90347  2.73739  3.18146  2.89801  2.37887  2.77519  2.98518  4.58477  3.61503
          0.02520  4.08919  4.81153  0.61958  0.77255  0.48576  0.95510
     78   2.58788  4.71411  2.82588  2.54375  4.33858  1.76316  3.84364  3.79106  2.66335  3.38511  4.21199  3.00909  3.82447  2.29207  3.07448  2.23365  2.93290  3.37133  5.58392  4.25748    161 - -
          2.68618  4.42225  2.77519  2.73123  3.46354  2.40513  3.72494  3.29354  2.67741  2.69355  4.24690  2.90347  2.73739  3.18146  2.89801  2.37887  2.77519  2.98518  4.58477  3.61503
          0.02520  4.08919  4.81153  0.61958  0.77255  0.48576  0.95510
     79   2.69627  4.86111  2.93517  2.50193  4.17648  3.41948  3.69486  3.55785  2.03234  3.18443  4.02586  1.89024  3.87174  2.85532  2.77801  2.72995  2.94770  2.69702  5.40263  4.08103    162 - -
          2.68618  4.42225  2.77519  2.73123  3.46354  2.40513  3.72494  3.29354  2.67741  2.69355  4.24690  2.90347  2.73739  3.18146  2.89801  2.37887  2.77519  2.98518  4.58477  3.61503
          0.02520  4.08919  4.81153  0.61958  0.77255  0.48576  0.95510
     80   3.08750  4.47051  4.63714  4.15956  3.49578  4.29757  4.85575  1.89947  3.99965  1.78307  3.36424  4.38304  4.66611  4.29823  4.20068  3.69493  3.36774  1.00579  5.41837  4.18178    163 - -
          2.68618  4.42225  2.77519  2.73123  3.46354  2.40513  3.72494  3.29354  2.67741  2.69355  4.24690  2.90347  2.73739  3.18146  2.89801  2.37887  2.77519  2.98518  4.58477  3.61503
          0.02520  4.08919  4.81153  0.61958  0.77255  0.48576  0.95510
     81   3.19184  4.47617  4.94876  4.42306  3.48550  4.58620  5.06838  1.19744  4.31191  1.70708  3.27801  4.64307  4.83341  4.52024  4.47854  3.95828  3.43929  1.43316  5.49085  4.33087    164 - -
          2.68618  4.42225  2.77519  2.73123  3.46354  2.40513  3.72494  3.29354  2.67741  2.69355  4.24690  2.90347  2.73739  3.18146  2.89801  2.37887  2.77519  2.98518  4.58477  3.61503
          0.02520  4.08919  4.81153  0.61958  0.77255  0.48576  0.95510
     82   2.91713  4.37590  4.24445  3.69492  2.97727  4.00795  4.16654  2.39322  3.54744  1.32504  3.15768  3.92899  4.33927  3.78374  3.74343  3.31615  3.15115  2.03826  4.69750  2.48297    165 - -
          2.68618  4.42225  2.77519  2.73123  3.46354  2.40513  3.72494  3.29354  2.67741  2.69355  4.24690  2.90347  2.73739  3.18146  2.89801  2.37887  2.77519  2.98518  4.58477  3.61503
          0.02520  4.08919  4.81153  0.61958  0.77255  0.48576  0.95510
     83   2.86227  3.02431  4.53889  4.00932  3.49374  4.03653  4.61128  1.95006  3.87446  2.02251  3.39081  4.17011  4.44762  4.12540  4.05607  3.39890  3.14476  1.14544  5.23354  4.02386    166 - -
          2.68618  4.42225  2.77519  2.73123  3.46354  2.40513  3.72494  3.29354  2.67741  2.69355  4.24690  2.90347  2.73739  3.18146  2.89801  2.37887  2.77519  2.98518  4.58477  3.61503
          0.02520  4.08919  4.81153  0.61958  0.77255  0.48576  0.95510
     84   1.89570  4.42640  3.10409  2.79491  4.31447  3.10610  4.01171  3.74278  2.91088  3.38998  4.21067  2.47261  3.77060  3.22213  3.30547  1.46821  2.82060  3.26279  5.61366  4.33216    167 - -
          2.68618  4.42225  2.77519  2.73123  3.46354  2.40513  3.72494  3.29354  2.67741  2.69355  4.24690  2.90347  2.73739  3.18146  2.89801  2.37887  2.77519  2.98518  4.58477  3.61503
          0.02520  4.08919  4.81153  0.61958  0.77255  0.48576  0.95510
     85   3.18346  5.14360  3.37304  2.96081  4.58003  3.64316  3.89848  4.02443  0.77556  3.54484  4.49982  3.37367  4.13248  3.08141  2.49787  3.21433  3.42314  3.72190  5.54934  4.39599    168 - -
          2.68618  4.42225  2.77519  2.73123  3.46354  2.40513  3.72494  3.29354  2.67741  2.69355  4.24690  2.90347  2.73739  3.18146  2.89801  2.37887  2.77519  2.98518  4.58477  3.61503
          0.02520  4.08919  4.81153  0.61958  0.77255  0.48576  0.95510
     86   3.06517  4.78057  3.69664  3.57085  4.53863  3.45608  4.62595  4.14562  3.64787  3.74649  4.80908  3.85324  0.50797  4.02988  3.86423  3.24061  3.52477  3.76521  5.66017  4.66392    169 - -
          2.68622  4.42229  2.77523  2.73127  3.46358  2.40516  3.72498  3.29358  2.67744  2.69359  4.24693  2.90315  2.73713  3.18150  2.89804  2.37891  2.77523  2.98522  4.58481  3.61507
          0.15383  2.00660  4.81153  0.66125  0.72609  0.48576  0.95510
     87   2.55939  4.66059  2.79616  2.59320  4.38097  3.17157  3.93862  3.90686  2.82257  3.51677  4.35097  1.63171  3.81919  3.13943  3.23818  1.71604  2.95068  3.43705  5.66095  4.30600    172 - -
          2.68618  4.42225  2.77519  2.73123  3.46354  2.40513  3.72494  3.29354  2.67741  2.69355  4.24690  2.90347  2.73739  3.18146  2.89801  2.37887  2.77519  2.98518  4.58477  3.61503
          0.02520  4.08919  4.81153  0.61958  0.77255  0.48576  0.95510
     88   2.30451  4.25032  3.44314  3.14645  4.30130  3.02613  4.22510  3.66818  3.16857  3.39737  4.24879  3.33469  3.75988  3.49073  3.48182  1.17365  2.02507  3.16862  5.65395  4.42055    173 - -
          2.68618  4.42225  2.77519  2.73123  3.46354  2.40513  3.72494  3.29354  2.67741  2.69355  4.24690  2.90347  2.73739  3.18146  2.89801  2.37887  2.77519  2.98518  4.58477  3.61503
          0.02520  4.08919  4.81153  0.61958  0.77255  0.48576  0.95510
     89   2.98265  4.47140  4.42120  4.09623  3.71814  3.94338  4.86363  2.06546  3.96748  2.37070  3.65522  4.24991  4.49563  4.31403  4.15840  3.46470  3.34131  0.78958  5.53750  4.28041    174 - -
          2.68618  4.42225  2.77519  2.73123  3.46354  2.40513  3.72494  3.29354  2.67741  2.69355  4.24690  2.90347  2.73739  3.18146  2.89801  2.37887  2.77519  2.98518  4.58477  3.61503
          0.02520  4.08919  4.81153  0.61958  0.77255  0.48576  0.95510
     90   3.20315  4.56896  4.63284  4.26126  3.52927  4.29235  4.95412  0.84365  4.09367  2.07676  3.43686  4.47705  4.70772  4.42303  4.26622  3.81339  3.50049  1.87673  5.46114  4.21463    175 - -
          2.68618  4.42225  2.77519  2.73123  3.46354  2.40513  3.72494  3.29354  2.67741  2.69355  4.24690  2.90347  2.73739  3.18146  2.89801  2.37887  2.77519  2.98518  4.58477  3.61503
          0.02520  4.08919  4.81153  0.61958  0.77255  0.48576  0.95510
     91   2.89160  5.06976  2.91701  2.55299  4.00492  3.50289  1.89569  3.82032  2.32459  3.32883  4.20742  3.04450  3.96186  1.94187  2.64294  2.88881  3.12413  3.49709  5.28222  3.86084    176 - -
          2.68618  4.42225  2.77519  2.73123  3.46354  2.40513  3.72494  3.29354  2.67741  2.69355  4.24690  2.90347  2.73739  3.18146  2.89801  2.37887  2.77519  2.98518  4.58477  3.61503
          0.02520  4.08919  4.81153  0.61958  0.77255  0.48576  0.95510
     92   2.54436  4.38800  3.63692  3.40599  4.17650  3.21839  4.40466  3.33083  3.35328  3.18646  4.22736  3.57558  3.94128  3.73833  3.59770  2.74863  0.85112  3.00177  5.59473  4.39486    177 - -
          2.68618  4.42225  2.77519  2.73123  3.46354  2.40513  3.72494  3.29354  2.67741  2.69355  4.24690  2.90347  2.73739  3.18146  2.89801  2.37887  2.77519  2.98518  4.58477  3.61503
          0.02520  4.08919  4.81153  0.61958  0.77255  0.48576  0.95510
     93   1.92679  4.26251  3.46152  3.08103  4.14150  3.09360  4.13284  3.44521  3.07506  3.19369  4.05721  3.31710  2.93359  3.39436  3.40970  2.51194  1.40303  3.02653  5.51163  4.28553    178 - -
          2.68618  4.42225  2.77519  2.73123  3.46354  2.40513  3.72494  3.29354  2.67741  2.69355  4.24690  2.90347  2.73739  3.18146  2.89801  2.37887  2.77519  2.98518  4.58477  3.61503
          0.02520  4.08919  4.81153  0.61958  0.77255  0.48576  0.95510
     94   2.63826  4.80461  2.92365  2.50929  4.22842  3.35320  3.72708  3.64293  2.46357  3.23111  4.06549  2.99804  2.75107  1.81476  2.86062  2.68018  2.48276  3.28494  5.45424  4.13292    179 - -
          2.68618  4.42225  2.77519  2.73123  3.46354  2.40513  3.72494  3.29354  2.67741  2.69355  4.24690  2.90347  2.73739  3.18146  2.89801  2.37887  2.77519  2.98518  4.58477  3.61503
          0.02520  4.08919  4.81153  0.61958  0.77255  0.48576  0.95510
     95   2.05678  4.29896  3.36703  3.22578  4.49626  0.96769  4.38753  3.88931  3.40586  3.62386  4.49298  3.39650  3.79783  3.68535  3.69209  2.54435  2.87723  3.33165  5.80900  4.62311    180 - -
          2.68621  4.42228  2.77522  2.73126  3.46356  2.40515  3.72497  3.29357  2.67743  2.69344  4.24692  2.90349  2.73742  3.18149  2.89803  2.37870  2.77522  2.98521  4.58479  3.61506
          0.08320  2.63528  4.81153  0.82457  0.57701  0.48576  0.95510
     96   2.48907  4.59734  2.92892  2.59726  4.32604  2.72599  3.87161  3.76437  2.73269  3.37063  4.18095  1.82895  3.78468  3.04912  3.16841  2.14690  2.32324  3.31662  5.58564  4.26859    184 - -
          2.68618  4.42225  2.77519  2.73123  3.46354  2.40513  3.72494  3.29354  2.67741  2.69355  4.24690  2.90347  2.73739  3.18146  2.89801  2.37887  2.77519  2.98518  4.58477  3.61503
          0.02520  4.08919  4.81153  0.61958  0.77255  0.48576  0.95510
     97   2.28270  4.38597  4.32042  3.78049  3.33893  4.06910  4.47831  1.82083  3.65505  1.35945  3.20420  4.05000  4.42120  3.91466  3.87618  3.39846  3.18453  2.03527  5.13955  3.96753    185 - -
          2.68618  4.42225  2.77519  2.73123  3.46354  2.40513  3.72494  3.29354  2.67741  2.69355  4.24690  2.90347  2.73739  3.18146  2.89801  2.37887  2.77519  2.98518  4.58477  3.61503
          0.02520  4.08919  4.81153  0.61958  0.77255  0.48576  0.95510
     98   2.73850  4.69952  3.19405  2.76315  3.87269  3.49743  3.84905  3.14736  2.57527  2.81564  3.83747  3.20745  3.97438  1.59669  2.90458  2.84913  3.01576  2.28310  5.28741  3.97760    186 - -
          2.68618  4.42225  2.77519  2.73123  3.46354  2.40513  3.72494  3.29354  2.67741  2.69355  4.24690  2.90347  2.73739  3.18146  2.89801  2.37887  2.77519  2.98518  4.58477  3.61503
          0.02520  4.08919  4.81153  0.61958  0.77255  0.48576  0.95510
     99   2.35147  4.58801  3.08158  2.67813  4.08368  3.31121  3.83633  3.42850  2.62481  3.09794  3.96834  3.11110  3.85084  2.35027  2.99581  2.66927  1.66360  3.09394  5.39307  4.10983    187 - -
          2.68618  4.42225  2.77519  2.73123  3.46354  2.40513  3.72494  3.29354  2.67741  2.69355  4.24690  2.90347  2.73739  3.18146  2.89801  2.37887  2.77519  2.98518  4.58477  3.61503
          0.02520  4.08919  4.81153  0.61958  0.77255  0.48576  0.95510
    100   3.22466  4.53645  4.88809  4.34295  3.30071  4.54419  4.94374  1.71736  4.21863  1.14619  3.09592  4.58030  4.77283  4.38303  4.36680  3.90132  3.46240  1.59967  5.32937  4.21518    188 - -
          2.68618  4.42225  2.77519  2.73123  3.46354  2.40513  3.72494  3.29354  2.67741  2.69355  4.24690  2.90347  2.73739  3.18146  2.89801  2.37887  2.77519  2.98518  4.58477  3.61503
          0.02520  4.08919  4.81153  0.61958  0.77255  0.48576  0.95510
    101   2.87289  5.10919  3.14488  2.58938  4.40525  3.56040  2.86743  3.86986  2.09223  3.35741  4.18825  3.06480  3.94934  1.75647  1.99409  2.86334  3.07283  3.52697  5.43965  4.15373    189 - -
          2.68618  4.42225  2.77519  2.73123  3.46354  2.40513  3.72494  3.29354  2.67741  2.69355  4.24690  2.90347  2.73739  3.18146  2.89801  2.37887  2.77519  2.98518  4.58477  3.61503
          0.02520  4.08919  4.81153  0.61958  0.77255  0.48576  0.95510
    102   2.73398  4.30334  3.85761  3.33838  3.49812  3.78372  4.17586  1.77346  3.25194  2.39814  3.44115  2.68763  4.18993  3.56605  3.54428  3.09389  2.99407  1.60010  5.08357  3.84615    190 - -
          2.68618  4.42225  2.77519  2.73123  3.46354  2.40513  3.72494  3.29354  2.67741  2.69355  4.24690  2.90347  2.73739  3.18146  2.89801  2.37887  2.77519  2.98518  4.58477  3.61503
          0.19192  4.08919  1.84598  0.61958  0.77255  0.48576  0.95510
    103   3.02186  4.98789  3.20149  2.81270  4.38677  3.50551  3.78942  3.81943  0.96613  3.37261  4.33110  3.23479  4.00198  2.97778  2.44210  3.06025  3.27106  3.52413  5.41901  4.23960    191 - -
          2.68618  4.42225  2.77519  2.73123  3.46354  2.40513  3.72494  3.29354  2.67741  2.69355  4.24690  2.90347  2.73739  3.18146  2.89801  2.37887  2.77519  2.98518  4.58477  3.61503
          0.09860  3.92698  2.60112  0.61958  0.77255  0.64261  0.74638
    104   2.58984  4.33503  3.49279  3.05965  3.53099  3.44653  4.01715  1.99231  2.96494  2.40644  3.50888  3.40388  2.21992  3.33564  3.27399  2.82754  2.90946  2.39990  5.09876  3.83516    192 - -
          2.68618  4.42225  2.77519  2.73123  3.46354  2.40513  3.72494  3.29354  2.67741  2.69355  4.24690  2.90347  2.73739  3.18146  2.89801  2.37887  2.77519  2.98518  4.58477  3.61503
          0.03179  3.86017  4.58252  0.61958  0.77255  0.69451  0.69179
    105   2.71854  4.93345  2.49991  1.62576  4.32214  3.23728  3.71663  3.75168  2.55711  3.34601  4.21431  2.83679  2.42993  2.89353  2.99488  2.71649  3.00942  3.39509  5.53748  4.19164    193 - -
          2.68618  4.42225  2.77519  2.73123  3.46354  2.40513  3.72494  3.29354  2.67741  2.69355  4.24690  2.90347  2.73739  3.18146  2.89801  2.37887  2.77519  2.98518  4.58477  3.61503
          0.03179  3.86017  4.58252  0.61958  0.77255  0.69451  0.69179
    106   2.73544  4.49474  3.34129  3.17862  4.17471  3.18295  4.25702  3.71703  3.23488  3.34518  4.39456  3.48652  0.85080  3.62404  3.48174  2.90256  3.17605  3.36380  5.36456  4.29523    194 - -
          2.68618  4.42225  2.77519  2.73123  3.46354  2.40513  3.72494  3.29354  2.67741  2.69355  4.24690  2.90347  2.73739  3.18146  2.89801  2.37887  2.77519  2.98518  4.58477  3.61503
          0.03179  3.86017  4.58252  0.61958  0.77255  0.69451  0.69179
    107   2.59540  4.70836  2.80452  2.43848  3.97730  3.29861  2.84102  3.47697  2.44300  3.08922  3.93655  2.40628  3.78927  2.84775  2.83849  2.64578  2.26791  3.14636  5.27177  3.92337    195 - -
          2.68618  4.42225  2.77519  2.73123  3.46354  2.40513  3.72494  3.29354  2.67741  2.69355  4.24690  2.90347  2.73739  3.18146  2.89801  2.37887  2.77519  2.98518  4.58477  3.61503
          0.03179  3.86017  4.58252  0.61958  0.77255  0.69451  0.69179
    108   2.72306  4.24643  3.98015  3.44164  2.38262  3.78888  4.12154  1.95765  3.34261  2.01050  3.17835  3.72378  4.17139  3.60511  3.59128  3.10118  2.41301  2.11784  4.82647  3.54426    196 - -
          2.68618  4.42225  2.77519  2.73123  3.46354  2.40513  3.72494  3.29354  2.67741  2.69355  4.24690  2.90347  2.73739  3.18146  2.89801  2.37887  2.77519  2.98518  4.58477  3.61503
          0.03179  3.86017  4.58252  0.61958  0.77255  0.69451  0.69179
    109   2.65230  4.29230  3.68617  3.14301  3.39149  3.65818  4.02894  2.14963  3.04982  2.06426  3.31104  3.50594  2.76857  3.37183  3.36605  2.95350  2.91262  1.92924  5.00066  3.77243    197 - -
          2.68618  4.42225  2.77519  2.73123  3.46354  2.40513  3.72494  3.29354  2.67741  2.69355  4.24690  2.90347  2.73739  3.18146  2.89801  2.37887  2.77519  2.98518  4.58477  3.61503
          0.03179  3.86017  4.58252  0.61958  0.77255  0.69451  0.69179
    110   2.52009  2.70487  3.90966  3.37645  3.40684  3.51100  4.12254  2.29881  3.25923  2.12174  3.35194  3.60355  4.00757  3.54839  3.51249  2.85814  2.36166  1.96544  4.98099  3.77212    198 - -
          2.68628  4.42235  2.77529  2.73133  3.46364  2.40492  3.72504  3.29311  2.67694  2.69365  4.24699  2.90356  2.73749  3.18156  2.89810  2.37882  2.77529  2.98528  4.58487  3.61513
          0.33175  1.30157  4.58252  0.96923  0.47703  0.69451  0.69179
    111   2.38445  4.43269  2.86750  2.58228  4.16756  3.06657  3.83541  3.61978  2.70810  3.25115  4.08304  2.61386  2.43339  3.04067  3.10689  1.87527  2.77219  3.18031  5.46249  4.15737    202 - -
          2.68618  4.42225  2.77519  2.73123  3.46354  2.40513  3.72494  3.29354  2.67741  2.69355  4.24690  2.90347  2.73739  3.18146  2.89801  2.37887  2.77519  2.98518  4.58477  3.61503
          0.03179  3.86017  4.58252  0.61958  0.77255  0.69451  0.69179
    112   2.59777  4.52374  3.06219  2.16476  3.75835  3.42772  3.74969  2.45922  2.59460  2.71816  3.65665  3.08688  3.86829  2.96967  2.98390  2.72824  2.40330  2.64083  5.16322  3.88171    203 - -
          2.68618  4.42225  2.77519  2.73123  3.46354  2.40513  3.72494  3.29354  2.67741  2.69355  4.24690  2.90347  2.73739  3.18146  2.89801  2.37887  2.77519  2.98518  4.58477  3.61503
          0.03179  3.86017  4.58252  0.61958  0.77255  0.59803  0.79827
    113   2.57022  4.47299  3.20726  2.66531  3.64266  3.45461  3.72031  2.98148  2.58248  2.63113  2.93370  3.12063  2.87297  2.52691  2.96534  2.70840  2.81393  2.51750  5.05066  3.78425    204 - -
          2.68618  4.42225  2.77519  2.73123  3.46354  2.40513  3.72494  3.29354  2.67741  2.69355  4.24690  2.90347  2.73739  3.18146  2.89801  2.37887  2.77519  2.98518  4.58477  3.61503
          0.02971  3.92698  4.64933  0.61958  0.77255  0.39886  1.11195
    114   2.48963  4.41050  3.24509  2.79010  3.86021  2.64040  3.87965  3.17982  2.79621  2.91389  3.78198  2.45925  3.84195  3.12402  3.18306  2.64093  2.40118  2.01378  5.24008  3.97816    205 - -
          2.68618  4.42225  2.77519  2.73123  3.46354  2.40513  3.72494  3.29354  2.67741  2.69355  4.24690  2.90347  2.73739  3.18146  2.89801  2.37887  2.77519  2.98518  4.58477  3.61503
          0.02520  4.08919  4.81153  0.61958  0.77255  0.48576  0.95510
    115   2.75094  5.22743  2.07554  1.82023  4.53239  3.32837  3.66531  4.00967  2.50132  3.51804  4.30500  2.79807  3.82177  2.37480  3.01548  2.69482  2.40298  3.60019  5.68087  4.25410    206 - -
          2.68618  4.42225  2.77519  2.73123  3.46354  2.40513  3.72494  3.29354  2.67741  2.69355  4.24690  2.90347  2.73739  3.18146  2.89801  2.37887  2.77519  2.98518  4.58477  3.61503
          0.02520  4.08919  4.81153  0.61958  0.77255  0.48576  0.95510
    116   2.39816  4.85201  2.62862  2.40065  4.20394  3.34889  3.66843  3.63347  2.47477  3.21688  4.02156  2.92080  3.80522  2.35380  2.94300  2.30465  2.19426  3.27076  5.43588  4.08352    207 - -
          2.68618  4.42225  2.77519  2.73123  3.46354  2.40513  3.72494  3.29354  2.67741  2.69355  4.24690  2.90347  2.73739  3.18146  2.89801  2.37887  2.77519  2.98518  4.58477  3.61503
          0.02520  4.08919  4.81153  0.61958  0.77255  0.48576  0.95510
    117   2.55883  3.24636  3.07999  2.58791  3.91938  2.47566  2.80244  3.34651  2.57560  2.98757  3.82896  2.44187  3.83250  2.93167  2.99497  2.64887  2.83526  3.03035  5.24566  3.93893    208 - -
          2.68618  4.42225  2.77519  2.73123  3.46354  2.40513  3.72494  3.29354  2.67741  2.69355  4.24690  2.90347  2.73739  3.18146  2.89801  2.37887  2.77519  2.98518  4.58477  3.61503
          0.02520  4.08919  4.81153  0.61958  0.77255  0.48576  0.95510
    118   2.36710  4.34623  3.25734  2.98589  4.33962  3.06126  4.14846  3.80206  3.07155  3.46104  4.29926  3.25863  2.37895  3.39243  3.41782  1.18730  2.82619  3.28519  5.65805  4.39857    209 - -
          2.68618  4.42225  2.77519  2.73123  3.46354  2.40513  3.72494  3.29354  2.67741  2.69355  4.24690  2.90347  2.73739  3.18146  2.89801  2.37887  2.77519  2.98518  4.58477  3.61503
          0.02520  4.08919  4.81153  0.61958  0.77255  0.48576  0.95510
    119   3.03424  5.63431  1.24397  1.55816  4.91751  3.26344  3.83357  4.44918  2.88165  3.94203  4.80629  2.72411  3.90084  3.00425  3.49680  2.90443  3.32872  4.01429  6.08815  4.56719    210 - -
          2.68618  4.42225  2.77519  2.73123  3.46354  2.40513  3.72494  3.29354  2.67741  2.69355  4.24690  2.90347  2.73739  3.18146  2.89801  2.37887  2.77519  2.98518  4.58477  3.61503
          0.02520  4.08919  4.81153  0.61958  0.77255  0.48576  0.95510
    120   3.05263  5.63844  1.09706  1.75391  4.92312  3.26307  3.84977  4.45481  2.91294  3.95623  4.83140  2.72877  3.90874  3.02534  3.53165  2.92180  3.35171  4.02429  6.10090  4.58151    211 - -
          2.68618  4.42225  2.77519  2.73123  3.46354  2.40513  3.72494  3.29354  2.67741  2.69355  4.24690  2.90347  2.73739  3.18146  2.89801  2.37887  2.77519  2.98518  4.58477  3.61503
          0.02520  4.08919  4.81153  0.61958  0.77255  0.48576  0.95510
    121   2.30391  4.24977  3.43703  3.15843  4.32002  3.01961  4.24208  3.69064  3.18776  3.42186  4.27570  3.33965  3.76024  3.51061  3.49577  1.09373  2.19524  3.18292  5.67339  4.43873    212 - -
          2.68618  4.42225  2.77519  2.73123  3.46354  2.40513  3.72494  3.29354  2.67741  2.69355  4.24690  2.90347  2.73739  3.18146  2.89801  2.37887  2.77519  2.98518  4.58477  3.61503
          0.02520  4.08919  4.81153  0.61958  0.77255  0.48576  0.95510
    122   2.60129  3.19486  2.82755  3.09347  2.68097  3.62197  3.86433  2.65812  3.02825  2.02338  3.31037  3.43731  3.99756  3.30381  3.32846  2.88481  2.83411  2.45670  4.73027  3.10836    213 - -
          2.68618  4.42225  2.77519  2.73123  3.46354  2.40513  3.72494  3.29354  2.67741  2.69355  4.24690  2.90347  2.73739  3.18146  2.89801  2.37887  2.77519  2.98518  4.58477  3.61503
          0.07721  4.08919  2.85500  0.61958  0.77255  0.48576  0.95510
    123   2.64422  4.84927  2.61970  1.94156  4.37896  2.84497  3.78492  3.82289  2.65264  3.41093  4.23713  2.90180  3.81265  2.95547  3.11396  1.62999  2.96441  3.41764  5.61599  4.25587    214 - -
          2.68618  4.42225  2.77519  2.73123  3.46354  2.40513  3.72494  3.29354  2.67741  2.69355  4.24690  2.90347  2.73739  3.18146  2.89801  2.37887  2.77519  2.98518  4.58477  3.61503
          0.02653  4.03850  4.76085  0.61958  0.77255  0.45311  1.00964
    124   2.45818  5.16055  1.88814  2.06832  4.51666  3.29987  3.71752  3.98314  2.60182  3.52130  4.32637  2.80951  3.83125  2.86253  3.12640  1.91783  3.02778  3.57913  5.70597  4.28463    215 - -
          2.68618  4.42225  2.77519  2.73123  3.46354  2.40513  3.72494  3.29354  2.67741  2.69355  4.24690  2.90347  2.73739  3.18146  2.89801  2.37887  2.77519  2.98518  4.58477  3.61503
          0.13430  4.08919  2.21714  0.61958  0.77255  0.48576  0.95510
    125   2.63610  4.92605  2.48874  2.08335  4.19325  3.02339  3.62477  3.62794  2.44925  2.56845  4.01455  2.58359  3.78887  2.77069  2.93267  2.45321  2.87929  3.27870  5.42511  4.05791    216 - -
          2.68618  4.42225  2.77519  2.73123  3.46354  2.40513  3.72494  3.29354  2.67741  2.69355  4.24690  2.90347  2.73739  3.18146  2.89801  2.37887  2.77519  2.98518  4.58477  3.61503
          0.02807  3.98295  4.70530  0.61958  0.77255  0.42359  1.06333
    126   2.86047  5.36577  1.99437  1.43835  4.68431  3.28674  3.74561  4.17950  2.67553  3.68789  4.50312  2.76128  3.85404  2.89498  3.22898  2.18289  3.13407  3.75877  5.85324  4.38891    217 - -
          2.68618  4.42225  2.77519  2.73123  3.46354  2.40513  3.72494  3.29354  2.67741  2.69355  4.24690  2.90347  2.73739  3.18146  2.89801  2.37887  2.77519  2.98518  4.58477  3.61503
          0.02520  4.08919  4.81153  0.61958  0.77255  0.48576  0.95510
    127   2.38258  5.38453  1.73897  1.52553  4.69826  3.28565  3.75127  4.17994  2.69120  3.69832  4.51805  2.75720  3.85729  2.90173  3.25112  2.78813  3.14626  3.76290  5.86975  4.40125    218 - -
          2.68618  4.42225  2.77519  2.73123  3.46354  2.40513  3.72494  3.29354  2.67741  2.69355  4.24690  2.90347  2.73739  3.18146  2.89801  2.37887  2.77519  2.98518  4.58477  3.61503
          0.02520  4.08919  4.81153  0.61958  0.77255  0.48576  0.95510
    128   2.68568  4.89628  1.99068  2.40064  4.48845  3.21642  3.87644  3.97902  2.82553  3.57547  4.41310  2.91326  3.83971  3.05960  3.32309  1.36591  3.03809  3.53933  5.74601  4.35231    219 - -
          2.68618  4.42225  2.77519  2.73123  3.46354  2.40513  3.72494  3.29354  2.67741  2.69355  4.24690  2.90347  2.73739  3.18146  2.89801  2.37887  2.77519  2.98518  4.58477  3.61503
          0.02520  4.08919  4.81153  0.61958  0.77255  0.48576  0.95510
    129   2.83772  5.03634  1.90603  2.42707  4.54140  3.29103  3.92596  4.04013  2.88934  3.62853  4.49789  2.95825  1.39694  3.11929  3.38502  2.83895  3.17144  3.63538  5.75777  4.40679    220 - -
          2.68618  4.42225  2.77519  2.73123  3.46354  2.40513  3.72494  3.29354  2.67741  2.69355  4.24690  2.90347  2.73739  3.18146  2.89801  2.37887  2.77519  2.98518  4.58477  3.61503
          0.02520  4.08919  4.81153  0.61958  0.77255  0.48576  0.95510
    130   2.80297  5.08444  2.84162  2.26970  4.45920  3.43903  3.66975  3.87579  1.48249  3.40006  4.22130  2.96402  3.89532  2.80844  2.62411  2.24902  3.03933  3.51077  5.54488  4.22730    221 - -
          2.68618  4.42225  2.77519  2.73123  3.46354  2.40513  3.72494  3.29354  2.67741  2.69355  4.24690  2.90347  2.73739  3.18146  2.89801  2.37887  2.77519  2.98518  4.58477  3.61503
          0.29317  4.08919  1.43820  0.61958  0.77255  0.48576  0.95510
    131   2.85097  4.95475  3.14105  2.62150  4.27357  3.49072  3.58352  3.71266  1.99451  3.20962  4.09637  3.06013  3.90779  2.09575  1.70949  2.86853  3.05964  3.40494  5.32483  4.08183    222 - -
          2.68618  4.42225  2.77519  2.73123  3.46354  2.40513  3.72494  3.29354  2.67741  2.69355  4.24690  2.90347  2.73739  3.18146  2.89801  2.37887  2.77519  2.98518  4.58477  3.61503
          0.03282  3.82883  4.55118  0.61958  0.77255  0.36440  1.18618
    132   2.75277  4.95086  3.10899  2.54082  4.21609  3.51193  2.75402  3.11835  1.62483  3.19497  4.02329  3.03070  3.89695  2.55997  2.53606  2.76907  2.96523  3.31890  5.36227  4.06299    223 - -
          2.68618  4.42225  2.77519  2.73123  3.46354  2.40513  3.72494  3.29354  2.67741  2.69355  4.24690  2.90347  2.73739  3.18146  2.89801  2.37887  2.77519  2.98518  4.58477  3.61503
          0.02520  4.08919  4.81153  0.61958  0.77255  0.48576  0.95510
    133   2.82945  4.87718  3.28360  2.70168  3.61191  3.59982  2.67625  3.53304  2.27951  3.08869  3.96922  3.15117  3.97830  2.87636  1.71925  2.87470  3.03934  3.24831  4.98136  2.77200    224 - -
          2.68618  4.42225  2.77519  2.73123  3.46354  2.40513  3.72494  3.29354  2.67741  2.69355  4.24690  2.90347  2.73739  3.18146  2.89801  2.37887  2.77519  2.98518  4.58477  3.61503
          0.02520  4.08919  4.81153  0.61958  0.77255  0.48576  0.95510
    134   2.87370  5.00337  3.21531  2.67812  4.32145  3.04342  3.01737  3.79513  2.13707  3.31513  4.16477  3.12770  3.97106  2.82916  1.38016  2.89510  3.09273  3.46468  5.40378  4.13456    225 - -
          2.68618  4.42225  2.77519  2.73123  3.46354  2.40513  3.72494  3.29354  2.67741  2.69355  4.24690  2.90347  2.73739  3.18146  2.89801  2.37887  2.77519  2.98518  4.58477  3.61503
          0.02520  4.08919  4.81153  0.61958  0.77255  0.48576  0.95510
    135   2.84763  5.35326  1.61177  1.88555  4.68242  2.86015  3.74209  4.17942  2.67424  3.68378  4.49450  2.76005  3.84863  2.88984  3.23267  2.18241  3.12193  3.75434  5.85041  4.38603    226 - -
          2.68618  4.42225  2.77519  2.73123  3.46354  2.40513  3.72494  3.29354  2.67741  2.69355  4.24690  2.90347  2.73739  3.18146  2.89801  2.37887  2.77519  2.98518  4.58477  3.61503
          0.02520  4.08919  4.81153  0.61958  0.77255  0.48576  0.95510
    136   2.43833  4.33515  3.56271  2.47413  3.42189  3.64961  3.91160  2.44630  2.93358  1.90052  2.78036  3.40033  4.02149  3.24568  3.27206  2.90528  2.88533  2.44290  4.94193  3.72014    227 - -
          2.68618  4.42225  2.77519  2.73123  3.46354  2.40513  3.72494  3.29354  2.67741  2.69355  4.24690  2.90347  2.73739  3.18146  2.89801  2.37887  2.77519  2.98518  4.58477  3.61503
          0.02520  4.08919  4.81153  0.61958  0.77255  0.48576  0.95510
    137   3.40694  4.80802  4.53668  4.18285  3.23229  4.25500  4.77112  2.45349  3.94859  0.64786  3.19701  4.43732  4.65648  4.26450  4.08700  3.85936  3.69320  2.54609  5.18458  3.95615    228 - -
          2.68618  4.42225  2.77519  2.73123  3.46354  2.40513  3.72494  3.29354  2.67741  2.69355  4.24690  2.90347  2.73739  3.18146  2.89801  2.37887  2.77519  2.98518  4.58477  3.61503
          0.02520  4.08919  4.81153  0.61958  0.77255  0.48576  0.95510
    138   2.33709  4.25019  3.48547  3.21121  4.21229  3.06102  4.25366  3.50000  3.19876  3.29749  4.19021  3.38210  3.79358  3.54458  3.48343  2.22769  1.10208  3.06229  5.60116  4.36734    229 - -
          2.68618  4.42225  2.77519  2.73123  3.46354  2.40513  3.72494  3.29354  2.67741  2.69355  4.24690  2.90347  2.73739  3.18146  2.89801  2.37887  2.77519  2.98518  4.58477  3.61503
          0.02520  4.08919  4.81153  0.61958  0.77255  0.48576  0.95510
    139   3.26576  5.07907  3.78004  3.25241  4.48945  3.70505  4.00421  4.05088  2.35575  3.52756  4.52669  3.59312  4.20127  3.21780  0.69263  3.34235  3.51960  3.76659  5.48704  4.37476    230 - -
          2.68618  4.42225  2.77519  2.73123  3.46354  2.40513  3.72494  3.29354  2.67741  2.69355  4.24690  2.90347  2.73739  3.18146  2.89801  2.37887  2.77519  2.98518  4.58477  3.61503
          0.02520  4.08919  4.81153  0.61958  0.77255  0.48576  0.95510
    140   3.26576  5.07907  3.78004  3.25241  4.48945  3.70505  4.00421  4.05088  2.35575  3.52756  4.52669  3.59312  4.20127  3.21780  0.69263  3.34235  3.51960  3.76659  5.48704  4.37476    231 - -
          2.68618  4.42225  2.77519  2.73123  3.46354  2.40513  3.72494  3.29354  2.67741  2.69355  4.24690  2.90347  2.73739  3.18146  2.89801  2.37887  2.77519  2.98518  4.58477  3.61503
          0.02520  4.08919  4.81153  0.61958  0.77255  0.48576  0.95510
    141   3.06517  4.78057  3.69664  3.57085  4.53863  3.45608  4.62595  4.14562  3.64787  3.74649  4.80908  3.85324  0.50797  4.02988  3.86423  3.24061  3.52477  3.76521  5.66017  4.66392    232 - -
          2.68618  4.42225  2.77519  2.73123  3.46354  2.40513  3.72494  3.29354  2.67741  2.69355  4.24690  2.90347  2.73739  3.18146  2.89801  2.37887  2.77519  2.98518  4.58477  3.61503
          0.02520  4.08919  4.81153  0.61958  0.77255  0.48576  0.95510
    142   2.43529  4.35565  3.40997  3.24151  4.30024  3.08226  4.34244  3.85506  3.33020  3.56034  4.47162  3.42717  3.84012  3.66326  3.60552  0.80554  2.93268  3.34178  5.65623  4.38655    233 - -
          2.68618  4.42225  2.77519  2.73123  3.46354  2.40513  3.72494  3.29354  2.67741  2.69355  4.24690  2.90347  2.73739  3.18146  2.89801  2.37887  2.77519  2.98518  4.58477  3.61503
          0.02520  4.08919  4.81153  0.61958  0.77255  0.48576  0.95510
    143   3.57483  4.97538  4.16537  3.94015  2.33528  4.08823  3.74177  3.55559  3.79182  2.95219  4.20888  4.00055  4.55922  4.04472  3.92886  3.68786  3.86381  3.43702  3.98567  0.66958    234 - -
          2.68618  4.42225  2.77519  2.73123  3.46354  2.40513  3.72494  3.29354  2.67741  2.69355  4.24690  2.90347  2.73739  3.18146  2.89801  2.37887  2.77519  2.98518  4.58477  3.61503
          0.02520  4.08919  4.81153  0.61958  0.77255  0.48576  0.95510
    144   2.94088  5.14391  3.18914  2.64999  4.55112  3.58553  3.64571  3.94096  1.91081  3.41635  4.25698  2.37906  3.98634  2.78000  1.44714  2.93162  3.13882  3.59785  5.49800  4.26070    235 - -
          2.68618  4.42225  2.77519  2.73123  3.46354  2.40513  3.72494  3.29354  2.67741  2.69355  4.24690  2.90347  2.73739  3.18146  2.89801  2.37887  2.77519  2.98518  4.58477  3.61503
          0.02520  4.08919  4.81153  0.61958  0.77255  0.48576  0.95510
    145   3.18346  5.14360  3.37304  2.96081  4.58003  3.64316  3.89848  4.02443  0.77556  3.54484  4.49982  3.37367  4.13248  3.08141  2.49787  3.21433  3.42314  3.72190  5.54934  4.39599    236 - -
          2.68618  4.42225  2.77519  2.73123  3.46354  2.40513  3.72494  3.29354  2.67741  2.69355  4.24690  2.90347  2.73739  3.18146  2.89801  2.37887  2.77519  2.98518  4.58477  3.61503
          0.02520  4.08919  4.81153  0.61958  0.77255  0.48576  0.95510
    146   3.20315  4.56896  4.63284  4.26126  3.52927  4.29235  4.95412  0.84365  4.09367  2.07676  3.43686  4.47705  4.70772  4.42303  4.26622  3.81339  3.50049  1.87673  5.46114  4.21463    237 - -
          2.68618  4.42225  2.77519  2.73123  3.46354  2.40513  3.72494  3.29354  2.67741  2.69355  4.24690  2.90347  2.73739  3.18146  2.89801  2.37887  2.77519  2.98518  4.58477  3.61503
          0.02520  4.08919  4.81153  0.61958  0.77255  0.48576  0.95510
    147   3.39480  4.72663  4.83440  4.33330  2.11777  4.53006  4.53372  2.35271  4.18617  0.88363  2.97226  4.50662  4.74806  4.27205  4.28638  3.90254  3.62154  2.49503  4.76599  3.36496    238 - -
          2.68618  4.42225  2.77519  2.73123  3.46354  2.40513  3.72494  3.29354  2.67741  2.69355  4.24690  2.90347  2.73739  3.18146  2.89801  2.37887  2.77519  2.98518  4.58477  3.61503
          0.02520  4.08919  4.81153  0.61958  0.77255  0.48576  0.95510
    148   2.50737  4.59383  2.92751  2.62204  4.30588  3.19045  3.89271  3.73466  2.74785  3.36375  4.18801  1.70151  3.80028  3.08049  3.16423  2.18970  2.20887  3.30009  5.57883  4.26365    239 - -
          2.68618  4.42225  2.77519  2.73123  3.46354  2.40513  3.72494  3.29354  2.67741  2.69355  4.24690  2.90347  2.73739  3.18146  2.89801  2.37887  2.77519  2.98518  4.58477  3.61503
          0.02520  4.08919  4.81153  0.61958  0.77255  0.48576  0.95510
    149   3.04777  5.63945  1.13189  1.70212  4.92320  3.26284  3.84489  4.45514  2.90421  3.95350  4.82544  2.72664  3.90633  3.01900  3.52250  2.91682  3.34550  4.02303  6.09886  4.57819    240 - -
          2.68618  4.42225  2.77519  2.73123  3.46354  2.40513  3.72494  3.29354  2.67741  2.69355  4.24690  2.90347  2.73739  3.18146  2.89801  2.37887  2.77519  2.98518  4.58477  3.61503
          0.02520  4.08919  4.81153  0.61958  0.77255  0.48576  0.95510
    150   3.32686  4.63735  4.92516  4.39653  3.20701  4.61061  4.96598  1.53574  4.22764  1.01940  3.01804  4.64475  4.81772  4.39462  4.35965  3.98764  3.56238  2.05972  5.28710  4.16307    241 - -
          2.68618  4.42225  2.77519  2.73123  3.46354  2.40513  3.72494  3.29354  2.67741  2.69355  4.24690  2.90347  2.73739  3.18146  2.89801  2.37887  2.77519  2.98518  4.58477  3.61503
          0.02520  4.08919  4.81153  0.61958  0.77255  0.48576  0.95510
    151   1.96662  4.22450  3.38637  3.14632  4.45015  1.37927  4.28099  3.88194  3.27750  3.55732  4.36837  3.31683  3.72734  3.54343  3.60315  1.82613  2.75942  3.28607  5.77502  4.55984    242 - -
          2.68618  4.42225  2.77519  2.73123  3.46354  2.40513  3.72494  3.29354  2.67741  2.69355  4.24690  2.90347  2.73739  3.18146  2.89801  2.37887  2.77519  2.98518  4.58477  3.61503
          0.02520  4.08919  4.81153  0.61958  0.77255  0.48576  0.95510
    152   2.95721  4.70562  3.67493  3.60455  4.73241  0.46132  4.70643  4.38983  3.81500  4.01499  4.99629  3.83998  4.10334  4.12238  4.02229  3.13618  3.45529  3.87625  5.76505  4.84344    243 - -
          2.68615  4.42216  2.77530  2.73047  3.46398  2.40545  3.72488  3.29334  2.67772  2.69333  4.24703  2.90368  2.73783  3.18195  2.89857  2.37762  2.77549  2.98520  4.58548  3.61504
          0.38849  1.31696  2.91926  2.55644  0.08075  0.48576  0.95510
    153   2.22849  4.90286  2.81514  2.23852  4.17968  3.38125  3.15655  3.60908  2.40406  3.18567  3.99604  2.90304  2.64456  2.53720  2.85163  2.65243  2.88244  3.26482  5.40022  4.05144    271 - -
          2.68618  4.42225  2.77519  2.73123  3.46354  2.40513  3.72494  3.29354  2.67741  2.69355  4.24690  2.90347  2.73739  3.18146  2.89801  2.37887  2.77519  2.98518  4.58477  3.61503
          0.02643  4.04226  4.76461  0.61958  0.77255  0.45533  1.00578
    154   2.60730  4.70254  2.52535  2.26556  3.93115  3.43902  3.67860  2.97219  2.51430  2.94765  3.79515  3.00296  3.84369  2.85391  2.96530  2.67296  2.43804  2.43099  5.24953  3.93391    272 - -
          2.68618  4.42225  2.77519  2.73123  3.46354  2.40513  3.72494  3.29354  2.67741  2.69355  4.24690  2.90347  2.73739  3.18146  2.89801  2.37887  2.77519  2.98518  4.58477  3.61503
          0.02520  4.08919  4.81153  0.61958  0.77255  0.48576  0.95510
    155   3.12124  4.43856  4.82559  4.27850  3.38162  4.44486  4.87048  1.31663  4.16123  1.86892  2.37403  4.49169  4.70784  4.34870  4.31557  3.79487  3.36277  1.54160  5.32305  4.18457    273 - -
          2.68618  4.42225  2.77519  2.73123  3.46354  2.40513  3.72494  3.29354  2.67741  2.69355  4.24690  2.90347  2.73739  3.18146  2.89801  2.37887  2.77519  2.98518  4.58477  3.61503
          0.02520  4.08919  4.81153  0.61958  0.77255  0.48576  0.95510
    156   2.11715  4.39678  3.28276  2.82355  3.96151  3.23955  3.91322  3.32289  2.80725  2.63887  3.87737  3.19423  2.11008  3.14582  3.18901  2.09384  2.80066  2.97540  5.32285  4.05868    274 - -
          2.68618  4.42225  2.77519  2.73123  3.46354  2.40513  3.72494  3.29354  2.67741  2.69355  4.24690  2.90347  2.73739  3.18146  2.89801  2.37887  2.77519  2.98518  4.58477  3.61503
          0.02520  4.08919  4.81153  0.61958  0.77255  0.48576  0.95510
    157   1.78426  4.52176  3.02666  2.66355  4.27233  2.36432  3.89773  3.70247  2.77111  3.32253  4.13545  2.49817  2.62426  3.08391  3.19931  2.54813  2.82468  3.25763  5.55138  4.25077    275 - -
          2.68618  4.42225  2.77519  2.73123  3.46354  2.40513  3.72494  3.29354  2.67741  2.69355  4.24690  2.90347  2.73739  3.18146  2.89801  2.37887  2.77519  2.98518  4.58477  3.61503
          0.08590  4.08919  2.72475  0.61958  0.77255  0.48576  0.95510
    158   1.73845  4.19169  3.43828  3.08722  4.26272  1.81670  4.16091  3.66577  3.12968  3.34885  4.16844  3.28061  3.70114  3.41593  3.46955  2.13040  2.16433  3.14439  5.60075  4.38200    276 - -
          2.68618  4.42225  2.77519  2.73123  3.46354  2.40513  3.72494  3.29354  2.67741  2.69355  4.24690  2.90347  2.73739  3.18146  2.89801  2.37887  2.77519  2.98518  4.58477  3.61503
          0.02676  4.03004  4.75239  0.61958  0.77255  0.44824  1.01820
    159   1.80519  4.21896  3.52886  3.14942  4.21950  3.03585  4.18637  3.57047  3.14944  3.29553  4.13363  3.33675  3.74899  3.45026  3.47887  1.72543  1.68750  3.09520  5.57645  4.35906    277 - -
          2.68618  4.42225  2.77519  2.73123  3.46354  2.40513  3.72494  3.29354  2.67741  2.69355  4.24690  2.90347  2.73739  3.18146  2.89801  2.37887  2.77519  2.98518  4.58477  3.61503
          0.02520  4.08919  4.81153  0.61958  0.77255  0.48576  0.95510
    160   2.76396  4.23790  4.14329  3.57178  3.24663  3.88398  4.20577  1.77791  3.45002  1.67561  2.78469  3.83091  4.23406  3.69754  3.66416  2.65667  3.00097  2.15332  4.89837  3.71260    278 - -
          2.68618  4.42225  2.77519  2.73123  3.46354  2.40513  3.72494  3.29354  2.67741  2.69355  4.24690  2.90347  2.73739  3.18146  2.89801  2.37887  2.77519  2.98518  4.58477  3.61503
          0.02520  4.08919  4.81153  0.61958  0.77255  0.48576  0.95510
    161   2.75162  5.14924  2.22762  2.28248  4.47385  3.33352  3.69052  3.94867  2.51327  3.47589  4.27988  2.83524  2.73696  1.78383  3.00009  2.71284  3.00978  3.55374  5.64473  4.23964    279 - -
          2.68618  4.42225  2.77519  2.73123  3.46354  2.40513  3.72494  3.29354  2.67741  2.69355  4.24690  2.90347  2.73739  3.18146  2.89801  2.37887  2.77519  2.98518  4.58477  3.61503
          0.11301  4.08919  2.40682  0.61958  0.77255  0.48576  0.95510
    162   2.84759  4.29772  4.23456  3.66706  3.25929  4.00085  4.33627  1.73706  3.55031  1.77930  2.41166  3.94206  4.32885  3.79479  3.76998  3.30437  2.50038  2.03835  5.00389  3.83781    280 - -
          2.68618  4.42225  2.77519  2.73123  3.46354  2.40513  3.72494  3.29354  2.67741  2.69355  4.24690  2.90347  2.73739  3.18146  2.89801  2.37887  2.77519  2.98518  4.58477  3.61503
          0.13663  4.00367  2.21220  0.61958  0.77255  0.57465  0.82760
    163   1.74738  4.13390  3.31409  3.05305  4.19247  2.90914  4.14360  3.53971  3.11053  3.29181  4.15344  3.23283  3.65234  3.41952  3.41805  1.38689  2.67746  3.04515  5.55754  4.32316    281 - -
          2.68633  4.42240  2.77534  2.73100  3.46369  2.40453  3.72509  3.29369  2.67742  2.69370  4.24705  2.90362  2.73755  3.18101  2.89816  2.37891  2.77510  2.98533  4.58492  3.61518
          0.54572  1.31609  1.88130  1.29148  0.32140  0.38752  1.13550
    164   2.38394  4.58591  2.82047  2.36319  3.80305  2.89952  3.66167  3.17120  2.52177  2.84210  3.21080  3.00784  3.81600  2.85843  2.95861  2.64696  2.79780  2.52160  5.14433  3.84697    287 - -
          2.68618  4.42225  2.77519  2.73123  3.46354  2.40513  3.72494  3.29354  2.67741  2.69355  4.24690  2.90347  2.73739  3.18146  2.89801  2.37887  2.77519  2.98518  4.58477  3.61503
          0.02861  3.96397  4.68632  0.61958  0.77255  0.41470  1.08039
    165   2.66660  5.07218  2.27875  2.29344  4.37679  3.35389  3.13874  3.84133  2.42324  3.36997  4.15124  2.84244  3.01027  2.52860  2.91603  2.10099  2.90915  3.44902  5.54406  4.14762    288 - -
          2.68618  4.42225  2.77519  2.73123  3.46354  2.40513  3.72494  3.29354  2.67741  2.69355  4.24690  2.90347  2.73739  3.18146  2.89801  2.37887  2.77519  2.98518  4.58477  3.61503
          0.02520  4.08919  4.81153  0.61958  0.77255  0.48576  0.95510
    166   2.55846  4.56459  2.91488  2.80123  4.48301  1.07265  4.14900  4.03276  3.10635  3.66696  4.52383  2.51810  3.84871  3.39808  3.47665  2.67310  3.00916  3.50955  5.75497  4.47148    289 - -
          2.68618  4.42225  2.77519  2.73123  3.46354  2.40513  3.72494  3.29354  2.67741  2.69355  4.24690  2.90347  2.73739  3.18146  2.89801  2.37887  2.77519  2.98518  4.58477  3.61503
          0.02520  4.08919  4.81153  0.61958  0.77255  0.48576  0.95510
    167   3.21795  4.52250  4.90818  4.36419  3.32366  4.55274  4.96214  1.62355  4.24345  1.21003  3.11762  4.59499  4.78162  4.40792  4.38967  3.91123  3.45623  1.57271  5.34731  4.23012    290 - -
          2.68618  4.42225  2.77519  2.73123  3.46354  2.40513  3.72494  3.29354  2.67741  2.69355  4.24690  2.90347  2.73739  3.18146  2.89801  2.37887  2.77519  2.98518  4.58477  3.61503
          0.02520  4.08919  4.81153  0.61958  0.77255  0.48576  0.95510
    168   2.70562  4.63315  3.20615  2.72578  3.55751  3.51673  1.98250  3.21564  2.57985  2.29659  3.75716  3.17331  3.22659  3.01651  2.92817  2.81635  2.95334  2.96659  4.99159  3.59875    291 - -
          2.68618  4.42225  2.77519  2.73123  3.46354  2.40513  3.72494  3.29354  2.67741  2.69355  4.24690  2.90347  2.73739  3.18146  2.89801  2.37887  2.77519  2.98518  4.58477  3.61503
          0.02520  4.08919  4.81153  0.61958  0.77255  0.48576  0.95510
    169   2.51024  4.50967  3.04952  2.77432  4.20181  3.19488  3.98657  3.57682  2.84875  3.28942  4.15912  2.27771  3.83411  3.21234  3.21354  2.63279  1.39355  3.18104  5.53028  4.23347    292 - -
          2.68618  4.42225  2.77519  2.73123  3.46354  2.40513  3.72494  3.29354  2.67741  2.69355  4.24690  2.90347  2.73739  3.18146  2.89801  2.37887  2.77519  2.98518  4.58477  3.61503
          0.02520  4.08919  4.81153  0.61958  0.77255  0.48576  0.95510
    170   2.73799  4.30371  3.93397  3.39895  3.32402  3.76941  4.14850  2.10984  3.27136  1.48859  3.28486  3.69829  4.17303  3.57507  3.52927  2.41416  2.99832  2.26488  4.95919  3.73341    293 - -
          2.68618  4.42225  2.77519  2.73123  3.46354  2.40513  3.72494  3.29354  2.67741  2.69355  4.24690  2.90347  2.73739  3.18146  2.89801  2.37887  2.77519  2.98518  4.58477  3.61503
          0.02520  4.08919  4.81153  0.61958  0.77255  0.48576  0.95510
    171   1.93458  4.56744  3.08940  2.63418  4.07009  3.28938  3.79927  3.46181  2.62463  3.10653  3.94175  3.07667  3.81382  2.37109  3.03333  2.40645  2.14699  3.10575  5.37006  4.07759    294 - -
          2.68618  4.42225  2.77519  2.73123  3.46354  2.40513  3.72494  3.29354  2.67741  2.69355  4.24690  2.90347  2.73739  3.18146  2.89801  2.37887  2.77519  2.98518  4.58477  3.61503
          0.02520  4.08919  4.81153  0.61958  0.77255  0.48576  0.95510
    172   2.42143  4.31788  4.24353  3.67848  3.27342  3.98657  4.34146  2.21410  3.56523  1.67178  2.11657  3.94569  4.32877  3.80351  3.78238  3.29338  3.09591  1.86469  5.01027  3.84694    295 - -
          2.68618  4.42225  2.77519  2.73123  3.46354  2.40513  3.72494  3.29354  2.67741  2.69355  4.24690  2.90347  2.73739  3.18146  2.89801  2.37887  2.77519  2.98518  4.58477  3.61503
          0.02520  4.08919  4.81153  0.61958  0.77255  0.48576  0.95510
    173   1.84265  4.29567  3.38791  2.97447  4.22662  3.07270  4.07055  3.62994  2.98988  3.29770  4.11890  3.24827  2.72862  3.29929  3.36092  1.57229  2.38854  3.15378  5.55248  4.30881    296 - -
          2.68618  4.42225  2.77519  2.73123  3.46354  2.40513  3.72494  3.29354  2.67741  2.69355  4.24690  2.90347  2.73739  3.18146  2.89801  2.37887  2.77519  2.98518  4.58477  3.61503
          0.02520  4.08919  4.81153  0.61958  0.77255  0.48576  0.95510
    174   2.61468  4.70009  2.75048  2.61055  4.49579  1.53126  4.01223  4.02579  2.93924  3.62988  4.47376  1.77647  3.84590  3.22451  3.35932  2.68940  3.02194  3.53501  5.74873  4.42095    297 - -
          2.68605  4.42226  2.77520  2.73124  3.46355  2.40514  3.72495  3.29355  2.67742  2.69356  4.24690  2.90347  2.73740  3.18147  2.89802  2.37888  2.77520  2.98519  4.58478  3.61504
          0.37336  2.60126  1.43801  0.42629  1.05823  0.48576  0.95510
    175   1.95510  4.10974  3.33510  3.00995  4.04737  2.93634  4.05998  3.30232  3.00753  3.10236  3.97678  3.21196  3.64699  3.33513  3.31785  2.10091  1.69601  2.87901  5.42713  4.20482    299 - -
          2.68618  4.42225  2.77519  2.73123  3.46354  2.40513  3.72494  3.29354  2.67741  2.69355  4.24690  2.90347  2.73739  3.18146  2.89801  2.37887  2.77519  2.98518  4.58477  3.61503
          0.03282  3.82878  4.55112  0.61958  0.77255  0.47666  0.96983
    176   1.67160  4.18324  3.41698  3.05816  4.25025  2.11165  4.13553  3.65931  3.09921  3.33602  4.15336  3.25896  3.68600  3.38640  3.44388  1.84839  2.33400  3.13636  5.58484  4.36330    300 - -
          2.68618  4.42225  2.77519  2.73123  3.46354  2.40513  3.72494  3.29354  2.67741  2.69355  4.24690  2.90347  2.73739  3.18146  2.89801  2.37887  2.77519  2.98518  4.58477  3.61503
          0.02748  4.00367  4.72601  0.61958  0.77255  0.57465  0.82760
    177   1.61113  4.17588  3.54921  3.21688  4.11208  3.03721  4.22304  3.23780  3.19274  3.11958  4.03958  3.37269  3.75725  3.51404  3.48537  2.48306  1.52048  2.85363  5.52999  4.31968    301 - -
          2.68618  4.42225  2.77519  2.73123  3.46354  2.40513  3.72494  3.29354  2.67741  2.69355  4.24690  2.90347  2.73739  3.18146  2.89801  2.37887  2.77519  2.98518  4.58477  3.61503
          0.02748  4.00367  4.72601  0.61958  0.77255  0.57465  0.82760
    178   1.56862  4.19593  3.36317  3.15042  4.35577  1.42286  4.26917  3.71998  3.27343  3.45745  4.30906  3.31465  3.71230  3.55303  3.57583  2.43808  2.75663  3.18379  5.69137  4.49185    302 - -
          2.68618  4.42225  2.77519  2.73123  3.46354  2.40513  3.72494  3.29354  2.67741  2.69355  4.24690  2.90347  2.73739  3.18146  2.89801  2.37887  2.77519  2.98518  4.58477  3.61503
          0.02748  4.00367  4.72601  0.61958  0.77255  0.57465  0.82760
    179   2.83550  4.59632  3.53601  3.45289  4.58975  0.55260  4.56371  4.22267  3.65191  3.85992  4.83784  3.70053  3.99160  3.96582  3.87215  3.01143  3.32697  3.72568  5.64877  4.69659    303 - -
          2.68618  4.42225  2.77519  2.73123  3.46354  2.40513  3.72494  3.29354  2.67741  2.69355  4.24690  2.90347  2.73739  3.18146  2.89801  2.37887  2.77519  2.98518  4.58477  3.61503
          0.02748  4.00367  4.72601  0.61958  0.77255  0.43394  1.04399
    180   2.58849  4.63939  2.81029  2.68172  4.48886  1.27087  4.06503  4.02438  3.00467  3.64097  4.48985  2.13042  3.84552  3.29125  3.40615  2.68025  3.01419  3.52070  5.75178  4.44125    304 - -
          2.68618  4.42225  2.77519  2.73123  3.46354  2.40513  3.72494  3.29354  2.67741  2.69355  4.24690  2.90347  2.73739  3.18146  2.89801  2.37887  2.77519  2.98518  4.58477  3.61503
          0.02520  4.08919  4.81153  0.61958  0.77255  0.48576  0.95510
    181   1.37242  4.20290  3.54224  3.19011  4.24286  2.34463  4.22517  3.59010  3.20860  3.32153  4.15996  3.35420  3.74599  3.49819  3.52881  2.45574  1.88398  3.10351  5.60323  4.39407    305 - -
          2.68618  4.42225  2.77519  2.73123  3.46354  2.40513  3.72494  3.29354  2.67741  2.69355  4.24690  2.90347  2.73739  3.18146  2.89801  2.37887  2.77519  2.98518  4.58477  3.61503
          0.02520  4.08919  4.81153  0.61958  0.77255  0.48576  0.95510
    182   2.29211  4.33395  4.47724  3.93518  3.50729  4.17374  4.62717  1.38573  3.83385  2.00790  3.36345  4.18031  4.51696  4.09006  4.05372  3.50794  3.19435  1.57991  5.28140  4.08783    306 - -
          2.68618  4.42225  2.77519  2.73123  3.46354  2.40513  3.72494  3.29354  2.67741  2.69355  4.24690  2.90347  2.73739  3.18146  2.89801  2.37887  2.77519  2.98518  4.58477  3.61503
          0.02520  4.08919  4.81153  0.61958  0.77255  0.48576  0.95510
    183   2.69005  4.36625  3.61900  3.13655  3.53801  3.64130  4.05188  2.47651  3.04294  2.27382  3.52911  2.60217  4.08842  3.39724  3.35671  2.96554  2.96550  1.50586  5.08077  3.80672    307 - -
          2.68618  4.42225  2.77519  2.73123  3.46354  2.40513  3.72494  3.29354  2.67741  2.69355  4.24690  2.90347  2.73739  3.18146  2.89801  2.37887  2.77519  2.98518  4.58477  3.61503
          0.02520  4.08919  4.81153  0.61958  0.77255  0.48576  0.95510
    184   2.70621  4.85131  2.85047  2.54852  4.30009  3.33212  3.79465  3.80228  2.50661  3.37214  4.22942  3.02417  3.88040  1.50983  2.86519  2.14674  3.01604  3.42250  5.52559  4.18462    308 - -
          2.68618  4.42225  2.77519  2.73123  3.46354  2.40513  3.72494  3.29354  2.67741  2.69355  4.24690  2.90347  2.73739  3.18146  2.89801  2.37887  2.77519  2.98518  4.58477  3.61503
          0.02520  4.08919  4.81153  0.61958  0.77255  0.48576  0.95510
    185   2.82386  4.56888  3.51141  3.15467  2.79170  3.59495  3.75992  3.25585  3.10155  2.86498  3.86754  3.45260  4.10666  3.43301  3.39235  2.20277  3.13451  3.01515  4.38987  1.36744    309 - -
          2.68618  4.42225  2.77519  2.73123  3.46354  2.40513  3.72494  3.29354  2.67741  2.69355  4.24690  2.90347  2.73739  3.18146  2.89801  2.37887  2.77519  2.98518  4.58477  3.61503
          0.02520  4.08919  4.81153  0.61958  0.77255  0.48576  0.95510
    186   1.53259  4.28708  3.51749  3.06683  3.77592  3.28595  4.03738  3.00700  3.00925  2.18965  3.73719  3.36016  3.87577  3.34174  3.33464  2.24561  2.82215  2.72286  5.22437  3.98217    310 - -
          2.68618  4.42225  2.77519  2.73123  3.46354  2.40513  3.72494  3.29354  2.67741  2.69355  4.24690  2.90347  2.73739  3.18146  2.89801  2.37887  2.77519  2.98518  4.58477  3.61503
          0.17650  4.08919  1.93069  0.61958  0.77255  0.48576  0.95510
    187   2.38451  4.46051  3.17376  2.64524  3.70312  3.40556  3.71516  3.06000  2.58020  2.74236  2.76867  3.09665  3.83426  2.51734  2.96855  2.44466  2.57357  2.79382  5.07696  3.80922    311 - -
          2.68618  4.42225  2.77519  2.73123  3.46354  2.40513  3.72494  3.29354  2.67741  2.69355  4.24690  2.90347  2.73739  3.18146  2.89801  2.37887  2.77519  2.98518  4.58477  3.61503
          0.10023  3.94195  2.57751  0.61958  0.77255  0.63010  0.76044
    188   2.65836  4.89830  2.56195  2.31240  4.30500  2.51522  3.67196  3.77256  2.46138  3.33610  4.16742  2.29671  3.77889  2.19037  2.88380  2.66134  2.94489  3.39176  5.51175  4.15004    312 - -
          2.68618  4.42225  2.77519  2.73123  3.46354  2.40513  3.72494  3.29354  2.67741  2.69355  4.24690  2.90347  2.73739  3.18146  2.89801  2.37887  2.77519  2.98518  4.58477  3.61503
          0.03138  3.87309  4.59544  0.61958  0.77255  0.37875  1.15428
    189   2.86332  4.81873  3.24133  2.79364  3.74101  3.60328  3.82595  3.20523  2.50319  2.12779  3.78092  3.24493  4.03849  1.56251  2.80549  2.95656  3.10777  3.04430  5.20176  3.86420    313 - -
          2.68618  4.42225  2.77519  2.73123  3.46354  2.40513  3.72494  3.29354  2.67741  2.69355  4.24690  2.90347  2.73739  3.18146  2.89801  2.37887  2.77519  2.98518  4.58477  3.61503
          0.02520  4.08919  4.81153  0.61958  0.77255  0.48576  0.95510
    190   2.81941  5.18734  1.31251  2.26110  4.66590  2.72518  3.82223  4.16217  2.78698  3.69856  4.52702  2.81813  2.79254  2.98763  3.33425  2.77614  3.13260  3.72406  5.86065  4.42970    314 - -
          2.68618  4.42225  2.77519  2.73123  3.46354  2.40513  3.72494  3.29354  2.67741  2.69355  4.24690  2.90347  2.73739  3.18146  2.89801  2.37887  2.77519  2.98518  4.58477  3.61503
          0.02520  4.08919  4.81153  0.61958  0.77255  0.48576  0.95510
    191   2.45878  4.91765  2.79812  2.14055  4.24608  2.54366  3.65095  3.68331  2.44652  3.25106  4.05017  2.89827  2.87104  2.55762  2.91754  2.63484  2.66400  3.31666  5.45854  4.09648    315 - -
          2.68618  4.42225  2.77519  2.73123  3.46354  2.40513  3.72494  3.29354  2.67741  2.69355  4.24690  2.90347  2.73739  3.18146  2.89801  2.37887  2.77519  2.98518  4.58477  3.61503
          0.02520  4.08919  4.81153  0.61958  0.77255  0.48576  0.95510
    192   2.68485  4.97194  2.75424  2.19856  4.30486  2.79578  3.66896  3.73719  2.43568  3.29990  4.10868  2.90359  3.83232  1.97452  2.87862  2.68342  2.39312  3.37297  5.49873  4.14199    316 - -
          2.68618  4.42225  2.77519  2.73123  3.46354  2.40513  3.72494  3.29354  2.67741  2.69355  4.24690  2.90347  2.73739  3.18146  2.89801  2.37887  2.77519  2.98518  4.58477  3.61503
          0.02520  4.08919  4.81153  0.61958  0.77255  0.48576  0.95510
    193   3.17362  4.53110  4.51463  4.03961  1.39052  4.17632  3.77331  2.25444  3.89400  2.24376  3.44388  4.03116  4.49361  3.98412  3.99274  3.50028  3.39965  2.68889  4.01779  1.87902    317 - -
          2.68618  4.42225  2.77519  2.73123  3.46354  2.40513  3.72494  3.29354  2.67741  2.69355  4.24690  2.90347  2.73739  3.18146  2.89801  2.37887  2.77519  2.98518  4.58477  3.61503
          0.02520  4.08919  4.81153  0.61958  0.77255  0.48576  0.95510
    194   3.75066  4.95600  4.72275  4.43350  1.27842  4.47339  3.49989  3.42544  4.27353  2.73766  4.01539  4.13956  4.77679  4.21036  4.28395  3.84801  3.97051  3.35372  3.62887  1.06504    318 - -
          2.68618  4.42225  2.77519  2.73123  3.46354  2.40513  3.72494  3.29354  2.67741  2.69355  4.24690  2.90347  2.73739  3.18146  2.89801  2.37887  2.77519  2.98518  4.58477  3.61503
          0.02520  4.08919  4.81153  0.61958  0.77255  0.48576  0.95510
    195   3.10157  4.47666  4.65821  4.16894  3.45864  4.32388  4.85001  1.91209  4.01219  1.65057  3.31832  4.39633  4.67322  4.29444  4.20777  3.71315  3.37467  1.06912  5.39119  4.17063    319 - -
          2.68618  4.42225  2.77519  2.73123  3.46354  2.40513  3.72494  3.29354  2.67741  2.69355  4.24690  2.90347  2.73739  3.18146  2.89801  2.37887  2.77519  2.98518  4.58477  3.61503
          0.02520  4.08919  4.81153  0.61958  0.77255  0.48576  0.95510
    196   2.39358  4.36151  3.23445  2.99889  4.32949  3.07298  4.16910  3.79664  3.09498  3.46457  4.31861  3.27178  1.36522  3.42481  3.42769  1.89297  2.85562  3.29145  5.65578  4.39479    320 - -
          2.68618  4.42225  2.77519  2.73123  3.46354  2.40513  3.72494  3.29354  2.67741  2.69355  4.24690  2.90347  2.73739  3.18146  2.89801  2.37887  2.77519  2.98518  4.58477  3.61503
          0.02520  4.08919  4.81153  0.61958  0.77255  0.48576  0.95510
    197   2.37612  4.44871  3.23972  2.72929  3.74260  2.53645  3.80039  3.06771  2.70940  2.44393  3.66778  2.53768  3.86745  3.04380  3.10528  2.69028  2.82113  2.36894  5.13127  3.86411    321 - -
          2.68618  4.42225  2.77519  2.73123  3.46354  2.40513  3.72494  3.29354  2.67741  2.69355  4.24690  2.90347  2.73739  3.18146  2.89801  2.37887  2.77519  2.98518  4.58477  3.61503
          0.02520  4.08919  4.81153  0.61958  0.77255  0.48576  0.95510
    198   2.57907  4.54509  3.18648  2.62838  3.76752  3.45455  3.71370  3.14405  2.56355  2.81058  3.04932  3.09733  3.08414  2.92794  2.49035  2.23382  2.82276  2.63131  5.12310  3.84454    322 - -
          2.68618  4.42225  2.77519  2.73123  3.46354  2.40513  3.72494  3.29354  2.67741  2.69355  4.24690  2.90347  2.73739  3.18146  2.89801  2.37887  2.77519  2.98518  4.58477  3.61503
          0.17803  4.08919  1.92192  0.61958  0.77255  0.48576  0.95510
    199   2.52869  4.42304  2.89919  2.66136  3.65063  2.86258  3.73128  2.97124  2.64809  2.69414  2.76700  3.11219  3.83985  2.97587  3.05154  2.67479  2.54084  2.49488  5.04664  3.77945    323 - -
          2.68618  4.42225  2.77519  2.73123  3.46354  2.40513  3.72494  3.29354  2.67741  2.69355  4.24690  2.90347  2.73739  3.18146  2.89801  2.37887  2.77519  2.98518  4.58477  3.61503
          0.13238  3.94046  2.25810  0.61958  0.77255  0.63135  0.75901
    200   2.25772  4.63601  2.75739  2.43199  4.12498  3.20175  3.70117  3.55064  2.51483  3.16341  3.99763  2.59356  3.74388  2.51122  2.92773  2.06095  2.83127  3.17955  5.39024  4.06960    324 - -
          2.68618  4.42225  2.77519  2.73123  3.46354  2.40513  3.72494  3.29354  2.67741  2.69355  4.24690  2.90347  2.73739  3.18146  2.89801  2.37887  2.77519  2.98518  4.58477  3.61503
          0.03243  3.84052  4.56287  0.61958  0.77255  0.70865  0.67788
    201   2.54473  4.26283  3.44002  2.95336  3.21944  2.91137  3.79842  2.73650  2.88024  2.49489  3.44731  3.30588  3.90973  3.20903  3.19721  2.77091  2.82047  2.11221  4.73548  2.51035    325 - -
          2.68593  4.42238  2.77533  2.73137  3.46367  2.40506  3.72508  3.29367  2.67754  2.69354  4.24703  2.90324  2.73753  3.18138  2.89814  2.37871  2.77518  2.98514  4.58490  3.61488
          0.48860  0.97794  4.56287  0.98687  0.46640  0.62754  0.76337
    202   2.44460  4.44908  2.92925  2.65524  4.09456  3.12547  3.87437  3.46139  2.72719  3.17967  4.05517  2.21854  3.75320  3.09771  3.09340  2.56147  1.74714  3.08016  5.42436  4.12079    331 - -
          2.68618  4.42225  2.77519  2.73123  3.46354  2.40513  3.72494  3.29354  2.67741  2.69355  4.24690  2.90347  2.73739  3.18146  2.89801  2.37887  2.77519  2.98518  4.58477  3.61503
          0.03061  3.89764  4.61999  0.61958  0.77255  0.66616  0.72088
    203   2.47629  4.46793  3.04113  2.60079  3.87504  2.61391  3.74802  2.80215  2.61223  2.92376  3.78226  2.38026  3.77760  2.96102  3.01589  2.59076  2.47915  2.91061  5.22082  3.93402    332 - -
          2.68618  4.42225  2.77519  2.73123  3.46354  2.40513  3.72494  3.29354  2.67741  2.69355  4.24690  2.90347  2.73739  3.18146  2.89801  2.37887  2.77519  2.98518  4.58477  3.61503
          0.03061  3.89764  4.61999  0.61958  0.77255  0.52545  0.89475
    204   2.61356  4.84120  2.72517  2.37636  4.21714  2.70379  2.83439  3.68368  2.49688  3.26088  4.07589  2.32020  3.79227  2.83991  2.95021  2.18297  2.89209  3.31037  5.45585  4.09485    333 - -
          2.68618  4.42225  2.77519  2.73123  3.46354  2.40513  3.72494  3.29354  2.67741  2.69355  4.24690  2.90347  2.73739  3.18146  2.89801  2.37887  2.77519  2.98518  4.58477  3.61503
          0.02780  3.99229  4.71463  0.61958  0.77255  0.58537  0.81396
    205   2.41600  4.48421  2.86642  2.62405  4.35054  2.07971  3.93031  3.81393  2.83600  3.42808  4.24501  2.38383  3.73543  3.13015  3.25492  1.74666  2.82569  3.32102  5.62729  4.31823    334 - -
          2.68618  4.42225  2.77519  2.73123  3.46354  2.40513  3.72494  3.29354  2.67741  2.69355  4.24690  2.90347  2.73739  3.18146  2.89801  2.37887  2.77519  2.98518  4.58477  3.61503
          0.02780  3.99229  4.71463  0.61958  0.77255  0.58537  0.81396
    206   2.54818  4.26895  3.62639  3.15104  3.56819  2.24946  4.05672  2.57335  3.07042  2.25495  3.53584  3.45861  3.97496  3.40179  3.37720  2.80795  2.87124  1.77973  5.09858  3.85185    335 - -
          2.68618  4.42225  2.77519  2.73123  3.46354  2.40513  3.72494  3.29354  2.67741  2.69355  4.24690  2.90347  2.73739  3.18146  2.89801  2.37887  2.77519  2.98518  4.58477  3.61503
          0.02780  3.99229  4.71463  0.61958  0.77255  0.42816  1.05471
    207   2.63037  4.32120  3.51945  2.97957  3.46666  3.60524  3.88838  2.01274  2.88461  2.48488  3.42857  2.97974  3.99790  2.74488  3.21145  2.87747  2.87016  2.02706  4.94329  3.70702    336 - -
          2.68618  4.42225  2.77519  2.73123  3.46354  2.40513  3.72494  3.29354  2.67741  2.69355  4.24690  2.90347  2.73739  3.18146  2.89801  2.37887  2.77519  2.98518  4.58477  3.61503
          0.02520  4.08919  4.81153  0.61958  0.77255  0.48576  0.95510
    208   2.13948  4.26588  3.53093  2.99478  3.51712  3.01484  3.90679  2.79024  2.93924  2.01419  3.47696  3.35033  3.26196  3.24506  3.27416  2.76329  2.81214  2.22952  4.97497  3.74718    337 - -
          2.68618  4.42225  2.77519  2.73123  3.46354  2.40513  3.72494  3.29354  2.67741  2.69355  4.24690  2.90347  2.73739  3.18146  2.89801  2.37887  2.77519  2.98518  4.58477  3.61503
          0.02520  4.08919  4.81153  0.61958  0.77255  0.48576  0.95510
    209   3.15618  5.29530  2.60177  0.75212  4.67139  3.42650  4.03946  4.16947  2.94876  3.75406  4.72442  3.07869  4.04316  3.25431  3.37589  3.11982  3.46398  3.83307  5.80183  4.53136    338 - -
          2.68618  4.42225  2.77519  2.73123  3.46354  2.40513  3.72494  3.29354  2.67741  2.69355  4.24690  2.90347  2.73739  3.18146  2.89801  2.37887  2.77519  2.98518  4.58477  3.61503
          0.02520  4.08919  4.81153  0.61958  0.77255  0.48576  0.95510
    210   3.23742  5.38199  0.65081  2.49697  4.79164  3.38841  4.14208  4.43235  3.27027  4.00397  4.99210  3.06226  4.05693  3.38527  3.81194  3.17890  3.58242  4.05011  5.91647  4.63554    339 - -
          2.68618  4.42225  2.77519  2.73123  3.46354  2.40513  3.72494  3.29354  2.67741  2.69355  4.24690  2.90347  2.73739  3.18146  2.89801  2.37887  2.77519  2.98518  4.58477  3.61503
          0.02520  4.08919  4.81153  0.61958  0.77255  0.48576  0.95510
    211   2.21261  4.79874  2.93178  2.61504  4.25258  3.34997  3.82922  3.65363  2.53300  3.25706  4.16212  3.07619  3.89879  1.44600  2.87769  2.76499  3.01912  3.31444  5.50985  4.19660    340 - -
          2.68618  4.42225  2.77519  2.73123  3.46354  2.40513  3.72494  3.29354  2.67741  2.69355  4.24690  2.90347  2.73739  3.18146  2.89801  2.37887  2.77519  2.98518  4.58477  3.61503
          0.02520  4.08919  4.81153  0.61958  0.77255  0.48576  0.95510
    212   2.18050  4.52970  2.77015  2.63749  3.97083  3.30967  3.79102  3.33257  2.66199  3.01286  3.85450  3.08394  3.81414  2.98877  3.09119  2.29015  2.03156  2.67192  5.30215  4.01076    341 - -
          2.68618  4.42225  2.77519  2.73123  3.46354  2.40513  3.72494  3.29354  2.67741  2.69355  4.24690  2.90347  2.73739  3.18146  2.89801  2.37887  2.77519  2.98518  4.58477  3.61503
          0.02520  4.08919  4.81153  0.61958  0.77255  0.48576  0.95510
    213   3.14859  5.19070  3.59251  2.92611  4.65099  3.73188  3.68459  4.00541  1.74745  3.45266  4.34607  3.30137  4.11279  2.82857  1.07389  3.15706  3.31671  3.70040  5.48464  4.33745    342 - -
          2.68618  4.42225  2.77519  2.73123  3.46354  2.40513  3.72494  3.29354  2.67741  2.69355  4.24690  2.90347  2.73739  3.18146  2.89801  2.37887  2.77519  2.98518  4.58477  3.61503
          0.02520  4.08919  4.81153  0.61958  0.77255  0.48576  0.95510
    214   3.18346  5.14360  3.37304  2.96081  4.58003  3.64316  3.89848  4.02443  0.77556  3.54484  4.49982  3.37367  4.13248  3.08141  2.49787  3.21433  3.42314  3.72190  5.54934  4.39599    343 - -
          2.68618  4.42225  2.77519  2.73123  3.46354  2.40513  3.72494  3.29354  2.67741  2.69355  4.24690  2.90347  2.73739  3.18146  2.89801  2.37887  2.77519  2.98518  4.58477  3.61503
          0.02520  4.08919  4.81153  0.61958  0.77255  0.48576  0.95510
    215   3.26576  5.07907  3.78004  3.25241  4.48945  3.70505  4.00421  4.05088  2.35575  3.52756  4.52669  3.59312  4.20127  3.21780  0.69263  3.34235  3.51960  3.76659  5.48704  4.37476    344 - -
          2.68618  4.42225  2.77519  2.73123  3.46354  2.40513  3.72494  3.29354  2.67741  2.69355  4.24690  2.90347  2.73739  3.18146  2.89801  2.37887  2.77519  2.98518  4.58477  3.61503
          0.02520  4.08919  4.81153  0.61958  0.77255  0.48576  0.95510
    216   3.15618  5.29530  2.60177  0.75212  4.67139  3.42650  4.03946  4.16947  2.94876  3.75406  4.72442  3.07869  4.04316  3.25431  3.37589  3.11982  3.46398  3.83307  5.80183  4.53136    345 - -
          2.68618  4.42225  2.77519  2.73123  3.46354  2.40513  3.72494  3.29354  2.67741  2.69355  4.24690  2.90347  2.73739  3.18146  2.89801  2.37887  2.77519  2.98518  4.58477  3.61503
          0.02520  4.08919  4.81153  0.61958  0.77255  0.48576  0.95510
    217   3.26701  4.59586  4.87001  4.30036  3.13536  4.52896  4.84101  1.75806  4.16027  1.25732  1.80130  4.54662  4.72547  4.27823  4.28093  3.86945  3.48918  2.20413  5.18171  4.11252    346 - -
          2.68618  4.42225  2.77519  2.73123  3.46354  2.40513  3.72494  3.29354  2.67741  2.69355  4.24690  2.90347  2.73739  3.18146  2.89801  2.37887  2.77519  2.98518  4.58477  3.61503
          0.02520  4.08919  4.81153  0.61958  0.77255  0.48576  0.95510
    218   3.26576  5.07907  3.78004  3.25241  4.48945  3.70505  4.00421  4.05088  2.35575  3.52756  4.52669  3.59312  4.20127  3.21780  0.69263  3.34235  3.51960  3.76659  5.48704  4.37476    347 - -
          2.68618  4.42225  2.77519  2.73123  3.46354  2.40513  3.72494  3.29354  2.67741  2.69355  4.24690  2.90347  2.73739  3.18146  2.89801  2.37887  2.77519  2.98518  4.58477  3.61503
          0.02520  4.08919  4.81153  0.61958  0.77255  0.48576  0.95510
    219   3.40694  4.80802  4.53668  4.18285  3.23229  4.25500  4.77112  2.45349  3.94859  0.64786  3.19701  4.43732  4.65648  4.26450  4.08700  3.85936  3.69320  2.54609  5.18458  3.95615    348 - -
          2.68618  4.42225  2.77519  2.73123  3.46354  2.40513  3.72494  3.29354  2.67741  2.69355  4.24690  2.90347  2.73739  3.18146  2.89801  2.37887  2.77519  2.98518  4.58477  3.61503
          0.02520  4.08919  4.81153  0.61958  0.77255  0.48576  0.95510
    220   2.82563  4.56648  3.59573  3.04181  3.41466  3.76081  3.97140  2.73148  2.83000  1.55777  2.96747  3.46149  4.12206  2.20484  3.14105  3.03727  3.05434  2.66716  5.05273  3.82077    349 - -
          2.68618  4.42225  2.77519  2.73123  3.46354  2.40513  3.72494  3.29354  2.67741  2.69355  4.24690  2.90347  2.73739  3.18146  2.89801  2.37887  2.77519  2.98518  4.58477  3.61503
          0.02520  4.08919  4.81153  0.61958  0.77255  0.48576  0.95510
    221   3.18346  5.14360  3.37304  2.96081  4.58003  3.64316  3.89848  4.02443  0.77556  3.54484  4.49982  3.37367  4.13248  3.08141  2.49787  3.21433  3.42314  3.72190  5.54934  4.39599    350 - -
          2.68618  4.42225  2.77519  2.73123  3.46354  2.40513  3.72494  3.29354  2.67741  2.69355  4.24690  2.90347  2.73739  3.18146  2.89801  2.37887  2.77519  2.98518  4.58477  3.61503
          0.02520  4.08919  4.81153  0.61958  0.77255  0.48576  0.95510
    222   2.91885  4.91306  2.85249  2.76273  4.31239  3.34211  4.11876  4.07557  3.04410  3.69906  4.65719  0.82469  4.00700  3.39645  3.40225  2.98061  3.31065  3.67543  5.59353  4.24869    351 - -
          2.68618  4.42225  2.77519  2.73123  3.46354  2.40513  3.72494  3.29354  2.67741  2.69355  4.24690  2.90347  2.73739  3.18146  2.89801  2.37887  2.77519  2.98518  4.58477  3.61503
          0.02520  4.08919  4.81153  0.61958  0.77255  0.48576  0.95510
    223   3.26576  5.07907  3.78004  3.25241  4.48945  3.70505  4.00421  4.05088  2.35575  3.52756  4.52669  3.59312  4.20127  3.21780  0.69263  3.34235  3.51960  3.76659  5.48704  4.37476    352 - -
          2.68619  4.42226  2.77520  2.73124  3.46354  2.40513  3.72495  3.29355  2.67741  2.69355  4.24690  2.90347  2.73740  3.18147  2.89787  2.37887  2.77520  2.98519  4.58477  3.61504
          0.07335  2.77113  4.81153  0.45475  1.00678  0.48576  0.95510
    224   2.95382  5.34344  2.41298  1.13213  4.62907  3.34693  3.78388  4.11897  2.60279  3.63491  4.50740  2.84502  3.91730  2.58804  3.04335  2.88434  3.22334  3.74616  5.78930  4.38172    354 - -
          2.68618  4.42225  2.77519  2.73123  3.46354  2.40513  3.72494  3.29354  2.67741  2.69355  4.24690  2.90347  2.73739  3.18146  2.89801  2.37887  2.77519  2.98518  4.58477  3.61503
          0.02520  4.08919  4.81153  0.61958  0.77255  0.48576  0.95510
    225   0.74145  4.31436  3.69594  3.50375  4.28116  3.13190  4.49829  3.44009  3.52596  3.31117  4.32355  3.59430  3.89219  3.84806  3.75762  2.66505  2.95776  3.05638  5.68630  4.51269    355 - -
          2.68618  4.42225  2.77519  2.73123  3.46354  2.40513  3.72494  3.29354  2.67741  2.69355  4.24690  2.90347  2.73739  3.18146  2.89801  2.37887  2.77519  2.98518  4.58477  3.61503
          0.02520  4.08919  4.81153  0.61958  0.77255  0.48576  0.95510
    226   0.74145  4.31436  3.69594  3.50375  4.28116  3.13190  4.49829  3.44009  3.52596  3.31117  4.32355  3.59430  3.89219  3.84806  3.75762  2.66505  2.95776  3.05638  5.68630  4.51269    356 - -
          2.68618  4.42225  2.77519  2.73123  3.46354  2.40513  3.72494  3.29354  2.67741  2.69355  4.24690  2.90347  2.73739  3.18146  2.89801  2.37887  2.77519  2.98518  4.58477  3.61503
          0.02520  4.08919  4.81153  0.61958  0.77255  0.48576  0.95510
    227   3.26576  5.07907  3.78004  3.25241  4.48945  3.70505  4.00421  4.05088  2.35575  3.52756  4.52669  3.59312  4.20127  3.21780  0.69263  3.34235  3.51960  3.76659  5.48704  4.37476    357 - -
          2.68618  4.42225  2.77519  2.73123  3.46354  2.40513  3.72494  3.29354  2.67741  2.69355  4.24690  2.90347  2.73739  3.18146  2.89801  2.37887  2.77519  2.98518  4.58477  3.61503
          0.02520  4.08919  4.81153  0.61958  0.77255  0.48576  0.95510
    228   3.15618  5.29530  2.60177  0.75212  4.67139  3.42650  4.03946  4.16947  2.94876  3.75406  4.72442  3.07869  4.04316  3.25431  3.37589  3.11982  3.46398  3.83307  5.80183  4.53136    358 - -
          2.68618  4.42225  2.77519  2.73123  3.46354  2.40513  3.72494  3.29354  2.67741  2.69355  4.24690  2.90347  2.73739  3.18146  2.89801  2.37887  2.77519  2.98518  4.58477  3.61503
          0.02520  4.08919  4.81153  0.61958  0.77255  0.48576  0.95510
    229   2.85824  0.58984  4.41988  4.21283  4.16088  3.43064  4.81288  3.34626  4.04311  3.24924  4.37944  4.14280  4.15400  4.38054  4.12710  3.12952  3.34363  3.07474  5.52476  4.44553    359 - -
          2.68618  4.42225  2.77519  2.73123  3.46354  2.40513  3.72494  3.29354  2.67741  2.69355  4.24690  2.90347  2.73739  3.18146  2.89801  2.37887  2.77519  2.98518  4.58477  3.61503
          0.02520  4.08919  4.81153  0.61958  0.77255  0.48576  0.95510
    230   3.26576  5.07907  3.78004  3.25241  4.48945  3.70505  4.00421  4.05088  2.35575  3.52756  4.52669  3.59312  4.20127  3.21780  0.69263  3.34235  3.51960  3.76659  5.48704  4.37476    360 - -
          2.68618  4.42225  2.77519  2.73123  3.46354  2.40513  3.72494  3.29354  2.67741  2.69355  4.24690  2.90347  2.73739  3.18146  2.89801  2.37887  2.77519  2.98518  4.58477  3.61503
          0.02520  4.08919  4.81153  0.61958  0.77255  0.48576  0.95510
    231   3.26576  5.07907  3.78004  3.25241  4.48945  3.70505  4.00421  4.05088  2.35575  3.52756  4.52669  3.59312  4.20127  3.21780  0.69263  3.34235  3.51960  3.76659  5.48704  4.37476    361 - -
          2.68618  4.42225  2.77519  2.73123  3.46354  2.40513  3.72494  3.29354  2.67741  2.69355  4.24690  2.90347  2.73739  3.18146  2.89801  2.37887  2.77519  2.98518  4.58477  3.61503
          0.02520  4.08919  4.81153  0.61958  0.77255  0.48576  0.95510
    232   3.18346  5.14360  3.37304  2.96081  4.58003  3.64316  3.89848  4.02443  0.77556  3.54484  4.49982  3.37367  4.13248  3.08141  2.49787  3.21433  3.42314  3.72190  5.54934  4.39599    362 - -
          2.68618  4.42225  2.77519  2.73123  3.46354  2.40513  3.72494  3.29354  2.67741  2.69355  4.24690  2.90347  2.73739  3.18146  2.89801  2.37887  2.77519  2.98518  4.58477  3.61503
          0.02520  4.08919  4.81153  0.61958  0.77255  0.48576  0.95510
    233   3.18346  5.14360  3.37304  2.96081  4.58003  3.64316  3.89848  4.02443  0.77556  3.54484  4.49982  3.37367  4.13248  3.08141  2.49787  3.21433  3.42314  3.72190  5.54934  4.39599    363 - -
          2.68618  4.42225  2.77519  2.73123  3.46354  2.40513  3.72494  3.29354  2.67741  2.69355  4.24690  2.90347  2.73739  3.18146  2.89801  2.37887  2.77519  2.98518  4.58477  3.61503
          0.02520  4.08919  4.81153  0.61958  0.77255  0.48576  0.95510
    234   3.18346  5.14360  3.37304  2.96081  4.58003  3.64316  3.89848  4.02443  0.77556  3.54484  4.49982  3.37367  4.13248  3.08141  2.49787  3.21433  3.42314  3.72190  5.54934  4.39599    364 - -
          2.68618  4.42225  2.77519  2.73123  3.46354  2.40513  3.72494  3.29354  2.67741  2.69355  4.24690  2.90347  2.73739  3.18146  2.89801  2.37887  2.77519  2.98518  4.58477  3.61503
          0.02520  4.08919  4.81153  0.61958  0.77255  0.48576  0.95510
    235   3.15618  5.29530  2.60177  0.75212  4.67139  3.42650  4.03946  4.16947  2.94876  3.75406  4.72442  3.07869  4.04316  3.25431  3.37589  3.11982  3.46398  3.83307  5.80183  4.53136    365 - -
          2.68618  4.42225  2.77519  2.73123  3.46354  2.40513  3.72494  3.29354  2.67741  2.69355  4.24690  2.90347  2.73739  3.18146  2.89801  2.37887  2.77519  2.98518  4.58477  3.61503
          0.02520  4.08919  4.81153  0.61958  0.77255  0.48576  0.95510
    236   3.57483  4.97538  4.16537  3.94015  2.33528  4.08823  3.74177  3.55559  3.79182  2.95219  4.20888  4.00055  4.55922  4.04472  3.92886  3.68786  3.86381  3.43702  3.98567  0.66958    366 - -
          2.68618  4.42225  2.77519  2.73123  3.46354  2.40513  3.72494  3.29354  2.67741  2.69355  4.24690  2.90347  2.73739  3.18146  2.89801  2.37887  2.77519  2.98518  4.58477  3.61503
          0.02520  4.08919  4.81153  0.61958  0.77255  0.48576  0.95510
    237   3.20315  4.56896  4.63284  4.26126  3.52927  4.29235  4.95412  0.84365  4.09367  2.07676  3.43686  4.47705  4.70772  4.42303  4.26622  3.81339  3.50049  1.87673  5.46114  4.21463    367 - -
          2.68618  4.42225  2.77519  2.73123  3.46354  2.40513  3.72494  3.29354  2.67741  2.69355  4.24690  2.90347  2.73739  3.18146  2.89801  2.37887  2.77519  2.98518  4.58477  3.61503
          0.02520  4.08919  4.81153  0.61958  0.77255  0.48576  0.95510
    238   3.18346  5.14360  3.37304  2.96081  4.58003  3.64316  3.89848  4.02443  0.77556  3.54484  4.49982  3.37367  4.13248  3.08141  2.49787  3.21433  3.42314  3.72190  5.54934  4.39599    368 - -
          2.68618  4.42225  2.77519  2.73123  3.46354  2.40513  3.72494  3.29354  2.67741  2.69355  4.24690  2.90347  2.73739  3.18146  2.89801  2.37887  2.77519  2.98518  4.58477  3.61503
          0.02520  4.08919  4.81153  0.61958  0.77255  0.48576  0.95510
    239   2.85824  0.58984  4.41988  4.21283  4.16088  3.43064  4.81288  3.34626  4.04311  3.24924  4.37944  4.14280  4.15400  4.38054  4.12710  3.12952  3.34363  3.07474  5.52476  4.44553    369 - -
          2.68618  4.42225  2.77519  2.73123  3.46354  2.40513  3.72494  3.29354  2.67741  2.69355  4.24690  2.90347  2.73739  3.18146  2.89801  2.37887  2.77519  2.98518  4.58477  3.61503
          0.02520  4.08919  4.81153  0.61958  0.77255  0.48576  0.95510
    240   3.40694  4.80802  4.53668  4.18285  3.23229  4.25500  4.77112  2.45349  3.94859  0.64786  3.19701  4.43732  4.65648  4.26450  4.08700  3.85936  3.69320  2.54609  5.18458  3.95615    370 - -
          2.68618  4.42225  2.77519  2.73123  3.46354  2.40513  3.72494  3.29354  2.67741  2.69355  4.24690  2.90347  2.73739  3.18146  2.89801  2.37887  2.77519  2.98518  4.58477  3.61503
          0.02520  4.08919  4.81153  0.61958  0.77255  0.48576  0.95510
    241   3.15618  5.29530  2.60177  0.75212  4.67139  3.42650  4.03946  4.16947  2.94876  3.75406  4.72442  3.07869  4.04316  3.25431  3.37589  3.11982  3.46398  3.83307  5.80183  4.53136    371 - -
          2.68618  4.42225  2.77519  2.73123  3.46354  2.40513  3.72494  3.29354  2.67741  2.69355  4.24690  2.90347  2.73739  3.18146  2.89801  2.37887  2.77519  2.98518  4.58477  3.61503
          0.02520  4.08919  4.81153  0.61958  0.77255  0.48576  0.95510
    242   2.91885  4.91306  2.85249  2.76273  4.31239  3.34211  4.11876  4.07557  3.04410  3.69906  4.65719  0.82469  4.00700  3.39645  3.40225  2.98061  3.31065  3.67543  5.59353  4.24869    372 - -
          2.68618  4.42225  2.77519  2.73123  3.46354  2.40513  3.72494  3.29354  2.67741  2.69355  4.24690  2.90347  2.73739  3.18146  2.89801  2.37887  2.77519  2.98518  4.58477  3.61503
          0.02520  4.08919  4.81153  0.61958  0.77255  0.48576  0.95510
    243   3.26576  5.07907  3.78004  3.25241  4.48945  3.70505  4.00421  4.05088  2.35575  3.52756  4.52669  3.59312  4.20127  3.21780  0.69263  3.34235  3.51960  3.76659  5.48704  4.37476    373 - -
          2.68618  4.42225  2.77519  2.73123  3.46354  2.40513  3.72494  3.29354  2.67741  2.69355  4.24690  2.90347  2.73739  3.18146  2.89801  2.37887  2.77519  2.98518  4.58477  3.61503
          0.02520  4.08919  4.81153  0.61958  0.77255  0.48576  0.95510
    244   2.98265  4.47140  4.42120  4.09623  3.71814  3.94338  4.86363  2.06546  3.96748  2.37070  3.65522  4.24991  4.49563  4.31403  4.15840  3.46470  3.34131  0.78958  5.53750  4.28041    374 - -
          2.68618  4.42225  2.77519  2.73123  3.46354  2.40513  3.72494  3.29354  2.67741  2.69355  4.24690  2.90347  2.73739  3.18146  2.89801  2.37887  2.77519  2.98518  4.58477  3.61503
          0.02520  4.08919  4.81153  0.61958  0.77255  0.48576  0.95510
    245   0.95483  4.18584  3.56855  3.32561  4.31660  2.98813  4.35500  3.62734  3.36660  3.41687  4.28517  3.41671  3.75622  3.65960  3.63869  2.10305  2.77071  3.12300  5.70001  4.48989    375 - -
          2.68618  4.42225  2.77519  2.73123  3.46354  2.40513  3.72494  3.29354  2.67741  2.69355  4.24690  2.90347  2.73739  3.18146  2.89801  2.37887  2.77519  2.98518  4.58477  3.61503
          0.02520  4.08919  4.81153  0.61958  0.77255  0.48576  0.95510
    246   3.08827  4.44685  4.73473  4.26568  3.62628  4.35333  5.00232  1.67322  4.13450  2.16102  3.45814  4.47357  4.72769  4.43197  4.34250  3.75865  3.37486  0.90698  5.57057  4.33587    376 - -
          2.68618  4.42225  2.77519  2.73123  3.46354  2.40513  3.72494  3.29354  2.67741  2.69355  4.24690  2.90347  2.73739  3.18146  2.89801  2.37887  2.77519  2.98518  4.58477  3.61503
          0.02520  4.08919  4.81153  0.61958  0.77255  0.48576  0.95510
    247   3.40694  4.80802  4.53668  4.18285  3.23229  4.25500  4.77112  2.45349  3.94859  0.64786  3.19701  4.43732  4.65648  4.26450  4.08700  3.85936  3.69320  2.54609  5.18458  3.95615    377 - -
          2.68618  4.42225  2.77519  2.73123  3.46354  2.40513  3.72494  3.29354  2.67741  2.69355  4.24690  2.90347  2.73739  3.18146  2.89801  2.37887  2.77519  2.98518  4.58477  3.61503
          0.02520  4.08919  4.81153  0.61958  0.77255  0.48576  0.95510
    248   3.15618  5.29530  2.60177  0.75212  4.67139  3.42650  4.03946  4.16947  2.94876  3.75406  4.72442  3.07869  4.04316  3.25431  3.37589  3.11982  3.46398  3.83307  5.80183  4.53136    378 - -
          2.68618  4.42225  2.77519  2.73123  3.46354  2.40513  3.72494  3.29354  2.67741  2.69355  4.24690  2.90347  2.73739  3.18146  2.89801  2.37887  2.77519  2.98518  4.58477  3.61503
          0.02520  4.08919  4.81153  0.61958  0.77255  0.48576  0.95510
    249   2.91885  4.91306  2.85249  2.76273  4.31239  3.34211  4.11876  4.07557  3.04410  3.69906  4.65719  0.82469  4.00700  3.39645  3.40225  2.98061  3.31065  3.67543  5.59353  4.24869    379 - -
          2.68618  4.42225  2.77519  2.73123  3.46354  2.40513  3.72494  3.29354  2.67741  2.69355  4.24690  2.90347  2.73739  3.18146  2.89801  2.37887  2.77519  2.98518  4.58477  3.61503
          0.02520  4.08919  4.81153  0.61958  0.77255  0.48576  0.95510
    250   2.95372  5.10441  3.17761  2.68440  4.43742  3.57738  3.68820  3.89343  2.11453  3.37275  4.24999  3.13660  4.00222  1.42923  2.00311  2.95749  3.16573  3.56959  5.46838  4.21381    380 - -
          2.68618  4.42225  2.77519  2.73123  3.46354  2.40513  3.72494  3.29354  2.67741  2.69355  4.24690  2.90347  2.73739  3.18146  2.89801  2.37887  2.77519  2.98518  4.58477  3.61503
          0.02520  4.08919  4.81153  0.61958  0.77255  0.48576  0.95510
    251   2.91885  4.91306  2.85249  2.76273  4.31239  3.34211  4.11876  4.07557  3.04410  3.69906  4.65719  0.82469  4.00700  3.39645  3.40225  2.98061  3.31065  3.67543  5.59353  4.24869    381 - -
          2.68618  4.42225  2.77519  2.73123  3.46354  2.40513  3.72494  3.29354  2.67741  2.69355  4.24690  2.90347  2.73739  3.18146  2.89801  2.37887  2.77519  2.98518  4.58477  3.61503
          0.02520  4.08919  4.81153  0.61958  0.77255  0.48576  0.95510
    252   3.02785  5.21523  3.16177  2.67955  4.61631  3.60908  3.67006  4.01310  1.16260  3.46704  4.33435  3.13136  4.02523  2.28300  2.27997  3.00905  3.22099  3.68020  5.53248  4.30641    382 - -
          2.68618  4.42225  2.77519  2.73123  3.46354  2.40513  3.72494  3.29354  2.67741  2.69355  4.24690  2.90347  2.73739  3.18146  2.89801  2.37887  2.77519  2.98518  4.58477  3.61503
          0.02520  4.08919  4.81153  0.61958  0.77255  0.48576  0.95510
    253   1.04971  4.17316  3.61177  3.30387  4.27557  2.99716  4.30935  3.56688  3.31039  3.35106  4.20528  3.40600  3.74874  3.60312  3.59679  2.17164  2.38253  3.07862  5.65245  4.45517    383 - -
          2.68618  4.42225  2.77519  2.73123  3.46354  2.40513  3.72494  3.29354  2.67741  2.69355  4.24690  2.90347  2.73739  3.18146  2.89801  2.37887  2.77519  2.98518  4.58477  3.61503
          0.02520  4.08919  4.81153  0.61958  0.77255  0.48576  0.95510
    254   3.40694  4.80802  4.53668  4.18285  3.23229  4.25500  4.77112  2.45349  3.94859  0.64786  3.19701  4.43732  4.65648  4.26450  4.08700  3.85936  3.69320  2.54609  5.18458  3.95615    384 - -
          2.68618  4.42225  2.77519  2.73123  3.46354  2.40513  3.72494  3.29354  2.67741  2.69355  4.24690  2.90347  2.73739  3.18146  2.89801  2.37887  2.77519  2.98518  4.58477  3.61503
          0.02520  4.08919  4.81153  0.61958  0.77255  0.48576  0.95510
    255   3.19599  4.52784  4.80000  4.28556  3.37564  4.47992  4.92681  1.02516  4.11573  1.82911  2.77352  4.52334  4.75711  4.36202  4.28657  3.85853  3.44853  1.85088  5.37721  4.20760    385 - -
          2.68618  4.42225  2.77519  2.73123  3.46354  2.40513  3.72494  3.29354  2.67741  2.69355  4.24690  2.90347  2.73739  3.18146  2.89801  2.37887  2.77519  2.98518  4.58477  3.61503
          0.02520  4.08919  4.81153  0.61958  0.77255  0.48576  0.95510
    256   3.00069  5.55769  1.81719  1.13532  4.84946  3.27601  3.81961  4.36745  2.82987  3.87182  4.72771  2.74402  3.89669  2.98672  3.41764  2.88541  3.28937  3.94285  6.01748  4.52198    386 - -
          2.68618  4.42225  2.77519  2.73123  3.46354  2.40513  3.72494  3.29354  2.67741  2.69355  4.24690  2.90347  2.73739  3.18146  2.89801  2.37887  2.77519  2.98518  4.58477  3.61503
          0.02520  4.08919  4.81153  0.61958  0.77255  0.48576  0.95510
    257   3.15618  5.29530  2.60177  0.75212  4.67139  3.42650  4.03946  4.16947  2.94876  3.75406  4.72442  3.07869  4.04316  3.25431  3.37589  3.11982  3.46398  3.83307  5.80183  4.53136    387 - -
          2.68618  4.42225  2.77519  2.73123  3.46354  2.40513  3.72494  3.29354  2.67741  2.69355  4.24690  2.90347  2.73739  3.18146  2.89801  2.37887  2.77519  2.98518  4.58477  3.61503
          0.02520  4.08919  4.81153  0.61958  0.77255  0.48576  0.95510
    258   3.40694  4.80802  4.53668  4.18285  3.23229  4.25500  4.77112  2.45349  3.94859  0.64786  3.19701  4.43732  4.65648  4.26450  4.08700  3.85936  3.69320  2.54609  5.18458  3.95615    388 - -
          2.68618  4.42225  2.77519  2.73123  3.46354  2.40513  3.72494  3.29354  2.67741  2.69355  4.24690  2.90347  2.73739  3.18146  2.89801  2.37887  2.77519  2.98518  4.58477  3.61503
          0.02520  4.08919  4.81153  0.61958  0.77255  0.48576  0.95510
    259   3.18346  5.14360  3.37304  2.96081  4.58003  3.64316  3.89848  4.02443  0.77556  3.54484  4.49982  3.37367  4.13248  3.08141  2.49787  3.21433  3.42314  3.72190  5.54934  4.39599    389 - -
          2.68618  4.42225  2.77519  2.73123  3.46354  2.40513  3.72494  3.29354  2.67741  2.69355  4.24690  2.90347  2.73739  3.18146  2.89801  2.37887  2.77519  2.98518  4.58477  3.61503
          0.02520  4.08919  4.81153  0.61958  0.77255  0.48576  0.95510
    260   2.23472  4.50426  3.11578  2.70339  4.08273  3.23825  3.22525  3.50272  2.71609  3.14868  3.98652  3.11489  3.80786  3.07014  3.11225  1.52249  2.57059  3.12487  5.39908  4.10937    390 - -
          2.68618  4.42225  2.77519  2.73123  3.46354  2.40513  3.72494  3.29354  2.67741  2.69355  4.24690  2.90347  2.73739  3.18146  2.89801  2.37887  2.77519  2.98518  4.58477  3.61503
          0.02520  4.08919  4.81153  0.61958  0.77255  0.48576  0.95510
    261   3.40694  4.80802  4.53668  4.18285  3.23229  4.25500  4.77112  2.45349  3.94859  0.64786  3.19701  4.43732  4.65648  4.26450  4.08700  3.85936  3.69320  2.54609  5.18458  3.95615    391 - -
          2.68618  4.42225  2.77519  2.73123  3.46354  2.40513  3.72494  3.29354  2.67741  2.69355  4.24690  2.90347  2.73739  3.18146  2.89801  2.37887  2.77519  2.98518  4.58477  3.61503
          0.02520  4.08919  4.81153  0.61958  0.77255  0.48576  0.95510
    262   3.18346  5.14360  3.37304  2.96081  4.58003  3.64316  3.89848  4.02443  0.77556  3.54484  4.49982  3.37367  4.13248  3.08141  2.49787  3.21433  3.42314  3.72190  5.54934  4.39599    392 - -
          2.68618  4.42225  2.77519  2.73123  3.46354  2.40513  3.72494  3.29354  2.67741  2.69355  4.24690  2.90347  2.73739  3.18146  2.89801  2.37887  2.77519  2.98518  4.58477  3.61503
          0.02520  4.08919  4.81153  0.61958  0.77255  0.48576  0.95510
    263   2.95382  5.34344  2.41298  1.13213  4.62907  3.34693  3.78388  4.11897  2.60279  3.63491  4.50740  2.84502  3.91730  2.58804  3.04335  2.88434  3.22334  3.74616  5.78930  4.38172    393 - -
          2.68618  4.42225  2.77519  2.73123  3.46354  2.40513  3.72494  3.29354  2.67741  2.69355  4.24690  2.90347  2.73739  3.18146  2.89801  2.37887  2.77519  2.98518  4.58477  3.61503
          0.02520  4.08919  4.81153  0.61958  0.77255  0.48576  0.95510
    264   3.40694  4.80802  4.53668  4.18285  3.23229  4.25500  4.77112  2.45349  3.94859  0.64786  3.19701  4.43732  4.65648  4.26450  4.08700  3.85936  3.69320  2.54609  5.18458  3.95615    394 - -
          2.68618  4.42225  2.77519  2.73123  3.46354  2.40513  3.72494  3.29354  2.67741  2.69355  4.24690  2.90347  2.73739  3.18146  2.89801  2.37887  2.77519  2.98518  4.58477  3.61503
          0.02520  4.08919  4.81153  0.61958  0.77255  0.48576  0.95510
    265   2.94353  3.28553  4.10907  3.66228  2.59301  3.79941  3.81958  2.97080  3.48577  2.62320  3.70377  3.78507  4.26858  3.75358  3.67981  3.19187  3.24015  2.79208  4.22388  1.11463    395 - -
          2.68618  4.42225  2.77519  2.73123  3.46354  2.40513  3.72494  3.29354  2.67741  2.69355  4.24690  2.90347  2.73739  3.18146  2.89801  2.37887  2.77519  2.98518  4.58477  3.61503
          0.02520  4.08919  4.81153  0.61958  0.77255  0.48576  0.95510
    266   2.62600  1.74954  3.27951  2.58176  3.74396  3.43501  3.88158  3.07945  2.72685  2.80041  3.71311  3.25927  3.93429  2.80092  3.03853  2.79781  2.91795  2.82152  5.14288  3.89162    396 - -
          2.68618  4.42225  2.77519  2.73123  3.46354  2.40513  3.72494  3.29354  2.67741  2.69355  4.24690  2.90347  2.73739  3.18146  2.89801  2.37887  2.77519  2.98518  4.58477  3.61503
          0.02520  4.08919  4.81153  0.61958  0.77255  0.48576  0.95510
    267   2.78343  5.01958  2.84653  2.46499  4.25122  3.43593  3.16153  3.78377  2.34237  3.32031  4.15753  2.97423  3.27770  1.56236  2.70496  2.78257  3.02436  3.43695  5.44119  4.08619    397 - -
          2.68618  4.42225  2.77519  2.73123  3.46354  2.40513  3.72494  3.29354  2.67741  2.69355  4.24690  2.90347  2.73739  3.18146  2.89801  2.37887  2.77519  2.98518  4.58477  3.61503
          0.02520  4.08919  4.81153  0.61958  0.77255  0.48576  0.95510
    268   2.73969  4.92740  2.95891  2.51355  4.27139  3.44356  3.67974  3.66912  2.15984  3.24069  4.07819  3.00806  3.88771  1.85840  2.66264  2.76085  2.18542  3.33387  5.43791  4.13436    398 - -
          2.68618  4.42225  2.77519  2.73123  3.46354  2.40513  3.72494  3.29354  2.67741  2.69355  4.24690  2.90347  2.73739  3.18146  2.89801  2.37887  2.77519  2.98518  4.58477  3.61503
          0.02520  4.08919  4.81153  0.61958  0.77255  0.48576  0.95510
    269   2.90072  5.09111  3.11539  2.62283  4.49304  3.54743  3.66491  3.86850  1.25626  3.37573  4.22558  3.08756  3.96887  2.53728  2.38087  2.90087  2.76120  3.53152  5.49830  4.24784    399 - -
          2.68618  4.42225  2.77519  2.73123  3.46354  2.40513  3.72494  3.29354  2.67741  2.69355  4.24690  2.90347  2.73739  3.18146  2.89801  2.37887  2.77519  2.98518  4.58477  3.61503
          0.02520  4.08919  4.81153  0.61958  0.77255  0.48576  0.95510
    270   2.65167  4.97127  2.53378  2.34088  4.30227  3.34959  3.65643  3.74664  2.30889  3.30507  4.10191  2.38330  3.80944  2.79385  2.94029  2.34356  2.14266  3.37137  5.50392  4.13008    400 - -
          2.68618  4.42225  2.77519  2.73123  3.46354  2.40513  3.72494  3.29354  2.67741  2.69355  4.24690  2.90347  2.73739  3.18146  2.89801  2.37887  2.77519  2.98518  4.58477  3.61503
          0.07403  4.08919  2.90764  0.61958  0.77255  0.48576  0.95510
    271   2.86676  5.38538  1.64403  1.56776  4.69147  3.26470  3.73605  4.17362  2.68096  3.69203  4.51613  2.73347  3.84126  2.88827  3.24163  2.77889  2.74955  3.75805  5.86354  4.39173    401 - -
          2.68619  4.42226  2.77520  2.73112  3.46354  2.40513  3.72495  3.29355  2.67741  2.69355  4.24690  2.90347  2.73740  3.18147  2.89801  2.37887  2.77520  2.98519  4.58477  3.61504
          0.06850  2.71498        *  0.45475  1.00678  0.00000        *
//
