# Supplementary material for: Potential Conservation of Circadian Clock Proteins in the phylum Nematoda as Revealed by Bioinformatic Searches
Source: PLoS One. 2014 Nov 14;9(11):e112871. doi: 10.1371/journal.pone.0112871 (PMC4232591; doi:10.1371/journal.pone.0112871)
Supplement: File S1 — HMM profiles used in this work and HMMsearch results. (ZIP) [file pone.0112871.s007.zip › HMMs-CE/Artropodos/Clk-PA_FBpp0076500-aln.hmm]

HMMER3/b [3.0 | March 2010]
NAME  Clk-PA_FBpp0076500-aln
LENG  748
ALPH  amino
RF    no
CS    no
MAP   yes
DATE  Tue Jun 12 14:33:28 2012
NSEQ  7
EFFN  0.878418
CKSUM 593438409
STATS LOCAL MSV      -12.7103  0.69641
STATS LOCAL VITERBI  -13.4997  0.69641
STATS LOCAL FORWARD   -6.5067  0.69641
HMM          A        C        D        E        F        G        H        I        K        L        M        N        P        Q        R        S        T        V        W        Y   
            m->m     m->i     m->d     i->m     i->i     d->m     d->d
  COMPO   2.67285  4.41623  2.87429  2.61199  3.33263  2.99265  3.56107  2.97786  2.63338  2.53613  3.69414  2.98230  3.36492  2.78316  2.90853  2.51348  2.79055  2.76257  4.66706  3.45970
          2.68609  4.42118  2.77486  2.73158  3.46403  2.40552  3.72505  3.29378  2.67773  2.69404  4.24442  2.90340  2.73789  3.18145  2.89728  2.37802  2.77520  2.98568  4.58526  3.61474
          0.23876  1.58912  4.79252  2.43648  0.09153  0.00000        *
      1   2.90941  4.37437  4.24440  3.68140  3.06278  4.00830  4.22107  2.18850  3.53005  1.87476  1.61298  3.93330  4.33323  3.77108  3.72829  3.31114  3.14045  2.36488  4.79721  2.84783     18 - -
          2.68618  4.42225  2.77519  2.73123  3.46354  2.40513  3.72494  3.29354  2.67741  2.69355  4.24690  2.90347  2.73739  3.18146  2.89801  2.37887  2.77519  2.98518  4.58477  3.61503
          0.02440  4.12133  4.84367  0.61958  0.77255  0.48576  0.95510
      2   3.27760  5.42134  0.61766  2.52627  4.83663  3.41791  4.17760  4.48588  3.31291  4.05227  5.04292  3.09254  4.08878  3.42207  3.85762  3.21664  3.62387  4.10073  5.95446  4.67753     19 - -
          2.68618  4.42225  2.77519  2.73123  3.46354  2.40513  3.72494  3.29354  2.67741  2.69355  4.24690  2.90347  2.73739  3.18146  2.89801  2.37887  2.77519  2.98518  4.58477  3.61503
          0.02440  4.12133  4.84367  0.61958  0.77255  0.48576  0.95510
      3   3.07447  5.67372  1.08308  1.72243  4.95718  3.27865  3.86713  4.49309  2.93432  3.98867  4.86335  2.74180  3.92595  3.04229  3.55775  2.94043  3.37379  4.05852  6.13232  4.60722     20 - -
          2.68618  4.42225  2.77519  2.73123  3.46354  2.40513  3.72494  3.29354  2.67741  2.69355  4.24690  2.90347  2.73739  3.18146  2.89801  2.37887  2.77519  2.98518  4.58477  3.61503
          0.02440  4.12133  4.84367  0.61958  0.77255  0.48576  0.95510
      4   3.05526  5.66521  1.23611  1.52139  4.94796  3.27905  3.85128  4.48316  2.90288  3.97163  4.83577  2.73811  3.91801  3.02179  3.52170  2.92299  3.35013  4.04503  6.11645  4.59123     21 - -
          2.68618  4.42225  2.77519  2.73123  3.46354  2.40513  3.72494  3.29354  2.67741  2.69355  4.24690  2.90347  2.73739  3.18146  2.89801  2.37887  2.77519  2.98518  4.58477  3.61503
          0.02440  4.12133  4.84367  0.61958  0.77255  0.48576  0.95510
      5   2.53023  4.59990  3.07632  2.59604  4.03217  2.89721  3.76969  3.00133  2.61511  3.07551  3.90534  2.72509  2.48528  2.95400  3.04827  2.04622  2.82931  3.09487  5.33832  4.03526     22 - -
          2.68618  4.42225  2.77519  2.73123  3.46354  2.40513  3.72494  3.29354  2.67741  2.69355  4.24690  2.90347  2.73739  3.18146  2.89801  2.37887  2.77519  2.98518  4.58477  3.61503
          0.02440  4.12133  4.84367  0.61958  0.77255  0.48576  0.95510
      6   2.86041  5.16004  1.11380  2.31762  4.63496  3.27138  3.89795  4.03898  2.89316  3.68014  4.56173  2.86791  3.90165  3.08066  3.43188  2.83217  2.54007  3.64346  5.88656  4.45619     23 - -
          2.68618  4.42225  2.77519  2.73123  3.46354  2.40513  3.72494  3.29354  2.67741  2.69355  4.24690  2.90347  2.73739  3.18146  2.89801  2.37887  2.77519  2.98518  4.58477  3.61503
          0.02440  4.12133  4.84367  0.61958  0.77255  0.48576  0.95510
      7   3.09348  5.65606  0.96793  1.92050  4.94803  3.28274  3.89085  4.48265  2.97156  3.99449  4.88356  2.75754  3.93801  3.07261  3.59329  2.96269  3.39897  4.05627  6.13155  4.61772     24 - -
          2.68618  4.42225  2.77519  2.73123  3.46354  2.40513  3.72494  3.29354  2.67741  2.69355  4.24690  2.90347  2.73739  3.18146  2.89801  2.37887  2.77519  2.98518  4.58477  3.61503
          0.02440  4.12133  4.84367  0.61958  0.77255  0.48576  0.95510
      8   3.13793  5.24160  3.52079  2.87256  4.71164  3.72804  3.68070  4.06290  1.02125  3.49500  4.37279  3.26949  4.10495  2.81689  1.88677  3.13103  3.30483  3.74377  5.52182  4.36191     25 - -
          2.68618  4.42225  2.77519  2.73123  3.46354  2.40513  3.72494  3.29354  2.67741  2.69355  4.24690  2.90347  2.73739  3.18146  2.89801  2.37887  2.77519  2.98518  4.58477  3.61503
          0.02440  4.12133  4.84367  0.61958  0.77255  0.48576  0.95510
      9   2.81740  4.99447  1.21717  2.43461  4.31399  3.34503  3.89898  3.55170  2.85279  3.34012  4.28805  2.96674  3.92915  3.09184  3.35042  2.83623  3.13062  2.60588  5.66515  4.26300     26 - -
          2.68618  4.42225  2.77519  2.73123  3.46354  2.40513  3.72494  3.29354  2.67741  2.69355  4.24690  2.90347  2.73739  3.18146  2.89801  2.37887  2.77519  2.98518  4.58477  3.61503
          0.07684  4.12133  2.85180  0.61958  0.77255  0.48576  0.95510
     10   3.21408  5.35879  0.67114  2.48024  4.76521  3.37135  4.12157  4.40097  3.24560  3.97568  4.96243  3.04492  4.03848  3.36406  3.78540  3.15707  3.55835  4.02047  5.89410  4.61102     27 - -
          2.68618  4.42225  2.77519  2.73123  3.46354  2.40513  3.72494  3.29354  2.67741  2.69355  4.24690  2.90347  2.73739  3.18146  2.89801  2.37887  2.77519  2.98518  4.58477  3.61503
          0.02569  4.07018  4.79252  0.61958  0.77255  0.45184  1.01186
     11   2.33372  4.25895  3.50152  3.20315  4.25398  3.06285  4.25246  3.58541  3.20380  3.34369  4.21119  3.37948  3.79280  3.53296  3.50335  1.95175  1.18240  3.12132  5.62611  4.39788     28 - -
          2.68618  4.42225  2.77519  2.73123  3.46354  2.40513  3.72494  3.29354  2.67741  2.69355  4.24690  2.90347  2.73739  3.18146  2.89801  2.37887  2.77519  2.98518  4.58477  3.61503
          0.02440  4.12133  4.84367  0.61958  0.77255  0.48576  0.95510
     12   3.21820  5.17528  3.40964  2.99368  4.61933  3.67211  3.92339  4.06636  0.74149  3.58056  4.53557  3.40439  4.16059  3.10575  2.51289  3.24802  3.45631  3.76267  5.57655  4.42888     29 - -
          2.68618  4.42225  2.77519  2.73123  3.46354  2.40513  3.72494  3.29354  2.67741  2.69355  4.24690  2.90347  2.73739  3.18146  2.89801  2.37887  2.77519  2.98518  4.58477  3.61503
          0.02440  4.12133  4.84367  0.61958  0.77255  0.48576  0.95510
     13   3.30812  5.11535  3.82624  3.29405  4.53431  3.73867  4.03584  4.09971  2.37969  3.57053  4.57038  3.63144  4.23475  3.24921  0.65697  3.38416  3.56067  3.81438  5.51960  4.41440     30 - -
          2.68618  4.42225  2.77519  2.73123  3.46354  2.40513  3.72494  3.29354  2.67741  2.69355  4.24690  2.90347  2.73739  3.18146  2.89801  2.37887  2.77519  2.98518  4.58477  3.61503
          0.02440  4.12133  4.84367  0.61958  0.77255  0.48576  0.95510
     14   3.13430  5.23406  3.50051  2.86952  4.69931  3.72065  3.68749  4.05602  1.00198  3.49328  4.37336  3.26826  4.10374  2.82543  1.94153  3.12916  3.30516  3.73735  5.52250  4.35948     31 - -
          2.68618  4.42225  2.77519  2.73123  3.46354  2.40513  3.72494  3.29354  2.67741  2.69355  4.24690  2.90347  2.73739  3.18146  2.89801  2.37887  2.77519  2.98518  4.58477  3.61503
          0.02440  4.12133  4.84367  0.61958  0.77255  0.48576  0.95510
     15   2.46353  4.33089  3.48514  3.02991  3.87208  3.28232  4.03870  2.55137  2.97717  2.89807  3.81629  3.33986  3.87632  3.31630  3.31874  1.41487  2.47530  2.77121  5.30064  4.05188     32 - -
          2.68618  4.42225  2.77519  2.73123  3.46354  2.40513  3.72494  3.29354  2.67741  2.69355  4.24690  2.90347  2.73739  3.18146  2.89801  2.37887  2.77519  2.98518  4.58477  3.61503
          0.02440  4.12133  4.84367  0.61958  0.77255  0.48576  0.95510
     16   3.30812  5.11535  3.82624  3.29405  4.53431  3.73867  4.03584  4.09971  2.37969  3.57053  4.57038  3.63144  4.23475  3.24921  0.65697  3.38416  3.56067  3.81438  5.51960  4.41440     33 - -
          2.68618  4.42225  2.77519  2.73123  3.46354  2.40513  3.72494  3.29354  2.67741  2.69355  4.24690  2.90347  2.73739  3.18146  2.89801  2.37887  2.77519  2.98518  4.58477  3.61503
          0.02440  4.12133  4.84367  0.61958  0.77255  0.48576  0.95510
     17   2.95161  4.94354  2.87906  2.79354  4.34866  3.36872  4.15312  4.12105  3.08249  3.74118  4.70057  0.78272  4.03598  3.43246  3.44040  3.01311  3.34543  3.71742  5.62600  4.28390     34 - -
          2.68618  4.42225  2.77519  2.73123  3.46354  2.40513  3.72494  3.29354  2.67741  2.69355  4.24690  2.90347  2.73739  3.18146  2.89801  2.37887  2.77519  2.98518  4.58477  3.61503
          0.02440  4.12133  4.84367  0.61958  0.77255  0.48576  0.95510
     18   2.42065  4.50317  4.15637  3.73439  3.37509  3.89159  4.49815  2.38505  3.56705  1.00310  3.27637  3.98354  4.36483  3.89713  3.78261  3.30237  3.24995  2.33929  5.21379  4.01101     35 - -
          2.68618  4.42225  2.77519  2.73123  3.46354  2.40513  3.72494  3.29354  2.67741  2.69355  4.24690  2.90347  2.73739  3.18146  2.89801  2.37887  2.77519  2.98518  4.58477  3.61503
          0.02440  4.12133  4.84367  0.61958  0.77255  0.48576  0.95510
     19   2.45606  4.37585  3.44365  3.27873  4.33563  3.10215  4.37765  3.89589  3.36978  3.59925  4.50890  3.45751  3.86306  3.70045  3.64261  0.76933  2.95621  3.37508  5.68924  4.42273     36 - -
          2.68618  4.42225  2.77519  2.73123  3.46354  2.40513  3.72494  3.29354  2.67741  2.69355  4.24690  2.90347  2.73739  3.18146  2.89801  2.37887  2.77519  2.98518  4.58477  3.61503
          0.02440  4.12133  4.84367  0.61958  0.77255  0.48576  0.95510
     20   3.19062  5.33066  2.62354  0.71677  4.71183  3.45224  4.07059  4.21687  2.98459  3.79699  4.76802  3.10524  4.07105  3.28608  3.41366  3.15207  3.49933  3.87786  5.83593  4.56815     37 - -
          2.68618  4.42225  2.77519  2.73123  3.46354  2.40513  3.72494  3.29354  2.67741  2.69355  4.24690  2.90347  2.73739  3.18146  2.89801  2.37887  2.77519  2.98518  4.58477  3.61503
          0.02440  4.12133  4.84367  0.61958  0.77255  0.48576  0.95510
     21   3.21820  5.17528  3.40964  2.99368  4.61933  3.67211  3.92339  4.06636  0.74149  3.58056  4.53557  3.40439  4.16059  3.10575  2.51289  3.24802  3.45631  3.76267  5.57655  4.42888     38 - -
          2.68618  4.42225  2.77519  2.73123  3.46354  2.40513  3.72494  3.29354  2.67741  2.69355  4.24690  2.90347  2.73739  3.18146  2.89801  2.37887  2.77519  2.98518  4.58477  3.61503
          0.02440  4.12133  4.84367  0.61958  0.77255  0.48576  0.95510
     22   2.96570  5.16911  2.99229  2.61451  4.58291  3.52882  3.72326  4.02000  1.13905  3.51490  4.37080  2.54194  3.99743  2.87130  2.45799  2.95329  3.19689  3.66287  5.58058  4.31039     39 - -
          2.68618  4.42225  2.77519  2.73123  3.46354  2.40513  3.72494  3.29354  2.67741  2.69355  4.24690  2.90347  2.73739  3.18146  2.89801  2.37887  2.77519  2.98518  4.58477  3.61503
          0.02440  4.12133  4.84367  0.61958  0.77255  0.48576  0.95510
     23   3.30812  5.11535  3.82624  3.29405  4.53431  3.73867  4.03584  4.09971  2.37969  3.57053  4.57038  3.63144  4.23475  3.24921  0.65697  3.38416  3.56067  3.81438  5.51960  4.41440     40 - -
          2.68618  4.42225  2.77519  2.73123  3.46354  2.40513  3.72494  3.29354  2.67741  2.69355  4.24690  2.90347  2.73739  3.18146  2.89801  2.37887  2.77519  2.98518  4.58477  3.61503
          0.02440  4.12133  4.84367  0.61958  0.77255  0.48576  0.95510
     24   3.30812  5.11535  3.82624  3.29405  4.53431  3.73867  4.03584  4.09971  2.37969  3.57053  4.57038  3.63144  4.23475  3.24921  0.65697  3.38416  3.56067  3.81438  5.51960  4.41440     41 - -
          2.68618  4.42225  2.77519  2.73123  3.46354  2.40513  3.72494  3.29354  2.67741  2.69355  4.24690  2.90347  2.73739  3.18146  2.89801  2.37887  2.77519  2.98518  4.58477  3.61503
          0.02440  4.12133  4.84367  0.61958  0.77255  0.48576  0.95510
     25   3.27760  5.42134  0.61766  2.52627  4.83663  3.41791  4.17760  4.48588  3.31291  4.05227  5.04292  3.09254  4.08878  3.42207  3.85762  3.21664  3.62387  4.10073  5.95446  4.67753     42 - -
          2.68618  4.42225  2.77519  2.73123  3.46354  2.40513  3.72494  3.29354  2.67741  2.69355  4.24690  2.90347  2.73739  3.18146  2.89801  2.37887  2.77519  2.98518  4.58477  3.61503
          0.02440  4.12133  4.84367  0.61958  0.77255  0.48576  0.95510
     26   3.10542  5.08280  3.09396  2.86051  4.28341  3.54797  4.01824  3.96046  2.66555  3.43697  4.46537  3.31961  4.10980  0.84838  2.94149  3.14614  3.40575  3.67676  5.51401  4.22785     43 - -
          2.68618  4.42225  2.77519  2.73123  3.46354  2.40513  3.72494  3.29354  2.67741  2.69355  4.24690  2.90347  2.73739  3.18146  2.89801  2.37887  2.77519  2.98518  4.58477  3.61503
          0.02440  4.12133  4.84367  0.61958  0.77255  0.48576  0.95510
     27   3.59309  4.92384  4.58161  4.34977  0.67810  4.21097  4.01323  3.09374  4.25244  2.40911  3.79080  4.30906  4.66875  4.35311  4.31023  3.84560  3.89678  3.10166  4.20045  2.54118     44 - -
          2.68618  4.42225  2.77519  2.73123  3.46354  2.40513  3.72494  3.29354  2.67741  2.69355  4.24690  2.90347  2.73739  3.18146  2.89801  2.37887  2.77519  2.98518  4.58477  3.61503
          0.02440  4.12133  4.84367  0.61958  0.77255  0.48576  0.95510
     28   2.95161  4.94354  2.87906  2.79354  4.34866  3.36872  4.15312  4.12105  3.08249  3.74118  4.70057  0.78272  4.03598  3.43246  3.44040  3.01311  3.34543  3.71742  5.62600  4.28390     45 - -
          2.68618  4.42225  2.77519  2.73123  3.46354  2.40513  3.72494  3.29354  2.67741  2.69355  4.24690  2.90347  2.73739  3.18146  2.89801  2.37887  2.77519  2.98518  4.58477  3.61503
          0.02440  4.12133  4.84367  0.61958  0.77255  0.48576  0.95510
     29   2.59805  4.33284  3.46165  2.91745  3.47476  3.54862  3.84488  2.81489  2.84059  2.05913  2.51968  2.86013  3.95366  3.17210  3.18143  2.35917  2.84363  2.59487  4.93079  3.68682     46 - -
          2.68618  4.42225  2.77519  2.73123  3.46354  2.40513  3.72494  3.29354  2.67741  2.69355  4.24690  2.90347  2.73739  3.18146  2.89801  2.37887  2.77519  2.98518  4.58477  3.61503
          0.02440  4.12133  4.84367  0.61958  0.77255  0.48576  0.95510
     30   3.44633  4.83893  4.58831  4.23644  3.24966  4.29540  4.81491  2.47426  4.00201  0.61976  3.20750  4.48792  4.69249  4.30990  4.13440  3.90645  3.73174  2.57488  5.21164  3.99003     47 - -
          2.68618  4.42225  2.77519  2.73123  3.46354  2.40513  3.72494  3.29354  2.67741  2.69355  4.24690  2.90347  2.73739  3.18146  2.89801  2.37887  2.77519  2.98518  4.58477  3.61503
          0.02440  4.12133  4.84367  0.61958  0.77255  0.48576  0.95510
     31   3.13239  4.46148  4.83547  4.35790  3.65443  4.45076  5.08545  1.59454  4.23702  2.17075  3.46933  4.56404  4.79592  4.52081  4.43881  3.85297  3.41058  0.90120  5.61836  4.39388     48 - -
          2.68618  4.42225  2.77519  2.73123  3.46354  2.40513  3.72494  3.29354  2.67741  2.69355  4.24690  2.90347  2.73739  3.18146  2.89801  2.37887  2.77519  2.98518  4.58477  3.61503
          0.02440  4.12133  4.84367  0.61958  0.77255  0.48576  0.95510
     32   2.95161  4.94354  2.87906  2.79354  4.34866  3.36872  4.15312  4.12105  3.08249  3.74118  4.70057  0.78272  4.03598  3.43246  3.44040  3.01311  3.34543  3.71742  5.62600  4.28390     49 - -
          2.68618  4.42225  2.77519  2.73123  3.46354  2.40513  3.72494  3.29354  2.67741  2.69355  4.24690  2.90347  2.73739  3.18146  2.89801  2.37887  2.77519  2.98518  4.58477  3.61503
          0.02440  4.12133  4.84367  0.61958  0.77255  0.48576  0.95510
     33   3.02359  5.59765  1.76356  1.12766  4.88811  3.28926  3.83704  4.41156  2.85470  3.90919  4.76465  2.75404  3.91297  3.00388  3.44970  2.90397  3.31299  3.98180  6.05349  4.55024     50 - -
          2.68618  4.42225  2.77519  2.73123  3.46354  2.40513  3.72494  3.29354  2.67741  2.69355  4.24690  2.90347  2.73739  3.18146  2.89801  2.37887  2.77519  2.98518  4.58477  3.61503
          0.02440  4.12133  4.84367  0.61958  0.77255  0.48576  0.95510
     34   3.44633  4.83893  4.58831  4.23644  3.24966  4.29540  4.81491  2.47426  4.00201  0.61976  3.20750  4.48792  4.69249  4.30990  4.13440  3.90645  3.73174  2.57488  5.21164  3.99003     51 - -
          2.68618  4.42225  2.77519  2.73123  3.46354  2.40513  3.72494  3.29354  2.67741  2.69355  4.24690  2.90347  2.73739  3.18146  2.89801  2.37887  2.77519  2.98518  4.58477  3.61503
          0.02440  4.12133  4.84367  0.61958  0.77255  0.48576  0.95510
     35   2.45131  4.51320  2.97399  2.72572  4.44205  2.03218  4.02090  3.90871  2.93114  3.52110  4.33185  2.50486  3.78940  3.22138  3.34714  1.49411  2.87279  3.39288  5.71606  4.41347     52 - -
          2.68618  4.42225  2.77519  2.73123  3.46354  2.40513  3.72494  3.29354  2.67741  2.69355  4.24690  2.90347  2.73739  3.18146  2.89801  2.37887  2.77519  2.98518  4.58477  3.61503
          0.02440  4.12133  4.84367  0.61958  0.77255  0.48576  0.95510
     36   1.99028  4.49176  3.23509  2.79357  4.18863  3.22425  3.91259  3.59192  2.70484  3.23468  4.06807  3.17087  3.81663  3.11109  2.55127  1.51253  2.84148  3.18458  5.47466  4.20308     53 - -
          2.68618  4.42225  2.77519  2.73123  3.46354  2.40513  3.72494  3.29354  2.67741  2.69355  4.24690  2.90347  2.73739  3.18146  2.89801  2.37887  2.77519  2.98518  4.58477  3.61503
          0.02440  4.12133  4.84367  0.61958  0.77255  0.48576  0.95510
     37   3.29204  4.68794  4.67948  4.14308  3.12442  4.43465  4.73862  2.28290  3.92552  1.29666  1.39450  4.42039  4.68495  4.15343  4.08484  3.79770  3.52794  2.39224  5.15533  4.01822     54 - -
          2.68618  4.42225  2.77519  2.73123  3.46354  2.40513  3.72494  3.29354  2.67741  2.69355  4.24690  2.90347  2.73739  3.18146  2.89801  2.37887  2.77519  2.98518  4.58477  3.61503
          0.02440  4.12133  4.84367  0.61958  0.77255  0.48576  0.95510
     38   3.18108  4.46655  4.94497  4.42306  3.55550  4.58138  5.08393  1.50160  4.31584  1.81425  3.35225  4.63990  4.84217  4.54183  4.49245  3.95425  3.43162  1.07553  5.53667  4.35849     55 - -
          2.68618  4.42225  2.77519  2.73123  3.46354  2.40513  3.72494  3.29354  2.67741  2.69355  4.24690  2.90347  2.73739  3.18146  2.89801  2.37887  2.77519  2.98518  4.58477  3.61503
          0.02440  4.12133  4.84367  0.61958  0.77255  0.48576  0.95510
     39   2.14079  4.41772  3.12686  2.86333  4.37505  3.09528  4.08717  3.81403  2.99966  3.46870  4.29285  2.64106  3.78765  3.30979  3.37691  1.19322  2.84639  3.30907  5.67998  4.40237     56 - -
          2.68618  4.42225  2.77519  2.73123  3.46354  2.40513  3.72494  3.29354  2.67741  2.69355  4.24690  2.90347  2.73739  3.18146  2.89801  2.37887  2.77519  2.98518  4.58477  3.61503
          0.02440  4.12133  4.84367  0.61958  0.77255  0.48576  0.95510
     40   2.32853  4.26202  3.49074  3.17698  4.26344  3.05999  4.23406  3.61193  3.18251  3.35301  4.21071  3.36395  3.78557  3.50637  3.49258  1.72421  1.31960  3.13856  5.62698  4.39784     57 - -
          2.68618  4.42225  2.77519  2.73123  3.46354  2.40513  3.72494  3.29354  2.67741  2.69355  4.24690  2.90347  2.73739  3.18146  2.89801  2.37887  2.77519  2.98518  4.58477  3.61503
          0.02440  4.12133  4.84367  0.61958  0.77255  0.48576  0.95510
     41   2.50378  4.61826  2.93176  2.60581  4.36089  2.75834  3.88751  3.80284  2.74873  3.40498  4.21301  1.76483  3.79753  3.06330  3.18655  2.05625  2.42846  3.34787  5.61551  4.29568     58 - -
          2.68618  4.42225  2.77519  2.73123  3.46354  2.40513  3.72494  3.29354  2.67741  2.69355  4.24690  2.90347  2.73739  3.18146  2.89801  2.37887  2.77519  2.98518  4.58477  3.61503
          0.02440  4.12133  4.84367  0.61958  0.77255  0.48576  0.95510
     42   2.47001  4.53243  3.04477  2.70390  4.30045  3.17825  3.93510  3.72962  2.79758  3.36068  4.17990  2.26126  3.79886  3.12714  3.20824  1.57742  2.22721  3.28174  5.58159  4.28147     59 - -
          2.68618  4.42225  2.77519  2.73123  3.46354  2.40513  3.72494  3.29354  2.67741  2.69355  4.24690  2.90347  2.73739  3.18146  2.89801  2.37887  2.77519  2.98518  4.58477  3.61503
          0.02440  4.12133  4.84367  0.61958  0.77255  0.48576  0.95510
     43   3.30812  5.11535  3.82624  3.29405  4.53431  3.73867  4.03584  4.09971  2.37969  3.57053  4.57038  3.63144  4.23475  3.24921  0.65697  3.38416  3.56067  3.81438  5.51960  4.41440     60 - -
          2.68618  4.42225  2.77519  2.73123  3.46354  2.40513  3.72494  3.29354  2.67741  2.69355  4.24690  2.90347  2.73739  3.18146  2.89801  2.37887  2.77519  2.98518  4.58477  3.61503
          0.02440  4.12133  4.84367  0.61958  0.77255  0.48576  0.95510
     44   3.21820  5.17528  3.40964  2.99368  4.61933  3.67211  3.92339  4.06636  0.74149  3.58056  4.53557  3.40439  4.16059  3.10575  2.51289  3.24802  3.45631  3.76267  5.57655  4.42888     61 - -
          2.68618  4.42225  2.77519  2.73123  3.46354  2.40513  3.72494  3.29354  2.67741  2.69355  4.24690  2.90347  2.73739  3.18146  2.89801  2.37887  2.77519  2.98518  4.58477  3.61503
          0.02440  4.12133  4.84367  0.61958  0.77255  0.48576  0.95510
     45   3.18404  4.69718  4.32715  3.94667  3.34272  4.02587  4.62436  2.54442  3.69916  1.90580  0.96986  4.19123  4.49398  4.06803  3.87375  3.55581  3.49750  2.57810  5.21246  3.99306     62 - -
          2.68618  4.42225  2.77519  2.73123  3.46354  2.40513  3.72494  3.29354  2.67741  2.69355  4.24690  2.90347  2.73739  3.18146  2.89801  2.37887  2.77519  2.98518  4.58477  3.61503
          0.02440  4.12133  4.84367  0.61958  0.77255  0.48576  0.95510
     46   3.27760  5.42134  0.61766  2.52627  4.83663  3.41791  4.17760  4.48588  3.31291  4.05227  5.04292  3.09254  4.08878  3.42207  3.85762  3.21664  3.62387  4.10073  5.95446  4.67753     63 - -
          2.68618  4.42225  2.77519  2.73123  3.46354  2.40513  3.72494  3.29354  2.67741  2.69355  4.24690  2.90347  2.73739  3.18146  2.89801  2.37887  2.77519  2.98518  4.58477  3.61503
          0.02440  4.12133  4.84367  0.61958  0.77255  0.48576  0.95510
     47   3.21820  5.17528  3.40964  2.99368  4.61933  3.67211  3.92339  4.06636  0.74149  3.58056  4.53557  3.40439  4.16059  3.10575  2.51289  3.24802  3.45631  3.76267  5.57655  4.42888     64 - -
          2.68618  4.42225  2.77519  2.73123  3.46354  2.40513  3.72494  3.29354  2.67741  2.69355  4.24690  2.90347  2.73739  3.18146  2.89801  2.37887  2.77519  2.98518  4.58477  3.61503
          0.02440  4.12133  4.84367  0.61958  0.77255  0.48576  0.95510
     48   2.45606  4.37585  3.44365  3.27873  4.33563  3.10215  4.37765  3.89589  3.36978  3.59925  4.50890  3.45751  3.86306  3.70045  3.64261  0.76933  2.95621  3.37508  5.68924  4.42273     65 - -
          2.68618  4.42225  2.77519  2.73123  3.46354  2.40513  3.72494  3.29354  2.67741  2.69355  4.24690  2.90347  2.73739  3.18146  2.89801  2.37887  2.77519  2.98518  4.58477  3.61503
          0.02440  4.12133  4.84367  0.61958  0.77255  0.48576  0.95510
     49   2.34592  4.26171  3.51135  3.23413  4.24404  3.07061  4.27586  3.54595  3.22587  3.33232  4.21694  3.39973  3.80558  3.56580  3.51202  2.17980  1.08074  3.09697  5.62819  4.39782     66 - -
          2.68618  4.42225  2.77519  2.73123  3.46354  2.40513  3.72494  3.29354  2.67741  2.69355  4.24690  2.90347  2.73739  3.18146  2.89801  2.37887  2.77519  2.98518  4.58477  3.61503
          0.02440  4.12133  4.84367  0.61958  0.77255  0.48576  0.95510
     50   3.00958  4.49159  4.46453  4.14233  3.74527  3.97535  4.90538  2.07269  4.01421  2.39323  3.67902  4.29044  4.52712  4.35924  4.20185  3.50014  3.36827  0.75995  5.56948  4.31371     67 - -
          2.68618  4.42225  2.77519  2.73123  3.46354  2.40513  3.72494  3.29354  2.67741  2.69355  4.24690  2.90347  2.73739  3.18146  2.89801  2.37887  2.77519  2.98518  4.58477  3.61503
          0.02440  4.12133  4.84367  0.61958  0.77255  0.48576  0.95510
     51   3.44633  4.83893  4.58831  4.23644  3.24966  4.29540  4.81491  2.47426  4.00201  0.61976  3.20750  4.48792  4.69249  4.30990  4.13440  3.90645  3.73174  2.57488  5.21164  3.99003     68 - -
          2.68618  4.42225  2.77519  2.73123  3.46354  2.40513  3.72494  3.29354  2.67741  2.69355  4.24690  2.90347  2.73739  3.18146  2.89801  2.37887  2.77519  2.98518  4.58477  3.61503
          0.02440  4.12133  4.84367  0.61958  0.77255  0.48576  0.95510
     52   3.21820  5.17528  3.40964  2.99368  4.61933  3.67211  3.92339  4.06636  0.74149  3.58056  4.53557  3.40439  4.16059  3.10575  2.51289  3.24802  3.45631  3.76267  5.57655  4.42888     69 - -
          2.68618  4.42225  2.77519  2.73123  3.46354  2.40513  3.72494  3.29354  2.67741  2.69355  4.24690  2.90347  2.73739  3.18146  2.89801  2.37887  2.77519  2.98518  4.58477  3.61503
          0.02440  4.12133  4.84367  0.61958  0.77255  0.48576  0.95510
     53   2.31851  4.26440  3.46262  3.19341  4.35647  3.03138  4.27712  3.73229  3.22670  3.46267  4.31574  3.36526  3.77776  3.54784  3.53092  1.02932  2.26093  3.21474  5.70930  4.47582     70 - -
          2.68618  4.42225  2.77519  2.73123  3.46354  2.40513  3.72494  3.29354  2.67741  2.69355  4.24690  2.90347  2.73739  3.18146  2.89801  2.37887  2.77519  2.98518  4.58477  3.61503
          0.02440  4.12133  4.84367  0.61958  0.77255  0.48576  0.95510
     54   2.56726  4.41034  3.67178  3.44478  4.21120  3.23909  4.44019  3.36984  3.39274  3.22424  4.26445  3.60732  3.96519  3.77648  3.63423  2.77208  0.81046  3.03691  5.62625  4.43013     71 - -
          2.68618  4.42225  2.77519  2.73123  3.46354  2.40513  3.72494  3.29354  2.67741  2.69355  4.24690  2.90347  2.73739  3.18146  2.89801  2.37887  2.77519  2.98518  4.58477  3.61503
          0.02440  4.12133  4.84367  0.61958  0.77255  0.48576  0.95510
     55   3.22970  4.58902  4.67519  4.30632  3.55428  4.32472  4.99504  0.81367  4.13948  2.09702  3.45877  4.51798  4.73867  4.46665  4.30866  3.85055  3.52713  1.88579  5.49154  4.24669     72 - -
          2.68618  4.42225  2.77519  2.73123  3.46354  2.40513  3.72494  3.29354  2.67741  2.69355  4.24690  2.90347  2.73739  3.18146  2.89801  2.37887  2.77519  2.98518  4.58477  3.61503
          0.02440  4.12133  4.84367  0.61958  0.77255  0.48576  0.95510
     56   1.69082  4.44166  3.24761  2.78455  3.84739  3.33861  3.86828  3.20031  2.77065  2.35897  3.78000  2.69636  3.85986  3.11201  3.15369  2.39997  2.83534  2.89704  5.22656  3.95817     73 - -
          2.68618  4.42225  2.77519  2.73123  3.46354  2.40513  3.72494  3.29354  2.67741  2.69355  4.24690  2.90347  2.73739  3.18146  2.89801  2.37887  2.77519  2.98518  4.58477  3.61503
          0.02440  4.12133  4.84367  0.61958  0.77255  0.48576  0.95510
     57   3.69779  4.93484  4.70635  4.40279  0.85775  4.45616  3.57429  3.31661  4.24447  2.62538  3.91815  4.16236  4.76829  4.21516  4.27091  3.83732  3.92417  3.26726  3.71298  1.69579     74 - -
          2.68618  4.42225  2.77519  2.73123  3.46354  2.40513  3.72494  3.29354  2.67741  2.69355  4.24690  2.90347  2.73739  3.18146  2.89801  2.37887  2.77519  2.98518  4.58477  3.61503
          0.02440  4.12133  4.84367  0.61958  0.77255  0.48576  0.95510
     58   3.44633  4.83893  4.58831  4.23644  3.24966  4.29540  4.81491  2.47426  4.00201  0.61976  3.20750  4.48792  4.69249  4.30990  4.13440  3.90645  3.73174  2.57488  5.21164  3.99003     75 - -
          2.68618  4.42225  2.77519  2.73123  3.46354  2.40513  3.72494  3.29354  2.67741  2.69355  4.24690  2.90347  2.73739  3.18146  2.89801  2.37887  2.77519  2.98518  4.58477  3.61503
          0.02440  4.12133  4.84367  0.61958  0.77255  0.48576  0.95510
     59   2.96570  5.16911  2.99229  2.61451  4.58291  3.52882  3.72326  4.02000  1.13905  3.51490  4.37080  2.54194  3.99743  2.87130  2.45799  2.95329  3.19689  3.66287  5.58058  4.31039     76 - -
          2.68618  4.42225  2.77519  2.73123  3.46354  2.40513  3.72494  3.29354  2.67741  2.69355  4.24690  2.90347  2.73739  3.18146  2.89801  2.37887  2.77519  2.98518  4.58477  3.61503
          0.02440  4.12133  4.84367  0.61958  0.77255  0.48576  0.95510
     60   2.73778  5.00030  2.70747  2.41575  4.43331  3.34681  3.74457  3.88914  2.19935  3.44119  4.26046  1.67660  3.86750  2.89772  2.90958  2.20958  3.01873  3.49807  5.60865  4.25125     77 - -
          2.68618  4.42225  2.77519  2.73123  3.46354  2.40513  3.72494  3.29354  2.67741  2.69355  4.24690  2.90347  2.73739  3.18146  2.89801  2.37887  2.77519  2.98518  4.58477  3.61503
          0.02440  4.12133  4.84367  0.61958  0.77255  0.48576  0.95510
     61   2.96532  5.06477  2.94742  2.63614  3.82938  3.53808  1.42688  3.81961  2.40911  3.32705  4.24306  3.11297  4.02120  2.46615  2.70835  2.97417  3.20835  3.51555  5.18270  3.71844     78 - -
          2.68618  4.42225  2.77519  2.73123  3.46354  2.40513  3.72494  3.29354  2.67741  2.69355  4.24690  2.90347  2.73739  3.18146  2.89801  2.37887  2.77519  2.98518  4.58477  3.61503
          0.02440  4.12133  4.84367  0.61958  0.77255  0.48576  0.95510
     62   2.89248  5.12773  2.66547  2.45893  4.50341  3.39163  3.79926  4.00497  2.14156  3.55372  4.41414  1.30994  3.94217  2.97014  2.85010  2.87793  3.17366  3.62984  5.65745  4.30370     79 - -
          2.68618  4.42225  2.77519  2.73123  3.46354  2.40513  3.72494  3.29354  2.67741  2.69355  4.24690  2.90347  2.73739  3.18146  2.89801  2.37887  2.77519  2.98518  4.58477  3.61503
          0.02440  4.12133  4.84367  0.61958  0.77255  0.48576  0.95510
     63   3.02143  5.56182  1.93147  1.05254  4.85768  3.29654  3.84270  4.37374  2.84988  3.88340  4.74289  2.76939  3.91783  3.01148  3.43131  2.90876  3.31108  3.95283  6.02624  4.53814     80 - -
          2.68618  4.42225  2.77519  2.73123  3.46354  2.40513  3.72494  3.29354  2.67741  2.69355  4.24690  2.90347  2.73739  3.18146  2.89801  2.37887  2.77519  2.98518  4.58477  3.61503
          0.02440  4.12133  4.84367  0.61958  0.77255  0.48576  0.95510
     64   2.27572  4.37894  4.42211  3.90237  3.50041  4.13022  4.61706  1.25577  3.77756  1.95706  3.36373  4.15136  4.50207  4.05861  4.00033  3.47901  3.21806  1.84652  5.29228  4.09365     81 - -
          2.68618  4.42225  2.77519  2.73123  3.46354  2.40513  3.72494  3.29354  2.67741  2.69355  4.24690  2.90347  2.73739  3.18146  2.89801  2.37887  2.77519  2.98518  4.58477  3.61503
          0.02440  4.12133  4.84367  0.61958  0.77255  0.48576  0.95510
     65   1.60293  4.30536  3.60255  3.12898  3.79011  3.34433  4.08927  2.87125  3.05731  2.35690  3.72008  3.41987  3.92420  3.39020  3.38208  2.71219  2.00819  2.61313  5.26373  4.03373     82 - -
          2.68618  4.42225  2.77519  2.73123  3.46354  2.40513  3.72494  3.29354  2.67741  2.69355  4.24690  2.90347  2.73739  3.18146  2.89801  2.37887  2.77519  2.98518  4.58477  3.61503
          0.02440  4.12133  4.84367  0.61958  0.77255  0.48576  0.95510
     66   2.74609  4.47683  2.59513  2.98451  3.64661  3.68180  4.03720  2.47259  3.00956  2.25590  3.57693  3.41753  4.10391  3.32399  3.38614  2.98851  3.00336  1.51677  5.19496  3.92035     83 - -
          2.68618  4.42225  2.77519  2.73123  3.46354  2.40513  3.72494  3.29354  2.67741  2.69355  4.24690  2.90347  2.73739  3.18146  2.89801  2.37887  2.77519  2.98518  4.58477  3.61503
          0.02440  4.12133  4.84367  0.61958  0.77255  0.48576  0.95510
     67   3.18028  5.23011  3.63364  2.94679  4.70405  3.76119  3.69166  4.04884  1.70459  3.48384  4.37443  3.31951  4.13396  2.83242  1.06136  3.18348  3.34115  3.74226  5.50736  4.36711     84 - -
          2.68618  4.42225  2.77519  2.73123  3.46354  2.40513  3.72494  3.29354  2.67741  2.69355  4.24690  2.90347  2.73739  3.18146  2.89801  2.37887  2.77519  2.98518  4.58477  3.61503
          0.02440  4.12133  4.84367  0.61958  0.77255  0.48576  0.95510
     68   2.45606  4.37585  3.44365  3.27873  4.33563  3.10215  4.37765  3.89589  3.36978  3.59925  4.50890  3.45751  3.86306  3.70045  3.64261  0.76933  2.95621  3.37508  5.68924  4.42273     85 - -
          2.68618  4.42225  2.77519  2.73123  3.46354  2.40513  3.72494  3.29354  2.67741  2.69355  4.24690  2.90347  2.73739  3.18146  2.89801  2.37887  2.77519  2.98518  4.58477  3.61503
          0.02440  4.12133  4.84367  0.61958  0.77255  0.48576  0.95510
     69   3.17762  5.27066  3.63921  2.91778  4.76403  3.76955  3.66554  4.09240  1.41860  3.50527  4.38266  3.29761  4.12512  2.79794  1.26263  3.16753  3.32784  3.77707  5.51876  4.37992     86 - -
          2.68618  4.42225  2.77519  2.73123  3.46354  2.40513  3.72494  3.29354  2.67741  2.69355  4.24690  2.90347  2.73739  3.18146  2.89801  2.37887  2.77519  2.98518  4.58477  3.61503
          0.02440  4.12133  4.84367  0.61958  0.77255  0.48576  0.95510
     70   2.31707  4.27106  4.13294  3.70161  3.77878  3.59962  4.51797  2.22500  3.61058  2.57203  3.66320  3.85620  4.18779  3.91121  3.85467  3.00903  2.58088  1.11839  5.42490  4.21732     87 - -
          2.68618  4.42225  2.77519  2.73123  3.46354  2.40513  3.72494  3.29354  2.67741  2.69355  4.24690  2.90347  2.73739  3.18146  2.89801  2.37887  2.77519  2.98518  4.58477  3.61503
          0.02440  4.12133  4.84367  0.61958  0.77255  0.48576  0.95510
     71   2.88955  4.71622  3.36706  2.92828  2.20447  3.68712  1.74306  3.31497  2.87735  2.88738  3.85648  2.85565  4.10187  3.22203  3.22754  2.99064  3.13247  3.08064  4.39692  2.78142     88 - -
          2.68618  4.42225  2.77519  2.73123  3.46354  2.40513  3.72494  3.29354  2.67741  2.69355  4.24690  2.90347  2.73739  3.18146  2.89801  2.37887  2.77519  2.98518  4.58477  3.61503
          0.02440  4.12133  4.84367  0.61958  0.77255  0.48576  0.95510
     72   3.02186  5.54529  1.98984  1.02918  4.84411  3.30036  3.84673  4.35685  2.84916  3.87248  4.73458  2.77769  3.92095  3.01673  3.42383  2.91253  3.31190  3.94020  6.01406  4.53350     89 - -
          2.68618  4.42225  2.77519  2.73123  3.46354  2.40513  3.72494  3.29354  2.67741  2.69355  4.24690  2.90347  2.73739  3.18146  2.89801  2.37887  2.77519  2.98518  4.58477  3.61503
          0.02440  4.12133  4.84367  0.61958  0.77255  0.48576  0.95510
     73   3.18383  4.50096  4.89124  4.41859  3.58214  4.50845  5.12065  0.95038  4.28508  2.05384  3.39245  4.62453  4.83194  4.55344  4.46953  3.91748  3.45819  1.54390  5.59195  4.38528     90 - -
          2.68618  4.42225  2.77519  2.73123  3.46354  2.40513  3.72494  3.29354  2.67741  2.69355  4.24690  2.90347  2.73739  3.18146  2.89801  2.37887  2.77519  2.98518  4.58477  3.61503
          0.02440  4.12133  4.84367  0.61958  0.77255  0.48576  0.95510
     74   2.89947  5.26967  2.14164  2.31518  4.55031  3.35407  3.78679  4.08086  2.62995  3.60461  4.45671  2.87049  3.90974  1.33034  3.09387  2.84626  3.17225  3.69766  5.73749  4.32447     91 - -
          2.68618  4.42225  2.77519  2.73123  3.46354  2.40513  3.72494  3.29354  2.67741  2.69355  4.24690  2.90347  2.73739  3.18146  2.89801  2.37887  2.77519  2.98518  4.58477  3.61503
          0.02440  4.12133  4.84367  0.61958  0.77255  0.48576  0.95510
     75   2.73329  5.13848  2.64916  1.76663  4.45174  3.37039  3.66048  3.90925  2.43670  3.43268  4.22458  2.51375  3.83682  2.29874  2.90534  2.69771  2.42887  3.51892  5.60099  4.20935     92 - -
          2.68618  4.42225  2.77519  2.73123  3.46354  2.40513  3.72494  3.29354  2.67741  2.69355  4.24690  2.90347  2.73739  3.18146  2.89801  2.37887  2.77519  2.98518  4.58477  3.61503
          0.02440  4.12133  4.84367  0.61958  0.77255  0.48576  0.95510
     76   3.27760  5.42134  0.61766  2.52627  4.83663  3.41791  4.17760  4.48588  3.31291  4.05227  5.04292  3.09254  4.08878  3.42207  3.85762  3.21664  3.62387  4.10073  5.95446  4.67753     93 - -
          2.68618  4.42225  2.77519  2.73123  3.46354  2.40513  3.72494  3.29354  2.67741  2.69355  4.24690  2.90347  2.73739  3.18146  2.89801  2.37887  2.77519  2.98518  4.58477  3.61503
          0.02440  4.12133  4.84367  0.61958  0.77255  0.48576  0.95510
     77   3.78295  5.06266  4.49325  4.26602  2.96679  4.02753  4.24197  3.82549  3.98743  3.17408  4.44638  4.36700  4.56734  4.36183  4.06941  3.98403  4.09758  3.72237  0.50446  2.95706     94 - -
          2.68618  4.42225  2.77519  2.73123  3.46354  2.40513  3.72494  3.29354  2.67741  2.69355  4.24690  2.90347  2.73739  3.18146  2.89801  2.37887  2.77519  2.98518  4.58477  3.61503
          0.02440  4.12133  4.84367  0.61958  0.77255  0.48576  0.95510
     78   3.21820  5.17528  3.40964  2.99368  4.61933  3.67211  3.92339  4.06636  0.74149  3.58056  4.53557  3.40439  4.16059  3.10575  2.51289  3.24802  3.45631  3.76267  5.57655  4.42888     95 - -
          2.68618  4.42225  2.77519  2.73123  3.46354  2.40513  3.72494  3.29354  2.67741  2.69355  4.24690  2.90347  2.73739  3.18146  2.89801  2.37887  2.77519  2.98518  4.58477  3.61503
          0.02440  4.12133  4.84367  0.61958  0.77255  0.48576  0.95510
     79   3.11682  4.82475  3.75202  3.63217  4.59417  3.49855  4.68291  4.21169  3.71240  3.80805  4.87321  3.91047  0.47234  4.09331  3.92343  3.29366  3.57922  3.82717  5.70475  4.72046     96 - -
          2.68618  4.42225  2.77519  2.73123  3.46354  2.40513  3.72494  3.29354  2.67741  2.69355  4.24690  2.90347  2.73739  3.18146  2.89801  2.37887  2.77519  2.98518  4.58477  3.61503
          0.02440  4.12133  4.84367  0.61958  0.77255  0.48576  0.95510
     80   1.39639  4.21277  3.58521  3.23368  4.30842  3.01853  4.26514  3.66694  3.24387  3.39159  4.22335  3.37925  3.75525  3.53493  3.56049  1.53565  2.37319  3.15474  5.66157  4.45371     97 - -
          2.68618  4.42225  2.77519  2.73123  3.46354  2.40513  3.72494  3.29354  2.67741  2.69355  4.24690  2.90347  2.73739  3.18146  2.89801  2.37887  2.77519  2.98518  4.58477  3.61503
          0.02440  4.12133  4.84367  0.61958  0.77255  0.48576  0.95510
     81   3.59309  4.92384  4.58161  4.34977  0.67810  4.21097  4.01323  3.09374  4.25244  2.40911  3.79080  4.30906  4.66875  4.35311  4.31023  3.84560  3.89678  3.10166  4.20045  2.54118     98 - -
          2.68618  4.42225  2.77519  2.73123  3.46354  2.40513  3.72494  3.29354  2.67741  2.69355  4.24690  2.90347  2.73739  3.18146  2.89801  2.37887  2.77519  2.98518  4.58477  3.61503
          0.02440  4.12133  4.84367  0.61958  0.77255  0.48576  0.95510
     82   3.44633  4.83893  4.58831  4.23644  3.24966  4.29540  4.81491  2.47426  4.00201  0.61976  3.20750  4.48792  4.69249  4.30990  4.13440  3.90645  3.73174  2.57488  5.21164  3.99003     99 - -
          2.68618  4.42225  2.77519  2.73123  3.46354  2.40513  3.72494  3.29354  2.67741  2.69355  4.24690  2.90347  2.73739  3.18146  2.89801  2.37887  2.77519  2.98518  4.58477  3.61503
          0.02440  4.12133  4.84367  0.61958  0.77255  0.48576  0.95510
     83   2.46199  4.36443  3.41826  2.98967  3.93135  3.25200  4.02527  3.22255  2.93029  2.48249  3.89353  3.30618  3.86044  3.28993  3.27078  1.36878  2.50738  2.89993  5.34195  4.07670    100 - -
          2.68618  4.42225  2.77519  2.73123  3.46354  2.40513  3.72494  3.29354  2.67741  2.69355  4.24690  2.90347  2.73739  3.18146  2.89801  2.37887  2.77519  2.98518  4.58477  3.61503
          0.02440  4.12133  4.84367  0.61958  0.77255  0.48576  0.95510
     84   2.95161  4.94354  2.87906  2.79354  4.34866  3.36872  4.15312  4.12105  3.08249  3.74118  4.70057  0.78272  4.03598  3.43246  3.44040  3.01311  3.34543  3.71742  5.62600  4.28390    101 - -
          2.68618  4.42225  2.77519  2.73123  3.46354  2.40513  3.72494  3.29354  2.67741  2.69355  4.24690  2.90347  2.73739  3.18146  2.89801  2.37887  2.77519  2.98518  4.58477  3.61503
          0.02440  4.12133  4.84367  0.61958  0.77255  0.48576  0.95510
     85   3.02359  5.59765  1.76356  1.12766  4.88811  3.28926  3.83704  4.41156  2.85470  3.90919  4.76465  2.75404  3.91297  3.00388  3.44970  2.90397  3.31299  3.98180  6.05349  4.55024    102 - -
          2.68618  4.42225  2.77519  2.73123  3.46354  2.40513  3.72494  3.29354  2.67741  2.69355  4.24690  2.90347  2.73739  3.18146  2.89801  2.37887  2.77519  2.98518  4.58477  3.61503
          0.02440  4.12133  4.84367  0.61958  0.77255  0.48576  0.95510
     86   3.19062  5.33066  2.62354  0.71677  4.71183  3.45224  4.07059  4.21687  2.98459  3.79699  4.76802  3.10524  4.07105  3.28608  3.41366  3.15207  3.49933  3.87786  5.83593  4.56815    103 - -
          2.68618  4.42225  2.77519  2.73123  3.46354  2.40513  3.72494  3.29354  2.67741  2.69355  4.24690  2.90347  2.73739  3.18146  2.89801  2.37887  2.77519  2.98518  4.58477  3.61503
          0.02440  4.12133  4.84367  0.61958  0.77255  0.48576  0.95510
     87   3.74257  4.95589  4.74568  4.45309  0.91498  4.48410  3.54457  3.38339  4.29130  2.69155  3.97706  4.16965  4.78937  4.23457  4.30100  3.86186  3.96467  3.32383  3.67538  1.50990    104 - -
          2.68618  4.42225  2.77519  2.73123  3.46354  2.40513  3.72494  3.29354  2.67741  2.69355  4.24690  2.90347  2.73739  3.18146  2.89801  2.37887  2.77519  2.98518  4.58477  3.61503
          0.02440  4.12133  4.84367  0.61958  0.77255  0.48576  0.95510
     88   2.56726  4.41034  3.67178  3.44478  4.21120  3.23909  4.44019  3.36984  3.39274  3.22424  4.26445  3.60732  3.96519  3.77648  3.63423  2.77208  0.81046  3.03691  5.62625  4.43013    105 - -
          2.68618  4.42225  2.77519  2.73123  3.46354  2.40513  3.72494  3.29354  2.67741  2.69355  4.24690  2.90347  2.73739  3.18146  2.89801  2.37887  2.77519  2.98518  4.58477  3.61503
          0.02440  4.12133  4.84367  0.61958  0.77255  0.48576  0.95510
     89   3.16105  4.93377  3.49230  3.11809  2.59929  3.83634  1.27235  3.58024  2.92874  3.03850  4.09810  3.46216  4.26185  3.36336  3.21219  3.21557  3.40171  3.36816  4.21078  2.20047    106 - -
          2.68618  4.42225  2.77519  2.73123  3.46354  2.40513  3.72494  3.29354  2.67741  2.69355  4.24690  2.90347  2.73739  3.18146  2.89801  2.37887  2.77519  2.98518  4.58477  3.61503
          0.02440  4.12133  4.84367  0.61958  0.77255  0.48576  0.95510
     90   3.39575  4.72077  4.92123  4.39975  3.15952  4.63244  4.96038  1.87596  4.20721  0.81611  2.97974  4.66021  4.83544  4.37776  4.33638  4.01790  3.63088  2.21616  5.26086  4.13382    107 - -
          2.68618  4.42225  2.77519  2.73123  3.46354  2.40513  3.72494  3.29354  2.67741  2.69355  4.24690  2.90347  2.73739  3.18146  2.89801  2.37887  2.77519  2.98518  4.58477  3.61503
          0.02440  4.12133  4.84367  0.61958  0.77255  0.48576  0.95510
     91   2.94588  4.32924  4.52952  3.97071  3.38814  4.17700  4.57469  1.37922  3.85295  2.03960  2.44937  4.19170  4.49848  4.07676  4.03621  3.50216  2.75489  1.73144  5.16374  3.99528    108 - -
          2.68618  4.42225  2.77519  2.73123  3.46354  2.40513  3.72494  3.29354  2.67741  2.69355  4.24690  2.90347  2.73739  3.18146  2.89801  2.37887  2.77519  2.98518  4.58477  3.61503
          0.02440  4.12133  4.84367  0.61958  0.77255  0.48576  0.95510
     92   3.44633  4.83893  4.58831  4.23644  3.24966  4.29540  4.81491  2.47426  4.00201  0.61976  3.20750  4.48792  4.69249  4.30990  4.13440  3.90645  3.73174  2.57488  5.21164  3.99003    109 - -
          2.68618  4.42225  2.77519  2.73123  3.46354  2.40513  3.72494  3.29354  2.67741  2.69355  4.24690  2.90347  2.73739  3.18146  2.89801  2.37887  2.77519  2.98518  4.58477  3.61503
          0.02440  4.12133  4.84367  0.61958  0.77255  0.48576  0.95510
     93   3.19062  5.33066  2.62354  0.71677  4.71183  3.45224  4.07059  4.21687  2.98459  3.79699  4.76802  3.10524  4.07105  3.28608  3.41366  3.15207  3.49933  3.87786  5.83593  4.56815    110 - -
          2.68618  4.42225  2.77519  2.73123  3.46354  2.40513  3.72494  3.29354  2.67741  2.69355  4.24690  2.90347  2.73739  3.18146  2.89801  2.37887  2.77519  2.98518  4.58477  3.61503
          0.02440  4.12133  4.84367  0.61958  0.77255  0.48576  0.95510
     94   1.03325  4.20110  3.59028  3.32447  4.35401  2.99859  4.35685  3.70116  3.36610  3.45728  4.30693  3.42153  3.76376  3.65174  3.64991  1.83419  2.77573  3.17440  5.72381  4.51731    111 - -
          2.68618  4.42225  2.77519  2.73123  3.46354  2.40513  3.72494  3.29354  2.67741  2.69355  4.24690  2.90347  2.73739  3.18146  2.89801  2.37887  2.77519  2.98518  4.58477  3.61503
          0.02440  4.12133  4.84367  0.61958  0.77255  0.48576  0.95510
     95   3.28683  4.68022  4.73314  4.24678  3.19718  4.42336  4.85280  2.19071  4.04493  0.82337  3.04508  4.49196  4.72413  4.27370  4.19880  3.82524  3.55049  2.02463  5.24818  4.08464    112 - -
          2.68618  4.42225  2.77519  2.73123  3.46354  2.40513  3.72494  3.29354  2.67741  2.69355  4.24690  2.90347  2.73739  3.18146  2.89801  2.37887  2.77519  2.98518  4.58477  3.61503
          0.02440  4.12133  4.84367  0.61958  0.77255  0.48576  0.95510
     96   3.09277  5.65747  0.97179  1.91317  4.94886  3.28245  3.88970  4.48352  2.96995  3.99452  4.88295  2.75656  3.93743  3.07115  3.59192  2.96171  3.39798  4.05674  6.13205  4.61746    113 - -
          2.68618  4.42225  2.77519  2.73123  3.46354  2.40513  3.72494  3.29354  2.67741  2.69355  4.24690  2.90347  2.73739  3.18146  2.89801  2.37887  2.77519  2.98518  4.58477  3.61503
          0.02440  4.12133  4.84367  0.61958  0.77255  0.48576  0.95510
     97   3.00483  4.74811  3.72897  3.66356  4.78715  0.43106  4.76156  4.45429  3.87827  4.07464  5.05753  3.89426  4.14666  4.18319  4.08023  3.18501  3.50537  3.93445  5.80936  4.89991    114 - -
          2.68618  4.42225  2.77519  2.73123  3.46354  2.40513  3.72494  3.29354  2.67741  2.69355  4.24690  2.90347  2.73739  3.18146  2.89801  2.37887  2.77519  2.98518  4.58477  3.61503
          0.02440  4.12133  4.84367  0.61958  0.77255  0.48576  0.95510
     98   3.59309  4.92384  4.58161  4.34977  0.67810  4.21097  4.01323  3.09374  4.25244  2.40911  3.79080  4.30906  4.66875  4.35311  4.31023  3.84560  3.89678  3.10166  4.20045  2.54118    115 - -
          2.68618  4.42225  2.77519  2.73123  3.46354  2.40513  3.72494  3.29354  2.67741  2.69355  4.24690  2.90347  2.73739  3.18146  2.89801  2.37887  2.77519  2.98518  4.58477  3.61503
          0.02440  4.12133  4.84367  0.61958  0.77255  0.48576  0.95510
     99   3.15296  4.47843  4.83314  4.28141  3.33037  4.45268  4.85680  1.34243  4.15527  1.79487  2.05388  4.49784  4.70903  4.32939  4.30103  3.80062  3.39190  1.74738  5.28943  4.16649    116 - -
          2.68618  4.42225  2.77519  2.73123  3.46354  2.40513  3.72494  3.29354  2.67741  2.69355  4.24690  2.90347  2.73739  3.18146  2.89801  2.37887  2.77519  2.98518  4.58477  3.61503
          0.02440  4.12133  4.84367  0.61958  0.77255  0.48576  0.95510
    100   3.20170  4.56136  4.75034  4.20800  3.23370  4.42606  4.79684  1.57260  4.04145  1.66860  1.59403  4.45097  4.68673  4.23928  4.19400  3.78093  3.44157  2.10448  5.22646  4.10284    117 - -
          2.68618  4.42225  2.77519  2.73123  3.46354  2.40513  3.72494  3.29354  2.67741  2.69355  4.24690  2.90347  2.73739  3.18146  2.89801  2.37887  2.77519  2.98518  4.58477  3.61503
          0.02440  4.12133  4.84367  0.61958  0.77255  0.48576  0.95510
    101   3.09451  4.48121  4.65556  4.19352  3.54998  4.29518  4.89751  1.89914  4.03033  1.91220  3.42491  4.40573  4.68350  4.34155  4.23155  3.70449  3.38314  0.92963  5.46924  4.21896    118 - -
          2.68618  4.42225  2.77519  2.73123  3.46354  2.40513  3.72494  3.29354  2.67741  2.69355  4.24690  2.90347  2.73739  3.18146  2.89801  2.37887  2.77519  2.98518  4.58477  3.61503
          0.02440  4.12133  4.84367  0.61958  0.77255  0.48576  0.95510
    102   3.59309  4.92384  4.58161  4.34977  0.67810  4.21097  4.01323  3.09374  4.25244  2.40911  3.79080  4.30906  4.66875  4.35311  4.31023  3.84560  3.89678  3.10166  4.20045  2.54118    119 - -
          2.68618  4.42225  2.77519  2.73123  3.46354  2.40513  3.72494  3.29354  2.67741  2.69355  4.24690  2.90347  2.73739  3.18146  2.89801  2.37887  2.77519  2.98518  4.58477  3.61503
          0.02440  4.12133  4.84367  0.61958  0.77255  0.48576  0.95510
    103   2.31851  4.26440  3.46262  3.19341  4.35647  3.03138  4.27712  3.73229  3.22670  3.46267  4.31574  3.36526  3.77776  3.54784  3.53092  1.02932  2.26093  3.21474  5.70930  4.47582    120 - -
          2.68618  4.42225  2.77519  2.73123  3.46354  2.40513  3.72494  3.29354  2.67741  2.69355  4.24690  2.90347  2.73739  3.18146  2.89801  2.37887  2.77519  2.98518  4.58477  3.61503
          0.02440  4.12133  4.84367  0.61958  0.77255  0.48576  0.95510
    104   1.95769  4.32869  3.44040  3.02198  4.00003  3.19686  4.06390  3.29829  2.99045  2.60693  3.94947  3.31240  3.83310  3.32769  3.33458  1.40302  2.81748  2.94385  5.39808  4.14289    121 - -
          2.68618  4.42225  2.77519  2.73123  3.46354  2.40513  3.72494  3.29354  2.67741  2.69355  4.24690  2.90347  2.73739  3.18146  2.89801  2.37887  2.77519  2.98518  4.58477  3.61503
          0.02440  4.12133  4.84367  0.61958  0.77255  0.48576  0.95510
    105   2.57793  4.32512  3.50230  2.95392  3.52083  3.51869  3.88607  2.80144  2.88213  2.29173  2.68999  3.33700  3.95059  3.20614  3.22558  2.05230  2.36984  2.58009  4.98401  3.74894    122 - -
          2.68618  4.42225  2.77519  2.73123  3.46354  2.40513  3.72494  3.29354  2.67741  2.69355  4.24690  2.90347  2.73739  3.18146  2.89801  2.37887  2.77519  2.98518  4.58477  3.61503
          0.02440  4.12133  4.84367  0.61958  0.77255  0.48576  0.95510
    106   3.00483  4.74811  3.72897  3.66356  4.78715  0.43106  4.76156  4.45429  3.87827  4.07464  5.05753  3.89426  4.14666  4.18319  4.08023  3.18501  3.50537  3.93445  5.80936  4.89991    123 - -
          2.68618  4.42225  2.77519  2.73123  3.46354  2.40513  3.72494  3.29354  2.67741  2.69355  4.24690  2.90347  2.73739  3.18146  2.89801  2.37887  2.77519  2.98518  4.58477  3.61503
          0.02440  4.12133  4.84367  0.61958  0.77255  0.48576  0.95510
    107   2.68032  3.71448  3.10716  2.52878  4.14229  3.47840  3.64166  3.54576  2.11024  3.12715  3.94897  3.02313  3.86944  2.57711  2.01356  2.29827  2.90587  3.22200  5.33800  4.03740    124 - -
          2.68618  4.42225  2.77519  2.73123  3.46354  2.40513  3.72494  3.29354  2.67741  2.69355  4.24690  2.90347  2.73739  3.18146  2.89801  2.37887  2.77519  2.98518  4.58477  3.61503
          0.02440  4.12133  4.84367  0.61958  0.77255  0.48576  0.95510
    108   3.18376  4.48289  4.93949  4.45576  3.61814  4.55160  5.15930  1.01264  4.33859  2.09151  3.41560  4.66025  4.85726  4.59734  4.52353  3.95389  3.45253  1.39394  5.62509  4.42379    125 - -
          2.68618  4.42225  2.77519  2.73123  3.46354  2.40513  3.72494  3.29354  2.67741  2.69355  4.24690  2.90347  2.73739  3.18146  2.89801  2.37887  2.77519  2.98518  4.58477  3.61503
          0.02440  4.12133  4.84367  0.61958  0.77255  0.48576  0.95510
    109   3.46112  4.75424  4.66538  4.26189  1.15570  4.36182  3.66079  3.04870  4.10309  2.02175  3.65842  4.12541  4.66104  4.12210  4.16092  3.70271  3.68126  3.00061  3.83379  1.70162    126 - -
          2.68618  4.42225  2.77519  2.73123  3.46354  2.40513  3.72494  3.29354  2.67741  2.69355  4.24690  2.90347  2.73739  3.18146  2.89801  2.37887  2.77519  2.98518  4.58477  3.61503
          0.02440  4.12133  4.84367  0.61958  0.77255  0.48576  0.95510
    110   3.48155  4.97538  3.99299  3.65753  2.17149  4.15109  2.61103  3.60719  3.47367  2.99003  4.15163  3.78721  4.53204  3.76223  3.67723  3.53670  3.71411  3.44785  3.82541  0.91212    127 - -
          2.68618  4.42225  2.77519  2.73123  3.46354  2.40513  3.72494  3.29354  2.67741  2.69355  4.24690  2.90347  2.73739  3.18146  2.89801  2.37887  2.77519  2.98518  4.58477  3.61503
          0.02440  4.12133  4.84367  0.61958  0.77255  0.48576  0.95510
    111   1.32340  4.25830  3.94631  3.54800  3.86591  3.37080  4.42296  2.56046  3.47675  2.71398  3.78234  3.68641  4.02579  3.77957  3.73847  2.79766  2.93155  1.69017  5.45364  4.23886    128 - -
          2.68618  4.42225  2.77519  2.73123  3.46354  2.40513  3.72494  3.29354  2.67741  2.69355  4.24690  2.90347  2.73739  3.18146  2.89801  2.37887  2.77519  2.98518  4.58477  3.61503
          0.02440  4.12133  4.84367  0.61958  0.77255  0.48576  0.95510
    112   2.45606  4.37585  3.44365  3.27873  4.33563  3.10215  4.37765  3.89589  3.36978  3.59925  4.50890  3.45751  3.86306  3.70045  3.64261  0.76933  2.95621  3.37508  5.68924  4.42273    129 - -
          2.68618  4.42225  2.77519  2.73123  3.46354  2.40513  3.72494  3.29354  2.67741  2.69355  4.24690  2.90347  2.73739  3.18146  2.89801  2.37887  2.77519  2.98518  4.58477  3.61503
          0.02440  4.12133  4.84367  0.61958  0.77255  0.48576  0.95510
    113   3.19062  5.33066  2.62354  0.71677  4.71183  3.45224  4.07059  4.21687  2.98459  3.79699  4.76802  3.10524  4.07105  3.28608  3.41366  3.15207  3.49933  3.87786  5.83593  4.56815    130 - -
          2.68618  4.42225  2.77519  2.73123  3.46354  2.40513  3.72494  3.29354  2.67741  2.69355  4.24690  2.90347  2.73739  3.18146  2.89801  2.37887  2.77519  2.98518  4.58477  3.61503
          0.02440  4.12133  4.84367  0.61958  0.77255  0.48576  0.95510
    114   2.31851  4.26440  3.46262  3.19341  4.35647  3.03138  4.27712  3.73229  3.22670  3.46267  4.31574  3.36526  3.77776  3.54784  3.53092  1.02932  2.26093  3.21474  5.70930  4.47582    131 - -
          2.68618  4.42225  2.77519  2.73123  3.46354  2.40513  3.72494  3.29354  2.67741  2.69355  4.24690  2.90347  2.73739  3.18146  2.89801  2.37887  2.77519  2.98518  4.58477  3.61503
          0.02440  4.12133  4.84367  0.61958  0.77255  0.48576  0.95510
    115   3.18091  4.47063  4.96381  4.47595  3.64403  4.57188  5.17985  1.09892  4.36704  2.12382  3.43657  4.67797  4.87004  4.62351  4.55234  3.97151  3.44728  1.25330  5.64536  4.44308    132 - -
          2.68618  4.42225  2.77519  2.73123  3.46354  2.40513  3.72494  3.29354  2.67741  2.69355  4.24690  2.90347  2.73739  3.18146  2.89801  2.37887  2.77519  2.98518  4.58477  3.61503
          0.02440  4.12133  4.84367  0.61958  0.77255  0.48576  0.95510
    116   2.56726  4.41034  3.67178  3.44478  4.21120  3.23909  4.44019  3.36984  3.39274  3.22424  4.26445  3.60732  3.96519  3.77648  3.63423  2.77208  0.81046  3.03691  5.62625  4.43013    133 - -
          2.68618  4.42225  2.77519  2.73123  3.46354  2.40513  3.72494  3.29354  2.67741  2.69355  4.24690  2.90347  2.73739  3.18146  2.89801  2.37887  2.77519  2.98518  4.58477  3.61503
          0.02440  4.12133  4.84367  0.61958  0.77255  0.48576  0.95510
    117   1.92388  4.23925  3.48793  3.24816  4.40438  3.00333  4.33343  3.78496  3.31742  3.52028  4.36831  3.38603  3.76776  3.61391  3.61371  0.99714  2.79622  3.23792  5.75965  4.53490    134 - -
          2.68618  4.42225  2.77519  2.73123  3.46354  2.40513  3.72494  3.29354  2.67741  2.69355  4.24690  2.90347  2.73739  3.18146  2.89801  2.37887  2.77519  2.98518  4.58477  3.61503
          0.02440  4.12133  4.84367  0.61958  0.77255  0.48576  0.95510
    118   2.95910  4.66230  3.62766  3.17576  3.40256  3.81644  4.06534  2.77958  2.88395  1.21041  3.39033  3.56977  4.21849  2.43926  3.14661  3.17986  3.20315  2.74511  5.07712  3.80163    135 - -
          2.68618  4.42225  2.77519  2.73123  3.46354  2.40513  3.72494  3.29354  2.67741  2.69355  4.24690  2.90347  2.73739  3.18146  2.89801  2.37887  2.77519  2.98518  4.58477  3.61503
          0.02440  4.12133  4.84367  0.61958  0.77255  0.48576  0.95510
    119   3.44633  4.83893  4.58831  4.23644  3.24966  4.29540  4.81491  2.47426  4.00201  0.61976  3.20750  4.48792  4.69249  4.30990  4.13440  3.90645  3.73174  2.57488  5.21164  3.99003    136 - -
          2.68618  4.42225  2.77519  2.73123  3.46354  2.40513  3.72494  3.29354  2.67741  2.69355  4.24690  2.90347  2.73739  3.18146  2.89801  2.37887  2.77519  2.98518  4.58477  3.61503
          0.02440  4.12133  4.84367  0.61958  0.77255  0.48576  0.95510
    120   3.00483  4.74811  3.72897  3.66356  4.78715  0.43106  4.76156  4.45429  3.87827  4.07464  5.05753  3.89426  4.14666  4.18319  4.08023  3.18501  3.50537  3.93445  5.80936  4.89991    137 - -
          2.68618  4.42225  2.77519  2.73123  3.46354  2.40513  3.72494  3.29354  2.67741  2.69355  4.24690  2.90347  2.73739  3.18146  2.89801  2.37887  2.77519  2.98518  4.58477  3.61503
          0.02440  4.12133  4.84367  0.61958  0.77255  0.48576  0.95510
    121   3.35944  4.95042  3.84027  3.46078  2.26258  4.05621  1.84226  3.58116  3.28832  2.99206  4.11422  3.67491  4.43979  3.61508  3.53417  3.41519  3.59002  3.40326  3.90775  1.24943    138 - -
          2.68618  4.42225  2.77519  2.73123  3.46354  2.40513  3.72494  3.29354  2.67741  2.69355  4.24690  2.90347  2.73739  3.18146  2.89801  2.37887  2.77519  2.98518  4.58477  3.61503
          0.02440  4.12133  4.84367  0.61958  0.77255  0.48576  0.95510
    122   2.97834  4.52872  4.19364  3.75473  3.34471  3.95041  4.50072  2.37396  3.54799  0.97192  3.24122  4.01304  4.39812  3.89673  3.75796  3.35492  2.71580  2.34408  5.19988  4.00012    139 - -
          2.68618  4.42225  2.77519  2.73123  3.46354  2.40513  3.72494  3.29354  2.67741  2.69355  4.24690  2.90347  2.73739  3.18146  2.89801  2.37887  2.77519  2.98518  4.58477  3.61503
          0.02440  4.12133  4.84367  0.61958  0.77255  0.48576  0.95510
    123   3.11682  4.82475  3.75202  3.63217  4.59417  3.49855  4.68291  4.21169  3.71240  3.80805  4.87321  3.91047  0.47234  4.09331  3.92343  3.29366  3.57922  3.82717  5.70475  4.72046    140 - -
          2.68618  4.42225  2.77519  2.73123  3.46354  2.40513  3.72494  3.29354  2.67741  2.69355  4.24690  2.90347  2.73739  3.18146  2.89801  2.37887  2.77519  2.98518  4.58477  3.61503
          0.02440  4.12133  4.84367  0.61958  0.77255  0.48576  0.95510
    124   2.68308  5.05067  2.77322  2.35074  4.38570  2.96869  3.64063  3.83667  2.17418  3.36516  4.15179  2.44119  3.82481  2.31560  2.83692  2.11435  2.92540  3.44876  5.53511  4.16151    141 - -
          2.68618  4.42225  2.77519  2.73123  3.46354  2.40513  3.72494  3.29354  2.67741  2.69355  4.24690  2.90347  2.73739  3.18146  2.89801  2.37887  2.77519  2.98518  4.58477  3.61503
          0.02440  4.12133  4.84367  0.61958  0.77255  0.48576  0.95510
    125   2.84120  5.35706  1.57417  1.87354  4.65618  3.31721  3.72327  4.14602  2.61486  3.64728  4.44935  2.78026  3.85558  2.56034  3.15440  2.76418  2.61053  3.72863  5.80960  4.35580    142 - -
          2.68618  4.42225  2.77519  2.73123  3.46354  2.40513  3.72494  3.29354  2.67741  2.69355  4.24690  2.90347  2.73739  3.18146  2.89801  2.37887  2.77519  2.98518  4.58477  3.61503
          0.02440  4.12133  4.84367  0.61958  0.77255  0.48576  0.95510
    126   3.30274  4.61779  4.94403  4.37422  3.16185  4.58769  4.91363  1.92365  4.25054  0.97412  2.45100  4.61756  4.77204  4.34447  4.36234  3.93114  3.52453  1.99642  5.22836  4.17645    143 - -
          2.68618  4.42225  2.77519  2.73123  3.46354  2.40513  3.72494  3.29354  2.67741  2.69355  4.24690  2.90347  2.73739  3.18146  2.89801  2.37887  2.77519  2.98518  4.58477  3.61503
          0.02440  4.12133  4.84367  0.61958  0.77255  0.48576  0.95510
    127   2.61140  4.34355  3.44850  2.41118  3.45146  3.57990  3.82614  2.55563  2.83040  2.06546  3.42636  3.30331  3.95997  3.15018  3.18333  2.82925  2.60988  2.56998  4.91179  2.84398    144 - -
          2.68618  4.42225  2.77519  2.73123  3.46354  2.40513  3.72494  3.29354  2.67741  2.69355  4.24690  2.90347  2.73739  3.18146  2.89801  2.37887  2.77519  2.98518  4.58477  3.61503
          0.02440  4.12133  4.84367  0.61958  0.77255  0.48576  0.95510
    128   2.95161  4.94354  2.87906  2.79354  4.34866  3.36872  4.15312  4.12105  3.08249  3.74118  4.70057  0.78272  4.03598  3.43246  3.44040  3.01311  3.34543  3.71742  5.62600  4.28390    145 - -
          2.68618  4.42225  2.77519  2.73123  3.46354  2.40513  3.72494  3.29354  2.67741  2.69355  4.24690  2.90347  2.73739  3.18146  2.89801  2.37887  2.77519  2.98518  4.58477  3.61503
          0.02440  4.12133  4.84367  0.61958  0.77255  0.48576  0.95510
    129   2.66003  4.34164  3.59635  3.03048  3.44523  3.63860  3.90465  2.69407  2.59786  2.18111  2.11549  3.41145  4.02222  3.24165  3.17628  2.90947  2.42225  2.51093  4.94265  3.72308    146 - -
          2.68618  4.42225  2.77519  2.73123  3.46354  2.40513  3.72494  3.29354  2.67741  2.69355  4.24690  2.90347  2.73739  3.18146  2.89801  2.37887  2.77519  2.98518  4.58477  3.61503
          0.02440  4.12133  4.84367  0.61958  0.77255  0.48576  0.95510
    130   2.33097  4.25992  3.49689  3.19097  4.25774  3.06138  4.24364  3.59764  3.19402  3.34743  4.21008  3.37218  3.78922  3.52039  3.49855  1.85266  1.23697  3.12919  5.62585  4.39743    147 - -
          2.68618  4.42225  2.77519  2.73123  3.46354  2.40513  3.72494  3.29354  2.67741  2.69355  4.24690  2.90347  2.73739  3.18146  2.89801  2.37887  2.77519  2.98518  4.58477  3.61503
          0.02440  4.12133  4.84367  0.61958  0.77255  0.48576  0.95510
    131   3.18172  4.47283  4.96036  4.47308  3.63932  4.56912  5.17682  1.07802  4.36287  2.11761  3.43250  4.67556  4.86824  4.61944  4.54802  3.96915  3.44841  1.28284  5.64195  4.44012    148 - -
          2.68618  4.42225  2.77519  2.73123  3.46354  2.40513  3.72494  3.29354  2.67741  2.69355  4.24690  2.90347  2.73739  3.18146  2.89801  2.37887  2.77519  2.98518  4.58477  3.61503
          0.02440  4.12133  4.84367  0.61958  0.77255  0.48576  0.95510
    132   3.79302  4.99661  4.73548  4.45239  1.48688  4.49965  3.51675  3.47343  4.29274  2.78044  4.06363  4.15960  4.80513  4.23272  4.30627  3.87792  4.01380  3.40167  3.64516  0.89274    149 - -
          2.68618  4.42225  2.77519  2.73123  3.46354  2.40513  3.72494  3.29354  2.67741  2.69355  4.24690  2.90347  2.73739  3.18146  2.89801  2.37887  2.77519  2.98518  4.58477  3.61503
          0.02440  4.12133  4.84367  0.61958  0.77255  0.48576  0.95510
    133   2.94708  5.52369  1.34595  1.81462  4.81443  3.30054  3.77487  4.32378  2.31408  3.80727  4.63144  2.75412  3.88595  2.92637  3.27515  2.84069  3.21931  3.89336  5.95867  4.47160    150 - -
          2.68618  4.42225  2.77519  2.73123  3.46354  2.40513  3.72494  3.29354  2.67741  2.69355  4.24690  2.90347  2.73739  3.18146  2.89801  2.37887  2.77519  2.98518  4.58477  3.61503
          0.02440  4.12133  4.84367  0.61958  0.77255  0.48576  0.95510
    134   3.29663  4.60692  4.96428  4.39477  3.15870  4.58400  4.90755  1.58965  4.25748  1.20780  2.04671  4.62444  4.77052  4.35411  4.35955  3.92999  3.51867  2.17944  5.21606  4.15472    151 - -
          2.68618  4.42225  2.77519  2.73123  3.46354  2.40513  3.72494  3.29354  2.67741  2.69355  4.24690  2.90347  2.73739  3.18146  2.89801  2.37887  2.77519  2.98518  4.58477  3.61503
          0.02440  4.12133  4.84367  0.61958  0.77255  0.48576  0.95510
    135   1.71682  4.27229  3.94238  3.41356  3.58594  3.67443  4.24305  2.04824  3.33773  2.46619  3.50011  3.69411  4.14856  3.62813  3.62749  3.00861  2.62711  1.79166  5.16560  3.95167    152 - -
          2.68618  4.42225  2.77519  2.73123  3.46354  2.40513  3.72494  3.29354  2.67741  2.69355  4.24690  2.90347  2.73739  3.18146  2.89801  2.37887  2.77519  2.98518  4.58477  3.61503
          0.02440  4.12133  4.84367  0.61958  0.77255  0.48576  0.95510
    136   2.95925  4.56815  3.81168  3.29466  2.23435  3.86866  2.85248  3.09878  3.21545  2.38345  3.68960  2.98578  4.23001  3.46828  3.50736  3.14184  3.18680  2.90023  4.12131  1.56767    153 - -
          2.68618  4.42225  2.77519  2.73123  3.46354  2.40513  3.72494  3.29354  2.67741  2.69355  4.24690  2.90347  2.73739  3.18146  2.89801  2.37887  2.77519  2.98518  4.58477  3.61503
          0.02440  4.12133  4.84367  0.61958  0.77255  0.48576  0.95510
    137   2.74808  5.05354  2.72405  1.54162  4.33388  3.40136  3.68562  3.74668  2.44129  3.31526  4.14853  2.91055  3.86526  2.34049  2.87569  2.73520  2.99169  2.93689  5.53139  4.16685    154 - -
          2.68618  4.42225  2.77519  2.73123  3.46354  2.40513  3.72494  3.29354  2.67741  2.69355  4.24690  2.90347  2.73739  3.18146  2.89801  2.37887  2.77519  2.98518  4.58477  3.61503
          0.02440  4.12133  4.84367  0.61958  0.77255  0.48576  0.95510
    138   2.40504  4.97456  2.18603  1.95602  4.24699  3.38327  3.65115  3.66512  2.46139  3.24759  2.96758  2.88832  3.82191  2.78971  2.94595  2.65880  2.90386  3.31331  5.46824  4.09700    155 - -
          2.68618  4.42225  2.77519  2.73123  3.46354  2.40513  3.72494  3.29354  2.67741  2.69355  4.24690  2.90347  2.73739  3.18146  2.89801  2.37887  2.77519  2.98518  4.58477  3.61503
          0.02440  4.12133  4.84367  0.61958  0.77255  0.48576  0.95510
    139   3.09562  5.65139  0.95643  1.94249  4.94527  3.28372  3.89449  4.47976  2.97654  3.99427  4.88535  2.76075  3.93984  3.07720  3.59746  2.96575  3.40202  4.05465  6.12975  4.61840    156 - -
          2.68618  4.42225  2.77519  2.73123  3.46354  2.40513  3.72494  3.29354  2.67741  2.69355  4.24690  2.90347  2.73739  3.18146  2.89801  2.37887  2.77519  2.98518  4.58477  3.61503
          0.02440  4.12133  4.84367  0.61958  0.77255  0.48576  0.95510
    140   2.86158  5.09288  3.09367  2.57436  4.33162  3.54890  2.16847  3.84151  2.15582  3.34389  4.17723  3.05782  3.94904  1.94562  2.23600  2.85539  3.06891  3.50175  5.42428  4.11209    157 - -
          2.68618  4.42225  2.77519  2.73123  3.46354  2.40513  3.72494  3.29354  2.67741  2.69355  4.24690  2.90347  2.73739  3.18146  2.89801  2.37887  2.77519  2.98518  4.58477  3.61503
          0.02440  4.12133  4.84367  0.61958  0.77255  0.48576  0.95510
    141   2.70496  5.05919  2.62986  1.96852  4.42997  3.33320  3.69866  3.88935  2.52318  3.43102  4.22836  2.33757  3.17414  2.83794  3.01159  1.90425  2.97052  3.49269  5.61471  4.22288    158 - -
          2.68618  4.42225  2.77519  2.73123  3.46354  2.40513  3.72494  3.29354  2.67741  2.69355  4.24690  2.90347  2.73739  3.18146  2.89801  2.37887  2.77519  2.98518  4.58477  3.61503
          0.02440  4.12133  4.84367  0.61958  0.77255  0.48576  0.95510
    142   2.27256  4.93285  2.44721  2.36537  4.20719  3.39246  2.91803  3.64761  2.40849  2.83780  4.00671  2.66214  3.32768  2.75465  2.88592  2.62444  2.85888  3.28920  5.41935  4.05394    159 - -
          2.68618  4.42225  2.77519  2.73123  3.46354  2.40513  3.72494  3.29354  2.67741  2.69355  4.24690  2.90347  2.73739  3.18146  2.89801  2.37887  2.77519  2.98518  4.58477  3.61503
          0.02440  4.12133  4.84367  0.61958  0.77255  0.48576  0.95510
    143   3.44633  4.83893  4.58831  4.23644  3.24966  4.29540  4.81491  2.47426  4.00201  0.61976  3.20750  4.48792  4.69249  4.30990  4.13440  3.90645  3.73174  2.57488  5.21164  3.99003    160 - -
          2.68618  4.42225  2.77519  2.73123  3.46354  2.40513  3.72494  3.29354  2.67741  2.69355  4.24690  2.90347  2.73739  3.18146  2.89801  2.37887  2.77519  2.98518  4.58477  3.61503
          0.02440  4.12133  4.84367  0.61958  0.77255  0.48576  0.95510
    144   2.88459  4.54477  3.67255  3.16523  2.83387  3.78751  3.75689  2.97173  2.97239  2.05157  3.57296  3.50004  4.16388  2.74578  3.25358  3.08254  3.11422  2.80689  4.43068  1.65570    161 - -
          2.68618  4.42225  2.77519  2.73123  3.46354  2.40513  3.72494  3.29354  2.67741  2.69355  4.24690  2.90347  2.73739  3.18146  2.89801  2.37887  2.77519  2.98518  4.58477  3.61503
          0.02440  4.12133  4.84367  0.61958  0.77255  0.48576  0.95510
    145   2.94237  5.33779  1.99043  2.25590  4.68661  3.28486  3.86733  4.25917  2.86337  3.80090  4.66244  1.20730  3.91210  3.04920  3.41068  2.87426  3.25582  3.83604  5.91094  4.44446    162 - -
          2.68618  4.42225  2.77519  2.73123  3.46354  2.40513  3.72494  3.29354  2.67741  2.69355  4.24690  2.90347  2.73739  3.18146  2.89801  2.37887  2.77519  2.98518  4.58477  3.61503
          0.02440  4.12133  4.84367  0.61958  0.77255  0.48576  0.95510
    146   2.71887  4.30350  3.82381  3.27914  3.43833  3.75639  4.09576  1.56549  3.15317  2.32293  3.36998  3.61651  4.14613  2.89596  3.43644  3.05153  2.65086  2.05830  5.00812  3.79610    163 - -
          2.68618  4.42225  2.77519  2.73123  3.46354  2.40513  3.72494  3.29354  2.67741  2.69355  4.24690  2.90347  2.73739  3.18146  2.89801  2.37887  2.77519  2.98518  4.58477  3.61503
          0.02440  4.12133  4.84367  0.61958  0.77255  0.48576  0.95510
    147   3.34469  4.65448  4.97562  4.41694  2.23596  4.58840  4.76428  1.95690  4.28461  0.95497  2.91653  4.61302  4.76835  4.33796  4.36449  3.93445  3.56257  2.34923  5.01281  3.79825    164 - -
          2.68618  4.42225  2.77519  2.73123  3.46354  2.40513  3.72494  3.29354  2.67741  2.69355  4.24690  2.90347  2.73739  3.18146  2.89801  2.37887  2.77519  2.98518  4.58477  3.61503
          0.02440  4.12133  4.84367  0.61958  0.77255  0.48576  0.95510
    148   2.46605  4.27063  3.84968  3.27828  3.28255  3.75330  4.03887  2.51357  3.17363  1.67145  2.55034  3.60725  4.11450  2.99671  3.44542  3.02866  2.93531  2.16182  4.87472  3.68377    165 - -
          2.68618  4.42225  2.77519  2.73123  3.46354  2.40513  3.72494  3.29354  2.67741  2.69355  4.24690  2.90347  2.73739  3.18146  2.89801  2.37887  2.77519  2.98518  4.58477  3.61503
          0.02440  4.12133  4.84367  0.61958  0.77255  0.48576  0.95510
    149   2.80823  5.11997  2.51946  2.05616  4.50745  3.32582  3.77696  3.94711  2.62019  3.51971  4.35471  1.48070  3.87992  2.93831  3.08307  2.78339  2.70122  3.56391  5.70837  4.31655    166 - -
          2.68618  4.42225  2.77519  2.73123  3.46354  2.40513  3.72494  3.29354  2.67741  2.69355  4.24690  2.90347  2.73739  3.18146  2.89801  2.37887  2.77519  2.98518  4.58477  3.61503
          0.02440  4.12133  4.84367  0.61958  0.77255  0.48576  0.95510
    150   2.05824  4.32017  3.30706  2.99176  4.36219  2.53845  4.14583  3.79048  3.08527  3.44419  4.25857  3.25827  1.56761  3.37844  3.45148  2.09928  2.79073  3.26409  5.67614  4.43296    167 - -
          2.68618  4.42225  2.77519  2.73123  3.46354  2.40513  3.72494  3.29354  2.67741  2.69355  4.24690  2.90347  2.73739  3.18146  2.89801  2.37887  2.77519  2.98518  4.58477  3.61503
          0.02440  4.12133  4.84367  0.61958  0.77255  0.48576  0.95510
    151   2.26691  4.52313  3.18987  2.69455  4.09035  2.81940  3.83115  3.49713  2.65952  3.13260  3.95866  3.11448  3.80713  3.02013  2.61295  2.16180  1.91939  3.12099  5.38851  4.10299    168 - -
          2.68618  4.42225  2.77519  2.73123  3.46354  2.40513  3.72494  3.29354  2.67741  2.69355  4.24690  2.90347  2.73739  3.18146  2.89801  2.37887  2.77519  2.98518  4.58477  3.61503
          0.07684  4.12133  2.85180  0.61958  0.77255  0.48576  0.95510
    152   2.56891  4.44223  3.26597  2.72347  3.65358  3.46810  3.76708  2.71463  2.67828  2.43247  3.58400  2.84427  2.90503  3.01920  3.06891  2.72328  2.21818  2.72616  5.05461  3.79137    169 - -
          2.68618  4.42225  2.77519  2.73123  3.46354  2.40513  3.72494  3.29354  2.67741  2.69355  4.24690  2.90347  2.73739  3.18146  2.89801  2.37887  2.77519  2.98518  4.58477  3.61503
          0.02569  4.07018  4.79252  0.61958  0.77255  0.54252  0.87056
    153   2.57307  4.23615  3.74061  3.21429  3.51721  3.53792  4.05916  2.51145  3.12705  2.26387  3.46903  3.51647  4.01605  3.43496  3.42416  2.47933  2.32840  1.67777  5.03281  3.81183    170 - -
          2.68618  4.42225  2.77519  2.73123  3.46354  2.40513  3.72494  3.29354  2.67741  2.69355  4.24690  2.90347  2.73739  3.18146  2.89801  2.37887  2.77519  2.98518  4.58477  3.61503
          0.02569  4.07018  4.79252  0.61958  0.77255  0.54252  0.87056
    154   2.60244  4.63422  2.81484  2.55222  3.83923  3.46297  3.67477  2.63034  2.16061  2.86772  3.72070  3.04394  3.85279  2.86601  2.67273  2.68812  2.83322  2.48085  5.16871  3.87453    171 - -
          2.68618  4.42225  2.77519  2.73123  3.46354  2.40513  3.72494  3.29354  2.67741  2.69355  4.24690  2.90347  2.73739  3.18146  2.89801  2.37887  2.77519  2.98518  4.58477  3.61503
          0.02569  4.07018  4.79252  0.61958  0.77255  0.54252  0.87056
    155   2.86620  5.42624  1.61749  1.78486  4.72610  3.27824  3.72779  4.23420  2.66065  3.72123  4.52941  2.34208  3.06512  2.87266  3.22562  2.77275  3.13481  3.80228  5.87696  4.39767    172 - -
          2.68626  4.42233  2.77527  2.73131  3.46362  2.40520  3.72502  3.29362  2.67748  2.69334  4.24697  2.90354  2.73687  3.18154  2.89772  2.37894  2.77527  2.98526  4.58485  3.61511
          0.41512  1.35728  2.49640  0.67281  0.71391  0.54252  0.87056
    156   2.74689  4.90495  3.03735  2.55145  4.25777  3.44936  3.64622  3.65995  2.20369  3.21111  4.06212  3.02585  3.88434  1.75086  2.28488  2.77268  2.61452  3.33112  5.39331  4.11135    175 - -
          2.68618  4.42225  2.77519  2.73123  3.46354  2.40513  3.72494  3.29354  2.67741  2.69355  4.24690  2.90347  2.73739  3.18146  2.89801  2.37887  2.77519  2.98518  4.58477  3.61503
          0.02778  3.99320  4.71555  0.61958  0.77255  0.61753  0.77496
    157   2.65407  4.80980  2.95819  2.48557  4.13476  3.39856  3.64759  3.54340  2.33087  3.13249  3.96346  2.65906  3.83638  2.52321  2.46105  2.69110  2.00563  3.21351  5.34597  4.04084    176 - -
          2.68618  4.42225  2.77519  2.73123  3.46354  2.40513  3.72494  3.29354  2.67741  2.69355  4.24690  2.90347  2.73739  3.18146  2.89801  2.37887  2.77519  2.98518  4.58477  3.61503
          0.02778  3.99320  4.71555  0.61958  0.77255  0.61753  0.77496
    158   2.60234  4.86547  2.20424  2.33760  4.25649  2.55595  3.67308  3.69697  2.51733  3.27562  4.08207  2.57899  3.77861  2.82295  3.00396  2.37489  2.87874  2.87100  5.48843  4.12033    177 - -
          2.68618  4.42225  2.77519  2.73123  3.46354  2.40513  3.72494  3.29354  2.67741  2.69355  4.24690  2.90347  2.73739  3.18146  2.89801  2.37887  2.77519  2.98518  4.58477  3.61503
          0.02778  3.99320  4.71555  0.61958  0.77255  0.61753  0.77496
    159   3.09356  4.43813  4.71935  4.23977  3.49592  4.37461  4.95621  1.07985  4.10358  1.98676  3.31890  4.46409  4.71148  4.38125  4.30165  3.77300  3.36823  1.52397  5.47576  4.26609    178 - -
          2.68618  4.42225  2.77519  2.73123  3.46354  2.40513  3.72494  3.29354  2.67741  2.69355  4.24690  2.90347  2.73739  3.18146  2.89801  2.37887  2.77519  2.98518  4.58477  3.61503
          0.02778  3.99320  4.71555  0.61958  0.77255  0.41139  1.08687
    160   2.62861  4.83828  2.98520  2.30644  4.09167  3.43436  3.63331  3.50847  2.24379  3.10089  3.91444  2.96298  3.83078  2.78108  2.61658  2.04170  2.62902  3.18127  5.33032  3.30505    179 - -
          2.68618  4.42225  2.77519  2.73123  3.46354  2.40513  3.72494  3.29354  2.67741  2.69355  4.24690  2.90347  2.73739  3.18146  2.89801  2.37887  2.77519  2.98518  4.58477  3.61503
          0.02440  4.12133  4.84367  0.61958  0.77255  0.48576  0.95510
    161   2.64893  5.04377  2.34672  2.18575  4.35671  3.37510  3.61882  3.81288  2.38906  3.34247  4.11930  2.86739  3.80318  2.73973  2.43476  2.25684  2.44518  3.42195  5.51658  4.13023    180 - -
          2.68618  4.42225  2.77519  2.73123  3.46354  2.40513  3.72494  3.29354  2.67741  2.69355  4.24690  2.90347  2.73739  3.18146  2.89801  2.37887  2.77519  2.98518  4.58477  3.61503
          0.02440  4.12133  4.84367  0.61958  0.77255  0.48576  0.95510
    162   2.79260  5.30964  2.23637  1.66023  4.61712  3.32669  3.69041  4.10875  2.54817  3.60178  4.38797  2.43419  3.83806  2.54977  3.07751  2.21496  3.04622  3.68559  5.75553  4.31074    181 - -
          2.68618  4.42225  2.77519  2.73123  3.46354  2.40513  3.72494  3.29354  2.67741  2.69355  4.24690  2.90347  2.73739  3.18146  2.89801  2.37887  2.77519  2.98518  4.58477  3.61503
          0.02440  4.12133  4.84367  0.61958  0.77255  0.48576  0.95510
    163   2.82231  5.30386  1.97670  2.22350  4.60205  2.87720  3.07380  4.10722  2.61300  3.61504  4.41802  1.73808  3.85335  2.86679  3.14667  2.75506  3.08566  3.69327  5.77207  4.32430    182 - -
          2.68618  4.42225  2.77519  2.73123  3.46354  2.40513  3.72494  3.29354  2.67741  2.69355  4.24690  2.90347  2.73739  3.18146  2.89801  2.37887  2.77519  2.98518  4.58477  3.61503
          0.02440  4.12133  4.84367  0.61958  0.77255  0.48576  0.95510
    164   2.81731  5.10108  3.06854  2.52958  4.46150  3.52154  3.62984  3.87041  2.00478  3.36767  4.18024  3.02320  3.22769  1.71716  2.21402  2.80470  3.02753  3.51173  5.49160  4.20103    183 - -
          2.68618  4.42225  2.77519  2.73123  3.46354  2.40513  3.72494  3.29354  2.67741  2.69355  4.24690  2.90347  2.73739  3.18146  2.89801  2.37887  2.77519  2.98518  4.58477  3.61503
          0.02440  4.12133  4.84367  0.61958  0.77255  0.48576  0.95510
    165   3.17869  4.46651  4.96777  4.47909  3.65275  4.57487  5.18364  1.15042  4.37225  2.13597  3.44454  4.68035  4.87209  4.62911  4.55813  3.97383  3.44465  1.18927  5.65104  4.44746    184 - -
          2.68618  4.42225  2.77519  2.73123  3.46354  2.40513  3.72494  3.29354  2.67741  2.69355  4.24690  2.90347  2.73739  3.18146  2.89801  2.37887  2.77519  2.98518  4.58477  3.61503
          0.02440  4.12133  4.84367  0.61958  0.77255  0.48576  0.95510
    166   2.37926  4.26899  3.55597  3.11108  3.99077  3.17618  4.10915  3.23854  3.06909  3.03919  3.92306  3.35902  3.82467  3.38767  3.40347  1.70365  1.74936  2.40061  5.39515  4.16409    185 - -
          2.68618  4.42225  2.77519  2.73123  3.46354  2.40513  3.72494  3.29354  2.67741  2.69355  4.24690  2.90347  2.73739  3.18146  2.89801  2.37887  2.77519  2.98518  4.58477  3.61503
          0.02440  4.12133  4.84367  0.61958  0.77255  0.48576  0.95510
    167   3.59309  4.92384  4.58161  4.34977  0.67810  4.21097  4.01323  3.09374  4.25244  2.40911  3.79080  4.30906  4.66875  4.35311  4.31023  3.84560  3.89678  3.10166  4.20045  2.54118    186 - -
          2.68618  4.42225  2.77519  2.73123  3.46354  2.40513  3.72494  3.29354  2.67741  2.69355  4.24690  2.90347  2.73739  3.18146  2.89801  2.37887  2.77519  2.98518  4.58477  3.61503
          0.02440  4.12133  4.84367  0.61958  0.77255  0.48576  0.95510
    168   2.60139  4.57303  3.18262  2.65582  3.78439  3.44692  3.73753  3.22053  2.57217  2.87837  3.73863  3.11568  3.87725  2.95847  2.67298  1.87745  2.60101  2.93795  5.14227  2.86310    187 - -
          2.68618  4.42225  2.77519  2.73123  3.46354  2.40513  3.72494  3.29354  2.67741  2.69355  4.24690  2.90347  2.73739  3.18146  2.89801  2.37887  2.77519  2.98518  4.58477  3.61503
          0.02440  4.12133  4.84367  0.61958  0.77255  0.48576  0.95510
    169   2.36039  1.32788  4.13878  3.77417  3.95386  3.15570  4.48190  2.99588  3.60863  2.95914  3.94004  3.69672  3.89013  3.90472  3.78805  2.61826  2.02208  2.67913  5.45608  4.27232    188 - -
          2.68618  4.42225  2.77519  2.73123  3.46354  2.40513  3.72494  3.29354  2.67741  2.69355  4.24690  2.90347  2.73739  3.18146  2.89801  2.37887  2.77519  2.98518  4.58477  3.61503
          0.02440  4.12133  4.84367  0.61958  0.77255  0.48576  0.95510
    170   2.87371  4.81194  3.33549  2.81108  3.15246  3.65704  1.81361  3.43457  2.51687  2.99584  3.92092  3.23786  4.04599  3.02840  2.50589  2.94249  3.09447  3.17726  4.65826  2.41573    189 - -
          2.68618  4.42225  2.77519  2.73123  3.46354  2.40513  3.72494  3.29354  2.67741  2.69355  4.24690  2.90347  2.73739  3.18146  2.89801  2.37887  2.77519  2.98518  4.58477  3.61503
          0.02440  4.12133  4.84367  0.61958  0.77255  0.48576  0.95510
    171   2.98637  3.15068  4.69833  4.13911  3.32108  4.23037  4.63989  1.48251  3.99579  1.43478  3.19322  4.30623  4.54473  4.18766  4.13055  3.56984  3.23182  1.90434  5.13705  3.97035    190 - -
          2.68618  4.42225  2.77519  2.73123  3.46354  2.40513  3.72494  3.29354  2.67741  2.69355  4.24690  2.90347  2.73739  3.18146  2.89801  2.37887  2.77519  2.98518  4.58477  3.61503
          0.02440  4.12133  4.84367  0.61958  0.77255  0.48576  0.95510
    172   3.10015  5.27823  3.50138  2.80722  4.75490  3.72527  3.63589  4.09140  1.28548  3.49979  4.35214  3.22045  4.07598  2.42634  1.64058  3.07742  3.25573  3.75775  5.52516  4.35491    191 - -
          2.68618  4.42225  2.77519  2.73123  3.46354  2.40513  3.72494  3.29354  2.67741  2.69355  4.24690  2.90347  2.73739  3.18146  2.89801  2.37887  2.77519  2.98518  4.58477  3.61503
          0.02440  4.12133  4.84367  0.61958  0.77255  0.48576  0.95510
    173   3.30812  5.11535  3.82624  3.29405  4.53431  3.73867  4.03584  4.09971  2.37969  3.57053  4.57038  3.63144  4.23475  3.24921  0.65697  3.38416  3.56067  3.81438  5.51960  4.41440    192 - -
          2.68618  4.42225  2.77519  2.73123  3.46354  2.40513  3.72494  3.29354  2.67741  2.69355  4.24690  2.90347  2.73739  3.18146  2.89801  2.37887  2.77519  2.98518  4.58477  3.61503
          0.02440  4.12133  4.84367  0.61958  0.77255  0.48576  0.95510
    174   2.75707  4.75995  2.96733  2.76179  4.12587  1.13636  2.75407  3.88170  2.87851  3.47271  4.35818  3.19712  3.95029  3.26331  3.23450  2.84145  3.12357  3.48475  5.44953  4.08671    193 - -
          2.68618  4.42225  2.77519  2.73123  3.46354  2.40513  3.72494  3.29354  2.67741  2.69355  4.24690  2.90347  2.73739  3.18146  2.89801  2.37887  2.77519  2.98518  4.58477  3.61503
          0.02440  4.12133  4.84367  0.61958  0.77255  0.48576  0.95510
    175   2.63451  4.83828  2.10772  2.43429  4.41885  1.98834  3.83135  3.85366  2.72996  3.45232  4.27057  2.93977  3.82891  2.99922  3.21674  2.66660  2.07856  3.43370  5.66371  4.29974    194 - -
          2.68624  4.42231  2.77506  2.73129  3.46321  2.40519  3.72500  3.29360  2.67712  2.69361  4.24696  2.90353  2.73727  3.18152  2.89807  2.37893  2.77525  2.98524  4.58483  3.61509
          0.09926  2.44625  4.84367  1.17332  0.37011  0.48576  0.95510
    176   2.59771  4.39074  3.36047  2.52945  3.53239  3.54418  3.78588  2.87988  2.74570  2.24345  2.77783  3.23339  3.40948  2.80913  3.11977  2.78412  2.82936  2.29987  4.96300  3.71675    200 - -
          2.68618  4.42225  2.77519  2.73123  3.46354  2.40513  3.72494  3.29354  2.67741  2.69355  4.24690  2.90347  2.73739  3.18146  2.89801  2.37887  2.77519  2.98518  4.58477  3.61503
          0.02440  4.12133  4.84367  0.61958  0.77255  0.48576  0.95510
    177   3.00970  5.64281  1.38478  1.54830  4.92311  3.27604  3.81479  4.45972  2.83735  3.93204  4.77337  2.38766  3.89811  2.97600  3.44892  2.88147  3.29624  4.01306  6.08330  4.55367    201 - -
          2.68618  4.42225  2.77519  2.73123  3.46354  2.40513  3.72494  3.29354  2.67741  2.69355  4.24690  2.90347  2.73739  3.18146  2.89801  2.37887  2.77519  2.98518  4.58477  3.61503
          0.02440  4.12133  4.84367  0.61958  0.77255  0.48576  0.95510
    178   2.60656  4.23459  3.63760  3.06984  2.64999  3.61881  3.85487  2.27772  2.47656  2.42236  3.33868  3.42103  3.99481  3.28074  3.28946  2.65280  2.83839  2.49075  4.74761  2.76247    202 - -
          2.68618  4.42225  2.77519  2.73123  3.46354  2.40513  3.72494  3.29354  2.67741  2.69355  4.24690  2.90347  2.73739  3.18146  2.89801  2.37887  2.77519  2.98518  4.58477  3.61503
          0.02440  4.12133  4.84367  0.61958  0.77255  0.48576  0.95510
    179   2.70686  4.94637  3.03260  2.31351  4.23857  3.47568  3.62858  3.64755  2.13548  3.20729  4.01994  2.64310  3.86830  2.76588  1.98488  2.71845  2.92768  2.64222  5.39588  4.08239    203 - -
          2.68618  4.42225  2.77519  2.73123  3.46354  2.40513  3.72494  3.29354  2.67741  2.69355  4.24690  2.90347  2.73739  3.18146  2.89801  2.37887  2.77519  2.98518  4.58477  3.61503
          0.02440  4.12133  4.84367  0.61958  0.77255  0.48576  0.95510
    180   2.27021  5.32241  1.85625  1.72397  4.62535  3.32148  3.70927  4.11269  2.58733  3.61521  4.41121  2.78657  3.84730  2.55743  3.12257  2.74428  3.07310  3.69575  5.77724  4.32986    204 - -
          2.68618  4.42225  2.77519  2.73123  3.46354  2.40513  3.72494  3.29354  2.67741  2.69355  4.24690  2.90347  2.73739  3.18146  2.89801  2.37887  2.77519  2.98518  4.58477  3.61503
          0.02440  4.12133  4.84367  0.61958  0.77255  0.48576  0.95510
    181   2.26371  5.23935  2.14879  1.93755  4.55051  3.34056  3.66194  4.03333  2.23423  3.53155  4.30939  2.35267  3.82413  2.78653  3.00200  2.68833  2.99254  3.61520  5.68609  4.25701    205 - -
          2.68618  4.42225  2.77519  2.73123  3.46354  2.40513  3.72494  3.29354  2.67741  2.69355  4.24690  2.90347  2.73739  3.18146  2.89801  2.37887  2.77519  2.98518  4.58477  3.61503
          0.02440  4.12133  4.84367  0.61958  0.77255  0.48576  0.95510
    182   2.56037  4.54369  3.12044  2.69707  3.94905  3.34392  3.84694  3.27454  2.71702  3.00054  3.87299  2.16489  2.51616  3.06485  3.11744  2.67885  2.87188  2.15873  5.30778  4.01464    206 - -
          2.68618  4.42225  2.77519  2.73123  3.46354  2.40513  3.72494  3.29354  2.67741  2.69355  4.24690  2.90347  2.73739  3.18146  2.89801  2.37887  2.77519  2.98518  4.58477  3.61503
          0.02440  4.12133  4.84367  0.61958  0.77255  0.48576  0.95510
    183   2.18714  4.47649  3.24154  2.70921  3.74146  3.43517  3.77868  2.55651  2.67468  2.79073  3.65977  3.15403  3.87420  2.65772  3.07382  2.15852  2.57353  2.82050  5.12196  3.85467    207 - -
          2.68618  4.42225  2.77519  2.73123  3.46354  2.40513  3.72494  3.29354  2.67741  2.69355  4.24690  2.90347  2.73739  3.18146  2.89801  2.37887  2.77519  2.98518  4.58477  3.61503
          0.02440  4.12133  4.84367  0.61958  0.77255  0.48576  0.95510
    184   3.79032  4.99636  4.72975  4.44562  1.50887  4.49692  3.51756  3.47239  4.28649  2.78023  4.06329  4.15739  4.80322  4.22966  4.30240  3.87535  4.01147  3.40042  3.64676  0.88221    208 - -
          2.68618  4.42225  2.77519  2.73123  3.46354  2.40513  3.72494  3.29354  2.67741  2.69355  4.24690  2.90347  2.73739  3.18146  2.89801  2.37887  2.77519  2.98518  4.58477  3.61503
          0.02440  4.12133  4.84367  0.61958  0.77255  0.48576  0.95510
    185   3.19062  5.33066  2.62354  0.71677  4.71183  3.45224  4.07059  4.21687  2.98459  3.79699  4.76802  3.10524  4.07105  3.28608  3.41366  3.15207  3.49933  3.87786  5.83593  4.56815    209 - -
          2.68618  4.42225  2.77519  2.73123  3.46354  2.40513  3.72494  3.29354  2.67741  2.69355  4.24690  2.90347  2.73739  3.18146  2.89801  2.37887  2.77519  2.98518  4.58477  3.61503
          0.02440  4.12133  4.84367  0.61958  0.77255  0.48576  0.95510
    186   2.93352  4.58731  3.69242  3.23199  3.07421  3.79821  2.63207  2.88530  2.96557  1.26133  3.50487  3.57438  4.20350  3.41555  3.21916  3.15446  3.17749  2.78137  4.69188  3.22744    210 - -
          2.68618  4.42225  2.77519  2.73123  3.46354  2.40513  3.72494  3.29354  2.67741  2.69355  4.24690  2.90347  2.73739  3.18146  2.89801  2.37887  2.77519  2.98518  4.58477  3.61503
          0.02440  4.12133  4.84367  0.61958  0.77255  0.48576  0.95510
    187   3.00958  4.49159  4.46453  4.14233  3.74527  3.97535  4.90538  2.07269  4.01421  2.39323  3.67902  4.29044  4.52712  4.35924  4.20185  3.50014  3.36827  0.75995  5.56948  4.31371    211 - -
          2.68618  4.42225  2.77519  2.73123  3.46354  2.40513  3.72494  3.29354  2.67741  2.69355  4.24690  2.90347  2.73739  3.18146  2.89801  2.37887  2.77519  2.98518  4.58477  3.61503
          0.02440  4.12133  4.84367  0.61958  0.77255  0.48576  0.95510
    188   2.90057  5.17385  3.03444  2.55302  4.49833  3.54743  3.09332  3.94555  1.80951  3.42456  4.25276  3.04210  3.95692  1.63071  2.42725  2.87813  3.10474  3.59283  5.51079  4.22051    212 - -
          2.68618  4.42225  2.77519  2.73123  3.46354  2.40513  3.72494  3.29354  2.67741  2.69355  4.24690  2.90347  2.73739  3.18146  2.89801  2.37887  2.77519  2.98518  4.58477  3.61503
          0.02440  4.12133  4.84367  0.61958  0.77255  0.48576  0.95510
    189   3.59309  4.92384  4.58161  4.34977  0.67810  4.21097  4.01323  3.09374  4.25244  2.40911  3.79080  4.30906  4.66875  4.35311  4.31023  3.84560  3.89678  3.10166  4.20045  2.54118    213 - -
          2.68618  4.42225  2.77519  2.73123  3.46354  2.40513  3.72494  3.29354  2.67741  2.69355  4.24690  2.90347  2.73739  3.18146  2.89801  2.37887  2.77519  2.98518  4.58477  3.61503
          0.02440  4.12133  4.84367  0.61958  0.77255  0.48576  0.95510
    190   2.64012  4.24697  3.17642  3.14563  2.89756  3.67762  3.97323  2.30286  3.08651  2.39274  3.35222  3.49982  4.05596  3.36922  3.39544  2.94598  2.40835  1.78687  4.89756  3.67437    214 - -
          2.68618  4.42225  2.77519  2.73123  3.46354  2.40513  3.72494  3.29354  2.67741  2.69355  4.24690  2.90347  2.73739  3.18146  2.89801  2.37887  2.77519  2.98518  4.58477  3.61503
          0.02440  4.12133  4.84367  0.61958  0.77255  0.48576  0.95510
    191   3.00483  4.74811  3.72897  3.66356  4.78715  0.43106  4.76156  4.45429  3.87827  4.07464  5.05753  3.89426  4.14666  4.18319  4.08023  3.18501  3.50537  3.93445  5.80936  4.89991    215 - -
          2.68618  4.42225  2.77519  2.73123  3.46354  2.40513  3.72494  3.29354  2.67741  2.69355  4.24690  2.90347  2.73739  3.18146  2.89801  2.37887  2.77519  2.98518  4.58477  3.61503
          0.02440  4.12133  4.84367  0.61958  0.77255  0.48576  0.95510
    192   3.49774  4.97895  4.01084  3.68469  2.16335  4.16115  2.73109  3.61118  3.49952  2.99012  4.15773  3.80236  4.54362  3.78342  3.69634  3.55311  3.73155  3.45451  3.81822  0.88159    216 - -
          2.68618  4.42225  2.77519  2.73123  3.46354  2.40513  3.72494  3.29354  2.67741  2.69355  4.24690  2.90347  2.73739  3.18146  2.89801  2.37887  2.77519  2.98518  4.58477  3.61503
          0.02440  4.12133  4.84367  0.61958  0.77255  0.48576  0.95510
    193   3.59309  4.92384  4.58161  4.34977  0.67810  4.21097  4.01323  3.09374  4.25244  2.40911  3.79080  4.30906  4.66875  4.35311  4.31023  3.84560  3.89678  3.10166  4.20045  2.54118    217 - -
          2.68618  4.42225  2.77519  2.73123  3.46354  2.40513  3.72494  3.29354  2.67741  2.69355  4.24690  2.90347  2.73739  3.18146  2.89801  2.37887  2.77519  2.98518  4.58477  3.61503
          0.02440  4.12133  4.84367  0.61958  0.77255  0.48576  0.95510
    194   3.10474  5.17907  3.47773  2.87077  4.57033  3.70257  3.69914  3.98719  1.99167  3.43157  4.32681  3.26897  4.09702  2.37755  1.11068  3.11225  3.28727  3.67936  5.48349  4.29461    218 - -
          2.68618  4.42225  2.77519  2.73123  3.46354  2.40513  3.72494  3.29354  2.67741  2.69355  4.24690  2.90347  2.73739  3.18146  2.89801  2.37887  2.77519  2.98518  4.58477  3.61503
          0.02440  4.12133  4.84367  0.61958  0.77255  0.48576  0.95510
    195   2.60983  4.86034  2.88153  2.42850  4.25737  3.35173  3.68096  3.69272  2.27049  3.26320  4.06219  2.41521  3.12145  2.82226  2.91183  1.97439  2.61030  3.31528  5.46767  4.11840    219 - -
          2.68618  4.42225  2.77519  2.73123  3.46354  2.40513  3.72494  3.29354  2.67741  2.69355  4.24690  2.90347  2.73739  3.18146  2.89801  2.37887  2.77519  2.98518  4.58477  3.61503
          0.20505  4.12133  1.77687  0.61958  0.77255  0.48576  0.95510
    196   2.72320  5.11077  1.73036  2.18613  4.54143  2.70465  3.71334  4.02814  2.64640  3.56166  4.37776  2.39222  3.78129  2.86994  3.18591  2.28148  3.02102  3.60150  5.74112  4.30606    220 - -
          2.68618  4.42225  2.77519  2.73123  3.46354  2.40513  3.72494  3.29354  2.67741  2.69355  4.24690  2.90347  2.73739  3.18146  2.89801  2.37887  2.77519  2.98518  4.58477  3.61503
          0.02916  3.94544  4.66778  0.61958  0.77255  0.65879  0.72873
    197   2.49060  4.37529  3.25048  2.73315  3.68502  3.35752  3.77871  3.00034  2.68804  2.47018  3.61695  2.77955  3.82836  3.03159  3.06963  2.35013  2.27155  2.48135  5.08048  3.81893    221 - -
          2.68618  4.42225  2.77519  2.73123  3.46354  2.40513  3.72494  3.29354  2.67741  2.69355  4.24690  2.90347  2.73739  3.18146  2.89801  2.37887  2.77519  2.98518  4.58477  3.61503
          0.02916  3.94544  4.66778  0.61958  0.77255  0.39103  1.12812
    198   2.99657  5.62413  1.40721  1.70919  4.90658  3.27827  3.80728  4.44076  2.81961  3.91332  4.74999  2.09320  3.89438  2.96640  3.42614  2.87174  3.28089  3.99484  6.06449  4.53988    222 - -
          2.68618  4.42225  2.77519  2.73123  3.46354  2.40513  3.72494  3.29354  2.67741  2.69355  4.24690  2.90347  2.73739  3.18146  2.89801  2.37887  2.77519  2.98518  4.58477  3.61503
          0.02440  4.12133  4.84367  0.61958  0.77255  0.48576  0.95510
    199   2.39244  4.36538  3.39436  2.62440  3.56127  3.52287  3.82853  2.53247  2.80488  2.61028  3.50630  3.26360  3.93105  3.12260  3.17719  2.54722  2.22943  2.23612  4.99486  3.74953    223 - -
          2.68618  4.42225  2.77519  2.73123  3.46354  2.40513  3.72494  3.29354  2.67741  2.69355  4.24690  2.90347  2.73739  3.18146  2.89801  2.37887  2.77519  2.98518  4.58477  3.61503
          0.02440  4.12133  4.84367  0.61958  0.77255  0.48576  0.95510
    200   2.71632  5.13434  1.93777  2.12370  4.41689  3.35341  3.65986  3.88822  2.48876  3.41938  4.20886  2.56117  3.82337  2.79171  2.99659  2.23951  2.96168  3.49895  5.59649  3.27040    224 - -
          2.68618  4.42225  2.77519  2.73123  3.46354  2.40513  3.72494  3.29354  2.67741  2.69355  4.24690  2.90347  2.73739  3.18146  2.89801  2.37887  2.77519  2.98518  4.58477  3.61503
          0.14007  4.12133  2.16736  0.61958  0.77255  0.48576  0.95510
    201   2.55298  4.39248  3.31839  2.81817  3.61837  3.42117  3.04656  2.95188  2.72526  2.69518  3.60822  3.22140  3.88842  3.09967  3.07551  2.72708  1.95363  2.24329  5.04610  3.76742    225 - -
          2.68618  4.42225  2.77519  2.73123  3.46354  2.40513  3.72494  3.29354  2.67741  2.69355  4.24690  2.90347  2.73739  3.18146  2.89801  2.37887  2.77519  2.98518  4.58477  3.61503
          0.02735  4.00860  4.73095  0.61958  0.77255  0.60341  0.79174
    202   2.86023  5.35279  1.84000  1.75906  4.68021  2.02613  3.74145  4.17680  2.70741  3.69177  4.52112  2.72275  3.83091  2.89987  3.27359  2.77547  3.14304  3.75815  5.86167  4.39377    226 - -
          2.68618  4.42225  2.77519  2.73123  3.46354  2.40513  3.72494  3.29354  2.67741  2.69355  4.24690  2.90347  2.73739  3.18146  2.89801  2.37887  2.77519  2.98518  4.58477  3.61503
          0.02735  4.00860  4.73095  0.61958  0.77255  0.51273  0.91344
    203   2.61386  4.85995  2.50257  2.38242  4.17142  3.35228  3.65693  3.60462  2.47172  3.19388  3.39426  2.43533  3.80344  2.80536  2.94349  1.95143  2.86876  3.25164  5.41390  4.05705    227 - -
          2.68618  4.42225  2.77519  2.73123  3.46354  2.40513  3.72494  3.29354  2.67741  2.69355  4.24690  2.90347  2.73739  3.18146  2.89801  2.37887  2.77519  2.98518  4.58477  3.61503
          0.02588  4.06291  4.78526  0.61958  0.77255  0.55010  0.86013
    204   2.57641  4.31444  3.44552  2.88937  3.46599  3.53570  3.82442  2.77636  2.82471  2.04962  3.02656  2.85074  3.93421  3.14620  3.17477  2.35027  2.81944  2.38293  4.91925  3.67841    228 - -
          2.68618  4.42225  2.77519  2.73123  3.46354  2.40513  3.72494  3.29354  2.67741  2.69355  4.24690  2.90347  2.73739  3.18146  2.89801  2.37887  2.77519  2.98518  4.58477  3.61503
          0.02588  4.06291  4.78526  0.61958  0.77255  0.55010  0.86013
    205   2.60557  4.26482  3.58284  3.01474  3.35658  3.60716  3.87227  2.45917  2.92742  2.02999  2.67305  3.39017  3.98380  2.91990  3.24502  2.39287  2.83892  2.48076  4.85348  3.63229    229 - -
          2.68618  4.42225  2.77519  2.73123  3.46354  2.40513  3.72494  3.29354  2.67741  2.69355  4.24690  2.90347  2.73739  3.18146  2.89801  2.37887  2.77519  2.98518  4.58477  3.61503
          0.02588  4.06291  4.78526  0.61958  0.77255  0.55010  0.86013
    206   2.63712  4.94234  2.81195  2.04808  4.25393  3.37183  3.62743  3.68926  2.18606  3.24912  4.04633  2.89256  2.91606  2.76213  2.84794  2.44858  2.41610  3.32448  5.44753  4.08777    230 - -
          2.68618  4.42225  2.77519  2.73123  3.46354  2.40513  3.72494  3.29354  2.67741  2.69355  4.24690  2.90347  2.73739  3.18146  2.89801  2.37887  2.77519  2.98518  4.58477  3.61503
          0.02588  4.06291  4.78526  0.61958  0.77255  0.44753  1.01944
    207   2.60073  4.61009  3.11469  2.26225  3.81708  3.46572  3.70266  3.16998  2.55640  2.85295  3.14640  2.59189  3.86347  2.90305  2.98437  2.69616  2.43161  2.45402  5.16396  3.87155    231 - -
          2.68618  4.42225  2.77519  2.73123  3.46354  2.40513  3.72494  3.29354  2.67741  2.69355  4.24690  2.90347  2.73739  3.18146  2.89801  2.37887  2.77519  2.98518  4.58477  3.61503
          0.02440  4.12133  4.84367  0.61958  0.77255  0.48576  0.95510
    208   2.48693  4.56162  2.98713  2.68030  4.34638  3.17436  3.94092  3.78567  2.80483  3.41056  4.22938  2.09566  3.80304  3.13160  3.21764  1.51911  2.50649  3.32651  5.61973  4.31092    232 - -
          2.68618  4.42225  2.77519  2.73123  3.46354  2.40513  3.72494  3.29354  2.67741  2.69355  4.24690  2.90347  2.73739  3.18146  2.89801  2.37887  2.77519  2.98518  4.58477  3.61503
          0.02440  4.12133  4.84367  0.61958  0.77255  0.48576  0.95510
    209   2.70389  5.02148  2.93603  2.43457  4.37521  2.99810  3.63096  3.80724  2.13300  3.33135  4.12586  2.42369  3.85144  2.75691  1.99266  2.41567  2.93660  3.43165  5.48887  4.15257    233 - -
          2.68618  4.42225  2.77519  2.73123  3.46354  2.40513  3.72494  3.29354  2.67741  2.69355  4.24690  2.90347  2.73739  3.18146  2.89801  2.37887  2.77519  2.98518  4.58477  3.61503
          0.02440  4.12133  4.84367  0.61958  0.77255  0.48576  0.95510
    210   2.64049  4.39726  3.41664  2.87738  2.25709  2.76129  3.21066  2.92049  2.83847  2.60655  3.50913  3.28607  3.21423  3.14698  3.20008  2.83194  2.87567  2.69085  4.74660  2.99932    234 - -
          2.68618  4.42225  2.77519  2.73123  3.46354  2.40513  3.72494  3.29354  2.67741  2.69355  4.24690  2.90347  2.73739  3.18146  2.89801  2.37887  2.77519  2.98518  4.58477  3.61503
          0.02440  4.12133  4.84367  0.61958  0.77255  0.48576  0.95510
    211   2.58103  4.54994  3.14938  2.65797  3.06346  2.70320  3.18366  3.23284  2.66061  2.88962  3.75112  3.11447  3.86915  2.99583  3.07368  1.85748  2.85124  2.94335  5.10763  3.76894    235 - -
          2.68618  4.42225  2.77519  2.73123  3.46354  2.40513  3.72494  3.29354  2.67741  2.69355  4.24690  2.90347  2.73739  3.18146  2.89801  2.37887  2.77519  2.98518  4.58477  3.61503
          0.14089  4.12133  2.16119  0.61958  0.77255  0.48576  0.95510
    212   2.49257  4.60090  2.74166  2.53490  4.40026  2.02799  3.89853  3.87443  2.80165  3.47525  4.29584  1.88392  3.76163  3.09054  3.23721  2.23286  2.88532  3.39281  5.66255  4.32835    236 - -
          2.68614  4.42251  2.77545  2.73149  3.46316  2.40516  3.72520  3.29326  2.67767  2.69351  4.24716  2.90336  2.73704  3.18028  2.89790  2.37913  2.77545  2.98505  4.58503  3.61529
          0.27021  1.90313  2.43404  2.09647  0.13112  0.41827  1.07348
    213   2.60167  4.57307  3.05935  2.61681  3.67091  3.40812  3.72946  3.23958  2.63279  2.89271  3.76019  2.75227  2.79860  2.97888  3.03773  2.45871  2.86697  2.95422  5.07176  2.31297    250 - -
          2.68618  4.42225  2.77519  2.73123  3.46354  2.40513  3.72494  3.29354  2.67741  2.69355  4.24690  2.90347  2.73739  3.18146  2.89801  2.37887  2.77519  2.98518  4.58477  3.61503
          0.02627  4.04833  4.77068  0.61958  0.77255  0.43923  1.03432
    214   2.54310  3.61144  3.11848  2.59469  3.96031  3.36563  3.73952  3.36096  2.57570  3.00138  3.83598  2.49123  3.82755  2.64378  3.00352  2.21675  2.20772  3.03765  5.27438  3.97657    251 - -
          2.68618  4.42225  2.77519  2.73123  3.46354  2.40513  3.72494  3.29354  2.67741  2.69355  4.24690  2.90347  2.73739  3.18146  2.89801  2.37887  2.77519  2.98518  4.58477  3.61503
          0.02440  4.12133  4.84367  0.61958  0.77255  0.48576  0.95510
    215   1.95063  4.74770  2.25415  2.48022  4.31318  2.86528  3.77405  3.75190  2.61923  3.33840  4.13837  2.96949  3.79814  2.92868  3.09123  2.15375  2.57383  3.33558  5.55062  4.20376    252 - -
          2.68618  4.42225  2.77519  2.73123  3.46354  2.40513  3.72494  3.29354  2.67741  2.69355  4.24690  2.90347  2.73739  3.18146  2.89801  2.37887  2.77519  2.98518  4.58477  3.61503
          0.02440  4.12133  4.84367  0.61958  0.77255  0.48576  0.95510
    216   2.83093  5.32745  1.98774  1.47096  4.64856  2.84840  3.73172  4.13551  2.63307  3.64401  4.44698  2.78428  3.85366  2.87373  3.17700  2.75935  2.69305  3.71642  5.81023  4.35818    253 - -
          2.68618  4.42225  2.77519  2.73123  3.46354  2.40513  3.72494  3.29354  2.67741  2.69355  4.24690  2.90347  2.73739  3.18146  2.89801  2.37887  2.77519  2.98518  4.58477  3.61503
          0.02440  4.12133  4.84367  0.61958  0.77255  0.48576  0.95510
    217   2.15847  4.81100  2.64132  2.43020  4.06362  3.05154  3.19722  3.48028  2.30437  3.08406  3.89925  2.95060  3.82095  2.79849  2.91298  2.64237  2.84743  2.61592  5.32692  3.99012    254 - -
          2.68618  4.42225  2.77519  2.73123  3.46354  2.40513  3.72494  3.29354  2.67741  2.69355  4.24690  2.90347  2.73739  3.18146  2.89801  2.37887  2.77519  2.98518  4.58477  3.61503
          0.02440  4.12133  4.84367  0.61958  0.77255  0.48576  0.95510
    218   3.07438  5.67372  1.08365  1.72154  4.95717  3.27864  3.86705  4.49308  2.93417  3.98862  4.86324  2.74177  3.92591  3.04218  3.55759  2.94034  3.37369  4.05849  6.13227  4.60716    255 - -
          2.68618  4.42225  2.77519  2.73123  3.46354  2.40513  3.72494  3.29354  2.67741  2.69355  4.24690  2.90347  2.73739  3.18146  2.89801  2.37887  2.77519  2.98518  4.58477  3.61503
          0.02440  4.12133  4.84367  0.61958  0.77255  0.48576  0.95510
    219   2.66104  4.88973  2.95496  2.46473  4.22940  3.41400  3.66143  3.64838  2.04311  3.21986  4.03078  2.97268  3.84533  2.49747  2.77515  2.11660  2.27065  3.29685  5.42211  4.09470    256 - -
          2.68618  4.42225  2.77519  2.73123  3.46354  2.40513  3.72494  3.29354  2.67741  2.69355  4.24690  2.90347  2.73739  3.18146  2.89801  2.37887  2.77519  2.98518  4.58477  3.61503
          0.02440  4.12133  4.84367  0.61958  0.77255  0.48576  0.95510
    220   2.99636  5.21985  3.31270  2.70011  4.65954  3.64431  3.63780  4.02932  1.46950  3.46930  4.30593  2.62781  4.01903  2.76309  1.61952  2.97647  3.17679  3.68145  5.52345  4.30762    257 - -
          2.68618  4.42225  2.77519  2.73123  3.46354  2.40513  3.72494  3.29354  2.67741  2.69355  4.24690  2.90347  2.73739  3.18146  2.89801  2.37887  2.77519  2.98518  4.58477  3.61503
          0.02440  4.12133  4.84367  0.61958  0.77255  0.48576  0.95510
    221   2.98323  4.53207  4.19895  3.76096  3.34247  3.95564  4.50560  2.37261  3.55320  0.96622  3.23865  4.01896  4.40253  3.90190  3.76226  3.36108  2.73104  2.34457  5.20098  4.00132    258 - -
          2.68618  4.42225  2.77519  2.73123  3.46354  2.40513  3.72494  3.29354  2.67741  2.69355  4.24690  2.90347  2.73739  3.18146  2.89801  2.37887  2.77519  2.98518  4.58477  3.61503
          0.02440  4.12133  4.84367  0.61958  0.77255  0.48576  0.95510
    222   3.09581  4.48148  4.65775  4.19444  3.54761  4.29836  4.89746  1.89899  4.03154  1.90360  3.42173  4.40724  4.68474  4.34162  4.23255  3.70682  3.38369  0.93268  5.46761  4.21843    259 - -
          2.68618  4.42225  2.77519  2.73123  3.46354  2.40513  3.72494  3.29354  2.67741  2.69355  4.24690  2.90347  2.73739  3.18146  2.89801  2.37887  2.77519  2.98518  4.58477  3.61503
          0.02440  4.12133  4.84367  0.61958  0.77255  0.48576  0.95510
    223   3.59309  4.92384  4.58161  4.34977  0.67810  4.21097  4.01323  3.09374  4.25244  2.40911  3.79080  4.30906  4.66875  4.35311  4.31023  3.84560  3.89678  3.10166  4.20045  2.54118    260 - -
          2.68618  4.42225  2.77519  2.73123  3.46354  2.40513  3.72494  3.29354  2.67741  2.69355  4.24690  2.90347  2.73739  3.18146  2.89801  2.37887  2.77519  2.98518  4.58477  3.61503
          0.02440  4.12133  4.84367  0.61958  0.77255  0.48576  0.95510
    224   3.00958  4.49159  4.46453  4.14233  3.74527  3.97535  4.90538  2.07269  4.01421  2.39323  3.67902  4.29044  4.52712  4.35924  4.20185  3.50014  3.36827  0.75995  5.56948  4.31371    261 - -
          2.68618  4.42225  2.77519  2.73123  3.46354  2.40513  3.72494  3.29354  2.67741  2.69355  4.24690  2.90347  2.73739  3.18146  2.89801  2.37887  2.77519  2.98518  4.58477  3.61503
          0.02440  4.12133  4.84367  0.61958  0.77255  0.48576  0.95510
    225   2.36464  2.28502  3.98746  3.69080  4.27951  1.02647  4.52343  3.63919  3.62482  3.41689  4.30194  3.64916  3.84520  3.90514  3.83068  2.58264  2.87032  3.16132  5.63506  4.50353    262 - -
          2.68618  4.42225  2.77519  2.73123  3.46354  2.40513  3.72494  3.29354  2.67741  2.69355  4.24690  2.90347  2.73739  3.18146  2.89801  2.37887  2.77519  2.98518  4.58477  3.61503
          0.02440  4.12133  4.84367  0.61958  0.77255  0.48576  0.95510
    226   2.64893  4.36569  3.80515  3.36020  3.70429  3.53603  4.26746  2.17475  3.23767  2.52756  3.63855  3.62996  4.09700  3.59948  3.52375  2.92644  1.34576  2.33520  5.30791  4.06599    263 - -
          2.68618  4.42225  2.77519  2.73123  3.46354  2.40513  3.72494  3.29354  2.67741  2.69355  4.24690  2.90347  2.73739  3.18146  2.89801  2.37887  2.77519  2.98518  4.58477  3.61503
          0.02440  4.12133  4.84367  0.61958  0.77255  0.48576  0.95510
    227   3.00483  4.74811  3.72897  3.66356  4.78715  0.43106  4.76156  4.45429  3.87827  4.07464  5.05753  3.89426  4.14666  4.18319  4.08023  3.18501  3.50537  3.93445  5.80936  4.89991    264 - -
          2.68618  4.42225  2.77519  2.73123  3.46354  2.40513  3.72494  3.29354  2.67741  2.69355  4.24690  2.90347  2.73739  3.18146  2.89801  2.37887  2.77519  2.98518  4.58477  3.61503
          0.02440  4.12133  4.84367  0.61958  0.77255  0.48576  0.95510
    228   3.17687  5.21095  3.62633  2.95730  4.67639  3.75349  3.70537  4.03211  1.77726  3.47646  4.37283  3.32808  4.13576  2.85004  1.02346  3.18605  3.34460  3.72781  5.50345  4.36037    265 - -
          2.68618  4.42225  2.77519  2.73123  3.46354  2.40513  3.72494  3.29354  2.67741  2.69355  4.24690  2.90347  2.73739  3.18146  2.89801  2.37887  2.77519  2.98518  4.58477  3.61503
          0.02440  4.12133  4.84367  0.61958  0.77255  0.48576  0.95510
    229   3.24135  4.53861  4.95731  4.41336  3.33764  4.58640  4.99920  1.60594  4.29305  1.19311  3.12871  4.63746  4.80981  4.44885  4.43123  3.94712  3.47912  1.57617  5.36805  4.25528    266 - -
          2.68618  4.42225  2.77519  2.73123  3.46354  2.40513  3.72494  3.29354  2.67741  2.69355  4.24690  2.90347  2.73739  3.18146  2.89801  2.37887  2.77519  2.98518  4.58477  3.61503
          0.02440  4.12133  4.84367  0.61958  0.77255  0.48576  0.95510
    230   2.67540  4.74625  3.13216  2.57542  3.91096  3.50137  3.67097  3.34890  2.25168  2.95728  3.16318  3.06312  3.88899  1.86711  2.77408  2.74012  2.89971  3.06645  5.21031  3.30680    267 - -
          2.68618  4.42225  2.77519  2.73123  3.46354  2.40513  3.72494  3.29354  2.67741  2.69355  4.24690  2.90347  2.73739  3.18146  2.89801  2.37887  2.77519  2.98518  4.58477  3.61503
          0.02440  4.12133  4.84367  0.61958  0.77255  0.48576  0.95510
    231   2.57554  4.44180  3.32192  2.78889  3.69731  3.46444  3.82681  2.96197  2.73704  2.72587  3.11301  2.56598  3.90733  3.08149  3.11974  2.73913  1.91387  2.48000  5.10890  3.84776    268 - -
          2.68618  4.42225  2.77519  2.73123  3.46354  2.40513  3.72494  3.29354  2.67741  2.69355  4.24690  2.90347  2.73739  3.18146  2.89801  2.37887  2.77519  2.98518  4.58477  3.61503
          0.02440  4.12133  4.84367  0.61958  0.77255  0.48576  0.95510
    232   3.11682  4.82475  3.75202  3.63217  4.59417  3.49855  4.68291  4.21169  3.71240  3.80805  4.87321  3.91047  0.47234  4.09331  3.92343  3.29366  3.57922  3.82717  5.70475  4.72046    269 - -
          2.68618  4.42225  2.77519  2.73123  3.46354  2.40513  3.72494  3.29354  2.67741  2.69355  4.24690  2.90347  2.73739  3.18146  2.89801  2.37887  2.77519  2.98518  4.58477  3.61503
          0.02440  4.12133  4.84367  0.61958  0.77255  0.48576  0.95510
    233   2.96726  5.10335  3.12823  2.69174  4.41181  3.56818  3.73278  3.90106  2.19178  3.38572  4.27772  3.14865  4.01742  1.28307  2.20692  2.97514  3.19304  3.58013  5.48623  4.21628    270 - -
          2.68618  4.42225  2.77519  2.73123  3.46354  2.40513  3.72494  3.29354  2.67741  2.69355  4.24690  2.90347  2.73739  3.18146  2.89801  2.37887  2.77519  2.98518  4.58477  3.61503
          0.02440  4.12133  4.84367  0.61958  0.77255  0.48576  0.95510
    234   3.44633  4.83893  4.58831  4.23644  3.24966  4.29540  4.81491  2.47426  4.00201  0.61976  3.20750  4.48792  4.69249  4.30990  4.13440  3.90645  3.73174  2.57488  5.21164  3.99003    271 - -
          2.68618  4.42225  2.77519  2.73123  3.46354  2.40513  3.72494  3.29354  2.67741  2.69355  4.24690  2.90347  2.73739  3.18146  2.89801  2.37887  2.77519  2.98518  4.58477  3.61503
          0.02440  4.12133  4.84367  0.61958  0.77255  0.48576  0.95510
    235   3.23070  4.51528  4.97655  4.45535  3.48149  4.61967  5.10269  1.06851  4.33356  1.71466  3.27473  4.67890  4.86404  4.54478  4.49875  3.99744  3.47944  1.58519  5.50907  4.34867    272 - -
          2.68618  4.42225  2.77519  2.73123  3.46354  2.40513  3.72494  3.29354  2.67741  2.69355  4.24690  2.90347  2.73739  3.18146  2.89801  2.37887  2.77519  2.98518  4.58477  3.61503
          0.02440  4.12133  4.84367  0.61958  0.77255  0.48576  0.95510
    236   3.18028  5.23011  3.63364  2.94679  4.70405  3.76119  3.69166  4.04884  1.70459  3.48384  4.37443  3.31951  4.13396  2.83242  1.06136  3.18348  3.34115  3.74226  5.50736  4.36711    273 - -
          2.68618  4.42225  2.77519  2.73123  3.46354  2.40513  3.72494  3.29354  2.67741  2.69355  4.24690  2.90347  2.73739  3.18146  2.89801  2.37887  2.77519  2.98518  4.58477  3.61503
          0.02440  4.12133  4.84367  0.61958  0.77255  0.48576  0.95510
    237   3.02186  5.54529  1.98984  1.02918  4.84411  3.30036  3.84673  4.35685  2.84916  3.87248  4.73458  2.77769  3.92095  3.01673  3.42383  2.91253  3.31190  3.94020  6.01406  4.53350    274 - -
          2.68618  4.42225  2.77519  2.73123  3.46354  2.40513  3.72494  3.29354  2.67741  2.69355  4.24690  2.90347  2.73739  3.18146  2.89801  2.37887  2.77519  2.98518  4.58477  3.61503
          0.02440  4.12133  4.84367  0.61958  0.77255  0.48576  0.95510
    238   3.21518  4.59172  4.71092  4.14894  3.16521  4.41802  4.74507  2.19848  3.99708  1.33163  1.57792  4.41305  4.65989  4.17043  4.15407  3.75506  3.44625  2.02868  5.17112  4.07409    275 - -
          2.68618  4.42225  2.77519  2.73123  3.46354  2.40513  3.72494  3.29354  2.67741  2.69355  4.24690  2.90347  2.73739  3.18146  2.89801  2.37887  2.77519  2.98518  4.58477  3.61503
          0.02440  4.12133  4.84367  0.61958  0.77255  0.48576  0.95510
    239   2.38172  4.36097  3.28262  3.01232  4.36838  3.07559  4.17427  3.83292  3.09924  3.49068  4.32714  3.28079  2.35286  3.41846  3.44485  1.15192  2.84315  3.30992  5.68540  4.42743    276 - -
          2.68618  4.42225  2.77519  2.73123  3.46354  2.40513  3.72494  3.29354  2.67741  2.69355  4.24690  2.90347  2.73739  3.18146  2.89801  2.37887  2.77519  2.98518  4.58477  3.61503
          0.02440  4.12133  4.84367  0.61958  0.77255  0.48576  0.95510
    240   3.20157  4.47974  4.98938  4.46172  3.50267  4.60636  5.08958  1.30687  4.35439  1.65949  3.29382  4.67153  4.85027  4.55331  4.51246  3.97782  3.44780  1.32345  5.50200  4.34576    277 - -
          2.68618  4.42225  2.77519  2.73123  3.46354  2.40513  3.72494  3.29354  2.67741  2.69355  4.24690  2.90347  2.73739  3.18146  2.89801  2.37887  2.77519  2.98518  4.58477  3.61503
          0.02440  4.12133  4.84367  0.61958  0.77255  0.48576  0.95510
    241   3.13130  4.43757  4.86852  4.31862  3.40856  4.47517  4.89562  1.59134  4.20785  1.76080  2.63949  4.52383  4.73112  4.38770  4.35596  3.82325  3.37039  1.24209  5.34071  4.20033    278 - -
          2.68618  4.42225  2.77519  2.73123  3.46354  2.40513  3.72494  3.29354  2.67741  2.69355  4.24690  2.90347  2.73739  3.18146  2.89801  2.37887  2.77519  2.98518  4.58477  3.61503
          0.02440  4.12133  4.84367  0.61958  0.77255  0.48576  0.95510
    242   3.08763  5.66565  1.00076  1.85960  4.95358  3.28072  3.88211  4.48867  2.95894  3.99415  4.87819  2.75058  3.93358  3.06152  3.58216  2.95500  3.39091  4.05917  6.13440  4.61526    279 - -
          2.68618  4.42225  2.77519  2.73123  3.46354  2.40513  3.72494  3.29354  2.67741  2.69355  4.24690  2.90347  2.73739  3.18146  2.89801  2.37887  2.77519  2.98518  4.58477  3.61503
          0.02440  4.12133  4.84367  0.61958  0.77255  0.48576  0.95510
    243   2.66886  5.02333  2.37207  2.32569  4.41208  3.32569  3.68799  3.87250  2.51462  3.41387  4.20304  2.03305  2.78720  2.82291  3.01213  2.43921  2.62752  3.46873  5.59757  4.20506    280 - -
          2.68618  4.42225  2.77519  2.73123  3.46354  2.40513  3.72494  3.29354  2.67741  2.69355  4.24690  2.90347  2.73739  3.18146  2.89801  2.37887  2.77519  2.98518  4.58477  3.61503
          0.02440  4.12133  4.84367  0.61958  0.77255  0.48576  0.95510
    244   2.54077  4.28446  3.65243  3.16845  3.66202  3.43472  4.07735  2.13137  3.08637  2.65114  3.61409  3.46533  3.97293  3.41529  3.39498  2.50054  1.63614  2.47852  5.15312  3.92277    281 - -
          2.68618  4.42225  2.77519  2.73123  3.46354  2.40513  3.72494  3.29354  2.67741  2.69355  4.24690  2.90347  2.73739  3.18146  2.89801  2.37887  2.77519  2.98518  4.58477  3.61503
          0.02440  4.12133  4.84367  0.61958  0.77255  0.48576  0.95510
    245   2.85874  5.06599  3.18052  2.62839  4.48332  3.54622  3.65958  3.87731  1.37922  3.37836  4.20784  3.09270  3.95585  2.79389  2.18195  2.27800  3.07549  3.52513  5.49061  4.23351    282 - -
          2.68618  4.42225  2.77519  2.73123  3.46354  2.40513  3.72494  3.29354  2.67741  2.69355  4.24690  2.90347  2.73739  3.18146  2.89801  2.37887  2.77519  2.98518  4.58477  3.61503
          0.02440  4.12133  4.84367  0.61958  0.77255  0.48576  0.95510
    246   2.46822  4.52513  3.02764  2.72080  4.33829  3.16058  3.96658  3.77498  2.83670  3.40719  4.22785  2.28521  3.80015  3.16363  3.24116  1.41212  2.47738  3.31110  5.61982  4.31947    283 - -
          2.68618  4.42225  2.77519  2.73123  3.46354  2.40513  3.72494  3.29354  2.67741  2.69355  4.24690  2.90347  2.73739  3.18146  2.89801  2.37887  2.77519  2.98518  4.58477  3.61503
          0.02440  4.12133  4.84367  0.61958  0.77255  0.48576  0.95510
    247   3.19062  5.33066  2.62354  0.71677  4.71183  3.45224  4.07059  4.21687  2.98459  3.79699  4.76802  3.10524  4.07105  3.28608  3.41366  3.15207  3.49933  3.87786  5.83593  4.56815    284 - -
          2.68618  4.42225  2.77519  2.73123  3.46354  2.40513  3.72494  3.29354  2.67741  2.69355  4.24690  2.90347  2.73739  3.18146  2.89801  2.37887  2.77519  2.98518  4.58477  3.61503
          0.02440  4.12133  4.84367  0.61958  0.77255  0.48576  0.95510
    248   3.59309  4.92384  4.58161  4.34977  0.67810  4.21097  4.01323  3.09374  4.25244  2.40911  3.79080  4.30906  4.66875  4.35311  4.31023  3.84560  3.89678  3.10166  4.20045  2.54118    285 - -
          2.68618  4.42225  2.77519  2.73123  3.46354  2.40513  3.72494  3.29354  2.67741  2.69355  4.24690  2.90347  2.73739  3.18146  2.89801  2.37887  2.77519  2.98518  4.58477  3.61503
          0.02440  4.12133  4.84367  0.61958  0.77255  0.48576  0.95510
    249   2.56726  4.41034  3.67178  3.44478  4.21120  3.23909  4.44019  3.36984  3.39274  3.22424  4.26445  3.60732  3.96519  3.77648  3.63423  2.77208  0.81046  3.03691  5.62625  4.43013    286 - -
          2.68618  4.42225  2.77519  2.73123  3.46354  2.40513  3.72494  3.29354  2.67741  2.69355  4.24690  2.90347  2.73739  3.18146  2.89801  2.37887  2.77519  2.98518  4.58477  3.61503
          0.02440  4.12133  4.84367  0.61958  0.77255  0.48576  0.95510
    250   2.45606  4.37585  3.44365  3.27873  4.33563  3.10215  4.37765  3.89589  3.36978  3.59925  4.50890  3.45751  3.86306  3.70045  3.64261  0.76933  2.95621  3.37508  5.68924  4.42273    287 - -
          2.68618  4.42225  2.77519  2.73123  3.46354  2.40513  3.72494  3.29354  2.67741  2.69355  4.24690  2.90347  2.73739  3.18146  2.89801  2.37887  2.77519  2.98518  4.58477  3.61503
          0.02440  4.12133  4.84367  0.61958  0.77255  0.48576  0.95510
    251   3.17895  5.26846  3.64092  2.92073  4.76084  3.76994  3.66704  4.08970  1.44979  3.50386  4.38223  3.29970  4.12629  2.79997  1.23500  3.16971  3.32947  3.77520  5.51790  4.37949    288 - -
          2.68618  4.42225  2.77519  2.73123  3.46354  2.40513  3.72494  3.29354  2.67741  2.69355  4.24690  2.90347  2.73739  3.18146  2.89801  2.37887  2.77519  2.98518  4.58477  3.61503
          0.02440  4.12133  4.84367  0.61958  0.77255  0.48576  0.95510
    252   3.30691  5.06707  3.40618  3.19811  3.48950  3.68395  0.71070  4.04894  3.03578  3.50804  4.57620  3.59447  4.25359  3.56964  3.28284  3.37749  3.62175  3.77959  4.94938  3.43481    289 - -
          2.68618  4.42225  2.77519  2.73123  3.46354  2.40513  3.72494  3.29354  2.67741  2.69355  4.24690  2.90347  2.73739  3.18146  2.89801  2.37887  2.77519  2.98518  4.58477  3.61503
          0.02440  4.12133  4.84367  0.61958  0.77255  0.48576  0.95510
    253   2.45606  4.37585  3.44365  3.27873  4.33563  3.10215  4.37765  3.89589  3.36978  3.59925  4.50890  3.45751  3.86306  3.70045  3.64261  0.76933  2.95621  3.37508  5.68924  4.42273    290 - -
          2.68618  4.42225  2.77519  2.73123  3.46354  2.40513  3.72494  3.29354  2.67741  2.69355  4.24690  2.90347  2.73739  3.18146  2.89801  2.37887  2.77519  2.98518  4.58477  3.61503
          0.02440  4.12133  4.84367  0.61958  0.77255  0.48576  0.95510
    254   3.40635  4.75194  4.88224  4.33441  3.08971  4.60688  4.89175  2.26232  4.13531  0.82579  2.16723  4.61063  4.79215  4.28935  4.26082  3.97251  3.63041  2.42194  5.19624  4.11456    291 - -
          2.68618  4.42225  2.77519  2.73123  3.46354  2.40513  3.72494  3.29354  2.67741  2.69355  4.24690  2.90347  2.73739  3.18146  2.89801  2.37887  2.77519  2.98518  4.58477  3.61503
          0.02440  4.12133  4.84367  0.61958  0.77255  0.48576  0.95510
    255   3.19062  5.33066  2.62354  0.71677  4.71183  3.45224  4.07059  4.21687  2.98459  3.79699  4.76802  3.10524  4.07105  3.28608  3.41366  3.15207  3.49933  3.87786  5.83593  4.56815    292 - -
          2.68618  4.42225  2.77519  2.73123  3.46354  2.40513  3.72494  3.29354  2.67741  2.69355  4.24690  2.90347  2.73739  3.18146  2.89801  2.37887  2.77519  2.98518  4.58477  3.61503
          0.02440  4.12133  4.84367  0.61958  0.77255  0.48576  0.95510
    256   3.78295  5.06266  4.49325  4.26602  2.96679  4.02753  4.24197  3.82549  3.98743  3.17408  4.44638  4.36700  4.56734  4.36183  4.06941  3.98403  4.09758  3.72237  0.50446  2.95706    293 - -
          2.68618  4.42225  2.77519  2.73123  3.46354  2.40513  3.72494  3.29354  2.67741  2.69355  4.24690  2.90347  2.73739  3.18146  2.89801  2.37887  2.77519  2.98518  4.58477  3.61503
          0.02440  4.12133  4.84367  0.61958  0.77255  0.48576  0.95510
    257   3.21820  5.17528  3.40964  2.99368  4.61933  3.67211  3.92339  4.06636  0.74149  3.58056  4.53557  3.40439  4.16059  3.10575  2.51289  3.24802  3.45631  3.76267  5.57655  4.42888    294 - -
          2.68618  4.42225  2.77519  2.73123  3.46354  2.40513  3.72494  3.29354  2.67741  2.69355  4.24690  2.90347  2.73739  3.18146  2.89801  2.37887  2.77519  2.98518  4.58477  3.61503
          0.02440  4.12133  4.84367  0.61958  0.77255  0.48576  0.95510
    258   3.59309  4.92384  4.58161  4.34977  0.67810  4.21097  4.01323  3.09374  4.25244  2.40911  3.79080  4.30906  4.66875  4.35311  4.31023  3.84560  3.89678  3.10166  4.20045  2.54118    295 - -
          2.68618  4.42225  2.77519  2.73123  3.46354  2.40513  3.72494  3.29354  2.67741  2.69355  4.24690  2.90347  2.73739  3.18146  2.89801  2.37887  2.77519  2.98518  4.58477  3.61503
          0.02440  4.12133  4.84367  0.61958  0.77255  0.48576  0.95510
    259   3.44633  4.83893  4.58831  4.23644  3.24966  4.29540  4.81491  2.47426  4.00201  0.61976  3.20750  4.48792  4.69249  4.30990  4.13440  3.90645  3.73174  2.57488  5.21164  3.99003    296 - -
          2.68618  4.42225  2.77519  2.73123  3.46354  2.40513  3.72494  3.29354  2.67741  2.69355  4.24690  2.90347  2.73739  3.18146  2.89801  2.37887  2.77519  2.98518  4.58477  3.61503
          0.02440  4.12133  4.84367  0.61958  0.77255  0.48576  0.95510
    260   3.59309  4.92384  4.58161  4.34977  0.67810  4.21097  4.01323  3.09374  4.25244  2.40911  3.79080  4.30906  4.66875  4.35311  4.31023  3.84560  3.89678  3.10166  4.20045  2.54118    297 - -
          2.68618  4.42225  2.77519  2.73123  3.46354  2.40513  3.72494  3.29354  2.67741  2.69355  4.24690  2.90347  2.73739  3.18146  2.89801  2.37887  2.77519  2.98518  4.58477  3.61503
          0.02440  4.12133  4.84367  0.61958  0.77255  0.48576  0.95510
    261   3.44633  4.83893  4.58831  4.23644  3.24966  4.29540  4.81491  2.47426  4.00201  0.61976  3.20750  4.48792  4.69249  4.30990  4.13440  3.90645  3.73174  2.57488  5.21164  3.99003    298 - -
          2.68618  4.42225  2.77519  2.73123  3.46354  2.40513  3.72494  3.29354  2.67741  2.69355  4.24690  2.90347  2.73739  3.18146  2.89801  2.37887  2.77519  2.98518  4.58477  3.61503
          0.02440  4.12133  4.84367  0.61958  0.77255  0.48576  0.95510
    262   3.27760  5.42134  0.61766  2.52627  4.83663  3.41791  4.17760  4.48588  3.31291  4.05227  5.04292  3.09254  4.08878  3.42207  3.85762  3.21664  3.62387  4.10073  5.95446  4.67753    299 - -
          2.68618  4.42225  2.77519  2.73123  3.46354  2.40513  3.72494  3.29354  2.67741  2.69355  4.24690  2.90347  2.73739  3.18146  2.89801  2.37887  2.77519  2.98518  4.58477  3.61503
          0.02440  4.12133  4.84367  0.61958  0.77255  0.48576  0.95510
    263   3.30691  5.06707  3.40618  3.19811  3.48950  3.68395  0.71070  4.04894  3.03578  3.50804  4.57620  3.59447  4.25359  3.56964  3.28284  3.37749  3.62175  3.77959  4.94938  3.43481    300 - -
          2.68618  4.42225  2.77519  2.73123  3.46354  2.40513  3.72494  3.29354  2.67741  2.69355  4.24690  2.90347  2.73739  3.18146  2.89801  2.37887  2.77519  2.98518  4.58477  3.61503
          0.02440  4.12133  4.84367  0.61958  0.77255  0.48576  0.95510
    264   3.30812  5.11535  3.82624  3.29405  4.53431  3.73867  4.03584  4.09971  2.37969  3.57053  4.57038  3.63144  4.23475  3.24921  0.65697  3.38416  3.56067  3.81438  5.51960  4.41440    301 - -
          2.68618  4.42225  2.77519  2.73123  3.46354  2.40513  3.72494  3.29354  2.67741  2.69355  4.24690  2.90347  2.73739  3.18146  2.89801  2.37887  2.77519  2.98518  4.58477  3.61503
          0.02440  4.12133  4.84367  0.61958  0.77255  0.48576  0.95510
    265   0.90805  4.23125  3.56615  3.34347  4.41391  2.32806  4.40127  3.75907  3.42834  3.51732  4.37242  3.44597  3.78575  3.70421  3.70555  2.50136  2.81741  3.22449  5.76247  4.58050    302 - -
          2.68618  4.42225  2.77519  2.73123  3.46354  2.40513  3.72494  3.29354  2.67741  2.69355  4.24690  2.90347  2.73739  3.18146  2.89801  2.37887  2.77519  2.98518  4.58477  3.61503
          0.02440  4.12133  4.84367  0.61958  0.77255  0.48576  0.95510
    266   3.11682  4.82475  3.75202  3.63217  4.59417  3.49855  4.68291  4.21169  3.71240  3.80805  4.87321  3.91047  0.47234  4.09331  3.92343  3.29366  3.57922  3.82717  5.70475  4.72046    303 - -
          2.68618  4.42225  2.77519  2.73123  3.46354  2.40513  3.72494  3.29354  2.67741  2.69355  4.24690  2.90347  2.73739  3.18146  2.89801  2.37887  2.77519  2.98518  4.58477  3.61503
          0.02440  4.12133  4.84367  0.61958  0.77255  0.48576  0.95510
    267   2.42940  4.38753  3.25852  3.05187  4.35760  3.09599  4.22286  3.83546  3.15392  3.50959  4.37602  3.31462  1.17409  3.49000  3.47266  2.11126  2.89889  3.32910  5.68792  4.42775    304 - -
          2.68618  4.42225  2.77519  2.73123  3.46354  2.40513  3.72494  3.29354  2.67741  2.69355  4.24690  2.90347  2.73739  3.18146  2.89801  2.37887  2.77519  2.98518  4.58477  3.61503
          0.02440  4.12133  4.84367  0.61958  0.77255  0.48576  0.95510
    268   3.22970  4.58902  4.67519  4.30632  3.55428  4.32472  4.99504  0.81367  4.13948  2.09702  3.45877  4.51798  4.73867  4.46665  4.30866  3.85055  3.52713  1.88579  5.49154  4.24669    305 - -
          2.68618  4.42225  2.77519  2.73123  3.46354  2.40513  3.72494  3.29354  2.67741  2.69355  4.24690  2.90347  2.73739  3.18146  2.89801  2.37887  2.77519  2.98518  4.58477  3.61503
          0.02440  4.12133  4.84367  0.61958  0.77255  0.48576  0.95510
    269   3.22970  4.58902  4.67519  4.30632  3.55428  4.32472  4.99504  0.81367  4.13948  2.09702  3.45877  4.51798  4.73867  4.46665  4.30866  3.85055  3.52713  1.88579  5.49154  4.24669    306 - -
          2.68618  4.42225  2.77519  2.73123  3.46354  2.40513  3.72494  3.29354  2.67741  2.69355  4.24690  2.90347  2.73739  3.18146  2.89801  2.37887  2.77519  2.98518  4.58477  3.61503
          0.02440  4.12133  4.84367  0.61958  0.77255  0.48576  0.95510
    270   3.00483  4.74811  3.72897  3.66356  4.78715  0.43106  4.76156  4.45429  3.87827  4.07464  5.05753  3.89426  4.14666  4.18319  4.08023  3.18501  3.50537  3.93445  5.80936  4.89991    307 - -
          2.68618  4.42225  2.77519  2.73123  3.46354  2.40513  3.72494  3.29354  2.67741  2.69355  4.24690  2.90347  2.73739  3.18146  2.89801  2.37887  2.77519  2.98518  4.58477  3.61503
          0.02440  4.12133  4.84367  0.61958  0.77255  0.48576  0.95510
    271   3.62636  5.01361  4.21548  3.99791  2.34831  4.12777  3.76434  3.60336  3.84886  2.99115  4.25346  4.04371  4.59872  4.09351  3.97849  3.73541  3.91589  3.48650  3.99936  0.63470    308 - -
          2.68618  4.42225  2.77519  2.73123  3.46354  2.40513  3.72494  3.29354  2.67741  2.69355  4.24690  2.90347  2.73739  3.18146  2.89801  2.37887  2.77519  2.98518  4.58477  3.61503
          0.02440  4.12133  4.84367  0.61958  0.77255  0.48576  0.95510
    272   3.38434  4.73415  4.86206  4.31145  3.09029  4.58231  4.86789  2.26613  4.11670  0.91836  1.90266  4.58502  4.77338  4.27106  4.24373  3.94358  3.60827  2.42119  5.18469  4.10271    309 - -
          2.68618  4.42225  2.77519  2.73123  3.46354  2.40513  3.72494  3.29354  2.67741  2.69355  4.24690  2.90347  2.73739  3.18146  2.89801  2.37887  2.77519  2.98518  4.58477  3.61503
          0.02440  4.12133  4.84367  0.61958  0.77255  0.48576  0.95510
    273   3.11682  4.82475  3.75202  3.63217  4.59417  3.49855  4.68291  4.21169  3.71240  3.80805  4.87321  3.91047  0.47234  4.09331  3.92343  3.29366  3.57922  3.82717  5.70475  4.72046    310 - -
          2.68618  4.42225  2.77519  2.73123  3.46354  2.40513  3.72494  3.29354  2.67741  2.69355  4.24690  2.90347  2.73739  3.18146  2.89801  2.37887  2.77519  2.98518  4.58477  3.61503
          0.02440  4.12133  4.84367  0.61958  0.77255  0.48576  0.95510
    274   3.59309  4.92384  4.58161  4.34977  0.67810  4.21097  4.01323  3.09374  4.25244  2.40911  3.79080  4.30906  4.66875  4.35311  4.31023  3.84560  3.89678  3.10166  4.20045  2.54118    311 - -
          2.68618  4.42225  2.77519  2.73123  3.46354  2.40513  3.72494  3.29354  2.67741  2.69355  4.24690  2.90347  2.73739  3.18146  2.89801  2.37887  2.77519  2.98518  4.58477  3.61503
          0.02440  4.12133  4.84367  0.61958  0.77255  0.48576  0.95510
    275   3.19062  5.33066  2.62354  0.71677  4.71183  3.45224  4.07059  4.21687  2.98459  3.79699  4.76802  3.10524  4.07105  3.28608  3.41366  3.15207  3.49933  3.87786  5.83593  4.56815    312 - -
          2.68618  4.42225  2.77519  2.73123  3.46354  2.40513  3.72494  3.29354  2.67741  2.69355  4.24690  2.90347  2.73739  3.18146  2.89801  2.37887  2.77519  2.98518  4.58477  3.61503
          0.02440  4.12133  4.84367  0.61958  0.77255  0.48576  0.95510
    276   3.09041  4.48042  4.64868  4.19062  3.55708  4.28504  4.89753  1.89995  4.02657  1.93794  3.43457  4.40094  4.67944  4.34122  4.22840  3.69702  3.38138  0.92071  5.47406  4.22049    313 - -
          2.68618  4.42225  2.77519  2.73123  3.46354  2.40513  3.72494  3.29354  2.67741  2.69355  4.24690  2.90347  2.73739  3.18146  2.89801  2.37887  2.77519  2.98518  4.58477  3.61503
          0.02440  4.12133  4.84367  0.61958  0.77255  0.48576  0.95510
    277   3.44633  4.83893  4.58831  4.23644  3.24966  4.29540  4.81491  2.47426  4.00201  0.61976  3.20750  4.48792  4.69249  4.30990  4.13440  3.90645  3.73174  2.57488  5.21164  3.99003    314 - -
          2.68618  4.42225  2.77519  2.73123  3.46354  2.40513  3.72494  3.29354  2.67741  2.69355  4.24690  2.90347  2.73739  3.18146  2.89801  2.37887  2.77519  2.98518  4.58477  3.61503
          0.02440  4.12133  4.84367  0.61958  0.77255  0.48576  0.95510
    278   3.00483  4.74811  3.72897  3.66356  4.78715  0.43106  4.76156  4.45429  3.87827  4.07464  5.05753  3.89426  4.14666  4.18319  4.08023  3.18501  3.50537  3.93445  5.80936  4.89991    315 - -
          2.68618  4.42225  2.77519  2.73123  3.46354  2.40513  3.72494  3.29354  2.67741  2.69355  4.24690  2.90347  2.73739  3.18146  2.89801  2.37887  2.77519  2.98518  4.58477  3.61503
          0.02440  4.12133  4.84367  0.61958  0.77255  0.48576  0.95510
    279   2.56726  4.41034  3.67178  3.44478  4.21120  3.23909  4.44019  3.36984  3.39274  3.22424  4.26445  3.60732  3.96519  3.77648  3.63423  2.77208  0.81046  3.03691  5.62625  4.43013    316 - -
          2.68618  4.42225  2.77519  2.73123  3.46354  2.40513  3.72494  3.29354  2.67741  2.69355  4.24690  2.90347  2.73739  3.18146  2.89801  2.37887  2.77519  2.98518  4.58477  3.61503
          0.02440  4.12133  4.84367  0.61958  0.77255  0.48576  0.95510
    280   2.45606  4.37585  3.44365  3.27873  4.33563  3.10215  4.37765  3.89589  3.36978  3.59925  4.50890  3.45751  3.86306  3.70045  3.64261  0.76933  2.95621  3.37508  5.68924  4.42273    317 - -
          2.68618  4.42225  2.77519  2.73123  3.46354  2.40513  3.72494  3.29354  2.67741  2.69355  4.24690  2.90347  2.73739  3.18146  2.89801  2.37887  2.77519  2.98518  4.58477  3.61503
          0.02440  4.12133  4.84367  0.61958  0.77255  0.48576  0.95510
    281   3.00483  4.74811  3.72897  3.66356  4.78715  0.43106  4.76156  4.45429  3.87827  4.07464  5.05753  3.89426  4.14666  4.18319  4.08023  3.18501  3.50537  3.93445  5.80936  4.89991    318 - -
          2.68618  4.42225  2.77519  2.73123  3.46354  2.40513  3.72494  3.29354  2.67741  2.69355  4.24690  2.90347  2.73739  3.18146  2.89801  2.37887  2.77519  2.98518  4.58477  3.61503
          0.02440  4.12133  4.84367  0.61958  0.77255  0.48576  0.95510
    282   3.62636  5.01361  4.21548  3.99791  2.34831  4.12777  3.76434  3.60336  3.84886  2.99115  4.25346  4.04371  4.59872  4.09351  3.97849  3.73541  3.91589  3.48650  3.99936  0.63470    319 - -
          2.68618  4.42225  2.77519  2.73123  3.46354  2.40513  3.72494  3.29354  2.67741  2.69355  4.24690  2.90347  2.73739  3.18146  2.89801  2.37887  2.77519  2.98518  4.58477  3.61503
          0.02440  4.12133  4.84367  0.61958  0.77255  0.48576  0.95510
    283   3.08763  5.66565  1.00076  1.85960  4.95358  3.28072  3.88211  4.48867  2.95894  3.99415  4.87819  2.75058  3.93358  3.06152  3.58216  2.95500  3.39091  4.05917  6.13440  4.61526    320 - -
          2.68618  4.42225  2.77519  2.73123  3.46354  2.40513  3.72494  3.29354  2.67741  2.69355  4.24690  2.90347  2.73739  3.18146  2.89801  2.37887  2.77519  2.98518  4.58477  3.61503
          0.02440  4.12133  4.84367  0.61958  0.77255  0.48576  0.95510
    284   3.62636  5.01361  4.21548  3.99791  2.34831  4.12777  3.76434  3.60336  3.84886  2.99115  4.25346  4.04371  4.59872  4.09351  3.97849  3.73541  3.91589  3.48650  3.99936  0.63470    321 - -
          2.68618  4.42225  2.77519  2.73123  3.46354  2.40513  3.72494  3.29354  2.67741  2.69355  4.24690  2.90347  2.73739  3.18146  2.89801  2.37887  2.77519  2.98518  4.58477  3.61503
          0.02440  4.12133  4.84367  0.61958  0.77255  0.48576  0.95510
    285   3.62636  5.01361  4.21548  3.99791  2.34831  4.12777  3.76434  3.60336  3.84886  2.99115  4.25346  4.04371  4.59872  4.09351  3.97849  3.73541  3.91589  3.48650  3.99936  0.63470    322 - -
          2.68618  4.42225  2.77519  2.73123  3.46354  2.40513  3.72494  3.29354  2.67741  2.69355  4.24690  2.90347  2.73739  3.18146  2.89801  2.37887  2.77519  2.98518  4.58477  3.61503
          0.02440  4.12133  4.84367  0.61958  0.77255  0.48576  0.95510
    286   3.30691  5.06707  3.40618  3.19811  3.48950  3.68395  0.71070  4.04894  3.03578  3.50804  4.57620  3.59447  4.25359  3.56964  3.28284  3.37749  3.62175  3.77959  4.94938  3.43481    323 - -
          2.68618  4.42225  2.77519  2.73123  3.46354  2.40513  3.72494  3.29354  2.67741  2.69355  4.24690  2.90347  2.73739  3.18146  2.89801  2.37887  2.77519  2.98518  4.58477  3.61503
          0.02440  4.12133  4.84367  0.61958  0.77255  0.48576  0.95510
    287   3.07819  4.42481  4.73761  4.18838  1.76910  4.30920  4.57628  1.72152  4.06151  1.82720  3.13241  4.35010  4.59420  4.20818  4.18419  3.64665  3.31577  1.73665  4.97596  3.69632    324 - -
          2.68618  4.42225  2.77519  2.73123  3.46354  2.40513  3.72494  3.29354  2.67741  2.69355  4.24690  2.90347  2.73739  3.18146  2.89801  2.37887  2.77519  2.98518  4.58477  3.61503
          0.02440  4.12133  4.84367  0.61958  0.77255  0.48576  0.95510
    288   3.27760  5.42134  0.61766  2.52627  4.83663  3.41791  4.17760  4.48588  3.31291  4.05227  5.04292  3.09254  4.08878  3.42207  3.85762  3.21664  3.62387  4.10073  5.95446  4.67753    325 - -
          2.68618  4.42225  2.77519  2.73123  3.46354  2.40513  3.72494  3.29354  2.67741  2.69355  4.24690  2.90347  2.73739  3.18146  2.89801  2.37887  2.77519  2.98518  4.58477  3.61503
          0.02440  4.12133  4.84367  0.61958  0.77255  0.48576  0.95510
    289   3.27760  5.42134  0.61766  2.52627  4.83663  3.41791  4.17760  4.48588  3.31291  4.05227  5.04292  3.09254  4.08878  3.42207  3.85762  3.21664  3.62387  4.10073  5.95446  4.67753    326 - -
          2.68618  4.42225  2.77519  2.73123  3.46354  2.40513  3.72494  3.29354  2.67741  2.69355  4.24690  2.90347  2.73739  3.18146  2.89801  2.37887  2.77519  2.98518  4.58477  3.61503
          0.02440  4.12133  4.84367  0.61958  0.77255  0.48576  0.95510
    290   3.44633  4.83893  4.58831  4.23644  3.24966  4.29540  4.81491  2.47426  4.00201  0.61976  3.20750  4.48792  4.69249  4.30990  4.13440  3.90645  3.73174  2.57488  5.21164  3.99003    327 - -
          2.68618  4.42225  2.77519  2.73123  3.46354  2.40513  3.72494  3.29354  2.67741  2.69355  4.24690  2.90347  2.73739  3.18146  2.89801  2.37887  2.77519  2.98518  4.58477  3.61503
          0.02440  4.12133  4.84367  0.61958  0.77255  0.48576  0.95510
    291   3.04490  5.65372  1.34681  1.40868  4.93753  3.28041  3.84442  4.47121  2.88692  3.95853  4.81813  2.73895  3.91474  3.01295  3.50146  2.91482  3.33771  4.03284  6.10338  4.58092    328 - -
          2.68618  4.42225  2.77519  2.73123  3.46354  2.40513  3.72494  3.29354  2.67741  2.69355  4.24690  2.90347  2.73739  3.18146  2.89801  2.37887  2.77519  2.98518  4.58477  3.61503
          0.02440  4.12133  4.84367  0.61958  0.77255  0.48576  0.95510
    292   2.72948  5.15320  2.35407  2.30166  4.48968  3.36116  3.66100  3.95668  1.71290  3.46828  4.25381  2.59583  3.83251  2.78814  2.90749  2.23293  2.97678  3.55240  5.62523  4.22701    329 - -
          2.68618  4.42225  2.77519  2.73123  3.46354  2.40513  3.72494  3.29354  2.67741  2.69355  4.24690  2.90347  2.73739  3.18146  2.89801  2.37887  2.77519  2.98518  4.58477  3.61503
          0.02440  4.12133  4.84367  0.61958  0.77255  0.48576  0.95510
    293   3.16450  4.46000  4.93697  4.44908  3.66352  4.54785  5.16114  1.36782  4.34157  2.15946  3.45985  4.65212  4.85524  4.60580  4.53312  3.94589  3.43249  1.00560  5.64872  4.43854    330 - -
          2.68618  4.42225  2.77519  2.73123  3.46354  2.40513  3.72494  3.29354  2.67741  2.69355  4.24690  2.90347  2.73739  3.18146  2.89801  2.37887  2.77519  2.98518  4.58477  3.61503
          0.02440  4.12133  4.84367  0.61958  0.77255  0.48576  0.95510
    294   3.15394  4.46008  4.90224  4.41690  3.66086  4.51661  5.13489  1.46606  4.30545  2.16365  3.46289  4.62202  4.83576  4.57612  4.50112  3.91528  3.42484  0.95203  5.63850  4.42381    331 - -
          2.68618  4.42225  2.77519  2.73123  3.46354  2.40513  3.72494  3.29354  2.67741  2.69355  4.24690  2.90347  2.73739  3.18146  2.89801  2.37887  2.77519  2.98518  4.58477  3.61503
          0.02440  4.12133  4.84367  0.61958  0.77255  0.48576  0.95510
    295   1.86999  4.29696  3.53878  2.99654  3.56256  3.48358  3.92508  2.53573  2.93778  2.32286  3.51368  3.35952  3.94394  3.24975  3.28022  2.51338  2.35802  2.53667  5.02041  3.78871    332 - -
          2.68618  4.42225  2.77519  2.73123  3.46354  2.40513  3.72494  3.29354  2.67741  2.69355  4.24690  2.90347  2.73739  3.18146  2.89801  2.37887  2.77519  2.98518  4.58477  3.61503
          0.02440  4.12133  4.84367  0.61958  0.77255  0.48576  0.95510
    296   2.23934  1.31546  3.98452  3.65491  4.11734  2.50629  4.43829  3.48323  3.56682  3.24354  4.10543  3.56857  3.77194  3.82822  3.76736  2.03915  2.73957  3.01428  5.53850  4.36586    333 - -
          2.68618  4.42225  2.77519  2.73123  3.46354  2.40513  3.72494  3.29354  2.67741  2.69355  4.24690  2.90347  2.73739  3.18146  2.89801  2.37887  2.77519  2.98518  4.58477  3.61503
          0.02440  4.12133  4.84367  0.61958  0.77255  0.48576  0.95510
    297   3.30691  5.06707  3.40618  3.19811  3.48950  3.68395  0.71070  4.04894  3.03578  3.50804  4.57620  3.59447  4.25359  3.56964  3.28284  3.37749  3.62175  3.77959  4.94938  3.43481    334 - -
          2.68618  4.42225  2.77519  2.73123  3.46354  2.40513  3.72494  3.29354  2.67741  2.69355  4.24690  2.90347  2.73739  3.18146  2.89801  2.37887  2.77519  2.98518  4.58477  3.61503
          0.02440  4.12133  4.84367  0.61958  0.77255  0.48576  0.95510
    298   2.89021  5.31216  2.55732  1.34322  4.63522  3.39621  3.70831  4.09067  2.21159  3.58271  4.40356  2.86895  3.90257  2.44026  2.82814  2.82809  3.13189  3.70237  5.71890  4.33831    335 - -
          2.68618  4.42225  2.77519  2.73123  3.46354  2.40513  3.72494  3.29354  2.67741  2.69355  4.24690  2.90347  2.73739  3.18146  2.89801  2.37887  2.77519  2.98518  4.58477  3.61503
          0.02440  4.12133  4.84367  0.61958  0.77255  0.48576  0.95510
    299   1.64499  4.71976  2.83929  2.05603  4.25426  3.27741  3.82421  3.65225  2.68162  3.28648  4.11801  3.00574  3.83341  3.00275  3.12375  2.16988  2.91886  3.27203  5.52907  4.20222    336 - -
          2.68618  4.42225  2.77519  2.73123  3.46354  2.40513  3.72494  3.29354  2.67741  2.69355  4.24690  2.90347  2.73739  3.18146  2.89801  2.37887  2.77519  2.98518  4.58477  3.61503
          0.02440  4.12133  4.84367  0.61958  0.77255  0.48576  0.95510
    300   3.44633  4.83893  4.58831  4.23644  3.24966  4.29540  4.81491  2.47426  4.00201  0.61976  3.20750  4.48792  4.69249  4.30990  4.13440  3.90645  3.73174  2.57488  5.21164  3.99003    337 - -
          2.68618  4.42225  2.77519  2.73123  3.46354  2.40513  3.72494  3.29354  2.67741  2.69355  4.24690  2.90347  2.73739  3.18146  2.89801  2.37887  2.77519  2.98518  4.58477  3.61503
          0.02440  4.12133  4.84367  0.61958  0.77255  0.48576  0.95510
    301   2.83454  4.56738  3.69344  3.12158  3.57333  3.70388  3.94436  2.89663  2.64343  2.41261  1.62072  3.48419  4.11242  3.22935  2.24907  3.04223  3.07934  2.76430  5.08953  3.85602    338 - -
          2.68618  4.42225  2.77519  2.73123  3.46354  2.40513  3.72494  3.29354  2.67741  2.69355  4.24690  2.90347  2.73739  3.18146  2.89801  2.37887  2.77519  2.98518  4.58477  3.61503
          0.02440  4.12133  4.84367  0.61958  0.77255  0.48576  0.95510
    302   2.83889  4.97441  3.12117  2.61700  4.20595  3.55160  3.68375  3.61802  2.05572  2.68094  4.05102  3.09307  3.95910  1.59590  2.53147  2.86472  3.05478  3.32691  5.38208  4.09410    339 - -
          2.68618  4.42225  2.77519  2.73123  3.46354  2.40513  3.72494  3.29354  2.67741  2.69355  4.24690  2.90347  2.73739  3.18146  2.89801  2.37887  2.77519  2.98518  4.58477  3.61503
          0.02440  4.12133  4.84367  0.61958  0.77255  0.48576  0.95510
    303   2.81692  4.92224  3.17200  2.70109  4.39476  3.49001  3.75323  3.71644  1.27622  3.31958  4.19120  3.14426  3.96229  2.90944  2.53647  2.86084  2.32700  3.38399  5.50042  4.24690    340 - -
          2.68618  4.42225  2.77519  2.73123  3.46354  2.40513  3.72494  3.29354  2.67741  2.69355  4.24690  2.90347  2.73739  3.18146  2.89801  2.37887  2.77519  2.98518  4.58477  3.61503
          0.02440  4.12133  4.84367  0.61958  0.77255  0.48576  0.95510
    304   3.00483  4.74811  3.72897  3.66356  4.78715  0.43106  4.76156  4.45429  3.87827  4.07464  5.05753  3.89426  4.14666  4.18319  4.08023  3.18501  3.50537  3.93445  5.80936  4.89991    341 - -
          2.68618  4.42225  2.77519  2.73123  3.46354  2.40513  3.72494  3.29354  2.67741  2.69355  4.24690  2.90347  2.73739  3.18146  2.89801  2.37887  2.77519  2.98518  4.58477  3.61503
          0.02440  4.12133  4.84367  0.61958  0.77255  0.48576  0.95510
    305   3.19062  5.33066  2.62354  0.71677  4.71183  3.45224  4.07059  4.21687  2.98459  3.79699  4.76802  3.10524  4.07105  3.28608  3.41366  3.15207  3.49933  3.87786  5.83593  4.56815    342 - -
          2.68618  4.42225  2.77519  2.73123  3.46354  2.40513  3.72494  3.29354  2.67741  2.69355  4.24690  2.90347  2.73739  3.18146  2.89801  2.37887  2.77519  2.98518  4.58477  3.61503
          0.02440  4.12133  4.84367  0.61958  0.77255  0.48576  0.95510
    306   2.63250  4.49797  3.44463  3.18420  4.04853  1.01445  4.23930  3.46630  3.18364  2.50674  4.18756  3.47064  3.96771  3.55997  3.47628  2.80694  3.05669  3.13735  5.45306  4.17976    343 - -
          2.68618  4.42225  2.77519  2.73123  3.46354  2.40513  3.72494  3.29354  2.67741  2.69355  4.24690  2.90347  2.73739  3.18146  2.89801  2.37887  2.77519  2.98518  4.58477  3.61503
          0.02440  4.12133  4.84367  0.61958  0.77255  0.48576  0.95510
    307   2.68740  4.70049  3.15631  2.74528  4.18566  3.39859  3.84402  3.48991  2.00437  3.17544  4.06190  3.17047  3.92393  3.03565  2.80790  2.78169  1.47878  3.16889  5.43790  4.17415    344 - -
          2.68618  4.42225  2.77519  2.73123  3.46354  2.40513  3.72494  3.29354  2.67741  2.69355  4.24690  2.90347  2.73739  3.18146  2.89801  2.37887  2.77519  2.98518  4.58477  3.61503
          0.02440  4.12133  4.84367  0.61958  0.77255  0.48576  0.95510
    308   2.45606  4.37585  3.44365  3.27873  4.33563  3.10215  4.37765  3.89589  3.36978  3.59925  4.50890  3.45751  3.86306  3.70045  3.64261  0.76933  2.95621  3.37508  5.68924  4.42273    345 - -
          2.68618  4.42225  2.77519  2.73123  3.46354  2.40513  3.72494  3.29354  2.67741  2.69355  4.24690  2.90347  2.73739  3.18146  2.89801  2.37887  2.77519  2.98518  4.58477  3.61503
          0.02440  4.12133  4.84367  0.61958  0.77255  0.48576  0.95510
    309   2.90371  0.55030  4.46972  4.27134  4.21456  3.46761  4.86459  3.40751  4.10273  3.30792  4.43977  4.19320  4.19317  4.43885  4.18029  3.17479  3.39190  3.13322  5.56910  4.49843    346 - -
          2.68618  4.42225  2.77519  2.73123  3.46354  2.40513  3.72494  3.29354  2.67741  2.69355  4.24690  2.90347  2.73739  3.18146  2.89801  2.37887  2.77519  2.98518  4.58477  3.61503
          0.02440  4.12133  4.84367  0.61958  0.77255  0.48576  0.95510
    310   3.73322  4.98825  4.61784  4.31900  1.78277  4.43794  3.53740  3.44864  4.16632  2.77512  4.05515  4.11477  4.76330  4.17167  4.22421  3.82320  3.96288  3.37203  3.68326  0.78797    347 - -
          2.68618  4.42225  2.77519  2.73123  3.46354  2.40513  3.72494  3.29354  2.67741  2.69355  4.24690  2.90347  2.73739  3.18146  2.89801  2.37887  2.77519  2.98518  4.58477  3.61503
          0.02440  4.12133  4.84367  0.61958  0.77255  0.48576  0.95510
    311   3.62636  5.01361  4.21548  3.99791  2.34831  4.12777  3.76434  3.60336  3.84886  2.99115  4.25346  4.04371  4.59872  4.09351  3.97849  3.73541  3.91589  3.48650  3.99936  0.63470    348 - -
          2.68618  4.42225  2.77519  2.73123  3.46354  2.40513  3.72494  3.29354  2.67741  2.69355  4.24690  2.90347  2.73739  3.18146  2.89801  2.37887  2.77519  2.98518  4.58477  3.61503
          0.02440  4.12133  4.84367  0.61958  0.77255  0.48576  0.95510
    312   3.30812  5.11535  3.82624  3.29405  4.53431  3.73867  4.03584  4.09971  2.37969  3.57053  4.57038  3.63144  4.23475  3.24921  0.65697  3.38416  3.56067  3.81438  5.51960  4.41440    349 - -
          2.68618  4.42225  2.77519  2.73123  3.46354  2.40513  3.72494  3.29354  2.67741  2.69355  4.24690  2.90347  2.73739  3.18146  2.89801  2.37887  2.77519  2.98518  4.58477  3.61503
          0.02440  4.12133  4.84367  0.61958  0.77255  0.48576  0.95510
    313   3.59309  4.92384  4.58161  4.34977  0.67810  4.21097  4.01323  3.09374  4.25244  2.40911  3.79080  4.30906  4.66875  4.35311  4.31023  3.84560  3.89678  3.10166  4.20045  2.54118    350 - -
          2.68618  4.42225  2.77519  2.73123  3.46354  2.40513  3.72494  3.29354  2.67741  2.69355  4.24690  2.90347  2.73739  3.18146  2.89801  2.37887  2.77519  2.98518  4.58477  3.61503
          0.02440  4.12133  4.84367  0.61958  0.77255  0.48576  0.95510
    314   3.44633  4.83893  4.58831  4.23644  3.24966  4.29540  4.81491  2.47426  4.00201  0.61976  3.20750  4.48792  4.69249  4.30990  4.13440  3.90645  3.73174  2.57488  5.21164  3.99003    351 - -
          2.68618  4.42225  2.77519  2.73123  3.46354  2.40513  3.72494  3.29354  2.67741  2.69355  4.24690  2.90347  2.73739  3.18146  2.89801  2.37887  2.77519  2.98518  4.58477  3.61503
          0.02440  4.12133  4.84367  0.61958  0.77255  0.48576  0.95510
    315   2.56726  4.41034  3.67178  3.44478  4.21120  3.23909  4.44019  3.36984  3.39274  3.22424  4.26445  3.60732  3.96519  3.77648  3.63423  2.77208  0.81046  3.03691  5.62625  4.43013    352 - -
          2.68618  4.42225  2.77519  2.73123  3.46354  2.40513  3.72494  3.29354  2.67741  2.69355  4.24690  2.90347  2.73739  3.18146  2.89801  2.37887  2.77519  2.98518  4.58477  3.61503
          0.02440  4.12133  4.84367  0.61958  0.77255  0.48576  0.95510
    316   3.21820  5.17528  3.40964  2.99368  4.61933  3.67211  3.92339  4.06636  0.74149  3.58056  4.53557  3.40439  4.16059  3.10575  2.51289  3.24802  3.45631  3.76267  5.57655  4.42888    353 - -
          2.68618  4.42225  2.77519  2.73123  3.46354  2.40513  3.72494  3.29354  2.67741  2.69355  4.24690  2.90347  2.73739  3.18146  2.89801  2.37887  2.77519  2.98518  4.58477  3.61503
          0.02440  4.12133  4.84367  0.61958  0.77255  0.48576  0.95510
    317   3.00483  4.74811  3.72897  3.66356  4.78715  0.43106  4.76156  4.45429  3.87827  4.07464  5.05753  3.89426  4.14666  4.18319  4.08023  3.18501  3.50537  3.93445  5.80936  4.89991    354 - -
          2.68618  4.42225  2.77519  2.73123  3.46354  2.40513  3.72494  3.29354  2.67741  2.69355  4.24690  2.90347  2.73739  3.18146  2.89801  2.37887  2.77519  2.98518  4.58477  3.61503
          0.02440  4.12133  4.84367  0.61958  0.77255  0.48576  0.95510
    318   3.10542  5.08280  3.09396  2.86051  4.28341  3.54797  4.01824  3.96046  2.66555  3.43697  4.46537  3.31961  4.10980  0.84838  2.94149  3.14614  3.40575  3.67676  5.51401  4.22785    355 - -
          2.68618  4.42225  2.77519  2.73123  3.46354  2.40513  3.72494  3.29354  2.67741  2.69355  4.24690  2.90347  2.73739  3.18146  2.89801  2.37887  2.77519  2.98518  4.58477  3.61503
          0.02440  4.12133  4.84367  0.61958  0.77255  0.48576  0.95510
    319   3.10542  5.08280  3.09396  2.86051  4.28341  3.54797  4.01824  3.96046  2.66555  3.43697  4.46537  3.31961  4.10980  0.84838  2.94149  3.14614  3.40575  3.67676  5.51401  4.22785    356 - -
          2.68618  4.42225  2.77519  2.73123  3.46354  2.40513  3.72494  3.29354  2.67741  2.69355  4.24690  2.90347  2.73739  3.18146  2.89801  2.37887  2.77519  2.98518  4.58477  3.61503
          0.02440  4.12133  4.84367  0.61958  0.77255  0.48576  0.95510
    320   3.78295  5.06266  4.49325  4.26602  2.96679  4.02753  4.24197  3.82549  3.98743  3.17408  4.44638  4.36700  4.56734  4.36183  4.06941  3.98403  4.09758  3.72237  0.50446  2.95706    357 - -
          2.68618  4.42225  2.77519  2.73123  3.46354  2.40513  3.72494  3.29354  2.67741  2.69355  4.24690  2.90347  2.73739  3.18146  2.89801  2.37887  2.77519  2.98518  4.58477  3.61503
          0.02440  4.12133  4.84367  0.61958  0.77255  0.48576  0.95510
    321   3.22970  4.58902  4.67519  4.30632  3.55428  4.32472  4.99504  0.81367  4.13948  2.09702  3.45877  4.51798  4.73867  4.46665  4.30866  3.85055  3.52713  1.88579  5.49154  4.24669    358 - -
          2.68618  4.42225  2.77519  2.73123  3.46354  2.40513  3.72494  3.29354  2.67741  2.69355  4.24690  2.90347  2.73739  3.18146  2.89801  2.37887  2.77519  2.98518  4.58477  3.61503
          0.02440  4.12133  4.84367  0.61958  0.77255  0.48576  0.95510
    322   3.78295  5.06266  4.49325  4.26602  2.96679  4.02753  4.24197  3.82549  3.98743  3.17408  4.44638  4.36700  4.56734  4.36183  4.06941  3.98403  4.09758  3.72237  0.50446  2.95706    359 - -
          2.68618  4.42225  2.77519  2.73123  3.46354  2.40513  3.72494  3.29354  2.67741  2.69355  4.24690  2.90347  2.73739  3.18146  2.89801  2.37887  2.77519  2.98518  4.58477  3.61503
          0.02440  4.12133  4.84367  0.61958  0.77255  0.48576  0.95510
    323   3.44633  4.83893  4.58831  4.23644  3.24966  4.29540  4.81491  2.47426  4.00201  0.61976  3.20750  4.48792  4.69249  4.30990  4.13440  3.90645  3.73174  2.57488  5.21164  3.99003    360 - -
          2.68618  4.42225  2.77519  2.73123  3.46354  2.40513  3.72494  3.29354  2.67741  2.69355  4.24690  2.90347  2.73739  3.18146  2.89801  2.37887  2.77519  2.98518  4.58477  3.61503
          0.02440  4.12133  4.84367  0.61958  0.77255  0.48576  0.95510
    324   3.10542  5.08280  3.09396  2.86051  4.28341  3.54797  4.01824  3.96046  2.66555  3.43697  4.46537  3.31961  4.10980  0.84838  2.94149  3.14614  3.40575  3.67676  5.51401  4.22785    361 - -
          2.68618  4.42225  2.77519  2.73123  3.46354  2.40513  3.72494  3.29354  2.67741  2.69355  4.24690  2.90347  2.73739  3.18146  2.89801  2.37887  2.77519  2.98518  4.58477  3.61503
          0.02440  4.12133  4.84367  0.61958  0.77255  0.48576  0.95510
    325   2.34023  4.25961  3.50786  3.22255  4.24824  3.06675  4.26702  3.56286  3.21825  3.33742  4.21458  3.39176  3.79999  3.55345  3.50950  2.09772  1.11393  3.10726  5.62744  4.39841    362 - -
          2.68618  4.42225  2.77519  2.73123  3.46354  2.40513  3.72494  3.29354  2.67741  2.69355  4.24690  2.90347  2.73739  3.18146  2.89801  2.37887  2.77519  2.98518  4.58477  3.61503
          0.02440  4.12133  4.84367  0.61958  0.77255  0.48576  0.95510
    326   2.85960  5.13145  2.16747  2.47420  4.47871  3.44131  3.74382  3.95587  2.40894  3.48134  4.31799  2.99329  3.92757  2.89375  1.40946  2.84174  3.10932  3.58700  5.59065  4.26173    363 - -
          2.68618  4.42225  2.77519  2.73123  3.46354  2.40513  3.72494  3.29354  2.67741  2.69355  4.24690  2.90347  2.73739  3.18146  2.89801  2.37887  2.77519  2.98518  4.58477  3.61503
          0.02440  4.12133  4.84367  0.61958  0.77255  0.48576  0.95510
    327   3.79843  4.98685  4.78052  4.50325  1.11745  4.51466  3.51735  3.45848  4.33856  2.76134  4.04480  4.17786  4.81431  4.25553  4.33270  3.89175  4.01697  3.39048  3.64070  1.17375    364 - -
          2.68618  4.42225  2.77519  2.73123  3.46354  2.40513  3.72494  3.29354  2.67741  2.69355  4.24690  2.90347  2.73739  3.18146  2.89801  2.37887  2.77519  2.98518  4.58477  3.61503
          0.02440  4.12133  4.84367  0.61958  0.77255  0.48576  0.95510
    328   3.62636  5.01361  4.21548  3.99791  2.34831  4.12777  3.76434  3.60336  3.84886  2.99115  4.25346  4.04371  4.59872  4.09351  3.97849  3.73541  3.91589  3.48650  3.99936  0.63470    365 - -
          2.68618  4.42225  2.77519  2.73123  3.46354  2.40513  3.72494  3.29354  2.67741  2.69355  4.24690  2.90347  2.73739  3.18146  2.89801  2.37887  2.77519  2.98518  4.58477  3.61503
          0.02440  4.12133  4.84367  0.61958  0.77255  0.48576  0.95510
    329   3.18360  4.48159  4.94248  4.45820  3.62081  4.55417  5.16177  1.01916  4.34202  2.09467  3.41762  4.66247  4.85883  4.60035  4.52696  3.95612  3.45206  1.38126  5.62732  4.42609    366 - -
          2.68618  4.42225  2.77519  2.73123  3.46354  2.40513  3.72494  3.29354  2.67741  2.69355  4.24690  2.90347  2.73739  3.18146  2.89801  2.37887  2.77519  2.98518  4.58477  3.61503
          0.02440  4.12133  4.84367  0.61958  0.77255  0.48576  0.95510
    330   2.32743  4.26337  3.48726  3.17016  4.26748  3.05915  4.22977  3.62001  3.17699  3.35702  4.21240  3.35990  3.78381  3.49981  3.48971  1.64983  1.37482  3.14389  5.62864  4.39898    367 - -
          2.68618  4.42225  2.77519  2.73123  3.46354  2.40513  3.72494  3.29354  2.67741  2.69355  4.24690  2.90347  2.73739  3.18146  2.89801  2.37887  2.77519  2.98518  4.58477  3.61503
          0.02440  4.12133  4.84367  0.61958  0.77255  0.48576  0.95510
    331   3.62636  5.01361  4.21548  3.99791  2.34831  4.12777  3.76434  3.60336  3.84886  2.99115  4.25346  4.04371  4.59872  4.09351  3.97849  3.73541  3.91589  3.48650  3.99936  0.63470    368 - -
          2.68618  4.42225  2.77519  2.73123  3.46354  2.40513  3.72494  3.29354  2.67741  2.69355  4.24690  2.90347  2.73739  3.18146  2.89801  2.37887  2.77519  2.98518  4.58477  3.61503
          0.02440  4.12133  4.84367  0.61958  0.77255  0.48576  0.95510
    332   2.89299  5.03606  2.78357  2.54559  3.83813  3.44298  1.50008  3.87082  2.57260  3.40649  4.29903  2.29564  3.97332  3.02372  2.93150  2.89873  3.16989  3.53048  5.22397  3.72593    369 - -
          2.68618  4.42225  2.77519  2.73123  3.46354  2.40513  3.72494  3.29354  2.67741  2.69355  4.24690  2.90347  2.73739  3.18146  2.89801  2.37887  2.77519  2.98518  4.58477  3.61503
          0.02440  4.12133  4.84367  0.61958  0.77255  0.48576  0.95510
    333   3.10542  5.08280  3.09396  2.86051  4.28341  3.54797  4.01824  3.96046  2.66555  3.43697  4.46537  3.31961  4.10980  0.84838  2.94149  3.14614  3.40575  3.67676  5.51401  4.22785    370 - -
          2.68618  4.42225  2.77519  2.73123  3.46354  2.40513  3.72494  3.29354  2.67741  2.69355  4.24690  2.90347  2.73739  3.18146  2.89801  2.37887  2.77519  2.98518  4.58477  3.61503
          0.02440  4.12133  4.84367  0.61958  0.77255  0.48576  0.95510
    334   3.61840  4.88116  4.70690  4.36392  1.60310  4.39332  3.62100  3.27023  4.16810  2.57759  3.85547  4.16090  4.71940  4.18856  4.20683  3.79251  3.84870  3.22108  1.24730  2.06179    371 - -
          2.68618  4.42225  2.77519  2.73123  3.46354  2.40513  3.72494  3.29354  2.67741  2.69355  4.24690  2.90347  2.73739  3.18146  2.89801  2.37887  2.77519  2.98518  4.58477  3.61503
          0.02440  4.12133  4.84367  0.61958  0.77255  0.48576  0.95510
    335   2.88669  5.08719  2.65519  2.46841  4.05151  3.39057  2.99295  3.96579  2.62693  3.50052  4.38189  1.26756  3.94950  3.02534  3.01845  2.87776  3.17679  3.60124  5.39641  3.91731    372 - -
          2.68618  4.42225  2.77519  2.73123  3.46354  2.40513  3.72494  3.29354  2.67741  2.69355  4.24690  2.90347  2.73739  3.18146  2.89801  2.37887  2.77519  2.98518  4.58477  3.61503
          0.02440  4.12133  4.84367  0.61958  0.77255  0.48576  0.95510
    336   2.45606  4.37585  3.44365  3.27873  4.33563  3.10215  4.37765  3.89589  3.36978  3.59925  4.50890  3.45751  3.86306  3.70045  3.64261  0.76933  2.95621  3.37508  5.68924  4.42273    373 - -
          2.68618  4.42225  2.77519  2.73123  3.46354  2.40513  3.72494  3.29354  2.67741  2.69355  4.24690  2.90347  2.73739  3.18146  2.89801  2.37887  2.77519  2.98518  4.58477  3.61503
          0.02440  4.12133  4.84367  0.61958  0.77255  0.48576  0.95510
    337   2.98056  5.16719  3.02292  2.63963  4.58578  3.54003  3.72815  4.02162  1.09998  3.51672  4.37759  2.64322  4.00837  2.87770  2.43767  2.97101  3.21102  3.66768  5.57642  4.31406    374 - -
          2.68618  4.42225  2.77519  2.73123  3.46354  2.40513  3.72494  3.29354  2.67741  2.69355  4.24690  2.90347  2.73739  3.18146  2.89801  2.37887  2.77519  2.98518  4.58477  3.61503
          0.02440  4.12133  4.84367  0.61958  0.77255  0.48576  0.95510
    338   3.11682  4.82475  3.75202  3.63217  4.59417  3.49855  4.68291  4.21169  3.71240  3.80805  4.87321  3.91047  0.47234  4.09331  3.92343  3.29366  3.57922  3.82717  5.70475  4.72046    375 - -
          2.68618  4.42225  2.77519  2.73123  3.46354  2.40513  3.72494  3.29354  2.67741  2.69355  4.24690  2.90347  2.73739  3.18146  2.89801  2.37887  2.77519  2.98518  4.58477  3.61503
          0.02440  4.12133  4.84367  0.61958  0.77255  0.48576  0.95510
    339   3.02359  5.59765  1.76356  1.12766  4.88811  3.28926  3.83704  4.41156  2.85470  3.90919  4.76465  2.75404  3.91297  3.00388  3.44970  2.90397  3.31299  3.98180  6.05349  4.55024    376 - -
          2.68618  4.42225  2.77519  2.73123  3.46354  2.40513  3.72494  3.29354  2.67741  2.69355  4.24690  2.90347  2.73739  3.18146  2.89801  2.37887  2.77519  2.98518  4.58477  3.61503
          0.02440  4.12133  4.84367  0.61958  0.77255  0.48576  0.95510
    340   3.74257  4.95589  4.74568  4.45309  0.91498  4.48410  3.54457  3.38339  4.29130  2.69155  3.97706  4.16965  4.78937  4.23457  4.30100  3.86186  3.96467  3.32383  3.67538  1.50990    377 - -
          2.68618  4.42225  2.77519  2.73123  3.46354  2.40513  3.72494  3.29354  2.67741  2.69355  4.24690  2.90347  2.73739  3.18146  2.89801  2.37887  2.77519  2.98518  4.58477  3.61503
          0.02440  4.12133  4.84367  0.61958  0.77255  0.48576  0.95510
    341   3.17285  4.46176  4.96082  4.47184  3.66193  4.56854  5.17914  1.25764  4.36614  2.15148  3.45465  4.67318  4.86827  4.62561  4.55418  3.96676  3.43915  1.08492  5.65407  4.44751    378 - -
          2.68618  4.42225  2.77519  2.73123  3.46354  2.40513  3.72494  3.29354  2.67741  2.69355  4.24690  2.90347  2.73739  3.18146  2.89801  2.37887  2.77519  2.98518  4.58477  3.61503
          0.02440  4.12133  4.84367  0.61958  0.77255  0.48576  0.95510
    342   3.00958  4.49159  4.46453  4.14233  3.74527  3.97535  4.90538  2.07269  4.01421  2.39323  3.67902  4.29044  4.52712  4.35924  4.20185  3.50014  3.36827  0.75995  5.56948  4.31371    379 - -
          2.68618  4.42225  2.77519  2.73123  3.46354  2.40513  3.72494  3.29354  2.67741  2.69355  4.24690  2.90347  2.73739  3.18146  2.89801  2.37887  2.77519  2.98518  4.58477  3.61503
          0.02440  4.12133  4.84367  0.61958  0.77255  0.48576  0.95510
    343   2.90371  0.55030  4.46972  4.27134  4.21456  3.46761  4.86459  3.40751  4.10273  3.30792  4.43977  4.19320  4.19317  4.43885  4.18029  3.17479  3.39190  3.13322  5.56910  4.49843    380 - -
          2.68618  4.42225  2.77519  2.73123  3.46354  2.40513  3.72494  3.29354  2.67741  2.69355  4.24690  2.90347  2.73739  3.18146  2.89801  2.37887  2.77519  2.98518  4.58477  3.61503
          0.02440  4.12133  4.84367  0.61958  0.77255  0.48576  0.95510
    344   2.63607  4.58466  3.17066  2.80533  3.86956  3.36310  2.93062  3.41787  2.71226  3.07739  3.97994  3.20945  3.91723  3.15000  3.04474  2.75852  1.35270  3.10286  5.25361  3.90796    381 - -
          2.68618  4.42225  2.77519  2.73123  3.46354  2.40513  3.72494  3.29354  2.67741  2.69355  4.24690  2.90347  2.73739  3.18146  2.89801  2.37887  2.77519  2.98518  4.58477  3.61503
          0.02440  4.12133  4.84367  0.61958  0.77255  0.48576  0.95510
    345   3.30691  5.06707  3.40618  3.19811  3.48950  3.68395  0.71070  4.04894  3.03578  3.50804  4.57620  3.59447  4.25359  3.56964  3.28284  3.37749  3.62175  3.77959  4.94938  3.43481    382 - -
          2.68618  4.42225  2.77519  2.73123  3.46354  2.40513  3.72494  3.29354  2.67741  2.69355  4.24690  2.90347  2.73739  3.18146  2.89801  2.37887  2.77519  2.98518  4.58477  3.61503
          0.02440  4.12133  4.84367  0.61958  0.77255  0.48576  0.95510
    346   2.80696  5.07205  3.17386  2.56051  4.40177  3.54815  3.09614  3.81976  1.83692  3.32205  4.13429  3.04600  3.91997  2.43071  1.82823  2.80108  3.00908  3.46994  5.44181  3.40966    383 - -
          2.68618  4.42225  2.77519  2.73123  3.46354  2.40513  3.72494  3.29354  2.67741  2.69355  4.24690  2.90347  2.73739  3.18146  2.89801  2.37887  2.77519  2.98518  4.58477  3.61503
          0.02440  4.12133  4.84367  0.61958  0.77255  0.48576  0.95510
    347   3.00958  4.49159  4.46453  4.14233  3.74527  3.97535  4.90538  2.07269  4.01421  2.39323  3.67902  4.29044  4.52712  4.35924  4.20185  3.50014  3.36827  0.75995  5.56948  4.31371    384 - -
          2.68618  4.42225  2.77519  2.73123  3.46354  2.40513  3.72494  3.29354  2.67741  2.69355  4.24690  2.90347  2.73739  3.18146  2.89801  2.37887  2.77519  2.98518  4.58477  3.61503
          0.02440  4.12133  4.84367  0.61958  0.77255  0.48576  0.95510
    348   3.13239  4.46148  4.83547  4.35790  3.65443  4.45076  5.08545  1.59454  4.23702  2.17075  3.46933  4.56404  4.79592  4.52081  4.43881  3.85297  3.41058  0.90120  5.61836  4.39388    385 - -
          2.68618  4.42225  2.77519  2.73123  3.46354  2.40513  3.72494  3.29354  2.67741  2.69355  4.24690  2.90347  2.73739  3.18146  2.89801  2.37887  2.77519  2.98518  4.58477  3.61503
          0.02440  4.12133  4.84367  0.61958  0.77255  0.48576  0.95510
    349   2.48476  4.51375  2.99045  2.78886  4.36583  3.12817  4.06646  3.89723  2.97269  3.53523  4.37378  2.49255  3.81945  3.29530  3.34876  1.11960  2.91844  3.39536  5.67716  4.35233    386 - -
          2.68618  4.42225  2.77519  2.73123  3.46354  2.40513  3.72494  3.29354  2.67741  2.69355  4.24690  2.90347  2.73739  3.18146  2.89801  2.37887  2.77519  2.98518  4.58477  3.61503
          0.02440  4.12133  4.84367  0.61958  0.77255  0.48576  0.95510
    350   3.62636  5.01361  4.21548  3.99791  2.34831  4.12777  3.76434  3.60336  3.84886  2.99115  4.25346  4.04371  4.59872  4.09351  3.97849  3.73541  3.91589  3.48650  3.99936  0.63470    387 - -
          2.68618  4.42225  2.77519  2.73123  3.46354  2.40513  3.72494  3.29354  2.67741  2.69355  4.24690  2.90347  2.73739  3.18146  2.89801  2.37887  2.77519  2.98518  4.58477  3.61503
          0.02440  4.12133  4.84367  0.61958  0.77255  0.48576  0.95510
    351   1.79161  4.22220  3.87422  3.31571  2.85121  3.69285  4.07779  2.23101  3.23863  2.33422  3.33779  3.61727  4.09949  3.50845  3.51450  2.98793  2.61447  2.08254  4.92844  3.71680    388 - -
          2.68618  4.42225  2.77519  2.73123  3.46354  2.40513  3.72494  3.29354  2.67741  2.69355  4.24690  2.90347  2.73739  3.18146  2.89801  2.37887  2.77519  2.98518  4.58477  3.61503
          0.02440  4.12133  4.84367  0.61958  0.77255  0.48576  0.95510
    352   3.01783  5.65117  1.27603  1.72619  4.93018  3.27448  3.82029  4.46786  2.85051  3.94132  4.78624  2.28915  3.90066  2.98326  3.46547  2.88798  3.30609  4.02176  6.09377  4.56160    389 - -
          2.68618  4.42225  2.77519  2.73123  3.46354  2.40513  3.72494  3.29354  2.67741  2.69355  4.24690  2.90347  2.73739  3.18146  2.89801  2.37887  2.77519  2.98518  4.58477  3.61503
          0.02440  4.12133  4.84367  0.61958  0.77255  0.48576  0.95510
    353   3.12221  4.46195  4.80733  4.33434  3.65222  4.42030  5.06510  1.63713  4.20893  2.17512  3.47347  4.53943  4.77795  4.49863  4.41257  3.82494  3.40422  0.88851  5.61009  4.38079    390 - -
          2.68618  4.42225  2.77519  2.73123  3.46354  2.40513  3.72494  3.29354  2.67741  2.69355  4.24690  2.90347  2.73739  3.18146  2.89801  2.37887  2.77519  2.98518  4.58477  3.61503
          0.02440  4.12133  4.84367  0.61958  0.77255  0.48576  0.95510
    354   3.19912  4.51390  4.90415  4.33725  3.22760  4.49671  4.85346  1.55740  4.21458  1.40665  2.10189  4.54648  4.71830  4.33292  4.32713  3.83814  3.42714  1.86306  5.21990  4.13378    391 - -
          2.68618  4.42225  2.77519  2.73123  3.46354  2.40513  3.72494  3.29354  2.67741  2.69355  4.24690  2.90347  2.73739  3.18146  2.89801  2.37887  2.77519  2.98518  4.58477  3.61503
          0.02440  4.12133  4.84367  0.61958  0.77255  0.48576  0.95510
    355   3.21820  5.17528  3.40964  2.99368  4.61933  3.67211  3.92339  4.06636  0.74149  3.58056  4.53557  3.40439  4.16059  3.10575  2.51289  3.24802  3.45631  3.76267  5.57655  4.42888    392 - -
          2.68618  4.42225  2.77519  2.73123  3.46354  2.40513  3.72494  3.29354  2.67741  2.69355  4.24690  2.90347  2.73739  3.18146  2.89801  2.37887  2.77519  2.98518  4.58477  3.61503
          0.02440  4.12133  4.84367  0.61958  0.77255  0.48576  0.95510
    356   2.68815  5.17012  2.27240  2.13802  4.49153  3.36424  3.14554  3.96894  2.18364  3.46152  4.22567  2.83259  3.80628  2.18348  2.87711  2.43176  2.92588  3.54991  5.60650  4.19560    393 - -
          2.68618  4.42225  2.77519  2.73123  3.46354  2.40513  3.72494  3.29354  2.67741  2.69355  4.24690  2.90347  2.73739  3.18146  2.89801  2.37887  2.77519  2.98518  4.58477  3.61503
          0.02440  4.12133  4.84367  0.61958  0.77255  0.48576  0.95510
    357   2.59428  4.53994  3.17490  2.40121  3.72642  3.48157  3.71800  3.10069  2.59906  2.40452  2.89313  2.84862  3.87473  2.94124  3.01350  2.33448  2.60494  2.83772  5.09588  3.81789    394 - -
          2.68618  4.42225  2.77519  2.73123  3.46354  2.40513  3.72494  3.29354  2.67741  2.69355  4.24690  2.90347  2.73739  3.18146  2.89801  2.37887  2.77519  2.98518  4.58477  3.61503
          0.02440  4.12133  4.84367  0.61958  0.77255  0.48576  0.95510
    358   2.93766  5.08085  3.29081  2.72544  4.52805  2.85026  3.68225  3.90364  1.89649  3.39788  4.24555  3.16314  4.00657  2.82271  1.32937  2.94955  3.14760  3.56480  5.49299  4.27509    395 - -
          2.68618  4.42225  2.77519  2.73123  3.46354  2.40513  3.72494  3.29354  2.67741  2.69355  4.24690  2.90347  2.73739  3.18146  2.89801  2.37887  2.77519  2.98518  4.58477  3.61503
          0.08238  4.12133  2.76688  0.61958  0.77255  0.48576  0.95510
    359   2.80122  5.20539  2.72626  2.11404  4.55116  3.41556  3.63199  3.99453  1.69041  3.47657  4.27569  2.33557  3.86556  2.47180  2.64985  2.75601  3.02777  3.60370  5.59897  4.24619    396 - -
          2.68618  4.42225  2.77519  2.73123  3.46354  2.40513  3.72494  3.29354  2.67741  2.69355  4.24690  2.90347  2.73739  3.18146  2.89801  2.37887  2.77519  2.98518  4.58477  3.61503
          0.10535  4.06478  2.49100  0.61958  0.77255  0.54817  0.86277
    360   2.86128  5.23973  2.44604  1.43704  4.53051  3.32209  3.69939  4.00287  2.46930  3.51857  4.37150  2.81534  3.85985  2.19341  2.89214  2.80326  3.11792  3.63247  5.67533  4.28506    397 - -
          2.68618  4.42225  2.77519  2.73123  3.46354  2.40513  3.72494  3.29354  2.67741  2.69355  4.24690  2.90347  2.73739  3.18146  2.89801  2.37887  2.77519  2.98518  4.58477  3.61503
          0.02794  3.98737  4.70971  0.61958  0.77255  0.62277  0.76886
    361   2.58036  4.75949  2.88975  2.26279  4.11933  2.59951  3.65686  3.53625  2.43439  3.13317  3.95094  2.93845  3.79281  2.81365  2.58015  2.40620  2.35300  3.18855  5.36244  4.03559    398 - -
          2.68618  4.42225  2.77519  2.73123  3.46354  2.40513  3.72494  3.29354  2.67741  2.69355  4.24690  2.90347  2.73739  3.18146  2.89801  2.37887  2.77519  2.98518  4.58477  3.61503
          0.02794  3.98737  4.70971  0.61958  0.77255  0.62277  0.76886
    362   2.08197  4.59294  3.01107  2.59013  4.06858  3.28436  3.76307  3.42250  2.54495  3.07972  3.93810  3.04036  3.80596  2.10770  2.93043  2.62480  2.28668  3.08394  5.36069  4.06758    399 - -
          2.68618  4.42225  2.77519  2.73123  3.46354  2.40513  3.72494  3.29354  2.67741  2.69355  4.24690  2.90347  2.73739  3.18146  2.89801  2.37887  2.77519  2.98518  4.58477  3.61503
          0.02794  3.98737  4.70971  0.61958  0.77255  0.62277  0.76886
    363   2.69299  4.98444  2.66621  2.13439  4.34044  2.32873  3.65473  3.77517  2.00464  3.32821  4.14240  2.86662  3.81446  2.80082  2.83434  2.42743  2.94920  3.40497  5.51561  4.15991    400 - -
          2.68618  4.42225  2.77519  2.73123  3.46354  2.40513  3.72494  3.29354  2.67741  2.69355  4.24690  2.90347  2.73739  3.18146  2.89801  2.37887  2.77519  2.98518  4.58477  3.61503
          0.08836  3.98737  2.71784  0.61958  0.77255  0.62277  0.76886
    364   2.54663  4.64093  2.37891  2.45746  3.28896  3.32493  3.67334  3.33132  2.53689  2.98292  3.82666  2.95401  3.78659  2.85938  2.98864  2.18673  2.53937  3.01819  5.24515  3.91532    401 - -
          2.68618  4.42225  2.77519  2.73123  3.46354  2.40513  3.72494  3.29354  2.67741  2.69355  4.24690  2.90347  2.73739  3.18146  2.89801  2.37887  2.77519  2.98518  4.58477  3.61503
          0.02966  3.92867  4.65101  0.61958  0.77255  0.67243  0.71430
    365   2.62562  4.86730  2.54402  2.08009  4.32744  2.38380  3.70891  3.77500  2.57690  3.35144  4.17346  2.49737  3.77207  2.87335  3.05163  2.10784  2.92661  3.38177  5.55981  4.19004    402 - -
          2.68618  4.42225  2.77519  2.73123  3.46354  2.40513  3.72494  3.29354  2.67741  2.69355  4.24690  2.90347  2.73739  3.18146  2.89801  2.37887  2.77519  2.98518  4.58477  3.61503
          0.02966  3.92867  4.65101  0.61958  0.77255  0.67243  0.71430
    366   2.79525  5.14544  2.60425  2.09014  4.48107  3.35418  3.62353  3.91721  1.75458  3.42732  4.25047  2.21885  3.83739  2.76429  2.65567  2.75411  3.03148  3.54514  5.56579  4.21761    403 - -
          2.68618  4.42225  2.77519  2.73123  3.46354  2.40513  3.72494  3.29354  2.67741  2.69355  4.24690  2.90347  2.73739  3.18146  2.89801  2.37887  2.77519  2.98518  4.58477  3.61503
          0.02966  3.92867  4.65101  0.61958  0.77255  0.67243  0.71430
    367   2.56964  4.46403  3.08543  2.41599  2.66818  3.39555  3.73992  3.05061  2.68645  2.73903  3.64059  3.10561  3.85574  3.01831  3.07665  2.03645  2.83743  2.79324  4.99322  3.65245    404 - -
          2.68622  4.42259  2.77553  2.73157  3.46388  2.40502  3.72528  3.29280  2.67746  2.69389  4.24724  2.90271  2.73773  3.18180  2.89835  2.37834  2.77457  2.98513  4.58511  3.61537
          0.18745  1.82399  4.65101  2.34100  0.10118  0.67243  0.71430
    368   2.48390  4.46075  3.09038  2.67365  3.89762  3.25191  3.79577  3.27667  2.62728  2.95727  3.83914  3.08885  3.79371  2.63240  2.99611  1.74752  2.81064  2.56441  5.25186  3.96020    422 - -
          2.68618  4.42225  2.77519  2.73123  3.46354  2.40513  3.72494  3.29354  2.67741  2.69355  4.24690  2.90347  2.73739  3.18146  2.89801  2.37887  2.77519  2.98518  4.58477  3.61503
          0.02966  3.92867  4.65101  0.61958  0.77255  0.57290  0.82986
    369   2.58857  4.72107  2.98668  2.14751  3.97484  3.40264  3.63337  2.99524  2.41542  2.99430  3.82497  2.96728  3.81067  2.79894  2.59863  2.25890  2.60282  3.05937  5.25243  3.93788    423 - -
          2.68618  4.42225  2.77519  2.73123  3.46354  2.40513  3.72494  3.29354  2.67741  2.69355  4.24690  2.90347  2.73739  3.18146  2.89801  2.37887  2.77519  2.98518  4.58477  3.61503
          0.02778  3.99320  4.71555  0.61958  0.77255  0.61753  0.77496
    370   2.76965  5.22688  1.89353  2.22838  4.53725  3.31506  3.64446  4.01198  2.00330  3.51184  4.31258  2.78651  3.81548  2.25353  2.89457  2.71033  3.01692  3.60932  5.65959  4.24947    424 - -
          2.68618  4.42225  2.77519  2.73123  3.46354  2.40513  3.72494  3.29354  2.67741  2.69355  4.24690  2.90347  2.73739  3.18146  2.89801  2.37887  2.77519  2.98518  4.58477  3.61503
          0.02778  3.99320  4.71555  0.61958  0.77255  0.61753  0.77496
    371   2.17405  3.60176  2.68993  2.29575  3.97295  3.33709  3.67832  3.37203  2.51995  3.00751  3.83739  2.97435  3.79017  2.85369  2.96962  2.20487  2.80506  3.04777  5.27412  3.95898    425 - -
          2.68618  4.42225  2.77519  2.73123  3.46354  2.40513  3.72494  3.29354  2.67741  2.69355  4.24690  2.90347  2.73739  3.18146  2.89801  2.37887  2.77519  2.98518  4.58477  3.61503
          0.02778  3.99320  4.71555  0.61958  0.77255  0.61753  0.77496
    372   2.09060  4.72153  1.85409  2.45075  4.16203  3.27520  3.77563  3.39655  2.65845  3.16143  4.03364  2.95036  3.81205  2.95257  3.12578  2.64901  2.89846  2.68632  5.47703  4.13143    426 - -
          2.68618  4.42225  2.77519  2.73123  3.46354  2.40513  3.72494  3.29354  2.67741  2.69355  4.24690  2.90347  2.73739  3.18146  2.89801  2.37887  2.77519  2.98518  4.58477  3.61503
          0.02778  3.99320  4.71555  0.61958  0.77255  0.61753  0.77496
    373   2.60602  4.68790  2.95696  2.30086  3.90421  3.40285  3.14249  2.95382  2.47166  2.95904  3.80444  2.98493  3.82723  2.84630  2.89113  1.97001  2.84818  3.02630  5.21604  3.89872    427 - -
          2.68618  4.42225  2.77519  2.73123  3.46354  2.40513  3.72494  3.29354  2.67741  2.69355  4.24690  2.90347  2.73739  3.18146  2.89801  2.37887  2.77519  2.98518  4.58477  3.61503
          0.02778  3.99320  4.71555  0.61958  0.77255  0.52685  0.89273
    374   2.20415  4.21455  3.70472  3.14125  3.36052  3.63963  3.95386  2.13573  3.06474  2.36194  2.66375  3.02672  4.02647  3.35391  3.36415  2.91384  2.85022  2.14839  4.87142  3.65544    428 - -
          2.68618  4.42225  2.77519  2.73123  3.46354  2.40513  3.72494  3.29354  2.67741  2.69355  4.24690  2.90347  2.73739  3.18146  2.89801  2.37887  2.77519  2.98518  4.58477  3.61503
          0.02627  4.04833  4.77068  0.61958  0.77255  0.56498  0.84018
    375   2.27661  4.24030  3.37097  3.03378  4.27509  2.48991  4.13608  3.68514  3.08082  3.36185  4.18433  3.26239  3.72213  3.38277  3.42664  1.53085  1.81216  3.17282  5.60554  4.37420    429 - -
          2.68618  4.42225  2.77519  2.73123  3.46354  2.40513  3.72494  3.29354  2.67741  2.69355  4.24690  2.90347  2.73739  3.18146  2.89801  2.37887  2.77519  2.98518  4.58477  3.61503
          0.02627  4.04833  4.77068  0.61958  0.77255  0.56498  0.84018
    376   2.40250  4.21804  3.60652  3.14780  3.79180  3.24087  4.08675  2.91477  3.09056  2.81468  3.73569  3.39547  3.85427  3.40427  3.40510  2.07120  1.95567  1.89141  5.24419  4.02034    430 - -
          2.68618  4.42225  2.77519  2.73123  3.46354  2.40513  3.72494  3.29354  2.67741  2.69355  4.24690  2.90347  2.73739  3.18146  2.89801  2.37887  2.77519  2.98518  4.58477  3.61503
          0.02627  4.04833  4.77068  0.61958  0.77255  0.56498  0.84018
    377   2.62360  4.76537  2.97067  2.48794  4.06400  3.39702  2.79713  3.48179  2.24476  3.08742  3.91636  2.98541  3.83248  2.83052  2.81989  2.27208  2.19714  3.15678  5.31860  4.00286    431 - -
          2.68618  4.42225  2.77519  2.73123  3.46354  2.40513  3.72494  3.29354  2.67741  2.69355  4.24690  2.90347  2.73739  3.18146  2.89801  2.37887  2.77519  2.98518  4.58477  3.61503
          0.02627  4.04833  4.77068  0.61958  0.77255  0.56498  0.84018
    378   2.65946  4.66875  3.07396  2.58916  3.89384  2.47522  3.69755  3.27952  2.25739  2.20066  3.78629  3.06606  3.88074  2.62621  2.80867  2.74477  2.89702  3.00204  5.20337  3.92094    432 - -
          2.68618  4.42225  2.77519  2.73123  3.46354  2.40513  3.72494  3.29354  2.67741  2.69355  4.24690  2.90347  2.73739  3.18146  2.89801  2.37887  2.77519  2.98518  4.58477  3.61503
          0.02627  4.04833  4.77068  0.61958  0.77255  0.56498  0.84018
    379   2.66912  4.81102  3.08219  2.34129  4.07537  3.46910  3.63116  3.45968  2.14050  3.06395  3.89624  3.01333  3.85911  2.78742  2.10886  2.71059  2.65285  2.57284  5.29337  3.99811    433 - -
          2.68618  4.42225  2.77519  2.73123  3.46354  2.40513  3.72494  3.29354  2.67741  2.69355  4.24690  2.90347  2.73739  3.18146  2.89801  2.37887  2.77519  2.98518  4.58477  3.61503
          0.02627  4.04833  4.77068  0.61958  0.77255  0.56498  0.84018
    380   2.76155  5.26525  1.87388  1.87409  4.57120  3.30104  3.66481  4.05909  2.52434  3.55837  4.34654  2.76646  3.14535  2.51413  3.05328  2.44782  3.01543  3.64068  5.71701  4.27587    434 - -
          2.68633  4.42241  2.77535  2.73108  3.46244  2.40528  3.72510  3.29369  2.67728  2.69341  4.24705  2.90362  2.73755  3.18116  2.89782  2.37881  2.77535  2.98534  4.58492  3.61519
          0.58088  1.33544  1.72851  1.22140  0.34930  0.56498  0.84018
    381   2.54102  4.66918  2.79815  2.44823  4.13924  3.22854  3.69380  3.57834  2.47075  3.17713  4.01344  2.92622  3.02554  2.24158  2.86909  2.06746  2.84664  3.20814  5.39075  4.06814    439 - -
          2.68618  4.42225  2.77519  2.73123  3.46354  2.40513  3.72494  3.29354  2.67741  2.69355  4.24690  2.90347  2.73739  3.18146  2.89801  2.37887  2.77519  2.98518  4.58477  3.61503
          0.03170  3.86312  4.58546  0.61958  0.77255  0.53615  0.87946
    382   2.54152  4.57993  3.04097  2.60457  3.98440  3.30452  3.75718  3.38056  2.55357  3.03161  3.89516  3.05361  3.81448  2.31809  2.93879  1.83162  2.84476  2.68949  5.30112  3.99747    440 - -
          2.68618  4.42225  2.77519  2.73123  3.46354  2.40513  3.72494  3.29354  2.67741  2.69355  4.24690  2.90347  2.73739  3.18146  2.89801  2.37887  2.77519  2.98518  4.58477  3.61503
          0.02778  3.99320  4.71555  0.61958  0.77255  0.61753  0.77496
    383   2.44946  4.51765  2.93276  2.60956  4.22441  3.14743  3.85685  3.64714  2.71465  3.28354  4.11015  2.02511  3.75617  3.04932  3.12563  2.01960  2.18339  3.21998  5.50796  4.20159    441 - -
          2.68618  4.42225  2.77519  2.73123  3.46354  2.40513  3.72494  3.29354  2.67741  2.69355  4.24690  2.90347  2.73739  3.18146  2.89801  2.37887  2.77519  2.98518  4.58477  3.61503
          0.02778  3.99320  4.71555  0.61958  0.77255  0.61753  0.77496
    384   2.57137  4.40423  3.27256  2.50513  3.58501  3.48758  3.76005  2.61948  2.68471  2.23226  3.51959  3.17715  3.88925  3.02658  3.06497  2.32889  2.58347  2.63587  5.00256  3.74643    442 - -
          2.68618  4.42225  2.77519  2.73123  3.46354  2.40513  3.72494  3.29354  2.67741  2.69355  4.24690  2.90347  2.73739  3.18146  2.89801  2.37887  2.77519  2.98518  4.58477  3.61503
          0.02778  3.99320  4.71555  0.61958  0.77255  0.61753  0.77496
    385   2.75086  5.16698  1.81195  2.21033  4.49887  3.26917  3.68551  3.98414  2.56115  3.51278  4.32397  2.77063  3.80596  2.24187  3.07461  2.18222  3.02077  3.58097  5.68378  4.25702    443 - -
          2.68618  4.42225  2.77519  2.73123  3.46354  2.40513  3.72494  3.29354  2.67741  2.69355  4.24690  2.90347  2.73739  3.18146  2.89801  2.37887  2.77519  2.98518  4.58477  3.61503
          0.02778  3.99320  4.71555  0.61958  0.77255  0.61753  0.77496
    386   1.90765  2.98670  3.75281  3.35228  4.06789  2.95917  4.24672  3.38546  3.28496  3.15821  4.01794  3.40402  3.69705  3.56910  3.55660  1.30176  2.66715  2.93305  5.47083  4.27718    444 - -
          2.68618  4.42225  2.77519  2.73123  3.46354  2.40513  3.72494  3.29354  2.67741  2.69355  4.24690  2.90347  2.73739  3.18146  2.89801  2.37887  2.77519  2.98518  4.58477  3.61503
          0.02778  3.99320  4.71555  0.61958  0.77255  0.61753  0.77496
    387   2.56542  4.35940  3.33719  2.77784  3.50186  3.50408  3.24123  2.86404  2.70525  2.21084  3.04142  3.20637  3.34225  3.04606  3.07087  2.75147  2.36219  2.63441  4.93168  3.68061    445 - -
          2.68618  4.42225  2.77519  2.73123  3.46354  2.40513  3.72494  3.29354  2.67741  2.69355  4.24690  2.90347  2.73739  3.18146  2.89801  2.37887  2.77519  2.98518  4.58477  3.61503
          0.02778  3.99320  4.71555  0.61958  0.77255  0.61753  0.77496
    388   3.14924  4.48802  4.72787  4.18475  3.27026  4.43391  4.82785  1.75801  4.05733  1.22137  3.07754  4.44249  4.68444  4.25459  4.23261  3.78522  3.39009  1.57909  5.27341  4.13918    446 - -
          2.68618  4.42225  2.77519  2.73123  3.46354  2.40513  3.72494  3.29354  2.67741  2.69355  4.24690  2.90347  2.73739  3.18146  2.89801  2.37887  2.77519  2.98518  4.58477  3.61503
          0.02778  3.99320  4.71555  0.61958  0.77255  0.52685  0.89273
    389   2.18246  4.49322  3.24078  2.70826  3.75609  3.42998  3.76117  3.10382  2.59536  2.30233  3.67094  3.14781  2.62075  2.99135  2.66640  2.70682  2.83653  2.83785  5.12854  3.86320    447 - -
          2.68618  4.42225  2.77519  2.73123  3.46354  2.40513  3.72494  3.29354  2.67741  2.69355  4.24690  2.90347  2.73739  3.18146  2.89801  2.37887  2.77519  2.98518  4.58477  3.61503
          0.02627  4.04833  4.77068  0.61958  0.77255  0.43923  1.03432
    390   2.51141  4.35849  3.39815  2.86699  3.69545  2.40473  3.87474  2.68179  2.82969  2.74734  3.63142  3.25471  3.25906  3.14979  3.20413  2.69209  2.10347  2.47103  5.10900  3.86202    448 - -
          2.68618  4.42225  2.77519  2.73123  3.46354  2.40513  3.72494  3.29354  2.67741  2.69355  4.24690  2.90347  2.73739  3.18146  2.89801  2.37887  2.77519  2.98518  4.58477  3.61503
          0.02440  4.12133  4.84367  0.61958  0.77255  0.48576  0.95510
    391   2.49033  4.57215  2.99961  2.66211  4.31220  3.19234  3.91015  3.74414  2.76606  3.36794  4.18534  2.02835  3.80216  3.09583  3.18459  1.72809  2.26579  3.30026  5.58446  4.27541    449 - -
          2.68618  4.42225  2.77519  2.73123  3.46354  2.40513  3.72494  3.29354  2.67741  2.69355  4.24690  2.90347  2.73739  3.18146  2.89801  2.37887  2.77519  2.98518  4.58477  3.61503
          0.02440  4.12133  4.84367  0.61958  0.77255  0.48576  0.95510
    392   2.68798  5.02005  2.35423  2.33269  4.38818  3.33223  3.69978  3.84560  2.53124  3.39658  4.19611  2.87279  2.32377  2.56896  3.02177  2.04900  2.95508  3.45475  5.58784  4.20079    450 - -
          2.68618  4.42225  2.77519  2.73123  3.46354  2.40513  3.72494  3.29354  2.67741  2.69355  4.24690  2.90347  2.73739  3.18146  2.89801  2.37887  2.77519  2.98518  4.58477  3.61503
          0.02440  4.12133  4.84367  0.61958  0.77255  0.48576  0.95510
    393   2.66805  4.34326  3.62106  3.04329  3.28527  3.62860  3.81934  2.83662  2.80094  2.13586  3.44979  3.39979  4.01282  3.21663  2.67913  2.61565  2.90097  2.62524  2.35038  3.44302    451 - -
          2.68618  4.42225  2.77519  2.73123  3.46354  2.40513  3.72494  3.29354  2.67741  2.69355  4.24690  2.90347  2.73739  3.18146  2.89801  2.37887  2.77519  2.98518  4.58477  3.61503
          0.02440  4.12133  4.84367  0.61958  0.77255  0.48576  0.95510
    394   2.21969  4.64368  3.09637  2.56067  3.91770  3.41688  3.70158  3.32152  2.52356  2.95975  3.79815  3.04502  3.33743  2.88678  2.62733  2.02825  2.83495  3.01736  5.23227  3.33375    452 - -
          2.68618  4.42225  2.77519  2.73123  3.46354  2.40513  3.72494  3.29354  2.67741  2.69355  4.24690  2.90347  2.73739  3.18146  2.89801  2.37887  2.77519  2.98518  4.58477  3.61503
          0.02440  4.12133  4.84367  0.61958  0.77255  0.48576  0.95510
    395   2.39491  4.64588  3.11275  2.57203  3.93702  3.41911  3.70646  3.31883  2.15762  2.96675  3.25678  3.05318  3.84594  2.88949  2.92975  2.00162  2.61094  3.01514  5.24550  3.94829    453 - -
          2.68618  4.42225  2.77519  2.73123  3.46354  2.40513  3.72494  3.29354  2.67741  2.69355  4.24690  2.90347  2.73739  3.18146  2.89801  2.37887  2.77519  2.98518  4.58477  3.61503
          0.02440  4.12133  4.84367  0.61958  0.77255  0.48576  0.95510
    396   2.69253  4.88027  3.00176  2.49784  4.16163  3.45513  3.65976  3.57401  1.81106  2.54457  3.98753  2.44228  3.86968  2.81154  2.72795  2.48368  2.92563  3.24712  5.37030  4.05385    454 - -
          2.68618  4.42225  2.77519  2.73123  3.46354  2.40513  3.72494  3.29354  2.67741  2.69355  4.24690  2.90347  2.73739  3.18146  2.89801  2.37887  2.77519  2.98518  4.58477  3.61503
          0.07684  4.12133  2.85180  0.61958  0.77255  0.48576  0.95510
    397   2.58713  4.73005  2.72795  2.20912  4.35923  2.35350  3.84561  3.79956  2.72383  3.40227  4.22830  2.96739  3.81101  3.02614  3.17134  1.57544  2.93489  3.37765  5.61554  4.27743    455 - -
          2.68618  4.42225  2.77519  2.73123  3.46354  2.40513  3.72494  3.29354  2.67741  2.69355  4.24690  2.90347  2.73739  3.18146  2.89801  2.37887  2.77519  2.98518  4.58477  3.61503
          0.02569  4.07018  4.79252  0.61958  0.77255  0.54252  0.87056
    398   2.26311  4.56153  3.09508  2.63852  4.10567  3.27008  3.80005  3.49617  2.29010  3.13830  3.96900  3.07461  3.80386  2.98482  3.00818  1.83307  2.25527  3.12759  5.39186  4.10111    456 - -
          2.68618  4.42225  2.77519  2.73123  3.46354  2.40513  3.72494  3.29354  2.67741  2.69355  4.24690  2.90347  2.73739  3.18146  2.89801  2.37887  2.77519  2.98518  4.58477  3.61503
          0.02569  4.07018  4.79252  0.61958  0.77255  0.54252  0.87056
    399   2.77991  5.11600  2.97296  2.07460  4.47724  3.47744  3.60527  3.89656  1.73430  3.38488  4.18526  2.96659  3.87972  2.72650  2.11645  2.48919  2.99346  3.52247  5.50438  4.19290    457 - -
          2.68618  4.42225  2.77519  2.73123  3.46354  2.40513  3.72494  3.29354  2.67741  2.69355  4.24690  2.90347  2.73739  3.18146  2.89801  2.37887  2.77519  2.98518  4.58477  3.61503
          0.02569  4.07018  4.79252  0.61958  0.77255  0.54252  0.87056
    400   2.63187  4.78630  2.56847  2.47763  4.15366  3.35459  3.71671  3.55224  2.50142  3.17328  4.00768  2.97699  3.83563  2.88299  2.53677  2.67567  1.74053  3.21193  5.41004  4.08386    458 - -
          2.68618  4.42225  2.77519  2.73123  3.46354  2.40513  3.72494  3.29354  2.67741  2.69355  4.24690  2.90347  2.73739  3.18146  2.89801  2.37887  2.77519  2.98518  4.58477  3.61503
          0.02569  4.07018  4.79252  0.61958  0.77255  0.54252  0.87056
    401   1.76410  4.30412  3.42930  2.98777  3.89499  3.21456  4.01208  3.17823  2.94958  2.45607  3.84325  3.29232  3.82547  3.28386  3.29511  1.72691  2.79601  2.85109  5.30503  4.05407    459 - -
          2.68618  4.42225  2.77519  2.73123  3.46354  2.40513  3.72494  3.29354  2.67741  2.69355  4.24690  2.90347  2.73739  3.18146  2.89801  2.37887  2.77519  2.98518  4.58477  3.61503
          0.02569  4.07018  4.79252  0.61958  0.77255  0.54252  0.87056
    402   2.23929  4.45801  3.29722  2.72589  3.13949  3.51714  3.72897  2.99548  2.42802  2.67589  3.55481  3.17224  3.89978  2.98953  2.33094  2.75549  2.83175  2.75024  3.63643  3.71617    460 - -
          2.68618  4.42225  2.77519  2.73123  3.46354  2.40513  3.72494  3.29354  2.67741  2.69355  4.24690  2.90347  2.73739  3.18146  2.89801  2.37887  2.77519  2.98518  4.58477  3.61503
          0.02569  4.07018  4.79252  0.61958  0.77255  0.54252  0.87056
    403   2.37013  4.44769  3.23813  2.69286  3.65883  3.45519  3.13507  2.52823  2.65945  2.71770  3.58716  3.14295  3.31259  2.99354  3.05829  2.50471  2.37078  2.76995  5.04884  3.78422    461 - -
          2.68618  4.42225  2.77519  2.73123  3.46354  2.40513  3.72494  3.29354  2.67741  2.69355  4.24690  2.90347  2.73739  3.18146  2.89801  2.37887  2.77519  2.98518  4.58477  3.61503
          0.02569  4.07018  4.79252  0.61958  0.77255  0.54252  0.87056
    404   1.88174  4.25331  3.55231  3.04847  3.67314  3.34361  3.98910  2.23552  2.99812  2.70778  3.61859  3.36068  3.88636  3.30704  3.33238  2.15913  2.47972  2.59353  5.12229  3.89470    462 - -
          2.68618  4.42225  2.77519  2.73123  3.46354  2.40513  3.72494  3.29354  2.67741  2.69355  4.24690  2.90347  2.73739  3.18146  2.89801  2.37887  2.77519  2.98518  4.58477  3.61503
          0.02569  4.07018  4.79252  0.61958  0.77255  0.54252  0.87056
    405   2.03398  4.28762  3.29232  3.01461  4.30344  3.03483  4.15445  3.69696  3.09028  3.38997  4.23125  3.26280  1.45308  3.40501  3.42767  2.14339  2.78657  3.19825  5.63891  4.39778    463 - -
          2.68629  4.42266  2.77528  2.73164  3.46394  2.40490  3.72535  3.29395  2.67781  2.69367  4.24590  2.90352  2.73690  3.18187  2.89772  2.37843  2.77499  2.98482  4.58518  3.61544
          0.30877  1.35728  4.79252  2.07779  0.13377  0.45184  1.01186
    406   2.59424  4.23112  3.61521  3.04500  3.27632  3.60516  2.94534  2.71227  2.97154  2.22972  3.33906  3.40218  3.98140  3.26157  3.28102  2.63443  2.61414  2.32754  3.18601  3.07178    478 - -
          2.68618  4.42225  2.77519  2.73123  3.46354  2.40513  3.72494  3.29354  2.67741  2.69355  4.24690  2.90347  2.73739  3.18146  2.89801  2.37887  2.77519  2.98518  4.58477  3.61503
          0.02440  4.12133  4.84367  0.61958  0.77255  0.48576  0.95510
    407   2.73783  5.03865  2.95869  2.46235  4.39691  3.45342  3.63813  3.82430  2.10887  3.34437  4.14613  2.20726  3.87208  2.76649  2.06123  2.26835  2.96741  3.45382  5.49323  4.16942    479 - -
          2.68618  4.42225  2.77519  2.73123  3.46354  2.40513  3.72494  3.29354  2.67741  2.69355  4.24690  2.90347  2.73739  3.18146  2.89801  2.37887  2.77519  2.98518  4.58477  3.61503
          0.02440  4.12133  4.84367  0.61958  0.77255  0.48576  0.95510
    408   2.23065  4.63216  3.05868  2.32849  3.87237  3.42885  3.70890  3.26673  2.56319  2.91861  3.76475  3.04433  3.85116  2.90456  2.99632  2.17274  2.61800  2.97573  5.20653  2.96861    480 - -
          2.68618  4.42225  2.77519  2.73123  3.46354  2.40513  3.72494  3.29354  2.67741  2.69355  4.24690  2.90347  2.73739  3.18146  2.89801  2.37887  2.77519  2.98518  4.58477  3.61503
          0.02440  4.12133  4.84367  0.61958  0.77255  0.48576  0.95510
    409   2.59559  4.51577  3.21914  2.65789  3.69202  3.49592  3.72438  2.73181  2.60698  2.54231  3.17487  2.45450  3.88358  2.95605  2.76682  2.34327  2.82825  2.80598  5.06993  3.79702    481 - -
          2.68618  4.42225  2.77519  2.73123  3.46354  2.40513  3.72494  3.29354  2.67741  2.69355  4.24690  2.90347  2.73739  3.18146  2.89801  2.37887  2.77519  2.98518  4.58477  3.61503
          0.02440  4.12133  4.84367  0.61958  0.77255  0.48576  0.95510
    410   2.24332  4.55833  3.15784  2.38490  3.76627  3.46288  3.71341  2.87502  2.58849  2.59813  3.66954  3.08685  3.36072  2.92640  3.01268  2.49489  2.42371  2.86670  5.12610  3.84206    482 - -
          2.68618  4.42225  2.77519  2.73123  3.46354  2.40513  3.72494  3.29354  2.67741  2.69355  4.24690  2.90347  2.73739  3.18146  2.89801  2.37887  2.77519  2.98518  4.58477  3.61503
          0.02440  4.12133  4.84367  0.61958  0.77255  0.48576  0.95510
    411   2.65725  4.66035  3.20018  2.62301  3.82600  3.51305  3.10181  3.25096  2.26643  2.89135  3.74656  3.09793  3.89446  2.88347  2.25379  2.74682  2.88088  2.47844  5.14570  2.94476    483 - -
          2.68618  4.42225  2.77519  2.73123  3.46354  2.40513  3.72494  3.29354  2.67741  2.69355  4.24690  2.90347  2.73739  3.18146  2.89801  2.37887  2.77519  2.98518  4.58477  3.61503
          0.02440  4.12133  4.84367  0.61958  0.77255  0.48576  0.95510
    412   2.78638  4.92296  3.07478  2.57999  3.89735  3.52612  2.27979  3.58279  2.33092  2.75551  4.00485  3.06610  3.93412  1.96200  2.67186  2.81439  3.00946  3.28460  5.20360  3.80774    484 - -
          2.68618  4.42225  2.77519  2.73123  3.46354  2.40513  3.72494  3.29354  2.67741  2.69355  4.24690  2.90347  2.73739  3.18146  2.89801  2.37887  2.77519  2.98518  4.58477  3.61503
          0.02440  4.12133  4.84367  0.61958  0.77255  0.48576  0.95510
    413   2.40521  4.84378  2.89722  2.42396  4.18128  2.50955  3.19848  3.61208  2.45832  3.19454  3.99889  2.94098  2.88058  2.57477  2.91857  2.38086  2.86317  3.25469  5.41385  4.06735    485 - -
          2.68618  4.42225  2.77519  2.73123  3.46354  2.40513  3.72494  3.29354  2.67741  2.69355  4.24690  2.90347  2.73739  3.18146  2.89801  2.37887  2.77519  2.98518  4.58477  3.61503
          0.02440  4.12133  4.84367  0.61958  0.77255  0.48576  0.95510
    414   2.39062  4.34889  3.38366  2.92605  4.07632  3.17331  4.00288  3.44024  2.91075  3.13641  3.98190  3.24611  2.60514  3.23611  3.28630  1.53016  2.46824  2.63436  5.42742  4.17502    486 - -
          2.68618  4.42225  2.77519  2.73123  3.46354  2.40513  3.72494  3.29354  2.67741  2.69355  4.24690  2.90347  2.73739  3.18146  2.89801  2.37887  2.77519  2.98518  4.58477  3.61503
          0.02440  4.12133  4.84367  0.61958  0.77255  0.48576  0.95510
    415   2.46465  4.98616  2.48858  2.18319  4.29625  2.24972  3.66603  3.73831  2.48820  3.30280  4.10178  2.55133  3.81900  2.80519  2.97903  2.65791  2.91586  2.95665  5.50883  4.13174    487 - -
          2.68618  4.42225  2.77519  2.73123  3.46354  2.40513  3.72494  3.29354  2.67741  2.69355  4.24690  2.90347  2.73739  3.18146  2.89801  2.37887  2.77519  2.98518  4.58477  3.61503
          0.02440  4.12133  4.84367  0.61958  0.77255  0.48576  0.95510
    416   2.75048  4.97880  2.72374  2.20675  4.36820  3.36895  3.74388  3.79361  2.25334  3.36888  4.19997  2.94638  3.87890  2.90333  2.90186  1.49945  3.02221  3.43039  5.56415  4.22207    488 - -
          2.68618  4.42225  2.77519  2.73123  3.46354  2.40513  3.72494  3.29354  2.67741  2.69355  4.24690  2.90347  2.73739  3.18146  2.89801  2.37887  2.77519  2.98518  4.58477  3.61503
          0.07684  4.12133  2.85180  0.61958  0.77255  0.48576  0.95510
    417   2.49707  2.85582  2.10438  2.61532  4.07617  3.25063  3.82398  3.47025  2.70543  3.13397  3.97054  3.05968  3.79957  3.01883  3.14064  1.96181  2.82934  3.10548  5.39439  4.08751    489 - -
          2.68618  4.42225  2.77519  2.73123  3.46354  2.40513  3.72494  3.29354  2.67741  2.69355  4.24690  2.90347  2.73739  3.18146  2.89801  2.37887  2.77519  2.98518  4.58477  3.61503
          0.02569  4.07018  4.79252  0.61958  0.77255  0.45184  1.01186
    418   2.44789  5.01809  2.40096  2.19741  4.30553  3.38011  3.61669  3.75830  2.40014  3.29995  4.08162  2.86973  3.80213  2.34406  2.88725  2.27917  2.87811  3.37946  5.48582  3.33943    490 - -
          2.68618  4.42225  2.77519  2.73123  3.46354  2.40513  3.72494  3.29354  2.67741  2.69355  4.24690  2.90347  2.73739  3.18146  2.89801  2.37887  2.77519  2.98518  4.58477  3.61503
          0.02440  4.12133  4.84367  0.61958  0.77255  0.48576  0.95510
    419   2.04926  3.59648  2.87401  2.80155  3.63739  3.45390  3.81948  2.44100  2.77593  2.69480  3.57576  3.22135  3.89319  3.09214  3.16249  2.32308  2.81477  2.70232  5.05085  3.79807    491 - -
          2.68618  4.42225  2.77519  2.73123  3.46354  2.40513  3.72494  3.29354  2.67741  2.69355  4.24690  2.90347  2.73739  3.18146  2.89801  2.37887  2.77519  2.98518  4.58477  3.61503
          0.02440  4.12133  4.84367  0.61958  0.77255  0.48576  0.95510
    420   2.46939  4.51133  3.07718  2.72666  4.24548  3.18820  3.93767  3.66275  2.80448  3.30709  4.13385  2.32120  3.80432  3.13739  3.20784  2.01996  1.69054  3.23399  5.54178  4.24963    492 - -
          2.68618  4.42225  2.77519  2.73123  3.46354  2.40513  3.72494  3.29354  2.67741  2.69355  4.24690  2.90347  2.73739  3.18146  2.89801  2.37887  2.77519  2.98518  4.58477  3.61503
          0.02440  4.12133  4.84367  0.61958  0.77255  0.48576  0.95510
    421   2.31462  4.51217  3.16949  2.68833  3.87595  3.34448  3.80635  3.29766  2.68952  2.95989  3.81265  3.12492  2.78007  3.02700  3.09873  1.80365  2.83095  2.98160  5.23412  3.12529    493 - -
          2.68618  4.42225  2.77519  2.73123  3.46354  2.40513  3.72494  3.29354  2.67741  2.69355  4.24690  2.90347  2.73739  3.18146  2.89801  2.37887  2.77519  2.98518  4.58477  3.61503
          0.02440  4.12133  4.84367  0.61958  0.77255  0.48576  0.95510
    422   2.41047  4.23362  3.63375  3.06456  3.35115  3.14846  3.89146  2.14481  2.98559  2.08075  2.99281  3.42409  3.99531  2.85553  3.29321  2.87946  2.83465  2.44870  4.83658  3.61970    494 - -
          2.68618  4.42225  2.77519  2.73123  3.46354  2.40513  3.72494  3.29354  2.67741  2.69355  4.24690  2.90347  2.73739  3.18146  2.89801  2.37887  2.77519  2.98518  4.58477  3.61503
          0.02440  4.12133  4.84367  0.61958  0.77255  0.48576  0.95510
    423   2.62896  4.76841  3.02819  2.58477  4.28110  3.35167  3.75733  3.68305  1.84282  3.27899  4.10358  3.04980  3.85562  2.91659  2.81782  1.75841  2.59247  3.30690  5.48133  4.17922    495 - -
          2.68618  4.42225  2.77519  2.73123  3.46354  2.40513  3.72494  3.29354  2.67741  2.69355  4.24690  2.90347  2.73739  3.18146  2.89801  2.37887  2.77519  2.98518  4.58477  3.61503
          0.02440  4.12133  4.84367  0.61958  0.77255  0.48576  0.95510
    424   2.14354  4.42576  3.36443  2.83649  3.82837  3.37162  3.86886  3.11389  2.73392  2.85875  3.74099  3.22936  3.87529  3.11085  2.64903  2.68143  1.81839  2.53595  5.20883  3.95605    496 - -
          2.68618  4.42225  2.77519  2.73123  3.46354  2.40513  3.72494  3.29354  2.67741  2.69355  4.24690  2.90347  2.73739  3.18146  2.89801  2.37887  2.77519  2.98518  4.58477  3.61503
          0.02440  4.12133  4.84367  0.61958  0.77255  0.48576  0.95510
    425   2.61905  3.81942  2.66574  2.10708  4.17333  3.39447  3.10026  3.60785  2.42215  3.18387  3.98311  2.91378  3.80958  2.76879  2.89511  2.02743  2.85718  3.25703  5.39911  4.04150    497 - -
          2.68618  4.42225  2.77519  2.73123  3.46354  2.40513  3.72494  3.29354  2.67741  2.69355  4.24690  2.90347  2.73739  3.18146  2.89801  2.37887  2.77519  2.98518  4.58477  3.61503
          0.02440  4.12133  4.84367  0.61958  0.77255  0.48576  0.95510
    426   2.41246  4.54746  3.20169  2.64240  3.73522  3.48274  3.71722  3.12464  2.57385  2.79198  3.22105  3.11226  3.87789  2.93910  2.49623  2.08639  2.83495  2.85897  5.09933  3.19808    498 - -
          2.68618  4.42225  2.77519  2.73123  3.46354  2.40513  3.72494  3.29354  2.67741  2.69355  4.24690  2.90347  2.73739  3.18146  2.89801  2.37887  2.77519  2.98518  4.58477  3.61503
          0.02440  4.12133  4.84367  0.61958  0.77255  0.48576  0.95510
    427   2.66060  5.02371  2.85665  2.17695  4.32397  3.40755  2.85508  3.76867  2.19117  3.30172  4.08568  2.89812  2.69345  2.53384  2.78251  2.64582  2.64422  3.39228  5.47584  4.10995    499 - -
          2.68618  4.42225  2.77519  2.73123  3.46354  2.40513  3.72494  3.29354  2.67741  2.69355  4.24690  2.90347  2.73739  3.18146  2.89801  2.37887  2.77519  2.98518  4.58477  3.61503
          0.02440  4.12133  4.84367  0.61958  0.77255  0.48576  0.95510
    428   2.12585  4.50500  3.20592  2.68815  3.89533  3.35149  3.79621  3.26797  2.66418  2.94197  3.79186  3.12561  3.83795  2.61993  3.07449  2.23421  2.17652  2.64599  5.24170  3.96340    500 - -
          2.68618  4.42225  2.77519  2.73123  3.46354  2.40513  3.72494  3.29354  2.67741  2.69355  4.24690  2.90347  2.73739  3.18146  2.89801  2.37887  2.77519  2.98518  4.58477  3.61503
          0.02440  4.12133  4.84367  0.61958  0.77255  0.48576  0.95510
    429   1.98858  4.24492  3.47511  3.24444  4.40603  3.00539  4.33530  3.79023  3.31789  3.52631  4.37769  3.38525  3.77085  3.61690  3.61262  0.97049  2.80239  3.24358  5.76249  4.53414    501 - -
          2.68618  4.42225  2.77519  2.73123  3.46354  2.40513  3.72494  3.29354  2.67741  2.69355  4.24690  2.90347  2.73739  3.18146  2.89801  2.37887  2.77519  2.98518  4.58477  3.61503
          0.02440  4.12133  4.84367  0.61958  0.77255  0.48576  0.95510
    430   2.63492  4.87145  2.99621  2.46500  4.21441  3.41160  3.64789  3.63741  2.35759  3.20560  4.01005  2.97192  3.29855  2.55525  2.20937  2.08056  2.62113  3.28164  5.40642  4.07702    502 - -
          2.68618  4.42225  2.77519  2.73123  3.46354  2.40513  3.72494  3.29354  2.67741  2.69355  4.24690  2.90347  2.73739  3.18146  2.89801  2.37887  2.77519  2.98518  4.58477  3.61503
          0.27144  4.12133  1.50735  0.61958  0.77255  0.48576  0.95510
    431   2.55006  4.29817  3.38999  2.86652  3.32056  3.47340  3.76609  2.79825  2.77952  2.29825  3.44510  3.25386  3.89723  3.12268  3.11481  2.49156  2.46209  2.57272  4.80065  2.62861    503 - -
          2.68618  4.42225  2.77519  2.73123  3.46354  2.40513  3.72494  3.29354  2.67741  2.69355  4.24690  2.90347  2.73739  3.18146  2.89801  2.37887  2.77519  2.98518  4.58477  3.61503
          0.03113  3.88101  4.60336  0.61958  0.77255  0.70905  0.67749
    432   2.57111  4.62969  2.39145  2.45921  3.10088  2.19093  3.70972  3.34448  2.63170  3.00190  3.87148  2.95102  3.79182  2.92818  3.08106  2.64279  2.85763  3.03486  5.20971  3.84559    504 - -
          2.68618  4.42225  2.77519  2.73123  3.46354  2.40513  3.72494  3.29354  2.67741  2.69355  4.24690  2.90347  2.73739  3.18146  2.89801  2.37887  2.77519  2.98518  4.58477  3.61503
          0.03113  3.88101  4.60336  0.61958  0.77255  0.36784  1.17839
    433   2.66858  5.00078  2.82441  2.37172  4.30748  3.39544  3.17590  3.75593  2.37957  3.30020  4.09293  2.41752  3.82504  2.06759  2.82733  2.40072  2.64085  3.38389  5.48075  4.11583    505 - -
          2.68618  4.42225  2.77519  2.73123  3.46354  2.40513  3.72494  3.29354  2.67741  2.69355  4.24690  2.90347  2.73739  3.18146  2.89801  2.37887  2.77519  2.98518  4.58477  3.61503
          0.02440  4.12133  4.84367  0.61958  0.77255  0.48576  0.95510
    434   2.21735  4.30262  3.54782  3.09122  3.79786  3.31927  4.06683  2.25647  3.04475  2.81112  3.74658  3.38825  3.90413  3.36888  3.37599  1.52532  2.84286  2.66081  5.25352  4.01326    506 - -
          2.68618  4.42225  2.77519  2.73123  3.46354  2.40513  3.72494  3.29354  2.67741  2.69355  4.24690  2.90347  2.73739  3.18146  2.89801  2.37887  2.77519  2.98518  4.58477  3.61503
          0.02440  4.12133  4.84367  0.61958  0.77255  0.48576  0.95510
    435   2.59187  4.36851  3.38523  2.81813  3.51316  3.54634  3.78816  2.62887  2.49941  2.24275  3.08072  3.24573  3.92705  2.81955  3.12575  2.37834  2.82325  2.46462  4.94312  3.69943    507 - -
          2.68618  4.42225  2.77519  2.73123  3.46354  2.40513  3.72494  3.29354  2.67741  2.69355  4.24690  2.90347  2.73739  3.18146  2.89801  2.37887  2.77519  2.98518  4.58477  3.61503
          0.02440  4.12133  4.84367  0.61958  0.77255  0.48576  0.95510
    436   2.58031  4.22384  3.63038  3.06410  3.37310  3.58754  3.89701  2.46327  2.99792  2.43010  2.66159  3.41768  3.36632  3.28572  3.30979  2.39421  2.57993  2.13133  4.85032  3.63171    508 - -
          2.68618  4.42225  2.77519  2.73123  3.46354  2.40513  3.72494  3.29354  2.67741  2.69355  4.24690  2.90347  2.73739  3.18146  2.89801  2.37887  2.77519  2.98518  4.58477  3.61503
          0.02440  4.12133  4.84367  0.61958  0.77255  0.48576  0.95510
    437   2.73356  4.83074  3.02633  2.59192  4.17926  3.45135  3.73053  3.55948  2.13036  3.16722  4.02226  3.06761  3.91111  2.58299  2.71780  2.78522  1.63174  3.24288  5.39662  4.11162    509 - -
          2.68618  4.42225  2.77519  2.73123  3.46354  2.40513  3.72494  3.29354  2.67741  2.69355  4.24690  2.90347  2.73739  3.18146  2.89801  2.37887  2.77519  2.98518  4.58477  3.61503
          0.02440  4.12133  4.84367  0.61958  0.77255  0.48576  0.95510
    438   2.42086  4.74142  3.01277  2.48369  3.98703  2.76049  3.23174  2.95526  2.46584  3.01530  3.84212  2.99103  3.83354  2.28599  2.90816  2.46935  2.84324  3.08467  5.27287  3.95363    510 - -
          2.68618  4.42225  2.77519  2.73123  3.46354  2.40513  3.72494  3.29354  2.67741  2.69355  4.24690  2.90347  2.73739  3.18146  2.89801  2.37887  2.77519  2.98518  4.58477  3.61503
          0.02440  4.12133  4.84367  0.61958  0.77255  0.48576  0.95510
    439   2.58867  4.28476  3.50600  2.93743  3.05793  3.57461  2.95353  2.21863  2.86711  2.48812  3.38872  3.32917  3.95416  3.17831  2.81690  2.59375  2.82082  2.37487  4.85555  3.61468    511 - -
          2.68618  4.42225  2.77519  2.73123  3.46354  2.40513  3.72494  3.29354  2.67741  2.69355  4.24690  2.90347  2.73739  3.18146  2.89801  2.37887  2.77519  2.98518  4.58477  3.61503
          0.02440  4.12133  4.84367  0.61958  0.77255  0.48576  0.95510
    440   2.02977  4.29036  3.38229  3.07053  4.36635  3.03951  4.19313  3.78106  3.13486  3.45528  4.27797  3.29910  2.89687  3.43690  3.48000  1.14979  2.78711  3.24992  5.69061  4.45510    512 - -
          2.68618  4.42225  2.77519  2.73123  3.46354  2.40513  3.72494  3.29354  2.67741  2.69355  4.24690  2.90347  2.73739  3.18146  2.89801  2.37887  2.77519  2.98518  4.58477  3.61503
          0.07684  4.12133  2.85180  0.61958  0.77255  0.48576  0.95510
    441   2.63859  4.73455  3.11085  2.54262  3.98328  3.46460  3.65130  2.90730  2.21248  2.99117  3.83005  3.03212  2.90681  2.82020  2.19890  2.69873  2.61576  3.07002  5.24626  3.95283    513 - -
          2.68618  4.42225  2.77519  2.73123  3.46354  2.40513  3.72494  3.29354  2.67741  2.69355  4.24690  2.90347  2.73739  3.18146  2.89801  2.37887  2.77519  2.98518  4.58477  3.61503
          0.02569  4.07018  4.79252  0.61958  0.77255  0.54252  0.87056
    442   2.61376  4.76858  3.00592  2.26623  4.00892  3.43036  3.63631  3.41868  2.10600  3.02853  3.85336  2.97647  3.82795  2.79645  2.83093  2.17005  2.61857  3.10601  3.89301  3.95554    514 - -
          2.68618  4.42225  2.77519  2.73123  3.46354  2.40513  3.72494  3.29354  2.67741  2.69355  4.24690  2.90347  2.73739  3.18146  2.89801  2.37887  2.77519  2.98518  4.58477  3.61503
          0.02569  4.07018  4.79252  0.61958  0.77255  0.54252  0.87056
    443   2.26385  4.99841  2.56213  2.34660  4.31276  3.38392  3.59572  3.75973  2.06575  3.29206  4.07184  2.88119  3.27123  2.71623  2.38323  2.61686  2.86436  3.37702  5.46537  4.09568    515 - -
          2.68618  4.42225  2.77519  2.73123  3.46354  2.40513  3.72494  3.29354  2.67741  2.69355  4.24690  2.90347  2.73739  3.18146  2.89801  2.37887  2.77519  2.98518  4.58477  3.61503
          0.02569  4.07018  4.79252  0.61958  0.77255  0.54252  0.87056
    444   2.58570  4.41569  3.30840  2.74856  3.58175  3.11711  3.75593  2.42922  2.29027  2.63279  2.80711  3.19006  3.32746  3.02456  3.04879  2.75445  2.82006  2.68857  4.99032  3.73777    516 - -
          2.68618  4.42225  2.77519  2.73123  3.46354  2.40513  3.72494  3.29354  2.67741  2.69355  4.24690  2.90347  2.73739  3.18146  2.89801  2.37887  2.77519  2.98518  4.58477  3.61503
          0.02569  4.07018  4.79252  0.61958  0.77255  0.54252  0.87056
    445   2.36839  4.69339  3.31113  2.78111  4.23000  3.40433  3.77769  3.55172  2.32439  3.18465  4.05641  3.18018  3.90573  2.95184  1.46542  2.75906  2.59541  3.21500  5.41407  4.17436    517 - -
          2.68618  4.42225  2.77519  2.73123  3.46354  2.40513  3.72494  3.29354  2.67741  2.69355  4.24690  2.90347  2.73739  3.18146  2.89801  2.37887  2.77519  2.98518  4.58477  3.61503
          0.02569  4.07018  4.79252  0.61958  0.77255  0.54252  0.87056
    446   2.60299  4.85516  2.89560  2.41602  4.22033  3.35893  3.64888  3.65137  2.07537  3.22186  4.02205  2.59280  3.24320  2.78864  2.85215  2.24594  2.39471  3.28363  5.42666  4.08166    518 - -
          2.68618  4.42225  2.77519  2.73123  3.46354  2.40513  3.72494  3.29354  2.67741  2.69355  4.24690  2.90347  2.73739  3.18146  2.89801  2.37887  2.77519  2.98518  4.58477  3.61503
          0.02569  4.07018  4.79252  0.61958  0.77255  0.54252  0.87056
    447   1.99559  2.47885  3.81262  3.37630  3.99770  3.03847  4.24474  3.32645  3.30784  3.08385  3.94549  3.44907  3.75336  3.58151  3.58253  1.50127  2.31846  2.91017  5.41159  4.22243    519 - -
          2.68618  4.42225  2.77519  2.73123  3.46354  2.40513  3.72494  3.29354  2.67741  2.69355  4.24690  2.90347  2.73739  3.18146  2.89801  2.37887  2.77519  2.98518  4.58477  3.61503
          0.02569  4.07018  4.79252  0.61958  0.77255  0.54252  0.87056
    448   2.63594  4.60195  3.07740  2.63965  3.61776  3.43638  3.73406  3.24092  2.63740  2.90134  3.78123  2.23325  3.89061  2.99694  3.03295  2.73917  2.36326  2.96253  5.03755  2.44331    520 - -
          2.68618  4.42225  2.77519  2.73123  3.46354  2.40513  3.72494  3.29354  2.67741  2.69355  4.24690  2.90347  2.73739  3.18146  2.89801  2.37887  2.77519  2.98518  4.58477  3.61503
          0.10476  4.07018  2.49640  0.61958  0.77255  0.54252  0.87056
    449   2.71574  4.31299  3.81809  3.31775  1.86141  3.67396  3.87447  2.67065  3.22437  2.08678  3.38158  3.58070  4.10141  3.49488  3.48361  2.33358  2.98464  2.51309  4.50177  3.02582    521 - -
          2.68618  4.42225  2.77519  2.73123  3.46354  2.40513  3.72494  3.29354  2.67741  2.69355  4.24690  2.90347  2.73739  3.18146  2.89801  2.37887  2.77519  2.98518  4.58477  3.61503
          0.02778  3.99320  4.71555  0.61958  0.77255  0.61753  0.77496
    450   2.58241  4.35148  3.36932  2.84060  3.36387  3.50581  3.76729  2.87324  2.77335  2.18158  3.47893  3.24676  2.88466  3.10883  3.12429  2.53673  2.82934  2.64395  4.83319  2.69277    522 - -
          2.68618  4.42225  2.77519  2.73123  3.46354  2.40513  3.72494  3.29354  2.67741  2.69355  4.24690  2.90347  2.73739  3.18146  2.89801  2.37887  2.77519  2.98518  4.58477  3.61503
          0.02778  3.99320  4.71555  0.61958  0.77255  0.61753  0.77496
    451   2.54265  4.51491  3.11594  2.59906  3.75165  3.39532  3.70704  3.14942  2.58301  2.82162  3.67958  2.49876  3.82792  2.92631  2.99758  2.26185  2.55739  2.62076  5.11499  3.24085    523 - -
          2.68618  4.42225  2.77519  2.73123  3.46354  2.40513  3.72494  3.29354  2.67741  2.69355  4.24690  2.90347  2.73739  3.18146  2.89801  2.37887  2.77519  2.98518  4.58477  3.61503
          0.02778  3.99320  4.71555  0.61958  0.77255  0.61753  0.77496
    452   2.37826  4.80695  2.86377  2.42061  4.19904  3.32756  3.65488  3.62005  2.05838  3.20248  4.01291  2.37018  3.79227  2.80343  2.83906  2.39109  2.56777  3.25586  5.41336  4.07899    524 - -
          2.68618  4.42225  2.77519  2.73123  3.46354  2.40513  3.72494  3.29354  2.67741  2.69355  4.24690  2.90347  2.73739  3.18146  2.89801  2.37887  2.77519  2.98518  4.58477  3.61503
          0.02778  3.99320  4.71555  0.61958  0.77255  0.61753  0.77496
    453   2.56592  4.42470  3.27287  2.71385  3.60519  3.47233  3.72837  2.97170  2.61307  2.66846  3.54777  3.15530  3.87280  2.98581  2.46628  2.51208  2.56302  2.31871  5.00003  3.22061    525 - -
          2.68618  4.42225  2.77519  2.73123  3.46354  2.40513  3.72494  3.29354  2.67741  2.69355  4.24690  2.90347  2.73739  3.18146  2.89801  2.37887  2.77519  2.98518  4.58477  3.61503
          0.02778  3.99320  4.71555  0.61958  0.77255  0.61753  0.77496
    454   2.56195  4.69073  2.86353  2.51834  4.27120  2.14609  3.76281  3.69873  2.05340  3.29267  4.11751  2.98329  3.79409  2.93359  2.91259  2.09867  2.88588  3.29877  5.49448  4.18286    526 - -
          2.68618  4.42225  2.77519  2.73123  3.46354  2.40513  3.72494  3.29354  2.67741  2.69355  4.24690  2.90347  2.73739  3.18146  2.89801  2.37887  2.77519  2.98518  4.58477  3.61503
          0.02778  3.99320  4.71555  0.61958  0.77255  0.61753  0.77496
    455   2.45413  4.55300  2.93736  2.56577  4.21607  3.17207  3.80735  3.64570  2.65396  3.25959  4.07480  2.28705  3.03656  2.98554  3.08300  1.87130  2.48033  3.22364  5.48458  4.17281    527 - -
          2.68618  4.42225  2.77519  2.73123  3.46354  2.40513  3.72494  3.29354  2.67741  2.69355  4.24690  2.90347  2.73739  3.18146  2.89801  2.37887  2.77519  2.98518  4.58477  3.61503
          0.02778  3.99320  4.71555  0.61958  0.77255  0.61753  0.77496
    456   2.63924  4.93678  2.14343  2.32841  4.15799  3.36129  2.79503  3.14117  2.40842  3.20200  4.01161  2.86535  3.79522  2.53148  2.87649  2.63641  2.87685  3.28531  5.39192  4.01409    528 - -
          2.68618  4.42225  2.77519  2.73123  3.46354  2.40513  3.72494  3.29354  2.67741  2.69355  4.24690  2.90347  2.73739  3.18146  2.89801  2.37887  2.77519  2.98518  4.58477  3.61503
          0.02778  3.99320  4.71555  0.61958  0.77255  0.61753  0.77496
    457   2.43184  4.32191  3.31464  2.82015  3.76090  2.49631  3.85581  3.11761  2.78605  2.82157  2.69331  3.19196  3.80519  3.11686  3.15751  2.11240  2.45528  2.81230  5.15263  3.90248    529 - -
          2.68618  4.42225  2.77519  2.73123  3.46354  2.40513  3.72494  3.29354  2.67741  2.69355  4.24690  2.90347  2.73739  3.18146  2.89801  2.37887  2.77519  2.98518  4.58477  3.61503
          0.02778  3.99320  4.71555  0.61958  0.77255  0.52685  0.89273
    458   2.56687  4.70897  2.48608  2.46347  3.99219  3.38170  3.65701  3.38794  2.47961  2.75877  3.84434  2.96882  3.28310  2.82151  2.93509  2.26652  2.58313  2.80817  5.28067  3.95697    530 - -
          2.68618  4.42225  2.77519  2.73123  3.46354  2.40513  3.72494  3.29354  2.67741  2.69355  4.24690  2.90347  2.73739  3.18146  2.89801  2.37887  2.77519  2.98518  4.58477  3.61503
          0.02627  4.04833  4.77068  0.61958  0.77255  0.56498  0.84018
    459   2.71912  4.94800  2.84306  2.44960  4.31532  3.39085  3.67276  3.74683  2.16156  3.30092  4.12555  2.95506  3.85779  2.10666  2.71222  1.88343  2.97166  3.38852  5.47571  4.15096    531 - -
          2.68618  4.42225  2.77519  2.73123  3.46354  2.40513  3.72494  3.29354  2.67741  2.69355  4.24690  2.90347  2.73739  3.18146  2.89801  2.37887  2.77519  2.98518  4.58477  3.61503
          0.02627  4.04833  4.77068  0.61958  0.77255  0.56498  0.84018
    460   2.51502  4.39608  3.29312  2.76208  3.69963  3.39288  3.80455  2.71406  2.72702  2.75168  3.62831  2.82020  3.85664  3.05856  3.11550  2.10510  2.30925  2.48929  5.09718  3.83777    532 - -
          2.68618  4.42225  2.77519  2.73123  3.46354  2.40513  3.72494  3.29354  2.67741  2.69355  4.24690  2.90347  2.73739  3.18146  2.89801  2.37887  2.77519  2.98518  4.58477  3.61503
          0.02627  4.04833  4.77068  0.61958  0.77255  0.56498  0.84018
    461   2.84043  5.30569  1.60226  1.99332  4.64338  3.26178  3.74636  4.13270  2.69219  3.65706  4.48086  2.75225  3.83995  2.90221  3.24631  1.94128  3.12234  3.71769  5.83190  4.37357    533 - -
          2.68618  4.42225  2.77519  2.73123  3.46354  2.40513  3.72494  3.29354  2.67741  2.69355  4.24690  2.90347  2.73739  3.18146  2.89801  2.37887  2.77519  2.98518  4.58477  3.61503
          0.02627  4.04833  4.77068  0.61958  0.77255  0.56498  0.84018
    462   2.57755  4.63573  3.08524  2.53828  3.88623  3.02635  3.66983  3.28109  2.47834  2.92032  2.88549  2.75168  3.83006  2.85443  2.45051  2.47593  2.60169  2.98487  5.19766  3.90038    534 - -
          2.68618  4.42225  2.77519  2.73123  3.46354  2.40513  3.72494  3.29354  2.67741  2.69355  4.24690  2.90347  2.73739  3.18146  2.89801  2.37887  2.77519  2.98518  4.58477  3.61503
          0.02627  4.04833  4.77068  0.61958  0.77255  0.56498  0.84018
    463   2.56034  4.75783  2.90998  2.46114  4.21939  2.87559  3.69550  3.65091  2.47649  3.23299  4.03789  2.22702  3.79037  2.84576  2.62698  2.16605  2.56364  3.26752  5.44390  4.10935    535 - -
          2.68618  4.42225  2.77519  2.73123  3.46354  2.40513  3.72494  3.29354  2.67741  2.69355  4.24690  2.90347  2.73739  3.18146  2.89801  2.37887  2.77519  2.98518  4.58477  3.61503
          0.14602  4.04833  2.13364  0.61958  0.77255  0.56498  0.84018
    464   2.24363  4.18471  3.32315  3.02005  4.15910  2.96853  4.10271  3.50481  3.03550  3.24717  4.11023  3.23496  3.68721  3.36774  3.35241  1.45010  1.94603  3.04005  5.52000  4.27963    536 - -
          2.68692  4.42299  2.77562  2.73197  3.46367  2.40545  3.72248  3.29428  2.67815  2.69344  4.24351  2.90421  2.73755  3.17846  2.89802  2.37790  2.77529  2.98513  4.58551  3.61577
          0.46781  1.21898  2.54982  2.64855  0.07338  0.66985  0.71699
    465   2.51362  4.59196  2.88017  2.51386  4.08965  3.22056  3.71937  3.49796  2.48931  3.12355  3.97161  2.96963  3.76041  2.22497  2.86797  2.07277  2.47601  3.13739  5.36003  4.05579    556 - -
          2.68618  4.42225  2.77519  2.73123  3.46354  2.40513  3.72494  3.29354  2.67741  2.69355  4.24690  2.90347  2.73739  3.18146  2.89801  2.37887  2.77519  2.98518  4.58477  3.61503
          0.03177  3.86084  4.58318  0.61958  0.77255  0.72366  0.66354
    466   2.62545  4.86679  2.36817  2.33220  4.25170  2.45190  3.64233  3.69736  2.41869  3.26714  4.08795  2.85213  3.76921  2.79739  2.22190  2.63380  2.89691  3.32623  5.45169  4.10410    557 - -
          2.68618  4.42225  2.77519  2.73123  3.46354  2.40513  3.72494  3.29354  2.67741  2.69355  4.24690  2.90347  2.73739  3.18146  2.89801  2.37887  2.77519  2.98518  4.58477  3.61503
          0.03177  3.86084  4.58318  0.61958  0.77255  0.72366  0.66354
    467   2.51012  4.58608  2.88278  2.51685  4.08738  3.21780  3.72189  3.49560  2.49433  3.12216  3.97027  2.97130  3.75929  2.24870  2.87326  2.05084  2.47378  3.13447  5.35945  4.05575    558 - -
          2.68618  4.42225  2.77519  2.73123  3.46354  2.40513  3.72494  3.29354  2.67741  2.69355  4.24690  2.90347  2.73739  3.18146  2.89801  2.37887  2.77519  2.98518  4.58477  3.61503
          0.03177  3.86084  4.58318  0.61958  0.77255  0.72366  0.66354
    468   2.69582  4.64338  3.12600  2.63809  3.51472  3.48835  2.62530  3.19995  2.39171  2.24627  3.71709  3.09139  3.89545  2.56605  2.71336  2.78831  2.92366  2.95917  4.93008  3.53491    559 - -
          2.68618  4.42225  2.77519  2.73123  3.46354  2.40513  3.72494  3.29354  2.67741  2.69355  4.24690  2.90347  2.73739  3.18146  2.89801  2.37887  2.77519  2.98518  4.58477  3.61503
          0.03177  3.86084  4.58318  0.61958  0.77255  0.72366  0.66354
    469   2.67863  4.87298  2.79905  2.40143  4.06701  3.36285  2.60899  3.59812  2.29970  3.16023  4.00177  2.90830  3.12584  2.23703  2.67181  2.69266  2.91889  3.26753  5.30085  3.94525    560 - -
          2.68618  4.42225  2.77519  2.73123  3.46354  2.40513  3.72494  3.29354  2.67741  2.69355  4.24690  2.90347  2.73739  3.18146  2.89801  2.37887  2.77519  2.98518  4.58477  3.61503
          0.03177  3.86084  4.58318  0.61958  0.77255  0.72366  0.66354
    470   2.80386  4.96051  3.09650  2.55572  4.18726  3.49400  2.57871  3.68582  2.03906  3.20255  4.05308  3.01918  3.88817  2.41429  1.90500  2.81374  3.00573  3.36749  5.29092  4.00065    561 - -
          2.68618  4.42225  2.77519  2.73123  3.46354  2.40513  3.72494  3.29354  2.67741  2.69355  4.24690  2.90347  2.73739  3.18146  2.89801  2.37887  2.77519  2.98518  4.58477  3.61503
          0.03177  3.86084  4.58318  0.61958  0.77255  0.72366  0.66354
    471   2.80388  5.11411  2.48442  1.81807  4.39872  3.30078  3.64550  3.85553  2.36738  3.38621  4.24964  2.80934  3.82257  1.93378  2.75584  2.76422  3.05540  3.50573  5.55239  4.18994    562 - -
          2.68618  4.42225  2.77519  2.73123  3.46354  2.40513  3.72494  3.29354  2.67741  2.69355  4.24690  2.90347  2.73739  3.18146  2.89801  2.37887  2.77519  2.98518  4.58477  3.61503
          0.03177  3.86084  4.58318  0.61958  0.77255  0.72366  0.66354
    472   2.78995  4.94299  2.82651  2.46847  3.90019  3.40845  2.48282  3.67413  2.25329  3.19734  4.08180  2.95836  3.87009  1.96247  2.57248  2.79608  3.02495  3.36009  5.18645  3.77448    563 - -
          2.68618  4.42225  2.77519  2.73123  3.46354  2.40513  3.72494  3.29354  2.67741  2.69355  4.24690  2.90347  2.73739  3.18146  2.89801  2.37887  2.77519  2.98518  4.58477  3.61503
          0.03177  3.86084  4.58318  0.61958  0.77255  0.72366  0.66354
    473   2.67307  4.81734  2.86475  2.44740  4.01900  3.37685  2.61304  3.52401  2.29394  3.10174  3.95458  2.94192  3.82345  2.24697  2.64895  2.70333  2.57637  3.20724  5.26601  3.92678    564 - -
          2.68618  4.42225  2.77519  2.73123  3.46354  2.40513  3.72494  3.29354  2.67741  2.69355  4.24690  2.90347  2.73739  3.18146  2.89801  2.37887  2.77519  2.98518  4.58477  3.61503
          0.03177  3.86084  4.58318  0.61958  0.77255  0.72366  0.66354
    474   2.83030  4.88891  3.15627  2.64575  3.91061  3.49748  2.18916  3.63046  2.10487  3.15564  4.04362  3.08474  3.91693  2.79756  1.87334  2.86300  3.04740  3.33048  5.13963  3.78591    565 - -
          2.68618  4.42225  2.77519  2.73123  3.46354  2.40513  3.72494  3.29354  2.67741  2.69355  4.24690  2.90347  2.73739  3.18146  2.89801  2.37887  2.77519  2.98518  4.58477  3.61503
          0.03177  3.86084  4.58318  0.61958  0.77255  0.72366  0.66354
    475   2.62521  4.65827  2.88412  2.05611  3.86176  3.37758  3.68439  3.19613  2.49459  2.29799  3.77126  2.98466  3.14845  2.88395  2.89106  2.70158  2.87683  2.93482  5.21235  3.90588    566 - -
          2.68618  4.42225  2.77519  2.73123  3.46354  2.40513  3.72494  3.29354  2.67741  2.69355  4.24690  2.90347  2.73739  3.18146  2.89801  2.37887  2.77519  2.98518  4.58477  3.61503
          0.03177  3.86084  4.58318  0.61958  0.77255  0.72366  0.66354
    476   2.15202  4.50908  2.80625  2.52253  4.16888  3.11162  3.79856  3.58405  2.65921  3.22823  4.06839  2.17750  2.48998  2.99482  3.06871  2.52742  2.80382  3.17416  5.45720  4.14442    567 - -
          2.68618  4.42225  2.77519  2.73123  3.46354  2.40513  3.72494  3.29354  2.67741  2.69355  4.24690  2.90347  2.73739  3.18146  2.89801  2.37887  2.77519  2.98518  4.58477  3.61503
          0.03177  3.86084  4.58318  0.61958  0.77255  0.72366  0.66354
    477   2.71628  4.77193  3.01542  2.54726  3.39858  3.46996  2.59822  3.40953  2.37850  2.97638  3.86707  3.02184  3.87928  2.28243  2.73265  2.76039  2.94243  3.12796  4.83572  2.85956    568 - -
          2.68618  4.42225  2.77519  2.73123  3.46354  2.40513  3.72494  3.29354  2.67741  2.69355  4.24690  2.90347  2.73739  3.18146  2.89801  2.37887  2.77519  2.98518  4.58477  3.61503
          0.03177  3.86084  4.58318  0.61958  0.77255  0.72366  0.66354
    478   2.78995  4.94299  2.82651  2.46847  3.90019  3.40845  2.48282  3.67413  2.25329  3.19734  4.08180  2.95836  3.87009  1.96247  2.57248  2.79608  3.02495  3.36009  5.18645  3.77448    569 - -
          2.68618  4.42225  2.77519  2.73123  3.46354  2.40513  3.72494  3.29354  2.67741  2.69355  4.24690  2.90347  2.73739  3.18146  2.89801  2.37887  2.77519  2.98518  4.58477  3.61503
          0.03177  3.86084  4.58318  0.61958  0.77255  0.72366  0.66354
    479   2.74437  4.97360  2.57680  2.34028  4.25558  3.28555  3.66115  3.79961  2.37839  3.34691  4.20901  2.14291  3.81692  1.93858  2.74866  2.73608  3.01714  3.44067  5.46197  4.08934    570 - -
          2.68618  4.42225  2.77519  2.73123  3.46354  2.40513  3.72494  3.29354  2.67741  2.69355  4.24690  2.90347  2.73739  3.18146  2.89801  2.37887  2.77519  2.98518  4.58477  3.61503
          0.03177  3.86084  4.58318  0.61958  0.77255  0.72366  0.66354
    480   2.64188  4.74903  2.76278  2.48157  4.13456  3.25503  3.71178  3.64438  2.41491  3.22810  4.11170  2.95131  3.80659  1.73741  2.75426  2.33193  2.95026  3.29045  5.38874  4.04732    571 - -
          2.68618  4.42225  2.77519  2.73123  3.46354  2.40513  3.72494  3.29354  2.67741  2.69355  4.24690  2.90347  2.73739  3.18146  2.89801  2.37887  2.77519  2.98518  4.58477  3.61503
          0.03177  3.86084  4.58318  0.61958  0.77255  0.72366  0.66354
    481   2.65155  4.79919  2.79245  2.42118  3.98977  3.33639  2.62823  3.54614  2.36456  3.12885  3.97631  2.91985  3.80836  2.49414  2.74140  2.15172  2.90748  3.21747  5.26546  3.90134    572 - -
          2.68618  4.42225  2.77519  2.73123  3.46354  2.40513  3.72494  3.29354  2.67741  2.69355  4.24690  2.90347  2.73739  3.18146  2.89801  2.37887  2.77519  2.98518  4.58477  3.61503
          0.03177  3.86084  4.58318  0.61958  0.77255  0.72366  0.66354
    482   2.67863  4.87298  2.79905  2.40143  4.06701  3.36285  2.60899  3.59812  2.29970  3.16023  4.00177  2.90830  3.12584  2.23703  2.67181  2.69266  2.91889  3.26753  5.30085  3.94525    573 - -
          2.68618  4.42225  2.77519  2.73123  3.46354  2.40513  3.72494  3.29354  2.67741  2.69355  4.24690  2.90347  2.73739  3.18146  2.89801  2.37887  2.77519  2.98518  4.58477  3.61503
          0.03177  3.86084  4.58318  0.61958  0.77255  0.72366  0.66354
    483   2.78995  4.94299  2.82651  2.46847  3.90019  3.40845  2.48282  3.67413  2.25329  3.19734  4.08180  2.95836  3.87009  1.96247  2.57248  2.79608  3.02495  3.36009  5.18645  3.77448    574 - -
          2.68618  4.42225  2.77519  2.73123  3.46354  2.40513  3.72494  3.29354  2.67741  2.69355  4.24690  2.90347  2.73739  3.18146  2.89801  2.37887  2.77519  2.98518  4.58477  3.61503
          0.03177  3.86084  4.58318  0.61958  0.77255  0.62109  0.77080
    484   2.79405  4.99737  3.03243  2.51969  4.22757  3.48418  2.59719  3.73065  2.10277  3.24594  4.08563  3.00034  3.88647  2.02882  2.17730  2.79529  3.00256  3.40010  5.33980  4.03136    575 - -
          2.68618  4.42225  2.77519  2.73123  3.46354  2.40513  3.72494  3.29354  2.67741  2.69355  4.24690  2.90347  2.73739  3.18146  2.89801  2.37887  2.77519  2.98518  4.58477  3.61503
          0.02956  3.93187  4.65422  0.61958  0.77255  0.57918  0.82180
    485   2.58103  4.60954  3.07079  2.55291  3.85070  3.41112  3.67747  3.24190  2.48260  2.88130  2.82273  3.03328  3.25799  2.24569  2.88426  2.44530  2.82794  2.95621  5.17713  3.88427    576 - -
          2.68618  4.42225  2.77519  2.73123  3.46354  2.40513  3.72494  3.29354  2.67741  2.69355  4.24690  2.90347  2.73739  3.18146  2.89801  2.37887  2.77519  2.98518  4.58477  3.61503
          0.02786  3.99039  4.71274  0.61958  0.77255  0.62006  0.77200
    486   2.63284  4.80496  2.80693  2.46117  4.25226  3.29786  3.71436  3.70184  2.45096  3.27825  4.11220  2.95107  3.14204  1.73402  2.83961  2.36994  2.92537  3.32774  5.46837  4.13704    577 - -
          2.68618  4.42225  2.77519  2.73123  3.46354  2.40513  3.72494  3.29354  2.67741  2.69355  4.24690  2.90347  2.73739  3.18146  2.89801  2.37887  2.77519  2.98518  4.58477  3.61503
          0.02786  3.99039  4.71274  0.61958  0.77255  0.62006  0.77200
    487   2.90353  5.08271  2.89289  2.53900  4.39970  3.47074  3.67456  3.84893  1.98474  3.35715  4.23991  3.02133  3.93906  1.48283  2.46318  2.89699  3.13258  3.52342  5.47890  4.19426    578 - -
          2.68618  4.42225  2.77519  2.73123  3.46354  2.40513  3.72494  3.29354  2.67741  2.69355  4.24690  2.90347  2.73739  3.18146  2.89801  2.37887  2.77519  2.98518  4.58477  3.61503
          0.02786  3.99039  4.71274  0.61958  0.77255  0.62006  0.77200
    488   2.72546  4.93739  2.96071  2.48801  4.28067  3.42675  3.63111  3.70782  2.22832  3.24694  4.07852  2.98043  2.79641  1.90174  2.31818  2.73744  2.96081  3.36295  5.41278  4.10992    579 - -
          2.68618  4.42225  2.77519  2.73123  3.46354  2.40513  3.72494  3.29354  2.67741  2.69355  4.24690  2.90347  2.73739  3.18146  2.89801  2.37887  2.77519  2.98518  4.58477  3.61503
          0.02786  3.99039  4.71274  0.61958  0.77255  0.62006  0.77200
    489   2.68906  4.93612  2.70226  2.37903  4.30215  3.32420  3.67813  3.76357  2.42266  3.32149  4.14691  2.54733  2.43640  2.05007  2.83176  2.69335  2.95725  3.39378  5.49622  4.14333    580 - -
          2.68618  4.42225  2.77519  2.73123  3.46354  2.40513  3.72494  3.29354  2.67741  2.69355  4.24690  2.90347  2.73739  3.18146  2.89801  2.37887  2.77519  2.98518  4.58477  3.61503
          0.02786  3.99039  4.71274  0.61958  0.77255  0.41011  1.08940
    490   2.72219  5.07079  2.75589  2.18825  4.36645  3.40095  3.15062  3.82103  2.38388  3.35550  4.15463  2.89674  3.84553  2.00051  2.81952  2.08741  2.95911  3.44894  5.52472  4.15638    581 - -
          2.68618  4.42225  2.77519  2.73123  3.46354  2.40513  3.72494  3.29354  2.67741  2.69355  4.24690  2.90347  2.73739  3.18146  2.89801  2.37887  2.77519  2.98518  4.58477  3.61503
          0.02440  4.12133  4.84367  0.61958  0.77255  0.48576  0.95510
    491   2.74536  5.09690  2.74876  2.14234  4.38377  3.40951  2.28678  3.84467  2.37163  3.37364  4.17584  2.90040  3.85607  2.17425  2.79569  2.46978  2.97993  3.47363  5.53323  4.16568    582 - -
          2.68618  4.42225  2.77519  2.73123  3.46354  2.40513  3.72494  3.29354  2.67741  2.69355  4.24690  2.90347  2.73739  3.18146  2.89801  2.37887  2.77519  2.98518  4.58477  3.61503
          0.02440  4.12133  4.84367  0.61958  0.77255  0.48576  0.95510
    492   2.62338  4.64707  3.14348  2.59988  3.85187  3.47281  3.71604  3.21054  2.52492  2.84372  3.26970  3.08290  2.95013  2.00752  2.93171  2.71366  2.86427  2.62349  5.20133  3.90959    583 - -
          2.68618  4.42225  2.77519  2.73123  3.46354  2.40513  3.72494  3.29354  2.67741  2.69355  4.24690  2.90347  2.73739  3.18146  2.89801  2.37887  2.77519  2.98518  4.58477  3.61503
          0.02440  4.12133  4.84367  0.61958  0.77255  0.48576  0.95510
    493   2.69678  4.96739  2.81833  2.04000  4.22548  3.41658  3.65446  3.65592  2.41004  2.42026  4.04355  2.41505  3.84770  2.36851  2.84620  2.69873  2.93099  3.31537  5.43721  4.08655    584 - -
          2.68618  4.42225  2.77519  2.73123  3.46354  2.40513  3.72494  3.29354  2.67741  2.69355  4.24690  2.90347  2.73739  3.18146  2.89801  2.37887  2.77519  2.98518  4.58477  3.61503
          0.02440  4.12133  4.84367  0.61958  0.77255  0.48576  0.95510
    494   2.71102  4.80928  3.03352  2.59181  4.05275  3.44452  3.73467  3.50956  2.43632  2.72343  3.98890  3.06933  3.90532  1.62877  2.79306  2.42075  2.97137  3.20503  5.33790  4.00807    585 - -
          2.68618  4.42225  2.77519  2.73123  3.46354  2.40513  3.72494  3.29354  2.67741  2.69355  4.24690  2.90347  2.73739  3.18146  2.89801  2.37887  2.77519  2.98518  4.58477  3.61503
          0.02440  4.12133  4.84367  0.61958  0.77255  0.48576  0.95510
    495   2.64182  4.97252  2.62738  2.36491  4.24038  3.40103  2.87155  3.69482  2.37900  2.85289  4.03864  2.89986  3.34090  2.08387  2.84264  2.63636  2.87495  3.33103  5.43486  4.06528    586 - -
          2.68618  4.42225  2.77519  2.73123  3.46354  2.40513  3.72494  3.29354  2.67741  2.69355  4.24690  2.90347  2.73739  3.18146  2.89801  2.37887  2.77519  2.98518  4.58477  3.61503
          0.02440  4.12133  4.84367  0.61958  0.77255  0.48576  0.95510
    496   2.79052  4.96882  3.08166  2.58662  4.33204  3.49402  3.68429  3.73646  2.23802  3.27949  4.12330  3.06369  3.92571  1.59188  2.30966  2.81089  2.59100  3.40021  5.45187  4.16761    587 - -
          2.68618  4.42225  2.77519  2.73123  3.46354  2.40513  3.72494  3.29354  2.67741  2.69355  4.24690  2.90347  2.73739  3.18146  2.89801  2.37887  2.77519  2.98518  4.58477  3.61503
          0.02440  4.12133  4.84367  0.61958  0.77255  0.48576  0.95510
    497   2.87884  4.82761  3.26636  2.81562  3.74248  3.62347  3.84442  3.20242  2.52434  2.08145  3.77780  3.26613  4.05636  1.54107  2.82634  2.97502  3.12258  3.04738  5.21113  3.87631    588 - -
          2.68618  4.42225  2.77519  2.73123  3.46354  2.40513  3.72494  3.29354  2.67741  2.69355  4.24690  2.90347  2.73739  3.18146  2.89801  2.37887  2.77519  2.98518  4.58477  3.61503
          0.02440  4.12133  4.84367  0.61958  0.77255  0.48576  0.95510
    498   2.36174  4.57868  3.12727  2.61704  3.89416  3.38891  2.81771  3.29290  2.59748  2.94671  3.79322  3.08183  2.42045  2.94937  3.01531  2.45224  2.83404  2.62815  5.22955  3.93599    589 - -
          2.68618  4.42225  2.77519  2.73123  3.46354  2.40513  3.72494  3.29354  2.67741  2.69355  4.24690  2.90347  2.73739  3.18146  2.89801  2.37887  2.77519  2.98518  4.58477  3.61503
          0.02440  4.12133  4.84367  0.61958  0.77255  0.48576  0.95510
    499   2.48828  5.09994  2.74642  1.99447  4.39855  3.40085  2.78530  3.85385  2.37154  3.37859  4.17294  2.88780  3.84286  2.02194  2.80948  2.69868  2.96014  3.47518  5.54169  4.16874    590 - -
          2.68618  4.42225  2.77519  2.73123  3.46354  2.40513  3.72494  3.29354  2.67741  2.69355  4.24690  2.90347  2.73739  3.18146  2.89801  2.37887  2.77519  2.98518  4.58477  3.61503
          0.02440  4.12133  4.84367  0.61958  0.77255  0.48576  0.95510
    500   2.65217  4.83866  2.86323  2.49672  4.30093  3.33514  3.75476  3.74817  2.51108  3.32365  4.14656  2.98933  2.24611  1.95806  2.91874  2.35030  2.94551  3.36590  5.51764  4.18216    591 - -
          2.68618  4.42225  2.77519  2.73123  3.46354  2.40513  3.72494  3.29354  2.67741  2.69355  4.24690  2.90347  2.73739  3.18146  2.89801  2.37887  2.77519  2.98518  4.58477  3.61503
          0.07684  4.12133  2.85180  0.61958  0.77255  0.48576  0.95510
    501   2.43055  4.72272  3.07345  2.53195  3.94909  3.45687  2.82428  3.35326  2.06877  2.49007  3.81778  3.02484  3.85469  2.83264  2.79613  2.49626  2.86575  3.05702  5.23082  3.92947    592 - -
          2.68618  4.42225  2.77519  2.73123  3.46354  2.40513  3.72494  3.29354  2.67741  2.69355  4.24690  2.90347  2.73739  3.18146  2.89801  2.37887  2.77519  2.98518  4.58477  3.61503
          0.02569  4.07018  4.79252  0.61958  0.77255  0.45184  1.01186
    502   2.66896  4.47286  3.39721  2.83344  3.51481  3.59026  3.13039  2.93973  2.67039  1.83564  3.06844  3.26358  3.96826  2.51016  3.00979  2.84309  2.89633  2.73668  4.96855  3.69267    593 - -
          2.68618  4.42225  2.77519  2.73123  3.46354  2.40513  3.72494  3.29354  2.67741  2.69355  4.24690  2.90347  2.73739  3.18146  2.89801  2.37887  2.77519  2.98518  4.58477  3.61503
          0.02440  4.12133  4.84367  0.61958  0.77255  0.48576  0.95510
    503   2.64134  4.92614  2.60931  2.39739  4.19404  3.41624  3.62495  3.61720  2.23123  2.89830  3.99480  2.92545  3.82220  1.98377  2.82758  2.64784  2.87317  2.93514  5.40279  4.05071    594 - -
          2.68618  4.42225  2.77519  2.73123  3.46354  2.40513  3.72494  3.29354  2.67741  2.69355  4.24690  2.90347  2.73739  3.18146  2.89801  2.37887  2.77519  2.98518  4.58477  3.61503
          0.02440  4.12133  4.84367  0.61958  0.77255  0.48576  0.95510
    504   2.63123  4.44500  3.33562  2.57895  3.61469  3.54522  3.83557  2.84516  2.76086  2.21537  3.54718  3.25076  2.45903  3.10727  3.13234  2.81243  2.87673  2.20224  5.05808  3.80423    595 - -
          2.68618  4.42225  2.77519  2.73123  3.46354  2.40513  3.72494  3.29354  2.67741  2.69355  4.24690  2.90347  2.73739  3.18146  2.89801  2.37887  2.77519  2.98518  4.58477  3.61503
          0.02440  4.12133  4.84367  0.61958  0.77255  0.48576  0.95510
    505   2.64870  4.90835  2.92995  2.26313  4.17515  3.42586  2.86703  3.60204  2.37012  3.17587  3.98247  2.94134  3.83067  2.09091  2.80489  2.66068  2.58594  2.94461  5.38563  4.04312    596 - -
          2.68618  4.42225  2.77519  2.73123  3.46354  2.40513  3.72494  3.29354  2.67741  2.69355  4.24690  2.90347  2.73739  3.18146  2.89801  2.37887  2.77519  2.98518  4.58477  3.61503
          0.02440  4.12133  4.84367  0.61958  0.77255  0.48576  0.95510
    506   2.75614  5.24442  2.34929  2.04788  4.55238  3.35098  3.09734  4.03535  2.46439  3.53035  4.31068  2.56497  3.83127  1.84004  2.96166  2.69919  3.00074  3.62024  5.67908  4.25665    597 - -
          2.68618  4.42225  2.77519  2.73123  3.46354  2.40513  3.72494  3.29354  2.67741  2.69355  4.24690  2.90347  2.73739  3.18146  2.89801  2.37887  2.77519  2.98518  4.58477  3.61503
          0.02440  4.12133  4.84367  0.61958  0.77255  0.48576  0.95510
    507   2.65900  4.80947  2.89586  2.54324  4.31345  2.82804  3.78568  3.73417  2.52309  3.32541  4.16045  3.02220  3.86277  1.55335  2.90797  2.70564  2.51636  3.35536  5.53004  4.21146    598 - -
          2.68618  4.42225  2.77519  2.73123  3.46354  2.40513  3.72494  3.29354  2.67741  2.69355  4.24690  2.90347  2.73739  3.18146  2.89801  2.37887  2.77519  2.98518  4.58477  3.61503
          0.02440  4.12133  4.84367  0.61958  0.77255  0.48576  0.95510
    508   2.64424  4.24255  3.72914  3.17196  3.26981  3.66101  3.29815  2.24939  3.03972  1.66102  3.31318  3.50085  4.04256  3.35876  3.31332  2.67099  2.88064  2.44569  4.78989  3.53541    599 - -
          2.68618  4.42225  2.77519  2.73123  3.46354  2.40513  3.72494  3.29354  2.67741  2.69355  4.24690  2.90347  2.73739  3.18146  2.89801  2.37887  2.77519  2.98518  4.58477  3.61503
          0.02440  4.12133  4.84367  0.61958  0.77255  0.48576  0.95510
    509   2.58312  3.11220  3.05550  2.57001  4.03838  2.93892  3.73555  3.44949  2.53252  3.07616  3.90896  2.65028  3.83943  1.92877  2.94559  2.65707  2.86045  3.11755  5.32655  4.02068    600 - -
          2.68618  4.42225  2.77519  2.73123  3.46354  2.40513  3.72494  3.29354  2.67741  2.69355  4.24690  2.90347  2.73739  3.18146  2.89801  2.37887  2.77519  2.98518  4.58477  3.61503
          0.07684  4.12133  2.85180  0.61958  0.77255  0.48576  0.95510
    510   2.38852  4.69310  2.99947  2.48939  3.96258  2.73503  2.84077  3.01494  2.49301  2.99845  3.82853  2.65756  3.81941  2.84306  2.93659  2.44439  2.82882  3.05920  5.26052  3.94413    601 - -
          2.68618  4.42225  2.77519  2.73123  3.46354  2.40513  3.72494  3.29354  2.67741  2.69355  4.24690  2.90347  2.73739  3.18146  2.89801  2.37887  2.77519  2.98518  4.58477  3.61503
          0.10476  4.07018  2.49640  0.61958  0.77255  0.45184  1.01186
    511   2.63001  5.00665  2.54072  2.30875  4.30068  3.36038  2.83694  3.75417  2.37919  3.29319  4.07545  2.62491  3.30517  2.50781  2.86120  2.61247  2.41121  3.37352  5.47601  4.09342    602 - -
          2.68558  4.42371  2.77801  2.73436  3.46602  2.40717  3.72218  3.29353  2.68024  2.69323  4.24589  2.90572  2.73159  3.16155  2.90078  2.38044  2.77460  2.98598  4.58789  3.61670
          0.39327  1.14986  4.77068  3.91124  0.02022  0.43923  1.03432
    512   3.75012  4.95968  4.75167  4.46114  0.92939  4.48859  3.54041  3.39376  4.29882  2.70144  3.98628  4.17103  4.79290  4.23786  4.30590  3.86608  3.97164  3.33286  3.67003  1.47489    722 - -
          2.68618  4.42225  2.77519  2.73123  3.46354  2.40513  3.72494  3.29354  2.67741  2.69355  4.24690  2.90347  2.73739  3.18146  2.89801  2.37887  2.77519  2.98518  4.58477  3.61503
          0.02440  4.12133  4.84367  0.61958  0.77255  0.48576  0.95510
    513   3.27567  4.58168  4.96321  4.39681  3.20066  4.58146  4.92787  1.72451  4.27594  1.06507  2.58698  4.62487  4.77494  4.37515  4.38501  3.92781  3.50055  1.90559  5.25024  4.18679    723 - -
          2.68618  4.42225  2.77519  2.73123  3.46354  2.40513  3.72494  3.29354  2.67741  2.69355  4.24690  2.90347  2.73739  3.18146  2.89801  2.37887  2.77519  2.98518  4.58477  3.61503
          0.02440  4.12133  4.84367  0.61958  0.77255  0.48576  0.95510
    514   3.19062  5.33066  2.62354  0.71677  4.71183  3.45224  4.07059  4.21687  2.98459  3.79699  4.76802  3.10524  4.07105  3.28608  3.41366  3.15207  3.49933  3.87786  5.83593  4.56815    724 - -
          2.68618  4.42225  2.77519  2.73123  3.46354  2.40513  3.72494  3.29354  2.67741  2.69355  4.24690  2.90347  2.73739  3.18146  2.89801  2.37887  2.77519  2.98518  4.58477  3.61503
          0.02440  4.12133  4.84367  0.61958  0.77255  0.48576  0.95510
    515   2.72930  4.88819  2.77507  2.48875  4.16298  3.35947  3.10010  3.74203  2.57622  3.32414  4.17011  2.52510  1.68569  2.96553  2.98030  2.75912  3.01832  3.38361  5.44729  4.06751    725 - -
          2.68618  4.42225  2.77519  2.73123  3.46354  2.40513  3.72494  3.29354  2.67741  2.69355  4.24690  2.90347  2.73739  3.18146  2.89801  2.37887  2.77519  2.98518  4.58477  3.61503
          0.02440  4.12133  4.84367  0.61958  0.77255  0.48576  0.95510
    516   2.11330  4.67823  3.02147  2.54474  4.13362  3.32232  3.74358  3.54887  2.55310  3.16069  3.97784  3.02098  2.55166  2.38728  2.98946  2.39908  2.56775  3.18451  5.40080  4.08405    726 - -
          2.68618  4.42225  2.77519  2.73123  3.46354  2.40513  3.72494  3.29354  2.67741  2.69355  4.24690  2.90347  2.73739  3.18146  2.89801  2.37887  2.77519  2.98518  4.58477  3.61503
          0.02440  4.12133  4.84367  0.61958  0.77255  0.48576  0.95510
    517   2.82260  4.96275  2.89262  2.59254  4.35246  3.41169  3.82676  3.85520  2.50543  3.39182  4.28072  3.07684  3.02982  1.26523  2.84746  2.85038  3.11338  3.50274  5.54934  4.23418    727 - -
          2.68618  4.42225  2.77519  2.73123  3.46354  2.40513  3.72494  3.29354  2.67741  2.69355  4.24690  2.90347  2.73739  3.18146  2.89801  2.37887  2.77519  2.98518  4.58477  3.61503
          0.02440  4.12133  4.84367  0.61958  0.77255  0.48576  0.95510
    518   3.10259  4.62095  4.04636  3.59978  2.07510  3.97527  3.64021  3.14493  3.50987  2.70126  3.76843  3.74742  4.36162  3.70816  3.73213  2.60396  3.35030  2.96931  3.97897  1.19480    728 - -
          2.68618  4.42225  2.77519  2.73123  3.46354  2.40513  3.72494  3.29354  2.67741  2.69355  4.24690  2.90347  2.73739  3.18146  2.89801  2.37887  2.77519  2.98518  4.58477  3.61503
          0.02440  4.12133  4.84367  0.61958  0.77255  0.48576  0.95510
    519   2.36786  4.24355  3.76686  3.23674  3.47015  3.56768  4.05763  2.56180  3.15142  1.77164  3.42818  3.53706  4.03256  3.44908  3.44102  2.29031  2.88255  2.01748  4.99522  3.77904    729 - -
          2.68618  4.42225  2.77519  2.73123  3.46354  2.40513  3.72494  3.29354  2.67741  2.69355  4.24690  2.90347  2.73739  3.18146  2.89801  2.37887  2.77519  2.98518  4.58477  3.61503
          0.14089  4.12133  2.16119  0.61958  0.77255  0.48576  0.95510
    520   2.09686  4.19942  3.52564  3.07970  3.89551  2.62450  4.06219  3.11314  3.04478  2.93880  3.82525  3.32263  3.78043  3.35305  3.37483  2.52909  1.70483  2.31681  5.30980  4.08749    730 - -
          2.68618  4.42225  2.77519  2.73123  3.46354  2.40513  3.72494  3.29354  2.67741  2.69355  4.24690  2.90347  2.73739  3.18146  2.89801  2.37887  2.77519  2.98518  4.58477  3.61503
          0.02737  4.00781  4.73016  0.61958  0.77255  0.41827  1.07348
    521   1.34525  4.54068  3.10279  2.74661  4.20061  2.76130  3.92162  3.57683  2.32742  3.24052  4.08626  3.14795  3.84018  3.12726  3.10029  2.63971  2.88927  3.18883  5.49302  4.22053    731 - -
          2.68618  4.42225  2.77519  2.73123  3.46354  2.40513  3.72494  3.29354  2.67741  2.69355  4.24690  2.90347  2.73739  3.18146  2.89801  2.37887  2.77519  2.98518  4.58477  3.61503
          0.02440  4.12133  4.84367  0.61958  0.77255  0.48576  0.95510
    522   2.86803  4.31703  4.21019  3.06417  3.44318  4.03921  4.38589  1.45560  3.55040  1.98298  3.33602  3.95187  4.37859  3.83022  3.79600  3.34352  3.10780  1.66307  5.12897  3.92925    732 - -
          2.68618  4.42225  2.77519  2.73123  3.46354  2.40513  3.72494  3.29354  2.67741  2.69355  4.24690  2.90347  2.73739  3.18146  2.89801  2.37887  2.77519  2.98518  4.58477  3.61503
          0.02440  4.12133  4.84367  0.61958  0.77255  0.48576  0.95510
    523   2.53880  4.59055  2.90648  2.70038  4.41582  2.60964  4.01744  3.88687  2.91700  3.50727  4.34132  2.60949  1.40400  3.22867  3.31702  2.63847  2.94686  3.41186  5.68986  4.38969    733 - -
          2.68618  4.42225  2.77519  2.73123  3.46354  2.40513  3.72494  3.29354  2.67741  2.69355  4.24690  2.90347  2.73739  3.18146  2.89801  2.37887  2.77519  2.98518  4.58477  3.61503
          0.02440  4.12133  4.84367  0.61958  0.77255  0.48576  0.95510
    524   2.46811  4.31252  4.28611  3.72482  3.32863  4.00423  4.38122  2.16520  3.60931  1.88220  2.06789  3.98037  4.35421  3.85250  3.82333  3.31664  3.10503  1.63932  5.05159  3.87941    734 - -
          2.68618  4.42225  2.77519  2.73123  3.46354  2.40513  3.72494  3.29354  2.67741  2.69355  4.24690  2.90347  2.73739  3.18146  2.89801  2.37887  2.77519  2.98518  4.58477  3.61503
          0.02440  4.12133  4.84367  0.61958  0.77255  0.48576  0.95510
    525   2.73930  5.09004  2.67194  2.15803  4.42704  2.82713  3.68341  3.87690  2.45156  3.41274  4.21604  2.88239  3.18655  1.73655  2.90146  2.71573  2.99019  3.49492  5.58888  4.21335    735 - -
          2.68618  4.42225  2.77519  2.73123  3.46354  2.40513  3.72494  3.29354  2.67741  2.69355  4.24690  2.90347  2.73739  3.18146  2.89801  2.37887  2.77519  2.98518  4.58477  3.61503
          0.02440  4.12133  4.84367  0.61958  0.77255  0.48576  0.95510
    526   2.07681  4.32928  3.36909  2.96516  4.26345  3.09218  4.07700  3.66941  2.98777  3.33252  4.15201  3.25061  2.21419  3.30043  3.36245  1.59227  2.40016  3.18927  5.58221  4.33390    736 - -
          2.68618  4.42225  2.77519  2.73123  3.46354  2.40513  3.72494  3.29354  2.67741  2.69355  4.24690  2.90347  2.73739  3.18146  2.89801  2.37887  2.77519  2.98518  4.58477  3.61503
          0.02440  4.12133  4.84367  0.61958  0.77255  0.48576  0.95510
    527   3.00958  4.49159  4.46453  4.14233  3.74527  3.97535  4.90538  2.07269  4.01421  2.39323  3.67902  4.29044  4.52712  4.35924  4.20185  3.50014  3.36827  0.75995  5.56948  4.31371    737 - -
          2.68618  4.42225  2.77519  2.73123  3.46354  2.40513  3.72494  3.29354  2.67741  2.69355  4.24690  2.90347  2.73739  3.18146  2.89801  2.37887  2.77519  2.98518  4.58477  3.61503
          0.02440  4.12133  4.84367  0.61958  0.77255  0.48576  0.95510
    528   2.22468  4.24938  3.60438  3.04545  3.41738  3.58534  3.90602  2.11758  2.98146  2.28783  3.38713  3.02440  3.98606  3.27803  3.30246  2.54693  2.83538  2.26174  4.89222  3.66829    738 - -
          2.68618  4.42225  2.77519  2.73123  3.46354  2.40513  3.72494  3.29354  2.67741  2.69355  4.24690  2.90347  2.73739  3.18146  2.89801  2.37887  2.77519  2.98518  4.58477  3.61503
          0.15879  4.12133  2.03559  0.61958  0.77255  0.48576  0.95510
    529   1.74977  4.23888  3.27091  2.93261  4.25933  1.90361  4.06907  3.68334  3.01207  3.34020  4.15552  3.19481  2.83720  3.30304  3.37975  2.12843  2.71079  3.16760  5.57920  4.33805    739 - -
          2.68618  4.42225  2.77519  2.73123  3.46354  2.40513  3.72494  3.29354  2.67741  2.69355  4.24690  2.90347  2.73739  3.18146  2.89801  2.37887  2.77519  2.98518  4.58477  3.61503
          0.02786  3.99039  4.71274  0.61958  0.77255  0.62006  0.77200
    530   2.54667  4.31033  3.40417  2.88239  2.64619  2.70526  3.81418  2.84692  2.84036  2.32392  3.46869  3.27096  2.81567  3.15366  3.19178  2.75283  2.81229  2.61770  4.88157  3.58668    740 - -
          2.68618  4.42225  2.77519  2.73123  3.46354  2.40513  3.72494  3.29354  2.67741  2.69355  4.24690  2.90347  2.73739  3.18146  2.89801  2.37887  2.77519  2.98518  4.58477  3.61503
          0.08808  3.99039  2.72086  0.61958  0.77255  0.52510  0.89526
    531   2.46978  4.24697  3.48934  3.00371  2.54096  3.34720  3.91203  2.89080  2.96107  2.63116  3.55718  3.32507  3.87316  3.26758  3.29010  2.17005  2.04995  2.63507  4.96362  3.67085    741 - -
          2.68618  4.42225  2.77519  2.73123  3.46354  2.40513  3.72494  3.29354  2.67741  2.69355  4.24690  2.90347  2.73739  3.18146  2.89801  2.37887  2.77519  2.98518  4.58477  3.61503
          0.09639  3.99320  2.61115  0.61958  0.77255  0.61753  0.77496
    532   2.64371  4.95499  2.40705  1.96264  4.20301  3.31822  3.61343  3.65835  2.44323  3.22933  4.04023  2.82003  2.77372  2.76050  2.92930  2.63297  2.88760  3.30545  5.43367  3.32491    742 - -
          2.68618  4.42225  2.77519  2.73123  3.46354  2.40513  3.72494  3.29354  2.67741  2.69355  4.24690  2.90347  2.73739  3.18146  2.89801  2.37887  2.77519  2.98518  4.58477  3.61503
          0.02972  3.92653  4.64888  0.61958  0.77255  0.67414  0.71252
    533   2.50474  4.18555  3.62389  3.09318  2.93727  3.46072  3.94021  2.58023  3.02685  2.44052  3.39662  3.40928  3.93022  3.32116  3.33457  2.48596  2.26820  1.97777  4.91050  3.67182    743 - -
          2.68618  4.42225  2.77519  2.73123  3.46354  2.40513  3.72494  3.29354  2.67741  2.69355  4.24690  2.90347  2.73739  3.18146  2.89801  2.37887  2.77519  2.98518  4.58477  3.61503
          0.02972  3.92653  4.64888  0.61958  0.77255  0.67414  0.71252
    534   1.61828  4.54749  2.79501  2.24534  4.14896  2.65754  3.82697  3.51585  2.71384  3.19121  4.04399  2.98418  3.76410  3.03217  3.12867  2.58928  2.85185  3.13991  5.45503  4.15399    744 - -
          2.68618  4.42225  2.77519  2.73123  3.46354  2.40513  3.72494  3.29354  2.67741  2.69355  4.24690  2.90347  2.73739  3.18146  2.89801  2.37887  2.77519  2.98518  4.58477  3.61503
          0.02972  3.92653  4.64888  0.61958  0.77255  0.67414  0.71252
    535   2.35028  4.28764  3.23173  2.92426  4.09732  3.06328  4.03634  3.40410  2.92796  3.13762  4.04628  3.21342  1.76039  3.29059  3.25468  2.51215  2.02750  3.01000  5.45787  4.21566    745 - -
          2.68618  4.42225  2.77519  2.73123  3.46354  2.40513  3.72494  3.29354  2.67741  2.69355  4.24690  2.90347  2.73739  3.18146  2.89801  2.37887  2.77519  2.98518  4.58477  3.61503
          0.02972  3.92653  4.64888  0.61958  0.77255  0.67414  0.71252
    536   2.34630  4.23551  3.35182  2.89975  3.82703  2.34166  3.92944  3.12377  2.88020  2.88009  3.75646  3.21468  3.02556  3.19980  3.23532  2.52570  2.38338  2.14123  5.22425  3.98524    746 - -
          2.68618  4.42225  2.77519  2.73123  3.46354  2.40513  3.72494  3.29354  2.67741  2.69355  4.24690  2.90347  2.73739  3.18146  2.89801  2.37887  2.77519  2.98518  4.58477  3.61503
          0.02972  3.92653  4.64888  0.61958  0.77255  0.67414  0.71252
    537   2.56349  4.39194  2.84995  2.74533  3.58813  3.45901  3.79485  2.78659  2.74121  2.18126  3.53601  3.18263  3.88969  3.06596  3.12665  2.49992  2.82116  2.16309  5.03137  3.76208    747 - -
          2.68618  4.42225  2.77519  2.73123  3.46354  2.40513  3.72494  3.29354  2.67741  2.69355  4.24690  2.90347  2.73739  3.18146  2.89801  2.37887  2.77519  2.98518  4.58477  3.61503
          0.02972  3.92653  4.64888  0.61958  0.77255  0.58346  0.81636
    538   2.55245  4.23832  3.53352  2.97841  2.98702  3.53035  3.85018  2.68428  2.91735  2.08372  3.35474  3.34738  3.30201  3.21622  3.24552  2.32838  2.80264  2.29685  4.84521  3.60169    748 - -
          2.68618  4.42225  2.77519  2.73123  3.46354  2.40513  3.72494  3.29354  2.67741  2.69355  4.24690  2.90347  2.73739  3.18146  2.89801  2.37887  2.77519  2.98518  4.58477  3.61503
          0.02800  3.98535  4.70770  0.61958  0.77255  0.62456  0.76678
    539   2.33121  4.31125  3.16702  2.89133  4.24412  3.02564  4.05937  3.69848  2.97332  3.36093  4.20595  3.18479  2.03110  3.30135  3.32339  1.51079  2.77921  3.20675  5.56658  4.30069    749 - -
          2.68618  4.42225  2.77519  2.73123  3.46354  2.40513  3.72494  3.29354  2.67741  2.69355  4.24690  2.90347  2.73739  3.18146  2.89801  2.37887  2.77519  2.98518  4.58477  3.61503
          0.02800  3.98535  4.70770  0.61958  0.77255  0.62456  0.76678
    540   2.73498  4.37559  3.73821  3.20968  3.34437  3.71999  4.07257  2.23574  3.08996  1.65355  3.27826  3.56920  2.50520  3.42429  3.38923  3.02623  2.99370  2.34611  4.99923  3.76791    750 - -
          2.68618  4.42225  2.77519  2.73123  3.46354  2.40513  3.72494  3.29354  2.67741  2.69355  4.24690  2.90347  2.73739  3.18146  2.89801  2.37887  2.77519  2.98518  4.58477  3.61503
          0.02800  3.98535  4.70770  0.61958  0.77255  0.62456  0.76678
    541   2.70295  4.33894  3.76442  3.32100  3.49531  3.63302  4.19097  1.49059  3.21326  2.31206  3.44968  3.62876  2.60172  3.56135  3.48956  3.01409  3.00851  2.22682  5.12358  3.88394    751 - -
          2.68618  4.42225  2.77519  2.73123  3.46354  2.40513  3.72494  3.29354  2.67741  2.69355  4.24690  2.90347  2.73739  3.18146  2.89801  2.37887  2.77519  2.98518  4.58477  3.61503
          0.02800  3.98535  4.70770  0.61958  0.77255  0.62456  0.76678
    542   2.54361  4.51633  3.13217  2.63927  3.84100  3.36645  3.74422  3.17064  2.57145  2.87058  3.74256  3.08823  3.83281  2.22175  2.95736  2.42744  2.54139  2.33458  5.19016  3.91171    752 - -
          2.68618  4.42225  2.77519  2.73123  3.46354  2.40513  3.72494  3.29354  2.67741  2.69355  4.24690  2.90347  2.73739  3.18146  2.89801  2.37887  2.77519  2.98518  4.58477  3.61503
          0.02800  3.98535  4.70770  0.61958  0.77255  0.62456  0.76678
    543   2.57986  4.67781  2.98267  2.50500  3.98264  3.36327  3.67466  3.39599  2.45704  2.69972  3.85959  2.99173  3.25299  2.33726  2.86527  2.07556  2.84129  3.07893  5.27161  3.95959    753 - -
          2.68618  4.42225  2.77519  2.73123  3.46354  2.40513  3.72494  3.29354  2.67741  2.69355  4.24690  2.90347  2.73739  3.18146  2.89801  2.37887  2.77519  2.98518  4.58477  3.61503
          0.08854  3.98535  2.71582  0.61958  0.77255  0.62456  0.76678
    544   2.44474  4.28222  3.38424  2.91849  3.68306  3.28417  3.90913  2.92207  2.83910  2.16434  3.64364  3.25816  3.83365  3.19748  3.17321  2.08829  2.19092  2.65524  5.12613  3.87260    754 - -
          2.68618  4.42225  2.77519  2.73123  3.46354  2.40513  3.72494  3.29354  2.67741  2.69355  4.24690  2.90347  2.73739  3.18146  2.89801  2.37887  2.77519  2.98518  4.58477  3.61503
          0.02972  3.92653  4.64888  0.61958  0.77255  0.67414  0.71252
    545   2.57684  4.73300  2.80713  2.44761  4.19099  3.26238  3.69733  3.63301  2.46053  3.22094  4.05165  2.93370  3.10207  2.04149  2.86177  2.12101  2.87417  3.25979  5.42542  4.09706    755 - -
          2.68618  4.42225  2.77519  2.73123  3.46354  2.40513  3.72494  3.29354  2.67741  2.69355  4.24690  2.90347  2.73739  3.18146  2.89801  2.37887  2.77519  2.98518  4.58477  3.61503
          0.02972  3.92653  4.64888  0.61958  0.77255  0.67414  0.71252
    546   2.34190  4.27378  3.26175  2.92973  4.06355  3.06958  4.02495  3.36484  2.92274  3.10409  4.00587  3.21688  2.36892  3.28047  3.25245  2.50684  1.59291  2.97766  5.42913  4.18877    756 - -
          2.68530  4.42250  2.77544  2.73119  3.46378  2.40516  3.72282  3.29379  2.67765  2.69379  4.24714  2.90371  2.73735  3.18149  2.89825  2.37911  2.77529  2.98505  4.58501  3.61457
          0.34965  1.25355  4.64888  1.64891  0.21351  0.67414  0.71252
    547   2.61826  4.46222  2.53286  2.74310  3.60948  3.51670  3.82315  2.70463  2.74631  2.52528  2.71535  3.19930  3.93076  3.07271  3.14475  2.79050  2.86797  2.12200  5.09360  3.82095    768 - -
          2.68618  4.42225  2.77519  2.73123  3.46354  2.40513  3.72494  3.29354  2.67741  2.69355  4.24690  2.90347  2.73739  3.18146  2.89801  2.37887  2.77519  2.98518  4.58477  3.61503
          0.02972  3.92653  4.64888  0.61958  0.77255  0.67414  0.71252
    548   2.60290  4.34101  3.46769  2.89785  3.45328  3.55309  3.81567  2.72281  2.72614  2.22471  2.62316  3.29822  3.94327  3.11877  2.72168  2.82034  2.35018  2.53362  4.93372  3.70360    769 - -
          2.68618  4.42225  2.77519  2.73123  3.46354  2.40513  3.72494  3.29354  2.67741  2.69355  4.24690  2.90347  2.73739  3.18146  2.89801  2.37887  2.77519  2.98518  4.58477  3.61503
          0.02972  3.92653  4.64888  0.61958  0.77255  0.67414  0.71252
    549   2.60986  4.53050  3.11338  2.65901  3.57583  2.57961  2.71869  3.14921  2.56860  2.24538  3.70003  3.10524  3.86738  2.97635  2.92756  2.72954  2.86948  2.88578  4.99026  3.63096    770 - -
          2.68618  4.42225  2.77519  2.73123  3.46354  2.40513  3.72494  3.29354  2.67741  2.69355  4.24690  2.90347  2.73739  3.18146  2.89801  2.37887  2.77519  2.98518  4.58477  3.61503
          0.02972  3.92653  4.64888  0.61958  0.77255  0.48938  0.94934
    550   2.59729  4.60200  3.11320  2.59504  3.83965  3.43346  3.70903  3.21000  2.52106  2.40833  3.73275  3.06965  2.86687  2.43862  2.91796  2.69420  2.38465  2.93435  5.18141  3.89470    771 - -
          2.68618  4.42225  2.77519  2.73123  3.46354  2.40513  3.72494  3.29354  2.67741  2.69355  4.24690  2.90347  2.73739  3.18146  2.89801  2.37887  2.77519  2.98518  4.58477  3.61503
          0.02627  4.04833  4.77068  0.61958  0.77255  0.56498  0.84018
    551   2.73298  5.14742  1.90462  2.23937  4.49624  2.51645  3.68796  3.97116  2.55355  3.49825  4.29767  2.79727  2.72108  2.53125  3.07091  2.69017  2.99955  3.56452  5.67450  4.25532    772 - -
          2.68618  4.42225  2.77519  2.73123  3.46354  2.40513  3.72494  3.29354  2.67741  2.69355  4.24690  2.90347  2.73739  3.18146  2.89801  2.37887  2.77519  2.98518  4.58477  3.61503
          0.02627  4.04833  4.77068  0.61958  0.77255  0.56498  0.84018
    552   2.47205  4.56987  2.95072  2.58742  4.24534  2.16641  3.83630  3.67459  2.69247  3.28832  4.10289  2.37026  3.03598  3.01536  3.12566  2.55743  2.20173  3.24904  5.51532  4.20414    773 - -
          2.68618  4.42225  2.77519  2.73123  3.46354  2.40513  3.72494  3.29354  2.67741  2.69355  4.24690  2.90347  2.73739  3.18146  2.89801  2.37887  2.77519  2.98518  4.58477  3.61503
          0.02627  4.04833  4.77068  0.61958  0.77255  0.56498  0.84018
    553   3.13379  4.43541  4.84225  4.31905  3.51357  4.50662  4.99835  1.50112  4.20860  1.82651  3.31712  4.54941  4.77813  4.44593  4.39761  3.87498  3.38540  1.12253  5.48208  4.29874    774 - -
          2.68618  4.42225  2.77519  2.73123  3.46354  2.40513  3.72494  3.29354  2.67741  2.69355  4.24690  2.90347  2.73739  3.18146  2.89801  2.37887  2.77519  2.98518  4.58477  3.61503
          0.02627  4.04833  4.77068  0.61958  0.77255  0.56498  0.84018
    554   2.70392  4.28045  3.93880  3.41169  3.43339  3.73098  4.20096  2.29369  3.29668  2.25226  2.90150  3.70293  3.25922  3.60366  3.56444  3.05880  2.98221  1.37187  5.05928  3.84800    775 - -
          2.68618  4.42225  2.77519  2.73123  3.46354  2.40513  3.72494  3.29354  2.67741  2.69355  4.24690  2.90347  2.73739  3.18146  2.89801  2.37887  2.77519  2.98518  4.58477  3.61503
          0.02627  4.04833  4.77068  0.61958  0.77255  0.56498  0.84018
    555   3.17893  4.52058  4.77266  4.20240  3.15113  4.43549  4.76325  1.90547  4.08136  1.24978  2.02029  4.44721  4.65583  4.21115  4.21727  3.76809  3.40398  1.92288  5.15440  4.07601    776 - -
          2.68618  4.42225  2.77519  2.73123  3.46354  2.40513  3.72494  3.29354  2.67741  2.69355  4.24690  2.90347  2.73739  3.18146  2.89801  2.37887  2.77519  2.98518  4.58477  3.61503
          0.02627  4.04833  4.77068  0.61958  0.77255  0.43923  1.03432
    556   2.52399  4.35568  3.48672  3.00628  3.76768  3.37506  4.00048  2.56935  2.93803  2.75513  3.70295  3.34820  3.02012  3.28402  3.27973  2.72278  1.53388  2.67513  5.21891  3.97614    777 - -
          2.68618  4.42225  2.77519  2.73123  3.46354  2.40513  3.72494  3.29354  2.67741  2.69355  4.24690  2.90347  2.73739  3.18146  2.89801  2.37887  2.77519  2.98518  4.58477  3.61503
          0.02440  4.12133  4.84367  0.61958  0.77255  0.48576  0.95510
    557   2.39670  4.32316  3.41576  3.04223  4.08527  3.15366  4.10403  3.41902  3.03005  3.15824  4.03956  3.31370  1.50194  3.36724  3.36672  2.17731  2.81926  2.55207  5.46947  4.21550    778 - -
          2.68618  4.42225  2.77519  2.73123  3.46354  2.40513  3.72494  3.29354  2.67741  2.69355  4.24690  2.90347  2.73739  3.18146  2.89801  2.37887  2.77519  2.98518  4.58477  3.61503
          0.02440  4.12133  4.84367  0.61958  0.77255  0.48576  0.95510
    558   2.01023  4.50394  3.20638  2.68948  3.90293  3.34625  3.79878  3.27679  2.66653  2.94967  3.79861  3.12565  3.83597  2.61884  3.07724  2.21669  2.31241  2.65693  5.24798  3.96943    779 - -
          2.68618  4.42225  2.77519  2.73123  3.46354  2.40513  3.72494  3.29354  2.67741  2.69355  4.24690  2.90347  2.73739  3.18146  2.89801  2.37887  2.77519  2.98518  4.58477  3.61503
          0.02440  4.12133  4.84367  0.61958  0.77255  0.48576  0.95510
    559   2.94119  5.24261  2.63693  2.09863  4.54497  3.42962  3.75928  4.01250  2.43472  3.52548  4.39345  2.94578  3.94918  1.33783  2.79741  2.90061  3.19075  3.65936  5.66686  4.31789    780 - -
          2.68618  4.42225  2.77519  2.73123  3.46354  2.40513  3.72494  3.29354  2.67741  2.69355  4.24690  2.90347  2.73739  3.18146  2.89801  2.37887  2.77519  2.98518  4.58477  3.61503
          0.02440  4.12133  4.84367  0.61958  0.77255  0.48576  0.95510
    560   2.69643  5.01694  2.33532  2.33299  4.46044  3.29632  3.74561  3.92247  2.60996  3.47560  4.27883  1.77614  3.83068  2.89376  3.11097  2.17453  2.66058  3.51106  5.66392  4.26859    781 - -
          2.68618  4.42225  2.77519  2.73123  3.46354  2.40513  3.72494  3.29354  2.67741  2.69355  4.24690  2.90347  2.73739  3.18146  2.89801  2.37887  2.77519  2.98518  4.58477  3.61503
          0.02440  4.12133  4.84367  0.61958  0.77255  0.48576  0.95510
    561   2.89213  4.89020  3.20036  2.77496  3.83965  3.59129  3.82382  3.34790  2.47099  2.39608  3.90830  3.22944  4.04224  1.38714  2.76893  2.96486  3.14109  3.16084  5.25684  3.90469    782 - -
          2.68618  4.42225  2.77519  2.73123  3.46354  2.40513  3.72494  3.29354  2.67741  2.69355  4.24690  2.90347  2.73739  3.18146  2.89801  2.37887  2.77519  2.98518  4.58477  3.61503
          0.02440  4.12133  4.84367  0.61958  0.77255  0.48576  0.95510
    562   2.59669  4.32942  4.61216  4.04853  3.36261  4.22833  4.61036  1.55712  3.93486  1.69554  2.80929  4.25324  4.53082  4.13441  4.09768  3.55274  3.20768  1.60534  5.15481  3.99449    783 - -
          2.68618  4.42225  2.77519  2.73123  3.46354  2.40513  3.72494  3.29354  2.67741  2.69355  4.24690  2.90347  2.73739  3.18146  2.89801  2.37887  2.77519  2.98518  4.58477  3.61503
          0.02440  4.12133  4.84367  0.61958  0.77255  0.48576  0.95510
    563   3.10542  5.08280  3.09396  2.86051  4.28341  3.54797  4.01824  3.96046  2.66555  3.43697  4.46537  3.31961  4.10980  0.84838  2.94149  3.14614  3.40575  3.67676  5.51401  4.22785    784 - -
          2.68618  4.42225  2.77519  2.73123  3.46354  2.40513  3.72494  3.29354  2.67741  2.69355  4.24690  2.90347  2.73739  3.18146  2.89801  2.37887  2.77519  2.98518  4.58477  3.61503
          0.02440  4.12133  4.84367  0.61958  0.77255  0.48576  0.95510
    564   2.74722  4.81724  1.61072  2.55414  3.91970  3.49217  3.81270  2.75951  2.68436  2.56164  3.86717  3.06913  3.94860  3.00495  3.13622  2.81618  3.00197  2.86881  5.35435  3.98996    785 - -
          2.68618  4.42225  2.77519  2.73123  3.46354  2.40513  3.72494  3.29354  2.67741  2.69355  4.24690  2.90347  2.73739  3.18146  2.89801  2.37887  2.77519  2.98518  4.58477  3.61503
          0.02440  4.12133  4.84367  0.61958  0.77255  0.48576  0.95510
    565   2.86622  5.35944  2.20461  1.88258  4.65736  3.33442  3.72806  4.14523  2.58040  3.64428  4.45550  2.80007  3.87176  1.58529  3.08289  2.79039  3.12403  3.73608  5.79763  4.35932    786 - -
          2.68618  4.42225  2.77519  2.73123  3.46354  2.40513  3.72494  3.29354  2.67741  2.69355  4.24690  2.90347  2.73739  3.18146  2.89801  2.37887  2.77519  2.98518  4.58477  3.61503
          0.02440  4.12133  4.84367  0.61958  0.77255  0.48576  0.95510
    566   3.44633  4.83893  4.58831  4.23644  3.24966  4.29540  4.81491  2.47426  4.00201  0.61976  3.20750  4.48792  4.69249  4.30990  4.13440  3.90645  3.73174  2.57488  5.21164  3.99003    787 - -
          2.68618  4.42225  2.77519  2.73123  3.46354  2.40513  3.72494  3.29354  2.67741  2.69355  4.24690  2.90347  2.73739  3.18146  2.89801  2.37887  2.77519  2.98518  4.58477  3.61503
          0.02440  4.12133  4.84367  0.61958  0.77255  0.48576  0.95510
    567   3.10542  5.08280  3.09396  2.86051  4.28341  3.54797  4.01824  3.96046  2.66555  3.43697  4.46537  3.31961  4.10980  0.84838  2.94149  3.14614  3.40575  3.67676  5.51401  4.22785    788 - -
          2.68618  4.42225  2.77519  2.73123  3.46354  2.40513  3.72494  3.29354  2.67741  2.69355  4.24690  2.90347  2.73739  3.18146  2.89801  2.37887  2.77519  2.98518  4.58477  3.61503
          0.02440  4.12133  4.84367  0.61958  0.77255  0.48576  0.95510
    568   3.30812  5.11535  3.82624  3.29405  4.53431  3.73867  4.03584  4.09971  2.37969  3.57053  4.57038  3.63144  4.23475  3.24921  0.65697  3.38416  3.56067  3.81438  5.51960  4.41440    789 - -
          2.68618  4.42225  2.77519  2.73123  3.46354  2.40513  3.72494  3.29354  2.67741  2.69355  4.24690  2.90347  2.73739  3.18146  2.89801  2.37887  2.77519  2.98518  4.58477  3.61503
          0.02440  4.12133  4.84367  0.61958  0.77255  0.48576  0.95510
    569   2.88590  4.98343  3.20482  2.74136  4.46888  3.52502  3.75932  3.78329  1.12634  3.36964  4.25527  3.17453  3.99729  2.91435  2.46334  2.92328  2.66030  3.45452  5.52763  4.29061    790 - -
          2.68618  4.42225  2.77519  2.73123  3.46354  2.40513  3.72494  3.29354  2.67741  2.69355  4.24690  2.90347  2.73739  3.18146  2.89801  2.37887  2.77519  2.98518  4.58477  3.61503
          0.02440  4.12133  4.84367  0.61958  0.77255  0.48576  0.95510
    570   2.96532  5.06477  2.94742  2.63614  3.82938  3.53808  1.42688  3.81961  2.40911  3.32705  4.24306  3.11297  4.02120  2.46615  2.70835  2.97417  3.20835  3.51555  5.18270  3.71844    791 - -
          2.68618  4.42225  2.77519  2.73123  3.46354  2.40513  3.72494  3.29354  2.67741  2.69355  4.24690  2.90347  2.73739  3.18146  2.89801  2.37887  2.77519  2.98518  4.58477  3.61503
          0.02440  4.12133  4.84367  0.61958  0.77255  0.48576  0.95510
    571   2.51631  5.23811  2.11140  1.57144  4.55084  3.34198  3.67630  4.02673  2.50205  3.53351  4.32023  2.81369  3.83465  2.80558  2.66692  2.70769  3.01310  3.61575  5.69282  4.26851    792 - -
          2.68618  4.42225  2.77519  2.73123  3.46354  2.40513  3.72494  3.29354  2.67741  2.69355  4.24690  2.90347  2.73739  3.18146  2.89801  2.37887  2.77519  2.98518  4.58477  3.61503
          0.02440  4.12133  4.84367  0.61958  0.77255  0.48576  0.95510
    572   3.19062  5.33066  2.62354  0.71677  4.71183  3.45224  4.07059  4.21687  2.98459  3.79699  4.76802  3.10524  4.07105  3.28608  3.41366  3.15207  3.49933  3.87786  5.83593  4.56815    793 - -
          2.68618  4.42225  2.77519  2.73123  3.46354  2.40513  3.72494  3.29354  2.67741  2.69355  4.24690  2.90347  2.73739  3.18146  2.89801  2.37887  2.77519  2.98518  4.58477  3.61503
          0.02440  4.12133  4.84367  0.61958  0.77255  0.48576  0.95510
    573   3.44633  4.83893  4.58831  4.23644  3.24966  4.29540  4.81491  2.47426  4.00201  0.61976  3.20750  4.48792  4.69249  4.30990  4.13440  3.90645  3.73174  2.57488  5.21164  3.99003    794 - -
          2.68618  4.42225  2.77519  2.73123  3.46354  2.40513  3.72494  3.29354  2.67741  2.69355  4.24690  2.90347  2.73739  3.18146  2.89801  2.37887  2.77519  2.98518  4.58477  3.61503
          0.02440  4.12133  4.84367  0.61958  0.77255  0.48576  0.95510
    574   3.10542  5.08280  3.09396  2.86051  4.28341  3.54797  4.01824  3.96046  2.66555  3.43697  4.46537  3.31961  4.10980  0.84838  2.94149  3.14614  3.40575  3.67676  5.51401  4.22785    795 - -
          2.68618  4.42225  2.77519  2.73123  3.46354  2.40513  3.72494  3.29354  2.67741  2.69355  4.24690  2.90347  2.73739  3.18146  2.89801  2.37887  2.77519  2.98518  4.58477  3.61503
          0.02440  4.12133  4.84367  0.61958  0.77255  0.48576  0.95510
    575   2.54131  5.08568  2.99459  2.47586  4.41640  3.48823  2.76133  3.84509  1.75970  3.35213  4.15632  2.98357  3.88918  2.13944  2.54994  2.75908  2.98986  3.48104  5.48605  4.16936    796 - -
          2.68618  4.42225  2.77519  2.73123  3.46354  2.40513  3.72494  3.29354  2.67741  2.69355  4.24690  2.90347  2.73739  3.18146  2.89801  2.37887  2.77519  2.98518  4.58477  3.61503
          0.02440  4.12133  4.84367  0.61958  0.77255  0.48576  0.95510
    576   3.00743  4.43070  4.44151  3.87105  3.21807  4.17488  4.49972  2.04243  3.74156  1.16184  2.65223  4.13726  4.46967  3.95337  3.93253  3.48663  2.68003  2.19248  5.07007  3.94154    797 - -
          2.68618  4.42225  2.77519  2.73123  3.46354  2.40513  3.72494  3.29354  2.67741  2.69355  4.24690  2.90347  2.73739  3.18146  2.89801  2.37887  2.77519  2.98518  4.58477  3.61503
          0.02440  4.12133  4.84367  0.61958  0.77255  0.48576  0.95510
    577   3.22970  4.58902  4.67519  4.30632  3.55428  4.32472  4.99504  0.81367  4.13948  2.09702  3.45877  4.51798  4.73867  4.46665  4.30866  3.85055  3.52713  1.88579  5.49154  4.24669    798 - -
          2.68618  4.42225  2.77519  2.73123  3.46354  2.40513  3.72494  3.29354  2.67741  2.69355  4.24690  2.90347  2.73739  3.18146  2.89801  2.37887  2.77519  2.98518  4.58477  3.61503
          0.02440  4.12133  4.84367  0.61958  0.77255  0.48576  0.95510
    578   2.74641  4.23902  4.10562  3.54034  3.28836  3.24315  4.19663  2.30330  3.42200  1.60350  2.84042  3.80223  4.21648  3.67834  3.64524  3.14927  2.99033  1.71789  4.91905  3.72923    799 - -
          2.68618  4.42225  2.77519  2.73123  3.46354  2.40513  3.72494  3.29354  2.67741  2.69355  4.24690  2.90347  2.73739  3.18146  2.89801  2.37887  2.77519  2.98518  4.58477  3.61503
          0.02440  4.12133  4.84367  0.61958  0.77255  0.48576  0.95510
    579   2.86728  5.15085  3.14891  2.57220  4.51535  3.56396  2.72670  3.92581  1.89895  3.40013  4.21541  3.05464  3.94491  1.80468  2.17878  2.84870  3.06489  3.56806  5.49437  4.21999    800 - -
          2.68618  4.42225  2.77519  2.73123  3.46354  2.40513  3.72494  3.29354  2.67741  2.69355  4.24690  2.90347  2.73739  3.18146  2.89801  2.37887  2.77519  2.98518  4.58477  3.61503
          0.02440  4.12133  4.84367  0.61958  0.77255  0.48576  0.95510
    580   3.10542  5.08280  3.09396  2.86051  4.28341  3.54797  4.01824  3.96046  2.66555  3.43697  4.46537  3.31961  4.10980  0.84838  2.94149  3.14614  3.40575  3.67676  5.51401  4.22785    801 - -
          2.68618  4.42225  2.77519  2.73123  3.46354  2.40513  3.72494  3.29354  2.67741  2.69355  4.24690  2.90347  2.73739  3.18146  2.89801  2.37887  2.77519  2.98518  4.58477  3.61503
          0.02440  4.12133  4.84367  0.61958  0.77255  0.48576  0.95510
    581   3.10542  5.08280  3.09396  2.86051  4.28341  3.54797  4.01824  3.96046  2.66555  3.43697  4.46537  3.31961  4.10980  0.84838  2.94149  3.14614  3.40575  3.67676  5.51401  4.22785    802 - -
          2.68618  4.42225  2.77519  2.73123  3.46354  2.40513  3.72494  3.29354  2.67741  2.69355  4.24690  2.90347  2.73739  3.18146  2.89801  2.37887  2.77519  2.98518  4.58477  3.61503
          0.02440  4.12133  4.84367  0.61958  0.77255  0.48576  0.95510
    582   2.52377  5.24187  2.43702  1.37284  4.60117  3.31723  3.76195  4.06238  2.63473  3.60445  4.42814  2.20868  3.87306  2.91487  3.13403  2.78526  3.11433  3.66159  5.77947  4.35582    803 - -
          2.68618  4.42225  2.77519  2.73123  3.46354  2.40513  3.72494  3.29354  2.67741  2.69355  4.24690  2.90347  2.73739  3.18146  2.89801  2.37887  2.77519  2.98518  4.58477  3.61503
          0.02440  4.12133  4.84367  0.61958  0.77255  0.48576  0.95510
    583   3.19062  5.33066  2.62354  0.71677  4.71183  3.45224  4.07059  4.21687  2.98459  3.79699  4.76802  3.10524  4.07105  3.28608  3.41366  3.15207  3.49933  3.87786  5.83593  4.56815    804 - -
          2.68618  4.42225  2.77519  2.73123  3.46354  2.40513  3.72494  3.29354  2.67741  2.69355  4.24690  2.90347  2.73739  3.18146  2.89801  2.37887  2.77519  2.98518  4.58477  3.61503
          0.02440  4.12133  4.84367  0.61958  0.77255  0.48576  0.95510
    584   3.44633  4.83893  4.58831  4.23644  3.24966  4.29540  4.81491  2.47426  4.00201  0.61976  3.20750  4.48792  4.69249  4.30990  4.13440  3.90645  3.73174  2.57488  5.21164  3.99003    805 - -
          2.68618  4.42225  2.77519  2.73123  3.46354  2.40513  3.72494  3.29354  2.67741  2.69355  4.24690  2.90347  2.73739  3.18146  2.89801  2.37887  2.77519  2.98518  4.58477  3.61503
          0.02440  4.12133  4.84367  0.61958  0.77255  0.48576  0.95510
    585   3.18028  5.23011  3.63364  2.94679  4.70405  3.76119  3.69166  4.04884  1.70459  3.48384  4.37443  3.31951  4.13396  2.83242  1.06136  3.18348  3.34115  3.74226  5.50736  4.36711    806 - -
          2.68618  4.42225  2.77519  2.73123  3.46354  2.40513  3.72494  3.29354  2.67741  2.69355  4.24690  2.90347  2.73739  3.18146  2.89801  2.37887  2.77519  2.98518  4.58477  3.61503
          0.02440  4.12133  4.84367  0.61958  0.77255  0.48576  0.95510
    586   2.82714  4.95254  3.28796  2.65882  4.25337  3.58858  3.64618  2.70018  1.82827  3.18124  4.02676  3.11961  3.95675  2.51486  1.80826  2.85773  3.02687  3.32106  5.36018  4.11038    807 - -
          2.68618  4.42225  2.77519  2.73123  3.46354  2.40513  3.72494  3.29354  2.67741  2.69355  4.24690  2.90347  2.73739  3.18146  2.89801  2.37887  2.77519  2.98518  4.58477  3.61503
          0.02440  4.12133  4.84367  0.61958  0.77255  0.48576  0.95510
    587   3.13239  4.46148  4.83547  4.35790  3.65443  4.45076  5.08545  1.59454  4.23702  2.17075  3.46933  4.56404  4.79592  4.52081  4.43881  3.85297  3.41058  0.90120  5.61836  4.39388    808 - -
          2.68618  4.42225  2.77519  2.73123  3.46354  2.40513  3.72494  3.29354  2.67741  2.69355  4.24690  2.90347  2.73739  3.18146  2.89801  2.37887  2.77519  2.98518  4.58477  3.61503
          0.02440  4.12133  4.84367  0.61958  0.77255  0.48576  0.95510
    588   2.66316  4.88254  2.92722  2.46738  4.24158  3.39987  3.67893  3.66180  2.21373  3.23598  4.04974  2.97373  3.84739  2.34991  2.80423  1.85182  2.56490  3.30697  5.43978  4.11179    809 - -
          2.68618  4.42225  2.77519  2.73123  3.46354  2.40513  3.72494  3.29354  2.67741  2.69355  4.24690  2.90347  2.73739  3.18146  2.89801  2.37887  2.77519  2.98518  4.58477  3.61503
          0.02440  4.12133  4.84367  0.61958  0.77255  0.48576  0.95510
    589   2.95438  5.33120  2.51915  1.17823  4.66308  3.39451  3.76829  4.10756  2.15938  3.62839  4.47954  2.89044  3.93490  2.92240  2.90638  2.89214  3.20943  3.73259  5.76448  4.39094    810 - -
          2.68618  4.42225  2.77519  2.73123  3.46354  2.40513  3.72494  3.29354  2.67741  2.69355  4.24690  2.90347  2.73739  3.18146  2.89801  2.37887  2.77519  2.98518  4.58477  3.61503
          0.02440  4.12133  4.84367  0.61958  0.77255  0.48576  0.95510
    590   3.10542  5.08280  3.09396  2.86051  4.28341  3.54797  4.01824  3.96046  2.66555  3.43697  4.46537  3.31961  4.10980  0.84838  2.94149  3.14614  3.40575  3.67676  5.51401  4.22785    811 - -
          2.68618  4.42225  2.77519  2.73123  3.46354  2.40513  3.72494  3.29354  2.67741  2.69355  4.24690  2.90347  2.73739  3.18146  2.89801  2.37887  2.77519  2.98518  4.58477  3.61503
          0.02440  4.12133  4.84367  0.61958  0.77255  0.48576  0.95510
    591   3.44633  4.83893  4.58831  4.23644  3.24966  4.29540  4.81491  2.47426  4.00201  0.61976  3.20750  4.48792  4.69249  4.30990  4.13440  3.90645  3.73174  2.57488  5.21164  3.99003    812 - -
          2.68618  4.42225  2.77519  2.73123  3.46354  2.40513  3.72494  3.29354  2.67741  2.69355  4.24690  2.90347  2.73739  3.18146  2.89801  2.37887  2.77519  2.98518  4.58477  3.61503
          0.02440  4.12133  4.84367  0.61958  0.77255  0.48576  0.95510
    592   3.44633  4.83893  4.58831  4.23644  3.24966  4.29540  4.81491  2.47426  4.00201  0.61976  3.20750  4.48792  4.69249  4.30990  4.13440  3.90645  3.73174  2.57488  5.21164  3.99003    813 - -
          2.68618  4.42225  2.77519  2.73123  3.46354  2.40513  3.72494  3.29354  2.67741  2.69355  4.24690  2.90347  2.73739  3.18146  2.89801  2.37887  2.77519  2.98518  4.58477  3.61503
          0.07951  4.12133  2.80995  0.61958  0.77255  0.48576  0.95510
    593   3.21512  4.55602  4.82168  4.24340  2.59437  4.44363  4.71019  2.01126  4.11899  1.25166  1.79130  4.46641  4.64799  4.20151  4.22144  3.77258  3.43264  2.33524  5.04376  3.94342    814 - -
          2.68618  4.42225  2.77519  2.73123  3.46354  2.40513  3.72494  3.29354  2.67741  2.69355  4.24690  2.90347  2.73739  3.18146  2.89801  2.37887  2.77519  2.98518  4.58477  3.61503
          0.02576  4.06758  4.78992  0.61958  0.77255  0.54525  0.86678
    594   1.10909  4.17797  3.53350  3.26360  4.30529  2.97499  4.30420  3.64794  3.30552  3.40561  4.25815  3.37783  3.73445  3.59565  3.59472  1.81006  2.74709  3.13214  5.67558  4.46437    815 - -
          2.68618  4.42225  2.77519  2.73123  3.46354  2.40513  3.72494  3.29354  2.67741  2.69355  4.24690  2.90347  2.73739  3.18146  2.89801  2.37887  2.77519  2.98518  4.58477  3.61503
          0.02576  4.06758  4.78992  0.61958  0.77255  0.45029  1.01458
    595   3.17742  5.21370  3.62730  2.95573  4.68033  3.75466  3.70330  4.03436  1.76771  3.47741  4.37293  3.32679  4.13552  2.84740  1.02828  3.18573  3.34410  3.72978  5.50397  4.36133    816 - -
          2.68618  4.42225  2.77519  2.73123  3.46354  2.40513  3.72494  3.29354  2.67741  2.69355  4.24690  2.90347  2.73739  3.18146  2.89801  2.37887  2.77519  2.98518  4.58477  3.61503
          0.02440  4.12133  4.84367  0.61958  0.77255  0.48576  0.95510
    596   2.80412  3.16283  4.12859  3.58650  2.80775  3.83569  3.92022  2.61313  3.43176  1.94006  3.35163  3.76832  4.21648  3.67310  3.62409  3.14596  3.04936  2.45798  4.42400  1.66447    817 - -
          2.68618  4.42225  2.77519  2.73123  3.46354  2.40513  3.72494  3.29354  2.67741  2.69355  4.24690  2.90347  2.73739  3.18146  2.89801  2.37887  2.77519  2.98518  4.58477  3.61503
          0.02440  4.12133  4.84367  0.61958  0.77255  0.48576  0.95510
    597   2.35726  4.29550  3.41902  3.20288  4.42779  1.15911  4.32488  3.79955  3.30153  3.52870  4.38446  3.38434  3.79945  3.60398  3.60269  2.53271  1.99139  3.27158  5.75666  4.55308    818 - -
          2.68618  4.42225  2.77519  2.73123  3.46354  2.40513  3.72494  3.29354  2.67741  2.69355  4.24690  2.90347  2.73739  3.18146  2.89801  2.37887  2.77519  2.98518  4.58477  3.61503
          0.02440  4.12133  4.84367  0.61958  0.77255  0.48576  0.95510
    598   2.88899  4.29785  4.43728  3.85672  3.08578  4.04671  4.31141  1.77880  3.71698  1.49545  2.67899  4.04891  4.35707  3.89538  3.86027  3.35238  3.11683  2.26138  4.82859  2.62927    819 - -
          2.68618  4.42225  2.77519  2.73123  3.46354  2.40513  3.72494  3.29354  2.67741  2.69355  4.24690  2.90347  2.73739  3.18146  2.89801  2.37887  2.77519  2.98518  4.58477  3.61503
          0.02440  4.12133  4.84367  0.61958  0.77255  0.48576  0.95510
    599   3.44134  4.77449  4.86997  4.37291  2.48377  4.58382  4.67046  2.33594  4.22050  0.76541  2.96534  4.57879  4.79563  4.31989  4.32744  3.97035  3.67101  2.48914  4.90529  3.56156    820 - -
          2.68618  4.42225  2.77519  2.73123  3.46354  2.40513  3.72494  3.29354  2.67741  2.69355  4.24690  2.90347  2.73739  3.18146  2.89801  2.37887  2.77519  2.98518  4.58477  3.61503
          0.02440  4.12133  4.84367  0.61958  0.77255  0.48576  0.95510
    600   2.63394  4.81239  2.87535  2.50263  4.28651  3.32579  3.75904  3.73126  2.52767  3.31152  4.13265  2.99244  2.20174  2.11393  2.94132  2.20484  2.93119  3.34733  5.51110  4.17698    821 - -
          2.68618  4.42225  2.77519  2.73123  3.46354  2.40513  3.72494  3.29354  2.67741  2.69355  4.24690  2.90347  2.73739  3.18146  2.89801  2.37887  2.77519  2.98518  4.58477  3.61503
          0.13501  4.12133  2.20663  0.61958  0.77255  0.48576  0.95510
    601   2.32084  4.29867  3.24959  2.89879  4.20135  3.05308  4.02937  3.59855  2.93308  3.27393  4.10902  3.19389  1.88526  3.26107  3.29364  1.91914  2.27198  3.13492  5.52768  4.27567    822 - -
          2.68618  4.42225  2.77519  2.73123  3.46354  2.40513  3.72494  3.29354  2.67741  2.69355  4.24690  2.90347  2.73739  3.18146  2.89801  2.37887  2.77519  2.98518  4.58477  3.61503
          0.18446  4.01353  1.89459  0.61958  0.77255  0.59881  0.79732
    602   3.08140  4.46111  4.52842  3.96847  3.11664  4.30066  4.61816  1.66186  3.82655  1.42650  2.17993  4.25554  4.54632  4.03202  4.01311  3.63062  3.31185  2.02524  5.09991  3.97726    823 - -
          2.68618  4.42225  2.77519  2.73123  3.46354  2.40513  3.72494  3.29354  2.67741  2.69355  4.24690  2.90347  2.73739  3.18146  2.89801  2.37887  2.77519  2.98518  4.58477  3.61503
          0.03177  3.86084  4.58318  0.61958  0.77255  0.62870  0.76204
    603   3.04040  4.44218  4.47606  3.91784  3.16663  4.23555  4.57796  2.05821  3.78403  1.39779  2.23496  4.19890  4.51099  3.99918  3.97963  3.56289  3.27677  1.69422  5.10589  3.97535    824 - -
          2.68618  4.42225  2.77519  2.73123  3.46354  2.40513  3.72494  3.29354  2.67741  2.69355  4.24690  2.90347  2.73739  3.18146  2.89801  2.37887  2.77519  2.98518  4.58477  3.61503
          0.02972  3.92653  4.64888  0.61958  0.77255  0.67414  0.71252
    604   2.44370  4.49920  2.80504  2.59240  4.22920  3.07837  3.89219  3.74555  2.77878  3.37958  4.22291  2.18157  3.73644  3.10866  3.17111  1.54424  2.84681  3.28585  5.53413  4.19548    825 - -
          2.68618  4.42225  2.77519  2.73123  3.46354  2.40513  3.72494  3.29354  2.67741  2.69355  4.24690  2.90347  2.73739  3.18146  2.89801  2.37887  2.77519  2.98518  4.58477  3.61503
          0.02972  3.92653  4.64888  0.61958  0.77255  0.67414  0.71252
    605   2.84399  4.37247  4.05312  3.50342  3.21459  3.90962  4.25707  2.27182  3.34630  1.54849  2.10413  3.81902  4.26394  3.64763  3.59266  3.22354  2.67895  2.22595  4.99990  3.82878    826 - -
          2.68618  4.42225  2.77519  2.73123  3.46354  2.40513  3.72494  3.29354  2.67741  2.69355  4.24690  2.90347  2.73739  3.18146  2.89801  2.37887  2.77519  2.98518  4.58477  3.61503
          0.02972  3.92653  4.64888  0.61958  0.77255  0.67414  0.71252
    606   2.40408  4.35233  3.11345  2.90498  4.32883  1.43075  4.11252  3.80314  3.06333  3.45238  4.31250  3.21346  2.13189  3.37382  3.40405  2.54999  2.85852  3.30155  5.57765  4.38806    827 - -
          2.68618  4.42225  2.77519  2.73123  3.46354  2.40513  3.72494  3.29354  2.67741  2.69355  4.24690  2.90347  2.73739  3.18146  2.89801  2.37887  2.77519  2.98518  4.58477  3.61503
          0.02972  3.92653  4.64888  0.61958  0.77255  0.67414  0.71252
    607   2.98620  4.40864  4.39582  3.85024  1.79979  4.11111  4.30031  2.24045  3.72884  1.67712  2.58805  4.07352  4.41516  3.90781  3.90437  3.43438  3.22402  2.01727  4.74806  3.41509    828 - -
          2.68618  4.42225  2.77519  2.73123  3.46354  2.40513  3.72494  3.29354  2.67741  2.69355  4.24690  2.90347  2.73739  3.18146  2.89801  2.37887  2.77519  2.98518  4.58477  3.61503
          0.02972  3.92653  4.64888  0.61958  0.77255  0.67414  0.71252
    608   1.71756  4.24470  3.25432  2.97553  4.14606  3.01599  4.09297  3.45413  3.02285  3.19618  4.09834  3.23187  1.74657  3.35664  3.34656  2.47815  2.76168  3.03122  5.50726  4.27515    829 - -
          2.68618  4.42225  2.77519  2.73123  3.46354  2.40513  3.72494  3.29354  2.67741  2.69355  4.24690  2.90347  2.73739  3.18146  2.89801  2.37887  2.77519  2.98518  4.58477  3.61503
          0.02972  3.92653  4.64888  0.61958  0.77255  0.67414  0.71252
    609   2.68587  4.52557  3.23672  2.84982  3.21238  3.43897  3.76533  3.17441  2.80283  2.79304  3.77145  3.24390  1.92104  3.17725  3.13785  2.82484  2.98009  2.93030  4.73274  2.31464    830 - -
          2.68618  4.42225  2.77519  2.73123  3.46354  2.40513  3.72494  3.29354  2.67741  2.69355  4.24690  2.90347  2.73739  3.18146  2.89801  2.37887  2.77519  2.98518  4.58477  3.61503
          0.02972  3.92653  4.64888  0.61958  0.77255  0.67414  0.71252
    610   2.50557  4.56095  2.71371  2.56611  4.34094  1.59817  3.93475  3.86272  2.85698  3.48571  4.33734  2.09222  3.75466  3.15721  3.25854  2.59331  2.91660  3.38723  5.61155  4.29472    831 - -
          2.68618  4.42225  2.77519  2.73123  3.46354  2.40513  3.72494  3.29354  2.67741  2.69355  4.24690  2.90347  2.73739  3.18146  2.89801  2.37887  2.77519  2.98518  4.58477  3.61503
          0.02972  3.92653  4.64888  0.61958  0.77255  0.67414  0.71252
    611   1.91497  4.39120  3.03591  2.69299  4.10763  3.11202  3.88263  3.44960  2.75868  3.15731  4.00572  2.24034  3.73307  3.09633  3.14644  2.51175  2.11951  3.05304  5.43030  4.15125    832 - -
          2.68618  4.42225  2.77519  2.73123  3.46354  2.40513  3.72494  3.29354  2.67741  2.69355  4.24690  2.90347  2.73739  3.18146  2.89801  2.37887  2.77519  2.98518  4.58477  3.61503
          0.02972  3.92653  4.64888  0.61958  0.77255  0.67414  0.71252
    612   2.48634  4.40380  3.16479  2.68530  3.74074  2.56215  3.76560  3.09787  2.65703  2.79530  2.67961  2.73561  3.80874  3.00716  3.04120  2.62902  2.50861  2.81110  5.11927  3.85252    833 - -
          2.68618  4.42225  2.77519  2.73123  3.46354  2.40513  3.72494  3.29354  2.67741  2.69355  4.24690  2.90347  2.73739  3.18146  2.89801  2.37887  2.77519  2.98518  4.58477  3.61503
          0.10102  3.92653  2.57209  0.61958  0.77255  0.67414  0.71252
    613   2.46034  4.49194  2.83380  2.57935  4.11429  3.11930  3.83409  3.49523  2.67961  3.20151  4.07632  1.94015  3.74149  3.04895  3.05534  2.56188  2.07361  3.11218  5.43188  4.11365    834 - -
          2.68466  4.42172  2.77625  2.73200  3.46399  2.40405  3.72047  3.29460  2.67846  2.69403  4.24795  2.90381  2.73668  3.17976  2.89872  2.37889  2.77625  2.98547  4.58583  3.61467
          0.39845  1.14450  4.57974  2.99092  0.05155  0.43823  1.03613
    614   2.58377  4.50280  3.20149  2.65643  3.09378  3.47245  3.72266  3.05884  2.61226  2.51875  3.60989  3.12001  3.87316  2.33374  3.01425  2.31277  2.60322  2.80333  5.05411  3.76840    881 - -
          2.68618  4.42225  2.77519  2.73123  3.46354  2.40513  3.72494  3.29354  2.67741  2.69355  4.24690  2.90347  2.73739  3.18146  2.89801  2.37887  2.77519  2.98518  4.58477  3.61503
          0.02588  4.06291  4.78526  0.61958  0.77255  0.55010  0.86013
    615   2.56184  3.17503  3.21550  2.66796  3.69230  2.73501  3.73176  3.06996  2.62103  2.74863  3.05996  2.84521  3.86197  2.48910  3.02036  2.69674  2.80957  2.80509  5.07042  3.80102    882 - -
          2.68618  4.42225  2.77519  2.73123  3.46354  2.40513  3.72494  3.29354  2.67741  2.69355  4.24690  2.90347  2.73739  3.18146  2.89801  2.37887  2.77519  2.98518  4.58477  3.61503
          0.02588  4.06291  4.78526  0.61958  0.77255  0.55010  0.86013
    616   2.86584  5.23161  2.12074  2.28881  4.50930  3.32726  3.75656  4.03528  2.59987  3.56282  4.41474  2.84363  3.88059  1.41912  3.06413  2.81462  3.13788  3.65482  5.70075  4.28866    883 - -
          2.68618  4.42225  2.77519  2.73123  3.46354  2.40513  3.72494  3.29354  2.67741  2.69355  4.24690  2.90347  2.73739  3.18146  2.89801  2.37887  2.77519  2.98518  4.58477  3.61503
          0.02588  4.06291  4.78526  0.61958  0.77255  0.55010  0.86013
    617   2.67754  5.07244  2.47907  2.33147  4.39392  3.38162  3.60697  3.84876  2.32475  3.36332  4.14564  2.86965  3.28742  2.02439  2.31728  2.65119  2.91164  3.45790  5.51955  4.14521    884 - -
          2.68618  4.42225  2.77519  2.73123  3.46354  2.40513  3.72494  3.29354  2.67741  2.69355  4.24690  2.90347  2.73739  3.18146  2.89801  2.37887  2.77519  2.98518  4.58477  3.61503
          0.02588  4.06291  4.78526  0.61958  0.77255  0.55010  0.86013
    618   2.56294  4.60850  3.08446  2.54721  3.86650  2.72408  3.68675  2.93699  2.52799  2.90653  3.74885  3.03282  3.29510  2.43812  2.95968  2.40416  2.81272  2.72460  5.19327  3.89503    885 - -
          2.68618  4.42225  2.77519  2.73123  3.46354  2.40513  3.72494  3.29354  2.67741  2.69355  4.24690  2.90347  2.73739  3.18146  2.89801  2.37887  2.77519  2.98518  4.58477  3.61503
          0.02588  4.06291  4.78526  0.61958  0.77255  0.55010  0.86013
    619   2.64510  4.65269  3.08647  2.59279  3.86212  3.46053  3.70631  3.24204  2.48450  2.16468  3.76616  2.76583  3.87926  2.24768  2.86235  2.73437  2.61428  2.96963  5.19269  3.90179    886 - -
          2.68618  4.42225  2.77519  2.73123  3.46354  2.40513  3.72494  3.29354  2.67741  2.69355  4.24690  2.90347  2.73739  3.18146  2.89801  2.37887  2.77519  2.98518  4.58477  3.61503
          0.02588  4.06291  4.78526  0.61958  0.77255  0.55010  0.86013
    620   2.74810  5.08188  2.88682  2.41683  4.38673  3.44311  3.09058  3.84442  2.23084  3.35272  4.15463  2.21484  3.85944  2.07424  2.38835  2.72764  2.96998  3.47446  5.48191  4.14233    887 - -
          2.68618  4.42225  2.77519  2.73123  3.46354  2.40513  3.72494  3.29354  2.67741  2.69355  4.24690  2.90347  2.73739  3.18146  2.89801  2.37887  2.77519  2.98518  4.58477  3.61503
          0.02588  4.06291  4.78526  0.61958  0.77255  0.55010  0.86013
    621   2.59558  3.03134  3.75323  3.18466  2.52558  3.63003  2.89768  2.63774  3.09752  2.36106  3.28253  3.48785  4.00707  3.36319  3.36553  2.90164  2.51906  2.43404  4.63218  2.97022    888 - -
          2.68618  4.42225  2.77519  2.73123  3.46354  2.40513  3.72494  3.29354  2.67741  2.69355  4.24690  2.90347  2.73739  3.18146  2.89801  2.37887  2.77519  2.98518  4.58477  3.61503
          0.02588  4.06291  4.78526  0.61958  0.77255  0.55010  0.86013
    622   2.44425  4.51059  3.06644  2.65718  4.19320  3.18699  3.85634  3.61580  2.70971  3.24147  4.05884  2.67384  2.63881  3.04226  3.12985  1.86692  2.19584  3.19639  5.47800  4.18107    889 - -
          2.68618  4.42225  2.77519  2.73123  3.46354  2.40513  3.72494  3.29354  2.67741  2.69355  4.24690  2.90347  2.73739  3.18146  2.89801  2.37887  2.77519  2.98518  4.58477  3.61503
          0.02588  4.06291  4.78526  0.61958  0.77255  0.55010  0.86013
    623   2.34055  4.34185  3.25136  2.86478  4.23573  2.24102  4.01018  3.65649  2.91438  3.30380  4.12121  3.18396  2.23342  3.22603  3.30160  2.18864  2.06591  3.18262  5.54648  4.28706    890 - -
          2.68618  4.42225  2.77519  2.73123  3.46354  2.40513  3.72494  3.29354  2.67741  2.69355  4.24690  2.90347  2.73739  3.18146  2.89801  2.37887  2.77519  2.98518  4.58477  3.61503
          0.02588  4.06291  4.78526  0.61958  0.77255  0.55010  0.86013
    624   2.55018  4.64784  2.98329  2.57632  4.16717  3.28121  3.77956  3.58092  2.56700  3.19903  4.03114  3.03377  3.81313  2.30070  2.96765  1.80850  2.30386  3.20761  5.43273  4.12483    891 - -
          2.68618  4.42225  2.77519  2.73123  3.46354  2.40513  3.72494  3.29354  2.67741  2.69355  4.24690  2.90347  2.73739  3.18146  2.89801  2.37887  2.77519  2.98518  4.58477  3.61503
          0.02588  4.06291  4.78526  0.61958  0.77255  0.55010  0.86013
    625   2.59264  4.75578  2.95939  2.45720  4.03439  3.38903  2.85086  3.45545  2.45163  3.06560  3.88761  2.30202  3.27529  2.81563  2.89436  2.63685  2.54374  2.84664  5.30586  3.97665    892 - -
          2.68618  4.42225  2.77519  2.73123  3.46354  2.40513  3.72494  3.29354  2.67741  2.69355  4.24690  2.90347  2.73739  3.18146  2.89801  2.37887  2.77519  2.98518  4.58477  3.61503
          0.02588  4.06291  4.78526  0.61958  0.77255  0.55010  0.86013
    626   1.86679  4.39924  3.11693  2.78127  4.31230  2.26472  3.99214  3.74803  2.89764  3.37856  4.18881  2.62878  3.74434  3.19627  3.30419  1.75702  2.78619  3.25516  5.60428  4.32693    893 - -
          2.68618  4.42225  2.77519  2.73123  3.46354  2.40513  3.72494  3.29354  2.67741  2.69355  4.24690  2.90347  2.73739  3.18146  2.89801  2.37887  2.77519  2.98518  4.58477  3.61503
          0.23741  4.06291  1.63923  0.61958  0.77255  0.55010  0.86013
    627   2.38807  4.31041  3.11473  2.75474  3.85552  2.30290  3.87045  3.16941  2.78858  2.93376  3.81576  2.64563  3.74893  3.12690  3.15152  2.54350  2.75476  2.13328  5.24170  3.96777    894 - -
          2.68618  4.42225  2.77519  2.73123  3.46354  2.40513  3.72494  3.29354  2.67741  2.69355  4.24690  2.90347  2.73739  3.18146  2.89801  2.37887  2.77519  2.98518  4.58477  3.61503
          0.03188  3.85739  4.57974  0.61958  0.77255  0.72610  0.66124
    628   2.64316  4.47689  3.25474  2.82725  3.61973  3.45822  3.85204  2.78575  2.65567  2.53866  3.59772  3.23843  3.93582  2.31079  2.96970  2.81632  2.92621  1.88779  5.11362  3.82486    895 - -
          2.68618  4.42225  2.77519  2.73123  3.46354  2.40513  3.72494  3.29354  2.67741  2.69355  4.24690  2.90347  2.73739  3.18146  2.89801  2.37887  2.77519  2.98518  4.58477  3.61503
          0.03188  3.85739  4.57974  0.61958  0.77255  0.72610  0.66124
    629   2.66405  4.82471  2.79839  2.41407  4.00975  3.35154  2.63198  3.54926  2.34038  3.12471  3.97319  2.91689  2.66751  2.49841  2.71614  2.68926  2.91140  3.22484  5.27216  3.91469    896 - -
          2.68618  4.42225  2.77519  2.73123  3.46354  2.40513  3.72494  3.29354  2.67741  2.69355  4.24690  2.90347  2.73739  3.18146  2.89801  2.37887  2.77519  2.98518  4.58477  3.61503
          0.03188  3.85739  4.57974  0.61958  0.77255  0.72610  0.66124
    630   2.70718  4.76962  3.02180  2.54330  3.70631  3.45468  2.64070  3.39320  2.29138  2.62371  3.85611  3.01781  3.86754  2.24517  2.62148  2.75698  2.93285  3.11718  5.05349  3.65873    897 - -
          2.68624  4.42130  2.77522  2.73187  3.46289  2.40533  3.72400  3.29315  2.67776  2.69334  4.24753  2.90374  2.73656  3.17794  2.89864  2.37950  2.77583  2.98582  4.58540  3.61492
          0.39845  1.14450  4.57974  2.49986  0.08566  0.72610  0.66124
    631   2.62302  4.41280  3.39527  2.98822  3.51547  3.41350  3.96123  2.80516  2.86879  1.84338  3.55811  3.34989  2.13740  3.27393  3.17350  2.82154  2.94473  2.63717  5.06786  3.77680    924 - -
          2.68618  4.42225  2.77519  2.73123  3.46354  2.40513  3.72494  3.29354  2.67741  2.69355  4.24690  2.90347  2.73739  3.18146  2.89801  2.37887  2.77519  2.98518  4.58477  3.61503
          0.03188  3.85739  4.57974  0.61958  0.77255  0.72610  0.66124
    632   2.68746  5.02656  1.90065  2.18463  4.41366  3.19023  3.67981  3.87127  2.59433  3.44570  4.27535  2.10598  3.75804  2.84225  3.11022  2.65698  2.57327  3.47608  5.63765  4.21986    925 - -
          2.68618  4.42225  2.77519  2.73123  3.46354  2.40513  3.72494  3.29354  2.67741  2.69355  4.24690  2.90347  2.73739  3.18146  2.89801  2.37887  2.77519  2.98518  4.58477  3.61503
          0.03188  3.85739  4.57974  0.61958  0.77255  0.72610  0.66124
    633   2.28031  4.25515  3.08543  2.81458  4.14469  2.97335  3.98211  3.59239  2.89284  3.26262  4.11667  3.11579  2.29745  3.22756  3.23974  1.59891  2.72302  3.11975  5.47501  4.20539    926 - -
          2.68618  4.42225  2.77519  2.73123  3.46354  2.40513  3.72494  3.29354  2.67741  2.69355  4.24690  2.90347  2.73739  3.18146  2.89801  2.37887  2.77519  2.98518  4.58477  3.61503
          0.03188  3.85739  4.57974  0.61958  0.77255  0.62656  0.76448
    634   2.73758  5.05646  2.50738  1.60059  4.31293  3.29775  3.00624  3.81269  2.45705  3.36362  4.19367  2.80839  3.80899  2.81210  2.90271  2.41913  2.99441  3.44919  5.52326  4.13036    927 - -
          2.68618  4.42225  2.77519  2.73123  3.46354  2.40513  3.72494  3.29354  2.67741  2.69355  4.24690  2.90347  2.73739  3.18146  2.89801  2.37887  2.77519  2.98518  4.58477  3.61503
          0.02972  3.92653  4.64888  0.61958  0.77255  0.67414  0.71252
    635   2.63112  4.75264  2.79351  2.49379  4.18314  3.26436  3.73340  3.67706  2.45739  3.26125  4.12579  2.96567  3.81362  1.78916  2.81472  2.10588  2.94207  3.30938  5.42975  4.09184    928 - -
          2.68618  4.42225  2.77519  2.73123  3.46354  2.40513  3.72494  3.29354  2.67741  2.69355  4.24690  2.90347  2.73739  3.18146  2.89801  2.37887  2.77519  2.98518  4.58477  3.61503
          0.02972  3.92653  4.64888  0.61958  0.77255  0.58346  0.81636
    636   3.08834  4.44148  4.65971  4.09432  3.19147  4.34486  4.69065  1.85316  3.97955  1.40373  2.25328  4.34345  4.59187  4.14428  4.14015  3.67398  3.31853  1.67580  5.14598  4.03930    929 - -
          2.68618  4.42225  2.77519  2.73123  3.46354  2.40513  3.72494  3.29354  2.67741  2.69355  4.24690  2.90347  2.73739  3.18146  2.89801  2.37887  2.77519  2.98518  4.58477  3.61503
          0.02800  3.98535  4.70770  0.61958  0.77255  0.62456  0.76678
    637   2.40385  4.63239  3.01185  2.51430  3.84890  3.40589  3.18809  3.26231  2.48994  2.41182  3.75323  2.49145  3.26374  2.85798  2.90837  2.66224  2.82701  2.97179  5.17534  3.86766    930 - -
          2.68618  4.42225  2.77519  2.73123  3.46354  2.40513  3.72494  3.29354  2.67741  2.69355  4.24690  2.90347  2.73739  3.18146  2.89801  2.37887  2.77519  2.98518  4.58477  3.61503
          0.02800  3.98535  4.70770  0.61958  0.77255  0.62456  0.76678
    638   2.61402  4.45796  3.23559  2.73847  2.59237  2.71433  3.70085  3.02169  2.73131  2.69041  3.58868  2.51383  3.90671  3.04950  3.11753  2.76230  2.85893  2.77566  4.76609  2.95610    931 - -
          2.68618  4.42225  2.77519  2.73123  3.46354  2.40513  3.72494  3.29354  2.67741  2.69355  4.24690  2.90347  2.73739  3.18146  2.89801  2.37887  2.77519  2.98518  4.58477  3.61503
          0.02800  3.98535  4.70770  0.61958  0.77255  0.40783  1.09390
    639   2.63797  4.71818  3.02518  2.30315  3.95809  3.44983  3.69655  3.30989  2.49584  2.97369  3.82509  3.02893  3.86509  2.25948  2.91429  2.70510  2.42595  2.34279  5.26450  3.95979    932 - -
          2.68618  4.42225  2.77519  2.73123  3.46354  2.40513  3.72494  3.29354  2.67741  2.69355  4.24690  2.90347  2.73739  3.18146  2.89801  2.37887  2.77519  2.98518  4.58477  3.61503
          0.02440  4.12133  4.84367  0.61958  0.77255  0.48576  0.95510
    640   2.63232  4.98627  2.41366  2.34212  4.27847  3.05315  3.61818  3.23872  2.39830  3.27430  4.05883  2.65983  3.80223  2.17045  2.88019  2.62240  2.64005  3.35090  5.46604  4.08979    933 - -
          2.68618  4.42225  2.77519  2.73123  3.46354  2.40513  3.72494  3.29354  2.67741  2.69355  4.24690  2.90347  2.73739  3.18146  2.89801  2.37887  2.77519  2.98518  4.58477  3.61503
          0.02440  4.12133  4.84367  0.61958  0.77255  0.48576  0.95510
    641   2.39283  4.79779  2.42056  2.44034  4.15175  3.35871  3.68192  3.56964  2.49711  3.17081  3.97923  2.67429  3.81018  2.83214  2.96526  2.43809  2.19510  2.89011  5.40303  4.06010    934 - -
          2.68618  4.42225  2.77519  2.73123  3.46354  2.40513  3.72494  3.29354  2.67741  2.69355  4.24690  2.90347  2.73739  3.18146  2.89801  2.37887  2.77519  2.98518  4.58477  3.61503
          0.02440  4.12133  4.84367  0.61958  0.77255  0.48576  0.95510
    642   2.59526  4.62562  3.10393  2.56585  3.85182  2.78584  3.69703  3.23788  2.53601  2.47385  3.73918  2.80424  3.85429  2.44381  2.96135  2.68343  2.55690  2.69680  5.18448  3.88952    935 - -
          2.68618  4.42225  2.77519  2.73123  3.46354  2.40513  3.72494  3.29354  2.67741  2.69355  4.24690  2.90347  2.73739  3.18146  2.89801  2.37887  2.77519  2.98518  4.58477  3.61503
          0.02440  4.12133  4.84367  0.61958  0.77255  0.48576  0.95510
    643   2.37262  4.79882  2.90240  2.50427  4.27801  3.32841  3.74837  3.70509  2.51311  3.29037  4.10788  2.99327  3.19424  1.67903  2.92901  2.42646  2.91350  3.32342  5.49941  4.17039    936 - -
          2.68618  4.42225  2.77519  2.73123  3.46354  2.40513  3.72494  3.29354  2.67741  2.69355  4.24690  2.90347  2.73739  3.18146  2.89801  2.37887  2.77519  2.98518  4.58477  3.61503
          0.02440  4.12133  4.84367  0.61958  0.77255  0.48576  0.95510
    644   2.58584  4.52563  2.87836  2.63733  3.71721  2.61442  3.72615  3.08374  2.61992  2.56804  2.86227  3.10998  3.23797  2.95201  3.03856  2.70882  2.82389  2.60491  5.09333  3.81571    937 - -
          2.68618  4.42225  2.77519  2.73123  3.46354  2.40513  3.72494  3.29354  2.67741  2.69355  4.24690  2.90347  2.73739  3.18146  2.89801  2.37887  2.77519  2.98518  4.58477  3.61503
          0.02440  4.12133  4.84367  0.61958  0.77255  0.48576  0.95510
    645   2.62573  4.78793  3.01081  2.27501  4.03179  3.44124  3.64888  3.43407  2.13381  3.04564  2.96195  2.98502  2.73571  2.80702  2.84987  2.66761  2.65094  3.12089  5.29567  3.97570    938 - -
          2.68618  4.42225  2.77519  2.73123  3.46354  2.40513  3.72494  3.29354  2.67741  2.69355  4.24690  2.90347  2.73739  3.18146  2.89801  2.37887  2.77519  2.98518  4.58477  3.61503
          0.02440  4.12133  4.84367  0.61958  0.77255  0.48576  0.95510
    646   3.14110  4.46676  4.88213  4.30222  2.67962  4.40096  4.72571  1.63192  4.16997  1.38375  2.26642  4.47318  4.63404  4.25810  4.24932  3.73357  3.36498  1.99207  5.08316  3.99085    939 - -
          2.68618  4.42225  2.77519  2.73123  3.46354  2.40513  3.72494  3.29354  2.67741  2.69355  4.24690  2.90347  2.73739  3.18146  2.89801  2.37887  2.77519  2.98518  4.58477  3.61503
          0.02440  4.12133  4.84367  0.61958  0.77255  0.48576  0.95510
    647   2.30919  4.65709  3.02088  2.55966  4.17651  2.56818  3.76816  3.59868  2.58652  3.20615  4.01828  3.02704  3.80391  2.35815  3.02594  2.14485  2.33147  3.21457  5.43945  4.12191    940 - -
          2.68618  4.42225  2.77519  2.73123  3.46354  2.40513  3.72494  3.29354  2.67741  2.69355  4.24690  2.90347  2.73739  3.18146  2.89801  2.37887  2.77519  2.98518  4.58477  3.61503
          0.02440  4.12133  4.84367  0.61958  0.77255  0.48576  0.95510
    648   2.61179  4.86212  2.93988  2.13768  4.12220  3.41373  3.62419  3.54538  2.40280  2.85625  3.93553  2.69632  3.81329  2.38188  2.86336  2.46999  2.57888  2.92518  5.35617  4.01057    941 - -
          2.68618  4.42225  2.77519  2.73123  3.46354  2.40513  3.72494  3.29354  2.67741  2.69355  4.24690  2.90347  2.73739  3.18146  2.89801  2.37887  2.77519  2.98518  4.58477  3.61503
          0.02440  4.12133  4.84367  0.61958  0.77255  0.48576  0.95510
    649   2.66685  4.89921  2.82026  2.43575  4.28702  3.36132  3.70878  3.72087  2.47513  3.29434  4.10871  2.56402  2.13970  2.32138  2.90493  2.68509  2.65193  3.35243  5.49709  4.15263    942 - -
          2.68618  4.42225  2.77519  2.73123  3.46354  2.40513  3.72494  3.29354  2.67741  2.69355  4.24690  2.90347  2.73739  3.18146  2.89801  2.37887  2.77519  2.98518  4.58477  3.61503
          0.02440  4.12133  4.84367  0.61958  0.77255  0.48576  0.95510
    650   2.61935  4.84561  2.96915  2.27825  4.09730  3.42697  3.62819  3.51403  2.39616  2.83414  3.40498  2.51779  3.82263  2.20647  2.84343  2.64373  2.65187  3.18391  5.33695  3.99982    943 - -
          2.68618  4.42225  2.77519  2.73123  3.46354  2.40513  3.72494  3.29354  2.67741  2.69355  4.24690  2.90347  2.73739  3.18146  2.89801  2.37887  2.77519  2.98518  4.58477  3.61503
          0.02440  4.12133  4.84367  0.61958  0.77255  0.48576  0.95510
    651   2.62718  4.92618  2.87671  2.10483  4.19985  3.40142  3.62176  3.10535  2.39637  3.20139  3.99743  2.30932  3.33028  2.54612  2.86353  2.63128  2.65643  3.27869  5.41031  4.05152    944 - -
          2.68618  4.42225  2.77519  2.73123  3.46354  2.40513  3.72494  3.29354  2.67741  2.69355  4.24690  2.90347  2.73739  3.18146  2.89801  2.37887  2.77519  2.98518  4.58477  3.61503
          0.02440  4.12133  4.84367  0.61958  0.77255  0.48576  0.95510
    652   2.98812  4.37722  4.54143  3.96919  3.23693  4.19301  4.53209  1.65585  3.83948  1.55222  2.16408  4.19527  4.48656  4.03143  4.00196  3.50976  2.80522  2.08261  5.06528  3.93069    945 - -
          2.68618  4.42225  2.77519  2.73123  3.46354  2.40513  3.72494  3.29354  2.67741  2.69355  4.24690  2.90347  2.73739  3.18146  2.89801  2.37887  2.77519  2.98518  4.58477  3.61503
          0.02440  4.12133  4.84367  0.61958  0.77255  0.48576  0.95510
    653   2.58266  3.32578  3.76738  3.19488  3.28210  3.62498  2.92945  2.10544  3.10464  2.35536  3.27734  3.50388  3.36606  3.37755  3.37350  2.89967  2.82093  2.09422  4.77459  3.56323    946 - -
          2.68618  4.42225  2.77519  2.73123  3.46354  2.40513  3.72494  3.29354  2.67741  2.69355  4.24690  2.90347  2.73739  3.18146  2.89801  2.37887  2.77519  2.98518  4.58477  3.61503
          0.02440  4.12133  4.84367  0.61958  0.77255  0.48576  0.95510
    654   2.46978  4.54553  3.08239  2.66948  4.22937  3.21213  3.87291  3.65457  2.72272  3.27574  4.09025  2.66848  2.42341  3.05511  3.14642  1.87598  2.22367  3.23189  5.50858  4.20835    947 - -
          2.68622  4.42229  2.77523  2.73127  3.46358  2.40516  3.72498  3.29358  2.67744  2.69359  4.24693  2.90350  2.73743  3.18102  2.89804  2.37891  2.77523  2.98522  4.58481  3.61436
          0.56107  1.40843  1.68808  0.21803  1.63015  0.48576  0.95510
    655   2.57125  4.35705  3.34089  2.78522  3.44965  3.50728  2.82800  2.59513  2.69378  2.50813  2.71659  3.21005  3.29515  3.04662  3.05023  2.75954  2.80645  2.61717  4.89905  3.63106    949 - -
          2.68618  4.42225  2.77519  2.73123  3.46354  2.40513  3.72494  3.29354  2.67741  2.69355  4.24690  2.90347  2.73739  3.18146  2.89801  2.37887  2.77519  2.98518  4.58477  3.61503
          0.02972  3.92653  4.64888  0.61958  0.77255  0.67414  0.71252
    656   2.82955  5.14603  2.52204  1.87821  4.43660  3.33053  3.66684  3.89539  2.37774  3.42003  4.28019  2.83792  3.84860  1.76456  2.76265  2.78880  3.07947  3.54218  5.57946  4.21867    950 - -
          2.68618  4.42225  2.77519  2.73123  3.46354  2.40513  3.72494  3.29354  2.67741  2.69355  4.24690  2.90347  2.73739  3.18146  2.89801  2.37887  2.77519  2.98518  4.58477  3.61503
          0.02972  3.92653  4.64888  0.61958  0.77255  0.67414  0.71252
    657   2.81977  4.43958  3.70962  3.18848  2.40359  3.75917  2.56574  2.79062  3.06021  1.74104  3.40446  3.50345  4.12591  3.36996  3.34488  3.04582  3.05216  2.65945  4.33220  2.78646    951 - -
          2.68618  4.42225  2.77519  2.73123  3.46354  2.40513  3.72494  3.29354  2.67741  2.69355  4.24690  2.90347  2.73739  3.18146  2.89801  2.37887  2.77519  2.98518  4.58477  3.61503
          0.02972  3.92653  4.64888  0.61958  0.77255  0.67414  0.71252
    658   2.53976  4.39136  3.22174  2.76212  2.63206  3.39014  3.77593  2.97283  2.75173  2.68953  3.60652  2.44600  3.86395  3.08362  3.12366  2.70296  2.28118  2.72035  4.94182  3.59260    952 - -
          2.68618  4.42225  2.77519  2.73123  3.46354  2.40513  3.72494  3.29354  2.67741  2.69355  4.24690  2.90347  2.73739  3.18146  2.89801  2.37887  2.77519  2.98518  4.58477  3.61503
          0.02972  3.92653  4.64888  0.61958  0.77255  0.67414  0.71252
    659   2.48215  4.35935  3.25453  2.81701  3.69833  3.29396  3.85405  3.04636  2.75268  2.15579  3.68787  3.19420  2.34398  3.12597  3.09843  2.36329  2.80863  2.77407  5.12677  3.84548    953 - -
          2.68618  4.42225  2.77519  2.73123  3.46354  2.40513  3.72494  3.29354  2.67741  2.69355  4.24690  2.90347  2.73739  3.18146  2.89801  2.37887  2.77519  2.98518  4.58477  3.61503
          0.02972  3.92653  4.64888  0.61958  0.77255  0.67414  0.71252
    660   2.64571  4.65928  3.05876  2.56871  3.75377  3.44305  2.75741  3.25626  2.40954  2.88174  3.76666  3.04290  3.85988  2.32517  2.76844  2.72613  2.88215  2.41299  5.10243  3.76475    954 - -
          2.68618  4.42225  2.77519  2.73123  3.46354  2.40513  3.72494  3.29354  2.67741  2.69355  4.24690  2.90347  2.73739  3.18146  2.89801  2.37887  2.77519  2.98518  4.58477  3.61503
          0.02972  3.92653  4.64888  0.61958  0.77255  0.67414  0.71252
    661   2.56073  4.70481  2.81939  2.45681  4.17091  3.25418  3.70459  3.61006  2.48195  3.20431  4.03510  2.93943  2.65947  2.24591  2.88797  2.13043  2.86216  3.23730  5.41601  4.08993    955 - -
          2.68618  4.42225  2.77519  2.73123  3.46354  2.40513  3.72494  3.29354  2.67741  2.69355  4.24690  2.90347  2.73739  3.18146  2.89801  2.37887  2.77519  2.98518  4.58477  3.61503
          0.02972  3.92653  4.64888  0.61958  0.77255  0.67414  0.71252
    662   2.64576  4.57580  3.14072  2.66433  3.69876  3.46128  3.72991  3.08541  2.51051  2.03536  3.64546  3.11968  3.19205  2.34500  2.85647  2.76370  2.89363  2.86391  5.10686  3.82024    956 - -
          2.68618  4.42225  2.77519  2.73123  3.46354  2.40513  3.72494  3.29354  2.67741  2.69355  4.24690  2.90347  2.73739  3.18146  2.89801  2.37887  2.77519  2.98518  4.58477  3.61503
          0.02972  3.92653  4.64888  0.61958  0.77255  0.67414  0.71252
    663   2.28324  4.58309  2.93051  2.57954  3.90490  3.26167  2.05380  3.45881  2.56224  3.09103  3.95419  3.02455  3.80344  2.97187  2.93146  2.33772  2.86855  3.11610  5.24727  3.89314    957 - -
          2.68618  4.42225  2.77519  2.73123  3.46354  2.40513  3.72494  3.29354  2.67741  2.69355  4.24690  2.90347  2.73739  3.18146  2.89801  2.37887  2.77519  2.98518  4.58477  3.61503
          0.02972  3.92653  4.64888  0.61958  0.77255  0.67414  0.71252
    664   2.64682  4.66517  3.05495  2.56524  3.75888  3.44223  2.73370  3.26491  2.40553  2.88841  3.77247  3.04022  3.85920  2.32304  2.76472  2.72536  2.88315  2.43309  5.10564  3.76647    958 - -
          2.68618  4.42225  2.77519  2.73123  3.46354  2.40513  3.72494  3.29354  2.67741  2.69355  4.24690  2.90347  2.73739  3.18146  2.89801  2.37887  2.77519  2.98518  4.58477  3.61503
          0.02972  3.92653  4.64888  0.61958  0.77255  0.67414  0.71252
    665   2.50915  4.44648  3.09795  2.68846  3.76264  3.29149  3.78865  3.18228  2.66056  2.26791  3.77275  2.68426  3.81623  3.03743  3.02772  1.94097  2.82204  2.88476  5.15254  3.84051    959 - -
          2.68618  4.42225  2.77519  2.73123  3.46354  2.40513  3.72494  3.29354  2.67741  2.69355  4.24690  2.90347  2.73739  3.18146  2.89801  2.37887  2.77519  2.98518  4.58477  3.61503
          0.02972  3.92653  4.64888  0.61958  0.77255  0.46800  0.98417
    666   2.62806  4.95616  2.82781  2.35177  4.25536  3.03333  2.81553  3.69844  2.37036  3.24988  4.04037  2.58207  3.29360  2.34474  2.83144  2.62325  2.62567  3.32978  5.44118  4.07600    960 - -
          2.68618  4.42225  2.77519  2.73123  3.46354  2.40513  3.72494  3.29354  2.67741  2.69355  4.24690  2.90347  2.73739  3.18146  2.89801  2.37887  2.77519  2.98518  4.58477  3.61503
          0.02588  4.06291  4.78526  0.61958  0.77255  0.44753  1.01944
    667   2.59160  4.50241  3.23104  2.67037  3.68485  3.49260  2.93057  2.81251  2.61581  2.73993  3.60661  3.13409  3.88400  2.96567  2.74974  2.33973  2.55400  2.41939  5.06402  3.79395    961 - -
          2.68618  4.42225  2.77519  2.73123  3.46354  2.40513  3.72494  3.29354  2.67741  2.69355  4.24690  2.90347  2.73739  3.18146  2.89801  2.37887  2.77519  2.98518  4.58477  3.61503
          0.02440  4.12133  4.84367  0.61958  0.77255  0.48576  0.95510
    668   2.63295  4.79327  2.98566  2.50054  4.10295  3.40533  3.68838  3.52549  2.44588  2.79690  3.95484  2.99951  3.28046  1.93623  2.86065  2.22311  2.88755  3.19406  5.35783  4.03310    962 - -
          2.68618  4.42225  2.77519  2.73123  3.46354  2.40513  3.72494  3.29354  2.67741  2.69355  4.24690  2.90347  2.73739  3.18146  2.89801  2.37887  2.77519  2.98518  4.58477  3.61503
          0.02440  4.12133  4.84367  0.61958  0.77255  0.48576  0.95510
    669   2.52571  4.52273  3.15301  2.67124  3.92728  2.81659  3.80257  3.31882  2.67320  2.39598  3.82708  2.75721  3.83620  3.01264  3.08586  1.92028  2.56116  2.99716  5.26853  3.98515    963 - -
          2.68618  4.42225  2.77519  2.73123  3.46354  2.40513  3.72494  3.29354  2.67741  2.69355  4.24690  2.90347  2.73739  3.18146  2.89801  2.37887  2.77519  2.98518  4.58477  3.61503
          0.02440  4.12133  4.84367  0.61958  0.77255  0.48576  0.95510
    670   2.60031  4.69668  3.05736  2.31044  3.91444  3.44768  3.66301  2.97881  2.48206  2.94473  3.32448  3.01107  3.84025  2.43078  2.92244  2.20526  2.62146  3.01342  5.22185  3.91204    964 - -
          2.68618  4.42225  2.77519  2.73123  3.46354  2.40513  3.72494  3.29354  2.67741  2.69355  4.24690  2.90347  2.73739  3.18146  2.89801  2.37887  2.77519  2.98518  4.58477  3.61503
          0.02440  4.12133  4.84367  0.61958  0.77255  0.48576  0.95510
    671   2.43698  4.59984  3.15794  2.60884  3.80578  3.47160  3.71229  3.17682  2.54661  2.55028  3.21441  3.08795  3.87255  2.14971  2.95546  2.34314  2.84521  2.90725  5.15668  3.87052    965 - -
          2.68618  4.42225  2.77519  2.73123  3.46354  2.40513  3.72494  3.29354  2.67741  2.69355  4.24690  2.90347  2.73739  3.18146  2.89801  2.37887  2.77519  2.98518  4.58477  3.61503
          0.02440  4.12133  4.84367  0.61958  0.77255  0.48576  0.95510
    672   2.59003  4.42784  2.98398  2.73794  3.05116  3.52142  2.91869  2.71212  2.70779  2.64648  3.52490  3.18601  3.90470  3.02773  3.10198  2.37763  2.82184  2.53391  4.96204  3.21978    966 - -
          2.68618  4.42225  2.77519  2.73123  3.46354  2.40513  3.72494  3.29354  2.67741  2.69355  4.24690  2.90347  2.73739  3.18146  2.89801  2.37887  2.77519  2.98518  4.58477  3.61503
          0.02440  4.12133  4.84367  0.61958  0.77255  0.48576  0.95510
    673   2.66930  5.06384  2.47772  2.11575  4.37381  3.00523  3.63968  3.83246  2.44067  3.36648  4.14900  2.85451  3.80940  2.54498  2.93592  2.11598  2.41852  3.44255  5.54722  4.15367    967 - -
          2.68618  4.42225  2.77519  2.73123  3.46354  2.40513  3.72494  3.29354  2.67741  2.69355  4.24690  2.90347  2.73739  3.18146  2.89801  2.37887  2.77519  2.98518  4.58477  3.61503
          0.02440  4.12133  4.84367  0.61958  0.77255  0.48576  0.95510
    674   2.42492  4.90413  2.58446  2.38299  4.25459  2.96405  3.66111  3.69444  2.46225  3.26177  4.05670  2.90992  3.80690  2.34935  2.93963  2.44082  2.20550  3.32065  5.46807  4.10455    968 - -
          2.68618  4.42225  2.77519  2.73123  3.46354  2.40513  3.72494  3.29354  2.67741  2.69355  4.24690  2.90347  2.73739  3.18146  2.89801  2.37887  2.77519  2.98518  4.58477  3.61503
          0.02440  4.12133  4.84367  0.61958  0.77255  0.48576  0.95510
    675   2.65081  5.02082  2.89396  2.37116  4.33205  3.41091  3.17110  3.77953  2.31166  3.30581  4.08499  2.65933  3.34158  2.19801  2.49448  2.28887  2.88046  3.39746  5.47190  4.10710    969 - -
          2.68618  4.42225  2.77519  2.73123  3.46354  2.40513  3.72494  3.29354  2.67741  2.69355  4.24690  2.90347  2.73739  3.18146  2.89801  2.37887  2.77519  2.98518  4.58477  3.61503
          0.02440  4.12133  4.84367  0.61958  0.77255  0.48576  0.95510
    676   2.62464  4.89710  2.91761  2.42419  4.25720  3.00850  3.65120  3.69230  2.39386  3.25243  4.04840  2.94046  3.15376  2.34283  2.58297  2.00122  2.87629  3.32085  5.44766  4.10042    970 - -
          2.68618  4.42225  2.77519  2.73123  3.46354  2.40513  3.72494  3.29354  2.67741  2.69355  4.24690  2.90347  2.73739  3.18146  2.89801  2.37887  2.77519  2.98518  4.58477  3.61503
          0.02440  4.12133  4.84367  0.61958  0.77255  0.48576  0.95510
    677   2.63480  4.76456  3.01964  2.49527  3.98166  3.44969  2.85587  3.40198  2.43817  2.50637  3.85051  2.53975  3.85011  2.59649  2.86034  2.68480  2.43985  3.09695  5.26442  3.94479    971 - -
          2.68618  4.42225  2.77519  2.73123  3.46354  2.40513  3.72494  3.29354  2.67741  2.69355  4.24690  2.90347  2.73739  3.18146  2.89801  2.37887  2.77519  2.98518  4.58477  3.61503
          0.02440  4.12133  4.84367  0.61958  0.77255  0.48576  0.95510
    678   2.62712  4.35357  3.48532  2.92292  3.47555  3.60022  3.86016  2.30336  2.85166  2.29023  3.42074  3.33313  2.98085  2.58526  3.20166  2.85215  2.86170  2.20075  4.95111  3.71670    972 - -
          2.68618  4.42225  2.77519  2.73123  3.46354  2.40513  3.72494  3.29354  2.67741  2.69355  4.24690  2.90347  2.73739  3.18146  2.89801  2.37887  2.77519  2.98518  4.58477  3.61503
          0.02440  4.12133  4.84367  0.61958  0.77255  0.48576  0.95510
    679   2.26936  4.72489  2.77533  2.48274  3.96878  3.42502  3.66220  3.02248  2.48287  2.99678  3.82499  2.99078  3.82922  2.41822  2.93540  2.26912  2.83232  2.81610  5.26364  3.94369    973 - -
          2.68618  4.42225  2.77519  2.73123  3.46354  2.40513  3.72494  3.29354  2.67741  2.69355  4.24690  2.90347  2.73739  3.18146  2.89801  2.37887  2.77519  2.98518  4.58477  3.61503
          0.02440  4.12133  4.84367  0.61958  0.77255  0.48576  0.95510
    680   2.60542  4.73464  3.01702  2.49372  3.98643  3.42358  3.66905  3.39962  2.47273  3.01973  3.84834  2.99777  3.34970  2.25230  2.91090  2.41871  2.27901  3.08753  5.27466  3.36594    974 - -
          2.68618  4.42225  2.77519  2.73123  3.46354  2.40513  3.72494  3.29354  2.67741  2.69355  4.24690  2.90347  2.73739  3.18146  2.89801  2.37887  2.77519  2.98518  4.58477  3.61503
          0.02440  4.12133  4.84367  0.61958  0.77255  0.48576  0.95510
    681   2.59792  4.78353  2.68719  2.44436  4.02675  3.42115  3.63965  3.43986  2.44393  3.04829  3.04420  2.96160  3.32277  2.40527  2.90380  2.30908  2.83238  2.87207  5.29730  3.96524    975 - -
          2.68618  4.42225  2.77519  2.73123  3.46354  2.40513  3.72494  3.29354  2.67741  2.69355  4.24690  2.90347  2.73739  3.18146  2.89801  2.37887  2.77519  2.98518  4.58477  3.61503
          0.02440  4.12133  4.84367  0.61958  0.77255  0.48576  0.95510
    682   2.61396  4.35472  3.45849  2.89455  3.48172  3.57907  3.83690  2.56789  2.82036  2.49275  2.53252  3.30731  3.96240  2.38584  3.17242  2.61518  2.84870  2.34159  4.94351  3.70718    976 - -
          2.68618  4.42225  2.77519  2.73123  3.46354  2.40513  3.72494  3.29354  2.67741  2.69355  4.24690  2.90347  2.73739  3.18146  2.89801  2.37887  2.77519  2.98518  4.58477  3.61503
          0.02440  4.12133  4.84367  0.61958  0.77255  0.48576  0.95510
    683   2.64285  4.38657  3.47329  2.90646  3.47717  3.60938  3.85614  2.55851  2.82724  2.21452  2.72806  3.32523  3.98495  2.39239  3.18061  2.85699  2.42174  2.57882  4.96604  3.73460    977 - -
          2.68618  4.42225  2.77519  2.73123  3.46354  2.40513  3.72494  3.29354  2.67741  2.69355  4.24690  2.90347  2.73739  3.18146  2.89801  2.37887  2.77519  2.98518  4.58477  3.61503
          0.02440  4.12133  4.84367  0.61958  0.77255  0.48576  0.95510
    684   2.60948  4.72809  3.01896  2.52402  4.03009  3.40258  3.69995  3.44393  2.48879  2.68494  3.89591  3.01684  2.91852  2.38440  2.91033  1.99830  2.86711  3.12311  5.31359  3.99725    978 - -
          2.68618  4.42225  2.77519  2.73123  3.46354  2.40513  3.72494  3.29354  2.67741  2.69355  4.24690  2.90347  2.73739  3.18146  2.89801  2.37887  2.77519  2.98518  4.58477  3.61503
          0.02440  4.12133  4.84367  0.61958  0.77255  0.48576  0.95510
    685   2.77456  4.84384  3.12541  2.62289  3.83641  3.53975  3.10631  3.45274  2.37118  2.39717  3.91303  3.10017  3.94429  1.75979  2.70740  2.82629  2.99852  3.18121  5.17072  3.79930    979 - -
          2.68618  4.42225  2.77519  2.73123  3.46354  2.40513  3.72494  3.29354  2.67741  2.69355  4.24690  2.90347  2.73739  3.18146  2.89801  2.37887  2.77519  2.98518  4.58477  3.61503
          0.02440  4.12133  4.84367  0.61958  0.77255  0.48576  0.95510
    686   2.78130  5.03444  2.86413  2.46474  4.26570  3.44705  2.97374  3.79448  2.34478  3.32940  4.15939  2.97686  3.25409  1.59463  2.71488  2.77790  3.01924  3.44427  5.45073  4.09321    980 - -
          2.68618  4.42225  2.77519  2.73123  3.46354  2.40513  3.72494  3.29354  2.67741  2.69355  4.24690  2.90347  2.73739  3.18146  2.89801  2.37887  2.77519  2.98518  4.58477  3.61503
          0.02440  4.12133  4.84367  0.61958  0.77255  0.48576  0.95510
    687   2.75118  4.95094  2.90230  2.22760  4.19003  3.46180  3.68724  3.10312  2.38276  3.16582  4.03086  2.99151  3.89535  1.65172  2.76594  2.76794  2.98443  3.27093  5.41810  4.09032    981 - -
          2.68618  4.42225  2.77519  2.73123  3.46354  2.40513  3.72494  3.29354  2.67741  2.69355  4.24690  2.90347  2.73739  3.18146  2.89801  2.37887  2.77519  2.98518  4.58477  3.61503
          0.02440  4.12133  4.84367  0.61958  0.77255  0.48576  0.95510
    688   2.69280  5.07769  2.93389  2.39799  4.41484  3.43773  3.59862  3.85763  1.98337  3.35949  4.13783  2.66071  3.33011  2.16061  2.39994  2.47577  2.91615  3.46804  5.50029  4.14860    982 - -
          2.68618  4.42225  2.77519  2.73123  3.46354  2.40513  3.72494  3.29354  2.67741  2.69355  4.24690  2.90347  2.73739  3.18146  2.89801  2.37887  2.77519  2.98518  4.58477  3.61503
          0.02440  4.12133  4.84367  0.61958  0.77255  0.48576  0.95510
    689   2.81376  5.12704  2.78284  2.41981  4.32460  3.44209  2.71735  3.89239  2.33964  3.40745  4.22939  2.53989  3.89849  1.69521  2.71700  2.78943  3.04738  3.52875  5.49233  4.11212    983 - -
          2.68618  4.42225  2.77519  2.73123  3.46354  2.40513  3.72494  3.29354  2.67741  2.69355  4.24690  2.90347  2.73739  3.18146  2.89801  2.37887  2.77519  2.98518  4.58477  3.61503
          0.02440  4.12133  4.84367  0.61958  0.77255  0.48576  0.95510
    690   2.76957  5.17129  2.69738  2.11544  4.46916  3.40277  2.51177  3.93939  2.36755  3.44654  4.24247  2.58357  3.85802  1.97598  2.79450  2.73058  3.00391  3.55257  5.58834  4.20906    984 - -
          2.68618  4.42225  2.77519  2.73123  3.46354  2.40513  3.72494  3.29354  2.67741  2.69355  4.24690  2.90347  2.73739  3.18146  2.89801  2.37887  2.77519  2.98518  4.58477  3.61503
          0.02440  4.12133  4.84367  0.61958  0.77255  0.48576  0.95510
    691   2.81646  4.82637  3.21218  2.73963  3.87092  3.56597  3.80155  3.29317  2.46412  2.78069  3.10943  3.19900  4.00184  1.44922  2.78123  2.89602  3.06380  3.09898  5.27590  3.96037    985 - -
          2.68618  4.42225  2.77519  2.73123  3.46354  2.40513  3.72494  3.29354  2.67741  2.69355  4.24690  2.90347  2.73739  3.18146  2.89801  2.37887  2.77519  2.98518  4.58477  3.61503
          0.02440  4.12133  4.84367  0.61958  0.77255  0.48576  0.95510
    692   2.63898  4.67491  3.13021  2.60109  3.88392  3.47119  3.72132  3.24254  2.51006  2.63177  3.77255  3.08337  2.95017  1.97421  2.90808  2.72388  2.88286  2.63108  5.22687  3.92908    986 - -
          2.68618  4.42225  2.77519  2.73123  3.46354  2.40513  3.72494  3.29354  2.67741  2.69355  4.24690  2.90347  2.73739  3.18146  2.89801  2.37887  2.77519  2.98518  4.58477  3.61503
          0.02440  4.12133  4.84367  0.61958  0.77255  0.48576  0.95510
    693   2.65256  4.83478  2.97952  2.47704  4.09907  3.43315  3.66144  3.51894  2.40488  3.11211  3.21885  2.73208  3.27386  1.84630  2.81944  2.68605  2.89077  3.19567  5.34430  4.01799    987 - -
          2.68618  4.42225  2.77519  2.73123  3.46354  2.40513  3.72494  3.29354  2.67741  2.69355  4.24690  2.90347  2.73739  3.18146  2.89801  2.37887  2.77519  2.98518  4.58477  3.61503
          0.07684  4.12133  2.85180  0.61958  0.77255  0.48576  0.95510
    694   2.86913  5.08524  3.07961  2.57425  4.33825  3.53947  3.05646  3.83729  2.12682  3.33623  4.17663  3.05271  3.94465  1.59794  2.19830  2.86333  3.07553  3.50124  5.41731  4.11602    988 - -
          2.68618  4.42225  2.77519  2.73123  3.46354  2.40513  3.72494  3.29354  2.67741  2.69355  4.24690  2.90347  2.73739  3.18146  2.89801  2.37887  2.77519  2.98518  4.58477  3.61503
          0.08892  4.07018  2.68813  0.61958  0.77255  0.54252  0.87056
    695   2.76998  5.06549  2.74592  2.38492  4.25254  3.40223  2.66559  3.81992  2.31097  3.34403  4.16967  2.50265  3.85922  1.90789  2.68896  2.75024  3.00433  3.46274  5.43509  4.05574    989 - -
          2.68618  4.42225  2.77519  2.73123  3.46354  2.40513  3.72494  3.29354  2.67741  2.69355  4.24690  2.90347  2.73739  3.18146  2.89801  2.37887  2.77519  2.98518  4.58477  3.61503
          0.02735  4.00860  4.73095  0.61958  0.77255  0.60341  0.79174
    696   2.69762  4.82885  2.81547  2.52643  4.24357  3.31098  3.76503  3.75440  2.46425  3.32655  4.19759  3.00019  3.86055  1.52547  2.81007  2.30957  3.00539  3.38657  5.47715  4.13534    990 - -
          2.68618  4.42225  2.77519  2.73123  3.46354  2.40513  3.72494  3.29354  2.67741  2.69355  4.24690  2.90347  2.73739  3.18146  2.89801  2.37887  2.77519  2.98518  4.58477  3.61503
          0.02735  4.00860  4.73095  0.61958  0.77255  0.60341  0.79174
    697   2.74365  4.68996  3.21650  2.70539  3.38598  3.55958  3.67660  3.19924  2.51285  2.47574  3.72739  3.15881  3.95608  1.86265  2.85661  2.83633  2.97249  2.97794  4.86264  2.82740    991 - -
          2.68618  4.42225  2.77519  2.73123  3.46354  2.40513  3.72494  3.29354  2.67741  2.69355  4.24690  2.90347  2.73739  3.18146  2.89801  2.37887  2.77519  2.98518  4.58477  3.61503
          0.02735  4.00860  4.73095  0.61958  0.77255  0.60341  0.79174
    698   2.69762  4.82885  2.81547  2.52643  4.24357  3.31098  3.76503  3.75440  2.46425  3.32655  4.19759  3.00019  3.86055  1.52547  2.81007  2.30957  3.00539  3.38657  5.47715  4.13534    992 - -
          2.68618  4.42225  2.77519  2.73123  3.46354  2.40513  3.72494  3.29354  2.67741  2.69355  4.24690  2.90347  2.73739  3.18146  2.89801  2.37887  2.77519  2.98518  4.58477  3.61503
          0.02735  4.00860  4.73095  0.61958  0.77255  0.60341  0.79174
    699   2.61011  4.66061  3.04243  2.56872  3.92802  3.39509  3.70652  2.89214  2.47551  2.96437  3.83915  3.04280  3.84747  2.00215  2.85873  2.19937  2.87277  3.02458  5.24625  3.93666    993 - -
          2.68618  4.42225  2.77519  2.73123  3.46354  2.40513  3.72494  3.29354  2.67741  2.69355  4.24690  2.90347  2.73739  3.18146  2.89801  2.37887  2.77519  2.98518  4.58477  3.61503
          0.02735  4.00860  4.73095  0.61958  0.77255  0.60341  0.79174
    700   2.80412  5.06018  2.89695  2.47262  4.39525  3.44896  3.63098  3.84151  2.18843  3.35244  4.18192  2.53031  3.88834  1.73919  2.26856  2.79299  3.02981  3.48706  5.47313  4.16529    994 - -
          2.68618  4.42225  2.77519  2.73123  3.46354  2.40513  3.72494  3.29354  2.67741  2.69355  4.24690  2.90347  2.73739  3.18146  2.89801  2.37887  2.77519  2.98518  4.58477  3.61503
          0.08943  4.00860  2.69722  0.61958  0.77255  0.60341  0.79174
    701   2.60899  4.68858  3.01984  2.49927  3.87000  3.42460  2.81049  2.84963  2.40016  2.92926  3.77987  2.99339  3.25982  2.35144  2.79767  2.67257  2.84090  3.01765  5.17597  3.85852    995 - -
          2.68618  4.42225  2.77519  2.73123  3.46354  2.40513  3.72494  3.29354  2.67741  2.69355  4.24690  2.90347  2.73739  3.18146  2.89801  2.37887  2.77519  2.98518  4.58477  3.61503
          0.02907  3.94824  4.67059  0.61958  0.77255  0.56150  0.84479
    702   2.60997  4.52697  3.21371  2.65877  3.65466  3.49389  3.20056  3.05520  2.54009  2.69708  2.81379  3.12125  3.88204  2.27711  2.91559  2.73623  2.84050  2.51739  5.04402  3.76053    996 - -
          2.68618  4.42225  2.77519  2.73123  3.46354  2.40513  3.72494  3.29354  2.67741  2.69355  4.24690  2.90347  2.73739  3.18146  2.89801  2.37887  2.77519  2.98518  4.58477  3.61503
          0.02735  4.00860  4.73095  0.61958  0.77255  0.51273  0.91344
    703   2.79226  4.80219  3.18465  2.71484  3.84951  3.54033  3.77771  3.27223  2.44094  2.76655  3.15298  3.17408  3.97760  1.51520  2.75796  2.87173  3.04016  3.07542  5.25234  3.93516    997 - -
          2.68618  4.42225  2.77519  2.73123  3.46354  2.40513  3.72494  3.29354  2.67741  2.69355  4.24690  2.90347  2.73739  3.18146  2.89801  2.37887  2.77519  2.98518  4.58477  3.61503
          0.02588  4.06291  4.78526  0.61958  0.77255  0.55010  0.86013
    704   2.60464  4.65780  3.07168  2.53548  3.86753  3.07404  3.66851  3.26333  2.47587  2.68022  2.91686  2.69209  3.84571  2.25628  2.89103  2.68159  2.83866  2.97766  5.18634  3.88611    998 - -
          2.68618  4.42225  2.77519  2.73123  3.46354  2.40513  3.72494  3.29354  2.67741  2.69355  4.24690  2.90347  2.73739  3.18146  2.89801  2.37887  2.77519  2.98518  4.58477  3.61503
          0.02588  4.06291  4.78526  0.61958  0.77255  0.55010  0.86013
    705   2.58142  4.52675  3.17168  2.61536  3.69902  2.80923  3.69808  3.08728  2.57567  2.54977  3.09447  3.09046  3.35902  2.47126  2.98803  2.69989  2.81366  2.82577  5.07038  3.33293    999 - -
          2.68618  4.42225  2.77519  2.73123  3.46354  2.40513  3.72494  3.29354  2.67741  2.69355  4.24690  2.90347  2.73739  3.18146  2.89801  2.37887  2.77519  2.98518  4.58477  3.61503
          0.02588  4.06291  4.78526  0.61958  0.77255  0.55010  0.86013
    706   2.14638  4.49203  3.20787  2.69680  3.83754  3.37793  3.78966  3.13962  2.64686  2.86070  3.73760  3.13477  3.85126  2.41790  3.04069  2.66747  2.18211  2.50695  5.20291  3.93067   1000 - -
          2.68618  4.42225  2.77519  2.73123  3.46354  2.40513  3.72494  3.29354  2.67741  2.69355  4.24690  2.90347  2.73739  3.18146  2.89801  2.37887  2.77519  2.98518  4.58477  3.61503
          0.02588  4.06291  4.78526  0.61958  0.77255  0.55010  0.86013
    707   2.73744  5.11815  2.25881  2.28181  4.44299  3.32519  3.68376  3.91445  2.50684  3.44793  4.25467  2.83249  2.48324  1.93069  2.99087  2.70316  2.99652  3.52415  5.62151  4.22111   1001 - -
          2.68618  4.42225  2.77519  2.73123  3.46354  2.40513  3.72494  3.29354  2.67741  2.69355  4.24690  2.90347  2.73739  3.18146  2.89801  2.37887  2.77519  2.98518  4.58477  3.61503
          0.02588  4.06291  4.78526  0.61958  0.77255  0.55010  0.86013
    708   2.70245  5.04333  2.68992  2.10907  4.36833  3.35955  3.65215  3.81484  2.41418  3.35589  4.15805  2.86982  2.81123  1.97647  2.86241  2.45985  2.94961  3.43856  5.53660  4.16530   1002 - -
          2.68618  4.42225  2.77519  2.73123  3.46354  2.40513  3.72494  3.29354  2.67741  2.69355  4.24690  2.90347  2.73739  3.18146  2.89801  2.37887  2.77519  2.98518  4.58477  3.61503
          0.02588  4.06291  4.78526  0.61958  0.77255  0.55010  0.86013
    709   2.73542  5.21705  1.97831  2.22657  4.52048  2.79552  3.09035  4.00555  2.48026  3.50859  4.29194  2.52584  3.80994  2.26726  2.99299  2.67937  2.98396  3.59275  5.66517  4.23748   1003 - -
          2.68618  4.42225  2.77519  2.73123  3.46354  2.40513  3.72494  3.29354  2.67741  2.69355  4.24690  2.90347  2.73739  3.18146  2.89801  2.37887  2.77519  2.98518  4.58477  3.61503
          0.08166  4.06291  2.79338  0.61958  0.77255  0.55010  0.86013
    710   2.68599  4.79963  2.77049  2.52920  4.32544  1.77172  3.82865  3.81739  2.60211  3.39593  4.25774  3.00602  3.85099  1.92573  2.97599  2.73324  3.01608  3.42569  5.54604  4.23066   1004 - -
          2.68618  4.42225  2.77519  2.73123  3.46354  2.40513  3.72494  3.29354  2.67741  2.69355  4.24690  2.90347  2.73739  3.18146  2.89801  2.37887  2.77519  2.98518  4.58477  3.61503
          0.17954  4.00860  1.92287  0.61958  0.77255  0.60341  0.79174
    711   2.45314  4.33787  3.19398  2.78019  3.72720  2.36800  3.84136  3.07687  2.74781  2.12601  3.70171  3.15952  3.00628  3.10955  3.09874  2.61547  2.78653  2.79133  5.13643  3.86874   1005 - -
          2.68634  4.42298  2.77432  2.73165  3.46363  2.40522  3.72484  3.29265  2.67814  2.69250  4.24763  2.90207  2.73782  3.18026  2.89837  2.37918  2.77562  2.98591  4.58550  3.61576
          0.50891  1.14794  2.50639  2.63338  0.07455  0.63298  0.75717
    712   2.30631  4.22637  3.19083  3.00594  4.05817  2.95660  4.11621  3.57839  3.07847  3.30011  4.22786  3.23353  3.69394  3.42926  3.36494  1.11897  2.78511  3.11751  5.43216  4.14165   1033 - -
          2.68618  4.42225  2.77519  2.73123  3.46354  2.40513  3.72494  3.29354  2.67741  2.69355  4.24690  2.90347  2.73739  3.18146  2.89801  2.37887  2.77519  2.98518  4.58477  3.61503
          0.03199  3.85417  4.57652  0.61958  0.77255  0.62883  0.76188
    713   2.67587  4.72269  2.96548  2.53514  3.91986  3.42017  3.66736  3.32226  2.17328  2.34276  3.85463  2.19904  3.86117  2.86160  2.72729  2.74172  2.91826  3.04197  5.22003  3.90701   1034 - -
          2.68618  4.42225  2.77519  2.73123  3.46354  2.40513  3.72494  3.29354  2.67741  2.69355  4.24690  2.90347  2.73739  3.18146  2.89801  2.37887  2.77519  2.98518  4.58477  3.61503
          0.02981  3.92353  4.64587  0.61958  0.77255  0.67653  0.71004
    714   2.69726  4.77788  2.59308  2.08014  4.38259  1.41370  3.88585  3.82984  2.78811  3.45828  4.34006  2.95669  3.82062  3.09931  3.20109  2.74413  3.05479  3.43401  5.60348  4.31436   1035 - -
          2.68618  4.42225  2.77519  2.73123  3.46354  2.40513  3.72494  3.29354  2.67741  2.69355  4.24690  2.90347  2.73739  3.18146  2.89801  2.37887  2.77519  2.98518  4.58477  3.61503
          0.02981  3.92353  4.64587  0.61958  0.77255  0.58157  0.81875
    715   2.67421  4.93252  2.64536  2.35373  4.32902  3.29150  3.69049  3.79964  2.47101  3.35800  4.17869  2.08211  3.80975  2.28563  2.90037  2.14142  2.95411  3.41553  5.53093  4.16507   1036 - -
          2.68618  4.42225  2.77519  2.73123  3.46354  2.40513  3.72494  3.29354  2.67741  2.69355  4.24690  2.90347  2.73739  3.18146  2.89801  2.37887  2.77519  2.98518  4.58477  3.61503
          0.02800  3.98535  4.70770  0.61958  0.77255  0.62456  0.76678
    716   2.62207  4.67257  2.97703  2.60575  4.08910  3.32220  3.77364  3.46255  2.49585  3.09525  3.99391  3.05725  3.84877  2.04773  2.84270  2.70180  1.88013  3.14346  5.37763  4.07933   1037 - -
          2.68618  4.42225  2.77519  2.73123  3.46354  2.40513  3.72494  3.29354  2.67741  2.69355  4.24690  2.90347  2.73739  3.18146  2.89801  2.37887  2.77519  2.98518  4.58477  3.61503
          0.02800  3.98535  4.70770  0.61958  0.77255  0.62456  0.76678
    717   2.54806  4.42612  3.24607  2.72929  3.69362  3.41828  3.77117  2.43090  2.43200  2.73119  3.61816  3.15933  3.86420  3.01971  3.01160  2.08870  2.54639  2.72625  5.08400  3.82528   1038 - -
          2.68618  4.42225  2.77519  2.73123  3.46354  2.40513  3.72494  3.29354  2.67741  2.69355  4.24690  2.90347  2.73739  3.18146  2.89801  2.37887  2.77519  2.98518  4.58477  3.61503
          0.02972  3.92653  4.64888  0.61958  0.77255  0.49881  0.93459
    718   2.59393  4.78985  2.09709  2.38809  4.36348  2.07745  3.79024  3.79313  2.69472  3.39916  4.22228  2.89366  3.78543  2.96151  3.18016  2.62716  2.22590  3.37871  5.61473  4.25210   1039 - -
          2.68618  4.42225  2.77519  2.73123  3.46354  2.40513  3.72494  3.29354  2.67741  2.69355  4.24690  2.90347  2.73739  3.18146  2.89801  2.37887  2.77519  2.98518  4.58477  3.61503
          0.02735  4.00860  4.73095  0.61958  0.77255  0.55010  0.86013
    719   2.84967  4.40051  3.93725  3.38676  3.25161  3.89988  4.16263  1.81101  3.20005  1.55441  3.16171  3.73088  4.24084  2.85802  3.45840  3.19804  3.08219  2.30069  4.97276  3.76954   1040 - -
          2.68618  4.42225  2.77519  2.73123  3.46354  2.40513  3.72494  3.29354  2.67741  2.69355  4.24690  2.90347  2.73739  3.18146  2.89801  2.37887  2.77519  2.98518  4.58477  3.61503
          0.02735  4.00860  4.73095  0.61958  0.77255  0.55010  0.86013
    720   2.67839  4.31863  3.65901  3.11167  3.39507  3.68809  3.98623  2.24393  3.01832  1.80985  3.35285  2.63798  4.07222  3.34270  3.33550  2.96674  2.92186  2.11318  4.95815  3.71553   1041 - -
          2.68618  4.42225  2.77519  2.73123  3.46354  2.40513  3.72494  3.29354  2.67741  2.69355  4.24690  2.90347  2.73739  3.18146  2.89801  2.37887  2.77519  2.98518  4.58477  3.61503
          0.02735  4.00860  4.73095  0.61958  0.77255  0.55010  0.86013
    721   2.41423  4.99140  2.32749  2.29609  4.32988  3.31010  3.65450  3.77788  2.47707  3.33435  4.13829  2.83763  2.49253  2.29584  2.96132  2.64754  2.92076  3.39871  5.53162  4.14858   1042 - -
          2.68618  4.42225  2.77519  2.73123  3.46354  2.40513  3.72494  3.29354  2.67741  2.69355  4.24690  2.90347  2.73739  3.18146  2.89801  2.37887  2.77519  2.98518  4.58477  3.61503
          0.02735  4.00860  4.73095  0.61958  0.77255  0.55010  0.86013
    722   3.60435  4.85292  4.59751  4.27584  1.19973  4.36560  3.47645  3.28860  4.12422  2.62466  3.88859  4.05492  4.67674  4.10495  4.16647  3.73316  3.82740  3.21502  3.62131  1.27847   1043 - -
          2.68618  4.42225  2.77519  2.73123  3.46354  2.40513  3.72494  3.29354  2.67741  2.69355  4.24690  2.90347  2.73739  3.18146  2.89801  2.37887  2.77519  2.98518  4.58477  3.61503
          0.02735  4.00860  4.73095  0.61958  0.77255  0.55010  0.86013
    723   2.70504  4.97849  2.65857  2.36119  4.35861  3.31630  3.68803  3.83264  2.44125  3.38129  4.20204  2.26181  3.82662  1.90638  2.85763  2.34119  2.97738  3.44979  5.54258  4.17738   1044 - -
          2.68618  4.42225  2.77519  2.73123  3.46354  2.40513  3.72494  3.29354  2.67741  2.69355  4.24690  2.90347  2.73739  3.18146  2.89801  2.37887  2.77519  2.98518  4.58477  3.61503
          0.02735  4.00860  4.73095  0.61958  0.77255  0.55010  0.86013
    724   2.62872  4.23926  3.75221  3.21150  2.70821  3.62572  3.95137  2.58995  3.12159  2.23108  2.14196  3.52203  4.03657  3.40474  3.39946  2.34002  2.88624  2.43135  4.76728  3.47863   1045 - -
          2.68618  4.42225  2.77519  2.73123  3.46354  2.40513  3.72494  3.29354  2.67741  2.69355  4.24690  2.90347  2.73739  3.18146  2.89801  2.37887  2.77519  2.98518  4.58477  3.61503
          0.02735  4.00860  4.73095  0.61958  0.77255  0.55010  0.86013
    725   1.71387  2.47758  3.81652  3.40519  3.99857  2.98308  4.25783  3.31415  3.33269  3.08846  3.95384  3.43808  3.71478  3.60365  3.59150  1.58172  2.67277  2.88617  5.41650  4.23002   1046 - -
          2.68618  4.42225  2.77519  2.73123  3.46354  2.40513  3.72494  3.29354  2.67741  2.69355  4.24690  2.90347  2.73739  3.18146  2.89801  2.37887  2.77519  2.98518  4.58477  3.61503
          0.09268  4.00860  2.65416  0.61958  0.77255  0.55010  0.86013
    726   1.91834  4.43361  2.99857  2.63590  4.17123  3.10848  3.85094  3.59357  2.72609  3.22661  4.04750  2.49576  2.99780  3.04643  3.14103  1.96603  2.76276  3.16074  5.46425  4.17235   1047 - -
          2.68618  4.42225  2.77519  2.73123  3.46354  2.40513  3.72494  3.29354  2.67741  2.69355  4.24690  2.90347  2.73739  3.18146  2.89801  2.37887  2.77519  2.98518  4.58477  3.61503
          0.02917  3.94509  4.66743  0.61958  0.77255  0.50919  0.91875
    727   2.74327  5.16709  2.58143  1.93380  4.46492  3.34369  3.08311  3.93684  2.38158  3.44424  4.24095  2.27536  3.81738  2.21256  2.83060  2.69673  2.98301  3.54488  5.59280  4.19938   1048 - -
          2.68618  4.42225  2.77519  2.73123  3.46354  2.40513  3.72494  3.29354  2.67741  2.69355  4.24690  2.90347  2.73739  3.18146  2.89801  2.37887  2.77519  2.98518  4.58477  3.61503
          0.02735  4.00860  4.73095  0.61958  0.77255  0.55010  0.86013
    728   2.70504  4.97849  2.65857  2.36119  4.35861  3.31630  3.68803  3.83264  2.44125  3.38129  4.20204  2.26181  3.82662  1.90638  2.85763  2.34119  2.97738  3.44979  5.54258  4.17738   1049 - -
          2.68618  4.42225  2.77519  2.73123  3.46354  2.40513  3.72494  3.29354  2.67741  2.69355  4.24690  2.90347  2.73739  3.18146  2.89801  2.37887  2.77519  2.98518  4.58477  3.61503
          0.02735  4.00860  4.73095  0.61958  0.77255  0.55010  0.86013
    729   1.74216  4.52555  2.88354  2.65488  4.26197  3.13468  3.94272  3.65642  2.82809  3.35288  4.21366  1.70087  3.78536  3.15701  3.22063  2.58991  2.88380  3.23352  5.57275  4.25568   1050 - -
          2.68618  4.42225  2.77519  2.73123  3.46354  2.40513  3.72494  3.29354  2.67741  2.69355  4.24690  2.90347  2.73739  3.18146  2.89801  2.37887  2.77519  2.98518  4.58477  3.61503
          0.02735  4.00860  4.73095  0.61958  0.77255  0.55010  0.86013
    730   2.83500  5.34811  1.70838  2.15643  4.64204  3.26355  3.70309  4.15274  2.61117  3.65151  4.46640  2.13318  3.82413  2.22000  3.14893  2.75167  3.10317  3.73371  5.80362  4.34084   1051 - -
          2.68618  4.42225  2.77519  2.73123  3.46354  2.40513  3.72494  3.29354  2.67741  2.69355  4.24690  2.90347  2.73739  3.18146  2.89801  2.37887  2.77519  2.98518  4.58477  3.61503
          0.02735  4.00860  4.73095  0.61958  0.77255  0.55010  0.86013
    731   2.72211  4.30659  3.80157  3.23039  3.29081  3.77420  4.04568  2.05727  3.13321  1.92766  2.82882  3.58834  4.12428  2.61201  3.42671  3.04386  2.95309  2.08456  4.91943  3.72611   1052 - -
          2.68618  4.42225  2.77519  2.73123  3.46354  2.40513  3.72494  3.29354  2.67741  2.69355  4.24690  2.90347  2.73739  3.18146  2.89801  2.37887  2.77519  2.98518  4.58477  3.61503
          0.02735  4.00860  4.73095  0.61958  0.77255  0.55010  0.86013
    732   2.61815  4.34817  3.59783  3.18351  3.45297  3.47135  4.05801  2.73368  3.05458  1.46239  3.52262  3.48281  4.00813  3.43146  3.33114  2.16399  2.94960  2.55937  5.03555  3.73344   1053 - -
          2.68618  4.42225  2.77519  2.73123  3.46354  2.40513  3.72494  3.29354  2.67741  2.69355  4.24690  2.90347  2.73739  3.18146  2.89801  2.37887  2.77519  2.98518  4.58477  3.61503
          0.09268  4.00860  2.65416  0.61958  0.77255  0.55010  0.86013
    733   3.50157  4.78434  4.49002  4.14588  1.29374  4.28316  3.45720  3.20269  4.00173  2.55685  3.81034  3.98411  4.60121  4.01838  4.07186  3.64546  3.72706  3.12538  3.61704  1.30334   1054 - -
          2.68618  4.42225  2.77519  2.73123  3.46354  2.40513  3.72494  3.29354  2.67741  2.69355  4.24690  2.90347  2.73739  3.18146  2.89801  2.37887  2.77519  2.98518  4.58477  3.61503
          0.02917  3.94509  4.66743  0.61958  0.77255  0.60872  0.78536
    734   2.67841  4.92750  2.57172  2.04933  4.29751  3.27779  3.68845  3.71477  2.51244  3.31146  4.14405  2.03840  3.80120  2.85075  2.96270  2.67968  2.30714  3.35293  5.52390  4.15936   1055 - -
          2.68618  4.42225  2.77519  2.73123  3.46354  2.40513  3.72494  3.29354  2.67741  2.69355  4.24690  2.90347  2.73739  3.18146  2.89801  2.37887  2.77519  2.98518  4.58477  3.61503
          0.02917  3.94509  4.66743  0.61958  0.77255  0.60872  0.78536
    735   2.65700  4.92430  2.60535  2.12036  4.28869  2.47741  3.66533  3.72849  2.48013  3.29809  4.11709  2.84239  3.79038  2.43492  2.93607  2.16687  2.92663  3.35911  5.50372  4.14026   1056 - -
          2.68618  4.42225  2.77519  2.73123  3.46354  2.40513  3.72494  3.29354  2.67741  2.69355  4.24690  2.90347  2.73739  3.18146  2.89801  2.37887  2.77519  2.98518  4.58477  3.61503
          0.02917  3.94509  4.66743  0.61958  0.77255  0.60872  0.78536
    736   2.38052  4.30498  3.25217  2.83535  3.88370  1.87029  3.90598  3.25584  2.81477  2.95964  3.05288  3.17633  3.76290  3.16066  3.17190  2.17758  2.75432  2.90807  5.26409  4.00048   1057 - -
          2.68618  4.42225  2.77519  2.73123  3.46354  2.40513  3.72494  3.29354  2.67741  2.69355  4.24690  2.90347  2.73739  3.18146  2.89801  2.37887  2.77519  2.98518  4.58477  3.61503
          0.02917  3.94509  4.66743  0.61958  0.77255  0.60872  0.78536
    737   2.56706  4.51724  3.07264  2.39100  3.76606  3.38820  3.72978  3.11099  2.58276  2.79941  2.75099  3.07362  3.84085  2.95470  2.97132  2.01383  2.83115  2.84328  5.13823  3.85580   1058 - -
          2.68618  4.42225  2.77519  2.73123  3.46354  2.40513  3.72494  3.29354  2.67741  2.69355  4.24690  2.90347  2.73739  3.18146  2.89801  2.37887  2.77519  2.98518  4.58477  3.61503
          0.02917  3.94509  4.66743  0.61958  0.77255  0.60872  0.78536
    738   2.68174  5.02412  2.51626  1.89685  4.37938  3.27148  3.65760  3.83555  2.49484  3.38478  4.19464  2.22556  2.97410  2.80501  2.97903  2.39508  2.94921  3.44853  5.57425  4.18266   1059 - -
          2.68618  4.42225  2.77519  2.73123  3.46354  2.40513  3.72494  3.29354  2.67741  2.69355  4.24690  2.90347  2.73739  3.18146  2.89801  2.37887  2.77519  2.98518  4.58477  3.61503
          0.11958  3.94509  2.37131  0.61958  0.77255  0.60872  0.78536
    739   2.37302  4.52443  3.17701  2.71186  3.65288  3.45255  3.76016  2.95110  2.54169  2.09076  3.59433  3.15163  3.89603  2.35088  2.87417  2.77139  2.89163  2.74971  5.09854  3.82019   1060 - -
          2.68618  4.42225  2.77519  2.73123  3.46354  2.40513  3.72494  3.29354  2.67741  2.69355  4.24690  2.90347  2.73739  3.18146  2.89801  2.37887  2.77519  2.98518  4.58477  3.61503
          0.03188  3.85739  4.57974  0.61958  0.77255  0.67909  0.70740
    740   2.65839  4.88793  2.59270  2.32560  4.26320  3.25419  3.65748  3.74114  2.42225  3.30633  4.14095  2.18839  3.78106  2.20068  2.82902  2.36690  2.93924  3.36860  5.47340  4.11293   1061 - -
          2.68618  4.42225  2.77519  2.73123  3.46354  2.40513  3.72494  3.29354  2.67741  2.69355  4.24690  2.90347  2.73739  3.18146  2.89801  2.37887  2.77519  2.98518  4.58477  3.61503
          0.03188  3.85739  4.57974  0.61958  0.77255  0.67909  0.70740
    741   2.74175  4.97257  2.54646  2.32659  4.25461  3.27212  3.66740  3.80430  2.40520  3.35472  4.21844  1.92383  3.81226  2.15340  2.78386  2.73260  3.01912  3.44346  5.47068  4.09169   1062 - -
          2.68618  4.42225  2.77519  2.73123  3.46354  2.40513  3.72494  3.29354  2.67741  2.69355  4.24690  2.90347  2.73739  3.18146  2.89801  2.37887  2.77519  2.98518  4.58477  3.61503
          0.03188  3.85739  4.57974  0.61958  0.77255  0.67909  0.70740
    742   2.56599  4.59936  2.74442  2.54873  4.18684  1.60268  3.84071  3.68987  2.66582  3.29945  4.18560  2.99182  3.77089  2.48821  3.02352  2.64729  2.93451  3.29433  5.45375  4.15525   1063 - -
          2.68618  4.42225  2.77519  2.73123  3.46354  2.40513  3.72494  3.29354  2.67741  2.69355  4.24690  2.90347  2.73739  3.18146  2.89801  2.37887  2.77519  2.98518  4.58477  3.61503
          0.03188  3.85739  4.57974  0.61958  0.77255  0.67909  0.70740
    743   2.74294  4.97124  2.57534  2.33927  4.25288  3.28400  3.66022  3.79706  2.37791  3.34479  4.20720  2.14130  3.81565  1.94655  2.74812  2.73490  3.01590  3.43837  5.46003  4.08738   1064 - -
          2.68618  4.42225  2.77519  2.73123  3.46354  2.40513  3.72494  3.29354  2.67741  2.69355  4.24690  2.90347  2.73739  3.18146  2.89801  2.37887  2.77519  2.98518  4.58477  3.61503
          0.03188  3.85739  4.57974  0.61958  0.77255  0.67909  0.70740
    744   2.82417  4.93788  3.01710  2.57624  4.22193  3.44881  3.61879  3.69693  2.10002  3.20551  4.10102  3.03305  3.89529  1.71475  2.11166  2.84311  3.05172  3.38780  5.33775  4.06338   1065 - -
          2.68618  4.42225  2.77519  2.73123  3.46354  2.40513  3.72494  3.29354  2.67741  2.69355  4.24690  2.90347  2.73739  3.18146  2.89801  2.37887  2.77519  2.98518  4.58477  3.61503
          0.03188  3.85739  4.57974  0.61958  0.77255  0.67909  0.70740
    745   2.65839  4.88793  2.59270  2.32560  4.26320  3.25419  3.65748  3.74114  2.42225  3.30633  4.14095  2.18839  3.78106  2.20068  2.82902  2.36690  2.93924  3.36860  5.47340  4.11293   1066 - -
          2.68618  4.42225  2.77519  2.73123  3.46354  2.40513  3.72494  3.29354  2.67741  2.69355  4.24690  2.90347  2.73739  3.18146  2.89801  2.37887  2.77519  2.98518  4.58477  3.61503
          0.03188  3.85739  4.57974  0.61958  0.77255  0.67909  0.70740
    746   2.65839  4.88793  2.59270  2.32560  4.26320  3.25419  3.65748  3.74114  2.42225  3.30633  4.14095  2.18839  3.78106  2.20068  2.82902  2.36690  2.93924  3.36860  5.47340  4.11293   1067 - -
          2.68618  4.42225  2.77519  2.73123  3.46354  2.40513  3.72494  3.29354  2.67741  2.69355  4.24690  2.90347  2.73739  3.18146  2.89801  2.37887  2.77519  2.98518  4.58477  3.61503
          0.03188  3.85739  4.57974  0.61958  0.77255  0.67909  0.70740
    747   2.74294  4.97124  2.57534  2.33927  4.25288  3.28400  3.66022  3.79706  2.37791  3.34479  4.20720  2.14130  3.81565  1.94655  2.74812  2.73490  3.01590  3.43837  5.46003  4.08738   1068 - -
          2.68618  4.42225  2.77519  2.73123  3.46354  2.40513  3.72494  3.29354  2.67741  2.69355  4.24690  2.90347  2.73739  3.18146  2.89801  2.37887  2.77519  2.98518  4.58477  3.61503
          0.03188  3.85739  4.57974  0.61958  0.77255  0.67909  0.70740
    748   2.54508  4.63762  2.68103  2.46796  4.19784  3.13910  3.79651  3.70579  2.65206  3.32403  4.18489  1.85086  2.38742  3.00104  3.05379  2.60929  2.90305  3.29892  5.47277  4.13279   1069 - -
          2.68796  4.42220  2.77649  2.73230  3.46355  2.40681  3.72404  3.29459  2.68032  2.69409  4.24041  2.90084  2.73784  3.16536  2.90051  2.37630  2.77651  2.98762  4.58798  3.61749
          0.38814  1.13419        *  4.08321  0.01700  0.00000        *
//
