# Supplementary material for: Potential Conservation of Circadian Clock Proteins in the phylum Nematoda as Revealed by Bioinformatic Searches
Source: PLoS One. 2014 Nov 14;9(11):e112871. doi: 10.1371/journal.pone.0112871 (PMC4232591; doi:10.1371/journal.pone.0112871)
Supplement: File S1 — HMM profiles used in this work and HMMsearch results. (ZIP) [file pone.0112871.s007.zip › HMMs-CE/Artropodos/CkIIB-PE_FBpp0089135-aln.hmm]

HMMER3/b [3.0 | March 2010]
NAME  CkIIB-PE_FBpp0089135-aln
LENG  221
ALPH  amino
RF    no
CS    no
MAP   yes
DATE  Tue Jun 12 14:33:27 2012
NSEQ  8
EFFN  0.472656
CKSUM 3386590417
STATS LOCAL MSV      -10.7711  0.70417
STATS LOCAL VITERBI  -11.4189  0.70417
STATS LOCAL FORWARD   -5.0657  0.70417
HMM          A        C        D        E        F        G        H        I        K        L        M        N        P        Q        R        S        T        V        W        Y   
            m->m     m->i     m->d     i->m     i->i     d->m     d->d
  COMPO   2.57339  3.99343  2.89310  2.71504  3.16789  2.86984  3.56824  2.87093  2.75614  2.46707  3.58764  3.11550  3.12512  3.10386  2.95011  2.68254  2.92298  2.67291  4.59181  3.29280
          2.68621  4.42228  2.77523  2.73118  3.46357  2.40516  3.72498  3.29357  2.67736  2.69358  4.24654  2.90350  2.73743  3.18150  2.89804  2.37890  2.77496  2.98522  4.58480  3.61506
          0.07729  2.74797  4.57345  1.08404  0.41283  0.00000        *
      1   2.95272  4.50496  4.02662  3.61867  3.19888  3.81816  4.35876  2.37236  3.38784  1.79695  1.41949  3.89874  4.27882  3.77123  3.59562  3.29951  3.25770  2.37595  5.03673  3.79651      7 - -
          2.68618  4.42225  2.77519  2.73123  3.46354  2.40513  3.72494  3.29354  2.67741  2.69355  4.24690  2.90347  2.73739  3.18146  2.89801  2.37887  2.77519  2.98518  4.58477  3.61503
          0.03209  3.85111  4.57345  0.61958  0.77255  0.48576  0.95510
      2   2.30490  4.22488  3.18826  3.00329  4.05515  2.95518  4.11362  3.57499  3.07561  3.29696  4.22500  3.23133  3.69228  3.42665  3.36213  1.12372  2.78348  3.11477  5.42940  4.13862      8 - -
          2.68618  4.42225  2.77519  2.73123  3.46354  2.40513  3.72494  3.29354  2.67741  2.69355  4.24690  2.90347  2.73739  3.18146  2.89801  2.37887  2.77519  2.98518  4.58477  3.61503
          0.03209  3.85111  4.57345  0.61958  0.77255  0.48576  0.95510
      3   2.30490  4.22488  3.18826  3.00329  4.05515  2.95518  4.11362  3.57499  3.07561  3.29696  4.22500  3.23133  3.69228  3.42665  3.36213  1.12372  2.78348  3.11477  5.42940  4.13862      9 - -
          2.68618  4.42225  2.77519  2.73123  3.46354  2.40513  3.72494  3.29354  2.67741  2.69355  4.24690  2.90347  2.73739  3.18146  2.89801  2.37887  2.77519  2.98518  4.58477  3.61503
          0.03209  3.85111  4.57345  0.61958  0.77255  0.48576  0.95510
      4   2.30490  4.22488  3.18826  3.00329  4.05515  2.95518  4.11362  3.57499  3.07561  3.29696  4.22500  3.23133  3.69228  3.42665  3.36213  1.12372  2.78348  3.11477  5.42940  4.13862     10 - -
          2.68618  4.42225  2.77519  2.73123  3.46354  2.40513  3.72494  3.29354  2.67741  2.69355  4.24690  2.90347  2.73739  3.18146  2.89801  2.37887  2.77519  2.98518  4.58477  3.61503
          0.03209  3.85111  4.57345  0.61958  0.77255  0.48576  0.95510
      5   2.93441  5.04041  2.47937  1.05614  4.38402  3.26064  3.84592  3.83369  2.72379  3.45437  4.42961  2.92153  3.86429  3.06220  3.13022  2.91914  3.23857  3.51984  5.55964  4.28217     11 - -
          2.68618  4.42225  2.77519  2.73123  3.46354  2.40513  3.72494  3.29354  2.67741  2.69355  4.24690  2.90347  2.73739  3.18146  2.89801  2.37887  2.77519  2.98518  4.58477  3.61503
          0.03209  3.85111  4.57345  0.61958  0.77255  0.48576  0.95510
      6   2.93441  5.04041  2.47937  1.05614  4.38402  3.26064  3.84592  3.83369  2.72379  3.45437  4.42961  2.92153  3.86429  3.06220  3.13022  2.91914  3.23857  3.51984  5.55964  4.28217     12 - -
          2.68618  4.42225  2.77519  2.73123  3.46354  2.40513  3.72494  3.29354  2.67741  2.69355  4.24690  2.90347  2.73739  3.18146  2.89801  2.37887  2.77519  2.98518  4.58477  3.61503
          0.03209  3.85111  4.57345  0.61958  0.77255  0.48576  0.95510
      7   2.79130  4.34007  4.09556  3.75826  3.53475  3.70154  4.56376  2.05217  3.62571  2.22566  3.50338  3.95145  4.26341  3.98716  3.84023  3.20392  3.15347  1.05228  5.31550  4.04568     13 - -
          2.68618  4.42225  2.77519  2.73123  3.46354  2.40513  3.72494  3.29354  2.67741  2.69355  4.24690  2.90347  2.73739  3.18146  2.89801  2.37887  2.77519  2.98518  4.58477  3.61503
          0.03209  3.85111  4.57345  0.61958  0.77255  0.48576  0.95510
      8   2.30490  4.22488  3.18826  3.00329  4.05515  2.95518  4.11362  3.57499  3.07561  3.29696  4.22500  3.23133  3.69228  3.42665  3.36213  1.12372  2.78348  3.11477  5.42940  4.13862     14 - -
          2.68618  4.42225  2.77519  2.73123  3.46354  2.40513  3.72494  3.29354  2.67741  2.69355  4.24690  2.90347  2.73739  3.18146  2.89801  2.37887  2.77519  2.98518  4.58477  3.61503
          0.03209  3.85111  4.57345  0.61958  0.77255  0.48576  0.95510
      9   3.30082  4.68298  4.05895  3.75994  2.64541  3.70659  3.87436  3.32373  3.48270  2.72220  3.95849  3.91336  4.22260  3.87144  3.61473  3.50470  3.60019  3.21347  0.92950  2.64867     15 - -
          2.68618  4.42225  2.77519  2.73123  3.46354  2.40513  3.72494  3.29354  2.67741  2.69355  4.24690  2.90347  2.73739  3.18146  2.89801  2.37887  2.77519  2.98518  4.58477  3.61503
          0.03209  3.85111  4.57345  0.61958  0.77255  0.48576  0.95510
     10   2.99329  4.38488  4.49521  4.01735  3.39672  4.20126  4.75872  1.23003  3.87122  1.91350  3.24376  4.26395  4.56498  4.16952  4.08663  3.59344  3.27286  1.56847  5.34267  4.12039     16 - -
          2.68618  4.42225  2.77519  2.73123  3.46354  2.40513  3.72494  3.29354  2.67741  2.69355  4.24690  2.90347  2.73739  3.18146  2.89801  2.37887  2.77519  2.98518  4.58477  3.61503
          0.03209  3.85111  4.57345  0.61958  0.77255  0.48576  0.95510
     11   1.87015  4.11231  3.32127  3.00757  4.13308  2.90842  4.07989  3.44879  3.03231  3.20362  4.05676  3.20305  3.63246  3.34607  3.35072  1.55133  2.30026  2.97730  5.49259  4.27008     17 - -
          2.68618  4.42225  2.77519  2.73123  3.46354  2.40513  3.72494  3.29354  2.67741  2.69355  4.24690  2.90347  2.73739  3.18146  2.89801  2.37887  2.77519  2.98518  4.58477  3.61503
          0.03209  3.85111  4.57345  0.61958  0.77255  0.48576  0.95510
     12   3.30082  4.68298  4.05895  3.75994  2.64541  3.70659  3.87436  3.32373  3.48270  2.72220  3.95849  3.91336  4.22260  3.87144  3.61473  3.50470  3.60019  3.21347  0.92950  2.64867     18 - -
          2.68618  4.42225  2.77519  2.73123  3.46354  2.40513  3.72494  3.29354  2.67741  2.69355  4.24690  2.90347  2.73739  3.18146  2.89801  2.37887  2.77519  2.98518  4.58477  3.61503
          0.03209  3.85111  4.57345  0.61958  0.77255  0.48576  0.95510
     13   3.23154  4.63966  4.20937  3.92001  1.04734  3.92590  3.86836  2.75808  3.82763  2.13318  3.49155  3.99526  4.38513  4.00155  3.95262  3.50243  3.53274  2.74717  4.12415  2.49400     19 - -
          2.68618  4.42225  2.77519  2.73123  3.46354  2.40513  3.72494  3.29354  2.67741  2.69355  4.24690  2.90347  2.73739  3.18146  2.89801  2.37887  2.77519  2.98518  4.58477  3.61503
          0.03209  3.85111  4.57345  0.61958  0.77255  0.48576  0.95510
     14   2.56275  0.98482  4.07638  3.81134  3.80784  3.19000  4.46315  2.94843  3.63824  2.86476  3.98545  3.80404  3.89526  3.98524  3.76631  2.83431  3.02775  2.69439  5.22821  4.09561     20 - -
          2.68618  4.42225  2.77519  2.73123  3.46354  2.40513  3.72494  3.29354  2.67741  2.69355  4.24690  2.90347  2.73739  3.18146  2.89801  2.37887  2.77519  2.98518  4.58477  3.61503
          0.03209  3.85111  4.57345  0.61958  0.77255  0.48576  0.95510
     15   2.32291  4.32458  2.88961  2.68561  4.22306  1.66064  3.94718  3.64803  2.86028  3.32098  4.16595  2.66811  3.67415  3.18055  3.22614  2.45279  2.47762  3.17216  5.53488  4.25419     21 - -
          2.68618  4.42225  2.77519  2.73123  3.46354  2.40513  3.72494  3.29354  2.67741  2.69355  4.24690  2.90347  2.73739  3.18146  2.89801  2.37887  2.77519  2.98518  4.58477  3.61503
          0.03209  3.85111  4.57345  0.61958  0.77255  0.48576  0.95510
     16   3.13155  4.60029  4.15509  3.79510  3.12799  3.95481  4.45755  2.33117  3.56305  0.90195  3.15808  4.07262  4.39402  3.93650  3.74251  3.52355  3.42687  2.36291  4.99928  3.71758     22 - -
          2.68618  4.42225  2.77519  2.73123  3.46354  2.40513  3.72494  3.29354  2.67741  2.69355  4.24690  2.90347  2.73739  3.18146  2.89801  2.37887  2.77519  2.98518  4.58477  3.61503
          0.03209  3.85111  4.57345  0.61958  0.77255  0.48576  0.95510
     17   2.93647  4.95617  3.33715  2.76557  4.34442  3.54505  3.61119  3.73607  1.82883  3.24589  4.14984  3.16073  3.96238  2.77167  1.33956  2.96934  3.13983  3.43846  5.33118  4.14140     23 - -
          2.68618  4.42225  2.77519  2.73123  3.46354  2.40513  3.72494  3.29354  2.67741  2.69355  4.24690  2.90347  2.73739  3.18146  2.89801  2.37887  2.77519  2.98518  4.58477  3.61503
          0.03209  3.85111  4.57345  0.61958  0.77255  0.48576  0.95510
     18   2.63899  4.41626  3.30837  3.20520  4.34737  0.76284  4.32656  3.94201  3.38355  3.59877  4.57453  3.47273  3.80671  3.70943  3.62171  2.81034  3.11858  3.47447  5.44792  4.44863     24 - -
          2.68618  4.42225  2.77519  2.73123  3.46354  2.40513  3.72494  3.29354  2.67741  2.69355  4.24690  2.90347  2.73739  3.18146  2.89801  2.37887  2.77519  2.98518  4.58477  3.61503
          0.03209  3.85111  4.57345  0.61958  0.77255  0.48576  0.95510
     19   2.70613  4.70159  2.69722  2.58067  4.06180  3.16996  3.90444  3.76782  2.80647  3.41718  4.37275  1.19644  3.82089  3.17735  3.16024  2.77427  3.08741  3.39218  5.37020  4.01183     25 - -
          2.68618  4.42225  2.77519  2.73123  3.46354  2.40513  3.72494  3.29354  2.67741  2.69355  4.24690  2.90347  2.73739  3.18146  2.89801  2.37887  2.77519  2.98518  4.58477  3.61503
          0.03209  3.85111  4.57345  0.61958  0.77255  0.48576  0.95510
     20   2.93441  5.04041  2.47937  1.05614  4.38402  3.26064  3.84592  3.83369  2.72379  3.45437  4.42961  2.92153  3.86429  3.06220  3.13022  2.91914  3.23857  3.51984  5.55964  4.28217     26 - -
          2.68618  4.42225  2.77519  2.73123  3.46354  2.40513  3.72494  3.29354  2.67741  2.69355  4.24690  2.90347  2.73739  3.18146  2.89801  2.37887  2.77519  2.98518  4.58477  3.61503
          0.03209  3.85111  4.57345  0.61958  0.77255  0.48576  0.95510
     21   3.27753  4.65209  4.26567  3.88872  1.19931  4.11409  3.55178  2.90067  3.75780  2.26387  3.54593  3.88809  4.45996  3.87415  3.88972  3.48717  3.51843  2.85600  3.76606  1.92038     27 - -
          2.68618  4.42225  2.77519  2.73123  3.46354  2.40513  3.72494  3.29354  2.67741  2.69355  4.24690  2.90347  2.73739  3.18146  2.89801  2.37887  2.77519  2.98518  4.58477  3.61503
          0.03209  3.85111  4.57345  0.61958  0.77255  0.48576  0.95510
     22   3.23154  4.63966  4.20937  3.92001  1.04734  3.92590  3.86836  2.75808  3.82763  2.13318  3.49155  3.99526  4.38513  4.00155  3.95262  3.50243  3.53274  2.74717  4.12415  2.49400     28 - -
          2.68618  4.42225  2.77519  2.73123  3.46354  2.40513  3.72494  3.29354  2.67741  2.69355  4.24690  2.90347  2.73739  3.18146  2.89801  2.37887  2.77519  2.98518  4.58477  3.61503
          0.03209  3.85111  4.57345  0.61958  0.77255  0.48576  0.95510
     23   2.56275  0.98482  4.07638  3.81134  3.80784  3.19000  4.46315  2.94843  3.63824  2.86476  3.98545  3.80404  3.89526  3.98524  3.76631  2.83431  3.02775  2.69439  5.22821  4.09561     29 - -
          2.68618  4.42225  2.77519  2.73123  3.46354  2.40513  3.72494  3.29354  2.67741  2.69355  4.24690  2.90347  2.73739  3.18146  2.89801  2.37887  2.77519  2.98518  4.58477  3.61503
          0.03209  3.85111  4.57345  0.61958  0.77255  0.48576  0.95510
     24   2.93441  5.04041  2.47937  1.05614  4.38402  3.26064  3.84592  3.83369  2.72379  3.45437  4.42961  2.92153  3.86429  3.06220  3.13022  2.91914  3.23857  3.51984  5.55964  4.28217     30 - -
          2.68618  4.42225  2.77519  2.73123  3.46354  2.40513  3.72494  3.29354  2.67741  2.69355  4.24690  2.90347  2.73739  3.18146  2.89801  2.37887  2.77519  2.98518  4.58477  3.61503
          0.03209  3.85111  4.57345  0.61958  0.77255  0.48576  0.95510
     25   2.79130  4.34007  4.09556  3.75826  3.53475  3.70154  4.56376  2.05217  3.62571  2.22566  3.50338  3.95145  4.26341  3.98716  3.84023  3.20392  3.15347  1.05228  5.31550  4.04568     31 - -
          2.68618  4.42225  2.77519  2.73123  3.46354  2.40513  3.72494  3.29354  2.67741  2.69355  4.24690  2.90347  2.73739  3.18146  2.89801  2.37887  2.77519  2.98518  4.58477  3.61503
          0.03209  3.85111  4.57345  0.61958  0.77255  0.48576  0.95510
     26   2.96706  5.09139  0.94917  2.32241  4.46564  3.19485  3.91285  4.04904  2.99303  3.66129  4.63916  2.87761  3.84616  3.15213  3.50615  2.93200  3.30526  3.69058  5.63838  4.34238     32 - -
          2.68618  4.42225  2.77519  2.73123  3.46354  2.40513  3.72494  3.29354  2.67741  2.69355  4.24690  2.90347  2.73739  3.18146  2.89801  2.37887  2.77519  2.98518  4.58477  3.61503
          0.03209  3.85111  4.57345  0.61958  0.77255  0.48576  0.95510
     27   2.93441  5.04041  2.47937  1.05614  4.38402  3.26064  3.84592  3.83369  2.72379  3.45437  4.42961  2.92153  3.86429  3.06220  3.13022  2.91914  3.23857  3.51984  5.55964  4.28217     33 - -
          2.68618  4.42225  2.77519  2.73123  3.46354  2.40513  3.72494  3.29354  2.67741  2.69355  4.24690  2.90347  2.73739  3.18146  2.89801  2.37887  2.77519  2.98518  4.58477  3.61503
          0.03209  3.85111  4.57345  0.61958  0.77255  0.48576  0.95510
     28   2.96706  5.09139  0.94917  2.32241  4.46564  3.19485  3.91285  4.04904  2.99303  3.66129  4.63916  2.87761  3.84616  3.15213  3.50615  2.93200  3.30526  3.69058  5.63838  4.34238     34 - -
          2.68618  4.42225  2.77519  2.73123  3.46354  2.40513  3.72494  3.29354  2.67741  2.69355  4.24690  2.90347  2.73739  3.18146  2.89801  2.37887  2.77519  2.98518  4.58477  3.61503
          0.03209  3.85111  4.57345  0.61958  0.77255  0.48576  0.95510
     29   3.21669  4.71433  3.80691  3.53250  2.29441  3.80541  3.60924  3.22893  3.39063  2.68831  3.90624  3.69747  4.27986  3.70180  3.57863  3.35543  3.50333  3.09850  3.93728  1.00206     35 - -
          2.68618  4.42225  2.77519  2.73123  3.46354  2.40513  3.72494  3.29354  2.67741  2.69355  4.24690  2.90347  2.73739  3.18146  2.89801  2.37887  2.77519  2.98518  4.58477  3.61503
          0.03209  3.85111  4.57345  0.61958  0.77255  0.48576  0.95510
     30   3.01451  4.43949  4.30486  3.92005  3.36005  4.04309  4.65230  1.10476  3.74775  1.95074  3.29902  4.16840  4.47657  4.09839  3.94678  3.53652  3.31414  1.84599  5.24629  3.98258     36 - -
          2.68618  4.42225  2.77519  2.73123  3.46354  2.40513  3.72494  3.29354  2.67741  2.69355  4.24690  2.90347  2.73739  3.18146  2.89801  2.37887  2.77519  2.98518  4.58477  3.61503
          0.03209  3.85111  4.57345  0.61958  0.77255  0.48576  0.95510
     31   2.74735  4.94410  2.61652  2.37325  4.21724  3.29239  3.66328  3.77203  2.35553  3.32252  4.19495  2.42806  3.82382  1.75986  2.70598  2.74745  3.02174  3.42037  5.42917  4.06354     37 - -
          2.68618  4.42225  2.77519  2.73123  3.46354  2.40513  3.72494  3.29354  2.67741  2.69355  4.24690  2.90347  2.73739  3.18146  2.89801  2.37887  2.77519  2.98518  4.58477  3.61503
          0.03209  3.85111  4.57345  0.61958  0.77255  0.48576  0.95510
     32   2.96706  5.09139  0.94917  2.32241  4.46564  3.19485  3.91285  4.04904  2.99303  3.66129  4.63916  2.87761  3.84616  3.15213  3.50615  2.93200  3.30526  3.69058  5.63838  4.34238     38 - -
          2.68618  4.42225  2.77519  2.73123  3.46354  2.40513  3.72494  3.29354  2.67741  2.69355  4.24690  2.90347  2.73739  3.18146  2.89801  2.37887  2.77519  2.98518  4.58477  3.61503
          0.03209  3.85111  4.57345  0.61958  0.77255  0.48576  0.95510
     33   2.95297  4.91541  3.12751  2.75328  4.29695  3.44447  3.74800  3.72494  1.06789  3.29481  4.25764  3.17861  3.94651  2.94086  2.42846  2.99649  3.20794  3.43401  5.36057  4.17035     39 - -
          2.68618  4.42225  2.77519  2.73123  3.46354  2.40513  3.72494  3.29354  2.67741  2.69355  4.24690  2.90347  2.73739  3.18146  2.89801  2.37887  2.77519  2.98518  4.58477  3.61503
          0.03209  3.85111  4.57345  0.61958  0.77255  0.48576  0.95510
     34   3.23154  4.63966  4.20937  3.92001  1.04734  3.92590  3.86836  2.75808  3.82763  2.13318  3.49155  3.99526  4.38513  4.00155  3.95262  3.50243  3.53274  2.74717  4.12415  2.49400     40 - -
          2.68618  4.42225  2.77519  2.73123  3.46354  2.40513  3.72494  3.29354  2.67741  2.69355  4.24690  2.90347  2.73739  3.18146  2.89801  2.37887  2.77519  2.98518  4.58477  3.61503
          0.03209  3.85111  4.57345  0.61958  0.77255  0.48576  0.95510
     35   2.70613  4.70159  2.69722  2.58067  4.06180  3.16996  3.90444  3.76782  2.80647  3.41718  4.37275  1.19644  3.82089  3.17735  3.16024  2.77427  3.08741  3.39218  5.37020  4.01183     41 - -
          2.68618  4.42225  2.77519  2.73123  3.46354  2.40513  3.72494  3.29354  2.67741  2.69355  4.24690  2.90347  2.73739  3.18146  2.89801  2.37887  2.77519  2.98518  4.58477  3.61503
          0.03209  3.85111  4.57345  0.61958  0.77255  0.48576  0.95510
     36   3.13155  4.60029  4.15509  3.79510  3.12799  3.95481  4.45755  2.33117  3.56305  0.90195  3.15808  4.07262  4.39402  3.93650  3.74251  3.52355  3.42687  2.36291  4.99928  3.71758     42 - -
          2.68618  4.42225  2.77519  2.73123  3.46354  2.40513  3.72494  3.29354  2.67741  2.69355  4.24690  2.90347  2.73739  3.18146  2.89801  2.37887  2.77519  2.98518  4.58477  3.61503
          0.03209  3.85111  4.57345  0.61958  0.77255  0.48576  0.95510
     37   2.40166  4.24661  3.40957  3.16087  3.95043  3.08652  4.17976  3.07498  3.10342  2.93922  3.99131  3.37350  3.78868  3.49937  3.36299  2.60272  1.20864  2.77224  5.39013  4.16714     43 - -
          2.68618  4.42225  2.77519  2.73123  3.46354  2.40513  3.72494  3.29354  2.67741  2.69355  4.24690  2.90347  2.73739  3.18146  2.89801  2.37887  2.77519  2.98518  4.58477  3.61503
          0.03209  3.85111  4.57345  0.61958  0.77255  0.48576  0.95510
     38   2.63899  4.41626  3.30837  3.20520  4.34737  0.76284  4.32656  3.94201  3.38355  3.59877  4.57453  3.47273  3.80671  3.70943  3.62171  2.81034  3.11858  3.47447  5.44792  4.44863     44 - -
          2.68618  4.42225  2.77519  2.73123  3.46354  2.40513  3.72494  3.29354  2.67741  2.69355  4.24690  2.90347  2.73739  3.18146  2.89801  2.37887  2.77519  2.98518  4.58477  3.61503
          0.03209  3.85111  4.57345  0.61958  0.77255  0.48576  0.95510
     39   3.13155  4.60029  4.15509  3.79510  3.12799  3.95481  4.45755  2.33117  3.56305  0.90195  3.15808  4.07262  4.39402  3.93650  3.74251  3.52355  3.42687  2.36291  4.99928  3.71758     45 - -
          2.68618  4.42225  2.77519  2.73123  3.46354  2.40513  3.72494  3.29354  2.67741  2.69355  4.24690  2.90347  2.73739  3.18146  2.89801  2.37887  2.77519  2.98518  4.58477  3.61503
          0.03209  3.85111  4.57345  0.61958  0.77255  0.48576  0.95510
     40   2.70613  4.70159  2.69722  2.58067  4.06180  3.16996  3.90444  3.76782  2.80647  3.41718  4.37275  1.19644  3.82089  3.17735  3.16024  2.77427  3.08741  3.39218  5.37020  4.01183     46 - -
          2.68618  4.42225  2.77519  2.73123  3.46354  2.40513  3.72494  3.29354  2.67741  2.69355  4.24690  2.90347  2.73739  3.18146  2.89801  2.37887  2.77519  2.98518  4.58477  3.61503
          0.03209  3.85111  4.57345  0.61958  0.77255  0.48576  0.95510
     41   2.93441  5.04041  2.47937  1.05614  4.38402  3.26064  3.84592  3.83369  2.72379  3.45437  4.42961  2.92153  3.86429  3.06220  3.13022  2.91914  3.23857  3.51984  5.55964  4.28217     47 - -
          2.68618  4.42225  2.77519  2.73123  3.46354  2.40513  3.72494  3.29354  2.67741  2.69355  4.24690  2.90347  2.73739  3.18146  2.89801  2.37887  2.77519  2.98518  4.58477  3.61503
          0.03209  3.85111  4.57345  0.61958  0.77255  0.48576  0.95510
     42   2.86433  4.84892  2.88936  2.64405  4.01458  3.35222  3.80207  3.64232  2.46638  3.14677  4.17551  3.10349  3.90555  1.27252  2.75086  2.91311  3.16144  3.37341  5.29052  3.98294     48 - -
          2.68618  4.42225  2.77519  2.73123  3.46354  2.40513  3.72494  3.29354  2.67741  2.69355  4.24690  2.90347  2.73739  3.18146  2.89801  2.37887  2.77519  2.98518  4.58477  3.61503
          0.03209  3.85111  4.57345  0.61958  0.77255  0.48576  0.95510
     43   2.79130  4.34007  4.09556  3.75826  3.53475  3.70154  4.56376  2.05217  3.62571  2.22566  3.50338  3.95145  4.26341  3.98716  3.84023  3.20392  3.15347  1.05228  5.31550  4.04568     49 - -
          2.68618  4.42225  2.77519  2.73123  3.46354  2.40513  3.72494  3.29354  2.67741  2.69355  4.24690  2.90347  2.73739  3.18146  2.89801  2.37887  2.77519  2.98518  4.58477  3.61503
          0.03209  3.85111  4.57345  0.61958  0.77255  0.48576  0.95510
     44   2.72390  4.48453  3.32881  3.16495  4.16154  3.17327  4.24398  3.70168  3.22046  3.33075  4.37985  3.47369  0.86831  3.60990  3.46822  2.89077  3.16383  3.34946  5.35374  4.28199     50 - -
          2.68618  4.42225  2.77519  2.73123  3.46354  2.40513  3.72494  3.29354  2.67741  2.69355  4.24690  2.90347  2.73739  3.18146  2.89801  2.37887  2.77519  2.98518  4.58477  3.61503
          0.03209  3.85111  4.57345  0.61958  0.77255  0.48576  0.95510
     45   2.74241  4.87838  2.67979  2.42111  3.74835  3.32169  2.13284  3.67810  2.44332  3.23288  4.11841  2.23328  3.84122  2.88713  2.80812  2.75608  3.01502  3.34559  5.12267  3.64629     51 - -
          2.68618  4.42225  2.77519  2.73123  3.46354  2.40513  3.72494  3.29354  2.67741  2.69355  4.24690  2.90347  2.73739  3.18146  2.89801  2.37887  2.77519  2.98518  4.58477  3.61503
          0.03209  3.85111  4.57345  0.61958  0.77255  0.48576  0.95510
     46   3.21669  4.71433  3.80691  3.53250  2.29441  3.80541  3.60924  3.22893  3.39063  2.68831  3.90624  3.69747  4.27986  3.70180  3.57863  3.35543  3.50333  3.09850  3.93728  1.00206     52 - -
          2.68618  4.42225  2.77519  2.73123  3.46354  2.40513  3.72494  3.29354  2.67741  2.69355  4.24690  2.90347  2.73739  3.18146  2.89801  2.37887  2.77519  2.98518  4.58477  3.61503
          0.03209  3.85111  4.57345  0.61958  0.77255  0.48576  0.95510
     47   2.98181  4.82196  3.47033  2.98618  4.17114  3.47359  3.80954  3.71158  2.22984  3.23141  4.23238  3.34743  3.97742  3.03113  1.01153  3.06715  3.24936  3.43650  5.26298  4.10337     53 - -
          2.68618  4.42225  2.77519  2.73123  3.46354  2.40513  3.72494  3.29354  2.67741  2.69355  4.24690  2.90347  2.73739  3.18146  2.89801  2.37887  2.77519  2.98518  4.58477  3.61503
          0.03209  3.85111  4.57345  0.61958  0.77255  0.48576  0.95510
     48   2.76276  5.01533  2.67995  2.21807  4.23038  3.36415  2.94423  3.73755  2.24838  3.27144  4.11589  2.87082  3.82960  1.92886  2.60165  2.74639  2.99348  3.40007  5.39847  4.04944     54 - -
          2.68618  4.42225  2.77519  2.73123  3.46354  2.40513  3.72494  3.29354  2.67741  2.69355  4.24690  2.90347  2.73739  3.18146  2.89801  2.37887  2.77519  2.98518  4.58477  3.61503
          0.03209  3.85111  4.57345  0.61958  0.77255  0.48576  0.95510
     49   1.04499  4.18182  3.44126  3.23186  4.03145  3.00687  4.25638  3.15379  3.24757  3.03635  4.07074  3.38676  3.74410  3.59075  3.49942  2.53240  2.80829  2.81190  5.46074  4.25868     55 - -
          2.68618  4.42225  2.77519  2.73123  3.46354  2.40513  3.72494  3.29354  2.67741  2.69355  4.24690  2.90347  2.73739  3.18146  2.89801  2.37887  2.77519  2.98518  4.58477  3.61503
          0.03209  3.85111  4.57345  0.61958  0.77255  0.48576  0.95510
     50   3.13155  4.60029  4.15509  3.79510  3.12799  3.95481  4.45755  2.33117  3.56305  0.90195  3.15808  4.07262  4.39402  3.93650  3.74251  3.52355  3.42687  2.36291  4.99928  3.71758     56 - -
          2.68618  4.42225  2.77519  2.73123  3.46354  2.40513  3.72494  3.29354  2.67741  2.69355  4.24690  2.90347  2.73739  3.18146  2.89801  2.37887  2.77519  2.98518  4.58477  3.61503
          0.03209  3.85111  4.57345  0.61958  0.77255  0.48576  0.95510
     51   2.96706  5.09139  0.94917  2.32241  4.46564  3.19485  3.91285  4.04904  2.99303  3.66129  4.63916  2.87761  3.84616  3.15213  3.50615  2.93200  3.30526  3.69058  5.63838  4.34238     57 - -
          2.68618  4.42225  2.77519  2.73123  3.46354  2.40513  3.72494  3.29354  2.67741  2.69355  4.24690  2.90347  2.73739  3.18146  2.89801  2.37887  2.77519  2.98518  4.58477  3.61503
          0.03209  3.85111  4.57345  0.61958  0.77255  0.48576  0.95510
     52   2.95272  4.50496  4.02662  3.61867  3.19888  3.81816  4.35876  2.37236  3.38784  1.79695  1.41949  3.89874  4.27882  3.77123  3.59562  3.29951  3.25770  2.37595  5.03673  3.79651     58 - -
          2.68618  4.42225  2.77519  2.73123  3.46354  2.40513  3.72494  3.29354  2.67741  2.69355  4.24690  2.90347  2.73739  3.18146  2.89801  2.37887  2.77519  2.98518  4.58477  3.61503
          0.03209  3.85111  4.57345  0.61958  0.77255  0.48576  0.95510
     53   2.99151  4.39248  4.46918  4.00116  3.38281  4.17870  4.74067  1.20950  3.84598  1.90559  3.24107  4.24652  4.55246  4.15292  4.05986  3.57703  3.27474  1.62460  5.32713  4.09619     59 - -
          2.68618  4.42225  2.77519  2.73123  3.46354  2.40513  3.72494  3.29354  2.67741  2.69355  4.24690  2.90347  2.73739  3.18146  2.89801  2.37887  2.77519  2.98518  4.58477  3.61503
          0.03209  3.85111  4.57345  0.61958  0.77255  0.48576  0.95510
     54   3.13155  4.60029  4.15509  3.79510  3.12799  3.95481  4.45755  2.33117  3.56305  0.90195  3.15808  4.07262  4.39402  3.93650  3.74251  3.52355  3.42687  2.36291  4.99928  3.71758     60 - -
          2.68618  4.42225  2.77519  2.73123  3.46354  2.40513  3.72494  3.29354  2.67741  2.69355  4.24690  2.90347  2.73739  3.18146  2.89801  2.37887  2.77519  2.98518  4.58477  3.61503
          0.03209  3.85111  4.57345  0.61958  0.77255  0.48576  0.95510
     55   2.96706  5.09139  0.94917  2.32241  4.46564  3.19485  3.91285  4.04904  2.99303  3.66129  4.63916  2.87761  3.84616  3.15213  3.50615  2.93200  3.30526  3.69058  5.63838  4.34238     61 - -
          2.68618  4.42225  2.77519  2.73123  3.46354  2.40513  3.72494  3.29354  2.67741  2.69355  4.24690  2.90347  2.73739  3.18146  2.89801  2.37887  2.77519  2.98518  4.58477  3.61503
          0.03209  3.85111  4.57345  0.61958  0.77255  0.48576  0.95510
     56   3.13155  4.60029  4.15509  3.79510  3.12799  3.95481  4.45755  2.33117  3.56305  0.90195  3.15808  4.07262  4.39402  3.93650  3.74251  3.52355  3.42687  2.36291  4.99928  3.71758     62 - -
          2.68618  4.42225  2.77519  2.73123  3.46354  2.40513  3.72494  3.29354  2.67741  2.69355  4.24690  2.90347  2.73739  3.18146  2.89801  2.37887  2.77519  2.98518  4.58477  3.61503
          0.03209  3.85111  4.57345  0.61958  0.77255  0.48576  0.95510
     57   2.93441  5.04041  2.47937  1.05614  4.38402  3.26064  3.84592  3.83369  2.72379  3.45437  4.42961  2.92153  3.86429  3.06220  3.13022  2.91914  3.23857  3.51984  5.55964  4.28217     63 - -
          2.68618  4.42225  2.77519  2.73123  3.46354  2.40513  3.72494  3.29354  2.67741  2.69355  4.24690  2.90347  2.73739  3.18146  2.89801  2.37887  2.77519  2.98518  4.58477  3.61503
          0.03209  3.85111  4.57345  0.61958  0.77255  0.48576  0.95510
     58   2.72390  4.48453  3.32881  3.16495  4.16154  3.17327  4.24398  3.70168  3.22046  3.33075  4.37985  3.47369  0.86831  3.60990  3.46822  2.89077  3.16383  3.34946  5.35374  4.28199     64 - -
          2.68618  4.42225  2.77519  2.73123  3.46354  2.40513  3.72494  3.29354  2.67741  2.69355  4.24690  2.90347  2.73739  3.18146  2.89801  2.37887  2.77519  2.98518  4.58477  3.61503
          0.03209  3.85111  4.57345  0.61958  0.77255  0.48576  0.95510
     59   2.37573  5.16897  1.61751  1.94918  4.50153  3.18495  3.68642  3.93487  2.64269  3.51622  4.36245  2.68912  3.77028  2.85213  3.18674  2.70607  3.05264  3.55051  5.72196  4.28013     65 - -
          2.68618  4.42225  2.77519  2.73123  3.46354  2.40513  3.72494  3.29354  2.67741  2.69355  4.24690  2.90347  2.73739  3.18146  2.89801  2.37887  2.77519  2.98518  4.58477  3.61503
          0.03209  3.85111  4.57345  0.61958  0.77255  0.48576  0.95510
     60   2.79407  5.24683  1.59720  1.99706  4.46912  3.20921  2.90083  4.00663  2.58400  3.53254  4.36872  2.68290  3.77640  2.81993  3.11421  2.71786  3.06283  3.61687  5.68096  4.22409     66 - -
          2.68618  4.42225  2.77519  2.73123  3.46354  2.40513  3.72494  3.29354  2.67741  2.69355  4.24690  2.90347  2.73739  3.18146  2.89801  2.37887  2.77519  2.98518  4.58477  3.61503
          0.03209  3.85111  4.57345  0.61958  0.77255  0.48576  0.95510
     61   2.38555  5.19135  1.80565  1.76373  4.50754  3.19500  3.66929  3.95417  2.60908  3.51665  4.35256  2.68637  3.76766  2.82894  3.15157  2.69804  3.04102  3.56517  5.71370  4.27030     67 - -
          2.68618  4.42225  2.77519  2.73123  3.46354  2.40513  3.72494  3.29354  2.67741  2.69355  4.24690  2.90347  2.73739  3.18146  2.89801  2.37887  2.77519  2.98518  4.58477  3.61503
          0.03209  3.85111  4.57345  0.61958  0.77255  0.48576  0.95510
     62   3.13011  4.55246  4.41738  3.92059  3.07624  4.24423  4.57515  1.94679  3.70178  1.04818  2.97621  4.21139  4.54484  3.99639  3.89647  3.62619  3.38337  2.10738  5.06723  3.83759     68 - -
          2.68618  4.42225  2.77519  2.73123  3.46354  2.40513  3.72494  3.29354  2.67741  2.69355  4.24690  2.90347  2.73739  3.18146  2.89801  2.37887  2.77519  2.98518  4.58477  3.61503
          0.03209  3.85111  4.57345  0.61958  0.77255  0.48576  0.95510
     63   2.78762  5.25010  1.68072  1.81827  4.56395  3.18021  3.67555  4.04780  2.63535  3.58238  4.41776  2.66541  3.76754  2.83712  3.19060  2.33724  3.06987  3.64350  5.76309  4.30238     69 - -
          2.68618  4.42225  2.77519  2.73123  3.46354  2.40513  3.72494  3.29354  2.67741  2.69355  4.24690  2.90347  2.73739  3.18146  2.89801  2.37887  2.77519  2.98518  4.58477  3.61503
          0.03209  3.85111  4.57345  0.61958  0.77255  0.48576  0.95510
     64   2.77138  5.18736  1.58651  2.12263  4.51396  2.83656  3.68006  4.01222  2.61871  3.54756  4.38611  2.69037  3.76959  2.42256  3.15091  2.70683  3.05662  3.61121  5.71766  4.27451     70 - -
          2.68618  4.42225  2.77519  2.73123  3.46354  2.40513  3.72494  3.29354  2.67741  2.69355  4.24690  2.90347  2.73739  3.18146  2.89801  2.37887  2.77519  2.98518  4.58477  3.61503
          0.03209  3.85111  4.57345  0.61958  0.77255  0.48576  0.95510
     65   2.72141  4.91372  2.80690  2.42318  4.11602  3.37195  3.18348  3.67148  2.23666  3.21886  4.06308  2.00849  3.83000  2.76923  2.29105  2.72926  2.96053  3.33450  5.31705  3.96604     71 - -
          2.68618  4.42225  2.77519  2.73123  3.46354  2.40513  3.72494  3.29354  2.67741  2.69355  4.24690  2.90347  2.73739  3.18146  2.89801  2.37887  2.77519  2.98518  4.58477  3.61503
          0.03209  3.85111  4.57345  0.61958  0.77255  0.48576  0.95510
     66   1.95210  4.24236  3.16583  2.91298  4.09594  2.99941  4.04805  3.40063  2.96473  3.14187  4.06883  3.18848  1.67889  3.31404  3.28320  2.47575  2.75867  2.99704  5.46020  4.22241     72 - -
          2.68620  4.42227  2.77521  2.73125  3.46356  2.40515  3.72496  3.29356  2.67743  2.69342  4.24692  2.90348  2.73741  3.18148  2.89785  2.37889  2.77521  2.98520  4.58479  3.61505
          0.11337  2.33448  4.57345  0.64887  0.73948  0.48576  0.95510
     67   2.67350  4.75896  2.85506  2.47548  3.67396  3.37728  2.97587  3.43592  2.41459  2.71425  3.91292  2.07798  3.83747  2.85391  2.78624  2.71756  2.92407  3.13712  5.05460  3.61766     75 - -
          2.68618  4.42225  2.77519  2.73123  3.46354  2.40513  3.72494  3.29354  2.67741  2.69355  4.24690  2.90347  2.73739  3.18146  2.89801  2.37887  2.77519  2.98518  4.58477  3.61503
          0.03209  3.85111  4.57345  0.61958  0.77255  0.48576  0.95510
     68   2.70557  4.98125  2.60827  2.17799  4.26173  2.81199  3.25960  3.71247  2.33761  3.26572  4.09472  2.83041  3.79648  2.04669  2.74061  2.69139  2.94830  3.36400  5.44353  4.09161     76 - -
          2.68618  4.42225  2.77519  2.73123  3.46354  2.40513  3.72494  3.29354  2.67741  2.69355  4.24690  2.90347  2.73739  3.18146  2.89801  2.37887  2.77519  2.98518  4.58477  3.61503
          0.03209  3.85111  4.57345  0.61958  0.77255  0.48576  0.95510
     69   2.21605  4.17782  3.11036  2.90238  4.23214  2.31251  4.07780  3.69922  3.04041  3.37881  4.21893  3.14543  3.63289  3.34345  3.36787  1.35563  2.69449  3.16079  5.55842  4.30963     77 - -
          2.68618  4.42225  2.77519  2.73123  3.46354  2.40513  3.72494  3.29354  2.67741  2.69355  4.24690  2.90347  2.73739  3.18146  2.89801  2.37887  2.77519  2.98518  4.58477  3.61503
          0.03209  3.85111  4.57345  0.61958  0.77255  0.48576  0.95510
     70   2.36980  5.15129  1.58648  1.99162  4.49352  3.18184  3.69294  3.91971  2.65279  3.51036  4.36036  2.69341  3.77084  2.86083  3.19535  2.70666  3.05293  3.53744  5.71980  4.28045     78 - -
          2.68618  4.42225  2.77519  2.73123  3.46354  2.40513  3.72494  3.29354  2.67741  2.69355  4.24690  2.90347  2.73739  3.18146  2.89801  2.37887  2.77519  2.98518  4.58477  3.61503
          0.03209  3.85111  4.57345  0.61958  0.77255  0.48576  0.95510
     71   2.75163  4.41108  3.69181  3.11318  3.28810  3.71980  3.94052  2.54687  2.80697  1.58793  2.84803  3.48672  4.08148  3.26236  2.65567  3.01238  2.98367  2.46729  4.92635  3.69914     79 - -
          2.68618  4.42225  2.77519  2.73123  3.46354  2.40513  3.72494  3.29354  2.67741  2.69355  4.24690  2.90347  2.73739  3.18146  2.89801  2.37887  2.77519  2.98518  4.58477  3.61503
          0.03209  3.85111  4.57345  0.61958  0.77255  0.48576  0.95510
     72   2.82733  4.28933  4.24151  3.73210  3.47517  3.97405  4.52128  1.43099  3.61321  2.10191  3.32396  3.99887  4.37669  3.91808  3.86310  3.33068  2.72019  1.56941  5.27151  4.06482     80 - -
          2.68618  4.42225  2.77519  2.73123  3.46354  2.40513  3.72494  3.29354  2.67741  2.69355  4.24690  2.90347  2.73739  3.18146  2.89801  2.37887  2.77519  2.98518  4.58477  3.61503
          0.03209  3.85111  4.57345  0.61958  0.77255  0.48576  0.95510
     73   2.70935  4.94823  2.41110  1.49331  4.35040  3.19947  3.71599  3.78504  2.57541  3.39634  4.26421  2.79382  3.78368  2.89622  3.01932  2.31295  3.01434  3.41565  5.58776  4.20390     81 - -
          2.68618  4.42225  2.77519  2.73123  3.46354  2.40513  3.72494  3.29354  2.67741  2.69355  4.24690  2.90347  2.73739  3.18146  2.89801  2.37887  2.77519  2.98518  4.58477  3.61503
          0.03209  3.85111  4.57345  0.61958  0.77255  0.48576  0.95510
     74   2.74796  4.94195  2.61984  2.37635  4.21416  3.29304  3.66403  3.77030  2.35452  3.32106  4.19450  2.44608  3.82471  1.74929  2.70344  2.74878  3.02263  3.41920  5.42683  4.06158     82 - -
          2.68618  4.42225  2.77519  2.73123  3.46354  2.40513  3.72494  3.29354  2.67741  2.69355  4.24690  2.90347  2.73739  3.18146  2.89801  2.37887  2.77519  2.98518  4.58477  3.61503
          0.03209  3.85111  4.57345  0.61958  0.77255  0.48576  0.95510
     75   1.54651  4.26949  3.54149  3.15419  3.62867  3.30463  4.10755  2.61764  3.05019  2.14583  3.61114  3.42459  3.90820  3.42668  3.33917  2.72329  2.86704  2.41519  5.21092  3.94156     83 - -
          2.68618  4.42225  2.77519  2.73123  3.46354  2.40513  3.72494  3.29354  2.67741  2.69355  4.24690  2.90347  2.73739  3.18146  2.89801  2.37887  2.77519  2.98518  4.58477  3.61503
          0.03209  3.85111  4.57345  0.61958  0.77255  0.48576  0.95510
     76   1.66285  4.19028  3.48760  3.05433  3.69532  3.22333  4.01670  2.34559  2.98968  2.67433  3.64634  3.32968  3.82220  3.32754  3.30321  2.40960  2.75908  2.46442  5.17946  3.93722     84 - -
          2.68618  4.42225  2.77519  2.73123  3.46354  2.40513  3.72494  3.29354  2.67741  2.69355  4.24690  2.90347  2.73739  3.18146  2.89801  2.37887  2.77519  2.98518  4.58477  3.61503
          0.03209  3.85111  4.57345  0.61958  0.77255  0.48576  0.95510
     77   2.82342  5.12585  2.46468  1.51233  4.44402  3.29488  3.65374  3.86176  2.08325  3.41688  4.28113  2.80763  3.82591  2.81462  2.74987  2.78136  3.07687  3.51221  5.57625  4.22502     85 - -
          2.68618  4.42225  2.77519  2.73123  3.46354  2.40513  3.72494  3.29354  2.67741  2.69355  4.24690  2.90347  2.73739  3.18146  2.89801  2.37887  2.77519  2.98518  4.58477  3.61503
          0.03209  3.85111  4.57345  0.61958  0.77255  0.48576  0.95510
     78   2.44835  4.29306  4.03539  3.47471  3.25793  3.89734  4.24290  2.02169  3.37090  1.81499  2.32705  3.79432  4.24276  3.64290  3.63334  3.19680  3.03081  1.93948  5.00283  3.82710     86 - -
          2.68618  4.42225  2.77519  2.73123  3.46354  2.40513  3.72494  3.29354  2.67741  2.69355  4.24690  2.90347  2.73739  3.18146  2.89801  2.37887  2.77519  2.98518  4.58477  3.61503
          0.03209  3.85111  4.57345  0.61958  0.77255  0.48576  0.95510
     79   3.13288  4.53172  4.47955  3.96793  3.09987  4.29266  4.62462  1.80942  3.77076  1.10264  2.97273  4.25832  4.57217  4.04074  3.96338  3.66353  3.37992  2.04163  5.10233  3.89879     87 - -
          2.68618  4.42225  2.77519  2.73123  3.46354  2.40513  3.72494  3.29354  2.67741  2.69355  4.24690  2.90347  2.73739  3.18146  2.89801  2.37887  2.77519  2.98518  4.58477  3.61503
          0.03209  3.85111  4.57345  0.61958  0.77255  0.48576  0.95510
     80   2.78884  4.69604  2.43555  2.63023  3.01195  3.45332  3.64017  3.28040  2.80039  2.88911  3.86598  3.08952  3.93969  3.09568  3.19595  2.86250  3.05254  3.03754  4.56527  1.74963     88 - -
          2.68618  4.42225  2.77519  2.73123  3.46354  2.40513  3.72494  3.29354  2.67741  2.69355  4.24690  2.90347  2.73739  3.18146  2.89801  2.37887  2.77519  2.98518  4.58477  3.61503
          0.03209  3.85111  4.57345  0.61958  0.77255  0.48576  0.95510
     81   1.86100  4.15902  3.17320  2.98710  4.24135  1.45182  4.14464  3.59582  3.12926  3.34425  4.21915  3.19971  3.64551  3.42718  3.43566  2.39576  2.71129  3.09370  5.57431  4.36277     89 - -
          2.68618  4.42225  2.77519  2.73123  3.46354  2.40513  3.72494  3.29354  2.67741  2.69355  4.24690  2.90347  2.73739  3.18146  2.89801  2.37887  2.77519  2.98518  4.58477  3.61503
          0.03209  3.85111  4.57345  0.61958  0.77255  0.48576  0.95510
     82   2.82588  4.54879  3.46344  3.03012  3.30683  3.66206  3.93120  2.68657  2.75435  1.44793  3.34463  3.42385  4.08419  2.67610  3.02156  3.03611  3.07936  2.62466  4.95757  3.64883     90 - -
          2.68618  4.42225  2.77519  2.73123  3.46354  2.40513  3.72494  3.29354  2.67741  2.69355  4.24690  2.90347  2.73739  3.18146  2.89801  2.37887  2.77519  2.98518  4.58477  3.61503
          0.03209  3.85111  4.57345  0.61958  0.77255  0.48576  0.95510
     83   2.99390  4.37840  4.51305  4.02876  3.40851  4.21722  4.77127  1.25297  3.88958  1.92310  3.24838  4.27607  4.57385  4.18204  4.10608  3.60525  3.27083  1.51690  5.35398  4.13695     91 - -
          2.68618  4.42225  2.77519  2.73123  3.46354  2.40513  3.72494  3.29354  2.67741  2.69355  4.24690  2.90347  2.73739  3.18146  2.89801  2.37887  2.77519  2.98518  4.58477  3.61503
          0.03209  3.85111  4.57345  0.61958  0.77255  0.48576  0.95510
     84   2.97222  4.79304  3.10556  2.86358  3.27031  3.42992  1.18836  3.67181  2.70724  3.16836  4.20983  3.27368  3.98139  3.22960  2.97411  3.04317  3.27495  3.40737  4.73560  3.22182     92 - -
          2.68618  4.42225  2.77519  2.73123  3.46354  2.40513  3.72494  3.29354  2.67741  2.69355  4.24690  2.90347  2.73739  3.18146  2.89801  2.37887  2.77519  2.98518  4.58477  3.61503
          0.03209  3.85111  4.57345  0.61958  0.77255  0.48576  0.95510
     85   1.63826  4.33264  3.30707  2.90980  3.39069  3.32188  3.85396  2.91332  2.85825  2.65550  3.64585  3.25706  3.86660  3.21814  3.18139  2.70281  2.84800  2.67136  4.90471  2.81487     93 - -
          2.68618  4.42225  2.77519  2.73123  3.46354  2.40513  3.72494  3.29354  2.67741  2.69355  4.24690  2.90347  2.73739  3.18146  2.89801  2.37887  2.77519  2.98518  4.58477  3.61503
          0.03209  3.85111  4.57345  0.61958  0.77255  0.48576  0.95510
     86   2.98181  4.82196  3.47033  2.98618  4.17114  3.47359  3.80954  3.71158  2.22984  3.23141  4.23238  3.34743  3.97742  3.03113  1.01153  3.06715  3.24936  3.43650  5.26298  4.10337     94 - -
          2.68618  4.42225  2.77519  2.73123  3.46354  2.40513  3.72494  3.29354  2.67741  2.69355  4.24690  2.90347  2.73739  3.18146  2.89801  2.37887  2.77519  2.98518  4.58477  3.61503
          0.03209  3.85111  4.57345  0.61958  0.77255  0.48576  0.95510
     87   2.73689  4.49160  3.33868  2.96060  2.86926  3.49817  3.69482  3.09147  2.88917  2.69412  3.70971  3.31198  2.92130  3.25293  3.19311  2.89239  3.02349  2.87271  4.44160  1.66413     95 - -
          2.68618  4.42225  2.77519  2.73123  3.46354  2.40513  3.72494  3.29354  2.67741  2.69355  4.24690  2.90347  2.73739  3.18146  2.89801  2.37887  2.77519  2.98518  4.58477  3.61503
          0.03209  3.85111  4.57345  0.61958  0.77255  0.48576  0.95510
     88   2.35930  4.29938  4.04491  3.61300  3.49199  3.78375  4.44726  1.37243  3.49041  2.14894  3.37805  3.86812  4.26754  3.82913  3.73928  3.18237  3.07563  1.85185  5.26546  4.03464     96 - -
          2.68618  4.42225  2.77519  2.73123  3.46354  2.40513  3.72494  3.29354  2.67741  2.69355  4.24690  2.90347  2.73739  3.18146  2.89801  2.37887  2.77519  2.98518  4.58477  3.61503
          0.03209  3.85111  4.57345  0.61958  0.77255  0.48576  0.95510
     89   3.01795  4.47932  4.32426  3.83877  3.16362  4.10344  4.54251  2.06336  3.64832  1.16832  3.05597  4.11542  4.46383  3.95083  3.85844  3.48786  3.29194  1.81935  5.11310  3.88937     97 - -
          2.68618  4.42225  2.77519  2.73123  3.46354  2.40513  3.72494  3.29354  2.67741  2.69355  4.24690  2.90347  2.73739  3.18146  2.89801  2.37887  2.77519  2.98518  4.58477  3.61503
          0.03209  3.85111  4.57345  0.61958  0.77255  0.48576  0.95510
     90   2.25063  2.88874  3.77612  3.35731  3.78391  3.05599  4.18979  2.83674  3.22672  2.77918  3.75113  3.44195  3.74835  3.54894  3.47444  2.49127  1.54847  2.53288  5.26923  4.06346     98 - -
          2.68618  4.42225  2.77519  2.73123  3.46354  2.40513  3.72494  3.29354  2.67741  2.69355  4.24690  2.90347  2.73739  3.18146  2.89801  2.37887  2.77519  2.98518  4.58477  3.61503
          0.03209  3.85111  4.57345  0.61958  0.77255  0.48576  0.95510
     91   2.78344  5.06907  2.34179  1.95251  4.39786  3.21260  3.70588  3.88745  2.56199  3.46835  4.33831  1.66670  3.79906  2.88724  3.00418  2.74863  3.07608  3.51716  5.61606  4.21608     99 - -
          2.68618  4.42225  2.77519  2.73123  3.46354  2.40513  3.72494  3.29354  2.67741  2.69355  4.24690  2.90347  2.73739  3.18146  2.89801  2.37887  2.77519  2.98518  4.58477  3.61503
          0.03209  3.85111  4.57345  0.61958  0.77255  0.48576  0.95510
     92   2.67234  4.65963  3.26576  2.75397  4.11399  3.37327  3.70201  3.45228  2.19651  3.07360  3.98991  3.14195  3.86880  2.88646  1.58276  2.76432  2.48559  3.14617  5.30216  4.06705    100 - -
          2.68618  4.42225  2.77519  2.73123  3.46354  2.40513  3.72494  3.29354  2.67741  2.69355  4.24690  2.90347  2.73739  3.18146  2.89801  2.37887  2.77519  2.98518  4.58477  3.61503
          0.03209  3.85111  4.57345  0.61958  0.77255  0.48576  0.95510
     93   2.22788  4.18744  3.06617  2.89483  4.25588  1.48123  4.09600  3.72961  3.07177  3.41329  4.25951  3.14199  3.63653  3.36817  3.39506  1.98551  2.71201  3.18426  5.58007  4.33190    101 - -
          2.68618  4.42225  2.77519  2.73123  3.46354  2.40513  3.72494  3.29354  2.67741  2.69355  4.24690  2.90347  2.73739  3.18146  2.89801  2.37887  2.77519  2.98518  4.58477  3.61503
          0.03209  3.85111  4.57345  0.61958  0.77255  0.48576  0.95510
     94   2.76545  4.30326  4.03672  3.58631  3.47706  3.79790  4.41337  1.38943  3.44040  2.14055  3.36395  3.85246  4.26590  3.79211  3.68991  3.18605  2.56785  1.86405  5.23989  4.01099    102 - -
          2.68618  4.42225  2.77519  2.73123  3.46354  2.40513  3.72494  3.29354  2.67741  2.69355  4.24690  2.90347  2.73739  3.18146  2.89801  2.37887  2.77519  2.98518  4.58477  3.61503
          0.03209  3.85111  4.57345  0.61958  0.77255  0.48576  0.95510
     95   1.71310  4.20816  3.30488  2.89299  3.80591  2.82019  3.92283  3.09469  2.86258  2.44074  3.75573  3.19688  3.73431  3.20129  3.19968  2.32422  2.70898  2.76408  5.21019  3.96471    103 - -
          2.68618  4.42225  2.77519  2.73123  3.46354  2.40513  3.72494  3.29354  2.67741  2.69355  4.24690  2.90347  2.73739  3.18146  2.89801  2.37887  2.77519  2.98518  4.58477  3.61503
          0.03209  3.85111  4.57345  0.61958  0.77255  0.48576  0.95510
     96   2.26719  4.68731  2.83469  2.53352  4.08872  3.26399  3.73944  3.48129  2.44599  3.09517  4.02534  2.99168  3.81339  1.76857  2.78087  2.69070  2.93567  3.16575  5.37568  4.06295    104 - -
          2.68618  4.42225  2.77519  2.73123  3.46354  2.40513  3.72494  3.29354  2.67741  2.69355  4.24690  2.90347  2.73739  3.18146  2.89801  2.37887  2.77519  2.98518  4.58477  3.61503
          0.03209  3.85111  4.57345  0.61958  0.77255  0.48576  0.95510
     97   2.69520  4.47887  3.24930  2.46396  3.52203  3.53294  3.86187  2.72867  2.71534  2.36889  2.03474  3.26292  3.97190  3.13877  3.03459  2.88309  2.95095  2.57599  5.05586  3.79846    105 - -
          2.68618  4.42225  2.77519  2.73123  3.46354  2.40513  3.72494  3.29354  2.67741  2.69355  4.24690  2.90347  2.73739  3.18146  2.89801  2.37887  2.77519  2.98518  4.58477  3.61503
          0.03209  3.85111  4.57345  0.61958  0.77255  0.48576  0.95510
     98   2.71857  4.30952  3.79022  3.22104  3.33563  3.75236  4.03619  1.80390  3.00229  2.02366  3.25949  3.57284  4.11978  3.39325  2.79445  3.04534  2.95894  2.06198  4.96286  3.74059    106 - -
          2.68618  4.42225  2.77519  2.73123  3.46354  2.40513  3.72494  3.29354  2.67741  2.69355  4.24690  2.90347  2.73739  3.18146  2.89801  2.37887  2.77519  2.98518  4.58477  3.61503
          0.03209  3.85111  4.57345  0.61958  0.77255  0.48576  0.95510
     99   2.37070  5.09092  2.16854  1.57295  4.42260  3.20826  3.67493  3.83943  2.58862  3.43345  4.27716  2.72340  3.77228  2.83895  3.10179  2.69270  3.01541  3.46840  5.64567  4.22962    107 - -
          2.68618  4.42225  2.77519  2.73123  3.46354  2.40513  3.72494  3.29354  2.67741  2.69355  4.24690  2.90347  2.73739  3.18146  2.89801  2.37887  2.77519  2.98518  4.58477  3.61503
          0.03209  3.85111  4.57345  0.61958  0.77255  0.48576  0.95510
    100   2.72563  4.81584  2.88879  2.54880  4.31124  2.63535  3.69871  3.72680  1.44264  3.30332  4.17129  3.00824  3.83948  2.87265  2.57357  2.76532  3.01007  3.37057  5.42496  4.17155    108 - -
          2.68618  4.42225  2.77519  2.73123  3.46354  2.40513  3.72494  3.29354  2.67741  2.69355  4.24690  2.90347  2.73739  3.18146  2.89801  2.37887  2.77519  2.98518  4.58477  3.61503
          0.03209  3.85111  4.57345  0.61958  0.77255  0.48576  0.95510
    101   2.77335  4.39074  3.65560  3.17916  2.20802  2.91045  3.61558  2.89380  3.11449  2.51451  3.52465  3.45521  4.07789  3.37613  3.39720  2.98287  3.02326  2.70054  4.14419  1.84642    109 - -
          2.68618  4.42225  2.77519  2.73123  3.46354  2.40513  3.72494  3.29354  2.67741  2.69355  4.24690  2.90347  2.73739  3.18146  2.89801  2.37887  2.77519  2.98518  4.58477  3.61503
          0.03209  3.85111  4.57345  0.61958  0.77255  0.48576  0.95510
    102   2.66905  4.58473  3.20706  2.71856  3.64170  3.48582  3.75719  2.92943  2.50465  2.41043  3.61101  3.16301  3.91833  2.04369  2.83405  2.79725  2.92366  2.42671  5.10869  3.80183    110 - -
          2.68618  4.42225  2.77519  2.73123  3.46354  2.40513  3.72494  3.29354  2.67741  2.69355  4.24690  2.90347  2.73739  3.18146  2.89801  2.37887  2.77519  2.98518  4.58477  3.61503
          0.03209  3.85111  4.57345  0.61958  0.77255  0.48576  0.95510
    103   2.02435  4.13321  3.26454  2.93562  4.15085  2.38419  4.03637  3.54290  2.98914  3.23241  4.06037  3.16355  3.62330  3.28845  3.33178  1.75076  2.14096  3.04475  5.48900  4.26147    111 - -
          2.68618  4.42225  2.77519  2.73123  3.46354  2.40513  3.72494  3.29354  2.67741  2.69355  4.24690  2.90347  2.73739  3.18146  2.89801  2.37887  2.77519  2.98518  4.58477  3.61503
          0.03209  3.85111  4.57345  0.61958  0.77255  0.48576  0.95510
    104   2.63899  4.41626  3.30837  3.20520  4.34737  0.76284  4.32656  3.94201  3.38355  3.59877  4.57453  3.47273  3.80671  3.70943  3.62171  2.81034  3.11858  3.47447  5.44792  4.44863    112 - -
          2.68618  4.42225  2.77519  2.73123  3.46354  2.40513  3.72494  3.29354  2.67741  2.69355  4.24690  2.90347  2.73739  3.18146  2.89801  2.37887  2.77519  2.98518  4.58477  3.61503
          0.03209  3.85111  4.57345  0.61958  0.77255  0.48576  0.95510
    105   2.75471  5.05335  1.54828  2.24258  4.36153  3.23882  3.68617  3.86382  2.53756  3.42415  4.28087  2.78961  3.79088  2.85609  2.49177  2.72282  3.03273  3.49366  5.56308  4.17865    113 - -
          2.68618  4.42225  2.77519  2.73123  3.46354  2.40513  3.72494  3.29354  2.67741  2.69355  4.24690  2.90347  2.73739  3.18146  2.89801  2.37887  2.77519  2.98518  4.58477  3.61503
          0.03209  3.85111  4.57345  0.61958  0.77255  0.48576  0.95510
    106   2.97023  4.43799  4.25451  3.79736  1.63260  3.97342  4.08849  2.31422  3.68100  1.85796  3.17944  3.96466  4.36455  3.88170  3.86599  3.34752  3.24708  1.98967  4.47363  2.95335    114 - -
          2.68618  4.42225  2.77519  2.73123  3.46354  2.40513  3.72494  3.29354  2.67741  2.69355  4.24690  2.90347  2.73739  3.18146  2.89801  2.37887  2.77519  2.98518  4.58477  3.61503
          0.03209  3.85111  4.57345  0.61958  0.77255  0.48576  0.95510
    107   2.54317  4.51131  3.04413  2.73313  4.16037  1.56797  3.86157  3.63337  2.58877  3.25310  4.13284  3.12036  3.78043  3.08628  2.30700  2.65403  2.91202  3.24038  5.38055  4.15168    115 - -
          2.68618  4.42225  2.77519  2.73123  3.46354  2.40513  3.72494  3.29354  2.67741  2.69355  4.24690  2.90347  2.73739  3.18146  2.89801  2.37887  2.77519  2.98518  4.58477  3.61503
          0.03209  3.85111  4.57345  0.61958  0.77255  0.48576  0.95510
    108   2.70137  4.60011  3.14539  2.69714  3.01738  3.49660  2.48993  3.21837  2.61472  2.82005  3.74444  3.12797  3.92040  3.00417  2.97125  2.45582  2.94554  2.96326  4.54618  2.42251    116 - -
          2.68618  4.42225  2.77519  2.73123  3.46354  2.40513  3.72494  3.29354  2.67741  2.69355  4.24690  2.90347  2.73739  3.18146  2.89801  2.37887  2.77519  2.98518  4.58477  3.61503
          0.03209  3.85111  4.57345  0.61958  0.77255  0.48576  0.95510
    109   2.62055  1.86448  3.97228  3.46682  2.97603  3.51680  3.93229  2.66747  3.26262  2.35944  3.39278  3.63454  4.00834  3.57162  3.45573  2.92682  2.92264  2.48203  3.04521  3.13799    117 - -
          2.68618  4.42225  2.77519  2.73123  3.46354  2.40513  3.72494  3.29354  2.67741  2.69355  4.24690  2.90347  2.73739  3.18146  2.89801  2.37887  2.77519  2.98518  4.58477  3.61503
          0.03209  3.85111  4.57345  0.61958  0.77255  0.48576  0.95510
    110   2.62230  4.68654  2.80133  2.19905  3.97658  3.31123  3.70215  3.33830  2.49763  2.76525  3.89727  2.95841  2.22276  2.89821  2.88595  2.68686  2.89922  3.04628  5.29378  3.97775    118 - -
          2.68618  4.42225  2.77519  2.73123  3.46354  2.40513  3.72494  3.29354  2.67741  2.69355  4.24690  2.90347  2.73739  3.18146  2.89801  2.37887  2.77519  2.98518  4.58477  3.61503
          0.03209  3.85111  4.57345  0.61958  0.77255  0.48576  0.95510
    111   2.74915  4.62554  3.42114  2.84375  3.74911  3.53790  3.73263  2.56474  2.29388  2.68206  3.71325  3.24052  3.95866  2.95299  1.68917  2.88114  2.99153  2.81986  5.12310  3.85289    119 - -
          2.68618  4.42225  2.77519  2.73123  3.46354  2.40513  3.72494  3.29354  2.67741  2.69355  4.24690  2.90347  2.73739  3.18146  2.89801  2.37887  2.77519  2.98518  4.58477  3.61503
          0.03209  3.85111  4.57345  0.61958  0.77255  0.48576  0.95510
    112   2.58009  4.22716  3.90056  3.49314  3.63220  3.50609  4.36590  2.15195  3.37576  2.37372  3.53175  3.70081  4.08617  3.72434  3.63289  2.92371  2.46035  1.33173  5.31648  4.08364    120 - -
          2.68618  4.42225  2.77519  2.73123  3.46354  2.40513  3.72494  3.29354  2.67741  2.69355  4.24690  2.90347  2.73739  3.18146  2.89801  2.37887  2.77519  2.98518  4.58477  3.61503
          0.03209  3.85111  4.57345  0.61958  0.77255  0.48576  0.95510
    113   3.32884  4.69899  4.23685  3.85971  1.70931  4.12218  3.44304  3.09380  3.73019  2.48914  3.72403  3.83620  4.46418  3.83799  3.86957  3.48061  3.56290  3.00371  3.64804  1.19189    121 - -
          2.68618  4.42225  2.77519  2.73123  3.46354  2.40513  3.72494  3.29354  2.67741  2.69355  4.24690  2.90347  2.73739  3.18146  2.89801  2.37887  2.77519  2.98518  4.58477  3.61503
          0.03209  3.85111  4.57345  0.61958  0.77255  0.48576  0.95510
    114   2.25461  1.75415  3.91112  3.52795  3.75069  3.05837  4.27839  2.75743  3.36284  2.73424  3.73919  3.52761  3.76864  3.68295  3.56576  2.51363  2.22949  2.46811  5.26645  4.06496    122 - -
          2.68618  4.42225  2.77519  2.73123  3.46354  2.40513  3.72494  3.29354  2.67741  2.69355  4.24690  2.90347  2.73739  3.18146  2.89801  2.37887  2.77519  2.98518  4.58477  3.61503
          0.03209  3.85111  4.57345  0.61958  0.77255  0.48576  0.95510
    115   2.82342  5.12585  2.46468  1.51233  4.44402  3.29488  3.65374  3.86176  2.08325  3.41688  4.28113  2.80763  3.82591  2.81462  2.74987  2.78136  3.07687  3.51221  5.57625  4.22502    123 - -
          2.68618  4.42225  2.77519  2.73123  3.46354  2.40513  3.72494  3.29354  2.67741  2.69355  4.24690  2.90347  2.73739  3.18146  2.89801  2.37887  2.77519  2.98518  4.58477  3.61503
          0.03209  3.85111  4.57345  0.61958  0.77255  0.48576  0.95510
    116   2.42788  3.31265  3.16392  2.66699  3.78692  3.25171  3.74600  3.17134  2.61320  2.84518  3.70141  2.86967  3.75999  2.60746  2.99573  2.14637  2.57686  2.85792  5.14314  3.87657    124 - -
          2.68618  4.42225  2.77519  2.73123  3.46354  2.40513  3.72494  3.29354  2.67741  2.69355  4.24690  2.90347  2.73739  3.18146  2.89801  2.37887  2.77519  2.98518  4.58477  3.61503
          0.03209  3.85111  4.57345  0.61958  0.77255  0.48576  0.95510
    117   2.75841  4.95168  2.80571  2.43696  4.29502  3.37837  3.60879  3.71925  1.97007  3.26080  4.11122  2.92896  3.84376  1.89518  2.49220  2.58130  2.99595  3.38141  5.41072  4.11293    125 - -
          2.68618  4.42225  2.77519  2.73123  3.46354  2.40513  3.72494  3.29354  2.67741  2.69355  4.24690  2.90347  2.73739  3.18146  2.89801  2.37887  2.77519  2.98518  4.58477  3.61503
          0.03209  3.85111  4.57345  0.61958  0.77255  0.48576  0.95510
    118   1.96601  4.24455  3.16365  2.91277  4.09614  3.00047  4.04875  3.40158  2.96489  3.14226  4.07085  3.18894  1.66537  3.31511  3.28279  2.47813  2.76126  2.99870  5.46034  4.22244    126 - -
          2.68618  4.42225  2.77519  2.73123  3.46354  2.40513  3.72494  3.29354  2.67741  2.69355  4.24690  2.90347  2.73739  3.18146  2.89801  2.37887  2.77519  2.98518  4.58477  3.61503
          0.03209  3.85111  4.57345  0.61958  0.77255  0.48576  0.95510
    119   2.47456  4.23294  3.48724  3.01399  3.51707  3.35113  3.93012  2.71917  2.89201  2.47598  2.14664  3.33253  3.87498  3.25824  3.19320  2.37305  2.59800  2.50182  5.02025  3.78202    127 - -
          2.68618  4.42225  2.77519  2.73123  3.46354  2.40513  3.72494  3.29354  2.67741  2.69355  4.24690  2.90347  2.73739  3.18146  2.89801  2.37887  2.77519  2.98518  4.58477  3.61503
          0.03209  3.85111  4.57345  0.61958  0.77255  0.48576  0.95510
    120   3.13155  4.60029  4.15509  3.79510  3.12799  3.95481  4.45755  2.33117  3.56305  0.90195  3.15808  4.07262  4.39402  3.93650  3.74251  3.52355  3.42687  2.36291  4.99928  3.71758    128 - -
          2.68618  4.42225  2.77519  2.73123  3.46354  2.40513  3.72494  3.29354  2.67741  2.69355  4.24690  2.90347  2.73739  3.18146  2.89801  2.37887  2.77519  2.98518  4.58477  3.61503
          0.03209  3.85111  4.57345  0.61958  0.77255  0.48576  0.95510
    121   2.72390  4.48453  3.32881  3.16495  4.16154  3.17327  4.24398  3.70168  3.22046  3.33075  4.37985  3.47369  0.86831  3.60990  3.46822  2.89077  3.16383  3.34946  5.35374  4.28199    129 - -
          2.68620  4.42227  2.77521  2.73125  3.46356  2.40515  3.72496  3.29356  2.67743  2.69357  4.24692  2.90348  2.73741  3.18148  2.89803  2.37889  2.77521  2.98520  4.58479  3.61431
          0.11337  2.33448  4.57345  0.64887  0.73948  0.48576  0.95510
    122   2.84514  4.33799  4.10835  3.57448  3.30148  3.95449  4.34942  1.76886  3.42929  1.56479  3.17199  3.88365  4.31561  3.73904  3.68146  3.28220  2.62850  1.94861  5.09663  3.90073    132 - -
          2.68618  4.42225  2.77519  2.73123  3.46354  2.40513  3.72494  3.29354  2.67741  2.69355  4.24690  2.90347  2.73739  3.18146  2.89801  2.37887  2.77519  2.98518  4.58477  3.61503
          0.03209  3.85111  4.57345  0.61958  0.77255  0.48576  0.95510
    123   2.63899  4.41626  3.30837  3.20520  4.34737  0.76284  4.32656  3.94201  3.38355  3.59877  4.57453  3.47273  3.80671  3.70943  3.62171  2.81034  3.11858  3.47447  5.44792  4.44863    133 - -
          2.68618  4.42225  2.77519  2.73123  3.46354  2.40513  3.72494  3.29354  2.67741  2.69355  4.24690  2.90347  2.73739  3.18146  2.89801  2.37887  2.77519  2.98518  4.58477  3.61503
          0.03209  3.85111  4.57345  0.61958  0.77255  0.48576  0.95510
    124   3.13155  4.60029  4.15509  3.79510  3.12799  3.95481  4.45755  2.33117  3.56305  0.90195  3.15808  4.07262  4.39402  3.93650  3.74251  3.52355  3.42687  2.36291  4.99928  3.71758    134 - -
          2.68618  4.42225  2.77519  2.73123  3.46354  2.40513  3.72494  3.29354  2.67741  2.69355  4.24690  2.90347  2.73739  3.18146  2.89801  2.37887  2.77519  2.98518  4.58477  3.61503
          0.03209  3.85111  4.57345  0.61958  0.77255  0.48576  0.95510
    125   2.30490  4.22488  3.18826  3.00329  4.05515  2.95518  4.11362  3.57499  3.07561  3.29696  4.22500  3.23133  3.69228  3.42665  3.36213  1.12372  2.78348  3.11477  5.42940  4.13862    135 - -
          2.68618  4.42225  2.77519  2.73123  3.46354  2.40513  3.72494  3.29354  2.67741  2.69355  4.24690  2.90347  2.73739  3.18146  2.89801  2.37887  2.77519  2.98518  4.58477  3.61503
          0.03209  3.85111  4.57345  0.61958  0.77255  0.48576  0.95510
    126   2.96706  5.09139  0.94917  2.32241  4.46564  3.19485  3.91285  4.04904  2.99303  3.66129  4.63916  2.87761  3.84616  3.15213  3.50615  2.93200  3.30526  3.69058  5.63838  4.34238    136 - -
          2.68618  4.42225  2.77519  2.73123  3.46354  2.40513  3.72494  3.29354  2.67741  2.69355  4.24690  2.90347  2.73739  3.18146  2.89801  2.37887  2.77519  2.98518  4.58477  3.61503
          0.03209  3.85111  4.57345  0.61958  0.77255  0.48576  0.95510
    127   2.92891  4.35198  4.40525  3.92832  3.45745  4.10329  4.69952  1.67122  3.79042  2.02171  3.31669  4.17445  4.50214  4.10382  4.02258  3.49334  3.21869  1.16152  5.35499  4.11569    137 - -
          2.68618  4.42225  2.77519  2.73123  3.46354  2.40513  3.72494  3.29354  2.67741  2.69355  4.24690  2.90347  2.73739  3.18146  2.89801  2.37887  2.77519  2.98518  4.58477  3.61503
          0.03209  3.85111  4.57345  0.61958  0.77255  0.48576  0.95510
    128   2.72390  4.48453  3.32881  3.16495  4.16154  3.17327  4.24398  3.70168  3.22046  3.33075  4.37985  3.47369  0.86831  3.60990  3.46822  2.89077  3.16383  3.34946  5.35374  4.28199    138 - -
          2.68618  4.42225  2.77519  2.73123  3.46354  2.40513  3.72494  3.29354  2.67741  2.69355  4.24690  2.90347  2.73739  3.18146  2.89801  2.37887  2.77519  2.98518  4.58477  3.61503
          0.03209  3.85111  4.57345  0.61958  0.77255  0.48576  0.95510
    129   2.02798  4.18973  3.13815  2.97649  4.25147  1.32084  4.15178  3.62479  3.13523  3.36901  4.25781  3.20340  3.66037  3.43986  3.43705  2.42803  2.74686  3.12656  5.57348  4.36442    139 - -
          2.68618  4.42225  2.77519  2.73123  3.46354  2.40513  3.72494  3.29354  2.67741  2.69355  4.24690  2.90347  2.73739  3.18146  2.89801  2.37887  2.77519  2.98518  4.58477  3.61503
          0.03209  3.85111  4.57345  0.61958  0.77255  0.48576  0.95510
    130   2.93441  5.04041  2.47937  1.05614  4.38402  3.26064  3.84592  3.83369  2.72379  3.45437  4.42961  2.92153  3.86429  3.06220  3.13022  2.91914  3.23857  3.51984  5.55964  4.28217    140 - -
          2.68618  4.42225  2.77519  2.73123  3.46354  2.40513  3.72494  3.29354  2.67741  2.69355  4.24690  2.90347  2.73739  3.18146  2.89801  2.37887  2.77519  2.98518  4.58477  3.61503
          0.03209  3.85111  4.57345  0.61958  0.77255  0.48576  0.95510
    131   1.04499  4.18182  3.44126  3.23186  4.03145  3.00687  4.25638  3.15379  3.24757  3.03635  4.07074  3.38676  3.74410  3.59075  3.49942  2.53240  2.80829  2.81190  5.46074  4.25868    141 - -
          2.68618  4.42225  2.77519  2.73123  3.46354  2.40513  3.72494  3.29354  2.67741  2.69355  4.24690  2.90347  2.73739  3.18146  2.89801  2.37887  2.77519  2.98518  4.58477  3.61503
          0.03209  3.85111  4.57345  0.61958  0.77255  0.48576  0.95510
    132   2.95272  4.50496  4.02662  3.61867  3.19888  3.81816  4.35876  2.37236  3.38784  1.79695  1.41949  3.89874  4.27882  3.77123  3.59562  3.29951  3.25770  2.37595  5.03673  3.79651    142 - -
          2.68618  4.42225  2.77519  2.73123  3.46354  2.40513  3.72494  3.29354  2.67741  2.69355  4.24690  2.90347  2.73739  3.18146  2.89801  2.37887  2.77519  2.98518  4.58477  3.61503
          0.03209  3.85111  4.57345  0.61958  0.77255  0.48576  0.95510
    133   2.79130  4.34007  4.09556  3.75826  3.53475  3.70154  4.56376  2.05217  3.62571  2.22566  3.50338  3.95145  4.26341  3.98716  3.84023  3.20392  3.15347  1.05228  5.31550  4.04568    143 - -
          2.68618  4.42225  2.77519  2.73123  3.46354  2.40513  3.72494  3.29354  2.67741  2.69355  4.24690  2.90347  2.73739  3.18146  2.89801  2.37887  2.77519  2.98518  4.58477  3.61503
          0.03209  3.85111  4.57345  0.61958  0.77255  0.48576  0.95510
    134   2.95297  4.91541  3.12751  2.75328  4.29695  3.44447  3.74800  3.72494  1.06789  3.29481  4.25764  3.17861  3.94651  2.94086  2.42846  2.99649  3.20794  3.43401  5.36057  4.17035    144 - -
          2.68618  4.42225  2.77519  2.73123  3.46354  2.40513  3.72494  3.29354  2.67741  2.69355  4.24690  2.90347  2.73739  3.18146  2.89801  2.37887  2.77519  2.98518  4.58477  3.61503
          0.03209  3.85111  4.57345  0.61958  0.77255  0.48576  0.95510
    135   2.41473  4.26947  3.32944  2.89243  3.69515  3.23086  3.89833  2.93327  2.80882  2.21637  3.67001  3.22613  3.80115  3.18147  3.13765  1.92925  2.47695  2.66067  5.14050  3.87443    145 - -
          2.68618  4.42225  2.77519  2.73123  3.46354  2.40513  3.72494  3.29354  2.67741  2.69355  4.24690  2.90347  2.73739  3.18146  2.89801  2.37887  2.77519  2.98518  4.58477  3.61503
          0.03209  3.85111  4.57345  0.61958  0.77255  0.48576  0.95510
    136   3.21669  4.71433  3.80691  3.53250  2.29441  3.80541  3.60924  3.22893  3.39063  2.68831  3.90624  3.69747  4.27986  3.70180  3.57863  3.35543  3.50333  3.09850  3.93728  1.00206    146 - -
          2.68618  4.42225  2.77519  2.73123  3.46354  2.40513  3.72494  3.29354  2.67741  2.69355  4.24690  2.90347  2.73739  3.18146  2.89801  2.37887  2.77519  2.98518  4.58477  3.61503
          0.03209  3.85111  4.57345  0.61958  0.77255  0.48576  0.95510
    137   2.56275  0.98482  4.07638  3.81134  3.80784  3.19000  4.46315  2.94843  3.63824  2.86476  3.98545  3.80404  3.89526  3.98524  3.76631  2.83431  3.02775  2.69439  5.22821  4.09561    147 - -
          2.68618  4.42225  2.77519  2.73123  3.46354  2.40513  3.72494  3.29354  2.67741  2.69355  4.24690  2.90347  2.73739  3.18146  2.89801  2.37887  2.77519  2.98518  4.58477  3.61503
          0.03209  3.85111  4.57345  0.61958  0.77255  0.48576  0.95510
    138   2.72390  4.48453  3.32881  3.16495  4.16154  3.17327  4.24398  3.70168  3.22046  3.33075  4.37985  3.47369  0.86831  3.60990  3.46822  2.89077  3.16383  3.34946  5.35374  4.28199    148 - -
          2.68618  4.42225  2.77519  2.73123  3.46354  2.40513  3.72494  3.29354  2.67741  2.69355  4.24690  2.90347  2.73739  3.18146  2.89801  2.37887  2.77519  2.98518  4.58477  3.61503
          0.03209  3.85111  4.57345  0.61958  0.77255  0.48576  0.95510
    139   2.93415  5.02407  3.27086  2.69588  4.42907  3.54992  3.58015  3.80172  1.33332  3.28956  4.17037  3.11260  3.94996  2.72693  1.88841  2.94459  3.12450  3.49070  5.36714  4.17254    149 - -
          2.68618  4.42225  2.77519  2.73123  3.46354  2.40513  3.72494  3.29354  2.67741  2.69355  4.24690  2.90347  2.73739  3.18146  2.89801  2.37887  2.77519  2.98518  4.58477  3.61503
          0.03209  3.85111  4.57345  0.61958  0.77255  0.48576  0.95510
    140   2.56275  0.98482  4.07638  3.81134  3.80784  3.19000  4.46315  2.94843  3.63824  2.86476  3.98545  3.80404  3.89526  3.98524  3.76631  2.83431  3.02775  2.69439  5.22821  4.09561    150 - -
          2.68618  4.42225  2.77519  2.73123  3.46354  2.40513  3.72494  3.29354  2.67741  2.69355  4.24690  2.90347  2.73739  3.18146  2.89801  2.37887  2.77519  2.98518  4.58477  3.61503
          0.03209  3.85111  4.57345  0.61958  0.77255  0.48576  0.95510
    141   3.02276  4.44535  4.39113  3.85392  3.14608  4.18103  4.53905  1.70566  3.68800  1.62028  1.95648  4.14322  4.47830  3.94588  3.89243  3.52462  3.26788  2.03307  5.09174  3.93358    151 - -
          2.68618  4.42225  2.77519  2.73123  3.46354  2.40513  3.72494  3.29354  2.67741  2.69355  4.24690  2.90347  2.73739  3.18146  2.89801  2.37887  2.77519  2.98518  4.58477  3.61503
          0.03209  3.85111  4.57345  0.61958  0.77255  0.48576  0.95510
    142   2.96706  5.09139  0.94917  2.32241  4.46564  3.19485  3.91285  4.04904  2.99303  3.66129  4.63916  2.87761  3.84616  3.15213  3.50615  2.93200  3.30526  3.69058  5.63838  4.34238    152 - -
          2.68618  4.42225  2.77519  2.73123  3.46354  2.40513  3.72494  3.29354  2.67741  2.69355  4.24690  2.90347  2.73739  3.18146  2.89801  2.37887  2.77519  2.98518  4.58477  3.61503
          0.03209  3.85111  4.57345  0.61958  0.77255  0.48576  0.95510
    143   2.79130  4.34007  4.09556  3.75826  3.53475  3.70154  4.56376  2.05217  3.62571  2.22566  3.50338  3.95145  4.26341  3.98716  3.84023  3.20392  3.15347  1.05228  5.31550  4.04568    153 - -
          2.68618  4.42225  2.77519  2.73123  3.46354  2.40513  3.72494  3.29354  2.67741  2.69355  4.24690  2.90347  2.73739  3.18146  2.89801  2.37887  2.77519  2.98518  4.58477  3.61503
          0.03209  3.85111  4.57345  0.61958  0.77255  0.48576  0.95510
    144   3.21669  4.71433  3.80691  3.53250  2.29441  3.80541  3.60924  3.22893  3.39063  2.68831  3.90624  3.69747  4.27986  3.70180  3.57863  3.35543  3.50333  3.09850  3.93728  1.00206    154 - -
          2.68618  4.42225  2.77519  2.73123  3.46354  2.40513  3.72494  3.29354  2.67741  2.69355  4.24690  2.90347  2.73739  3.18146  2.89801  2.37887  2.77519  2.98518  4.58477  3.61503
          0.03209  3.85111  4.57345  0.61958  0.77255  0.48576  0.95510
    145   2.40166  4.24661  3.40957  3.16087  3.95043  3.08652  4.17976  3.07498  3.10342  2.93922  3.99131  3.37350  3.78868  3.49937  3.36299  2.60272  1.20864  2.77224  5.39013  4.16714    155 - -
          2.68618  4.42225  2.77519  2.73123  3.46354  2.40513  3.72494  3.29354  2.67741  2.69355  4.24690  2.90347  2.73739  3.18146  2.89801  2.37887  2.77519  2.98518  4.58477  3.61503
          0.03209  3.85111  4.57345  0.61958  0.77255  0.48576  0.95510
    146   2.72390  4.48453  3.32881  3.16495  4.16154  3.17327  4.24398  3.70168  3.22046  3.33075  4.37985  3.47369  0.86831  3.60990  3.46822  2.89077  3.16383  3.34946  5.35374  4.28199    156 - -
          2.68618  4.42225  2.77519  2.73123  3.46354  2.40513  3.72494  3.29354  2.67741  2.69355  4.24690  2.90347  2.73739  3.18146  2.89801  2.37887  2.77519  2.98518  4.58477  3.61503
          0.03209  3.85111  4.57345  0.61958  0.77255  0.48576  0.95510
    147   2.95297  4.91541  3.12751  2.75328  4.29695  3.44447  3.74800  3.72494  1.06789  3.29481  4.25764  3.17861  3.94651  2.94086  2.42846  2.99649  3.20794  3.43401  5.36057  4.17035    157 - -
          2.68618  4.42225  2.77519  2.73123  3.46354  2.40513  3.72494  3.29354  2.67741  2.69355  4.24690  2.90347  2.73739  3.18146  2.89801  2.37887  2.77519  2.98518  4.58477  3.61503
          0.03209  3.85111  4.57345  0.61958  0.77255  0.48576  0.95510
    148   2.30490  4.22488  3.18826  3.00329  4.05515  2.95518  4.11362  3.57499  3.07561  3.29696  4.22500  3.23133  3.69228  3.42665  3.36213  1.12372  2.78348  3.11477  5.42940  4.13862    158 - -
          2.68618  4.42225  2.77519  2.73123  3.46354  2.40513  3.72494  3.29354  2.67741  2.69355  4.24690  2.90347  2.73739  3.18146  2.89801  2.37887  2.77519  2.98518  4.58477  3.61503
          0.03209  3.85111  4.57345  0.61958  0.77255  0.48576  0.95510
    149   2.30490  4.22488  3.18826  3.00329  4.05515  2.95518  4.11362  3.57499  3.07561  3.29696  4.22500  3.23133  3.69228  3.42665  3.36213  1.12372  2.78348  3.11477  5.42940  4.13862    159 - -
          2.68618  4.42225  2.77519  2.73123  3.46354  2.40513  3.72494  3.29354  2.67741  2.69355  4.24690  2.90347  2.73739  3.18146  2.89801  2.37887  2.77519  2.98518  4.58477  3.61503
          0.03209  3.85111  4.57345  0.61958  0.77255  0.48576  0.95510
    150   2.98181  4.82196  3.47033  2.98618  4.17114  3.47359  3.80954  3.71158  2.22984  3.23141  4.23238  3.34743  3.97742  3.03113  1.01153  3.06715  3.24936  3.43650  5.26298  4.10337    160 - -
          2.68618  4.42225  2.77519  2.73123  3.46354  2.40513  3.72494  3.29354  2.67741  2.69355  4.24690  2.90347  2.73739  3.18146  2.89801  2.37887  2.77519  2.98518  4.58477  3.61503
          0.03209  3.85111  4.57345  0.61958  0.77255  0.48576  0.95510
    151   2.91298  4.76151  3.21117  2.83671  2.71708  3.59569  1.73638  3.39670  2.65480  2.89774  3.91944  3.22789  4.03697  3.11704  2.95354  2.97607  3.15840  3.16942  4.29731  2.44313    161 - -
          2.68618  4.42225  2.77519  2.73123  3.46354  2.40513  3.72494  3.29354  2.67741  2.69355  4.24690  2.90347  2.73739  3.18146  2.89801  2.37887  2.77519  2.98518  4.58477  3.61503
          0.03209  3.85111  4.57345  0.61958  0.77255  0.48576  0.95510
    152   2.97222  4.79304  3.10556  2.86358  3.27031  3.42992  1.18836  3.67181  2.70724  3.16836  4.20983  3.27368  3.98139  3.22960  2.97411  3.04317  3.27495  3.40737  4.73560  3.22182    162 - -
          2.68618  4.42225  2.77519  2.73123  3.46354  2.40513  3.72494  3.29354  2.67741  2.69355  4.24690  2.90347  2.73739  3.18146  2.89801  2.37887  2.77519  2.98518  4.58477  3.61503
          0.03209  3.85111  4.57345  0.61958  0.77255  0.48576  0.95510
    153   2.97222  4.79304  3.10556  2.86358  3.27031  3.42992  1.18836  3.67181  2.70724  3.16836  4.20983  3.27368  3.98139  3.22960  2.97411  3.04317  3.27495  3.40737  4.73560  3.22182    163 - -
          2.68618  4.42225  2.77519  2.73123  3.46354  2.40513  3.72494  3.29354  2.67741  2.69355  4.24690  2.90347  2.73739  3.18146  2.89801  2.37887  2.77519  2.98518  4.58477  3.61503
          0.03209  3.85111  4.57345  0.61958  0.77255  0.48576  0.95510
    154   2.40166  4.24661  3.40957  3.16087  3.95043  3.08652  4.17976  3.07498  3.10342  2.93922  3.99131  3.37350  3.78868  3.49937  3.36299  2.60272  1.20864  2.77224  5.39013  4.16714    164 - -
          2.68618  4.42225  2.77519  2.73123  3.46354  2.40513  3.72494  3.29354  2.67741  2.69355  4.24690  2.90347  2.73739  3.18146  2.89801  2.37887  2.77519  2.98518  4.58477  3.61503
          0.03209  3.85111  4.57345  0.61958  0.77255  0.48576  0.95510
    155   2.96706  5.09139  0.94917  2.32241  4.46564  3.19485  3.91285  4.04904  2.99303  3.66129  4.63916  2.87761  3.84616  3.15213  3.50615  2.93200  3.30526  3.69058  5.63838  4.34238    165 - -
          2.68618  4.42225  2.77519  2.73123  3.46354  2.40513  3.72494  3.29354  2.67741  2.69355  4.24690  2.90347  2.73739  3.18146  2.89801  2.37887  2.77519  2.98518  4.58477  3.61503
          0.03209  3.85111  4.57345  0.61958  0.77255  0.48576  0.95510
    156   2.63899  4.41626  3.30837  3.20520  4.34737  0.76284  4.32656  3.94201  3.38355  3.59877  4.57453  3.47273  3.80671  3.70943  3.62171  2.81034  3.11858  3.47447  5.44792  4.44863    166 - -
          2.68618  4.42225  2.77519  2.73123  3.46354  2.40513  3.72494  3.29354  2.67741  2.69355  4.24690  2.90347  2.73739  3.18146  2.89801  2.37887  2.77519  2.98518  4.58477  3.61503
          0.03209  3.85111  4.57345  0.61958  0.77255  0.48576  0.95510
    157   1.04499  4.18182  3.44126  3.23186  4.03145  3.00687  4.25638  3.15379  3.24757  3.03635  4.07074  3.38676  3.74410  3.59075  3.49942  2.53240  2.80829  2.81190  5.46074  4.25868    167 - -
          2.68618  4.42225  2.77519  2.73123  3.46354  2.40513  3.72494  3.29354  2.67741  2.69355  4.24690  2.90347  2.73739  3.18146  2.89801  2.37887  2.77519  2.98518  4.58477  3.61503
          0.03209  3.85111  4.57345  0.61958  0.77255  0.48576  0.95510
    158   3.29159  4.70039  4.14216  3.76802  1.86695  4.07032  3.46092  3.09177  3.63789  2.50438  3.73621  3.79461  4.43043  3.78838  3.80076  3.43886  3.53307  2.99540  3.68819  1.14375    168 - -
          2.68618  4.42225  2.77519  2.73123  3.46354  2.40513  3.72494  3.29354  2.67741  2.69355  4.24690  2.90347  2.73739  3.18146  2.89801  2.37887  2.77519  2.98518  4.58477  3.61503
          0.03209  3.85111  4.57345  0.61958  0.77255  0.48576  0.95510
    159   3.23154  4.63966  4.20937  3.92001  1.04734  3.92590  3.86836  2.75808  3.82763  2.13318  3.49155  3.99526  4.38513  4.00155  3.95262  3.50243  3.53274  2.74717  4.12415  2.49400    169 - -
          2.68618  4.42225  2.77519  2.73123  3.46354  2.40513  3.72494  3.29354  2.67741  2.69355  4.24690  2.90347  2.73739  3.18146  2.89801  2.37887  2.77519  2.98518  4.58477  3.61503
          0.03209  3.85111  4.57345  0.61958  0.77255  0.48576  0.95510
    160   2.63899  4.41626  3.30837  3.20520  4.34737  0.76284  4.32656  3.94201  3.38355  3.59877  4.57453  3.47273  3.80671  3.70943  3.62171  2.81034  3.11858  3.47447  5.44792  4.44863    170 - -
          2.68618  4.42225  2.77519  2.73123  3.46354  2.40513  3.72494  3.29354  2.67741  2.69355  4.24690  2.90347  2.73739  3.18146  2.89801  2.37887  2.77519  2.98518  4.58477  3.61503
          0.03209  3.85111  4.57345  0.61958  0.77255  0.48576  0.95510
    161   2.40166  4.24661  3.40957  3.16087  3.95043  3.08652  4.17976  3.07498  3.10342  2.93922  3.99131  3.37350  3.78868  3.49937  3.36299  2.60272  1.20864  2.77224  5.39013  4.16714    171 - -
          2.68618  4.42225  2.77519  2.73123  3.46354  2.40513  3.72494  3.29354  2.67741  2.69355  4.24690  2.90347  2.73739  3.18146  2.89801  2.37887  2.77519  2.98518  4.58477  3.61503
          0.03209  3.85111  4.57345  0.61958  0.77255  0.48576  0.95510
    162   2.63899  4.41626  3.30837  3.20520  4.34737  0.76284  4.32656  3.94201  3.38355  3.59877  4.57453  3.47273  3.80671  3.70943  3.62171  2.81034  3.11858  3.47447  5.44792  4.44863    172 - -
          2.68618  4.42225  2.77519  2.73123  3.46354  2.40513  3.72494  3.29354  2.67741  2.69355  4.24690  2.90347  2.73739  3.18146  2.89801  2.37887  2.77519  2.98518  4.58477  3.61503
          0.03209  3.85111  4.57345  0.61958  0.77255  0.48576  0.95510
    163   3.23154  4.63966  4.20937  3.92001  1.04734  3.92590  3.86836  2.75808  3.82763  2.13318  3.49155  3.99526  4.38513  4.00155  3.95262  3.50243  3.53274  2.74717  4.12415  2.49400    173 - -
          2.68618  4.42225  2.77519  2.73123  3.46354  2.40513  3.72494  3.29354  2.67741  2.69355  4.24690  2.90347  2.73739  3.18146  2.89801  2.37887  2.77519  2.98518  4.58477  3.61503
          0.03209  3.85111  4.57345  0.61958  0.77255  0.48576  0.95510
    164   2.72390  4.48453  3.32881  3.16495  4.16154  3.17327  4.24398  3.70168  3.22046  3.33075  4.37985  3.47369  0.86831  3.60990  3.46822  2.89077  3.16383  3.34946  5.35374  4.28199    174 - -
          2.68618  4.42225  2.77519  2.73123  3.46354  2.40513  3.72494  3.29354  2.67741  2.69355  4.24690  2.90347  2.73739  3.18146  2.89801  2.37887  2.77519  2.98518  4.58477  3.61503
          0.03209  3.85111  4.57345  0.61958  0.77255  0.48576  0.95510
    165   2.97222  4.79304  3.10556  2.86358  3.27031  3.42992  1.18836  3.67181  2.70724  3.16836  4.20983  3.27368  3.98139  3.22960  2.97411  3.04317  3.27495  3.40737  4.73560  3.22182    175 - -
          2.68618  4.42225  2.77519  2.73123  3.46354  2.40513  3.72494  3.29354  2.67741  2.69355  4.24690  2.90347  2.73739  3.18146  2.89801  2.37887  2.77519  2.98518  4.58477  3.61503
          0.03209  3.85111  4.57345  0.61958  0.77255  0.48576  0.95510
    166   2.95272  4.50496  4.02662  3.61867  3.19888  3.81816  4.35876  2.37236  3.38784  1.79695  1.41949  3.89874  4.27882  3.77123  3.59562  3.29951  3.25770  2.37595  5.03673  3.79651    176 - -
          2.68618  4.42225  2.77519  2.73123  3.46354  2.40513  3.72494  3.29354  2.67741  2.69355  4.24690  2.90347  2.73739  3.18146  2.89801  2.37887  2.77519  2.98518  4.58477  3.61503
          0.03209  3.85111  4.57345  0.61958  0.77255  0.48576  0.95510
    167   3.03598  4.51118  4.29657  3.82853  3.12622  4.08586  4.52064  2.11697  3.61732  1.08942  3.04047  4.10370  4.45672  3.93498  3.82202  3.48414  3.31493  1.97838  5.08058  3.83898    177 - -
          2.68618  4.42225  2.77519  2.73123  3.46354  2.40513  3.72494  3.29354  2.67741  2.69355  4.24690  2.90347  2.73739  3.18146  2.89801  2.37887  2.77519  2.98518  4.58477  3.61503
          0.03209  3.85111  4.57345  0.61958  0.77255  0.48576  0.95510
    168   3.23154  4.63966  4.20937  3.92001  1.04734  3.92590  3.86836  2.75808  3.82763  2.13318  3.49155  3.99526  4.38513  4.00155  3.95262  3.50243  3.53274  2.74717  4.12415  2.49400    178 - -
          2.68618  4.42225  2.77519  2.73123  3.46354  2.40513  3.72494  3.29354  2.67741  2.69355  4.24690  2.90347  2.73739  3.18146  2.89801  2.37887  2.77519  2.98518  4.58477  3.61503
          0.03209  3.85111  4.57345  0.61958  0.77255  0.48576  0.95510
    169   2.95272  4.50496  4.02662  3.61867  3.19888  3.81816  4.35876  2.37236  3.38784  1.79695  1.41949  3.89874  4.27882  3.77123  3.59562  3.29951  3.25770  2.37595  5.03673  3.79651    179 - -
          2.68618  4.42225  2.77519  2.73123  3.46354  2.40513  3.72494  3.29354  2.67741  2.69355  4.24690  2.90347  2.73739  3.18146  2.89801  2.37887  2.77519  2.98518  4.58477  3.61503
          0.03209  3.85111  4.57345  0.61958  0.77255  0.48576  0.95510
    170   2.79130  4.34007  4.09556  3.75826  3.53475  3.70154  4.56376  2.05217  3.62571  2.22566  3.50338  3.95145  4.26341  3.98716  3.84023  3.20392  3.15347  1.05228  5.31550  4.04568    180 - -
          2.68618  4.42225  2.77519  2.73123  3.46354  2.40513  3.72494  3.29354  2.67741  2.69355  4.24690  2.90347  2.73739  3.18146  2.89801  2.37887  2.77519  2.98518  4.58477  3.61503
          0.03209  3.85111  4.57345  0.61958  0.77255  0.48576  0.95510
    171   2.97222  4.79304  3.10556  2.86358  3.27031  3.42992  1.18836  3.67181  2.70724  3.16836  4.20983  3.27368  3.98139  3.22960  2.97411  3.04317  3.27495  3.40737  4.73560  3.22182    181 - -
          2.68618  4.42225  2.77519  2.73123  3.46354  2.40513  3.72494  3.29354  2.67741  2.69355  4.24690  2.90347  2.73739  3.18146  2.89801  2.37887  2.77519  2.98518  4.58477  3.61503
          0.03209  3.85111  4.57345  0.61958  0.77255  0.48576  0.95510
    172   2.72390  4.48453  3.32881  3.16495  4.16154  3.17327  4.24398  3.70168  3.22046  3.33075  4.37985  3.47369  0.86831  3.60990  3.46822  2.89077  3.16383  3.34946  5.35374  4.28199    182 - -
          2.68618  4.42225  2.77519  2.73123  3.46354  2.40513  3.72494  3.29354  2.67741  2.69355  4.24690  2.90347  2.73739  3.18146  2.89801  2.37887  2.77519  2.98518  4.58477  3.61503
          0.03209  3.85111  4.57345  0.61958  0.77255  0.48576  0.95510
    173   2.85253  5.25783  2.03809  1.30678  4.55698  3.19021  3.71519  4.02884  2.67404  3.59548  4.46830  2.69472  3.79392  2.89108  3.20148  2.77448  3.13988  3.64884  5.75401  4.32083    183 - -
          2.68618  4.42225  2.77519  2.73123  3.46354  2.40513  3.72494  3.29354  2.67741  2.69355  4.24690  2.90347  2.73739  3.18146  2.89801  2.37887  2.77519  2.98518  4.58477  3.61503
          0.03209  3.85111  4.57345  0.61958  0.77255  0.48576  0.95510
    174   2.66591  4.47491  3.22739  2.79060  3.24316  3.48460  3.69312  3.00041  2.43860  2.67529  3.62403  3.19558  3.92540  3.06111  2.91502  2.81940  2.70530  2.77126  4.73687  2.03059    184 - -
          2.68618  4.42225  2.77519  2.73123  3.46354  2.40513  3.72494  3.29354  2.67741  2.69355  4.24690  2.90347  2.73739  3.18146  2.89801  2.37887  2.77519  2.98518  4.58477  3.61503
          0.03209  3.85111  4.57345  0.61958  0.77255  0.48576  0.95510
    175   2.98181  4.82196  3.47033  2.98618  4.17114  3.47359  3.80954  3.71158  2.22984  3.23141  4.23238  3.34743  3.97742  3.03113  1.01153  3.06715  3.24936  3.43650  5.26298  4.10337    185 - -
          2.68618  4.42225  2.77519  2.73123  3.46354  2.40513  3.72494  3.29354  2.67741  2.69355  4.24690  2.90347  2.73739  3.18146  2.89801  2.37887  2.77519  2.98518  4.58477  3.61503
          0.03209  3.85111  4.57345  0.61958  0.77255  0.48576  0.95510
    176   2.72390  4.48453  3.32881  3.16495  4.16154  3.17327  4.24398  3.70168  3.22046  3.33075  4.37985  3.47369  0.86831  3.60990  3.46822  2.89077  3.16383  3.34946  5.35374  4.28199    186 - -
          2.68618  4.42225  2.77519  2.73123  3.46354  2.40513  3.72494  3.29354  2.67741  2.69355  4.24690  2.90347  2.73739  3.18146  2.89801  2.37887  2.77519  2.98518  4.58477  3.61503
          0.03209  3.85111  4.57345  0.61958  0.77255  0.48576  0.95510
    177   2.78019  4.86283  2.97704  2.58798  4.29633  3.37962  3.67304  3.69486  1.34377  3.26016  4.14881  3.03993  3.29135  2.84236  2.46128  2.81539  3.04147  3.36511  5.39411  4.14948    187 - -
          2.68618  4.42225  2.77519  2.73123  3.46354  2.40513  3.72494  3.29354  2.67741  2.69355  4.24690  2.90347  2.73739  3.18146  2.89801  2.37887  2.77519  2.98518  4.58477  3.61503
          0.03209  3.85111  4.57345  0.61958  0.77255  0.48576  0.95510
    178   2.98181  4.82196  3.47033  2.98618  4.17114  3.47359  3.80954  3.71158  2.22984  3.23141  4.23238  3.34743  3.97742  3.03113  1.01153  3.06715  3.24936  3.43650  5.26298  4.10337    188 - -
          2.68618  4.42225  2.77519  2.73123  3.46354  2.40513  3.72494  3.29354  2.67741  2.69355  4.24690  2.90347  2.73739  3.18146  2.89801  2.37887  2.77519  2.98518  4.58477  3.61503
          0.03209  3.85111  4.57345  0.61958  0.77255  0.48576  0.95510
    179   2.13946  4.27925  3.14100  2.91573  4.09276  3.01964  4.06054  3.41823  2.97073  3.14643  4.10042  3.20137  1.50488  3.33424  3.27971  2.51857  2.80394  3.02693  5.45451  4.21668    189 - -
          2.68618  4.42225  2.77519  2.73123  3.46354  2.40513  3.72494  3.29354  2.67741  2.69355  4.24690  2.90347  2.73739  3.18146  2.89801  2.37887  2.77519  2.98518  4.58477  3.61503
          0.03209  3.85111  4.57345  0.61958  0.77255  0.48576  0.95510
    180   1.72950  4.11460  3.47598  3.05983  3.90620  3.02342  4.04570  3.07752  3.01637  2.93752  3.83150  3.26888  3.69647  3.33361  3.33335  2.26382  2.04018  2.49037  5.31946  4.10065    190 - -
          2.68618  4.42225  2.77519  2.73123  3.46354  2.40513  3.72494  3.29354  2.67741  2.69355  4.24690  2.90347  2.73739  3.18146  2.89801  2.37887  2.77519  2.98518  4.58477  3.61503
          0.03209  3.85111  4.57345  0.61958  0.77255  0.48576  0.95510
    181   2.49561  4.57797  2.64862  2.47730  4.19016  3.08272  3.82465  3.73751  2.70410  3.37160  4.23153  1.67993  3.73084  3.04170  3.09949  2.17249  2.88164  3.30195  5.49726  4.12798    191 - -
          2.68618  4.42225  2.77519  2.73123  3.46354  2.40513  3.72494  3.29354  2.67741  2.69355  4.24690  2.90347  2.73739  3.18146  2.89801  2.37887  2.77519  2.98518  4.58477  3.61503
          0.03209  3.85111  4.57345  0.61958  0.77255  0.48576  0.95510
    182   2.86433  4.84892  2.88936  2.64405  4.01458  3.35222  3.80207  3.64232  2.46638  3.14677  4.17551  3.10349  3.90555  1.27252  2.75086  2.91311  3.16144  3.37341  5.29052  3.98294    192 - -
          2.68618  4.42225  2.77519  2.73123  3.46354  2.40513  3.72494  3.29354  2.67741  2.69355  4.24690  2.90347  2.73739  3.18146  2.89801  2.37887  2.77519  2.98518  4.58477  3.61503
          0.03209  3.85111  4.57345  0.61958  0.77255  0.48576  0.95510
    183   3.23154  4.63966  4.20937  3.92001  1.04734  3.92590  3.86836  2.75808  3.82763  2.13318  3.49155  3.99526  4.38513  4.00155  3.95262  3.50243  3.53274  2.74717  4.12415  2.49400    193 - -
          2.68618  4.42225  2.77519  2.73123  3.46354  2.40513  3.72494  3.29354  2.67741  2.69355  4.24690  2.90347  2.73739  3.18146  2.89801  2.37887  2.77519  2.98518  4.58477  3.61503
          0.03209  3.85111  4.57345  0.61958  0.77255  0.48576  0.95510
    184   2.94548  4.35295  4.44163  3.95743  3.45623  4.14437  4.72368  1.61621  3.82476  2.00888  3.30567  4.20605  4.52676  4.12983  4.05519  3.52994  3.22929  1.17987  5.36286  4.13160    194 - -
          2.68618  4.42225  2.77519  2.73123  3.46354  2.40513  3.72494  3.29354  2.67741  2.69355  4.24690  2.90347  2.73739  3.18146  2.89801  2.37887  2.77519  2.98518  4.58477  3.61503
          0.03209  3.85111  4.57345  0.61958  0.77255  0.48576  0.95510
    185   2.72390  4.48453  3.32881  3.16495  4.16154  3.17327  4.24398  3.70168  3.22046  3.33075  4.37985  3.47369  0.86831  3.60990  3.46822  2.89077  3.16383  3.34946  5.35374  4.28199    195 - -
          2.68618  4.42225  2.77519  2.73123  3.46354  2.40513  3.72494  3.29354  2.67741  2.69355  4.24690  2.90347  2.73739  3.18146  2.89801  2.37887  2.77519  2.98518  4.58477  3.61503
          0.03209  3.85111  4.57345  0.61958  0.77255  0.48576  0.95510
    186   2.98181  4.82196  3.47033  2.98618  4.17114  3.47359  3.80954  3.71158  2.22984  3.23141  4.23238  3.34743  3.97742  3.03113  1.01153  3.06715  3.24936  3.43650  5.26298  4.10337    196 - -
          2.68618  4.42225  2.77519  2.73123  3.46354  2.40513  3.72494  3.29354  2.67741  2.69355  4.24690  2.90347  2.73739  3.18146  2.89801  2.37887  2.77519  2.98518  4.58477  3.61503
          0.03209  3.85111  4.57345  0.61958  0.77255  0.48576  0.95510
    187   3.13155  4.60029  4.15509  3.79510  3.12799  3.95481  4.45755  2.33117  3.56305  0.90195  3.15808  4.07262  4.39402  3.93650  3.74251  3.52355  3.42687  2.36291  4.99928  3.71758    197 - -
          2.68618  4.42225  2.77519  2.73123  3.46354  2.40513  3.72494  3.29354  2.67741  2.69355  4.24690  2.90347  2.73739  3.18146  2.89801  2.37887  2.77519  2.98518  4.58477  3.61503
          0.03209  3.85111  4.57345  0.61958  0.77255  0.48576  0.95510
    188   3.28418  4.70040  4.12364  3.75116  1.89190  4.05927  3.46499  3.09186  3.62036  2.50798  3.73917  3.78670  4.42351  3.77934  3.78701  3.43075  3.52738  2.99415  3.69686  1.13863    198 - -
          2.68618  4.42225  2.77519  2.73123  3.46354  2.40513  3.72494  3.29354  2.67741  2.69355  4.24690  2.90347  2.73739  3.18146  2.89801  2.37887  2.77519  2.98518  4.58477  3.61503
          0.03209  3.85111  4.57345  0.61958  0.77255  0.48576  0.95510
    189   2.63899  4.41626  3.30837  3.20520  4.34737  0.76284  4.32656  3.94201  3.38355  3.59877  4.57453  3.47273  3.80671  3.70943  3.62171  2.81034  3.11858  3.47447  5.44792  4.44863    199 - -
          2.68618  4.42225  2.77519  2.73123  3.46354  2.40513  3.72494  3.29354  2.67741  2.69355  4.24690  2.90347  2.73739  3.18146  2.89801  2.37887  2.77519  2.98518  4.58477  3.61503
          0.03209  3.85111  4.57345  0.61958  0.77255  0.48576  0.95510
    190   3.23154  4.63966  4.20937  3.92001  1.04734  3.92590  3.86836  2.75808  3.82763  2.13318  3.49155  3.99526  4.38513  4.00155  3.95262  3.50243  3.53274  2.74717  4.12415  2.49400    200 - -
          2.68618  4.42225  2.77519  2.73123  3.46354  2.40513  3.72494  3.29354  2.67741  2.69355  4.24690  2.90347  2.73739  3.18146  2.89801  2.37887  2.77519  2.98518  4.58477  3.61503
          0.03209  3.85111  4.57345  0.61958  0.77255  0.48576  0.95510
    191   2.95297  4.91541  3.12751  2.75328  4.29695  3.44447  3.74800  3.72494  1.06789  3.29481  4.25764  3.17861  3.94651  2.94086  2.42846  2.99649  3.20794  3.43401  5.36057  4.17035    201 - -
          2.68618  4.42225  2.77519  2.73123  3.46354  2.40513  3.72494  3.29354  2.67741  2.69355  4.24690  2.90347  2.73739  3.18146  2.89801  2.37887  2.77519  2.98518  4.58477  3.61503
          0.03209  3.85111  4.57345  0.61958  0.77255  0.48576  0.95510
    192   3.01451  4.43949  4.30486  3.92005  3.36005  4.04309  4.65230  1.10476  3.74775  1.95074  3.29902  4.16840  4.47657  4.09839  3.94678  3.53652  3.31414  1.84599  5.24629  3.98258    202 - -
          2.68618  4.42225  2.77519  2.73123  3.46354  2.40513  3.72494  3.29354  2.67741  2.69355  4.24690  2.90347  2.73739  3.18146  2.89801  2.37887  2.77519  2.98518  4.58477  3.61503
          0.03209  3.85111  4.57345  0.61958  0.77255  0.48576  0.95510
    193   2.97222  4.79304  3.10556  2.86358  3.27031  3.42992  1.18836  3.67181  2.70724  3.16836  4.20983  3.27368  3.98139  3.22960  2.97411  3.04317  3.27495  3.40737  4.73560  3.22182    203 - -
          2.68618  4.42225  2.77519  2.73123  3.46354  2.40513  3.72494  3.29354  2.67741  2.69355  4.24690  2.90347  2.73739  3.18146  2.89801  2.37887  2.77519  2.98518  4.58477  3.61503
          0.03209  3.85111  4.57345  0.61958  0.77255  0.48576  0.95510
    194   2.26304  4.25224  3.04653  2.77080  4.18627  2.66756  3.96209  3.62445  2.87984  3.28017  4.11154  3.08437  2.11004  3.19563  3.24418  1.86322  2.70281  3.13472  5.50042  4.23923    204 - -
          2.68618  4.42225  2.77519  2.73123  3.46354  2.40513  3.72494  3.29354  2.67741  2.69355  4.24690  2.90347  2.73739  3.18146  2.89801  2.37887  2.77519  2.98518  4.58477  3.61503
          0.03209  3.85111  4.57345  0.61958  0.77255  0.48576  0.95510
    195   3.13403  4.57496  4.38564  3.86932  3.04371  4.22935  4.53346  2.15695  3.63481  1.01460  2.65389  4.17350  4.51859  3.93324  3.83135  3.59812  3.38032  2.22612  5.04095  3.84059    205 - -
          2.68618  4.42225  2.77519  2.73123  3.46354  2.40513  3.72494  3.29354  2.67741  2.69355  4.24690  2.90347  2.73739  3.18146  2.89801  2.37887  2.77519  2.98518  4.58477  3.61503
          0.03209  3.85111  4.57345  0.61958  0.77255  0.48576  0.95510
    196   1.04499  4.18182  3.44126  3.23186  4.03145  3.00687  4.25638  3.15379  3.24757  3.03635  4.07074  3.38676  3.74410  3.59075  3.49942  2.53240  2.80829  2.81190  5.46074  4.25868    206 - -
          2.68618  4.42225  2.77519  2.73123  3.46354  2.40513  3.72494  3.29354  2.67741  2.69355  4.24690  2.90347  2.73739  3.18146  2.89801  2.37887  2.77519  2.98518  4.58477  3.61503
          0.03209  3.85111  4.57345  0.61958  0.77255  0.48576  0.95510
    197   3.21669  4.71433  3.80691  3.53250  2.29441  3.80541  3.60924  3.22893  3.39063  2.68831  3.90624  3.69747  4.27986  3.70180  3.57863  3.35543  3.50333  3.09850  3.93728  1.00206    207 - -
          2.68618  4.42225  2.77519  2.73123  3.46354  2.40513  3.72494  3.29354  2.67741  2.69355  4.24690  2.90347  2.73739  3.18146  2.89801  2.37887  2.77519  2.98518  4.58477  3.61503
          0.03209  3.85111  4.57345  0.61958  0.77255  0.48576  0.95510
    198   2.86433  4.84892  2.88936  2.64405  4.01458  3.35222  3.80207  3.64232  2.46638  3.14677  4.17551  3.10349  3.90555  1.27252  2.75086  2.91311  3.16144  3.37341  5.29052  3.98294    208 - -
          2.68618  4.42225  2.77519  2.73123  3.46354  2.40513  3.72494  3.29354  2.67741  2.69355  4.24690  2.90347  2.73739  3.18146  2.89801  2.37887  2.77519  2.98518  4.58477  3.61503
          0.03209  3.85111  4.57345  0.61958  0.77255  0.48576  0.95510
    199   3.04382  4.40352  4.55958  4.01023  2.81774  4.29473  4.61311  1.48557  3.90335  1.52906  3.01941  4.26931  4.55468  4.09134  4.08885  3.62848  3.27981  1.78967  5.07897  3.87867    209 - -
          2.68618  4.42225  2.77519  2.73123  3.46354  2.40513  3.72494  3.29354  2.67741  2.69355  4.24690  2.90347  2.73739  3.18146  2.89801  2.37887  2.77519  2.98518  4.58477  3.61503
          0.03209  3.85111  4.57345  0.61958  0.77255  0.48576  0.95510
    200   2.86433  4.84892  2.88936  2.64405  4.01458  3.35222  3.80207  3.64232  2.46638  3.14677  4.17551  3.10349  3.90555  1.27252  2.75086  2.91311  3.16144  3.37341  5.29052  3.98294    210 - -
          2.68618  4.42225  2.77519  2.73123  3.46354  2.40513  3.72494  3.29354  2.67741  2.69355  4.24690  2.90347  2.73739  3.18146  2.89801  2.37887  2.77519  2.98518  4.58477  3.61503
          0.03209  3.85111  4.57345  0.61958  0.77255  0.48576  0.95510
    201   2.76383  4.67180  3.18124  2.74215  3.57988  3.52055  3.75737  3.02367  2.46414  2.04271  3.63203  3.18410  3.95798  2.00180  2.76261  2.87810  3.01166  2.87177  5.06943  3.73362    211 - -
          2.68618  4.42225  2.77519  2.73123  3.46354  2.40513  3.72494  3.29354  2.67741  2.69355  4.24690  2.90347  2.73739  3.18146  2.89801  2.37887  2.77519  2.98518  4.58477  3.61503
          0.07528  3.85111  2.97086  0.61958  0.77255  0.48576  0.95510
    202   2.83354  4.81459  2.86428  2.61966  3.97430  3.32587  3.77685  3.59680  2.44526  3.10530  4.13654  3.07822  3.87945  1.35093  2.73002  2.88472  3.13132  3.33091  5.25837  3.94838    212 - -
          2.68618  4.42225  2.77519  2.73123  3.46354  2.40513  3.72494  3.29354  2.67741  2.69355  4.24690  2.90347  2.73739  3.18146  2.89801  2.37887  2.77519  2.98518  4.58477  3.61503
          0.03348  3.80931  4.53166  0.61958  0.77255  0.46393  0.99104
    203   1.31090  4.09438  3.33326  3.07765  4.12025  2.89354  4.14163  3.41259  3.11997  3.20882  4.08997  3.23768  3.63824  3.43238  3.41239  1.97353  2.65688  2.95023  5.50624  4.27664    213 - -
          2.68618  4.42225  2.77519  2.73123  3.46354  2.40513  3.72494  3.29354  2.67741  2.69355  4.24690  2.90347  2.73739  3.18146  2.89801  2.37887  2.77519  2.98518  4.58477  3.61503
          0.03209  3.85111  4.57345  0.61958  0.77255  0.48576  0.95510
    204   1.04499  4.18182  3.44126  3.23186  4.03145  3.00687  4.25638  3.15379  3.24757  3.03635  4.07074  3.38676  3.74410  3.59075  3.49942  2.53240  2.80829  2.81190  5.46074  4.25868    214 - -
          2.68618  4.42225  2.77519  2.73123  3.46354  2.40513  3.72494  3.29354  2.67741  2.69355  4.24690  2.90347  2.73739  3.18146  2.89801  2.37887  2.77519  2.98518  4.58477  3.61503
          0.03209  3.85111  4.57345  0.61958  0.77255  0.48576  0.95510
    205   1.57047  4.10185  3.46612  3.06872  3.95016  2.98764  4.06212  3.15652  3.03548  2.99203  3.87708  3.26200  3.67672  3.34869  3.34972  2.06995  2.42799  2.52002  5.35448  4.13726    215 - -
          2.68618  4.42225  2.77519  2.73123  3.46354  2.40513  3.72494  3.29354  2.67741  2.69355  4.24690  2.90347  2.73739  3.18146  2.89801  2.37887  2.77519  2.98518  4.58477  3.61503
          0.03209  3.85111  4.57345  0.61958  0.77255  0.48576  0.95510
    206   2.47216  4.51263  2.79685  2.55789  4.12887  3.11725  3.82895  3.51831  2.67325  3.22171  4.09902  1.82953  3.74177  3.04279  3.05019  2.56823  2.21826  3.13338  5.44345  4.11797    216 - -
          2.68618  4.42225  2.77519  2.73123  3.46354  2.40513  3.72494  3.29354  2.67741  2.69355  4.24690  2.90347  2.73739  3.18146  2.89801  2.37887  2.77519  2.98518  4.58477  3.61503
          0.03209  3.85111  4.57345  0.61958  0.77255  0.48576  0.95510
    207   2.67710  4.28109  3.83969  3.38370  1.75144  3.60322  3.88651  2.57260  3.29056  2.25023  3.37689  3.59909  4.07938  3.55499  3.53185  2.68631  2.97917  2.27373  4.46222  2.95491    217 - -
          2.68618  4.42225  2.77519  2.73123  3.46354  2.40513  3.72494  3.29354  2.67741  2.69355  4.24690  2.90347  2.73739  3.18146  2.89801  2.37887  2.77519  2.98518  4.58477  3.61503
          0.03209  3.85111  4.57345  0.61958  0.77255  0.48576  0.95510
    208   2.95297  4.91541  3.12751  2.75328  4.29695  3.44447  3.74800  3.72494  1.06789  3.29481  4.25764  3.17861  3.94651  2.94086  2.42846  2.99649  3.20794  3.43401  5.36057  4.17035    218 - -
          2.68618  4.42225  2.77519  2.73123  3.46354  2.40513  3.72494  3.29354  2.67741  2.69355  4.24690  2.90347  2.73739  3.18146  2.89801  2.37887  2.77519  2.98518  4.58477  3.61503
          0.03209  3.85111  4.57345  0.61958  0.77255  0.48576  0.95510
    209   1.99765  4.39240  3.18280  2.67201  3.69378  3.33766  3.73449  3.02738  2.61092  2.72182  3.15860  3.10099  3.39568  2.79034  2.99081  2.62816  2.61908  2.75660  5.07915  3.81771    219 - -
          2.68618  4.42225  2.77519  2.73123  3.46354  2.40513  3.72494  3.29354  2.67741  2.69355  4.24690  2.90347  2.73739  3.18146  2.89801  2.37887  2.77519  2.98518  4.58477  3.61503
          0.03209  3.85111  4.57345  0.61958  0.77255  0.48576  0.95510
    210   2.72390  4.48453  3.32881  3.16495  4.16154  3.17327  4.24398  3.70168  3.22046  3.33075  4.37985  3.47369  0.86831  3.60990  3.46822  2.89077  3.16383  3.34946  5.35374  4.28199    220 - -
          2.68618  4.42225  2.77519  2.73123  3.46354  2.40513  3.72494  3.29354  2.67741  2.69355  4.24690  2.90347  2.73739  3.18146  2.89801  2.37887  2.77519  2.98518  4.58477  3.61503
          0.03209  3.85111  4.57345  0.61958  0.77255  0.48576  0.95510
    211   2.87633  4.53604  3.60411  3.18497  3.21512  3.73305  4.03083  2.57514  2.91175  1.28633  3.25572  3.55261  4.15487  2.97176  3.16118  3.12711  3.13769  2.54892  4.93430  3.62508    221 - -
          2.68618  4.42225  2.77519  2.73123  3.46354  2.40513  3.72494  3.29354  2.67741  2.69355  4.24690  2.90347  2.73739  3.18146  2.89801  2.37887  2.77519  2.98518  4.58477  3.61503
          0.03209  3.85111  4.57345  0.61958  0.77255  0.48576  0.95510
    212   2.98181  4.82196  3.47033  2.98618  4.17114  3.47359  3.80954  3.71158  2.22984  3.23141  4.23238  3.34743  3.97742  3.03113  1.01153  3.06715  3.24936  3.43650  5.26298  4.10337    222 - -
          2.68623  4.42230  2.77524  2.73128  3.46359  2.40496  3.72499  3.29359  2.67746  2.69360  4.24694  2.90333  2.73744  3.18151  2.89805  2.37892  2.77508  2.98504  4.58482  3.61508
          0.11337  2.33448  4.57345  1.12537  0.39235  0.48576  0.95510
    213   2.00301  4.20808  3.50632  3.01264  3.59177  3.31801  3.95223  2.66165  2.93722  2.28323  3.53797  3.32707  3.85586  3.26825  3.26231  2.34986  2.76737  2.16487  5.07612  3.83858    228 - -
          2.68618  4.42225  2.77519  2.73123  3.46354  2.40513  3.72494  3.29354  2.67741  2.69355  4.24690  2.90347  2.73739  3.18146  2.89801  2.37887  2.77519  2.98518  4.58477  3.61503
          0.03209  3.85111  4.57345  0.61958  0.77255  0.48576  0.95510
    214   2.63539  4.32249  3.54747  3.01717  3.41255  3.59718  3.92512  2.49253  2.86876  1.98598  3.34168  3.39825  4.00442  2.88696  3.17865  2.89383  2.71356  1.93958  4.97315  3.74186    229 - -
          2.68618  4.42225  2.77519  2.73123  3.46354  2.40513  3.72494  3.29354  2.67741  2.69355  4.24690  2.90347  2.73739  3.18146  2.89801  2.37887  2.77519  2.98518  4.58477  3.61503
          0.03209  3.85111  4.57345  0.61958  0.77255  0.48576  0.95510
    215   2.50861  4.61128  2.90743  2.49031  4.08603  3.24081  3.68219  3.50046  2.44254  3.11326  3.94387  2.42538  3.75317  2.85685  2.56548  2.18274  2.47300  3.13835  5.33949  4.03504    230 - -
          2.68618  4.42225  2.77519  2.73123  3.46354  2.40513  3.72494  3.29354  2.67741  2.69355  4.24690  2.90347  2.73739  3.18146  2.89801  2.37887  2.77519  2.98518  4.58477  3.61503
          0.03209  3.85111  4.57345  0.61958  0.77255  0.48576  0.95510
    216   2.82286  4.39967  3.74870  3.27519  2.03283  3.06394  3.59556  2.89084  3.20084  2.49730  3.52551  3.51444  4.12302  3.44354  3.46211  3.04031  3.06943  2.70698  4.05816  1.79426    231 - -
          2.68618  4.42225  2.77519  2.73123  3.46354  2.40513  3.72494  3.29354  2.67741  2.69355  4.24690  2.90347  2.73739  3.18146  2.89801  2.37887  2.77519  2.98518  4.58477  3.61503
          0.03209  3.85111  4.57345  0.61958  0.77255  0.48576  0.95510
    217   2.62108  4.78287  2.65663  2.37952  4.18608  3.24469  3.68196  3.62395  2.45487  3.22592  4.07558  1.97879  3.77930  2.55686  2.85081  2.65225  2.50933  3.26706  5.42900  4.08823    232 - -
          2.68618  4.42225  2.77519  2.73123  3.46354  2.40513  3.72494  3.29354  2.67741  2.69355  4.24690  2.90347  2.73739  3.18146  2.89801  2.37887  2.77519  2.98518  4.58477  3.61503
          0.06977  3.85111  3.07616  0.61958  0.77255  0.48576  0.95510
    218   2.54628  4.63103  2.63509  2.44858  4.17484  3.11697  3.78964  3.70068  2.64958  3.32416  4.19686  1.66209  2.95374  3.00189  3.04395  2.60933  2.90892  3.29617  5.45568  4.10996    233 - -
          2.68618  4.42225  2.77519  2.73123  3.46354  2.40513  3.72494  3.29354  2.67741  2.69355  4.24690  2.90347  2.73739  3.18146  2.89801  2.37887  2.77519  2.98518  4.58477  3.61503
          0.03330  3.81464  4.53698  0.61958  0.77255  0.46655  0.98661
    219   2.36319  4.31049  3.05449  2.84193  4.25490  1.58309  4.04790  3.72320  2.99266  3.37647  4.24063  3.15769  2.17056  3.30865  3.33385  2.50794  2.81221  3.23564  5.50938  4.31450    234 - -
          2.68618  4.42225  2.77519  2.73123  3.46354  2.40513  3.72494  3.29354  2.67741  2.69355  4.24690  2.90347  2.73739  3.18146  2.89801  2.37887  2.77519  2.98518  4.58477  3.61503
          0.03209  3.85111  4.57345  0.61958  0.77255  0.48576  0.95510
    220   2.95297  4.91541  3.12751  2.75328  4.29695  3.44447  3.74800  3.72494  1.06789  3.29481  4.25764  3.17861  3.94651  2.94086  2.42846  2.99649  3.20794  3.43401  5.36057  4.17035    235 - -
          2.68618  4.42225  2.77519  2.73123  3.46354  2.40513  3.72494  3.29354  2.67741  2.69355  4.24690  2.90347  2.73739  3.18146  2.89801  2.37887  2.77519  2.98518  4.58477  3.61503
          0.03209  3.85111  4.57345  0.61958  0.77255  0.48576  0.95510
    221   2.65185  4.76242  2.68565  2.48584  3.97344  3.40144  3.61916  3.38546  2.30302  2.63440  3.87499  2.97505  3.82728  2.79279  1.99017  2.69816  2.88844  3.09303  5.23824  3.92077    236 - -
          2.68618  4.42236  2.77519  2.73100  3.46365  2.40524  3.72506  3.29365  2.67741  2.69355  4.24701  2.90313  2.73728  3.18157  2.89798  2.37898  2.77519  2.98515  4.58488  3.61514
          0.16825  1.86527        *  1.46597  0.26248  0.00000        *
//
