# Supplementary material for: Potential Conservation of Circadian Clock Proteins in the phylum Nematoda as Revealed by Bioinformatic Searches
Source: PLoS One. 2014 Nov 14;9(11):e112871. doi: 10.1371/journal.pone.0112871 (PMC4232591; doi:10.1371/journal.pone.0112871)
Supplement: File S1 — HMM profiles used in this work and HMMsearch results. (ZIP) [file pone.0112871.s007.zip › HMMs-CE/Artropodos/CkIIa-PC_FBpp0070043-aln.hmm]

HMMER3/b [3.0 | March 2010]
NAME  CkIIa-PC_FBpp0070043-aln
LENG  350
ALPH  amino
RF    no
CS    no
MAP   yes
DATE  Tue Jun 12 14:33:26 2012
NSEQ  8
EFFN  0.417969
CKSUM 39979036
STATS LOCAL MSV      -11.4667  0.70015
STATS LOCAL VITERBI  -12.1685  0.70015
STATS LOCAL FORWARD   -5.5431  0.70015
HMM          A        C        D        E        F        G        H        I        K        L        M        N        P        Q        R        S        T        V        W        Y   
            m->m     m->i     m->d     i->m     i->i     d->m     d->d
  COMPO   2.64252  4.32787  2.82751  2.70934  3.20375  2.98327  3.54427  2.81417  2.66579  2.38684  3.62663  3.09283  3.39729  3.18425  2.85315  2.73716  2.97771  2.60703  4.45415  3.15179
          2.68618  4.42225  2.77519  2.73123  3.46354  2.40513  3.72494  3.29354  2.67741  2.69355  4.24690  2.90347  2.73739  3.18146  2.89801  2.37887  2.77519  2.98518  4.58477  3.61503
          0.03351  3.80839  4.53074  0.61958  0.77255  0.00000        *
      1   2.92069  4.48020  3.98129  3.57113  3.18275  3.78627  4.32118  2.35208  3.34223  1.78828  1.50662  3.85616  4.24761  3.72903  3.55483  3.26253  3.22531  2.35043  5.01429  3.76968      1 - -
          2.68618  4.42225  2.77519  2.73123  3.46354  2.40513  3.72494  3.29354  2.67741  2.69355  4.24690  2.90347  2.73739  3.18146  2.89801  2.37887  2.77519  2.98518  4.58477  3.61503
          0.03351  3.80839  4.53074  0.61958  0.77255  0.48576  0.95510
      2   1.39809  4.09375  3.40433  3.11380  4.01516  2.94841  4.14184  3.07479  3.09886  2.99288  3.94943  3.27728  3.67311  3.43432  3.38297  2.40735  2.23448  2.71268  5.45292  4.23611      2 - -
          2.68618  4.42225  2.77519  2.73123  3.46354  2.40513  3.72494  3.29354  2.67741  2.69355  4.24690  2.90347  2.73739  3.18146  2.89801  2.37887  2.77519  2.98518  4.58477  3.61503
          0.03351  3.80839  4.53074  0.61958  0.77255  0.48576  0.95510
      3   2.96881  4.43893  4.26505  3.77774  3.18366  4.05409  4.50228  2.02663  3.59463  1.28551  3.08105  4.05873  4.42460  3.90647  3.81535  3.43426  3.24470  1.72039  5.10979  3.87724      3 - -
          2.68618  4.42225  2.77519  2.73123  3.46354  2.40513  3.72494  3.29354  2.67741  2.69355  4.24690  2.90347  2.73739  3.18146  2.89801  2.37887  2.77519  2.98518  4.58477  3.61503
          0.03351  3.80839  4.53074  0.61958  0.77255  0.48576  0.95510
      4   2.67118  4.43758  3.27171  3.10268  4.10073  3.12878  4.18431  3.63096  3.15473  3.26429  4.31243  3.41512  0.95588  3.54553  3.40634  2.83701  3.10805  3.28352  5.30361  4.22102      4 - -
          2.68618  4.42225  2.77519  2.73123  3.46354  2.40513  3.72494  3.29354  2.67741  2.69355  4.24690  2.90347  2.73739  3.18146  2.89801  2.37887  2.77519  2.98518  4.58477  3.61503
          0.03351  3.80839  4.53074  0.61958  0.77255  0.48576  0.95510
      5   2.28599  4.20474  3.15313  2.96740  4.01316  2.93592  4.07832  3.52777  3.03676  3.25353  4.18606  3.20153  3.66974  3.39147  3.32378  1.19199  2.76159  3.07699  5.39114  4.09669      5 - -
          2.68618  4.42225  2.77519  2.73123  3.46354  2.40513  3.72494  3.29354  2.67741  2.69355  4.24690  2.90347  2.73739  3.18146  2.89801  2.37887  2.77519  2.98518  4.58477  3.61503
          0.03351  3.80839  4.53074  0.61958  0.77255  0.48576  0.95510
      6   2.41403  4.59397  3.15177  2.68424  4.10886  3.28868  3.68976  3.48660  2.23663  3.10890  3.98721  3.07855  3.80982  2.87547  1.70519  2.49201  2.88887  3.14586  5.30580  4.05296      6 - -
          2.68618  4.42225  2.77519  2.73123  3.46354  2.40513  3.72494  3.29354  2.67741  2.69355  4.24690  2.90347  2.73739  3.18146  2.89801  2.37887  2.77519  2.98518  4.58477  3.61503
          0.03351  3.80839  4.53074  0.61958  0.77255  0.48576  0.95510
      7   1.11031  4.16266  3.39952  3.18951  3.99036  2.98856  4.21886  3.10649  3.20414  2.99084  4.03105  3.35470  3.72187  3.55158  3.45819  2.51417  2.78716  2.77211  5.42402  4.21744      7 - -
          2.68618  4.42225  2.77519  2.73123  3.46354  2.40513  3.72494  3.29354  2.67741  2.69355  4.24690  2.90347  2.73739  3.18146  2.89801  2.37887  2.77519  2.98518  4.58477  3.61503
          0.03351  3.80839  4.53074  0.61958  0.77255  0.48576  0.95510
      8   2.93567  4.77649  3.42005  2.94650  4.11486  3.43409  3.78227  3.65333  2.21804  3.18106  4.18431  3.31043  3.94105  3.00701  1.08112  3.02376  3.20684  3.38040  5.22475  4.05755      8 - -
          2.68618  4.42225  2.77519  2.73123  3.46354  2.40513  3.72494  3.29354  2.67741  2.69355  4.24690  2.90347  2.73739  3.18146  2.89801  2.37887  2.77519  2.98518  4.58477  3.61503
          0.03351  3.80839  4.53074  0.61958  0.77255  0.48576  0.95510
      9   2.75784  4.31972  4.03530  3.69790  3.50486  3.65597  4.51118  2.05876  3.56463  2.20413  3.48128  3.89758  4.22110  3.92973  3.78302  3.15664  3.12163  1.11004  5.27795  4.00490      9 - -
          2.68618  4.42225  2.77519  2.73123  3.46354  2.40513  3.72494  3.29354  2.67741  2.69355  4.24690  2.90347  2.73739  3.18146  2.89801  2.37887  2.77519  2.98518  4.58477  3.61503
          0.03351  3.80839  4.53074  0.61958  0.77255  0.48576  0.95510
     10   3.15726  4.67219  3.74475  3.46341  2.29976  3.75634  3.59289  3.17566  3.32278  2.64581  3.85778  3.64645  4.23235  3.64422  3.51908  3.29987  3.44402  3.04338  3.94061  1.07944     10 - -
          2.68618  4.42225  2.77519  2.73123  3.46354  2.40513  3.72494  3.29354  2.67741  2.69355  4.24690  2.90347  2.73739  3.18146  2.89801  2.37887  2.77519  2.98518  4.58477  3.61503
          0.03351  3.80839  4.53074  0.61958  0.77255  0.48576  0.95510
     11   1.61919  4.10210  3.40124  3.08736  3.99613  2.96333  4.11358  3.07006  3.06503  2.97963  3.92515  3.26717  3.67661  3.40132  3.35758  2.41310  1.89979  2.71084  5.42720  4.20910     11 - -
          2.68618  4.42225  2.77519  2.73123  3.46354  2.40513  3.72494  3.29354  2.67741  2.69355  4.24690  2.90347  2.73739  3.18146  2.89801  2.37887  2.77519  2.98518  4.58477  3.61503
          0.03351  3.80839  4.53074  0.61958  0.77255  0.48576  0.95510
     12   2.92311  5.03735  1.01454  2.30009  4.40640  3.16420  3.87837  3.98050  2.95099  3.60099  4.57912  2.85261  3.81266  3.11848  3.45728  2.89377  3.26085  3.62704  5.58736  4.29177     12 - -
          2.68618  4.42225  2.77519  2.73123  3.46354  2.40513  3.72494  3.29354  2.67741  2.69355  4.24690  2.90347  2.73739  3.18146  2.89801  2.37887  2.77519  2.98518  4.58477  3.61503
          0.03351  3.80839  4.53074  0.61958  0.77255  0.48576  0.95510
     13   2.75784  4.31972  4.03530  3.69790  3.50486  3.65597  4.51118  2.05876  3.56463  2.20413  3.48128  3.89758  4.22110  3.92973  3.78302  3.15664  3.12163  1.11004  5.27795  4.00490     13 - -
          2.68618  4.42225  2.77519  2.73123  3.46354  2.40513  3.72494  3.29354  2.67741  2.69355  4.24690  2.90347  2.73739  3.18146  2.89801  2.37887  2.77519  2.98518  4.58477  3.61503
          0.03351  3.80839  4.53074  0.61958  0.77255  0.48576  0.95510
     14   2.67266  4.66469  2.67738  2.55713  4.01837  3.14279  3.87335  3.71632  2.77246  3.37097  4.32772  1.27686  3.79220  3.14721  3.12388  2.74309  3.05315  3.34503  5.33189  3.97225     14 - -
          2.68618  4.42225  2.77519  2.73123  3.46354  2.40513  3.72494  3.29354  2.67741  2.69355  4.24690  2.90347  2.73739  3.18146  2.89801  2.37887  2.77519  2.98518  4.58477  3.61503
          0.03351  3.80839  4.53074  0.61958  0.77255  0.48576  0.95510
     15   2.02831  4.13275  3.17721  2.95556  4.11086  2.88838  4.07581  3.47443  3.02395  3.23333  4.12266  3.16811  3.62771  3.35610  3.32671  1.35683  2.67162  3.00414  5.48832  4.22502     15 - -
          2.68618  4.42225  2.77519  2.73123  3.46354  2.40513  3.72494  3.29354  2.67741  2.69355  4.24690  2.90347  2.73739  3.18146  2.89801  2.37887  2.77519  2.98518  4.58477  3.61503
          0.03351  3.80839  4.53074  0.61958  0.77255  0.48576  0.95510
     16   2.79173  4.86786  2.82288  2.50220  3.66605  3.39403  2.02409  3.59080  2.30169  3.12078  4.03814  2.97798  3.87390  2.47329  2.60922  2.81447  3.03731  3.29646  5.03182  3.57699     16 - -
          2.68618  4.42225  2.77519  2.73123  3.46354  2.40513  3.72494  3.29354  2.67741  2.69355  4.24690  2.90347  2.73739  3.18146  2.89801  2.37887  2.77519  2.98518  4.58477  3.61503
          0.03351  3.80839  4.53074  0.61958  0.77255  0.48576  0.95510
     17   2.88973  4.95626  3.15688  2.65983  4.33655  3.48725  3.59556  3.72924  1.32021  3.24682  4.14347  3.08430  3.91940  2.75404  2.07403  2.91070  3.10106  3.42314  5.34203  4.12981     17 - -
          2.68618  4.42225  2.77519  2.73123  3.46354  2.40513  3.72494  3.29354  2.67741  2.69355  4.24690  2.90347  2.73739  3.18146  2.89801  2.37887  2.77519  2.98518  4.58477  3.61503
          0.03351  3.80839  4.53074  0.61958  0.77255  0.48576  0.95510
     18   2.28602  4.25032  3.03501  2.79040  4.09128  2.96513  3.96168  3.53940  2.86750  3.22142  4.09529  3.09727  1.87388  3.21668  3.20252  2.00744  2.72733  3.08680  5.43109  4.15554     18 - -
          2.68618  4.42225  2.77519  2.73123  3.46354  2.40513  3.72494  3.29354  2.67741  2.69355  4.24690  2.90347  2.73739  3.18146  2.89801  2.37887  2.77519  2.98518  4.58477  3.61503
          0.03351  3.80839  4.53074  0.61958  0.77255  0.48576  0.95510
     19   2.64819  4.79584  2.63635  2.44404  4.16121  3.31170  3.62632  3.59884  2.27392  3.18324  4.03122  2.92755  3.79742  2.79310  1.81936  2.52702  2.91333  3.25570  5.35173  4.03991     19 - -
          2.68618  4.42225  2.77519  2.73123  3.46354  2.40513  3.72494  3.29354  2.67741  2.69355  4.24690  2.90347  2.73739  3.18146  2.89801  2.37887  2.77519  2.98518  4.58477  3.61503
          0.03351  3.80839  4.53074  0.61958  0.77255  0.48576  0.95510
     20   2.83408  5.28833  1.85217  1.45074  4.57802  3.16160  3.68598  4.05913  2.66332  3.60953  4.47338  2.64970  3.76749  2.85777  3.21385  2.74525  3.11993  3.66823  5.77345  4.31842     20 - -
          2.68618  4.42225  2.77519  2.73123  3.46354  2.40513  3.72494  3.29354  2.67741  2.69355  4.24690  2.90347  2.73739  3.18146  2.89801  2.37887  2.77519  2.98518  4.58477  3.61503
          0.03351  3.80839  4.53074  0.61958  0.77255  0.48576  0.95510
     21   3.15726  4.67219  3.74475  3.46341  2.29976  3.75634  3.59289  3.17566  3.32278  2.64581  3.85778  3.64645  4.23235  3.64422  3.51908  3.29987  3.44402  3.04338  3.94061  1.07944     21 - -
          2.68618  4.42225  2.77519  2.73123  3.46354  2.40513  3.72494  3.29354  2.67741  2.69355  4.24690  2.90347  2.73739  3.18146  2.89801  2.37887  2.77519  2.98518  4.58477  3.61503
          0.03351  3.80839  4.53074  0.61958  0.77255  0.48576  0.95510
     22   3.23357  4.63032  3.99599  3.68726  2.60690  3.66065  3.82592  3.25571  3.41132  2.66106  3.89235  3.84955  4.17341  3.80241  3.55053  3.43778  3.53106  3.14428  1.02517  2.61260     22 - -
          2.68618  4.42225  2.77519  2.73123  3.46354  2.40513  3.72494  3.29354  2.67741  2.69355  4.24690  2.90347  2.73739  3.18146  2.89801  2.37887  2.77519  2.98518  4.58477  3.61503
          0.03351  3.80839  4.53074  0.61958  0.77255  0.48576  0.95510
     23   2.92311  5.03735  1.01454  2.30009  4.40640  3.16420  3.87837  3.98050  2.95099  3.60099  4.57912  2.85261  3.81266  3.11848  3.45728  2.89377  3.26085  3.62704  5.58736  4.29177     23 - -
          2.68618  4.42225  2.77519  2.73123  3.46354  2.40513  3.72494  3.29354  2.67741  2.69355  4.24690  2.90347  2.73739  3.18146  2.89801  2.37887  2.77519  2.98518  4.58477  3.61503
          0.03351  3.80839  4.53074  0.61958  0.77255  0.48576  0.95510
     24   3.15726  4.67219  3.74475  3.46341  2.29976  3.75634  3.59289  3.17566  3.32278  2.64581  3.85778  3.64645  4.23235  3.64422  3.51908  3.29987  3.44402  3.04338  3.94061  1.07944     24 - -
          2.68618  4.42225  2.77519  2.73123  3.46354  2.40513  3.72494  3.29354  2.67741  2.69355  4.24690  2.90347  2.73739  3.18146  2.89801  2.37887  2.77519  2.98518  4.58477  3.61503
          0.03351  3.80839  4.53074  0.61958  0.77255  0.48576  0.95510
     25   2.89992  4.99376  2.46525  1.12027  4.33240  3.23467  3.81790  3.77361  2.69052  3.40180  4.38024  2.90101  3.83668  3.03593  3.09149  2.88987  3.20420  3.46469  5.51622  4.24017     25 - -
          2.68618  4.42225  2.77519  2.73123  3.46354  2.40513  3.72494  3.29354  2.67741  2.69355  4.24690  2.90347  2.73739  3.18146  2.89801  2.37887  2.77519  2.98518  4.58477  3.61503
          0.03351  3.80839  4.53074  0.61958  0.77255  0.48576  0.95510
     26   2.35993  4.37638  2.81948  2.61483  4.11386  3.00365  3.87705  3.63469  2.77057  3.29320  4.14918  2.46752  3.67864  3.11359  3.13679  1.56434  2.77828  3.17953  5.44376  4.11184     26 - -
          2.68618  4.42225  2.77519  2.73123  3.46354  2.40513  3.72494  3.29354  2.67741  2.69355  4.24690  2.90347  2.73739  3.18146  2.89801  2.37887  2.77519  2.98518  4.58477  3.61503
          0.03351  3.80839  4.53074  0.61958  0.77255  0.48576  0.95510
     27   3.15726  4.67219  3.74475  3.46341  2.29976  3.75634  3.59289  3.17566  3.32278  2.64581  3.85778  3.64645  4.23235  3.64422  3.51908  3.29987  3.44402  3.04338  3.94061  1.07944     27 - -
          2.68618  4.42225  2.77519  2.73123  3.46354  2.40513  3.72494  3.29354  2.67741  2.69355  4.24690  2.90347  2.73739  3.18146  2.89801  2.37887  2.77519  2.98518  4.58477  3.61503
          0.03351  3.80839  4.53074  0.61958  0.77255  0.48576  0.95510
     28   2.75232  4.27443  4.11163  3.62724  3.50754  3.82534  4.45841  1.82479  3.49754  2.15580  3.37087  3.88854  4.28446  3.82978  3.75849  3.19977  2.78868  1.30801  5.28382  4.05821     28 - -
          2.68618  4.42225  2.77519  2.73123  3.46354  2.40513  3.72494  3.29354  2.67741  2.69355  4.24690  2.90347  2.73739  3.18146  2.89801  2.37887  2.77519  2.98518  4.58477  3.61503
          0.03351  3.80839  4.53074  0.61958  0.77255  0.48576  0.95510
     29   2.75784  4.31972  4.03530  3.69790  3.50486  3.65597  4.51118  2.05876  3.56463  2.20413  3.48128  3.89758  4.22110  3.92973  3.78302  3.15664  3.12163  1.11004  5.27795  4.00490     29 - -
          2.68618  4.42225  2.77519  2.73123  3.46354  2.40513  3.72494  3.29354  2.67741  2.69355  4.24690  2.90347  2.73739  3.18146  2.89801  2.37887  2.77519  2.98518  4.58477  3.61503
          0.03351  3.80839  4.53074  0.61958  0.77255  0.48576  0.95510
     30   2.82738  5.32631  1.52209  1.92405  4.61440  3.14610  3.67711  4.12114  2.67388  3.64807  4.49961  2.29517  3.75873  2.84657  3.24538  2.73047  3.11586  3.71256  5.81656  4.33244     30 - -
          2.68618  4.42225  2.77519  2.73123  3.46354  2.40513  3.72494  3.29354  2.67741  2.69355  4.24690  2.90347  2.73739  3.18146  2.89801  2.37887  2.77519  2.98518  4.58477  3.61503
          0.03351  3.80839  4.53074  0.61958  0.77255  0.48576  0.95510
     31   3.23357  4.63032  3.99599  3.68726  2.60690  3.66065  3.82592  3.25571  3.41132  2.66106  3.89235  3.84955  4.17341  3.80241  3.55053  3.43778  3.53106  3.14428  1.02517  2.61260     31 - -
          2.68618  4.42225  2.77519  2.73123  3.46354  2.40513  3.72494  3.29354  2.67741  2.69355  4.24690  2.90347  2.73739  3.18146  2.89801  2.37887  2.77519  2.98518  4.58477  3.61503
          0.03351  3.80839  4.53074  0.61958  0.77255  0.48576  0.95510
     32   2.27731  4.17891  3.23974  2.99919  3.99110  1.47037  4.08118  3.31036  3.04031  3.10125  4.04717  3.22812  3.68225  3.38281  3.33561  2.45700  2.73825  2.58000  5.38660  4.13157     32 - -
          2.68618  4.42225  2.77519  2.73123  3.46354  2.40513  3.72494  3.29354  2.67741  2.69355  4.24690  2.90347  2.73739  3.18146  2.89801  2.37887  2.77519  2.98518  4.58477  3.61503
          0.03351  3.80839  4.53074  0.61958  0.77255  0.48576  0.95510
     33   2.72359  4.93382  2.56355  2.33159  4.20950  3.26456  3.64742  3.75687  2.36598  3.31093  4.17890  2.18423  3.79950  2.00905  2.73158  2.72042  2.99909  3.40284  5.42732  4.05591     33 - -
          2.68618  4.42225  2.77519  2.73123  3.46354  2.40513  3.72494  3.29354  2.67741  2.69355  4.24690  2.90347  2.73739  3.18146  2.89801  2.37887  2.77519  2.98518  4.58477  3.61503
          0.03351  3.80839  4.53074  0.61958  0.77255  0.48576  0.95510
     34   2.83288  4.81384  2.86375  2.61915  3.97341  3.32530  3.77632  3.59581  2.44483  3.10440  4.13570  3.07769  3.87889  1.35270  2.72959  2.88411  3.13068  3.32998  5.25766  3.94763     34 - -
          2.68618  4.42225  2.77519  2.73123  3.46354  2.40513  3.72494  3.29354  2.67741  2.69355  4.24690  2.90347  2.73739  3.18146  2.89801  2.37887  2.77519  2.98518  4.58477  3.61503
          0.03351  3.80839  4.53074  0.61958  0.77255  0.48576  0.95510
     35   2.85971  5.31909  1.39666  1.83329  4.61027  3.14505  3.70541  4.09931  2.72147  3.65510  4.53282  2.63704  3.76962  2.88406  3.29171  2.76354  3.15461  3.70625  5.81458  4.34850     35 - -
          2.68618  4.42225  2.77519  2.73123  3.46354  2.40513  3.72494  3.29354  2.67741  2.69355  4.24690  2.90347  2.73739  3.18146  2.89801  2.37887  2.77519  2.98518  4.58477  3.61503
          0.03351  3.80839  4.53074  0.61958  0.77255  0.48576  0.95510
     36   2.92311  5.03735  1.01454  2.30009  4.40640  3.16420  3.87837  3.98050  2.95099  3.60099  4.57912  2.85261  3.81266  3.11848  3.45728  2.89377  3.26085  3.62704  5.58736  4.29177     36 - -
          2.68618  4.42225  2.77519  2.73123  3.46354  2.40513  3.72494  3.29354  2.67741  2.69355  4.24690  2.90347  2.73739  3.18146  2.89801  2.37887  2.77519  2.98518  4.58477  3.61503
          0.03351  3.80839  4.53074  0.61958  0.77255  0.48576  0.95510
     37   3.15726  4.67219  3.74475  3.46341  2.29976  3.75634  3.59289  3.17566  3.32278  2.64581  3.85778  3.64645  4.23235  3.64422  3.51908  3.29987  3.44402  3.04338  3.94061  1.07944     37 - -
          2.68618  4.42225  2.77519  2.73123  3.46354  2.40513  3.72494  3.29354  2.67741  2.69355  4.24690  2.90347  2.73739  3.18146  2.89801  2.37887  2.77519  2.98518  4.58477  3.61503
          0.03351  3.80839  4.53074  0.61958  0.77255  0.48576  0.95510
     38   2.83288  4.81384  2.86375  2.61915  3.97341  3.32530  3.77632  3.59581  2.44483  3.10440  4.13570  3.07769  3.87889  1.35270  2.72959  2.88411  3.13068  3.32998  5.25766  3.94763     38 - -
          2.68618  4.42225  2.77519  2.73123  3.46354  2.40513  3.72494  3.29354  2.67741  2.69355  4.24690  2.90347  2.73739  3.18146  2.89801  2.37887  2.77519  2.98518  4.58477  3.61503
          0.03351  3.80839  4.53074  0.61958  0.77255  0.48576  0.95510
     39   3.08469  4.56681  4.08583  3.72691  3.11381  3.89935  4.40279  2.31622  3.49522  0.95845  3.15956  4.00841  4.34677  3.87896  3.68117  3.46490  3.38246  2.33662  4.96833  3.67637     39 - -
          2.68618  4.42225  2.77519  2.73123  3.46354  2.40513  3.72494  3.29354  2.67741  2.69355  4.24690  2.90347  2.73739  3.18146  2.89801  2.37887  2.77519  2.98518  4.58477  3.61503
          0.03351  3.80839  4.53074  0.61958  0.77255  0.48576  0.95510
     40   2.75784  4.31972  4.03530  3.69790  3.50486  3.65597  4.51118  2.05876  3.56463  2.20413  3.48128  3.89758  4.22110  3.92973  3.78302  3.15664  3.12163  1.11004  5.27795  4.00490     40 - -
          2.68618  4.42225  2.77519  2.73123  3.46354  2.40513  3.72494  3.29354  2.67741  2.69355  4.24690  2.90347  2.73739  3.18146  2.89801  2.37887  2.77519  2.98518  4.58477  3.61503
          0.03351  3.80839  4.53074  0.61958  0.77255  0.48576  0.95510
     41   2.89925  4.90945  3.29509  2.74328  4.28403  3.51019  3.60408  3.68399  1.85273  3.20639  4.11533  3.14046  3.93697  2.76949  1.39324  2.93833  3.11079  3.38875  5.30198  4.10408     41 - -
          2.68618  4.42225  2.77519  2.73123  3.46354  2.40513  3.72494  3.29354  2.67741  2.69355  4.24690  2.90347  2.73739  3.18146  2.89801  2.37887  2.77519  2.98518  4.58477  3.61503
          0.03351  3.80839  4.53074  0.61958  0.77255  0.48576  0.95510
     42   2.91557  4.87384  3.08714  2.72252  4.24557  3.41039  3.72746  3.67115  1.12970  3.25103  4.21733  3.14931  3.91643  2.92363  2.42483  2.96260  3.17436  3.38305  5.32773  4.13178     42 - -
          2.68618  4.42225  2.77519  2.73123  3.46354  2.40513  3.72494  3.29354  2.67741  2.69355  4.24690  2.90347  2.73739  3.18146  2.89801  2.37887  2.77519  2.98518  4.58477  3.61503
          0.03351  3.80839  4.53074  0.61958  0.77255  0.48576  0.95510
     43   3.08469  4.56681  4.08583  3.72691  3.11381  3.89935  4.40279  2.31622  3.49522  0.95845  3.15956  4.00841  4.34677  3.87896  3.68117  3.46490  3.38246  2.33662  4.96833  3.67637     43 - -
          2.68618  4.42225  2.77519  2.73123  3.46354  2.40513  3.72494  3.29354  2.67741  2.69355  4.24690  2.90347  2.73739  3.18146  2.89801  2.37887  2.77519  2.98518  4.58477  3.61503
          0.03351  3.80839  4.53074  0.61958  0.77255  0.48576  0.95510
     44   2.58929  4.36940  3.24976  3.14188  4.28221  0.83523  4.26473  3.86748  3.31425  3.52941  4.50578  3.41443  3.75846  3.64374  3.55601  2.75963  3.06560  3.40832  5.39294  4.38245     44 - -
          2.68618  4.42225  2.77519  2.73123  3.46354  2.40513  3.72494  3.29354  2.67741  2.69355  4.24690  2.90347  2.73739  3.18146  2.89801  2.37887  2.77519  2.98518  4.58477  3.61503
          0.03351  3.80839  4.53074  0.61958  0.77255  0.48576  0.95510
     45   2.93567  4.77649  3.42005  2.94650  4.11486  3.43409  3.78227  3.65333  2.21804  3.18106  4.18431  3.31043  3.94105  3.00701  1.08112  3.02376  3.20684  3.38040  5.22475  4.05755     45 - -
          2.68618  4.42225  2.77519  2.73123  3.46354  2.40513  3.72494  3.29354  2.67741  2.69355  4.24690  2.90347  2.73739  3.18146  2.89801  2.37887  2.77519  2.98518  4.58477  3.61503
          0.03351  3.80839  4.53074  0.61958  0.77255  0.48576  0.95510
     46   2.58929  4.36940  3.24976  3.14188  4.28221  0.83523  4.26473  3.86748  3.31425  3.52941  4.50578  3.41443  3.75846  3.64374  3.55601  2.75963  3.06560  3.40832  5.39294  4.38245     46 - -
          2.68618  4.42225  2.77519  2.73123  3.46354  2.40513  3.72494  3.29354  2.67741  2.69355  4.24690  2.90347  2.73739  3.18146  2.89801  2.37887  2.77519  2.98518  4.58477  3.61503
          0.03351  3.80839  4.53074  0.61958  0.77255  0.48576  0.95510
     47   2.91557  4.87384  3.08714  2.72252  4.24557  3.41039  3.72746  3.67115  1.12970  3.25103  4.21733  3.14931  3.91643  2.92363  2.42483  2.96260  3.17436  3.38305  5.32773  4.13178     47 - -
          2.68618  4.42225  2.77519  2.73123  3.46354  2.40513  3.72494  3.29354  2.67741  2.69355  4.24690  2.90347  2.73739  3.18146  2.89801  2.37887  2.77519  2.98518  4.58477  3.61503
          0.03351  3.80839  4.53074  0.61958  0.77255  0.48576  0.95510
     48   3.15726  4.67219  3.74475  3.46341  2.29976  3.75634  3.59289  3.17566  3.32278  2.64581  3.85778  3.64645  4.23235  3.64422  3.51908  3.29987  3.44402  3.04338  3.94061  1.07944     48 - -
          2.68618  4.42225  2.77519  2.73123  3.46354  2.40513  3.72494  3.29354  2.67741  2.69355  4.24690  2.90347  2.73739  3.18146  2.89801  2.37887  2.77519  2.98518  4.58477  3.61503
          0.03351  3.80839  4.53074  0.61958  0.77255  0.48576  0.95510
     49   2.28599  4.20474  3.15313  2.96740  4.01316  2.93592  4.07832  3.52777  3.03676  3.25353  4.18606  3.20153  3.66974  3.39147  3.32378  1.19199  2.76159  3.07699  5.39114  4.09669     49 - -
          2.68618  4.42225  2.77519  2.73123  3.46354  2.40513  3.72494  3.29354  2.67741  2.69355  4.24690  2.90347  2.73739  3.18146  2.89801  2.37887  2.77519  2.98518  4.58477  3.61503
          0.03351  3.80839  4.53074  0.61958  0.77255  0.48576  0.95510
     50   2.89992  4.99376  2.46525  1.12027  4.33240  3.23467  3.81790  3.77361  2.69052  3.40180  4.38024  2.90101  3.83668  3.03593  3.09149  2.88987  3.20420  3.46469  5.51622  4.24017     50 - -
          2.68618  4.42225  2.77519  2.73123  3.46354  2.40513  3.72494  3.29354  2.67741  2.69355  4.24690  2.90347  2.73739  3.18146  2.89801  2.37887  2.77519  2.98518  4.58477  3.61503
          0.03351  3.80839  4.53074  0.61958  0.77255  0.48576  0.95510
     51   2.75784  4.31972  4.03530  3.69790  3.50486  3.65597  4.51118  2.05876  3.56463  2.20413  3.48128  3.89758  4.22110  3.92973  3.78302  3.15664  3.12163  1.11004  5.27795  4.00490     51 - -
          2.68618  4.42225  2.77519  2.73123  3.46354  2.40513  3.72494  3.29354  2.67741  2.69355  4.24690  2.90347  2.73739  3.18146  2.89801  2.37887  2.77519  2.98518  4.58477  3.61503
          0.03351  3.80839  4.53074  0.61958  0.77255  0.48576  0.95510
     52   3.17889  4.60008  4.15032  3.85387  1.12282  3.88119  3.85245  2.71188  3.76280  2.09750  3.45251  3.94779  4.34224  3.94887  3.89833  3.45132  3.48052  2.69761  4.12292  2.49894     52 - -
          2.68618  4.42225  2.77519  2.73123  3.46354  2.40513  3.72494  3.29354  2.67741  2.69355  4.24690  2.90347  2.73739  3.18146  2.89801  2.37887  2.77519  2.98518  4.58477  3.61503
          0.03351  3.80839  4.53074  0.61958  0.77255  0.48576  0.95510
     53   2.89992  4.99376  2.46525  1.12027  4.33240  3.23467  3.81790  3.77361  2.69052  3.40180  4.38024  2.90101  3.83668  3.03593  3.09149  2.88987  3.20420  3.46469  5.51622  4.24017     53 - -
          2.68618  4.42225  2.77519  2.73123  3.46354  2.40513  3.72494  3.29354  2.67741  2.69355  4.24690  2.90347  2.73739  3.18146  2.89801  2.37887  2.77519  2.98518  4.58477  3.61503
          0.03351  3.80839  4.53074  0.61958  0.77255  0.48576  0.95510
     54   1.11031  4.16266  3.39952  3.18951  3.99036  2.98856  4.21886  3.10649  3.20414  2.99084  4.03105  3.35470  3.72187  3.55158  3.45819  2.51417  2.78716  2.77211  5.42402  4.21744     54 - -
          2.68618  4.42225  2.77519  2.73123  3.46354  2.40513  3.72494  3.29354  2.67741  2.69355  4.24690  2.90347  2.73739  3.18146  2.89801  2.37887  2.77519  2.98518  4.58477  3.61503
          0.03351  3.80839  4.53074  0.61958  0.77255  0.48576  0.95510
     55   2.85347  4.32376  4.11687  3.59536  3.14665  3.96501  4.26411  1.49506  3.44673  1.92303  3.17320  3.88249  4.31661  3.74676  3.68395  3.29459  3.10435  1.86962  4.91364  3.24193     55 - -
          2.68618  4.42225  2.77519  2.73123  3.46354  2.40513  3.72494  3.29354  2.67741  2.69355  4.24690  2.90347  2.73739  3.18146  2.89801  2.37887  2.77519  2.98518  4.58477  3.61503
          0.03351  3.80839  4.53074  0.61958  0.77255  0.48576  0.95510
     56   2.73386  5.05839  2.18643  2.17693  4.37722  3.19978  3.66001  3.85950  2.36894  3.42538  4.27185  1.80411  3.76666  2.83050  2.99845  2.69539  3.01547  3.48373  5.59393  4.18607     56 - -
          2.68618  4.42225  2.77519  2.73123  3.46354  2.40513  3.72494  3.29354  2.67741  2.69355  4.24690  2.90347  2.73739  3.18146  2.89801  2.37887  2.77519  2.98518  4.58477  3.61503
          0.03351  3.80839  4.53074  0.61958  0.77255  0.48576  0.95510
     57   2.98072  4.35956  4.47009  3.93298  3.31761  4.23206  4.66188  1.44780  3.81123  1.81642  2.86509  4.21236  4.53280  4.06861  4.03333  3.57687  3.23178  1.52182  5.24590  4.07377     57 - -
          2.68618  4.42225  2.77519  2.73123  3.46354  2.40513  3.72494  3.29354  2.67741  2.69355  4.24690  2.90347  2.73739  3.18146  2.89801  2.37887  2.77519  2.98518  4.58477  3.61503
          0.03351  3.80839  4.53074  0.61958  0.77255  0.48576  0.95510
     58   2.38088  4.22532  3.37373  3.12452  3.91469  3.06626  4.14640  3.03411  3.06620  2.89981  3.95571  3.34319  3.76550  3.46463  3.32709  2.58160  1.28546  2.73596  5.35824  4.13176     58 - -
          2.68618  4.42225  2.77519  2.73123  3.46354  2.40513  3.72494  3.29354  2.67741  2.69355  4.24690  2.90347  2.73739  3.18146  2.89801  2.37887  2.77519  2.98518  4.58477  3.61503
          0.03351  3.80839  4.53074  0.61958  0.77255  0.48576  0.95510
     59   2.44780  4.51198  2.70235  2.49386  4.17549  3.07157  3.80519  3.61507  2.66125  3.27932  4.13643  1.79158  3.70853  3.01482  3.04818  2.35387  2.59248  3.19800  5.47330  4.13925     59 - -
          2.68618  4.42225  2.77519  2.73123  3.46354  2.40513  3.72494  3.29354  2.67741  2.69355  4.24690  2.90347  2.73739  3.18146  2.89801  2.37887  2.77519  2.98518  4.58477  3.61503
          0.03351  3.80839  4.53074  0.61958  0.77255  0.48576  0.95510
     60   2.44605  4.51019  2.70434  2.49450  4.17595  3.07099  3.80513  3.61537  2.66160  3.27863  4.13493  1.79801  3.70776  3.01450  3.04902  2.34369  2.59146  3.19767  5.47330  4.14006     60 - -
          2.68618  4.42225  2.77519  2.73123  3.46354  2.40513  3.72494  3.29354  2.67741  2.69355  4.24690  2.90347  2.73739  3.18146  2.89801  2.37887  2.77519  2.98518  4.58477  3.61503
          0.03351  3.80839  4.53074  0.61958  0.77255  0.48576  0.95510
     61   2.89992  4.99376  2.46525  1.12027  4.33240  3.23467  3.81790  3.77361  2.69052  3.40180  4.38024  2.90101  3.83668  3.03593  3.09149  2.88987  3.20420  3.46469  5.51622  4.24017     61 - -
          2.68618  4.42225  2.77519  2.73123  3.46354  2.40513  3.72494  3.29354  2.67741  2.69355  4.24690  2.90347  2.73739  3.18146  2.89801  2.37887  2.77519  2.98518  4.58477  3.61503
          0.03351  3.80839  4.53074  0.61958  0.77255  0.48576  0.95510
     62   2.91557  4.87384  3.08714  2.72252  4.24557  3.41039  3.72746  3.67115  1.12970  3.25103  4.21733  3.14931  3.91643  2.92363  2.42483  2.96260  3.17436  3.38305  5.32773  4.13178     62 - -
          2.68618  4.42225  2.77519  2.73123  3.46354  2.40513  3.72494  3.29354  2.67741  2.69355  4.24690  2.90347  2.73739  3.18146  2.89801  2.37887  2.77519  2.98518  4.58477  3.61503
          0.03351  3.80839  4.53074  0.61958  0.77255  0.48576  0.95510
     63   2.51796  1.08037  4.02002  3.74616  3.75363  3.15316  4.40750  2.88810  3.57311  2.80586  3.92566  3.75027  3.85502  3.92202  3.70837  2.78924  2.97954  2.63671  5.18182  4.04137     63 - -
          2.68618  4.42225  2.77519  2.73123  3.46354  2.40513  3.72494  3.29354  2.67741  2.69355  4.24690  2.90347  2.73739  3.18146  2.89801  2.37887  2.77519  2.98518  4.58477  3.61503
          0.03351  3.80839  4.53074  0.61958  0.77255  0.48576  0.95510
     64   2.75784  4.31972  4.03530  3.69790  3.50486  3.65597  4.51118  2.05876  3.56463  2.20413  3.48128  3.89758  4.22110  3.92973  3.78302  3.15664  3.12163  1.11004  5.27795  4.00490     64 - -
          2.68618  4.42225  2.77519  2.73123  3.46354  2.40513  3.72494  3.29354  2.67741  2.69355  4.24690  2.90347  2.73739  3.18146  2.89801  2.37887  2.77519  2.98518  4.58477  3.61503
          0.03351  3.80839  4.53074  0.61958  0.77255  0.48576  0.95510
     65   2.75784  4.31972  4.03530  3.69790  3.50486  3.65597  4.51118  2.05876  3.56463  2.20413  3.48128  3.89758  4.22110  3.92973  3.78302  3.15664  3.12163  1.11004  5.27795  4.00490     65 - -
          2.68618  4.42225  2.77519  2.73123  3.46354  2.40513  3.72494  3.29354  2.67741  2.69355  4.24690  2.90347  2.73739  3.18146  2.89801  2.37887  2.77519  2.98518  4.58477  3.61503
          0.03351  3.80839  4.53074  0.61958  0.77255  0.48576  0.95510
     66   2.91557  4.87384  3.08714  2.72252  4.24557  3.41039  3.72746  3.67115  1.12970  3.25103  4.21733  3.14931  3.91643  2.92363  2.42483  2.96260  3.17436  3.38305  5.32773  4.13178     66 - -
          2.68618  4.42225  2.77519  2.73123  3.46354  2.40513  3.72494  3.29354  2.67741  2.69355  4.24690  2.90347  2.73739  3.18146  2.89801  2.37887  2.77519  2.98518  4.58477  3.61503
          0.03351  3.80839  4.53074  0.61958  0.77255  0.48576  0.95510
     67   2.98131  4.41980  4.24162  3.85620  3.33257  3.99480  4.59720  1.16111  3.68296  1.93351  3.27971  4.11059  4.43351  4.03877  3.88695  3.48513  3.28221  1.84862  5.20905  3.94078     67 - -
          2.68618  4.42225  2.77519  2.73123  3.46354  2.40513  3.72494  3.29354  2.67741  2.69355  4.24690  2.90347  2.73739  3.18146  2.89801  2.37887  2.77519  2.98518  4.58477  3.61503
          0.03351  3.80839  4.53074  0.61958  0.77255  0.48576  0.95510
     68   3.08469  4.56681  4.08583  3.72691  3.11381  3.89935  4.40279  2.31622  3.49522  0.95845  3.15956  4.00841  4.34677  3.87896  3.68117  3.46490  3.38246  2.33662  4.96833  3.67637     68 - -
          2.68618  4.42225  2.77519  2.73123  3.46354  2.40513  3.72494  3.29354  2.67741  2.69355  4.24690  2.90347  2.73739  3.18146  2.89801  2.37887  2.77519  2.98518  4.58477  3.61503
          0.03351  3.80839  4.53074  0.61958  0.77255  0.48576  0.95510
     69   2.91557  4.87384  3.08714  2.72252  4.24557  3.41039  3.72746  3.67115  1.12970  3.25103  4.21733  3.14931  3.91643  2.92363  2.42483  2.96260  3.17436  3.38305  5.32773  4.13178     69 - -
          2.68618  4.42225  2.77519  2.73123  3.46354  2.40513  3.72494  3.29354  2.67741  2.69355  4.24690  2.90347  2.73739  3.18146  2.89801  2.37887  2.77519  2.98518  4.58477  3.61503
          0.03351  3.80839  4.53074  0.61958  0.77255  0.48576  0.95510
     70   2.67118  4.43758  3.27171  3.10268  4.10073  3.12878  4.18431  3.63096  3.15473  3.26429  4.31243  3.41512  0.95588  3.54553  3.40634  2.83701  3.10805  3.28352  5.30361  4.22102     70 - -
          2.68618  4.42225  2.77519  2.73123  3.46354  2.40513  3.72494  3.29354  2.67741  2.69355  4.24690  2.90347  2.73739  3.18146  2.89801  2.37887  2.77519  2.98518  4.58477  3.61503
          0.03351  3.80839  4.53074  0.61958  0.77255  0.48576  0.95510
     71   2.75784  4.31972  4.03530  3.69790  3.50486  3.65597  4.51118  2.05876  3.56463  2.20413  3.48128  3.89758  4.22110  3.92973  3.78302  3.15664  3.12163  1.11004  5.27795  4.00490     71 - -
          2.68618  4.42225  2.77519  2.73123  3.46354  2.40513  3.72494  3.29354  2.67741  2.69355  4.24690  2.90347  2.73739  3.18146  2.89801  2.37887  2.77519  2.98518  4.58477  3.61503
          0.03351  3.80839  4.53074  0.61958  0.77255  0.48576  0.95510
     72   2.91557  4.87384  3.08714  2.72252  4.24557  3.41039  3.72746  3.67115  1.12970  3.25103  4.21733  3.14931  3.91643  2.92363  2.42483  2.96260  3.17436  3.38305  5.32773  4.13178     72 - -
          2.68618  4.42225  2.77519  2.73123  3.46354  2.40513  3.72494  3.29354  2.67741  2.69355  4.24690  2.90347  2.73739  3.18146  2.89801  2.37887  2.77519  2.98518  4.58477  3.61503
          0.03351  3.80839  4.53074  0.61958  0.77255  0.48576  0.95510
     73   2.91557  4.87384  3.08714  2.72252  4.24557  3.41039  3.72746  3.67115  1.12970  3.25103  4.21733  3.14931  3.91643  2.92363  2.42483  2.96260  3.17436  3.38305  5.32773  4.13178     73 - -
          2.68618  4.42225  2.77519  2.73123  3.46354  2.40513  3.72494  3.29354  2.67741  2.69355  4.24690  2.90347  2.73739  3.18146  2.89801  2.37887  2.77519  2.98518  4.58477  3.61503
          0.03351  3.80839  4.53074  0.61958  0.77255  0.48576  0.95510
     74   2.91557  4.87384  3.08714  2.72252  4.24557  3.41039  3.72746  3.67115  1.12970  3.25103  4.21733  3.14931  3.91643  2.92363  2.42483  2.96260  3.17436  3.38305  5.32773  4.13178     74 - -
          2.68618  4.42225  2.77519  2.73123  3.46354  2.40513  3.72494  3.29354  2.67741  2.69355  4.24690  2.90347  2.73739  3.18146  2.89801  2.37887  2.77519  2.98518  4.58477  3.61503
          0.03351  3.80839  4.53074  0.61958  0.77255  0.48576  0.95510
     75   2.91557  4.87384  3.08714  2.72252  4.24557  3.41039  3.72746  3.67115  1.12970  3.25103  4.21733  3.14931  3.91643  2.92363  2.42483  2.96260  3.17436  3.38305  5.32773  4.13178     75 - -
          2.68618  4.42225  2.77519  2.73123  3.46354  2.40513  3.72494  3.29354  2.67741  2.69355  4.24690  2.90347  2.73739  3.18146  2.89801  2.37887  2.77519  2.98518  4.58477  3.61503
          0.03351  3.80839  4.53074  0.61958  0.77255  0.48576  0.95510
     76   2.98131  4.41980  4.24162  3.85620  3.33257  3.99480  4.59720  1.16111  3.68296  1.93351  3.27971  4.11059  4.43351  4.03877  3.88695  3.48513  3.28221  1.84862  5.20905  3.94078     76 - -
          2.68618  4.42225  2.77519  2.73123  3.46354  2.40513  3.72494  3.29354  2.67741  2.69355  4.24690  2.90347  2.73739  3.18146  2.89801  2.37887  2.77519  2.98518  4.58477  3.61503
          0.03351  3.80839  4.53074  0.61958  0.77255  0.48576  0.95510
     77   2.91557  4.87384  3.08714  2.72252  4.24557  3.41039  3.72746  3.67115  1.12970  3.25103  4.21733  3.14931  3.91643  2.92363  2.42483  2.96260  3.17436  3.38305  5.32773  4.13178     77 - -
          2.68618  4.42225  2.77519  2.73123  3.46354  2.40513  3.72494  3.29354  2.67741  2.69355  4.24690  2.90347  2.73739  3.18146  2.89801  2.37887  2.77519  2.98518  4.58477  3.61503
          0.03351  3.80839  4.53074  0.61958  0.77255  0.48576  0.95510
     78   2.93567  4.77649  3.42005  2.94650  4.11486  3.43409  3.78227  3.65333  2.21804  3.18106  4.18431  3.31043  3.94105  3.00701  1.08112  3.02376  3.20684  3.38040  5.22475  4.05755     78 - -
          2.68618  4.42225  2.77519  2.73123  3.46354  2.40513  3.72494  3.29354  2.67741  2.69355  4.24690  2.90347  2.73739  3.18146  2.89801  2.37887  2.77519  2.98518  4.58477  3.61503
          0.03351  3.80839  4.53074  0.61958  0.77255  0.48576  0.95510
     79   2.89992  4.99376  2.46525  1.12027  4.33240  3.23467  3.81790  3.77361  2.69052  3.40180  4.38024  2.90101  3.83668  3.03593  3.09149  2.88987  3.20420  3.46469  5.51622  4.24017     79 - -
          2.68618  4.42225  2.77519  2.73123  3.46354  2.40513  3.72494  3.29354  2.67741  2.69355  4.24690  2.90347  2.73739  3.18146  2.89801  2.37887  2.77519  2.98518  4.58477  3.61503
          0.03351  3.80839  4.53074  0.61958  0.77255  0.48576  0.95510
     80   2.98131  4.41980  4.24162  3.85620  3.33257  3.99480  4.59720  1.16111  3.68296  1.93351  3.27971  4.11059  4.43351  4.03877  3.88695  3.48513  3.28221  1.84862  5.20905  3.94078     80 - -
          2.68618  4.42225  2.77519  2.73123  3.46354  2.40513  3.72494  3.29354  2.67741  2.69355  4.24690  2.90347  2.73739  3.18146  2.89801  2.37887  2.77519  2.98518  4.58477  3.61503
          0.03351  3.80839  4.53074  0.61958  0.77255  0.48576  0.95510
     81   2.91557  4.87384  3.08714  2.72252  4.24557  3.41039  3.72746  3.67115  1.12970  3.25103  4.21733  3.14931  3.91643  2.92363  2.42483  2.96260  3.17436  3.38305  5.32773  4.13178     81 - -
          2.68618  4.42225  2.77519  2.73123  3.46354  2.40513  3.72494  3.29354  2.67741  2.69355  4.24690  2.90347  2.73739  3.18146  2.89801  2.37887  2.77519  2.98518  4.58477  3.61503
          0.03351  3.80839  4.53074  0.61958  0.77255  0.48576  0.95510
     82   2.98131  4.41980  4.24162  3.85620  3.33257  3.99480  4.59720  1.16111  3.68296  1.93351  3.27971  4.11059  4.43351  4.03877  3.88695  3.48513  3.28221  1.84862  5.20905  3.94078     82 - -
          2.68618  4.42225  2.77519  2.73123  3.46354  2.40513  3.72494  3.29354  2.67741  2.69355  4.24690  2.90347  2.73739  3.18146  2.89801  2.37887  2.77519  2.98518  4.58477  3.61503
          0.03351  3.80839  4.53074  0.61958  0.77255  0.48576  0.95510
     83   3.08469  4.56681  4.08583  3.72691  3.11381  3.89935  4.40279  2.31622  3.49522  0.95845  3.15956  4.00841  4.34677  3.87896  3.68117  3.46490  3.38246  2.33662  4.96833  3.67637     83 - -
          2.68618  4.42225  2.77519  2.73123  3.46354  2.40513  3.72494  3.29354  2.67741  2.69355  4.24690  2.90347  2.73739  3.18146  2.89801  2.37887  2.77519  2.98518  4.58477  3.61503
          0.03351  3.80839  4.53074  0.61958  0.77255  0.48576  0.95510
     84   2.89992  4.99376  2.46525  1.12027  4.33240  3.23467  3.81790  3.77361  2.69052  3.40180  4.38024  2.90101  3.83668  3.03593  3.09149  2.88987  3.20420  3.46469  5.51622  4.24017     84 - -
          2.68618  4.42225  2.77519  2.73123  3.46354  2.40513  3.72494  3.29354  2.67741  2.69355  4.24690  2.90347  2.73739  3.18146  2.89801  2.37887  2.77519  2.98518  4.58477  3.61503
          0.03351  3.80839  4.53074  0.61958  0.77255  0.48576  0.95510
     85   2.67266  4.66469  2.67738  2.55713  4.01837  3.14279  3.87335  3.71632  2.77246  3.37097  4.32772  1.27686  3.79220  3.14721  3.12388  2.74309  3.05315  3.34503  5.33189  3.97225     85 - -
          2.68618  4.42225  2.77519  2.73123  3.46354  2.40513  3.72494  3.29354  2.67741  2.69355  4.24690  2.90347  2.73739  3.18146  2.89801  2.37887  2.77519  2.98518  4.58477  3.61503
          0.03351  3.80839  4.53074  0.61958  0.77255  0.48576  0.95510
     86   3.08469  4.56681  4.08583  3.72691  3.11381  3.89935  4.40279  2.31622  3.49522  0.95845  3.15956  4.00841  4.34677  3.87896  3.68117  3.46490  3.38246  2.33662  4.96833  3.67637     86 - -
          2.68618  4.42225  2.77519  2.73123  3.46354  2.40513  3.72494  3.29354  2.67741  2.69355  4.24690  2.90347  2.73739  3.18146  2.89801  2.37887  2.77519  2.98518  4.58477  3.61503
          0.03351  3.80839  4.53074  0.61958  0.77255  0.48576  0.95510
     87   2.91713  4.97320  3.30010  2.71127  4.36712  3.53959  3.56993  3.74028  1.68050  3.24020  4.12819  3.11749  3.93968  2.72186  1.51210  2.93843  3.10889  3.43773  5.32686  4.13688     87 - -
          2.68618  4.42225  2.77519  2.73123  3.46354  2.40513  3.72494  3.29354  2.67741  2.69355  4.24690  2.90347  2.73739  3.18146  2.89801  2.37887  2.77519  2.98518  4.58477  3.61503
          0.03351  3.80839  4.53074  0.61958  0.77255  0.48576  0.95510
     88   2.58929  4.36940  3.24976  3.14188  4.28221  0.83523  4.26473  3.86748  3.31425  3.52941  4.50578  3.41443  3.75846  3.64374  3.55601  2.75963  3.06560  3.40832  5.39294  4.38245     88 - -
          2.68618  4.42225  2.77519  2.73123  3.46354  2.40513  3.72494  3.29354  2.67741  2.69355  4.24690  2.90347  2.73739  3.18146  2.89801  2.37887  2.77519  2.98518  4.58477  3.61503
          0.03351  3.80839  4.53074  0.61958  0.77255  0.48576  0.95510
     89   2.58929  4.36940  3.24976  3.14188  4.28221  0.83523  4.26473  3.86748  3.31425  3.52941  4.50578  3.41443  3.75846  3.64374  3.55601  2.75963  3.06560  3.40832  5.39294  4.38245     89 - -
          2.68618  4.42225  2.77519  2.73123  3.46354  2.40513  3.72494  3.29354  2.67741  2.69355  4.24690  2.90347  2.73739  3.18146  2.89801  2.37887  2.77519  2.98518  4.58477  3.61503
          0.03351  3.80839  4.53074  0.61958  0.77255  0.48576  0.95510
     90   2.38088  4.22532  3.37373  3.12452  3.91469  3.06626  4.14640  3.03411  3.06620  2.89981  3.95571  3.34319  3.76550  3.46463  3.32709  2.58160  1.28546  2.73596  5.35824  4.13176     90 - -
          2.68618  4.42225  2.77519  2.73123  3.46354  2.40513  3.72494  3.29354  2.67741  2.69355  4.24690  2.90347  2.73739  3.18146  2.89801  2.37887  2.77519  2.98518  4.58477  3.61503
          0.03351  3.80839  4.53074  0.61958  0.77255  0.48576  0.95510
     91   2.67266  4.66469  2.67738  2.55713  4.01837  3.14279  3.87335  3.71632  2.77246  3.37097  4.32772  1.27686  3.79220  3.14721  3.12388  2.74309  3.05315  3.34503  5.33189  3.97225     91 - -
          2.68618  4.42225  2.77519  2.73123  3.46354  2.40513  3.72494  3.29354  2.67741  2.69355  4.24690  2.90347  2.73739  3.18146  2.89801  2.37887  2.77519  2.98518  4.58477  3.61503
          0.03351  3.80839  4.53074  0.61958  0.77255  0.48576  0.95510
     92   3.02460  4.42816  4.38888  3.91757  3.25401  4.18376  4.62319  1.27675  3.72222  1.72017  3.16077  4.18939  4.52966  4.05131  3.93281  3.58124  3.29349  1.79686  5.19026  3.92882     92 - -
          2.68618  4.42225  2.77519  2.73123  3.46354  2.40513  3.72494  3.29354  2.67741  2.69355  4.24690  2.90347  2.73739  3.18146  2.89801  2.37887  2.77519  2.98518  4.58477  3.61503
          0.03351  3.80839  4.53074  0.61958  0.77255  0.48576  0.95510
     93   2.98131  4.41980  4.24162  3.85620  3.33257  3.99480  4.59720  1.16111  3.68296  1.93351  3.27971  4.11059  4.43351  4.03877  3.88695  3.48513  3.28221  1.84862  5.20905  3.94078     93 - -
          2.68618  4.42225  2.77519  2.73123  3.46354  2.40513  3.72494  3.29354  2.67741  2.69355  4.24690  2.90347  2.73739  3.18146  2.89801  2.37887  2.77519  2.98518  4.58477  3.61503
          0.03351  3.80839  4.53074  0.61958  0.77255  0.48576  0.95510
     94   2.22142  4.13923  3.25981  2.97240  4.01935  2.94704  4.04020  3.29581  2.96234  3.09443  3.99335  3.19410  3.65694  3.31893  3.26286  2.06137  1.60416  2.88579  5.40798  4.16095     94 - -
          2.68618  4.42225  2.77519  2.73123  3.46354  2.40513  3.72494  3.29354  2.67741  2.69355  4.24690  2.90347  2.73739  3.18146  2.89801  2.37887  2.77519  2.98518  4.58477  3.61503
          0.03351  3.80839  4.53074  0.61958  0.77255  0.48576  0.95510
     95   3.08469  4.56681  4.08583  3.72691  3.11381  3.89935  4.40279  2.31622  3.49522  0.95845  3.15956  4.00841  4.34677  3.87896  3.68117  3.46490  3.38246  2.33662  4.96833  3.67637     95 - -
          2.68618  4.42225  2.77519  2.73123  3.46354  2.40513  3.72494  3.29354  2.67741  2.69355  4.24690  2.90347  2.73739  3.18146  2.89801  2.37887  2.77519  2.98518  4.58477  3.61503
          0.03351  3.80839  4.53074  0.61958  0.77255  0.48576  0.95510
     96   2.69597  4.81602  2.82435  2.22945  4.00543  3.38648  3.61789  3.40728  2.29743  2.63052  3.89767  2.93617  3.83094  2.11752  2.64783  2.72947  2.92972  3.12859  5.27155  3.95533     96 - -
          2.68618  4.42225  2.77519  2.73123  3.46354  2.40513  3.72494  3.29354  2.67741  2.69355  4.24690  2.90347  2.73739  3.18146  2.89801  2.37887  2.77519  2.98518  4.58477  3.61503
          0.03351  3.80839  4.53074  0.61958  0.77255  0.48576  0.95510
     97   1.11031  4.16266  3.39952  3.18951  3.99036  2.98856  4.21886  3.10649  3.20414  2.99084  4.03105  3.35470  3.72187  3.55158  3.45819  2.51417  2.78716  2.77211  5.42402  4.21744     97 - -
          2.68618  4.42225  2.77519  2.73123  3.46354  2.40513  3.72494  3.29354  2.67741  2.69355  4.24690  2.90347  2.73739  3.18146  2.89801  2.37887  2.77519  2.98518  4.58477  3.61503
          0.03351  3.80839  4.53074  0.61958  0.77255  0.48576  0.95510
     98   2.75784  4.31972  4.03530  3.69790  3.50486  3.65597  4.51118  2.05876  3.56463  2.20413  3.48128  3.89758  4.22110  3.92973  3.78302  3.15664  3.12163  1.11004  5.27795  4.00490     98 - -
          2.68618  4.42225  2.77519  2.73123  3.46354  2.40513  3.72494  3.29354  2.67741  2.69355  4.24690  2.90347  2.73739  3.18146  2.89801  2.37887  2.77519  2.98518  4.58477  3.61503
          0.03351  3.80839  4.53074  0.61958  0.77255  0.48576  0.95510
     99   2.75784  4.31972  4.03530  3.69790  3.50486  3.65597  4.51118  2.05876  3.56463  2.20413  3.48128  3.89758  4.22110  3.92973  3.78302  3.15664  3.12163  1.11004  5.27795  4.00490     99 - -
          2.68618  4.42225  2.77519  2.73123  3.46354  2.40513  3.72494  3.29354  2.67741  2.69355  4.24690  2.90347  2.73739  3.18146  2.89801  2.37887  2.77519  2.98518  4.58477  3.61503
          0.03351  3.80839  4.53074  0.61958  0.77255  0.48576  0.95510
    100   2.91557  4.87384  3.08714  2.72252  4.24557  3.41039  3.72746  3.67115  1.12970  3.25103  4.21733  3.14931  3.91643  2.92363  2.42483  2.96260  3.17436  3.38305  5.32773  4.13178    100 - -
          2.68618  4.42225  2.77519  2.73123  3.46354  2.40513  3.72494  3.29354  2.67741  2.69355  4.24690  2.90347  2.73739  3.18146  2.89801  2.37887  2.77519  2.98518  4.58477  3.61503
          0.03351  3.80839  4.53074  0.61958  0.77255  0.48576  0.95510
    101   2.92311  5.03735  1.01454  2.30009  4.40640  3.16420  3.87837  3.98050  2.95099  3.60099  4.57912  2.85261  3.81266  3.11848  3.45728  2.89377  3.26085  3.62704  5.58736  4.29177    101 - -
          2.68618  4.42225  2.77519  2.73123  3.46354  2.40513  3.72494  3.29354  2.67741  2.69355  4.24690  2.90347  2.73739  3.18146  2.89801  2.37887  2.77519  2.98518  4.58477  3.61503
          0.03351  3.80839  4.53074  0.61958  0.77255  0.48576  0.95510
    102   2.67118  4.43758  3.27171  3.10268  4.10073  3.12878  4.18431  3.63096  3.15473  3.26429  4.31243  3.41512  0.95588  3.54553  3.40634  2.83701  3.10805  3.28352  5.30361  4.22102    102 - -
          2.68618  4.42225  2.77519  2.73123  3.46354  2.40513  3.72494  3.29354  2.67741  2.69355  4.24690  2.90347  2.73739  3.18146  2.89801  2.37887  2.77519  2.98518  4.58477  3.61503
          0.03351  3.80839  4.53074  0.61958  0.77255  0.48576  0.95510
    103   2.75784  4.31972  4.03530  3.69790  3.50486  3.65597  4.51118  2.05876  3.56463  2.20413  3.48128  3.89758  4.22110  3.92973  3.78302  3.15664  3.12163  1.11004  5.27795  4.00490    103 - -
          2.68618  4.42225  2.77519  2.73123  3.46354  2.40513  3.72494  3.29354  2.67741  2.69355  4.24690  2.90347  2.73739  3.18146  2.89801  2.37887  2.77519  2.98518  4.58477  3.61503
          0.03351  3.80839  4.53074  0.61958  0.77255  0.48576  0.95510
    104   2.28599  4.20474  3.15313  2.96740  4.01316  2.93592  4.07832  3.52777  3.03676  3.25353  4.18606  3.20153  3.66974  3.39147  3.32378  1.19199  2.76159  3.07699  5.39114  4.09669    104 - -
          2.68618  4.42225  2.77519  2.73123  3.46354  2.40513  3.72494  3.29354  2.67741  2.69355  4.24690  2.90347  2.73739  3.18146  2.89801  2.37887  2.77519  2.98518  4.58477  3.61503
          0.03351  3.80839  4.53074  0.61958  0.77255  0.48576  0.95510
    105   2.93567  4.77649  3.42005  2.94650  4.11486  3.43409  3.78227  3.65333  2.21804  3.18106  4.18431  3.31043  3.94105  3.00701  1.08112  3.02376  3.20684  3.38040  5.22475  4.05755    105 - -
          2.68618  4.42225  2.77519  2.73123  3.46354  2.40513  3.72494  3.29354  2.67741  2.69355  4.24690  2.90347  2.73739  3.18146  2.89801  2.37887  2.77519  2.98518  4.58477  3.61503
          0.03351  3.80839  4.53074  0.61958  0.77255  0.48576  0.95510
    106   2.38088  4.22532  3.37373  3.12452  3.91469  3.06626  4.14640  3.03411  3.06620  2.89981  3.95571  3.34319  3.76550  3.46463  3.32709  2.58160  1.28546  2.73596  5.35824  4.13176    106 - -
          2.68618  4.42225  2.77519  2.73123  3.46354  2.40513  3.72494  3.29354  2.67741  2.69355  4.24690  2.90347  2.73739  3.18146  2.89801  2.37887  2.77519  2.98518  4.58477  3.61503
          0.03351  3.80839  4.53074  0.61958  0.77255  0.48576  0.95510
    107   2.67118  4.43758  3.27171  3.10268  4.10073  3.12878  4.18431  3.63096  3.15473  3.26429  4.31243  3.41512  0.95588  3.54553  3.40634  2.83701  3.10805  3.28352  5.30361  4.22102    107 - -
          2.68618  4.42225  2.77519  2.73123  3.46354  2.40513  3.72494  3.29354  2.67741  2.69355  4.24690  2.90347  2.73739  3.18146  2.89801  2.37887  2.77519  2.98518  4.58477  3.61503
          0.03351  3.80839  4.53074  0.61958  0.77255  0.48576  0.95510
    108   1.11031  4.16266  3.39952  3.18951  3.99036  2.98856  4.21886  3.10649  3.20414  2.99084  4.03105  3.35470  3.72187  3.55158  3.45819  2.51417  2.78716  2.77211  5.42402  4.21744    108 - -
          2.68618  4.42225  2.77519  2.73123  3.46354  2.40513  3.72494  3.29354  2.67741  2.69355  4.24690  2.90347  2.73739  3.18146  2.89801  2.37887  2.77519  2.98518  4.58477  3.61503
          0.03351  3.80839  4.53074  0.61958  0.77255  0.48576  0.95510
    109   3.08469  4.56681  4.08583  3.72691  3.11381  3.89935  4.40279  2.31622  3.49522  0.95845  3.15956  4.00841  4.34677  3.87896  3.68117  3.46490  3.38246  2.33662  4.96833  3.67637    109 - -
          2.68618  4.42225  2.77519  2.73123  3.46354  2.40513  3.72494  3.29354  2.67741  2.69355  4.24690  2.90347  2.73739  3.18146  2.89801  2.37887  2.77519  2.98518  4.58477  3.61503
          0.03351  3.80839  4.53074  0.61958  0.77255  0.48576  0.95510
    110   2.98131  4.41980  4.24162  3.85620  3.33257  3.99480  4.59720  1.16111  3.68296  1.93351  3.27971  4.11059  4.43351  4.03877  3.88695  3.48513  3.28221  1.84862  5.20905  3.94078    110 - -
          2.68618  4.42225  2.77519  2.73123  3.46354  2.40513  3.72494  3.29354  2.67741  2.69355  4.24690  2.90347  2.73739  3.18146  2.89801  2.37887  2.77519  2.98518  4.58477  3.61503
          0.03351  3.80839  4.53074  0.61958  0.77255  0.48576  0.95510
    111   3.17889  4.60008  4.15032  3.85387  1.12282  3.88119  3.85245  2.71188  3.76280  2.09750  3.45251  3.94779  4.34224  3.94887  3.89833  3.45132  3.48052  2.69761  4.12292  2.49894    111 - -
          2.68618  4.42225  2.77519  2.73123  3.46354  2.40513  3.72494  3.29354  2.67741  2.69355  4.24690  2.90347  2.73739  3.18146  2.89801  2.37887  2.77519  2.98518  4.58477  3.61503
          0.03351  3.80839  4.53074  0.61958  0.77255  0.48576  0.95510
    112   2.89992  4.99376  2.46525  1.12027  4.33240  3.23467  3.81790  3.77361  2.69052  3.40180  4.38024  2.90101  3.83668  3.03593  3.09149  2.88987  3.20420  3.46469  5.51622  4.24017    112 - -
          2.68618  4.42225  2.77519  2.73123  3.46354  2.40513  3.72494  3.29354  2.67741  2.69355  4.24690  2.90347  2.73739  3.18146  2.89801  2.37887  2.77519  2.98518  4.58477  3.61503
          0.03351  3.80839  4.53074  0.61958  0.77255  0.48576  0.95510
    113   2.92923  4.75570  3.06737  2.82225  3.24301  3.39609  1.28522  3.62204  2.66722  3.12353  4.16260  3.23362  3.94584  3.18806  2.93608  3.00091  3.23101  3.35853  4.70870  3.19598    113 - -
          2.68618  4.42225  2.77519  2.73123  3.46354  2.40513  3.72494  3.29354  2.67741  2.69355  4.24690  2.90347  2.73739  3.18146  2.89801  2.37887  2.77519  2.98518  4.58477  3.61503
          0.03351  3.80839  4.53074  0.61958  0.77255  0.48576  0.95510
    114   2.75784  4.31972  4.03530  3.69790  3.50486  3.65597  4.51118  2.05876  3.56463  2.20413  3.48128  3.89758  4.22110  3.92973  3.78302  3.15664  3.12163  1.11004  5.27795  4.00490    114 - -
          2.68618  4.42225  2.77519  2.73123  3.46354  2.40513  3.72494  3.29354  2.67741  2.69355  4.24690  2.90347  2.73739  3.18146  2.89801  2.37887  2.77519  2.98518  4.58477  3.61503
          0.03351  3.80839  4.53074  0.61958  0.77255  0.48576  0.95510
    115   2.67266  4.66469  2.67738  2.55713  4.01837  3.14279  3.87335  3.71632  2.77246  3.37097  4.32772  1.27686  3.79220  3.14721  3.12388  2.74309  3.05315  3.34503  5.33189  3.97225    115 - -
          2.68618  4.42225  2.77519  2.73123  3.46354  2.40513  3.72494  3.29354  2.67741  2.69355  4.24690  2.90347  2.73739  3.18146  2.89801  2.37887  2.77519  2.98518  4.58477  3.61503
          0.03351  3.80839  4.53074  0.61958  0.77255  0.48576  0.95510
    116   2.67266  4.66469  2.67738  2.55713  4.01837  3.14279  3.87335  3.71632  2.77246  3.37097  4.32772  1.27686  3.79220  3.14721  3.12388  2.74309  3.05315  3.34503  5.33189  3.97225    116 - -
          2.68618  4.42225  2.77519  2.73123  3.46354  2.40513  3.72494  3.29354  2.67741  2.69355  4.24690  2.90347  2.73739  3.18146  2.89801  2.37887  2.77519  2.98518  4.58477  3.61503
          0.03351  3.80839  4.53074  0.61958  0.77255  0.48576  0.95510
    117   2.48302  4.27691  3.50111  3.06105  3.61240  3.31864  4.01704  2.63335  2.91075  2.46371  3.12881  3.36413  3.88777  3.31225  3.20854  2.70803  1.73021  2.43287  5.16960  3.91467    117 - -
          2.68618  4.42225  2.77519  2.73123  3.46354  2.40513  3.72494  3.29354  2.67741  2.69355  4.24690  2.90347  2.73739  3.18146  2.89801  2.37887  2.77519  2.98518  4.58477  3.61503
          0.03351  3.80839  4.53074  0.61958  0.77255  0.48576  0.95510
    118   2.92311  5.03735  1.01454  2.30009  4.40640  3.16420  3.87837  3.98050  2.95099  3.60099  4.57912  2.85261  3.81266  3.11848  3.45728  2.89377  3.26085  3.62704  5.58736  4.29177    118 - -
          2.68618  4.42225  2.77519  2.73123  3.46354  2.40513  3.72494  3.29354  2.67741  2.69355  4.24690  2.90347  2.73739  3.18146  2.89801  2.37887  2.77519  2.98518  4.58477  3.61503
          0.03351  3.80839  4.53074  0.61958  0.77255  0.48576  0.95510
    119   3.17889  4.60008  4.15032  3.85387  1.12282  3.88119  3.85245  2.71188  3.76280  2.09750  3.45251  3.94779  4.34224  3.94887  3.89833  3.45132  3.48052  2.69761  4.12292  2.49894    119 - -
          2.68618  4.42225  2.77519  2.73123  3.46354  2.40513  3.72494  3.29354  2.67741  2.69355  4.24690  2.90347  2.73739  3.18146  2.89801  2.37887  2.77519  2.98518  4.58477  3.61503
          0.03351  3.80839  4.53074  0.61958  0.77255  0.48576  0.95510
    120   2.91557  4.87384  3.08714  2.72252  4.24557  3.41039  3.72746  3.67115  1.12970  3.25103  4.21733  3.14931  3.91643  2.92363  2.42483  2.96260  3.17436  3.38305  5.32773  4.13178    120 - -
          2.68618  4.42225  2.77519  2.73123  3.46354  2.40513  3.72494  3.29354  2.67741  2.69355  4.24690  2.90347  2.73739  3.18146  2.89801  2.37887  2.77519  2.98518  4.58477  3.61503
          0.03351  3.80839  4.53074  0.61958  0.77255  0.48576  0.95510
    121   2.76143  4.75981  2.99321  2.62750  3.75367  3.41482  3.70211  3.29136  2.35273  2.60561  3.86507  3.07925  3.89879  1.72366  2.64493  2.83054  3.02580  3.07827  5.14726  3.78569    121 - -
          2.68618  4.42225  2.77519  2.73123  3.46354  2.40513  3.72494  3.29354  2.67741  2.69355  4.24690  2.90347  2.73739  3.18146  2.89801  2.37887  2.77519  2.98518  4.58477  3.61503
          0.03351  3.80839  4.53074  0.61958  0.77255  0.48576  0.95510
    122   3.08469  4.56681  4.08583  3.72691  3.11381  3.89935  4.40279  2.31622  3.49522  0.95845  3.15956  4.00841  4.34677  3.87896  3.68117  3.46490  3.38246  2.33662  4.96833  3.67637    122 - -
          2.68618  4.42225  2.77519  2.73123  3.46354  2.40513  3.72494  3.29354  2.67741  2.69355  4.24690  2.90347  2.73739  3.18146  2.89801  2.37887  2.77519  2.98518  4.58477  3.61503
          0.03351  3.80839  4.53074  0.61958  0.77255  0.48576  0.95510
    123   3.15726  4.67219  3.74475  3.46341  2.29976  3.75634  3.59289  3.17566  3.32278  2.64581  3.85778  3.64645  4.23235  3.64422  3.51908  3.29987  3.44402  3.04338  3.94061  1.07944    123 - -
          2.68618  4.42225  2.77519  2.73123  3.46354  2.40513  3.72494  3.29354  2.67741  2.69355  4.24690  2.90347  2.73739  3.18146  2.89801  2.37887  2.77519  2.98518  4.58477  3.61503
          0.03351  3.80839  4.53074  0.61958  0.77255  0.48576  0.95510
    124   2.66363  4.75200  2.74690  2.48243  4.07108  3.25466  3.69677  3.60785  2.37830  3.18803  4.10056  2.94860  3.80815  1.71115  2.69863  2.51501  2.96937  3.27283  5.34099  3.99164    124 - -
          2.68618  4.42225  2.77519  2.73123  3.46354  2.40513  3.72494  3.29354  2.67741  2.69355  4.24690  2.90347  2.73739  3.18146  2.89801  2.37887  2.77519  2.98518  4.58477  3.61503
          0.03351  3.80839  4.53074  0.61958  0.77255  0.48576  0.95510
    125   2.38088  4.22532  3.37373  3.12452  3.91469  3.06626  4.14640  3.03411  3.06620  2.89981  3.95571  3.34319  3.76550  3.46463  3.32709  2.58160  1.28546  2.73596  5.35824  4.13176    125 - -
          2.68618  4.42225  2.77519  2.73123  3.46354  2.40513  3.72494  3.29354  2.67741  2.69355  4.24690  2.90347  2.73739  3.18146  2.89801  2.37887  2.77519  2.98518  4.58477  3.61503
          0.03351  3.80839  4.53074  0.61958  0.77255  0.48576  0.95510
    126   3.08469  4.56681  4.08583  3.72691  3.11381  3.89935  4.40279  2.31622  3.49522  0.95845  3.15956  4.00841  4.34677  3.87896  3.68117  3.46490  3.38246  2.33662  4.96833  3.67637    126 - -
          2.68618  4.42225  2.77519  2.73123  3.46354  2.40513  3.72494  3.29354  2.67741  2.69355  4.24690  2.90347  2.73739  3.18146  2.89801  2.37887  2.77519  2.98518  4.58477  3.61503
          0.03351  3.80839  4.53074  0.61958  0.77255  0.48576  0.95510
    127   2.28802  4.25796  3.05109  2.74525  4.05100  3.00466  3.90170  3.43610  2.79170  3.13623  3.98739  2.76356  3.66656  3.14055  3.14412  2.01218  1.88695  3.01273  5.38859  4.12148    127 - -
          2.68618  4.42225  2.77519  2.73123  3.46354  2.40513  3.72494  3.29354  2.67741  2.69355  4.24690  2.90347  2.73739  3.18146  2.89801  2.37887  2.77519  2.98518  4.58477  3.61503
          0.03351  3.80839  4.53074  0.61958  0.77255  0.48576  0.95510
    128   2.92311  5.03735  1.01454  2.30009  4.40640  3.16420  3.87837  3.98050  2.95099  3.60099  4.57912  2.85261  3.81266  3.11848  3.45728  2.89377  3.26085  3.62704  5.58736  4.29177    128 - -
          2.68618  4.42225  2.77519  2.73123  3.46354  2.40513  3.72494  3.29354  2.67741  2.69355  4.24690  2.90347  2.73739  3.18146  2.89801  2.37887  2.77519  2.98518  4.58477  3.61503
          0.03351  3.80839  4.53074  0.61958  0.77255  0.48576  0.95510
    129   3.22100  4.66077  4.05098  3.67051  1.91367  4.00411  3.46058  3.04091  3.54219  2.46972  3.69459  3.73792  4.37416  3.72139  3.72276  3.37402  3.46611  2.94064  3.71067  1.21468    129 - -
          2.68618  4.42225  2.77519  2.73123  3.46354  2.40513  3.72494  3.29354  2.67741  2.69355  4.24690  2.90347  2.73739  3.18146  2.89801  2.37887  2.77519  2.98518  4.58477  3.61503
          0.03351  3.80839  4.53074  0.61958  0.77255  0.48576  0.95510
    130   2.86268  5.27664  1.31523  1.94213  4.57833  3.14385  3.72362  4.06498  2.74747  3.64063  4.53193  2.65472  3.77422  2.90919  3.31104  2.77492  3.16419  3.68016  5.79146  4.34023    130 - -
          2.68618  4.42225  2.77519  2.73123  3.46354  2.40513  3.72494  3.29354  2.67741  2.69355  4.24690  2.90347  2.73739  3.18146  2.89801  2.37887  2.77519  2.98518  4.58477  3.61503
          0.03351  3.80839  4.53074  0.61958  0.77255  0.48576  0.95510
    131   2.98131  4.41980  4.24162  3.85620  3.33257  3.99480  4.59720  1.16111  3.68296  1.93351  3.27971  4.11059  4.43351  4.03877  3.88695  3.48513  3.28221  1.84862  5.20905  3.94078    131 - -
          2.68618  4.42225  2.77519  2.73123  3.46354  2.40513  3.72494  3.29354  2.67741  2.69355  4.24690  2.90347  2.73739  3.18146  2.89801  2.37887  2.77519  2.98518  4.58477  3.61503
          0.03351  3.80839  4.53074  0.61958  0.77255  0.48576  0.95510
    132   2.93567  4.77649  3.42005  2.94650  4.11486  3.43409  3.78227  3.65333  2.21804  3.18106  4.18431  3.31043  3.94105  3.00701  1.08112  3.02376  3.20684  3.38040  5.22475  4.05755    132 - -
          2.68618  4.42225  2.77519  2.73123  3.46354  2.40513  3.72494  3.29354  2.67741  2.69355  4.24690  2.90347  2.73739  3.18146  2.89801  2.37887  2.77519  2.98518  4.58477  3.61503
          0.03351  3.80839  4.53074  0.61958  0.77255  0.48576  0.95510
    133   3.22942  4.66050  4.07291  3.68999  1.88413  4.01733  3.45580  3.04008  3.56265  2.46466  3.69034  3.74747  4.38238  3.73206  3.73916  3.38352  3.47246  2.94150  3.70004  1.22088    133 - -
          2.68618  4.42225  2.77519  2.73123  3.46354  2.40513  3.72494  3.29354  2.67741  2.69355  4.24690  2.90347  2.73739  3.18146  2.89801  2.37887  2.77519  2.98518  4.58477  3.61503
          0.03351  3.80839  4.53074  0.61958  0.77255  0.48576  0.95510
    134   3.15726  4.67219  3.74475  3.46341  2.29976  3.75634  3.59289  3.17566  3.32278  2.64581  3.85778  3.64645  4.23235  3.64422  3.51908  3.29987  3.44402  3.04338  3.94061  1.07944    134 - -
          2.68618  4.42225  2.77519  2.73123  3.46354  2.40513  3.72494  3.29354  2.67741  2.69355  4.24690  2.90347  2.73739  3.18146  2.89801  2.37887  2.77519  2.98518  4.58477  3.61503
          0.03351  3.80839  4.53074  0.61958  0.77255  0.48576  0.95510
    135   3.08469  4.56681  4.08583  3.72691  3.11381  3.89935  4.40279  2.31622  3.49522  0.95845  3.15956  4.00841  4.34677  3.87896  3.68117  3.46490  3.38246  2.33662  4.96833  3.67637    135 - -
          2.68618  4.42225  2.77519  2.73123  3.46354  2.40513  3.72494  3.29354  2.67741  2.69355  4.24690  2.90347  2.73739  3.18146  2.89801  2.37887  2.77519  2.98518  4.58477  3.61503
          0.03351  3.80839  4.53074  0.61958  0.77255  0.48576  0.95510
    136   3.22673  4.66060  4.06592  3.68371  1.89376  4.01316  3.45730  3.04030  3.55609  2.46623  3.69166  3.74441  4.37977  3.72861  3.73394  3.38048  3.47042  2.94119  3.70339  1.21877    136 - -
          2.68618  4.42225  2.77519  2.73123  3.46354  2.40513  3.72494  3.29354  2.67741  2.69355  4.24690  2.90347  2.73739  3.18146  2.89801  2.37887  2.77519  2.98518  4.58477  3.61503
          0.03351  3.80839  4.53074  0.61958  0.77255  0.48576  0.95510
    137   2.89992  4.99376  2.46525  1.12027  4.33240  3.23467  3.81790  3.77361  2.69052  3.40180  4.38024  2.90101  3.83668  3.03593  3.09149  2.88987  3.20420  3.46469  5.51622  4.24017    137 - -
          2.68618  4.42225  2.77519  2.73123  3.46354  2.40513  3.72494  3.29354  2.67741  2.69355  4.24690  2.90347  2.73739  3.18146  2.89801  2.37887  2.77519  2.98518  4.58477  3.61503
          0.03351  3.80839  4.53074  0.61958  0.77255  0.48576  0.95510
    138   3.08469  4.56681  4.08583  3.72691  3.11381  3.89935  4.40279  2.31622  3.49522  0.95845  3.15956  4.00841  4.34677  3.87896  3.68117  3.46490  3.38246  2.33662  4.96833  3.67637    138 - -
          2.68618  4.42225  2.77519  2.73123  3.46354  2.40513  3.72494  3.29354  2.67741  2.69355  4.24690  2.90347  2.73739  3.18146  2.89801  2.37887  2.77519  2.98518  4.58477  3.61503
          0.03351  3.80839  4.53074  0.61958  0.77255  0.48576  0.95510
    139   3.08469  4.56681  4.08583  3.72691  3.11381  3.89935  4.40279  2.31622  3.49522  0.95845  3.15956  4.00841  4.34677  3.87896  3.68117  3.46490  3.38246  2.33662  4.96833  3.67637    139 - -
          2.68618  4.42225  2.77519  2.73123  3.46354  2.40513  3.72494  3.29354  2.67741  2.69355  4.24690  2.90347  2.73739  3.18146  2.89801  2.37887  2.77519  2.98518  4.58477  3.61503
          0.03351  3.80839  4.53074  0.61958  0.77255  0.48576  0.95510
    140   2.91557  4.87384  3.08714  2.72252  4.24557  3.41039  3.72746  3.67115  1.12970  3.25103  4.21733  3.14931  3.91643  2.92363  2.42483  2.96260  3.17436  3.38305  5.32773  4.13178    140 - -
          2.68618  4.42225  2.77519  2.73123  3.46354  2.40513  3.72494  3.29354  2.67741  2.69355  4.24690  2.90347  2.73739  3.18146  2.89801  2.37887  2.77519  2.98518  4.58477  3.61503
          0.03351  3.80839  4.53074  0.61958  0.77255  0.48576  0.95510
    141   1.11031  4.16266  3.39952  3.18951  3.99036  2.98856  4.21886  3.10649  3.20414  2.99084  4.03105  3.35470  3.72187  3.55158  3.45819  2.51417  2.78716  2.77211  5.42402  4.21744    141 - -
          2.68618  4.42225  2.77519  2.73123  3.46354  2.40513  3.72494  3.29354  2.67741  2.69355  4.24690  2.90347  2.73739  3.18146  2.89801  2.37887  2.77519  2.98518  4.58477  3.61503
          0.03351  3.80839  4.53074  0.61958  0.77255  0.48576  0.95510
    142   3.08469  4.56681  4.08583  3.72691  3.11381  3.89935  4.40279  2.31622  3.49522  0.95845  3.15956  4.00841  4.34677  3.87896  3.68117  3.46490  3.38246  2.33662  4.96833  3.67637    142 - -
          2.68618  4.42225  2.77519  2.73123  3.46354  2.40513  3.72494  3.29354  2.67741  2.69355  4.24690  2.90347  2.73739  3.18146  2.89801  2.37887  2.77519  2.98518  4.58477  3.61503
          0.03351  3.80839  4.53074  0.61958  0.77255  0.48576  0.95510
    143   2.86286  5.26920  1.30560  1.95560  4.57280  3.14379  3.72667  4.05944  2.75153  3.63814  4.53160  2.65810  3.77494  2.91335  3.31386  2.77663  3.16545  3.67583  5.78704  4.33851    143 - -
          2.68618  4.42225  2.77519  2.73123  3.46354  2.40513  3.72494  3.29354  2.67741  2.69355  4.24690  2.90347  2.73739  3.18146  2.89801  2.37887  2.77519  2.98518  4.58477  3.61503
          0.03351  3.80839  4.53074  0.61958  0.77255  0.48576  0.95510
    144   3.15726  4.67219  3.74475  3.46341  2.29976  3.75634  3.59289  3.17566  3.32278  2.64581  3.85778  3.64645  4.23235  3.64422  3.51908  3.29987  3.44402  3.04338  3.94061  1.07944    144 - -
          2.68618  4.42225  2.77519  2.73123  3.46354  2.40513  3.72494  3.29354  2.67741  2.69355  4.24690  2.90347  2.73739  3.18146  2.89801  2.37887  2.77519  2.98518  4.58477  3.61503
          0.03351  3.80839  4.53074  0.61958  0.77255  0.48576  0.95510
    145   2.51796  1.08037  4.02002  3.74616  3.75363  3.15316  4.40750  2.88810  3.57311  2.80586  3.92566  3.75027  3.85502  3.92202  3.70837  2.78924  2.97954  2.63671  5.18182  4.04137    145 - -
          2.68618  4.42225  2.77519  2.73123  3.46354  2.40513  3.72494  3.29354  2.67741  2.69355  4.24690  2.90347  2.73739  3.18146  2.89801  2.37887  2.77519  2.98518  4.58477  3.61503
          0.03351  3.80839  4.53074  0.61958  0.77255  0.48576  0.95510
    146   2.92923  4.75570  3.06737  2.82225  3.24301  3.39609  1.28522  3.62204  2.66722  3.12353  4.16260  3.23362  3.94584  3.18806  2.93608  3.00091  3.23101  3.35853  4.70870  3.19598    146 - -
          2.68618  4.42225  2.77519  2.73123  3.46354  2.40513  3.72494  3.29354  2.67741  2.69355  4.24690  2.90347  2.73739  3.18146  2.89801  2.37887  2.77519  2.98518  4.58477  3.61503
          0.03351  3.80839  4.53074  0.61958  0.77255  0.48576  0.95510
    147   2.28599  4.20474  3.15313  2.96740  4.01316  2.93592  4.07832  3.52777  3.03676  3.25353  4.18606  3.20153  3.66974  3.39147  3.32378  1.19199  2.76159  3.07699  5.39114  4.09669    147 - -
          2.68618  4.42225  2.77519  2.73123  3.46354  2.40513  3.72494  3.29354  2.67741  2.69355  4.24690  2.90347  2.73739  3.18146  2.89801  2.37887  2.77519  2.98518  4.58477  3.61503
          0.03351  3.80839  4.53074  0.61958  0.77255  0.48576  0.95510
    148   2.98116  4.49511  4.13684  3.63826  3.08700  3.99940  4.35512  2.22025  3.40038  1.55251  1.75016  3.94539  4.35869  3.75007  3.62069  3.37292  3.24447  2.24599  4.99254  3.75882    148 - -
          2.68618  4.42225  2.77519  2.73123  3.46354  2.40513  3.72494  3.29354  2.67741  2.69355  4.24690  2.90347  2.73739  3.18146  2.89801  2.37887  2.77519  2.98518  4.58477  3.61503
          0.03351  3.80839  4.53074  0.61958  0.77255  0.48576  0.95510
    149   2.58929  4.36940  3.24976  3.14188  4.28221  0.83523  4.26473  3.86748  3.31425  3.52941  4.50578  3.41443  3.75846  3.64374  3.55601  2.75963  3.06560  3.40832  5.39294  4.38245    149 - -
          2.68618  4.42225  2.77519  2.73123  3.46354  2.40513  3.72494  3.29354  2.67741  2.69355  4.24690  2.90347  2.73739  3.18146  2.89801  2.37887  2.77519  2.98518  4.58477  3.61503
          0.03351  3.80839  4.53074  0.61958  0.77255  0.48576  0.95510
    150   2.98131  4.41980  4.24162  3.85620  3.33257  3.99480  4.59720  1.16111  3.68296  1.93351  3.27971  4.11059  4.43351  4.03877  3.88695  3.48513  3.28221  1.84862  5.20905  3.94078    150 - -
          2.68618  4.42225  2.77519  2.73123  3.46354  2.40513  3.72494  3.29354  2.67741  2.69355  4.24690  2.90347  2.73739  3.18146  2.89801  2.37887  2.77519  2.98518  4.58477  3.61503
          0.03351  3.80839  4.53074  0.61958  0.77255  0.48576  0.95510
    151   2.92069  4.48020  3.98129  3.57113  3.18275  3.78627  4.32118  2.35208  3.34223  1.78828  1.50662  3.85616  4.24761  3.72903  3.55483  3.26253  3.22531  2.35043  5.01429  3.76968    151 - -
          2.68618  4.42225  2.77519  2.73123  3.46354  2.40513  3.72494  3.29354  2.67741  2.69355  4.24690  2.90347  2.73739  3.18146  2.89801  2.37887  2.77519  2.98518  4.58477  3.61503
          0.03351  3.80839  4.53074  0.61958  0.77255  0.48576  0.95510
    152   2.92923  4.75570  3.06737  2.82225  3.24301  3.39609  1.28522  3.62204  2.66722  3.12353  4.16260  3.23362  3.94584  3.18806  2.93608  3.00091  3.23101  3.35853  4.70870  3.19598    152 - -
          2.68618  4.42225  2.77519  2.73123  3.46354  2.40513  3.72494  3.29354  2.67741  2.69355  4.24690  2.90347  2.73739  3.18146  2.89801  2.37887  2.77519  2.98518  4.58477  3.61503
          0.03351  3.80839  4.53074  0.61958  0.77255  0.48576  0.95510
    153   2.93567  4.77649  3.42005  2.94650  4.11486  3.43409  3.78227  3.65333  2.21804  3.18106  4.18431  3.31043  3.94105  3.00701  1.08112  3.02376  3.20684  3.38040  5.22475  4.05755    153 - -
          2.68618  4.42225  2.77519  2.73123  3.46354  2.40513  3.72494  3.29354  2.67741  2.69355  4.24690  2.90347  2.73739  3.18146  2.89801  2.37887  2.77519  2.98518  4.58477  3.61503
          0.03351  3.80839  4.53074  0.61958  0.77255  0.48576  0.95510
    154   2.92311  5.03735  1.01454  2.30009  4.40640  3.16420  3.87837  3.98050  2.95099  3.60099  4.57912  2.85261  3.81266  3.11848  3.45728  2.89377  3.26085  3.62704  5.58736  4.29177    154 - -
          2.68618  4.42225  2.77519  2.73123  3.46354  2.40513  3.72494  3.29354  2.67741  2.69355  4.24690  2.90347  2.73739  3.18146  2.89801  2.37887  2.77519  2.98518  4.58477  3.61503
          0.03351  3.80839  4.53074  0.61958  0.77255  0.48576  0.95510
    155   2.75784  4.31972  4.03530  3.69790  3.50486  3.65597  4.51118  2.05876  3.56463  2.20413  3.48128  3.89758  4.22110  3.92973  3.78302  3.15664  3.12163  1.11004  5.27795  4.00490    155 - -
          2.68618  4.42225  2.77519  2.73123  3.46354  2.40513  3.72494  3.29354  2.67741  2.69355  4.24690  2.90347  2.73739  3.18146  2.89801  2.37887  2.77519  2.98518  4.58477  3.61503
          0.03351  3.80839  4.53074  0.61958  0.77255  0.48576  0.95510
    156   2.91557  4.87384  3.08714  2.72252  4.24557  3.41039  3.72746  3.67115  1.12970  3.25103  4.21733  3.14931  3.91643  2.92363  2.42483  2.96260  3.17436  3.38305  5.32773  4.13178    156 - -
          2.68618  4.42225  2.77519  2.73123  3.46354  2.40513  3.72494  3.29354  2.67741  2.69355  4.24690  2.90347  2.73739  3.18146  2.89801  2.37887  2.77519  2.98518  4.58477  3.61503
          0.03351  3.80839  4.53074  0.61958  0.77255  0.48576  0.95510
    157   2.67118  4.43758  3.27171  3.10268  4.10073  3.12878  4.18431  3.63096  3.15473  3.26429  4.31243  3.41512  0.95588  3.54553  3.40634  2.83701  3.10805  3.28352  5.30361  4.22102    157 - -
          2.68618  4.42225  2.77519  2.73123  3.46354  2.40513  3.72494  3.29354  2.67741  2.69355  4.24690  2.90347  2.73739  3.18146  2.89801  2.37887  2.77519  2.98518  4.58477  3.61503
          0.03351  3.80839  4.53074  0.61958  0.77255  0.48576  0.95510
    158   2.92923  4.75570  3.06737  2.82225  3.24301  3.39609  1.28522  3.62204  2.66722  3.12353  4.16260  3.23362  3.94584  3.18806  2.93608  3.00091  3.23101  3.35853  4.70870  3.19598    158 - -
          2.68618  4.42225  2.77519  2.73123  3.46354  2.40513  3.72494  3.29354  2.67741  2.69355  4.24690  2.90347  2.73739  3.18146  2.89801  2.37887  2.77519  2.98518  4.58477  3.61503
          0.03351  3.80839  4.53074  0.61958  0.77255  0.48576  0.95510
    159   2.67266  4.66469  2.67738  2.55713  4.01837  3.14279  3.87335  3.71632  2.77246  3.37097  4.32772  1.27686  3.79220  3.14721  3.12388  2.74309  3.05315  3.34503  5.33189  3.97225    159 - -
          2.68618  4.42225  2.77519  2.73123  3.46354  2.40513  3.72494  3.29354  2.67741  2.69355  4.24690  2.90347  2.73739  3.18146  2.89801  2.37887  2.77519  2.98518  4.58477  3.61503
          0.03351  3.80839  4.53074  0.61958  0.77255  0.48576  0.95510
    160   2.75784  4.31972  4.03530  3.69790  3.50486  3.65597  4.51118  2.05876  3.56463  2.20413  3.48128  3.89758  4.22110  3.92973  3.78302  3.15664  3.12163  1.11004  5.27795  4.00490    160 - -
          2.68618  4.42225  2.77519  2.73123  3.46354  2.40513  3.72494  3.29354  2.67741  2.69355  4.24690  2.90347  2.73739  3.18146  2.89801  2.37887  2.77519  2.98518  4.58477  3.61503
          0.03351  3.80839  4.53074  0.61958  0.77255  0.48576  0.95510
    161   2.92069  4.48020  3.98129  3.57113  3.18275  3.78627  4.32118  2.35208  3.34223  1.78828  1.50662  3.85616  4.24761  3.72903  3.55483  3.26253  3.22531  2.35043  5.01429  3.76968    161 - -
          2.68618  4.42225  2.77519  2.73123  3.46354  2.40513  3.72494  3.29354  2.67741  2.69355  4.24690  2.90347  2.73739  3.18146  2.89801  2.37887  2.77519  2.98518  4.58477  3.61503
          0.03351  3.80839  4.53074  0.61958  0.77255  0.48576  0.95510
    162   2.98131  4.41980  4.24162  3.85620  3.33257  3.99480  4.59720  1.16111  3.68296  1.93351  3.27971  4.11059  4.43351  4.03877  3.88695  3.48513  3.28221  1.84862  5.20905  3.94078    162 - -
          2.68618  4.42225  2.77519  2.73123  3.46354  2.40513  3.72494  3.29354  2.67741  2.69355  4.24690  2.90347  2.73739  3.18146  2.89801  2.37887  2.77519  2.98518  4.58477  3.61503
          0.03351  3.80839  4.53074  0.61958  0.77255  0.48576  0.95510
    163   2.92311  5.03735  1.01454  2.30009  4.40640  3.16420  3.87837  3.98050  2.95099  3.60099  4.57912  2.85261  3.81266  3.11848  3.45728  2.89377  3.26085  3.62704  5.58736  4.29177    163 - -
          2.68618  4.42225  2.77519  2.73123  3.46354  2.40513  3.72494  3.29354  2.67741  2.69355  4.24690  2.90347  2.73739  3.18146  2.89801  2.37887  2.77519  2.98518  4.58477  3.61503
          0.03351  3.80839  4.53074  0.61958  0.77255  0.48576  0.95510
    164   2.92923  4.75570  3.06737  2.82225  3.24301  3.39609  1.28522  3.62204  2.66722  3.12353  4.16260  3.23362  3.94584  3.18806  2.93608  3.00091  3.23101  3.35853  4.70870  3.19598    164 - -
          2.68618  4.42225  2.77519  2.73123  3.46354  2.40513  3.72494  3.29354  2.67741  2.69355  4.24690  2.90347  2.73739  3.18146  2.89801  2.37887  2.77519  2.98518  4.58477  3.61503
          0.03351  3.80839  4.53074  0.61958  0.77255  0.48576  0.95510
    165   2.82863  5.19575  2.07255  1.34752  4.49691  3.17743  3.70183  3.95820  2.64930  3.54035  4.42004  2.69393  3.77886  2.88130  3.16143  2.76004  3.11683  3.58848  5.70097  4.28256    165 - -
          2.68618  4.42225  2.77519  2.73123  3.46354  2.40513  3.72494  3.29354  2.67741  2.69355  4.24690  2.90347  2.73739  3.18146  2.89801  2.37887  2.77519  2.98518  4.58477  3.61503
          0.03351  3.80839  4.53074  0.61958  0.77255  0.48576  0.95510
    166   2.71702  4.85305  2.56022  2.37330  3.86170  3.24055  3.21116  3.72501  2.50702  3.28917  4.18305  1.67312  3.80718  2.91576  2.88279  2.73142  3.01769  3.37435  5.22032  3.75849    166 - -
          2.68618  4.42225  2.77519  2.73123  3.46354  2.40513  3.72494  3.29354  2.67741  2.69355  4.24690  2.90347  2.73739  3.18146  2.89801  2.37887  2.77519  2.98518  4.58477  3.61503
          0.03351  3.80839  4.53074  0.61958  0.77255  0.48576  0.95510
    167   2.93567  4.77649  3.42005  2.94650  4.11486  3.43409  3.78227  3.65333  2.21804  3.18106  4.18431  3.31043  3.94105  3.00701  1.08112  3.02376  3.20684  3.38040  5.22475  4.05755    167 - -
          2.68618  4.42225  2.77519  2.73123  3.46354  2.40513  3.72494  3.29354  2.67741  2.69355  4.24690  2.90347  2.73739  3.18146  2.89801  2.37887  2.77519  2.98518  4.58477  3.61503
          0.03351  3.80839  4.53074  0.61958  0.77255  0.48576  0.95510
    168   2.75728  4.76215  3.19321  2.67090  3.97853  3.47706  3.64688  3.28110  1.50339  2.90745  3.41371  3.10468  3.90338  2.82775  2.42160  2.82890  2.99029  3.03875  5.22940  3.96125    168 - -
          2.68618  4.42225  2.77519  2.73123  3.46354  2.40513  3.72494  3.29354  2.67741  2.69355  4.24690  2.90347  2.73739  3.18146  2.89801  2.37887  2.77519  2.98518  4.58477  3.61503
          0.03351  3.80839  4.53074  0.61958  0.77255  0.48576  0.95510
    169   3.08469  4.56681  4.08583  3.72691  3.11381  3.89935  4.40279  2.31622  3.49522  0.95845  3.15956  4.00841  4.34677  3.87896  3.68117  3.46490  3.38246  2.33662  4.96833  3.67637    169 - -
          2.68618  4.42225  2.77519  2.73123  3.46354  2.40513  3.72494  3.29354  2.67741  2.69355  4.24690  2.90347  2.73739  3.18146  2.89801  2.37887  2.77519  2.98518  4.58477  3.61503
          0.03351  3.80839  4.53074  0.61958  0.77255  0.48576  0.95510
    170   2.93567  4.77649  3.42005  2.94650  4.11486  3.43409  3.78227  3.65333  2.21804  3.18106  4.18431  3.31043  3.94105  3.00701  1.08112  3.02376  3.20684  3.38040  5.22475  4.05755    170 - -
          2.68618  4.42225  2.77519  2.73123  3.46354  2.40513  3.72494  3.29354  2.67741  2.69355  4.24690  2.90347  2.73739  3.18146  2.89801  2.37887  2.77519  2.98518  4.58477  3.61503
          0.03351  3.80839  4.53074  0.61958  0.77255  0.48576  0.95510
    171   3.08469  4.56681  4.08583  3.72691  3.11381  3.89935  4.40279  2.31622  3.49522  0.95845  3.15956  4.00841  4.34677  3.87896  3.68117  3.46490  3.38246  2.33662  4.96833  3.67637    171 - -
          2.68618  4.42225  2.77519  2.73123  3.46354  2.40513  3.72494  3.29354  2.67741  2.69355  4.24690  2.90347  2.73739  3.18146  2.89801  2.37887  2.77519  2.98518  4.58477  3.61503
          0.03351  3.80839  4.53074  0.61958  0.77255  0.48576  0.95510
    172   2.98131  4.41980  4.24162  3.85620  3.33257  3.99480  4.59720  1.16111  3.68296  1.93351  3.27971  4.11059  4.43351  4.03877  3.88695  3.48513  3.28221  1.84862  5.20905  3.94078    172 - -
          2.68618  4.42225  2.77519  2.73123  3.46354  2.40513  3.72494  3.29354  2.67741  2.69355  4.24690  2.90347  2.73739  3.18146  2.89801  2.37887  2.77519  2.98518  4.58477  3.61503
          0.03351  3.80839  4.53074  0.61958  0.77255  0.48576  0.95510
    173   2.92311  5.03735  1.01454  2.30009  4.40640  3.16420  3.87837  3.98050  2.95099  3.60099  4.57912  2.85261  3.81266  3.11848  3.45728  2.89377  3.26085  3.62704  5.58736  4.29177    173 - -
          2.68618  4.42225  2.77519  2.73123  3.46354  2.40513  3.72494  3.29354  2.67741  2.69355  4.24690  2.90347  2.73739  3.18146  2.89801  2.37887  2.77519  2.98518  4.58477  3.61503
          0.03351  3.80839  4.53074  0.61958  0.77255  0.48576  0.95510
    174   3.23357  4.63032  3.99599  3.68726  2.60690  3.66065  3.82592  3.25571  3.41132  2.66106  3.89235  3.84955  4.17341  3.80241  3.55053  3.43778  3.53106  3.14428  1.02517  2.61260    174 - -
          2.68618  4.42225  2.77519  2.73123  3.46354  2.40513  3.72494  3.29354  2.67741  2.69355  4.24690  2.90347  2.73739  3.18146  2.89801  2.37887  2.77519  2.98518  4.58477  3.61503
          0.03351  3.80839  4.53074  0.61958  0.77255  0.48576  0.95510
    175   2.58929  4.36940  3.24976  3.14188  4.28221  0.83523  4.26473  3.86748  3.31425  3.52941  4.50578  3.41443  3.75846  3.64374  3.55601  2.75963  3.06560  3.40832  5.39294  4.38245    175 - -
          2.68618  4.42225  2.77519  2.73123  3.46354  2.40513  3.72494  3.29354  2.67741  2.69355  4.24690  2.90347  2.73739  3.18146  2.89801  2.37887  2.77519  2.98518  4.58477  3.61503
          0.03351  3.80839  4.53074  0.61958  0.77255  0.48576  0.95510
    176   3.08469  4.56681  4.08583  3.72691  3.11381  3.89935  4.40279  2.31622  3.49522  0.95845  3.15956  4.00841  4.34677  3.87896  3.68117  3.46490  3.38246  2.33662  4.96833  3.67637    176 - -
          2.68618  4.42225  2.77519  2.73123  3.46354  2.40513  3.72494  3.29354  2.67741  2.69355  4.24690  2.90347  2.73739  3.18146  2.89801  2.37887  2.77519  2.98518  4.58477  3.61503
          0.03351  3.80839  4.53074  0.61958  0.77255  0.48576  0.95510
    177   1.11031  4.16266  3.39952  3.18951  3.99036  2.98856  4.21886  3.10649  3.20414  2.99084  4.03105  3.35470  3.72187  3.55158  3.45819  2.51417  2.78716  2.77211  5.42402  4.21744    177 - -
          2.68618  4.42225  2.77519  2.73123  3.46354  2.40513  3.72494  3.29354  2.67741  2.69355  4.24690  2.90347  2.73739  3.18146  2.89801  2.37887  2.77519  2.98518  4.58477  3.61503
          0.03351  3.80839  4.53074  0.61958  0.77255  0.48576  0.95510
    178   2.89992  4.99376  2.46525  1.12027  4.33240  3.23467  3.81790  3.77361  2.69052  3.40180  4.38024  2.90101  3.83668  3.03593  3.09149  2.88987  3.20420  3.46469  5.51622  4.24017    178 - -
          2.68618  4.42225  2.77519  2.73123  3.46354  2.40513  3.72494  3.29354  2.67741  2.69355  4.24690  2.90347  2.73739  3.18146  2.89801  2.37887  2.77519  2.98518  4.58477  3.61503
          0.03351  3.80839  4.53074  0.61958  0.77255  0.48576  0.95510
    179   3.17889  4.60008  4.15032  3.85387  1.12282  3.88119  3.85245  2.71188  3.76280  2.09750  3.45251  3.94779  4.34224  3.94887  3.89833  3.45132  3.48052  2.69761  4.12292  2.49894    179 - -
          2.68618  4.42225  2.77519  2.73123  3.46354  2.40513  3.72494  3.29354  2.67741  2.69355  4.24690  2.90347  2.73739  3.18146  2.89801  2.37887  2.77519  2.98518  4.58477  3.61503
          0.03351  3.80839  4.53074  0.61958  0.77255  0.48576  0.95510
    180   3.15726  4.67219  3.74475  3.46341  2.29976  3.75634  3.59289  3.17566  3.32278  2.64581  3.85778  3.64645  4.23235  3.64422  3.51908  3.29987  3.44402  3.04338  3.94061  1.07944    180 - -
          2.68618  4.42225  2.77519  2.73123  3.46354  2.40513  3.72494  3.29354  2.67741  2.69355  4.24690  2.90347  2.73739  3.18146  2.89801  2.37887  2.77519  2.98518  4.58477  3.61503
          0.03351  3.80839  4.53074  0.61958  0.77255  0.48576  0.95510
    181   2.92923  4.75570  3.06737  2.82225  3.24301  3.39609  1.28522  3.62204  2.66722  3.12353  4.16260  3.23362  3.94584  3.18806  2.93608  3.00091  3.23101  3.35853  4.70870  3.19598    181 - -
          2.68618  4.42225  2.77519  2.73123  3.46354  2.40513  3.72494  3.29354  2.67741  2.69355  4.24690  2.90347  2.73739  3.18146  2.89801  2.37887  2.77519  2.98518  4.58477  3.61503
          0.03351  3.80839  4.53074  0.61958  0.77255  0.48576  0.95510
    182   2.67118  4.43758  3.27171  3.10268  4.10073  3.12878  4.18431  3.63096  3.15473  3.26429  4.31243  3.41512  0.95588  3.54553  3.40634  2.83701  3.10805  3.28352  5.30361  4.22102    182 - -
          2.68618  4.42225  2.77519  2.73123  3.46354  2.40513  3.72494  3.29354  2.67741  2.69355  4.24690  2.90347  2.73739  3.18146  2.89801  2.37887  2.77519  2.98518  4.58477  3.61503
          0.03351  3.80839  4.53074  0.61958  0.77255  0.48576  0.95510
    183   2.58929  4.36940  3.24976  3.14188  4.28221  0.83523  4.26473  3.86748  3.31425  3.52941  4.50578  3.41443  3.75846  3.64374  3.55601  2.75963  3.06560  3.40832  5.39294  4.38245    183 - -
          2.68618  4.42225  2.77519  2.73123  3.46354  2.40513  3.72494  3.29354  2.67741  2.69355  4.24690  2.90347  2.73739  3.18146  2.89801  2.37887  2.77519  2.98518  4.58477  3.61503
          0.03351  3.80839  4.53074  0.61958  0.77255  0.48576  0.95510
    184   2.83288  4.81384  2.86375  2.61915  3.97341  3.32530  3.77632  3.59581  2.44483  3.10440  4.13570  3.07769  3.87889  1.35270  2.72959  2.88411  3.13068  3.32998  5.25766  3.94763    184 - -
          2.68618  4.42225  2.77519  2.73123  3.46354  2.40513  3.72494  3.29354  2.67741  2.69355  4.24690  2.90347  2.73739  3.18146  2.89801  2.37887  2.77519  2.98518  4.58477  3.61503
          0.03351  3.80839  4.53074  0.61958  0.77255  0.48576  0.95510
    185   2.82862  5.19750  2.06932  1.34888  4.49839  3.17712  3.70141  3.96003  2.64949  3.54156  4.42086  2.69295  3.77860  2.88070  3.16241  2.75962  3.11674  3.58991  5.70233  4.28317    185 - -
          2.68618  4.42225  2.77519  2.73123  3.46354  2.40513  3.72494  3.29354  2.67741  2.69355  4.24690  2.90347  2.73739  3.18146  2.89801  2.37887  2.77519  2.98518  4.58477  3.61503
          0.03351  3.80839  4.53074  0.61958  0.77255  0.48576  0.95510
    186   3.15726  4.67219  3.74475  3.46341  2.29976  3.75634  3.59289  3.17566  3.32278  2.64581  3.85778  3.64645  4.23235  3.64422  3.51908  3.29987  3.44402  3.04338  3.94061  1.07944    186 - -
          2.68618  4.42225  2.77519  2.73123  3.46354  2.40513  3.72494  3.29354  2.67741  2.69355  4.24690  2.90347  2.73739  3.18146  2.89801  2.37887  2.77519  2.98518  4.58477  3.61503
          0.03351  3.80839  4.53074  0.61958  0.77255  0.48576  0.95510
    187   2.67266  4.66469  2.67738  2.55713  4.01837  3.14279  3.87335  3.71632  2.77246  3.37097  4.32772  1.27686  3.79220  3.14721  3.12388  2.74309  3.05315  3.34503  5.33189  3.97225    187 - -
          2.68618  4.42225  2.77519  2.73123  3.46354  2.40513  3.72494  3.29354  2.67741  2.69355  4.24690  2.90347  2.73739  3.18146  2.89801  2.37887  2.77519  2.98518  4.58477  3.61503
          0.03351  3.80839  4.53074  0.61958  0.77255  0.48576  0.95510
    188   2.75784  4.31972  4.03530  3.69790  3.50486  3.65597  4.51118  2.05876  3.56463  2.20413  3.48128  3.89758  4.22110  3.92973  3.78302  3.15664  3.12163  1.11004  5.27795  4.00490    188 - -
          2.68618  4.42225  2.77519  2.73123  3.46354  2.40513  3.72494  3.29354  2.67741  2.69355  4.24690  2.90347  2.73739  3.18146  2.89801  2.37887  2.77519  2.98518  4.58477  3.61503
          0.03351  3.80839  4.53074  0.61958  0.77255  0.48576  0.95510
    189   2.93567  4.77649  3.42005  2.94650  4.11486  3.43409  3.78227  3.65333  2.21804  3.18106  4.18431  3.31043  3.94105  3.00701  1.08112  3.02376  3.20684  3.38040  5.22475  4.05755    189 - -
          2.68618  4.42225  2.77519  2.73123  3.46354  2.40513  3.72494  3.29354  2.67741  2.69355  4.24690  2.90347  2.73739  3.18146  2.89801  2.37887  2.77519  2.98518  4.58477  3.61503
          0.03351  3.80839  4.53074  0.61958  0.77255  0.48576  0.95510
    190   2.75784  4.31972  4.03530  3.69790  3.50486  3.65597  4.51118  2.05876  3.56463  2.20413  3.48128  3.89758  4.22110  3.92973  3.78302  3.15664  3.12163  1.11004  5.27795  4.00490    190 - -
          2.68618  4.42225  2.77519  2.73123  3.46354  2.40513  3.72494  3.29354  2.67741  2.69355  4.24690  2.90347  2.73739  3.18146  2.89801  2.37887  2.77519  2.98518  4.58477  3.61503
          0.03351  3.80839  4.53074  0.61958  0.77255  0.48576  0.95510
    191   1.11031  4.16266  3.39952  3.18951  3.99036  2.98856  4.21886  3.10649  3.20414  2.99084  4.03105  3.35470  3.72187  3.55158  3.45819  2.51417  2.78716  2.77211  5.42402  4.21744    191 - -
          2.68618  4.42225  2.77519  2.73123  3.46354  2.40513  3.72494  3.29354  2.67741  2.69355  4.24690  2.90347  2.73739  3.18146  2.89801  2.37887  2.77519  2.98518  4.58477  3.61503
          0.03351  3.80839  4.53074  0.61958  0.77255  0.48576  0.95510
    192   2.28599  4.20474  3.15313  2.96740  4.01316  2.93592  4.07832  3.52777  3.03676  3.25353  4.18606  3.20153  3.66974  3.39147  3.32378  1.19199  2.76159  3.07699  5.39114  4.09669    192 - -
          2.68618  4.42225  2.77519  2.73123  3.46354  2.40513  3.72494  3.29354  2.67741  2.69355  4.24690  2.90347  2.73739  3.18146  2.89801  2.37887  2.77519  2.98518  4.58477  3.61503
          0.03351  3.80839  4.53074  0.61958  0.77255  0.48576  0.95510
    193   2.93567  4.77649  3.42005  2.94650  4.11486  3.43409  3.78227  3.65333  2.21804  3.18106  4.18431  3.31043  3.94105  3.00701  1.08112  3.02376  3.20684  3.38040  5.22475  4.05755    193 - -
          2.68618  4.42225  2.77519  2.73123  3.46354  2.40513  3.72494  3.29354  2.67741  2.69355  4.24690  2.90347  2.73739  3.18146  2.89801  2.37887  2.77519  2.98518  4.58477  3.61503
          0.03351  3.80839  4.53074  0.61958  0.77255  0.48576  0.95510
    194   3.15726  4.67219  3.74475  3.46341  2.29976  3.75634  3.59289  3.17566  3.32278  2.64581  3.85778  3.64645  4.23235  3.64422  3.51908  3.29987  3.44402  3.04338  3.94061  1.07944    194 - -
          2.68618  4.42225  2.77519  2.73123  3.46354  2.40513  3.72494  3.29354  2.67741  2.69355  4.24690  2.90347  2.73739  3.18146  2.89801  2.37887  2.77519  2.98518  4.58477  3.61503
          0.03351  3.80839  4.53074  0.61958  0.77255  0.48576  0.95510
    195   3.17889  4.60008  4.15032  3.85387  1.12282  3.88119  3.85245  2.71188  3.76280  2.09750  3.45251  3.94779  4.34224  3.94887  3.89833  3.45132  3.48052  2.69761  4.12292  2.49894    195 - -
          2.68618  4.42225  2.77519  2.73123  3.46354  2.40513  3.72494  3.29354  2.67741  2.69355  4.24690  2.90347  2.73739  3.18146  2.89801  2.37887  2.77519  2.98518  4.58477  3.61503
          0.03351  3.80839  4.53074  0.61958  0.77255  0.48576  0.95510
    196   2.91557  4.87384  3.08714  2.72252  4.24557  3.41039  3.72746  3.67115  1.12970  3.25103  4.21733  3.14931  3.91643  2.92363  2.42483  2.96260  3.17436  3.38305  5.32773  4.13178    196 - -
          2.68618  4.42225  2.77519  2.73123  3.46354  2.40513  3.72494  3.29354  2.67741  2.69355  4.24690  2.90347  2.73739  3.18146  2.89801  2.37887  2.77519  2.98518  4.58477  3.61503
          0.03351  3.80839  4.53074  0.61958  0.77255  0.48576  0.95510
    197   2.58929  4.36940  3.24976  3.14188  4.28221  0.83523  4.26473  3.86748  3.31425  3.52941  4.50578  3.41443  3.75846  3.64374  3.55601  2.75963  3.06560  3.40832  5.39294  4.38245    197 - -
          2.68618  4.42225  2.77519  2.73123  3.46354  2.40513  3.72494  3.29354  2.67741  2.69355  4.24690  2.90347  2.73739  3.18146  2.89801  2.37887  2.77519  2.98518  4.58477  3.61503
          0.03351  3.80839  4.53074  0.61958  0.77255  0.48576  0.95510
    198   2.67118  4.43758  3.27171  3.10268  4.10073  3.12878  4.18431  3.63096  3.15473  3.26429  4.31243  3.41512  0.95588  3.54553  3.40634  2.83701  3.10805  3.28352  5.30361  4.22102    198 - -
          2.68618  4.42225  2.77519  2.73123  3.46354  2.40513  3.72494  3.29354  2.67741  2.69355  4.24690  2.90347  2.73739  3.18146  2.89801  2.37887  2.77519  2.98518  4.58477  3.61503
          0.03351  3.80839  4.53074  0.61958  0.77255  0.48576  0.95510
    199   2.89992  4.99376  2.46525  1.12027  4.33240  3.23467  3.81790  3.77361  2.69052  3.40180  4.38024  2.90101  3.83668  3.03593  3.09149  2.88987  3.20420  3.46469  5.51622  4.24017    199 - -
          2.68618  4.42225  2.77519  2.73123  3.46354  2.40513  3.72494  3.29354  2.67741  2.69355  4.24690  2.90347  2.73739  3.18146  2.89801  2.37887  2.77519  2.98518  4.58477  3.61503
          0.03351  3.80839  4.53074  0.61958  0.77255  0.48576  0.95510
    200   3.08469  4.56681  4.08583  3.72691  3.11381  3.89935  4.40279  2.31622  3.49522  0.95845  3.15956  4.00841  4.34677  3.87896  3.68117  3.46490  3.38246  2.33662  4.96833  3.67637    200 - -
          2.68618  4.42225  2.77519  2.73123  3.46354  2.40513  3.72494  3.29354  2.67741  2.69355  4.24690  2.90347  2.73739  3.18146  2.89801  2.37887  2.77519  2.98518  4.58477  3.61503
          0.03351  3.80839  4.53074  0.61958  0.77255  0.48576  0.95510
    201   3.08469  4.56681  4.08583  3.72691  3.11381  3.89935  4.40279  2.31622  3.49522  0.95845  3.15956  4.00841  4.34677  3.87896  3.68117  3.46490  3.38246  2.33662  4.96833  3.67637    201 - -
          2.68618  4.42225  2.77519  2.73123  3.46354  2.40513  3.72494  3.29354  2.67741  2.69355  4.24690  2.90347  2.73739  3.18146  2.89801  2.37887  2.77519  2.98518  4.58477  3.61503
          0.03351  3.80839  4.53074  0.61958  0.77255  0.48576  0.95510
    202   2.39059  4.23111  3.91868  3.54813  3.60683  3.51950  4.42404  2.08974  3.44163  2.31185  3.51310  3.74272  4.10944  3.78984  3.68913  2.95651  2.97400  1.27442  5.33800  4.09265    202 - -
          2.68618  4.42225  2.77519  2.73123  3.46354  2.40513  3.72494  3.29354  2.67741  2.69355  4.24690  2.90347  2.73739  3.18146  2.89801  2.37887  2.77519  2.98518  4.58477  3.61503
          0.03351  3.80839  4.53074  0.61958  0.77255  0.48576  0.95510
    203   2.92311  5.03735  1.01454  2.30009  4.40640  3.16420  3.87837  3.98050  2.95099  3.60099  4.57912  2.85261  3.81266  3.11848  3.45728  2.89377  3.26085  3.62704  5.58736  4.29177    203 - -
          2.68618  4.42225  2.77519  2.73123  3.46354  2.40513  3.72494  3.29354  2.67741  2.69355  4.24690  2.90347  2.73739  3.18146  2.89801  2.37887  2.77519  2.98518  4.58477  3.61503
          0.03351  3.80839  4.53074  0.61958  0.77255  0.48576  0.95510
    204   3.15726  4.67219  3.74475  3.46341  2.29976  3.75634  3.59289  3.17566  3.32278  2.64581  3.85778  3.64645  4.23235  3.64422  3.51908  3.29987  3.44402  3.04338  3.94061  1.07944    204 - -
          2.68618  4.42225  2.77519  2.73123  3.46354  2.40513  3.72494  3.29354  2.67741  2.69355  4.24690  2.90347  2.73739  3.18146  2.89801  2.37887  2.77519  2.98518  4.58477  3.61503
          0.03351  3.80839  4.53074  0.61958  0.77255  0.48576  0.95510
    205   2.83288  4.81384  2.86375  2.61915  3.97341  3.32530  3.77632  3.59581  2.44483  3.10440  4.13570  3.07769  3.87889  1.35270  2.72959  2.88411  3.13068  3.32998  5.25766  3.94763    205 - -
          2.68618  4.42225  2.77519  2.73123  3.46354  2.40513  3.72494  3.29354  2.67741  2.69355  4.24690  2.90347  2.73739  3.18146  2.89801  2.37887  2.77519  2.98518  4.58477  3.61503
          0.03351  3.80839  4.53074  0.61958  0.77255  0.48576  0.95510
    206   2.92069  4.48020  3.98129  3.57113  3.18275  3.78627  4.32118  2.35208  3.34223  1.78828  1.50662  3.85616  4.24761  3.72903  3.55483  3.26253  3.22531  2.35043  5.01429  3.76968    206 - -
          2.68618  4.42225  2.77519  2.73123  3.46354  2.40513  3.72494  3.29354  2.67741  2.69355  4.24690  2.90347  2.73739  3.18146  2.89801  2.37887  2.77519  2.98518  4.58477  3.61503
          0.03351  3.80839  4.53074  0.61958  0.77255  0.48576  0.95510
    207   3.15726  4.67219  3.74475  3.46341  2.29976  3.75634  3.59289  3.17566  3.32278  2.64581  3.85778  3.64645  4.23235  3.64422  3.51908  3.29987  3.44402  3.04338  3.94061  1.07944    207 - -
          2.68618  4.42225  2.77519  2.73123  3.46354  2.40513  3.72494  3.29354  2.67741  2.69355  4.24690  2.90347  2.73739  3.18146  2.89801  2.37887  2.77519  2.98518  4.58477  3.61503
          0.03351  3.80839  4.53074  0.61958  0.77255  0.48576  0.95510
    208   2.92311  5.03735  1.01454  2.30009  4.40640  3.16420  3.87837  3.98050  2.95099  3.60099  4.57912  2.85261  3.81266  3.11848  3.45728  2.89377  3.26085  3.62704  5.58736  4.29177    208 - -
          2.68618  4.42225  2.77519  2.73123  3.46354  2.40513  3.72494  3.29354  2.67741  2.69355  4.24690  2.90347  2.73739  3.18146  2.89801  2.37887  2.77519  2.98518  4.58477  3.61503
          0.03351  3.80839  4.53074  0.61958  0.77255  0.48576  0.95510
    209   3.15726  4.67219  3.74475  3.46341  2.29976  3.75634  3.59289  3.17566  3.32278  2.64581  3.85778  3.64645  4.23235  3.64422  3.51908  3.29987  3.44402  3.04338  3.94061  1.07944    209 - -
          2.68618  4.42225  2.77519  2.73123  3.46354  2.40513  3.72494  3.29354  2.67741  2.69355  4.24690  2.90347  2.73739  3.18146  2.89801  2.37887  2.77519  2.98518  4.58477  3.61503
          0.03351  3.80839  4.53074  0.61958  0.77255  0.48576  0.95510
    210   2.28599  4.20474  3.15313  2.96740  4.01316  2.93592  4.07832  3.52777  3.03676  3.25353  4.18606  3.20153  3.66974  3.39147  3.32378  1.19199  2.76159  3.07699  5.39114  4.09669    210 - -
          2.68618  4.42225  2.77519  2.73123  3.46354  2.40513  3.72494  3.29354  2.67741  2.69355  4.24690  2.90347  2.73739  3.18146  2.89801  2.37887  2.77519  2.98518  4.58477  3.61503
          0.03351  3.80839  4.53074  0.61958  0.77255  0.48576  0.95510
    211   3.08469  4.56681  4.08583  3.72691  3.11381  3.89935  4.40279  2.31622  3.49522  0.95845  3.15956  4.00841  4.34677  3.87896  3.68117  3.46490  3.38246  2.33662  4.96833  3.67637    211 - -
          2.68618  4.42225  2.77519  2.73123  3.46354  2.40513  3.72494  3.29354  2.67741  2.69355  4.24690  2.90347  2.73739  3.18146  2.89801  2.37887  2.77519  2.98518  4.58477  3.61503
          0.03351  3.80839  4.53074  0.61958  0.77255  0.48576  0.95510
    212   2.92311  5.03735  1.01454  2.30009  4.40640  3.16420  3.87837  3.98050  2.95099  3.60099  4.57912  2.85261  3.81266  3.11848  3.45728  2.89377  3.26085  3.62704  5.58736  4.29177    212 - -
          2.68618  4.42225  2.77519  2.73123  3.46354  2.40513  3.72494  3.29354  2.67741  2.69355  4.24690  2.90347  2.73739  3.18146  2.89801  2.37887  2.77519  2.98518  4.58477  3.61503
          0.03351  3.80839  4.53074  0.61958  0.77255  0.48576  0.95510
    213   2.92069  4.48020  3.98129  3.57113  3.18275  3.78627  4.32118  2.35208  3.34223  1.78828  1.50662  3.85616  4.24761  3.72903  3.55483  3.26253  3.22531  2.35043  5.01429  3.76968    213 - -
          2.68618  4.42225  2.77519  2.73123  3.46354  2.40513  3.72494  3.29354  2.67741  2.69355  4.24690  2.90347  2.73739  3.18146  2.89801  2.37887  2.77519  2.98518  4.58477  3.61503
          0.03351  3.80839  4.53074  0.61958  0.77255  0.48576  0.95510
    214   3.23357  4.63032  3.99599  3.68726  2.60690  3.66065  3.82592  3.25571  3.41132  2.66106  3.89235  3.84955  4.17341  3.80241  3.55053  3.43778  3.53106  3.14428  1.02517  2.61260    214 - -
          2.68618  4.42225  2.77519  2.73123  3.46354  2.40513  3.72494  3.29354  2.67741  2.69355  4.24690  2.90347  2.73739  3.18146  2.89801  2.37887  2.77519  2.98518  4.58477  3.61503
          0.03351  3.80839  4.53074  0.61958  0.77255  0.48576  0.95510
    215   2.28599  4.20474  3.15313  2.96740  4.01316  2.93592  4.07832  3.52777  3.03676  3.25353  4.18606  3.20153  3.66974  3.39147  3.32378  1.19199  2.76159  3.07699  5.39114  4.09669    215 - -
          2.68618  4.42225  2.77519  2.73123  3.46354  2.40513  3.72494  3.29354  2.67741  2.69355  4.24690  2.90347  2.73739  3.18146  2.89801  2.37887  2.77519  2.98518  4.58477  3.61503
          0.03351  3.80839  4.53074  0.61958  0.77255  0.48576  0.95510
    216   3.08469  4.56681  4.08583  3.72691  3.11381  3.89935  4.40279  2.31622  3.49522  0.95845  3.15956  4.00841  4.34677  3.87896  3.68117  3.46490  3.38246  2.33662  4.96833  3.67637    216 - -
          2.68618  4.42225  2.77519  2.73123  3.46354  2.40513  3.72494  3.29354  2.67741  2.69355  4.24690  2.90347  2.73739  3.18146  2.89801  2.37887  2.77519  2.98518  4.58477  3.61503
          0.03351  3.80839  4.53074  0.61958  0.77255  0.48576  0.95510
    217   2.58929  4.36940  3.24976  3.14188  4.28221  0.83523  4.26473  3.86748  3.31425  3.52941  4.50578  3.41443  3.75846  3.64374  3.55601  2.75963  3.06560  3.40832  5.39294  4.38245    217 - -
          2.68618  4.42225  2.77519  2.73123  3.46354  2.40513  3.72494  3.29354  2.67741  2.69355  4.24690  2.90347  2.73739  3.18146  2.89801  2.37887  2.77519  2.98518  4.58477  3.61503
          0.03351  3.80839  4.53074  0.61958  0.77255  0.48576  0.95510
    218   2.51796  1.08037  4.02002  3.74616  3.75363  3.15316  4.40750  2.88810  3.57311  2.80586  3.92566  3.75027  3.85502  3.92202  3.70837  2.78924  2.97954  2.63671  5.18182  4.04137    218 - -
          2.68618  4.42225  2.77519  2.73123  3.46354  2.40513  3.72494  3.29354  2.67741  2.69355  4.24690  2.90347  2.73739  3.18146  2.89801  2.37887  2.77519  2.98518  4.58477  3.61503
          0.03351  3.80839  4.53074  0.61958  0.77255  0.48576  0.95510
    219   2.92069  4.48020  3.98129  3.57113  3.18275  3.78627  4.32118  2.35208  3.34223  1.78828  1.50662  3.85616  4.24761  3.72903  3.55483  3.26253  3.22531  2.35043  5.01429  3.76968    219 - -
          2.68618  4.42225  2.77519  2.73123  3.46354  2.40513  3.72494  3.29354  2.67741  2.69355  4.24690  2.90347  2.73739  3.18146  2.89801  2.37887  2.77519  2.98518  4.58477  3.61503
          0.03351  3.80839  4.53074  0.61958  0.77255  0.48576  0.95510
    220   3.11965  4.55757  4.31662  3.84202  2.62593  4.16420  4.34400  2.20795  3.68277  1.06243  2.97149  4.10839  4.47809  3.92348  3.87758  3.54994  3.37165  2.26672  4.76092  3.37570    220 - -
          2.68618  4.42225  2.77519  2.73123  3.46354  2.40513  3.72494  3.29354  2.67741  2.69355  4.24690  2.90347  2.73739  3.18146  2.89801  2.37887  2.77519  2.98518  4.58477  3.61503
          0.03351  3.80839  4.53074  0.61958  0.77255  0.48576  0.95510
    221   1.11031  4.16266  3.39952  3.18951  3.99036  2.98856  4.21886  3.10649  3.20414  2.99084  4.03105  3.35470  3.72187  3.55158  3.45819  2.51417  2.78716  2.77211  5.42402  4.21744    221 - -
          2.68618  4.42225  2.77519  2.73123  3.46354  2.40513  3.72494  3.29354  2.67741  2.69355  4.24690  2.90347  2.73739  3.18146  2.89801  2.37887  2.77519  2.98518  4.58477  3.61503
          0.03351  3.80839  4.53074  0.61958  0.77255  0.48576  0.95510
    222   2.28599  4.20474  3.15313  2.96740  4.01316  2.93592  4.07832  3.52777  3.03676  3.25353  4.18606  3.20153  3.66974  3.39147  3.32378  1.19199  2.76159  3.07699  5.39114  4.09669    222 - -
          2.68618  4.42225  2.77519  2.73123  3.46354  2.40513  3.72494  3.29354  2.67741  2.69355  4.24690  2.90347  2.73739  3.18146  2.89801  2.37887  2.77519  2.98518  4.58477  3.61503
          0.03351  3.80839  4.53074  0.61958  0.77255  0.48576  0.95510
    223   2.92069  4.48020  3.98129  3.57113  3.18275  3.78627  4.32118  2.35208  3.34223  1.78828  1.50662  3.85616  4.24761  3.72903  3.55483  3.26253  3.22531  2.35043  5.01429  3.76968    223 - -
          2.68618  4.42225  2.77519  2.73123  3.46354  2.40513  3.72494  3.29354  2.67741  2.69355  4.24690  2.90347  2.73739  3.18146  2.89801  2.37887  2.77519  2.98518  4.58477  3.61503
          0.03351  3.80839  4.53074  0.61958  0.77255  0.48576  0.95510
    224   2.98131  4.41980  4.24162  3.85620  3.33257  3.99480  4.59720  1.16111  3.68296  1.93351  3.27971  4.11059  4.43351  4.03877  3.88695  3.48513  3.28221  1.84862  5.20905  3.94078    224 - -
          2.68618  4.42225  2.77519  2.73123  3.46354  2.40513  3.72494  3.29354  2.67741  2.69355  4.24690  2.90347  2.73739  3.18146  2.89801  2.37887  2.77519  2.98518  4.58477  3.61503
          0.03351  3.80839  4.53074  0.61958  0.77255  0.48576  0.95510
    225   3.17889  4.60008  4.15032  3.85387  1.12282  3.88119  3.85245  2.71188  3.76280  2.09750  3.45251  3.94779  4.34224  3.94887  3.89833  3.45132  3.48052  2.69761  4.12292  2.49894    225 - -
          2.68618  4.42225  2.77519  2.73123  3.46354  2.40513  3.72494  3.29354  2.67741  2.69355  4.24690  2.90347  2.73739  3.18146  2.89801  2.37887  2.77519  2.98518  4.58477  3.61503
          0.03351  3.80839  4.53074  0.61958  0.77255  0.48576  0.95510
    226   2.93567  4.77649  3.42005  2.94650  4.11486  3.43409  3.78227  3.65333  2.21804  3.18106  4.18431  3.31043  3.94105  3.00701  1.08112  3.02376  3.20684  3.38040  5.22475  4.05755    226 - -
          2.68618  4.42225  2.77519  2.73123  3.46354  2.40513  3.72494  3.29354  2.67741  2.69355  4.24690  2.90347  2.73739  3.18146  2.89801  2.37887  2.77519  2.98518  4.58477  3.61503
          0.03351  3.80839  4.53074  0.61958  0.77255  0.48576  0.95510
    227   2.91557  4.87384  3.08714  2.72252  4.24557  3.41039  3.72746  3.67115  1.12970  3.25103  4.21733  3.14931  3.91643  2.92363  2.42483  2.96260  3.17436  3.38305  5.32773  4.13178    227 - -
          2.68618  4.42225  2.77519  2.73123  3.46354  2.40513  3.72494  3.29354  2.67741  2.69355  4.24690  2.90347  2.73739  3.18146  2.89801  2.37887  2.77519  2.98518  4.58477  3.61503
          0.03351  3.80839  4.53074  0.61958  0.77255  0.48576  0.95510
    228   2.89992  4.99376  2.46525  1.12027  4.33240  3.23467  3.81790  3.77361  2.69052  3.40180  4.38024  2.90101  3.83668  3.03593  3.09149  2.88987  3.20420  3.46469  5.51622  4.24017    228 - -
          2.68618  4.42225  2.77519  2.73123  3.46354  2.40513  3.72494  3.29354  2.67741  2.69355  4.24690  2.90347  2.73739  3.18146  2.89801  2.37887  2.77519  2.98518  4.58477  3.61503
          0.03351  3.80839  4.53074  0.61958  0.77255  0.48576  0.95510
    229   2.67118  4.43758  3.27171  3.10268  4.10073  3.12878  4.18431  3.63096  3.15473  3.26429  4.31243  3.41512  0.95588  3.54553  3.40634  2.83701  3.10805  3.28352  5.30361  4.22102    229 - -
          2.68618  4.42225  2.77519  2.73123  3.46354  2.40513  3.72494  3.29354  2.67741  2.69355  4.24690  2.90347  2.73739  3.18146  2.89801  2.37887  2.77519  2.98518  4.58477  3.61503
          0.03351  3.80839  4.53074  0.61958  0.77255  0.48576  0.95510
    230   3.17889  4.60008  4.15032  3.85387  1.12282  3.88119  3.85245  2.71188  3.76280  2.09750  3.45251  3.94779  4.34224  3.94887  3.89833  3.45132  3.48052  2.69761  4.12292  2.49894    230 - -
          2.68618  4.42225  2.77519  2.73123  3.46354  2.40513  3.72494  3.29354  2.67741  2.69355  4.24690  2.90347  2.73739  3.18146  2.89801  2.37887  2.77519  2.98518  4.58477  3.61503
          0.03351  3.80839  4.53074  0.61958  0.77255  0.48576  0.95510
    231   3.17889  4.60008  4.15032  3.85387  1.12282  3.88119  3.85245  2.71188  3.76280  2.09750  3.45251  3.94779  4.34224  3.94887  3.89833  3.45132  3.48052  2.69761  4.12292  2.49894    231 - -
          2.68618  4.42225  2.77519  2.73123  3.46354  2.40513  3.72494  3.29354  2.67741  2.69355  4.24690  2.90347  2.73739  3.18146  2.89801  2.37887  2.77519  2.98518  4.58477  3.61503
          0.03351  3.80839  4.53074  0.61958  0.77255  0.48576  0.95510
    232   2.92923  4.75570  3.06737  2.82225  3.24301  3.39609  1.28522  3.62204  2.66722  3.12353  4.16260  3.23362  3.94584  3.18806  2.93608  3.00091  3.23101  3.35853  4.70870  3.19598    232 - -
          2.68618  4.42225  2.77519  2.73123  3.46354  2.40513  3.72494  3.29354  2.67741  2.69355  4.24690  2.90347  2.73739  3.18146  2.89801  2.37887  2.77519  2.98518  4.58477  3.61503
          0.03351  3.80839  4.53074  0.61958  0.77255  0.48576  0.95510
    233   2.58929  4.36940  3.24976  3.14188  4.28221  0.83523  4.26473  3.86748  3.31425  3.52941  4.50578  3.41443  3.75846  3.64374  3.55601  2.75963  3.06560  3.40832  5.39294  4.38245    233 - -
          2.68618  4.42225  2.77519  2.73123  3.46354  2.40513  3.72494  3.29354  2.67741  2.69355  4.24690  2.90347  2.73739  3.18146  2.89801  2.37887  2.77519  2.98518  4.58477  3.61503
          0.03351  3.80839  4.53074  0.61958  0.77255  0.48576  0.95510
    234   2.92923  4.75570  3.06737  2.82225  3.24301  3.39609  1.28522  3.62204  2.66722  3.12353  4.16260  3.23362  3.94584  3.18806  2.93608  3.00091  3.23101  3.35853  4.70870  3.19598    234 - -
          2.68618  4.42225  2.77519  2.73123  3.46354  2.40513  3.72494  3.29354  2.67741  2.69355  4.24690  2.90347  2.73739  3.18146  2.89801  2.37887  2.77519  2.98518  4.58477  3.61503
          0.03351  3.80839  4.53074  0.61958  0.77255  0.48576  0.95510
    235   2.92311  5.03735  1.01454  2.30009  4.40640  3.16420  3.87837  3.98050  2.95099  3.60099  4.57912  2.85261  3.81266  3.11848  3.45728  2.89377  3.26085  3.62704  5.58736  4.29177    235 - -
          2.68618  4.42225  2.77519  2.73123  3.46354  2.40513  3.72494  3.29354  2.67741  2.69355  4.24690  2.90347  2.73739  3.18146  2.89801  2.37887  2.77519  2.98518  4.58477  3.61503
          0.03351  3.80839  4.53074  0.61958  0.77255  0.48576  0.95510
    236   2.67266  4.66469  2.67738  2.55713  4.01837  3.14279  3.87335  3.71632  2.77246  3.37097  4.32772  1.27686  3.79220  3.14721  3.12388  2.74309  3.05315  3.34503  5.33189  3.97225    236 - -
          2.68618  4.42225  2.77519  2.73123  3.46354  2.40513  3.72494  3.29354  2.67741  2.69355  4.24690  2.90347  2.73739  3.18146  2.89801  2.37887  2.77519  2.98518  4.58477  3.61503
          0.03351  3.80839  4.53074  0.61958  0.77255  0.48576  0.95510
    237   3.15726  4.67219  3.74475  3.46341  2.29976  3.75634  3.59289  3.17566  3.32278  2.64581  3.85778  3.64645  4.23235  3.64422  3.51908  3.29987  3.44402  3.04338  3.94061  1.07944    237 - -
          2.68618  4.42225  2.77519  2.73123  3.46354  2.40513  3.72494  3.29354  2.67741  2.69355  4.24690  2.90347  2.73739  3.18146  2.89801  2.37887  2.77519  2.98518  4.58477  3.61503
          0.03351  3.80839  4.53074  0.61958  0.77255  0.48576  0.95510
    238   2.92311  5.03735  1.01454  2.30009  4.40640  3.16420  3.87837  3.98050  2.95099  3.60099  4.57912  2.85261  3.81266  3.11848  3.45728  2.89377  3.26085  3.62704  5.58736  4.29177    238 - -
          2.68618  4.42225  2.77519  2.73123  3.46354  2.40513  3.72494  3.29354  2.67741  2.69355  4.24690  2.90347  2.73739  3.18146  2.89801  2.37887  2.77519  2.98518  4.58477  3.61503
          0.03351  3.80839  4.53074  0.61958  0.77255  0.48576  0.95510
    239   2.83288  4.81384  2.86375  2.61915  3.97341  3.32530  3.77632  3.59581  2.44483  3.10440  4.13570  3.07769  3.87889  1.35270  2.72959  2.88411  3.13068  3.32998  5.25766  3.94763    239 - -
          2.68618  4.42225  2.77519  2.73123  3.46354  2.40513  3.72494  3.29354  2.67741  2.69355  4.24690  2.90347  2.73739  3.18146  2.89801  2.37887  2.77519  2.98518  4.58477  3.61503
          0.03351  3.80839  4.53074  0.61958  0.77255  0.48576  0.95510
    240   3.08469  4.56681  4.08583  3.72691  3.11381  3.89935  4.40279  2.31622  3.49522  0.95845  3.15956  4.00841  4.34677  3.87896  3.68117  3.46490  3.38246  2.33662  4.96833  3.67637    240 - -
          2.68618  4.42225  2.77519  2.73123  3.46354  2.40513  3.72494  3.29354  2.67741  2.69355  4.24690  2.90347  2.73739  3.18146  2.89801  2.37887  2.77519  2.98518  4.58477  3.61503
          0.03351  3.80839  4.53074  0.61958  0.77255  0.48576  0.95510
    241   2.75784  4.31972  4.03530  3.69790  3.50486  3.65597  4.51118  2.05876  3.56463  2.20413  3.48128  3.89758  4.22110  3.92973  3.78302  3.15664  3.12163  1.11004  5.27795  4.00490    241 - -
          2.68618  4.42225  2.77519  2.73123  3.46354  2.40513  3.72494  3.29354  2.67741  2.69355  4.24690  2.90347  2.73739  3.18146  2.89801  2.37887  2.77519  2.98518  4.58477  3.61503
          0.03351  3.80839  4.53074  0.61958  0.77255  0.48576  0.95510
    242   2.93567  4.77649  3.42005  2.94650  4.11486  3.43409  3.78227  3.65333  2.21804  3.18106  4.18431  3.31043  3.94105  3.00701  1.08112  3.02376  3.20684  3.38040  5.22475  4.05755    242 - -
          2.68618  4.42225  2.77519  2.73123  3.46354  2.40513  3.72494  3.29354  2.67741  2.69355  4.24690  2.90347  2.73739  3.18146  2.89801  2.37887  2.77519  2.98518  4.58477  3.61503
          0.03351  3.80839  4.53074  0.61958  0.77255  0.48576  0.95510
    243   2.98131  4.41980  4.24162  3.85620  3.33257  3.99480  4.59720  1.16111  3.68296  1.93351  3.27971  4.11059  4.43351  4.03877  3.88695  3.48513  3.28221  1.84862  5.20905  3.94078    243 - -
          2.68618  4.42225  2.77519  2.73123  3.46354  2.40513  3.72494  3.29354  2.67741  2.69355  4.24690  2.90347  2.73739  3.18146  2.89801  2.37887  2.77519  2.98518  4.58477  3.61503
          0.03351  3.80839  4.53074  0.61958  0.77255  0.48576  0.95510
    244   1.11031  4.16266  3.39952  3.18951  3.99036  2.98856  4.21886  3.10649  3.20414  2.99084  4.03105  3.35470  3.72187  3.55158  3.45819  2.51417  2.78716  2.77211  5.42402  4.21744    244 - -
          2.68618  4.42225  2.77519  2.73123  3.46354  2.40513  3.72494  3.29354  2.67741  2.69355  4.24690  2.90347  2.73739  3.18146  2.89801  2.37887  2.77519  2.98518  4.58477  3.61503
          0.03351  3.80839  4.53074  0.61958  0.77255  0.48576  0.95510
    245   2.91557  4.87384  3.08714  2.72252  4.24557  3.41039  3.72746  3.67115  1.12970  3.25103  4.21733  3.14931  3.91643  2.92363  2.42483  2.96260  3.17436  3.38305  5.32773  4.13178    245 - -
          2.68618  4.42225  2.77519  2.73123  3.46354  2.40513  3.72494  3.29354  2.67741  2.69355  4.24690  2.90347  2.73739  3.18146  2.89801  2.37887  2.77519  2.98518  4.58477  3.61503
          0.03351  3.80839  4.53074  0.61958  0.77255  0.48576  0.95510
    246   2.75784  4.31972  4.03530  3.69790  3.50486  3.65597  4.51118  2.05876  3.56463  2.20413  3.48128  3.89758  4.22110  3.92973  3.78302  3.15664  3.12163  1.11004  5.27795  4.00490    246 - -
          2.68618  4.42225  2.77519  2.73123  3.46354  2.40513  3.72494  3.29354  2.67741  2.69355  4.24690  2.90347  2.73739  3.18146  2.89801  2.37887  2.77519  2.98518  4.58477  3.61503
          0.03351  3.80839  4.53074  0.61958  0.77255  0.48576  0.95510
    247   3.08469  4.56681  4.08583  3.72691  3.11381  3.89935  4.40279  2.31622  3.49522  0.95845  3.15956  4.00841  4.34677  3.87896  3.68117  3.46490  3.38246  2.33662  4.96833  3.67637    247 - -
          2.68618  4.42225  2.77519  2.73123  3.46354  2.40513  3.72494  3.29354  2.67741  2.69355  4.24690  2.90347  2.73739  3.18146  2.89801  2.37887  2.77519  2.98518  4.58477  3.61503
          0.03351  3.80839  4.53074  0.61958  0.77255  0.48576  0.95510
    248   2.58929  4.36940  3.24976  3.14188  4.28221  0.83523  4.26473  3.86748  3.31425  3.52941  4.50578  3.41443  3.75846  3.64374  3.55601  2.75963  3.06560  3.40832  5.39294  4.38245    248 - -
          2.68618  4.42225  2.77519  2.73123  3.46354  2.40513  3.72494  3.29354  2.67741  2.69355  4.24690  2.90347  2.73739  3.18146  2.89801  2.37887  2.77519  2.98518  4.58477  3.61503
          0.03351  3.80839  4.53074  0.61958  0.77255  0.48576  0.95510
    249   2.38088  4.22532  3.37373  3.12452  3.91469  3.06626  4.14640  3.03411  3.06620  2.89981  3.95571  3.34319  3.76550  3.46463  3.32709  2.58160  1.28546  2.73596  5.35824  4.13176    249 - -
          2.68618  4.42225  2.77519  2.73123  3.46354  2.40513  3.72494  3.29354  2.67741  2.69355  4.24690  2.90347  2.73739  3.18146  2.89801  2.37887  2.77519  2.98518  4.58477  3.61503
          0.03351  3.80839  4.53074  0.61958  0.77255  0.48576  0.95510
    250   2.89992  4.99376  2.46525  1.12027  4.33240  3.23467  3.81790  3.77361  2.69052  3.40180  4.38024  2.90101  3.83668  3.03593  3.09149  2.88987  3.20420  3.46469  5.51622  4.24017    250 - -
          2.68618  4.42225  2.77519  2.73123  3.46354  2.40513  3.72494  3.29354  2.67741  2.69355  4.24690  2.90347  2.73739  3.18146  2.89801  2.37887  2.77519  2.98518  4.58477  3.61503
          0.03351  3.80839  4.53074  0.61958  0.77255  0.48576  0.95510
    251   2.82862  5.20294  2.05915  1.35318  4.50298  3.17616  3.70013  3.96573  2.65008  3.54533  4.42346  2.68996  3.77778  2.87887  3.16545  2.75837  3.11650  3.59438  5.70657  4.28510    251 - -
          2.68618  4.42225  2.77519  2.73123  3.46354  2.40513  3.72494  3.29354  2.67741  2.69355  4.24690  2.90347  2.73739  3.18146  2.89801  2.37887  2.77519  2.98518  4.58477  3.61503
          0.03351  3.80839  4.53074  0.61958  0.77255  0.48576  0.95510
    252   3.08469  4.56681  4.08583  3.72691  3.11381  3.89935  4.40279  2.31622  3.49522  0.95845  3.15956  4.00841  4.34677  3.87896  3.68117  3.46490  3.38246  2.33662  4.96833  3.67637    252 - -
          2.68618  4.42225  2.77519  2.73123  3.46354  2.40513  3.72494  3.29354  2.67741  2.69355  4.24690  2.90347  2.73739  3.18146  2.89801  2.37887  2.77519  2.98518  4.58477  3.61503
          0.03351  3.80839  4.53074  0.61958  0.77255  0.48576  0.95510
    253   3.22194  4.61638  4.19965  3.81534  1.27305  4.06532  3.55291  2.84756  3.68811  2.21930  3.50044  3.84667  4.41670  3.82396  3.83442  3.43780  3.46505  2.80270  3.78287  1.95289    253 - -
          2.68618  4.42225  2.77519  2.73123  3.46354  2.40513  3.72494  3.29354  2.67741  2.69355  4.24690  2.90347  2.73739  3.18146  2.89801  2.37887  2.77519  2.98518  4.58477  3.61503
          0.03351  3.80839  4.53074  0.61958  0.77255  0.48576  0.95510
    254   2.31134  4.84597  2.47709  1.56659  4.25792  3.20348  3.72758  3.55634  2.57706  3.25268  4.15932  2.82998  3.78187  2.91355  3.00432  2.69541  2.98520  3.22944  5.52848  4.17531    254 - -
          2.68618  4.42225  2.77519  2.73123  3.46354  2.40513  3.72494  3.29354  2.67741  2.69355  4.24690  2.90347  2.73739  3.18146  2.89801  2.37887  2.77519  2.98518  4.58477  3.61503
          0.03351  3.80839  4.53074  0.61958  0.77255  0.48576  0.95510
    255   3.15726  4.67219  3.74475  3.46341  2.29976  3.75634  3.59289  3.17566  3.32278  2.64581  3.85778  3.64645  4.23235  3.64422  3.51908  3.29987  3.44402  3.04338  3.94061  1.07944    255 - -
          2.68618  4.42225  2.77519  2.73123  3.46354  2.40513  3.72494  3.29354  2.67741  2.69355  4.24690  2.90347  2.73739  3.18146  2.89801  2.37887  2.77519  2.98518  4.58477  3.61503
          0.03351  3.80839  4.53074  0.61958  0.77255  0.48576  0.95510
    256   3.08469  4.56681  4.08583  3.72691  3.11381  3.89935  4.40279  2.31622  3.49522  0.95845  3.15956  4.00841  4.34677  3.87896  3.68117  3.46490  3.38246  2.33662  4.96833  3.67637    256 - -
          2.68618  4.42225  2.77519  2.73123  3.46354  2.40513  3.72494  3.29354  2.67741  2.69355  4.24690  2.90347  2.73739  3.18146  2.89801  2.37887  2.77519  2.98518  4.58477  3.61503
          0.03351  3.80839  4.53074  0.61958  0.77255  0.48576  0.95510
    257   2.85684  5.33109  1.44685  1.77331  4.61941  3.14625  3.69872  4.10991  2.71030  3.65839  4.53079  2.63254  3.76780  2.87470  3.28193  2.75848  3.14925  3.71363  5.81962  4.34943    257 - -
          2.68618  4.42225  2.77519  2.73123  3.46354  2.40513  3.72494  3.29354  2.67741  2.69355  4.24690  2.90347  2.73739  3.18146  2.89801  2.37887  2.77519  2.98518  4.58477  3.61503
          0.06786  3.80839  3.13679  0.61958  0.77255  0.48576  0.95510
    258   2.88699  4.84080  3.05626  2.69996  4.20484  3.38377  3.71294  3.62869  1.18044  3.21672  4.18636  3.12768  3.89346  2.91217  2.42431  2.93713  3.14913  3.34298  5.30200  4.10176    258 - -
          2.68618  4.42225  2.77519  2.73123  3.46354  2.40513  3.72494  3.29354  2.67741  2.69355  4.24690  2.90347  2.73739  3.18146  2.89801  2.37887  2.77519  2.98518  4.58477  3.61503
          0.03466  3.77520  4.49755  0.61958  0.77255  0.51334  0.91253
    259   3.11209  4.64051  3.69669  3.41053  2.30731  3.71835  3.58203  3.13534  3.27083  2.61377  3.82146  3.60750  4.19591  3.60036  3.47340  3.25757  3.39913  3.00171  3.94639  1.14457    259 - -
          2.68618  4.42225  2.77519  2.73123  3.46354  2.40513  3.72494  3.29354  2.67741  2.69355  4.24690  2.90347  2.73739  3.18146  2.89801  2.37887  2.77519  2.98518  4.58477  3.61503
          0.03466  3.77520  4.49755  0.61958  0.77255  0.51334  0.91253
    260   2.72153  4.80439  2.70480  2.44659  3.60644  3.30436  2.10207  3.60340  2.42499  3.16460  4.06701  2.47931  3.82786  2.89129  2.76889  2.74909  2.99895  3.28232  5.00905  3.52069    260 - -
          2.68618  4.42225  2.77519  2.73123  3.46354  2.40513  3.72494  3.29354  2.67741  2.69355  4.24690  2.90347  2.73739  3.18146  2.89801  2.37887  2.77519  2.98518  4.58477  3.61503
          0.03466  3.77520  4.49755  0.61958  0.77255  0.51334  0.91253
    261   2.93688  4.36573  4.34939  3.88256  3.33853  4.08695  4.63915  1.31040  3.72402  1.87810  3.21071  4.13993  4.47502  4.04268  3.94787  3.48227  3.22325  1.64010  5.26341  4.02369    261 - -
          2.68618  4.42225  2.77519  2.73123  3.46354  2.40513  3.72494  3.29354  2.67741  2.69355  4.24690  2.90347  2.73739  3.18146  2.89801  2.37887  2.77519  2.98518  4.58477  3.61503
          0.03466  3.77520  4.49755  0.61958  0.77255  0.51334  0.91253
    262   2.81048  5.17217  2.05077  1.40208  4.47096  3.16324  3.68632  3.92898  2.63375  3.51467  4.39471  2.68027  3.76379  2.86630  3.14508  2.74371  3.09843  3.56167  5.67915  4.26168    262 - -
          2.68618  4.42225  2.77519  2.73123  3.46354  2.40513  3.72494  3.29354  2.67741  2.69355  4.24690  2.90347  2.73739  3.18146  2.89801  2.37887  2.77519  2.98518  4.58477  3.61503
          0.03466  3.77520  4.49755  0.61958  0.77255  0.51334  0.91253
    263   3.04858  4.54145  4.03141  3.67401  3.10373  3.85533  4.36033  2.30647  3.44257  1.00542  3.16291  3.95848  4.30963  3.83440  3.63330  3.41933  3.34854  2.31790  4.94454  3.64443    263 - -
          2.68618  4.42225  2.77519  2.73123  3.46354  2.40513  3.72494  3.29354  2.67741  2.69355  4.24690  2.90347  2.73739  3.18146  2.89801  2.37887  2.77519  2.98518  4.58477  3.61503
          0.03466  3.77520  4.49755  0.61958  0.77255  0.51334  0.91253
    264   2.88966  4.99417  1.06852  2.28504  4.35941  3.14101  3.85304  3.92646  2.92006  3.55373  4.53269  2.83516  3.78736  3.09430  3.42043  2.86529  3.22729  3.57714  5.54678  4.25232    264 - -
          2.68618  4.42225  2.77519  2.73123  3.46354  2.40513  3.72494  3.29354  2.67741  2.69355  4.24690  2.90347  2.73739  3.18146  2.89801  2.37887  2.77519  2.98518  4.58477  3.61503
          0.03466  3.77520  4.49755  0.61958  0.77255  0.51334  0.91253
    265   2.37485  4.25993  3.23865  2.93329  3.80587  3.08688  3.99000  3.08262  2.89092  2.82132  3.85321  3.22403  1.76873  3.27933  3.19435  2.55162  2.79065  2.52922  5.26022  3.98029    265 - -
          2.68618  4.42225  2.77519  2.73123  3.46354  2.40513  3.72494  3.29354  2.67741  2.69355  4.24690  2.90347  2.73739  3.18146  2.89801  2.37887  2.77519  2.98518  4.58477  3.61503
          0.03466  3.77520  4.49755  0.61958  0.77255  0.51334  0.91253
    266   2.90055  4.74077  3.38177  2.91740  4.07068  3.40334  3.76278  3.60809  2.21162  3.14205  4.14771  3.28314  3.91330  2.99053  1.13860  2.99112  3.17491  3.33699  5.19502  4.02209    266 - -
          2.68618  4.42225  2.77519  2.73123  3.46354  2.40513  3.72494  3.29354  2.67741  2.69355  4.24690  2.90347  2.73739  3.18146  2.89801  2.37887  2.77519  2.98518  4.58477  3.61503
          0.03466  3.77520  4.49755  0.61958  0.77255  0.51334  0.91253
    267   3.13860  4.57028  4.10389  3.80248  1.18585  3.84603  3.84157  2.67726  3.71252  2.07148  3.42397  3.91104  4.30899  3.90830  3.85626  3.41191  3.44081  2.66022  4.12454  2.50581    267 - -
          2.68618  4.42225  2.77519  2.73123  3.46354  2.40513  3.72494  3.29354  2.67741  2.69355  4.24690  2.90347  2.73739  3.18146  2.89801  2.37887  2.77519  2.98518  4.58477  3.61503
          0.03466  3.77520  4.49755  0.61958  0.77255  0.51334  0.91253
    268   2.63679  4.79558  2.59653  2.34445  3.96350  3.23633  2.96315  3.62705  2.44659  3.20730  4.06486  2.05679  3.77038  2.84358  2.84205  2.47827  2.92314  3.27613  5.27657  3.86465    268 - -
          2.68618  4.42225  2.77519  2.73123  3.46354  2.40513  3.72494  3.29354  2.67741  2.69355  4.24690  2.90347  2.73739  3.18146  2.89801  2.37887  2.77519  2.98518  4.58477  3.61503
          0.03466  3.77520  4.49755  0.61958  0.77255  0.51334  0.91253
    269   2.88966  4.99417  1.06852  2.28504  4.35941  3.14101  3.85304  3.92646  2.92006  3.55373  4.53269  2.83516  3.78736  3.09430  3.42043  2.86529  3.22729  3.57714  5.54678  4.25232    269 - -
          2.68618  4.42225  2.77519  2.73123  3.46354  2.40513  3.72494  3.29354  2.67741  2.69355  4.24690  2.90347  2.73739  3.18146  2.89801  2.37887  2.77519  2.98518  4.58477  3.61503
          0.03466  3.77520  4.49755  0.61958  0.77255  0.51334  0.91253
    270   2.95534  4.40521  4.19094  3.80560  3.31178  3.95588  4.55377  1.20768  3.63153  1.92161  3.26618  4.06466  4.39927  3.99178  3.83939  3.44433  3.25751  1.85287  5.18014  3.90782    270 - -
          2.68618  4.42225  2.77519  2.73123  3.46354  2.40513  3.72494  3.29354  2.67741  2.69355  4.24690  2.90347  2.73739  3.18146  2.89801  2.37887  2.77519  2.98518  4.58477  3.61503
          0.03466  3.77520  4.49755  0.61958  0.77255  0.51334  0.91253
    271   3.04858  4.54145  4.03141  3.67401  3.10373  3.85533  4.36033  2.30647  3.44257  1.00542  3.16291  3.95848  4.30963  3.83440  3.63330  3.41933  3.34854  2.31790  4.94454  3.64443    271 - -
          2.68618  4.42225  2.77519  2.73123  3.46354  2.40513  3.72494  3.29354  2.67741  2.69355  4.24690  2.90347  2.73739  3.18146  2.89801  2.37887  2.77519  2.98518  4.58477  3.61503
          0.03466  3.77520  4.49755  0.61958  0.77255  0.51334  0.91253
    272   2.40331  4.43151  2.74198  2.53638  4.13224  1.87495  3.81990  3.59893  2.68156  3.23563  4.09400  2.94897  3.68601  2.74140  3.04989  2.32007  2.79662  3.17345  5.43548  4.12743    272 - -
          2.68618  4.42225  2.77519  2.73123  3.46354  2.40513  3.72494  3.29354  2.67741  2.69355  4.24690  2.90347  2.73739  3.18146  2.89801  2.37887  2.77519  2.98518  4.58477  3.61503
          0.03466  3.77520  4.49755  0.61958  0.77255  0.51334  0.91253
    273   2.90055  4.74077  3.38177  2.91740  4.07068  3.40334  3.76278  3.60809  2.21162  3.14205  4.14771  3.28314  3.91330  2.99053  1.13860  2.99112  3.17491  3.33699  5.19502  4.02209    273 - -
          2.68618  4.42225  2.77519  2.73123  3.46354  2.40513  3.72494  3.29354  2.67741  2.69355  4.24690  2.90347  2.73739  3.18146  2.89801  2.37887  2.77519  2.98518  4.58477  3.61503
          0.03466  3.77520  4.49755  0.61958  0.77255  0.51334  0.91253
    274   2.89752  4.72745  3.03924  2.79229  3.22286  3.37066  1.36570  3.58490  2.63837  3.09006  4.12775  3.20441  3.91942  3.15812  2.90848  2.96996  3.19881  3.32219  4.68881  3.17710    274 - -
          2.68618  4.42225  2.77519  2.73123  3.46354  2.40513  3.72494  3.29354  2.67741  2.69355  4.24690  2.90347  2.73739  3.18146  2.89801  2.37887  2.77519  2.98518  4.58477  3.61503
          0.03466  3.77520  4.49755  0.61958  0.77255  0.51334  0.91253
    275   2.27233  4.18976  3.12665  2.94090  3.98050  2.92166  4.05200  3.49128  3.00786  3.22027  4.15681  3.17948  3.65306  3.36564  3.29488  1.24804  2.74570  3.04798  5.36156  4.06419    275 - -
          2.68618  4.42225  2.77519  2.73123  3.46354  2.40513  3.72494  3.29354  2.67741  2.69355  4.24690  2.90347  2.73739  3.18146  2.89801  2.37887  2.77519  2.98518  4.58477  3.61503
          0.03466  3.77520  4.49755  0.61958  0.77255  0.51334  0.91253
    276   2.90055  4.74077  3.38177  2.91740  4.07068  3.40334  3.76278  3.60809  2.21162  3.14205  4.14771  3.28314  3.91330  2.99053  1.13860  2.99112  3.17491  3.33699  5.19502  4.02209    276 - -
          2.68618  4.42225  2.77519  2.73123  3.46354  2.40513  3.72494  3.29354  2.67741  2.69355  4.24690  2.90347  2.73739  3.18146  2.89801  2.37887  2.77519  2.98518  4.58477  3.61503
          0.03466  3.77520  4.49755  0.61958  0.77255  0.51334  0.91253
    277   2.88699  4.84080  3.05626  2.69996  4.20484  3.38377  3.71294  3.62869  1.18044  3.21672  4.18636  3.12768  3.89346  2.91217  2.42431  2.93713  3.14913  3.34298  5.30200  4.10176    277 - -
          2.68618  4.42225  2.77519  2.73123  3.46354  2.40513  3.72494  3.29354  2.67741  2.69355  4.24690  2.90347  2.73739  3.18146  2.89801  2.37887  2.77519  2.98518  4.58477  3.61503
          0.03466  3.77520  4.49755  0.61958  0.77255  0.51334  0.91253
    278   2.90055  4.74077  3.38177  2.91740  4.07068  3.40334  3.76278  3.60809  2.21162  3.14205  4.14771  3.28314  3.91330  2.99053  1.13860  2.99112  3.17491  3.33699  5.19502  4.02209    278 - -
          2.68618  4.42225  2.77519  2.73123  3.46354  2.40513  3.72494  3.29354  2.67741  2.69355  4.24690  2.90347  2.73739  3.18146  2.89801  2.37887  2.77519  2.98518  4.58477  3.61503
          0.03466  3.77520  4.49755  0.61958  0.77255  0.51334  0.91253
    279   3.18314  4.59096  3.94817  3.63226  2.57970  3.62579  3.79035  3.20511  3.35746  2.61560  3.84320  3.80158  4.13622  3.75049  3.50211  3.38756  3.47930  3.09280  1.10701  2.58740    279 - -
          2.68618  4.42225  2.77519  2.73123  3.46354  2.40513  3.72494  3.29354  2.67741  2.69355  4.24690  2.90347  2.73739  3.18146  2.89801  2.37887  2.77519  2.98518  4.58477  3.61503
          0.03466  3.77520  4.49755  0.61958  0.77255  0.51334  0.91253
    280   2.87394  4.95657  2.45626  1.17279  4.29151  3.21503  3.79751  3.72610  2.66608  3.36048  4.34208  2.88688  3.81597  3.01737  3.06225  2.86843  3.17856  3.42128  5.48184  4.20757    280 - -
          2.68618  4.42225  2.77519  2.73123  3.46354  2.40513  3.72494  3.29354  2.67741  2.69355  4.24690  2.90347  2.73739  3.18146  2.89801  2.37887  2.77519  2.98518  4.58477  3.61503
          0.03466  3.77520  4.49755  0.61958  0.77255  0.51334  0.91253
    281   2.90055  4.74077  3.38177  2.91740  4.07068  3.40334  3.76278  3.60809  2.21162  3.14205  4.14771  3.28314  3.91330  2.99053  1.13860  2.99112  3.17491  3.33699  5.19502  4.02209    281 - -
          2.68618  4.42225  2.77519  2.73123  3.46354  2.40513  3.72494  3.29354  2.67741  2.69355  4.24690  2.90347  2.73739  3.18146  2.89801  2.37887  2.77519  2.98518  4.58477  3.61503
          0.03466  3.77520  4.49755  0.61958  0.77255  0.51334  0.91253
    282   3.13860  4.57028  4.10389  3.80248  1.18585  3.84603  3.84157  2.67726  3.71252  2.07148  3.42397  3.91104  4.30899  3.90830  3.85626  3.41191  3.44081  2.66022  4.12454  2.50581    282 - -
          2.68618  4.42225  2.77519  2.73123  3.46354  2.40513  3.72494  3.29354  2.67741  2.69355  4.24690  2.90347  2.73739  3.18146  2.89801  2.37887  2.77519  2.98518  4.58477  3.61503
          0.03466  3.77520  4.49755  0.61958  0.77255  0.51334  0.91253
    283   2.90705  4.34725  4.27215  3.73070  3.26111  4.07826  4.48490  1.83966  3.60207  1.79181  2.55061  4.03005  4.40722  3.87711  3.84261  3.41137  3.16076  1.49271  5.14221  3.96368    283 - -
          2.68618  4.42225  2.77519  2.73123  3.46354  2.40513  3.72494  3.29354  2.67741  2.69355  4.24690  2.90347  2.73739  3.18146  2.89801  2.37887  2.77519  2.98518  4.58477  3.61503
          0.03466  3.77520  4.49755  0.61958  0.77255  0.51334  0.91253
    284   2.89752  4.72745  3.03924  2.79229  3.22286  3.37066  1.36570  3.58490  2.63837  3.09006  4.12775  3.20441  3.91942  3.15812  2.90848  2.96996  3.19881  3.32219  4.68881  3.17710    284 - -
          2.68618  4.42225  2.77519  2.73123  3.46354  2.40513  3.72494  3.29354  2.67741  2.69355  4.24690  2.90347  2.73739  3.18146  2.89801  2.37887  2.77519  2.98518  4.58477  3.61503
          0.03466  3.77520  4.49755  0.61958  0.77255  0.51334  0.91253
    285   2.27233  4.18976  3.12665  2.94090  3.98050  2.92166  4.05200  3.49128  3.00786  3.22027  4.15681  3.17948  3.65306  3.36564  3.29488  1.24804  2.74570  3.04798  5.36156  4.06419    285 - -
          2.68618  4.42225  2.77519  2.73123  3.46354  2.40513  3.72494  3.29354  2.67741  2.69355  4.24690  2.90347  2.73739  3.18146  2.89801  2.37887  2.77519  2.98518  4.58477  3.61503
          0.03466  3.77520  4.49755  0.61958  0.77255  0.51334  0.91253
    286   2.81435  5.23550  1.91019  1.46639  4.52651  3.15286  3.67546  3.99809  2.64363  3.56211  4.43091  2.64972  3.75626  2.84995  3.18155  2.73353  3.10052  3.61655  5.72892  4.28667    286 - -
          2.68618  4.42225  2.77519  2.73123  3.46354  2.40513  3.72494  3.29354  2.67741  2.69355  4.24690  2.90347  2.73739  3.18146  2.89801  2.37887  2.77519  2.98518  4.58477  3.61503
          0.03466  3.77520  4.49755  0.61958  0.77255  0.51334  0.91253
    287   2.64735  4.63569  2.66383  2.54101  3.98432  3.12215  3.85073  3.67653  2.74784  3.33555  4.29372  1.34310  3.77068  3.12585  3.09697  2.71991  3.02756  3.30866  5.30198  3.94158    287 - -
          2.68618  4.42225  2.77519  2.73123  3.46354  2.40513  3.72494  3.29354  2.67741  2.69355  4.24690  2.90347  2.73739  3.18146  2.89801  2.37887  2.77519  2.98518  4.58477  3.61503
          0.03466  3.77520  4.49755  0.61958  0.77255  0.51334  0.91253
    288   2.80936  4.78633  2.84497  2.60158  3.94091  3.30474  3.75785  3.55969  2.43010  3.07148  4.10546  3.05916  3.85896  1.41834  2.71484  2.86283  3.10802  3.29649  5.23207  3.92024    288 - -
          2.68618  4.42225  2.77519  2.73123  3.46354  2.40513  3.72494  3.29354  2.67741  2.69355  4.24690  2.90347  2.73739  3.18146  2.89801  2.37887  2.77519  2.98518  4.58477  3.61503
          0.03466  3.77520  4.49755  0.61958  0.77255  0.51334  0.91253
    289   2.89752  4.72745  3.03924  2.79229  3.22286  3.37066  1.36570  3.58490  2.63837  3.09006  4.12775  3.20441  3.91942  3.15812  2.90848  2.96996  3.19881  3.32219  4.68881  3.17710    289 - -
          2.68618  4.42225  2.77519  2.73123  3.46354  2.40513  3.72494  3.29354  2.67741  2.69355  4.24690  2.90347  2.73739  3.18146  2.89801  2.37887  2.77519  2.98518  4.58477  3.61503
          0.03466  3.77520  4.49755  0.61958  0.77255  0.51334  0.91253
    290   3.04858  4.54145  4.03141  3.67401  3.10373  3.85533  4.36033  2.30647  3.44257  1.00542  3.16291  3.95848  4.30963  3.83440  3.63330  3.41933  3.34854  2.31790  4.94454  3.64443    290 - -
          2.68618  4.42225  2.77519  2.73123  3.46354  2.40513  3.72494  3.29354  2.67741  2.69355  4.24690  2.90347  2.73739  3.18146  2.89801  2.37887  2.77519  2.98518  4.58477  3.61503
          0.03466  3.77520  4.49755  0.61958  0.77255  0.51334  0.91253
    291   2.73180  4.30448  3.98771  3.65090  3.48216  3.61967  4.47037  2.06628  3.51700  2.18855  3.46542  3.85539  4.18778  3.88522  3.73825  3.11951  3.09714  1.15800  5.24902  3.97315    291 - -
          2.68618  4.42225  2.77519  2.73123  3.46354  2.40513  3.72494  3.29354  2.67741  2.69355  4.24690  2.90347  2.73739  3.18146  2.89801  2.37887  2.77519  2.98518  4.58477  3.61503
          0.03466  3.77520  4.49755  0.61958  0.77255  0.51334  0.91253
    292   2.19460  4.13299  3.16222  2.92055  4.06713  2.89548  4.03146  3.41765  2.95596  3.17774  4.07045  3.14746  3.62243  3.30655  3.25941  1.44254  2.40293  2.96667  5.44410  4.17961    292 - -
          2.68618  4.42225  2.77519  2.73123  3.46354  2.40513  3.72494  3.29354  2.67741  2.69355  4.24690  2.90347  2.73739  3.18146  2.89801  2.37887  2.77519  2.98518  4.58477  3.61503
          0.03466  3.77520  4.49755  0.61958  0.77255  0.51334  0.91253
    293   2.60900  4.61788  2.85291  2.54306  3.74985  3.25210  2.72602  3.47003  2.51116  3.06385  3.96551  2.99715  2.12618  2.94971  2.85938  2.68439  2.91418  3.14772  5.10839  3.72222    293 - -
          2.68618  4.42225  2.77519  2.73123  3.46354  2.40513  3.72494  3.29354  2.67741  2.69355  4.24690  2.90347  2.73739  3.18146  2.89801  2.37887  2.77519  2.98518  4.58477  3.61503
          0.03466  3.77520  4.49755  0.61958  0.77255  0.51334  0.91253
    294   2.87394  4.95657  2.45626  1.17279  4.29151  3.21503  3.79751  3.72610  2.66608  3.36048  4.34208  2.88688  3.81597  3.01737  3.06225  2.86843  3.17856  3.42128  5.48184  4.20757    294 - -
          2.68618  4.42225  2.77519  2.73123  3.46354  2.40513  3.72494  3.29354  2.67741  2.69355  4.24690  2.90347  2.73739  3.18146  2.89801  2.37887  2.77519  2.98518  4.58477  3.61503
          0.03466  3.77520  4.49755  0.61958  0.77255  0.51334  0.91253
    295   1.63612  4.07461  3.20379  2.94061  4.13498  2.55901  4.05113  3.51262  3.02383  3.23116  4.07094  3.14185  3.58203  3.32096  3.34395  1.80144  2.60677  3.00611  5.48485  4.25949    295 - -
          2.68618  4.42225  2.77519  2.73123  3.46354  2.40513  3.72494  3.29354  2.67741  2.69355  4.24690  2.90347  2.73739  3.18146  2.89801  2.37887  2.77519  2.98518  4.58477  3.61503
          0.03466  3.77520  4.49755  0.61958  0.77255  0.51334  0.91253
    296   3.04858  4.54145  4.03141  3.67401  3.10373  3.85533  4.36033  2.30647  3.44257  1.00542  3.16291  3.95848  4.30963  3.83440  3.63330  3.41933  3.34854  2.31790  4.94454  3.64443    296 - -
          2.68618  4.42225  2.77519  2.73123  3.46354  2.40513  3.72494  3.29354  2.67741  2.69355  4.24690  2.90347  2.73739  3.18146  2.89801  2.37887  2.77519  2.98518  4.58477  3.61503
          0.03466  3.77520  4.49755  0.61958  0.77255  0.51334  0.91253
    297   2.88966  4.99417  1.06852  2.28504  4.35941  3.14101  3.85304  3.92646  2.92006  3.55373  4.53269  2.83516  3.78736  3.09430  3.42043  2.86529  3.22729  3.57714  5.54678  4.25232    297 - -
          2.68618  4.42225  2.77519  2.73123  3.46354  2.40513  3.72494  3.29354  2.67741  2.69355  4.24690  2.90347  2.73739  3.18146  2.89801  2.37887  2.77519  2.98518  4.58477  3.61503
          0.03466  3.77520  4.49755  0.61958  0.77255  0.51334  0.91253
    298   3.13860  4.57028  4.10389  3.80248  1.18585  3.84603  3.84157  2.67726  3.71252  2.07148  3.42397  3.91104  4.30899  3.90830  3.85626  3.41191  3.44081  2.66022  4.12454  2.50581    298 - -
          2.68618  4.42225  2.77519  2.73123  3.46354  2.40513  3.72494  3.29354  2.67741  2.69355  4.24690  2.90347  2.73739  3.18146  2.89801  2.37887  2.77519  2.98518  4.58477  3.61503
          0.03466  3.77520  4.49755  0.61958  0.77255  0.51334  0.91253
    299   3.04858  4.54145  4.03141  3.67401  3.10373  3.85533  4.36033  2.30647  3.44257  1.00542  3.16291  3.95848  4.30963  3.83440  3.63330  3.41933  3.34854  2.31790  4.94454  3.64443    299 - -
          2.68618  4.42225  2.77519  2.73123  3.46354  2.40513  3.72494  3.29354  2.67741  2.69355  4.24690  2.90347  2.73739  3.18146  2.89801  2.37887  2.77519  2.98518  4.58477  3.61503
          0.03466  3.77520  4.49755  0.61958  0.77255  0.51334  0.91253
    300   2.88966  4.99417  1.06852  2.28504  4.35941  3.14101  3.85304  3.92646  2.92006  3.55373  4.53269  2.83516  3.78736  3.09430  3.42043  2.86529  3.22729  3.57714  5.54678  4.25232    300 - -
          2.68618  4.42225  2.77519  2.73123  3.46354  2.40513  3.72494  3.29354  2.67741  2.69355  4.24690  2.90347  2.73739  3.18146  2.89801  2.37887  2.77519  2.98518  4.58477  3.61503
          0.03466  3.77520  4.49755  0.61958  0.77255  0.51334  0.91253
    301   2.87875  4.95251  3.19101  2.65313  4.33495  3.49591  3.56528  3.71629  1.42152  3.22653  4.11368  3.07471  3.91013  2.71899  1.93622  2.89787  3.07996  3.41026  5.32289  4.11663    301 - -
          2.68618  4.42225  2.77519  2.73123  3.46354  2.40513  3.72494  3.29354  2.67741  2.69355  4.24690  2.90347  2.73739  3.18146  2.89801  2.37887  2.77519  2.98518  4.58477  3.61503
          0.03466  3.77520  4.49755  0.61958  0.77255  0.51334  0.91253
    302   3.04858  4.54145  4.03141  3.67401  3.10373  3.85533  4.36033  2.30647  3.44257  1.00542  3.16291  3.95848  4.30963  3.83440  3.63330  3.41933  3.34854  2.31790  4.94454  3.64443    302 - -
          2.68618  4.42225  2.77519  2.73123  3.46354  2.40513  3.72494  3.29354  2.67741  2.69355  4.24690  2.90347  2.73739  3.18146  2.89801  2.37887  2.77519  2.98518  4.58477  3.61503
          0.03466  3.77520  4.49755  0.61958  0.77255  0.51334  0.91253
    303   3.04858  4.54145  4.03141  3.67401  3.10373  3.85533  4.36033  2.30647  3.44257  1.00542  3.16291  3.95848  4.30963  3.83440  3.63330  3.41933  3.34854  2.31790  4.94454  3.64443    303 - -
          2.68618  4.42225  2.77519  2.73123  3.46354  2.40513  3.72494  3.29354  2.67741  2.69355  4.24690  2.90347  2.73739  3.18146  2.89801  2.37887  2.77519  2.98518  4.58477  3.61503
          0.03466  3.77520  4.49755  0.61958  0.77255  0.51334  0.91253
    304   2.90055  4.74077  3.38177  2.91740  4.07068  3.40334  3.76278  3.60809  2.21162  3.14205  4.14771  3.28314  3.91330  2.99053  1.13860  2.99112  3.17491  3.33699  5.19502  4.02209    304 - -
          2.68618  4.42225  2.77519  2.73123  3.46354  2.40513  3.72494  3.29354  2.67741  2.69355  4.24690  2.90347  2.73739  3.18146  2.89801  2.37887  2.77519  2.98518  4.58477  3.61503
          0.03466  3.77520  4.49755  0.61958  0.77255  0.51334  0.91253
    305   3.11209  4.64051  3.69669  3.41053  2.30731  3.71835  3.58203  3.13534  3.27083  2.61377  3.82146  3.60750  4.19591  3.60036  3.47340  3.25757  3.39913  3.00171  3.94639  1.14457    305 - -
          2.68618  4.42225  2.77519  2.73123  3.46354  2.40513  3.72494  3.29354  2.67741  2.69355  4.24690  2.90347  2.73739  3.18146  2.89801  2.37887  2.77519  2.98518  4.58477  3.61503
          0.03466  3.77520  4.49755  0.61958  0.77255  0.51334  0.91253
    306   2.88966  4.99417  1.06852  2.28504  4.35941  3.14101  3.85304  3.92646  2.92006  3.55373  4.53269  2.83516  3.78736  3.09430  3.42043  2.86529  3.22729  3.57714  5.54678  4.25232    306 - -
          2.68618  4.42225  2.77519  2.73123  3.46354  2.40513  3.72494  3.29354  2.67741  2.69355  4.24690  2.90347  2.73739  3.18146  2.89801  2.37887  2.77519  2.98518  4.58477  3.61503
          0.03466  3.77520  4.49755  0.61958  0.77255  0.51334  0.91253
    307   2.89752  4.72745  3.03924  2.79229  3.22286  3.37066  1.36570  3.58490  2.63837  3.09006  4.12775  3.20441  3.91942  3.15812  2.90848  2.96996  3.19881  3.32219  4.68881  3.17710    307 - -
          2.68618  4.42225  2.77519  2.73123  3.46354  2.40513  3.72494  3.29354  2.67741  2.69355  4.24690  2.90347  2.73739  3.18146  2.89801  2.37887  2.77519  2.98518  4.58477  3.61503
          0.03466  3.77520  4.49755  0.61958  0.77255  0.51334  0.91253
    308   2.96889  4.45288  3.99997  3.52334  1.99068  3.89835  3.59071  2.72830  3.41080  2.24247  3.41943  3.67977  4.25335  3.60969  3.62422  3.21358  3.20704  2.42352  3.93131  1.68547    308 - -
          2.68618  4.42225  2.77519  2.73123  3.46354  2.40513  3.72494  3.29354  2.67741  2.69355  4.24690  2.90347  2.73739  3.18146  2.89801  2.37887  2.77519  2.98518  4.58477  3.61503
          0.03466  3.77520  4.49755  0.61958  0.77255  0.51334  0.91253
    309   2.81048  5.17217  2.05077  1.40208  4.47096  3.16324  3.68632  3.92898  2.63375  3.51467  4.39471  2.68027  3.76379  2.86630  3.14508  2.74371  3.09843  3.56167  5.67915  4.26168    309 - -
          2.68618  4.42225  2.77519  2.73123  3.46354  2.40513  3.72494  3.29354  2.67741  2.69355  4.24690  2.90347  2.73739  3.18146  2.89801  2.37887  2.77519  2.98518  4.58477  3.61503
          0.03466  3.77520  4.49755  0.61958  0.77255  0.51334  0.91253
    310   2.90055  4.74077  3.38177  2.91740  4.07068  3.40334  3.76278  3.60809  2.21162  3.14205  4.14771  3.28314  3.91330  2.99053  1.13860  2.99112  3.17491  3.33699  5.19502  4.02209    310 - -
          2.68618  4.42225  2.77519  2.73123  3.46354  2.40513  3.72494  3.29354  2.67741  2.69355  4.24690  2.90347  2.73739  3.18146  2.89801  2.37887  2.77519  2.98518  4.58477  3.61503
          0.03466  3.77520  4.49755  0.61958  0.77255  0.51334  0.91253
    311   2.77076  4.42779  3.54978  3.05864  2.76532  3.66575  3.28849  2.78630  2.84325  1.70218  3.40938  3.39527  4.05004  3.24467  3.11548  2.97762  3.00521  2.64636  4.37348  2.65316    311 - -
          2.68618  4.42225  2.77519  2.73123  3.46354  2.40513  3.72494  3.29354  2.67741  2.69355  4.24690  2.90347  2.73739  3.18146  2.89801  2.37887  2.77519  2.98518  4.58477  3.61503
          0.03466  3.77520  4.49755  0.61958  0.77255  0.51334  0.91253
    312   2.36576  4.20955  3.34666  3.09778  3.88758  3.05108  4.12187  3.00309  3.03877  2.86985  3.92930  3.32081  3.74828  3.43933  3.30033  2.56627  1.34859  2.70858  5.33425  4.10512    312 - -
          2.68618  4.42225  2.77519  2.73123  3.46354  2.40513  3.72494  3.29354  2.67741  2.69355  4.24690  2.90347  2.73739  3.18146  2.89801  2.37887  2.77519  2.98518  4.58477  3.61503
          0.03466  3.77520  4.49755  0.61958  0.77255  0.51334  0.91253
    313   1.16396  4.14880  3.36763  3.15783  3.95883  2.97519  4.19084  3.07029  3.17160  2.95587  4.00125  3.33085  3.70551  3.52257  3.42700  2.50135  2.77210  2.74189  5.39596  4.18594    313 - -
          2.68618  4.42225  2.77519  2.73123  3.46354  2.40513  3.72494  3.29354  2.67741  2.69355  4.24690  2.90347  2.73739  3.18146  2.89801  2.37887  2.77519  2.98518  4.58477  3.61503
          0.03466  3.77520  4.49755  0.61958  0.77255  0.51334  0.91253
    314   2.90055  4.74077  3.38177  2.91740  4.07068  3.40334  3.76278  3.60809  2.21162  3.14205  4.14771  3.28314  3.91330  2.99053  1.13860  2.99112  3.17491  3.33699  5.19502  4.02209    314 - -
          2.68618  4.42225  2.77519  2.73123  3.46354  2.40513  3.72494  3.29354  2.67741  2.69355  4.24690  2.90347  2.73739  3.18146  2.89801  2.37887  2.77519  2.98518  4.58477  3.61503
          0.03466  3.77520  4.49755  0.61958  0.77255  0.51334  0.91253
    315   2.87394  4.95657  2.45626  1.17279  4.29151  3.21503  3.79751  3.72610  2.66608  3.36048  4.34208  2.88688  3.81597  3.01737  3.06225  2.86843  3.17856  3.42128  5.48184  4.20757    315 - -
          2.68618  4.42225  2.77519  2.73123  3.46354  2.40513  3.72494  3.29354  2.67741  2.69355  4.24690  2.90347  2.73739  3.18146  2.89801  2.37887  2.77519  2.98518  4.58477  3.61503
          0.03466  3.77520  4.49755  0.61958  0.77255  0.51334  0.91253
    316   1.16396  4.14880  3.36763  3.15783  3.95883  2.97519  4.19084  3.07029  3.17160  2.95587  4.00125  3.33085  3.70551  3.52257  3.42700  2.50135  2.77210  2.74189  5.39596  4.18594    316 - -
          2.68618  4.42225  2.77519  2.73123  3.46354  2.40513  3.72494  3.29354  2.67741  2.69355  4.24690  2.90347  2.73739  3.18146  2.89801  2.37887  2.77519  2.98518  4.58477  3.61503
          0.03466  3.77520  4.49755  0.61958  0.77255  0.51334  0.91253
    317   2.89638  4.46189  3.94606  3.53471  3.17144  3.76121  4.29254  2.33761  3.30707  1.78341  1.57847  3.82344  4.22359  3.69688  3.52332  3.23413  3.20101  2.33171  4.99772  3.74932    317 - -
          2.68618  4.42225  2.77519  2.73123  3.46354  2.40513  3.72494  3.29354  2.67741  2.69355  4.24690  2.90347  2.73739  3.18146  2.89801  2.37887  2.77519  2.98518  4.58477  3.61503
          0.03466  3.77520  4.49755  0.61958  0.77255  0.51334  0.91253
    318   2.55548  5.18838  1.78048  1.74133  4.49712  3.15733  3.65468  3.94023  2.61186  3.51124  4.36026  2.64873  3.74501  2.82051  3.15670  2.69126  3.04428  3.55611  5.71110  4.26231    318 - -
          2.68618  4.42225  2.77519  2.73123  3.46354  2.40513  3.72494  3.29354  2.67741  2.69355  4.24690  2.90347  2.73739  3.18146  2.89801  2.37887  2.77519  2.98518  4.58477  3.61503
          0.03466  3.77520  4.49755  0.61958  0.77255  0.51334  0.91253
    319   2.89752  4.72745  3.03924  2.79229  3.22286  3.37066  1.36570  3.58490  2.63837  3.09006  4.12775  3.20441  3.91942  3.15812  2.90848  2.96996  3.19881  3.32219  4.68881  3.17710    319 - -
          2.68618  4.42225  2.77519  2.73123  3.46354  2.40513  3.72494  3.29354  2.67741  2.69355  4.24690  2.90347  2.73739  3.18146  2.89801  2.37887  2.77519  2.98518  4.58477  3.61503
          0.03466  3.77520  4.49755  0.61958  0.77255  0.51334  0.91253
    320   2.63211  4.40231  3.22935  3.05681  4.05483  3.09547  4.14002  3.57779  3.10621  3.21430  4.26216  3.37183  1.03025  3.49815  3.36035  2.79728  3.06676  3.23406  5.26558  4.17520    320 - -
          2.68618  4.42225  2.77519  2.73123  3.46354  2.40513  3.72494  3.29354  2.67741  2.69355  4.24690  2.90347  2.73739  3.18146  2.89801  2.37887  2.77519  2.98518  4.58477  3.61503
          0.03466  3.77520  4.49755  0.61958  0.77255  0.51334  0.91253
    321   3.11209  4.64051  3.69669  3.41053  2.30731  3.71835  3.58203  3.13534  3.27083  2.61377  3.82146  3.60750  4.19591  3.60036  3.47340  3.25757  3.39913  3.00171  3.94639  1.14457    321 - -
          2.68618  4.42225  2.77519  2.73123  3.46354  2.40513  3.72494  3.29354  2.67741  2.69355  4.24690  2.90347  2.73739  3.18146  2.89801  2.37887  2.77519  2.98518  4.58477  3.61503
          0.03466  3.77520  4.49755  0.61958  0.77255  0.51334  0.91253
    322   3.13860  4.57028  4.10389  3.80248  1.18585  3.84603  3.84157  2.67726  3.71252  2.07148  3.42397  3.91104  4.30899  3.90830  3.85626  3.41191  3.44081  2.66022  4.12454  2.50581    322 - -
          2.68618  4.42225  2.77519  2.73123  3.46354  2.40513  3.72494  3.29354  2.67741  2.69355  4.24690  2.90347  2.73739  3.18146  2.89801  2.37887  2.77519  2.98518  4.58477  3.61503
          0.03466  3.77520  4.49755  0.61958  0.77255  0.51334  0.91253
    323   2.54806  4.40911  3.55463  3.10580  2.73604  3.61904  3.70351  2.73690  2.95613  2.23637  3.47643  3.41819  4.04971  3.31780  3.23339  2.95828  3.01104  2.57821  4.35491  1.89955    323 - -
          2.68618  4.42225  2.77519  2.73123  3.46354  2.40513  3.72494  3.29354  2.67741  2.69355  4.24690  2.90347  2.73739  3.18146  2.89801  2.37887  2.77519  2.98518  4.58477  3.61503
          0.03466  3.77520  4.49755  0.61958  0.77255  0.46889  0.98268
    324   2.49041  4.34826  3.27702  2.91929  3.68443  3.23408  3.95195  2.65109  2.83805  2.67043  3.73531  3.25688  1.79581  3.24167  3.14986  2.66913  2.86040  2.70037  5.17471  3.87759    324 - -
          2.68618  4.42225  2.77519  2.73123  3.46354  2.40513  3.72494  3.29354  2.67741  2.69355  4.24690  2.90347  2.73739  3.18146  2.89801  2.37887  2.77519  2.98518  4.58477  3.61503
          0.03351  3.80839  4.53074  0.61958  0.77255  0.48576  0.95510
    325   2.96308  4.36529  4.43962  3.95729  3.37944  4.16032  4.70945  1.30258  3.81420  1.90294  3.22826  4.21161  4.52722  4.11466  4.03646  3.54739  3.24241  1.54052  5.31436  4.09176    325 - -
          2.68618  4.42225  2.77519  2.73123  3.46354  2.40513  3.72494  3.29354  2.67741  2.69355  4.24690  2.90347  2.73739  3.18146  2.89801  2.37887  2.77519  2.98518  4.58477  3.61503
          0.03351  3.80839  4.53074  0.61958  0.77255  0.48576  0.95510
    326   2.75784  4.31972  4.03530  3.69790  3.50486  3.65597  4.51118  2.05876  3.56463  2.20413  3.48128  3.89758  4.22110  3.92973  3.78302  3.15664  3.12163  1.11004  5.27795  4.00490    326 - -
          2.68618  4.42225  2.77519  2.73123  3.46354  2.40513  3.72494  3.29354  2.67741  2.69355  4.24690  2.90347  2.73739  3.18146  2.89801  2.37887  2.77519  2.98518  4.58477  3.61503
          0.03351  3.80839  4.53074  0.61958  0.77255  0.48576  0.95510
    327   2.78132  4.93947  2.79192  2.46204  4.30656  3.35295  3.62018  3.75110  1.52029  3.30300  4.17056  2.50677  3.84564  2.78459  2.44805  2.78822  3.03176  3.40967  5.40859  4.11573    327 - -
          2.68618  4.42225  2.77519  2.73123  3.46354  2.40513  3.72494  3.29354  2.67741  2.69355  4.24690  2.90347  2.73739  3.18146  2.89801  2.37887  2.77519  2.98518  4.58477  3.61503
          0.03351  3.80839  4.53074  0.61958  0.77255  0.48576  0.95510
    328   2.66456  5.00257  2.13128  1.85196  4.31426  2.76417  3.62734  3.75054  2.51042  3.32841  4.15207  2.73654  3.74722  2.78298  3.01729  2.63642  2.93118  3.10710  5.53841  4.13879    328 - -
          2.68618  4.42225  2.77519  2.73123  3.46354  2.40513  3.72494  3.29354  2.67741  2.69355  4.24690  2.90347  2.73739  3.18146  2.89801  2.37887  2.77519  2.98518  4.58477  3.61503
          0.03351  3.80839  4.53074  0.61958  0.77255  0.48576  0.95510
    329   2.83288  4.81384  2.86375  2.61915  3.97341  3.32530  3.77632  3.59581  2.44483  3.10440  4.13570  3.07769  3.87889  1.35270  2.72959  2.88411  3.13068  3.32998  5.25766  3.94763    329 - -
          2.68618  4.42225  2.77519  2.73123  3.46354  2.40513  3.72494  3.29354  2.67741  2.69355  4.24690  2.90347  2.73739  3.18146  2.89801  2.37887  2.77519  2.98518  4.58477  3.61503
          0.11146  3.80839  2.48547  0.61958  0.77255  0.48576  0.95510
    330   2.08252  3.30593  3.46021  3.11081  3.96936  1.80664  4.07157  3.34090  3.06576  3.08839  3.94480  3.22105  3.56582  3.37815  3.34755  2.09093  2.55963  2.87220  5.35257  4.13816    330 - -
          2.68618  4.42225  2.77519  2.73123  3.46354  2.40513  3.72494  3.29354  2.67741  2.69355  4.24690  2.90347  2.73739  3.18146  2.89801  2.37887  2.77519  2.98518  4.58477  3.61503
          0.03618  3.73312  4.45546  0.61958  0.77255  0.54602  0.86572
    331   2.77098  4.67750  3.34666  2.80496  3.79005  3.45915  3.66131  3.24156  2.14642  2.58328  3.84228  3.18731  3.90932  2.87992  1.61124  2.87129  3.02026  3.02026  5.09431  3.80714    331 - -
          2.68618  4.42225  2.77519  2.73123  3.46354  2.40513  3.72494  3.29354  2.67741  2.69355  4.24690  2.90347  2.73739  3.18146  2.89801  2.37887  2.77519  2.98518  4.58477  3.61503
          0.03618  3.73312  4.45546  0.61958  0.77255  0.54602  0.86572
    332   3.00795  4.45442  4.27469  3.72070  3.06253  4.15067  4.44144  1.95307  3.55336  1.37475  2.23390  4.04709  4.42565  3.82138  3.77903  3.47466  3.24264  2.08654  5.02053  3.85686    332 - -
          2.68618  4.42225  2.77519  2.73123  3.46354  2.40513  3.72494  3.29354  2.67741  2.69355  4.24690  2.90347  2.73739  3.18146  2.89801  2.37887  2.77519  2.98518  4.58477  3.61503
          0.03618  3.73312  4.45546  0.61958  0.77255  0.54602  0.86572
    333   2.23050  4.36406  3.14393  2.68035  3.71116  3.27434  3.75752  2.92896  2.61824  2.72814  3.31540  2.45667  3.78023  2.99656  2.98637  2.60214  2.75822  2.52062  5.11755  3.83580    333 - -
          2.68620  4.42227  2.77522  2.73125  3.46356  2.40509  3.72497  3.29356  2.67743  2.69350  4.24692  2.90349  2.73742  3.18148  2.89803  2.37880  2.77515  2.98520  4.58479  3.61505
          0.20465  1.75187  4.45546  0.43840  1.03582  0.54602  0.86572
    334   2.41801  4.21750  3.38189  2.90799  3.55511  3.27661  3.86596  2.74499  2.79523  2.53164  2.62555  3.24264  3.80900  3.16755  3.11294  2.34585  2.42082  2.50860  5.03063  3.78523    336 - -
          2.68618  4.42225  2.77519  2.73123  3.46354  2.40513  3.72494  3.29354  2.67741  2.69355  4.24690  2.90347  2.73739  3.18146  2.89801  2.37887  2.77519  2.98518  4.58477  3.61503
          0.03618  3.73312  4.45546  0.61958  0.77255  0.54602  0.86572
    335   2.38044  4.25427  3.14921  2.78969  3.70456  3.15841  3.85251  2.93846  2.76502  2.79675  3.71930  2.65503  3.74923  3.13533  3.09805  2.37774  2.74167  2.02178  5.13452  3.84149    337 - -
          2.68618  4.42225  2.77519  2.73123  3.46354  2.40513  3.72494  3.29354  2.67741  2.69355  4.24690  2.90347  2.73739  3.18146  2.89801  2.37887  2.77519  2.98518  4.58477  3.61503
          0.03618  3.73312  4.45546  0.61958  0.77255  0.54602  0.86572
    336   2.25642  4.17166  3.09401  2.90902  3.93869  2.90450  4.01994  3.44494  2.97273  3.17844  4.12091  3.15292  3.63296  3.33478  3.25923  1.32339  2.72709  3.01143  5.32397  4.02270    338 - -
          2.68618  4.42225  2.77519  2.73123  3.46354  2.40513  3.72494  3.29354  2.67741  2.69355  4.24690  2.90347  2.73739  3.18146  2.89801  2.37887  2.77519  2.98518  4.58477  3.61503
          0.03618  3.73312  4.45546  0.61958  0.77255  0.44985  1.01535
    337   2.42532  4.28743  3.28683  2.77684  3.62898  3.28502  3.79175  2.93572  2.71318  2.66142  3.00484  3.16024  3.15374  3.05998  3.07581  2.11931  2.73375  2.51721  5.04924  3.79365    339 - -
          2.68618  4.42225  2.77519  2.73123  3.46354  2.40513  3.72494  3.29354  2.67741  2.69355  4.24690  2.90347  2.73739  3.18146  2.89801  2.37887  2.77519  2.98518  4.58477  3.61503
          0.03351  3.80839  4.53074  0.61958  0.77255  0.48576  0.95510
    338   2.30172  4.30739  2.96721  2.66629  4.11822  3.00608  3.86825  3.53787  2.75276  3.19384  4.02910  2.74700  3.18647  3.08840  3.12903  1.68366  2.51018  3.09239  5.42975  4.15359    340 - -
          2.68618  4.42225  2.77519  2.73123  3.46354  2.40513  3.72494  3.29354  2.67741  2.69355  4.24690  2.90347  2.73739  3.18146  2.89801  2.37887  2.77519  2.98518  4.58477  3.61503
          0.03351  3.80839  4.53074  0.61958  0.77255  0.48576  0.95510
    339   2.67118  4.43758  3.27171  3.10268  4.10073  3.12878  4.18431  3.63096  3.15473  3.26429  4.31243  3.41512  0.95588  3.54553  3.40634  2.83701  3.10805  3.28352  5.30361  4.22102    341 - -
          2.68618  4.42225  2.77519  2.73123  3.46354  2.40513  3.72494  3.29354  2.67741  2.69355  4.24690  2.90347  2.73739  3.18146  2.89801  2.37887  2.77519  2.98518  4.58477  3.61503
          0.03351  3.80839  4.53074  0.61958  0.77255  0.48576  0.95510
    340   2.39602  4.41382  2.89991  2.58838  4.05636  3.09806  3.80210  3.44151  2.65455  3.11786  3.97180  2.39619  3.24750  3.01454  3.03567  2.50801  1.97139  3.05512  5.37043  4.07907    342 - -
          2.68618  4.42225  2.77519  2.73123  3.46354  2.40513  3.72494  3.29354  2.67741  2.69355  4.24690  2.90347  2.73739  3.18146  2.89801  2.37887  2.77519  2.98518  4.58477  3.61503
          0.03351  3.80839  4.53074  0.61958  0.77255  0.48576  0.95510
    341   2.06783  4.33734  2.92591  2.65866  4.09366  3.02847  3.87370  3.48447  2.75392  3.17323  4.03349  2.73957  2.05871  3.10184  3.11989  2.46982  2.74712  3.06733  5.41925  4.13516    343 - -
          2.68618  4.42225  2.77519  2.73123  3.46354  2.40513  3.72494  3.29354  2.67741  2.69355  4.24690  2.90347  2.73739  3.18146  2.89801  2.37887  2.77519  2.98518  4.58477  3.61503
          0.03351  3.80839  4.53074  0.61958  0.77255  0.48576  0.95510
    342   2.69331  4.28374  3.75364  3.18818  3.25562  3.73468  4.01211  2.01882  3.05152  1.81209  2.95846  3.54812  4.08977  3.11169  3.33969  3.01410  2.75064  2.23037  4.90257  3.70335    344 - -
          2.68618  4.42225  2.77519  2.73123  3.46354  2.40513  3.72494  3.29354  2.67741  2.69355  4.24690  2.90347  2.73739  3.18146  2.89801  2.37887  2.77519  2.98518  4.58477  3.61503
          0.03351  3.80839  4.53074  0.61958  0.77255  0.48576  0.95510
    343   2.49144  4.51092  2.91895  2.56369  3.99564  3.20468  3.73512  3.37565  2.50673  3.03391  3.90580  2.99809  3.75620  2.40719  2.86123  2.43108  2.04962  3.03678  5.29892  4.00872    345 - -
          2.68618  4.42225  2.77519  2.73123  3.46354  2.40513  3.72494  3.29354  2.67741  2.69355  4.24690  2.90347  2.73739  3.18146  2.89801  2.37887  2.77519  2.98518  4.58477  3.61503
          0.07181  3.80839  3.05525  0.61958  0.77255  0.48576  0.95510
    344   1.98826  4.11461  3.06142  2.86569  4.19258  1.70020  4.04628  3.58859  3.01562  3.30332  4.14941  3.10073  3.58581  3.31313  3.33917  2.13493  2.63835  3.06666  5.53344  4.29163    346 - -
          2.68618  4.42225  2.77519  2.73123  3.46354  2.40513  3.72494  3.29354  2.67741  2.69355  4.24690  2.90347  2.73739  3.18146  2.89801  2.37887  2.77519  2.98518  4.58477  3.61503
          0.03480  3.77138  4.49373  0.61958  0.77255  0.51641  0.90797
    345   2.13955  4.29781  2.93072  2.62543  4.11839  2.70609  3.84464  3.54247  2.74686  3.18531  4.01245  2.74884  2.89336  3.05903  3.14168  1.94742  2.68707  3.09008  5.42532  4.14888    347 - -
          2.68618  4.42225  2.77519  2.73123  3.46354  2.40513  3.72494  3.29354  2.67741  2.69355  4.24690  2.90347  2.73739  3.18146  2.89801  2.37887  2.77519  2.98518  4.58477  3.61503
          0.03480  3.77138  4.49373  0.61958  0.77255  0.51641  0.90797
    346   2.56866  4.28737  3.44305  2.90220  3.42645  3.21819  3.82115  2.46112  2.60670  2.01422  3.38166  3.29283  3.92530  3.13558  3.06761  2.80314  2.81816  2.28390  4.91884  3.67431    348 - -
          2.68618  4.42225  2.77519  2.73123  3.46354  2.40513  3.72494  3.29354  2.67741  2.69355  4.24690  2.90347  2.73739  3.18146  2.89801  2.37887  2.77519  2.98518  4.58477  3.61503
          0.03480  3.77138  4.49373  0.61958  0.77255  0.51641  0.90797
    347   2.40427  4.48535  2.71458  2.46053  4.17225  2.78574  3.76618  3.61834  2.64049  3.23776  4.06926  2.32253  2.58847  2.96258  3.05669  2.33988  2.77494  3.18977  5.45244  4.13591    349 - -
          2.68618  4.42225  2.77519  2.73123  3.46354  2.40513  3.72494  3.29354  2.67741  2.69355  4.24690  2.90347  2.73739  3.18146  2.89801  2.37887  2.77519  2.98518  4.58477  3.61503
          0.03480  3.77138  4.49373  0.61958  0.77255  0.51641  0.90797
    348   2.11430  4.10143  3.37699  2.99658  3.79455  2.51830  3.99126  2.97414  2.97703  2.83970  3.74413  3.23250  3.69193  3.29545  3.28936  2.28856  2.65833  1.97378  5.22316  3.99455    350 - -
          2.68618  4.42225  2.77519  2.73123  3.46354  2.40513  3.72494  3.29354  2.67741  2.69355  4.24690  2.90347  2.73739  3.18146  2.89801  2.37887  2.77519  2.98518  4.58477  3.61503
          0.03480  3.77138  4.49373  0.61958  0.77255  0.51641  0.90797
    349   2.09864  4.17791  3.37197  2.90609  3.72007  2.43572  3.90688  2.63998  2.85790  2.72992  3.64679  3.21491  3.74542  3.18812  3.20033  2.52464  2.51293  2.42473  5.15221  3.91579    351 - -
          2.68618  4.42225  2.77519  2.73123  3.46354  2.40513  3.72494  3.29354  2.67741  2.69355  4.24690  2.90347  2.73739  3.18146  2.89801  2.37887  2.77519  2.98518  4.58477  3.61503
          0.03480  3.77138  4.49373  0.61958  0.77255  0.51641  0.90797
    350   2.54946  4.56813  2.88133  2.19287  3.82819  3.11340  3.65190  2.72093  2.49135  2.86170  3.72534  2.78618  3.78285  2.85522  2.90057  2.63629  2.65052  2.88271  5.16349  3.86707    352 - -
          2.68715  4.42269  2.77549  2.73151  3.46277  2.40578  3.72446  3.29190  2.67732  2.69336  4.24749  2.90394  2.73783  3.18191  2.89776  2.37886  2.77478  2.98474  4.58177  3.61350
          0.21221  1.65441        *  3.67485  0.02568  0.00000        *
//
