# Supplementary material for: Potential Conservation of Circadian Clock Proteins in the phylum Nematoda as Revealed by Bioinformatic Searches
Source: PLoS One. 2014 Nov 14;9(11):e112871. doi: 10.1371/journal.pone.0112871 (PMC4232591; doi:10.1371/journal.pone.0112871)
Supplement: File S1 — HMM profiles used in this work and HMMsearch results. (ZIP) [file pone.0112871.s007.zip › HMMs-CE/Arabidopsis/TOC1_AED97460-aln.fasta.hmm]

HMMER3/b [3.0 | March 2010]
NAME  TOC1_AED97460-aln
LENG  557
ALPH  amino
RF    no
CS    no
MAP   yes
DATE  Wed Aug 22 12:17:44 2012
NSEQ  20
EFFN  0.825195
CKSUM 3023583052
STATS LOCAL MSV      -12.0924  0.69753
STATS LOCAL VITERBI  -12.9888  0.69753
STATS LOCAL FORWARD   -6.0809  0.69753
HMM          A        C        D        E        F        G        H        I        K        L        M        N        P        Q        R        S        T        V        W        Y   
            m->m     m->i     m->d     i->m     i->i     d->m     d->d
  COMPO   2.57130  4.19355  2.78815  2.59036  3.50072  3.03102  3.70985  2.97353  2.61898  2.54468  3.59350  2.93817  3.33917  3.02362  2.78253  2.52071  2.87491  2.69230  4.82574  3.59298
          2.68614  4.42227  2.77515  2.73119  3.46356  2.40515  3.72496  3.29356  2.67743  2.69357  4.24632  2.90349  2.73742  3.18148  2.89803  2.37889  2.77522  2.98520  4.58479  3.61505
          0.32182  2.69129  1.57322  0.73892  0.64938  0.00000        *
      1   2.64304  4.36847  3.41811  2.77832  3.47621  3.53959  3.91495  2.61365  2.81122  2.32255  2.00294  3.34779  3.98289  3.22029  3.11307  2.87464  2.73091  2.45277  5.02320  3.79069      5 - -
          2.68618  4.42225  2.77519  2.73123  3.46354  2.40513  3.72494  3.29354  2.67741  2.69355  4.24690  2.90347  2.73739  3.18146  2.89801  2.37887  2.77519  2.98518  4.58477  3.61503
          0.03156  3.86757  4.58992  0.61958  0.77255  0.68960  0.69671
      2   2.46198  4.44777  3.05195  2.26973  3.76466  3.35929  3.79764  2.89304  2.68257  2.76393  3.68306  3.10599  3.85039  3.03942  3.06184  2.56400  2.83932  1.98093  5.17153  3.89789      6 - -
          2.68618  4.42225  2.77519  2.73123  3.46354  2.40513  3.72494  3.29354  2.67741  2.69355  4.24690  2.90347  2.73739  3.18146  2.89801  2.37887  2.77519  2.98518  4.58477  3.61503
          0.03156  3.86757  4.58992  0.61958  0.77255  0.68960  0.69671
      3   2.46363  4.46913  3.04139  2.58653  3.89197  2.32008  3.72538  3.28206  2.56391  2.93860  3.43418  3.02692  3.76131  2.72274  2.95971  2.31304  2.62151  2.95590  5.22024  3.93676      7 - -
          2.68618  4.42225  2.77519  2.73123  3.46354  2.40513  3.72494  3.29354  2.67741  2.69355  4.24690  2.90347  2.73739  3.18146  2.89801  2.37887  2.77519  2.98518  4.58477  3.61503
          0.03156  3.86757  4.58992  0.61958  0.77255  0.68960  0.69671
      4   2.14174  4.49935  2.96176  2.33209  3.39080  2.53438  3.71696  3.18968  2.60424  2.87689  3.74144  3.00924  3.78381  2.93353  3.02246  2.61364  2.79239  2.89236  5.17940  3.88410      8 - -
          2.68618  4.42225  2.77519  2.73123  3.46354  2.40513  3.72494  3.29354  2.67741  2.69355  4.24690  2.90347  2.73739  3.18146  2.89801  2.37887  2.77519  2.98518  4.58477  3.61503
          0.03156  3.86757  4.58992  0.61958  0.77255  0.64190  0.74717
      5   2.57008  4.68948  2.75748  2.20919  3.96276  2.35654  3.64632  3.34371  2.47972  2.99087  3.50482  2.92864  3.78686  2.82210  2.92467  2.62452  2.82327  2.88188  5.26282  3.94094      9 - -
          2.68618  4.42225  2.77519  2.73123  3.46354  2.40513  3.72494  3.29354  2.67741  2.69355  4.24690  2.90347  2.73739  3.18146  2.89801  2.37887  2.77519  2.98518  4.58477  3.61503
          0.03053  3.90012  4.62247  0.61958  0.77255  0.66478  0.72234
      6   2.71831  5.06187  2.29271  1.56481  4.34189  3.26631  3.65420  3.77818  2.51816  3.09048  4.19157  2.76947  3.78778  2.81063  3.00978  2.54327  2.97959  3.41735  5.56397  4.16187     10 - -
          2.68618  4.42225  2.77519  2.73123  3.46354  2.40513  3.72494  3.29354  2.67741  2.69355  4.24690  2.90347  2.73739  3.18146  2.89801  2.37887  2.77519  2.98518  4.58477  3.61503
          0.03053  3.90012  4.62247  0.61958  0.77255  0.38818  1.13412
      7   2.67229  4.25935  3.81589  3.25889  3.32673  2.57938  4.03704  2.19485  3.15556  2.14947  2.17177  3.58286  4.09308  3.44936  3.43317  2.99294  2.91949  2.32898  4.90018  3.69054     11 - -
          2.68618  4.42225  2.77519  2.73123  3.46354  2.40513  3.72494  3.29354  2.67741  2.69355  4.24690  2.90347  2.73739  3.18146  2.89801  2.37887  2.77519  2.98518  4.58477  3.61503
          0.02519  4.08978  4.81212  0.61958  0.77255  0.48576  0.95510
      8   2.65867  5.34876  1.75771  2.00620  4.65299  2.70362  3.70483  4.14932  2.48223  3.64290  4.43882  2.24202  3.83724  2.84227  3.14354  2.74111  3.07958  3.72451  5.80073  4.34267     12 - -
          2.68618  4.42225  2.77519  2.73123  3.46354  2.40513  3.72494  3.29354  2.67741  2.69355  4.24690  2.90347  2.73739  3.18146  2.89801  2.37887  2.77519  2.98518  4.58477  3.61503
          0.02519  4.08978  4.81212  0.61958  0.77255  0.48576  0.95510
      9   2.70115  4.72726  3.16311  2.52687  3.96232  3.27823  3.68371  3.34547  2.35379  2.15147  3.83094  2.89223  3.90586  2.86945  2.02209  2.77716  2.92631  3.06322  5.22878  3.95649     13 - -
          2.68618  4.42225  2.77519  2.73123  3.46354  2.40513  3.72494  3.29354  2.67741  2.69355  4.24690  2.90347  2.73739  3.18146  2.89801  2.37887  2.77519  2.98518  4.58477  3.61503
          0.02519  4.08978  4.81212  0.61958  0.77255  0.48576  0.95510
     10   2.44650  4.89671  2.66622  2.29992  4.16964  3.38109  3.64700  3.59373  2.37810  3.18189  3.99120  2.11132  3.81503  2.79321  2.92885  2.56048  2.87958  2.69808  5.40807  4.05315     14 - -
          2.68618  4.42225  2.77519  2.73123  3.46354  2.40513  3.72494  3.29354  2.67741  2.69355  4.24690  2.90347  2.73739  3.18146  2.89801  2.37887  2.77519  2.98518  4.58477  3.61503
          0.02519  4.08978  4.81212  0.61958  0.77255  0.48576  0.95510
     11   2.67479  4.85435  2.61203  2.13318  4.13926  1.93368  3.71535  3.01553  2.57095  3.16605  4.00388  2.92895  3.84484  2.88620  3.03660  2.70280  2.93395  3.20815  5.42145  4.07694     15 - -
          2.68618  4.42225  2.77519  2.73123  3.46354  2.40513  3.72494  3.29354  2.67741  2.69355  4.24690  2.90347  2.73739  3.18146  2.89801  2.37887  2.77519  2.98518  4.58477  3.61503
          0.06494  4.08978  3.07626  0.61958  0.77255  0.48576  0.95510
     12   2.65373  4.95855  2.74439  1.88563  4.25325  2.43705  3.63650  3.41169  2.34050  3.25446  4.05739  2.75905  3.51668  2.77617  2.89100  2.64973  2.89724  3.32950  5.45926  4.09445     16 - -
          2.68618  4.42225  2.77519  2.73123  3.46354  2.40513  3.72494  3.29354  2.67741  2.69355  4.24690  2.90347  2.73739  3.18146  2.89801  2.37887  2.77519  2.98518  4.58477  3.61503
          0.02620  4.05103  4.77338  0.61958  0.77255  0.52798  0.89110
     13   2.27006  2.49557  3.56898  3.14604  4.04768  2.06335  4.13035  3.45048  3.12204  3.14241  3.98470  3.01431  3.73837  3.41672  3.44575  1.75670  2.71435  3.01143  5.42653  4.21036     17 - -
          2.68618  4.42225  2.77519  2.73123  3.46354  2.40513  3.72494  3.29354  2.67741  2.69355  4.24690  2.90347  2.73739  3.18146  2.89801  2.37887  2.77519  2.98518  4.58477  3.61503
          0.04957  4.05103  3.47504  0.61958  0.77255  0.52798  0.89110
     14   2.62141  4.86539  2.81495  2.41222  4.29867  2.40491  3.67458  3.73400  1.90254  3.29496  4.10032  2.76983  3.39335  2.81931  2.84673  2.41050  2.89487  3.34967  5.48635  4.14408     18 - -
          2.68618  4.42225  2.77519  2.73123  3.46354  2.40513  3.72494  3.29354  2.67741  2.69355  4.24690  2.90347  2.73739  3.18146  2.89801  2.37887  2.77519  2.98518  4.58477  3.61503
          0.04754  4.02827  3.55365  0.61958  0.77255  0.55127  0.85854
     15   2.07656  4.36611  3.05385  2.76585  4.31823  1.88286  3.99856  3.75680  2.91938  3.39111  4.20480  2.67725  3.71914  3.21075  3.31870  1.86680  2.77230  3.25107  5.61366  4.33890     19 - -
          2.68618  4.42225  2.77519  2.73123  3.46354  2.40513  3.72494  3.29354  2.67741  2.69355  4.24690  2.90347  2.73739  3.18146  2.89801  2.37887  2.77519  2.98518  4.58477  3.61503
          0.04828  4.00809  3.54156  0.61958  0.77255  0.57103  0.83228
     16   2.43415  4.37867  3.17779  2.75432  3.42728  1.80916  3.85528  3.27084  2.77898  2.96080  3.82273  2.86585  3.78791  3.10426  3.16567  2.44674  2.78106  2.76446  5.22195  3.92589     20 - -
          2.68623  4.42230  2.77525  2.73128  3.46359  2.40484  3.72499  3.29359  2.67746  2.69360  4.24695  2.90337  2.73745  3.18151  2.89806  2.37888  2.77525  2.98506  4.58482  3.61508
          0.37949  1.73027  1.97651  0.71398  0.67274  0.51863  0.90469
     17   2.21344  4.67740  2.88574  2.43806  3.98475  2.74342  3.40758  3.39538  2.36334  2.89766  3.84751  2.69657  3.78086  2.81898  2.88297  2.50358  2.81734  3.07336  5.26875  3.95301     24 - -
          2.68618  4.42225  2.77519  2.73123  3.46354  2.40513  3.72494  3.29354  2.67741  2.69355  4.24690  2.90347  2.73739  3.18146  2.89801  2.37887  2.77519  2.98518  4.58477  3.61503
          0.08180  3.89890  2.84257  0.61958  0.77255  0.63168  0.75864
     18   2.15964  4.28838  2.91986  2.72432  4.27335  1.61917  3.99041  3.71373  2.93249  3.37200  4.20343  2.74831  3.66134  3.22617  3.30286  2.25184  2.73809  3.20168  5.58555  4.31247     25 - -
          2.68618  4.42225  2.77519  2.73123  3.46354  2.40513  3.72494  3.29354  2.67741  2.69355  4.24690  2.90347  2.73739  3.18146  2.89801  2.37887  2.77519  2.98518  4.58477  3.61503
          0.03139  3.87286  4.59521  0.61958  0.77255  0.56369  0.84189
     19   2.18150  4.46767  3.13324  2.64205  3.85081  2.77821  3.75001  3.20717  2.26154  2.89383  3.74934  3.07946  3.80085  2.96474  2.99257  2.49406  2.78721  2.39947  5.19489  3.92057     26 - -
          2.68618  4.42225  2.77519  2.73123  3.46354  2.40513  3.72494  3.29354  2.67741  2.69355  4.24690  2.90347  2.73739  3.18146  2.89801  2.37887  2.77519  2.98518  4.58477  3.61503
          0.05848  3.95662  3.27874  0.61958  0.77255  0.61808  0.77431
     20   2.53918  4.62972  2.90282  2.52953  4.15563  2.06650  3.73324  3.57305  2.35712  3.18053  4.01457  2.98653  3.78076  2.91276  2.64277  2.20749  2.85388  3.19975  5.40087  4.10370     27 - -
          2.68618  4.42225  2.77519  2.73123  3.46354  2.40513  3.72494  3.29354  2.67741  2.69355  4.24690  2.90347  2.73739  3.18146  2.89801  2.37887  2.77519  2.98518  4.58477  3.61503
          0.09685  3.92782  2.62255  0.61958  0.77255  0.64248  0.74652
     21   2.27686  4.45310  2.74949  2.40331  4.21947  1.74522  3.87088  3.62063  2.77882  3.28130  4.12890  2.96933  3.70935  3.08715  3.17799  2.34656  2.81340  3.18940  5.52165  4.22429     28 - -
          2.68618  4.42225  2.77519  2.73123  3.46354  2.40513  3.72494  3.29354  2.67741  2.69355  4.24690  2.90347  2.73739  3.18146  2.89801  2.37887  2.77519  2.98518  4.58477  3.61503
          0.09531  3.86269  2.66069  0.61958  0.77255  0.62199  0.76976
     22   1.96329  4.13373  3.15505  2.93316  4.25471  1.66549  4.09669  3.66582  3.07451  3.35928  4.18939  3.15169  3.61447  3.35888  3.40429  1.98420  2.65635  3.12109  5.58843  4.35666     29 - -
          2.68618  4.42225  2.77519  2.73123  3.46354  2.40513  3.72494  3.29354  2.67741  2.69355  4.24690  2.90347  2.73739  3.18146  2.89801  2.37887  2.77519  2.98518  4.58477  3.61503
          0.03202  3.85317  4.57552  0.61958  0.77255  0.37183  1.16948
     23   2.92571  5.46922  1.39438  2.07451  4.75344  3.28993  3.76282  4.26357  2.70042  3.75734  4.58701  2.75013  3.87355  2.07784  3.25033  2.82655  3.19861  3.84347  5.91279  4.43504     30 - -
          2.68618  4.42225  2.77519  2.73123  3.46354  2.40513  3.72494  3.29354  2.67741  2.69355  4.24690  2.90347  2.73739  3.18146  2.89801  2.37887  2.77519  2.98518  4.58477  3.61503
          0.02519  4.08978  4.81212  0.61958  0.77255  0.48576  0.95510
     24   2.42798  4.68481  2.90335  2.52811  4.25380  1.98282  3.78888  3.68531  2.61663  3.28380  4.09758  2.99972  2.89278  2.49822  3.05483  2.37610  2.86808  3.28309  5.50601  4.18156     31 - -
          2.68618  4.42225  2.77519  2.73123  3.46354  2.40513  3.72494  3.29354  2.67741  2.69355  4.24690  2.90347  2.73739  3.18146  2.89801  2.37887  2.77519  2.98518  4.58477  3.61503
          0.02519  4.08978  4.81212  0.61958  0.77255  0.48576  0.95510
     25   3.45292  4.80226  4.61331  4.25848  0.95234  4.32802  3.94385  2.75050  4.10095  1.94650  3.44823  4.23949  4.68007  4.20177  4.19157  3.75971  3.71551  2.78662  4.13622  2.48158     32 - -
          2.68618  4.42225  2.77519  2.73123  3.46354  2.40513  3.72494  3.29354  2.67741  2.69355  4.24690  2.90347  2.73739  3.18146  2.89801  2.37887  2.77519  2.98518  4.58477  3.61503
          0.02519  4.08978  4.81212  0.61958  0.77255  0.48576  0.95510
     26   3.15716  4.45327  4.92031  4.43034  3.62329  4.53675  5.13659  1.15284  4.32067  2.10943  3.41923  4.63653  4.83893  4.57919  4.50938  3.93333  3.42356  1.22612  5.61517  4.41217     33 - -
          2.68618  4.42225  2.77519  2.73123  3.46354  2.40513  3.72494  3.29354  2.67741  2.69355  4.24690  2.90347  2.73739  3.18146  2.89801  2.37887  2.77519  2.98518  4.58477  3.61503
          0.02519  4.08978  4.81212  0.61958  0.77255  0.48576  0.95510
     27   3.23815  5.38271  0.65019  2.49749  4.79246  3.38894  4.14272  4.43333  3.27104  4.00485  4.99302  3.06281  4.05751  3.38593  3.81277  3.17959  3.58317  4.05103  5.91716  4.63630     34 - -
          2.68618  4.42225  2.77519  2.73123  3.46354  2.40513  3.72494  3.29354  2.67741  2.69355  4.24690  2.90347  2.73739  3.18146  2.89801  2.37887  2.77519  2.98518  4.58477  3.61503
          0.02519  4.08978  4.81212  0.61958  0.77255  0.48576  0.95510
     28   3.26653  5.07973  3.78088  3.25316  4.49027  3.70566  4.00478  4.05177  2.35617  3.52834  4.52748  3.59381  4.20187  3.21837  0.69197  3.34310  3.52035  3.76745  5.48763  4.37547     35 - -
          2.68618  4.42225  2.77519  2.73123  3.46354  2.40513  3.72494  3.29354  2.67741  2.69355  4.24690  2.90347  2.73739  3.18146  2.89801  2.37887  2.77519  2.98518  4.58477  3.61503
          0.02519  4.08978  4.81212  0.61958  0.77255  0.48576  0.95510
     29   2.43566  4.35601  3.41058  3.24218  4.30089  3.08262  4.34307  3.85580  3.33092  3.56105  4.47229  3.42772  3.84054  3.66393  3.60619  0.80487  2.93310  3.34239  5.65682  4.38720     36 - -
          2.68618  4.42225  2.77519  2.73123  3.46354  2.40513  3.72494  3.29354  2.67741  2.69355  4.24690  2.90347  2.73739  3.18146  2.89801  2.37887  2.77519  2.98518  4.58477  3.61503
          0.02519  4.08978  4.81212  0.61958  0.77255  0.48576  0.95510
     30   3.03691  5.21414  3.37982  2.75104  4.66755  3.66585  3.63501  4.02569  1.23226  3.46250  4.31266  2.93596  4.03867  2.76421  1.78476  3.02172  3.21025  3.68921  5.50604  4.31340     37 - -
          2.68618  4.42225  2.77519  2.73123  3.46354  2.40513  3.72494  3.29354  2.67741  2.69355  4.24690  2.90347  2.73739  3.18146  2.89801  2.37887  2.77519  2.98518  4.58477  3.61503
          0.02519  4.08978  4.81212  0.61958  0.77255  0.48576  0.95510
     31   2.98314  4.47176  4.42199  4.09708  3.71863  3.94396  4.86439  2.06558  3.96833  2.37110  3.65565  4.25065  4.49620  4.31486  4.15919  3.46535  3.34180  0.78902  5.53808  4.28102     38 - -
          2.68618  4.42225  2.77519  2.73123  3.46354  2.40513  3.72494  3.29354  2.67741  2.69355  4.24690  2.90347  2.73739  3.18146  2.89801  2.37887  2.77519  2.98518  4.58477  3.61503
          0.02519  4.08978  4.81212  0.61958  0.77255  0.48576  0.95510
     32   3.26653  5.07973  3.78088  3.25316  4.49027  3.70566  4.00478  4.05177  2.35617  3.52834  4.52748  3.59381  4.20187  3.21837  0.69197  3.34310  3.52035  3.76745  5.48763  4.37547     39 - -
          2.68618  4.42225  2.77519  2.73123  3.46354  2.40513  3.72494  3.29354  2.67741  2.69355  4.24690  2.90347  2.73739  3.18146  2.89801  2.37887  2.77519  2.98518  4.58477  3.61503
          0.02519  4.08978  4.81212  0.61958  0.77255  0.48576  0.95510
     33   3.20363  4.56933  4.63362  4.26209  3.52973  4.29295  4.95487  0.84310  4.09451  2.07712  3.43726  4.47780  4.70828  4.42383  4.26700  3.81407  3.50098  1.87688  5.46169  4.21521     40 - -
          2.68618  4.42225  2.77519  2.73123  3.46354  2.40513  3.72494  3.29354  2.67741  2.69355  4.24690  2.90347  2.73739  3.18146  2.89801  2.37887  2.77519  2.98518  4.58477  3.61503
          0.02519  4.08978  4.81212  0.61958  0.77255  0.48576  0.95510
     34   3.40765  4.80858  4.53762  4.18382  3.23260  4.25573  4.77191  2.45386  3.94957  0.64734  3.19720  4.43824  4.65714  4.26533  4.08787  3.86022  3.69390  2.54661  5.18507  3.95676     41 - -
          2.68618  4.42225  2.77519  2.73123  3.46354  2.40513  3.72494  3.29354  2.67741  2.69355  4.24690  2.90347  2.73739  3.18146  2.89801  2.37887  2.77519  2.98518  4.58477  3.61503
          0.02519  4.08978  4.81212  0.61958  0.77255  0.48576  0.95510
     35   3.27866  4.69365  4.64977  4.18774  3.16250  4.36492  4.79366  2.23032  3.96279  0.79841  3.03871  4.43505  4.68842  4.22215  4.11992  3.78368  3.54987  2.17549  5.20264  4.00781     42 - -
          2.68618  4.42225  2.77519  2.73123  3.46354  2.40513  3.72494  3.29354  2.67741  2.69355  4.24690  2.90347  2.73739  3.18146  2.89801  2.37887  2.77519  2.98518  4.58477  3.61503
          0.02519  4.08978  4.81212  0.61958  0.77255  0.48576  0.95510
     36   2.85906  0.58909  4.42078  4.21389  4.16185  3.43131  4.81382  3.34737  4.04419  3.25030  4.38054  4.14372  4.15471  4.38160  4.12807  3.13034  3.34450  3.07580  5.52556  4.44649     43 - -
          2.68618  4.42225  2.77519  2.73123  3.46354  2.40513  3.72494  3.29354  2.67741  2.69355  4.24690  2.90347  2.73739  3.18146  2.89801  2.37887  2.77519  2.98518  4.58477  3.61503
          0.02519  4.08978  4.81212  0.61958  0.77255  0.48576  0.95510
     37   3.23815  5.38271  0.65019  2.49749  4.79246  3.38894  4.14272  4.43333  3.27104  4.00485  4.99302  3.06281  4.05751  3.38593  3.81277  3.17959  3.58317  4.05103  5.91716  4.63630     44 - -
          2.68618  4.42225  2.77519  2.73123  3.46354  2.40513  3.72494  3.29354  2.67741  2.69355  4.24690  2.90347  2.73739  3.18146  2.89801  2.37887  2.77519  2.98518  4.58477  3.61503
          0.02519  4.08978  4.81212  0.61958  0.77255  0.48576  0.95510
     38   2.55035  4.67600  2.75244  2.54857  4.45955  2.64889  3.92400  3.94014  2.82110  3.53337  4.35242  1.51422  3.80516  3.11158  3.26133  2.10385  2.93749  3.45781  5.71308  4.37014     45 - -
          2.68618  4.42225  2.77519  2.73123  3.46354  2.40513  3.72494  3.29354  2.67741  2.69355  4.24690  2.90347  2.73739  3.18146  2.89801  2.37887  2.77519  2.98518  4.58477  3.61503
          0.02519  4.08978  4.81212  0.61958  0.77255  0.48576  0.95510
     39   3.23815  5.38271  0.65019  2.49749  4.79246  3.38894  4.14272  4.43333  3.27104  4.00485  4.99302  3.06281  4.05751  3.38593  3.81277  3.17959  3.58317  4.05103  5.91716  4.63630     46 - -
          2.68618  4.42225  2.77519  2.73123  3.46354  2.40513  3.72494  3.29354  2.67741  2.69355  4.24690  2.90347  2.73739  3.18146  2.89801  2.37887  2.77519  2.98518  4.58477  3.61503
          0.02519  4.08978  4.81212  0.61958  0.77255  0.48576  0.95510
     40   1.87897  4.30077  3.36654  2.97130  4.25356  3.06690  4.07927  3.65852  2.99757  3.32497  4.14522  3.24534  2.35161  3.30698  3.36775  1.60175  2.56211  3.17337  5.57553  4.33089     47 - -
          2.68618  4.42225  2.77519  2.73123  3.46354  2.40513  3.72494  3.29354  2.67741  2.69355  4.24690  2.90347  2.73739  3.18146  2.89801  2.37887  2.77519  2.98518  4.58477  3.61503
          0.02519  4.08978  4.81212  0.61958  0.77255  0.48576  0.95510
     41   2.68064  5.07958  2.40585  2.31032  4.40647  3.36079  3.63263  3.86366  1.81292  3.38794  4.17105  2.57406  3.81089  2.75767  2.87198  2.56397  2.48615  3.46912  5.55584  4.16773     48 - -
          2.68618  4.42225  2.77519  2.73123  3.46354  2.40513  3.72494  3.29354  2.67741  2.69355  4.24690  2.90347  2.73739  3.18146  2.89801  2.37887  2.77519  2.98518  4.58477  3.61503
          0.02519  4.08978  4.81212  0.61958  0.77255  0.48576  0.95510
     42   2.43566  4.35601  3.41058  3.24218  4.30089  3.08262  4.34307  3.85580  3.33092  3.56105  4.47229  3.42772  3.84054  3.66393  3.60619  0.80487  2.93310  3.34239  5.65682  4.38720     49 - -
          2.68618  4.42225  2.77519  2.73123  3.46354  2.40513  3.72494  3.29354  2.67741  2.69355  4.24690  2.90347  2.73739  3.18146  2.89801  2.37887  2.77519  2.98518  4.58477  3.61503
          0.02519  4.08978  4.81212  0.61958  0.77255  0.48576  0.95510
     43   2.46578  3.62404  3.57819  3.05929  3.62441  3.34660  3.96981  2.93849  2.98094  2.07368  3.59727  3.36455  3.57745  3.29958  3.30488  1.70392  2.79804  2.67093  5.07423  3.83932     50 - -
          2.68618  4.42225  2.77519  2.73123  3.46354  2.40513  3.72494  3.29354  2.67741  2.69355  4.24690  2.90347  2.73739  3.18146  2.89801  2.37887  2.77519  2.98518  4.58477  3.61503
          0.02519  4.08978  4.81212  0.61958  0.77255  0.48576  0.95510
     44   2.68721  5.11867  2.60697  2.02780  4.43663  2.64653  3.61523  3.89880  2.36035  3.40638  4.18250  2.85077  3.81041  2.25538  2.41645  2.65189  2.92296  3.49815  5.56085  4.17058     51 - -
          2.68618  4.42225  2.77519  2.73123  3.46354  2.40513  3.72494  3.29354  2.67741  2.69355  4.24690  2.90347  2.73739  3.18146  2.89801  2.37887  2.77519  2.98518  4.58477  3.61503
          0.02519  4.08978  4.81212  0.61958  0.77255  0.48576  0.95510
     45   2.99988  5.53844  1.90392  1.09577  4.83306  3.28022  3.82304  4.34696  2.82766  3.85797  4.71620  2.75272  3.89964  2.99127  3.40802  2.88841  3.28872  3.92721  6.00294  4.51563     52 - -
          2.68618  4.42225  2.77519  2.73123  3.46354  2.40513  3.72494  3.29354  2.67741  2.69355  4.24690  2.90347  2.73739  3.18146  2.89801  2.37887  2.77519  2.98518  4.58477  3.61503
          0.02519  4.08978  4.81212  0.61958  0.77255  0.48576  0.95510
     46   3.05688  4.44627  4.66451  4.21377  3.62581  4.26597  4.95559  1.75821  4.07092  2.18223  3.47781  4.41222  4.67757  4.38404  4.28020  3.68177  3.35664  0.88900  5.55269  4.30339     53 - -
          2.68618  4.42225  2.77519  2.73123  3.46354  2.40513  3.72494  3.29354  2.67741  2.69355  4.24690  2.90347  2.73739  3.18146  2.89801  2.37887  2.77519  2.98518  4.58477  3.61503
          0.02519  4.08978  4.81212  0.61958  0.77255  0.48576  0.95510
     47   2.98096  4.43684  4.28252  3.78452  1.55822  4.00750  4.02101  2.55174  3.64705  1.60444  3.26955  3.94334  4.36964  3.84748  3.81885  3.05892  3.22964  2.49034  4.42450  2.90892     54 - -
          2.68618  4.42225  2.77519  2.73123  3.46354  2.40513  3.72494  3.29354  2.67741  2.69355  4.24690  2.90347  2.73739  3.18146  2.89801  2.37887  2.77519  2.98518  4.58477  3.61503
          0.02519  4.08978  4.81212  0.61958  0.77255  0.48576  0.95510
     48   2.42743  4.57483  3.20736  2.71220  4.10040  3.02424  3.80353  3.47779  2.53049  3.12005  3.96268  3.12998  3.84179  2.99214  2.15366  2.65087  1.79387  3.12510  5.37011  4.10105     55 - -
          2.68618  4.42225  2.77519  2.73123  3.46354  2.40513  3.72494  3.29354  2.67741  2.69355  4.24690  2.90347  2.73739  3.18146  2.89801  2.37887  2.77519  2.98518  4.58477  3.61503
          0.02519  4.08978  4.81212  0.61958  0.77255  0.48576  0.95510
     49   3.40765  4.80858  4.53762  4.18382  3.23260  4.25573  4.77191  2.45386  3.94957  0.64734  3.19720  4.43824  4.65714  4.26533  4.08787  3.86022  3.69390  2.54661  5.18507  3.95676     56 - -
          2.68618  4.42225  2.77519  2.73123  3.46354  2.40513  3.72494  3.29354  2.67741  2.69355  4.24690  2.90347  2.73739  3.18146  2.89801  2.37887  2.77519  2.98518  4.58477  3.61503
          0.02519  4.08978  4.81212  0.61958  0.77255  0.48576  0.95510
     50   3.40765  4.80858  4.53762  4.18382  3.23260  4.25573  4.77191  2.45386  3.94957  0.64734  3.19720  4.43824  4.65714  4.26533  4.08787  3.86022  3.69390  2.54661  5.18507  3.95676     57 - -
          2.68618  4.42225  2.77519  2.73123  3.46354  2.40513  3.72494  3.29354  2.67741  2.69355  4.24690  2.90347  2.73739  3.18146  2.89801  2.37887  2.77519  2.98518  4.58477  3.61503
          0.02519  4.08978  4.81212  0.61958  0.77255  0.48576  0.95510
     51   2.52538  2.67774  3.68917  3.14112  3.42989  3.47767  3.94492  2.74945  3.01666  1.99801  3.42077  3.43968  3.94643  3.33773  3.10772  2.16722  2.81213  2.52053  4.90410  3.68249     58 - -
          2.68618  4.42225  2.77519  2.73123  3.46354  2.40513  3.72494  3.29354  2.67741  2.69355  4.24690  2.90347  2.73739  3.18146  2.89801  2.37887  2.77519  2.98518  4.58477  3.61503
          0.02519  4.08978  4.81212  0.61958  0.77255  0.48576  0.95510
     52   2.70490  5.13036  2.74778  2.09296  4.45531  2.88322  3.61369  3.91243  2.12299  3.41341  4.19198  2.17818  3.82174  2.56299  2.60247  2.66910  2.93699  3.51350  5.55971  4.17996     59 - -
          2.68618  4.42225  2.77519  2.73123  3.46354  2.40513  3.72494  3.29354  2.67741  2.69355  4.24690  2.90347  2.73739  3.18146  2.89801  2.37887  2.77519  2.98518  4.58477  3.61503
          0.02519  4.08978  4.81212  0.61958  0.77255  0.48576  0.95510
     53   2.85906  0.58909  4.42078  4.21389  4.16185  3.43131  4.81382  3.34737  4.04419  3.25030  4.38054  4.14372  4.15471  4.38160  4.12807  3.13034  3.34450  3.07580  5.52556  4.44649     60 - -
          2.68618  4.42225  2.77519  2.73123  3.46354  2.40513  3.72494  3.29354  2.67741  2.69355  4.24690  2.90347  2.73739  3.18146  2.89801  2.37887  2.77519  2.98518  4.58477  3.61503
          0.02519  4.08978  4.81212  0.61958  0.77255  0.48576  0.95510
     54   2.20027  4.26391  3.39204  3.19387  4.35630  3.00857  4.30655  3.77565  3.27888  3.50982  4.38360  3.35960  3.77259  3.59494  3.56911  0.92846  2.82034  3.24441  5.72302  4.46796     61 - -
          2.68618  4.42225  2.77519  2.73123  3.46354  2.40513  3.72494  3.29354  2.67741  2.69355  4.24690  2.90347  2.73739  3.18146  2.89801  2.37887  2.77519  2.98518  4.58477  3.61503
          0.02519  4.08978  4.81212  0.61958  0.77255  0.48576  0.95510
     55   3.57577  4.97607  4.16628  3.94120  2.33550  4.08895  3.74217  3.55646  3.79286  2.95290  4.20969  4.00134  4.55994  4.04561  3.92976  3.68872  3.86475  3.43791  3.98591  0.66893     62 - -
          2.68618  4.42225  2.77519  2.73123  3.46354  2.40513  3.72494  3.29354  2.67741  2.69355  4.24690  2.90347  2.73739  3.18146  2.89801  2.37887  2.77519  2.98518  4.58477  3.61503
          0.02519  4.08978  4.81212  0.61958  0.77255  0.48576  0.95510
     56   2.91566  5.09479  2.89787  2.55760  4.08811  3.49943  2.99314  3.86376  2.32157  3.36272  4.24857  3.04848  3.97084  1.37444  2.63152  2.90976  3.15183  3.53836  5.33842  3.93435     63 - -
          2.68618  4.42225  2.77519  2.73123  3.46354  2.40513  3.72494  3.29354  2.67741  2.69355  4.24690  2.90347  2.73739  3.18146  2.89801  2.37887  2.77519  2.98518  4.58477  3.61503
          0.02519  4.08978  4.81212  0.61958  0.77255  0.48576  0.95510
     57   2.98314  4.47176  4.42199  4.09708  3.71863  3.94396  4.86439  2.06558  3.96833  2.37110  3.65565  4.25065  4.49620  4.31486  4.15919  3.46535  3.34180  0.78902  5.53808  4.28102     64 - -
          2.68618  4.42225  2.77519  2.73123  3.46354  2.40513  3.72494  3.29354  2.67741  2.69355  4.24690  2.90347  2.73739  3.18146  2.89801  2.37887  2.77519  2.98518  4.58477  3.61503
          0.02519  4.08978  4.81212  0.61958  0.77255  0.48576  0.95510
     58   2.54478  4.38840  3.63755  3.40669  4.17713  3.21877  4.40530  3.33154  3.35399  3.18714  4.22802  3.57616  3.94171  3.73902  3.59836  2.74906  0.85036  3.00240  5.59530  4.39549     65 - -
          2.68618  4.42225  2.77519  2.73123  3.46354  2.40513  3.72494  3.29354  2.67741  2.69355  4.24690  2.90347  2.73739  3.18146  2.89801  2.37887  2.77519  2.98518  4.58477  3.61503
          0.02519  4.08978  4.81212  0.61958  0.77255  0.48576  0.95510
     59   2.01280  2.37665  3.77685  3.30886  3.82816  3.15241  4.16667  3.11832  3.22909  2.72523  3.79239  3.45431  3.81472  3.51749  3.51148  1.60767  2.74809  2.77699  5.26794  4.06233     66 - -
          2.68618  4.42225  2.77519  2.73123  3.46354  2.40513  3.72494  3.29354  2.67741  2.69355  4.24690  2.90347  2.73739  3.18146  2.89801  2.37887  2.77519  2.98518  4.58477  3.61503
          0.02519  4.08978  4.81212  0.61958  0.77255  0.48576  0.95510
     60   1.89662  4.27607  4.10297  3.69985  3.78016  3.56024  4.53308  2.24607  3.61667  2.55083  3.67338  3.84459  4.16881  3.91972  3.85970  2.98419  3.01699  1.20224  5.44758  4.23070     67 - -
          2.68618  4.42225  2.77519  2.73123  3.46354  2.40513  3.72494  3.29354  2.67741  2.69355  4.24690  2.90347  2.73739  3.18146  2.89801  2.37887  2.77519  2.98518  4.58477  3.61503
          0.02519  4.08978  4.81212  0.61958  0.77255  0.48576  0.95510
     61   3.12982  5.24165  3.55767  2.86552  4.72140  3.73048  3.65025  4.05964  1.17290  3.48112  4.35381  3.25800  4.09248  2.78258  1.62449  3.11945  3.28767  3.73995  5.50354  4.35056     68 - -
          2.68618  4.42225  2.77519  2.73123  3.46354  2.40513  3.72494  3.29354  2.67741  2.69355  4.24690  2.90347  2.73739  3.18146  2.89801  2.37887  2.77519  2.98518  4.58477  3.61503
          0.02519  4.08978  4.81212  0.61958  0.77255  0.48576  0.95510
     62   2.43566  4.35601  3.41058  3.24218  4.30089  3.08262  4.34307  3.85580  3.33092  3.56105  4.47229  3.42772  3.84054  3.66393  3.60619  0.80487  2.93310  3.34239  5.65682  4.38720     69 - -
          2.68618  4.42225  2.77519  2.73123  3.46354  2.40513  3.72494  3.29354  2.67741  2.69355  4.24690  2.90347  2.73739  3.18146  2.89801  2.37887  2.77519  2.98518  4.58477  3.61503
          0.02519  4.08978  4.81212  0.61958  0.77255  0.48576  0.95510
     63   1.24039  4.28406  3.43335  3.13491  4.25936  3.07105  4.22053  3.58367  3.17433  3.32132  4.20130  3.34898  2.04045  3.48985  3.49365  2.52754  2.81623  3.13059  5.61814  4.39877     70 - -
          2.68618  4.42225  2.77519  2.73123  3.46354  2.40513  3.72494  3.29354  2.67741  2.69355  4.24690  2.90347  2.73739  3.18146  2.89801  2.37887  2.77519  2.98518  4.58477  3.61503
          0.02519  4.08978  4.81212  0.61958  0.77255  0.48576  0.95510
     64   3.26653  5.07973  3.78088  3.25316  4.49027  3.70566  4.00478  4.05177  2.35617  3.52834  4.52748  3.59381  4.20187  3.21837  0.69197  3.34310  3.52035  3.76745  5.48763  4.37547     71 - -
          2.68618  4.42225  2.77519  2.73123  3.46354  2.40513  3.72494  3.29354  2.67741  2.69355  4.24690  2.90347  2.73739  3.18146  2.89801  2.37887  2.77519  2.98518  4.58477  3.61503
          0.02519  4.08978  4.81212  0.61958  0.77255  0.48576  0.95510
     65   3.07289  5.05344  3.06584  2.82984  4.24998  3.52213  3.98802  3.91997  2.63672  3.39996  4.42730  3.28938  4.08227  0.89170  2.91416  3.11405  3.37233  3.63772  5.48562  4.19631     72 - -
          2.68618  4.42225  2.77519  2.73123  3.46354  2.40513  3.72494  3.29354  2.67741  2.69355  4.24690  2.90347  2.73739  3.18146  2.89801  2.37887  2.77519  2.98518  4.58477  3.61503
          0.02519  4.08978  4.81212  0.61958  0.77255  0.48576  0.95510
     66   2.98314  4.47176  4.42199  4.09708  3.71863  3.94396  4.86439  2.06558  3.96833  2.37110  3.65565  4.25065  4.49620  4.31486  4.15919  3.46535  3.34180  0.78902  5.53808  4.28102     73 - -
          2.68618  4.42225  2.77519  2.73123  3.46354  2.40513  3.72494  3.29354  2.67741  2.69355  4.24690  2.90347  2.73739  3.18146  2.89801  2.37887  2.77519  2.98518  4.58477  3.61503
          0.02519  4.08978  4.81212  0.61958  0.77255  0.48576  0.95510
     67   3.20363  4.56933  4.63362  4.26209  3.52973  4.29295  4.95487  0.84310  4.09451  2.07712  3.43726  4.47780  4.70828  4.42383  4.26700  3.81407  3.50098  1.87688  5.46169  4.21521     74 - -
          2.68618  4.42225  2.77519  2.73123  3.46354  2.40513  3.72494  3.29354  2.67741  2.69355  4.24690  2.90347  2.73739  3.18146  2.89801  2.37887  2.77519  2.98518  4.58477  3.61503
          0.02519  4.08978  4.81212  0.61958  0.77255  0.48576  0.95510
     68   2.98089  5.49250  1.23278  2.16813  4.80993  3.25706  3.84061  4.37814  2.87809  3.88843  4.74919  1.92214  3.89425  3.01636  3.47342  2.87746  3.28738  3.94036  6.01319  4.50578     75 - -
          2.68618  4.42225  2.77519  2.73123  3.46354  2.40513  3.72494  3.29354  2.67741  2.69355  4.24690  2.90347  2.73739  3.18146  2.89801  2.37887  2.77519  2.98518  4.58477  3.61503
          0.02519  4.08978  4.81212  0.61958  0.77255  0.48576  0.95510
     69   1.54575  4.30254  4.00215  3.49880  3.62737  3.68207  4.34595  2.03149  3.41478  2.41533  3.52107  3.75939  4.18600  3.71545  3.69963  3.04095  3.00888  1.77253  5.26881  4.05205     76 - -
          2.68618  4.42225  2.77519  2.73123  3.46354  2.40513  3.72494  3.29354  2.67741  2.69355  4.24690  2.90347  2.73739  3.18146  2.89801  2.37887  2.77519  2.98518  4.58477  3.61503
          0.02519  4.08978  4.81212  0.61958  0.77255  0.48576  0.95510
     70   3.40765  4.80858  4.53762  4.18382  3.23260  4.25573  4.77191  2.45386  3.94957  0.64734  3.19720  4.43824  4.65714  4.26533  4.08787  3.86022  3.69390  2.54661  5.18507  3.95676     77 - -
          2.68618  4.42225  2.77519  2.73123  3.46354  2.40513  3.72494  3.29354  2.67741  2.69355  4.24690  2.90347  2.73739  3.18146  2.89801  2.37887  2.77519  2.98518  4.58477  3.61503
          0.02519  4.08978  4.81212  0.61958  0.77255  0.48576  0.95510
     71   2.91944  4.91362  2.85296  2.76328  4.31304  3.34259  4.11938  4.07640  3.04479  3.69982  4.65797  0.82391  4.00752  3.39709  3.40294  2.98119  3.31128  3.67619  5.59412  4.24933     78 - -
          2.68618  4.42225  2.77519  2.73123  3.46354  2.40513  3.72494  3.29354  2.67741  2.69355  4.24690  2.90347  2.73739  3.18146  2.89801  2.37887  2.77519  2.98518  4.58477  3.61503
          0.02519  4.08978  4.81212  0.61958  0.77255  0.48576  0.95510
     72   1.53062  2.92669  3.74131  3.22465  3.46544  3.40397  4.01843  2.78256  3.13375  2.57421  3.50505  3.47647  3.93371  3.42798  3.41532  2.75050  2.81481  2.53952  4.95694  3.06185     79 - -
          2.68618  4.42225  2.77519  2.73123  3.46354  2.40513  3.72494  3.29354  2.67741  2.69355  4.24690  2.90347  2.73739  3.18146  2.89801  2.37887  2.77519  2.98518  4.58477  3.61503
          0.02519  4.08978  4.81212  0.61958  0.77255  0.48576  0.95510
     73   3.15680  5.29594  2.60216  0.75146  4.67213  3.42697  4.04001  4.17033  2.94940  3.75484  4.72521  3.07917  4.04367  3.25488  3.37658  3.12040  3.46461  3.83388  5.80245  4.53203     80 - -
          2.68618  4.42225  2.77519  2.73123  3.46354  2.40513  3.72494  3.29354  2.67741  2.69355  4.24690  2.90347  2.73739  3.18146  2.89801  2.37887  2.77519  2.98518  4.58477  3.61503
          0.02519  4.08978  4.81212  0.61958  0.77255  0.48576  0.95510
     74   2.26034  4.35958  3.35207  3.23645  4.51687  0.85877  4.41435  3.94596  3.43487  3.67050  4.56043  3.42817  3.83790  3.72341  3.71393  2.61375  2.94885  3.39675  5.80561  4.63281     81 - -
          2.68618  4.42225  2.77519  2.73123  3.46354  2.40513  3.72494  3.29354  2.67741  2.69355  4.24690  2.90347  2.73739  3.18146  2.89801  2.37887  2.77519  2.98518  4.58477  3.61503
          0.02519  4.08978  4.81212  0.61958  0.77255  0.48576  0.95510
     75   2.25808  4.81013  2.88511  2.44173  4.15416  2.83524  3.40220  3.58025  2.47451  3.17292  3.98818  2.95176  2.46802  2.46932  2.91933  2.64586  2.87422  3.23084  5.39958  4.06328     82 - -
          2.68618  4.42225  2.77519  2.73123  3.46354  2.40513  3.72494  3.29354  2.67741  2.69355  4.24690  2.90347  2.73739  3.18146  2.89801  2.37887  2.77519  2.98518  4.58477  3.61503
          0.02519  4.08978  4.81212  0.61958  0.77255  0.48576  0.95510
     76   2.75038  5.23606  1.87792  1.77914  4.51938  3.32909  3.08094  4.01623  2.50103  3.52035  4.30548  2.66298  3.82030  2.79105  3.01953  2.69232  2.99869  3.60521  5.67323  3.75912     83 - -
          2.68618  4.42225  2.77519  2.73123  3.46354  2.40513  3.72494  3.29354  2.67741  2.69355  4.24690  2.90347  2.73739  3.18146  2.89801  2.37887  2.77519  2.98518  4.58477  3.61503
          0.02519  4.08978  4.81212  0.61958  0.77255  0.48576  0.95510
     77   3.19635  4.53166  4.78910  4.29359  3.41482  4.47145  4.95175  0.97644  4.11113  1.88202  2.99723  4.52806  4.76854  4.38519  4.28829  3.86452  3.45708  1.81645  5.41623  4.22014     84 - -
          2.68618  4.42225  2.77519  2.73123  3.46354  2.40513  3.72494  3.29354  2.67741  2.69355  4.24690  2.90347  2.73739  3.18146  2.89801  2.37887  2.77519  2.98518  4.58477  3.61503
          0.02519  4.08978  4.81212  0.61958  0.77255  0.48576  0.95510
     78   3.05783  5.35112  0.83349  2.33464  4.83695  2.94730  4.00378  4.41413  3.09578  3.96789  4.87546  2.90172  3.96195  3.21165  3.66912  2.99236  3.40155  3.97907  5.99506  4.61367     85 - -
          2.68618  4.42225  2.77519  2.73123  3.46354  2.40513  3.72494  3.29354  2.67741  2.69355  4.24690  2.90347  2.73739  3.18146  2.89801  2.37887  2.77519  2.98518  4.58477  3.61503
          0.02519  4.08978  4.81212  0.61958  0.77255  0.48576  0.95510
     79   3.20363  4.56933  4.63362  4.26209  3.52973  4.29295  4.95487  0.84310  4.09451  2.07712  3.43726  4.47780  4.70828  4.42383  4.26700  3.81407  3.50098  1.87688  5.46169  4.21521     86 - -
          2.68618  4.42225  2.77519  2.73123  3.46354  2.40513  3.72494  3.29354  2.67741  2.69355  4.24690  2.90347  2.73739  3.18146  2.89801  2.37887  2.77519  2.98518  4.58477  3.61503
          0.02519  4.08978  4.81212  0.61958  0.77255  0.48576  0.95510
     80   3.20363  4.56933  4.63362  4.26209  3.52973  4.29295  4.95487  0.84310  4.09451  2.07712  3.43726  4.47780  4.70828  4.42383  4.26700  3.81407  3.50098  1.87688  5.46169  4.21521     87 - -
          2.68618  4.42225  2.77519  2.73123  3.46354  2.40513  3.72494  3.29354  2.67741  2.69355  4.24690  2.90347  2.73739  3.18146  2.89801  2.37887  2.77519  2.98518  4.58477  3.61503
          0.02519  4.08978  4.81212  0.61958  0.77255  0.48576  0.95510
     81   3.40765  4.80858  4.53762  4.18382  3.23260  4.25573  4.77191  2.45386  3.94957  0.64734  3.19720  4.43824  4.65714  4.26533  4.08787  3.86022  3.69390  2.54661  5.18507  3.95676     88 - -
          2.68618  4.42225  2.77519  2.73123  3.46354  2.40513  3.72494  3.29354  2.67741  2.69355  4.24690  2.90347  2.73739  3.18146  2.89801  2.37887  2.77519  2.98518  4.58477  3.61503
          0.02519  4.08978  4.81212  0.61958  0.77255  0.48576  0.95510
     82   0.99827  4.18518  3.56500  3.31081  4.32119  2.98554  4.34293  3.64889  3.35250  3.42251  4.28217  3.40780  3.75119  3.64260  3.63094  1.98845  2.76445  3.13613  5.69833  4.48940     89 - -
          2.68618  4.42225  2.77519  2.73123  3.46354  2.40513  3.72494  3.29354  2.67741  2.69355  4.24690  2.90347  2.73739  3.18146  2.89801  2.37887  2.77519  2.98518  4.58477  3.61503
          0.02519  4.08978  4.81212  0.61958  0.77255  0.48576  0.95510
     83   3.15680  5.29594  2.60216  0.75146  4.67213  3.42697  4.04001  4.17033  2.94940  3.75484  4.72521  3.07917  4.04367  3.25488  3.37658  3.12040  3.46461  3.83388  5.80245  4.53203     90 - -
          2.68618  4.42225  2.77519  2.73123  3.46354  2.40513  3.72494  3.29354  2.67741  2.69355  4.24690  2.90347  2.73739  3.18146  2.89801  2.37887  2.77519  2.98518  4.58477  3.61503
          0.02519  4.08978  4.81212  0.61958  0.77255  0.48576  0.95510
     84   3.16376  4.45483  4.90822  4.38237  3.51524  4.55146  5.03831  1.49431  4.27413  1.74802  3.31400  4.60322  4.81139  4.49530  4.45017  3.92026  3.41274  1.14116  5.49309  4.32071     91 - -
          2.68618  4.42225  2.77519  2.73123  3.46354  2.40513  3.72494  3.29354  2.67741  2.69355  4.24690  2.90347  2.73739  3.18146  2.89801  2.37887  2.77519  2.98518  4.58477  3.61503
          0.02519  4.08978  4.81212  0.61958  0.77255  0.48576  0.95510
     85   3.23815  5.38271  0.65019  2.49749  4.79246  3.38894  4.14272  4.43333  3.27104  4.00485  4.99302  3.06281  4.05751  3.38593  3.81277  3.17959  3.58317  4.05103  5.91716  4.63630     92 - -
          2.68618  4.42225  2.77519  2.73123  3.46354  2.40513  3.72494  3.29354  2.67741  2.69355  4.24690  2.90347  2.73739  3.18146  2.89801  2.37887  2.77519  2.98518  4.58477  3.61503
          0.02519  4.08978  4.81212  0.61958  0.77255  0.48576  0.95510
     86   3.36303  4.73327  4.75669  4.26756  3.12230  4.50641  4.83792  2.10332  4.03330  0.77434  2.99019  4.53120  4.76270  4.26960  4.17985  3.91252  3.61151  2.29790  5.19016  4.00350     93 - -
          2.68618  4.42225  2.77519  2.73123  3.46354  2.40513  3.72494  3.29354  2.67741  2.69355  4.24690  2.90347  2.73739  3.18146  2.89801  2.37887  2.77519  2.98518  4.58477  3.61503
          0.02519  4.08978  4.81212  0.61958  0.77255  0.48576  0.95510
     87   3.06611  4.78137  3.69764  3.57196  4.53964  3.45685  4.62698  4.14681  3.64904  3.74761  4.81024  3.85427  0.50730  4.03103  3.86531  3.24157  3.52575  3.76634  5.66098  4.66495     94 - -
          2.68618  4.42225  2.77519  2.73123  3.46354  2.40513  3.72494  3.29354  2.67741  2.69355  4.24690  2.90347  2.73739  3.18146  2.89801  2.37887  2.77519  2.98518  4.58477  3.61503
          0.02519  4.08978  4.81212  0.61958  0.77255  0.48576  0.95510
     88   2.87266  4.30679  4.32026  3.75391  3.31498  4.04285  4.39987  2.03767  3.64028  1.92922  2.03036  4.00992  4.37535  3.87659  3.84968  3.35159  2.73213  1.63929  5.05092  3.88215     95 - -
          2.68618  4.42225  2.77519  2.73123  3.46354  2.40513  3.72494  3.29354  2.67741  2.69355  4.24690  2.90347  2.73739  3.18146  2.89801  2.37887  2.77519  2.98518  4.58477  3.61503
          0.02519  4.08978  4.81212  0.61958  0.77255  0.48576  0.95510
     89   2.06805  4.70686  2.99742  2.52388  4.15264  3.32774  3.72162  3.56612  2.11682  3.17167  3.98799  2.85188  3.81139  2.88258  2.92728  2.08803  2.60064  3.20233  5.40252  4.08553     96 - -
          2.68618  4.42225  2.77519  2.73123  3.46354  2.40513  3.72494  3.29354  2.67741  2.69355  4.24690  2.90347  2.73739  3.18146  2.89801  2.37887  2.77519  2.98518  4.58477  3.61503
          0.02519  4.08978  4.81212  0.61958  0.77255  0.48576  0.95510
     90   3.18408  5.14418  3.37370  2.96140  4.58075  3.64368  3.89892  4.02519  0.77492  3.54549  4.50047  3.37423  4.13298  3.08184  2.49814  3.21494  3.42374  3.72264  5.54983  4.39659     97 - -
          2.68618  4.42225  2.77519  2.73123  3.46354  2.40513  3.72494  3.29354  2.67741  2.69355  4.24690  2.90347  2.73739  3.18146  2.89801  2.37887  2.77519  2.98518  4.58477  3.61503
          0.02519  4.08978  4.81212  0.61958  0.77255  0.48576  0.95510
     91   2.34110  2.01585  3.96375  3.65775  4.21537  1.18332  4.48266  3.56620  3.58733  3.34802  4.23594  3.62207  3.82294  3.86776  3.79399  2.56134  2.84180  3.10418  5.58113  4.44397     98 - -
          2.68618  4.42225  2.77519  2.73123  3.46354  2.40513  3.72494  3.29354  2.67741  2.69355  4.24690  2.90347  2.73739  3.18146  2.89801  2.37887  2.77519  2.98518  4.58477  3.61503
          0.02519  4.08978  4.81212  0.61958  0.77255  0.48576  0.95510
     92   3.20242  4.57617  4.67920  4.12616  2.07248  4.35850  4.49196  2.34030  3.98662  1.49074  1.62826  4.33360  4.60155  4.11037  4.11527  3.68809  3.42614  2.44220  4.83618  3.53755     99 - -
          2.68618  4.42225  2.77519  2.73123  3.46354  2.40513  3.72494  3.29354  2.67741  2.69355  4.24690  2.90347  2.73739  3.18146  2.89801  2.37887  2.77519  2.98518  4.58477  3.61503
          0.02519  4.08978  4.81212  0.61958  0.77255  0.48576  0.95510
     93   3.18408  5.14418  3.37370  2.96140  4.58075  3.64368  3.89892  4.02519  0.77492  3.54549  4.50047  3.37423  4.13298  3.08184  2.49814  3.21494  3.42374  3.72264  5.54983  4.39659    100 - -
          2.68618  4.42225  2.77519  2.73123  3.46354  2.40513  3.72494  3.29354  2.67741  2.69355  4.24690  2.90347  2.73739  3.18146  2.89801  2.37887  2.77519  2.98518  4.58477  3.61503
          0.02519  4.08978  4.81212  0.61958  0.77255  0.48576  0.95510
     94   3.21196  4.65376  4.51212  3.99925  3.14523  4.29260  4.62948  2.29905  3.75479  1.49125  1.31155  4.27852  4.59918  4.04680  3.93536  3.66980  3.46342  2.37508  5.12651  3.93913    101 - -
          2.68618  4.42225  2.77519  2.73123  3.46354  2.40513  3.72494  3.29354  2.67741  2.69355  4.24690  2.90347  2.73739  3.18146  2.89801  2.37887  2.77519  2.98518  4.58477  3.61503
          0.02519  4.08978  4.81212  0.61958  0.77255  0.48576  0.95510
     95   3.40765  4.80858  4.53762  4.18382  3.23260  4.25573  4.77191  2.45386  3.94957  0.64734  3.19720  4.43824  4.65714  4.26533  4.08787  3.86022  3.69390  2.54661  5.18507  3.95676    102 - -
          2.68618  4.42225  2.77519  2.73123  3.46354  2.40513  3.72494  3.29354  2.67741  2.69355  4.24690  2.90347  2.73739  3.18146  2.89801  2.37887  2.77519  2.98518  4.58477  3.61503
          0.02519  4.08978  4.81212  0.61958  0.77255  0.48576  0.95510
     96   3.12388  5.23508  3.53859  2.85964  4.71008  3.72367  3.65368  4.05235  1.12628  3.47807  4.35147  3.25445  4.08974  2.78701  1.71379  3.11463  3.28469  3.73266  5.50331  4.34702    103 - -
          2.68618  4.42225  2.77519  2.73123  3.46354  2.40513  3.72494  3.29354  2.67741  2.69355  4.24690  2.90347  2.73739  3.18146  2.89801  2.37887  2.77519  2.98518  4.58477  3.61503
          0.02519  4.08978  4.81212  0.61958  0.77255  0.48576  0.95510
     97   3.57577  4.97607  4.16628  3.94120  2.33550  4.08895  3.74217  3.55646  3.79286  2.95290  4.20969  4.00134  4.55994  4.04561  3.92976  3.68872  3.86475  3.43791  3.98591  0.66893    104 - -
          2.68618  4.42225  2.77519  2.73123  3.46354  2.40513  3.72494  3.29354  2.67741  2.69355  4.24690  2.90347  2.73739  3.18146  2.89801  2.37887  2.77519  2.98518  4.58477  3.61503
          0.02519  4.08978  4.81212  0.61958  0.77255  0.48576  0.95510
     98   3.20363  4.56933  4.63362  4.26209  3.52973  4.29295  4.95487  0.84310  4.09451  2.07712  3.43726  4.47780  4.70828  4.42383  4.26700  3.81407  3.50098  1.87688  5.46169  4.21521    105 - -
          2.68618  4.42225  2.77519  2.73123  3.46354  2.40513  3.72494  3.29354  2.67741  2.69355  4.24690  2.90347  2.73739  3.18146  2.89801  2.37887  2.77519  2.98518  4.58477  3.61503
          0.02519  4.08978  4.81212  0.61958  0.77255  0.48576  0.95510
     99   1.92389  4.37624  3.32867  2.81035  3.74429  2.93391  3.84711  3.09797  2.77865  2.80424  2.93402  3.01585  3.85001  3.10565  3.16069  2.65493  2.19194  2.80892  5.13738  3.88438    106 - -
          2.68618  4.42225  2.77519  2.73123  3.46354  2.40513  3.72494  3.29354  2.67741  2.69355  4.24690  2.90347  2.73739  3.18146  2.89801  2.37887  2.77519  2.98518  4.58477  3.61503
          0.02519  4.08978  4.81212  0.61958  0.77255  0.48576  0.95510
    100   3.10535  5.10652  3.52983  2.94546  4.46809  3.68170  3.73932  3.93790  2.03331  3.39313  4.32303  3.31967  4.10604  2.73495  1.00148  3.13618  3.30949  3.64283  5.44598  4.25264    107 - -
          2.68618  4.42225  2.77519  2.73123  3.46354  2.40513  3.72494  3.29354  2.67741  2.69355  4.24690  2.90347  2.73739  3.18146  2.89801  2.37887  2.77519  2.98518  4.58477  3.61503
          0.02519  4.08978  4.81212  0.61958  0.77255  0.48576  0.95510
    101   2.98089  5.49250  1.23278  2.16813  4.80993  3.25706  3.84061  4.37814  2.87809  3.88843  4.74919  1.92214  3.89425  3.01636  3.47342  2.87746  3.28738  3.94036  6.01319  4.50578    108 - -
          2.68618  4.42225  2.77519  2.73123  3.46354  2.40513  3.72494  3.29354  2.67741  2.69355  4.24690  2.90347  2.73739  3.18146  2.89801  2.37887  2.77519  2.98518  4.58477  3.61503
          0.02519  4.08978  4.81212  0.61958  0.77255  0.48576  0.95510
    102   3.01618  5.18122  3.25651  2.71891  4.61655  3.62320  3.66021  3.99773  1.11245  3.45832  4.31485  2.92411  4.02778  2.79756  2.11221  3.00666  3.20749  3.66104  5.51357  4.30200    109 - -
          2.68618  4.42225  2.77519  2.73123  3.46354  2.40513  3.72494  3.29354  2.67741  2.69355  4.24690  2.90347  2.73739  3.18146  2.89801  2.37887  2.77519  2.98518  4.58477  3.61503
          0.02519  4.08978  4.81212  0.61958  0.77255  0.48576  0.95510
    103   3.02217  5.62183  1.37806  1.42094  4.90617  3.26558  3.82551  4.43624  2.86255  3.92724  4.78585  2.72539  3.89728  2.99369  3.47273  2.89485  3.31408  4.00078  6.07337  4.55542    110 - -
          2.68618  4.42225  2.77519  2.73123  3.46354  2.40513  3.72494  3.29354  2.67741  2.69355  4.24690  2.90347  2.73739  3.18146  2.89801  2.37887  2.77519  2.98518  4.58477  3.61503
          0.02519  4.08978  4.81212  0.61958  0.77255  0.48576  0.95510
    104   3.40693  4.74716  4.82071  4.32318  2.45331  4.54332  4.62649  2.32330  4.17223  0.79771  2.95977  4.53081  4.76272  4.28067  4.28623  3.92629  3.63738  2.46832  4.87411  3.52142    111 - -
          2.68618  4.42225  2.77519  2.73123  3.46354  2.40513  3.72494  3.29354  2.67741  2.69355  4.24690  2.90347  2.73739  3.18146  2.89801  2.37887  2.77519  2.98518  4.58477  3.61503
          0.02519  4.08978  4.81212  0.61958  0.77255  0.48576  0.95510
    105   2.81841  3.98406  3.43188  2.80906  4.18011  3.55981  3.71351  3.57209  2.17396  3.14538  4.02855  3.21668  3.98042  2.67271  1.31516  2.89020  3.05385  3.27451  5.33191  4.09716    112 - -
          2.68618  4.42225  2.77519  2.73123  3.46354  2.40513  3.72494  3.29354  2.67741  2.69355  4.24690  2.90347  2.73739  3.18146  2.89801  2.37887  2.77519  2.98518  4.58477  3.61503
          0.02519  4.08978  4.81212  0.61958  0.77255  0.48576  0.95510
    106   3.00459  5.08841  3.37856  2.79158  4.21396  3.64988  2.33694  3.86656  2.06594  3.34777  4.22799  3.21283  4.04435  2.84447  1.35825  3.01921  3.19915  3.55672  5.32035  4.01886    113 - -
          2.68618  4.42225  2.77519  2.73123  3.46354  2.40513  3.72494  3.29354  2.67741  2.69355  4.24690  2.90347  2.73739  3.18146  2.89801  2.37887  2.77519  2.98518  4.58477  3.61503
          0.02519  4.08978  4.81212  0.61958  0.77255  0.48576  0.95510
    107   3.20363  4.56933  4.63362  4.26209  3.52973  4.29295  4.95487  0.84310  4.09451  2.07712  3.43726  4.47780  4.70828  4.42383  4.26700  3.81407  3.50098  1.87688  5.46169  4.21521    114 - -
          2.68618  4.42225  2.77519  2.73123  3.46354  2.40513  3.72494  3.29354  2.67741  2.69355  4.24690  2.90347  2.73739  3.18146  2.89801  2.37887  2.77519  2.98518  4.58477  3.61503
          0.02519  4.08978  4.81212  0.61958  0.77255  0.48576  0.95510
    108   3.06611  4.78137  3.69764  3.57196  4.53964  3.45685  4.62698  4.14681  3.64904  3.74761  4.81024  3.85427  0.50730  4.03103  3.86531  3.24157  3.52575  3.76634  5.66098  4.66495    115 - -
          2.68618  4.42225  2.77519  2.73123  3.46354  2.40513  3.72494  3.29354  2.67741  2.69355  4.24690  2.90347  2.73739  3.18146  2.89801  2.37887  2.77519  2.98518  4.58477  3.61503
          0.02519  4.08978  4.81212  0.61958  0.77255  0.48576  0.95510
    109   3.14496  4.44569  4.89949  4.40954  3.63712  4.51833  5.12202  1.34307  4.30083  2.13518  3.43601  4.61670  4.82747  4.56504  4.49421  3.91376  3.41261  1.05220  5.61707  4.40833    116 - -
          2.68618  4.42225  2.77519  2.73123  3.46354  2.40513  3.72494  3.29354  2.67741  2.69355  4.24690  2.90347  2.73739  3.18146  2.89801  2.37887  2.77519  2.98518  4.58477  3.61503
          0.02519  4.08978  4.81212  0.61958  0.77255  0.48576  0.95510
    110   3.20363  4.56933  4.63362  4.26209  3.52973  4.29295  4.95487  0.84310  4.09451  2.07712  3.43726  4.47780  4.70828  4.42383  4.26700  3.81407  3.50098  1.87688  5.46169  4.21521    117 - -
          2.68618  4.42225  2.77519  2.73123  3.46354  2.40513  3.72494  3.29354  2.67741  2.69355  4.24690  2.90347  2.73739  3.18146  2.89801  2.37887  2.77519  2.98518  4.58477  3.61503
          0.02519  4.08978  4.81212  0.61958  0.77255  0.48576  0.95510
    111   3.15405  4.67133  4.29020  3.90548  3.32207  4.00041  4.59046  2.52027  3.66013  1.88851  1.01505  4.15449  4.46684  4.03030  3.83882  3.52337  3.46608  2.55057  5.18871  3.96721    118 - -
          2.68618  4.42225  2.77519  2.73123  3.46354  2.40513  3.72494  3.29354  2.67741  2.69355  4.24690  2.90347  2.73739  3.18146  2.89801  2.37887  2.77519  2.98518  4.58477  3.61503
          0.02519  4.08978  4.81212  0.61958  0.77255  0.48576  0.95510
    112   3.15405  4.67133  4.29020  3.90548  3.32207  4.00041  4.59046  2.52027  3.66013  1.88851  1.01505  4.15449  4.46684  4.03030  3.83882  3.52337  3.46608  2.55057  5.18871  3.96721    119 - -
          2.68618  4.42225  2.77519  2.73123  3.46354  2.40513  3.72494  3.29354  2.67741  2.69355  4.24690  2.90347  2.73739  3.18146  2.89801  2.37887  2.77519  2.98518  4.58477  3.61503
          0.02519  4.08978  4.81212  0.61958  0.77255  0.48576  0.95510
    113   2.43566  4.35601  3.41058  3.24218  4.30089  3.08262  4.34307  3.85580  3.33092  3.56105  4.47229  3.42772  3.84054  3.66393  3.60619  0.80487  2.93310  3.34239  5.65682  4.38720    120 - -
          2.68618  4.42225  2.77519  2.73123  3.46354  2.40513  3.72494  3.29354  2.67741  2.69355  4.24690  2.90347  2.73739  3.18146  2.89801  2.37887  2.77519  2.98518  4.58477  3.61503
          0.02519  4.08978  4.81212  0.61958  0.77255  0.48576  0.95510
    114   1.99726  4.75712  3.01042  2.52939  4.18611  3.35879  3.70782  3.59343  2.43690  3.19220  4.01185  2.29166  3.83040  2.86458  2.29864  2.65250  2.70359  3.23466  5.41019  4.09785    121 - -
          2.68618  4.42225  2.77519  2.73123  3.46354  2.40513  3.72494  3.29354  2.67741  2.69355  4.24690  2.90347  2.73739  3.18146  2.89801  2.37887  2.77519  2.98518  4.58477  3.61503
          0.02519  4.08978  4.81212  0.61958  0.77255  0.48576  0.95510
    115   2.96968  5.12779  3.24088  2.70286  4.48419  3.60235  3.67080  3.91833  2.06473  3.38728  4.25695  3.14833  4.00997  1.56111  1.78739  2.96944  3.17089  3.59219  5.47200  4.23243    122 - -
          2.68618  4.42225  2.77519  2.73123  3.46354  2.40513  3.72494  3.29354  2.67741  2.69355  4.24690  2.90347  2.73739  3.18146  2.89801  2.37887  2.77519  2.98518  4.58477  3.61503
          0.02519  4.08978  4.81212  0.61958  0.77255  0.48576  0.95510
    116   3.23815  5.38271  0.65019  2.49749  4.79246  3.38894  4.14272  4.43333  3.27104  4.00485  4.99302  3.06281  4.05751  3.38593  3.81277  3.17959  3.58317  4.05103  5.91716  4.63630    123 - -
          2.68618  4.42225  2.77519  2.73123  3.46354  2.40513  3.72494  3.29354  2.67741  2.69355  4.24690  2.90347  2.73739  3.18146  2.89801  2.37887  2.77519  2.98518  4.58477  3.61503
          0.02519  4.08978  4.81212  0.61958  0.77255  0.48576  0.95510
    117   3.15680  5.29594  2.60216  0.75146  4.67213  3.42697  4.04001  4.17033  2.94940  3.75484  4.72521  3.07917  4.04367  3.25488  3.37658  3.12040  3.46461  3.83388  5.80245  4.53203    124 - -
          2.68618  4.42225  2.77519  2.73123  3.46354  2.40513  3.72494  3.29354  2.67741  2.69355  4.24690  2.90347  2.73739  3.18146  2.89801  2.37887  2.77519  2.98518  4.58477  3.61503
          0.02519  4.08978  4.81212  0.61958  0.77255  0.48576  0.95510
    118   2.98314  4.47176  4.42199  4.09708  3.71863  3.94396  4.86439  2.06558  3.96833  2.37110  3.65565  4.25065  4.49620  4.31486  4.15919  3.46535  3.34180  0.78902  5.53808  4.28102    125 - -
          2.68618  4.42225  2.77519  2.73123  3.46354  2.40513  3.72494  3.29354  2.67741  2.69355  4.24690  2.90347  2.73739  3.18146  2.89801  2.37887  2.77519  2.98518  4.58477  3.61503
          0.02519  4.08978  4.81212  0.61958  0.77255  0.48576  0.95510
    119   2.36802  4.34772  3.25617  2.98362  4.33927  3.06242  4.14664  3.80144  3.06906  3.46006  4.29807  3.25763  2.33671  3.39005  3.41603  1.20177  2.82649  3.28520  5.65737  4.39760    126 - -
          2.68618  4.42225  2.77519  2.73123  3.46354  2.40513  3.72494  3.29354  2.67741  2.69355  4.24690  2.90347  2.73739  3.18146  2.89801  2.37887  2.77519  2.98518  4.58477  3.61503
          0.02519  4.08978  4.81212  0.61958  0.77255  0.48576  0.95510
    120   3.15036  4.45124  4.86998  4.35662  3.57750  4.52741  5.05321  1.54007  4.24329  1.96437  3.38193  4.58278  4.81114  4.49720  4.43813  3.90418  3.40739  1.00652  5.54793  4.34904    127 - -
          2.68618  4.42225  2.77519  2.73123  3.46354  2.40513  3.72494  3.29354  2.67741  2.69355  4.24690  2.90347  2.73739  3.18146  2.89801  2.37887  2.77519  2.98518  4.58477  3.61503
          0.02519  4.08978  4.81212  0.61958  0.77255  0.48576  0.95510
    121   2.98314  4.47176  4.42199  4.09708  3.71863  3.94396  4.86439  2.06558  3.96833  2.37110  3.65565  4.25065  4.49620  4.31486  4.15919  3.46535  3.34180  0.78902  5.53808  4.28102    128 - -
          2.68618  4.42225  2.77519  2.73123  3.46354  2.40513  3.72494  3.29354  2.67741  2.69355  4.24690  2.90347  2.73739  3.18146  2.89801  2.37887  2.77519  2.98518  4.58477  3.61503
          0.02519  4.08978  4.81212  0.61958  0.77255  0.48576  0.95510
    122   2.98314  4.47176  4.42199  4.09708  3.71863  3.94396  4.86439  2.06558  3.96833  2.37110  3.65565  4.25065  4.49620  4.31486  4.15919  3.46535  3.34180  0.78902  5.53808  4.28102    129 - -
          2.68618  4.42225  2.77519  2.73123  3.46354  2.40513  3.72494  3.29354  2.67741  2.69355  4.24690  2.90347  2.73739  3.18146  2.89801  2.37887  2.77519  2.98518  4.58477  3.61503
          0.02519  4.08978  4.81212  0.61958  0.77255  0.48576  0.95510
    123   3.18408  5.14418  3.37370  2.96140  4.58075  3.64368  3.89892  4.02519  0.77492  3.54549  4.50047  3.37423  4.13298  3.08184  2.49814  3.21494  3.42374  3.72264  5.54983  4.39659    130 - -
          2.68618  4.42225  2.77519  2.73123  3.46354  2.40513  3.72494  3.29354  2.67741  2.69355  4.24690  2.90347  2.73739  3.18146  2.89801  2.37887  2.77519  2.98518  4.58477  3.61503
          0.02519  4.08978  4.81212  0.61958  0.77255  0.48576  0.95510
    124   2.85906  0.58909  4.42078  4.21389  4.16185  3.43131  4.81382  3.34737  4.04419  3.25030  4.38054  4.14372  4.15471  4.38160  4.12807  3.13034  3.34450  3.07580  5.52556  4.44649    131 - -
          2.68618  4.42225  2.77519  2.73123  3.46354  2.40513  3.72494  3.29354  2.67741  2.69355  4.24690  2.90347  2.73739  3.18146  2.89801  2.37887  2.77519  2.98518  4.58477  3.61503
          0.02519  4.08978  4.81212  0.61958  0.77255  0.48576  0.95510
    125   3.40765  4.80858  4.53762  4.18382  3.23260  4.25573  4.77191  2.45386  3.94957  0.64734  3.19720  4.43824  4.65714  4.26533  4.08787  3.86022  3.69390  2.54661  5.18507  3.95676    132 - -
          2.68618  4.42225  2.77519  2.73123  3.46354  2.40513  3.72494  3.29354  2.67741  2.69355  4.24690  2.90347  2.73739  3.18146  2.89801  2.37887  2.77519  2.98518  4.58477  3.61503
          0.02519  4.08978  4.81212  0.61958  0.77255  0.48576  0.95510
    126   3.15306  5.23059  3.60565  2.90456  4.70896  3.74513  3.65986  4.04529  1.55727  3.47236  4.35397  3.28462  4.10847  2.79596  1.18996  3.14929  3.30924  3.73386  5.49531  4.35215    133 - -
          2.68618  4.42225  2.77519  2.73123  3.46354  2.40513  3.72494  3.29354  2.67741  2.69355  4.24690  2.90347  2.73739  3.18146  2.89801  2.37887  2.77519  2.98518  4.58477  3.61503
          0.02519  4.08978  4.81212  0.61958  0.77255  0.48576  0.95510
    127   3.40765  4.80858  4.53762  4.18382  3.23260  4.25573  4.77191  2.45386  3.94957  0.64734  3.19720  4.43824  4.65714  4.26533  4.08787  3.86022  3.69390  2.54661  5.18507  3.95676    134 - -
          2.68618  4.42225  2.77519  2.73123  3.46354  2.40513  3.72494  3.29354  2.67741  2.69355  4.24690  2.90347  2.73739  3.18146  2.89801  2.37887  2.77519  2.98518  4.58477  3.61503
          0.02519  4.08978  4.81212  0.61958  0.77255  0.48576  0.95510
    128   2.95807  4.70639  3.67591  3.60562  4.73340  0.46074  4.70743  4.39100  3.81615  4.01608  4.99740  3.84097  4.10412  4.12348  4.02335  3.13707  3.45620  3.87731  5.76585  4.84447    135 - -
          2.68618  4.42225  2.77519  2.73123  3.46354  2.40513  3.72494  3.29354  2.67741  2.69355  4.24690  2.90347  2.73739  3.18146  2.89801  2.37887  2.77519  2.98518  4.58477  3.61503
          0.02519  4.08978  4.81212  0.61958  0.77255  0.48576  0.95510
    129   0.74080  4.31475  3.69662  3.50450  4.28183  3.13225  4.49896  3.44086  3.52673  3.31191  4.32425  3.59488  3.89260  3.84877  3.75832  2.66544  2.95819  3.05704  5.68691  4.51338    136 - -
          2.68618  4.42225  2.77519  2.73123  3.46354  2.40513  3.72494  3.29354  2.67741  2.69355  4.24690  2.90347  2.73739  3.18146  2.89801  2.37887  2.77519  2.98518  4.58477  3.61503
          0.02519  4.08978  4.81212  0.61958  0.77255  0.48576  0.95510
    130   0.74080  4.31475  3.69662  3.50450  4.28183  3.13225  4.49896  3.44086  3.52673  3.31191  4.32425  3.59488  3.89260  3.84877  3.75832  2.66544  2.95819  3.05704  5.68691  4.51338    137 - -
          2.68618  4.42225  2.77519  2.73123  3.46354  2.40513  3.72494  3.29354  2.67741  2.69355  4.24690  2.90347  2.73739  3.18146  2.89801  2.37887  2.77519  2.98518  4.58477  3.61503
          0.02519  4.08978  4.81212  0.61958  0.77255  0.48576  0.95510
    131   3.03866  5.63747  1.20758  1.60058  4.92059  3.26338  3.83698  4.45256  2.88856  3.94655  4.81292  2.72468  3.90263  3.00859  3.50498  2.90826  3.33404  4.01819  6.09253  4.57116    138 - -
          2.68618  4.42225  2.77519  2.73123  3.46354  2.40513  3.72494  3.29354  2.67741  2.69355  4.24690  2.90347  2.73739  3.18146  2.89801  2.37887  2.77519  2.98518  4.58477  3.61503
          0.02519  4.08978  4.81212  0.61958  0.77255  0.48576  0.95510
    132   3.57577  4.97607  4.16628  3.94120  2.33550  4.08895  3.74217  3.55646  3.79286  2.95290  4.20969  4.00134  4.55994  4.04561  3.92976  3.68872  3.86475  3.43791  3.98591  0.66893    139 - -
          2.68618  4.42225  2.77519  2.73123  3.46354  2.40513  3.72494  3.29354  2.67741  2.69355  4.24690  2.90347  2.73739  3.18146  2.89801  2.37887  2.77519  2.98518  4.58477  3.61503
          0.02519  4.08978  4.81212  0.61958  0.77255  0.48576  0.95510
    133   3.40765  4.80858  4.53762  4.18382  3.23260  4.25573  4.77191  2.45386  3.94957  0.64734  3.19720  4.43824  4.65714  4.26533  4.08787  3.86022  3.69390  2.54661  5.18507  3.95676    140 - -
          2.68618  4.42225  2.77519  2.73123  3.46354  2.40513  3.72494  3.29354  2.67741  2.69355  4.24690  2.90347  2.73739  3.18146  2.89801  2.37887  2.77519  2.98518  4.58477  3.61503
          0.02519  4.08978  4.81212  0.61958  0.77255  0.48576  0.95510
    134   2.98314  4.47176  4.42199  4.09708  3.71863  3.94396  4.86439  2.06558  3.96833  2.37110  3.65565  4.25065  4.49620  4.31486  4.15919  3.46535  3.34180  0.78902  5.53808  4.28102    141 - -
          2.68618  4.42225  2.77519  2.73123  3.46354  2.40513  3.72494  3.29354  2.67741  2.69355  4.24690  2.90347  2.73739  3.18146  2.89801  2.37887  2.77519  2.98518  4.58477  3.61503
          0.02519  4.08978  4.81212  0.61958  0.77255  0.48576  0.95510
    135   3.18408  5.14418  3.37370  2.96140  4.58075  3.64368  3.89892  4.02519  0.77492  3.54549  4.50047  3.37423  4.13298  3.08184  2.49814  3.21494  3.42374  3.72264  5.54983  4.39659    142 - -
          2.68618  4.42225  2.77519  2.73123  3.46354  2.40513  3.72494  3.29354  2.67741  2.69355  4.24690  2.90347  2.73739  3.18146  2.89801  2.37887  2.77519  2.98518  4.58477  3.61503
          0.02519  4.08978  4.81212  0.61958  0.77255  0.48576  0.95510
    136   3.06611  4.78137  3.69764  3.57196  4.53964  3.45685  4.62698  4.14681  3.64904  3.74761  4.81024  3.85427  0.50730  4.03103  3.86531  3.24157  3.52575  3.76634  5.66098  4.66495    143 - -
          2.68618  4.42225  2.77519  2.73123  3.46354  2.40513  3.72494  3.29354  2.67741  2.69355  4.24690  2.90347  2.73739  3.18146  2.89801  2.37887  2.77519  2.98518  4.58477  3.61503
          0.02519  4.08978  4.81212  0.61958  0.77255  0.48576  0.95510
    137   3.40765  4.80858  4.53762  4.18382  3.23260  4.25573  4.77191  2.45386  3.94957  0.64734  3.19720  4.43824  4.65714  4.26533  4.08787  3.86022  3.69390  2.54661  5.18507  3.95676    144 - -
          2.68618  4.42225  2.77519  2.73123  3.46354  2.40513  3.72494  3.29354  2.67741  2.69355  4.24690  2.90347  2.73739  3.18146  2.89801  2.37887  2.77519  2.98518  4.58477  3.61503
          0.02519  4.08978  4.81212  0.61958  0.77255  0.48576  0.95510
    138   3.26653  5.07973  3.78088  3.25316  4.49027  3.70566  4.00478  4.05177  2.35617  3.52834  4.52748  3.59381  4.20187  3.21837  0.69197  3.34310  3.52035  3.76745  5.48763  4.37547    145 - -
          2.68618  4.42225  2.77519  2.73123  3.46354  2.40513  3.72494  3.29354  2.67741  2.69355  4.24690  2.90347  2.73739  3.18146  2.89801  2.37887  2.77519  2.98518  4.58477  3.61503
          0.02519  4.08978  4.81212  0.61958  0.77255  0.48576  0.95510
    139   2.62245  4.36169  3.69898  3.21839  3.60469  3.50799  4.12527  2.67287  3.08182  2.43585  2.63343  3.52384  4.03488  3.44821  3.37722  2.87156  1.49057  2.49536  5.18259  3.95283    146 - -
          2.68618  4.42225  2.77519  2.73123  3.46354  2.40513  3.72494  3.29354  2.67741  2.69355  4.24690  2.90347  2.73739  3.18146  2.89801  2.37887  2.77519  2.98518  4.58477  3.61503
          0.02519  4.08978  4.81212  0.61958  0.77255  0.48576  0.95510
    140   2.91944  4.91362  2.85296  2.76328  4.31304  3.34259  4.11938  4.07640  3.04479  3.69982  4.65797  0.82391  4.00752  3.39709  3.40294  2.98119  3.31128  3.67619  5.59412  4.24933    147 - -
          2.68618  4.42225  2.77519  2.73123  3.46354  2.40513  3.72494  3.29354  2.67741  2.69355  4.24690  2.90347  2.73739  3.18146  2.89801  2.37887  2.77519  2.98518  4.58477  3.61503
          0.02519  4.08978  4.81212  0.61958  0.77255  0.48576  0.95510
    141   3.15680  5.29594  2.60216  0.75146  4.67213  3.42697  4.04001  4.17033  2.94940  3.75484  4.72521  3.07917  4.04367  3.25488  3.37658  3.12040  3.46461  3.83388  5.80245  4.53203    148 - -
          2.68618  4.42225  2.77519  2.73123  3.46354  2.40513  3.72494  3.29354  2.67741  2.69355  4.24690  2.90347  2.73739  3.18146  2.89801  2.37887  2.77519  2.98518  4.58477  3.61503
          0.02519  4.08978  4.81212  0.61958  0.77255  0.48576  0.95510
    142   3.38075  4.74960  4.78131  4.25929  3.09467  4.53850  4.83747  2.24630  4.02298  0.76360  2.66100  4.53841  4.76180  4.24073  4.16723  3.92289  3.61681  2.38097  5.18306  4.04618    149 - -
          2.68618  4.42225  2.77519  2.73123  3.46354  2.40513  3.72494  3.29354  2.67741  2.69355  4.24690  2.90347  2.73739  3.18146  2.89801  2.37887  2.77519  2.98518  4.58477  3.61503
          0.02519  4.08978  4.81212  0.61958  0.77255  0.48576  0.95510
    143   3.40765  4.80858  4.53762  4.18382  3.23260  4.25573  4.77191  2.45386  3.94957  0.64734  3.19720  4.43824  4.65714  4.26533  4.08787  3.86022  3.69390  2.54661  5.18507  3.95676    150 - -
          2.68618  4.42225  2.77519  2.73123  3.46354  2.40513  3.72494  3.29354  2.67741  2.69355  4.24690  2.90347  2.73739  3.18146  2.89801  2.37887  2.77519  2.98518  4.58477  3.61503
          0.02519  4.08978  4.81212  0.61958  0.77255  0.48576  0.95510
    144   2.91944  4.91362  2.85296  2.76328  4.31304  3.34259  4.11938  4.07640  3.04479  3.69982  4.65797  0.82391  4.00752  3.39709  3.40294  2.98119  3.31128  3.67619  5.59412  4.24933    151 - -
          2.68618  4.42225  2.77519  2.73123  3.46354  2.40513  3.72494  3.29354  2.67741  2.69355  4.24690  2.90347  2.73739  3.18146  2.89801  2.37887  2.77519  2.98518  4.58477  3.61503
          0.02519  4.08978  4.81212  0.61958  0.77255  0.48576  0.95510
    145   3.40765  4.80858  4.53762  4.18382  3.23260  4.25573  4.77191  2.45386  3.94957  0.64734  3.19720  4.43824  4.65714  4.26533  4.08787  3.86022  3.69390  2.54661  5.18507  3.95676    152 - -
          2.68618  4.42225  2.77519  2.73123  3.46354  2.40513  3.72494  3.29354  2.67741  2.69355  4.24690  2.90347  2.73739  3.18146  2.89801  2.37887  2.77519  2.98518  4.58477  3.61503
          0.02519  4.08978  4.81212  0.61958  0.77255  0.48576  0.95510
    146   3.72220  5.01482  4.43980  4.20345  2.92314  3.98759  4.19424  3.76107  3.92419  3.11599  4.38383  4.31015  4.52449  4.30038  4.01241  3.92363  4.03482  3.65720  0.54161  2.91476    153 - -
          2.68618  4.42225  2.77519  2.73123  3.46354  2.40513  3.72494  3.29354  2.67741  2.69355  4.24690  2.90347  2.73739  3.18146  2.89801  2.37887  2.77519  2.98518  4.58477  3.61503
          0.02519  4.08978  4.81212  0.61958  0.77255  0.48576  0.95510
    147   2.54651  4.35980  3.64930  3.23601  3.80689  3.35523  4.18329  2.85173  3.08654  2.69186  3.37995  3.49410  3.97068  3.48559  3.37268  2.76788  1.22072  2.62416  5.34526  4.09197    154 - -
          2.68618  4.42225  2.77519  2.73123  3.46354  2.40513  3.72494  3.29354  2.67741  2.69355  4.24690  2.90347  2.73739  3.18146  2.89801  2.37887  2.77519  2.98518  4.58477  3.61503
          0.02519  4.08978  4.81212  0.61958  0.77255  0.48576  0.95510
    148   3.26206  5.03128  3.36553  3.15255  3.45918  3.65032  0.75630  3.99892  2.99069  3.46298  4.52719  3.55093  4.21741  3.52314  3.24061  3.33237  3.57506  3.73013  4.92004  3.40502    155 - -
          2.68618  4.42225  2.77519  2.73123  3.46354  2.40513  3.72494  3.29354  2.67741  2.69355  4.24690  2.90347  2.73739  3.18146  2.89801  2.37887  2.77519  2.98518  4.58477  3.61503
          0.02519  4.08978  4.81212  0.61958  0.77255  0.48576  0.95510
    149   3.02841  4.46128  4.49793  3.97382  3.30853  4.17072  4.63231  2.11339  3.81578  1.83045  1.68511  4.21475  4.52243  4.06889  4.00792  3.52920  3.29338  1.56389  5.20336  4.04050    156 - -
          2.68618  4.42225  2.77519  2.73123  3.46354  2.40513  3.72494  3.29354  2.67741  2.69355  4.24690  2.90347  2.73739  3.18146  2.89801  2.37887  2.77519  2.98518  4.58477  3.61503
          0.02519  4.08978  4.81212  0.61958  0.77255  0.48576  0.95510
    150   3.72220  5.01482  4.43980  4.20345  2.92314  3.98759  4.19424  3.76107  3.92419  3.11599  4.38383  4.31015  4.52449  4.30038  4.01241  3.92363  4.03482  3.65720  0.54161  2.91476    157 - -
          2.68618  4.42225  2.77519  2.73123  3.46354  2.40513  3.72494  3.29354  2.67741  2.69355  4.24690  2.90347  2.73739  3.18146  2.89801  2.37887  2.77519  2.98518  4.58477  3.61503
          0.02519  4.08978  4.81212  0.61958  0.77255  0.48576  0.95510
    151   3.02024  4.96260  3.52311  3.02347  4.50570  3.15339  3.89192  3.97817  2.28302  3.49925  4.40802  3.39202  4.08074  3.07855  0.90039  3.09006  3.29530  3.63547  5.50561  4.35371    158 - -
          2.68618  4.42225  2.77519  2.73123  3.46354  2.40513  3.72494  3.29354  2.67741  2.69355  4.24690  2.90347  2.73739  3.18146  2.89801  2.37887  2.77519  2.98518  4.58477  3.61503
          0.02519  4.08978  4.81212  0.61958  0.77255  0.48576  0.95510
    152   3.26653  5.07973  3.78088  3.25316  4.49027  3.70566  4.00478  4.05177  2.35617  3.52834  4.52748  3.59381  4.20187  3.21837  0.69197  3.34310  3.52035  3.76745  5.48763  4.37547    159 - -
          2.68618  4.42225  2.77519  2.73123  3.46354  2.40513  3.72494  3.29354  2.67741  2.69355  4.24690  2.90347  2.73739  3.18146  2.89801  2.37887  2.77519  2.98518  4.58477  3.61503
          0.02519  4.08978  4.81212  0.61958  0.77255  0.48576  0.95510
    153   3.26653  5.07973  3.78088  3.25316  4.49027  3.70566  4.00478  4.05177  2.35617  3.52834  4.52748  3.59381  4.20187  3.21837  0.69197  3.34310  3.52035  3.76745  5.48763  4.37547    160 - -
          2.68618  4.42225  2.77519  2.73123  3.46354  2.40513  3.72494  3.29354  2.67741  2.69355  4.24690  2.90347  2.73739  3.18146  2.89801  2.37887  2.77519  2.98518  4.58477  3.61503
          0.02519  4.08978  4.81212  0.61958  0.77255  0.48576  0.95510
    154   3.06278  5.15494  3.42602  2.81252  4.45907  3.68659  3.31629  3.93133  1.96938  3.39030  4.26704  3.22162  4.06566  2.59041  1.16780  3.06694  3.23752  3.62247  5.41936  4.19643    161 - -
          2.68618  4.42225  2.77519  2.73123  3.46354  2.40513  3.72494  3.29354  2.67741  2.69355  4.24690  2.90347  2.73739  3.18146  2.89801  2.37887  2.77519  2.98518  4.58477  3.61503
          0.02519  4.08978  4.81212  0.61958  0.77255  0.48576  0.95510
    155   3.15405  4.67133  4.29020  3.90548  3.32207  4.00041  4.59046  2.52027  3.66013  1.88851  1.01505  4.15449  4.46684  4.03030  3.83882  3.52337  3.46608  2.55057  5.18871  3.96721    162 - -
          2.68618  4.42225  2.77519  2.73123  3.46354  2.40513  3.72494  3.29354  2.67741  2.69355  4.24690  2.90347  2.73739  3.18146  2.89801  2.37887  2.77519  2.98518  4.58477  3.61503
          0.02519  4.08978  4.81212  0.61958  0.77255  0.48576  0.95510
    156   3.40765  4.80858  4.53762  4.18382  3.23260  4.25573  4.77191  2.45386  3.94957  0.64734  3.19720  4.43824  4.65714  4.26533  4.08787  3.86022  3.69390  2.54661  5.18507  3.95676    163 - -
          2.68618  4.42225  2.77519  2.73123  3.46354  2.40513  3.72494  3.29354  2.67741  2.69355  4.24690  2.90347  2.73739  3.18146  2.89801  2.37887  2.77519  2.98518  4.58477  3.61503
          0.02519  4.08978  4.81212  0.61958  0.77255  0.48576  0.95510
    157   2.95807  4.70639  3.67591  3.60562  4.73340  0.46074  4.70743  4.39100  3.81615  4.01608  4.99740  3.84097  4.10412  4.12348  4.02335  3.13707  3.45620  3.87731  5.76585  4.84447    164 - -
          2.68618  4.42225  2.77519  2.73123  3.46354  2.40513  3.72494  3.29354  2.67741  2.69355  4.24690  2.90347  2.73739  3.18146  2.89801  2.37887  2.77519  2.98518  4.58477  3.61503
          0.02519  4.08978  4.81212  0.61958  0.77255  0.48576  0.95510
    158   3.40765  4.80858  4.53762  4.18382  3.23260  4.25573  4.77191  2.45386  3.94957  0.64734  3.19720  4.43824  4.65714  4.26533  4.08787  3.86022  3.69390  2.54661  5.18507  3.95676    165 - -
          2.68618  4.42225  2.77519  2.73123  3.46354  2.40513  3.72494  3.29354  2.67741  2.69355  4.24690  2.90347  2.73739  3.18146  2.89801  2.37887  2.77519  2.98518  4.58477  3.61503
          0.02519  4.08978  4.81212  0.61958  0.77255  0.48576  0.95510
    159   1.36609  4.23650  3.55445  3.11332  3.94057  3.16355  4.09854  3.19936  3.08178  2.99238  3.87523  3.35406  3.00456  3.38897  3.41204  2.43087  2.77110  2.31412  5.35132  4.12716    166 - -
          2.68618  4.42225  2.77519  2.73123  3.46354  2.40513  3.72494  3.29354  2.67741  2.69355  4.24690  2.90347  2.73739  3.18146  2.89801  2.37887  2.77519  2.98518  4.58477  3.61503
          0.02519  4.08978  4.81212  0.61958  0.77255  0.48576  0.95510
    160   3.15680  5.29594  2.60216  0.75146  4.67213  3.42697  4.04001  4.17033  2.94940  3.75484  4.72521  3.07917  4.04367  3.25488  3.37658  3.12040  3.46461  3.83388  5.80245  4.53203    167 - -
          2.68618  4.42225  2.77519  2.73123  3.46354  2.40513  3.72494  3.29354  2.67741  2.69355  4.24690  2.90347  2.73739  3.18146  2.89801  2.37887  2.77519  2.98518  4.58477  3.61503
          0.02519  4.08978  4.81212  0.61958  0.77255  0.48576  0.95510
    161   2.99803  5.13482  3.08962  2.69365  4.55756  3.54950  3.73189  3.99364  1.04346  3.49838  4.37483  2.87956  4.02008  2.88743  2.38939  2.99908  3.22975  3.64985  5.54518  4.29936    168 - -
          2.68618  4.42225  2.77519  2.73123  3.46354  2.40513  3.72494  3.29354  2.67741  2.69355  4.24690  2.90347  2.73739  3.18146  2.89801  2.37887  2.77519  2.98518  4.58477  3.61503
          0.02519  4.08978  4.81212  0.61958  0.77255  0.48576  0.95510
    162   2.91944  4.91362  2.85296  2.76328  4.31304  3.34259  4.11938  4.07640  3.04479  3.69982  4.65797  0.82391  4.00752  3.39709  3.40294  2.98119  3.31128  3.67619  5.59412  4.24933    169 - -
          2.68618  4.42225  2.77519  2.73123  3.46354  2.40513  3.72494  3.29354  2.67741  2.69355  4.24690  2.90347  2.73739  3.18146  2.89801  2.37887  2.77519  2.98518  4.58477  3.61503
          0.02519  4.08978  4.81212  0.61958  0.77255  0.48576  0.95510
    163   3.11532  4.46030  4.77324  4.20236  2.16539  4.33954  4.60678  1.57286  4.06749  1.61512  2.24288  4.38119  4.58765  4.17735  4.16766  3.66922  3.34089  2.21045  4.97824  3.79920    170 - -
          2.68618  4.42225  2.77519  2.73123  3.46354  2.40513  3.72494  3.29354  2.67741  2.69355  4.24690  2.90347  2.73739  3.18146  2.89801  2.37887  2.77519  2.98518  4.58477  3.61503
          0.02519  4.08978  4.81212  0.61958  0.77255  0.48576  0.95510
    164   3.27883  4.62356  4.80728  4.26655  2.05207  4.46183  4.58432  2.28066  4.13238  1.01266  2.95390  4.45749  4.68647  4.22572  4.24196  3.80588  3.50487  2.22352  4.87211  3.55924    171 - -
          2.68618  4.42225  2.77519  2.73123  3.46354  2.40513  3.72494  3.29354  2.67741  2.69355  4.24690  2.90347  2.73739  3.18146  2.89801  2.37887  2.77519  2.98518  4.58477  3.61503
          0.02519  4.08978  4.81212  0.61958  0.77255  0.48576  0.95510
    165   2.59031  4.62224  3.05632  2.56441  3.87623  3.41263  3.51070  2.69827  2.55686  2.93005  3.77875  2.23683  3.84756  2.91200  2.97810  2.19665  2.72333  2.98158  5.20966  3.90800    172 - -
          2.68618  4.42225  2.77519  2.73123  3.46354  2.40513  3.72494  3.29354  2.67741  2.69355  4.24690  2.90347  2.73739  3.18146  2.89801  2.37887  2.77519  2.98518  4.58477  3.61503
          0.02519  4.08978  4.81212  0.61958  0.77255  0.48576  0.95510
    166   2.91701  4.93218  2.00345  2.60506  3.21727  3.51515  3.73218  3.56286  2.87706  3.13850  4.09879  3.09842  4.01922  3.14251  3.31560  2.94562  3.18094  3.29662  4.75969  1.56392    173 - -
          2.68618  4.42225  2.77519  2.73123  3.46354  2.40513  3.72494  3.29354  2.67741  2.69355  4.24690  2.90347  2.73739  3.18146  2.89801  2.37887  2.77519  2.98518  4.58477  3.61503
          0.02519  4.08978  4.81212  0.61958  0.77255  0.48576  0.95510
    167   2.98176  5.59108  1.38426  1.90059  4.87460  3.26323  3.79636  4.40563  2.81039  3.88616  4.72665  1.94939  3.88113  2.95771  3.41374  2.85982  3.26759  3.96525  6.04032  4.52026    174 - -
          2.68618  4.42225  2.77519  2.73123  3.46354  2.40513  3.72494  3.29354  2.67741  2.69355  4.24690  2.90347  2.73739  3.18146  2.89801  2.37887  2.77519  2.98518  4.58477  3.61503
          0.02519  4.08978  4.81212  0.61958  0.77255  0.48576  0.95510
    168   3.40966  4.74958  4.68228  4.26059  1.13247  4.39361  4.07104  2.58903  4.10113  1.61846  3.26536  4.29667  4.69136  4.19712  4.19805  3.78369  3.65183  2.65392  4.27663  2.66734    175 - -
          2.68618  4.42225  2.77519  2.73123  3.46354  2.40513  3.72494  3.29354  2.67741  2.69355  4.24690  2.90347  2.73739  3.18146  2.89801  2.37887  2.77519  2.98518  4.58477  3.61503
          0.02519  4.08978  4.81212  0.61958  0.77255  0.48576  0.95510
    169   3.03866  5.63747  1.20758  1.60058  4.92059  3.26338  3.83698  4.45256  2.88856  3.94655  4.81292  2.72468  3.90263  3.00859  3.50498  2.90826  3.33404  4.01819  6.09253  4.57116    176 - -
          2.68618  4.42225  2.77519  2.73123  3.46354  2.40513  3.72494  3.29354  2.67741  2.69355  4.24690  2.90347  2.73739  3.18146  2.89801  2.37887  2.77519  2.98518  4.58477  3.61503
          0.02519  4.08978  4.81212  0.61958  0.77255  0.48576  0.95510
    170   2.98324  4.46960  4.28998  3.75246  3.23605  4.07251  4.44882  2.18920  3.59114  1.04740  3.10650  4.03705  3.81435  3.86519  3.80882  3.40540  3.23697  2.15239  5.08922  3.91951    177 - -
          2.68618  4.42225  2.77519  2.73123  3.46354  2.40513  3.72494  3.29354  2.67741  2.69355  4.24690  2.90347  2.73739  3.18146  2.89801  2.37887  2.77519  2.98518  4.58477  3.61503
          0.02519  4.08978  4.81212  0.61958  0.77255  0.48576  0.95510
    171   2.23092  4.30767  4.20338  3.81626  3.77750  3.67014  4.63951  2.13004  3.72380  2.49336  3.65739  3.95611  4.26341  4.03524  3.95424  3.10264  3.08610  1.03814  5.50125  4.27890    178 - -
          2.68618  4.42225  2.77519  2.73123  3.46354  2.40513  3.72494  3.29354  2.67741  2.69355  4.24690  2.90347  2.73739  3.18146  2.89801  2.37887  2.77519  2.98518  4.58477  3.61503
          0.02519  4.08978  4.81212  0.61958  0.77255  0.48576  0.95510
    172   1.89696  4.27811  3.55318  3.04965  3.63514  2.51384  3.98598  2.83417  2.99301  2.04278  3.58528  3.37446  3.91518  3.30777  3.32467  2.72643  2.82519  2.41438  5.10040  3.86974    179 - -
          2.68618  4.42225  2.77519  2.73123  3.46354  2.40513  3.72494  3.29354  2.67741  2.69355  4.24690  2.90347  2.73739  3.18146  2.89801  2.37887  2.77519  2.98518  4.58477  3.61503
          0.02519  4.08978  4.81212  0.61958  0.77255  0.48576  0.95510
    173   2.43566  4.35601  3.41058  3.24218  4.30089  3.08262  4.34307  3.85580  3.33092  3.56105  4.47229  3.42772  3.84054  3.66393  3.60619  0.80487  2.93310  3.34239  5.65682  4.38720    180 - -
          2.68618  4.42225  2.77519  2.73123  3.46354  2.40513  3.72494  3.29354  2.67741  2.69355  4.24690  2.90347  2.73739  3.18146  2.89801  2.37887  2.77519  2.98518  4.58477  3.61503
          0.02519  4.08978  4.81212  0.61958  0.77255  0.48576  0.95510
    174   3.04439  5.63969  1.16038  1.66150  4.92302  3.26313  3.84176  4.45510  2.89810  3.95141  4.82103  2.72573  3.90496  3.01483  3.51585  2.91351  3.34115  4.02191  6.09709  4.57583    181 - -
          2.68618  4.42225  2.77519  2.73123  3.46354  2.40513  3.72494  3.29354  2.67741  2.69355  4.24690  2.90347  2.73739  3.18146  2.89801  2.37887  2.77519  2.98518  4.58477  3.61503
          0.02519  4.08978  4.81212  0.61958  0.77255  0.48576  0.95510
    175   2.76385  4.87185  2.84144  2.53895  4.09621  3.39731  3.29630  3.67120  2.50353  3.24870  4.11919  3.02728  1.60142  2.67424  2.86110  2.80298  3.04069  3.34127  5.38163  4.02219    182 - -
          2.68618  4.42225  2.77519  2.73123  3.46354  2.40513  3.72494  3.29354  2.67741  2.69355  4.24690  2.90347  2.73739  3.18146  2.89801  2.37887  2.77519  2.98518  4.58477  3.61503
          0.02519  4.08978  4.81212  0.61958  0.77255  0.48576  0.95510
    176   2.43566  4.35601  3.41058  3.24218  4.30089  3.08262  4.34307  3.85580  3.33092  3.56105  4.47229  3.42772  3.84054  3.66393  3.60619  0.80487  2.93310  3.34239  5.65682  4.38720    183 - -
          2.68618  4.42225  2.77519  2.73123  3.46354  2.40513  3.72494  3.29354  2.67741  2.69355  4.24690  2.90347  2.73739  3.18146  2.89801  2.37887  2.77519  2.98518  4.58477  3.61503
          0.02519  4.08978  4.81212  0.61958  0.77255  0.48576  0.95510
    177   3.23815  5.38271  0.65019  2.49749  4.79246  3.38894  4.14272  4.43333  3.27104  4.00485  4.99302  3.06281  4.05751  3.38593  3.81277  3.17959  3.58317  4.05103  5.91716  4.63630    184 - -
          2.68618  4.42225  2.77519  2.73123  3.46354  2.40513  3.72494  3.29354  2.67741  2.69355  4.24690  2.90347  2.73739  3.18146  2.89801  2.37887  2.77519  2.98518  4.58477  3.61503
          0.02519  4.08978  4.81212  0.61958  0.77255  0.48576  0.95510
    178   1.12903  4.27455  3.45212  3.15671  4.25868  3.06630  4.23436  3.57886  3.19434  3.32127  4.20269  3.35962  2.31422  3.50803  3.50880  2.52480  2.81395  3.12490  5.62074  4.40461    185 - -
          2.68618  4.42225  2.77519  2.73123  3.46354  2.40513  3.72494  3.29354  2.67741  2.69355  4.24690  2.90347  2.73739  3.18146  2.89801  2.37887  2.77519  2.98518  4.58477  3.61503
          0.02519  4.08978  4.81212  0.61958  0.77255  0.48576  0.95510
    179   2.91944  4.91362  2.85296  2.76328  4.31304  3.34259  4.11938  4.07640  3.04479  3.69982  4.65797  0.82391  4.00752  3.39709  3.40294  2.98119  3.31128  3.67619  5.59412  4.24933    186 - -
          2.68618  4.42225  2.77519  2.73123  3.46354  2.40513  3.72494  3.29354  2.67741  2.69355  4.24690  2.90347  2.73739  3.18146  2.89801  2.37887  2.77519  2.98518  4.58477  3.61503
          0.02519  4.08978  4.81212  0.61958  0.77255  0.48576  0.95510
    180   2.54478  4.38840  3.63755  3.40669  4.17713  3.21877  4.40530  3.33154  3.35399  3.18714  4.22802  3.57616  3.94171  3.73902  3.59836  2.74906  0.85036  3.00240  5.59530  4.39549    187 - -
          2.68618  4.42225  2.77519  2.73123  3.46354  2.40513  3.72494  3.29354  2.67741  2.69355  4.24690  2.90347  2.73739  3.18146  2.89801  2.37887  2.77519  2.98518  4.58477  3.61503
          0.02519  4.08978  4.81212  0.61958  0.77255  0.48576  0.95510
    181   2.91944  4.91362  2.85296  2.76328  4.31304  3.34259  4.11938  4.07640  3.04479  3.69982  4.65797  0.82391  4.00752  3.39709  3.40294  2.98119  3.31128  3.67619  5.59412  4.24933    188 - -
          2.68618  4.42225  2.77519  2.73123  3.46354  2.40513  3.72494  3.29354  2.67741  2.69355  4.24690  2.90347  2.73739  3.18146  2.89801  2.37887  2.77519  2.98518  4.58477  3.61503
          0.02519  4.08978  4.81212  0.61958  0.77255  0.48576  0.95510
    182   2.43566  4.35601  3.41058  3.24218  4.30089  3.08262  4.34307  3.85580  3.33092  3.56105  4.47229  3.42772  3.84054  3.66393  3.60619  0.80487  2.93310  3.34239  5.65682  4.38720    189 - -
          2.68618  4.42225  2.77519  2.73123  3.46354  2.40513  3.72494  3.29354  2.67741  2.69355  4.24690  2.90347  2.73739  3.18146  2.89801  2.37887  2.77519  2.98518  4.58477  3.61503
          0.05273  4.08978  3.36328  0.61958  0.77255  0.48576  0.95510
    183   2.52632  4.37036  3.60923  3.37531  4.14895  3.20204  4.37655  3.29983  3.32206  3.15644  4.19800  3.55045  3.92236  3.70819  3.56873  2.73015  0.88556  2.97385  5.56969  4.36688    190 - -
          2.68618  4.42225  2.77519  2.73123  3.46354  2.40513  3.72494  3.29354  2.67741  2.69355  4.24690  2.90347  2.73739  3.18146  2.89801  2.37887  2.77519  2.98518  4.58477  3.61503
          0.02588  4.06293  4.78527  0.61958  0.77255  0.46768  0.98472
    184   2.51320  4.51627  3.04167  2.76588  4.20501  3.19698  3.98163  3.58157  2.84274  3.29173  4.16038  2.24417  3.83425  3.20566  3.20969  2.63384  1.41105  3.18569  5.53152  4.23337    191 - -
          2.68618  4.42225  2.77519  2.73123  3.46354  2.40513  3.72494  3.29354  2.67741  2.69355  4.24690  2.90347  2.73739  3.18146  2.89801  2.37887  2.77519  2.98518  4.58477  3.61503
          0.02519  4.08978  4.81212  0.61958  0.77255  0.48576  0.95510
    185   3.37808  4.75105  4.76761  4.25179  3.09702  4.52617  4.82949  2.24866  4.00832  0.75912  2.71116  4.52901  4.75792  4.23645  4.15399  3.91539  3.61686  2.37962  5.18069  4.03287    192 - -
          2.68618  4.42225  2.77519  2.73123  3.46354  2.40513  3.72494  3.29354  2.67741  2.69355  4.24690  2.90347  2.73739  3.18146  2.89801  2.37887  2.77519  2.98518  4.58477  3.61503
          0.02519  4.08978  4.81212  0.61958  0.77255  0.48576  0.95510
    186   3.38163  4.71668  4.74312  4.28094  1.35374  4.43693  4.22088  2.48331  4.12693  1.33681  3.13213  4.36417  4.70068  4.21481  4.22264  3.81100  3.61442  2.57649  4.43799  2.88855    193 - -
          2.68618  4.42225  2.77519  2.73123  3.46354  2.40513  3.72494  3.29354  2.67741  2.69355  4.24690  2.90347  2.73739  3.18146  2.89801  2.37887  2.77519  2.98518  4.58477  3.61503
          0.02519  4.08978  4.81212  0.61958  0.77255  0.48576  0.95510
    187   2.43566  4.35601  3.41058  3.24218  4.30089  3.08262  4.34307  3.85580  3.33092  3.56105  4.47229  3.42772  3.84054  3.66393  3.60619  0.80487  2.93310  3.34239  5.65682  4.38720    194 - -
          2.68618  4.42225  2.77519  2.73123  3.46354  2.40513  3.72494  3.29354  2.67741  2.69355  4.24690  2.90347  2.73739  3.18146  2.89801  2.37887  2.77519  2.98518  4.58477  3.61503
          0.02519  4.08978  4.81212  0.61958  0.77255  0.48576  0.95510
    188   3.23815  5.38271  0.65019  2.49749  4.79246  3.38894  4.14272  4.43333  3.27104  4.00485  4.99302  3.06281  4.05751  3.38593  3.81277  3.17959  3.58317  4.05103  5.91716  4.63630    195 - -
          2.68618  4.42225  2.77519  2.73123  3.46354  2.40513  3.72494  3.29354  2.67741  2.69355  4.24690  2.90347  2.73739  3.18146  2.89801  2.37887  2.77519  2.98518  4.58477  3.61503
          0.02519  4.08978  4.81212  0.61958  0.77255  0.48576  0.95510
    189   3.04399  5.63959  1.16351  1.65727  4.92289  3.26314  3.84141  4.45498  2.89743  3.95111  4.82049  2.72564  3.90479  3.01437  3.51510  2.91313  3.34065  4.02169  6.09681  4.57552    196 - -
          2.68618  4.42225  2.77519  2.73123  3.46354  2.40513  3.72494  3.29354  2.67741  2.69355  4.24690  2.90347  2.73739  3.18146  2.89801  2.37887  2.77519  2.98518  4.58477  3.61503
          0.02519  4.08978  4.81212  0.61958  0.77255  0.48576  0.95510
    190   2.54478  4.38840  3.63755  3.40669  4.17713  3.21877  4.40530  3.33154  3.35399  3.18714  4.22802  3.57616  3.94171  3.73902  3.59836  2.74906  0.85036  3.00240  5.59530  4.39549    197 - -
          2.68618  4.42225  2.77519  2.73123  3.46354  2.40513  3.72494  3.29354  2.67741  2.69355  4.24690  2.90347  2.73739  3.18146  2.89801  2.37887  2.77519  2.98518  4.58477  3.61503
          0.02519  4.08978  4.81212  0.61958  0.77255  0.48576  0.95510
    191   3.23815  5.38271  0.65019  2.49749  4.79246  3.38894  4.14272  4.43333  3.27104  4.00485  4.99302  3.06281  4.05751  3.38593  3.81277  3.17959  3.58317  4.05103  5.91716  4.63630    198 - -
          2.68618  4.42225  2.77519  2.73123  3.46354  2.40513  3.72494  3.29354  2.67741  2.69355  4.24690  2.90347  2.73739  3.18146  2.89801  2.37887  2.77519  2.98518  4.58477  3.61503
          0.02519  4.08978  4.81212  0.61958  0.77255  0.48576  0.95510
    192   3.05796  5.63598  1.06361  1.80623  4.92220  3.26392  3.85568  4.45355  2.92270  3.95873  4.83750  2.73213  3.91181  3.03289  3.54145  2.92760  3.35858  4.02494  6.10225  4.58492    199 - -
          2.68618  4.42225  2.77519  2.73123  3.46354  2.40513  3.72494  3.29354  2.67741  2.69355  4.24690  2.90347  2.73739  3.18146  2.89801  2.37887  2.77519  2.98518  4.58477  3.61503
          0.02519  4.08978  4.81212  0.61958  0.77255  0.48576  0.95510
    193   3.06407  5.18147  3.54414  2.82989  4.60357  3.71370  3.63592  3.94662  1.43116  3.13607  4.26861  3.23263  4.06558  2.76944  1.45643  3.06302  3.22639  3.63488  5.46227  4.28660    200 - -
          2.68618  4.42225  2.77519  2.73123  3.46354  2.40513  3.72494  3.29354  2.67741  2.69355  4.24690  2.90347  2.73739  3.18146  2.89801  2.37887  2.77519  2.98518  4.58477  3.61503
          0.02519  4.08978  4.81212  0.61958  0.77255  0.48576  0.95510
    194   2.37063  4.35196  3.25040  2.97491  4.33620  3.06559  4.13958  3.79742  3.05984  3.45514  4.29287  3.25329  2.16947  3.38137  3.40885  1.26883  2.82700  3.28385  5.65345  4.39263    201 - -
          2.68618  4.42225  2.77519  2.73123  3.46354  2.40513  3.72494  3.29354  2.67741  2.69355  4.24690  2.90347  2.73739  3.18146  2.89801  2.37887  2.77519  2.98518  4.58477  3.61503
          0.02519  4.08978  4.81212  0.61958  0.77255  0.48576  0.95510
    195   2.66571  4.08992  3.24348  2.65203  3.85424  3.52363  3.68973  2.95624  1.83895  2.50955  3.73284  3.11823  3.90322  2.88649  2.36010  2.76315  2.88833  2.93973  5.16335  3.89584    202 - -
          2.68618  4.42225  2.77519  2.73123  3.46354  2.40513  3.72494  3.29354  2.67741  2.69355  4.24690  2.90347  2.73739  3.18146  2.89801  2.37887  2.77519  2.98518  4.58477  3.61503
          0.02519  4.08978  4.81212  0.61958  0.77255  0.48576  0.95510
    196   2.71147  4.95305  3.03487  2.27967  4.25833  2.83955  3.62086  3.66763  2.17368  3.21911  3.66297  2.98896  3.86626  2.75690  1.82771  2.72109  2.93194  3.32692  5.39937  4.09025    203 - -
          2.68618  4.42225  2.77519  2.73123  3.46354  2.40513  3.72494  3.29354  2.67741  2.69355  4.24690  2.90347  2.73739  3.18146  2.89801  2.37887  2.77519  2.98518  4.58477  3.61503
          0.02519  4.08978  4.81212  0.61958  0.77255  0.48576  0.95510
    197   2.38428  3.74482  3.24303  2.81439  4.19198  2.84548  3.95528  3.61894  2.83309  3.26173  4.08045  2.17815  3.76591  3.16096  3.22983  1.55552  2.78081  3.17392  5.49940  4.22436    204 - -
          2.68618  4.42225  2.77519  2.73123  3.46354  2.40513  3.72494  3.29354  2.67741  2.69355  4.24690  2.90347  2.73739  3.18146  2.89801  2.37887  2.77519  2.98518  4.58477  3.61503
          0.02519  4.08978  4.81212  0.61958  0.77255  0.48576  0.95510
    198   2.49435  4.42194  3.32079  2.75711  3.60364  3.50932  3.76893  2.82067  2.68637  2.55999  3.37629  3.06409  3.90443  3.03379  2.79536  2.75289  1.96937  2.56265  5.01243  3.75807    205 - -
          2.68618  4.42225  2.77519  2.73123  3.46354  2.40513  3.72494  3.29354  2.67741  2.69355  4.24690  2.90347  2.73739  3.18146  2.89801  2.37887  2.77519  2.98518  4.58477  3.61503
          0.02519  4.08978  4.81212  0.61958  0.77255  0.48576  0.95510
    199   2.91944  4.91362  2.85296  2.76328  4.31304  3.34259  4.11938  4.07640  3.04479  3.69982  4.65797  0.82391  4.00752  3.39709  3.40294  2.98119  3.31128  3.67619  5.59412  4.24933    206 - -
          2.68618  4.42225  2.77519  2.73123  3.46354  2.40513  3.72494  3.29354  2.67741  2.69355  4.24690  2.90347  2.73739  3.18146  2.89801  2.37887  2.77519  2.98518  4.58477  3.61503
          0.02519  4.08978  4.81212  0.61958  0.77255  0.48576  0.95510
    200   2.66737  4.76762  3.03111  2.52987  3.93661  3.46025  3.03058  3.40753  2.41985  2.63430  3.86468  3.02514  2.30814  2.51214  2.80993  2.72157  2.90070  3.11068  5.23421  3.90426    207 - -
          2.68618  4.42225  2.77519  2.73123  3.46354  2.40513  3.72494  3.29354  2.67741  2.69355  4.24690  2.90347  2.73739  3.18146  2.89801  2.37887  2.77519  2.98518  4.58477  3.61503
          0.02519  4.08978  4.81212  0.61958  0.77255  0.48576  0.95510
    201   2.91008  5.31568  2.46670  1.31335  4.61208  3.35899  3.74352  4.09195  2.52329  3.59803  4.44596  2.84692  3.90083  2.19491  2.95542  2.84513  3.16776  3.71187  5.74709  4.34784    208 - -
          2.68618  4.42225  2.77519  2.73123  3.46354  2.40513  3.72494  3.29354  2.67741  2.69355  4.24690  2.90347  2.73739  3.18146  2.89801  2.37887  2.77519  2.98518  4.58477  3.61503
          0.02519  4.08978  4.81212  0.61958  0.77255  0.48576  0.95510
    202   2.53238  4.36778  3.42349  2.85535  3.52355  3.55277  3.81502  2.69744  2.76579  2.54368  2.79601  3.27393  3.94174  3.11085  2.54183  2.80297  2.21707  2.44788  4.96695  3.72763    209 - -
          2.68618  4.42225  2.77519  2.73123  3.46354  2.40513  3.72494  3.29354  2.67741  2.69355  4.24690  2.90347  2.73739  3.18146  2.89801  2.37887  2.77519  2.98518  4.58477  3.61503
          0.02519  4.08978  4.81212  0.61958  0.77255  0.48576  0.95510
    203   2.42713  4.45418  3.05963  2.75931  4.28069  1.55048  3.98783  3.71689  2.88800  3.35997  4.18532  2.50495  3.78076  3.19938  3.28643  2.25403  2.83544  2.96266  5.58499  4.29709    210 - -
          2.68618  4.42225  2.77519  2.73123  3.46354  2.40513  3.72494  3.29354  2.67741  2.69355  4.24690  2.90347  2.73739  3.18146  2.89801  2.37887  2.77519  2.98518  4.58477  3.61503
          0.06709  4.08978  3.03344  0.61958  0.77255  0.48576  0.95510
    204   2.59774  4.27913  3.53931  2.97409  3.42299  3.59520  3.87286  2.47917  2.91160  2.29673  2.99590  2.83346  3.97757  3.21822  3.24991  2.85178  2.27129  2.19047  4.90339  3.67392    211 - -
          2.68618  4.42225  2.77519  2.73123  3.46354  2.40513  3.72494  3.29354  2.67741  2.69355  4.24690  2.90347  2.73739  3.18146  2.89801  2.37887  2.77519  2.98518  4.58477  3.61503
          0.02625  4.04893  4.77128  0.61958  0.77255  0.53018  0.88795
    205   2.44827  4.36369  3.31272  2.85975  3.87521  3.25131  3.91689  3.21228  2.81507  2.41644  3.81333  3.21776  3.47368  3.16833  3.17552  1.57001  2.59882  2.89120  5.26260  4.00187    212 - -
          2.68618  4.42225  2.77519  2.73123  3.46354  2.40513  3.72494  3.29354  2.67741  2.69355  4.24690  2.90347  2.73739  3.18146  2.89801  2.37887  2.77519  2.98518  4.58477  3.61503
          0.02625  4.04893  4.77128  0.61958  0.77255  0.45896  0.99951
    206   2.57292  4.48766  3.21707  2.67154  3.70286  3.46237  3.74093  2.76562  2.49925  2.75373  3.62139  2.79735  3.87242  2.97587  3.03632  2.16308  2.62164  2.39438  5.08287  3.81285    213 - -
          2.68618  4.42225  2.77519  2.73123  3.46354  2.40513  3.72494  3.29354  2.67741  2.69355  4.24690  2.90347  2.73739  3.18146  2.89801  2.37887  2.77519  2.98518  4.58477  3.61503
          0.02519  4.08978  4.81212  0.61958  0.77255  0.48576  0.95510
    207   2.88339  5.07690  2.91401  2.54220  4.04344  3.49916  2.12201  3.83057  2.31430  3.33709  4.20969  3.03612  3.95509  1.76364  2.63583  2.87802  3.11482  3.50294  5.30501  3.89091    214 - -
          2.68618  4.42225  2.77519  2.73123  3.46354  2.40513  3.72494  3.29354  2.67741  2.69355  4.24690  2.90347  2.73739  3.18146  2.89801  2.37887  2.77519  2.98518  4.58477  3.61503
          0.02519  4.08978  4.81212  0.61958  0.77255  0.48576  0.95510
    208   2.65555  4.84445  2.98858  2.29496  4.01315  3.44840  3.25035  3.50361  2.37419  2.79701  3.91715  2.97552  3.84580  1.97341  2.78772  2.68422  2.88274  3.18497  5.27718  3.37068    215 - -
          2.68618  4.42225  2.77519  2.73123  3.46354  2.40513  3.72494  3.29354  2.67741  2.69355  4.24690  2.90347  2.73739  3.18146  2.89801  2.37887  2.77519  2.98518  4.58477  3.61503
          0.02519  4.08978  4.81212  0.61958  0.77255  0.48576  0.95510
    209   3.15680  5.29594  2.60216  0.75146  4.67213  3.42697  4.04001  4.17033  2.94940  3.75484  4.72521  3.07917  4.04367  3.25488  3.37658  3.12040  3.46461  3.83388  5.80245  4.53203    216 - -
          2.68618  4.42225  2.77519  2.73123  3.46354  2.40513  3.72494  3.29354  2.67741  2.69355  4.24690  2.90347  2.73739  3.18146  2.89801  2.37887  2.77519  2.98518  4.58477  3.61503
          0.04931  4.08978  3.46194  0.61958  0.77255  0.48576  0.95510
    210   2.66227  5.02206  2.33388  2.31380  4.28268  3.36836  3.62028  3.75069  2.28771  3.29658  4.08932  2.50322  3.80476  2.42759  2.88640  2.64418  2.89947  3.38010  5.47633  2.78754    217 - -
          2.68618  4.42225  2.77519  2.73123  3.46354  2.40513  3.72494  3.29354  2.67741  2.69355  4.24690  2.90347  2.73739  3.18146  2.89801  2.37887  2.77519  2.98518  4.58477  3.61503
          0.02580  4.06626  4.78861  0.61958  0.77255  0.51179  0.91484
    211   2.83662  5.03114  2.61459  1.17285  4.32354  3.36192  3.82892  3.62508  2.65831  3.31334  4.25937  2.95479  3.91878  3.01040  3.08439  2.84229  3.12713  3.03372  5.61554  4.24251    218 - -
          2.68618  4.42225  2.77519  2.73123  3.46354  2.40513  3.72494  3.29354  2.67741  2.69355  4.24690  2.90347  2.73739  3.18146  2.89801  2.37887  2.77519  2.98518  4.58477  3.61503
          0.08803  4.06626  2.70114  0.61958  0.77255  0.51179  0.91484
    212   2.40600  4.25572  3.51393  2.98345  3.41039  3.42916  3.85779  2.84883  2.89466  2.56744  3.48151  3.32635  3.90010  3.22122  3.21663  1.96425  2.80027  2.38825  2.96661  3.59423    219 - -
          2.68618  4.42225  2.77519  2.73123  3.46354  2.40513  3.72494  3.29354  2.67741  2.69355  4.24690  2.90347  2.73739  3.18146  2.89801  2.37887  2.77519  2.98518  4.58477  3.61503
          0.11725  4.00566  2.38139  0.61958  0.77255  0.57336  0.82926
    213   2.42136  4.50108  2.90038  2.55863  4.18901  3.12746  3.80511  3.61726  2.66074  3.23912  4.06032  2.31533  3.14912  2.99188  3.08034  1.86207  2.53544  3.19240  5.46622  4.15982    220 - -
          2.68618  4.42225  2.77519  2.73123  3.46354  2.40513  3.72494  3.29354  2.67741  2.69355  4.24690  2.90347  2.73739  3.18146  2.89801  2.37887  2.77519  2.98518  4.58477  3.61503
          0.13098  3.91838  2.27412  0.61958  0.77255  0.65021  0.73801
    214   2.75328  4.27629  3.95754  3.40060  3.32066  3.84551  4.18237  1.84627  3.23556  1.97278  3.22668  3.72471  4.20769  3.57333  3.20388  3.15069  3.00011  1.65136  5.00944  3.79423    221 - -
          2.68618  4.42225  2.77519  2.73123  3.46354  2.40513  3.72494  3.29354  2.67741  2.69355  4.24690  2.90347  2.73739  3.18146  2.89801  2.37887  2.77519  2.98518  4.58477  3.61503
          0.03310  3.82051  4.54285  0.61958  0.77255  0.72311  0.66406
    215   1.50696  4.13362  3.20551  2.89931  4.11312  2.65309  4.01358  3.50246  2.96839  3.19647  4.03255  3.14139  2.94725  3.27025  3.30897  2.18572  2.63826  3.02042  5.45747  4.22628    222 - -
          2.68530  4.42210  2.77487  2.73164  3.46394  2.40453  3.72477  3.29383  2.67781  2.69375  4.24730  2.90379  2.73758  3.18187  2.89829  2.37898  2.77446  2.98518  4.58517  3.61544
          0.30705  1.37142  4.54285  2.27085  0.10895  0.62241  0.76927
    216   2.50224  4.26755  3.38378  2.85034  3.07926  3.42975  3.79825  2.47933  2.80124  2.53969  3.44668  3.09396  3.86857  3.11859  3.15451  2.16050  2.57927  2.54244  4.90805  3.64902    242 - -
          2.68618  4.42225  2.77519  2.73123  3.46354  2.40513  3.72494  3.29354  2.67741  2.69355  4.24690  2.90347  2.73739  3.18146  2.89801  2.37887  2.77519  2.98518  4.58477  3.61503
          0.03075  3.89300  4.61535  0.61958  0.77255  0.67033  0.71650
    217   2.12892  4.39277  3.13992  2.66006  3.78483  2.90071  3.75797  3.15307  2.64993  2.41218  3.69870  2.85195  3.27995  2.98910  3.04561  2.58384  2.61061  2.84739  5.14968  3.88129    243 - -
          2.68618  4.42225  2.77519  2.73123  3.46354  2.40513  3.72494  3.29354  2.67741  2.69355  4.24690  2.90347  2.73739  3.18146  2.89801  2.37887  2.77519  2.98518  4.58477  3.61503
          0.03075  3.89300  4.61535  0.61958  0.77255  0.53503  0.88105
    218   1.99450  4.70035  2.71178  2.44195  4.10559  3.08393  3.69135  3.52081  2.39541  3.13291  3.95326  2.93899  2.76153  2.85697  2.97744  2.59720  2.69612  3.16565  5.37565  4.04664    244 - -
          2.68618  4.42225  2.77519  2.73123  3.46354  2.40513  3.72494  3.29354  2.67741  2.69355  4.24690  2.90347  2.73739  3.18146  2.89801  2.37887  2.77519  2.98518  4.58477  3.61503
          0.02803  3.98433  4.70668  0.61958  0.77255  0.46079  0.99638
    219   1.87686  4.24625  3.50542  3.03085  3.81336  3.22288  4.01102  3.09460  2.99951  2.87072  3.75298  3.31839  2.89293  3.30550  3.34192  2.21330  2.76700  1.96936  5.23002  4.00084    245 - -
          2.68618  4.42225  2.77519  2.73123  3.46354  2.40513  3.72494  3.29354  2.67741  2.69355  4.24690  2.90347  2.73739  3.18146  2.89801  2.37887  2.77519  2.98518  4.58477  3.61503
          0.02580  4.06626  4.78861  0.61958  0.77255  0.51179  0.91484
    220   1.91558  4.31912  3.20515  2.95239  3.73460  3.36829  3.96460  2.83382  2.94085  2.74699  3.66256  3.31040  3.89655  3.25081  3.30357  2.70261  2.26208  1.97105  5.17758  3.93544    246 - -
          2.68618  4.42225  2.77519  2.73123  3.46354  2.40513  3.72494  3.29354  2.67741  2.69355  4.24690  2.90347  2.73739  3.18146  2.89801  2.37887  2.77519  2.98518  4.58477  3.61503
          0.02580  4.06626  4.78861  0.61958  0.77255  0.46982  0.98113
    221   1.99277  4.58589  2.85609  2.45235  3.81226  3.44122  3.70510  2.94177  2.57245  2.85212  3.70579  3.05862  3.85019  2.90764  3.00548  2.56213  2.67650  2.59194  5.16207  3.86980    247 - -
          2.68618  4.42225  2.77519  2.73123  3.46354  2.40513  3.72494  3.29354  2.67741  2.69355  4.24690  2.90347  2.73739  3.18146  2.89801  2.37887  2.77519  2.98518  4.58477  3.61503
          0.02519  4.08978  4.81212  0.61958  0.77255  0.48576  0.95510
    222   2.70009  4.99794  2.32699  1.69552  4.26143  3.20507  3.67651  2.72284  2.51703  3.26902  4.08914  2.87093  3.83263  2.82550  3.00677  2.69224  2.94642  3.31771  5.49901  4.12330    248 - -
          2.68618  4.42225  2.77519  2.73123  3.46354  2.40513  3.72494  3.29354  2.67741  2.69355  4.24690  2.90347  2.73739  3.18146  2.89801  2.37887  2.77519  2.98518  4.58477  3.61503
          0.02519  4.08978  4.81212  0.61958  0.77255  0.48576  0.95510
    223   2.64725  4.73505  2.96229  2.12742  3.61534  3.42812  3.71009  3.33042  2.53765  2.82550  3.84850  3.01788  2.11571  2.89799  2.96576  2.71001  2.89620  3.04600  5.26226  3.92885    249 - -
          2.68618  4.42225  2.77519  2.73123  3.46354  2.40513  3.72494  3.29354  2.67741  2.69355  4.24690  2.90347  2.73739  3.18146  2.89801  2.37887  2.77519  2.98518  4.58477  3.61503
          0.02519  4.08978  4.81212  0.61958  0.77255  0.48576  0.95510
    224   2.61150  4.75446  2.68746  2.46566  4.01121  3.40688  3.66911  3.41237  2.41237  2.92108  3.51374  2.97534  2.15494  2.83615  2.92634  2.57213  2.85559  3.09932  5.29786  3.97322    250 - -
          2.68618  4.42225  2.77519  2.73123  3.46354  2.40513  3.72494  3.29354  2.67741  2.69355  4.24690  2.90347  2.73739  3.18146  2.89801  2.37887  2.77519  2.98518  4.58477  3.61503
          0.02519  4.08978  4.81212  0.61958  0.77255  0.48576  0.95510
    225   2.61975  4.97414  2.62118  2.34362  4.26099  3.38650  3.59877  3.70761  2.17500  3.25354  4.03630  2.77139  2.60529  2.46056  2.83289  2.61062  2.85264  3.16412  5.44131  3.75591    251 - -
          2.68618  4.42225  2.77519  2.73123  3.46354  2.40513  3.72494  3.29354  2.67741  2.69355  4.24690  2.90347  2.73739  3.18146  2.89801  2.37887  2.77519  2.98518  4.58477  3.61503
          0.02519  4.08978  4.81212  0.61958  0.77255  0.48576  0.95510
    226   2.23259  3.92113  3.41891  2.85202  3.47512  3.34482  3.79720  2.71797  2.70493  2.19406  3.43356  3.26514  3.92226  3.11182  2.75167  2.78195  2.59747  2.50468  4.91119  3.67281    252 - -
          2.68618  4.42225  2.77519  2.73123  3.46354  2.40513  3.72494  3.29354  2.67741  2.69355  4.24690  2.90347  2.73739  3.18146  2.89801  2.37887  2.77519  2.98518  4.58477  3.61503
          0.02519  4.08978  4.81212  0.61958  0.77255  0.48576  0.95510
    227   2.74036  5.22077  1.83383  2.05274  4.51855  3.14467  3.08632  4.00154  2.49215  3.25173  4.29098  2.38885  3.81712  2.78552  3.00904  2.68502  2.98814  3.59111  5.66788  4.24012    253 - -
          2.68618  4.42225  2.77519  2.73123  3.46354  2.40513  3.72494  3.29354  2.67741  2.69355  4.24690  2.90347  2.73739  3.18146  2.89801  2.37887  2.77519  2.98518  4.58477  3.61503
          0.02519  4.08978  4.81212  0.61958  0.77255  0.48576  0.95510
    228   2.43937  4.84871  3.00300  2.44485  4.10745  3.43638  2.83673  3.52365  2.20553  2.71922  3.91929  2.95951  3.58579  2.41280  2.67267  2.65279  2.76380  3.19365  5.32909  4.00139    254 - -
          2.68618  4.42225  2.77519  2.73123  3.46354  2.40513  3.72494  3.29354  2.67741  2.69355  4.24690  2.90347  2.73739  3.18146  2.89801  2.37887  2.77519  2.98518  4.58477  3.61503
          0.02519  4.08978  4.81212  0.61958  0.77255  0.48576  0.95510
    229   2.57568  4.28730  3.27403  2.90080  3.18728  3.55670  3.81468  2.77278  2.85105  1.93968  3.02053  3.30184  3.68149  3.02006  3.19951  2.49109  2.80849  2.47744  4.87051  3.63670    255 - -
          2.68618  4.42225  2.77519  2.73123  3.46354  2.40513  3.72494  3.29354  2.67741  2.69355  4.24690  2.90347  2.73739  3.18146  2.89801  2.37887  2.77519  2.98518  4.58477  3.61503
          0.02519  4.08978  4.81212  0.61958  0.77255  0.48576  0.95510
    230   2.36562  5.16640  2.40180  1.53731  4.47524  3.33145  3.67580  3.93832  2.41898  3.46807  4.26437  2.81595  3.33172  2.81177  3.02030  2.69866  2.99524  3.54391  5.64654  4.23445    256 - -
          2.68618  4.42225  2.77519  2.73123  3.46354  2.40513  3.72494  3.29354  2.67741  2.69355  4.24690  2.90347  2.73739  3.18146  2.89801  2.37887  2.77519  2.98518  4.58477  3.61503
          0.02519  4.08978  4.81212  0.61958  0.77255  0.48576  0.95510
    231   2.58917  3.34001  3.13513  2.47092  3.73210  2.61002  3.49977  3.12966  2.58471  2.79527  3.65367  2.72104  3.86245  2.92504  3.00355  2.70046  2.82511  2.86163  5.09818  3.04072    257 - -
          2.68618  4.42225  2.77519  2.73123  3.46354  2.40513  3.72494  3.29354  2.67741  2.69355  4.24690  2.90347  2.73739  3.18146  2.89801  2.37887  2.77519  2.98518  4.58477  3.61503
          0.02519  4.08978  4.81212  0.61958  0.77255  0.48576  0.95510
    232   2.59519  4.63674  3.11289  2.55563  3.85974  3.18542  3.67574  3.25150  2.48766  2.51674  3.73957  3.04413  3.45248  2.75372  2.35875  2.40190  2.83078  2.71385  5.17958  3.88569    258 - -
          2.68618  4.42225  2.77519  2.73123  3.46354  2.40513  3.72494  3.29354  2.67741  2.69355  4.24690  2.90347  2.73739  3.18146  2.89801  2.37887  2.77519  2.98518  4.58477  3.61503
          0.02519  4.08978  4.81212  0.61958  0.77255  0.48576  0.95510
    233   2.70877  4.73349  3.05968  2.65244  3.76239  3.43670  2.60694  3.46652  2.55237  2.89430  3.96054  3.11213  1.82303  2.99699  2.90990  2.78399  2.98315  3.16761  5.14648  3.74124    259 - -
          2.68618  4.42225  2.77519  2.73123  3.46354  2.40513  3.72494  3.29354  2.67741  2.69355  4.24690  2.90347  2.73739  3.18146  2.89801  2.37887  2.77519  2.98518  4.58477  3.61503
          0.02519  4.08978  4.81212  0.61958  0.77255  0.48576  0.95510
    234   2.68140  5.04389  1.91205  2.30293  4.35396  2.92488  2.72436  3.82245  2.48753  3.36823  4.16326  2.84950  3.81280  2.79903  2.98379  2.44109  2.93498  3.24265  5.55164  4.15647    260 - -
          2.68618  4.42225  2.77519  2.73123  3.46354  2.40513  3.72494  3.29354  2.67741  2.69355  4.24690  2.90347  2.73739  3.18146  2.89801  2.37887  2.77519  2.98518  4.58477  3.61503
          0.02519  4.08978  4.81212  0.61958  0.77255  0.48576  0.95510
    235   2.62008  4.40639  3.35644  2.34821  3.60122  3.55196  3.84943  2.43666  2.79921  2.61245  3.53508  3.26709  3.95838  3.13090  3.17289  2.48993  2.86567  1.93117  5.04713  3.79454    261 - -
          2.68618  4.42225  2.77519  2.73123  3.46354  2.40513  3.72494  3.29354  2.67741  2.69355  4.24690  2.90347  2.73739  3.18146  2.89801  2.37887  2.77519  2.98518  4.58477  3.61503
          0.02519  4.08978  4.81212  0.61958  0.77255  0.48576  0.95510
    236   2.25936  4.64267  2.73134  2.54016  3.97722  3.37079  3.71725  3.34103  2.55630  3.00418  3.56703  3.02500  2.25319  2.89586  2.99906  2.63495  2.72570  2.91725  5.28900  3.97955    262 - -
          2.68618  4.42225  2.77519  2.73123  3.46354  2.40513  3.72494  3.29354  2.67741  2.69355  4.24690  2.90347  2.73739  3.18146  2.89801  2.37887  2.77519  2.98518  4.58477  3.61503
          0.02519  4.08978  4.81212  0.61958  0.77255  0.48576  0.95510
    237   2.59318  4.61971  3.09852  2.27512  3.82583  2.52308  3.68169  3.20411  2.44617  2.70715  3.08211  3.04468  3.84965  2.87692  2.94925  2.68154  2.66901  2.83943  5.16196  3.86766    263 - -
          2.68618  4.42225  2.77519  2.73123  3.46354  2.40513  3.72494  3.29354  2.67741  2.69355  4.24690  2.90347  2.73739  3.18146  2.89801  2.37887  2.77519  2.98518  4.58477  3.61503
          0.02519  4.08978  4.81212  0.61958  0.77255  0.48576  0.95510
    238   2.58539  4.57634  2.70981  2.57600  3.55507  3.19464  3.68880  2.49838  2.22394  2.80897  3.66398  3.06305  3.85444  2.89649  2.98710  2.68711  2.81733  2.71888  5.11730  3.59400    264 - -
          2.68618  4.42225  2.77519  2.73123  3.46354  2.40513  3.72494  3.29354  2.67741  2.69355  4.24690  2.90347  2.73739  3.18146  2.89801  2.37887  2.77519  2.98518  4.58477  3.61503
          0.02519  4.08978  4.81212  0.61958  0.77255  0.48576  0.95510
    239   2.40796  4.14314  2.61612  2.39195  4.18223  3.22655  3.61943  3.61779  2.39690  3.18737  3.97883  2.67293  3.78966  2.75209  2.42682  2.24186  2.82642  3.25388  5.39576  4.04003    265 - -
          2.68618  4.42225  2.77519  2.73123  3.46354  2.40513  3.72494  3.29354  2.67741  2.69355  4.24690  2.90347  2.73739  3.18146  2.89801  2.37887  2.77519  2.98518  4.58477  3.61503
          0.02519  4.08978  4.81212  0.61958  0.77255  0.48576  0.95510
    240   2.88192  5.36206  1.42698  2.18601  4.73351  3.25900  3.79226  4.25429  2.77001  3.76536  4.59460  2.01833  3.86312  2.95330  3.34011  2.43687  3.17866  3.81694  5.92318  4.44318    266 - -
          2.68594  4.42230  2.77525  2.73128  3.46359  2.40518  3.72499  3.29359  2.67727  2.69360  4.24695  2.90328  2.73745  3.18135  2.89806  2.37892  2.77525  2.98523  4.58482  3.61508
          0.19877  1.75951  4.81212  0.66616  0.72088  0.48576  0.95510
    241   2.63378  4.83157  3.01370  2.48303  4.15454  3.41496  3.14223  3.57558  2.35638  3.15601  3.97017  2.98382  3.56314  2.79591  2.21244  2.01995  2.68945  3.23342  5.36504  4.04470    269 - -
          2.68618  4.42225  2.77519  2.73123  3.46354  2.40513  3.72494  3.29354  2.67741  2.69355  4.24690  2.90347  2.73739  3.18146  2.89801  2.37887  2.77519  2.98518  4.58477  3.61503
          0.02519  4.08978  4.81212  0.61958  0.77255  0.48576  0.95510
    242   2.66876  4.94396  2.95185  2.43003  4.23262  3.43147  3.61793  3.66955  2.30468  3.22305  4.02642  2.43402  3.83604  2.59975  2.14357  2.24182  2.89761  3.31780  5.40460  3.74318    270 - -
          2.68618  4.42225  2.77519  2.73123  3.46354  2.40513  3.72494  3.29354  2.67741  2.69355  4.24690  2.90347  2.73739  3.18146  2.89801  2.37887  2.77519  2.98518  4.58477  3.61503
          0.02519  4.08978  4.81212  0.61958  0.77255  0.48576  0.95510
    243   2.41186  4.34994  3.35944  3.03306  4.19245  3.13438  4.13112  3.51322  3.03381  3.24070  4.13281  3.30802  1.78108  3.38555  3.36331  2.57640  1.63496  3.10384  5.54807  4.31174    271 - -
          2.68618  4.42225  2.77519  2.73123  3.46354  2.40513  3.72494  3.29354  2.67741  2.69355  4.24690  2.90347  2.73739  3.18146  2.89801  2.37887  2.77519  2.98518  4.58477  3.61503
          0.02519  4.08978  4.81212  0.61958  0.77255  0.48576  0.95510
    244   1.63596  4.39560  3.24726  2.88236  4.21837  1.77491  4.01229  3.61722  2.86744  3.28030  4.11881  3.21097  3.79162  3.23534  2.82924  2.55314  2.82179  3.17936  5.52731  4.27447    272 - -
          2.68618  4.42225  2.77519  2.73123  3.46354  2.40513  3.72494  3.29354  2.67741  2.69355  4.24690  2.90347  2.73739  3.18146  2.89801  2.37887  2.77519  2.98518  4.58477  3.61503
          0.02519  4.08978  4.81212  0.61958  0.77255  0.48576  0.95510
    245   2.67920  4.95095  2.97141  2.44145  4.23978  2.91975  2.85174  3.67539  2.28612  3.22580  4.03075  2.95546  3.84274  2.03650  2.46778  2.68429  2.90563  3.16655  5.40337  4.07028    273 - -
          2.68618  4.42225  2.77519  2.73123  3.46354  2.40513  3.72494  3.29354  2.67741  2.69355  4.24690  2.90347  2.73739  3.18146  2.89801  2.37887  2.77519  2.98518  4.58477  3.61503
          0.02519  4.08978  4.81212  0.61958  0.77255  0.48576  0.95510
    246   2.68881  4.36795  4.41382  3.84451  1.86190  4.08069  4.32725  2.34219  3.71773  1.58220  2.34231  4.06194  4.38644  3.89398  3.87837  3.38979  3.17418  2.33623  4.82967  3.59681    274 - -
          2.68618  4.42225  2.77519  2.73123  3.46354  2.40513  3.72494  3.29354  2.67741  2.69355  4.24690  2.90347  2.73739  3.18146  2.89801  2.37887  2.77519  2.98518  4.58477  3.61503
          0.02519  4.08978  4.81212  0.61958  0.77255  0.48576  0.95510
    247   2.64176  4.28317  3.72368  3.18456  2.35908  3.61878  3.93544  2.66369  3.10911  2.19232  3.38117  3.50334  4.04235  3.39345  3.40531  1.94233  2.90564  2.35543  4.76292  3.42195    275 - -
          2.68618  4.42225  2.77519  2.73123  3.46354  2.40513  3.72494  3.29354  2.67741  2.69355  4.24690  2.90347  2.73739  3.18146  2.89801  2.37887  2.77519  2.98518  4.58477  3.61503
          0.02519  4.08978  4.81212  0.61958  0.77255  0.48576  0.95510
    248   2.35934  4.32029  3.30153  3.07297  4.35975  3.04186  4.22216  3.83686  3.16654  3.50911  4.35876  3.30544  3.13784  3.48722  3.48716  0.97903  2.83772  3.30220  5.68982  4.43643    276 - -
          2.68618  4.42225  2.77519  2.73123  3.46354  2.40513  3.72494  3.29354  2.67741  2.69355  4.24690  2.90347  2.73739  3.18146  2.89801  2.37887  2.77519  2.98518  4.58477  3.61503
          0.02519  4.08978  4.81212  0.61958  0.77255  0.48576  0.95510
    249   2.28116  4.52866  3.19662  2.65232  3.45176  2.44596  3.74151  3.17886  2.59373  2.85242  3.71217  3.10875  3.85251  2.95586  2.35169  2.67392  2.82096  2.70294  5.15932  3.87820    277 - -
          2.68618  4.42225  2.77519  2.73123  3.46354  2.40513  3.72494  3.29354  2.67741  2.69355  4.24690  2.90347  2.73739  3.18146  2.89801  2.37887  2.77519  2.98518  4.58477  3.61503
          0.02519  4.08978  4.81212  0.61958  0.77255  0.48576  0.95510
    250   2.24330  4.40630  3.33958  3.14666  4.32142  3.13909  4.28725  3.67146  3.21978  3.39269  4.34324  3.39436  1.04033  3.57387  3.51250  2.65765  2.95957  3.24333  5.66779  4.45085    278 - -
          2.68618  4.42225  2.77519  2.73123  3.46354  2.40513  3.72494  3.29354  2.67741  2.69355  4.24690  2.90347  2.73739  3.18146  2.89801  2.37887  2.77519  2.98518  4.58477  3.61503
          0.02519  4.08978  4.81212  0.61958  0.77255  0.48576  0.95510
    251   2.83403  4.72704  3.40397  2.85782  3.90786  3.64031  3.82053  2.19670  1.49477  2.79633  3.80327  3.28677  4.04528  3.02500  2.68453  2.96311  3.06488  2.78974  5.26896  4.01193    279 - -
          2.68618  4.42225  2.77519  2.73123  3.46354  2.40513  3.72494  3.29354  2.67741  2.69355  4.24690  2.90347  2.73739  3.18146  2.89801  2.37887  2.77519  2.98518  4.58477  3.61503
          0.02519  4.08978  4.81212  0.61958  0.77255  0.48576  0.95510
    252   3.18408  5.14418  3.37370  2.96140  4.58075  3.64368  3.89892  4.02519  0.77492  3.54549  4.50047  3.37423  4.13298  3.08184  2.49814  3.21494  3.42374  3.72264  5.54983  4.39659    280 - -
          2.68618  4.42225  2.77519  2.73123  3.46354  2.40513  3.72494  3.29354  2.67741  2.69355  4.24690  2.90347  2.73739  3.18146  2.89801  2.37887  2.77519  2.98518  4.58477  3.61503
          0.02519  4.08978  4.81212  0.61958  0.77255  0.48576  0.95510
    253   2.30656  4.25175  3.44679  3.13808  4.28541  3.03231  4.21315  3.64979  3.15534  3.37809  4.22875  3.33179  3.76084  3.47734  3.47189  1.25785  1.87500  3.15737  5.63845  4.40540    281 - -
          2.68618  4.42225  2.77519  2.73123  3.46354  2.40513  3.72494  3.29354  2.67741  2.69355  4.24690  2.90347  2.73739  3.18146  2.89801  2.37887  2.77519  2.98518  4.58477  3.61503
          0.02519  4.08978  4.81212  0.61958  0.77255  0.48576  0.95510
    254   2.78433  5.17348  2.69852  1.75838  4.50754  3.40004  3.65332  3.96017  2.33749  3.46259  4.26384  2.19968  3.86217  2.78354  2.22000  2.74529  3.02012  3.57209  5.60044  4.23507    282 - -
          2.68618  4.42225  2.77519  2.73123  3.46354  2.40513  3.72494  3.29354  2.67741  2.69355  4.24690  2.90347  2.73739  3.18146  2.89801  2.37887  2.77519  2.98518  4.58477  3.61503
          0.02519  4.08978  4.81212  0.61958  0.77255  0.48576  0.95510
    255   3.40765  4.80858  4.53762  4.18382  3.23260  4.25573  4.77191  2.45386  3.94957  0.64734  3.19720  4.43824  4.65714  4.26533  4.08787  3.86022  3.69390  2.54661  5.18507  3.95676    283 - -
          2.68618  4.42225  2.77519  2.73123  3.46354  2.40513  3.72494  3.29354  2.67741  2.69355  4.24690  2.90347  2.73739  3.18146  2.89801  2.37887  2.77519  2.98518  4.58477  3.61503
          0.02519  4.08978  4.81212  0.61958  0.77255  0.48576  0.95510
    256   3.13831  5.24733  3.58029  2.87503  4.73176  3.73847  3.64811  4.06587  1.25744  3.48371  4.35672  3.26406  4.09685  2.77989  1.49150  3.12743  3.29313  3.74700  5.50330  4.35454    284 - -
          2.68618  4.42225  2.77519  2.73123  3.46354  2.40513  3.72494  3.29354  2.67741  2.69355  4.24690  2.90347  2.73739  3.18146  2.89801  2.37887  2.77519  2.98518  4.58477  3.61503
          0.02519  4.08978  4.81212  0.61958  0.77255  0.48576  0.95510
    257   3.16142  4.46813  4.89395  4.40895  3.59281  4.51505  5.11476  1.03859  4.28971  2.07053  3.39418  4.61792  4.82531  4.55081  4.47771  3.91497  3.43055  1.40063  5.59239  4.39062    285 - -
          2.68618  4.42225  2.77519  2.73123  3.46354  2.40513  3.72494  3.29354  2.67741  2.69355  4.24690  2.90347  2.73739  3.18146  2.89801  2.37887  2.77519  2.98518  4.58477  3.61503
          0.02519  4.08978  4.81212  0.61958  0.77255  0.48576  0.95510
    258   1.65971  4.24341  3.43394  3.24026  4.45294  1.20277  4.36019  3.82822  3.37735  3.56207  4.41030  3.38510  3.76522  3.64933  3.67142  2.48782  2.81347  3.26883  5.78304  4.59213    286 - -
          2.68618  4.42225  2.77519  2.73123  3.46354  2.40513  3.72494  3.29354  2.67741  2.69355  4.24690  2.90347  2.73739  3.18146  2.89801  2.37887  2.77519  2.98518  4.58477  3.61503
          0.02519  4.08978  4.81212  0.61958  0.77255  0.48576  0.95510
    259   3.15680  5.29594  2.60216  0.75146  4.67213  3.42697  4.04001  4.17033  2.94940  3.75484  4.72521  3.07917  4.04367  3.25488  3.37658  3.12040  3.46461  3.83388  5.80245  4.53203    287 - -
          2.68618  4.42225  2.77519  2.73123  3.46354  2.40513  3.72494  3.29354  2.67741  2.69355  4.24690  2.90347  2.73739  3.18146  2.89801  2.37887  2.77519  2.98518  4.58477  3.61503
          0.02519  4.08978  4.81212  0.61958  0.77255  0.48576  0.95510
    260   2.25729  3.31166  3.81121  3.46304  4.19000  3.00241  4.35927  3.56279  3.38195  3.33425  4.20740  3.48620  3.76140  3.68813  3.63609  0.95797  2.75498  3.07714  5.59103  4.37080    288 - -
          2.68618  4.42225  2.77519  2.73123  3.46354  2.40513  3.72494  3.29354  2.67741  2.69355  4.24690  2.90347  2.73739  3.18146  2.89801  2.37887  2.77519  2.98518  4.58477  3.61503
          0.02519  4.08978  4.81212  0.61958  0.77255  0.48576  0.95510
    261   2.43566  4.35601  3.41058  3.24218  4.30089  3.08262  4.34307  3.85580  3.33092  3.56105  4.47229  3.42772  3.84054  3.66393  3.60619  0.80487  2.93310  3.34239  5.65682  4.38720    289 - -
          2.68618  4.42225  2.77520  2.73123  3.46354  2.40513  3.72495  3.29354  2.67741  2.69355  4.24690  2.90347  2.73740  3.18147  2.89801  2.37883  2.77520  2.98519  4.58477  3.61503
          0.05127  3.17367  4.81212  0.51663  0.90765  0.48576  0.95510
    262   0.74080  4.31475  3.69662  3.50450  4.28183  3.13225  4.49896  3.44086  3.52673  3.31191  4.32425  3.59488  3.89260  3.84877  3.75832  2.66544  2.95819  3.05704  5.68691  4.51338    291 - -
          2.68618  4.42225  2.77519  2.73123  3.46354  2.40513  3.72494  3.29354  2.67741  2.69355  4.24690  2.90347  2.73739  3.18146  2.89801  2.37887  2.77519  2.98518  4.58477  3.61503
          0.02519  4.08978  4.81212  0.61958  0.77255  0.48576  0.95510
    263   3.54813  4.88773  4.53766  4.29823  0.71341  4.17690  3.99267  3.05068  4.20117  2.37274  3.75158  4.27092  4.63422  4.31028  4.26690  3.80347  3.85122  3.05654  4.18629  2.52975    292 - -
          2.68618  4.42225  2.77519  2.73123  3.46354  2.40513  3.72494  3.29354  2.67741  2.69355  4.24690  2.90347  2.73739  3.18146  2.89801  2.37887  2.77519  2.98518  4.58477  3.61503
          0.02519  4.08978  4.81212  0.61958  0.77255  0.48576  0.95510
    264   3.38163  4.71668  4.74312  4.28094  1.35374  4.43693  4.22088  2.48331  4.12693  1.33681  3.13213  4.36417  4.70068  4.21481  4.22264  3.81100  3.61442  2.57649  4.43799  2.88855    293 - -
          2.68618  4.42225  2.77519  2.73123  3.46354  2.40513  3.72494  3.29354  2.67741  2.69355  4.24690  2.90347  2.73739  3.18146  2.89801  2.37887  2.77519  2.98518  4.58477  3.61503
          0.02519  4.08978  4.81212  0.61958  0.77255  0.48576  0.95510
    265   1.66340  4.21339  3.61886  3.28977  4.17522  3.07280  4.28801  3.31162  3.26502  3.18824  4.10380  3.42945  3.79961  3.58231  3.55307  2.52119  1.33952  2.91753  5.59107  4.38471    294 - -
          2.68618  4.42225  2.77519  2.73123  3.46354  2.40513  3.72494  3.29354  2.67741  2.69355  4.24690  2.90347  2.73739  3.18146  2.89801  2.37887  2.77519  2.98518  4.58477  3.61503
          0.02519  4.08978  4.81212  0.61958  0.77255  0.48576  0.95510
    266   3.05777  3.75984  4.13513  3.71902  2.49689  3.86368  3.78048  3.08486  3.53036  2.68846  3.80997  3.82364  4.33325  3.80155  3.71878  3.27705  3.35689  2.91657  4.13839  0.98368    295 - -
          2.68618  4.42225  2.77519  2.73123  3.46354  2.40513  3.72494  3.29354  2.67741  2.69355  4.24690  2.90347  2.73739  3.18146  2.89801  2.37887  2.77519  2.98518  4.58477  3.61503
          0.02519  4.08978  4.81212  0.61958  0.77255  0.48576  0.95510
    267   2.98314  4.47176  4.42199  4.09708  3.71863  3.94396  4.86439  2.06558  3.96833  2.37110  3.65565  4.25065  4.49620  4.31486  4.15919  3.46535  3.34180  0.78902  5.53808  4.28102    296 - -
          2.68618  4.42225  2.77519  2.73123  3.46354  2.40513  3.72494  3.29354  2.67741  2.69355  4.24690  2.90347  2.73739  3.18146  2.89801  2.37887  2.77519  2.98518  4.58477  3.61503
          0.02519  4.08978  4.81212  0.61958  0.77255  0.48576  0.95510
    268   3.18408  5.14418  3.37370  2.96140  4.58075  3.64368  3.89892  4.02519  0.77492  3.54549  4.50047  3.37423  4.13298  3.08184  2.49814  3.21494  3.42374  3.72264  5.54983  4.39659    297 - -
          2.68618  4.42225  2.77519  2.73123  3.46354  2.40513  3.72494  3.29354  2.67741  2.69355  4.24690  2.90347  2.73739  3.18146  2.89801  2.37887  2.77519  2.98518  4.58477  3.61503
          0.02519  4.08978  4.81212  0.61958  0.77255  0.48576  0.95510
    269   1.93771  4.28391  3.39486  3.00296  4.25816  3.05651  4.10056  3.66090  3.02581  3.33172  4.15243  3.26088  2.88483  3.33330  3.38949  1.40112  2.44328  3.17035  5.58361  4.34441    298 - -
          2.68618  4.42225  2.77519  2.73123  3.46354  2.40513  3.72494  3.29354  2.67741  2.69355  4.24690  2.90347  2.73739  3.18146  2.89801  2.37887  2.77519  2.98518  4.58477  3.61503
          0.02519  4.08978  4.81212  0.61958  0.77255  0.48576  0.95510
    270   2.30631  4.25161  3.44647  3.13898  4.28731  3.03162  4.21445  3.65199  3.15675  3.38034  4.23102  3.33210  3.76072  3.47875  3.47299  1.24698  1.89271  3.15873  5.64025  4.40718    299 - -
          2.68618  4.42225  2.77519  2.73123  3.46354  2.40513  3.72494  3.29354  2.67741  2.69355  4.24690  2.90347  2.73739  3.18146  2.89801  2.37887  2.77519  2.98518  4.58477  3.61503
          0.02519  4.08978  4.81212  0.61958  0.77255  0.48576  0.95510
    271   2.55940  4.26791  3.94863  3.39292  3.46295  3.79489  4.19042  2.04820  3.31104  2.33114  3.13924  3.70705  4.19008  3.59616  3.59573  3.09369  1.96303  1.75573  5.05634  3.84636    300 - -
          2.68618  4.42225  2.77519  2.73123  3.46354  2.40513  3.72494  3.29354  2.67741  2.69355  4.24690  2.90347  2.73739  3.18146  2.89801  2.37887  2.77519  2.98518  4.58477  3.61503
          0.02519  4.08978  4.81212  0.61958  0.77255  0.48576  0.95510
    272   2.58902  4.37540  3.37360  2.81032  3.52815  3.53396  3.78533  2.64780  2.73723  2.15292  3.47770  2.99590  2.78898  3.07639  2.86844  2.77957  2.82394  2.44532  4.95639  3.70989    301 - -
          2.68618  4.42225  2.77519  2.73123  3.46354  2.40513  3.72494  3.29354  2.67741  2.69355  4.24690  2.90347  2.73739  3.18146  2.89801  2.37887  2.77519  2.98518  4.58477  3.61503
          0.24882  4.08978  1.59192  0.61958  0.77255  0.48576  0.95510
    273   2.94051  5.08373  3.27290  2.66568  4.49407  3.57556  3.55696  3.85541  1.41954  3.31788  4.17812  3.09294  3.95184  2.53313  1.82607  2.93567  3.11614  3.53520  5.39051  4.19376    302 - -
          2.68618  4.42225  2.77519  2.73123  3.46354  2.40513  3.72494  3.29354  2.67741  2.69355  4.24690  2.90347  2.73739  3.18146  2.89801  2.37887  2.77519  2.98518  4.58477  3.61503
          0.03140  3.87236  4.59471  0.61958  0.77255  0.68604  0.70031
    274   2.56937  4.70333  2.88619  2.44809  4.07342  3.31148  3.64271  3.48146  2.29375  3.08661  3.91669  2.50152  3.77927  2.80940  2.64206  2.36359  2.31611  3.14296  5.31700  4.00782    303 - -
          2.68618  4.42225  2.77519  2.73123  3.46354  2.40513  3.72494  3.29354  2.67741  2.69355  4.24690  2.90347  2.73739  3.18146  2.89801  2.37887  2.77519  2.98518  4.58477  3.61503
          0.03140  3.87236  4.59471  0.61958  0.77255  0.68604  0.70031
    275   2.67805  4.93200  2.23230  2.23928  4.36886  3.15868  3.73891  3.88439  2.66971  3.47212  4.32136  1.62787  3.76734  2.92414  3.15658  2.49416  3.00319  3.47793  5.63023  4.21413    304 - -
          2.68618  4.42225  2.77519  2.73123  3.46354  2.40513  3.72494  3.29354  2.67741  2.69355  4.24690  2.90347  2.73739  3.18146  2.89801  2.37887  2.77519  2.98518  4.58477  3.61503
          0.03140  3.87236  4.59471  0.61958  0.77255  0.68604  0.70031
    276   2.43429  3.61895  3.48968  2.94587  3.07008  2.73701  3.84035  2.77805  2.88909  2.44482  3.42354  3.28434  3.83887  3.18769  3.22157  2.25368  2.72746  2.42102  4.89423  3.65702    305 - -
          2.68618  4.42225  2.77519  2.73123  3.46354  2.40513  3.72494  3.29354  2.67741  2.69355  4.24690  2.90347  2.73739  3.18146  2.89801  2.37887  2.77519  2.98518  4.58477  3.61503
          0.03140  3.87236  4.59471  0.61958  0.77255  0.68604  0.70031
    277   2.74114  5.04684  2.54879  1.97512  4.35715  3.30634  3.62918  3.79847  2.36069  3.33950  4.17682  2.81824  3.40873  1.93323  2.76505  2.71461  2.99061  3.44122  5.51781  4.15973    306 - -
          2.68618  4.42225  2.77519  2.73123  3.46354  2.40513  3.72494  3.29354  2.67741  2.69355  4.24690  2.90347  2.73739  3.18146  2.89801  2.37887  2.77519  2.98518  4.58477  3.61503
          0.07375  3.87236  2.98997  0.61958  0.77255  0.68604  0.70031
    278   2.73936  5.08386  1.88284  2.02727  4.47426  2.04655  3.70280  3.94331  2.66986  3.50972  4.35620  2.70169  3.75891  2.87702  3.20499  2.69431  3.04044  3.54687  5.69761  4.27623    307 - -
          2.68618  4.42225  2.77519  2.73123  3.46354  2.40513  3.72494  3.29354  2.67741  2.69355  4.24690  2.90347  2.73739  3.18146  2.89801  2.37887  2.77519  2.98518  4.58477  3.61503
          0.03274  3.83135  4.55369  0.61958  0.77255  0.65770  0.72989
    279   2.42502  4.18119  3.61292  3.05140  3.12496  3.56408  3.88642  2.39180  2.98222  2.19695  3.29247  3.40279  3.44081  3.27313  3.29260  2.70561  2.79557  1.99978  4.83051  3.60717    308 - -
          2.68618  4.42225  2.77519  2.73123  3.46354  2.40513  3.72494  3.29354  2.67741  2.69355  4.24690  2.90347  2.73739  3.18146  2.89801  2.37887  2.77519  2.98518  4.58477  3.61503
          0.03140  3.87236  4.59471  0.61958  0.77255  0.68604  0.70031
    280   1.86760  4.20536  3.38344  2.96431  3.85557  3.11693  3.99102  3.01895  2.93202  2.85105  3.78228  3.24523  2.34854  3.26349  3.26899  2.51160  2.72105  2.32107  5.28479  4.04638    309 - -
          2.68618  4.42225  2.77519  2.73123  3.46354  2.40513  3.72494  3.29354  2.67741  2.69355  4.24690  2.90347  2.73739  3.18146  2.89801  2.37887  2.77519  2.98518  4.58477  3.61503
          0.03140  3.87236  4.59471  0.61958  0.77255  0.68604  0.70031
    281   2.59535  4.71178  2.66073  2.40483  3.91041  3.35517  3.35610  3.34784  2.45987  2.45915  3.82136  2.41307  3.79305  2.81201  2.89649  2.64436  2.71075  3.04586  5.22104  3.88574    310 - -
          2.68618  4.42225  2.77519  2.73123  3.46354  2.40513  3.72494  3.29354  2.67741  2.69355  4.24690  2.90347  2.73739  3.18146  2.89801  2.37887  2.77519  2.98518  4.58477  3.61503
          0.03140  3.87236  4.59471  0.61958  0.77255  0.68604  0.70031
    282   2.84472  4.30285  4.28647  3.78866  3.52151  3.99378  4.58645  1.70139  3.66668  2.13910  3.36743  4.04502  4.40941  3.97933  3.91568  3.36218  2.88933  1.22457  5.33531  4.11876    311 - -
          2.68618  4.42225  2.77519  2.73123  3.46354  2.40513  3.72494  3.29354  2.67741  2.69355  4.24690  2.90347  2.73739  3.18146  2.89801  2.37887  2.77519  2.98518  4.58477  3.61503
          0.03140  3.87236  4.59471  0.61958  0.77255  0.68604  0.70031
    283   2.84797  5.39843  1.69500  1.69914  4.68201  3.17948  3.68484  4.19287  2.66586  3.69476  4.53101  2.22493  3.77982  2.84479  3.24262  2.74335  3.12804  3.77148  5.85809  4.36641    312 - -
          2.68618  4.42225  2.77519  2.73123  3.46354  2.40513  3.72494  3.29354  2.67741  2.69355  4.24690  2.90347  2.73739  3.18146  2.89801  2.37887  2.77519  2.98518  4.58477  3.61503
          0.03140  3.87236  4.59471  0.61958  0.77255  0.61482  0.77813
    284   2.65834  5.01958  2.35849  2.08339  4.31166  2.52049  3.61707  3.76210  2.37922  3.31449  4.11709  2.47139  3.77127  2.75783  2.94781  2.63300  2.90793  3.10172  5.51229  4.12090    313 - -
          2.68618  4.42225  2.77519  2.73123  3.46354  2.40513  3.72494  3.29354  2.67741  2.69355  4.24690  2.90347  2.73739  3.18146  2.89801  2.37887  2.77519  2.98518  4.58477  3.61503
          0.02989  3.92090  4.64325  0.61958  0.77255  0.64816  0.74025
    285   2.58923  4.68006  2.80310  2.47072  3.95435  3.28374  3.70953  3.47139  2.54545  3.10727  3.96269  1.82845  3.80135  2.91291  2.95478  2.50723  2.70808  3.13767  5.28327  3.50409    314 - -
          2.68618  4.42225  2.77519  2.73123  3.46354  2.40513  3.72494  3.29354  2.67741  2.69355  4.24690  2.90347  2.73739  3.18146  2.89801  2.37887  2.77519  2.98518  4.58477  3.61503
          0.02989  3.92090  4.64325  0.61958  0.77255  0.64816  0.74025
    286   2.31485  4.40521  3.11387  2.67336  3.89559  2.15860  3.33077  3.28354  2.66742  2.95637  3.80961  3.08206  3.76389  3.01799  3.05638  2.56027  2.37000  2.76644  5.24242  3.96706    315 - -
          2.68618  4.42225  2.77519  2.73123  3.46354  2.40513  3.72494  3.29354  2.67741  2.69355  4.24690  2.90347  2.73739  3.18146  2.89801  2.37887  2.77519  2.98518  4.58477  3.61503
          0.02989  3.92090  4.64325  0.61958  0.77255  0.64816  0.74025
    287   1.87339  4.28739  3.23885  2.79206  3.98943  3.09915  3.88974  3.37465  2.79519  3.05234  3.89092  2.90733  3.29658  3.11813  3.17923  1.93777  2.53618  2.77073  5.33281  4.07636    316 - -
          2.68618  4.42225  2.77519  2.73123  3.46354  2.40513  3.72494  3.29354  2.67741  2.69355  4.24690  2.90347  2.73739  3.18146  2.89801  2.37887  2.77519  2.98518  4.58477  3.61503
          0.02989  3.92090  4.64325  0.61958  0.77255  0.64816  0.74025
    288   2.47058  4.46495  3.18620  2.64721  3.67890  3.42950  3.71165  3.00261  2.57324  2.37633  3.59019  3.10252  3.54498  2.46603  2.96072  2.68548  2.52694  2.57811  5.06458  3.79750    317 - -
          2.68618  4.42225  2.77519  2.73123  3.46354  2.40513  3.72494  3.29354  2.67741  2.69355  4.24690  2.90347  2.73739  3.18146  2.89801  2.37887  2.77519  2.98518  4.58477  3.61503
          0.06100  3.92090  3.23521  0.61958  0.77255  0.64816  0.74025
    289   2.66582  4.87430  2.67552  2.24825  4.13667  3.32267  2.24070  3.60078  2.40834  3.18396  4.01801  2.72381  3.36181  2.80214  2.82407  2.54844  2.91784  3.26435  5.37765  4.02661    318 - -
          2.68618  4.42225  2.77519  2.73123  3.46354  2.40513  3.72494  3.29354  2.67741  2.69355  4.24690  2.90347  2.73739  3.18146  2.89801  2.37887  2.77519  2.98518  4.58477  3.61503
          0.03082  3.89072  4.61307  0.61958  0.77255  0.62682  0.76418
    290   2.52398  4.23303  3.54427  3.02208  3.45062  3.46283  3.91337  2.62995  2.93597  1.99956  3.41663  3.36551  3.36827  3.26161  3.25211  2.47679  2.80820  2.04410  4.94739  3.71293    319 - -
          2.68618  4.42225  2.77519  2.73123  3.46354  2.40513  3.72494  3.29354  2.67741  2.69355  4.24690  2.90347  2.73739  3.18146  2.89801  2.37887  2.77519  2.98518  4.58477  3.61503
          0.02989  3.92090  4.64325  0.61958  0.77255  0.64816  0.74025
    291   2.73555  4.87440  3.05373  2.54874  4.15577  2.89000  2.79773  3.63480  2.17010  3.18531  4.02850  3.01841  3.86916  2.77564  1.80823  2.76376  2.96566  3.30665  5.31140  4.01430    320 - -
          2.68621  4.42228  2.77522  2.73126  3.46357  2.40500  3.72497  3.29357  2.67743  2.69358  4.24692  2.90349  2.73742  3.18149  2.89778  2.37889  2.77522  2.98521  4.58480  3.61506
          0.13889  2.11988  4.64325  0.65523  0.73256  0.39615  1.11750
    292   2.23320  4.24267  3.89447  3.33048  3.32950  3.73609  4.08598  2.40783  3.23634  1.89754  2.34296  3.63945  4.12139  3.51146  3.50521  3.02605  2.59532  2.17562  4.91718  3.72203    323 - -
          2.68618  4.42225  2.77519  2.73123  3.46354  2.40513  3.72494  3.29354  2.67741  2.69355  4.24690  2.90347  2.73739  3.18146  2.89801  2.37887  2.77519  2.98518  4.58477  3.61503
          0.02519  4.08978  4.81212  0.61958  0.77255  0.48576  0.95510
    293   2.22333  5.03730  2.55463  1.82943  4.36093  3.13770  3.65969  3.81319  2.48303  3.36127  4.15495  2.59305  3.81038  2.79502  2.97973  2.65606  2.54739  3.42925  5.55357  4.16345    324 - -
          2.68618  4.42225  2.77519  2.73123  3.46354  2.40513  3.72494  3.29354  2.67741  2.69355  4.24690  2.90347  2.73739  3.18146  2.89801  2.37887  2.77519  2.98518  4.58477  3.61503
          0.02519  4.08978  4.81212  0.61958  0.77255  0.48576  0.95510
    294   2.58261  5.03669  2.42087  1.76707  4.35751  3.34112  3.66128  3.80173  2.48511  3.35794  4.15376  2.85128  3.81205  2.79714  2.98141  2.12632  2.93050  3.11194  5.55273  4.16254    325 - -
          2.68618  4.42225  2.77519  2.73123  3.46354  2.40513  3.72494  3.29354  2.67741  2.69355  4.24690  2.90347  2.73739  3.18146  2.89801  2.37887  2.77519  2.98518  4.58477  3.61503
          0.02519  4.08978  4.81212  0.61958  0.77255  0.48576  0.95510
    295   2.64808  4.87297  3.00999  2.45570  4.14528  3.44346  3.61938  3.56061  1.92157  3.13728  3.17093  2.73651  3.83584  2.66764  2.62339  2.25741  2.87440  3.22738  5.34809  4.02469    326 - -
          2.68618  4.42225  2.77519  2.73123  3.46354  2.40513  3.72494  3.29354  2.67741  2.69355  4.24690  2.90347  2.73739  3.18146  2.89801  2.37887  2.77519  2.98518  4.58477  3.61503
          0.02519  4.08978  4.81212  0.61958  0.77255  0.48576  0.95510
    296   2.61532  4.24451  3.63253  3.07324  2.47608  3.61819  3.07098  2.71988  2.99327  1.95234  3.35203  3.20996  3.99751  3.28452  3.29501  2.72650  2.84885  2.41975  4.68510  3.35895    327 - -
          2.68618  4.42225  2.77519  2.73123  3.46354  2.40513  3.72494  3.29354  2.67741  2.69355  4.24690  2.90347  2.73739  3.18146  2.89801  2.37887  2.77519  2.98518  4.58477  3.61503
          0.02519  4.08978  4.81212  0.61958  0.77255  0.48576  0.95510
    297   2.87551  5.38489  1.82387  2.08206  4.67739  3.30840  3.73231  4.17399  2.61809  3.67265  4.48974  2.77287  3.86270  1.67144  3.13956  2.79223  3.13909  3.76110  5.82747  4.37470    328 - -
          2.68618  4.42225  2.77519  2.73123  3.46354  2.40513  3.72494  3.29354  2.67741  2.69355  4.24690  2.90347  2.73739  3.18146  2.89801  2.37887  2.77519  2.98518  4.58477  3.61503
          0.02519  4.08978  4.81212  0.61958  0.77255  0.48576  0.95510
    298   1.76237  4.36390  3.36289  2.84817  3.84883  3.28474  3.88926  3.19706  2.79911  2.90518  3.76705  3.21790  3.82663  3.13633  2.92007  2.19094  2.42129  2.52264  5.22593  3.97434    329 - -
          2.68618  4.42225  2.77519  2.73123  3.46354  2.40513  3.72494  3.29354  2.67741  2.69355  4.24690  2.90347  2.73739  3.18146  2.89801  2.37887  2.77519  2.98518  4.58477  3.61503
          0.02519  4.08978  4.81212  0.61958  0.77255  0.48576  0.95510
    299   2.58599  2.84089  3.61176  2.40043  3.34240  3.59789  3.87175  2.65676  2.96456  2.31405  3.32990  3.40341  3.97865  3.26204  3.27446  2.85980  2.82089  2.11320  4.17426  3.59490    330 - -
          2.68618  4.42225  2.77519  2.73123  3.46354  2.40513  3.72494  3.29354  2.67741  2.69355  4.24690  2.90347  2.73739  3.18146  2.89801  2.37887  2.77519  2.98518  4.58477  3.61503
          0.02519  4.08978  4.81212  0.61958  0.77255  0.48576  0.95510
    300   1.97710  4.43104  3.26208  2.72955  3.67546  3.24759  3.77633  3.04163  2.69506  2.27077  3.60573  2.96566  3.87226  2.89948  3.08612  2.59523  2.69430  2.66658  5.06801  3.80804    331 - -
          2.68618  4.42225  2.77519  2.73123  3.46354  2.40513  3.72494  3.29354  2.67741  2.69355  4.24690  2.90347  2.73739  3.18146  2.89801  2.37887  2.77519  2.98518  4.58477  3.61503
          0.02519  4.08978  4.81212  0.61958  0.77255  0.48576  0.95510
    301   2.71828  5.08137  2.66979  2.01084  4.40946  3.36215  3.66120  3.86127  2.42904  3.39483  4.19386  2.86657  3.52648  1.95531  2.88387  2.21389  2.96612  3.47799  5.56971  4.19067    332 - -
          2.68618  4.42225  2.77519  2.73123  3.46354  2.40513  3.72494  3.29354  2.67741  2.69355  4.24690  2.90347  2.73739  3.18146  2.89801  2.37887  2.77519  2.98518  4.58477  3.61503
          0.02519  4.08978  4.81212  0.61958  0.77255  0.48576  0.95510
    302   2.73228  5.07688  2.98852  2.08416  4.41646  3.46709  3.59774  3.84262  2.06768  3.34415  4.13649  2.95511  3.85913  2.17557  2.13787  2.71396  2.94816  3.19726  5.47972  4.15424    333 - -
          2.68618  4.42225  2.77519  2.73123  3.46354  2.40513  3.72494  3.29354  2.67741  2.69355  4.24690  2.90347  2.73739  3.18146  2.89801  2.37887  2.77519  2.98518  4.58477  3.61503
          0.02519  4.08978  4.81212  0.61958  0.77255  0.48576  0.95510
    303   2.50558  4.30689  3.58444  3.12363  3.73629  1.66580  4.07800  2.83500  3.05196  2.71202  3.35089  3.41888  3.93009  3.38877  3.37231  2.72698  2.86340  2.04896  5.22555  3.97952    334 - -
          2.68618  4.42225  2.77519  2.73123  3.46354  2.40513  3.72494  3.29354  2.67741  2.69355  4.24690  2.90347  2.73739  3.18146  2.89801  2.37887  2.77519  2.98518  4.58477  3.61503
          0.02519  4.08978  4.81212  0.61958  0.77255  0.48576  0.95510
    304   2.38004  3.80171  3.73949  3.17414  3.33698  2.83939  3.94380  2.17160  3.09743  2.32335  3.31859  3.21544  3.99821  3.37177  3.38060  2.87585  2.81911  2.00190  4.82776  3.61628    335 - -
          2.68618  4.42225  2.77519  2.73123  3.46354  2.40513  3.72494  3.29354  2.67741  2.69355  4.24690  2.90347  2.73739  3.18146  2.89801  2.37887  2.77519  2.98518  4.58477  3.61503
          0.02519  4.08978  4.81212  0.61958  0.77255  0.48576  0.95510
    305   2.75678  5.02696  2.33846  2.33126  4.52156  3.24293  3.83654  4.03442  2.76815  3.60443  4.44238  1.35953  3.85427  3.01497  3.26449  2.39372  3.08677  3.60721  5.76467  4.34846    336 - -
          2.68618  4.42225  2.77519  2.73123  3.46354  2.40513  3.72494  3.29354  2.67741  2.69355  4.24690  2.90347  2.73739  3.18146  2.89801  2.37887  2.77519  2.98518  4.58477  3.61503
          0.02519  4.08978  4.81212  0.61958  0.77255  0.48576  0.95510
    306   2.68064  5.14630  2.14530  2.27724  4.46736  3.11804  3.61330  3.94037  2.22469  3.43903  4.20722  2.35030  3.80037  2.64835  2.51248  2.56490  2.91890  3.52693  5.58858  4.18270    337 - -
          2.68618  4.42225  2.77519  2.73123  3.46354  2.40513  3.72494  3.29354  2.67741  2.69355  4.24690  2.90347  2.73739  3.18146  2.89801  2.37887  2.77519  2.98518  4.58477  3.61503
          0.02519  4.08978  4.81212  0.61958  0.77255  0.48576  0.95510
    307   2.22361  4.33812  3.39446  2.88386  3.61674  3.42935  3.86657  2.92652  2.83156  1.90738  3.56564  3.02347  3.55741  3.16333  3.18520  2.73132  2.34166  2.67411  5.04497  3.80434    338 - -
          2.68618  4.42225  2.77519  2.73123  3.46354  2.40513  3.72494  3.29354  2.67741  2.69355  4.24690  2.90347  2.73739  3.18146  2.89801  2.37887  2.77519  2.98518  4.58477  3.61503
          0.02519  4.08978  4.81212  0.61958  0.77255  0.48576  0.95510
    308   2.64687  5.05922  2.29691  2.32778  4.36926  3.38699  3.39188  3.82867  1.98260  3.34313  3.69586  2.86828  3.79828  2.27983  2.78137  2.62175  2.87801  3.43399  5.50102  4.11944    339 - -
          2.68618  4.42225  2.77519  2.73123  3.46354  2.40513  3.72494  3.29354  2.67741  2.69355  4.24690  2.90347  2.73739  3.18146  2.89801  2.37887  2.77519  2.98518  4.58477  3.61503
          0.02519  4.08978  4.81212  0.61958  0.77255  0.48576  0.95510
    309   2.59901  4.60285  3.13278  2.49166  3.79991  3.46921  3.68340  2.64584  2.51548  2.64991  3.69200  3.06212  3.85807  2.43593  2.78593  2.37085  2.64381  2.90808  5.13909  3.85189    340 - -
          2.68618  4.42225  2.77519  2.73123  3.46354  2.40513  3.72494  3.29354  2.67741  2.69355  4.24690  2.90347  2.73739  3.18146  2.89801  2.37887  2.77519  2.98518  4.58477  3.61503
          0.02519  4.08978  4.81212  0.61958  0.77255  0.48576  0.95510
    310   2.32928  3.90494  3.28257  2.71850  3.58194  3.50610  3.14355  2.95369  2.68096  2.40734  3.33981  3.02914  3.88982  2.89544  2.87708  2.65666  2.65370  2.52463  4.98707  3.72914    341 - -
          2.68618  4.42225  2.77519  2.73123  3.46354  2.40513  3.72494  3.29354  2.67741  2.69355  4.24690  2.90347  2.73739  3.18146  2.89801  2.37887  2.77519  2.98518  4.58477  3.61503
          0.02519  4.08978  4.81212  0.61958  0.77255  0.48576  0.95510
    311   2.62912  4.00465  2.27944  1.90892  4.31635  3.20840  3.60519  3.76889  2.37531  3.30515  4.08309  2.86494  3.79198  2.72649  2.54351  2.61219  2.86623  3.38363  5.48435  4.10179    342 - -
          2.68618  4.42225  2.77519  2.73123  3.46354  2.40513  3.72494  3.29354  2.67741  2.69355  4.24690  2.90347  2.73739  3.18146  2.89801  2.37887  2.77519  2.98518  4.58477  3.61503
          0.02519  4.08978  4.81212  0.61958  0.77255  0.48576  0.95510
    312   2.67554  4.97513  2.80104  2.38158  4.29093  2.81067  2.87130  3.74489  2.39470  3.29592  4.09812  2.02592  3.82854  2.78825  2.63708  2.56554  2.92134  3.37671  5.47578  4.11571    343 - -
          2.68618  4.42225  2.77519  2.73123  3.46354  2.40513  3.72494  3.29354  2.67741  2.69355  4.24690  2.90347  2.73739  3.18146  2.89801  2.37887  2.77519  2.98518  4.58477  3.61503
          0.02519  4.08978  4.81212  0.61958  0.77255  0.48576  0.95510
    313   2.49422  4.91182  2.88279  2.32945  4.22712  2.37249  3.64024  3.65377  2.37927  3.22085  4.02559  2.93050  3.82400  2.29452  2.60853  2.65784  2.68229  3.29912  5.42410  4.08139    344 - -
          2.68618  4.42225  2.77519  2.73123  3.46354  2.40513  3.72494  3.29354  2.67741  2.69355  4.24690  2.90347  2.73739  3.18146  2.89801  2.37887  2.77519  2.98518  4.58477  3.61503
          0.02519  4.08978  4.81212  0.61958  0.77255  0.48576  0.95510
    314   2.61428  4.83654  2.91183  1.90636  4.13714  2.78218  3.64852  3.55059  2.42773  3.14633  3.95798  2.94161  3.81592  2.79587  2.69686  2.63995  2.51677  2.89640  5.37481  4.03557    345 - -
          2.68618  4.42225  2.77519  2.73123  3.46354  2.40513  3.72494  3.29354  2.67741  2.69355  4.24690  2.90347  2.73739  3.18146  2.89801  2.37887  2.77519  2.98518  4.58477  3.61503
          0.02519  4.08978  4.81212  0.61958  0.77255  0.48576  0.95510
    315   2.32596  4.73818  2.99917  2.35099  4.00256  3.40574  3.65026  3.40704  2.45991  3.02706  3.57932  2.40116  3.13420  2.81075  2.91326  2.63102  2.53395  2.95744  5.28283  3.95819    346 - -
          2.68618  4.42225  2.77519  2.73123  3.46354  2.40513  3.72494  3.29354  2.67741  2.69355  4.24690  2.90347  2.73739  3.18146  2.89801  2.37887  2.77519  2.98518  4.58477  3.61503
          0.02519  4.08978  4.81212  0.61958  0.77255  0.48576  0.95510
    316   2.57292  3.11867  3.93465  3.35219  2.63914  3.65588  3.93627  2.52706  2.76602  2.14778  3.18836  3.59516  4.02637  3.47904  3.44987  2.93655  2.63491  2.33102  3.21895  3.28361    347 - -
          2.68618  4.42225  2.77519  2.73123  3.46354  2.40513  3.72494  3.29354  2.67741  2.69355  4.24690  2.90347  2.73739  3.18146  2.89801  2.37887  2.77519  2.98518  4.58477  3.61503
          0.02519  4.08978  4.81212  0.61958  0.77255  0.48576  0.95510
    317   2.77247  5.10380  2.54214  1.65250  4.46073  3.32553  3.73023  3.91983  2.55644  3.46953  4.29253  2.85699  3.85478  2.72071  3.02143  1.83324  3.04419  3.53602  5.65299  4.26263    348 - -
          2.68624  4.42231  2.77526  2.73129  3.46337  2.40519  3.72501  3.29360  2.67737  2.69351  4.24696  2.90353  2.73746  3.18152  2.89781  2.37893  2.77503  2.98497  4.58483  3.61509
          0.16198  1.95608  4.81212  0.92903  0.50242  0.48576  0.95510
    318   2.55861  4.71304  2.98903  2.49770  4.10720  2.96170  3.69954  3.31011  2.50147  3.13216  3.94734  2.28456  3.80583  2.85934  2.81789  2.03690  2.64416  3.17206  5.36919  4.04526    353 - -
          2.68618  4.42225  2.77519  2.73123  3.46354  2.40513  3.72494  3.29354  2.67741  2.69355  4.24690  2.90347  2.73739  3.18146  2.89801  2.37887  2.77519  2.98518  4.58477  3.61503
          0.02519  4.08978  4.81212  0.61958  0.77255  0.48576  0.95510
    319   2.37110  4.85987  2.93458  2.40179  4.11605  3.40936  3.24371  3.54273  2.28582  3.12567  3.92960  2.49725  3.80709  2.54955  2.84472  2.45826  2.75215  3.20395  5.34744  3.29520    354 - -
          2.68618  4.42225  2.77519  2.73123  3.46354  2.40513  3.72494  3.29354  2.67741  2.69355  4.24690  2.90347  2.73739  3.18146  2.89801  2.37887  2.77519  2.98518  4.58477  3.61503
          0.02519  4.08978  4.81212  0.61958  0.77255  0.48576  0.95510
    320   2.03343  4.29925  3.37943  2.95987  4.23960  2.41519  4.06285  3.65990  2.98327  3.31277  4.12726  3.23860  3.31688  3.28694  3.36186  1.70304  2.03248  3.17324  5.55944  4.31309    355 - -
          2.68618  4.42225  2.77519  2.73123  3.46354  2.40513  3.72494  3.29354  2.67741  2.69355  4.24690  2.90347  2.73739  3.18146  2.89801  2.37887  2.77519  2.98518  4.58477  3.61503
          0.02519  4.08978  4.81212  0.61958  0.77255  0.48576  0.95510
    321   2.85787  5.34421  1.84008  2.21187  4.64025  3.30749  3.73148  4.15085  2.61270  3.65369  4.46939  2.58259  3.85972  1.67743  3.12919  2.78217  3.12419  3.73739  5.80085  4.35064    356 - -
          2.68618  4.42225  2.77519  2.73123  3.46354  2.40513  3.72494  3.29354  2.67741  2.69355  4.24690  2.90347  2.73739  3.18146  2.89801  2.37887  2.77519  2.98518  4.58477  3.61503
          0.18269  4.08978  1.89560  0.61958  0.77255  0.48576  0.95510
    322   2.60119  4.86211  2.41469  2.35812  4.20344  2.71870  3.62058  3.63503  2.38770  3.20970  4.01754  2.87911  3.77734  2.76405  2.21013  2.61263  2.85616  3.09015  5.41202  4.06009    357 - -
          2.68618  4.42225  2.77519  2.73123  3.46354  2.40513  3.72494  3.29354  2.67741  2.69355  4.24690  2.90347  2.73739  3.18146  2.89801  2.37887  2.77519  2.98518  4.58477  3.61503
          0.02942  3.93651  4.65886  0.61958  0.77255  0.40249  1.10460
    323   2.47640  4.94029  2.20020  2.16112  4.22182  3.37447  3.62819  3.06708  2.42941  3.22665  4.02322  2.88402  3.40401  2.76351  2.91279  2.37115  2.86904  3.29679  5.43715  4.06877    358 - -
          2.68618  4.42225  2.77519  2.73123  3.46354  2.40513  3.72494  3.29354  2.67741  2.69355  4.24690  2.90347  2.73739  3.18146  2.89801  2.37887  2.77519  2.98518  4.58477  3.61503
          0.02519  4.08978  4.81212  0.61958  0.77255  0.48576  0.95510
    324   2.89726  5.42036  1.34770  2.07417  4.73223  3.27769  3.76602  4.23650  2.72694  3.74044  4.56475  2.49960  2.82573  2.92092  3.29605  2.80640  3.17615  3.81278  5.90668  4.42867    359 - -
          2.68618  4.42225  2.77519  2.73123  3.46354  2.40513  3.72494  3.29354  2.67741  2.69355  4.24690  2.90347  2.73739  3.18146  2.89801  2.37887  2.77519  2.98518  4.58477  3.61503
          0.02519  4.08978  4.81212  0.61958  0.77255  0.48576  0.95510
    325   2.82804  4.33041  4.12818  3.58038  2.35199  3.89913  4.18761  2.39978  3.46818  1.50387  3.15971  3.84252  4.26170  3.70794  3.68984  3.20807  2.24174  2.32374  4.82390  3.54735    360 - -
          2.68618  4.42225  2.77519  2.73123  3.46354  2.40513  3.72494  3.29354  2.67741  2.69355  4.24690  2.90347  2.73739  3.18146  2.89801  2.37887  2.77519  2.98518  4.58477  3.61503
          0.02519  4.08978  4.81212  0.61958  0.77255  0.48576  0.95510
    326   2.58003  4.66666  3.05800  2.53729  3.96799  2.98621  3.69285  3.36743  2.49739  2.99967  3.83370  2.65175  2.80262  2.87023  2.56574  2.65163  2.83671  2.42870  5.26486  3.96027    361 - -
          2.68618  4.42225  2.77519  2.73123  3.46354  2.40513  3.72494  3.29354  2.67741  2.69355  4.24690  2.90347  2.73739  3.18146  2.89801  2.37887  2.77519  2.98518  4.58477  3.61503
          0.02519  4.08978  4.81212  0.61958  0.77255  0.48576  0.95510
    327   2.45705  4.51629  3.02885  2.69237  4.28226  3.16394  3.92368  3.71036  2.78726  3.34372  4.16462  2.27390  3.78589  3.11742  3.19603  1.59793  2.25039  3.26426  5.56563  4.26624    362 - -
          2.68618  4.42225  2.77519  2.73123  3.46354  2.40513  3.72494  3.29354  2.67741  2.69355  4.24690  2.90347  2.73739  3.18146  2.89801  2.37887  2.77519  2.98518  4.58477  3.61503
          0.02519  4.08978  4.81212  0.61958  0.77255  0.48576  0.95510
    328   2.46729  3.96710  2.52987  2.60804  4.22079  2.41103  3.83200  3.64947  2.68927  3.26613  4.07593  3.04725  3.77745  3.00637  3.13293  1.68442  2.81631  3.22950  5.49510  4.18161    363 - -
          2.68586  4.42255  2.77549  2.73121  3.46339  2.40511  3.72380  3.29384  2.67750  2.69332  4.24720  2.90364  2.73769  3.18142  2.89793  2.37879  2.77539  2.98507  4.58507  3.61506
          0.16198  1.95608  4.81212  2.20701  0.11657  0.48576  0.95510
    329   2.59630  4.76089  3.00742  2.34741  3.99811  3.42633  3.63388  3.24924  2.31162  3.01952  3.84032  2.65562  3.81944  2.79180  2.71378  2.42604  2.41686  2.74040  5.27112  3.94710    383 - -
          2.68618  4.42225  2.77519  2.73123  3.46354  2.40513  3.72494  3.29354  2.67741  2.69355  4.24690  2.90347  2.73739  3.18146  2.89801  2.37887  2.77519  2.98518  4.58477  3.61503
          0.02519  4.08978  4.81212  0.61958  0.77255  0.48576  0.95510
    330   2.46586  4.56452  2.95296  2.62733  4.35243  2.51486  3.89963  3.79615  2.76887  3.40123  4.20825  2.13880  3.77706  3.07959  3.20230  1.73625  2.57408  3.32892  5.61214  4.29931    384 - -
          2.68618  4.42225  2.77519  2.73123  3.46354  2.40513  3.72494  3.29354  2.67741  2.69355  4.24690  2.90347  2.73739  3.18146  2.89801  2.37887  2.77519  2.98518  4.58477  3.61503
          0.02519  4.08978  4.81212  0.61958  0.77255  0.48576  0.95510
    331   3.19371  4.48947  4.90744  4.36840  3.42049  4.56190  5.00235  1.11009  4.25213  1.75078  2.96246  4.59993  4.80071  4.44785  4.41621  3.92297  3.43574  1.62700  5.42495  4.28517    385 - -
          2.68618  4.42225  2.77519  2.73123  3.46354  2.40513  3.72494  3.29354  2.67741  2.69355  4.24690  2.90347  2.73739  3.18146  2.89801  2.37887  2.77519  2.98518  4.58477  3.61503
          0.02519  4.08978  4.81212  0.61958  0.77255  0.48576  0.95510
    332   2.71286  5.03257  2.83893  2.31825  4.34833  3.41701  3.63169  3.78226  2.31611  3.31674  4.11810  2.52288  2.29069  2.52901  2.40577  2.70065  2.94451  3.41661  5.48677  4.14145    386 - -
          2.68618  4.42225  2.77519  2.73123  3.46354  2.40513  3.72494  3.29354  2.67741  2.69355  4.24690  2.90347  2.73739  3.18146  2.89801  2.37887  2.77519  2.98518  4.58477  3.61503
          0.02519  4.08978  4.81212  0.61958  0.77255  0.48576  0.95510
    333   2.81105  5.23968  1.46815  2.22376  4.63475  3.27110  3.76385  4.12222  2.69529  3.64986  4.46578  2.23967  3.84620  2.91754  3.23994  2.52424  2.77456  3.69695  5.82331  4.37609    387 - -
          2.68618  4.42225  2.77519  2.73123  3.46354  2.40513  3.72494  3.29354  2.67741  2.69355  4.24690  2.90347  2.73739  3.18146  2.89801  2.37887  2.77519  2.98518  4.58477  3.61503
          0.02519  4.08978  4.81212  0.61958  0.77255  0.48576  0.95510
    334   2.64953  4.93793  2.81456  2.15899  4.26807  3.37331  3.64937  3.70161  2.18004  3.26426  4.06531  2.90836  3.38260  2.78755  2.86266  1.90624  2.69881  3.33618  5.46402  4.10844    388 - -
          2.68622  4.42270  2.77565  2.73093  3.46399  2.40504  3.72426  3.29399  2.67755  2.69369  4.24688  2.90339  2.73764  3.18040  2.89783  2.37880  2.77531  2.98550  4.58522  3.61419
          0.16198  1.95608  4.81212  2.58578  0.07833  0.48576  0.95510
    335   2.59046  4.65696  3.07617  2.30638  3.39595  3.44964  3.07178  3.11193  2.28630  2.50645  3.73840  2.83708  3.83784  2.84389  2.92583  2.66485  2.69703  2.96979  5.18012  3.87570    415 - -
          2.68618  4.42225  2.77519  2.73123  3.46354  2.40513  3.72494  3.29354  2.67741  2.69355  4.24690  2.90347  2.73739  3.18146  2.89801  2.37887  2.77519  2.98518  4.58477  3.61503
          0.02519  4.08978  4.81212  0.61958  0.77255  0.48576  0.95510
    336   1.60883  4.20856  3.50191  3.22791  4.35523  2.98655  4.29496  3.72543  3.28020  3.45914  4.30125  3.36568  3.74309  3.57233  3.58322  1.20872  2.76169  3.18946  5.71039  4.49228    416 - -
          2.68618  4.42225  2.77519  2.73123  3.46354  2.40513  3.72494  3.29354  2.67741  2.69355  4.24690  2.90347  2.73739  3.18146  2.89801  2.37887  2.77519  2.98518  4.58477  3.61503
          0.02519  4.08978  4.81212  0.61958  0.77255  0.48576  0.95510
    337   3.14576  4.47557  4.85325  4.27494  2.17105  4.39422  4.69040  1.71035  4.14379  1.32128  2.69849  4.45314  4.62335  4.23030  4.22786  3.72568  3.36838  2.10306  5.03953  3.92112    417 - -
          2.68618  4.42225  2.77519  2.73123  3.46354  2.40513  3.72494  3.29354  2.67741  2.69355  4.24690  2.90347  2.73739  3.18146  2.89801  2.37887  2.77519  2.98518  4.58477  3.61503
          0.02519  4.08978  4.81212  0.61958  0.77255  0.48576  0.95510
    338   3.15680  5.29594  2.60216  0.75146  4.67213  3.42697  4.04001  4.17033  2.94940  3.75484  4.72521  3.07917  4.04367  3.25488  3.37658  3.12040  3.46461  3.83388  5.80245  4.53203    418 - -
          2.68618  4.42225  2.77519  2.73123  3.46354  2.40513  3.72494  3.29354  2.67741  2.69355  4.24690  2.90347  2.73739  3.18146  2.89801  2.37887  2.77519  2.98518  4.58477  3.61503
          0.02519  4.08978  4.81212  0.61958  0.77255  0.48576  0.95510
    339   2.75566  4.64567  3.45082  2.85044  3.83060  3.58961  3.77538  3.13585  2.38651  2.74293  2.50775  3.26408  3.99130  2.98935  1.69569  2.88674  2.83590  2.91971  5.18237  3.94638    419 - -
          2.68618  4.42225  2.77519  2.73123  3.46354  2.40513  3.72494  3.29354  2.67741  2.69355  4.24690  2.90347  2.73739  3.18146  2.89801  2.37887  2.77519  2.98518  4.58477  3.61503
          0.02519  4.08978  4.81212  0.61958  0.77255  0.48576  0.95510
    340   2.37063  4.35196  3.25040  2.97491  4.33620  3.06559  4.13958  3.79742  3.05984  3.45514  4.29287  3.25329  2.16947  3.38137  3.40885  1.26883  2.82700  3.28385  5.65345  4.39263    420 - -
          2.68618  4.42225  2.77519  2.73123  3.46354  2.40513  3.72494  3.29354  2.67741  2.69355  4.24690  2.90347  2.73739  3.18146  2.89801  2.37887  2.77519  2.98518  4.58477  3.61503
          0.02519  4.08978  4.81212  0.61958  0.77255  0.48576  0.95510
    341   2.41273  2.65333  3.51693  2.95339  3.47449  3.50152  3.85333  2.80344  2.86896  2.54164  3.24565  3.32616  3.92570  3.19074  2.55930  2.66409  2.57330  2.42520  4.92016  3.69214    421 - -
          2.68618  4.42225  2.77519  2.73123  3.46354  2.40513  3.72494  3.29354  2.67741  2.69355  4.24690  2.90347  2.73739  3.18146  2.89801  2.37887  2.77519  2.98518  4.58477  3.61503
          0.02519  4.08978  4.81212  0.61958  0.77255  0.48576  0.95510
    342   2.64764  4.68501  3.03811  2.66838  4.12333  3.35176  3.83165  3.49674  2.56467  3.13497  4.03246  3.11200  3.88742  2.15905  2.91104  2.73474  1.61408  3.17387  5.41870  4.12413    422 - -
          2.68618  4.42225  2.77519  2.73123  3.46354  2.40513  3.72494  3.29354  2.67741  2.69355  4.24690  2.90347  2.73739  3.18146  2.89801  2.37887  2.77519  2.98518  4.58477  3.61503
          0.02519  4.08978  4.81212  0.61958  0.77255  0.48576  0.95510
    343   2.71453  4.42004  3.54569  3.02891  3.12569  3.64043  3.81775  2.85736  2.92955  2.05894  3.48867  3.39995  2.35534  3.26631  3.24881  2.92764  2.95973  2.66985  4.67767  2.36134    423 - -
          2.68618  4.42225  2.77519  2.73123  3.46354  2.40513  3.72494  3.29354  2.67741  2.69355  4.24690  2.90347  2.73739  3.18146  2.89801  2.37887  2.77519  2.98518  4.58477  3.61503
          0.05891  4.08978  3.20738  0.61958  0.77255  0.48576  0.95510
    344   2.46004  4.39977  3.21699  3.03483  4.27454  3.10223  4.20086  3.76440  3.12371  3.45125  4.35735  3.30858  1.10615  3.48411  3.42630  2.39971  2.92591  3.29588  5.61311  4.34639    424 - -
          2.68618  4.42225  2.77519  2.73123  3.46354  2.40513  3.72494  3.29354  2.67741  2.69355  4.24690  2.90347  2.73739  3.18146  2.89801  2.37887  2.77519  2.98518  4.58477  3.61503
          0.02604  4.05691  4.77926  0.61958  0.77255  0.46387  0.99113
    345   2.16037  4.23541  3.62969  3.06575  3.39033  3.58849  3.91229  2.62068  2.99907  2.25375  2.72412  3.42199  3.49839  3.29084  3.31485  2.85981  2.48134  2.19047  4.87852  3.65990    425 - -
          2.68618  4.42225  2.77519  2.73123  3.46354  2.40513  3.72494  3.29354  2.67741  2.69355  4.24690  2.90347  2.73739  3.18146  2.89801  2.37887  2.77519  2.98518  4.58477  3.61503
          0.02519  4.08978  4.81212  0.61958  0.77255  0.48576  0.95510
    346   2.40272  4.29380  3.44629  3.00694  3.91779  3.20335  4.03032  3.21312  2.98300  2.97687  3.86072  3.30199  2.95127  3.30476  3.33019  1.60367  2.79146  2.05961  5.32101  4.07710    426 - -
          2.68618  4.42225  2.77519  2.73123  3.46354  2.40513  3.72494  3.29354  2.67741  2.69355  4.24690  2.90347  2.73739  3.18146  2.89801  2.37887  2.77519  2.98518  4.58477  3.61503
          0.02519  4.08978  4.81212  0.61958  0.77255  0.48576  0.95510
    347   2.56624  2.98789  4.02569  3.43824  3.14402  3.66657  3.97040  2.39719  3.31012  2.14645  2.29150  3.64713  4.03691  3.53722  3.29780  2.82824  2.68623  2.29021  3.90454  3.46266    427 - -
          2.68618  4.42225  2.77519  2.73123  3.46354  2.40513  3.72494  3.29354  2.67741  2.69355  4.24690  2.90347  2.73739  3.18146  2.89801  2.37887  2.77519  2.98518  4.58477  3.61503
          0.02519  4.08978  4.81212  0.61958  0.77255  0.48576  0.95510
    348   2.66328  4.79157  2.72704  1.73453  2.80290  3.43207  3.67105  3.39849  2.54499  3.01743  3.87305  2.97479  3.85851  2.87065  3.00197  2.70621  2.90102  3.10348  5.18822  3.52939    428 - -
          2.68618  4.42225  2.77519  2.73123  3.46354  2.40513  3.72494  3.29354  2.67741  2.69355  4.24690  2.90347  2.73739  3.18146  2.89801  2.37887  2.77519  2.98518  4.58477  3.61503
          0.02519  4.08978  4.81212  0.61958  0.77255  0.48576  0.95510
    349   2.63452  4.24613  3.76082  3.20912  2.60923  3.64269  3.96667  2.57529  3.13176  2.12851  3.33190  3.52727  4.04964  3.41019  3.41998  2.02306  2.88933  2.12817  4.80814  3.52656    429 - -
          2.68618  4.42225  2.77519  2.73123  3.46354  2.40513  3.72494  3.29354  2.67741  2.69355  4.24690  2.90347  2.73739  3.18146  2.89801  2.37887  2.77519  2.98518  4.58477  3.61503
          0.02519  4.08978  4.81212  0.61958  0.77255  0.48576  0.95510
    350   2.57701  4.61950  3.10231  2.56408  3.86129  3.42075  2.83196  3.27266  2.52813  2.91676  3.43989  3.04695  3.18261  2.88774  2.95200  1.99985  2.82701  2.84463  5.19145  3.88692    430 - -
          2.68618  4.42225  2.77519  2.73123  3.46354  2.40513  3.72494  3.29354  2.67741  2.69355  4.24690  2.90347  2.73739  3.18146  2.89801  2.37887  2.77519  2.98518  4.58477  3.61503
          0.02519  4.08978  4.81212  0.61958  0.77255  0.48576  0.95510
    351   2.58150  4.78541  2.85835  2.46284  4.28663  2.50712  3.73354  3.72710  2.53282  3.30426  4.10906  2.95813  3.18295  2.17364  2.97847  2.05480  2.88045  3.32889  5.50890  4.16691    431 - -
          2.68618  4.42225  2.77519  2.73123  3.46354  2.40513  3.72494  3.29354  2.67741  2.69355  4.24690  2.90347  2.73739  3.18146  2.89801  2.37887  2.77519  2.98518  4.58477  3.61503
          0.11126  4.08978  2.42420  0.61958  0.77255  0.48576  0.95510
    352   2.67029  4.96855  2.86281  2.39256  4.30289  3.16944  3.60816  3.73382  2.28426  3.27286  4.07440  2.26807  3.81792  2.30949  2.35291  2.66647  2.69762  3.36791  5.44475  4.10632    432 - -
          2.68618  4.42225  2.77519  2.73123  3.46354  2.40513  3.72494  3.29354  2.67741  2.69355  4.24690  2.90347  2.73739  3.18146  2.89801  2.37887  2.77519  2.98518  4.58477  3.61503
          0.02742  4.00594  4.72828  0.61958  0.77255  0.43479  1.04243
    353   2.64083  4.82130  3.05304  2.48278  4.07615  3.45501  3.62611  3.48244  2.12896  2.71959  3.49678  2.51220  3.84150  2.77636  2.28867  2.59044  2.78232  3.16337  5.30401  3.99032    433 - -
          2.68618  4.42226  2.77520  2.73124  3.46354  2.40513  3.72495  3.29354  2.67741  2.69355  4.24690  2.90347  2.73740  3.18147  2.89801  2.37880  2.77520  2.98519  4.58477  3.61504
          0.36374  2.86889  1.39366  0.47049  0.98002  0.48576  0.95510
    354   2.56112  3.86535  2.75031  2.39342  3.94783  3.34890  2.93826  3.37423  2.28462  2.98690  3.81562  2.56269  3.76775  2.75816  2.81771  2.60396  2.80004  3.05982  5.22598  3.89765    435 - -
          2.68618  4.42225  2.77519  2.73123  3.46354  2.40513  3.72494  3.29354  2.67741  2.69355  4.24690  2.90347  2.73739  3.18146  2.89801  2.37887  2.77519  2.98518  4.58477  3.61503
          0.03328  3.81529  4.53764  0.61958  0.77255  0.58158  0.81875
    355   2.64927  4.31581  3.54282  3.00466  2.65534  3.60533  3.70967  2.80153  2.78492  2.38065  3.42467  3.35694  3.98803  3.22543  3.23257  2.55846  2.88401  2.59244  4.48309  2.15441    436 - -
          2.68618  4.42225  2.77519  2.73123  3.46354  2.40513  3.72494  3.29354  2.67741  2.69355  4.24690  2.90347  2.73739  3.18146  2.89801  2.37887  2.77519  2.98518  4.58477  3.61503
          0.05663  3.92090  3.34584  0.61958  0.77255  0.64816  0.74025
    356   2.74610  4.92250  3.13309  2.53815  4.23231  3.49039  3.56825  3.62177  1.76703  3.15830  3.50590  3.01172  3.86862  2.19412  2.23767  2.76251  2.95026  3.30253  5.32501  4.05901    437 - -
          2.68618  4.42225  2.77519  2.73123  3.46354  2.40513  3.72494  3.29354  2.67741  2.69355  4.24690  2.90347  2.73739  3.18146  2.89801  2.37887  2.77519  2.98518  4.58477  3.61503
          0.03069  3.89496  4.61731  0.61958  0.77255  0.62970  0.76090
    357   2.86556  5.39638  1.70687  1.50391  4.70043  2.90686  3.71378  4.20469  2.70009  3.71343  4.55199  2.66766  3.80105  2.87535  3.27787  2.76509  3.14919  3.78369  5.87698  4.39260    438 - -
          2.68618  4.42225  2.77519  2.73123  3.46354  2.40513  3.72494  3.29354  2.67741  2.69355  4.24690  2.90347  2.73739  3.18146  2.89801  2.37887  2.77519  2.98518  4.58477  3.61503
          0.02989  3.92090  4.64325  0.61958  0.77255  0.64816  0.74025
    358   2.78007  5.23691  2.10596  1.69695  4.54000  2.35185  3.67056  4.01718  2.45709  3.54176  4.36106  2.71415  3.78985  2.82196  3.10797  2.71128  3.04740  3.61767  5.72041  4.28044    439 - -
          2.68618  4.42225  2.77519  2.73123  3.46354  2.40513  3.72494  3.29354  2.67741  2.69355  4.24690  2.90347  2.73739  3.18146  2.89801  2.37887  2.77519  2.98518  4.58477  3.61503
          0.05865  3.92090  3.29306  0.61958  0.77255  0.64816  0.74025
    359   2.65302  4.96582  2.69784  2.22015  4.25860  3.07169  3.31658  3.69470  2.24899  3.24505  4.05169  2.23974  3.78217  2.72873  2.63866  2.46905  2.88992  3.33578  5.43413  4.07760    440 - -
          2.68618  4.42225  2.77519  2.73123  3.46354  2.40513  3.72494  3.29354  2.67741  2.69355  4.24690  2.90347  2.73739  3.18146  2.89801  2.37887  2.77519  2.98518  4.58477  3.61503
          0.03075  3.89300  4.61535  0.61958  0.77255  0.67033  0.71650
    360   2.68887  4.21865  3.91817  3.35454  2.61153  3.75151  4.01114  2.40903  3.24850  1.79295  2.39840  3.64531  4.10992  3.50401  3.49282  2.74082  2.92564  2.30482  4.71956  3.45526    441 - -
          2.68618  4.42225  2.77519  2.73123  3.46354  2.40513  3.72494  3.29354  2.67741  2.69355  4.24690  2.90347  2.73739  3.18146  2.89801  2.37887  2.77519  2.98518  4.58477  3.61503
          0.06387  3.89300  3.18244  0.61958  0.77255  0.67033  0.71650
    361   2.63591  4.98337  2.39547  2.23586  4.27293  3.28153  3.18332  3.72948  2.42204  3.28199  4.08549  2.39168  3.43918  2.64302  2.90932  2.27712  2.88514  3.35826  5.47603  4.08884    442 - -
          2.68618  4.42225  2.77519  2.73123  3.46354  2.40513  3.72494  3.29354  2.67741  2.69355  4.24690  2.90347  2.73739  3.18146  2.89801  2.37887  2.77519  2.98518  4.58477  3.61503
          0.03177  3.86091  4.58325  0.61958  0.77255  0.60768  0.78661
    362   2.59741  4.79853  2.69682  2.39540  4.05646  3.37538  3.60239  3.14459  2.36473  3.06405  3.88843  2.91206  3.78980  2.12225  2.69135  2.62521  2.63628  3.13934  5.30214  3.97025    443 - -
          2.68618  4.42225  2.77519  2.73123  3.46354  2.40513  3.72494  3.29354  2.67741  2.69355  4.24690  2.90347  2.73739  3.18146  2.89801  2.37887  2.77519  2.98518  4.58477  3.61503
          0.02989  3.92090  4.64325  0.61958  0.77255  0.64816  0.74025
    363   2.15562  4.22264  3.35503  2.91652  3.83305  2.47815  3.94612  3.11779  2.90588  2.88507  3.76462  3.22167  2.74814  3.22073  3.25760  2.51919  2.71845  2.07880  5.23432  3.99706    444 - -
          2.68618  4.42225  2.77519  2.73123  3.46354  2.40513  3.72494  3.29354  2.67741  2.69355  4.24690  2.90347  2.73739  3.18146  2.89801  2.37887  2.77519  2.98518  4.58477  3.61503
          0.02989  3.92090  4.64325  0.61958  0.77255  0.39615  1.11750
    364   2.59799  4.63671  3.10957  2.54841  3.57387  3.46234  2.83140  3.22898  2.49404  2.67915  3.71957  3.04092  3.57926  2.38947  2.74735  2.68098  2.82804  2.60890  5.15458  3.85316    445 - -
          2.68618  4.42225  2.77519  2.73123  3.46354  2.40513  3.72494  3.29354  2.67741  2.69355  4.24690  2.90347  2.73739  3.18146  2.89801  2.37887  2.77519  2.98518  4.58477  3.61503
          0.02519  4.08978  4.81212  0.61958  0.77255  0.48576  0.95510
    365   2.60127  4.12966  3.88334  3.30505  3.22578  3.67505  3.66567  2.40554  3.19885  2.06735  2.41167  3.58365  4.04547  3.45779  3.43686  2.82331  2.71955  1.94643  4.74621  3.54529    446 - -
          2.68618  4.42225  2.77519  2.73123  3.46354  2.40513  3.72494  3.29354  2.67741  2.69355  4.24690  2.90347  2.73739  3.18146  2.89801  2.37887  2.77519  2.98518  4.58477  3.61503
          0.02519  4.08978  4.81212  0.61958  0.77255  0.48576  0.95510
    366   2.23517  5.04605  2.67742  1.91165  4.33372  3.36662  2.56023  3.78870  2.44946  3.33921  4.14304  2.58727  3.82980  2.79891  2.91508  2.68796  2.95151  3.42017  5.52577  4.14682    447 - -
          2.68618  4.42225  2.77519  2.73123  3.46354  2.40513  3.72494  3.29354  2.67741  2.69355  4.24690  2.90347  2.73739  3.18146  2.89801  2.37887  2.77519  2.98518  4.58477  3.61503
          0.02519  4.08978  4.81212  0.61958  0.77255  0.48576  0.95510
    367   2.47774  4.73522  3.05496  2.49989  3.98017  3.43944  3.64888  3.38249  2.41863  2.99960  3.13182  3.00135  2.75897  2.52763  2.46662  2.55025  2.84290  3.07545  5.25592  3.94603    448 - -
          2.68618  4.42225  2.77519  2.73123  3.46354  2.40513  3.72494  3.29354  2.67741  2.69355  4.24690  2.90347  2.73739  3.18146  2.89801  2.37887  2.77519  2.98518  4.58477  3.61503
          0.06709  4.08978  3.03344  0.61958  0.77255  0.48576  0.95510
    368   2.62358  4.78578  3.04102  2.50597  4.11650  3.40835  3.65074  3.29611  2.34997  3.11888  3.94111  2.58137  3.83281  2.80454  2.02161  2.29769  2.75306  3.19002  5.33664  4.02725    449 - -
          2.68618  4.42225  2.77519  2.73123  3.46354  2.40513  3.72494  3.29354  2.67741  2.69355  4.24690  2.90347  2.73739  3.18146  2.89801  2.37887  2.77519  2.98518  4.58477  3.61503
          0.02625  4.04893  4.77128  0.61958  0.77255  0.53018  0.88795
    369   2.70524  4.89694  2.84553  2.49087  4.32807  3.35280  3.71704  3.79499  2.38818  3.35303  4.18317  1.67244  3.85977  2.87645  2.31437  2.51449  2.98559  3.41722  5.50122  4.17212    450 - -
          2.68618  4.42225  2.77519  2.73123  3.46354  2.40513  3.72494  3.29354  2.67741  2.69355  4.24690  2.90347  2.73739  3.18146  2.89801  2.37887  2.77519  2.98518  4.58477  3.61503
          0.02625  4.04893  4.77128  0.61958  0.77255  0.45896  0.99951
    370   2.50602  5.02729  2.61643  1.71189  4.39790  2.55607  3.69846  3.84971  2.53110  3.40165  4.20548  2.85957  3.82364  2.71075  3.01747  2.31867  2.96479  3.46079  5.59545  4.20967    451 - -
          2.68628  4.42154  2.77497  2.73133  3.46364  2.40518  3.72446  3.29364  2.67721  2.69365  4.24700  2.90357  2.73750  3.18157  2.89811  2.37870  2.77514  2.98529  4.58487  3.61513
          0.26717  1.48577  4.81212  0.97380  0.47425  0.48576  0.95510
    371   2.42706  4.60595  3.08257  2.56758  3.95019  2.60353  3.23051  3.35561  2.56124  2.85562  3.82760  3.04153  3.54520  2.90769  2.99368  2.00511  2.81717  2.90006  5.26408  3.96191    455 - -
          2.68618  4.42225  2.77519  2.73123  3.46354  2.40513  3.72494  3.29354  2.67741  2.69355  4.24690  2.90347  2.73739  3.18146  2.89801  2.37887  2.77519  2.98518  4.58477  3.61503
          0.02519  4.08978  4.81212  0.61958  0.77255  0.48576  0.95510
    372   2.77280  5.12550  2.70832  2.16083  4.41755  3.16396  2.86824  3.87867  2.35948  3.40086  4.20937  2.89258  3.86178  1.75306  2.76933  2.74292  3.00763  3.50765  5.55245  4.18795    456 - -
          2.68618  4.42225  2.77519  2.73123  3.46354  2.40513  3.72494  3.29354  2.67741  2.69355  4.24690  2.90347  2.73739  3.18146  2.89801  2.37887  2.77519  2.98518  4.58477  3.61503
          0.09523  4.08978  2.60243  0.61958  0.77255  0.48576  0.95510
    373   2.57780  4.43900  3.24940  2.69337  3.28893  3.49450  3.18936  2.96972  2.64299  2.35547  3.53308  2.75093  3.87980  2.73514  3.03372  2.72978  2.80938  2.35304  4.96238  3.67617    457 - -
          2.68618  4.42225  2.77519  2.73123  3.46354  2.40513  3.72494  3.29354  2.67741  2.69355  4.24690  2.90347  2.73739  3.18146  2.89801  2.37887  2.77519  2.98518  4.58477  3.61503
          0.02699  4.02154  4.74388  0.61958  0.77255  0.55795  0.84953
    374   3.01178  5.55178  1.09795  1.86989  4.84249  3.23260  3.82236  4.36366  2.88056  3.88517  4.76684  2.70942  3.87716  3.00142  3.48716  2.89030  3.31266  3.94551  6.02982  4.52809    458 - -
          2.68618  4.42225  2.77519  2.73123  3.46354  2.40513  3.72494  3.29354  2.67741  2.69355  4.24690  2.90347  2.73739  3.18146  2.89801  2.37887  2.77519  2.98518  4.58477  3.61503
          0.02699  4.02154  4.74388  0.61958  0.77255  0.55795  0.84953
    375   2.20172  4.22337  3.59807  3.07754  3.59197  2.71814  3.98609  2.55964  3.02170  2.61294  3.53833  3.38955  3.90843  3.32338  3.34811  2.72211  2.38413  1.89723  5.06160  3.83777    459 - -
          2.68618  4.42225  2.77519  2.73123  3.46354  2.40513  3.72494  3.29354  2.67741  2.69355  4.24690  2.90347  2.73739  3.18146  2.89801  2.37887  2.77519  2.98518  4.58477  3.61503
          0.02699  4.02154  4.74388  0.61958  0.77255  0.55795  0.84953
    376   2.45111  4.35782  3.35061  3.01203  3.85332  3.18832  4.04371  3.27950  2.95559  2.60824  3.98174  3.30131  3.83962  3.34039  3.26880  1.23968  2.86229  2.94898  5.30383  3.96572    460 - -
          2.68618  4.42225  2.77519  2.73123  3.46354  2.40513  3.72494  3.29354  2.67741  2.69355  4.24690  2.90347  2.73739  3.18146  2.89801  2.37887  2.77519  2.98518  4.58477  3.61503
          0.02699  4.02154  4.74388  0.61958  0.77255  0.55795  0.84953
    377   2.30426  4.26254  3.20474  3.05035  4.41984  1.17244  4.24996  3.90731  3.24738  3.58382  4.42041  3.26691  3.72815  3.52774  3.56247  2.02089  2.80293  3.32099  5.73753  4.50267    461 - -
          2.68618  4.42225  2.77519  2.73123  3.46354  2.40513  3.72494  3.29354  2.67741  2.69355  4.24690  2.90347  2.73739  3.18146  2.89801  2.37887  2.77519  2.98518  4.58477  3.61503
          0.06320  4.02154  3.13914  0.61958  0.77255  0.48673  0.95356
    378   2.49261  4.18063  3.67668  3.10876  2.50665  3.60591  3.88844  2.59156  3.03058  2.13117  2.90064  3.04945  3.98558  3.31134  3.32125  2.87429  2.49240  2.39585  4.77404  3.54927    462 - -
          2.68618  4.42225  2.77519  2.73123  3.46354  2.40513  3.72494  3.29354  2.67741  2.69355  4.24690  2.90347  2.73739  3.18146  2.89801  2.37887  2.77519  2.98518  4.58477  3.61503
          0.02677  4.02973  4.75208  0.61958  0.77255  0.44770  1.01914
    379   2.16115  4.38725  3.27656  2.84840  4.05356  3.19093  3.95425  3.42607  2.84364  2.83393  3.96642  3.20009  1.94102  3.18260  3.22106  1.99545  2.79950  3.04529  5.40175  4.13706    463 - -
          2.68618  4.42225  2.77519  2.73123  3.46354  2.40513  3.72494  3.29354  2.67741  2.69355  4.24690  2.90347  2.73739  3.18146  2.89801  2.37887  2.77519  2.98518  4.58477  3.61503
          0.02519  4.08978  4.81212  0.61958  0.77255  0.48576  0.95510
    380   1.59252  4.29515  3.38257  2.96875  4.20989  2.82151  4.06513  3.62131  2.99094  3.28323  4.10404  3.24584  2.28217  3.29573  3.36422  2.17256  2.42902  3.14902  5.53854  4.29507    464 - -
          2.68618  4.42225  2.77519  2.73123  3.46354  2.40513  3.72494  3.29354  2.67741  2.69355  4.24690  2.90347  2.73739  3.18146  2.89801  2.37887  2.77519  2.98518  4.58477  3.61503
          0.02519  4.08978  4.81212  0.61958  0.77255  0.48576  0.95510
    381   2.48121  4.72453  3.02490  2.50025  3.96443  3.43046  3.18378  3.37053  2.45396  2.99414  3.82912  3.00172  3.11844  2.19040  2.87915  2.66873  2.84916  2.55000  5.25463  3.94133    465 - -
          2.68618  4.42225  2.77519  2.73123  3.46354  2.40513  3.72494  3.29354  2.67741  2.69355  4.24690  2.90347  2.73739  3.18146  2.89801  2.37887  2.77519  2.98518  4.58477  3.61503
          0.02519  4.08978  4.81212  0.61958  0.77255  0.48576  0.95510
    382   2.61774  4.73713  2.99064  2.48173  3.91413  3.43372  3.13773  3.37080  2.47273  2.99228  3.82648  2.48576  3.83873  2.75348  2.91095  2.40327  2.64013  3.06806  5.22400  2.78790    466 - -
          2.68618  4.42225  2.77519  2.73123  3.46354  2.40513  3.72494  3.29354  2.67741  2.69355  4.24690  2.90347  2.73739  3.18146  2.89801  2.37887  2.77519  2.98518  4.58477  3.61503
          0.02519  4.08978  4.81212  0.61958  0.77255  0.48576  0.95510
    383   1.89216  4.45736  3.27727  2.73503  3.67817  3.45850  2.68105  3.02463  2.67113  2.72975  3.37649  3.17426  3.88624  3.02526  3.05581  2.72129  2.72740  2.58984  5.07619  3.80698    467 - -
          2.68618  4.42225  2.77519  2.73123  3.46354  2.40513  3.72494  3.29354  2.67741  2.69355  4.24690  2.90347  2.73739  3.18146  2.89801  2.37887  2.77519  2.98518  4.58477  3.61503
          0.02519  4.08978  4.81212  0.61958  0.77255  0.48576  0.95510
    384   3.73962  4.95941  4.68561  4.39063  1.48972  4.45852  3.50297  3.42773  4.23440  2.74428  4.02154  4.12497  4.76695  4.19097  4.26051  3.83402  3.96153  3.35396  3.63683  0.92772    468 - -
          2.68618  4.42225  2.77519  2.73123  3.46354  2.40513  3.72494  3.29354  2.67741  2.69355  4.24690  2.90347  2.73739  3.18146  2.89801  2.37887  2.77519  2.98518  4.58477  3.61503
          0.02519  4.08978  4.81212  0.61958  0.77255  0.48576  0.95510
    385   3.06611  4.78137  3.69764  3.57196  4.53964  3.45685  4.62698  4.14681  3.64904  3.74761  4.81024  3.85427  0.50730  4.03103  3.86531  3.24157  3.52575  3.76634  5.66098  4.66495    469 - -
          2.68618  4.42225  2.77519  2.73123  3.46354  2.40513  3.72494  3.29354  2.67741  2.69355  4.24690  2.90347  2.73739  3.18146  2.89801  2.37887  2.77519  2.98518  4.58477  3.61503
          0.02519  4.08978  4.81212  0.61958  0.77255  0.48576  0.95510
    386   3.74739  4.95934  4.70471  4.41292  1.40561  4.46711  3.50074  3.42954  4.25492  2.74356  4.02118  4.13250  4.77289  4.20121  4.27315  3.84215  3.96817  3.35659  3.63196  0.97445    470 - -
          2.68618  4.42225  2.77519  2.73123  3.46354  2.40513  3.72494  3.29354  2.67741  2.69355  4.24690  2.90347  2.73739  3.18146  2.89801  2.37887  2.77519  2.98518  4.58477  3.61503
          0.02519  4.08978  4.81212  0.61958  0.77255  0.48576  0.95510
    387   2.99672  3.29663  4.21132  3.72403  2.30662  3.94299  3.73250  2.87465  3.58901  2.49810  3.57857  3.82119  4.33074  3.77487  3.76727  3.27058  3.24957  2.71670  4.07256  1.21765    471 - -
          2.68618  4.42225  2.77519  2.73123  3.46354  2.40513  3.72494  3.29354  2.67741  2.69355  4.24690  2.90347  2.73739  3.18146  2.89801  2.37887  2.77519  2.98518  4.58477  3.61503
          0.02519  4.08978  4.81212  0.61958  0.77255  0.48576  0.95510
    388   2.83677  4.29889  4.20415  3.63759  3.02348  3.93701  4.13907  2.10695  3.49639  1.94296  1.96429  3.87112  4.27093  3.72631  3.68852  3.23554  3.06750  2.33613  4.71169  2.39069    472 - -
          2.68618  4.42225  2.77519  2.73123  3.46354  2.40513  3.72494  3.29354  2.67741  2.69355  4.24690  2.90347  2.73739  3.18146  2.89801  2.37887  2.77519  2.98518  4.58477  3.61503
          0.02519  4.08978  4.81212  0.61958  0.77255  0.48576  0.95510
    389   2.59117  4.71433  2.94006  2.53558  4.09942  3.32059  2.67386  3.59399  2.55996  3.19697  4.02660  3.01334  2.54524  2.93226  2.97792  1.89880  2.88885  3.23120  5.38537  4.04166    473 - -
          2.68618  4.42225  2.77519  2.73123  3.46354  2.40513  3.72494  3.29354  2.67741  2.69355  4.24690  2.90347  2.73739  3.18146  2.89801  2.37887  2.77519  2.98518  4.58477  3.61503
          0.02519  4.08978  4.81212  0.61958  0.77255  0.48576  0.95510
    390   2.95807  4.70639  3.67591  3.60562  4.73340  0.46074  4.70743  4.39100  3.81615  4.01608  4.99740  3.84097  4.10412  4.12348  4.02335  3.13707  3.45620  3.87731  5.76585  4.84447    474 - -
          2.68618  4.42225  2.77519  2.73123  3.46354  2.40513  3.72494  3.29354  2.67741  2.69355  4.24690  2.90347  2.73739  3.18146  2.89801  2.37887  2.77519  2.98518  4.58477  3.61503
          0.02519  4.08978  4.81212  0.61958  0.77255  0.48576  0.95510
    391   2.74098  4.25875  4.11448  3.58410  3.38779  3.48710  4.27705  2.23919  3.45180  2.20546  2.21644  3.82831  4.22883  3.73710  3.67905  3.14218  3.01430  1.44531  5.03249  3.82946    475 - -
          2.68618  4.42225  2.77519  2.73123  3.46354  2.40513  3.72494  3.29354  2.67741  2.69355  4.24690  2.90347  2.73739  3.18146  2.89801  2.37887  2.77519  2.98518  4.58477  3.61503
          0.02519  4.08978  4.81212  0.61958  0.77255  0.48576  0.95510
    392   3.03639  4.40634  4.61780  4.05504  3.03856  4.26934  4.62265  1.98558  3.93996  1.79850  2.02895  4.28100  4.55316  4.12023  4.10288  3.59568  3.27228  1.42811  5.12124  3.97012    476 - -
          2.68618  4.42225  2.77519  2.73123  3.46354  2.40513  3.72494  3.29354  2.67741  2.69355  4.24690  2.90347  2.73739  3.18146  2.89801  2.37887  2.77519  2.98518  4.58477  3.61503
          0.02519  4.08978  4.81212  0.61958  0.77255  0.48576  0.95510
    393   2.92476  5.43224  2.18119  1.74063  4.73142  3.28627  3.77620  4.23637  2.72252  3.74615  4.58139  1.50192  3.87723  2.93569  3.26956  2.83242  3.20362  3.82159  5.90549  4.43401    477 - -
          2.68618  4.42225  2.77519  2.73123  3.46354  2.40513  3.72494  3.29354  2.67741  2.69355  4.24690  2.90347  2.73739  3.18146  2.89801  2.37887  2.77519  2.98518  4.58477  3.61503
          0.02519  4.08978  4.81212  0.61958  0.77255  0.48576  0.95510
    394   2.88459  5.07543  2.91476  2.54405  4.03601  3.49987  2.06560  3.82837  2.31615  3.33534  4.20891  3.03756  3.95620  1.80287  2.63723  2.87970  3.11617  3.50153  5.30060  3.88509    478 - -
          2.68618  4.42225  2.77519  2.73123  3.46354  2.40513  3.72494  3.29354  2.67741  2.69355  4.24690  2.90347  2.73739  3.18146  2.89801  2.37887  2.77519  2.98518  4.58477  3.61503
          0.02519  4.08978  4.81212  0.61958  0.77255  0.48576  0.95510
    395   2.46388  4.30833  3.35801  2.95505  3.78831  2.87260  3.98224  3.09280  2.96548  2.86145  3.74692  2.79152  3.85869  3.28103  3.30811  2.37605  2.81820  1.58303  5.20630  3.96435    479 - -
          2.68618  4.42225  2.77519  2.73123  3.46354  2.40513  3.72494  3.29354  2.67741  2.69355  4.24690  2.90347  2.73739  3.18146  2.89801  2.37887  2.77519  2.98518  4.58477  3.61503
          0.02519  4.08978  4.81212  0.61958  0.77255  0.48576  0.95510
    396   3.15217  4.61027  4.47525  3.97079  3.19450  4.22727  4.62655  2.15575  3.74296  1.66947  1.28208  4.24001  4.56544  4.03814  3.93093  3.60606  3.41623  2.30507  5.15887  3.97342    480 - -
          2.68618  4.42225  2.77519  2.73123  3.46354  2.40513  3.72494  3.29354  2.67741  2.69355  4.24690  2.90347  2.73739  3.18146  2.89801  2.37887  2.77519  2.98518  4.58477  3.61503
          0.02519  4.08978  4.81212  0.61958  0.77255  0.48576  0.95510
    397   2.03999  4.29268  3.80692  3.32443  3.53307  3.52870  4.16806  2.58719  3.20475  2.35507  1.73923  3.59229  4.05091  3.53356  3.47791  2.89166  2.77658  2.41599  5.12695  3.92481    481 - -
          2.68618  4.42225  2.77519  2.73123  3.46354  2.40513  3.72494  3.29354  2.67741  2.69355  4.24690  2.90347  2.73739  3.18146  2.89801  2.37887  2.77519  2.98518  4.58477  3.61503
          0.02519  4.08978  4.81212  0.61958  0.77255  0.48576  0.95510
    398   2.60754  4.67260  3.06979  2.53384  3.88750  3.44632  3.46906  3.29306  2.47904  2.47884  3.77199  3.02812  2.74925  2.40360  2.89767  2.48665  2.84314  2.90635  5.20161  3.89727    482 - -
          2.68618  4.42225  2.77519  2.73123  3.46354  2.40513  3.72494  3.29354  2.67741  2.69355  4.24690  2.90347  2.73739  3.18146  2.89801  2.37887  2.77519  2.98518  4.58477  3.61503
          0.02519  4.08978  4.81212  0.61958  0.77255  0.48576  0.95510
    399   2.56284  4.64489  2.96633  2.59702  4.10996  3.27832  3.12685  3.61084  2.63733  3.22324  4.05896  3.05042  2.99567  3.00503  3.04282  1.50245  2.88933  3.23263  5.41083  4.07527    483 - -
          2.68618  4.42225  2.77519  2.73123  3.46354  2.40513  3.72494  3.29354  2.67741  2.69355  4.24690  2.90347  2.73739  3.18146  2.89801  2.37887  2.77519  2.98518  4.58477  3.61503
          0.02519  4.08978  4.81212  0.61958  0.77255  0.48576  0.95510
    400   1.68612  4.25854  3.40819  3.06700  4.30874  3.02570  4.16679  3.71571  3.11324  3.39407  4.21697  3.28959  3.01694  3.41245  3.45980  1.36368  2.75716  3.19835  5.63937  4.40796    484 - -
          2.68618  4.42225  2.77519  2.73123  3.46354  2.40513  3.72494  3.29354  2.67741  2.69355  4.24690  2.90347  2.73739  3.18146  2.89801  2.37887  2.77519  2.98518  4.58477  3.61503
          0.02519  4.08978  4.81212  0.61958  0.77255  0.48576  0.95510
    401   1.24116  4.24038  3.87525  3.48855  3.89097  3.29778  4.38460  2.65469  3.42030  2.75521  3.81418  3.62511  3.96893  3.72847  3.68683  2.72948  2.89400  1.87819  5.45957  4.24244    485 - -
          2.68618  4.42225  2.77519  2.73123  3.46354  2.40513  3.72494  3.29354  2.67741  2.69355  4.24690  2.90347  2.73739  3.18146  2.89801  2.37887  2.77519  2.98518  4.58477  3.61503
          0.02519  4.08978  4.81212  0.61958  0.77255  0.48576  0.95510
    402   2.71649  4.75215  3.13992  2.61903  3.84375  3.51590  3.34450  3.33802  2.40101  2.91394  2.78456  3.09504  3.91715  1.80718  2.74926  2.78743  2.94399  3.07585  5.17733  3.85154    486 - -
          2.68618  4.42225  2.77519  2.73123  3.46354  2.40513  3.72494  3.29354  2.67741  2.69355  4.24690  2.90347  2.73739  3.18146  2.89801  2.37887  2.77519  2.98518  4.58477  3.61503
          0.02519  4.08978  4.81212  0.61958  0.77255  0.48576  0.95510
    403   2.59025  4.44120  3.01104  2.71768  3.60386  3.49822  3.75910  2.96513  2.69401  2.26810  2.44129  2.82578  3.89754  3.02364  3.08522  2.54504  2.82818  2.72147  5.01302  3.74919    487 - -
          2.68618  4.42225  2.77519  2.73123  3.46354  2.40513  3.72494  3.29354  2.67741  2.69355  4.24690  2.90347  2.73739  3.18146  2.89801  2.37887  2.77519  2.98518  4.58477  3.61503
          0.02519  4.08978  4.81212  0.61958  0.77255  0.48576  0.95510
    404   2.95745  4.49688  3.94832  3.45762  1.85979  3.88570  3.68554  2.97577  3.37397  2.55428  3.59656  3.66727  2.63623  3.59387  3.61838  3.18712  3.19565  2.80374  4.10538  1.69515    488 - -
          2.68629  4.42236  2.77530  2.73134  3.46364  2.40500  3.72437  3.29365  2.67741  2.69366  4.24700  2.90357  2.73739  3.18125  2.89811  2.37882  2.77518  2.98529  4.58416  3.61464
          0.27555  1.60751  3.20738  1.08890  0.41036  0.48576  0.95510
    405   2.76936  5.00925  2.85799  2.45530  4.20191  3.43577  2.51488  3.75812  2.31461  3.29382  4.12900  2.96455  3.49566  1.79631  2.67711  2.76764  3.00459  3.41414  5.40014  4.03739    497 - -
          2.68618  4.42225  2.77519  2.73123  3.46354  2.40513  3.72494  3.29354  2.67741  2.69355  4.24690  2.90347  2.73739  3.18146  2.89801  2.37887  2.77519  2.98518  4.58477  3.61503
          0.02604  4.05691  4.77926  0.61958  0.77255  0.52180  0.90006
    406   2.45461  4.98404  2.87363  2.42402  4.34184  2.72171  3.63785  3.76639  1.82446  3.30598  4.11315  2.93781  3.84356  2.26630  2.68550  2.70019  2.94159  3.40003  5.47606  4.14509    498 - -
          2.68618  4.42225  2.77519  2.73123  3.46354  2.40513  3.72494  3.29354  2.67741  2.69355  4.24690  2.90347  2.73739  3.18146  2.89801  2.37887  2.77519  2.98518  4.58477  3.61503
          0.02604  4.05691  4.77926  0.61958  0.77255  0.52180  0.90006
    407   2.62702  4.68160  3.03971  2.54176  3.81834  3.44144  3.29550  3.02220  2.49109  2.72316  3.79668  1.96562  3.85726  2.87727  2.89928  2.59061  2.86728  3.01280  5.16031  3.81942    499 - -
          2.68618  4.42225  2.77519  2.73123  3.46354  2.40513  3.72494  3.29354  2.67741  2.69355  4.24690  2.90347  2.73739  3.18146  2.89801  2.37887  2.77519  2.98518  4.58477  3.61503
          0.02604  4.05691  4.77926  0.61958  0.77255  0.46387  0.99113
    408   2.65208  4.25496  3.73487  3.16237  3.32737  3.68344  3.95965  1.93540  3.04588  2.01174  3.12134  3.50852  2.89825  3.35667  3.09119  2.95377  2.88601  2.38211  4.86436  3.65510    500 - -
          2.68618  4.42225  2.77519  2.73123  3.46354  2.40513  3.72494  3.29354  2.67741  2.69355  4.24690  2.90347  2.73739  3.18146  2.89801  2.37887  2.77519  2.98518  4.58477  3.61503
          0.02519  4.08978  4.81212  0.61958  0.77255  0.48576  0.95510
    409   2.77741  5.11274  2.78558  2.39259  4.39283  3.42947  2.27402  3.86549  2.19907  3.38239  4.19193  2.23415  3.87139  2.39571  2.68932  2.75199  3.00574  3.49867  5.51647  4.16195    501 - -
          2.68618  4.42225  2.77519  2.73123  3.46354  2.40513  3.72494  3.29354  2.67741  2.69355  4.24690  2.90347  2.73739  3.18146  2.89801  2.37887  2.77519  2.98518  4.58477  3.61503
          0.02519  4.08978  4.81212  0.61958  0.77255  0.48576  0.95510
    410   2.61760  3.16825  2.24775  2.24537  4.16706  3.37259  3.64587  3.59493  2.45665  3.18075  3.98629  2.57345  3.80682  2.79029  2.93273  2.54668  2.63279  3.24594  5.40512  4.04988    502 - -
          2.68618  4.42225  2.77519  2.73123  3.46354  2.40513  3.72494  3.29354  2.67741  2.69355  4.24690  2.90347  2.73739  3.18146  2.89801  2.37887  2.77519  2.98518  4.58477  3.61503
          0.02519  4.08978  4.81212  0.61958  0.77255  0.48576  0.95510
    411   2.14067  4.43351  3.31953  2.76807  3.59204  3.51730  3.78060  2.93204  2.69561  2.06504  3.30063  3.20764  3.47106  2.64396  3.06978  2.76769  2.83919  2.70336  5.01664  3.76475    503 - -
          2.68618  4.42225  2.77519  2.73123  3.46354  2.40513  3.72494  3.29354  2.67741  2.69355  4.24690  2.90347  2.73739  3.18146  2.89801  2.37887  2.77519  2.98518  4.58477  3.61503
          0.02519  4.08978  4.81212  0.61958  0.77255  0.48576  0.95510
    412   2.77036  4.92469  2.87085  2.55095  4.31713  3.38489  3.79025  3.80427  2.48779  3.35021  4.22442  3.03951  2.54041  1.48229  2.84590  2.79856  3.05799  3.44894  5.52043  4.20016    504 - -
          2.68618  4.42225  2.77519  2.73123  3.46354  2.40513  3.72494  3.29354  2.67741  2.69355  4.24690  2.90347  2.73739  3.18146  2.89801  2.37887  2.77519  2.98518  4.58477  3.61503
          0.02519  4.08978  4.81212  0.61958  0.77255  0.48576  0.95510
    413   2.20536  4.79509  2.85119  2.32577  4.19006  3.32982  3.70491  3.61255  2.52356  3.21039  4.02354  1.99091  3.51885  2.86090  2.98231  2.43291  2.87377  3.08387  5.43887  4.09769    505 - -
          2.68618  4.42225  2.77519  2.73123  3.46354  2.40513  3.72494  3.29354  2.67741  2.69355  4.24690  2.90347  2.73739  3.18146  2.89801  2.37887  2.77519  2.98518  4.58477  3.61503
          0.02519  4.08978  4.81212  0.61958  0.77255  0.48576  0.95510
    414   2.83802  4.88562  2.99141  2.64183  3.55280  3.49938  1.57801  3.60620  2.50470  2.95909  4.08168  2.70574  3.97602  2.99831  2.83640  2.87959  3.09517  3.30946  4.98906  3.48193    506 - -
          2.68618  4.42225  2.77519  2.73123  3.46354  2.40513  3.72494  3.29354  2.67741  2.69355  4.24690  2.90347  2.73739  3.18146  2.89801  2.37887  2.77519  2.98518  4.58477  3.61503
          0.02519  4.08978  4.81212  0.61958  0.77255  0.48576  0.95510
    415   2.28103  4.54731  3.13723  2.61354  3.87385  2.98032  3.50064  3.26763  2.60105  2.72197  3.76573  3.07571  2.94907  2.94198  3.02467  2.54002  2.18997  2.96149  5.21186  3.92370    507 - -
          2.68618  4.42225  2.77519  2.73123  3.46354  2.40513  3.72494  3.29354  2.67741  2.69355  4.24690  2.90347  2.73739  3.18146  2.89801  2.37887  2.77519  2.98518  4.58477  3.61503
          0.02519  4.08978  4.81212  0.61958  0.77255  0.48576  0.95510
    416   2.49643  4.61574  2.96620  2.57512  4.25485  2.99224  3.81953  3.68719  2.66268  3.29194  4.10148  2.32326  2.26158  2.99031  3.10278  2.30563  2.39645  3.26712  5.51541  4.19771    508 - -
          2.68620  4.42227  2.77522  2.73126  3.46356  2.40492  3.72497  3.29356  2.67743  2.69357  4.24692  2.90349  2.73742  3.18149  2.89803  2.37889  2.77515  2.98521  4.58479  3.61505
          0.19363  1.78437  4.81212  0.28350  1.39896  0.48576  0.95510
    417   2.50583  4.57912  3.12810  2.59015  3.81338  3.43824  3.70488  3.19935  2.47008  2.85663  2.84670  3.06833  2.86077  2.80789  2.97018  2.21400  2.74337  2.91742  5.15656  3.87007    510 - -
          2.68618  4.42225  2.77519  2.73123  3.46354  2.40513  3.72494  3.29354  2.67741  2.69355  4.24690  2.90347  2.73739  3.18146  2.89801  2.37887  2.77519  2.98518  4.58477  3.61503
          0.02519  4.08978  4.81212  0.61958  0.77255  0.48576  0.95510
    418   1.56690  4.23280  3.50538  3.11088  4.15208  3.06598  4.14602  3.50578  3.10634  3.22524  4.06869  3.32416  3.30988  3.41138  3.44101  2.32967  1.64540  3.05928  5.51560  4.29477    511 - -
          2.68618  4.42225  2.77519  2.73123  3.46354  2.40513  3.72494  3.29354  2.67741  2.69355  4.24690  2.90347  2.73739  3.18146  2.89801  2.37887  2.77519  2.98518  4.58477  3.61503
          0.02519  4.08978  4.81212  0.61958  0.77255  0.48576  0.95510
    419   2.64642  4.28262  3.74549  3.20207  3.37782  2.67066  4.02077  2.57331  3.09517  2.13905  1.98697  3.53111  4.05663  3.40648  3.38484  2.93664  2.91017  2.29418  4.94025  3.72283    512 - -
          2.68618  4.42225  2.77519  2.73123  3.46354  2.40513  3.72494  3.29354  2.67741  2.69355  4.24690  2.90347  2.73739  3.18146  2.89801  2.37887  2.77519  2.98518  4.58477  3.61503
          0.02519  4.08978  4.81212  0.61958  0.77255  0.48576  0.95510
    420   2.89749  4.29859  4.47495  3.89241  2.73899  4.05259  4.29620  2.05451  3.75786  1.33217  2.62630  4.06730  4.35479  3.90684  3.88231  3.35885  3.12300  2.33470  4.77239  2.79169    513 - -
          2.68618  4.42225  2.77519  2.73123  3.46354  2.40513  3.72494  3.29354  2.67741  2.69355  4.24690  2.90347  2.73739  3.18146  2.89801  2.37887  2.77519  2.98518  4.58477  3.61503
          0.02519  4.08978  4.81212  0.61958  0.77255  0.48576  0.95510
    421   2.35034  4.63339  2.98592  2.58680  4.08980  3.29806  2.96556  3.53173  2.61555  3.15587  3.99141  3.04608  1.97609  2.97963  3.02618  2.35505  2.87115  3.17240  5.38708  4.07253    514 - -
          2.68618  4.42225  2.77519  2.73123  3.46354  2.40513  3.72494  3.29354  2.67741  2.69355  4.24690  2.90347  2.73739  3.18146  2.89801  2.37887  2.77519  2.98518  4.58477  3.61503
          0.02519  4.08978  4.81212  0.61958  0.77255  0.48576  0.95510
    422   2.72125  4.82779  3.01225  2.54122  3.72109  3.26796  3.31549  3.47745  2.43842  3.06640  3.92434  3.03495  3.89991  1.84268  2.82335  2.76248  2.95175  3.17883  5.09068  2.72075    515 - -
          2.68618  4.42225  2.77519  2.73123  3.46354  2.40513  3.72494  3.29354  2.67741  2.69355  4.24690  2.90347  2.73739  3.18146  2.89801  2.37887  2.77519  2.98518  4.58477  3.61503
          0.02519  4.08978  4.81212  0.61958  0.77255  0.48576  0.95510
    423   3.57577  4.97607  4.16628  3.94120  2.33550  4.08895  3.74217  3.55646  3.79286  2.95290  4.20969  4.00134  4.55994  4.04561  3.92976  3.68872  3.86475  3.43791  3.98591  0.66893    516 - -
          2.68618  4.42225  2.77519  2.73123  3.46354  2.40513  3.72494  3.29354  2.67741  2.69355  4.24690  2.90347  2.73739  3.18146  2.89801  2.37887  2.77519  2.98518  4.58477  3.61503
          0.02519  4.08978  4.81212  0.61958  0.77255  0.48576  0.95510
    424   2.70991  4.95509  2.71913  2.40380  4.20691  3.35000  2.51996  3.78395  2.50948  3.34464  4.16991  1.90709  3.85226  2.88014  2.94260  2.28990  2.98186  3.41349  5.46314  4.06554    517 - -
          2.68618  4.42225  2.77519  2.73123  3.46354  2.40513  3.72494  3.29354  2.67741  2.69355  4.24690  2.90347  2.73739  3.18146  2.89801  2.37887  2.77519  2.98518  4.58477  3.61503
          0.02519  4.08978  4.81212  0.61958  0.77255  0.48576  0.95510
    425   2.74421  4.56231  3.37943  2.94079  3.37571  3.55229  1.78214  3.04075  2.77127  2.74552  3.74297  3.33101  4.02391  3.21130  3.08117  2.90486  3.02305  2.06869  4.88855  3.44770    518 - -
          2.68618  4.42225  2.77519  2.73123  3.46354  2.40513  3.72494  3.29354  2.67741  2.69355  4.24690  2.90347  2.73739  3.18146  2.89801  2.37887  2.77519  2.98518  4.58477  3.61503
          0.02519  4.08978  4.81212  0.61958  0.77255  0.48576  0.95510
    426   2.67835  4.37060  3.53263  2.99229  3.11477  3.62973  3.32877  2.86266  2.89175  1.90243  3.46724  3.36623  3.09519  3.22234  3.21226  2.89622  2.91085  2.65200  4.63907  2.41046    519 - -
          2.68618  4.42225  2.77519  2.73123  3.46354  2.40513  3.72494  3.29354  2.67741  2.69355  4.24690  2.90347  2.73739  3.18146  2.89801  2.37887  2.77519  2.98518  4.58477  3.61503
          0.11600  4.08978  2.37752  0.61958  0.77255  0.48576  0.95510
    427   2.58892  4.67187  2.89810  2.53994  4.01388  3.29320  2.77792  3.55077  2.55744  3.16086  4.00796  3.00758  2.04201  2.94918  2.95060  2.36794  2.89399  3.19781  5.32524  3.97397    520 - -
          2.68618  4.42225  2.77519  2.73123  3.46354  2.40513  3.72494  3.29354  2.67741  2.69355  4.24690  2.90347  2.73739  3.18146  2.89801  2.37887  2.77519  2.98518  4.58477  3.61503
          0.02755  4.00133  4.72367  0.61958  0.77255  0.57748  0.82396
    428   2.88452  5.03915  2.85337  2.53279  4.04042  3.45649  3.20039  3.80747  2.30562  3.31006  4.20906  3.02056  3.93889  1.42619  2.61137  2.88445  3.12659  3.48903  5.30071  3.90063    521 - -
          2.68618  4.42225  2.77519  2.73123  3.46354  2.40513  3.72494  3.29354  2.67741  2.69355  4.24690  2.90347  2.73739  3.18146  2.89801  2.37887  2.77519  2.98518  4.58477  3.61503
          0.07353  4.00133  2.94499  0.61958  0.77255  0.57748  0.82396
    429   2.16740  1.76424  3.79143  3.42530  3.97086  2.39576  4.25861  3.33469  3.34976  3.08659  3.94987  3.42640  3.68421  3.62461  3.58494  1.95444  2.64910  2.89175  5.38878  4.20329    522 - -
          2.68625  4.42232  2.77527  2.73130  3.46361  2.40509  3.72502  3.29361  2.67748  2.69362  4.24697  2.90354  2.73657  3.18153  2.89808  2.37889  2.77527  2.98525  4.58484  3.61510
          0.32330  1.32067  4.67897  0.67157  0.71520  0.41111  1.08742
    430   2.79828  4.61982  3.40547  2.91796  3.30135  3.62227  1.74929  3.09171  2.68450  2.64489  2.57698  3.32370  4.04436  3.15299  2.98930  2.94378  3.04559  2.90279  4.82426  3.37781    525 - -
          2.68618  4.42225  2.77519  2.73123  3.46354  2.40513  3.72494  3.29354  2.67741  2.69355  4.24690  2.90347  2.73739  3.18146  2.89801  2.37887  2.77519  2.98518  4.58477  3.61503
          0.02519  4.08978  4.81212  0.61958  0.77255  0.48576  0.95510
    431   2.42561  4.48298  3.19816  2.69722  3.84061  2.25571  3.79940  3.17948  2.68300  2.88793  3.47035  2.47256  3.84557  3.02252  3.08794  2.65578  2.81879  2.39099  5.20564  3.92940    526 - -
          2.68618  4.42225  2.77519  2.73123  3.46354  2.40513  3.72494  3.29354  2.67741  2.69355  4.24690  2.90347  2.73739  3.18146  2.89801  2.37887  2.77519  2.98518  4.58477  3.61503
          0.02519  4.08978  4.81212  0.61958  0.77255  0.48576  0.95510
    432   2.27455  4.45927  3.23750  2.69889  3.75200  3.40116  3.77229  3.11606  2.67256  2.55997  3.66795  2.84007  3.25224  3.00549  3.07816  2.57329  2.16289  2.63076  5.12762  3.85856    527 - -
          2.68618  4.42225  2.77519  2.73123  3.46354  2.40513  3.72494  3.29354  2.67741  2.69355  4.24690  2.90347  2.73739  3.18146  2.89801  2.37887  2.77519  2.98518  4.58477  3.61503
          0.02519  4.08978  4.81212  0.61958  0.77255  0.48576  0.95510
    433   2.32981  4.33082  3.22957  2.93866  4.40314  1.85473  4.12651  3.85408  3.06157  3.49252  4.30087  3.22093  2.88739  3.35202  3.43565  1.49608  2.78844  3.30385  5.70154  4.44885    528 - -
          2.68618  4.42225  2.77519  2.73123  3.46354  2.40513  3.72494  3.29354  2.67741  2.69355  4.24690  2.90347  2.73739  3.18146  2.89801  2.37887  2.77519  2.98518  4.58477  3.61503
          0.02519  4.08978  4.81212  0.61958  0.77255  0.48576  0.95510
    434   2.90216  4.35977  4.29018  3.72344  3.24414  4.03763  4.38157  2.23014  3.59833  1.58586  1.93685  3.99407  4.36640  3.83485  3.80924  3.34618  2.74523  1.96758  5.02424  3.87333    529 - -
          2.68618  4.42225  2.77519  2.73123  3.46354  2.40513  3.72494  3.29354  2.67741  2.69355  4.24690  2.90347  2.73739  3.18146  2.89801  2.37887  2.77519  2.98518  4.58477  3.61503
          0.02519  4.08978  4.81212  0.61958  0.77255  0.48576  0.95510
    435   2.14811  4.40713  3.34604  2.78750  3.56977  3.52679  3.79012  2.63128  2.72833  2.59123  2.86529  3.22350  3.91989  2.51723  3.10512  2.77278  2.57482  2.64663  4.99991  3.75078    530 - -
          2.68618  4.42225  2.77519  2.73123  3.46354  2.40513  3.72494  3.29354  2.67741  2.69355  4.24690  2.90347  2.73739  3.18146  2.89801  2.37887  2.77519  2.98518  4.58477  3.61503
          0.02519  4.08978  4.81212  0.61958  0.77255  0.48576  0.95510
    436   2.61707  4.80755  2.85608  2.45329  4.17434  3.33849  2.93827  3.63581  2.50991  3.22432  4.04170  2.72725  2.44140  2.86993  2.95036  2.03677  2.89384  3.27312  5.42656  4.07866    531 - -
          2.68621  4.42228  2.77522  2.73126  3.46357  2.40516  3.72497  3.29357  2.67744  2.69358  4.24693  2.90350  2.73729  3.18149  2.89804  2.37866  2.77522  2.98521  4.58480  3.61506
          0.41137  1.58738  2.01892  0.25087  1.50564  0.48576  0.95510
    437   3.47418  4.77010  4.48169  4.13213  1.09861  4.27302  3.49649  3.14173  3.98810  2.49141  3.75539  3.99426  4.59484  4.01944  4.06416  3.63867  3.70262  3.07701  3.66267  1.60298    533 - -
          2.68618  4.42225  2.77519  2.73123  3.46354  2.40513  3.72494  3.29354  2.67741  2.69355  4.24690  2.90347  2.73739  3.18146  2.89801  2.37887  2.77519  2.98518  4.58477  3.61503
          0.02883  3.95662  4.67897  0.61958  0.77255  0.41111  1.08742
    438   2.57558  4.76685  2.90521  2.47330  4.22907  2.99771  3.71744  3.65976  2.51013  3.24559  4.05320  2.96756  2.47325  2.21734  2.95214  2.28826  2.69041  3.27787  5.46087  4.12599    534 - -
          2.68618  4.42225  2.77519  2.73123  3.46354  2.40513  3.72494  3.29354  2.67741  2.69355  4.24690  2.90347  2.73739  3.18146  2.89801  2.37887  2.77519  2.98518  4.58477  3.61503
          0.02519  4.08978  4.81212  0.61958  0.77255  0.48576  0.95510
    439   2.99212  4.65594  3.70451  3.20456  2.21574  3.85468  3.09048  3.20809  3.10775  2.76277  3.77280  3.50738  4.22027  2.63366  3.41469  3.13138  3.21856  3.00664  4.10396  1.47340    535 - -
          2.68618  4.42225  2.77519  2.73123  3.46354  2.40513  3.72494  3.29354  2.67741  2.69355  4.24690  2.90347  2.73739  3.18146  2.89801  2.37887  2.77519  2.98518  4.58477  3.61503
          0.02519  4.08978  4.81212  0.61958  0.77255  0.48576  0.95510
    440   2.63332  4.38045  3.43731  2.89164  3.31217  3.57734  3.78662  2.85608  2.82201  2.55337  2.88218  2.48703  3.96644  3.14987  3.17229  2.83482  2.86964  2.48393  4.80070  2.34150    536 - -
          2.68618  4.42225  2.77519  2.73123  3.46354  2.40513  3.72494  3.29354  2.67741  2.69355  4.24690  2.90347  2.73739  3.18146  2.89801  2.37887  2.77519  2.98518  4.58477  3.61503
          0.02519  4.08978  4.81212  0.61958  0.77255  0.48576  0.95510
    441   2.55514  4.58836  2.97527  2.67790  4.12145  3.23801  3.46642  3.64844  2.73945  3.27177  4.12340  3.10005  1.59091  3.11349  3.11671  2.20736  2.91613  3.25459  5.44423  4.11271    537 - -
          2.68618  4.42225  2.77519  2.73123  3.46354  2.40513  3.72494  3.29354  2.67741  2.69355  4.24690  2.90347  2.73739  3.18146  2.89801  2.37887  2.77519  2.98518  4.58477  3.61503
          0.02519  4.08978  4.81212  0.61958  0.77255  0.48576  0.95510
    442   2.22093  4.19299  3.88425  3.31775  3.31245  3.70104  4.04392  2.42118  3.22359  1.87312  2.73535  3.61355  4.08811  3.49305  3.48353  2.77448  2.88720  1.98482  4.86243  3.66076    538 - -
          2.68618  4.42225  2.77519  2.73123  3.46354  2.40513  3.72494  3.29354  2.67741  2.69355  4.24690  2.90347  2.73739  3.18146  2.89801  2.37887  2.77519  2.98518  4.58477  3.61503
          0.02519  4.08978  4.81212  0.61958  0.77255  0.48576  0.95510
    443   2.64631  4.91372  2.72509  2.38834  4.36208  2.37884  3.71706  3.81416  2.52252  3.37303  4.17671  2.47363  3.81730  2.28302  2.98143  2.13057  2.93126  3.41567  5.56373  4.19922    539 - -
          2.68618  4.42225  2.77519  2.73123  3.46354  2.40513  3.72494  3.29354  2.67741  2.69355  4.24690  2.90347  2.73739  3.18146  2.89801  2.37887  2.77519  2.98518  4.58477  3.61503
          0.02519  4.08978  4.81212  0.61958  0.77255  0.48576  0.95510
    444   2.69032  4.27102  3.79519  3.23108  3.32219  3.73744  4.01999  1.99233  3.12962  2.07261  2.44097  2.69256  4.10406  3.42713  3.41499  3.01273  2.92537  2.30174  4.89191  3.67574    540 - -
          2.68618  4.42225  2.77519  2.73123  3.46354  2.40513  3.72494  3.29354  2.67741  2.69355  4.24690  2.90347  2.73739  3.18146  2.89801  2.37887  2.77519  2.98518  4.58477  3.61503
          0.02519  4.08978  4.81212  0.61958  0.77255  0.48576  0.95510
    445   2.32863  2.10161  3.50218  3.07704  4.01279  2.23973  4.08817  3.41185  3.06492  3.10187  3.94969  2.62656  3.77513  3.36713  3.40316  2.10099  2.75115  3.00353  5.39280  4.16605    541 - -
          2.68618  4.42225  2.77519  2.73123  3.46354  2.40513  3.72494  3.29354  2.67741  2.69355  4.24690  2.90347  2.73739  3.18146  2.89801  2.37887  2.77519  2.98518  4.58477  3.61503
          0.02519  4.08978  4.81212  0.61958  0.77255  0.48576  0.95510
    446   2.66990  4.26564  3.75362  3.18158  3.12140  3.71170  3.98349  2.34839  3.10460  1.77736  3.09945  3.53253  4.07241  2.63403  3.39996  2.97648  2.71056  2.22770  4.86372  3.66240    542 - -
          2.68618  4.42225  2.77519  2.73123  3.46354  2.40513  3.72494  3.29354  2.67741  2.69355  4.24690  2.90347  2.73739  3.18146  2.89801  2.37887  2.77519  2.98518  4.58477  3.61503
          0.02519  4.08978  4.81212  0.61958  0.77255  0.48576  0.95510
    447   2.69328  4.75982  3.11467  2.58150  3.86344  3.50005  2.72020  3.36554  2.39440  2.95454  2.82488  3.06583  3.89617  2.04635  2.75962  2.75577  2.91955  3.08805  5.18272  3.84907    543 - -
          2.68618  4.42225  2.77519  2.73123  3.46354  2.40513  3.72494  3.29354  2.67741  2.69355  4.24690  2.90347  2.73739  3.18146  2.89801  2.37887  2.77519  2.98518  4.58477  3.61503
          0.02519  4.08978  4.81212  0.61958  0.77255  0.48576  0.95510
    448   2.56354  4.67023  2.92279  2.57386  4.23618  3.26047  3.81894  3.67873  2.62879  3.28348  4.11331  3.03201  2.16365  2.61953  3.03667  1.82351  2.89614  3.28327  5.49957  4.18159    544 - -
          2.68618  4.42225  2.77519  2.73123  3.46354  2.40513  3.72494  3.29354  2.67741  2.69355  4.24690  2.90347  2.73739  3.18146  2.89801  2.37887  2.77519  2.98518  4.58477  3.61503
          0.11600  4.08978  2.37752  0.61958  0.77255  0.48576  0.95510
    449   2.35769  4.39171  3.01136  2.73042  4.32023  1.80293  3.97714  3.76780  2.88945  3.39392  4.20802  2.86174  3.08256  3.18576  3.29190  1.85723  2.78253  3.26570  5.60998  4.32796    545 - -
          2.68618  4.42225  2.77520  2.73123  3.46354  2.40513  3.72495  3.29354  2.67741  2.69355  4.24690  2.90347  2.73740  3.18147  2.89801  2.37883  2.77520  2.98519  4.58477  3.61503
          0.05396  3.13171  4.72367  0.52318  0.89804  0.43240  1.04682
    450   2.69328  4.75982  3.11467  2.58150  3.86344  3.50005  2.72020  3.36554  2.39440  2.95454  2.82488  3.06583  3.89617  2.04635  2.75962  2.75577  2.91955  3.08805  5.18272  3.84907    547 - -
          2.68618  4.42225  2.77519  2.73123  3.46354  2.40513  3.72494  3.29354  2.67741  2.69355  4.24690  2.90347  2.73739  3.18146  2.89801  2.37887  2.77519  2.98518  4.58477  3.61503
          0.02519  4.08978  4.81212  0.61958  0.77255  0.48576  0.95510
    451   3.15939  4.48566  4.82714  4.26101  3.22724  4.44569  4.80201  1.84081  4.14254  1.30161  2.37992  4.48068  4.67843  4.27747  4.27115  3.78290  3.38859  1.61766  5.20079  4.10558    548 - -
          2.68618  4.42225  2.77519  2.73123  3.46354  2.40513  3.72494  3.29354  2.67741  2.69355  4.24690  2.90347  2.73739  3.18146  2.89801  2.37887  2.77519  2.98518  4.58477  3.61503
          0.02519  4.08978  4.81212  0.61958  0.77255  0.48576  0.95510
    452   2.59733  4.71461  2.93664  2.54031  4.09209  3.32229  2.66622  3.59268  2.56423  3.19671  4.02907  3.01699  2.27980  2.93960  2.97834  2.06210  2.89572  3.23177  5.38176  4.03706    549 - -
          2.68618  4.42225  2.77519  2.73123  3.46354  2.40513  3.72494  3.29354  2.67741  2.69355  4.24690  2.90347  2.73739  3.18146  2.89801  2.37887  2.77519  2.98518  4.58477  3.61503
          0.05215  4.08978  3.37921  0.61958  0.77255  0.48576  0.95510
    453   2.50289  4.65604  3.05687  2.51138  3.87530  3.43290  2.86039  3.27357  2.48541  2.91188  3.14855  2.83487  3.57589  2.75153  2.92082  2.54625  2.38500  2.98099  5.19130  3.88681    550 - -
          2.68618  4.42225  2.77519  2.73123  3.46354  2.40513  3.72494  3.29354  2.67741  2.69355  4.24690  2.90347  2.73739  3.18146  2.89801  2.37887  2.77519  2.98518  4.58477  3.61503
          0.11928  4.06349  2.35123  0.61958  0.77255  0.46804  0.98412
    454   2.61488  4.87449  2.85357  2.37886  4.16883  3.37095  3.25718  3.59997  2.37111  3.17275  3.97840  2.74514  3.23217  2.22175  2.81323  2.53153  2.44725  3.25019  5.38135  4.03512    551 - -
          2.68618  4.42225  2.77519  2.73123  3.46354  2.40513  3.72494  3.29354  2.67741  2.69355  4.24690  2.90347  2.73739  3.18146  2.89801  2.37887  2.77519  2.98518  4.58477  3.61503
          0.02755  4.00133  4.72367  0.61958  0.77255  0.57748  0.82396
    455   2.72307  4.94574  2.69354  2.39260  4.11024  3.34466  2.21020  3.74295  2.46429  3.30300  4.14330  2.05389  3.47909  2.86387  2.87394  2.72727  2.98849  3.38800  5.38486  3.97851    552 - -
          2.68618  4.42225  2.77519  2.73123  3.46354  2.40513  3.72494  3.29354  2.67741  2.69355  4.24690  2.90347  2.73739  3.18146  2.89801  2.37887  2.77519  2.98518  4.58477  3.61503
          0.02755  4.00133  4.72367  0.61958  0.77255  0.43240  1.04682
    456   2.55198  4.46008  3.24868  2.71456  3.72152  3.42677  3.77498  3.07908  2.67023  2.77096  3.42508  3.15475  3.32031  2.83667  3.06388  1.93699  2.81822  2.30343  5.10637  3.83975    553 - -
          2.68618  4.42225  2.77519  2.73123  3.46354  2.40513  3.72494  3.29354  2.67741  2.69355  4.24690  2.90347  2.73739  3.18146  2.89801  2.37887  2.77519  2.98518  4.58477  3.61503
          0.02519  4.08978  4.81212  0.61958  0.77255  0.48576  0.95510
    457   3.12607  4.62269  4.22218  3.74050  2.62051  3.99908  3.89518  2.87042  3.41851  2.26829  3.03109  3.89833  4.39443  3.77493  3.59728  3.39173  3.38327  2.81230  1.28204  2.70061    554 - -
          2.68618  4.42225  2.77519  2.73123  3.46354  2.40513  3.72494  3.29354  2.67741  2.69355  4.24690  2.90347  2.73739  3.18146  2.89801  2.37887  2.77519  2.98518  4.58477  3.61503
          0.02519  4.08978  4.81212  0.61958  0.77255  0.48576  0.95510
    458   2.53961  4.61998  2.95049  2.61760  4.23610  3.23401  3.85759  3.68089  2.68212  3.29366  4.12728  3.05810  2.06125  2.75162  3.08307  1.78496  2.89010  3.27539  5.51198  4.20077    555 - -
          2.68618  4.42225  2.77519  2.73123  3.46354  2.40513  3.72494  3.29354  2.67741  2.69355  4.24690  2.90347  2.73739  3.18146  2.89801  2.37887  2.77519  2.98518  4.58477  3.61503
          0.05127  4.08978  3.40408  0.61958  0.77255  0.48576  0.95510
    459   2.55366  4.66132  2.91346  2.56322  4.22709  3.25078  3.80735  3.66993  2.61505  3.27407  4.10368  3.02145  2.85571  2.57411  3.02227  1.56791  2.88590  3.27424  5.48933  4.17120    556 - -
          2.68618  4.42225  2.77519  2.73123  3.46354  2.40513  3.72494  3.29354  2.67741  2.69355  4.24690  2.90347  2.73739  3.18146  2.89801  2.37887  2.77519  2.98518  4.58477  3.61503
          0.02585  4.06435  4.78669  0.61958  0.77255  0.46859  0.98319
    460   2.22956  4.16896  4.05076  3.48142  2.32820  3.77302  4.04974  2.40333  3.37428  2.10250  3.20782  3.72059  4.13953  3.60684  3.58463  3.06492  2.91746  1.84125  4.71755  3.21069    557 - -
          2.68618  4.42225  2.77519  2.73123  3.46354  2.40513  3.72494  3.29354  2.67741  2.69355  4.24690  2.90347  2.73739  3.18146  2.89801  2.37887  2.77519  2.98518  4.58477  3.61503
          0.02519  4.08978  4.81212  0.61958  0.77255  0.48576  0.95510
    461   2.31783  4.28304  3.28490  3.10198  4.47884  1.28924  4.28731  3.96070  3.28298  3.62572  4.44774  3.30733  3.75504  3.55570  3.60656  1.68192  2.81658  3.35791  5.79266  4.56268    558 - -
          2.68618  4.42225  2.77519  2.73123  3.46354  2.40513  3.72494  3.29354  2.67741  2.69355  4.24690  2.90347  2.73739  3.18146  2.89801  2.37887  2.77519  2.98518  4.58477  3.61503
          0.02519  4.08978  4.81212  0.61958  0.77255  0.48576  0.95510
    462   2.51934  4.62493  2.82323  2.59341  4.42263  2.90021  3.93318  3.90113  2.82170  3.50174  4.31946  1.84541  3.79815  3.12324  3.25120  1.61365  2.91117  3.41875  5.68350  4.35112    559 - -
          2.68618  4.42225  2.77519  2.73123  3.46354  2.40513  3.72494  3.29354  2.67741  2.69355  4.24690  2.90347  2.73739  3.18146  2.89801  2.37887  2.77519  2.98518  4.58477  3.61503
          0.02519  4.08978  4.81212  0.61958  0.77255  0.48576  0.95510
    463   2.52583  4.59884  3.05664  2.59382  4.05503  3.30352  3.29874  3.47382  2.60079  3.10232  3.93190  3.05116  2.81007  2.95428  3.02305  1.96658  2.18194  3.11973  5.35316  4.04848    560 - -
          2.68618  4.42225  2.77519  2.73123  3.46354  2.40513  3.72494  3.29354  2.67741  2.69355  4.24690  2.90347  2.73739  3.18146  2.89801  2.37887  2.77519  2.98518  4.58477  3.61503
          0.02519  4.08978  4.81212  0.61958  0.77255  0.48576  0.95510
    464   2.34898  4.33135  3.27159  2.96006  4.30989  3.06430  4.10896  3.72581  3.01930  3.39374  4.22553  3.23991  1.73080  3.34290  3.37366  1.66853  2.60707  3.22868  5.62977  4.37690    561 - -
          2.68618  4.42225  2.77519  2.73123  3.46354  2.40513  3.72494  3.29354  2.67741  2.69355  4.24690  2.90347  2.73739  3.18146  2.89801  2.37887  2.77519  2.98518  4.58477  3.61503
          0.02519  4.08978  4.81212  0.61958  0.77255  0.48576  0.95510
    465   2.55261  4.37861  3.37795  2.83112  3.61459  3.46215  3.83211  2.64753  2.78060  2.64667  3.19599  3.24290  3.28434  3.10933  3.15523  1.81349  2.82140  2.56954  5.04442  3.79325    562 - -
          2.68619  4.42226  2.77521  2.73124  3.46355  2.40514  3.72496  3.29355  2.67742  2.69356  4.24691  2.90348  2.73730  3.18147  2.89802  2.37888  2.77521  2.98507  4.58478  3.61504
          0.10858  2.35638  4.81212  0.38363  1.14377  0.48576  0.95510
    466   2.34210  3.85932  3.19343  2.69331  4.08977  3.22784  3.83562  3.50104  2.68901  3.13778  3.95878  2.38758  2.55971  3.02429  3.11032  1.99715  2.63266  3.11140  5.39304  4.10453    564 - -
          2.68618  4.42225  2.77519  2.73123  3.46354  2.40513  3.72494  3.29354  2.67741  2.69355  4.24690  2.90347  2.73739  3.18146  2.89801  2.37887  2.77519  2.98518  4.58477  3.61503
          0.02519  4.08978  4.81212  0.61958  0.77255  0.48576  0.95510
    467   2.99976  5.53276  1.92562  1.08657  4.82826  3.28141  3.82416  4.34098  2.82716  3.85400  4.71303  2.75533  3.90054  2.99277  3.40529  2.88943  3.28870  3.92268  5.99868  4.51383    565 - -
          2.68618  4.42225  2.77519  2.73123  3.46354  2.40513  3.72494  3.29354  2.67741  2.69355  4.24690  2.90347  2.73739  3.18146  2.89801  2.37887  2.77519  2.98518  4.58477  3.61503
          0.02519  4.08978  4.81212  0.61958  0.77255  0.48576  0.95510
    468   2.39729  4.52526  3.17888  2.13533  3.81971  3.49879  3.91130  2.78498  2.80815  2.76791  3.72237  3.22676  3.97051  3.15344  3.19485  2.83042  2.93961  1.71838  5.26125  3.98890    566 - -
          2.68618  4.42225  2.77519  2.73123  3.46354  2.40513  3.72494  3.29354  2.67741  2.69355  4.24690  2.90347  2.73739  3.18146  2.89801  2.37887  2.77519  2.98518  4.58477  3.61503
          0.02519  4.08978  4.81212  0.61958  0.77255  0.48576  0.95510
    469   2.83237  5.05733  3.18952  2.59684  4.43814  3.54791  3.62492  3.82597  1.65375  3.33066  4.15388  2.89311  3.93412  2.75528  1.86061  2.83294  2.47660  3.48022  5.45294  4.19167    567 - -
          2.68618  4.42225  2.77519  2.73123  3.46354  2.40513  3.72494  3.29354  2.67741  2.69355  4.24690  2.90347  2.73739  3.18146  2.89801  2.37887  2.77519  2.98518  4.58477  3.61503
          0.02519  4.08978  4.81212  0.61958  0.77255  0.48576  0.95510
    470   2.61949  3.05126  4.05397  3.47196  3.18154  3.72402  3.38460  2.24697  3.34635  1.82875  3.18122  3.69511  4.09204  3.58194  3.53959  3.01408  2.85467  1.92817  4.72473  3.52433    568 - -
          2.68618  4.42225  2.77519  2.73123  3.46354  2.40513  3.72494  3.29354  2.67741  2.69355  4.24690  2.90347  2.73739  3.18146  2.89801  2.37887  2.77519  2.98518  4.58477  3.61503
          0.02519  4.08978  4.81212  0.61958  0.77255  0.48576  0.95510
    471   2.60627  4.85323  2.87839  2.42165  4.23877  2.82233  3.66819  3.67241  2.35678  3.24336  4.04419  2.38879  3.80751  2.81016  2.72498  2.03268  2.67543  3.29961  5.44900  4.10259    569 - -
          2.68618  4.42225  2.77519  2.73123  3.46354  2.40513  3.72494  3.29354  2.67741  2.69355  4.24690  2.90347  2.73739  3.18146  2.89801  2.37887  2.77519  2.98518  4.58477  3.61503
          0.02519  4.08978  4.81212  0.61958  0.77255  0.48576  0.95510
    472   2.93734  5.19048  3.24316  2.47662  4.59714  3.60765  3.04698  3.97844  1.37199  3.42914  4.25615  3.09754  3.97904  2.73754  1.94401  2.91589  3.12092  3.62767  5.49918  4.26247    570 - -
          2.68618  4.42225  2.77519  2.73123  3.46354  2.40513  3.72494  3.29354  2.67741  2.69355  4.24690  2.90347  2.73739  3.18146  2.89801  2.37887  2.77519  2.98518  4.58477  3.61503
          0.02519  4.08978  4.81212  0.61958  0.77255  0.48576  0.95510
    473   2.64089  4.26911  3.82247  3.30263  3.45651  3.62419  4.11399  2.45210  3.20126  1.90679  3.42235  3.59856  4.08550  3.51065  3.48275  2.20198  2.92956  1.73977  5.02374  3.79175    571 - -
          2.68618  4.42225  2.77519  2.73123  3.46354  2.40513  3.72494  3.29354  2.67741  2.69355  4.24690  2.90347  2.73739  3.18146  2.89801  2.37887  2.77519  2.98518  4.58477  3.61503
          0.02519  4.08978  4.81212  0.61958  0.77255  0.48576  0.95510
    474   2.98604  5.55660  1.21065  1.84720  4.86760  2.72412  3.81617  4.38983  2.84675  3.88469  4.73363  2.72665  3.88675  2.98293  3.45334  2.87010  3.27938  3.95381  6.04395  4.53322    572 - -
          2.68618  4.42225  2.77519  2.73123  3.46354  2.40513  3.72494  3.29354  2.67741  2.69355  4.24690  2.90347  2.73739  3.18146  2.89801  2.37887  2.77519  2.98518  4.58477  3.61503
          0.02519  4.08978  4.81212  0.61958  0.77255  0.48576  0.95510
    475   3.26653  5.07973  3.78088  3.25316  4.49027  3.70566  4.00478  4.05177  2.35617  3.52834  4.52748  3.59381  4.20187  3.21837  0.69197  3.34310  3.52035  3.76745  5.48763  4.37547    573 - -
          2.68618  4.42225  2.77519  2.73123  3.46354  2.40513  3.72494  3.29354  2.67741  2.69355  4.24690  2.90347  2.73739  3.18146  2.89801  2.37887  2.77519  2.98518  4.58477  3.61503
          0.02519  4.08978  4.81212  0.61958  0.77255  0.48576  0.95510
    476   3.26653  5.07973  3.78088  3.25316  4.49027  3.70566  4.00478  4.05177  2.35617  3.52834  4.52748  3.59381  4.20187  3.21837  0.69197  3.34310  3.52035  3.76745  5.48763  4.37547    574 - -
          2.68618  4.42225  2.77519  2.73123  3.46354  2.40513  3.72494  3.29354  2.67741  2.69355  4.24690  2.90347  2.73739  3.18146  2.89801  2.37887  2.77519  2.98518  4.58477  3.61503
          0.02519  4.08978  4.81212  0.61958  0.77255  0.48576  0.95510
    477   2.00610  4.96985  2.59906  1.40141  4.42038  3.30630  3.81784  3.76260  2.67668  3.42028  4.28732  2.92418  3.87371  2.98964  3.13189  2.76242  3.05781  3.40414  5.66478  4.29968    575 - -
          2.68618  4.42225  2.77519  2.73123  3.46354  2.40513  3.72494  3.29354  2.67741  2.69355  4.24690  2.90347  2.73739  3.18146  2.89801  2.37887  2.77519  2.98518  4.58477  3.61503
          0.02519  4.08978  4.81212  0.61958  0.77255  0.48576  0.95510
    478   1.40931  4.74407  2.78308  1.99101  4.26493  3.28872  3.88149  3.56641  2.74543  3.27892  4.16090  3.02892  3.87155  3.07754  3.16352  2.72952  2.99483  3.22232  5.56369  4.24550    576 - -
          2.68618  4.42225  2.77519  2.73123  3.46354  2.40513  3.72494  3.29354  2.67741  2.69355  4.24690  2.90347  2.73739  3.18146  2.89801  2.37887  2.77519  2.98518  4.58477  3.61503
          0.02519  4.08978  4.81212  0.61958  0.77255  0.48576  0.95510
    479   0.74080  4.31475  3.69662  3.50450  4.28183  3.13225  4.49896  3.44086  3.52673  3.31191  4.32425  3.59488  3.89260  3.84877  3.75832  2.66544  2.95819  3.05704  5.68691  4.51338    577 - -
          2.68618  4.42225  2.77519  2.73123  3.46354  2.40513  3.72494  3.29354  2.67741  2.69355  4.24690  2.90347  2.73739  3.18146  2.89801  2.37887  2.77519  2.98518  4.58477  3.61503
          0.02519  4.08978  4.81212  0.61958  0.77255  0.48576  0.95510
    480   3.40765  4.80858  4.53762  4.18382  3.23260  4.25573  4.77191  2.45386  3.94957  0.64734  3.19720  4.43824  4.65714  4.26533  4.08787  3.86022  3.69390  2.54661  5.18507  3.95676    578 - -
          2.68618  4.42225  2.77519  2.73123  3.46354  2.40513  3.72494  3.29354  2.67741  2.69355  4.24690  2.90347  2.73739  3.18146  2.89801  2.37887  2.77519  2.98518  4.58477  3.61503
          0.02519  4.08978  4.81212  0.61958  0.77255  0.48576  0.95510
    481   2.13395  4.18527  3.89390  3.32150  3.28992  3.72790  4.03489  2.15029  3.22863  1.94040  2.74217  3.38413  4.09709  3.49336  3.48539  3.00761  2.88670  2.15557  4.83859  3.63711    579 - -
          2.68618  4.42225  2.77519  2.73123  3.46354  2.40513  3.72494  3.29354  2.67741  2.69355  4.24690  2.90347  2.73739  3.18146  2.89801  2.37887  2.77519  2.98518  4.58477  3.61503
          0.02519  4.08978  4.81212  0.61958  0.77255  0.48576  0.95510
    482   3.18408  5.14418  3.37370  2.96140  4.58075  3.64368  3.89892  4.02519  0.77492  3.54549  4.50047  3.37423  4.13298  3.08184  2.49814  3.21494  3.42374  3.72264  5.54983  4.39659    580 - -
          2.68618  4.42225  2.77519  2.73123  3.46354  2.40513  3.72494  3.29354  2.67741  2.69355  4.24690  2.90347  2.73739  3.18146  2.89801  2.37887  2.77519  2.98518  4.58477  3.61503
          0.02519  4.08978  4.81212  0.61958  0.77255  0.48576  0.95510
    483   3.54813  4.88773  4.53766  4.29823  0.71341  4.17690  3.99267  3.05068  4.20117  2.37274  3.75158  4.27092  4.63422  4.31028  4.26690  3.80347  3.85122  3.05654  4.18629  2.52975    581 - -
          2.68618  4.42225  2.77519  2.73123  3.46354  2.40513  3.72494  3.29354  2.67741  2.69355  4.24690  2.90347  2.73739  3.18146  2.89801  2.37887  2.77519  2.98518  4.58477  3.61503
          0.02519  4.08978  4.81212  0.61958  0.77255  0.48576  0.95510
    484   3.26653  5.07973  3.78088  3.25316  4.49027  3.70566  4.00478  4.05177  2.35617  3.52834  4.52748  3.59381  4.20187  3.21837  0.69197  3.34310  3.52035  3.76745  5.48763  4.37547    582 - -
          2.68618  4.42225  2.77519  2.73123  3.46354  2.40513  3.72494  3.29354  2.67741  2.69355  4.24690  2.90347  2.73739  3.18146  2.89801  2.37887  2.77519  2.98518  4.58477  3.61503
          0.02519  4.08978  4.81212  0.61958  0.77255  0.48576  0.95510
    485   2.84594  4.98068  3.24042  2.65448  4.23385  3.57544  3.65236  3.65614  2.13894  2.75690  4.05479  3.11477  3.96061  1.74480  2.00635  2.87044  3.05160  3.35910  5.36336  4.09283    583 - -
          2.68618  4.42225  2.77519  2.73123  3.46354  2.40513  3.72494  3.29354  2.67741  2.69355  4.24690  2.90347  2.73739  3.18146  2.89801  2.37887  2.77519  2.98518  4.58477  3.61503
          0.02519  4.08978  4.81212  0.61958  0.77255  0.48576  0.95510
    486   3.18408  5.14418  3.37370  2.96140  4.58075  3.64368  3.89892  4.02519  0.77492  3.54549  4.50047  3.37423  4.13298  3.08184  2.49814  3.21494  3.42374  3.72264  5.54983  4.39659    584 - -
          2.68618  4.42225  2.77519  2.73123  3.46354  2.40513  3.72494  3.29354  2.67741  2.69355  4.24690  2.90347  2.73739  3.18146  2.89801  2.37887  2.77519  2.98518  4.58477  3.61503
          0.02519  4.08978  4.81212  0.61958  0.77255  0.48576  0.95510
    487   3.26653  5.07973  3.78088  3.25316  4.49027  3.70566  4.00478  4.05177  2.35617  3.52834  4.52748  3.59381  4.20187  3.21837  0.69197  3.34310  3.52035  3.76745  5.48763  4.37547    585 - -
          2.68618  4.42225  2.77519  2.73123  3.46354  2.40513  3.72494  3.29354  2.67741  2.69355  4.24690  2.90347  2.73739  3.18146  2.89801  2.37887  2.77519  2.98518  4.58477  3.61503
          0.02519  4.08978  4.81212  0.61958  0.77255  0.48576  0.95510
    488   2.91181  5.14920  2.90227  2.54191  4.54621  3.48350  3.70265  3.98928  1.29499  3.49059  4.33649  2.26789  3.95611  2.84895  2.51104  2.89508  3.14742  3.62597  5.57337  4.28134    586 - -
          2.68618  4.42225  2.77519  2.73123  3.46354  2.40513  3.72494  3.29354  2.67741  2.69355  4.24690  2.90347  2.73739  3.18146  2.89801  2.37887  2.77519  2.98518  4.58477  3.61503
          0.02519  4.08978  4.81212  0.61958  0.77255  0.48576  0.95510
    489   2.87610  5.40769  2.12739  1.39730  4.70163  3.30441  3.72923  4.20054  2.62118  3.69201  4.50463  2.76393  3.85932  2.21335  3.15131  2.78835  3.13923  3.78089  5.84481  4.38487    587 - -
          2.68618  4.42225  2.77519  2.73123  3.46354  2.40513  3.72494  3.29354  2.67741  2.69355  4.24690  2.90347  2.73739  3.18146  2.89801  2.37887  2.77519  2.98518  4.58477  3.61503
          0.02519  4.08978  4.81212  0.61958  0.77255  0.48576  0.95510
    490   3.26653  5.07973  3.78088  3.25316  4.49027  3.70566  4.00478  4.05177  2.35617  3.52834  4.52748  3.59381  4.20187  3.21837  0.69197  3.34310  3.52035  3.76745  5.48763  4.37547    588 - -
          2.68618  4.42225  2.77519  2.73123  3.46354  2.40513  3.72494  3.29354  2.67741  2.69355  4.24690  2.90347  2.73739  3.18146  2.89801  2.37887  2.77519  2.98518  4.58477  3.61503
          0.02519  4.08978  4.81212  0.61958  0.77255  0.48576  0.95510
    491   2.85906  0.58909  4.42078  4.21389  4.16185  3.43131  4.81382  3.34737  4.04419  3.25030  4.38054  4.14372  4.15471  4.38160  4.12807  3.13034  3.34450  3.07580  5.52556  4.44649    589 - -
          2.68618  4.42225  2.77519  2.73123  3.46354  2.40513  3.72494  3.29354  2.67741  2.69355  4.24690  2.90347  2.73739  3.18146  2.89801  2.37887  2.77519  2.98518  4.58477  3.61503
          0.02519  4.08978  4.81212  0.61958  0.77255  0.48576  0.95510
    492   3.54813  4.88773  4.53766  4.29823  0.71341  4.17690  3.99267  3.05068  4.20117  2.37274  3.75158  4.27092  4.63422  4.31028  4.26690  3.80347  3.85122  3.05654  4.18629  2.52975    590 - -
          2.68618  4.42225  2.77519  2.73123  3.46354  2.40513  3.72494  3.29354  2.67741  2.69355  4.24690  2.90347  2.73739  3.18146  2.89801  2.37887  2.77519  2.98518  4.58477  3.61503
          0.02519  4.08978  4.81212  0.61958  0.77255  0.48576  0.95510
    493   3.23815  5.38271  0.65019  2.49749  4.79246  3.38894  4.14272  4.43333  3.27104  4.00485  4.99302  3.06281  4.05751  3.38593  3.81277  3.17959  3.58317  4.05103  5.91716  4.63630    591 - -
          2.68618  4.42225  2.77519  2.73123  3.46354  2.40513  3.72494  3.29354  2.67741  2.69355  4.24690  2.90347  2.73739  3.18146  2.89801  2.37887  2.77519  2.98518  4.58477  3.61503
          0.02519  4.08978  4.81212  0.61958  0.77255  0.48576  0.95510
    494   3.18408  5.14418  3.37370  2.96140  4.58075  3.64368  3.89892  4.02519  0.77492  3.54549  4.50047  3.37423  4.13298  3.08184  2.49814  3.21494  3.42374  3.72264  5.54983  4.39659    592 - -
          2.68618  4.42225  2.77519  2.73123  3.46354  2.40513  3.72494  3.29354  2.67741  2.69355  4.24690  2.90347  2.73739  3.18146  2.89801  2.37887  2.77519  2.98518  4.58477  3.61503
          0.02519  4.08978  4.81212  0.61958  0.77255  0.48576  0.95510
    495   3.18408  5.14418  3.37370  2.96140  4.58075  3.64368  3.89892  4.02519  0.77492  3.54549  4.50047  3.37423  4.13298  3.08184  2.49814  3.21494  3.42374  3.72264  5.54983  4.39659    593 - -
          2.68618  4.42225  2.77519  2.73123  3.46354  2.40513  3.72494  3.29354  2.67741  2.69355  4.24690  2.90347  2.73739  3.18146  2.89801  2.37887  2.77519  2.98518  4.58477  3.61503
          0.02519  4.08978  4.81212  0.61958  0.77255  0.48576  0.95510
    496   3.15960  4.45890  4.91297  4.42445  3.61166  4.53099  5.13023  1.09605  4.31165  2.09370  3.40901  4.63170  4.83518  4.57034  4.49983  3.92864  3.42676  1.30246  5.60722  4.40541    594 - -
          2.68618  4.42225  2.77519  2.73123  3.46354  2.40513  3.72494  3.29354  2.67741  2.69355  4.24690  2.90347  2.73739  3.18146  2.89801  2.37887  2.77519  2.98518  4.58477  3.61503
          0.02519  4.08978  4.81212  0.61958  0.77255  0.48576  0.95510
    497   3.26653  5.07973  3.78088  3.25316  4.49027  3.70566  4.00478  4.05177  2.35617  3.52834  4.52748  3.59381  4.20187  3.21837  0.69197  3.34310  3.52035  3.76745  5.48763  4.37547    595 - -
          2.68618  4.42225  2.77519  2.73123  3.46354  2.40513  3.72494  3.29354  2.67741  2.69355  4.24690  2.90347  2.73739  3.18146  2.89801  2.37887  2.77519  2.98518  4.58477  3.61503
          0.02519  4.08978  4.81212  0.61958  0.77255  0.48576  0.95510
    498   3.57577  4.97607  4.16628  3.94120  2.33550  4.08895  3.74217  3.55646  3.79286  2.95290  4.20969  4.00134  4.55994  4.04561  3.92976  3.68872  3.86475  3.43791  3.98591  0.66893    596 - -
          2.68618  4.42225  2.77519  2.73123  3.46354  2.40513  3.72494  3.29354  2.67741  2.69355  4.24690  2.90347  2.73739  3.18146  2.89801  2.37887  2.77519  2.98518  4.58477  3.61503
          0.02519  4.08978  4.81212  0.61958  0.77255  0.48576  0.95510
    499   3.03670  4.44494  4.62369  4.18646  3.62754  4.21215  4.93055  1.80197  4.03797  2.19814  3.49245  4.37720  4.64681  4.35964  4.24673  3.63556  3.34526  0.88177  5.54348  4.28565    597 - -
          2.68618  4.42225  2.77519  2.73123  3.46354  2.40513  3.72494  3.29354  2.67741  2.69355  4.24690  2.90347  2.73739  3.18146  2.89801  2.37887  2.77519  2.98518  4.58477  3.61503
          0.02519  4.08978  4.81212  0.61958  0.77255  0.48576  0.95510
    500   2.91944  4.91362  2.85296  2.76328  4.31304  3.34259  4.11938  4.07640  3.04479  3.69982  4.65797  0.82391  4.00752  3.39709  3.40294  2.98119  3.31128  3.67619  5.59412  4.24933    598 - -
          2.68618  4.42225  2.77519  2.73123  3.46354  2.40513  3.72494  3.29354  2.67741  2.69355  4.24690  2.90347  2.73739  3.18146  2.89801  2.37887  2.77519  2.98518  4.58477  3.61503
          0.02519  4.08978  4.81212  0.61958  0.77255  0.48576  0.95510
    501   3.26653  5.07973  3.78088  3.25316  4.49027  3.70566  4.00478  4.05177  2.35617  3.52834  4.52748  3.59381  4.20187  3.21837  0.69197  3.34310  3.52035  3.76745  5.48763  4.37547    599 - -
          2.68618  4.42225  2.77519  2.73123  3.46354  2.40513  3.72494  3.29354  2.67741  2.69355  4.24690  2.90347  2.73739  3.18146  2.89801  2.37887  2.77519  2.98518  4.58477  3.61503
          0.02519  4.08978  4.81212  0.61958  0.77255  0.48576  0.95510
    502   3.18408  5.14418  3.37370  2.96140  4.58075  3.64368  3.89892  4.02519  0.77492  3.54549  4.50047  3.37423  4.13298  3.08184  2.49814  3.21494  3.42374  3.72264  5.54983  4.39659    600 - -
          2.68618  4.42225  2.77519  2.73123  3.46354  2.40513  3.72494  3.29354  2.67741  2.69355  4.24690  2.90347  2.73739  3.18146  2.89801  2.37887  2.77519  2.98518  4.58477  3.61503
          0.02519  4.08978  4.81212  0.61958  0.77255  0.48576  0.95510
    503   3.13923  5.24763  3.58244  2.87617  4.73239  3.73923  3.64808  4.06616  1.26822  3.48381  4.35696  3.26481  4.09736  2.77986  1.47665  3.12838  3.29381  3.74746  5.50320  4.35486    601 - -
          2.68618  4.42225  2.77519  2.73123  3.46354  2.40513  3.72494  3.29354  2.67741  2.69355  4.24690  2.90347  2.73739  3.18146  2.89801  2.37887  2.77519  2.98518  4.58477  3.61503
          0.02519  4.08978  4.81212  0.61958  0.77255  0.48576  0.95510
    504   3.40765  4.80858  4.53762  4.18382  3.23260  4.25573  4.77191  2.45386  3.94957  0.64734  3.19720  4.43824  4.65714  4.26533  4.08787  3.86022  3.69390  2.54661  5.18507  3.95676    602 - -
          2.68618  4.42225  2.77519  2.73123  3.46354  2.40513  3.72494  3.29354  2.67741  2.69355  4.24690  2.90347  2.73739  3.18146  2.89801  2.37887  2.77519  2.98518  4.58477  3.61503
          0.02519  4.08978  4.81212  0.61958  0.77255  0.48576  0.95510
    505   0.74080  4.31475  3.69662  3.50450  4.28183  3.13225  4.49896  3.44086  3.52673  3.31191  4.32425  3.59488  3.89260  3.84877  3.75832  2.66544  2.95819  3.05704  5.68691  4.51338    603 - -
          2.68618  4.42225  2.77519  2.73123  3.46354  2.40513  3.72494  3.29354  2.67741  2.69355  4.24690  2.90347  2.73739  3.18146  2.89801  2.37887  2.77519  2.98518  4.58477  3.61503
          0.02519  4.08978  4.81212  0.61958  0.77255  0.48576  0.95510
    506   3.15680  5.29594  2.60216  0.75146  4.67213  3.42697  4.04001  4.17033  2.94940  3.75484  4.72521  3.07917  4.04367  3.25488  3.37658  3.12040  3.46461  3.83388  5.80245  4.53203    604 - -
          2.68618  4.42225  2.77519  2.73123  3.46354  2.40513  3.72494  3.29354  2.67741  2.69355  4.24690  2.90347  2.73739  3.18146  2.89801  2.37887  2.77519  2.98518  4.58477  3.61503
          0.02519  4.08978  4.81212  0.61958  0.77255  0.48576  0.95510
    507   2.71575  4.71064  3.34227  2.76395  4.04793  3.50188  3.74739  3.12593  2.32777  3.00652  3.90878  3.18816  3.94018  2.93093  1.60667  2.81037  2.29695  3.06707  5.30192  4.04839    605 - -
          2.68618  4.42225  2.77519  2.73123  3.46354  2.40513  3.72494  3.29354  2.67741  2.69355  4.24690  2.90347  2.73739  3.18146  2.89801  2.37887  2.77519  2.98518  4.58477  3.61503
          0.02519  4.08978  4.81212  0.61958  0.77255  0.48576  0.95510
    508   3.26653  5.07973  3.78088  3.25316  4.49027  3.70566  4.00478  4.05177  2.35617  3.52834  4.52748  3.59381  4.20187  3.21837  0.69197  3.34310  3.52035  3.76745  5.48763  4.37547    606 - -
          2.68618  4.42225  2.77519  2.73123  3.46354  2.40513  3.72494  3.29354  2.67741  2.69355  4.24690  2.90347  2.73739  3.18146  2.89801  2.37887  2.77519  2.98518  4.58477  3.61503
          0.02519  4.08978  4.81212  0.61958  0.77255  0.48576  0.95510
    509   3.06611  4.78137  3.69764  3.57196  4.53964  3.45685  4.62698  4.14681  3.64904  3.74761  4.81024  3.85427  0.50730  4.03103  3.86531  3.24157  3.52575  3.76634  5.66098  4.66495    607 - -
          2.68618  4.42225  2.77519  2.73123  3.46354  2.40513  3.72494  3.29354  2.67741  2.69355  4.24690  2.90347  2.73739  3.18146  2.89801  2.37887  2.77519  2.98518  4.58477  3.61503
          0.02519  4.08978  4.81212  0.61958  0.77255  0.48576  0.95510
    510   3.26653  5.07973  3.78088  3.25316  4.49027  3.70566  4.00478  4.05177  2.35617  3.52834  4.52748  3.59381  4.20187  3.21837  0.69197  3.34310  3.52035  3.76745  5.48763  4.37547    608 - -
          2.68618  4.42225  2.77519  2.73123  3.46354  2.40513  3.72494  3.29354  2.67741  2.69355  4.24690  2.90347  2.73739  3.18146  2.89801  2.37887  2.77519  2.98518  4.58477  3.61503
          0.02519  4.08978  4.81212  0.61958  0.77255  0.48576  0.95510
    511   2.98314  4.47176  4.42199  4.09708  3.71863  3.94396  4.86439  2.06558  3.96833  2.37110  3.65565  4.25065  4.49620  4.31486  4.15919  3.46535  3.34180  0.78902  5.53808  4.28102    609 - -
          2.68618  4.42225  2.77519  2.73123  3.46354  2.40513  3.72494  3.29354  2.67741  2.69355  4.24690  2.90347  2.73739  3.18146  2.89801  2.37887  2.77519  2.98518  4.58477  3.61503
          0.02519  4.08978  4.81212  0.61958  0.77255  0.48576  0.95510
    512   3.15306  5.23059  3.60565  2.90456  4.70896  3.74513  3.65986  4.04529  1.55727  3.47236  4.35397  3.28462  4.10847  2.79596  1.18996  3.14929  3.30924  3.73386  5.49531  4.35215    610 - -
          2.68618  4.42225  2.77519  2.73123  3.46354  2.40513  3.72494  3.29354  2.67741  2.69355  4.24690  2.90347  2.73739  3.18146  2.89801  2.37887  2.77519  2.98518  4.58477  3.61503
          0.02519  4.08978  4.81212  0.61958  0.77255  0.48576  0.95510
    513   2.95807  4.70639  3.67591  3.60562  4.73340  0.46074  4.70743  4.39100  3.81615  4.01608  4.99740  3.84097  4.10412  4.12348  4.02335  3.13707  3.45620  3.87731  5.76585  4.84447    611 - -
          2.68618  4.42225  2.77519  2.73123  3.46354  2.40513  3.72494  3.29354  2.67741  2.69355  4.24690  2.90347  2.73739  3.18146  2.89801  2.37887  2.77519  2.98518  4.58477  3.61503
          0.02519  4.08978  4.81212  0.61958  0.77255  0.48576  0.95510
    514   3.07289  5.05344  3.06584  2.82984  4.24998  3.52213  3.98802  3.91997  2.63672  3.39996  4.42730  3.28938  4.08227  0.89170  2.91416  3.11405  3.37233  3.63772  5.48562  4.19631    612 - -
          2.68618  4.42225  2.77519  2.73123  3.46354  2.40513  3.72494  3.29354  2.67741  2.69355  4.24690  2.90347  2.73739  3.18146  2.89801  2.37887  2.77519  2.98518  4.58477  3.61503
          0.02519  4.08978  4.81212  0.61958  0.77255  0.48576  0.95510
    515   3.54813  4.88773  4.53766  4.29823  0.71341  4.17690  3.99267  3.05068  4.20117  2.37274  3.75158  4.27092  4.63422  4.31028  4.26690  3.80347  3.85122  3.05654  4.18629  2.52975    613 - -
          2.68618  4.42225  2.77519  2.73123  3.46354  2.40513  3.72494  3.29354  2.67741  2.69355  4.24690  2.90347  2.73739  3.18146  2.89801  2.37887  2.77519  2.98518  4.58477  3.61503
          0.02519  4.08978  4.81212  0.61958  0.77255  0.48576  0.95510
    516   2.98314  4.47176  4.42199  4.09708  3.71863  3.94396  4.86439  2.06558  3.96833  2.37110  3.65565  4.25065  4.49620  4.31486  4.15919  3.46535  3.34180  0.78902  5.53808  4.28102    614 - -
          2.68618  4.42225  2.77519  2.73123  3.46354  2.40513  3.72494  3.29354  2.67741  2.69355  4.24690  2.90347  2.73739  3.18146  2.89801  2.37887  2.77519  2.98518  4.58477  3.61503
          0.02519  4.08978  4.81212  0.61958  0.77255  0.48576  0.95510
    517   3.26653  5.07973  3.78088  3.25316  4.49027  3.70566  4.00478  4.05177  2.35617  3.52834  4.52748  3.59381  4.20187  3.21837  0.69197  3.34310  3.52035  3.76745  5.48763  4.37547    615 - -
          2.68618  4.42225  2.77519  2.73123  3.46354  2.40513  3.72494  3.29354  2.67741  2.69355  4.24690  2.90347  2.73739  3.18146  2.89801  2.37887  2.77519  2.98518  4.58477  3.61503
          0.02519  4.08978  4.81212  0.61958  0.77255  0.48576  0.95510
    518   3.00097  5.21197  3.13526  2.65054  4.60928  3.59520  3.66212  4.00846  1.27954  3.46365  4.32197  3.11042  4.00921  2.04829  2.30017  2.97981  3.19591  3.66950  5.53359  4.29749    616 - -
          2.68618  4.42225  2.77519  2.73123  3.46354  2.40513  3.72494  3.29354  2.67741  2.69355  4.24690  2.90347  2.73739  3.18146  2.89801  2.37887  2.77519  2.98518  4.58477  3.61503
          0.02519  4.08978  4.81212  0.61958  0.77255  0.48576  0.95510
    519   2.22753  4.21552  3.83571  3.26864  3.30716  3.69527  4.02210  2.47172  3.18019  1.95464  2.45448  3.58234  3.54459  3.45297  3.45212  2.97762  2.88911  2.07988  4.86304  3.66329    617 - -
          2.68618  4.42225  2.77519  2.73123  3.46354  2.40513  3.72494  3.29354  2.67741  2.69355  4.24690  2.90347  2.73739  3.18146  2.89801  2.37887  2.77519  2.98518  4.58477  3.61503
          0.02519  4.08978  4.81212  0.61958  0.77255  0.48576  0.95510
    520   2.61849  4.80372  2.75587  2.45914  4.34950  3.04755  3.78587  3.78749  2.51339  3.37292  4.19040  1.65083  3.82190  2.95082  3.05144  2.30664  2.68077  3.38231  5.57928  4.23635    618 - -
          2.68618  4.42225  2.77519  2.73123  3.46354  2.40513  3.72494  3.29354  2.67741  2.69355  4.24690  2.90347  2.73739  3.18146  2.89801  2.37887  2.77519  2.98518  4.58477  3.61503
          0.02519  4.08978  4.81212  0.61958  0.77255  0.48576  0.95510
    521   2.64548  4.75154  2.78559  2.52427  4.11572  1.67178  3.82478  3.68415  2.70147  3.29809  4.14837  2.22152  3.85442  3.03208  3.12616  2.70330  2.96974  3.31227  5.43959  3.62105    619 - -
          2.68618  4.42225  2.77519  2.73123  3.46354  2.40513  3.72494  3.29354  2.67741  2.69355  4.24690  2.90347  2.73739  3.18146  2.89801  2.37887  2.77519  2.98518  4.58477  3.61503
          0.13540  4.08978  2.20830  0.61958  0.77255  0.48576  0.95510
    522   2.36542  4.24981  4.05055  3.54285  3.59510  3.72768  4.36346  1.98964  3.45080  2.38415  3.47929  3.79702  4.20798  3.75206  3.72332  3.08389  2.61083  1.33730  5.24471  4.03102    620 - -
          2.68618  4.42225  2.77519  2.73123  3.46354  2.40513  3.72494  3.29354  2.67741  2.69355  4.24690  2.90347  2.73739  3.18146  2.89801  2.37887  2.77519  2.98518  4.58477  3.61503
          0.02808  3.98246  4.70481  0.61958  0.77255  0.59504  0.80194
    523   2.50695  4.59481  2.77261  2.54960  4.30730  3.13668  3.87296  3.75447  2.73579  3.39143  4.23091  1.55538  3.77112  3.07096  3.14119  2.27237  2.62436  3.31479  5.58474  4.25267    621 - -
          2.68619  4.42226  2.77520  2.73124  3.46355  2.40513  3.72495  3.29355  2.67741  2.69356  4.24690  2.90347  2.73740  3.18147  2.89801  2.37888  2.77520  2.98519  4.58478  3.61471
          0.09145  2.54664  4.70481  0.43513  1.04180  0.42303  1.06438
    524   2.46248  4.26554  3.99549  3.47195  3.57153  3.70132  4.28024  2.23143  3.37669  2.42251  3.23423  3.73857  4.17385  3.67514  3.65180  3.04280  2.27050  1.39068  5.17363  3.96295    623 - -
          2.68618  4.42225  2.77519  2.73123  3.46354  2.40513  3.72494  3.29354  2.67741  2.69355  4.24690  2.90347  2.73739  3.18146  2.89801  2.37887  2.77519  2.98518  4.58477  3.61503
          0.02519  4.08978  4.81212  0.61958  0.77255  0.48576  0.95510
    525   3.23815  5.38271  0.65019  2.49749  4.79246  3.38894  4.14272  4.43333  3.27104  4.00485  4.99302  3.06281  4.05751  3.38593  3.81277  3.17959  3.58317  4.05103  5.91716  4.63630    624 - -
          2.68618  4.42225  2.77519  2.73123  3.46354  2.40513  3.72494  3.29354  2.67741  2.69355  4.24690  2.90347  2.73739  3.18146  2.89801  2.37887  2.77519  2.98518  4.58477  3.61503
          0.02519  4.08978  4.81212  0.61958  0.77255  0.48576  0.95510
    526   3.28803  4.59890  4.92500  4.37962  3.23669  4.59371  4.96830  1.66396  4.24154  1.01808  3.02791  4.62716  4.80092  4.38973  4.37882  3.95532  3.52244  1.88682  5.30829  4.21035    625 - -
          2.68618  4.42225  2.77519  2.73123  3.46354  2.40513  3.72494  3.29354  2.67741  2.69355  4.24690  2.90347  2.73739  3.18146  2.89801  2.37887  2.77519  2.98518  4.58477  3.61503
          0.02519  4.08978  4.81212  0.61958  0.77255  0.48576  0.95510
    527   2.62054  4.54316  3.16731  2.74376  3.84183  3.42779  3.86338  2.39055  2.72442  2.85722  3.78688  1.78643  3.91976  3.09699  3.10354  2.75993  2.66868  2.75739  5.25109  3.95459    626 - -
          2.68618  4.42225  2.77519  2.73123  3.46354  2.40513  3.72494  3.29354  2.67741  2.69355  4.24690  2.90347  2.73739  3.18146  2.89801  2.37887  2.77519  2.98518  4.58477  3.61503
          0.02519  4.08978  4.81212  0.61958  0.77255  0.48576  0.95510
    528   2.31783  4.28304  3.28490  3.10198  4.47884  1.28924  4.28731  3.96070  3.28298  3.62572  4.44774  3.30733  3.75504  3.55570  3.60656  1.68192  2.81658  3.35791  5.79266  4.56268    627 - -
          2.68618  4.42225  2.77519  2.73123  3.46354  2.40513  3.72494  3.29354  2.67741  2.69355  4.24690  2.90347  2.73739  3.18146  2.89801  2.37887  2.77519  2.98518  4.58477  3.61503
          0.02519  4.08978  4.81212  0.61958  0.77255  0.48576  0.95510
    529   2.61853  4.90647  2.77413  2.33662  4.17641  3.40634  3.39959  3.30709  2.36379  3.17583  3.97301  2.91456  3.80603  2.08575  2.71278  2.62583  2.43917  3.25737  5.38343  4.03166    628 - -
          2.68618  4.42225  2.77519  2.73123  3.46354  2.40513  3.72494  3.29354  2.67741  2.69355  4.24690  2.90347  2.73739  3.18146  2.89801  2.37887  2.77519  2.98518  4.58477  3.61503
          0.02519  4.08978  4.81212  0.61958  0.77255  0.48576  0.95510
    530   2.52940  4.46968  3.26323  3.06659  4.49040  1.81648  4.27058  3.97996  3.23115  3.62281  4.48259  3.36151  1.25938  3.53851  3.56371  2.67841  2.99266  3.45929  5.72155  4.55211    629 - -
          2.68619  4.42226  2.77521  2.73114  3.46355  2.40514  3.72496  3.29355  2.67742  2.69356  4.24691  2.90348  2.73730  3.18147  2.89802  2.37888  2.77521  2.98519  4.58478  3.61504
          0.06709  2.86889  4.81212  0.64222  0.74681  0.48576  0.95510
    531   1.97358  4.87192  1.64940  2.38795  4.43425  3.23998  3.80812  3.84992  2.71150  3.45943  4.27924  2.90329  3.81836  2.97267  3.20832  2.48366  2.77958  3.43438  5.67553  4.29849    632 - -
          2.68618  4.42225  2.77519  2.73123  3.46354  2.40513  3.72494  3.29354  2.67741  2.69355  4.24690  2.90347  2.73739  3.18146  2.89801  2.37887  2.77519  2.98518  4.58477  3.61503
          0.05100  4.08978  3.41189  0.61958  0.77255  0.48576  0.95510
    532   2.66711  4.93739  1.92222  2.34054  4.47164  3.23372  3.78733  3.94181  2.69271  3.50884  4.32385  2.86701  3.31801  2.94931  3.19710  1.64219  2.98763  3.51229  5.69677  4.30274    633 - -
          2.68618  4.42225  2.77519  2.73123  3.46354  2.40513  3.72494  3.29354  2.67741  2.69355  4.24690  2.90347  2.73739  3.18146  2.89801  2.37887  2.77519  2.98518  4.58477  3.61503
          0.02584  4.06461  4.78696  0.61958  0.77255  0.46876  0.98291
    533   1.98684  4.26444  4.08652  3.55794  3.54974  3.78916  4.33725  1.59986  3.47112  2.37958  3.45218  3.81901  4.23634  3.75391  3.73609  3.12618  2.68047  1.82530  5.17650  3.96814    634 - -
          2.68618  4.42225  2.77519  2.73123  3.46354  2.40513  3.72494  3.29354  2.67741  2.69355  4.24690  2.90347  2.73739  3.18146  2.89801  2.37887  2.77519  2.98518  4.58477  3.61503
          0.02519  4.08978  4.81212  0.61958  0.77255  0.48576  0.95510
    534   2.80972  5.13742  1.31955  2.27949  4.63741  3.23305  3.85631  4.14929  2.84720  3.71438  4.55977  2.82896  3.86213  3.03378  3.39242  1.95793  3.14349  3.70844  5.87143  4.42664    635 - -
          2.68618  4.42225  2.77519  2.73123  3.46354  2.40513  3.72494  3.29354  2.67741  2.69355  4.24690  2.90347  2.73739  3.18146  2.89801  2.37887  2.77519  2.98518  4.58477  3.61503
          0.02519  4.08978  4.81212  0.61958  0.77255  0.48576  0.95510
    535   2.65876  4.52827  3.24949  2.19409  3.14657  3.54425  3.71222  3.05749  2.70170  2.58500  3.62326  3.18095  3.93676  3.03623  3.09283  2.67898  2.89189  2.81567  4.82472  2.20758    636 - -
          2.68618  4.42225  2.77519  2.73123  3.46354  2.40513  3.72494  3.29354  2.67741  2.69355  4.24690  2.90347  2.73739  3.18146  2.89801  2.37887  2.77519  2.98518  4.58477  3.61503
          0.02519  4.08978  4.81212  0.61958  0.77255  0.48576  0.95510
    536   2.91040  5.18321  1.18803  2.34388  4.01016  3.36484  3.79349  3.88889  2.79427  3.45794  4.36682  2.89616  3.92824  3.02475  3.30473  2.87262  3.18939  3.55775  5.40694  3.05328    637 - -
          2.68618  4.42225  2.77519  2.73123  3.46354  2.40513  3.72494  3.29354  2.67741  2.69355  4.24690  2.90347  2.73739  3.18146  2.89801  2.37887  2.77519  2.98518  4.58477  3.61503
          0.02519  4.08978  4.81212  0.61958  0.77255  0.48576  0.95510
    537   3.00647  5.58825  1.64302  1.22686  4.87631  3.27089  3.81853  4.40051  2.83881  3.89614  4.75054  2.73353  3.89491  2.98489  3.43732  2.88546  3.29567  3.96926  6.04214  4.53504    638 - -
          2.68618  4.42225  2.77519  2.73123  3.46354  2.40513  3.72494  3.29354  2.67741  2.69355  4.24690  2.90347  2.73739  3.18146  2.89801  2.37887  2.77519  2.98518  4.58477  3.61503
          0.02519  4.08978  4.81212  0.61958  0.77255  0.48576  0.95510
    538   3.03827  5.63726  1.21089  1.59651  4.92038  3.26341  3.83668  4.45233  2.88794  3.94619  4.81235  2.72464  3.90249  3.00820  3.50425  2.90792  3.33357  4.01790  6.09219  4.57083    639 - -
          2.68618  4.42225  2.77519  2.73123  3.46354  2.40513  3.72494  3.29354  2.67741  2.69355  4.24690  2.90347  2.73739  3.18146  2.89801  2.37887  2.77519  2.98518  4.58477  3.61503
          0.02519  4.08978  4.81212  0.61958  0.77255  0.48576  0.95510
    539   3.02900  5.62995  1.29964  1.49665  4.91350  3.26441  3.82988  4.44467  2.87312  3.93625  4.79779  2.72445  3.89926  2.99936  3.48633  2.90011  3.32228  4.00924  6.08240  4.56237    640 - -
          2.68618  4.42225  2.77519  2.73123  3.46354  2.40513  3.72494  3.29354  2.67741  2.69355  4.24690  2.90347  2.73739  3.18146  2.89801  2.37887  2.77519  2.98518  4.58477  3.61503
          0.27890  4.08978  1.48438  0.61958  0.77255  0.48576  0.95510
    540   2.86804  5.37488  1.55688  1.60635  4.66087  3.16300  3.70265  4.15817  2.70694  3.68977  4.55182  2.63940  3.77957  2.87333  3.28268  2.76461  3.15647  3.75269  5.84975  4.37063    641 - -
          2.68618  4.42225  2.77519  2.73123  3.46354  2.40513  3.72494  3.29354  2.67741  2.69355  4.24690  2.90347  2.73739  3.18146  2.89801  2.37887  2.77519  2.98518  4.58477  3.61503
          0.03235  3.84322  4.56556  0.61958  0.77255  0.41207  1.08554
    541   2.82325  5.10393  2.53177  1.38154  4.49792  3.31800  3.79276  3.94970  2.64434  3.51635  4.37014  2.89020  2.31370  2.96011  3.10415  2.80082  3.11080  3.57241  5.68605  4.31987    642 - -
          2.68618  4.42225  2.77519  2.73123  3.46354  2.40513  3.72494  3.29354  2.67741  2.69355  4.24690  2.90347  2.73739  3.18146  2.89801  2.37887  2.77519  2.98518  4.58477  3.61503
          0.02604  4.05691  4.77926  0.61958  0.77255  0.52180  0.90006
    542   2.81261  5.25271  2.20159  1.49272  4.58757  3.28063  3.73029  4.06680  2.63984  3.59668  4.41439  2.77474  3.83817  2.88189  3.17218  2.03938  3.08751  3.66007  5.77269  4.33242    643 - -
          2.68618  4.42225  2.77519  2.73123  3.46354  2.40513  3.72494  3.29354  2.67741  2.69355  4.24690  2.90347  2.73739  3.18146  2.89801  2.37887  2.77519  2.98518  4.58477  3.61503
          0.02604  4.05691  4.77926  0.61958  0.77255  0.52180  0.90006
    543   2.72428  5.15067  2.07690  1.84515  4.43672  3.32224  3.65812  3.91076  2.50367  3.44134  4.23656  2.80229  3.81152  2.79407  3.01671  2.10393  2.97457  3.51895  5.61757  3.72613    644 - -
          2.68618  4.42225  2.77519  2.73123  3.46354  2.40513  3.72494  3.29354  2.67741  2.69355  4.24690  2.90347  2.73739  3.18146  2.89801  2.37887  2.77519  2.98518  4.58477  3.61503
          0.02604  4.05691  4.77926  0.61958  0.77255  0.46387  0.99113
    544   2.80885  5.12938  2.76843  1.55294  4.48676  3.18150  3.67555  3.92228  2.32163  3.43815  4.25509  2.93542  3.88761  2.81295  2.06220  2.78342  3.04657  3.54899  5.57655  4.24140    645 - -
          2.68618  4.42225  2.77519  2.73123  3.46354  2.40513  3.72494  3.29354  2.67741  2.69355  4.24690  2.90347  2.73739  3.18146  2.89801  2.37887  2.77519  2.98518  4.58477  3.61503
          0.02519  4.08978  4.81212  0.61958  0.77255  0.48576  0.95510
    545   3.01492  5.60999  1.48007  1.33649  4.89560  3.26737  3.82154  4.42380  2.85152  3.91548  4.77154  2.72766  3.89564  2.98860  3.45753  2.88983  3.30549  3.98923  6.06156  4.54711    646 - -
          2.68618  4.42225  2.77519  2.73123  3.46354  2.40513  3.72494  3.29354  2.67741  2.69355  4.24690  2.90347  2.73739  3.18146  2.89801  2.37887  2.77519  2.98518  4.58477  3.61503
          0.02519  4.08978  4.81212  0.61958  0.77255  0.48576  0.95510
    546   2.69670  5.05552  2.30792  1.81716  4.33264  3.35832  3.65428  3.77165  2.38704  3.33318  4.13414  2.71816  3.81997  2.79214  2.96891  2.67430  2.94021  2.50508  5.53376  4.14628    647 - -
          2.68618  4.42225  2.77519  2.73123  3.46354  2.40513  3.72494  3.29354  2.67741  2.69355  4.24690  2.90347  2.73739  3.18146  2.89801  2.37887  2.77519  2.98518  4.58477  3.61503
          0.02519  4.08978  4.81212  0.61958  0.77255  0.48576  0.95510
    547   2.70274  5.18037  2.29222  1.75195  4.48882  3.34557  3.16408  3.96844  2.42428  3.24915  4.24104  2.68637  3.80536  2.41580  2.92437  2.65443  2.94421  3.55480  5.62070  4.20384    648 - -
          2.68618  4.42225  2.77519  2.73123  3.46354  2.40513  3.72494  3.29354  2.67741  2.69355  4.24690  2.90347  2.73739  3.18146  2.89801  2.37887  2.77519  2.98518  4.58477  3.61503
          0.02519  4.08978  4.81212  0.61958  0.77255  0.48576  0.95510
    548   2.30982  4.70511  2.87471  2.25998  3.92433  2.93999  3.64817  3.20568  2.47383  2.73357  3.15350  2.81154  3.82441  2.81891  2.92556  2.64612  2.82039  3.02438  5.22694  3.91055    649 - -
          2.68619  4.42226  2.77520  2.73113  3.46354  2.40513  3.72495  3.29355  2.67741  2.69355  4.24690  2.90347  2.73740  3.18147  2.89801  2.37887  2.77520  2.98519  4.58477  3.61504
          0.34182  2.79882  1.47560  0.45918  0.99913  0.48576  0.95510
    549   2.08577  4.45611  2.97338  2.56354  3.96742  3.18495  3.74275  3.36244  2.59733  2.82501  3.86133  2.45843  3.27942  2.94414  3.00520  2.29656  2.75496  3.00712  5.28544  3.99284    651 - -
          2.68618  4.42225  2.77519  2.73123  3.46354  2.40513  3.72494  3.29354  2.67741  2.69355  4.24690  2.90347  2.73739  3.18146  2.89801  2.37887  2.77519  2.98518  4.58477  3.61503
          0.03243  3.84066  4.56300  0.61958  0.77255  0.63787  0.75165
    550   2.91295  4.95133  3.28934  2.73261  4.07835  3.55141  2.99223  3.72286  2.01595  3.22217  4.11754  3.14600  3.96241  2.79358  1.39092  2.94275  3.11802  3.42352  5.21594  3.91729    652 - -
          2.68618  4.42225  2.77519  2.73123  3.46354  2.40513  3.72494  3.29354  2.67741  2.69355  4.24690  2.90347  2.73739  3.18146  2.89801  2.37887  2.77519  2.98518  4.58477  3.61503
          0.03082  3.89072  4.61307  0.61958  0.77255  0.42009  1.07000
    551   2.67502  4.89517  1.82248  2.36108  4.22939  3.09512  3.72861  3.62375  2.60955  3.26112  4.09445  2.63654  3.83005  2.89579  3.09695  2.69069  2.95019  2.35866  5.50158  4.13513    653 - -
          2.68618  4.42225  2.77519  2.73123  3.46354  2.40513  3.72494  3.29354  2.67741  2.69355  4.24690  2.90347  2.73739  3.18146  2.89801  2.37887  2.77519  2.98518  4.58477  3.61503
          0.02585  4.06435  4.78669  0.61958  0.77255  0.51386  0.91176
    552   2.41975  4.34047  3.38458  3.21358  4.27333  3.06736  4.31593  3.82405  3.30048  3.53085  4.44346  3.40435  3.82289  3.63537  3.57756  0.83452  2.91503  3.31652  5.63114  4.35909    654 - -
          2.68618  4.42225  2.77519  2.73123  3.46354  2.40513  3.72494  3.29354  2.67741  2.69355  4.24690  2.90347  2.73739  3.18146  2.89801  2.37887  2.77519  2.98518  4.58477  3.61503
          0.02585  4.06435  4.78669  0.61958  0.77255  0.51386  0.91176
    553   2.49198  4.43475  3.21006  2.82597  3.83271  3.25192  3.91023  3.34888  2.81703  3.03606  3.92306  3.19658  3.83927  3.17737  3.17714  1.35541  2.66487  3.00984  5.24017  3.35719    655 - -
          2.68618  4.42225  2.77519  2.73123  3.46354  2.40513  3.72494  3.29354  2.67741  2.69355  4.24690  2.90347  2.73739  3.18146  2.89801  2.37887  2.77519  2.98518  4.58477  3.61503
          0.02585  4.06435  4.78669  0.61958  0.77255  0.51386  0.91176
    554   2.29549  4.40061  3.32444  3.00159  4.00024  3.21906  4.08348  3.27155  2.96084  2.76497  3.99214  3.31052  1.39351  3.34974  3.27829  2.65673  2.89626  2.95574  5.43025  4.15480    656 - -
          2.68618  4.42225  2.77519  2.73123  3.46354  2.40513  3.72494  3.29354  2.67741  2.69355  4.24690  2.90347  2.73739  3.18146  2.89801  2.37887  2.77519  2.98518  4.58477  3.61503
          0.05413  4.06435  3.33786  0.61958  0.77255  0.51386  0.91176
    555   2.88241  5.27477  2.45843  1.38750  4.56889  3.34011  3.71860  4.04456  2.49165  3.55516  4.40459  2.83041  3.87851  2.17399  2.91874  2.82123  3.13908  3.66910  5.70782  4.31356    657 - -
          2.68618  4.42225  2.77519  2.73123  3.46354  2.40513  3.72494  3.29354  2.67741  2.69355  4.24690  2.90347  2.73739  3.18146  2.89801  2.37887  2.77519  2.98518  4.58477  3.61503
          0.21080  4.03680  1.75787  0.61958  0.77255  0.54267  0.87035
    556   2.89841  5.32279  1.22778  1.97059  4.62771  3.16377  3.75361  4.12269  2.78842  3.69314  4.58721  2.67412  3.79959  2.94015  3.35937  2.80596  3.20239  3.73314  5.83695  4.38112    658 - -
          2.68618  4.42225  2.77519  2.73123  3.46354  2.40513  3.72494  3.29354  2.67741  2.69355  4.24690  2.90347  2.73739  3.18146  2.89801  2.37887  2.77519  2.98518  4.58477  3.61503
          0.03187  3.85786  4.58021  0.61958  0.77255  0.69674  0.68957
    557   2.13011  4.87530  1.55825  2.26277  4.37557  3.14554  3.77738  3.73332  2.74864  3.41907  4.30211  2.79324  3.76489  2.96527  3.25786  2.66710  2.99704  3.35716  5.65484  4.25959    659 - -
          2.68580  4.42237  2.77532  2.73136  3.46366  2.40493  3.72507  3.29366  2.67753  2.69337  4.24702  2.90359  2.73752  3.18159  2.89813  2.37874  2.77502  2.98531  4.58489  3.61515
          0.33216  1.26363        *  1.13562  0.38746  0.00000        *
//
