# Supplementary material for: Potential Conservation of Circadian Clock Proteins in the phylum Nematoda as Revealed by Bioinformatic Searches
Source: PLoS One. 2014 Nov 14;9(11):e112871. doi: 10.1371/journal.pone.0112871 (PMC4232591; doi:10.1371/journal.pone.0112871)
Supplement: File S1 — HMM profiles used in this work and HMMsearch results. (ZIP) [file pone.0112871.s007.zip › HMMs-CE/Arabidopsis/PRR9_AEC10754-aln.fasta.hmm]

HMMER3/b [3.0 | March 2010]
NAME  PRR9_AEC10754-aln
LENG  502
ALPH  amino
RF    no
CS    no
MAP   yes
DATE  Wed Aug 22 12:17:43 2012
NSEQ  8
EFFN  0.996094
CKSUM 264036702
STATS LOCAL MSV      -12.3135  0.69800
STATS LOCAL VITERBI  -12.9120  0.69800
STATS LOCAL FORWARD   -5.6651  0.69800
HMM          A        C        D        E        F        G        H        I        K        L        M        N        P        Q        R        S        T        V        W        Y   
            m->m     m->i     m->d     i->m     i->i     d->m     d->d
  COMPO   2.55132  4.16587  2.87147  2.53678  3.62661  3.03166  3.67528  3.03880  2.50166  2.56560  3.66676  2.99626  3.40960  2.94484  2.73868  2.49777  2.83985  2.74593  4.63514  3.75414
          2.68618  4.42225  2.77519  2.73123  3.46354  2.40513  3.72494  3.29354  2.67741  2.69355  4.24690  2.90347  2.73739  3.18146  2.89801  2.37887  2.77519  2.98518  4.58477  3.61503
          0.02281  4.18774  4.91009  0.61958  0.77255  0.00000        *
      1   3.25004  4.75469  4.40691  4.03615  3.38967  4.08089  4.69847  2.59901  3.78408  1.94616  0.87994  4.27109  4.55312  4.15039  3.94986  3.62663  3.56683  2.63975  5.26544  4.05036      1 - -
          2.68618  4.42225  2.77519  2.73123  3.46354  2.40513  3.72494  3.29354  2.67741  2.69355  4.24690  2.90347  2.73739  3.18146  2.89801  2.37887  2.77519  2.98518  4.58477  3.61503
          0.02281  4.18774  4.91009  0.61958  0.77255  0.48576  0.95510
      2   1.76989  4.25490  3.52034  3.29371  4.53774  1.18571  4.40206  3.96629  3.42268  3.65092  4.46000  3.41647  3.78391  3.67767  3.72935  2.12941  2.81165  3.34971  5.86856  4.66872      2 - -
          2.68618  4.42225  2.77519  2.73123  3.46354  2.40513  3.72494  3.29354  2.67741  2.69355  4.24690  2.90347  2.73739  3.18146  2.89801  2.37887  2.77519  2.98518  4.58477  3.61503
          0.02281  4.18774  4.91009  0.61958  0.77255  0.48576  0.95510
      3   2.95601  5.27221  2.48833  1.07003  4.73887  2.29326  3.91955  4.22719  2.83942  3.77396  4.62761  2.93384  3.96080  3.09428  3.33328  2.91365  3.26515  3.81175  5.90043  4.51650      3 - -
          2.68618  4.42225  2.77519  2.73123  3.46354  2.40513  3.72494  3.29354  2.67741  2.69355  4.24690  2.90347  2.73739  3.18146  2.89801  2.37887  2.77519  2.98518  4.58477  3.61503
          0.02281  4.18774  4.91009  0.61958  0.77255  0.48576  0.95510
      4   2.60928  4.37881  3.40819  2.40830  3.17382  2.80301  3.82679  2.65108  2.81474  2.59142  3.48751  3.27695  3.95245  3.12769  3.18728  2.81021  2.64357  2.06957  4.97273  3.72765      4 - -
          2.68618  4.42225  2.77519  2.73123  3.46354  2.40513  3.72494  3.29354  2.67741  2.69355  4.24690  2.90347  2.73739  3.18146  2.89801  2.37887  2.77519  2.98518  4.58477  3.61503
          0.02281  4.18774  4.91009  0.61958  0.77255  0.48576  0.95510
      5   2.64117  4.31078  3.62777  3.08356  3.49407  3.05928  3.95118  2.66412  2.66622  2.51821  3.06165  3.44482  4.02980  3.30747  3.26611  2.90493  2.89306  1.53876  4.97019  3.74612      5 - -
          2.68618  4.42225  2.77519  2.73123  3.46354  2.40513  3.72494  3.29354  2.67741  2.69355  4.24690  2.90347  2.73739  3.18146  2.89801  2.37887  2.77519  2.98518  4.58477  3.61503
          0.02281  4.18774  4.91009  0.61958  0.77255  0.48576  0.95510
      6   2.78847  4.47296  3.58766  2.05729  3.65593  3.78101  4.08773  1.84432  3.04099  2.50089  3.54970  3.50744  4.16760  3.37659  3.40081  3.06250  3.03173  1.85038  5.21403  3.96663      6 - -
          2.68618  4.42225  2.77519  2.73123  3.46354  2.40513  3.72494  3.29354  2.67741  2.69355  4.24690  2.90347  2.73739  3.18146  2.89801  2.37887  2.77519  2.98518  4.58477  3.61503
          0.02281  4.18774  4.91009  0.61958  0.77255  0.48576  0.95510
      7   2.63093  4.71708  3.07951  2.06875  3.93061  3.47399  3.68573  3.32085  2.33364  2.58321  2.92951  3.03762  3.86702  2.86344  2.92413  2.31306  2.86216  3.02955  5.23842  3.93233      7 - -
          2.68618  4.42225  2.77519  2.73123  3.46354  2.40513  3.72494  3.29354  2.67741  2.69355  4.24690  2.90347  2.73739  3.18146  2.89801  2.37887  2.77519  2.98518  4.58477  3.61503
          0.07056  4.18774  2.93846  0.61958  0.77255  0.48576  0.95510
      8   2.62502  4.58730  3.25906  2.71036  3.85297  3.46572  3.76079  3.23287  2.53046  2.88521  2.78045  3.15591  3.90017  2.97312  2.35772  1.84673  2.88381  2.95536  5.19188  3.91813      8 - -
          2.68618  4.42225  2.77519  2.73123  3.46354  2.40513  3.72494  3.29354  2.67741  2.69355  4.24690  2.90347  2.73739  3.18146  2.89801  2.37887  2.77519  2.98518  4.58477  3.61503
          0.02391  4.14110  4.86344  0.61958  0.77255  0.54124  0.87234
      9   2.69595  5.04080  2.87629  2.22817  4.36853  2.39495  3.63148  3.80739  2.01051  3.33508  4.12503  2.92511  3.84243  2.75635  2.48313  2.34433  2.92847  3.43035  5.50074  4.14738      9 - -
          2.68618  4.42225  2.77519  2.73123  3.46354  2.40513  3.72494  3.29354  2.67741  2.69355  4.24690  2.90347  2.73739  3.18146  2.89801  2.37887  2.77519  2.98518  4.58477  3.61503
          0.02391  4.14110  4.86344  0.61958  0.77255  0.54124  0.87234
     10   2.64902  4.76319  2.55766  1.98201  3.99339  3.45596  3.70655  2.86477  2.54188  2.99140  3.85094  3.00733  3.86997  2.87733  2.99846  2.70698  2.88652  2.28963  5.31255  3.98760     10 - -
          2.68618  4.42225  2.77519  2.73123  3.46354  2.40513  3.72494  3.29354  2.67741  2.69355  4.24690  2.90347  2.73739  3.18146  2.89801  2.37887  2.77519  2.98518  4.58477  3.61503
          0.02391  4.14110  4.86344  0.61958  0.77255  0.54124  0.87234
     11   2.69406  5.09909  2.17152  1.97564  4.39559  3.37779  3.64353  3.84292  2.08481  3.38155  4.16683  2.86022  3.82316  2.76915  2.91839  2.66478  2.93353  2.69234  5.56047  4.16697     11 - -
          2.68618  4.42225  2.77519  2.73123  3.46354  2.40513  3.72494  3.29354  2.67741  2.69355  4.24690  2.90347  2.73739  3.18146  2.89801  2.37887  2.77519  2.98518  4.58477  3.61503
          0.26549  4.14110  1.52666  0.61958  0.77255  0.54124  0.87234
     12   2.66297  4.91682  2.20339  2.33626  4.16221  3.34752  3.62044  3.56792  1.99622  2.66959  4.01071  2.86662  3.80058  2.77306  2.82243  2.66577  2.90449  3.24015  5.39544  4.03737     12 - -
          2.68618  4.42225  2.77519  2.73123  3.46354  2.40513  3.72494  3.29354  2.67741  2.69355  4.24690  2.90347  2.73739  3.18146  2.89801  2.37887  2.77519  2.98518  4.58477  3.61503
          0.03035  3.90596  4.62830  0.61958  0.77255  0.75376  0.63600
     13   2.59905  4.58312  2.95321  2.24054  3.81538  3.37340  3.71583  3.15805  2.55041  2.26810  3.74922  3.02819  3.83821  2.93299  2.93874  2.17652  2.86234  2.88931  5.17879  3.87789     13 - -
          2.68618  4.42225  2.77519  2.73123  3.46354  2.40513  3.72494  3.29354  2.67741  2.69355  4.24690  2.90347  2.73739  3.18146  2.89801  2.37887  2.77519  2.98518  4.58477  3.61503
          0.03035  3.90596  4.62830  0.61958  0.77255  0.75376  0.63600
     14   2.68015  4.53552  3.07225  2.11360  3.77604  3.46776  3.88916  2.70581  2.75368  2.68337  3.70124  3.18618  3.95342  3.13221  3.12031  2.84416  2.95840  1.75541  5.24727  3.96102     14 - -
          2.68618  4.42225  2.77519  2.73123  3.46354  2.40513  3.72494  3.29354  2.67741  2.69355  4.24690  2.90347  2.73739  3.18146  2.89801  2.37887  2.77519  2.98518  4.58477  3.61503
          0.03035  3.90596  4.62830  0.61958  0.77255  0.59103  0.80689
     15   2.69081  5.02497  2.15203  2.32509  4.39112  2.63902  3.66004  3.84962  2.43083  3.38767  4.19017  2.86085  3.81131  2.79923  2.02722  2.67357  2.94964  3.46012  5.55313  4.18098     15 - -
          2.68618  4.42225  2.77519  2.73123  3.46354  2.40513  3.72494  3.29354  2.67741  2.69355  4.24690  2.90347  2.73739  3.18146  2.89801  2.37887  2.77519  2.98518  4.58477  3.61503
          0.02717  4.01494  4.73729  0.61958  0.77255  0.66693  0.72007
     16   2.49120  4.24915  3.49263  2.96520  3.53315  2.56927  3.88994  2.81658  2.90656  2.58561  2.75506  3.31537  3.88738  3.21917  3.24287  2.37228  2.78545  2.11919  4.98433  3.75246     16 - -
          2.68618  4.42225  2.77519  2.73123  3.46354  2.40513  3.72494  3.29354  2.67741  2.69355  4.24690  2.90347  2.73739  3.18146  2.89801  2.37887  2.77519  2.98518  4.58477  3.61503
          0.02717  4.01494  4.73729  0.61958  0.77255  0.66693  0.72007
     17   2.85412  5.39951  1.72275  1.64422  4.69581  3.26861  3.70238  4.19372  2.22108  3.68366  4.49636  2.72580  3.82892  2.84748  3.14177  2.76207  3.11864  3.77035  5.83605  4.37002     17 - -
          2.68618  4.42225  2.77519  2.73123  3.46354  2.40513  3.72494  3.29354  2.67741  2.69355  4.24690  2.90347  2.73739  3.18146  2.89801  2.37887  2.77519  2.98518  4.58477  3.61503
          0.02717  4.01494  4.73729  0.61958  0.77255  0.66693  0.72007
     18   2.25278  4.21620  3.31859  3.03093  4.31008  1.58748  4.15592  3.72359  3.11499  3.40281  4.22469  3.24760  3.70050  3.40840  3.45303  1.99114  2.08861  3.18785  5.63875  4.41082     18 - -
          2.68618  4.42225  2.77519  2.73123  3.46354  2.40513  3.72494  3.29354  2.67741  2.69355  4.24690  2.90347  2.73739  3.18146  2.89801  2.37887  2.77519  2.98518  4.58477  3.61503
          0.08013  4.01494  2.83097  0.61958  0.77255  0.66693  0.72007
     19   2.65856  4.79281  2.74535  1.80587  4.06916  3.35065  3.69781  3.38768  2.52273  3.08914  3.95260  2.63668  3.83146  2.87660  2.95520  2.69951  2.91888  2.38542  5.36684  4.02982     19 - -
          2.68618  4.42225  2.77519  2.73123  3.46354  2.40513  3.72494  3.29354  2.67741  2.69355  4.24690  2.90347  2.73739  3.18146  2.89801  2.37887  2.77519  2.98518  4.58477  3.61503
          0.02863  3.96344  4.68579  0.61958  0.77255  0.71008  0.67649
     20   2.82857  5.09405  2.69167  1.45845  4.42336  3.38473  3.67268  3.85970  2.31776  3.39288  4.24603  2.91578  3.87417  2.82536  2.24518  2.80583  3.07124  3.51014  5.53438  4.21156     20 - -
          2.68618  4.42225  2.77519  2.73123  3.46354  2.40513  3.72494  3.29354  2.67741  2.69355  4.24690  2.90347  2.73739  3.18146  2.89801  2.37887  2.77519  2.98518  4.58477  3.61503
          0.02863  3.96344  4.68579  0.61958  0.77255  0.71008  0.67649
     21   2.75346  5.09149  2.58331  1.88560  4.43394  2.44812  3.64991  3.87258  1.94286  3.40596  4.22473  2.83888  3.82504  2.79425  2.79819  2.72257  3.00319  3.49783  5.57117  4.20840     21 - -
          2.68618  4.42225  2.77519  2.73123  3.46354  2.40513  3.72494  3.29354  2.67741  2.69355  4.24690  2.90347  2.73739  3.18146  2.89801  2.37887  2.77519  2.98518  4.58477  3.61503
          0.02863  3.96344  4.68579  0.61958  0.77255  0.71008  0.67649
     22   2.72421  4.84046  2.81781  1.52150  4.01828  3.40802  3.72836  3.31028  2.50740  2.95534  3.22158  2.98577  3.87960  2.90786  2.90952  2.76703  2.97887  3.06003  5.36356  4.02892     22 - -
          2.68618  4.42225  2.77519  2.73123  3.46354  2.40513  3.72494  3.29354  2.67741  2.69355  4.24690  2.90347  2.73739  3.18146  2.89801  2.37887  2.77519  2.98518  4.58477  3.61503
          0.02863  3.96344  4.68579  0.61958  0.77255  0.62767  0.76322
     23   2.62309  4.85458  2.04196  2.16430  4.09398  3.38577  3.63432  3.10761  2.44455  3.08916  3.39437  2.90632  3.80837  2.78373  2.91403  2.64276  2.86055  3.13849  5.36027  4.00906     23 - -
          2.68618  4.42225  2.77519  2.73123  3.46354  2.40513  3.72494  3.29354  2.67741  2.69355  4.24690  2.90347  2.73739  3.18146  2.89801  2.37887  2.77519  2.98518  4.58477  3.61503
          0.02717  4.01494  4.73729  0.61958  0.77255  0.45982  0.99804
     24   1.98195  4.64598  3.12393  2.61259  4.05896  3.36887  3.75689  3.43190  1.98469  3.08227  3.91745  3.07532  3.84422  2.93403  2.94508  2.20033  2.85682  2.79839  5.34453  4.04747     24 - -
          2.68618  4.42225  2.77519  2.73123  3.46354  2.40513  3.72494  3.29354  2.67741  2.69355  4.24690  2.90347  2.73739  3.18146  2.89801  2.37887  2.77519  2.98518  4.58477  3.61503
          0.02391  4.14110  4.86344  0.61958  0.77255  0.54124  0.87234
     25   2.06975  4.96538  2.81802  2.38949  4.30081  2.64271  3.66431  3.73917  2.25044  3.29628  4.09465  2.49627  3.83147  2.47895  2.88231  2.66610  2.91468  3.36874  5.49170  4.13233     25 - -
          2.68618  4.42225  2.77519  2.73123  3.46354  2.40513  3.72494  3.29354  2.67741  2.69355  4.24690  2.90347  2.73739  3.18146  2.89801  2.37887  2.77519  2.98518  4.58477  3.61503
          0.02391  4.14110  4.86344  0.61958  0.77255  0.45257  1.01057
     26   2.07083  4.64886  3.20018  2.73969  4.28733  1.98790  3.86560  3.69353  2.57674  3.30361  4.13096  3.15547  3.86946  3.04104  1.94158  2.67105  2.91670  3.29416  5.51496  4.23802     26 - -
          2.68618  4.42225  2.77519  2.73123  3.46354  2.40513  3.72494  3.29354  2.67741  2.69355  4.24690  2.90347  2.73739  3.18146  2.89801  2.37887  2.77519  2.98518  4.58477  3.61503
          0.02281  4.18774  4.91009  0.61958  0.77255  0.48576  0.95510
     27   2.61860  4.70313  3.07154  2.20738  3.92344  3.13865  3.68838  3.02255  2.30315  2.95648  3.79391  3.03372  3.86057  2.86740  2.95410  2.31432  2.85298  2.39949  5.23597  3.92823     27 - -
          2.68618  4.42225  2.77519  2.73123  3.46354  2.40513  3.72494  3.29354  2.67741  2.69355  4.24690  2.90347  2.73739  3.18146  2.89801  2.37887  2.77519  2.98518  4.58477  3.61503
          0.02281  4.18774  4.91009  0.61958  0.77255  0.48576  0.95510
     28   2.28399  5.09865  2.79888  2.04502  4.41632  2.69024  3.64080  3.87039  2.01739  3.38964  4.16889  2.89606  3.83773  2.46808  2.83628  2.67282  2.93390  3.47881  5.55288  4.17309     28 - -
          2.68618  4.42225  2.77519  2.73123  3.46354  2.40513  3.72494  3.29354  2.67741  2.69355  4.24690  2.90347  2.73739  3.18146  2.89801  2.37887  2.77519  2.98518  4.58477  3.61503
          0.02281  4.18774  4.91009  0.61958  0.77255  0.48576  0.95510
     29   1.64246  4.31227  3.47673  3.12187  4.37781  3.07673  4.21951  3.79262  3.16338  3.46292  4.27988  3.34325  2.85265  3.46070  3.51434  1.31989  2.80623  3.26531  5.70278  4.47124     29 - -
          2.68618  4.42225  2.77519  2.73123  3.46354  2.40513  3.72494  3.29354  2.67741  2.69355  4.24690  2.90347  2.73739  3.18146  2.89801  2.37887  2.77519  2.98518  4.58477  3.61503
          0.02281  4.18774  4.91009  0.61958  0.77255  0.48576  0.95510
     30   2.68500  5.01173  2.98037  2.44405  4.36627  2.71221  3.63815  3.80229  1.86014  3.32910  4.11588  2.96160  3.35075  2.76047  2.29686  2.35529  2.91947  3.42180  5.49107  4.14751     30 - -
          2.68618  4.42225  2.77519  2.73123  3.46354  2.40513  3.72494  3.29354  2.67741  2.69355  4.24690  2.90347  2.73739  3.18146  2.89801  2.37887  2.77519  2.98518  4.58477  3.61503
          0.14580  4.18774  2.11617  0.61958  0.77255  0.48576  0.95510
     31   2.10958  4.84725  2.69577  1.72398  4.32496  3.27861  3.75800  3.73911  2.60412  3.34406  4.16675  2.91857  3.81785  2.92042  3.06647  2.12752  2.93819  3.35376  5.56444  4.20827     31 - -
          2.68655  4.42263  2.77536  2.73049  3.46325  2.40446  3.72532  3.29391  2.67597  2.69373  4.24727  2.90361  2.73777  3.18184  2.89838  2.37924  2.77536  2.98530  4.58514  3.61541
          0.44918  1.48905  1.99317  2.10515  0.12991  0.41106  1.08751
     32   3.11537  4.49091  4.65453  4.15088  3.36503  4.33156  4.80894  1.96004  3.99453  1.37920  3.21472  4.38658  4.65733  4.25101  4.18060  3.71050  3.37963  1.26937  5.31781  4.12479     53 - -
          2.68618  4.42225  2.77519  2.73123  3.46354  2.40513  3.72494  3.29354  2.67741  2.69355  4.24690  2.90347  2.73739  3.18146  2.89801  2.37887  2.77519  2.98518  4.58477  3.61503
          0.02577  4.06729  4.78964  0.61958  0.77255  0.41086  1.08790
     33   2.67396  4.24853  3.97189  3.43517  3.43662  3.69772  4.17089  2.42203  3.32685  2.36994  2.55740  3.69877  4.14099  3.61232  3.57989  2.38129  2.95262  1.47744  5.00284  3.79236     54 - -
          2.68618  4.42225  2.77519  2.73123  3.46354  2.40513  3.72494  3.29354  2.67741  2.69355  4.24690  2.90347  2.73739  3.18146  2.89801  2.37887  2.77519  2.98518  4.58477  3.61503
          0.02281  4.18774  4.91009  0.61958  0.77255  0.48576  0.95510
     34   3.00439  5.25284  3.30680  2.69693  4.68257  3.66097  3.65649  4.05453  1.84839  3.49322  4.32327  2.73416  4.03251  2.31440  1.40053  2.98044  3.18467  3.70268  5.55225  4.32707     55 - -
          2.68618  4.42225  2.77519  2.73123  3.46354  2.40513  3.72494  3.29354  2.67741  2.69355  4.24690  2.90347  2.73739  3.18146  2.89801  2.37887  2.77519  2.98518  4.58477  3.61503
          0.02281  4.18774  4.91009  0.61958  0.77255  0.48576  0.95510
     35   3.01801  4.81366  3.34915  2.12825  3.39872  3.69278  3.91236  3.40715  2.86779  2.99615  3.98497  3.42074  4.15791  3.32220  3.16809  3.13838  3.26863  3.18571  1.30985  3.41514     56 - -
          2.68618  4.42225  2.77519  2.73123  3.46354  2.40513  3.72494  3.29354  2.67741  2.69355  4.24690  2.90347  2.73739  3.18146  2.89801  2.37887  2.77519  2.98518  4.58477  3.61503
          0.02281  4.18774  4.91009  0.61958  0.77255  0.48576  0.95510
     36   2.85447  5.31968  2.14584  1.35593  4.63956  3.34450  3.76278  4.10568  2.65551  3.63600  4.44613  2.82569  3.88549  2.90716  3.18804  2.79023  2.38161  3.69990  5.81167  4.37053     57 - -
          2.68618  4.42225  2.77519  2.73123  3.46354  2.40513  3.72494  3.29354  2.67741  2.69355  4.24690  2.90347  2.73739  3.18146  2.89801  2.37887  2.77519  2.98518  4.58477  3.61503
          0.02281  4.18774  4.91009  0.61958  0.77255  0.48576  0.95510
     37   2.96270  5.17905  3.28996  2.70094  4.62222  2.87193  3.67773  4.00089  1.27719  3.46572  4.29801  3.15409  4.01943  2.80607  1.92644  2.95391  3.16110  3.64798  5.54293  4.31233     58 - -
          2.68618  4.42225  2.77519  2.73123  3.46354  2.40513  3.72494  3.29354  2.67741  2.69355  4.24690  2.90347  2.73739  3.18146  2.89801  2.37887  2.77519  2.98518  4.58477  3.61503
          0.02281  4.18774  4.91009  0.61958  0.77255  0.48576  0.95510
     38   3.16753  4.53495  4.54863  4.05562  1.41727  4.18680  3.85195  2.80579  3.90651  2.22319  2.38991  4.06541  4.50452  4.00405  4.00487  3.50635  3.39266  2.73957  4.11424  1.89222     59 - -
          2.68618  4.42225  2.77519  2.73123  3.46354  2.40513  3.72494  3.29354  2.67741  2.69355  4.24690  2.90347  2.73739  3.18146  2.89801  2.37887  2.77519  2.98518  4.58477  3.61503
          0.02281  4.18774  4.91009  0.61958  0.77255  0.48576  0.95510
     39   3.52948  4.90489  4.69531  4.34812  3.28801  4.37918  4.90659  2.52000  4.11354  0.56547  3.23264  4.59360  4.76756  4.40454  4.23320  4.00526  3.81329  2.63704  5.26921  4.06151     60 - -
          2.68618  4.42225  2.77519  2.73123  3.46354  2.40513  3.72494  3.29354  2.67741  2.69355  4.24690  2.90347  2.73739  3.18146  2.89801  2.37887  2.77519  2.98518  4.58477  3.61503
          0.02281  4.18774  4.91009  0.61958  0.77255  0.48576  0.95510
     40   2.83781  4.77978  3.34929  3.01676  4.36594  3.44458  4.09129  3.86226  2.76494  3.45154  4.36751  3.39721  1.00998  3.32067  2.46277  2.94865  3.19606  3.49534  5.57419  4.36030     61 - -
          2.68618  4.42225  2.77519  2.73123  3.46354  2.40513  3.72494  3.29354  2.67741  2.69355  4.24690  2.90347  2.73739  3.18146  2.89801  2.37887  2.77519  2.98518  4.58477  3.61503
          0.02281  4.18774  4.91009  0.61958  0.77255  0.48576  0.95510
     41   3.00942  5.21000  3.37353  2.74783  4.66577  3.02310  3.67477  4.03123  1.43013  3.48158  4.31971  3.18753  4.04588  2.80206  1.56066  2.99871  3.19639  3.68407  5.54356  4.33300     62 - -
          2.68618  4.42225  2.77519  2.73123  3.46354  2.40513  3.72494  3.29354  2.67741  2.69355  4.24690  2.90347  2.73739  3.18146  2.89801  2.37887  2.77519  2.98518  4.58477  3.61503
          0.02281  4.18774  4.91009  0.61958  0.77255  0.48576  0.95510
     42   2.75496  4.40019  3.95876  3.48110  3.49610  3.68694  4.28424  2.57500  3.31166  2.22652  1.48825  3.74467  4.18609  3.66191  3.56089  3.05951  2.22168  2.45467  5.16722  3.96598     63 - -
          2.68618  4.42225  2.77519  2.73123  3.46354  2.40513  3.72494  3.29354  2.67741  2.69355  4.24690  2.90347  2.73739  3.18146  2.89801  2.37887  2.77519  2.98518  4.58477  3.61503
          0.02281  4.18774  4.91009  0.61958  0.77255  0.48576  0.95510
     43   2.62848  4.27809  3.65871  3.10126  2.93898  3.62269  3.93162  2.68707  3.00701  2.44479  3.39006  3.45387  2.91240  3.31853  2.92904  2.89940  2.87457  1.68601  4.88510  3.64824     64 - -
          2.68618  4.42225  2.77519  2.73123  3.46354  2.40513  3.72494  3.29354  2.67741  2.69355  4.24690  2.90347  2.73739  3.18146  2.89801  2.37887  2.77519  2.98518  4.58477  3.61503
          0.02281  4.18774  4.91009  0.61958  0.77255  0.48576  0.95510
     44   3.26388  4.61815  4.84603  4.33561  3.31241  4.48740  4.93331  2.08796  4.17068  1.00159  3.13873  4.56180  4.77206  4.37357  4.32035  3.87096  3.51973  1.55676  5.33605  4.18951     65 - -
          2.68618  4.42225  2.77519  2.73123  3.46354  2.40513  3.72494  3.29354  2.67741  2.69355  4.24690  2.90347  2.73739  3.18146  2.89801  2.37887  2.77519  2.98518  4.58477  3.61503
          0.02281  4.18774  4.91009  0.61958  0.77255  0.48576  0.95510
     45   3.23972  5.26548  3.70248  3.01785  4.74659  3.80460  3.74235  4.09850  1.80107  3.53154  4.43076  3.38030  4.18423  2.88623  0.94466  3.24697  3.40250  3.79455  5.54633  4.41359     66 - -
          2.68618  4.42225  2.77519  2.73123  3.46354  2.40513  3.72494  3.29354  2.67741  2.69355  4.24690  2.90347  2.73739  3.18146  2.89801  2.37887  2.77519  2.98518  4.58477  3.61503
          0.02281  4.18774  4.91009  0.61958  0.77255  0.48576  0.95510
     46   3.06630  4.53522  4.55389  4.23801  3.80319  4.04136  4.99275  2.09123  4.11138  2.44190  3.73050  4.37457  4.59259  4.45355  4.29224  3.57383  3.42528  0.70218  5.63718  4.38400     67 - -
          2.68618  4.42225  2.77519  2.73123  3.46354  2.40513  3.72494  3.29354  2.67741  2.69355  4.24690  2.90347  2.73739  3.18146  2.89801  2.37887  2.77519  2.98518  4.58477  3.61503
          0.02281  4.18774  4.91009  0.61958  0.77255  0.48576  0.95510
     47   3.52948  4.90489  4.69531  4.34812  3.28801  4.37918  4.90659  2.52000  4.11354  0.56547  3.23264  4.59360  4.76756  4.40454  4.23320  4.00526  3.81329  2.63704  5.26921  4.06151     68 - -
          2.68618  4.42225  2.77519  2.73123  3.46354  2.40513  3.72494  3.29354  2.67741  2.69355  4.24690  2.90347  2.73739  3.18146  2.89801  2.37887  2.77519  2.98518  4.58477  3.61503
          0.02281  4.18774  4.91009  0.61958  0.77255  0.48576  0.95510
     48   3.52948  4.90489  4.69531  4.34812  3.28801  4.37918  4.90659  2.52000  4.11354  0.56547  3.23264  4.59360  4.76756  4.40454  4.23320  4.00526  3.81329  2.63704  5.26921  4.06151     69 - -
          2.68618  4.42225  2.77519  2.73123  3.46354  2.40513  3.72494  3.29354  2.67741  2.69355  4.24690  2.90347  2.73739  3.18146  2.89801  2.37887  2.77519  2.98518  4.58477  3.61503
          0.02281  4.18774  4.91009  0.61958  0.77255  0.48576  0.95510
     49   2.07735  4.33580  4.27737  3.88533  3.83559  3.69324  4.69012  2.18797  3.79658  2.56857  3.71552  4.00402  4.29463  4.09550  4.02150  3.12496  3.11512  1.01026  5.54519  4.32887     70 - -
          2.68618  4.42225  2.77519  2.73123  3.46354  2.40513  3.72494  3.29354  2.67741  2.69355  4.24690  2.90347  2.73739  3.18146  2.89801  2.37887  2.77519  2.98518  4.58477  3.61503
          0.02281  4.18774  4.91009  0.61958  0.77255  0.48576  0.95510
     50   3.26554  5.40519  2.67238  0.64749  4.79748  3.50827  4.13881  4.31743  3.06299  3.88839  4.86165  3.16409  4.13176  3.35612  3.49559  3.22278  3.57640  3.97322  5.90809  4.64713     71 - -
          2.68618  4.42225  2.77519  2.73123  3.46354  2.40513  3.72494  3.29354  2.67741  2.69355  4.24690  2.90347  2.73739  3.18146  2.89801  2.37887  2.77519  2.98518  4.58477  3.61503
          0.02281  4.18774  4.91009  0.61958  0.77255  0.48576  0.95510
     51   1.23980  4.25047  3.58064  3.27317  4.45770  2.11575  4.34251  3.88435  3.33997  3.56011  4.36817  3.40870  3.77905  3.60752  3.66176  1.78312  2.79149  3.30033  5.79003  4.58509     72 - -
          2.68618  4.42225  2.77519  2.73123  3.46354  2.40513  3.72494  3.29354  2.67741  2.69355  4.24690  2.90347  2.73739  3.18146  2.89801  2.37887  2.77519  2.98518  4.58477  3.61503
          0.02281  4.18774  4.91009  0.61958  0.77255  0.48576  0.95510
     52   3.36345  5.50333  0.55376  2.59076  4.93091  3.48154  4.25422  4.59845  3.40462  4.15399  5.15052  3.15885  4.15719  3.50175  3.95516  3.29784  3.71253  4.20741  6.03373  4.76645     73 - -
          2.68618  4.42225  2.77519  2.73123  3.46354  2.40513  3.72494  3.29354  2.67741  2.69355  4.24690  2.90347  2.73739  3.18146  2.89801  2.37887  2.77519  2.98518  4.58477  3.61503
          0.02281  4.18774  4.91009  0.61958  0.77255  0.48576  0.95510
     53   2.99842  5.29876  1.02330  2.37469  4.13975  3.40448  3.86759  4.02687  2.88796  3.58665  4.50153  2.93298  3.98682  3.09752  3.41216  2.94751  3.28407  3.68663  5.52819  3.18399     74 - -
          2.68618  4.42225  2.77519  2.73123  3.46354  2.40513  3.72494  3.29354  2.67741  2.69355  4.24690  2.90347  2.73739  3.18146  2.89801  2.37887  2.77519  2.98518  4.58477  3.61503
          0.02281  4.18774  4.91009  0.61958  0.77255  0.48576  0.95510
     54   2.50139  4.41963  3.51622  3.35944  4.41083  3.14543  4.45365  3.98288  3.45552  3.68238  4.58894  3.52314  3.91272  3.78114  3.72254  0.69887  3.00734  3.44610  5.75946  4.49990     75 - -
          2.68618  4.42225  2.77519  2.73123  3.46354  2.40513  3.72494  3.29354  2.67741  2.69355  4.24690  2.90347  2.73739  3.18146  2.89801  2.37887  2.77519  2.98518  4.58477  3.61503
          0.02281  4.18774  4.91009  0.61958  0.77255  0.48576  0.95510
     55   2.61744  4.45916  3.74717  3.52926  4.28634  3.28430  4.51746  3.45426  3.47868  3.30601  4.34519  3.67632  4.01721  3.85970  3.71350  2.82345  0.73138  3.11298  5.69443  4.50665     76 - -
          2.68618  4.42225  2.77519  2.73123  3.46354  2.40513  3.72494  3.29354  2.67741  2.69355  4.24690  2.90347  2.73739  3.18146  2.89801  2.37887  2.77519  2.98518  4.58477  3.61503
          0.02281  4.18774  4.91009  0.61958  0.77255  0.48576  0.95510
     56   3.39885  5.19196  3.92514  3.38423  4.62896  3.81025  4.10507  4.20336  2.43401  3.66197  4.66384  3.71444  4.30653  3.31847  0.58806  3.47414  3.64902  3.91599  5.58901  4.49897     77 - -
          2.68618  4.42225  2.77519  2.73123  3.46354  2.40513  3.72494  3.29354  2.67741  2.69355  4.24690  2.90347  2.73739  3.18146  2.89801  2.37887  2.77519  2.98518  4.58477  3.61503
          0.02281  4.18774  4.91009  0.61958  0.77255  0.48576  0.95510
     57   2.89896  5.19382  3.05924  2.56013  4.51901  3.56256  2.66314  3.96992  1.83806  3.44723  4.26686  3.05351  3.96672  1.69017  2.46584  2.87513  3.10425  3.61014  5.53385  4.23535     78 - -
          2.68618  4.42225  2.77519  2.73123  3.46354  2.40513  3.72494  3.29354  2.67741  2.69355  4.24690  2.90347  2.73739  3.18146  2.89801  2.37887  2.77519  2.98518  4.58477  3.61503
          0.02281  4.18774  4.91009  0.61958  0.77255  0.48576  0.95510
     58   3.28567  4.63241  4.76184  4.39912  3.60765  4.39124  5.08009  0.75483  4.23401  2.14110  3.50629  4.60247  4.80285  4.55703  4.39639  3.92765  3.58348  1.90775  5.55559  4.31391     79 - -
          2.68618  4.42225  2.77519  2.73123  3.46354  2.40513  3.72494  3.29354  2.67741  2.69355  4.24690  2.90347  2.73739  3.18146  2.89801  2.37887  2.77519  2.98518  4.58477  3.61503
          0.02281  4.18774  4.91009  0.61958  0.77255  0.48576  0.95510
     59   3.23130  4.51613  5.03184  4.55146  3.67156  4.62677  5.25234  0.95804  4.43838  2.13566  3.46131  4.74730  4.92367  4.69321  4.61757  4.03443  3.49964  1.38798  5.69443  4.49351     80 - -
          2.68618  4.42225  2.77519  2.73123  3.46354  2.40513  3.72494  3.29354  2.67741  2.69355  4.24690  2.90347  2.73739  3.18146  2.89801  2.37887  2.77519  2.98518  4.58477  3.61503
          0.02281  4.18774  4.91009  0.61958  0.77255  0.48576  0.95510
     60   1.30689  2.50397  4.01901  3.58955  3.98800  3.13696  4.37822  3.18485  3.49915  3.04516  3.94220  3.59923  3.85410  3.75855  3.73647  2.56739  1.97717  2.82061  5.44075  4.26152     81 - -
          2.68618  4.42225  2.77519  2.73123  3.46354  2.40513  3.72494  3.29354  2.67741  2.69355  4.24690  2.90347  2.73739  3.18146  2.89801  2.37887  2.77519  2.98518  4.58477  3.61503
          0.02281  4.18774  4.91009  0.61958  0.77255  0.48576  0.95510
     61   0.64026  4.38182  3.81452  3.63485  4.39769  3.19538  4.61493  3.57293  3.66020  3.43878  4.44491  3.69455  3.96555  3.97367  3.87997  2.73413  3.03406  3.17062  5.79183  4.63234     82 - -
          2.68618  4.42225  2.77519  2.73123  3.46354  2.40513  3.72494  3.29354  2.67741  2.69355  4.24690  2.90347  2.73739  3.18146  2.89801  2.37887  2.77519  2.98518  4.58477  3.61503
          0.02281  4.18774  4.91009  0.61958  0.77255  0.48576  0.95510
     62   3.52948  4.90489  4.69531  4.34812  3.28801  4.37918  4.90659  2.52000  4.11354  0.56547  3.23264  4.59360  4.76756  4.40454  4.23320  4.00526  3.81329  2.63704  5.26921  4.06151     83 - -
          2.68618  4.42225  2.77519  2.73123  3.46354  2.40513  3.72494  3.29354  2.67741  2.69355  4.24690  2.90347  2.73739  3.18146  2.89801  2.37887  2.77519  2.98518  4.58477  3.61503
          0.02281  4.18774  4.91009  0.61958  0.77255  0.48576  0.95510
     63   3.52948  4.90489  4.69531  4.34812  3.28801  4.37918  4.90659  2.52000  4.11354  0.56547  3.23264  4.59360  4.76756  4.40454  4.23320  4.00526  3.81329  2.63704  5.26921  4.06151     84 - -
          2.68618  4.42225  2.77519  2.73123  3.46354  2.40513  3.72494  3.29354  2.67741  2.69355  4.24690  2.90347  2.73739  3.18146  2.89801  2.37887  2.77519  2.98518  4.58477  3.61503
          0.02281  4.18774  4.91009  0.61958  0.77255  0.48576  0.95510
     64   3.17904  5.22482  3.57619  2.95746  4.62553  3.75793  3.74644  4.04996  2.01415  3.48405  4.39051  3.33969  4.15505  2.53208  0.98015  3.18964  3.35960  3.74633  5.52163  4.34495     85 - -
          2.68618  4.42225  2.77519  2.73123  3.46354  2.40513  3.72494  3.29354  2.67741  2.69355  4.24690  2.90347  2.73739  3.18146  2.89801  2.37887  2.77519  2.98518  4.58477  3.61503
          0.02281  4.18774  4.91009  0.61958  0.77255  0.48576  0.95510
     65   3.29314  5.24205  3.48834  3.06539  4.70214  3.73403  3.97834  4.15496  0.67457  3.65650  4.61216  3.47135  4.22127  3.15994  2.54792  3.32114  3.52823  3.84912  5.63458  4.49924     86 - -
          2.68618  4.42225  2.77519  2.73123  3.46354  2.40513  3.72494  3.29354  2.67741  2.69355  4.24690  2.90347  2.73739  3.18146  2.89801  2.37887  2.77519  2.98518  4.58477  3.61503
          0.02281  4.18774  4.91009  0.61958  0.77255  0.48576  0.95510
     66   3.00144  0.47669  4.57477  4.39470  4.32937  3.54710  4.97414  3.53922  4.22902  3.43367  4.56909  4.30030  4.27692  4.56235  4.29297  3.27200  3.49537  3.25886  5.66331  4.61137     87 - -
          2.68618  4.42225  2.77519  2.73123  3.46354  2.40513  3.72494  3.29354  2.67741  2.69355  4.24690  2.90347  2.73739  3.18146  2.89801  2.37887  2.77519  2.98518  4.58477  3.61503
          0.02281  4.18774  4.91009  0.61958  0.77255  0.48576  0.95510
     67   2.48045  3.51654  3.43009  2.92196  3.81327  2.24196  3.93929  3.22078  2.88987  2.91039  3.77434  3.27769  3.86688  3.20912  3.26227  1.68677  2.81928  2.90362  5.21082  3.28880     88 - -
          2.68618  4.42225  2.77519  2.73123  3.46354  2.40513  3.72494  3.29354  2.67741  2.69355  4.24690  2.90347  2.73739  3.18146  2.89801  2.37887  2.77519  2.98518  4.58477  3.61503
          0.02281  4.18774  4.91009  0.61958  0.77255  0.48576  0.95510
     68   3.73481  5.09445  4.32019  4.11891  2.37997  4.21036  3.81404  3.70451  3.96859  3.07390  4.34792  4.13429  4.68143  4.19578  4.08256  3.83531  4.02562  3.59122  4.03217  0.56856     89 - -
          2.68618  4.42225  2.77519  2.73123  3.46354  2.40513  3.72494  3.29354  2.67741  2.69355  4.24690  2.90347  2.73739  3.18146  2.89801  2.37887  2.77519  2.98518  4.58477  3.61503
          0.02281  4.18774  4.91009  0.61958  0.77255  0.48576  0.95510
     69   3.21723  5.32551  3.67534  2.94584  4.83315  3.80603  3.69285  4.15777  1.11402  3.55758  4.43181  3.32684  4.15815  2.82244  1.54116  3.20142  3.36424  3.83769  5.56147  4.42489     90 - -
          2.68618  4.42225  2.77519  2.73123  3.46354  2.40513  3.72494  3.29354  2.67741  2.69355  4.24690  2.90347  2.73739  3.18146  2.89801  2.37887  2.77519  2.98518  4.58477  3.61503
          0.02281  4.18774  4.91009  0.61958  0.77255  0.48576  0.95510
     70   3.06630  4.53522  4.55389  4.23801  3.80319  4.04136  4.99275  2.09123  4.11138  2.44190  3.73050  4.37457  4.59259  4.45355  4.29224  3.57383  3.42528  0.70218  5.63718  4.38400     91 - -
          2.68618  4.42225  2.77519  2.73123  3.46354  2.40513  3.72494  3.29354  2.67741  2.69355  4.24690  2.90347  2.73739  3.18146  2.89801  2.37887  2.77519  2.98518  4.58477  3.61503
          0.02281  4.18774  4.91009  0.61958  0.77255  0.48576  0.95510
     71   1.94491  4.22915  3.83909  3.40481  3.83386  3.31064  4.27063  2.83636  3.34987  2.83851  3.78226  3.57350  3.95003  3.63578  3.62643  2.09006  2.86211  1.43434  5.32251  4.11416     92 - -
          2.68618  4.42225  2.77519  2.73123  3.46354  2.40513  3.72494  3.29354  2.67741  2.69355  4.24690  2.90347  2.73739  3.18146  2.89801  2.37887  2.77519  2.98518  4.58477  3.61503
          0.02281  4.18774  4.91009  0.61958  0.77255  0.48576  0.95510
     72   1.09211  4.23797  3.64563  3.36862  4.42161  3.03060  4.40027  3.78988  3.40950  3.52772  4.36607  3.46065  3.79746  3.68993  3.69788  1.59495  2.80862  3.24239  5.78247  4.57918     93 - -
          2.68618  4.42225  2.77519  2.73123  3.46354  2.40513  3.72494  3.29354  2.67741  2.69355  4.24690  2.90347  2.73739  3.18146  2.89801  2.37887  2.77519  2.98518  4.58477  3.61503
          0.02281  4.18774  4.91009  0.61958  0.77255  0.48576  0.95510
     73   1.65362  4.30373  4.14839  3.74233  3.83962  3.55939  4.56464  2.34429  3.66209  2.63550  3.73815  3.86877  4.18114  3.95566  3.90256  2.98383  3.03670  1.25167  5.48603  4.27399     94 - -
          2.68618  4.42225  2.77519  2.73123  3.46354  2.40513  3.72494  3.29354  2.67741  2.69355  4.24690  2.90347  2.73739  3.18146  2.89801  2.37887  2.77519  2.98518  4.58477  3.61503
          0.02281  4.18774  4.91009  0.61958  0.77255  0.48576  0.95510
     74   2.41710  4.39845  3.32744  3.05645  4.42438  3.11077  4.21956  3.89196  3.14558  3.54626  4.37909  3.32204  1.99073  3.46230  3.49230  1.20504  2.88061  3.36015  5.73758  4.48129     95 - -
          2.68618  4.42225  2.77519  2.73123  3.46354  2.40513  3.72494  3.29354  2.67741  2.69355  4.24690  2.90347  2.73739  3.18146  2.89801  2.37887  2.77519  2.98518  4.58477  3.61503
          0.02281  4.18774  4.91009  0.61958  0.77255  0.48576  0.95510
     75   3.36345  5.50333  0.55376  2.59076  4.93091  3.48154  4.25422  4.59845  3.40462  4.15399  5.15052  3.15885  4.15719  3.50175  3.95516  3.29784  3.71253  4.20741  6.03373  4.76645     96 - -
          2.68618  4.42225  2.77519  2.73123  3.46354  2.40513  3.72494  3.29354  2.67741  2.69355  4.24690  2.90347  2.73739  3.18146  2.89801  2.37887  2.77519  2.98518  4.58477  3.61503
          0.02281  4.18774  4.91009  0.61958  0.77255  0.48576  0.95510
     76   3.10617  4.83813  3.84346  3.78850  4.90193  0.37474  4.87762  4.59003  4.01197  4.19992  5.18657  4.00925  4.23822  4.31178  4.20216  3.28893  3.61167  4.05717  5.90183  5.01852     97 - -
          2.68618  4.42225  2.77519  2.73123  3.46354  2.40513  3.72494  3.29354  2.67741  2.69355  4.24690  2.90347  2.73739  3.18146  2.89801  2.37887  2.77519  2.98518  4.58477  3.61503
          0.02281  4.18774  4.91009  0.61958  0.77255  0.48576  0.95510
     77   3.29828  4.65929  4.84983  4.34325  3.27212  4.50019  4.93637  2.13748  4.16857  0.89461  3.09791  4.57536  4.78014  4.36655  4.31384  3.88866  3.55439  1.74219  5.31831  4.17846     98 - -
          2.68618  4.42225  2.77519  2.73123  3.46354  2.40513  3.72494  3.29354  2.67741  2.69355  4.24690  2.90347  2.73739  3.18146  2.89801  2.37887  2.77519  2.98518  4.58477  3.61503
          0.02281  4.18774  4.91009  0.61958  0.77255  0.48576  0.95510
     78   2.20906  5.11020  2.84420  2.05222  4.46130  3.45174  3.68578  3.87700  1.58777  3.41172  4.22018  2.96181  3.89819  2.81822  2.73261  2.76939  3.02318  3.50681  5.57217  4.23129     99 - -
          2.68618  4.42225  2.77519  2.73123  3.46354  2.40513  3.72494  3.29354  2.67741  2.69355  4.24690  2.90347  2.73739  3.18146  2.89801  2.37887  2.77519  2.98518  4.58477  3.61503
          0.02281  4.18774  4.91009  0.61958  0.77255  0.48576  0.95510
     79   0.64026  4.38182  3.81452  3.63485  4.39769  3.19538  4.61493  3.57293  3.66020  3.43878  4.44491  3.69455  3.96555  3.97367  3.87997  2.73413  3.03406  3.17062  5.79183  4.63234    100 - -
          2.68618  4.42225  2.77519  2.73123  3.46354  2.40513  3.72494  3.29354  2.67741  2.69355  4.24690  2.90347  2.73739  3.18146  2.89801  2.37887  2.77519  2.98518  4.58477  3.61503
          0.02281  4.18774  4.91009  0.61958  0.77255  0.48576  0.95510
     80   3.91381  5.16561  4.60738  4.39978  3.06320  4.11326  4.34589  3.96538  4.12354  3.30029  4.58207  4.48925  4.65922  4.49397  4.19204  4.11421  4.23284  3.86368  0.43448  3.05077    101 - -
          2.68618  4.42225  2.77519  2.73123  3.46354  2.40513  3.72494  3.29354  2.67741  2.69355  4.24690  2.90347  2.73739  3.18146  2.89801  2.37887  2.77519  2.98518  4.58477  3.61503
          0.02281  4.18774  4.91009  0.61958  0.77255  0.48576  0.95510
     81   2.89989  5.45286  1.96529  1.40375  4.75955  3.34801  3.75499  4.25961  2.10985  3.73934  4.54018  2.80407  3.89241  2.89322  3.15808  2.81156  3.15969  3.82896  5.88268  4.42167    102 - -
          2.68618  4.42225  2.77519  2.73123  3.46354  2.40513  3.72494  3.29354  2.67741  2.69355  4.24690  2.90347  2.73739  3.18146  2.89801  2.37887  2.77519  2.98518  4.58477  3.61503
          0.02281  4.18774  4.91009  0.61958  0.77255  0.48576  0.95510
     82   2.91548  4.34166  4.38250  3.82540  3.43901  4.10245  4.49394  1.59953  3.71669  1.80903  3.32020  4.07961  4.44569  3.96640  3.93473  3.41888  2.07229  1.81854  5.16506  3.98048    103 - -
          2.68618  4.42225  2.77519  2.73123  3.46354  2.40513  3.72494  3.29354  2.67741  2.69355  4.24690  2.90347  2.73739  3.18146  2.89801  2.37887  2.77519  2.98518  4.58477  3.61503
          0.02281  4.18774  4.91009  0.61958  0.77255  0.48576  0.95510
     83   3.52948  4.90489  4.69531  4.34812  3.28801  4.37918  4.90659  2.52000  4.11354  0.56547  3.23264  4.59360  4.76756  4.40454  4.23320  4.00526  3.81329  2.63704  5.26921  4.06151    104 - -
          2.68618  4.42225  2.77519  2.73123  3.46354  2.40513  3.72494  3.29354  2.67741  2.69355  4.24690  2.90347  2.73739  3.18146  2.89801  2.37887  2.77519  2.98518  4.58477  3.61503
          0.02281  4.18774  4.91009  0.61958  0.77255  0.48576  0.95510
     84   3.29314  5.24205  3.48834  3.06539  4.70214  3.73403  3.97834  4.15496  0.67457  3.65650  4.61216  3.47135  4.22127  3.15994  2.54792  3.32114  3.52823  3.84912  5.63458  4.49924    105 - -
          2.68618  4.42225  2.77519  2.73123  3.46354  2.40513  3.72494  3.29354  2.67741  2.69355  4.24690  2.90347  2.73739  3.18146  2.89801  2.37887  2.77519  2.98518  4.58477  3.61503
          0.02281  4.18774  4.91009  0.61958  0.77255  0.48576  0.95510
     85   2.93433  5.24080  2.50125  1.21067  4.71894  1.95785  3.91539  4.20430  2.83283  3.75354  4.60363  2.93611  3.95377  3.08953  3.32561  2.89797  3.24532  3.78759  5.88610  4.50407    106 - -
          2.68618  4.42225  2.77519  2.73123  3.46354  2.40513  3.72494  3.29354  2.67741  2.69355  4.24690  2.90347  2.73739  3.18146  2.89801  2.37887  2.77519  2.98518  4.58477  3.61503
          0.02281  4.18774  4.91009  0.61958  0.77255  0.48576  0.95510
     86   3.01427  5.20931  3.39951  2.75902  4.66300  3.67484  3.67116  4.02637  1.32400  3.47633  4.31605  3.19444  4.04988  2.79843  1.68552  2.62392  3.19885  3.68165  5.53752  4.32934    107 - -
          2.68618  4.42225  2.77519  2.73123  3.46354  2.40513  3.72494  3.29354  2.67741  2.69355  4.24690  2.90347  2.73739  3.18146  2.89801  2.37887  2.77519  2.98518  4.58477  3.61503
          0.02281  4.18774  4.91009  0.61958  0.77255  0.48576  0.95510
     87   2.42377  4.40189  3.32099  3.06034  4.42168  3.11379  4.22579  3.89008  3.15358  3.54675  4.38344  3.32574  1.56863  3.47187  3.49672  1.46913  2.88814  3.36143  5.73731  4.48113    108 - -
          2.68618  4.42225  2.77519  2.73123  3.46354  2.40513  3.72494  3.29354  2.67741  2.69355  4.24690  2.90347  2.73739  3.18146  2.89801  2.37887  2.77519  2.98518  4.58477  3.61503
          0.02281  4.18774  4.91009  0.61958  0.77255  0.48576  0.95510
     88   2.83278  4.77882  3.22034  2.77127  2.39597  3.62137  2.00996  3.39790  2.75744  2.97812  3.90490  2.26747  4.03805  3.10480  3.14835  2.90658  3.07355  3.13816  4.62830  3.04802    109 - -
          2.68618  4.42225  2.77519  2.73123  3.46354  2.40513  3.72494  3.29354  2.67741  2.69355  4.24690  2.90347  2.73739  3.18146  2.89801  2.37887  2.77519  2.98518  4.58477  3.61503
          0.02281  4.18774  4.91009  0.61958  0.77255  0.48576  0.95510
     89   2.86443  5.36524  2.15548  2.06779  4.69057  2.71688  3.76449  4.18465  2.67256  3.68749  4.49079  1.61326  3.88265  2.90743  3.22014  2.51862  3.13281  3.76164  5.85208  4.39652    110 - -
          2.68618  4.42225  2.77519  2.73123  3.46354  2.40513  3.72494  3.29354  2.67741  2.69355  4.24690  2.90347  2.73739  3.18146  2.89801  2.37887  2.77519  2.98518  4.58477  3.61503
          0.02281  4.18774  4.91009  0.61958  0.77255  0.48576  0.95510
     90   3.05351  4.40635  4.73780  4.22517  3.66449  4.34326  4.91422  1.10883  4.11513  2.26885  3.49010  4.42869  4.69566  4.38093  4.31588  3.71205  2.75175  1.43366  5.51167  4.31063    111 - -
          2.68618  4.42225  2.77519  2.73123  3.46354  2.40513  3.72494  3.29354  2.67741  2.69355  4.24690  2.90347  2.73739  3.18146  2.89801  2.37887  2.77519  2.98518  4.58477  3.61503
          0.02281  4.18774  4.91009  0.61958  0.77255  0.48576  0.95510
     91   3.36345  5.50333  0.55376  2.59076  4.93091  3.48154  4.25422  4.59845  3.40462  4.15399  5.15052  3.15885  4.15719  3.50175  3.95516  3.29784  3.71253  4.20741  6.03373  4.76645    112 - -
          2.68618  4.42225  2.77519  2.73123  3.46354  2.40513  3.72494  3.29354  2.67741  2.69355  4.24690  2.90347  2.73739  3.18146  2.89801  2.37887  2.77519  2.98518  4.58477  3.61503
          0.02281  4.18774  4.91009  0.61958  0.77255  0.48576  0.95510
     92   3.52948  4.90489  4.69531  4.34812  3.28801  4.37918  4.90659  2.52000  4.11354  0.56547  3.23264  4.59360  4.76756  4.40454  4.23320  4.00526  3.81329  2.63704  5.26921  4.06151    113 - -
          2.68618  4.42225  2.77519  2.73123  3.46354  2.40513  3.72494  3.29354  2.67741  2.69355  4.24690  2.90347  2.73739  3.18146  2.89801  2.37887  2.77519  2.98518  4.58477  3.61503
          0.02281  4.18774  4.91009  0.61958  0.77255  0.48576  0.95510
     93   3.22647  4.49922  5.06336  4.57846  3.70981  4.65332  5.28142  1.10604  4.47640  2.18398  3.49338  4.77065  4.94092  4.73033  4.65664  4.05803  3.49195  1.16334  5.72463  4.52026    114 - -
          2.68618  4.42225  2.77519  2.73123  3.46354  2.40513  3.72494  3.29354  2.67741  2.69355  4.24690  2.90347  2.73739  3.18146  2.89801  2.37887  2.77519  2.98518  4.58477  3.61503
          0.02281  4.18774  4.91009  0.61958  0.77255  0.48576  0.95510
     94   3.52948  4.90489  4.69531  4.34812  3.28801  4.37918  4.90659  2.52000  4.11354  0.56547  3.23264  4.59360  4.76756  4.40454  4.23320  4.00526  3.81329  2.63704  5.26921  4.06151    115 - -
          2.68618  4.42225  2.77519  2.73123  3.46354  2.40513  3.72494  3.29354  2.67741  2.69355  4.24690  2.90347  2.73739  3.18146  2.89801  2.37887  2.77519  2.98518  4.58477  3.61503
          0.02281  4.18774  4.91009  0.61958  0.77255  0.48576  0.95510
     95   2.61744  4.45916  3.74717  3.52926  4.28634  3.28430  4.51746  3.45426  3.47868  3.30601  4.34519  3.67632  4.01721  3.85970  3.71350  2.82345  0.73138  3.11298  5.69443  4.50665    116 - -
          2.68618  4.42225  2.77519  2.73123  3.46354  2.40513  3.72494  3.29354  2.67741  2.69355  4.24690  2.90347  2.73739  3.18146  2.89801  2.37887  2.77519  2.98518  4.58477  3.61503
          0.02281  4.18774  4.91009  0.61958  0.77255  0.48576  0.95510
     96   3.26554  5.40519  2.67238  0.64749  4.79748  3.50827  4.13881  4.31743  3.06299  3.88839  4.86165  3.16409  4.13176  3.35612  3.49559  3.22278  3.57640  3.97322  5.90809  4.64713    117 - -
          2.68618  4.42225  2.77519  2.73123  3.46354  2.40513  3.72494  3.29354  2.67741  2.69355  4.24690  2.90347  2.73739  3.18146  2.89801  2.37887  2.77519  2.98518  4.58477  3.61503
          0.02281  4.18774  4.91009  0.61958  0.77255  0.48576  0.95510
     97   3.17485  4.52473  4.80038  4.30930  3.50836  4.43309  4.96467  1.92945  4.15537  1.61831  3.35498  4.52192  4.76533  4.42037  4.33612  3.82549  3.44455  1.00475  5.46216  4.25282    118 - -
          2.68618  4.42225  2.77519  2.73123  3.46354  2.40513  3.72494  3.29354  2.67741  2.69355  4.24690  2.90347  2.73739  3.18146  2.89801  2.37887  2.77519  2.98518  4.58477  3.61503
          0.02281  4.18774  4.91009  0.61958  0.77255  0.48576  0.95510
     98   3.09846  5.72633  1.24163  1.42573  5.00834  3.31279  3.88866  4.55004  2.94638  4.03043  4.89431  2.76906  3.95446  3.05884  3.57175  2.96184  3.39402  4.10589  6.17280  4.63989    119 - -
          2.68618  4.42225  2.77519  2.73123  3.46354  2.40513  3.72494  3.29354  2.67741  2.69355  4.24690  2.90347  2.73739  3.18146  2.89801  2.37887  2.77519  2.98518  4.58477  3.61503
          0.02281  4.18774  4.91009  0.61958  0.77255  0.48576  0.95510
     99   3.52948  4.90489  4.69531  4.34812  3.28801  4.37918  4.90659  2.52000  4.11354  0.56547  3.23264  4.59360  4.76756  4.40454  4.23320  4.00526  3.81329  2.63704  5.26921  4.06151    120 - -
          2.68618  4.42225  2.77519  2.73123  3.46354  2.40513  3.72494  3.29354  2.67741  2.69355  4.24690  2.90347  2.73739  3.18146  2.89801  2.37887  2.77519  2.98518  4.58477  3.61503
          0.02281  4.18774  4.91009  0.61958  0.77255  0.48576  0.95510
    100   3.22709  4.91878  3.86998  3.76278  4.71183  3.58907  4.80370  4.35222  3.84988  3.93866  5.00952  4.03238  0.40635  4.22834  4.04915  3.40696  3.69531  3.95892  5.79875  4.84037    121 - -
          2.68618  4.42225  2.77519  2.73123  3.46354  2.40513  3.72494  3.29354  2.67741  2.69355  4.24690  2.90347  2.73739  3.18146  2.89801  2.37887  2.77519  2.98518  4.58477  3.61503
          0.02281  4.18774  4.91009  0.61958  0.77255  0.48576  0.95510
    101   2.36796  4.57398  3.14589  2.68688  3.97499  3.36338  3.83176  3.35984  2.69245  2.40402  3.88384  2.45758  3.86792  3.03985  3.10197  1.77381  2.87045  3.03839  5.31524  4.02258    122 - -
          2.68618  4.42225  2.77519  2.73123  3.46354  2.40513  3.72494  3.29354  2.67741  2.69355  4.24690  2.90347  2.73739  3.18146  2.89801  2.37887  2.77519  2.98518  4.58477  3.61503
          0.02281  4.18774  4.91009  0.61958  0.77255  0.48576  0.95510
    102   3.18388  4.48196  4.95626  4.41280  3.44857  4.53831  4.98234  1.21076  4.29553  1.92913  2.38620  4.60748  4.79317  4.47312  4.43478  3.89579  3.42602  1.52789  5.40356  4.26577    123 - -
          2.68618  4.42225  2.77519  2.73123  3.46354  2.40513  3.72494  3.29354  2.67741  2.69355  4.24690  2.90347  2.73739  3.18146  2.89801  2.37887  2.77519  2.98518  4.58477  3.61503
          0.02281  4.18774  4.91009  0.61958  0.77255  0.48576  0.95510
    103   2.50139  4.41963  3.51622  3.35944  4.41083  3.14543  4.45365  3.98288  3.45552  3.68238  4.58894  3.52314  3.91272  3.78114  3.72254  0.69887  3.00734  3.44610  5.75946  4.49990    124 - -
          2.68618  4.42225  2.77519  2.73123  3.46354  2.40513  3.72494  3.29354  2.67741  2.69355  4.24690  2.90347  2.73739  3.18146  2.89801  2.37887  2.77519  2.98518  4.58477  3.61503
          0.02281  4.18774  4.91009  0.61958  0.77255  0.48576  0.95510
    104   3.10617  4.83813  3.84346  3.78850  4.90193  0.37474  4.87762  4.59003  4.01197  4.19992  5.18657  4.00925  4.23822  4.31178  4.20216  3.28893  3.61167  4.05717  5.90183  5.01852    125 - -
          2.68618  4.42225  2.77519  2.73123  3.46354  2.40513  3.72494  3.29354  2.67741  2.69355  4.24690  2.90347  2.73739  3.18146  2.89801  2.37887  2.77519  2.98518  4.58477  3.61503
          0.02281  4.18774  4.91009  0.61958  0.77255  0.48576  0.95510
    105   3.92021  5.07308  4.88252  4.63362  1.16767  4.60390  3.54543  3.56929  4.46173  2.85130  4.14739  4.24862  4.89734  4.34209  4.42921  3.98680  4.13600  3.50411  3.65864  1.03204    126 - -
          2.68618  4.42225  2.77519  2.73123  3.46354  2.40513  3.72494  3.29354  2.67741  2.69355  4.24690  2.90347  2.73739  3.18146  2.89801  2.37887  2.77519  2.98518  4.58477  3.61503
          0.02281  4.18774  4.91009  0.61958  0.77255  0.48576  0.95510
    106   1.43738  4.36631  3.52761  3.06053  3.77990  3.38032  4.04474  3.01152  3.00321  2.18347  3.72570  3.38710  2.98350  3.33908  3.33925  2.73801  2.88285  2.75094  5.23858  3.99851    127 - -
          2.68618  4.42225  2.77519  2.73123  3.46354  2.40513  3.72494  3.29354  2.67741  2.69355  4.24690  2.90347  2.73739  3.18146  2.89801  2.37887  2.77519  2.98518  4.58477  3.61503
          0.02281  4.18774  4.91009  0.61958  0.77255  0.48576  0.95510
    107   3.52948  4.90489  4.69531  4.34812  3.28801  4.37918  4.90659  2.52000  4.11354  0.56547  3.23264  4.59360  4.76756  4.40454  4.23320  4.00526  3.81329  2.63704  5.26921  4.06151    128 - -
          2.68618  4.42225  2.77519  2.73123  3.46354  2.40513  3.72494  3.29354  2.67741  2.69355  4.24690  2.90347  2.73739  3.18146  2.89801  2.37887  2.77519  2.98518  4.58477  3.61503
          0.02281  4.18774  4.91009  0.61958  0.77255  0.48576  0.95510
    108   3.52948  4.90489  4.69531  4.34812  3.28801  4.37918  4.90659  2.52000  4.11354  0.56547  3.23264  4.59360  4.76756  4.40454  4.23320  4.00526  3.81329  2.63704  5.26921  4.06151    129 - -
          2.68618  4.42225  2.77519  2.73123  3.46354  2.40513  3.72494  3.29354  2.67741  2.69355  4.24690  2.90347  2.73739  3.18146  2.89801  2.37887  2.77519  2.98518  4.58477  3.61503
          0.02281  4.18774  4.91009  0.61958  0.77255  0.48576  0.95510
    109   1.74135  4.26726  3.60473  3.21803  4.30432  3.07753  4.25259  3.67248  3.21722  3.38428  4.21436  3.39494  3.79619  3.51336  3.54847  1.53991  1.77470  3.17756  5.65464  4.43902    130 - -
          2.68618  4.42225  2.77519  2.73123  3.46354  2.40513  3.72494  3.29354  2.67741  2.69355  4.24690  2.90347  2.73739  3.18146  2.89801  2.37887  2.77519  2.98518  4.58477  3.61503
          0.02281  4.18774  4.91009  0.61958  0.77255  0.48576  0.95510
    110   2.94846  4.37280  4.42408  3.84853  3.23283  4.11165  4.43450  2.01720  3.72432  1.35169  2.39221  4.09024  4.42150  3.92758  3.90395  3.41804  2.42801  2.21073  5.01596  3.87532    131 - -
          2.68618  4.42225  2.77519  2.73123  3.46354  2.40513  3.72494  3.29354  2.67741  2.69355  4.24690  2.90347  2.73739  3.18146  2.89801  2.37887  2.77519  2.98518  4.58477  3.61503
          0.02281  4.18774  4.91009  0.61958  0.77255  0.48576  0.95510
    111   3.17825  4.47551  4.95640  4.41314  3.45607  4.53504  4.98116  1.23898  4.29671  1.94280  2.39320  4.60547  4.79149  4.47555  4.43588  3.89240  3.42060  1.48032  5.40535  4.26506    132 - -
          2.68618  4.42225  2.77519  2.73123  3.46354  2.40513  3.72494  3.29354  2.67741  2.69355  4.24690  2.90347  2.73739  3.18146  2.89801  2.37887  2.77519  2.98518  4.58477  3.61503
          0.02281  4.18774  4.91009  0.61958  0.77255  0.48576  0.95510
    112   3.25004  4.75469  4.40691  4.03615  3.38967  4.08089  4.69847  2.59901  3.78408  1.94616  0.87994  4.27109  4.55312  4.15039  3.94986  3.62663  3.56683  2.63975  5.26544  4.05036    133 - -
          2.68618  4.42225  2.77519  2.73123  3.46354  2.40513  3.72494  3.29354  2.67741  2.69355  4.24690  2.90347  2.73739  3.18146  2.89801  2.37887  2.77519  2.98518  4.58477  3.61503
          0.02281  4.18774  4.91009  0.61958  0.77255  0.48576  0.95510
    113   3.26554  5.40519  2.67238  0.64749  4.79748  3.50827  4.13881  4.31743  3.06299  3.88839  4.86165  3.16409  4.13176  3.35612  3.49559  3.22278  3.57640  3.97322  5.90809  4.64713    134 - -
          2.68618  4.42225  2.77519  2.73123  3.46354  2.40513  3.72494  3.29354  2.67741  2.69355  4.24690  2.90347  2.73739  3.18146  2.89801  2.37887  2.77519  2.98518  4.58477  3.61503
          0.02281  4.18774  4.91009  0.61958  0.77255  0.48576  0.95510
    114   2.98370  5.05012  2.90451  2.68657  3.70505  3.51209  1.19003  3.92177  2.65501  3.44904  4.37457  2.69191  4.05885  3.14420  2.97904  3.00370  3.27343  3.59132  5.13705  3.60833    135 - -
          2.68618  4.42225  2.77519  2.73123  3.46354  2.40513  3.72494  3.29354  2.67741  2.69355  4.24690  2.90347  2.73739  3.18146  2.89801  2.37887  2.77519  2.98518  4.58477  3.61503
          0.02281  4.18774  4.91009  0.61958  0.77255  0.48576  0.95510
    115   3.07482  5.68234  1.60941  1.14070  4.96952  3.31810  3.87659  4.50400  2.91125  3.98890  4.84530  2.77708  3.94914  3.04365  3.52147  2.94623  3.36633  4.06427  6.13080  4.61148    136 - -
          2.68618  4.42225  2.77519  2.73123  3.46354  2.40513  3.72494  3.29354  2.67741  2.69355  4.24690  2.90347  2.73739  3.18146  2.89801  2.37887  2.77519  2.98518  4.58477  3.61503
          0.02281  4.18774  4.91009  0.61958  0.77255  0.48576  0.95510
    116   1.71090  4.25497  3.72885  3.22237  3.63453  3.44635  4.09140  1.96155  3.15860  2.65626  3.58873  3.50018  3.97966  3.45448  3.46266  2.48736  2.50226  2.49914  5.11553  3.89924    137 - -
          2.68618  4.42225  2.77519  2.73123  3.46354  2.40513  3.72494  3.29354  2.67741  2.69355  4.24690  2.90347  2.73739  3.18146  2.89801  2.37887  2.77519  2.98518  4.58477  3.61503
          0.02281  4.18774  4.91009  0.61958  0.77255  0.48576  0.95510
    117   3.00144  0.47669  4.57477  4.39470  4.32937  3.54710  4.97414  3.53922  4.22902  3.43367  4.56909  4.30030  4.27692  4.56235  4.29297  3.27200  3.49537  3.25886  5.66331  4.61137    138 - -
          2.68618  4.42225  2.77519  2.73123  3.46354  2.40513  3.72494  3.29354  2.67741  2.69355  4.24690  2.90347  2.73739  3.18146  2.89801  2.37887  2.77519  2.98518  4.58477  3.61503
          0.02281  4.18774  4.91009  0.61958  0.77255  0.48576  0.95510
    118   3.29314  5.24205  3.48834  3.06539  4.70214  3.73403  3.97834  4.15496  0.67457  3.65650  4.61216  3.47135  4.22127  3.15994  2.54792  3.32114  3.52823  3.84912  5.63458  4.49924    139 - -
          2.68618  4.42225  2.77519  2.73123  3.46354  2.40513  3.72494  3.29354  2.67741  2.69355  4.24690  2.90347  2.73739  3.18146  2.89801  2.37887  2.77519  2.98518  4.58477  3.61503
          0.02281  4.18774  4.91009  0.61958  0.77255  0.48576  0.95510
    119   2.64394  4.75409  2.78906  2.62549  4.47400  3.22343  4.00706  4.02782  2.90244  3.63284  4.47345  1.24657  3.88362  3.21210  3.31901  2.04249  3.04081  3.54752  5.75391  4.38452    140 - -
          2.68618  4.42225  2.77519  2.73123  3.46354  2.40513  3.72494  3.29354  2.67741  2.69355  4.24690  2.90347  2.73739  3.18146  2.89801  2.37887  2.77519  2.98518  4.58477  3.61503
          0.02281  4.18774  4.91009  0.61958  0.77255  0.48576  0.95510
    120   3.28567  4.63241  4.76184  4.39912  3.60765  4.39124  5.08009  0.75483  4.23401  2.14110  3.50629  4.60247  4.80285  4.55703  4.39639  3.92765  3.58348  1.90775  5.55559  4.31391    141 - -
          2.68618  4.42225  2.77519  2.73123  3.46354  2.40513  3.72494  3.29354  2.67741  2.69355  4.24690  2.90347  2.73739  3.18146  2.89801  2.37887  2.77519  2.98518  4.58477  3.61503
          0.02281  4.18774  4.91009  0.61958  0.77255  0.48576  0.95510
    121   3.22709  4.91878  3.86998  3.76278  4.71183  3.58907  4.80370  4.35222  3.84988  3.93866  5.00952  4.03238  0.40635  4.22834  4.04915  3.40696  3.69531  3.95892  5.79875  4.84037    142 - -
          2.68618  4.42225  2.77519  2.73123  3.46354  2.40513  3.72494  3.29354  2.67741  2.69355  4.24690  2.90347  2.73739  3.18146  2.89801  2.37887  2.77519  2.98518  4.58477  3.61503
          0.02281  4.18774  4.91009  0.61958  0.77255  0.48576  0.95510
    122   3.06630  4.53522  4.55389  4.23801  3.80319  4.04136  4.99275  2.09123  4.11138  2.44190  3.73050  4.37457  4.59259  4.45355  4.29224  3.57383  3.42528  0.70218  5.63718  4.38400    143 - -
          2.68618  4.42225  2.77519  2.73123  3.46354  2.40513  3.72494  3.29354  2.67741  2.69355  4.24690  2.90347  2.73739  3.18146  2.89801  2.37887  2.77519  2.98518  4.58477  3.61503
          0.02281  4.18774  4.91009  0.61958  0.77255  0.48576  0.95510
    123   3.28567  4.63241  4.76184  4.39912  3.60765  4.39124  5.08009  0.75483  4.23401  2.14110  3.50629  4.60247  4.80285  4.55703  4.39639  3.92765  3.58348  1.90775  5.55559  4.31391    144 - -
          2.68618  4.42225  2.77519  2.73123  3.46354  2.40513  3.72494  3.29354  2.67741  2.69355  4.24690  2.90347  2.73739  3.18146  2.89801  2.37887  2.77519  2.98518  4.58477  3.61503
          0.02281  4.18774  4.91009  0.61958  0.77255  0.48576  0.95510
    124   3.25004  4.75469  4.40691  4.03615  3.38967  4.08089  4.69847  2.59901  3.78408  1.94616  0.87994  4.27109  4.55312  4.15039  3.94986  3.62663  3.56683  2.63975  5.26544  4.05036    145 - -
          2.68618  4.42225  2.77519  2.73123  3.46354  2.40513  3.72494  3.29354  2.67741  2.69355  4.24690  2.90347  2.73739  3.18146  2.89801  2.37887  2.77519  2.98518  4.58477  3.61503
          0.02281  4.18774  4.91009  0.61958  0.77255  0.48576  0.95510
    125   3.25004  4.75469  4.40691  4.03615  3.38967  4.08089  4.69847  2.59901  3.78408  1.94616  0.87994  4.27109  4.55312  4.15039  3.94986  3.62663  3.56683  2.63975  5.26544  4.05036    146 - -
          2.68618  4.42225  2.77519  2.73123  3.46354  2.40513  3.72494  3.29354  2.67741  2.69355  4.24690  2.90347  2.73739  3.18146  2.89801  2.37887  2.77519  2.98518  4.58477  3.61503
          0.02281  4.18774  4.91009  0.61958  0.77255  0.48576  0.95510
    126   2.50139  4.41963  3.51622  3.35944  4.41083  3.14543  4.45365  3.98288  3.45552  3.68238  4.58894  3.52314  3.91272  3.78114  3.72254  0.69887  3.00734  3.44610  5.75946  4.49990    147 - -
          2.68618  4.42225  2.77519  2.73123  3.46354  2.40513  3.72494  3.29354  2.67741  2.69355  4.24690  2.90347  2.73739  3.18146  2.89801  2.37887  2.77519  2.98518  4.58477  3.61503
          0.02281  4.18774  4.91009  0.61958  0.77255  0.48576  0.95510
    127   2.50139  4.41963  3.51622  3.35944  4.41083  3.14543  4.45365  3.98288  3.45552  3.68238  4.58894  3.52314  3.91272  3.78114  3.72254  0.69887  3.00734  3.44610  5.75946  4.49990    148 - -
          2.68618  4.42225  2.77519  2.73123  3.46354  2.40513  3.72494  3.29354  2.67741  2.69355  4.24690  2.90347  2.73739  3.18146  2.89801  2.37887  2.77519  2.98518  4.58477  3.61503
          0.02281  4.18774  4.91009  0.61958  0.77255  0.48576  0.95510
    128   2.80164  5.19778  2.80582  2.23593  4.53613  3.45302  3.66294  3.98349  2.31435  3.47558  4.26880  2.16302  3.89157  1.84333  2.45902  2.76440  3.02936  3.59347  5.60661  4.25026    149 - -
          2.68618  4.42225  2.77519  2.73123  3.46354  2.40513  3.72494  3.29354  2.67741  2.69355  4.24690  2.90347  2.73739  3.18146  2.89801  2.37887  2.77519  2.98518  4.58477  3.61503
          0.02281  4.18774  4.91009  0.61958  0.77255  0.48576  0.95510
    129   3.36345  5.50333  0.55376  2.59076  4.93091  3.48154  4.25422  4.59845  3.40462  4.15399  5.15052  3.15885  4.15719  3.50175  3.95516  3.29784  3.71253  4.20741  6.03373  4.76645    150 - -
          2.68618  4.42225  2.77519  2.73123  3.46354  2.40513  3.72494  3.29354  2.67741  2.69355  4.24690  2.90347  2.73739  3.18146  2.89801  2.37887  2.77519  2.98518  4.58477  3.61503
          0.02281  4.18774  4.91009  0.61958  0.77255  0.48576  0.95510
    130   2.50139  4.41963  3.51622  3.35944  4.41083  3.14543  4.45365  3.98288  3.45552  3.68238  4.58894  3.52314  3.91272  3.78114  3.72254  0.69887  3.00734  3.44610  5.75946  4.49990    151 - -
          2.68618  4.42225  2.77519  2.73123  3.46354  2.40513  3.72494  3.29354  2.67741  2.69355  4.24690  2.90347  2.73739  3.18146  2.89801  2.37887  2.77519  2.98518  4.58477  3.61503
          0.02281  4.18774  4.91009  0.61958  0.77255  0.48576  0.95510
    131   3.17266  4.47826  4.93074  4.38242  3.41386  4.50912  4.93710  1.30474  4.26198  1.89817  2.17171  4.57596  4.76566  4.43293  4.39691  3.86211  3.41310  1.55822  5.35958  4.22699    152 - -
          2.68618  4.42225  2.77519  2.73123  3.46354  2.40513  3.72494  3.29354  2.67741  2.69355  4.24690  2.90347  2.73739  3.18146  2.89801  2.37887  2.77519  2.98518  4.58477  3.61503
          0.02281  4.18774  4.91009  0.61958  0.77255  0.48576  0.95510
    132   2.62764  4.76342  3.06194  2.60819  4.27897  3.36334  3.78472  3.68359  1.94630  3.28411  4.10555  3.07258  3.86855  2.94502  2.88419  1.68683  2.41981  3.30584  5.49437  4.18939    153 - -
          2.68618  4.42225  2.77519  2.73123  3.46354  2.40513  3.72494  3.29354  2.67741  2.69355  4.24690  2.90347  2.73739  3.18146  2.89801  2.37887  2.77519  2.98518  4.58477  3.61503
          0.02281  4.18774  4.91009  0.61958  0.77255  0.48576  0.95510
    133   2.81034  4.38583  4.00397  3.45894  3.36855  3.83555  4.22810  2.46013  3.31319  1.95520  1.80033  3.76565  4.23504  3.62496  3.57165  3.15042  2.10966  2.36006  5.04877  3.85815    154 - -
          2.68618  4.42225  2.77519  2.73123  3.46354  2.40513  3.72494  3.29354  2.67741  2.69355  4.24690  2.90347  2.73739  3.18146  2.89801  2.37887  2.77519  2.98518  4.58477  3.61503
          0.02281  4.18774  4.91009  0.61958  0.77255  0.48576  0.95510
    134   3.06630  4.53522  4.55389  4.23801  3.80319  4.04136  4.99275  2.09123  4.11138  2.44190  3.73050  4.37457  4.59259  4.45355  4.29224  3.57383  3.42528  0.70218  5.63718  4.38400    155 - -
          2.68618  4.42225  2.77519  2.73123  3.46354  2.40513  3.72494  3.29354  2.67741  2.69355  4.24690  2.90347  2.73739  3.18146  2.89801  2.37887  2.77519  2.98518  4.58477  3.61503
          0.02281  4.18774  4.91009  0.61958  0.77255  0.48576  0.95510
    135   3.44620  4.74136  4.72358  4.30608  1.41025  4.37796  3.72579  3.03044  4.14557  1.76733  3.63566  4.17010  4.67634  4.16037  4.19378  3.71571  3.66604  2.98222  3.90333  1.51959    156 - -
          2.68618  4.42225  2.77519  2.73123  3.46354  2.40513  3.72494  3.29354  2.67741  2.69355  4.24690  2.90347  2.73739  3.18146  2.89801  2.37887  2.77519  2.98518  4.58477  3.61503
          0.02281  4.18774  4.91009  0.61958  0.77255  0.48576  0.95510
    136   3.01217  5.30879  2.89099  2.02961  4.70280  3.54978  3.73326  4.10434  1.17456  3.58150  4.42623  3.05067  4.01130  2.87094  2.53278  2.97055  3.22871  3.74361  5.66785  4.38471    157 - -
          2.68618  4.42225  2.77519  2.73123  3.46354  2.40513  3.72494  3.29354  2.67741  2.69355  4.24690  2.90347  2.73739  3.18146  2.89801  2.37887  2.77519  2.98518  4.58477  3.61503
          0.02281  4.18774  4.91009  0.61958  0.77255  0.48576  0.95510
    137   3.00144  0.47669  4.57477  4.39470  4.32937  3.54710  4.97414  3.53922  4.22902  3.43367  4.56909  4.30030  4.27692  4.56235  4.29297  3.27200  3.49537  3.25886  5.66331  4.61137    158 - -
          2.68618  4.42225  2.77519  2.73123  3.46354  2.40513  3.72494  3.29354  2.67741  2.69355  4.24690  2.90347  2.73739  3.18146  2.89801  2.37887  2.77519  2.98518  4.58477  3.61503
          0.02281  4.18774  4.91009  0.61958  0.77255  0.48576  0.95510
    138   3.25004  4.75469  4.40691  4.03615  3.38967  4.08089  4.69847  2.59901  3.78408  1.94616  0.87994  4.27109  4.55312  4.15039  3.94986  3.62663  3.56683  2.63975  5.26544  4.05036    159 - -
          2.68618  4.42225  2.77519  2.73123  3.46354  2.40513  3.72494  3.29354  2.67741  2.69355  4.24690  2.90347  2.73739  3.18146  2.89801  2.37887  2.77519  2.98518  4.58477  3.61503
          0.02281  4.18774  4.91009  0.61958  0.77255  0.48576  0.95510
    139   3.52948  4.90489  4.69531  4.34812  3.28801  4.37918  4.90659  2.52000  4.11354  0.56547  3.23264  4.59360  4.76756  4.40454  4.23320  4.00526  3.81329  2.63704  5.26921  4.06151    160 - -
          2.68618  4.42225  2.77519  2.73123  3.46354  2.40513  3.72494  3.29354  2.67741  2.69355  4.24690  2.90347  2.73739  3.18146  2.89801  2.37887  2.77519  2.98518  4.58477  3.61503
          0.02281  4.18774  4.91009  0.61958  0.77255  0.48576  0.95510
    140   3.22965  5.33105  3.70395  2.96013  4.84394  3.81607  3.69218  4.16369  1.25130  3.56014  4.43590  3.33613  4.16482  2.82165  1.34650  3.21382  3.37321  3.84546  5.56104  4.42996    161 - -
          2.68618  4.42225  2.77519  2.73123  3.46354  2.40513  3.72494  3.29354  2.67741  2.69355  4.24690  2.90347  2.73739  3.18146  2.89801  2.37887  2.77519  2.98518  4.58477  3.61503
          0.02281  4.18774  4.91009  0.61958  0.77255  0.48576  0.95510
    141   3.10617  4.83813  3.84346  3.78850  4.90193  0.37474  4.87762  4.59003  4.01197  4.19992  5.18657  4.00925  4.23822  4.31178  4.20216  3.28893  3.61167  4.05717  5.90183  5.01852    162 - -
          2.68618  4.42225  2.77519  2.73123  3.46354  2.40513  3.72494  3.29354  2.67741  2.69355  4.24690  2.90347  2.73739  3.18146  2.89801  2.37887  2.77519  2.98518  4.58477  3.61503
          0.02281  4.18774  4.91009  0.61958  0.77255  0.48576  0.95510
    142   0.64026  4.38182  3.81452  3.63485  4.39769  3.19538  4.61493  3.57293  3.66020  3.43878  4.44491  3.69455  3.96555  3.97367  3.87997  2.73413  3.03406  3.17062  5.79183  4.63234    163 - -
          2.68618  4.42225  2.77519  2.73123  3.46354  2.40513  3.72494  3.29354  2.67741  2.69355  4.24690  2.90347  2.73739  3.18146  2.89801  2.37887  2.77519  2.98518  4.58477  3.61503
          0.02281  4.18774  4.91009  0.61958  0.77255  0.48576  0.95510
    143   0.64026  4.38182  3.81452  3.63485  4.39769  3.19538  4.61493  3.57293  3.66020  3.43878  4.44491  3.69455  3.96555  3.97367  3.87997  2.73413  3.03406  3.17062  5.79183  4.63234    164 - -
          2.68618  4.42225  2.77519  2.73123  3.46354  2.40513  3.72494  3.29354  2.67741  2.69355  4.24690  2.90347  2.73739  3.18146  2.89801  2.37887  2.77519  2.98518  4.58477  3.61503
          0.02281  4.18774  4.91009  0.61958  0.77255  0.48576  0.95510
    144   3.36345  5.50333  0.55376  2.59076  4.93091  3.48154  4.25422  4.59845  3.40462  4.15399  5.15052  3.15885  4.15719  3.50175  3.95516  3.29784  3.71253  4.20741  6.03373  4.76645    165 - -
          2.68618  4.42225  2.77519  2.73123  3.46354  2.40513  3.72494  3.29354  2.67741  2.69355  4.24690  2.90347  2.73739  3.18146  2.89801  2.37887  2.77519  2.98518  4.58477  3.61503
          0.02281  4.18774  4.91009  0.61958  0.77255  0.48576  0.95510
    145   3.92127  5.07465  4.87986  4.63080  1.21202  4.60356  3.54492  3.57208  4.45929  2.85407  4.15028  4.24754  4.89730  4.34092  4.42801  3.98656  4.13715  3.50654  3.65833  0.99418    166 - -
          2.68618  4.42225  2.77519  2.73123  3.46354  2.40513  3.72494  3.29354  2.67741  2.69355  4.24690  2.90347  2.73739  3.18146  2.89801  2.37887  2.77519  2.98518  4.58477  3.61503
          0.02281  4.18774  4.91009  0.61958  0.77255  0.48576  0.95510
    146   3.52948  4.90489  4.69531  4.34812  3.28801  4.37918  4.90659  2.52000  4.11354  0.56547  3.23264  4.59360  4.76756  4.40454  4.23320  4.00526  3.81329  2.63704  5.26921  4.06151    167 - -
          2.68618  4.42225  2.77519  2.73123  3.46354  2.40513  3.72494  3.29354  2.67741  2.69355  4.24690  2.90347  2.73739  3.18146  2.89801  2.37887  2.77519  2.98518  4.58477  3.61503
          0.02281  4.18774  4.91009  0.61958  0.77255  0.48576  0.95510
    147   3.20491  4.49276  5.00680  4.52424  3.71711  4.60278  5.23782  1.43466  4.41802  2.20873  3.50939  4.71965  4.90951  4.68400  4.60688  4.00670  3.47440  0.91144  5.71306  4.49903    168 - -
          2.68618  4.42225  2.77519  2.73123  3.46354  2.40513  3.72494  3.29354  2.67741  2.69355  4.24690  2.90347  2.73739  3.18146  2.89801  2.37887  2.77519  2.98518  4.58477  3.61503
          0.02281  4.18774  4.91009  0.61958  0.77255  0.48576  0.95510
    148   3.29314  5.24205  3.48834  3.06539  4.70214  3.73403  3.97834  4.15496  0.67457  3.65650  4.61216  3.47135  4.22127  3.15994  2.54792  3.32114  3.52823  3.84912  5.63458  4.49924    169 - -
          2.68618  4.42225  2.77519  2.73123  3.46354  2.40513  3.72494  3.29354  2.67741  2.69355  4.24690  2.90347  2.73739  3.18146  2.89801  2.37887  2.77519  2.98518  4.58477  3.61503
          0.02281  4.18774  4.91009  0.61958  0.77255  0.48576  0.95510
    149   3.22709  4.91878  3.86998  3.76278  4.71183  3.58907  4.80370  4.35222  3.84988  3.93866  5.00952  4.03238  0.40635  4.22834  4.04915  3.40696  3.69531  3.95892  5.79875  4.84037    170 - -
          2.68618  4.42225  2.77519  2.73123  3.46354  2.40513  3.72494  3.29354  2.67741  2.69355  4.24690  2.90347  2.73739  3.18146  2.89801  2.37887  2.77519  2.98518  4.58477  3.61503
          0.02281  4.18774  4.91009  0.61958  0.77255  0.48576  0.95510
    150   3.29495  4.59512  5.00697  4.44768  3.26937  4.61334  4.97373  1.22508  4.30785  1.49928  2.19510  4.66468  4.81741  4.43383  4.41919  3.96659  3.52397  2.05424  5.30605  4.21743    171 - -
          2.68618  4.42225  2.77519  2.73123  3.46354  2.40513  3.72494  3.29354  2.67741  2.69355  4.24690  2.90347  2.73739  3.18146  2.89801  2.37887  2.77519  2.98518  4.58477  3.61503
          0.02281  4.18774  4.91009  0.61958  0.77255  0.48576  0.95510
    151   3.39885  5.19196  3.92514  3.38423  4.62896  3.81025  4.10507  4.20336  2.43401  3.66197  4.66384  3.71444  4.30653  3.31847  0.58806  3.47414  3.64902  3.91599  5.58901  4.49897    172 - -
          2.68618  4.42225  2.77519  2.73123  3.46354  2.40513  3.72494  3.29354  2.67741  2.69355  4.24690  2.90347  2.73739  3.18146  2.89801  2.37887  2.77519  2.98518  4.58477  3.61503
          0.02281  4.18774  4.91009  0.61958  0.77255  0.48576  0.95510
    152   3.29314  5.24205  3.48834  3.06539  4.70214  3.73403  3.97834  4.15496  0.67457  3.65650  4.61216  3.47135  4.22127  3.15994  2.54792  3.32114  3.52823  3.84912  5.63458  4.49924    173 - -
          2.68618  4.42225  2.77519  2.73123  3.46354  2.40513  3.72494  3.29354  2.67741  2.69355  4.24690  2.90347  2.73739  3.18146  2.89801  2.37887  2.77519  2.98518  4.58477  3.61503
          0.02281  4.18774  4.91009  0.61958  0.77255  0.48576  0.95510
    153   3.02265  5.00857  2.93817  2.86176  4.42611  3.42662  4.22825  4.21858  3.16658  3.83169  4.79424  0.70133  4.09899  3.51163  3.52350  3.08396  3.42098  3.80754  5.69527  4.35961    174 - -
          2.68618  4.42225  2.77519  2.73123  3.46354  2.40513  3.72494  3.29354  2.67741  2.69355  4.24690  2.90347  2.73739  3.18146  2.89801  2.37887  2.77519  2.98518  4.58477  3.61503
          0.02281  4.18774  4.91009  0.61958  0.77255  0.48576  0.95510
    154   3.26554  5.40519  2.67238  0.64749  4.79748  3.50827  4.13881  4.31743  3.06299  3.88839  4.86165  3.16409  4.13176  3.35612  3.49559  3.22278  3.57640  3.97322  5.90809  4.64713    175 - -
          2.68618  4.42225  2.77519  2.73123  3.46354  2.40513  3.72494  3.29354  2.67741  2.69355  4.24690  2.90347  2.73739  3.18146  2.89801  2.37887  2.77519  2.98518  4.58477  3.61503
          0.02281  4.18774  4.91009  0.61958  0.77255  0.48576  0.95510
    155   3.52948  4.90489  4.69531  4.34812  3.28801  4.37918  4.90659  2.52000  4.11354  0.56547  3.23264  4.59360  4.76756  4.40454  4.23320  4.00526  3.81329  2.63704  5.26921  4.06151    176 - -
          2.68618  4.42225  2.77519  2.73123  3.46354  2.40513  3.72494  3.29354  2.67741  2.69355  4.24690  2.90347  2.73739  3.18146  2.89801  2.37887  2.77519  2.98518  4.58477  3.61503
          0.02281  4.18774  4.91009  0.61958  0.77255  0.48576  0.95510
    156   3.24359  5.31657  3.72251  2.98624  4.82296  3.82159  3.70446  4.14603  1.53227  3.55162  4.43513  3.35464  4.17584  2.83785  1.09338  3.23416  3.38884  3.83442  5.55576  4.42908    177 - -
          2.68618  4.42225  2.77519  2.73123  3.46354  2.40513  3.72494  3.29354  2.67741  2.69355  4.24690  2.90347  2.73739  3.18146  2.89801  2.37887  2.77519  2.98518  4.58477  3.61503
          0.02281  4.18774  4.91009  0.61958  0.77255  0.48576  0.95510
    157   3.02265  5.00857  2.93817  2.86176  4.42611  3.42662  4.22825  4.21858  3.16658  3.83169  4.79424  0.70133  4.09899  3.51163  3.52350  3.08396  3.42098  3.80754  5.69527  4.35961    178 - -
          2.68618  4.42225  2.77519  2.73123  3.46354  2.40513  3.72494  3.29354  2.67741  2.69355  4.24690  2.90347  2.73739  3.18146  2.89801  2.37887  2.77519  2.98518  4.58477  3.61503
          0.02281  4.18774  4.91009  0.61958  0.77255  0.48576  0.95510
    158   3.52948  4.90489  4.69531  4.34812  3.28801  4.37918  4.90659  2.52000  4.11354  0.56547  3.23264  4.59360  4.76756  4.40454  4.23320  4.00526  3.81329  2.63704  5.26921  4.06151    179 - -
          2.68618  4.42225  2.77519  2.73123  3.46354  2.40513  3.72494  3.29354  2.67741  2.69355  4.24690  2.90347  2.73739  3.18146  2.89801  2.37887  2.77519  2.98518  4.58477  3.61503
          0.02281  4.18774  4.91009  0.61958  0.77255  0.48576  0.95510
    159   3.91381  5.16561  4.60738  4.39978  3.06320  4.11326  4.34589  3.96538  4.12354  3.30029  4.58207  4.48925  4.65922  4.49397  4.19204  4.11421  4.23284  3.86368  0.43448  3.05077    180 - -
          2.68618  4.42225  2.77519  2.73123  3.46354  2.40513  3.72494  3.29354  2.67741  2.69355  4.24690  2.90347  2.73739  3.18146  2.89801  2.37887  2.77519  2.98518  4.58477  3.61503
          0.02281  4.18774  4.91009  0.61958  0.77255  0.48576  0.95510
    160   3.17813  5.14701  3.15723  2.92997  4.35647  3.60546  4.08642  4.04947  2.73122  3.51841  4.54978  3.38784  4.17128  0.76195  3.00362  3.21827  3.48070  3.76284  5.57639  4.29753    181 - -
          2.68618  4.42225  2.77519  2.73123  3.46354  2.40513  3.72494  3.29354  2.67741  2.69355  4.24690  2.90347  2.73739  3.18146  2.89801  2.37887  2.77519  2.98518  4.58477  3.61503
          0.02281  4.18774  4.91009  0.61958  0.77255  0.48576  0.95510
    161   3.40621  5.14575  3.49659  3.29944  3.55773  3.75823  0.62225  4.15953  3.13639  3.60765  4.68469  3.69128  4.33346  3.67315  3.37706  3.47759  3.72522  3.88893  5.01516  3.50207    182 - -
          2.68618  4.42225  2.77519  2.73123  3.46354  2.40513  3.72494  3.29354  2.67741  2.69355  4.24690  2.90347  2.73739  3.18146  2.89801  2.37887  2.77519  2.98518  4.58477  3.61503
          0.02281  4.18774  4.91009  0.61958  0.77255  0.48576  0.95510
    162   3.06630  4.53522  4.55389  4.23801  3.80319  4.04136  4.99275  2.09123  4.11138  2.44190  3.73050  4.37457  4.59259  4.45355  4.29224  3.57383  3.42528  0.70218  5.63718  4.38400    183 - -
          2.68618  4.42225  2.77519  2.73123  3.46354  2.40513  3.72494  3.29354  2.67741  2.69355  4.24690  2.90347  2.73739  3.18146  2.89801  2.37887  2.77519  2.98518  4.58477  3.61503
          0.02281  4.18774  4.91009  0.61958  0.77255  0.48576  0.95510
    163   3.91381  5.16561  4.60738  4.39978  3.06320  4.11326  4.34589  3.96538  4.12354  3.30029  4.58207  4.48925  4.65922  4.49397  4.19204  4.11421  4.23284  3.86368  0.43448  3.05077    184 - -
          2.68618  4.42225  2.77519  2.73123  3.46354  2.40513  3.72494  3.29354  2.67741  2.69355  4.24690  2.90347  2.73739  3.18146  2.89801  2.37887  2.77519  2.98518  4.58477  3.61503
          0.02281  4.18774  4.91009  0.61958  0.77255  0.48576  0.95510
    164   3.39885  5.19196  3.92514  3.38423  4.62896  3.81025  4.10507  4.20336  2.43401  3.66197  4.66384  3.71444  4.30653  3.31847  0.58806  3.47414  3.64902  3.91599  5.58901  4.49897    185 - -
          2.68618  4.42225  2.77519  2.73123  3.46354  2.40513  3.72494  3.29354  2.67741  2.69355  4.24690  2.90347  2.73739  3.18146  2.89801  2.37887  2.77519  2.98518  4.58477  3.61503
          0.02281  4.18774  4.91009  0.61958  0.77255  0.48576  0.95510
    165   3.24437  5.31064  3.72139  2.99077  4.81391  3.82057  3.70854  4.13953  1.58037  3.54860  4.43408  3.35810  4.17743  2.84316  1.06206  3.23696  3.39119  3.82930  5.55429  4.42746    186 - -
          2.68618  4.42225  2.77519  2.73123  3.46354  2.40513  3.72494  3.29354  2.67741  2.69355  4.24690  2.90347  2.73739  3.18146  2.89801  2.37887  2.77519  2.98518  4.58477  3.61503
          0.02281  4.18774  4.91009  0.61958  0.77255  0.48576  0.95510
    166   2.82069  4.91813  3.13004  2.63781  3.90269  3.56407  3.18780  3.54770  2.36736  2.54828  3.99154  3.11683  3.97315  1.56724  2.69771  2.86042  3.04426  3.26817  5.22126  3.84131    187 - -
          2.68618  4.42225  2.77519  2.73123  3.46354  2.40513  3.72494  3.29354  2.67741  2.69355  4.24690  2.90347  2.73739  3.18146  2.89801  2.37887  2.77519  2.98518  4.58477  3.61503
          0.02281  4.18774  4.91009  0.61958  0.77255  0.48576  0.95510
    167   2.27065  4.36218  3.47512  3.00114  3.87841  3.31240  4.01599  3.15655  2.95478  2.26326  3.81300  3.33017  3.88824  3.28818  3.30686  1.51360  2.56750  2.85046  5.28921  4.04588    188 - -
          2.68618  4.42225  2.77519  2.73123  3.46354  2.40513  3.72494  3.29354  2.67741  2.69355  4.24690  2.90347  2.73739  3.18146  2.89801  2.37887  2.77519  2.98518  4.58477  3.61503
          0.02281  4.18774  4.91009  0.61958  0.77255  0.48576  0.95510
    168   2.27729  4.34911  3.54847  3.04854  3.76980  3.38271  4.02476  2.96871  2.99098  2.32017  3.71439  3.37840  3.92968  3.31744  3.33642  1.53194  2.86135  2.45157  5.21846  3.97566    189 - -
          2.68618  4.42225  2.77519  2.73123  3.46354  2.40513  3.72494  3.29354  2.67741  2.69355  4.24690  2.90347  2.73739  3.18146  2.89801  2.37887  2.77519  2.98518  4.58477  3.61503
          0.02281  4.18774  4.91009  0.61958  0.77255  0.48576  0.95510
    169   2.63093  4.79333  3.05423  2.51007  4.07705  3.44295  3.67660  3.48657  2.43692  2.72226  3.91333  2.50463  3.85328  2.83310  2.35034  2.28732  2.41423  3.16205  5.33204  4.01295    190 - -
          2.68622  4.42229  2.77524  2.73127  3.46358  2.40494  3.72498  3.29358  2.67745  2.69359  4.24694  2.90351  2.73744  3.18150  2.89805  2.37891  2.77524  2.98481  4.58481  3.61507
          0.14622  2.05060  4.91009  0.66237  0.72490  0.48576  0.95510
    170   2.38484  4.82084  2.44733  2.45300  4.08598  3.06193  3.66037  3.50054  2.46014  2.58413  3.91693  2.97116  3.83373  2.81064  2.65837  2.64972  2.42687  3.17088  5.34531  4.00855    193 - -
          2.68618  4.42225  2.77519  2.73123  3.46354  2.40513  3.72494  3.29354  2.67741  2.69355  4.24690  2.90347  2.73739  3.18146  2.89801  2.37887  2.77519  2.98518  4.58477  3.61503
          0.02281  4.18774  4.91009  0.61958  0.77255  0.48576  0.95510
    171   2.11044  4.96999  1.75337  2.40804  4.59154  1.89381  3.88500  4.04775  2.82030  3.62419  4.44128  2.92930  3.86878  3.05186  3.33457  2.72693  3.05690  3.59807  5.81728  4.42413    194 - -
          2.68618  4.42225  2.77519  2.73123  3.46354  2.40513  3.72494  3.29354  2.67741  2.69355  4.24690  2.90347  2.73739  3.18146  2.89801  2.37887  2.77519  2.98518  4.58477  3.61503
          0.02281  4.18774  4.91009  0.61958  0.77255  0.48576  0.95510
    172   2.61132  4.59644  3.15085  2.26056  3.78667  3.00454  3.30955  2.62070  2.58878  2.83442  3.68903  3.09081  3.12350  2.92828  3.01528  2.71486  2.84470  2.45775  5.14261  3.85545    195 - -
          2.68618  4.42225  2.77519  2.73123  3.46354  2.40513  3.72494  3.29354  2.67741  2.69355  4.24690  2.90347  2.73739  3.18146  2.89801  2.37887  2.77519  2.98518  4.58477  3.61503
          0.02281  4.18774  4.91009  0.61958  0.77255  0.48576  0.95510
    173   2.74926  5.01552  2.75933  2.43656  4.40490  3.38552  3.74989  3.85329  2.50608  3.41311  4.23284  1.66932  3.88682  2.30212  2.92803  2.75065  2.48566  3.47535  5.59334  4.23463    196 - -
          2.68618  4.42225  2.77519  2.73123  3.46354  2.40513  3.72494  3.29354  2.67741  2.69355  4.24690  2.90347  2.73739  3.18146  2.89801  2.37887  2.77519  2.98518  4.58477  3.61503
          0.02281  4.18774  4.91009  0.61958  0.77255  0.48576  0.95510
    174   2.23087  4.54888  3.19369  2.68554  3.91651  2.18289  2.79627  3.30463  2.67108  2.96815  3.81616  3.13210  3.86156  3.01385  3.08501  2.66769  2.57340  2.64941  5.26022  3.97654    197 - -
          2.68618  4.42225  2.77519  2.73123  3.46354  2.40513  3.72494  3.29354  2.67741  2.69355  4.24690  2.90347  2.73739  3.18146  2.89801  2.37887  2.77519  2.98518  4.58477  3.61503
          0.23249  4.18774  1.64890  0.61958  0.77255  0.48576  0.95510
    175   2.60462  4.72966  3.00720  2.49411  4.01623  3.39409  2.88115  3.43480  2.37779  3.04177  3.87403  2.98559  2.80563  2.81021  2.55353  2.65693  2.33862  3.11577  5.27362  3.96357    198 - -
          2.68618  4.42225  2.77519  2.73123  3.46354  2.40513  3.72494  3.29354  2.67741  2.69355  4.24690  2.90347  2.73739  3.18146  2.89801  2.37887  2.77519  2.98518  4.58477  3.61503
          0.02806  3.98331  4.70566  0.61958  0.77255  0.37465  1.16325
    176   2.30604  4.67392  3.08815  2.57415  3.94865  3.08052  3.72707  3.34227  2.55166  2.46331  3.82548  3.06106  2.57086  2.42351  2.97735  2.69046  2.86507  3.04068  5.26405  3.96298    199 - -
          2.68618  4.42225  2.77519  2.73123  3.46354  2.40513  3.72494  3.29354  2.67741  2.69355  4.24690  2.90347  2.73739  3.18146  2.89801  2.37887  2.77519  2.98518  4.58477  3.61503
          0.02281  4.18774  4.91009  0.61958  0.77255  0.48576  0.95510
    177   2.69441  4.70368  3.18723  2.64545  3.81796  3.53219  3.26690  3.26441  2.49272  2.66198  3.78005  3.12281  3.92703  1.83287  2.86630  2.78133  2.92435  2.46460  5.16997  3.85185    200 - -
          2.68618  4.42225  2.77519  2.73123  3.46354  2.40513  3.72494  3.29354  2.67741  2.69355  4.24690  2.90347  2.73739  3.18146  2.89801  2.37887  2.77519  2.98518  4.58477  3.61503
          0.02281  4.18774  4.91009  0.61958  0.77255  0.48576  0.95510
    178   2.71399  5.11050  2.04804  1.87854  4.40648  3.38035  3.67390  3.20091  2.49012  3.40198  4.19160  2.86861  3.83955  2.80409  2.99082  2.19517  2.95882  3.47275  5.58825  4.18987    201 - -
          2.68618  4.42225  2.77519  2.73123  3.46354  2.40513  3.72494  3.29354  2.67741  2.69355  4.24690  2.90347  2.73739  3.18146  2.89801  2.37887  2.77519  2.98518  4.58477  3.61503
          0.02281  4.18774  4.91009  0.61958  0.77255  0.48576  0.95510
    179   2.73255  5.15130  2.21215  1.81998  4.44200  2.91387  3.67774  3.90490  2.50062  2.57079  4.22437  2.58768  3.84304  2.80779  3.00639  2.69607  2.97707  3.51519  5.61636  4.21087    202 - -
          2.68618  4.42225  2.77519  2.73123  3.46354  2.40513  3.72494  3.29354  2.67741  2.69355  4.24690  2.90347  2.73739  3.18146  2.89801  2.37887  2.77519  2.98518  4.58477  3.61503
          0.02281  4.18774  4.91009  0.61958  0.77255  0.48576  0.95510
    180   2.39974  4.94752  2.79581  2.21936  4.34140  3.35786  3.70699  3.78747  2.51547  3.34754  4.14199  2.38673  2.71252  2.84569  2.99374  2.02139  2.92133  3.39886  5.54573  4.17644    203 - -
          2.68618  4.42225  2.77519  2.73123  3.46354  2.40513  3.72494  3.29354  2.67741  2.69355  4.24690  2.90347  2.73739  3.18146  2.89801  2.37887  2.77519  2.98518  4.58477  3.61503
          0.02281  4.18774  4.91009  0.61958  0.77255  0.48576  0.95510
    181   2.05046  4.23482  3.76843  3.22649  3.48515  3.11472  4.04176  2.60996  3.15367  2.10210  3.44954  3.52777  4.02548  3.43922  3.44733  2.87644  2.57935  1.84523  4.98133  3.76790    204 - -
          2.68618  4.42225  2.77519  2.73123  3.46354  2.40513  3.72494  3.29354  2.67741  2.69355  4.24690  2.90347  2.73739  3.18146  2.89801  2.37887  2.77519  2.98518  4.58477  3.61503
          0.02281  4.18774  4.91009  0.61958  0.77255  0.48576  0.95510
    182   2.00191  4.54362  3.15879  2.71892  4.27846  2.64441  3.91177  3.70844  2.76785  3.32437  4.12995  2.37106  3.80615  3.09005  3.19887  2.00339  2.22056  3.26670  5.55334  4.25439    205 - -
          2.68618  4.42225  2.77519  2.73123  3.46354  2.40513  3.72494  3.29354  2.67741  2.69355  4.24690  2.90347  2.73739  3.18146  2.89801  2.37887  2.77519  2.98518  4.58477  3.61503
          0.02281  4.18774  4.91009  0.61958  0.77255  0.48576  0.95510
    183   2.80125  5.17895  2.65519  1.97569  4.51313  3.39803  3.71506  3.97168  2.47270  3.49441  4.30032  2.89864  3.88598  1.71497  2.91500  2.23966  3.05149  3.58367  5.65606  4.27286    206 - -
          2.68618  4.42225  2.77519  2.73123  3.46354  2.40513  3.72494  3.29354  2.67741  2.69355  4.24690  2.90347  2.73739  3.18146  2.89801  2.37887  2.77519  2.98518  4.58477  3.61503
          0.02281  4.18774  4.91009  0.61958  0.77255  0.48576  0.95510
    184   2.69725  5.16839  2.48717  2.03021  4.49959  3.40253  3.23770  3.97191  2.35049  3.45910  4.22064  2.87261  3.82646  2.07375  2.36955  2.65675  2.92995  3.55381  5.59564  4.19827    207 - -
          2.68618  4.42225  2.77519  2.73123  3.46354  2.40513  3.72494  3.29354  2.67741  2.69355  4.24690  2.90347  2.73739  3.18146  2.89801  2.37887  2.77519  2.98518  4.58477  3.61503
          0.02281  4.18774  4.91009  0.61958  0.77255  0.48576  0.95510
    185   2.71730  4.98408  2.98845  2.46953  4.12698  3.47825  2.79523  3.69280  1.87704  3.24265  4.05439  2.39423  3.87817  2.79084  2.74321  2.72099  2.94220  3.34830  5.35367  2.92681    208 - -
          2.68618  4.42225  2.77519  2.73123  3.46354  2.40513  3.72494  3.29354  2.67741  2.69355  4.24690  2.90347  2.73739  3.18146  2.89801  2.37887  2.77519  2.98518  4.58477  3.61503
          0.02281  4.18774  4.91009  0.61958  0.77255  0.48576  0.95510
    186   2.63375  4.46368  3.32966  2.35820  3.62522  3.56500  3.80879  2.56992  2.74107  2.22150  3.55684  2.63099  3.95054  3.07323  3.13048  2.80523  2.86694  2.26766  5.04911  3.79033    209 - -
          2.68618  4.42225  2.77519  2.73123  3.46354  2.40513  3.72494  3.29354  2.67741  2.69355  4.24690  2.90347  2.73739  3.18146  2.89801  2.37887  2.77519  2.98518  4.58477  3.61503
          0.02281  4.18774  4.91009  0.61958  0.77255  0.48576  0.95510
    187   2.81683  5.23383  2.57918  1.49585  4.56258  3.37968  3.72501  4.03154  2.52103  3.54742  4.35100  2.86994  3.88311  2.28320  2.98987  2.23136  3.07086  3.63355  5.70784  4.30431    210 - -
          2.68618  4.42225  2.77519  2.73123  3.46354  2.40513  3.72494  3.29354  2.67741  2.69355  4.24690  2.90347  2.73739  3.18146  2.89801  2.37887  2.77519  2.98518  4.58477  3.61503
          0.02281  4.18774  4.91009  0.61958  0.77255  0.48576  0.95510
    188   1.74059  5.06528  2.13888  2.36167  4.42324  3.36952  3.72565  3.85775  2.11348  3.42252  4.22835  2.90222  3.86184  2.86761  3.01915  2.71881  2.99671  3.47589  5.61667  4.23348    211 - -
          2.68618  4.42225  2.77519  2.73123  3.46354  2.40513  3.72494  3.29354  2.67741  2.69355  4.24690  2.90347  2.73739  3.18146  2.89801  2.37887  2.77519  2.98518  4.58477  3.61503
          0.02281  4.18774  4.91009  0.61958  0.77255  0.48576  0.95510
    189   2.35871  4.29136  3.55099  3.24137  4.31909  3.08926  4.29238  3.67244  3.24735  3.41165  4.26668  3.41374  3.82140  3.56754  3.55320  1.73441  1.21833  3.18854  5.68202  4.45685    212 - -
          2.68618  4.42225  2.77519  2.73123  3.46354  2.40513  3.72494  3.29354  2.67741  2.69355  4.24690  2.90347  2.73739  3.18146  2.89801  2.37887  2.77519  2.98518  4.58477  3.61503
          0.02281  4.18774  4.91009  0.61958  0.77255  0.48576  0.95510
    190   2.20534  5.06472  2.11305  2.34035  4.50216  2.54305  3.73469  3.97214  2.57966  3.50419  4.29083  2.31643  3.83917  2.87047  3.08772  2.35347  2.97949  3.54871  5.68053  4.27787    213 - -
          2.68618  4.42225  2.77519  2.73123  3.46354  2.40513  3.72494  3.29354  2.67741  2.69355  4.24690  2.90347  2.73739  3.18146  2.89801  2.37887  2.77519  2.98518  4.58477  3.61503
          0.02281  4.18774  4.91009  0.61958  0.77255  0.48576  0.95510
    191   2.71625  4.92806  2.86390  1.65536  4.13671  3.44329  2.77904  3.58149  2.48227  3.18656  4.02267  2.97368  3.88150  2.85985  2.91747  2.73450  2.95601  2.57901  5.40095  4.04374    214 - -
          2.68618  4.42225  2.77519  2.73123  3.46354  2.40513  3.72494  3.29354  2.67741  2.69355  4.24690  2.90347  2.73739  3.18146  2.89801  2.37887  2.77519  2.98518  4.58477  3.61503
          0.02281  4.18774  4.91009  0.61958  0.77255  0.48576  0.95510
    192   2.52469  4.58000  3.05152  2.72536  4.30357  3.22757  3.96101  3.72216  2.82299  3.36505  4.19314  2.01939  3.84277  3.15769  3.22887  2.32438  1.59598  3.29354  5.59313  4.29255    215 - -
          2.68618  4.42225  2.77519  2.73123  3.46354  2.40513  3.72494  3.29354  2.67741  2.69355  4.24690  2.90347  2.73739  3.18146  2.89801  2.37887  2.77519  2.98518  4.58477  3.61503
          0.02281  4.18774  4.91009  0.61958  0.77255  0.48576  0.95510
    193   2.59433  3.28966  3.08904  2.57193  4.07963  3.39408  3.73509  3.48870  2.14350  3.10762  3.93231  2.47240  3.85005  2.90363  2.94162  1.93482  2.86674  3.15106  5.35382  4.04433    216 - -
          2.68618  4.42225  2.77519  2.73123  3.46354  2.40513  3.72494  3.29354  2.67741  2.69355  4.24690  2.90347  2.73739  3.18146  2.89801  2.37887  2.77519  2.98518  4.58477  3.61503
          0.02281  4.18774  4.91009  0.61958  0.77255  0.48576  0.95510
    194   1.80815  4.87423  2.59929  2.29139  4.13075  3.41637  3.67863  3.55341  2.49952  3.15319  3.96907  2.94968  3.16556  2.83195  2.97076  2.67592  2.89449  3.22184  5.39118  3.40777    217 - -
          2.68618  4.42225  2.77519  2.73123  3.46354  2.40513  3.72494  3.29354  2.67741  2.69355  4.24690  2.90347  2.73739  3.18146  2.89801  2.37887  2.77519  2.98518  4.58477  3.61503
          0.02281  4.18774  4.91009  0.61958  0.77255  0.48576  0.95510
    195   2.10275  3.72203  2.44341  2.14862  4.06146  3.43265  3.66103  3.47500  2.47140  3.08454  3.90103  2.97049  3.83729  2.81494  2.93586  2.65688  2.85838  3.15231  5.33086  3.42313    218 - -
          2.68618  4.42225  2.77519  2.73123  3.46354  2.40513  3.72494  3.29354  2.67741  2.69355  4.24690  2.90347  2.73739  3.18146  2.89801  2.37887  2.77519  2.98518  4.58477  3.61503
          0.07056  4.18774  2.93846  0.61958  0.77255  0.48576  0.95510
    196   2.61902  4.55708  3.21167  2.69674  3.70788  3.46897  2.79630  3.17836  2.62109  2.83614  2.78113  3.14933  3.90052  3.00048  3.00438  1.86512  2.87487  2.90875  5.09705  3.78089    219 - -
          2.68618  4.42225  2.77519  2.73123  3.46354  2.40513  3.72494  3.29354  2.67741  2.69355  4.24690  2.90347  2.73739  3.18146  2.89801  2.37887  2.77519  2.98518  4.58477  3.61503
          0.02391  4.14110  4.86344  0.61958  0.77255  0.54124  0.87234
    197   2.65378  4.97044  2.37142  2.37087  4.26115  3.39409  3.64282  3.69681  2.42053  3.26329  4.05967  2.20419  3.82243  2.77645  2.50362  2.65101  2.89388  2.66244  5.46265  4.09505    220 - -
          2.68618  4.42225  2.77519  2.73123  3.46354  2.40513  3.72494  3.29354  2.67741  2.69355  4.24690  2.90347  2.73739  3.18146  2.89801  2.37887  2.77519  2.98518  4.58477  3.61503
          0.02391  4.14110  4.86344  0.61958  0.77255  0.54124  0.87234
    198   2.62571  4.72053  3.08608  2.53158  3.92301  3.46459  3.09195  3.34820  2.45390  2.97384  3.80986  3.02970  3.85746  2.84439  2.42230  2.30490  2.41541  3.05062  5.22332  3.11256    221 - -
          2.68618  4.42225  2.77519  2.73123  3.46354  2.40513  3.72494  3.29354  2.67741  2.69355  4.24690  2.90347  2.73739  3.18146  2.89801  2.37887  2.77519  2.98518  4.58477  3.61503
          0.12177  4.14110  2.31528  0.61958  0.77255  0.54124  0.87234
    199   2.32656  4.97841  2.61600  1.93718  4.36660  3.30001  3.69371  3.81350  2.52924  3.37494  4.18193  2.27203  3.80836  2.84113  3.01189  2.15698  2.94529  3.42569  5.57289  4.19227    222 - -
          2.68618  4.42225  2.77519  2.73123  3.46354  2.40513  3.72494  3.29354  2.67741  2.69355  4.24690  2.90347  2.73739  3.18146  2.89801  2.37887  2.77519  2.98518  4.58477  3.61503
          0.17006  4.04567  1.97410  0.61958  0.77255  0.63914  0.75024
    200   2.44671  4.50850  2.77670  2.56566  4.21959  3.07722  3.87228  3.73587  2.75650  3.36838  4.21250  2.10271  3.73063  3.08678  3.15167  1.63197  2.84505  3.28124  5.52274  4.18069    223 - -
          2.68551  4.42238  2.77499  2.73117  3.46367  2.40489  3.72508  3.29367  2.67754  2.69368  4.24613  2.90360  2.73753  3.18160  2.89814  2.37900  2.77533  2.98532  4.58490  3.61516
          0.32153  1.32731  4.62830  1.20210  0.35748  0.75376  0.63600
    201   2.34206  2.50968  3.88689  3.40723  3.55758  3.22780  4.14735  2.62071  3.29547  2.58103  3.53629  3.52332  3.84816  3.57244  3.53205  2.18836  2.73016  1.84799  5.06851  3.86086    228 - -
          2.68618  4.42225  2.77519  2.73123  3.46354  2.40513  3.72494  3.29354  2.67741  2.69355  4.24690  2.90347  2.73739  3.18146  2.89801  2.37887  2.77519  2.98518  4.58477  3.61503
          0.03035  3.90596  4.62830  0.61958  0.77255  0.75376  0.63600
    202   3.02903  4.38174  4.62904  4.13503  3.47443  4.30932  4.86772  1.28444  4.01187  1.98422  3.29619  4.37285  4.64463  4.28881  4.22301  3.69355  3.29981  1.34583  5.42550  4.21766    229 - -
          2.68618  4.42225  2.77519  2.73123  3.46354  2.40513  3.72494  3.29354  2.67741  2.69355  4.24690  2.90347  2.73739  3.18146  2.89801  2.37887  2.77519  2.98518  4.58477  3.61503
          0.03035  3.90596  4.62830  0.61958  0.77255  0.54664  0.86486
    203   2.78317  5.07600  2.76727  2.40208  4.25099  3.41813  2.36433  3.82971  2.32076  3.35346  4.17966  2.54779  3.87337  1.99343  2.69713  2.76408  3.01693  3.47335  5.43790  4.05611    230 - -
          2.68618  4.42225  2.77519  2.73123  3.46354  2.40513  3.72494  3.29354  2.67741  2.69355  4.24690  2.90347  2.73739  3.18146  2.89801  2.37887  2.77519  2.98518  4.58477  3.61503
          0.02634  4.04567  4.76801  0.61958  0.77255  0.63914  0.75024
    204   3.10228  5.21043  3.53412  2.84325  4.68285  3.70738  3.63039  4.02211  1.30292  3.44964  4.32253  3.23634  4.06977  2.76362  1.50493  3.09419  3.26145  3.70410  5.47756  4.32244    231 - -
          2.68618  4.42225  2.77519  2.73123  3.46354  2.40513  3.72494  3.29354  2.67741  2.69355  4.24690  2.90347  2.73739  3.18146  2.89801  2.37887  2.77519  2.98518  4.58477  3.61503
          0.02634  4.04567  4.76801  0.61958  0.77255  0.63914  0.75024
    205   2.66569  4.85706  2.83245  2.47714  4.30868  3.32671  3.72190  3.77026  2.43246  3.33623  4.16071  1.73952  3.83976  2.88147  2.44593  2.31372  2.95382  3.38676  5.50057  4.16666    232 - -
          2.68618  4.42225  2.77519  2.73123  3.46354  2.40513  3.72494  3.29354  2.67741  2.69355  4.24690  2.90347  2.73739  3.18146  2.89801  2.37887  2.77519  2.98518  4.58477  3.61503
          0.09112  4.04567  2.66511  0.61958  0.77255  0.63914  0.75024
    206   2.62590  4.38461  3.44362  2.85723  3.51729  3.56717  3.77408  2.32217  2.33945  2.51378  2.66453  3.26776  3.94212  3.06119  2.61245  2.82556  2.85209  2.60637  4.94845  3.71760    233 - -
          2.68618  4.42225  2.77519  2.73123  3.46354  2.40513  3.72494  3.29354  2.67741  2.69355  4.24690  2.90347  2.73739  3.18146  2.89801  2.37887  2.77519  2.98518  4.58477  3.61503
          0.02808  3.98263  4.70497  0.61958  0.77255  0.59208  0.80558
    207   2.40914  5.06391  2.60260  1.65717  4.40293  2.75050  3.67233  3.84486  2.24581  3.39348  4.20162  2.84692  3.82404  2.81479  2.93103  2.69556  2.97544  3.46553  5.58025  4.19977    234 - -
          2.68618  4.42225  2.77519  2.73123  3.46354  2.40513  3.72494  3.29354  2.67741  2.69355  4.24690  2.90347  2.73739  3.18146  2.89801  2.37887  2.77519  2.98518  4.58477  3.61503
          0.02634  4.04567  4.76801  0.61958  0.77255  0.40057  1.10848
    208   2.61280  3.12954  3.29641  2.74118  3.64326  2.78427  2.79933  3.02880  2.67598  2.31387  3.58824  3.19066  3.91762  2.67896  3.06059  2.76532  2.84939  2.77895  5.04013  3.77427    235 - -
          2.68618  4.42225  2.77519  2.73123  3.46354  2.40513  3.72494  3.29354  2.67741  2.69355  4.24690  2.90347  2.73739  3.18146  2.89801  2.37887  2.77519  2.98518  4.58477  3.61503
          0.02281  4.18774  4.91009  0.61958  0.77255  0.48576  0.95510
    209   2.51638  4.33956  3.56015  3.08383  3.80096  3.36685  4.05871  2.28575  3.02790  2.81965  3.74684  3.39770  3.93241  3.35673  3.36417  1.50011  2.43208  2.69279  5.24928  4.00927    236 - -
          2.68618  4.42225  2.77519  2.73123  3.46354  2.40513  3.72494  3.29354  2.67741  2.69355  4.24690  2.90347  2.73739  3.18146  2.89801  2.37887  2.77519  2.98518  4.58477  3.61503
          0.02281  4.18774  4.91009  0.61958  0.77255  0.48576  0.95510
    210   3.07156  5.66811  1.71222  1.08547  4.95726  3.32052  3.87660  4.48899  2.90620  3.97756  4.83408  2.78170  3.94974  3.04378  3.51142  2.94559  3.36265  4.05212  6.11910  4.60522    237 - -
          2.68618  4.42225  2.77519  2.73123  3.46354  2.40513  3.72494  3.29354  2.67741  2.69355  4.24690  2.90347  2.73739  3.18146  2.89801  2.37887  2.77519  2.98518  4.58477  3.61503
          0.02281  4.18774  4.91009  0.61958  0.77255  0.48576  0.95510
    211   3.03830  5.26971  3.17468  2.68224  4.67598  3.63597  3.69863  4.07618  1.34747  3.52243  4.37414  3.14514  4.04680  1.76485  2.34105  3.01277  3.23220  3.73011  5.58547  4.34695    238 - -
          2.68618  4.42225  2.77519  2.73123  3.46354  2.40513  3.72494  3.29354  2.67741  2.69355  4.24690  2.90347  2.73739  3.18146  2.89801  2.37887  2.77519  2.98518  4.58477  3.61503
          0.02281  4.18774  4.91009  0.61958  0.77255  0.48576  0.95510
    212   2.90899  5.07750  2.61810  1.87350  4.67109  1.16495  4.01387  4.14646  2.93960  3.73351  4.60378  3.03844  3.97804  3.21192  3.39290  2.91809  3.25573  3.72868  5.86003  4.53499    239 - -
          2.68618  4.42225  2.77519  2.73123  3.46354  2.40513  3.72494  3.29354  2.67741  2.69355  4.24690  2.90347  2.73739  3.18146  2.89801  2.37887  2.77519  2.98518  4.58477  3.61503
          0.02281  4.18774  4.91009  0.61958  0.77255  0.48576  0.95510
    213   2.54437  4.60086  2.96383  2.75835  4.43404  3.17923  4.06449  3.96235  2.96360  3.58485  4.41682  2.23405  3.85694  3.27952  3.35844  1.15155  2.96560  3.46190  5.72853  4.39520    240 - -
          2.68618  4.42225  2.77519  2.73123  3.46354  2.40513  3.72494  3.29354  2.67741  2.69355  4.24690  2.90347  2.73739  3.18146  2.89801  2.37887  2.77519  2.98518  4.58477  3.61503
          0.02281  4.18774  4.91009  0.61958  0.77255  0.48576  0.95510
    214   3.01579  5.35889  1.02292  2.34493  4.89643  2.10315  4.00071  4.44589  3.06238  3.97752  4.84700  2.90890  3.97522  3.19084  3.64179  2.95639  3.35798  3.98487  6.06848  4.64812    241 - -
          2.68618  4.42225  2.77519  2.73123  3.46354  2.40513  3.72494  3.29354  2.67741  2.69355  4.24690  2.90347  2.73739  3.18146  2.89801  2.37887  2.77519  2.98518  4.58477  3.61503
          0.02281  4.18774  4.91009  0.61958  0.77255  0.48576  0.95510
    215   0.99114  4.23855  3.74865  3.44056  4.29710  3.08945  4.41582  3.44931  3.42083  3.32191  4.22775  3.52007  3.84079  3.72150  3.69142  2.54800  2.03187  3.02187  5.70987  4.51713    242 - -
          2.68618  4.42225  2.77519  2.73123  3.46354  2.40513  3.72494  3.29354  2.67741  2.69355  4.24690  2.90347  2.73739  3.18146  2.89801  2.37887  2.77519  2.98518  4.58477  3.61503
          0.02281  4.18774  4.91009  0.61958  0.77255  0.48576  0.95510
    216   3.17813  5.14701  3.15723  2.92997  4.35647  3.60546  4.08642  4.04947  2.73122  3.51841  4.54978  3.38784  4.17128  0.76195  3.00362  3.21827  3.48070  3.76284  5.57639  4.29753    243 - -
          2.68669  4.41644  2.77532  2.73044  3.46399  2.40556  3.72607  3.29466  2.67762  2.69313  4.24511  2.90345  2.73755  3.18108  2.89800  2.37819  2.77532  2.98589  4.58589  3.61538
          0.28799  1.41528  4.91009  3.00485  0.05082  0.48576  0.95510
    217   2.20238  4.99691  2.79022  1.88736  4.30586  3.39476  2.78883  3.75154  2.46855  3.31147  4.11033  2.91629  3.84345  2.81583  2.93820  2.25710  2.93182  3.38356  5.50886  4.13920    271 - -
          2.68618  4.42225  2.77519  2.73123  3.46354  2.40513  3.72494  3.29354  2.67741  2.69355  4.24690  2.90347  2.73739  3.18146  2.89801  2.37887  2.77519  2.98518  4.58477  3.61503
          0.02281  4.18774  4.91009  0.61958  0.77255  0.48576  0.95510
    218   2.19498  4.17489  3.83102  3.26889  2.62387  3.62897  3.99247  2.06851  3.18687  2.38629  3.31868  3.55763  4.03736  3.44974  3.44950  2.40277  2.62314  2.37919  4.82806  3.61835    272 - -
          2.68618  4.42225  2.77519  2.73123  3.46354  2.40513  3.72494  3.29354  2.67741  2.69355  4.24690  2.90347  2.73739  3.18146  2.89801  2.37887  2.77519  2.98518  4.58477  3.61503
          0.02281  4.18774  4.91009  0.61958  0.77255  0.48576  0.95510
    219   2.55838  3.00059  3.45420  2.91099  3.56695  3.47841  3.86570  2.94893  2.86373  2.65676  3.54151  2.98311  3.92512  3.17770  3.22204  1.98276  2.60615  2.69798  4.99923  2.80320    273 - -
          2.68618  4.42225  2.77519  2.73123  3.46354  2.40513  3.72494  3.29354  2.67741  2.69355  4.24690  2.90347  2.73739  3.18146  2.89801  2.37887  2.77519  2.98518  4.58477  3.61503
          0.11588  4.18774  2.36192  0.61958  0.77255  0.48576  0.95510
    220   2.59257  4.73924  3.00098  2.53051  4.17305  3.34949  3.71862  3.58222  2.06808  3.18429  4.00435  3.01176  2.40975  2.87853  2.87507  2.43409  2.32151  3.22317  5.40939  4.09648    274 - -
          2.68618  4.42225  2.77519  2.73123  3.46354  2.40513  3.72494  3.29354  2.67741  2.69355  4.24690  2.90347  2.73739  3.18146  2.89801  2.37887  2.77519  2.98518  4.58477  3.61503
          0.02501  4.09687  4.81921  0.61958  0.77255  0.42624  1.05831
    221   2.59598  3.78648  3.16597  2.60991  3.82425  2.97956  3.72198  3.21628  2.57885  2.87222  3.72110  3.09015  2.95150  2.92532  2.51453  2.31159  2.83896  2.93416  5.16970  3.10779    275 - -
          2.68618  4.42225  2.77519  2.73123  3.46354  2.40513  3.72494  3.29354  2.67741  2.69355  4.24690  2.90347  2.73739  3.18146  2.89801  2.37887  2.77519  2.98518  4.58477  3.61503
          0.02281  4.18774  4.91009  0.61958  0.77255  0.48576  0.95510
    222   2.69074  5.08502  2.28626  2.32499  4.38837  2.66235  3.66162  3.85295  2.46768  3.38768  4.17092  2.24618  2.86284  2.78897  2.96561  2.66592  2.93531  3.46335  5.56645  3.51628    276 - -
          2.68618  4.42225  2.77519  2.73123  3.46354  2.40513  3.72494  3.29354  2.67741  2.69355  4.24690  2.90347  2.73739  3.18146  2.89801  2.37887  2.77519  2.98518  4.58477  3.61503
          0.02281  4.18774  4.91009  0.61958  0.77255  0.48576  0.95510
    223   2.69937  5.03585  2.25149  2.35387  4.36548  2.26618  2.75725  3.82340  2.52257  3.37672  4.17380  2.89532  3.84389  2.83826  3.01351  2.68717  2.39711  3.44171  5.56870  4.18312    277 - -
          2.68618  4.42225  2.77519  2.73123  3.46354  2.40513  3.72494  3.29354  2.67741  2.69355  4.24690  2.90347  2.73739  3.18146  2.89801  2.37887  2.77519  2.98518  4.58477  3.61503
          0.02281  4.18774  4.91009  0.61958  0.77255  0.48576  0.95510
    224   2.70636  5.11650  2.94843  2.09032  4.45719  3.45364  2.94809  3.90562  1.98093  3.39736  4.16888  2.70975  3.84792  2.71961  2.22744  2.67949  2.67447  3.50726  5.53008  4.17202    278 - -
          2.68618  4.42225  2.77519  2.73123  3.46354  2.40513  3.72494  3.29354  2.67741  2.69355  4.24690  2.90347  2.73739  3.18146  2.89801  2.37887  2.77519  2.98518  4.58477  3.61503
          0.02281  4.18774  4.91009  0.61958  0.77255  0.48576  0.95510
    225   2.78989  5.21895  2.30896  2.07999  4.53360  3.35771  3.72434  4.00125  2.58073  3.53075  4.32921  1.88116  3.86485  2.86276  3.09620  2.74294  2.13408  3.60308  5.70915  4.29011    279 - -
          2.68618  4.42225  2.77519  2.73123  3.46354  2.40513  3.72494  3.29354  2.67741  2.69355  4.24690  2.90347  2.73739  3.18146  2.89801  2.37887  2.77519  2.98518  4.58477  3.61503
          0.02281  4.18774  4.91009  0.61958  0.77255  0.48576  0.95510
    226   2.26252  4.92358  2.95074  2.43890  4.25109  2.92661  3.65626  3.68046  2.03817  3.24430  4.04162  2.95807  3.83881  2.35355  2.83218  2.65988  2.41974  3.31863  5.44383  4.09814    280 - -
          2.68618  4.42225  2.77519  2.73123  3.46354  2.40513  3.72494  3.29354  2.67741  2.69355  4.24690  2.90347  2.73739  3.18146  2.89801  2.37887  2.77519  2.98518  4.58477  3.61503
          0.02281  4.18774  4.91009  0.61958  0.77255  0.48576  0.95510
    227   2.41212  4.91043  2.90753  1.85998  4.16219  3.44471  3.67824  3.56429  2.44550  2.48982  3.98794  2.96971  3.86539  2.36503  2.88298  2.70653  2.92234  3.24141  5.40484  4.06661    281 - -
          2.68618  4.42225  2.77519  2.73123  3.46354  2.40513  3.72494  3.29354  2.67741  2.69355  4.24690  2.90347  2.73739  3.18146  2.89801  2.37887  2.77519  2.98518  4.58477  3.61503
          0.02281  4.18774  4.91009  0.61958  0.77255  0.48576  0.95510
    228   2.60969  4.23754  3.65272  3.08012  3.35881  3.63092  3.89890  2.44678  2.49439  2.42064  2.79699  3.43734  4.00609  3.29523  3.31059  2.88996  2.44542  2.13578  4.83662  3.05014    282 - -
          2.68618  4.42225  2.77519  2.73123  3.46354  2.40513  3.72494  3.29354  2.67741  2.69355  4.24690  2.90347  2.73739  3.18146  2.89801  2.37887  2.77519  2.98518  4.58477  3.61503
          0.02281  4.18774  4.91009  0.61958  0.77255  0.48576  0.95510
    229   2.47330  4.93415  2.84116  1.87917  4.25758  3.38995  3.67821  3.68716  2.47732  3.26438  4.06430  2.42741  3.83402  2.81749  2.95115  2.25579  2.90210  2.85189  5.47598  4.11426    283 - -
          2.68618  4.42225  2.77519  2.73123  3.46354  2.40513  3.72494  3.29354  2.67741  2.69355  4.24690  2.90347  2.73739  3.18146  2.89801  2.37887  2.77519  2.98518  4.58477  3.61503
          0.02281  4.18774  4.91009  0.61958  0.77255  0.48576  0.95510
    230   2.34695  4.95450  2.17094  2.38956  4.39135  2.59479  3.71404  3.84688  2.53268  3.39647  4.18249  2.67856  3.82411  2.84884  3.02333  2.41525  2.37082  3.43820  5.58510  4.20598    284 - -
          2.68618  4.42225  2.77519  2.73123  3.46354  2.40513  3.72494  3.29354  2.67741  2.69355  4.24690  2.90347  2.73739  3.18146  2.89801  2.37887  2.77519  2.98518  4.58477  3.61503
          0.07056  4.18774  2.93846  0.61958  0.77255  0.48576  0.95510
    231   2.58774  4.69428  2.48227  2.51709  3.99119  2.51531  3.70774  2.88756  2.54766  3.02399  3.85685  3.01432  3.83647  2.88238  2.99919  2.25208  2.84592  2.80661  5.29641  3.97974    285 - -
          2.68618  4.42225  2.77519  2.73123  3.46354  2.40513  3.72494  3.29354  2.67741  2.69355  4.24690  2.90347  2.73739  3.18146  2.89801  2.37887  2.77519  2.98518  4.58477  3.61503
          0.02391  4.14110  4.86344  0.61958  0.77255  0.54124  0.87234
    232   2.61044  4.47861  3.26831  2.45056  2.83247  3.52340  3.75425  2.99597  2.35757  2.29940  3.56937  3.17232  3.90981  3.00732  3.04946  2.76060  2.40175  2.75253  5.03411  3.76935    286 - -
          2.68618  4.42225  2.77519  2.73123  3.46354  2.40513  3.72494  3.29354  2.67741  2.69355  4.24690  2.90347  2.73739  3.18146  2.89801  2.37887  2.77519  2.98518  4.58477  3.61503
          0.02391  4.14110  4.86344  0.61958  0.77255  0.54124  0.87234
    233   2.65036  4.81505  3.07399  2.50686  4.07344  3.46599  3.64733  3.47858  2.06492  3.07665  2.93885  3.00954  3.38030  2.80111  2.34333  2.29758  2.87817  3.16180  5.30971  3.99902    287 - -
          2.68618  4.42225  2.77519  2.73123  3.46354  2.40513  3.72494  3.29354  2.67741  2.69355  4.24690  2.90347  2.73739  3.18146  2.89801  2.37887  2.77519  2.98518  4.58477  3.61503
          0.02391  4.14110  4.86344  0.61958  0.77255  0.54124  0.87234
    234   2.63469  3.21034  4.13376  3.55531  3.23889  3.74867  4.10075  2.00774  3.43429  1.84522  3.22565  3.75657  4.12805  3.65996  3.61682  2.72834  2.56975  2.04217  4.78077  3.58832    288 - -
          2.68618  4.42225  2.77519  2.73123  3.46354  2.40513  3.72494  3.29354  2.67741  2.69355  4.24690  2.90347  2.73739  3.18146  2.89801  2.37887  2.77519  2.98518  4.58477  3.61503
          0.02391  4.14110  4.86344  0.61958  0.77255  0.54124  0.87234
    235   2.84582  5.28753  1.55375  2.24886  4.57517  2.43295  2.59422  4.10726  2.66802  3.62627  4.44159  2.81559  3.87379  2.91221  3.20069  2.78434  3.11776  3.69907  5.77180  4.32450    289 - -
          2.68618  4.42225  2.77519  2.73123  3.46354  2.40513  3.72494  3.29354  2.67741  2.69355  4.24690  2.90347  2.73739  3.18146  2.89801  2.37887  2.77519  2.98518  4.58477  3.61503
          0.02391  4.14110  4.86344  0.61958  0.77255  0.54124  0.87234
    236   2.27489  5.07623  2.82815  2.11175  4.39372  3.40975  3.62130  3.84326  2.33526  3.36170  4.14259  2.56580  3.82914  2.15665  2.51727  2.66449  2.91930  3.45584  5.52208  4.15158    290 - -
          2.68618  4.42225  2.77519  2.73123  3.46354  2.40513  3.72494  3.29354  2.67741  2.69355  4.24690  2.90347  2.73739  3.18146  2.89801  2.37887  2.77519  2.98518  4.58477  3.61503
          0.02391  4.14110  4.86344  0.61958  0.77255  0.54124  0.87234
    237   2.63407  5.03765  2.54818  2.17657  4.34263  3.38905  3.17818  3.80001  2.36130  3.32572  4.09657  2.87478  3.79910  2.71989  2.50076  2.26171  2.43111  3.40824  5.49640  4.11125    291 - -
          2.68618  4.42225  2.77519  2.73123  3.46354  2.40513  3.72494  3.29354  2.67741  2.69355  4.24690  2.90347  2.73739  3.18146  2.89801  2.37887  2.77519  2.98518  4.58477  3.61503
          0.02391  4.14110  4.86344  0.61958  0.77255  0.54124  0.87234
    238   2.62877  4.82065  2.31998  2.43393  4.07626  3.02243  3.67068  3.48066  2.49302  2.54255  3.92288  2.45919  3.83391  2.82838  2.95911  2.66184  2.87118  2.75898  5.34991  4.00987    292 - -
          2.68633  4.42097  2.77485  2.73105  3.46399  2.40526  3.72540  3.29321  2.67786  2.69339  4.24590  2.90354  2.73753  3.18192  2.89681  2.37879  2.77532  2.98564  4.58522  3.61549
          0.36791  1.70610  2.06952  2.39008  0.09610  0.54124  0.87234
    239   2.35148  4.72981  2.96530  2.32309  3.96481  3.41490  3.64259  3.35937  2.28863  2.98687  2.86916  2.45478  3.82330  2.81292  2.85896  2.66084  2.84287  3.05677  5.24985  3.93693    313 - -
          2.68618  4.42225  2.77519  2.73123  3.46354  2.40513  3.72494  3.29354  2.67741  2.69355  4.24690  2.90347  2.73739  3.18146  2.89801  2.37887  2.77519  2.98518  4.58477  3.61503
          0.02717  4.01494  4.73729  0.61958  0.77255  0.66693  0.72007
    240   2.58380  4.48385  2.60626  2.65401  3.23836  3.48959  3.71906  2.97726  2.46112  2.38926  2.77874  3.12183  3.87545  2.96024  3.03524  2.72127  2.81586  2.74044  5.02723  3.74960    314 - -
          2.68618  4.42225  2.77519  2.73123  3.46354  2.40513  3.72494  3.29354  2.67741  2.69355  4.24690  2.90347  2.73739  3.18146  2.89801  2.37887  2.77519  2.98518  4.58477  3.61503
          0.02717  4.01494  4.73729  0.61958  0.77255  0.66693  0.72007
    241   2.33669  4.41714  3.30775  2.74956  3.56323  3.51470  2.82967  2.41412  2.46819  2.44646  3.51436  3.18807  3.90112  3.01364  2.99528  2.76262  2.82492  2.67762  4.97351  3.71513    315 - -
          2.68618  4.42225  2.77519  2.73123  3.46354  2.40513  3.72494  3.29354  2.67741  2.69355  4.24690  2.90347  2.73739  3.18146  2.89801  2.37887  2.77519  2.98518  4.58477  3.61503
          0.02717  4.01494  4.73729  0.61958  0.77255  0.45982  0.99804
    242   2.64826  4.98157  2.36842  2.11636  4.25806  3.39205  3.63469  3.15848  2.42829  3.25789  4.05178  2.21770  3.81554  2.76606  2.91229  2.64169  2.88531  2.96941  5.46326  4.08947    316 - -
          2.68618  4.42225  2.77519  2.73123  3.46354  2.40513  3.72494  3.29354  2.67741  2.69355  4.24690  2.90347  2.73739  3.18146  2.89801  2.37887  2.77519  2.98518  4.58477  3.61503
          0.02391  4.14110  4.86344  0.61958  0.77255  0.54124  0.87234
    243   2.27264  1.83926  3.94633  3.54875  4.05922  3.05616  4.36439  3.37172  3.45549  3.15319  4.02506  3.54358  3.79511  3.72895  3.69256  1.48902  2.40399  2.94753  5.48598  4.30323    317 - -
          2.68618  4.42225  2.77519  2.73123  3.46354  2.40513  3.72494  3.29354  2.67741  2.69355  4.24690  2.90347  2.73739  3.18146  2.89801  2.37887  2.77519  2.98518  4.58477  3.61503
          0.02391  4.14110  4.86344  0.61958  0.77255  0.54124  0.87234
    244   2.67628  4.99786  2.32325  2.03736  3.16820  3.39507  2.48561  3.70437  2.46178  3.26501  4.06835  2.89231  3.82989  2.79114  2.94620  2.66757  2.91437  3.34788  5.42893  4.03128    318 - -
          2.68618  4.42225  2.77519  2.73123  3.46354  2.40513  3.72494  3.29354  2.67741  2.69355  4.24690  2.90347  2.73739  3.18146  2.89801  2.37887  2.77519  2.98518  4.58477  3.61503
          0.02391  4.14110  4.86344  0.61958  0.77255  0.54124  0.87234
    245   2.27800  5.08533  2.48720  2.35302  4.41009  3.40874  3.60563  3.86524  1.89933  3.37255  4.14393  2.89060  3.81845  2.50874  2.47613  2.64493  2.90110  3.46755  5.52334  4.14767    319 - -
          2.68618  4.42225  2.77519  2.73123  3.46354  2.40513  3.72494  3.29354  2.67741  2.69355  4.24690  2.90347  2.73739  3.18146  2.89801  2.37887  2.77519  2.98518  4.58477  3.61503
          0.02391  4.14110  4.86344  0.61958  0.77255  0.45257  1.01057
    246   2.22670  4.44403  3.31753  2.48974  3.64459  2.74969  3.81709  2.94449  2.75911  2.28513  3.57993  3.22494  3.93084  3.08512  3.14678  2.77649  2.85441  2.23575  5.05917  3.80326    320 - -
          2.68618  4.42225  2.77519  2.73123  3.46354  2.40513  3.72494  3.29354  2.67741  2.69355  4.24690  2.90347  2.73739  3.18146  2.89801  2.37887  2.77519  2.98518  4.58477  3.61503
          0.02281  4.18774  4.91009  0.61958  0.77255  0.48576  0.95510
    247   2.30179  4.77853  2.93276  2.10412  4.24549  2.57843  3.75339  3.67481  2.57557  3.26749  4.07249  2.99433  3.82714  2.90686  3.03802  2.19059  2.27615  3.29095  5.49025  4.15063    321 - -
          2.68618  4.42225  2.77519  2.73123  3.46354  2.40513  3.72494  3.29354  2.67741  2.69355  4.24690  2.90347  2.73739  3.18146  2.89801  2.37887  2.77519  2.98518  4.58477  3.61503
          0.02281  4.18774  4.91009  0.61958  0.77255  0.48576  0.95510
    248   2.75936  4.36582  3.81293  3.23382  2.77711  3.78275  4.01544  2.64102  3.08862  1.84664  2.46881  3.58672  4.13604  3.41152  2.18107  3.05128  2.98747  2.53359  4.88251  3.65338    322 - -
          2.68618  4.42225  2.77519  2.73123  3.46354  2.40513  3.72494  3.29354  2.67741  2.69355  4.24690  2.90347  2.73739  3.18146  2.89801  2.37887  2.77519  2.98518  4.58477  3.61503
          0.02281  4.18774  4.91009  0.61958  0.77255  0.48576  0.95510
    249   3.04884  5.69308  1.29009  1.74906  4.97322  3.30817  3.85050  4.51361  2.87822  3.98132  4.82286  2.09460  3.93252  3.01171  3.49467  2.91782  3.33610  4.06316  6.13123  4.59655    323 - -
          2.68618  4.42225  2.77519  2.73123  3.46354  2.40513  3.72494  3.29354  2.67741  2.69355  4.24690  2.90347  2.73739  3.18146  2.89801  2.37887  2.77519  2.98518  4.58477  3.61503
          0.02281  4.18774  4.91009  0.61958  0.77255  0.48576  0.95510
    250   2.80266  4.23029  4.34695  3.76380  2.69600  3.95260  4.26920  2.32417  3.63859  1.66772  2.44942  3.96080  4.28735  3.83006  3.79487  3.25314  2.40758  1.89383  4.85897  3.69314    324 - -
          2.68618  4.42225  2.77519  2.73123  3.46354  2.40513  3.72494  3.29354  2.67741  2.69355  4.24690  2.90347  2.73739  3.18146  2.89801  2.37887  2.77519  2.98518  4.58477  3.61503
          0.02281  4.18774  4.91009  0.61958  0.77255  0.48576  0.95510
    251   2.61241  4.50684  3.25408  2.31915  3.67281  3.52309  3.75257  2.47656  2.65686  2.52284  3.06533  3.16001  3.90811  2.71202  3.06065  2.35572  2.84389  2.78653  5.06383  3.79637    325 - -
          2.68618  4.42225  2.77519  2.73123  3.46354  2.40513  3.72494  3.29354  2.67741  2.69355  4.24690  2.90347  2.73739  3.18146  2.89801  2.37887  2.77519  2.98518  4.58477  3.61503
          0.02281  4.18774  4.91009  0.61958  0.77255  0.48576  0.95510
    252   2.70939  4.35543  3.77533  3.26513  3.48316  1.89199  4.11491  2.08851  3.16882  1.98810  3.45047  3.59481  4.12469  3.49072  3.46382  3.00192  2.98707  2.37359  5.05676  3.81751    326 - -
          2.68639  4.42246  2.77507  2.73112  3.46375  2.40510  3.72429  3.29263  2.67731  2.69376  4.24710  2.90329  2.73760  3.18167  2.89783  2.37907  2.77540  2.98498  4.58498  3.61524
          0.28799  1.41528  4.91009  1.42266  0.27585  0.48576  0.95510
    253   2.04597  5.07401  2.46509  2.33649  4.41882  2.54026  3.68624  3.87747  2.27883  3.41470  4.20177  2.36374  3.83696  2.81727  2.99186  2.67732  2.95304  3.48230  5.59681  4.20414    332 - -
          2.68618  4.42225  2.77519  2.73123  3.46354  2.40513  3.72494  3.29354  2.67741  2.69355  4.24690  2.90347  2.73739  3.18146  2.89801  2.37887  2.77519  2.98518  4.58477  3.61503
          0.02281  4.18774  4.91009  0.61958  0.77255  0.48576  0.95510
    254   2.63370  4.83000  2.65654  2.44878  4.09077  3.04373  3.67495  2.69399  2.48765  3.11289  3.93028  2.96886  3.84212  2.39439  2.95059  2.10375  2.87478  3.17951  5.35716  4.01968    333 - -
          2.68618  4.42225  2.77519  2.73123  3.46354  2.40513  3.72494  3.29354  2.67741  2.69355  4.24690  2.90347  2.73739  3.18146  2.89801  2.37887  2.77519  2.98518  4.58477  3.61503
          0.02281  4.18774  4.91009  0.61958  0.77255  0.48576  0.95510
    255   2.77654  5.17276  1.76935  2.30984  4.50293  3.36061  3.72945  3.96348  2.57250  3.50301  4.30718  2.86411  3.86658  2.29905  3.07406  2.73954  2.12818  3.57022  5.68564  4.27641    334 - -
          2.68618  4.42225  2.77519  2.73123  3.46354  2.40513  3.72494  3.29354  2.67741  2.69355  4.24690  2.90347  2.73739  3.18146  2.89801  2.37887  2.77519  2.98518  4.58477  3.61503
          0.02281  4.18774  4.91009  0.61958  0.77255  0.48576  0.95510
    256   2.23261  4.89514  2.97599  2.49051  4.28066  3.41222  3.69508  3.69527  1.76402  3.27037  4.07717  2.61047  3.85823  2.83639  2.82143  2.68634  2.38803  3.33096  5.46958  4.13893    335 - -
          2.68618  4.42225  2.77519  2.73123  3.46354  2.40513  3.72494  3.29354  2.67741  2.69355  4.24690  2.90347  2.73739  3.18146  2.89801  2.37887  2.77519  2.98518  4.58477  3.61503
          0.02281  4.18774  4.91009  0.61958  0.77255  0.48576  0.95510
    257   2.78767  5.17265  2.46554  2.37674  4.50986  3.41610  3.69199  3.97805  2.40718  3.48767  4.28467  1.97494  3.88299  2.82299  1.85336  2.75396  3.03103  3.58407  5.62718  4.25109    336 - -
          2.68618  4.42225  2.77519  2.73123  3.46354  2.40513  3.72494  3.29354  2.67741  2.69355  4.24690  2.90347  2.73739  3.18146  2.89801  2.37887  2.77519  2.98518  4.58477  3.61503
          0.25577  4.18774  1.55826  0.61958  0.77255  0.48576  0.95510
    258   2.88234  5.45561  1.73468  1.68354  4.74180  3.21683  3.71634  4.25831  2.69382  3.74891  4.57900  2.03249  3.81418  2.87275  3.27451  2.77445  3.16076  3.82841  5.90679  4.40947    337 - -
          2.68618  4.42225  2.77519  2.73123  3.46354  2.40513  3.72494  3.29354  2.67741  2.69355  4.24690  2.90347  2.73739  3.18146  2.89801  2.37887  2.77519  2.98518  4.58477  3.61503
          0.02871  3.96068  4.68302  0.61958  0.77255  0.71229  0.67437
    259   2.63885  4.66214  3.07477  2.65781  4.11882  3.34970  3.75798  3.41847  1.91110  3.10216  3.98969  3.09166  3.86201  2.94550  2.71152  2.72631  1.79038  3.10376  5.36502  4.09822    338 - -
          2.68618  4.42225  2.77519  2.73123  3.46354  2.40513  3.72494  3.29354  2.67741  2.69355  4.24690  2.90347  2.73739  3.18146  2.89801  2.37887  2.77519  2.98518  4.58477  3.61503
          0.09962  3.96068  2.58012  0.61958  0.77255  0.71229  0.67437
    260   2.57334  3.45942  2.31400  2.43594  3.87765  3.34015  2.68670  3.36771  2.48970  2.99728  3.84091  2.93871  3.78941  2.83264  2.93159  2.62820  2.82942  3.05561  5.20374  3.84913    339 - -
          2.68618  4.42225  2.77519  2.73123  3.46354  2.40513  3.72494  3.29354  2.67741  2.69355  4.24690  2.90347  2.73739  3.18146  2.89801  2.37887  2.77519  2.98518  4.58477  3.61503
          0.03079  3.89185  4.61419  0.61958  0.77255  0.52526  0.89502
    261   2.35954  4.27986  3.50798  2.95811  3.50255  3.48859  3.88225  2.75035  2.90012  2.52817  2.64562  3.33144  3.00006  3.20977  3.24373  2.77217  2.30607  2.29334  4.96500  3.73536    340 - -
          2.68618  4.42225  2.77519  2.73123  3.46354  2.40513  3.72494  3.29354  2.67741  2.69355  4.24690  2.90347  2.73739  3.18146  2.89801  2.37887  2.77519  2.98518  4.58477  3.61503
          0.02607  4.05571  4.77805  0.61958  0.77255  0.52730  0.89208
    262   2.86909  5.41898  1.80766  1.59657  4.72383  3.31650  3.72495  4.22284  2.08037  3.70485  4.50672  2.77288  3.86155  2.86381  3.13156  2.78117  3.12912  3.79389  5.85014  4.38943    341 - -
          2.68618  4.42225  2.77519  2.73123  3.46354  2.40513  3.72494  3.29354  2.67741  2.69355  4.24690  2.90347  2.73739  3.18146  2.89801  2.37887  2.77519  2.98518  4.58477  3.61503
          0.02457  4.11443  4.83678  0.61958  0.77255  0.43618  1.03988
    263   2.56171  3.08245  3.82774  3.26680  3.36573  3.56727  3.99907  2.64708  3.18124  2.43275  2.61498  3.54113  4.00721  3.44651  3.44569  2.35695  2.16150  2.22433  4.85660  3.65148    342 - -
          2.68618  4.42225  2.77519  2.73123  3.46354  2.40513  3.72494  3.29354  2.67741  2.69355  4.24690  2.90347  2.73739  3.18146  2.89801  2.37887  2.77519  2.98518  4.58477  3.61503
          0.11693  4.18774  2.35203  0.61958  0.77255  0.48576  0.95510
    264   2.58776  3.85311  2.54175  2.17445  3.91855  3.43287  3.65867  2.97141  2.48868  2.94871  3.78290  2.99729  3.82929  2.83186  2.93961  2.41144  2.82285  2.71904  5.22719  3.91260    343 - -
          2.68618  4.42225  2.77519  2.73123  3.46354  2.40513  3.72494  3.29354  2.67741  2.69355  4.24690  2.90347  2.73739  3.18146  2.89801  2.37887  2.77519  2.98518  4.58477  3.61503
          0.02503  4.09584  4.81819  0.61958  0.77255  0.42568  1.05936
    265   2.60650  4.44706  3.30942  2.35584  2.95197  3.53609  2.91427  2.76750  2.71810  2.66543  3.54403  3.20051  3.92058  3.04187  3.11145  2.50091  2.83863  2.33944  5.00333  3.73868    344 - -
          2.68618  4.42225  2.77519  2.73123  3.46354  2.40513  3.72494  3.29354  2.67741  2.69355  4.24690  2.90347  2.73739  3.18146  2.89801  2.37887  2.77519  2.98518  4.58477  3.61503
          0.02281  4.18774  4.91009  0.61958  0.77255  0.48576  0.95510
    266   2.21686  4.25513  3.63643  3.08365  2.35276  3.60359  3.87981  2.75561  3.02390  2.47515  3.38533  3.43048  3.35703  3.30624  3.33266  2.58827  2.85335  2.53952  4.77690  2.63325    345 - -
          2.68618  4.42225  2.77519  2.73123  3.46354  2.40513  3.72494  3.29354  2.67741  2.69355  4.24690  2.90347  2.73739  3.18146  2.89801  2.37887  2.77519  2.98518  4.58477  3.61503
          0.02281  4.18774  4.91009  0.61958  0.77255  0.48576  0.95510
    267   2.67594  4.94984  2.96511  2.45758  4.29108  2.34648  3.66122  3.71925  2.23348  3.27357  4.07293  2.61577  3.85451  2.79492  2.32957  2.68497  2.41714  3.35548  5.46159  4.12379    346 - -
          2.68618  4.42225  2.77519  2.73123  3.46354  2.40513  3.72494  3.29354  2.67741  2.69355  4.24690  2.90347  2.73739  3.18146  2.89801  2.37887  2.77519  2.98518  4.58477  3.61503
          0.02281  4.18774  4.91009  0.61958  0.77255  0.48576  0.95510
    268   2.21259  5.20170  1.82891  2.28996  4.61642  2.78775  3.77240  4.09783  2.66517  3.62143  4.42071  1.99429  3.86667  2.91623  3.19651  2.74646  3.07258  3.66951  5.79372  4.36346    347 - -
          2.68618  4.42225  2.77519  2.73123  3.46354  2.40513  3.72494  3.29354  2.67741  2.69355  4.24690  2.90347  2.73739  3.18146  2.89801  2.37887  2.77519  2.98518  4.58477  3.61503
          0.02281  4.18774  4.91009  0.61958  0.77255  0.48576  0.95510
    269   2.19354  3.62597  3.19262  2.65134  3.86038  2.97647  3.76268  3.24350  2.46445  2.90803  3.75659  2.23798  3.86454  2.96961  3.05090  2.67816  2.83562  2.60329  5.20736  3.92266    348 - -
          2.68618  4.42225  2.77519  2.73123  3.46354  2.40513  3.72494  3.29354  2.67741  2.69355  4.24690  2.90347  2.73739  3.18146  2.89801  2.37887  2.77519  2.98518  4.58477  3.61503
          0.02281  4.18774  4.91009  0.61958  0.77255  0.48576  0.95510
    270   2.61736  4.60418  3.19388  2.67014  3.88754  3.45518  3.76832  3.24967  2.31771  2.40340  3.78347  3.13106  3.89341  2.97484  2.97127  1.87757  2.45969  2.96363  5.22482  3.94472    349 - -
          2.68618  4.42225  2.77519  2.73123  3.46354  2.40513  3.72494  3.29354  2.67741  2.69355  4.24690  2.90347  2.73739  3.18146  2.89801  2.37887  2.77519  2.98518  4.58477  3.61503
          0.07856  4.18774  2.80719  0.61958  0.77255  0.48576  0.95510
    271   2.65953  4.53169  3.36173  2.81429  3.77049  2.69211  3.80306  2.17635  2.56801  2.79417  3.69596  3.23629  3.94679  3.04367  2.04937  2.80892  2.91296  2.82443  5.13860  3.88608    350 - -
          2.68618  4.42225  2.77519  2.73123  3.46354  2.40513  3.72494  3.29354  2.67741  2.69355  4.24690  2.90347  2.73739  3.18146  2.89801  2.37887  2.77519  2.98518  4.58477  3.61503
          0.27222  4.13328  1.50380  0.61958  0.77255  0.54999  0.86027
    272   2.48387  4.57421  2.78845  2.50115  4.19415  2.26340  3.77938  3.63936  2.61245  3.25053  4.08451  2.95292  3.74084  2.48037  3.01650  1.97516  2.83492  3.23070  5.46359  4.14790    351 - -
          2.68618  4.42225  2.77519  2.73123  3.46354  2.40513  3.72494  3.29354  2.67741  2.69355  4.24690  2.90347  2.73739  3.18146  2.89801  2.37887  2.77519  2.98518  4.58477  3.61503
          0.03079  3.89185  4.61419  0.61958  0.77255  0.76383  0.62714
    273   2.47880  4.43641  3.06207  2.65580  3.84471  3.25800  3.79192  3.15776  2.66617  2.90142  3.78647  2.31671  2.98689  3.02193  3.05152  2.60831  2.79851  2.20273  5.21783  3.92716    352 - -
          2.68618  4.42225  2.77519  2.73123  3.46354  2.40513  3.72494  3.29354  2.67741  2.69355  4.24690  2.90347  2.73739  3.18146  2.89801  2.37887  2.77519  2.98518  4.58477  3.61503
          0.03079  3.89185  4.61419  0.61958  0.77255  0.76383  0.62714
    274   2.73216  5.12103  1.81720  2.15667  4.51115  3.18437  3.69935  4.01032  2.64163  3.55164  4.37867  2.05913  3.77015  2.86195  3.17900  2.29581  3.02933  3.59318  5.72327  4.28056    353 - -
          2.68618  4.42225  2.77519  2.73123  3.46354  2.40513  3.72494  3.29354  2.67741  2.69355  4.24690  2.90347  2.73739  3.18146  2.89801  2.37887  2.77519  2.98518  4.58477  3.61503
          0.03079  3.89185  4.61419  0.61958  0.77255  0.76383  0.62714
    275   2.42680  2.70367  2.26806  2.62791  3.91552  3.19044  3.80241  3.28059  2.71472  2.98589  3.84318  3.04883  3.75087  3.02481  3.12881  2.23477  2.76648  2.94028  5.27138  3.97955    354 - -
          2.68618  4.42225  2.77519  2.73123  3.46354  2.40513  3.72494  3.29354  2.67741  2.69355  4.24690  2.90347  2.73739  3.18146  2.89801  2.37887  2.77519  2.98518  4.58477  3.61503
          0.03079  3.89185  4.61419  0.61958  0.77255  0.76383  0.62714
    276   2.55131  4.62161  2.98508  2.55695  4.09891  3.28147  3.70347  3.47011  1.94921  3.10754  3.95361  3.00752  3.79114  2.88215  2.75800  2.30330  2.20267  3.12416  5.34230  4.05725    355 - -
          2.68632  4.42066  2.77498  2.73120  3.46333  2.40479  3.72508  3.29368  2.67755  2.69369  4.24704  2.90361  2.73753  3.18160  2.89795  2.37889  2.77533  2.98510  4.58491  3.61517
          0.53993  0.89821  4.61419  0.91079  0.51451  0.41795  1.07411
    277   2.71831  5.06655  2.14184  2.11967  2.93913  3.36947  3.67605  3.77956  2.52043  3.34047  4.14729  2.10932  3.83792  2.82116  3.02136  2.69652  2.96367  3.41683  5.52861  4.12987    365 - -
          2.68618  4.42225  2.77519  2.73123  3.46354  2.40513  3.72494  3.29354  2.67741  2.69355  4.24690  2.90347  2.73739  3.18146  2.89801  2.37887  2.77519  2.98518  4.58477  3.61503
          0.02410  4.13328  4.85563  0.61958  0.77255  0.44760  1.01933
    278   2.68954  4.93276  2.32723  2.01707  2.60344  3.41002  3.69208  3.60664  2.53432  3.20214  4.02213  2.92987  3.85550  2.84929  3.01636  2.27327  2.93232  3.27339  5.42434  4.05831    366 - -
          2.68618  4.42225  2.77519  2.73123  3.46354  2.40513  3.72494  3.29354  2.67741  2.69355  4.24690  2.90347  2.73739  3.18146  2.89801  2.37887  2.77519  2.98518  4.58477  3.61503
          0.02281  4.18774  4.91009  0.61958  0.77255  0.48576  0.95510
    279   2.61225  3.39609  2.38798  2.61636  3.76167  3.49532  3.72182  2.61018  2.59984  2.81585  3.67576  3.09985  3.88512  2.48394  3.02585  2.71997  2.84494  2.87874  5.12684  3.38753    367 - -
          2.68618  4.42225  2.77519  2.73123  3.46354  2.40513  3.72494  3.29354  2.67741  2.69355  4.24690  2.90347  2.73739  3.18146  2.89801  2.37887  2.77519  2.98518  4.58477  3.61503
          0.02281  4.18774  4.91009  0.61958  0.77255  0.48576  0.95510
    280   2.59649  4.45344  3.30448  2.74821  3.63504  3.51430  2.89980  2.73814  2.71136  2.69670  3.57168  3.19539  2.95683  3.04005  3.10527  2.48256  2.58285  2.29089  5.03759  3.77775    368 - -
          2.68618  4.42225  2.77519  2.73123  3.46354  2.40513  3.72494  3.29354  2.67741  2.69355  4.24690  2.90347  2.73739  3.18146  2.89801  2.37887  2.77519  2.98518  4.58477  3.61503
          0.02281  4.18774  4.91009  0.61958  0.77255  0.48576  0.95510
    281   2.21573  4.82512  2.93646  2.47192  4.18761  2.57318  3.12952  3.61697  2.50571  3.20710  4.01628  2.98035  3.83738  2.60004  2.95944  2.04464  2.88472  3.25955  5.43116  4.09164    369 - -
          2.68618  4.42225  2.77519  2.73123  3.46354  2.40513  3.72494  3.29354  2.67741  2.69355  4.24690  2.90347  2.73739  3.18146  2.89801  2.37887  2.77519  2.98518  4.58477  3.61503
          0.02281  4.18774  4.91009  0.61958  0.77255  0.48576  0.95510
    282   2.83896  4.87109  3.04873  2.74331  3.97803  3.45923  2.12729  3.78009  2.71288  3.35225  4.24609  3.20176  1.47154  3.15537  3.06312  2.90218  3.14595  3.43999  5.32586  3.92410    370 - -
          2.68618  4.42225  2.77519  2.73123  3.46354  2.40513  3.72494  3.29354  2.67741  2.69355  4.24690  2.90347  2.73739  3.18146  2.89801  2.37887  2.77519  2.98518  4.58477  3.61503
          0.02281  4.18774  4.91009  0.61958  0.77255  0.48576  0.95510
    283   2.69162  5.00655  2.90616  2.05066  4.27457  3.44263  2.73550  3.22434  2.36146  3.27258  4.07155  2.94164  3.85165  2.04219  2.79320  2.68672  2.92076  3.36650  5.45362  4.09625    371 - -
          2.68618  4.42225  2.77519  2.73123  3.46354  2.40513  3.72494  3.29354  2.67741  2.69355  4.24690  2.90347  2.73739  3.18146  2.89801  2.37887  2.77519  2.98518  4.58477  3.61503
          0.02281  4.18774  4.91009  0.61958  0.77255  0.48576  0.95510
    284   2.93593  4.48728  3.93511  3.42065  2.75461  3.89469  3.09826  2.87152  3.22209  1.26798  3.48403  3.68132  4.25756  3.55031  3.45762  3.19707  3.16487  2.73356  4.37574  2.45902    372 - -
          2.68618  4.42225  2.77519  2.73123  3.46354  2.40513  3.72494  3.29354  2.67741  2.69355  4.24690  2.90347  2.73739  3.18146  2.89801  2.37887  2.77519  2.98518  4.58477  3.61503
          0.02281  4.18774  4.91009  0.61958  0.77255  0.48576  0.95510
    285   2.98004  5.53245  1.63523  1.78666  4.85446  1.83677  3.83448  4.36943  2.82470  3.86295  4.69359  2.78493  3.91924  2.99265  3.41254  2.87752  3.26555  3.93372  6.02239  4.52827    373 - -
          2.68618  4.42225  2.77519  2.73123  3.46354  2.40513  3.72494  3.29354  2.67741  2.69355  4.24690  2.90347  2.73739  3.18146  2.89801  2.37887  2.77519  2.98518  4.58477  3.61503
          0.02281  4.18774  4.91009  0.61958  0.77255  0.48576  0.95510
    286   3.50036  4.80880  4.99416  4.49200  2.13390  4.65654  4.65281  2.39692  4.34197  0.79341  2.99020  4.65236  4.84862  4.39217  4.41609  4.03617  3.72334  2.56606  4.84620  3.46292    374 - -
          2.68618  4.42225  2.77519  2.73123  3.46354  2.40513  3.72494  3.29354  2.67741  2.69355  4.24690  2.90347  2.73739  3.18146  2.89801  2.37887  2.77519  2.98518  4.58477  3.61503
          0.02281  4.18774  4.91009  0.61958  0.77255  0.48576  0.95510
    287   2.69126  4.78731  3.02753  2.68432  4.37852  3.35165  3.87434  3.81457  2.02337  3.41284  4.25727  3.12655  3.91454  3.05216  2.89610  1.30155  3.02170  3.41794  5.58314  4.28439    375 - -
          2.68618  4.42225  2.77519  2.73123  3.46354  2.40513  3.72494  3.29354  2.67741  2.69355  4.24690  2.90347  2.73739  3.18146  2.89801  2.37887  2.77519  2.98518  4.58477  3.61503
          0.02281  4.18774  4.91009  0.61958  0.77255  0.48576  0.95510
    288   2.99422  4.65721  3.89476  3.32748  3.49649  3.86661  4.07842  2.83082  2.77714  1.15162  3.47317  3.66895  4.25720  3.39038  2.24859  3.23501  3.23202  2.76534  5.10754  3.86517    376 - -
          2.68618  4.42225  2.77519  2.73123  3.46354  2.40513  3.72494  3.29354  2.67741  2.69355  4.24690  2.90347  2.73739  3.18146  2.89801  2.37887  2.77519  2.98518  4.58477  3.61503
          0.02281  4.18774  4.91009  0.61958  0.77255  0.48576  0.95510
    289   2.85642  2.95587  3.42987  2.78370  4.23467  3.61907  3.71036  3.59441  1.79912  3.17544  4.03437  3.21327  4.00594  2.87243  1.58562  2.91522  3.06968  3.29739  5.36174  4.13377    377 - -
          2.68618  4.42225  2.77519  2.73123  3.46354  2.40513  3.72494  3.29354  2.67741  2.69355  4.24690  2.90347  2.73739  3.18146  2.89801  2.37887  2.77519  2.98518  4.58477  3.61503
          0.02281  4.18774  4.91009  0.61958  0.77255  0.48576  0.95510
    290   3.39885  5.19196  3.92514  3.38423  4.62896  3.81025  4.10507  4.20336  2.43401  3.66197  4.66384  3.71444  4.30653  3.31847  0.58806  3.47414  3.64902  3.91599  5.58901  4.49897    378 - -
          2.68618  4.42225  2.77519  2.73123  3.46354  2.40513  3.72494  3.29354  2.67741  2.69355  4.24690  2.90347  2.73739  3.18146  2.89801  2.37887  2.77519  2.98518  4.58477  3.61503
          0.02281  4.18774  4.91009  0.61958  0.77255  0.48576  0.95510
    291   2.42734  4.30083  3.66046  3.29680  4.04830  3.19896  4.27348  3.22864  3.25894  3.10477  4.04659  3.48144  3.89146  3.58274  3.55751  1.14099  2.87110  2.11315  5.50129  4.24482    379 - -
          2.68618  4.42225  2.77519  2.73123  3.46354  2.40513  3.72494  3.29354  2.67741  2.69355  4.24690  2.90347  2.73739  3.18146  2.89801  2.37887  2.77519  2.98518  4.58477  3.61503
          0.02281  4.18774  4.91009  0.61958  0.77255  0.48576  0.95510
    292   2.61151  2.50169  2.70145  2.80115  3.55402  3.54898  3.15954  2.67352  2.76402  2.41863  3.52058  3.23810  3.93757  3.08549  3.14520  2.79173  2.84638  2.68372  4.98129  3.71902    380 - -
          2.68618  4.42225  2.77519  2.73123  3.46354  2.40513  3.72494  3.29354  2.67741  2.69355  4.24690  2.90347  2.73739  3.18146  2.89801  2.37887  2.77519  2.98518  4.58477  3.61503
          0.02281  4.18774  4.91009  0.61958  0.77255  0.48576  0.95510
    293   2.64269  4.76256  3.01944  2.52133  3.97036  3.44635  3.69696  3.42964  2.50697  3.04783  3.88234  3.02371  2.57356  2.40472  2.93923  2.23470  2.88623  3.11963  5.27540  2.92956    381 - -
          2.68618  4.42225  2.77519  2.73123  3.46354  2.40513  3.72494  3.29354  2.67741  2.69355  4.24690  2.90347  2.73739  3.18146  2.89801  2.37887  2.77519  2.98518  4.58477  3.61503
          0.02281  4.18774  4.91009  0.61958  0.77255  0.48576  0.95510
    294   2.13234  4.37316  3.40726  2.95871  4.22332  1.93090  4.05965  3.63545  2.96941  3.29171  4.11193  3.26602  2.94824  3.27953  3.35692  1.76298  2.79988  2.77041  5.54779  4.29361    382 - -
          2.68618  4.42225  2.77519  2.73123  3.46354  2.40513  3.72494  3.29354  2.67741  2.69355  4.24690  2.90347  2.73739  3.18146  2.89801  2.37887  2.77519  2.98518  4.58477  3.61503
          0.02281  4.18774  4.91009  0.61958  0.77255  0.48576  0.95510
    295   2.55464  4.64915  3.13103  2.69999  4.32430  2.12801  3.87156  3.75898  2.62316  3.35472  4.16929  3.12439  3.84827  3.04303  2.30245  1.71027  2.90118  3.33387  5.55375  4.25878    383 - -
          2.68618  4.42225  2.77519  2.73123  3.46354  2.40513  3.72494  3.29354  2.67741  2.69355  4.24690  2.90347  2.73739  3.18146  2.89801  2.37887  2.77519  2.98518  4.58477  3.61503
          0.02281  4.18774  4.91009  0.61958  0.77255  0.48576  0.95510
    296   2.94138  4.48953  3.99663  3.46498  1.77917  3.94767  4.02542  2.67925  3.32687  1.63991  3.27418  3.76375  4.29251  2.58709  3.57658  3.24281  3.17149  2.62819  4.62909  3.19452    384 - -
          2.68618  4.42225  2.77519  2.73123  3.46354  2.40513  3.72494  3.29354  2.67741  2.69355  4.24690  2.90347  2.73739  3.18146  2.89801  2.37887  2.77519  2.98518  4.58477  3.61503
          0.02281  4.18774  4.91009  0.61958  0.77255  0.48576  0.95510
    297   2.77010  5.03586  2.71635  1.38098  4.29843  3.41486  3.73628  3.04566  2.54158  3.31275  4.15429  2.62052  3.89412  2.89228  2.99406  2.76735  3.02141  3.35137  5.53988  4.16826    385 - -
          2.68618  4.42225  2.77519  2.73123  3.46354  2.40513  3.72494  3.29354  2.67741  2.69355  4.24690  2.90347  2.73739  3.18146  2.89801  2.37887  2.77519  2.98518  4.58477  3.61503
          0.02281  4.18774  4.91009  0.61958  0.77255  0.48576  0.95510
    298   2.62724  4.61837  3.15632  2.61621  3.81844  3.49185  3.72490  2.79526  2.41150  2.41773  3.72004  2.28302  3.88994  2.93149  2.97835  2.32840  2.86277  2.91948  5.16627  3.87817    386 - -
          2.68618  4.42225  2.77519  2.73123  3.46354  2.40513  3.72494  3.29354  2.67741  2.69355  4.24690  2.90347  2.73739  3.18146  2.89801  2.37887  2.77519  2.98518  4.58477  3.61503
          0.07856  4.18774  2.80719  0.61958  0.77255  0.48576  0.95510
    299   2.83114  5.13700  3.07938  2.53191  4.51277  2.96330  3.62759  3.92175  1.82686  3.40395  4.21145  3.02568  3.92375  1.86164  2.18264  2.81209  3.03870  3.55465  5.51354  4.22378    387 - -
          2.68621  4.42228  2.77505  2.73126  3.46357  2.40516  3.72498  3.29357  2.67744  2.69358  4.24693  2.90350  2.73743  3.18149  2.89804  2.37890  2.77523  2.98500  4.58480  3.61465
          0.23209  2.53184  2.05875  0.84681  0.55999  0.44760  1.01933
    300   2.46226  4.92648  2.08628  2.35079  4.20279  3.35372  3.68000  3.61538  2.52241  2.51825  4.05135  2.34070  3.82427  2.83515  3.00397  2.67645  2.92384  3.27486  5.45801  4.08939    391 - -
          2.68618  4.42225  2.77519  2.73123  3.46354  2.40513  3.72494  3.29354  2.67741  2.69355  4.24690  2.90347  2.73739  3.18146  2.89801  2.37887  2.77519  2.98518  4.58477  3.61503
          0.02577  4.06729  4.78964  0.61958  0.77255  0.41086  1.08790
    301   2.69853  5.02453  2.77616  1.84519  4.33947  3.39754  3.67874  3.77923  2.45938  3.33409  4.13298  2.91292  2.84615  2.59369  2.92425  2.68943  2.18324  3.40888  5.52976  4.15980    392 - -
          2.68618  4.42225  2.77519  2.73123  3.46354  2.40513  3.72494  3.29354  2.67741  2.69355  4.24690  2.90347  2.73739  3.18146  2.89801  2.37887  2.77519  2.98518  4.58477  3.61503
          0.02281  4.18774  4.91009  0.61958  0.77255  0.48576  0.95510
    302   2.26966  5.00771  2.84414  1.91301  4.33203  3.40194  3.65097  3.77439  2.08960  3.32062  4.10756  2.91517  3.83167  2.77813  2.87202  2.34259  2.68490  3.39582  5.50597  4.13669    393 - -
          2.68618  4.42225  2.77519  2.73123  3.46354  2.40513  3.72494  3.29354  2.67741  2.69355  4.24690  2.90347  2.73739  3.18146  2.89801  2.37887  2.77519  2.98518  4.58477  3.61503
          0.34858  4.18774  1.27609  0.61958  0.77255  0.48576  0.95510
    303   2.52399  4.33621  3.29886  2.78902  2.92621  3.42226  3.78230  2.80785  2.75309  2.58134  3.50933  2.47581  3.86754  3.08178  3.12223  2.71013  2.54347  2.33864  4.94461  3.64724    394 - -
          2.68618  4.42225  2.77519  2.73123  3.46354  2.40513  3.72494  3.29354  2.67741  2.69355  4.24690  2.90347  2.73739  3.18146  2.89801  2.37887  2.77519  2.98518  4.58477  3.61503
          0.03146  3.87062  4.59297  0.61958  0.77255  0.33844  1.24786
    304   2.94866  5.32249  2.71908  1.50646  4.68439  3.47560  3.73478  4.11679  1.58400  3.60316  4.43140  2.96325  3.96129  2.87177  2.70908  2.89569  3.18113  3.73618  5.71249  4.37390    395 - -
          2.68618  4.42225  2.77519  2.73123  3.46354  2.40513  3.72494  3.29354  2.67741  2.69355  4.24690  2.90347  2.73739  3.18146  2.89801  2.37887  2.77519  2.98518  4.58477  3.61503
          0.02281  4.18774  4.91009  0.61958  0.77255  0.48576  0.95510
    305   2.83866  5.09358  3.15269  2.58078  4.42134  3.56122  2.54038  3.84721  2.16262  3.35313  4.17031  3.06721  3.26062  2.54635  1.65253  2.83386  3.04575  3.49846  5.47365  4.18435    396 - -
          2.68618  4.42225  2.77519  2.73123  3.46354  2.40513  3.72494  3.29354  2.67741  2.69355  4.24690  2.90347  2.73739  3.18146  2.89801  2.37887  2.77519  2.98518  4.58477  3.61503
          0.02281  4.18774  4.91009  0.61958  0.77255  0.48576  0.95510
    306   2.92503  5.17619  3.22636  2.64041  4.50254  3.61336  2.64908  3.95134  2.09346  3.42271  4.24924  3.11149  3.99306  1.84405  1.79793  2.91033  3.11941  3.60233  5.49419  4.21979    397 - -
          2.68618  4.42225  2.77519  2.73123  3.46354  2.40513  3.72494  3.29354  2.67741  2.69355  4.24690  2.90347  2.73739  3.18146  2.89801  2.37887  2.77519  2.98518  4.58477  3.61503
          0.02281  4.18774  4.91009  0.61958  0.77255  0.48576  0.95510
    307   2.36584  4.58959  3.24845  2.70663  3.83986  3.49871  3.77630  3.14398  2.13793  2.36883  3.73577  3.16383  3.91880  2.99066  2.95627  2.76059  2.05452  2.87962  5.19360  3.92356    398 - -
          2.68618  4.42225  2.77519  2.73123  3.46354  2.40513  3.72494  3.29354  2.67741  2.69355  4.24690  2.90347  2.73739  3.18146  2.89801  2.37887  2.77519  2.98518  4.58477  3.61503
          0.02281  4.18774  4.91009  0.61958  0.77255  0.48576  0.95510
    308   2.95851  4.67049  3.67972  3.17287  3.60314  3.80515  4.02279  2.85691  2.12261  1.22612  3.55923  3.55172  4.20694  3.30676  2.94607  3.17161  3.19429  2.75052  5.16017  3.91920    399 - -
          2.68618  4.42225  2.77519  2.73123  3.46354  2.40513  3.72494  3.29354  2.67741  2.69355  4.24690  2.90347  2.73739  3.18146  2.89801  2.37887  2.77519  2.98518  4.58477  3.61503
          0.02281  4.18774  4.91009  0.61958  0.77255  0.48576  0.95510
    309   2.41664  4.33767  3.45523  2.89051  3.47402  3.56802  3.82469  2.84251  2.83742  2.35569  2.74733  2.67574  3.95234  3.14924  3.19358  2.33049  2.83399  2.61519  3.60261  3.67437    400 - -
          2.68618  4.42225  2.77519  2.73123  3.46354  2.40513  3.72494  3.29354  2.67741  2.69355  4.24690  2.90347  2.73739  3.18146  2.89801  2.37887  2.77519  2.98518  4.58477  3.61503
          0.02281  4.18774  4.91009  0.61958  0.77255  0.48576  0.95510
    310   2.70672  4.68301  2.78707  2.66449  3.06658  3.54874  1.97899  3.24510  2.66088  2.46206  3.76641  3.13979  3.94793  2.99825  3.07865  2.79688  2.94088  2.98752  4.90466  3.44715    401 - -
          2.68618  4.42225  2.77519  2.73123  3.46354  2.40513  3.72494  3.29354  2.67741  2.69355  4.24690  2.90347  2.73739  3.18146  2.89801  2.37887  2.77519  2.98518  4.58477  3.61503
          0.02281  4.18774  4.91009  0.61958  0.77255  0.48576  0.95510
    311   2.61903  4.66422  3.00239  2.75177  4.31266  3.26304  3.99335  3.82998  2.80453  3.44064  4.30472  3.16311  3.89636  2.67143  3.16178  1.10301  3.00349  3.40423  5.60834  4.28184    402 - -
          2.68618  4.42225  2.77519  2.73123  3.46354  2.40513  3.72494  3.29354  2.67741  2.69355  4.24690  2.90347  2.73739  3.18146  2.89801  2.37887  2.77519  2.98518  4.58477  3.61503
          0.02281  4.18774  4.91009  0.61958  0.77255  0.48576  0.95510
    312   2.66193  4.94348  2.26235  2.39649  4.28286  3.37727  3.69974  3.69960  2.51753  3.29260  4.09716  2.17313  3.83950  2.84210  2.99937  2.66942  2.22416  2.89668  5.50825  4.14051    403 - -
          2.68618  4.42225  2.77519  2.73123  3.46354  2.40513  3.72494  3.29354  2.67741  2.69355  4.24690  2.90347  2.73739  3.18146  2.89801  2.37887  2.77519  2.98518  4.58477  3.61503
          0.02281  4.18774  4.91009  0.61958  0.77255  0.48576  0.95510
    313   1.78153  3.43137  3.38779  2.61742  3.67980  3.44452  3.85903  3.02309  2.81093  2.49974  3.61970  3.25460  3.90576  3.13415  3.18809  2.27190  2.83199  2.75817  5.08969  3.84056    404 - -
          2.68618  4.42225  2.77519  2.73123  3.46354  2.40513  3.72494  3.29354  2.67741  2.69355  4.24690  2.90347  2.73739  3.18146  2.89801  2.37887  2.77519  2.98518  4.58477  3.61503
          0.02281  4.18774  4.91009  0.61958  0.77255  0.48576  0.95510
    314   2.74624  4.97692  2.64140  2.18633  4.46941  3.31691  3.83957  3.92920  2.69782  3.50628  4.33450  2.52670  3.88784  3.00885  3.15586  1.34440  3.05888  3.52594  5.69787  4.32583    405 - -
          2.68618  4.42225  2.77519  2.73123  3.46354  2.40513  3.72494  3.29354  2.67741  2.69355  4.24690  2.90347  2.73739  3.18146  2.89801  2.37887  2.77519  2.98518  4.58477  3.61503
          0.02281  4.18774  4.91009  0.61958  0.77255  0.48576  0.95510
    315   1.80289  4.42283  3.34370  2.80955  3.10794  3.45513  3.83700  3.03697  2.78426  2.74588  3.62484  2.86994  2.86822  3.10466  3.17227  2.72998  2.83663  2.56213  5.08698  3.82605    406 - -
          2.68629  4.42237  2.77531  2.73135  3.46299  2.40515  3.72506  3.29343  2.67752  2.69323  4.24701  2.90358  2.73751  3.18158  2.89812  2.37876  2.77518  2.98530  4.58488  3.61437
          0.20041  1.74736  4.91009  1.18043  0.36694  0.48576  0.95510
    316   2.65093  4.47568  3.34218  2.82644  1.99249  3.54162  3.80242  3.03121  2.73782  2.71603  3.61296  2.57631  3.95828  3.10640  2.73151  2.81693  2.65767  2.78817  4.96375  3.63894    411 - -
          2.68618  4.42225  2.77519  2.73123  3.46354  2.40513  3.72494  3.29354  2.67741  2.69355  4.24690  2.90347  2.73739  3.18146  2.89801  2.37887  2.77519  2.98518  4.58477  3.61503
          0.02281  4.18774  4.91009  0.61958  0.77255  0.48576  0.95510
    317   2.60800  2.92882  3.14959  2.41910  3.83341  3.04857  3.71407  3.22103  2.22108  2.68005  3.72541  3.08235  3.87391  2.91437  2.98519  2.54390  2.55790  2.94082  5.17398  3.88394    412 - -
          2.68618  4.42225  2.77519  2.73123  3.46354  2.40513  3.72494  3.29354  2.67741  2.69355  4.24690  2.90347  2.73739  3.18146  2.89801  2.37887  2.77519  2.98518  4.58477  3.61503
          0.02281  4.18774  4.91009  0.61958  0.77255  0.48576  0.95510
    318   2.86152  5.17632  2.60073  2.49712  4.52212  3.50715  3.68193  3.95931  2.25259  3.45425  4.27072  3.00725  3.93978  2.43611  1.43347  2.83682  3.08316  3.59157  5.57301  4.25583    413 - -
          2.68618  4.42225  2.77519  2.73123  3.46354  2.40513  3.72494  3.29354  2.67741  2.69355  4.24690  2.90347  2.73739  3.18146  2.89801  2.37887  2.77519  2.98518  4.58477  3.61503
          0.02281  4.18774  4.91009  0.61958  0.77255  0.48576  0.95510
    319   2.63231  4.32417  3.09796  2.97748  3.02740  3.61375  3.84361  2.53071  2.93075  2.51056  3.42526  3.36612  3.99479  3.22594  3.27139  2.86786  2.39663  2.57293  4.81582  2.18582    414 - -
          2.68618  4.42225  2.77519  2.73123  3.46354  2.40513  3.72494  3.29354  2.67741  2.69355  4.24690  2.90347  2.73739  3.18146  2.89801  2.37887  2.77519  2.98518  4.58477  3.61503
          0.02281  4.18774  4.91009  0.61958  0.77255  0.48576  0.95510
    320   2.13380  4.74512  3.03325  2.13766  3.98187  3.45312  3.68700  2.91651  2.50201  3.00589  3.84048  3.01685  3.85776  2.60286  2.94558  2.68395  2.42294  3.06340  5.27977  3.96398    415 - -
          2.68618  4.42225  2.77519  2.73123  3.46354  2.40513  3.72494  3.29354  2.67741  2.69355  4.24690  2.90347  2.73739  3.18146  2.89801  2.37887  2.77519  2.98518  4.58477  3.61503
          0.02281  4.18774  4.91009  0.61958  0.77255  0.48576  0.95510
    321   2.43300  4.73288  3.04100  2.37630  3.97417  3.44408  3.68314  3.38046  2.50420  3.00652  3.83562  2.37568  3.84961  2.85352  2.95196  2.30135  2.42066  3.07343  3.83852  3.95513    416 - -
          2.68618  4.42225  2.77519  2.73123  3.46354  2.40513  3.72494  3.29354  2.67741  2.69355  4.24690  2.90347  2.73739  3.18146  2.89801  2.37887  2.77519  2.98518  4.58477  3.61503
          0.02281  4.18774  4.91009  0.61958  0.77255  0.48576  0.95510
    322   2.76872  5.00289  2.99690  2.31085  4.38579  3.46997  3.69943  3.80487  2.31469  3.34716  4.16504  3.02916  3.91211  2.83998  1.82826  1.87296  3.01141  3.44438  5.50921  4.19959    417 - -
          2.68618  4.42225  2.77519  2.73123  3.46354  2.40513  3.72494  3.29354  2.67741  2.69355  4.24690  2.90347  2.73739  3.18146  2.89801  2.37887  2.77519  2.98518  4.58477  3.61503
          0.02281  4.18774  4.91009  0.61958  0.77255  0.48576  0.95510
    323   2.66585  4.99338  2.93553  2.41593  4.31790  3.42801  3.63626  3.75584  1.99434  3.29637  4.08389  2.94118  3.16956  2.21144  2.78162  2.43921  2.43184  3.38204  5.47455  4.12060    418 - -
          2.68618  4.42225  2.77519  2.73123  3.46354  2.40513  3.72494  3.29354  2.67741  2.69355  4.24690  2.90347  2.73739  3.18146  2.89801  2.37887  2.77519  2.98518  4.58477  3.61503
          0.02281  4.18774  4.91009  0.61958  0.77255  0.48576  0.95510
    324   2.25263  4.29429  3.54496  2.97937  3.44076  3.58596  3.86556  2.34557  2.90337  1.99569  3.40993  3.36320  3.44595  3.21686  2.90152  2.65143  2.84039  2.55343  4.89675  3.66970    419 - -
          2.68543  4.42068  2.77503  2.73140  3.46370  2.40506  3.72511  3.29370  2.67757  2.69371  4.24706  2.90325  2.73756  3.18113  2.89817  2.37903  2.77536  2.98535  4.58493  3.61520
          0.14622  2.05060  4.91009  1.68178  0.20585  0.48576  0.95510
    325   2.18645  4.98088  2.80968  2.22666  4.32624  3.39304  3.69461  3.76204  2.46832  3.32408  4.12686  2.93479  3.85208  1.95948  2.92078  2.24576  2.94390  3.39172  5.52236  4.16263    428 - -
          2.68618  4.42225  2.77519  2.73123  3.46354  2.40513  3.72494  3.29354  2.67741  2.69355  4.24690  2.90347  2.73739  3.18146  2.89801  2.37887  2.77519  2.98518  4.58477  3.61503
          0.02281  4.18774  4.91009  0.61958  0.77255  0.48576  0.95510
    326   2.63249  4.69391  3.12181  2.17969  3.90387  3.48728  3.68872  2.68339  2.31020  2.62509  3.77571  3.05692  3.87444  2.87142  2.67383  2.70728  2.43133  3.00054  5.21579  3.91778    429 - -
          2.68618  4.42225  2.77519  2.73123  3.46354  2.40513  3.72494  3.29354  2.67741  2.69355  4.24690  2.90347  2.73739  3.18146  2.89801  2.37887  2.77519  2.98518  4.58477  3.61503
          0.02281  4.18774  4.91009  0.61958  0.77255  0.48576  0.95510
    327   2.69677  5.08291  2.83679  2.21359  4.40240  3.41904  3.63719  3.85251  2.00574  3.37304  4.15389  2.90890  3.15068  2.50609  2.80381  1.98285  2.93011  3.46473  5.53582  4.16404    430 - -
          2.68618  4.42225  2.77519  2.73123  3.46354  2.40513  3.72494  3.29354  2.67741  2.69355  4.24690  2.90347  2.73739  3.18146  2.89801  2.37887  2.77519  2.98518  4.58477  3.61503
          0.02281  4.18774  4.91009  0.61958  0.77255  0.48576  0.95510
    328   1.98034  4.50020  3.25139  2.72672  3.74315  2.51018  3.10744  3.12665  2.69102  2.80597  2.79339  3.17246  3.89705  3.03484  3.08661  2.72760  2.85064  2.85624  5.12592  3.85458    431 - -
          2.68618  4.42225  2.77519  2.73123  3.46354  2.40513  3.72494  3.29354  2.67741  2.69355  4.24690  2.90347  2.73739  3.18146  2.89801  2.37887  2.77519  2.98518  4.58477  3.61503
          0.02281  4.18774  4.91009  0.61958  0.77255  0.48576  0.95510
    329   2.61767  4.82529  2.98196  2.31824  4.07974  3.43139  3.17533  3.49840  2.45111  3.09829  3.91009  2.72738  2.96017  2.80302  2.91258  2.41488  2.43466  2.73414  5.33804  4.00101    432 - -
          2.68618  4.42225  2.77519  2.73123  3.46354  2.40513  3.72494  3.29354  2.67741  2.69355  4.24690  2.90347  2.73739  3.18146  2.89801  2.37887  2.77519  2.98518  4.58477  3.61503
          0.02281  4.18774  4.91009  0.61958  0.77255  0.48576  0.95510
    330   2.07100  4.66588  3.15172  2.61187  3.89155  3.48748  2.84785  3.27142  2.16610  2.92808  3.78084  3.09311  3.89260  2.91522  2.90909  2.73229  2.88207  2.41103  5.21291  3.92274    433 - -
          2.68618  4.42225  2.77519  2.73123  3.46354  2.40513  3.72494  3.29354  2.67741  2.69355  4.24690  2.90347  2.73739  3.18146  2.89801  2.37887  2.77519  2.98518  4.58477  3.61503
          0.02281  4.18774  4.91009  0.61958  0.77255  0.48576  0.95510
    331   2.33365  4.19648  4.12044  3.55308  3.34230  3.27462  4.18855  1.94984  3.44816  1.79198  3.29955  3.79808  4.20467  3.69481  3.66651  3.12731  2.95868  1.81960  4.91606  3.71925    434 - -
          2.68618  4.42225  2.77519  2.73123  3.46354  2.40513  3.72494  3.29354  2.67741  2.69355  4.24690  2.90347  2.73739  3.18146  2.89801  2.37887  2.77519  2.98518  4.58477  3.61503
          0.02281  4.18774  4.91009  0.61958  0.77255  0.48576  0.95510
    332   2.66208  4.90825  2.40357  2.20162  4.15560  3.42156  3.66910  3.56888  2.48158  2.29924  3.98473  2.45621  3.84445  2.81727  2.95481  2.67702  2.89903  2.94661  5.40625  4.05361    435 - -
          2.68618  4.42225  2.77519  2.73123  3.46354  2.40513  3.72494  3.29354  2.67741  2.69355  4.24690  2.90347  2.73739  3.18146  2.89801  2.37887  2.77519  2.98518  4.58477  3.61503
          0.02281  4.18774  4.91009  0.61958  0.77255  0.48576  0.95510
    333   2.61880  4.71166  2.83093  2.26483  3.91932  3.46331  2.89860  2.71250  2.51481  2.50071  3.79250  3.02387  3.85741  2.86004  2.96115  2.44196  2.85092  3.02586  5.23302  3.92096    436 - -
          2.68618  4.42225  2.77519  2.73123  3.46354  2.40513  3.72494  3.29354  2.67741  2.69355  4.24690  2.90347  2.73739  3.18146  2.89801  2.37887  2.77519  2.98518  4.58477  3.61503
          0.09788  4.18774  2.55027  0.61958  0.77255  0.48576  0.95510
    334   2.47071  5.04023  2.67138  1.87517  4.39943  3.33885  3.67312  3.85666  2.48651  3.39671  4.18676  2.32803  3.26704  2.80668  2.97706  2.20720  2.93640  3.46086  5.58021  4.19000    437 - -
          2.68618  4.42225  2.77519  2.73123  3.46354  2.40513  3.72494  3.29354  2.67741  2.69355  4.24690  2.90347  2.73739  3.18146  2.89801  2.37887  2.77519  2.98518  4.58477  3.61503
          0.02457  4.11443  4.83678  0.61958  0.77255  0.57054  0.83292
    335   2.59034  4.40190  3.34536  2.81578  2.69962  3.50345  3.79723  2.66001  2.78522  2.65050  3.54695  2.57863  3.92221  3.10477  3.16125  2.08078  2.84293  2.69889  4.94098  3.63443    438 - -
          2.68618  4.42225  2.77519  2.73123  3.46354  2.40513  3.72494  3.29354  2.67741  2.69355  4.24690  2.90347  2.73739  3.18146  2.89801  2.37887  2.77519  2.98518  4.58477  3.61503
          0.02457  4.11443  4.83678  0.61958  0.77255  0.43618  1.03988
    336   2.60565  4.71603  3.07771  2.63243  4.24918  3.34552  3.80837  3.65101  2.09194  3.26426  4.08932  3.08775  3.86426  2.97622  2.93578  1.63020  2.30902  3.27374  5.48610  4.18507    439 - -
          2.68618  4.42225  2.77519  2.73123  3.46354  2.40513  3.72494  3.29354  2.67741  2.69355  4.24690  2.90347  2.73739  3.18146  2.89801  2.37887  2.77519  2.98518  4.58477  3.61503
          0.02281  4.18774  4.91009  0.61958  0.77255  0.48576  0.95510
    337   2.76192  5.15410  2.06360  2.30837  4.59642  2.72074  3.77120  4.07956  2.65366  3.60321  4.39883  2.25710  3.85965  2.91398  3.17786  1.78530  3.04980  3.64635  5.77401  4.35130    440 - -
          2.68618  4.42225  2.77519  2.73123  3.46354  2.40513  3.72494  3.29354  2.67741  2.69355  4.24690  2.90347  2.73739  3.18146  2.89801  2.37887  2.77519  2.98518  4.58477  3.61503
          0.02281  4.18774  4.91009  0.61958  0.77255  0.48576  0.95510
    338   2.23277  4.90230  2.84833  2.43095  4.31969  2.27054  3.71434  3.76228  2.51155  3.32723  4.12351  2.57118  3.22752  2.33989  2.97743  2.65218  2.90955  3.37387  5.52777  4.16897    441 - -
          2.68618  4.42225  2.77519  2.73123  3.46354  2.40513  3.72494  3.29354  2.67741  2.69355  4.24690  2.90347  2.73739  3.18146  2.89801  2.37887  2.77519  2.98518  4.58477  3.61503
          0.02281  4.18774  4.91009  0.61958  0.77255  0.48576  0.95510
    339   2.69450  5.07425  2.30715  1.98395  3.04313  3.39468  3.65538  3.80764  2.45644  3.34929  4.13954  2.88106  3.83467  2.13454  2.94763  2.67219  2.93332  3.43149  5.53076  4.13759    442 - -
          2.68618  4.42225  2.77519  2.73123  3.46354  2.40513  3.72494  3.29354  2.67741  2.69355  4.24690  2.90347  2.73739  3.18146  2.89801  2.37887  2.77519  2.98518  4.58477  3.61503
          0.02281  4.18774  4.91009  0.61958  0.77255  0.48576  0.95510
    340   2.69496  4.95330  3.02390  2.49526  4.31381  3.45083  3.66484  3.73748  2.11480  3.28548  4.08815  2.99991  2.75581  2.79845  2.27024  1.96742  2.93486  3.37389  5.46307  4.13889    443 - -
          2.68618  4.42225  2.77519  2.73123  3.46354  2.40513  3.72494  3.29354  2.67741  2.69355  4.24690  2.90347  2.73739  3.18146  2.89801  2.37887  2.77519  2.98518  4.58477  3.61503
          0.02281  4.18774  4.91009  0.61958  0.77255  0.48576  0.95510
    341   2.75699  5.04614  3.07891  1.96347  4.35626  3.51281  3.63310  3.78181  1.67916  3.30561  4.10919  3.01206  3.89735  2.75995  2.37883  2.75285  2.97139  3.42711  3.75461  4.14072    444 - -
          2.68618  4.42225  2.77519  2.73123  3.46354  2.40513  3.72494  3.29354  2.67741  2.69355  4.24690  2.90347  2.73739  3.18146  2.89801  2.37887  2.77519  2.98518  4.58477  3.61503
          0.02281  4.18774  4.91009  0.61958  0.77255  0.48576  0.95510
    342   2.64844  4.51021  3.30747  2.76030  3.59284  3.55088  3.77265  3.03202  2.67251  2.42727  3.60146  3.20855  3.94243  2.50036  3.04673  2.79832  2.04187  2.79316  5.01290  2.84165    445 - -
          2.68618  4.42225  2.77519  2.73123  3.46354  2.40513  3.72494  3.29354  2.67741  2.69355  4.24690  2.90347  2.73739  3.18146  2.89801  2.37887  2.77519  2.98518  4.58477  3.61503
          0.02281  4.18774  4.91009  0.61958  0.77255  0.48576  0.95510
    343   2.50874  4.42305  3.32864  2.84824  3.87003  2.75695  3.91459  2.47111  2.83840  2.93301  3.79741  3.23489  2.13777  3.16395  3.22275  2.16875  2.83701  2.92078  5.25175  3.99322    446 - -
          2.68618  4.42225  2.77519  2.73123  3.46354  2.40513  3.72494  3.29354  2.67741  2.69355  4.24690  2.90347  2.73739  3.18146  2.89801  2.37887  2.77519  2.98518  4.58477  3.61503
          0.02281  4.18774  4.91009  0.61958  0.77255  0.48576  0.95510
    344   1.80996  4.26776  3.60303  3.21786  4.29721  3.08014  4.25164  3.66218  3.21671  3.37664  4.20851  3.39567  3.79798  3.51367  3.54696  1.60642  1.64000  3.17145  5.64936  4.43376    447 - -
          2.68618  4.42225  2.77519  2.73123  3.46354  2.40513  3.72494  3.29354  2.67741  2.69355  4.24690  2.90347  2.73739  3.18146  2.89801  2.37887  2.77519  2.98518  4.58477  3.61503
          0.02281  4.18774  4.91009  0.61958  0.77255  0.48576  0.95510
    345   2.79882  5.26052  2.69382  1.93849  4.59798  3.41773  3.66806  4.06281  2.01241  3.54199  4.32458  2.10352  3.87507  2.28140  2.80510  2.74673  3.03291  3.65203  5.66980  4.28193    448 - -
          2.68618  4.42225  2.77519  2.73123  3.46354  2.40513  3.72494  3.29354  2.67741  2.69355  4.24690  2.90347  2.73739  3.18146  2.89801  2.37887  2.77519  2.98518  4.58477  3.61503
          0.02281  4.18774  4.91009  0.61958  0.77255  0.48576  0.95510
    346   2.59687  3.11320  2.56148  2.62821  3.80816  3.44801  3.75026  3.22331  2.63489  2.88768  3.74200  3.10215  3.87671  2.96556  3.06248  1.96069  2.85209  2.93891  5.17110  3.16758    449 - -
          2.68618  4.42225  2.77519  2.73123  3.46354  2.40513  3.72494  3.29354  2.67741  2.69355  4.24690  2.90347  2.73739  3.18146  2.89801  2.37887  2.77519  2.98518  4.58477  3.61503
          0.02281  4.18774  4.91009  0.61958  0.77255  0.48576  0.95510
    347   2.68401  5.13578  2.47508  2.02502  4.45141  3.39229  2.72785  3.92052  2.07949  3.42553  4.19180  2.86668  3.82065  2.74235  2.87230  2.64846  2.44081  3.51220  5.57938  4.17945    450 - -
          2.68618  4.42225  2.77519  2.73123  3.46354  2.40513  3.72494  3.29354  2.67741  2.69355  4.24690  2.90347  2.73739  3.18146  2.89801  2.37887  2.77519  2.98518  4.58477  3.61503
          0.02281  4.18774  4.91009  0.61958  0.77255  0.48576  0.95510
    348   2.80383  5.06552  3.13728  2.09864  4.39388  3.54699  3.64221  3.79576  1.88670  2.59422  4.13003  3.04865  3.92789  2.77065  1.93888  2.80158  3.01199  3.45004  5.46370  4.17192    451 - -
          2.68618  4.42225  2.77519  2.73123  3.46354  2.40513  3.72494  3.29354  2.67741  2.69355  4.24690  2.90347  2.73739  3.18146  2.89801  2.37887  2.77519  2.98518  4.58477  3.61503
          0.02281  4.18774  4.91009  0.61958  0.77255  0.48576  0.95510
    349   2.75765  5.18980  2.71552  2.00169  4.52340  3.40632  3.66495  3.98512  1.82905  3.48505  4.26735  2.35542  3.85957  2.78716  2.84396  2.25601  2.99588  3.58159  5.63085  4.24317    452 - -
          2.68618  4.42225  2.77519  2.73123  3.46354  2.40513  3.72494  3.29354  2.67741  2.69355  4.24690  2.90347  2.73739  3.18146  2.89801  2.37887  2.77519  2.98518  4.58477  3.61503
          0.02281  4.18774  4.91009  0.61958  0.77255  0.48576  0.95510
    350   2.68997  4.26900  3.85232  3.29424  3.38858  3.73239  4.07344  1.90720  3.20114  1.93587  3.33771  3.61543  2.89658  3.48918  3.48040  3.01990  2.38452  2.29576  4.94245  3.73565    453 - -
          2.68618  4.42225  2.77519  2.73123  3.46354  2.40513  3.72494  3.29354  2.67741  2.69355  4.24690  2.90347  2.73739  3.18146  2.89801  2.37887  2.77519  2.98518  4.58477  3.61503
          0.02281  4.18774  4.91009  0.61958  0.77255  0.48576  0.95510
    351   2.66080  4.79781  3.07736  2.54429  4.07358  3.46101  3.69044  3.48792  2.42269  2.52482  3.92496  2.49137  3.87551  2.85330  2.29915  2.09195  2.90177  3.16981  5.32770  4.01541    454 - -
          2.68618  4.42225  2.77519  2.73123  3.46354  2.40513  3.72494  3.29354  2.67741  2.69355  4.24690  2.90347  2.73739  3.18146  2.89801  2.37887  2.77519  2.98518  4.58477  3.61503
          0.07056  4.18774  2.93846  0.61958  0.77255  0.48576  0.95510
    352   2.67747  5.02965  2.90130  2.39211  4.33892  3.42633  2.79903  3.78222  2.08054  3.31102  4.09711  2.92106  2.89464  2.31850  2.73910  2.40046  2.90619  3.40669  5.47735  4.12042    455 - -
          2.68618  4.42316  2.77577  2.73215  3.46180  2.40512  3.72586  3.29333  2.67802  2.69385  4.24781  2.90362  2.73510  3.18138  2.89854  2.37911  2.77577  2.98404  4.58162  3.61517
          0.15376  2.00395  4.86344  3.25769  0.03924  0.54124  0.87234
    353   2.66836  4.24250  3.83822  3.27468  3.39355  3.72210  4.05924  2.04594  3.19373  2.17445  3.34445  3.59880  3.29437  3.47528  3.47921  3.00474  2.14095  1.98056  4.93471  3.72439    500 - -
          2.68618  4.42225  2.77519  2.73123  3.46354  2.40513  3.72494  3.29354  2.67741  2.69355  4.24690  2.90347  2.73739  3.18146  2.89801  2.37887  2.77519  2.98518  4.58477  3.61503
          0.02391  4.14110  4.86344  0.61958  0.77255  0.54124  0.87234
    354   2.07668  4.59441  3.12822  2.62105  4.14135  2.74811  3.79151  3.56137  2.61565  3.17703  3.98963  3.06851  2.73694  2.96173  2.74715  2.13412  2.58044  3.17567  5.41769  4.11140    501 - -
          2.68618  4.42225  2.77519  2.73123  3.46354  2.40513  3.72494  3.29354  2.67741  2.69355  4.24690  2.90347  2.73739  3.18146  2.89801  2.37887  2.77519  2.98518  4.58477  3.61503
          0.02391  4.14110  4.86344  0.61958  0.77255  0.45257  1.01057
    355   2.58760  3.54203  3.72812  3.16417  2.98095  3.59764  3.92574  2.69347  3.08789  2.43378  3.34706  3.48123  4.00400  3.36301  3.37418  2.66649  1.79844  2.47998  4.80066  2.98280    502 - -
          2.68618  4.42225  2.77519  2.73123  3.46354  2.40513  3.72494  3.29354  2.67741  2.69355  4.24690  2.90347  2.73739  3.18146  2.89801  2.37887  2.77519  2.98518  4.58477  3.61503
          0.02281  4.18774  4.91009  0.61958  0.77255  0.48576  0.95510
    356   2.69282  5.05998  2.10192  2.16022  4.33563  2.67601  3.66086  3.79322  2.46874  3.34093  4.13183  2.55397  3.83505  2.79278  2.96184  2.67344  2.93314  3.41945  3.24590  4.14305    503 - -
          2.68618  4.42225  2.77519  2.73123  3.46354  2.40513  3.72494  3.29354  2.67741  2.69355  4.24690  2.90347  2.73739  3.18146  2.89801  2.37887  2.77519  2.98518  4.58477  3.61503
          0.02281  4.18774  4.91009  0.61958  0.77255  0.48576  0.95510
    357   2.65529  5.01718  2.86379  2.22314  4.30113  3.41367  3.24679  3.75471  2.38185  3.29578  4.07822  2.64174  3.82300  2.23710  2.85028  2.10428  2.88778  3.37969  5.47611  3.53804    504 - -
          2.68618  4.42225  2.77519  2.73123  3.46354  2.40513  3.72494  3.29354  2.67741  2.69355  4.24690  2.90347  2.73739  3.18146  2.89801  2.37887  2.77519  2.98518  4.58477  3.61503
          0.02281  4.18774  4.91009  0.61958  0.77255  0.48576  0.95510
    358   2.82384  5.29016  1.80441  2.25976  4.66973  2.38193  3.76575  4.16393  2.66359  3.66968  4.46703  2.03643  3.07030  2.90703  3.20456  2.76442  3.10043  3.73082  5.83146  4.38509    505 - -
          2.68618  4.42225  2.77519  2.73123  3.46354  2.40513  3.72494  3.29354  2.67741  2.69355  4.24690  2.90347  2.73739  3.18146  2.89801  2.37887  2.77519  2.98518  4.58477  3.61503
          0.02281  4.18774  4.91009  0.61958  0.77255  0.48576  0.95510
    359   1.88005  4.71668  2.54995  2.55243  4.32379  3.27087  3.83275  3.75851  2.68608  3.35648  4.16138  3.02560  3.13583  2.99534  3.14854  1.75146  2.89011  3.33857  5.57499  4.23944    506 - -
          2.68618  4.42225  2.77519  2.73123  3.46354  2.40513  3.72494  3.29354  2.67741  2.69355  4.24690  2.90347  2.73739  3.18146  2.89801  2.37887  2.77519  2.98518  4.58477  3.61503
          0.02281  4.18774  4.91009  0.61958  0.77255  0.48576  0.95510
    360   2.00224  4.73653  2.25910  2.52814  4.06261  3.40388  3.74629  3.39456  2.58663  2.67610  3.92182  3.02730  3.86005  2.91793  3.04062  2.68096  2.38096  3.08092  5.36707  4.04428    507 - -
          2.68618  4.42225  2.77519  2.73123  3.46354  2.40513  3.72494  3.29354  2.67741  2.69355  4.24690  2.90347  2.73739  3.18146  2.89801  2.37887  2.77519  2.98518  4.58477  3.61503
          0.02281  4.18774  4.91009  0.61958  0.77255  0.48576  0.95510
    361   1.81026  4.26654  3.60567  3.22102  4.29227  3.08107  4.25275  3.65526  3.21923  3.37160  4.20454  3.39764  3.79884  3.51615  3.54836  1.66329  1.58502  3.16689  5.64598  4.43090    508 - -
          2.68618  4.42225  2.77519  2.73123  3.46354  2.40513  3.72494  3.29354  2.67741  2.69355  4.24690  2.90347  2.73739  3.18146  2.89801  2.37887  2.77519  2.98518  4.58477  3.61503
          0.02281  4.18774  4.91009  0.61958  0.77255  0.48576  0.95510
    362   2.61209  4.66589  3.11748  2.60345  3.96521  3.43077  3.74421  3.35407  2.55292  2.62584  3.84577  3.08077  3.87203  2.41417  2.96485  1.96710  2.31632  3.04967  5.27907  3.98040    509 - -
          2.68618  4.42225  2.77519  2.73123  3.46354  2.40513  3.72494  3.29354  2.67741  2.69355  4.24690  2.90347  2.73739  3.18146  2.89801  2.37887  2.77519  2.98518  4.58477  3.61503
          0.02281  4.18774  4.91009  0.61958  0.77255  0.48576  0.95510
    363   1.58058  4.26233  3.61698  3.22793  4.29738  3.07674  4.25648  3.66500  3.22516  3.37797  4.20862  3.39987  3.79602  3.51965  3.55469  1.63666  1.83656  3.17162  5.65004  4.43598    510 - -
          2.68618  4.42225  2.77519  2.73123  3.46354  2.40513  3.72494  3.29354  2.67741  2.69355  4.24690  2.90347  2.73739  3.18146  2.89801  2.37887  2.77519  2.98518  4.58477  3.61503
          0.02281  4.18774  4.91009  0.61958  0.77255  0.48576  0.95510
    364   2.62011  4.63030  3.09120  2.38070  3.89197  3.44528  3.75934  2.60010  2.61675  2.93171  3.78876  3.08963  2.34906  2.96316  3.03818  2.22756  2.87681  2.96979  5.23593  3.94316    511 - -
          2.68618  4.42225  2.77519  2.73123  3.46354  2.40513  3.72494  3.29354  2.67741  2.69355  4.24690  2.90347  2.73739  3.18146  2.89801  2.37887  2.77519  2.98518  4.58477  3.61503
          0.14705  4.18774  2.10725  0.61958  0.77255  0.48576  0.95510
    365   2.54839  4.64752  2.78740  2.58361  4.36245  3.16155  3.92667  3.88725  2.80997  3.49890  4.33413  1.66337  3.80847  3.12821  3.22436  1.72523  2.93912  3.42016  5.64415  4.28975    512 - -
          2.68618  4.42225  2.77519  2.73123  3.46354  2.40513  3.72494  3.29354  2.67741  2.69355  4.24690  2.90347  2.73739  3.18146  2.89801  2.37887  2.77519  2.98518  4.58477  3.61503
          0.02579  4.06648  4.78882  0.61958  0.77255  0.41046  1.08870
    366   2.61385  4.52244  3.24458  2.68379  3.69130  3.51823  3.32207  3.06973  2.63317  2.35037  2.84589  3.15015  2.97616  2.59777  3.03510  2.74715  2.55898  2.81596  5.07385  3.80390    513 - -
          2.68618  4.42225  2.77519  2.73123  3.46354  2.40513  3.72494  3.29354  2.67741  2.69355  4.24690  2.90347  2.73739  3.18146  2.89801  2.37887  2.77519  2.98518  4.58477  3.61503
          0.02281  4.18774  4.91009  0.61958  0.77255  0.48576  0.95510
    367   2.86894  5.32907  2.54158  1.86748  4.64594  3.38998  3.72830  4.12432  2.50417  3.61748  4.42245  2.26505  3.89962  1.71470  2.95980  2.80521  3.11767  3.71929  5.75755  4.34768    514 - -
          2.68618  4.42225  2.77519  2.73123  3.46354  2.40513  3.72494  3.29354  2.67741  2.69355  4.24690  2.90347  2.73739  3.18146  2.89801  2.37887  2.77519  2.98518  4.58477  3.61503
          0.02281  4.18774  4.91009  0.61958  0.77255  0.48576  0.95510
    368   2.69025  5.09821  2.92852  2.39240  4.43413  3.44086  3.61048  3.88488  2.09922  3.38422  4.15502  2.38926  3.30487  2.32019  2.30525  2.44426  2.91580  3.48703  5.52516  4.16112    515 - -
          2.68618  4.42225  2.77519  2.73123  3.46354  2.40513  3.72494  3.29354  2.67741  2.69355  4.24690  2.90347  2.73739  3.18146  2.89801  2.37887  2.77519  2.98518  4.58477  3.61503
          0.02281  4.18774  4.91009  0.61958  0.77255  0.48576  0.95510
    369   2.39090  3.03318  3.56163  2.99858  3.44268  3.56107  3.88006  2.42720  2.94185  2.51577  3.06733  2.68288  3.96620  3.23819  3.27470  2.31846  2.82951  2.55205  4.89956  3.67328    516 - -
          2.68618  4.42225  2.77519  2.73123  3.46354  2.40513  3.72494  3.29354  2.67741  2.69355  4.24690  2.90347  2.73739  3.18146  2.89801  2.37887  2.77519  2.98518  4.58477  3.61503
          0.02281  4.18774  4.91009  0.61958  0.77255  0.48576  0.95510
    370   2.61692  4.63965  3.04824  2.32571  3.93831  2.16453  3.77674  2.59602  2.64286  2.98142  3.83393  3.08097  3.87871  2.97926  3.06942  2.26069  2.88548  3.01309  5.27675  3.98059    517 - -
          2.68618  4.42225  2.77519  2.73123  3.46354  2.40513  3.72494  3.29354  2.67741  2.69355  4.24690  2.90347  2.73739  3.18146  2.89801  2.37887  2.77519  2.98518  4.58477  3.61503
          0.02281  4.18774  4.91009  0.61958  0.77255  0.48576  0.95510
    371   2.61090  4.30505  3.58327  3.02599  3.47940  3.58934  3.92138  2.41647  2.96547  2.32374  3.44066  3.40165  2.61464  3.26954  3.30045  2.31172  2.86253  2.12908  4.95345  3.72407    518 - -
          2.68618  4.42225  2.77519  2.73123  3.46354  2.40513  3.72494  3.29354  2.67741  2.69355  4.24690  2.90347  2.73739  3.18146  2.89801  2.37887  2.77519  2.98518  4.58477  3.61503
          0.02281  4.18774  4.91009  0.61958  0.77255  0.48576  0.95510
    372   2.60563  4.71602  3.07773  2.63240  4.24908  3.34554  3.80833  3.65091  2.09197  3.26416  4.08922  3.08773  3.86424  2.97618  2.93580  1.63068  2.30822  3.27366  5.48602  4.18499    519 - -
          2.68618  4.42225  2.77519  2.73123  3.46354  2.40513  3.72494  3.29354  2.67741  2.69355  4.24690  2.90347  2.73739  3.18146  2.89801  2.37887  2.77519  2.98518  4.58477  3.61503
          0.02281  4.18774  4.91009  0.61958  0.77255  0.48576  0.95510
    373   2.61662  4.84197  2.43678  2.44525  4.16791  3.39133  3.68539  3.58997  2.49304  2.77361  3.99243  2.96235  2.88734  2.83262  2.96162  2.05275  2.62585  3.23924  5.41444  4.06817    520 - -
          2.68618  4.42225  2.77519  2.73123  3.46354  2.40513  3.72494  3.29354  2.67741  2.69355  4.24690  2.90347  2.73739  3.18146  2.89801  2.37887  2.77519  2.98518  4.58477  3.61503
          0.02281  4.18774  4.91009  0.61958  0.77255  0.48576  0.95510
    374   2.34645  4.28628  3.91605  3.37641  3.52720  3.70016  4.18677  2.38514  3.29158  2.04959  3.45712  3.67207  4.14720  3.58301  3.57713  3.01854  1.96831  1.80032  5.09195  3.88108    521 - -
          2.68618  4.42225  2.77519  2.73123  3.46354  2.40513  3.72494  3.29354  2.67741  2.69355  4.24690  2.90347  2.73739  3.18146  2.89801  2.37887  2.77519  2.98518  4.58477  3.61503
          0.02281  4.18774  4.91009  0.61958  0.77255  0.48576  0.95510
    375   2.34753  4.64195  2.53347  2.57576  2.92569  3.42905  3.73400  3.30024  2.59536  2.95439  3.79768  3.06237  3.86057  2.92657  3.03674  2.22759  2.38971  3.00194  5.24162  3.93856    522 - -
          2.68618  4.42225  2.77519  2.73123  3.46354  2.40513  3.72494  3.29354  2.67741  2.69355  4.24690  2.90347  2.73739  3.18146  2.89801  2.37887  2.77519  2.98518  4.58477  3.61503
          0.06697  4.18774  3.00377  0.61958  0.77255  0.48576  0.95510
    376   2.56428  4.31422  3.47897  2.94713  3.51037  2.47251  3.87675  2.85788  2.89751  2.60009  3.50071  3.32560  3.93815  3.20947  3.24257  2.78242  2.33365  2.19665  4.96102  2.77322    523 - -
          2.68618  4.42225  2.77519  2.73123  3.46354  2.40513  3.72494  3.29354  2.67741  2.69355  4.24690  2.90347  2.73739  3.18146  2.89801  2.37887  2.77519  2.98518  4.58477  3.61503
          0.02383  4.14460  4.86694  0.61958  0.77255  0.53727  0.87790
    377   2.73654  5.03026  2.92204  2.45492  4.38403  2.98713  3.65654  3.80856  1.96814  3.34085  4.14564  2.96846  3.87431  1.84722  2.68206  2.73144  2.62764  3.44111  5.50378  4.17426    524 - -
          2.68618  4.42225  2.77519  2.73123  3.46354  2.40513  3.72494  3.29354  2.67741  2.69355  4.24690  2.90347  2.73739  3.18146  2.89801  2.37887  2.77519  2.98518  4.58477  3.61503
          0.02383  4.14460  4.86694  0.61958  0.77255  0.53727  0.87790
    378   2.65609  4.92671  2.83540  2.42177  4.32071  3.36492  3.69415  3.76196  2.45806  3.32226  4.12331  2.47053  3.83493  1.97882  2.90085  2.21131  2.54256  3.38071  5.51381  4.15944    525 - -
          2.68618  4.42225  2.77519  2.73123  3.46354  2.40513  3.72494  3.29354  2.67741  2.69355  4.24690  2.90347  2.73739  3.18146  2.89801  2.37887  2.77519  2.98518  4.58477  3.61503
          0.15275  4.14460  2.07302  0.61958  0.77255  0.45485  1.00660
    379   2.62373  4.68032  3.07535  2.24711  3.40450  3.46357  3.67467  3.23155  1.96802  2.90200  3.76292  3.03571  3.85899  2.85937  2.88059  2.69900  2.85499  2.45435  5.20210  3.89877    526 - -
          2.68629  4.42236  2.77531  2.73102  3.46312  2.40524  3.72506  3.29365  2.67752  2.69341  4.24701  2.90320  2.73751  3.18157  2.89812  2.37880  2.77531  2.98488  4.58488  3.61514
          0.29451  1.39922  4.79004  0.98008  0.47046  0.41106  1.08751
    380   2.76804  5.12316  2.82755  1.63416  4.46572  3.43995  3.67452  3.90853  2.35466  3.42477  4.22296  2.94268  2.80290  2.80265  2.20606  2.74483  3.00399  3.52652  5.57596  4.22216    530 - -
          2.68618  4.42225  2.77519  2.73123  3.46354  2.40513  3.72494  3.29354  2.67741  2.69355  4.24690  2.90347  2.73739  3.18146  2.89801  2.37887  2.77519  2.98518  4.58477  3.61503
          0.02281  4.18774  4.91009  0.61958  0.77255  0.48576  0.95510
    381   2.74621  5.12011  2.59804  1.95282  4.51839  2.53096  3.74206  3.98679  2.58818  3.51958  4.31595  2.22423  3.85730  2.88232  3.08992  1.97987  3.02019  3.57546  5.69742  4.29297    531 - -
          2.68618  4.42225  2.77519  2.73123  3.46354  2.40513  3.72494  3.29354  2.67741  2.69355  4.24690  2.90347  2.73739  3.18146  2.89801  2.37887  2.77519  2.98518  4.58477  3.61503
          0.02281  4.18774  4.91009  0.61958  0.77255  0.48576  0.95510
    382   2.93973  5.33210  2.58007  1.71938  4.64159  3.42389  3.76812  4.11620  2.49842  3.61459  4.45530  2.91389  3.94578  1.51511  2.90649  2.88132  3.18992  3.73613  5.75256  4.37064    532 - -
          2.68618  4.42225  2.77519  2.73123  3.46354  2.40513  3.72494  3.29354  2.67741  2.69355  4.24690  2.90347  2.73739  3.18146  2.89801  2.37887  2.77519  2.98518  4.58477  3.61503
          0.08629  4.18774  2.69578  0.61958  0.77255  0.48576  0.95510
    383   2.67579  4.24661  3.81920  3.25012  3.34661  3.73274  4.02791  2.20232  3.15581  1.96110  3.29604  3.58235  4.10193  2.99967  3.43779  3.00717  2.37923  1.91394  4.89583  3.68983    533 - -
          2.68618  4.42225  2.77519  2.73123  3.46354  2.40513  3.72494  3.29354  2.67741  2.69355  4.24690  2.90347  2.73739  3.18146  2.89801  2.37887  2.77519  2.98518  4.58477  3.61503
          0.02429  4.12574  4.84809  0.61958  0.77255  0.55831  0.84904
    384   1.66161  4.29134  3.62247  3.09700  3.54960  3.05524  3.99664  2.42024  3.02625  2.19134  3.50308  3.43636  3.98789  3.34046  3.34873  2.82898  2.86780  2.46086  5.04155  3.81255    534 - -
          2.68618  4.42225  2.77519  2.73123  3.46354  2.40513  3.72494  3.29354  2.67741  2.69355  4.24690  2.90347  2.73739  3.18146  2.89801  2.37887  2.77519  2.98518  4.58477  3.61503
          0.02429  4.12574  4.84809  0.61958  0.77255  0.55831  0.84904
    385   2.60648  4.54456  3.21837  2.65216  3.73032  3.49595  3.71614  3.11350  2.56316  2.78114  3.64353  3.12049  3.88442  2.73519  2.47411  2.54658  2.19819  2.65259  3.85398  3.81834    535 - -
          2.68618  4.42225  2.77519  2.73123  3.46354  2.40513  3.72494  3.29354  2.67741  2.69355  4.24690  2.90347  2.73739  3.18146  2.89801  2.37887  2.77519  2.98518  4.58477  3.61503
          0.02429  4.12574  4.84809  0.61958  0.77255  0.55831  0.84904
    386   2.57372  4.65269  2.89534  2.34724  4.28443  3.24505  3.89369  3.67778  2.74486  3.32598  4.16724  3.06024  3.84035  3.08597  3.15557  1.34046  2.58734  3.28064  5.56695  4.25601    536 - -
          2.68618  4.42225  2.77519  2.73123  3.46354  2.40513  3.72494  3.29354  2.67741  2.69355  4.24690  2.90347  2.73739  3.18146  2.89801  2.37887  2.77519  2.98518  4.58477  3.61503
          0.02429  4.12574  4.84809  0.61958  0.77255  0.55831  0.84904
    387   2.58382  4.64903  3.04494  2.61921  4.04248  3.33572  2.16883  3.51573  2.59828  3.14167  3.98255  3.07510  3.84952  2.98483  2.99572  2.00778  2.36435  3.16685  5.35095  4.02555    537 - -
          2.68618  4.42225  2.77519  2.73123  3.46354  2.40513  3.72494  3.29354  2.67741  2.69355  4.24690  2.90347  2.73739  3.18146  2.89801  2.37887  2.77519  2.98518  4.58477  3.61503
          0.07525  4.12574  2.87646  0.61958  0.77255  0.55831  0.84904
    388   2.62896  4.48620  3.30660  2.78530  3.63327  3.51111  3.81142  2.95704  2.68448  2.17305  3.57065  3.22129  2.27409  2.77750  3.04580  2.78823  2.88200  2.53550  5.07763  3.81350    538 - -
          2.68618  4.42225  2.77519  2.73123  3.46354  2.40513  3.72494  3.29354  2.67741  2.69355  4.24690  2.90347  2.73739  3.18146  2.89801  2.37887  2.77519  2.98518  4.58477  3.61503
          0.02554  4.07604  4.79838  0.61958  0.77255  0.61000  0.78384
    389   2.52233  4.65154  2.98560  2.54388  4.17962  2.72086  3.75913  3.60237  2.36382  3.20780  4.02144  3.01112  2.42335  2.92516  3.00459  2.12166  2.58476  3.21623  5.43824  4.12176    539 - -
          2.68618  4.42225  2.77519  2.73123  3.46354  2.40513  3.72494  3.29354  2.67741  2.69355  4.24690  2.90347  2.73739  3.18146  2.89801  2.37887  2.77519  2.98518  4.58477  3.61503
          0.02554  4.07604  4.79838  0.61958  0.77255  0.61000  0.78384
    390   2.17901  4.80685  2.90016  2.44142  4.18536  3.34845  3.67582  3.60898  2.45632  3.19645  4.00575  2.70642  3.28687  2.10246  2.89949  2.62778  2.58803  3.24794  5.41609  4.07856    540 - -
          2.68618  4.42225  2.77519  2.73123  3.46354  2.40513  3.72494  3.29354  2.67741  2.69355  4.24690  2.90347  2.73739  3.18146  2.89801  2.37887  2.77519  2.98518  4.58477  3.61503
          0.16595  4.07604  1.99554  0.61958  0.77255  0.61000  0.78384
    391   2.72843  5.02153  2.89495  2.41515  4.32050  3.42533  3.10030  3.77026  2.17330  3.28670  4.09859  2.33002  3.83796  2.27386  2.23190  2.71557  2.94715  3.41348  5.41895  4.09494    541 - -
          2.68618  4.42225  2.77519  2.73123  3.46354  2.40513  3.72494  3.29354  2.67741  2.69355  4.24690  2.90347  2.73739  3.18146  2.89801  2.37887  2.77519  2.98518  4.58477  3.61503
          0.02934  3.93942  4.66176  0.61958  0.77255  0.51998  0.90272
    392   2.59621  4.75947  3.02174  2.47915  4.05249  2.69967  3.64758  3.46275  2.27814  3.06690  3.88618  2.98150  3.34540  2.80366  2.37935  2.44068  2.83976  2.74006  5.30605  3.98747    542 - -
          2.68618  4.42225  2.77519  2.73123  3.46354  2.40513  3.72494  3.29354  2.67741  2.69355  4.24690  2.90347  2.73739  3.18146  2.89801  2.37887  2.77519  2.98518  4.58477  3.61503
          0.02554  4.07604  4.79838  0.61958  0.77255  0.61000  0.78384
    393   2.64278  4.88583  2.96340  2.42893  3.28997  3.43107  2.80476  3.57245  2.04366  3.14528  3.95554  2.68713  3.82698  2.41950  2.76296  2.65829  2.87002  3.23613  5.32977  3.97975    543 - -
          2.68618  4.42225  2.77519  2.73123  3.46354  2.40513  3.72494  3.29354  2.67741  2.69355  4.24690  2.90347  2.73739  3.18146  2.89801  2.37887  2.77519  2.98518  4.58477  3.61503
          0.02554  4.07604  4.79838  0.61958  0.77255  0.49462  0.94110
    394   2.68415  5.03641  2.33544  2.33273  4.35194  3.35979  2.75019  3.81952  2.48712  3.36593  4.15955  2.87567  2.47499  2.80869  2.97681  2.22437  2.93720  3.43564  5.54877  4.15887    544 - -
          2.68618  4.42225  2.77519  2.73123  3.46354  2.40513  3.72494  3.29354  2.67741  2.69355  4.24690  2.90347  2.73739  3.18146  2.89801  2.37887  2.77519  2.98518  4.58477  3.61503
          0.02391  4.14110  4.86344  0.61958  0.77255  0.54124  0.87234
    395   2.63688  4.43082  3.35045  2.35866  3.57531  3.56485  3.82879  2.52179  2.77118  1.92436  3.51794  3.25938  3.96005  3.11184  3.13967  2.44953  2.87428  2.62362  5.02022  3.76825    545 - -
          2.68618  4.42225  2.77519  2.73123  3.46354  2.40513  3.72494  3.29354  2.67741  2.69355  4.24690  2.90347  2.73739  3.18146  2.89801  2.37887  2.77519  2.98518  4.58477  3.61503
          0.02391  4.14110  4.86344  0.61958  0.77255  0.54124  0.87234
    396   2.67677  4.88207  3.03722  2.50792  4.21438  3.44555  3.66267  3.62717  2.33610  3.19839  4.01491  3.00675  2.44433  2.48271  2.27221  2.70310  2.39538  3.28451  5.40097  4.08738    546 - -
          2.68618  4.42225  2.77519  2.73123  3.46354  2.40513  3.72494  3.29354  2.67741  2.69355  4.24690  2.90347  2.73739  3.18146  2.89801  2.37887  2.77519  2.98518  4.58477  3.61503
          0.02391  4.14110  4.86344  0.61958  0.77255  0.54124  0.87234
    397   3.27386  4.57293  4.97341  4.42569  2.75417  4.58023  4.87468  1.20381  4.30022  1.40693  3.06280  4.62364  4.79133  4.41176  4.40846  3.93441  3.50399  2.03983  5.18585  3.99519    547 - -
          2.68618  4.42225  2.77519  2.73123  3.46354  2.40513  3.72494  3.29354  2.67741  2.69355  4.24690  2.90347  2.73739  3.18146  2.89801  2.37887  2.77519  2.98518  4.58477  3.61503
          0.02391  4.14110  4.86344  0.61958  0.77255  0.54124  0.87234
    398   2.78920  5.24478  2.29292  1.90880  4.54992  3.35098  3.69681  4.02211  2.27141  3.53620  4.33162  2.82483  2.06303  2.83144  3.03112  2.73443  3.04026  3.62010  5.70237  4.28274    548 - -
          2.68618  4.42225  2.77519  2.73123  3.46354  2.40513  3.72494  3.29354  2.67741  2.69355  4.24690  2.90347  2.73739  3.18146  2.89801  2.37887  2.77519  2.98518  4.58477  3.61503
          0.02391  4.14110  4.86344  0.61958  0.77255  0.54124  0.87234
    399   2.40855  2.77779  4.50262  3.95375  3.47219  3.99616  4.50455  1.69147  3.83419  2.31338  3.38822  4.10581  4.39105  4.06029  4.00073  3.33765  3.07608  1.39847  5.12922  3.93258    549 - -
          2.68618  4.42225  2.77519  2.73123  3.46354  2.40513  3.72494  3.29354  2.67741  2.69355  4.24690  2.90347  2.73739  3.18146  2.89801  2.37887  2.77519  2.98518  4.58477  3.61503
          0.02391  4.14110  4.86344  0.61958  0.77255  0.54124  0.87234
    400   2.79693  5.13002  2.77898  2.09124  4.47334  3.43240  3.67963  3.90452  1.78840  3.42665  4.23754  2.93657  2.22409  2.81450  2.73517  2.77240  3.03338  3.53202  5.58012  4.23574    550 - -
          2.68618  4.42225  2.77519  2.73123  3.46354  2.40513  3.72494  3.29354  2.67741  2.69355  4.24690  2.90347  2.73739  3.18146  2.89801  2.37887  2.77519  2.98518  4.58477  3.61503
          0.02391  4.14110  4.86344  0.61958  0.77255  0.45257  1.01057
    401   2.71494  5.09620  2.39703  1.96094  4.43448  2.60132  3.69744  3.89412  2.52733  3.43329  4.22369  2.87237  3.84199  2.83127  3.03077  2.49497  2.10608  3.49980  5.61859  4.22019    551 - -
          2.68618  4.42225  2.77519  2.73123  3.46354  2.40513  3.72494  3.29354  2.67741  2.69355  4.24690  2.90347  2.73739  3.18146  2.89801  2.37887  2.77519  2.98518  4.58477  3.61503
          0.02281  4.18774  4.91009  0.61958  0.77255  0.48576  0.95510
    402   2.64128  4.97829  2.42086  2.37014  4.27051  3.40210  3.63716  3.71322  2.41961  3.26928  4.05604  2.54033  3.81915  2.36262  2.90071  2.47796  2.58130  2.70605  5.46669  4.09482    552 - -
          2.68618  4.42225  2.77519  2.73123  3.46354  2.40513  3.72494  3.29354  2.67741  2.69355  4.24690  2.90347  2.73739  3.18146  2.89801  2.37887  2.77519  2.98518  4.58477  3.61503
          0.02281  4.18774  4.91009  0.61958  0.77255  0.48576  0.95510
    403   2.77429  5.19673  2.62413  2.05150  4.54812  3.45757  3.63783  3.99634  1.96044  3.47462  4.25500  2.93172  3.87722  2.75282  1.83165  2.73576  2.99776  3.59492  5.59477  4.23753    553 - -
          2.68618  4.42225  2.77519  2.73123  3.46354  2.40513  3.72494  3.29354  2.67741  2.69355  4.24690  2.90347  2.73739  3.18146  2.89801  2.37887  2.77519  2.98518  4.58477  3.61503
          0.02281  4.18774  4.91009  0.61958  0.77255  0.48576  0.95510
    404   2.60738  4.29012  3.54740  2.76744  2.72114  3.60001  3.86841  2.74872  2.92815  2.14185  3.38969  3.36972  2.96738  3.22592  3.26342  2.85432  2.39681  2.38172  4.88285  3.65403    554 - -
          2.68618  4.42225  2.77519  2.73123  3.46354  2.40513  3.72494  3.29354  2.67741  2.69355  4.24690  2.90347  2.73739  3.18146  2.89801  2.37887  2.77519  2.98518  4.58477  3.61503
          0.02281  4.18774  4.91009  0.61958  0.77255  0.48576  0.95510
    405   2.75666  5.14036  2.99029  2.44931  4.49585  3.48499  3.62170  3.93233  1.89027  3.41693  4.19917  2.20473  3.22419  2.50418  2.19774  2.73021  2.97426  3.54159  5.53860  4.20219    555 - -
          2.68618  4.42225  2.77519  2.73123  3.46354  2.40513  3.72494  3.29354  2.67741  2.69355  4.24690  2.90347  2.73739  3.18146  2.89801  2.37887  2.77519  2.98518  4.58477  3.61503
          0.02281  4.18774  4.91009  0.61958  0.77255  0.48576  0.95510
    406   2.24065  5.08986  2.40321  2.33373  4.40536  3.39934  2.84853  3.86997  2.21808  3.38044  4.14468  2.58358  3.81125  2.72452  2.59199  2.62747  2.88855  3.46611  5.53759  4.14568    556 - -
          2.68618  4.42225  2.77519  2.73123  3.46354  2.40513  3.72494  3.29354  2.67741  2.69355  4.24690  2.90347  2.73739  3.18146  2.89801  2.37887  2.77519  2.98518  4.58477  3.61503
          0.02281  4.18774  4.91009  0.61958  0.77255  0.48576  0.95510
    407   2.46134  4.47286  3.29070  2.73402  3.64438  3.52592  3.76803  3.01073  2.51153  2.13173  3.57633  3.18671  3.30552  2.75841  3.07199  2.58334  2.84405  2.35667  5.04118  3.78143    557 - -
          2.68618  4.42225  2.77519  2.73123  3.46354  2.40513  3.72494  3.29354  2.67741  2.69355  4.24690  2.90347  2.73739  3.18146  2.89801  2.37887  2.77519  2.98518  4.58477  3.61503
          0.25604  4.18774  1.55729  0.61958  0.77255  0.48576  0.95510
    408   2.20167  1.88132  3.83772  3.47051  3.92410  2.97493  4.27579  3.23725  3.36146  3.04669  3.94452  3.46426  3.71551  3.65554  3.58636  1.60017  2.68150  2.83117  5.36574  4.15544    558 - -
          2.68618  4.42225  2.77519  2.73123  3.46354  2.40513  3.72494  3.29354  2.67741  2.69355  4.24690  2.90347  2.73739  3.18146  2.89801  2.37887  2.77519  2.98518  4.58477  3.61503
          0.02872  3.96042  4.68277  0.61958  0.77255  0.62557  0.76562
    409   2.61694  4.83086  2.87319  2.42781  4.19663  3.35173  3.65467  3.61591  2.10291  3.19812  4.01208  2.54392  2.76411  2.80383  2.81735  2.64278  2.32836  3.25993  5.40864  4.07690    559 - -
          2.68618  4.42225  2.77519  2.73123  3.46354  2.40513  3.72494  3.29354  2.67741  2.69355  4.24690  2.90347  2.73739  3.18146  2.89801  2.37887  2.77519  2.98518  4.58477  3.61503
          0.02717  4.01494  4.73729  0.61958  0.77255  0.66693  0.72007
    410   2.06906  4.62666  2.91873  2.15476  4.09552  3.27173  3.75109  3.48293  2.59529  3.12710  3.95859  2.99260  3.79039  2.93063  3.03153  2.27422  2.25417  3.12754  5.38570  4.07301    560 - -
          2.68618  4.42225  2.77519  2.73123  3.46354  2.40513  3.72494  3.29354  2.67741  2.69355  4.24690  2.90347  2.73739  3.18146  2.89801  2.37887  2.77519  2.98518  4.58477  3.61503
          0.02717  4.01494  4.73729  0.61958  0.77255  0.66693  0.72007
    411   2.61790  4.26861  3.65418  3.12894  3.24596  3.58521  3.91099  2.61936  3.03114  2.41857  3.40379  3.45760  4.01383  3.34620  3.32699  2.88831  2.29409  2.09598  4.78437  2.25584    561 - -
          2.68618  4.42225  2.77519  2.73123  3.46354  2.40513  3.72494  3.29354  2.67741  2.69355  4.24690  2.90347  2.73739  3.18146  2.89801  2.37887  2.77519  2.98518  4.58477  3.61503
          0.02717  4.01494  4.73729  0.61958  0.77255  0.66693  0.72007
    412   2.77906  4.92341  2.55824  1.91147  4.49051  1.40121  3.89728  3.94768  2.80458  3.55219  4.42372  2.94979  3.86954  3.09692  3.24406  2.79964  3.12126  3.54724  5.69781  4.37980    562 - -
          2.68618  4.42225  2.77519  2.73123  3.46354  2.40513  3.72494  3.29354  2.67741  2.69355  4.24690  2.90347  2.73739  3.18146  2.89801  2.37887  2.77519  2.98518  4.58477  3.61503
          0.02717  4.01494  4.73729  0.61958  0.77255  0.66693  0.72007
    413   2.36399  4.65673  2.91509  2.07308  4.06341  3.30707  3.73156  3.42456  2.56746  3.08907  3.92887  2.98787  3.80380  2.90986  3.00334  1.93636  2.84580  2.76710  5.35928  4.04328    563 - -
          2.68618  4.42225  2.77519  2.73123  3.46354  2.40513  3.72494  3.29354  2.67741  2.69355  4.24690  2.90347  2.73739  3.18146  2.89801  2.37887  2.77519  2.98518  4.58477  3.61503
          0.02717  4.01494  4.73729  0.61958  0.77255  0.66693  0.72007
    414   2.33865  4.20211  3.48346  3.08152  3.88040  2.38397  4.07114  3.15339  3.07097  2.95083  3.83594  3.32269  3.78456  3.37553  3.39279  1.94799  2.74873  1.80855  5.29850  4.06912    564 - -
          2.68618  4.42225  2.77519  2.73123  3.46354  2.40513  3.72494  3.29354  2.67741  2.69355  4.24690  2.90347  2.73739  3.18146  2.89801  2.37887  2.77519  2.98518  4.58477  3.61503
          0.02717  4.01494  4.73729  0.61958  0.77255  0.66693  0.72007
    415   2.52856  4.24316  3.49518  2.95652  2.86065  2.66010  3.84944  2.76807  2.90289  2.10892  3.41143  3.32196  3.91303  3.20526  3.23522  2.55679  2.56850  2.53963  4.87932  3.63502    565 - -
          2.68618  4.42225  2.77519  2.73123  3.46354  2.40513  3.72494  3.29354  2.67741  2.69355  4.24690  2.90347  2.73739  3.18146  2.89801  2.37887  2.77519  2.98518  4.58477  3.61503
          0.02717  4.01494  4.73729  0.61958  0.77255  0.66693  0.72007
    416   2.57583  4.71149  2.85838  2.50010  4.20616  3.26970  3.74945  3.64666  2.53666  3.24302  4.07282  2.97715  2.25602  2.37960  2.94477  2.09910  2.88587  3.26694  5.45553  4.13082    566 - -
          2.68618  4.42225  2.77519  2.73123  3.46354  2.40513  3.72494  3.29354  2.67741  2.69355  4.24690  2.90347  2.73739  3.18146  2.89801  2.37887  2.77519  2.98518  4.58477  3.61503
          0.02717  4.01494  4.73729  0.61958  0.77255  0.66693  0.72007
    417   2.33129  4.30598  3.21002  2.94471  4.27959  3.02390  4.10585  3.73942  3.02922  3.40388  4.24798  3.21838  2.62834  3.35354  3.37176  1.20849  2.78938  3.23214  5.60368  4.34260    567 - -
          2.68618  4.42225  2.77519  2.73123  3.46354  2.40513  3.72494  3.29354  2.67741  2.69355  4.24690  2.90347  2.73739  3.18146  2.89801  2.37887  2.77519  2.98518  4.58477  3.61503
          0.08013  4.01494  2.83097  0.61958  0.77255  0.66693  0.72007
    418   2.74276  4.27919  4.05243  3.52793  3.52038  3.81941  4.34630  1.82085  3.42947  2.26870  3.40243  3.81483  4.25125  3.73306  3.70554  3.15682  2.09816  1.58286  5.20070  3.98687    568 - -
          2.68618  4.42225  2.77519  2.73123  3.46354  2.40513  3.72494  3.29354  2.67741  2.69355  4.24690  2.90347  2.73739  3.18146  2.89801  2.37887  2.77519  2.98518  4.58477  3.61503
          0.02863  3.96344  4.68579  0.61958  0.77255  0.71008  0.67649
    419   2.72755  3.33230  4.29559  3.74788  2.04001  3.82973  4.20573  2.20599  3.62085  2.05880  3.19351  3.90383  4.22865  3.82636  3.78586  3.16350  2.99293  1.72571  4.76419  3.46360    569 - -
          2.68618  4.42225  2.77519  2.73123  3.46354  2.40513  3.72494  3.29354  2.67741  2.69355  4.24690  2.90347  2.73739  3.18146  2.89801  2.37887  2.77519  2.98518  4.58477  3.61503
          0.02863  3.96344  4.68579  0.61958  0.77255  0.71008  0.67649
    420   2.56719  3.29900  3.37120  2.82298  3.41959  3.49460  2.78036  2.87004  2.71498  2.16622  3.47253  2.90724  3.89953  3.07571  3.05836  2.76055  2.81105  2.63577  4.86532  3.57105    570 - -
          2.68618  4.42225  2.77519  2.73123  3.46354  2.40513  3.72494  3.29354  2.67741  2.69355  4.24690  2.90347  2.73739  3.18146  2.89801  2.37887  2.77519  2.98518  4.58477  3.61503
          0.02863  3.96344  4.68579  0.61958  0.77255  0.62767  0.76322
    421   2.68128  4.97771  2.14579  2.31907  4.31373  3.32068  3.67246  3.73304  2.19619  3.31720  4.13431  2.85656  3.81135  2.82105  2.95445  2.67388  2.02044  3.36879  5.52534  4.15271    571 - -
          2.68618  4.42225  2.77519  2.73123  3.46354  2.40513  3.72494  3.29354  2.67741  2.69355  4.24690  2.90347  2.73739  3.18146  2.89801  2.37887  2.77519  2.98518  4.58477  3.61503
          0.02717  4.01494  4.73729  0.61958  0.77255  0.66693  0.72007
    422   2.68357  4.94531  2.68625  2.37306  4.33852  3.31332  3.69048  3.80672  2.45088  3.36100  4.17918  2.37612  3.82139  1.98082  2.87210  2.14473  2.95870  3.42338  5.53022  4.16850    572 - -
          2.68618  4.42225  2.77519  2.73123  3.46354  2.40513  3.72494  3.29354  2.67741  2.69355  4.24690  2.90347  2.73739  3.18146  2.89801  2.37887  2.77519  2.98518  4.58477  3.61503
          0.02717  4.01494  4.73729  0.61958  0.77255  0.66693  0.72007
    423   2.04064  4.68329  2.78877  2.08979  4.22002  3.23475  3.78447  3.61838  2.63945  3.25225  4.08510  2.96270  3.79330  2.96348  3.07892  1.84288  2.88282  3.23756  5.49341  4.16607    573 - -
          2.68618  4.42225  2.77519  2.73123  3.46354  2.40513  3.72494  3.29354  2.67741  2.69355  4.24690  2.90347  2.73739  3.18146  2.89801  2.37887  2.77519  2.98518  4.58477  3.61503
          0.02717  4.01494  4.73729  0.61958  0.77255  0.66693  0.72007
    424   2.67754  4.96216  2.30637  2.35032  4.35482  2.09698  3.68698  3.80909  2.47727  3.36466  4.17589  2.87863  3.81283  2.83527  2.27933  2.67447  2.94875  3.42400  5.54201  4.17919    574 - -
          2.68713  4.41960  2.77620  2.73154  3.46409  2.40569  3.72317  3.29406  2.67905  2.69437  4.24653  2.90145  2.73749  3.18019  2.89957  2.37597  2.77553  2.98485  4.58732  3.61448
          0.48038  0.98701  4.73729  3.60791  0.02748  0.66693  0.72007
    425   2.66408  4.23335  3.94742  3.42515  3.46761  3.69911  4.20810  1.73179  3.32953  2.35040  3.40546  3.70043  4.14801  3.62446  3.59773  2.32656  2.94980  1.71691  5.06627  3.84396    679 - -
          2.68618  4.42225  2.77519  2.73123  3.46354  2.40513  3.72494  3.29354  2.67741  2.69355  4.24690  2.90347  2.73739  3.18146  2.89801  2.37887  2.77519  2.98518  4.58477  3.61503
          0.02717  4.01494  4.73729  0.61958  0.77255  0.66693  0.72007
    426   1.72990  4.52678  2.88881  2.65932  4.26565  3.13685  3.94645  3.66021  2.83216  3.35628  4.21653  1.70103  3.78779  3.16068  3.22483  2.59166  2.88559  3.23654  5.57625  4.25965    680 - -
          2.68618  4.42225  2.77519  2.73123  3.46354  2.40513  3.72494  3.29354  2.67741  2.69355  4.24690  2.90347  2.73739  3.18146  2.89801  2.37887  2.77519  2.98518  4.58477  3.61503
          0.02717  4.01494  4.73729  0.61958  0.77255  0.66693  0.72007
    427   2.55794  4.47914  3.17856  2.66097  3.70300  2.78889  2.78718  2.67075  2.61265  2.77067  3.64133  3.11309  3.85346  2.97080  3.00437  2.69002  2.32422  2.81673  5.08203  3.80290    681 - -
          2.68618  4.42225  2.77519  2.73123  3.46354  2.40513  3.72494  3.29354  2.67741  2.69355  4.24690  2.90347  2.73739  3.18146  2.89801  2.37887  2.77519  2.98518  4.58477  3.61503
          0.02717  4.01494  4.73729  0.61958  0.77255  0.45982  0.99804
    428   2.65709  4.24585  3.76827  3.19769  3.34524  3.70176  3.98827  2.32219  3.10806  2.30473  2.60842  3.53803  4.07253  2.78661  3.39728  2.97143  2.59067  1.85525  4.87673  3.66923    682 - -
          2.68618  4.42225  2.77519  2.73123  3.46354  2.40513  3.72494  3.29354  2.67741  2.69355  4.24690  2.90347  2.73739  3.18146  2.89801  2.37887  2.77519  2.98518  4.58477  3.61503
          0.02391  4.14110  4.86344  0.61958  0.77255  0.54124  0.87234
    429   2.61811  4.45825  3.32972  2.75918  3.60351  3.53897  3.75583  2.48734  2.64193  2.67596  3.55580  3.20178  3.92129  2.50647  2.65954  2.43848  2.84754  2.74826  3.22317  3.74082    683 - -
          2.68618  4.42225  2.77519  2.73123  3.46354  2.40513  3.72494  3.29354  2.67741  2.69355  4.24690  2.90347  2.73739  3.18146  2.89801  2.37887  2.77519  2.98518  4.58477  3.61503
          0.02391  4.14110  4.86344  0.61958  0.77255  0.54124  0.87234
    430   1.73231  4.84131  1.87615  2.44119  4.43930  3.24901  3.84092  3.87239  2.74131  3.47322  4.28904  2.94536  3.83231  3.00721  3.23136  2.21059  2.96790  3.44579  5.68380  4.31485    684 - -
          2.68618  4.42225  2.77519  2.73123  3.46354  2.40513  3.72494  3.29354  2.67741  2.69355  4.24690  2.90347  2.73739  3.18146  2.89801  2.37887  2.77519  2.98518  4.58477  3.61503
          0.02391  4.14110  4.86344  0.61958  0.77255  0.54124  0.87234
    431   1.91405  4.81726  2.25231  2.44755  4.34158  3.28479  3.76609  3.78279  2.61203  3.36358  4.16450  2.95104  2.70692  2.91805  3.09075  2.23963  2.90151  3.37239  5.57191  4.21422    685 - -
          2.68618  4.42225  2.77519  2.73123  3.46354  2.40513  3.72494  3.29354  2.67741  2.69355  4.24690  2.90347  2.73739  3.18146  2.89801  2.37887  2.77519  2.98518  4.58477  3.61503
          0.02391  4.14110  4.86344  0.61958  0.77255  0.54124  0.87234
    432   2.56575  4.61668  3.08351  2.64090  4.03552  3.33300  2.70497  3.48285  2.62532  3.11674  3.95670  3.09078  3.84728  2.99900  3.02783  1.94494  1.99937  3.13598  5.34851  4.03589    686 - -
          2.68618  4.42225  2.77519  2.73123  3.46354  2.40513  3.72494  3.29354  2.67741  2.69355  4.24690  2.90347  2.73739  3.18146  2.89801  2.37887  2.77519  2.98518  4.58477  3.61503
          0.02391  4.14110  4.86344  0.61958  0.77255  0.45257  1.01057
    433   2.85921  5.17988  2.50629  1.17937  4.61567  3.33284  3.84991  4.08419  2.72929  3.64841  4.49096  2.90267  3.91791  3.01628  3.20829  2.16360  3.16286  3.67835  5.81699  4.40821    687 - -
          2.68618  4.42225  2.77519  2.73123  3.46354  2.40513  3.72494  3.29354  2.67741  2.69355  4.24690  2.90347  2.73739  3.18146  2.89801  2.37887  2.77519  2.98518  4.58477  3.61503
          0.02281  4.18774  4.91009  0.61958  0.77255  0.48576  0.95510
    434   2.68932  4.94283  2.86662  2.45821  4.34613  2.59586  3.71744  3.78148  2.14797  3.34055  4.14673  2.97093  3.86305  2.61000  2.88026  1.75173  2.95455  3.40387  5.53082  4.18753    688 - -
          2.68618  4.42225  2.77519  2.73123  3.46354  2.40513  3.72494  3.29354  2.67741  2.69355  4.24690  2.90347  2.73739  3.18146  2.89801  2.37887  2.77519  2.98518  4.58477  3.61503
          0.02281  4.18774  4.91009  0.61958  0.77255  0.48576  0.95510
    435   2.64465  4.82796  3.00925  2.33782  4.08196  3.45184  3.66358  2.77872  1.96918  3.09434  3.91409  2.99224  3.41134  2.81729  2.86423  2.18334  2.87771  3.16786  5.33509  4.00981    689 - -
          2.68618  4.42225  2.77519  2.73123  3.46354  2.40513  3.72494  3.29354  2.67741  2.69355  4.24690  2.90347  2.73739  3.18146  2.89801  2.37887  2.77519  2.98518  4.58477  3.61503
          0.02281  4.18774  4.91009  0.61958  0.77255  0.48576  0.95510
    436   2.69966  5.08158  2.83471  2.23445  4.38921  3.42233  2.80161  3.83895  2.11582  3.36289  4.14586  2.20763  3.84240  2.75872  2.80589  2.67794  2.43755  3.45566  5.52826  4.15710    690 - -
          2.68618  4.42225  2.77519  2.73123  3.46354  2.40513  3.72494  3.29354  2.67741  2.69355  4.24690  2.90347  2.73739  3.18146  2.89801  2.37887  2.77519  2.98518  4.58477  3.61503
          0.02281  4.18774  4.91009  0.61958  0.77255  0.48576  0.95510
    437   2.64980  4.72805  3.01685  1.75225  3.92072  3.46300  3.71291  3.32154  2.55157  2.97967  3.82975  3.03785  3.87907  2.90072  2.98854  2.50361  2.88932  2.50289  5.24978  3.28211    691 - -
          2.68618  4.42225  2.77519  2.73123  3.46354  2.40513  3.72494  3.29354  2.67741  2.69355  4.24690  2.90347  2.73739  3.18146  2.89801  2.37887  2.77519  2.98518  4.58477  3.61503
          0.02281  4.18774  4.91009  0.61958  0.77255  0.48576  0.95510
    438   2.74959  5.14164  2.17117  1.63137  4.44123  2.98501  3.70411  3.88442  2.54651  3.43998  4.23923  2.86251  3.85463  2.84127  3.05493  2.71678  3.00094  2.65355  5.63304  4.22930    692 - -
          2.68618  4.42225  2.77519  2.73123  3.46354  2.40513  3.72494  3.29354  2.67741  2.69355  4.24690  2.90347  2.73739  3.18146  2.89801  2.37887  2.77519  2.98518  4.58477  3.61503
          0.14705  4.18774  2.10725  0.61958  0.77255  0.48576  0.95510
    439   2.58070  3.78449  2.90330  2.15492  4.12794  2.85964  3.65897  3.55228  2.46359  3.14648  3.95553  2.42198  2.84234  2.80920  2.92472  2.61364  2.83936  3.20143  5.37633  4.03576    693 - -
          2.68618  4.42225  2.77519  2.73123  3.46354  2.40513  3.72494  3.29354  2.67741  2.69355  4.24690  2.90347  2.73739  3.18146  2.89801  2.37887  2.77519  2.98518  4.58477  3.61503
          0.07594  4.06648  2.88250  0.61958  0.77255  0.41046  1.08870
    440   2.34282  4.70397  2.96352  2.13935  3.99683  2.27794  3.74630  3.36358  2.58994  2.43644  3.87734  3.03233  3.86583  2.93423  3.02255  2.70372  2.89458  3.06117  5.31506  4.00610    694 - -
          2.68618  4.42225  2.77519  2.73123  3.46354  2.40513  3.72494  3.29354  2.67741  2.69355  4.24690  2.90347  2.73739  3.18146  2.89801  2.37887  2.77519  2.98518  4.58477  3.61503
          0.02383  4.14460  4.86694  0.61958  0.77255  0.53727  0.87790
    441   2.21117  4.37137  3.39214  2.84353  2.98712  3.52384  3.82145  2.87634  2.80421  2.29041  3.50225  2.62170  3.93095  3.12078  3.17526  2.78104  2.37070  2.64194  4.97575  3.72362    695 - -
          2.68618  4.42225  2.77519  2.73123  3.46354  2.40513  3.72494  3.29354  2.67741  2.69355  4.24690  2.90347  2.73739  3.18146  2.89801  2.37887  2.77519  2.98518  4.58477  3.61503
          0.02383  4.14460  4.86694  0.61958  0.77255  0.45485  1.00660
    442   2.52834  4.64606  3.02492  2.62852  4.30696  3.25495  3.86682  3.74068  2.70503  3.34535  4.15331  2.35596  2.13486  3.03701  3.14157  2.03953  2.44820  3.31350  5.56453  4.24752    696 - -
          2.68618  4.42225  2.77519  2.73123  3.46354  2.40513  3.72494  3.29354  2.67741  2.69355  4.24690  2.90347  2.73739  3.18146  2.89801  2.37887  2.77519  2.98518  4.58477  3.61503
          0.02281  4.18774  4.91009  0.61958  0.77255  0.48576  0.95510
    443   2.36068  5.06146  2.39885  2.33498  4.36490  3.39543  3.07736  3.82580  2.38823  3.35066  4.12105  2.43808  3.81103  2.34680  2.87547  2.62746  2.88525  3.10617  5.52093  4.13068    697 - -
          2.68618  4.42225  2.77519  2.73123  3.46354  2.40513  3.72494  3.29354  2.67741  2.69355  4.24690  2.90347  2.73739  3.18146  2.89801  2.37887  2.77519  2.98518  4.58477  3.61503
          0.02281  4.18774  4.91009  0.61958  0.77255  0.48576  0.95510
    444   2.11805  4.96178  2.84637  2.25352  4.27362  2.69633  3.66331  3.71203  2.30793  3.27418  4.06984  2.92466  3.83398  2.59942  2.91177  2.21447  2.90318  3.34636  5.47678  4.11419    698 - -
          2.68618  4.42225  2.77519  2.73123  3.46354  2.40513  3.72494  3.29354  2.67741  2.69355  4.24690  2.90347  2.73739  3.18146  2.89801  2.37887  2.77519  2.98518  4.58477  3.61503
          0.02281  4.18774  4.91009  0.61958  0.77255  0.48576  0.95510
    445   2.66716  4.86992  3.03383  2.48479  4.10178  3.47103  3.64988  3.53608  2.08288  2.57737  3.94127  2.49948  3.86238  2.32131  2.79303  2.69465  2.89352  3.21209  5.33671  3.26680    699 - -
          2.68618  4.42225  2.77519  2.73123  3.46354  2.40513  3.72494  3.29354  2.67741  2.69355  4.24690  2.90347  2.73739  3.18146  2.89801  2.37887  2.77519  2.98518  4.58477  3.61503
          0.02281  4.18774  4.91009  0.61958  0.77255  0.48576  0.95510
    446   2.66640  4.62373  3.27777  2.70682  3.83198  3.52719  3.75010  2.84703  2.51241  2.57207  3.73880  3.16478  3.92815  2.96074  2.00967  2.11796  2.90423  2.92403  5.17477  3.89993    700 - -
          2.68618  4.42225  2.77519  2.73123  3.46354  2.40513  3.72494  3.29354  2.67741  2.69355  4.24690  2.90347  2.73739  3.18146  2.89801  2.37887  2.77519  2.98518  4.58477  3.61503
          0.02281  4.18774  4.91009  0.61958  0.77255  0.48576  0.95510
    447   2.89013  4.79085  3.47689  2.88742  3.30085  3.69885  1.92101  3.39947  2.46106  2.98013  3.89630  3.29811  4.07295  3.03618  2.23201  2.97982  3.10340  3.14787  2.72661  3.26471    701 - -
          2.68618  4.42225  2.77519  2.73123  3.46354  2.40513  3.72494  3.29354  2.67741  2.69355  4.24690  2.90347  2.73739  3.18146  2.89801  2.37887  2.77519  2.98518  4.58477  3.61503
          0.02281  4.18774  4.91009  0.61958  0.77255  0.48576  0.95510
    448   2.70094  4.60743  3.36801  2.80805  3.82027  3.54367  3.79198  3.19682  2.50791  1.97365  3.75326  3.23492  3.96512  3.01966  2.07429  2.24163  2.94873  2.94267  5.17050  3.90661    702 - -
          2.68618  4.42225  2.77519  2.73123  3.46354  2.40513  3.72494  3.29354  2.67741  2.69355  4.24690  2.90347  2.73739  3.18146  2.89801  2.37887  2.77519  2.98518  4.58477  3.61503
          0.11965  4.18774  2.32702  0.61958  0.77255  0.48576  0.95510
    449   2.52133  4.51507  3.20891  2.86604  4.22064  3.21324  3.97565  3.70408  2.72525  3.33685  4.19935  3.21591  3.84694  3.19717  2.62247  1.16630  2.91579  3.27990  5.50789  4.22260    703 - -
          2.68618  4.42225  2.77519  2.73123  3.46354  2.40513  3.72494  3.29354  2.67741  2.69355  4.24690  2.90347  2.73739  3.18146  2.89801  2.37887  2.77519  2.98518  4.58477  3.61503
          0.16195  4.09320  2.01867  0.61958  0.77255  0.59274  0.80477
    450   2.73785  4.25502  4.10347  3.60073  3.46648  3.81144  4.35501  1.40211  3.48041  2.25507  3.38668  3.85102  4.25406  3.78569  3.72563  2.77144  3.02705  1.73440  5.14512  3.91627    704 - -
          2.68618  4.42225  2.77519  2.73123  3.46354  2.40513  3.72494  3.29354  2.67741  2.69355  4.24690  2.90347  2.73739  3.18146  2.89801  2.37887  2.77519  2.98518  4.58477  3.61503
          0.02873  3.95997  4.68232  0.61958  0.77255  0.36616  1.18218
    451   2.95899  5.31335  2.61637  1.93527  4.62217  3.44130  3.77845  4.09344  2.48117  3.59622  4.44882  2.94143  3.96274  1.35558  2.86678  2.90697  3.20849  3.72458  5.73313  4.36682    705 - -
          2.68618  4.42225  2.77519  2.73123  3.46354  2.40513  3.72494  3.29354  2.67741  2.69355  4.24690  2.90347  2.73739  3.18146  2.89801  2.37887  2.77519  2.98518  4.58477  3.61503
          0.02281  4.18774  4.91009  0.61958  0.77255  0.48576  0.95510
    452   3.39885  5.19196  3.92514  3.38423  4.62896  3.81025  4.10507  4.20336  2.43401  3.66197  4.66384  3.71444  4.30653  3.31847  0.58806  3.47414  3.64902  3.91599  5.58901  4.49897    706 - -
          2.68618  4.42225  2.77519  2.73123  3.46354  2.40513  3.72494  3.29354  2.67741  2.69355  4.24690  2.90347  2.73739  3.18146  2.89801  2.37887  2.77519  2.98518  4.58477  3.61503
          0.02281  4.18774  4.91009  0.61958  0.77255  0.48576  0.95510
    453   3.26554  5.40519  2.67238  0.64749  4.79748  3.50827  4.13881  4.31743  3.06299  3.88839  4.86165  3.16409  4.13176  3.35612  3.49559  3.22278  3.57640  3.97322  5.90809  4.64713    707 - -
          2.68618  4.42225  2.77519  2.73123  3.46354  2.40513  3.72494  3.29354  2.67741  2.69355  4.24690  2.90347  2.73739  3.18146  2.89801  2.37887  2.77519  2.98518  4.58477  3.61503
          0.02281  4.18774  4.91009  0.61958  0.77255  0.48576  0.95510
    454   0.64026  4.38182  3.81452  3.63485  4.39769  3.19538  4.61493  3.57293  3.66020  3.43878  4.44491  3.69455  3.96555  3.97367  3.87997  2.73413  3.03406  3.17062  5.79183  4.63234    708 - -
          2.68618  4.42225  2.77519  2.73123  3.46354  2.40513  3.72494  3.29354  2.67741  2.69355  4.24690  2.90347  2.73739  3.18146  2.89801  2.37887  2.77519  2.98518  4.58477  3.61503
          0.02281  4.18774  4.91009  0.61958  0.77255  0.48576  0.95510
    455   0.64026  4.38182  3.81452  3.63485  4.39769  3.19538  4.61493  3.57293  3.66020  3.43878  4.44491  3.69455  3.96555  3.97367  3.87997  2.73413  3.03406  3.17062  5.79183  4.63234    709 - -
          2.68618  4.42225  2.77519  2.73123  3.46354  2.40513  3.72494  3.29354  2.67741  2.69355  4.24690  2.90347  2.73739  3.18146  2.89801  2.37887  2.77519  2.98518  4.58477  3.61503
          0.02281  4.18774  4.91009  0.61958  0.77255  0.48576  0.95510
    456   3.52948  4.90489  4.69531  4.34812  3.28801  4.37918  4.90659  2.52000  4.11354  0.56547  3.23264  4.59360  4.76756  4.40454  4.23320  4.00526  3.81329  2.63704  5.26921  4.06151    710 - -
          2.68618  4.42225  2.77519  2.73123  3.46354  2.40513  3.72494  3.29354  2.67741  2.69355  4.24690  2.90347  2.73739  3.18146  2.89801  2.37887  2.77519  2.98518  4.58477  3.61503
          0.02281  4.18774  4.91009  0.61958  0.77255  0.48576  0.95510
    457   2.60881  4.55183  3.21960  2.72586  3.83305  3.44779  3.82102  3.16108  2.68481  2.86580  2.67412  2.11863  3.90775  3.04749  3.07656  2.73695  2.12732  2.88919  5.21152  3.93172    711 - -
          2.68618  4.42225  2.77519  2.73123  3.46354  2.40513  3.72494  3.29354  2.67741  2.69355  4.24690  2.90347  2.73739  3.18146  2.89801  2.37887  2.77519  2.98518  4.58477  3.61503
          0.02281  4.18774  4.91009  0.61958  0.77255  0.48576  0.95510
    458   3.29314  5.24205  3.48834  3.06539  4.70214  3.73403  3.97834  4.15496  0.67457  3.65650  4.61216  3.47135  4.22127  3.15994  2.54792  3.32114  3.52823  3.84912  5.63458  4.49924    712 - -
          2.68618  4.42225  2.77519  2.73123  3.46354  2.40513  3.72494  3.29354  2.67741  2.69355  4.24690  2.90347  2.73739  3.18146  2.89801  2.37887  2.77519  2.98518  4.58477  3.61503
          0.02281  4.18774  4.91009  0.61958  0.77255  0.48576  0.95510
    459   3.69004  5.00217  4.67477  4.45942  0.60921  4.28355  4.05943  3.18763  4.36180  2.48901  3.87675  4.39071  4.74267  4.44474  4.40281  3.93606  3.99520  3.19981  4.23424  2.56966    713 - -
          2.68618  4.42225  2.77519  2.73123  3.46354  2.40513  3.72494  3.29354  2.67741  2.69355  4.24690  2.90347  2.73739  3.18146  2.89801  2.37887  2.77519  2.98518  4.58477  3.61503
          0.02281  4.18774  4.91009  0.61958  0.77255  0.48576  0.95510
    460   3.39885  5.19196  3.92514  3.38423  4.62896  3.81025  4.10507  4.20336  2.43401  3.66197  4.66384  3.71444  4.30653  3.31847  0.58806  3.47414  3.64902  3.91599  5.58901  4.49897    714 - -
          2.68618  4.42225  2.77519  2.73123  3.46354  2.40513  3.72494  3.29354  2.67741  2.69355  4.24690  2.90347  2.73739  3.18146  2.89801  2.37887  2.77519  2.98518  4.58477  3.61503
          0.02281  4.18774  4.91009  0.61958  0.77255  0.48576  0.95510
    461   3.52948  4.90489  4.69531  4.34812  3.28801  4.37918  4.90659  2.52000  4.11354  0.56547  3.23264  4.59360  4.76756  4.40454  4.23320  4.00526  3.81329  2.63704  5.26921  4.06151    715 - -
          2.68618  4.42225  2.77519  2.73123  3.46354  2.40513  3.72494  3.29354  2.67741  2.69355  4.24690  2.90347  2.73739  3.18146  2.89801  2.37887  2.77519  2.98518  4.58477  3.61503
          0.02281  4.18774  4.91009  0.61958  0.77255  0.48576  0.95510
    462   3.29314  5.24205  3.48834  3.06539  4.70214  3.73403  3.97834  4.15496  0.67457  3.65650  4.61216  3.47135  4.22127  3.15994  2.54792  3.32114  3.52823  3.84912  5.63458  4.49924    716 - -
          2.68618  4.42225  2.77519  2.73123  3.46354  2.40513  3.72494  3.29354  2.67741  2.69355  4.24690  2.90347  2.73739  3.18146  2.89801  2.37887  2.77519  2.98518  4.58477  3.61503
          0.02281  4.18774  4.91009  0.61958  0.77255  0.48576  0.95510
    463   3.39885  5.19196  3.92514  3.38423  4.62896  3.81025  4.10507  4.20336  2.43401  3.66197  4.66384  3.71444  4.30653  3.31847  0.58806  3.47414  3.64902  3.91599  5.58901  4.49897    717 - -
          2.68618  4.42225  2.77519  2.73123  3.46354  2.40513  3.72494  3.29354  2.67741  2.69355  4.24690  2.90347  2.73739  3.18146  2.89801  2.37887  2.77519  2.98518  4.58477  3.61503
          0.02281  4.18774  4.91009  0.61958  0.77255  0.48576  0.95510
    464   3.29314  5.24205  3.48834  3.06539  4.70214  3.73403  3.97834  4.15496  0.67457  3.65650  4.61216  3.47135  4.22127  3.15994  2.54792  3.32114  3.52823  3.84912  5.63458  4.49924    718 - -
          2.68618  4.42225  2.77519  2.73123  3.46354  2.40513  3.72494  3.29354  2.67741  2.69355  4.24690  2.90347  2.73739  3.18146  2.89801  2.37887  2.77519  2.98518  4.58477  3.61503
          0.02281  4.18774  4.91009  0.61958  0.77255  0.48576  0.95510
    465   3.10769  5.73573  1.15555  1.52289  5.01699  3.31221  3.89501  4.55992  2.96038  4.04154  4.90953  2.76913  3.95773  3.06694  3.58923  2.96932  3.40504  4.11619  6.18379  4.64885    719 - -
          2.68618  4.42225  2.77519  2.73123  3.46354  2.40513  3.72494  3.29354  2.67741  2.69355  4.24690  2.90347  2.73739  3.18146  2.89801  2.37887  2.77519  2.98518  4.58477  3.61503
          0.02281  4.18774  4.91009  0.61958  0.77255  0.48576  0.95510
    466   3.39885  5.19196  3.92514  3.38423  4.62896  3.81025  4.10507  4.20336  2.43401  3.66197  4.66384  3.71444  4.30653  3.31847  0.58806  3.47414  3.64902  3.91599  5.58901  4.49897    720 - -
          2.68618  4.42225  2.77519  2.73123  3.46354  2.40513  3.72494  3.29354  2.67741  2.69355  4.24690  2.90347  2.73739  3.18146  2.89801  2.37887  2.77519  2.98518  4.58477  3.61503
          0.02281  4.18774  4.91009  0.61958  0.77255  0.48576  0.95510
    467   3.00144  0.47669  4.57477  4.39470  4.32937  3.54710  4.97414  3.53922  4.22902  3.43367  4.56909  4.30030  4.27692  4.56235  4.29297  3.27200  3.49537  3.25886  5.66331  4.61137    721 - -
          2.68618  4.42225  2.77519  2.73123  3.46354  2.40513  3.72494  3.29354  2.67741  2.69355  4.24690  2.90347  2.73739  3.18146  2.89801  2.37887  2.77519  2.98518  4.58477  3.61503
          0.02281  4.18774  4.91009  0.61958  0.77255  0.48576  0.95510
    468   3.89143  5.05470  4.87398  4.61761  0.94845  4.59085  3.55651  3.53048  4.44615  2.81653  4.11154  4.24702  4.88595  4.33529  4.41778  3.97330  4.10852  3.46887  3.67206  1.29603    722 - -
          2.68618  4.42225  2.77519  2.73123  3.46354  2.40513  3.72494  3.29354  2.67741  2.69355  4.24690  2.90347  2.73739  3.18146  2.89801  2.37887  2.77519  2.98518  4.58477  3.61503
          0.02281  4.18774  4.91009  0.61958  0.77255  0.48576  0.95510
    469   3.07156  5.66811  1.71222  1.08547  4.95726  3.32052  3.87660  4.48899  2.90620  3.97756  4.83408  2.78170  3.94974  3.04378  3.51142  2.94559  3.36265  4.05212  6.11910  4.60522    723 - -
          2.68618  4.42225  2.77519  2.73123  3.46354  2.40513  3.72494  3.29354  2.67741  2.69355  4.24690  2.90347  2.73739  3.18146  2.89801  2.37887  2.77519  2.98518  4.58477  3.61503
          0.02281  4.18774  4.91009  0.61958  0.77255  0.48576  0.95510
    470   3.29314  5.24205  3.48834  3.06539  4.70214  3.73403  3.97834  4.15496  0.67457  3.65650  4.61216  3.47135  4.22127  3.15994  2.54792  3.32114  3.52823  3.84912  5.63458  4.49924    724 - -
          2.68618  4.42225  2.77519  2.73123  3.46354  2.40513  3.72494  3.29354  2.67741  2.69355  4.24690  2.90347  2.73739  3.18146  2.89801  2.37887  2.77519  2.98518  4.58477  3.61503
          0.02281  4.18774  4.91009  0.61958  0.77255  0.48576  0.95510
    471   3.29314  5.24205  3.48834  3.06539  4.70214  3.73403  3.97834  4.15496  0.67457  3.65650  4.61216  3.47135  4.22127  3.15994  2.54792  3.32114  3.52823  3.84912  5.63458  4.49924    725 - -
          2.68618  4.42225  2.77519  2.73123  3.46354  2.40513  3.72494  3.29354  2.67741  2.69355  4.24690  2.90347  2.73739  3.18146  2.89801  2.37887  2.77519  2.98518  4.58477  3.61503
          0.02281  4.18774  4.91009  0.61958  0.77255  0.48576  0.95510
    472   3.06630  4.53522  4.55389  4.23801  3.80319  4.04136  4.99275  2.09123  4.11138  2.44190  3.73050  4.37457  4.59259  4.45355  4.29224  3.57383  3.42528  0.70218  5.63718  4.38400    726 - -
          2.68618  4.42225  2.77519  2.73123  3.46354  2.40513  3.72494  3.29354  2.67741  2.69355  4.24690  2.90347  2.73739  3.18146  2.89801  2.37887  2.77519  2.98518  4.58477  3.61503
          0.02281  4.18774  4.91009  0.61958  0.77255  0.48576  0.95510
    473   3.39885  5.19196  3.92514  3.38423  4.62896  3.81025  4.10507  4.20336  2.43401  3.66197  4.66384  3.71444  4.30653  3.31847  0.58806  3.47414  3.64902  3.91599  5.58901  4.49897    727 - -
          2.68618  4.42225  2.77519  2.73123  3.46354  2.40513  3.72494  3.29354  2.67741  2.69355  4.24690  2.90347  2.73739  3.18146  2.89801  2.37887  2.77519  2.98518  4.58477  3.61503
          0.02281  4.18774  4.91009  0.61958  0.77255  0.48576  0.95510
    474   3.73481  5.09445  4.32019  4.11891  2.37997  4.21036  3.81404  3.70451  3.96859  3.07390  4.34792  4.13429  4.68143  4.19578  4.08256  3.83531  4.02562  3.59122  4.03217  0.56856    728 - -
          2.68618  4.42225  2.77519  2.73123  3.46354  2.40513  3.72494  3.29354  2.67741  2.69355  4.24690  2.90347  2.73739  3.18146  2.89801  2.37887  2.77519  2.98518  4.58477  3.61503
          0.02281  4.18774  4.91009  0.61958  0.77255  0.48576  0.95510
    475   2.93973  5.33210  2.58007  1.71938  4.64159  3.42389  3.76812  4.11620  2.49842  3.61459  4.45530  2.91389  3.94578  1.51511  2.90649  2.88132  3.18992  3.73613  5.75256  4.37064    729 - -
          2.68618  4.42225  2.77519  2.73123  3.46354  2.40513  3.72494  3.29354  2.67741  2.69355  4.24690  2.90347  2.73739  3.18146  2.89801  2.37887  2.77519  2.98518  4.58477  3.61503
          0.02281  4.18774  4.91009  0.61958  0.77255  0.48576  0.95510
    476   2.50139  4.41963  3.51622  3.35944  4.41083  3.14543  4.45365  3.98288  3.45552  3.68238  4.58894  3.52314  3.91272  3.78114  3.72254  0.69887  3.00734  3.44610  5.75946  4.49990    730 - -
          2.68618  4.42225  2.77519  2.73123  3.46354  2.40513  3.72494  3.29354  2.67741  2.69355  4.24690  2.90347  2.73739  3.18146  2.89801  2.37887  2.77519  2.98518  4.58477  3.61503
          0.02281  4.18774  4.91009  0.61958  0.77255  0.48576  0.95510
    477   3.39885  5.19196  3.92514  3.38423  4.62896  3.81025  4.10507  4.20336  2.43401  3.66197  4.66384  3.71444  4.30653  3.31847  0.58806  3.47414  3.64902  3.91599  5.58901  4.49897    731 - -
          2.68618  4.42225  2.77519  2.73123  3.46354  2.40513  3.72494  3.29354  2.67741  2.69355  4.24690  2.90347  2.73739  3.18146  2.89801  2.37887  2.77519  2.98518  4.58477  3.61503
          0.02281  4.18774  4.91009  0.61958  0.77255  0.48576  0.95510
    478   3.29314  5.24205  3.48834  3.06539  4.70214  3.73403  3.97834  4.15496  0.67457  3.65650  4.61216  3.47135  4.22127  3.15994  2.54792  3.32114  3.52823  3.84912  5.63458  4.49924    732 - -
          2.68618  4.42225  2.77519  2.73123  3.46354  2.40513  3.72494  3.29354  2.67741  2.69355  4.24690  2.90347  2.73739  3.18146  2.89801  2.37887  2.77519  2.98518  4.58477  3.61503
          0.02281  4.18774  4.91009  0.61958  0.77255  0.48576  0.95510
    479   2.98693  4.98267  3.44028  2.87317  4.14875  3.69505  3.79175  3.46652  1.18379  2.30112  4.04528  3.29783  4.09645  2.96865  2.48849  3.05117  3.19960  3.24259  5.37970  4.12330    733 - -
          2.68618  4.42225  2.77519  2.73123  3.46354  2.40513  3.72494  3.29354  2.67741  2.69355  4.24690  2.90347  2.73739  3.18146  2.89801  2.37887  2.77519  2.98518  4.58477  3.61503
          0.02281  4.18774  4.91009  0.61958  0.77255  0.48576  0.95510
    480   3.52948  4.90489  4.69531  4.34812  3.28801  4.37918  4.90659  2.52000  4.11354  0.56547  3.23264  4.59360  4.76756  4.40454  4.23320  4.00526  3.81329  2.63704  5.26921  4.06151    734 - -
          2.68618  4.42225  2.77519  2.73123  3.46354  2.40513  3.72494  3.29354  2.67741  2.69355  4.24690  2.90347  2.73739  3.18146  2.89801  2.37887  2.77519  2.98518  4.58477  3.61503
          0.02281  4.18774  4.91009  0.61958  0.77255  0.48576  0.95510
    481   0.64026  4.38182  3.81452  3.63485  4.39769  3.19538  4.61493  3.57293  3.66020  3.43878  4.44491  3.69455  3.96555  3.97367  3.87997  2.73413  3.03406  3.17062  5.79183  4.63234    735 - -
          2.68618  4.42225  2.77519  2.73123  3.46354  2.40513  3.72494  3.29354  2.67741  2.69355  4.24690  2.90347  2.73739  3.18146  2.89801  2.37887  2.77519  2.98518  4.58477  3.61503
          0.02281  4.18774  4.91009  0.61958  0.77255  0.48576  0.95510
    482   3.26554  5.40519  2.67238  0.64749  4.79748  3.50827  4.13881  4.31743  3.06299  3.88839  4.86165  3.16409  4.13176  3.35612  3.49559  3.22278  3.57640  3.97322  5.90809  4.64713    736 - -
          2.68618  4.42225  2.77519  2.73123  3.46354  2.40513  3.72494  3.29354  2.67741  2.69355  4.24690  2.90347  2.73739  3.18146  2.89801  2.37887  2.77519  2.98518  4.58477  3.61503
          0.02281  4.18774  4.91009  0.61958  0.77255  0.48576  0.95510
    483   3.17813  5.14701  3.15723  2.92997  4.35647  3.60546  4.08642  4.04947  2.73122  3.51841  4.54978  3.38784  4.17128  0.76195  3.00362  3.21827  3.48070  3.76284  5.57639  4.29753    737 - -
          2.68618  4.42225  2.77519  2.73123  3.46354  2.40513  3.72494  3.29354  2.67741  2.69355  4.24690  2.90347  2.73739  3.18146  2.89801  2.37887  2.77519  2.98518  4.58477  3.61503
          0.02281  4.18774  4.91009  0.61958  0.77255  0.48576  0.95510
    484   3.39885  5.19196  3.92514  3.38423  4.62896  3.81025  4.10507  4.20336  2.43401  3.66197  4.66384  3.71444  4.30653  3.31847  0.58806  3.47414  3.64902  3.91599  5.58901  4.49897    738 - -
          2.68618  4.42225  2.77519  2.73123  3.46354  2.40513  3.72494  3.29354  2.67741  2.69355  4.24690  2.90347  2.73739  3.18146  2.89801  2.37887  2.77519  2.98518  4.58477  3.61503
          0.02281  4.18774  4.91009  0.61958  0.77255  0.48576  0.95510
    485   3.22709  4.91878  3.86998  3.76278  4.71183  3.58907  4.80370  4.35222  3.84988  3.93866  5.00952  4.03238  0.40635  4.22834  4.04915  3.40696  3.69531  3.95892  5.79875  4.84037    739 - -
          2.68618  4.42225  2.77519  2.73123  3.46354  2.40513  3.72494  3.29354  2.67741  2.69355  4.24690  2.90347  2.73739  3.18146  2.89801  2.37887  2.77519  2.98518  4.58477  3.61503
          0.02281  4.18774  4.91009  0.61958  0.77255  0.48576  0.95510
    486   3.39885  5.19196  3.92514  3.38423  4.62896  3.81025  4.10507  4.20336  2.43401  3.66197  4.66384  3.71444  4.30653  3.31847  0.58806  3.47414  3.64902  3.91599  5.58901  4.49897    740 - -
          2.68618  4.42225  2.77519  2.73123  3.46354  2.40513  3.72494  3.29354  2.67741  2.69355  4.24690  2.90347  2.73739  3.18146  2.89801  2.37887  2.77519  2.98518  4.58477  3.61503
          0.02281  4.18774  4.91009  0.61958  0.77255  0.48576  0.95510
    487   3.06630  4.53522  4.55389  4.23801  3.80319  4.04136  4.99275  2.09123  4.11138  2.44190  3.73050  4.37457  4.59259  4.45355  4.29224  3.57383  3.42528  0.70218  5.63718  4.38400    741 - -
          2.68618  4.42225  2.77519  2.73123  3.46354  2.40513  3.72494  3.29354  2.67741  2.69355  4.24690  2.90347  2.73739  3.18146  2.89801  2.37887  2.77519  2.98518  4.58477  3.61503
          0.02281  4.18774  4.91009  0.61958  0.77255  0.48576  0.95510
    488   3.29314  5.24205  3.48834  3.06539  4.70214  3.73403  3.97834  4.15496  0.67457  3.65650  4.61216  3.47135  4.22127  3.15994  2.54792  3.32114  3.52823  3.84912  5.63458  4.49924    742 - -
          2.68618  4.42225  2.77519  2.73123  3.46354  2.40513  3.72494  3.29354  2.67741  2.69355  4.24690  2.90347  2.73739  3.18146  2.89801  2.37887  2.77519  2.98518  4.58477  3.61503
          0.02281  4.18774  4.91009  0.61958  0.77255  0.48576  0.95510
    489   3.10617  4.83813  3.84346  3.78850  4.90193  0.37474  4.87762  4.59003  4.01197  4.19992  5.18657  4.00925  4.23822  4.31178  4.20216  3.28893  3.61167  4.05717  5.90183  5.01852    743 - -
          2.68618  4.42225  2.77519  2.73123  3.46354  2.40513  3.72494  3.29354  2.67741  2.69355  4.24690  2.90347  2.73739  3.18146  2.89801  2.37887  2.77519  2.98518  4.58477  3.61503
          0.02281  4.18774  4.91009  0.61958  0.77255  0.48576  0.95510
    490   3.17813  5.14701  3.15723  2.92997  4.35647  3.60546  4.08642  4.04947  2.73122  3.51841  4.54978  3.38784  4.17128  0.76195  3.00362  3.21827  3.48070  3.76284  5.57639  4.29753    744 - -
          2.68618  4.42225  2.77519  2.73123  3.46354  2.40513  3.72494  3.29354  2.67741  2.69355  4.24690  2.90347  2.73739  3.18146  2.89801  2.37887  2.77519  2.98518  4.58477  3.61503
          0.02281  4.18774  4.91009  0.61958  0.77255  0.48576  0.95510
    491   3.69004  5.00217  4.67477  4.45942  0.60921  4.28355  4.05943  3.18763  4.36180  2.48901  3.87675  4.39071  4.74267  4.44474  4.40281  3.93606  3.99520  3.19981  4.23424  2.56966    745 - -
          2.68618  4.42225  2.77519  2.73123  3.46354  2.40513  3.72494  3.29354  2.67741  2.69355  4.24690  2.90347  2.73739  3.18146  2.89801  2.37887  2.77519  2.98518  4.58477  3.61503
          0.02281  4.18774  4.91009  0.61958  0.77255  0.48576  0.95510
    492   3.06630  4.53522  4.55389  4.23801  3.80319  4.04136  4.99275  2.09123  4.11138  2.44190  3.73050  4.37457  4.59259  4.45355  4.29224  3.57383  3.42528  0.70218  5.63718  4.38400    746 - -
          2.68618  4.42225  2.77519  2.73123  3.46354  2.40513  3.72494  3.29354  2.67741  2.69355  4.24690  2.90347  2.73739  3.18146  2.89801  2.37887  2.77519  2.98518  4.58477  3.61503
          0.02281  4.18774  4.91009  0.61958  0.77255  0.48576  0.95510
    493   3.39885  5.19196  3.92514  3.38423  4.62896  3.81025  4.10507  4.20336  2.43401  3.66197  4.66384  3.71444  4.30653  3.31847  0.58806  3.47414  3.64902  3.91599  5.58901  4.49897    747 - -
          2.68618  4.42225  2.77519  2.73123  3.46354  2.40513  3.72494  3.29354  2.67741  2.69355  4.24690  2.90347  2.73739  3.18146  2.89801  2.37887  2.77519  2.98518  4.58477  3.61503
          0.02281  4.18774  4.91009  0.61958  0.77255  0.48576  0.95510
    494   2.22153  4.76698  3.01746  2.62993  4.27785  3.36340  3.83152  3.64331  2.56343  3.26965  4.12740  3.09127  3.89279  1.49328  2.93748  2.72404  2.66878  3.28577  5.52383  4.21915    748 - -
          2.68618  4.42225  2.77519  2.73123  3.46354  2.40513  3.72494  3.29354  2.67741  2.69355  4.24690  2.90347  2.73739  3.18146  2.89801  2.37887  2.77519  2.98518  4.58477  3.61503
          0.02281  4.18774  4.91009  0.61958  0.77255  0.48576  0.95510
    495   2.80251  4.59603  2.35594  2.93816  3.89171  3.59134  4.14353  2.64144  3.13656  2.80376  3.84209  3.38309  4.11705  3.41873  3.53316  3.00904  3.10723  1.22414  5.41993  4.12143    749 - -
          2.68618  4.42225  2.77519  2.73123  3.46354  2.40513  3.72494  3.29354  2.67741  2.69355  4.24690  2.90347  2.73739  3.18146  2.89801  2.37887  2.77519  2.98518  4.58477  3.61503
          0.02281  4.18774  4.91009  0.61958  0.77255  0.48576  0.95510
    496   2.72536  4.85507  3.01392  2.55165  3.88937  3.48393  2.06356  3.52731  2.47491  3.12100  3.36926  2.15439  3.91211  2.89790  2.87027  2.76580  2.96598  3.21903  5.22432  3.82586    750 - -
          2.68618  4.42225  2.77519  2.73123  3.46354  2.40513  3.72494  3.29354  2.67741  2.69355  4.24690  2.90347  2.73739  3.18146  2.89801  2.37887  2.77519  2.98518  4.58477  3.61503
          0.02281  4.18774  4.91009  0.61958  0.77255  0.48576  0.95510
    497   2.55244  4.61026  3.11594  2.62425  4.02056  2.60472  3.78777  2.86670  2.63862  3.06488  3.89760  2.79069  2.53877  2.97558  3.07150  2.10629  2.84692  3.08818  5.33460  4.03480    751 - -
          2.68618  4.42225  2.77519  2.73123  3.46354  2.40513  3.72494  3.29354  2.67741  2.69355  4.24690  2.90347  2.73739  3.18146  2.89801  2.37887  2.77519  2.98518  4.58477  3.61503
          0.02281  4.18774  4.91009  0.61958  0.77255  0.48576  0.95510
    498   2.65563  4.86610  1.79160  2.44475  4.29697  2.53833  3.77986  3.71016  2.64510  3.32397  4.14242  2.95970  3.85137  2.94082  3.12729  2.45693  2.94818  2.53828  5.55408  4.19633    752 - -
          2.68618  4.42225  2.77519  2.73123  3.46354  2.40513  3.72494  3.29354  2.67741  2.69355  4.24690  2.90347  2.73739  3.18146  2.89801  2.37887  2.77519  2.98518  4.58477  3.61503
          0.02281  4.18774  4.91009  0.61958  0.77255  0.48576  0.95510
    499   2.34188  4.89367  2.70786  2.41469  4.17774  3.41204  3.65212  3.60695  2.44174  2.84933  3.98843  2.94133  2.61948  2.37862  2.91109  2.45677  2.86915  3.25785  5.40731  4.05468    753 - -
          2.68618  4.42225  2.77519  2.73123  3.46354  2.40513  3.72494  3.29354  2.67741  2.69355  4.24690  2.90347  2.73739  3.18146  2.89801  2.37887  2.77519  2.98518  4.58477  3.61503
          0.14580  4.18774  2.11617  0.61958  0.77255  0.48576  0.95510
    500   2.21402  4.33841  3.32649  2.87441  3.87965  2.38921  3.93226  3.23808  2.86382  2.25166  3.81251  3.22418  3.81341  3.18958  3.23274  1.91370  2.78656  2.90414  5.26374  4.01132    754 - -
          2.68618  4.42225  2.77519  2.73123  3.46354  2.40513  3.72494  3.29354  2.67741  2.69355  4.24690  2.90347  2.73739  3.18146  2.89801  2.37887  2.77519  2.98518  4.58477  3.61503
          0.02576  4.06770  4.79004  0.61958  0.77255  0.61818  0.77420
    501   2.40822  4.30675  3.40616  2.91896  3.86412  3.23069  3.94800  3.18805  2.88959  2.92175  3.78996  3.25128  2.90893  3.20974  3.25620  1.90655  2.27837  2.20958  5.25439  4.01053    755 - -
          2.68618  4.42225  2.77519  2.73123  3.46354  2.40513  3.72494  3.29354  2.67741  2.69355  4.24690  2.90347  2.73739  3.18146  2.89801  2.37887  2.77519  2.98518  4.58477  3.61503
          0.16650  4.06770  1.99317  0.61958  0.77255  0.61818  0.77420
    502   1.76272  4.63160  3.02763  2.63873  4.13993  3.29938  3.76702  3.43953  1.84926  3.12806  4.01205  3.07036  3.83429  2.95507  2.75362  2.68896  2.91298  3.11023  5.38789  4.11677    756 - -
          2.68650  4.42257  2.77430  2.73071  3.46319  2.40521  3.72439  3.29386  2.67712  2.69387  4.24721  2.90378  2.73771  3.18147  2.89832  2.37879  2.77530  2.98550  4.58509  3.61457
          0.46932  0.98196        *  1.67204  0.20809  0.00000        *
//
