# Supplementary material for: Potential Conservation of Circadian Clock Proteins in the phylum Nematoda as Revealed by Bioinformatic Searches
Source: PLoS One. 2014 Nov 14;9(11):e112871. doi: 10.1371/journal.pone.0112871 (PMC4232591; doi:10.1371/journal.pone.0112871)
Supplement: File S1 — HMM profiles used in this work and HMMsearch results. (ZIP) [file pone.0112871.s007.zip › HMMs-CE/Arabidopsis/PRR7_AED90520-aln.fasta.hmm]

HMMER3/b [3.0 | March 2010]
NAME  PRR7_AED90520-aln
LENG  782
ALPH  amino
RF    no
CS    no
MAP   yes
DATE  Wed Aug 22 12:17:42 2012
NSEQ  20
EFFN  1.108398
CKSUM 484941255
STATS LOCAL MSV      -12.8381  0.69626
STATS LOCAL VITERBI  -13.5178  0.69626
STATS LOCAL FORWARD   -6.3718  0.69626
HMM          A        C        D        E        F        G        H        I        K        L        M        N        P        Q        R        S        T        V        W        Y   
            m->m     m->i     m->d     i->m     i->i     d->m     d->d
  COMPO   2.55501  4.21842  2.83150  2.58423  3.64388  2.87014  3.61150  3.06676  2.53947  2.67240  3.72955  2.85289  3.48246  2.93676  2.84180  2.40300  2.83187  2.74049  4.65834  3.83278
          2.68624  4.42231  2.77526  2.73129  3.46339  2.40511  3.72501  3.29345  2.67747  2.69361  4.24609  2.90353  2.73746  3.18122  2.89796  2.37893  2.77526  2.98500  4.58483  3.61509
          0.17184  2.54965  2.52856  1.17992  0.36716  0.00000        *
      1   2.57987  4.48867  4.10498  3.68192  3.44841  3.79414  4.45630  2.50792  3.48922  2.06029  1.21725  3.91608  4.30382  3.84495  3.70716  3.20772  3.20666  2.44484  5.23771  4.03845      6 - -
          2.68618  4.42225  2.77519  2.73123  3.46354  2.40513  3.72494  3.29354  2.67741  2.69355  4.24690  2.90347  2.73739  3.18146  2.89801  2.37887  2.77519  2.98518  4.58477  3.61503
          0.02319  4.17164  4.89399  0.61958  0.77255  0.57811  0.82316
      2   2.59785  4.80349  2.96353  2.49191  4.23492  2.49960  3.71875  3.66719  2.49986  3.25004  4.05353  2.08923  3.82764  2.86672  2.66241  2.28315  2.87686  3.04832  5.46196  4.12456      7 - -
          2.68618  4.42225  2.77519  2.73123  3.46354  2.40513  3.72494  3.29354  2.67741  2.69355  4.24690  2.90347  2.73739  3.18146  2.89801  2.37887  2.77519  2.98518  4.58477  3.61503
          0.02319  4.17164  4.89399  0.61958  0.77255  0.57811  0.82316
      3   2.51549  4.83266  2.73121  2.43505  4.09648  3.20004  3.64860  3.24707  2.38451  3.11353  3.92213  2.41116  3.82468  2.79530  2.91471  2.21950  2.84859  2.75777  5.34958  4.00810      8 - -
          2.68618  4.42225  2.77519  2.73123  3.46354  2.40513  3.72494  3.29354  2.67741  2.69355  4.24690  2.90347  2.73739  3.18146  2.89801  2.37887  2.77519  2.98518  4.58477  3.61503
          0.02319  4.17164  4.89399  0.61958  0.77255  0.52558  0.89456
      4   2.22145  5.08601  2.29370  2.18515  4.39266  3.12018  3.64580  3.85275  2.43611  3.38183  3.75297  2.20965  3.82387  2.76731  2.93154  2.65140  2.91726  3.45935  5.55735  4.16241      9 - -
          2.68618  4.42225  2.77519  2.73123  3.46354  2.40513  3.72494  3.29354  2.67741  2.69355  4.24690  2.90347  2.73739  3.18146  2.89801  2.37887  2.77519  2.98518  4.58477  3.61503
          0.02257  4.19823  4.92058  0.61958  0.77255  0.54738  0.86384
      5   2.51732  2.98199  3.32976  2.55250  3.62618  2.41068  3.79842  2.98575  2.74041  2.58124  3.56552  3.21751  3.92052  2.87038  3.12714  2.76409  2.84102  2.45330  5.03420  3.77960     10 - -
          2.68618  4.42225  2.77519  2.73123  3.46354  2.40513  3.72494  3.29354  2.67741  2.69355  4.24690  2.90347  2.73739  3.18146  2.89801  2.37887  2.77519  2.98518  4.58477  3.61503
          0.02257  4.19823  4.92058  0.61958  0.77255  0.54738  0.86384
      6   2.67436  5.12669  2.27807  2.05402  4.44314  2.72277  3.63236  3.91439  2.41240  3.42340  4.18809  2.86216  3.47341  2.50255  2.91100  2.35076  2.91278  3.21894  5.58234  4.17719     11 - -
          2.68618  4.42225  2.77519  2.73123  3.46354  2.40513  3.72494  3.29354  2.67741  2.69355  4.24690  2.90347  2.73739  3.18146  2.89801  2.37887  2.77519  2.98518  4.58477  3.61503
          0.08016  4.19823  2.78050  0.61958  0.77255  0.54738  0.86384
      7   2.18720  4.67183  3.11256  2.55920  3.91421  2.38336  3.68890  3.14908  2.26250  2.94437  3.49672  3.04912  3.85729  2.87128  2.75487  2.68515  2.84791  3.00844  5.22278  3.92489     12 - -
          2.68618  4.42225  2.77519  2.73123  3.46354  2.40513  3.72494  3.29354  2.67741  2.69355  4.24690  2.90347  2.73739  3.18146  2.89801  2.37887  2.77519  2.98518  4.58477  3.61503
          0.02389  4.14196  4.86431  0.61958  0.77255  0.50383  0.92688
      8   2.56769  5.16676  2.31194  2.05586  4.48717  2.60319  3.64134  3.96417  2.20316  3.46490  4.22862  2.72273  3.82150  2.75591  2.93105  2.41582  2.77102  3.54701  5.61790  4.20484     13 - -
          2.68618  4.42225  2.77519  2.73123  3.46354  2.40513  3.72494  3.29354  2.67741  2.69355  4.24690  2.90347  2.73739  3.18146  2.89801  2.37887  2.77519  2.98518  4.58477  3.61503
          0.07958  4.19823  2.78914  0.61958  0.77255  0.54738  0.86384
      9   2.65757  5.03544  2.82128  2.12543  4.34316  3.11936  3.62079  3.79366  2.04114  3.32563  4.10581  2.75785  3.81481  2.65037  2.83621  2.37613  2.35647  3.40988  5.50081  4.12455     14 - -
          2.68618  4.42225  2.77519  2.73123  3.46354  2.40513  3.72494  3.29354  2.67741  2.69355  4.24690  2.90347  2.73739  3.18146  2.89801  2.37887  2.77519  2.98518  4.58477  3.61503
          0.10631  4.14253  2.46540  0.61958  0.77255  0.60982  0.78405
     10   2.67236  5.07471  2.02106  2.11215  4.36570  2.70874  3.62753  3.82678  2.43731  3.36114  4.14740  2.82885  3.79847  2.75623  2.81048  2.49022  2.91471  3.44055  5.54241  3.60038     15 - -
          2.68618  4.42225  2.77519  2.73123  3.46354  2.40513  3.72494  3.29354  2.67741  2.69355  4.24690  2.90347  2.73739  3.18146  2.89801  2.37887  2.77519  2.98518  4.58477  3.61503
          0.02590  4.06212  4.78446  0.61958  0.77255  0.68830  0.69802
     11   2.59233  4.30284  3.47363  2.56956  3.19670  3.06178  3.83116  2.73111  2.85685  1.89495  3.10513  3.31562  3.95247  3.16571  3.20384  2.82369  2.82571  2.44750  4.88769  3.65297     16 - -
          2.68618  4.42225  2.77519  2.73123  3.46354  2.40513  3.72494  3.29354  2.67741  2.69355  4.24690  2.90347  2.73739  3.18146  2.89801  2.37887  2.77519  2.98518  4.58477  3.61503
          0.02590  4.06212  4.78446  0.61958  0.77255  0.54834  0.86253
     12   2.42608  4.39911  3.34546  2.78131  3.55658  3.24100  3.77727  2.91849  2.62223  2.37021  3.02587  3.21858  2.85415  3.05923  2.95048  2.76929  2.82363  2.37585  4.97370  3.72371     17 - -
          2.68618  4.42225  2.77519  2.73123  3.46354  2.40513  3.72494  3.29354  2.67741  2.69355  4.24690  2.90347  2.73739  3.18146  2.89801  2.37887  2.77519  2.98518  4.58477  3.61503
          0.02388  4.14253  4.86487  0.61958  0.77255  0.60982  0.78405
     13   2.39295  5.09533  2.71168  1.83724  4.40478  3.37840  3.64630  3.86176  2.31618  3.38936  4.17368  2.67784  3.82583  2.60465  2.90216  2.18048  2.93731  3.47232  5.56292  4.17366     18 - -
          2.68618  4.42225  2.77519  2.73123  3.46354  2.40513  3.72494  3.29354  2.67741  2.69355  4.24690  2.90347  2.73739  3.18146  2.89801  2.37887  2.77519  2.98518  4.58477  3.61503
          0.02388  4.14253  4.86487  0.61958  0.77255  0.60982  0.78405
     14   2.63799  4.81573  3.03739  2.26155  4.05959  3.45648  3.64200  3.22361  2.38737  2.46079  3.88925  2.81289  3.84579  2.59886  2.30844  2.56019  2.86531  3.15146  5.30640  3.98684     19 - -
          2.68618  4.42225  2.77519  2.73123  3.46354  2.40513  3.72494  3.29354  2.67741  2.69355  4.24690  2.90347  2.73739  3.18146  2.89801  2.37887  2.77519  2.98518  4.58477  3.61503
          0.02388  4.14253  4.86487  0.61958  0.77255  0.60982  0.78405
     15   2.68817  5.17010  2.39770  2.04687  4.48877  3.36774  3.62356  3.96699  2.20586  3.46178  4.22522  2.18768  3.80924  2.43477  2.89500  2.64380  2.92634  3.54825  5.60905  3.71346     20 - -
          2.68618  4.42225  2.77519  2.73123  3.46354  2.40513  3.72494  3.29354  2.67741  2.69355  4.24690  2.90347  2.73739  3.18146  2.89801  2.37887  2.77519  2.98518  4.58477  3.61503
          0.12500  4.14253  2.28651  0.61958  0.77255  0.50422  0.92628
     16   2.55723  5.17488  2.23688  2.15401  4.48802  2.93476  2.94564  3.96665  2.25227  3.46618  4.23502  2.34281  3.80382  2.74553  2.92958  2.64707  2.93549  3.55047  5.61941  4.20176     21 - -
          2.68622  4.42229  2.77524  2.73118  3.46358  2.40510  3.72499  3.29358  2.67745  2.69350  4.24694  2.90351  2.73744  3.18151  2.89787  2.37873  2.77524  2.98523  4.58481  3.61507
          0.31268  2.16970  1.86882  0.84786  0.55920  0.48008  0.96425
     17   2.62172  4.64842  3.10884  2.56446  3.71436  3.47159  2.54748  2.93040  2.48819  2.88038  3.73602  3.05083  3.86234  2.42622  2.89473  2.55178  2.85142  2.96516  5.07788  3.20638     26 - -
          2.68618  4.42225  2.77519  2.73123  3.46354  2.40513  3.72494  3.29354  2.67741  2.69355  4.24690  2.90347  2.73739  3.18146  2.89801  2.37887  2.77519  2.98518  4.58477  3.61503
          0.02609  4.05516  4.77751  0.61958  0.77255  0.63494  0.75496
     18   2.33624  3.93863  3.25201  2.68937  3.61777  3.49359  3.73295  2.99097  2.65732  2.55913  3.29326  2.94223  3.32930  2.81181  2.91057  2.72347  2.47101  2.55398  5.01390  3.75039     27 - -
          2.68618  4.42225  2.77519  2.73123  3.46354  2.40513  3.72494  3.29354  2.67741  2.69355  4.24690  2.90347  2.73739  3.18146  2.89801  2.37887  2.77519  2.98518  4.58477  3.61503
          0.02521  4.08904  4.81139  0.61958  0.77255  0.66339  0.72382
     19   2.58324  3.68131  3.79280  2.90320  3.23240  3.63830  3.91576  2.37757  3.10935  1.73030  3.23132  3.51528  4.00975  3.13374  3.36502  2.91004  2.81484  2.38338  3.91242  3.52472     28 - -
          2.68618  4.42225  2.77519  2.73123  3.46354  2.40513  3.72494  3.29354  2.67741  2.69355  4.24690  2.90347  2.73739  3.18146  2.89801  2.37887  2.77519  2.98518  4.58477  3.61503
          0.02521  4.08904  4.81139  0.61958  0.77255  0.66339  0.72382
     20   2.60201  4.91545  2.45424  2.36527  4.18962  3.14758  3.60015  3.62809  2.37132  2.90836  3.98085  2.59372  3.79277  2.72918  2.50048  2.60490  2.61356  3.26910  5.39466  3.65953     29 - -
          2.68618  4.42225  2.77519  2.73123  3.46354  2.40513  3.72494  3.29354  2.67741  2.69355  4.24690  2.90347  2.73739  3.18146  2.89801  2.37887  2.77519  2.98518  4.58477  3.61503
          0.13234  4.08904  2.23303  0.61958  0.77255  0.66339  0.72382
     21   2.90834  5.49581  1.68147  1.49850  4.78008  3.22239  3.73397  4.30122  2.72412  3.78834  4.62233  2.33631  3.82739  2.89215  3.31240  2.79491  3.18923  3.86779  5.94462  4.43903     30 - -
          2.68618  4.42225  2.77519  2.73123  3.46354  2.40513  3.72494  3.29354  2.67741  2.69355  4.24690  2.90347  2.73739  3.18146  2.89801  2.37887  2.77519  2.98518  4.58477  3.61503
          0.02802  3.98472  4.70707  0.61958  0.77255  0.58557  0.81371
     22   2.60381  4.98062  2.64730  2.33863  4.27632  2.94513  3.32631  3.28861  2.33677  3.26330  4.03734  2.72810  3.51228  2.43626  2.44630  2.59191  2.83522  3.34516  5.44279  4.06670     31 - -
          2.68624  4.42231  2.77511  2.73129  3.46360  2.40519  3.72500  3.29325  2.67732  2.69351  4.24696  2.90353  2.73746  3.18152  2.89807  2.37886  2.77509  2.98512  4.58483  3.61509
          0.19859  1.76038  4.81139  0.78435  0.60957  0.66339  0.72382
     23   2.78586  4.90819  2.95466  2.62506  4.46271  1.80176  3.81934  3.89473  1.55241  3.45697  4.30643  3.09093  3.92340  2.98799  2.76433  2.82381  3.08540  3.50950  5.57908  4.31143     37 - -
          2.68618  4.42225  2.77519  2.73123  3.46354  2.40513  3.72494  3.29354  2.67741  2.69355  4.24690  2.90347  2.73739  3.18146  2.89801  2.37887  2.77519  2.98518  4.58477  3.61503
          0.02521  4.08904  4.81139  0.61958  0.77255  0.42119  1.06788
     24   2.67277  4.96793  2.90577  2.04199  4.24890  3.43635  3.65768  3.67800  2.06753  3.24602  4.04437  2.64858  3.84947  2.79208  2.87145  2.41200  2.90706  2.47837  5.45117  4.09628     38 - -
          2.68618  4.42225  2.77519  2.73123  3.46354  2.40513  3.72494  3.29354  2.67741  2.69355  4.24690  2.90347  2.73739  3.18146  2.89801  2.37887  2.77519  2.98518  4.58477  3.61503
          0.02191  4.22766  4.95001  0.61958  0.77255  0.51122  0.91570
     25   2.63446  4.42408  3.41090  2.83957  3.57241  3.58237  3.81493  2.46065  2.21330  2.27835  3.22886  3.27090  3.96149  3.10091  2.70412  2.82222  2.62660  2.53679  4.99677  3.75238     39 - -
          2.68618  4.42225  2.77519  2.73123  3.46354  2.40513  3.72494  3.29354  2.67741  2.69355  4.24690  2.90347  2.73739  3.18146  2.89801  2.37887  2.77519  2.98518  4.58477  3.61503
          0.07774  4.22766  2.80993  0.61958  0.77255  0.51122  0.91570
     26   2.67628  4.97742  2.97633  2.44008  4.29304  2.63540  3.63342  3.72279  2.07339  3.26852  4.06306  2.38511  3.84774  2.76139  2.31506  2.67750  2.90693  3.00180  5.44872  4.10780     40 - -
          2.68618  4.42225  2.77519  2.73123  3.46354  2.40513  3.72494  3.29354  2.67741  2.69355  4.24690  2.90347  2.73739  3.18146  2.89801  2.37887  2.77519  2.98518  4.58477  3.61503
          0.02315  4.17307  4.89542  0.61958  0.77255  0.57650  0.82522
     27   2.61608  4.79833  2.35773  2.45476  3.43301  3.17556  3.65952  3.03140  2.47334  3.06420  3.88321  2.41856  3.83497  2.81609  2.93662  2.65437  2.55977  3.13022  5.31418  3.97993     41 - -
          2.68618  4.42225  2.77519  2.73123  3.46354  2.40513  3.72494  3.29354  2.67741  2.69355  4.24690  2.90347  2.73739  3.18146  2.89801  2.37887  2.77519  2.98518  4.58477  3.61503
          0.12126  4.17307  2.31471  0.61958  0.77255  0.57650  0.82522
     28   2.72265  4.93166  2.88325  2.48262  4.33040  1.89986  3.69080  3.75283  2.22671  3.30858  4.13239  2.63915  3.86970  2.84115  2.33650  2.73903  2.97962  3.39223  5.48509  4.17207     42 - -
          2.68622  4.42229  2.77523  2.73127  3.46358  2.40506  3.72498  3.29358  2.67745  2.69359  4.24694  2.90305  2.73743  3.18150  2.89794  2.37891  2.77523  2.98522  4.58481  3.61507
          0.31069  1.35160  4.79966  0.21611  1.63808  0.41548  1.07888
     29   2.50318  4.44382  2.94387  2.66164  3.60394  3.02531  3.79078  2.42999  2.74296  2.66615  3.25139  3.21910  3.93220  3.06211  3.13589  2.65785  2.63436  2.26992  5.01600  3.76020     44 - -
          2.68618  4.42225  2.77519  2.73123  3.46354  2.40513  3.72494  3.29354  2.67741  2.69355  4.24690  2.90347  2.73739  3.18146  2.89801  2.37887  2.77519  2.98518  4.58477  3.61503
          0.02191  4.22766  4.95001  0.61958  0.77255  0.51122  0.91570
     30   2.24237  4.25622  3.64583  2.87738  3.38634  3.63843  3.90783  2.41515  3.00706  2.35250  3.03063  3.43787  4.01460  3.29674  2.96071  2.89595  2.62854  2.00666  4.86030  3.64066     45 - -
          2.68618  4.42225  2.77519  2.73123  3.46354  2.40513  3.72494  3.29354  2.67741  2.69355  4.24690  2.90347  2.73739  3.18146  2.89801  2.37887  2.77519  2.98518  4.58477  3.61503
          0.02191  4.22766  4.95001  0.61958  0.77255  0.51122  0.91570
     31   2.59744  4.53151  3.24412  2.70280  3.77252  2.25520  3.78421  2.96937  2.67770  2.40802  3.68854  2.59757  3.89984  3.01359  3.08805  2.58311  2.70982  2.73311  5.14710  3.87311     46 - -
          2.68618  4.42225  2.77519  2.73123  3.46354  2.40513  3.72494  3.29354  2.67741  2.69355  4.24690  2.90347  2.73739  3.18146  2.89801  2.37887  2.77519  2.98518  4.58477  3.61503
          0.02191  4.22766  4.95001  0.61958  0.77255  0.51122  0.91570
     32   2.99378  5.53299  2.09403  1.12585  4.85855  2.52958  3.85142  4.36994  2.82649  3.86618  4.69574  2.81355  3.93980  3.00870  3.40237  2.89514  3.27759  3.93719  6.02241  4.53737     47 - -
          2.68618  4.42225  2.77519  2.73123  3.46354  2.40513  3.72494  3.29354  2.67741  2.69355  4.24690  2.90347  2.73739  3.18146  2.89801  2.37887  2.77519  2.98518  4.58477  3.61503
          0.02191  4.22766  4.95001  0.61958  0.77255  0.51122  0.91570
     33   2.73207  5.21870  2.42612  1.96281  4.54040  2.46020  3.66765  4.02168  2.46617  3.51764  4.28449  2.29777  3.84138  2.78490  2.69915  2.45686  2.97505  3.60059  5.66794  4.24767     48 - -
          2.68618  4.42225  2.77519  2.73123  3.46354  2.40513  3.72494  3.29354  2.67741  2.69355  4.24690  2.90347  2.73739  3.18146  2.89801  2.37887  2.77519  2.98518  4.58477  3.61503
          0.02191  4.22766  4.95001  0.61958  0.77255  0.51122  0.91570
     34   2.68915  5.04454  2.94196  2.41644  4.35796  2.52714  2.86576  3.80259  2.33354  3.33062  4.11361  2.94495  3.16648  2.24474  2.44772  2.67722  2.91840  3.42435  5.49641  4.13814     49 - -
          2.68618  4.42225  2.77519  2.73123  3.46354  2.40513  3.72494  3.29354  2.67741  2.69355  4.24690  2.90347  2.73739  3.18146  2.89801  2.37887  2.77519  2.98518  4.58477  3.61503
          0.02191  4.22766  4.95001  0.61958  0.77255  0.51122  0.91570
     35   2.72936  5.06321  2.74228  2.11573  4.36962  2.07785  2.66919  3.81853  2.49846  3.37084  4.17099  2.72453  3.86624  2.84026  2.97073  2.71544  2.67242  3.44695  5.56390  4.18745     50 - -
          2.68619  4.42234  2.77528  2.73111  3.46363  2.40514  3.72424  3.29363  2.67750  2.69346  4.24699  2.90355  2.73748  3.18141  2.89810  2.37866  2.77528  2.98527  4.58486  3.61512
          0.29724  1.38610  4.95001  0.67476  0.71188  0.51122  0.91570
     36   2.51851  4.66760  3.12494  2.40240  3.87687  3.21797  3.71241  3.26489  2.24529  2.22986  3.76087  3.07278  3.88207  2.90423  2.97728  2.34392  2.86276  2.74413  5.20657  3.90997     53 - -
          2.68618  4.42225  2.77519  2.73123  3.46354  2.40513  3.72494  3.29354  2.67741  2.69355  4.24690  2.90347  2.73739  3.18146  2.89801  2.37887  2.77519  2.98518  4.58477  3.61503
          0.02191  4.22766  4.95001  0.61958  0.77255  0.51122  0.91570
     37   2.51904  4.14875  3.08238  2.42907  3.93853  3.47160  3.37830  3.34065  2.42493  2.74798  3.80341  3.02993  3.35031  2.85535  2.83156  2.05028  2.70948  3.04277  5.24510  3.62247     54 - -
          2.68618  4.42225  2.77519  2.73123  3.46354  2.40513  3.72494  3.29354  2.67741  2.69355  4.24690  2.90347  2.73739  3.18146  2.89801  2.37887  2.77519  2.98518  4.58477  3.61503
          0.02191  4.22766  4.95001  0.61958  0.77255  0.51122  0.91570
     38   2.56607  5.08957  2.81891  1.67237  4.39451  3.41761  3.17301  3.84942  2.30570  3.37449  4.15197  2.90247  3.83956  2.61829  2.86590  2.53142  2.59193  3.46077  5.54419  4.16173     55 - -
          2.68618  4.42225  2.77519  2.73123  3.46354  2.40513  3.72494  3.29354  2.67741  2.69355  4.24690  2.90347  2.73739  3.18146  2.89801  2.37887  2.77519  2.98518  4.58477  3.61503
          0.04901  4.22766  3.40387  0.61958  0.77255  0.51122  0.91570
     39   2.85855  5.38679  2.15607  1.55968  4.70525  2.38392  3.75190  4.20417  2.64632  3.69569  4.48978  2.51003  3.88028  2.88887  3.19394  2.46953  3.12153  3.77419  5.85144  4.39202     56 - -
          2.68618  4.42225  2.77519  2.73123  3.46354  2.40513  3.72494  3.29354  2.67741  2.69355  4.24690  2.90347  2.73739  3.18146  2.89801  2.37887  2.77519  2.98518  4.58477  3.61503
          0.02250  4.20115  4.92350  0.61958  0.77255  0.54390  0.86865
     40   2.66380  5.42134  1.87092  1.81245  4.73450  2.36176  3.75744  4.23793  2.66118  3.72428  4.51938  2.25372  3.88388  2.89502  3.21546  2.79150  3.13802  3.80412  5.87741  4.41004     57 - -
          2.68618  4.42225  2.77519  2.73123  3.46354  2.40513  3.72494  3.29354  2.67741  2.69355  4.24690  2.90347  2.73739  3.18146  2.89801  2.37887  2.77519  2.98518  4.58477  3.61503
          0.09921  4.20115  2.53241  0.61958  0.77255  0.48999  0.94838
     41   2.85251  5.40300  2.00585  1.46132  4.70749  2.99078  3.72511  4.20818  2.44479  3.68999  4.48248  2.78756  3.86446  2.54330  3.14089  2.76964  3.11019  3.77696  5.83777  4.37741     58 - -
          2.68618  4.42225  2.77519  2.73123  3.46354  2.40513  3.72494  3.29354  2.67741  2.69355  4.24690  2.90347  2.73739  3.18146  2.89801  2.37887  2.77519  2.98518  4.58477  3.61503
          0.02358  4.15476  4.87711  0.61958  0.77255  0.45797  1.00121
     42   2.62770  4.91830  2.68153  2.03226  3.73395  3.42732  3.64002  3.62211  2.42269  3.19589  3.98970  2.94021  3.47257  2.77282  2.89791  2.18805  2.57816  2.95549  5.40981  4.05198     59 - -
          2.68618  4.42225  2.77519  2.73123  3.46354  2.40513  3.72494  3.29354  2.67741  2.69355  4.24690  2.90347  2.73739  3.18146  2.89801  2.37887  2.77519  2.98518  4.58477  3.61503
          0.02191  4.22766  4.95001  0.61958  0.77255  0.51122  0.91570
     43   2.82035  5.01110  3.24078  2.62438  4.31413  3.21912  3.66449  3.71458  1.76038  3.25650  4.08187  3.10343  3.95754  2.56819  1.93650  2.83690  3.02565  3.38890  3.00084  4.14193     60 - -
          2.68618  4.42225  2.77519  2.73123  3.46354  2.40513  3.72494  3.29354  2.67741  2.69355  4.24690  2.90347  2.73739  3.18146  2.89801  2.37887  2.77519  2.98518  4.58477  3.61503
          0.02191  4.22766  4.95001  0.61958  0.77255  0.51122  0.91570
     44   2.38798  3.48664  3.70465  3.13163  2.87034  3.63280  3.91432  2.30668  3.06036  2.41629  3.32306  3.46936  3.42545  3.33581  2.61247  2.72382  2.71100  2.36147  4.81154  3.59820     61 - -
          2.68618  4.42225  2.77519  2.73123  3.46354  2.40513  3.72494  3.29354  2.67741  2.69355  4.24690  2.90347  2.73739  3.18146  2.89801  2.37887  2.77519  2.98518  4.58477  3.61503
          0.02191  4.22766  4.95001  0.61958  0.77255  0.51122  0.91570
     45   2.89205  5.34213  2.26956  2.14902  4.68610  3.34937  3.80828  4.17451  2.72381  3.69471  4.51090  1.42257  3.91233  2.95994  3.26041  2.25376  3.16934  3.76056  5.86723  4.42188     62 - -
          2.68618  4.42225  2.77519  2.73123  3.46354  2.40513  3.72494  3.29354  2.67741  2.69355  4.24690  2.90347  2.73739  3.18146  2.89801  2.37887  2.77519  2.98518  4.58477  3.61503
          0.05322  4.22766  3.29030  0.61958  0.77255  0.51122  0.91570
     46   2.76807  5.14380  2.66386  1.90242  4.48386  1.98108  3.71121  3.93821  2.21116  3.46868  4.26750  2.89324  3.23240  2.84724  2.96075  2.73816  3.02049  3.54832  5.64220  4.25606     63 - -
          2.68618  4.42225  2.77519  2.73123  3.46354  2.40513  3.72494  3.29354  2.67741  2.69355  4.24690  2.90347  2.73739  3.18146  2.89801  2.37887  2.77519  2.98518  4.58477  3.61503
          0.02260  4.19704  4.91938  0.61958  0.77255  0.48690  0.95328
     47   2.44792  4.49774  2.70320  2.71941  3.66634  3.53650  3.77216  2.48901  2.57699  2.71982  3.05576  2.86693  3.92190  3.02063  3.10034  2.76597  2.85089  2.30367  5.06340  3.79746     64 - -
          2.68618  4.42225  2.77519  2.73123  3.46354  2.40513  3.72494  3.29354  2.67741  2.69355  4.24690  2.90347  2.73739  3.18146  2.89801  2.37887  2.77519  2.98518  4.58477  3.61503
          0.02191  4.22766  4.95001  0.61958  0.77255  0.51122  0.91570
     48   2.25706  4.78901  2.87411  2.31681  4.04390  2.66037  3.67532  3.19070  2.48638  3.06817  3.88611  2.99711  3.48738  2.83223  2.94668  2.66033  2.39530  2.96735  5.32021  3.99096     65 - -
          2.68618  4.42225  2.77519  2.73123  3.46354  2.40513  3.72494  3.29354  2.67741  2.69355  4.24690  2.90347  2.73739  3.18146  2.89801  2.37887  2.77519  2.98518  4.58477  3.61503
          0.02191  4.22766  4.95001  0.61958  0.77255  0.51122  0.91570
     49   2.68842  5.03371  2.98952  1.78843  4.33982  3.46376  3.62694  3.77598  2.01642  3.12024  3.38002  2.95678  3.85394  2.54994  2.59059  2.67921  2.91267  3.40443  5.47466  4.12479     66 - -
          2.68618  4.42225  2.77519  2.73123  3.46354  2.40513  3.72494  3.29354  2.67741  2.69355  4.24690  2.90347  2.73739  3.18146  2.89801  2.37887  2.77519  2.98518  4.58477  3.61503
          0.02191  4.22766  4.95001  0.61958  0.77255  0.51122  0.91570
     50   2.96485  5.52315  1.23845  1.85258  4.79084  3.34877  3.81262  4.31214  2.76417  3.80554  4.62461  2.57300  3.92474  2.96377  3.33428  2.86664  3.23525  3.88813  5.95928  3.85665     67 - -
          2.68618  4.42225  2.77519  2.73123  3.46354  2.40513  3.72494  3.29354  2.67741  2.69355  4.24690  2.90347  2.73739  3.18146  2.89801  2.37887  2.77519  2.98518  4.58477  3.61503
          0.02191  4.22766  4.95001  0.61958  0.77255  0.51122  0.91570
     51   2.53613  4.17430  4.13277  3.55503  3.28050  3.07136  4.14528  2.24401  3.44343  1.82941  2.77147  3.78789  4.18443  3.67685  3.64505  3.11185  2.93825  1.71823  4.84394  3.65277     68 - -
          2.68618  4.42225  2.77519  2.73123  3.46354  2.40513  3.72494  3.29354  2.67741  2.69355  4.24690  2.90347  2.73739  3.18146  2.89801  2.37887  2.77519  2.98518  4.58477  3.61503
          0.02191  4.22766  4.95001  0.61958  0.77255  0.51122  0.91570
     52   2.55801  5.11008  2.71580  2.35707  4.43761  3.41800  3.62449  3.90045  1.95691  3.40479  4.16907  2.23544  2.99216  2.73566  2.56215  2.64787  2.90871  3.49417  5.55503  4.16827     69 - -
          2.68618  4.42225  2.77519  2.73123  3.46354  2.40513  3.72494  3.29354  2.67741  2.69355  4.24690  2.90347  2.73739  3.18146  2.89801  2.37887  2.77519  2.98518  4.58477  3.61503
          0.02191  4.22766  4.95001  0.61958  0.77255  0.51122  0.91570
     53   2.66911  5.05576  2.16613  2.35438  4.35966  3.40462  3.64691  3.50771  2.31661  3.35082  4.12884  2.13451  3.82961  2.76877  2.91371  2.39311  2.90764  3.21535  5.53088  4.14459     70 - -
          2.68618  4.42225  2.77519  2.73123  3.46354  2.40513  3.72494  3.29354  2.67741  2.69355  4.24690  2.90347  2.73739  3.18146  2.89801  2.37887  2.77519  2.98518  4.58477  3.61503
          0.02191  4.22766  4.95001  0.61958  0.77255  0.51122  0.91570
     54   2.86749  5.15697  2.59489  2.27456  4.55809  1.42987  3.82385  4.00479  2.37090  3.55741  4.39207  2.58191  3.93711  2.98653  3.06602  2.84645  3.14867  3.62280  5.74189  4.37033     71 - -
          2.68618  4.42225  2.77519  2.73123  3.46354  2.40513  3.72494  3.29354  2.67741  2.69355  4.24690  2.90347  2.73739  3.18146  2.89801  2.37887  2.77519  2.98518  4.58477  3.61503
          0.07294  4.22766  2.88682  0.61958  0.77255  0.51122  0.91570
     55   2.51194  4.87081  2.99479  2.44531  4.12935  3.10743  2.63819  3.55042  2.31336  2.76121  3.94204  2.96517  3.83664  2.55509  2.70553  2.35897  2.86494  3.21581  5.35779  4.02098     72 - -
          2.68618  4.42225  2.77519  2.73123  3.46354  2.40513  3.72494  3.29354  2.67741  2.69355  4.24690  2.90347  2.73739  3.18146  2.89801  2.37887  2.77519  2.98518  4.58477  3.61503
          0.02304  4.17777  4.90011  0.61958  0.77255  0.53014  0.88801
     56   2.41486  4.73706  3.05827  2.30301  3.96205  3.08171  3.67404  3.15986  2.28224  2.99196  3.03971  3.01518  3.85149  2.84299  2.93898  2.19512  2.84841  3.06165  5.25957  3.94345     73 - -
          2.68618  4.42225  2.77519  2.73123  3.46354  2.40513  3.72494  3.29354  2.67741  2.69355  4.24690  2.90347  2.73739  3.18146  2.89801  2.37887  2.77519  2.98518  4.58477  3.61503
          0.02257  4.19836  4.92071  0.61958  0.77255  0.54723  0.86405
     57   2.33984  4.82187  2.82057  1.98445  4.33726  1.88946  3.81587  3.75465  2.66462  3.35986  4.17693  2.99460  3.85510  2.97959  3.12563  2.68049  2.50156  3.36290  5.58524  4.24127     74 - -
          2.68618  4.42225  2.77519  2.73123  3.46354  2.40513  3.72494  3.29354  2.67741  2.69355  4.24690  2.90347  2.73739  3.18146  2.89801  2.37887  2.77519  2.98518  4.58477  3.61503
          0.05093  4.19836  3.36298  0.61958  0.77255  0.44916  1.01657
     58   2.07221  4.59428  3.18269  2.63527  3.84570  3.45996  3.74889  3.04505  2.61242  2.69632  3.74177  3.10936  2.82846  2.77781  3.03757  2.25922  2.72236  2.94367  5.19365  3.90641     75 - -
          2.68618  4.42225  2.77519  2.73123  3.46354  2.40513  3.72494  3.29354  2.67741  2.69355  4.24690  2.90347  2.73739  3.18146  2.89801  2.37887  2.77519  2.98518  4.58477  3.61503
          0.02206  4.22088  4.94323  0.61958  0.77255  0.51976  0.90304
     59   2.50330  4.21998  3.78192  3.21560  3.36663  3.10327  3.98674  2.20427  3.13897  2.10509  3.34416  3.53762  2.82981  3.41430  3.42283  2.94189  2.87208  2.00044  4.86571  3.65462     76 - -
          2.68618  4.42225  2.77519  2.73123  3.46354  2.40513  3.72494  3.29354  2.67741  2.69355  4.24690  2.90347  2.73739  3.18146  2.89801  2.37887  2.77519  2.98518  4.58477  3.61503
          0.12985  4.22088  2.23412  0.61958  0.77255  0.51976  0.90304
     60   2.70425  5.08513  2.84586  2.06265  4.41246  3.41839  3.61652  3.85762  2.29681  3.36890  4.15346  2.90597  3.45283  1.98051  2.40829  2.52745  2.93311  3.47154  5.52017  4.16032     77 - -
          2.68618  4.42225  2.77519  2.73123  3.46354  2.40513  3.72494  3.29354  2.67741  2.69355  4.24690  2.90347  2.73739  3.18146  2.89801  2.37887  2.77519  2.98518  4.58477  3.61503
          0.10076  4.11557  2.53161  0.61958  0.77255  0.63754  0.75203
     61   2.45251  4.47828  2.99201  2.64337  3.67738  3.23181  3.71730  2.66974  2.61807  2.73091  3.59653  3.10770  3.85687  2.95171  2.76222  2.36603  2.80153  2.37997  5.05827  3.78643     78 - -
          2.68618  4.42225  2.77519  2.73123  3.46354  2.40513  3.72494  3.29354  2.67741  2.69355  4.24690  2.90347  2.73739  3.18146  2.89801  2.37887  2.77519  2.98518  4.58477  3.61503
          0.12749  4.04127  2.28158  0.61958  0.77255  0.63750  0.75207
     62   2.61104  4.88941  2.86885  2.36740  4.16374  3.38139  3.25715  3.59517  2.24807  2.99046  3.96470  2.55650  3.41244  2.55295  2.78481  2.22280  2.84342  3.24650  5.36849  4.02003     79 - -
          2.68615  4.42229  2.77524  2.73128  3.46358  2.40517  3.72499  3.29358  2.67745  2.69359  4.24694  2.90337  2.73734  3.18151  2.89805  2.37873  2.77516  2.98511  4.58481  3.61507
          0.63511  1.12011  1.93880  0.19560  1.72791  0.60370  0.79139
     63   2.56758  4.69027  2.50454  2.42977  3.99023  2.69863  3.66639  3.38004  2.51403  3.02115  3.85717  2.93570  3.79012  2.66984  2.96768  2.62287  2.64244  2.47728  5.29001  3.96672     81 - -
          2.68618  4.42225  2.77519  2.73123  3.46354  2.40513  3.72494  3.29354  2.67741  2.69355  4.24690  2.90347  2.73739  3.18146  2.89801  2.37887  2.77519  2.98518  4.58477  3.61503
          0.02911  3.94706  4.66940  0.61958  0.77255  0.72217  0.66494
     64   2.18977  4.33676  3.41732  2.87339  3.52160  3.51311  3.83789  2.72825  2.79330  2.18468  3.45762  3.27949  3.92850  2.76999  3.14446  2.78571  2.65943  2.21649  4.98390  3.74566     82 - -
          2.68618  4.42225  2.77519  2.73123  3.46354  2.40513  3.72494  3.29354  2.67741  2.69355  4.24690  2.90347  2.73739  3.18146  2.89801  2.37887  2.77519  2.98518  4.58477  3.61503
          0.02802  3.98474  4.70708  0.61958  0.77255  0.34879  1.22260
     65   2.74421  5.18862  2.53624  1.93444  4.49617  2.94057  3.67942  3.96477  2.46744  3.17369  4.25555  2.87925  3.85780  1.80579  2.95816  2.70420  2.98514  3.56236  5.63953  4.23446     83 - -
          2.68618  4.42225  2.77519  2.73123  3.46354  2.40513  3.72494  3.29354  2.67741  2.69355  4.24690  2.90347  2.73739  3.18146  2.89801  2.37887  2.77519  2.98518  4.58477  3.61503
          0.02148  4.24726  4.96961  0.61958  0.77255  0.48576  0.95510
     66   2.39816  4.68329  3.12176  2.56187  3.88658  3.04663  3.25080  2.96688  2.54183  2.92565  3.46947  3.06075  3.23532  2.55918  2.66726  2.70075  2.85467  2.60829  5.21222  3.90953     84 - -
          2.68618  4.42225  2.77519  2.73123  3.46354  2.40513  3.72494  3.29354  2.67741  2.69355  4.24690  2.90347  2.73739  3.18146  2.89801  2.37887  2.77519  2.98518  4.58477  3.61503
          0.02148  4.24726  4.96961  0.61958  0.77255  0.48576  0.95510
     67   2.66074  4.36551  3.55417  2.98926  3.48022  3.64498  3.90525  2.40253  2.92061  2.14806  3.42982  3.39069  2.82538  2.53901  3.26389  2.89728  2.89428  2.15149  4.96176  3.73232     85 - -
          2.68618  4.42225  2.77519  2.73123  3.46354  2.40513  3.72494  3.29354  2.67741  2.69355  4.24690  2.90347  2.73739  3.18146  2.89801  2.37887  2.77519  2.98518  4.58477  3.61503
          0.02148  4.24726  4.96961  0.61958  0.77255  0.48576  0.95510
     68   2.66757  4.39885  3.51701  2.95025  3.19115  3.64184  3.88793  2.52524  2.89468  2.04179  3.17135  3.36490  3.37708  2.12168  3.25050  2.88688  2.89855  2.62723  4.96492  3.73176     86 - -
          2.68618  4.42225  2.77519  2.73123  3.46354  2.40513  3.72494  3.29354  2.67741  2.69355  4.24690  2.90347  2.73739  3.18146  2.89801  2.37887  2.77519  2.98518  4.58477  3.61503
          0.27224  4.24726  1.49600  0.61958  0.77255  0.48576  0.95510
     69   2.57728  4.52919  3.14794  2.60009  3.71370  3.45742  3.38138  2.57692  2.53980  2.76384  3.62665  2.86546  3.85002  2.47552  2.94247  2.69223  2.50431  2.68350  5.07560  3.79620     87 - -
          2.68618  4.42225  2.77519  2.73123  3.46354  2.40513  3.72494  3.29354  2.67741  2.69355  4.24690  2.90347  2.73739  3.18146  2.89801  2.37887  2.77519  2.98518  4.58477  3.61503
          0.02752  4.00254  4.72488  0.61958  0.77255  0.73913  0.64919
     70   2.67042  4.98615  2.00627  2.27281  4.47874  2.66745  3.73903  3.95266  2.64546  3.50264  4.31265  2.59606  3.78951  2.89543  3.16216  1.85860  2.97787  3.52518  5.69006  4.28399     88 - -
          2.68618  4.42225  2.77519  2.73123  3.46354  2.40513  3.72494  3.29354  2.67741  2.69355  4.24690  2.90347  2.73739  3.18146  2.89801  2.37887  2.77519  2.98518  4.58477  3.61503
          0.02752  4.00254  4.72488  0.61958  0.77255  0.35476  1.20846
     71   2.76054  5.16449  2.71961  1.96742  4.49660  3.41142  3.69902  3.95734  2.46610  3.47586  4.26325  2.90510  3.47641  1.79244  2.93183  2.24321  3.00599  3.56045  5.63914  4.24911     89 - -
          2.68618  4.42225  2.77519  2.73123  3.46354  2.40513  3.72494  3.29354  2.67741  2.69355  4.24690  2.90347  2.73739  3.18146  2.89801  2.37887  2.77519  2.98518  4.58477  3.61503
          0.02148  4.24726  4.96961  0.61958  0.77255  0.48576  0.95510
     72   2.75181  5.04454  2.88502  2.45791  4.35064  3.45246  3.12143  3.81796  2.41191  3.36109  4.16758  2.97978  3.24750  1.57776  2.82340  2.51272  2.99439  3.45150  5.52321  4.16748     90 - -
          2.68618  4.42225  2.77519  2.73123  3.46354  2.40513  3.72494  3.29354  2.67741  2.69355  4.24690  2.90347  2.73739  3.18146  2.89801  2.37887  2.77519  2.98518  4.58477  3.61503
          0.02148  4.24726  4.96961  0.61958  0.77255  0.48576  0.95510
     73   2.86600  5.17369  2.99463  2.53419  4.54295  3.53180  3.69814  3.96731  1.86670  3.46236  4.27562  3.03929  3.06697  1.57672  2.59299  2.84639  3.08830  3.59746  5.58610  4.27637     91 - -
          2.68618  4.42225  2.77519  2.73123  3.46354  2.40513  3.72494  3.29354  2.67741  2.69355  4.24690  2.90347  2.73739  3.18146  2.89801  2.37887  2.77519  2.98518  4.58477  3.61503
          0.23049  4.24726  1.65260  0.61958  0.77255  0.48576  0.95510
     74   2.74893  5.12089  2.60864  1.86943  4.43724  3.35165  3.65949  3.89079  2.41995  3.41775  4.22706  2.84766  2.71753  2.06306  2.86372  2.71487  2.99569  3.51089  5.58771  4.20758     92 - -
          2.68618  4.42225  2.77519  2.73123  3.46354  2.40513  3.72494  3.29354  2.67741  2.69355  4.24690  2.90347  2.73739  3.18146  2.89801  2.37887  2.77519  2.98518  4.58477  3.61503
          0.02641  4.04318  4.76552  0.61958  0.77255  0.70507  0.68136
     75   2.65017  4.96080  2.79416  2.25107  4.24692  3.37768  2.80772  3.68841  2.37574  3.24478  4.04436  2.88479  2.88941  2.46410  2.82602  2.26348  2.88715  3.32844  5.43872  4.07803     93 - -
          2.68618  4.42225  2.77519  2.73123  3.46354  2.40513  3.72494  3.29354  2.67741  2.69355  4.24690  2.90347  2.73739  3.18146  2.89801  2.37887  2.77519  2.98518  4.58477  3.61503
          0.02641  4.04318  4.76552  0.61958  0.77255  0.53697  0.87831
     76   2.67638  4.87930  3.04750  2.50107  4.17450  3.15214  3.65010  3.58464  2.32999  2.93672  3.98051  3.00369  3.86335  1.94244  2.41881  2.70274  2.49394  3.25200  5.37208  4.05762     94 - -
          2.68618  4.42225  2.77519  2.73123  3.46354  2.40513  3.72494  3.29354  2.67741  2.69355  4.24690  2.90347  2.73739  3.18146  2.89801  2.37887  2.77519  2.98518  4.58477  3.61503
          0.02389  4.14210  4.86445  0.61958  0.77255  0.41510  1.07961
     77   2.43728  4.82562  3.01800  2.49301  4.12986  2.22749  3.69246  3.54870  2.47876  3.14654  3.95821  2.65437  3.85334  2.68645  2.64418  2.53004  2.87839  2.79916  5.38130  4.04922     95 - -
          2.68618  4.42225  2.77519  2.73123  3.46354  2.40513  3.72494  3.29354  2.67741  2.69355  4.24690  2.90347  2.73739  3.18146  2.89801  2.37887  2.77519  2.98518  4.58477  3.61503
          0.02148  4.24726  4.96961  0.61958  0.77255  0.48576  0.95510
     78   2.02883  4.73906  3.11332  2.56518  3.99035  3.47662  3.70986  3.03698  2.49880  3.01482  3.85095  3.06068  2.55837  2.58874  2.62597  2.70790  2.88217  3.08356  5.28380  3.97859     96 - -
          2.68618  4.42225  2.77519  2.73123  3.46354  2.40513  3.72494  3.29354  2.67741  2.69355  4.24690  2.90347  2.73739  3.18146  2.89801  2.37887  2.77519  2.98518  4.58477  3.61503
          0.02148  4.24726  4.96961  0.61958  0.77255  0.48576  0.95510
     79   2.48769  4.19810  4.13561  3.56505  3.36113  3.83668  4.19140  1.79274  3.46080  2.03991  3.32686  3.80650  4.21252  3.70553  3.67702  2.91572  2.36674  1.85842  4.91846  3.71954     97 - -
          2.68618  4.42225  2.77519  2.73123  3.46354  2.40513  3.72494  3.29354  2.67741  2.69355  4.24690  2.90347  2.73739  3.18146  2.89801  2.37887  2.77519  2.98518  4.58477  3.61503
          0.02148  4.24726  4.96961  0.61958  0.77255  0.48576  0.95510
     80   2.78563  4.28173  4.15299  3.61275  3.51629  3.89320  4.32596  1.86007  3.51010  2.42392  3.45149  3.36608  4.29518  3.78894  3.75248  3.21146  2.58623  1.28551  5.10964  3.89859     98 - -
          2.68618  4.42225  2.77519  2.73123  3.46354  2.40513  3.72494  3.29354  2.67741  2.69355  4.24690  2.90347  2.73739  3.18146  2.89801  2.37887  2.77519  2.98518  4.58477  3.61503
          0.05724  4.24726  3.18613  0.61958  0.77255  0.48576  0.95510
     81   2.63539  2.51834  3.53200  2.95644  3.42863  3.60741  3.25460  2.65269  2.82853  2.55282  3.45138  3.34889  3.98631  3.18175  2.39637  2.86076  2.86593  2.62185  4.88012  3.02580     99 - -
          2.68618  4.42225  2.77519  2.73123  3.46354  2.40513  3.72494  3.29354  2.67741  2.69355  4.24690  2.90347  2.73739  3.18146  2.89801  2.37887  2.77519  2.98518  4.58477  3.61503
          0.02225  4.21227  4.93462  0.61958  0.77255  0.45881  0.99976
     82   4.03400  5.25997  4.71106  4.52138  3.15440  4.19167  4.44254  4.09520  4.24843  3.41746  4.70781  4.60126  4.74308  4.61504  4.30454  4.23387  4.35711  3.99458  0.38018  3.13970    100 - -
          2.68618  4.42225  2.77519  2.73123  3.46354  2.40513  3.72494  3.29354  2.67741  2.69355  4.24690  2.90347  2.73739  3.18146  2.89801  2.37887  2.77519  2.98518  4.58477  3.61503
          0.02148  4.24726  4.96961  0.61958  0.77255  0.48576  0.95510
     83   3.12185  5.63358  2.12684  0.86406  4.94310  3.37671  3.94129  4.46404  2.95227  3.97948  4.85158  2.86162  4.00617  3.11574  3.52492  3.01025  3.41668  4.04626  6.10716  4.63236    101 - -
          2.68618  4.42225  2.77519  2.73123  3.46354  2.40513  3.72494  3.29354  2.67741  2.69355  4.24690  2.90347  2.73739  3.18146  2.89801  2.37887  2.77519  2.98518  4.58477  3.61503
          0.02148  4.24726  4.96961  0.61958  0.77255  0.48576  0.95510
     84   3.12401  5.23710  3.55254  2.89827  4.71949  3.75172  3.72667  4.06584  1.78526  3.51591  4.37832  3.29936  4.13230  2.86216  1.09123  2.80299  3.30332  3.73790  5.56494  4.39264    102 - -
          2.68618  4.42225  2.77519  2.73123  3.46354  2.40513  3.72494  3.29354  2.67741  2.69355  4.24690  2.90347  2.73739  3.18146  2.89801  2.37887  2.77519  2.98518  4.58477  3.61503
          0.02148  4.24726  4.96961  0.61958  0.77255  0.48576  0.95510
     85   3.77946  5.07486  4.75893  4.55887  0.55326  4.34958  4.10406  3.27541  4.46134  2.56434  3.95752  4.46537  4.81029  4.52843  4.48725  4.01911  4.08611  3.29130  4.26887  2.60001    103 - -
          2.68618  4.42225  2.77519  2.73123  3.46354  2.40513  3.72494  3.29354  2.67741  2.69355  4.24690  2.90347  2.73739  3.18146  2.89801  2.37887  2.77519  2.98518  4.58477  3.61503
          0.02148  4.24726  4.96961  0.61958  0.77255  0.48576  0.95510
     86   3.60595  4.96631  4.79150  4.44914  3.32516  4.45463  4.99007  2.56406  4.21475  0.52080  3.25896  4.68957  4.83560  4.49023  4.32272  4.09551  3.88847  2.69568  5.32269  4.12730    104 - -
          2.68618  4.42225  2.77519  2.73123  3.46354  2.40513  3.72494  3.29354  2.67741  2.69355  4.24690  2.90347  2.73739  3.18146  2.89801  2.37887  2.77519  2.98518  4.58477  3.61503
          0.02148  4.24726  4.96961  0.61958  0.77255  0.48576  0.95510
     87   2.88198  4.91623  3.08472  2.78113  4.01204  3.49680  1.91134  3.83519  2.74895  3.40284  4.29679  3.23978  1.48431  3.19368  3.09822  2.94325  3.18936  3.49252  5.35969  3.95381    105 - -
          2.68618  4.42225  2.77519  2.73123  3.46354  2.40513  3.72494  3.29354  2.67741  2.69355  4.24690  2.90347  2.73739  3.18146  2.89801  2.37887  2.77519  2.98518  4.58477  3.61503
          0.02148  4.24726  4.96961  0.61958  0.77255  0.48576  0.95510
     88   2.96331  4.35105  4.54205  3.97478  3.40496  4.18195  4.54594  1.82396  3.82519  1.73319  3.29443  4.18803  4.50417  4.06648  3.54124  3.50164  3.20240  1.26610  5.14242  3.96388    106 - -
          2.68618  4.42225  2.77519  2.73123  3.46354  2.40513  3.72494  3.29354  2.67741  2.69355  4.24690  2.90347  2.73739  3.18146  2.89801  2.37887  2.77519  2.98518  4.58477  3.61503
          0.02148  4.24726  4.96961  0.61958  0.77255  0.48576  0.95510
     89   2.90237  5.11806  3.28645  2.68161  4.52640  3.21879  3.68960  3.90968  1.77861  3.40741  4.23191  3.14512  4.00230  2.81947  1.48632  2.90488  2.62326  3.56051  5.52182  4.26993    107 - -
          2.68618  4.42225  2.77519  2.73123  3.46354  2.40513  3.72494  3.29354  2.67741  2.69355  4.24690  2.90347  2.73739  3.18146  2.89801  2.37887  2.77519  2.98518  4.58477  3.61503
          0.02148  4.24726  4.96961  0.61958  0.77255  0.48576  0.95510
     90   2.38057  4.32600  3.58781  3.27499  4.41181  3.10775  4.33695  3.78920  3.29045  3.50866  4.34992  3.44313  3.84609  3.60331  3.60319  1.18719  1.65248  3.27319  5.76062  4.53611    108 - -
          2.68618  4.42225  2.77519  2.73123  3.46354  2.40513  3.72494  3.29354  2.67741  2.69355  4.24690  2.90347  2.73739  3.18146  2.89801  2.37887  2.77519  2.98518  4.58477  3.61503
          0.02148  4.24726  4.96961  0.61958  0.77255  0.48576  0.95510
     91   3.40069  4.67610  5.16330  4.61690  3.32320  4.76040  5.15486  1.56677  4.48727  0.97505  3.09895  4.83526  4.94024  4.58883  4.58731  4.13183  3.63267  1.87185  5.42285  4.34864    109 - -
          2.68618  4.42225  2.77519  2.73123  3.46354  2.40513  3.72494  3.29354  2.67741  2.69355  4.24690  2.90347  2.73739  3.18146  2.89801  2.37887  2.77519  2.98518  4.58477  3.61503
          0.02148  4.24726  4.96961  0.61958  0.77255  0.48576  0.95510
     92   3.28175  5.38106  3.76991  3.00765  4.90936  3.86081  3.72119  4.22176  1.17392  3.60662  4.48350  3.37774  4.20505  2.84939  1.35757  3.26293  3.41974  3.90333  5.59779  4.47508    110 - -
          2.68618  4.42225  2.77519  2.73123  3.46354  2.40513  3.72494  3.29354  2.67741  2.69355  4.24690  2.90347  2.73739  3.18146  2.89801  2.37887  2.77519  2.98518  4.58477  3.61503
          0.02148  4.24726  4.96961  0.61958  0.77255  0.48576  0.95510
     93   3.11841  4.57648  4.63381  4.32422  3.85724  4.10055  5.07228  2.11178  4.19918  2.48793  3.77921  4.45044  4.65177  4.53904  4.37400  3.64048  3.47793  0.65401  5.69969  4.44872    111 - -
          2.68618  4.42225  2.77519  2.73123  3.46354  2.40513  3.72494  3.29354  2.67741  2.69355  4.24690  2.90347  2.73739  3.18146  2.89801  2.37887  2.77519  2.98518  4.58477  3.61503
          0.02148  4.24726  4.96961  0.61958  0.77255  0.48576  0.95510
     94   3.60595  4.96631  4.79150  4.44914  3.32516  4.45463  4.99007  2.56406  4.21475  0.52080  3.25896  4.68957  4.83560  4.49023  4.32272  4.09551  3.88847  2.69568  5.32269  4.12730    112 - -
          2.68618  4.42225  2.77519  2.73123  3.46354  2.40513  3.72494  3.29354  2.67741  2.69355  4.24690  2.90347  2.73739  3.18146  2.89801  2.37887  2.77519  2.98518  4.58477  3.61503
          0.02148  4.24726  4.96961  0.61958  0.77255  0.48576  0.95510
     95   3.60595  4.96631  4.79150  4.44914  3.32516  4.45463  4.99007  2.56406  4.21475  0.52080  3.25896  4.68957  4.83560  4.49023  4.32272  4.09551  3.88847  2.69568  5.32269  4.12730    113 - -
          2.68618  4.42225  2.77519  2.73123  3.46354  2.40513  3.72494  3.29354  2.67741  2.69355  4.24690  2.90347  2.73739  3.18146  2.89801  2.37887  2.77519  2.98518  4.58477  3.61503
          0.02148  4.24726  4.96961  0.61958  0.77255  0.48576  0.95510
     96   3.11841  4.57648  4.63381  4.32422  3.85724  4.10055  5.07228  2.11178  4.19918  2.48793  3.77921  4.45044  4.65177  4.53904  4.37400  3.64048  3.47793  0.65401  5.69969  4.44872    114 - -
          2.68618  4.42225  2.77519  2.73123  3.46354  2.40513  3.72494  3.29354  2.67741  2.69355  4.24690  2.90347  2.73739  3.18146  2.89801  2.37887  2.77519  2.98518  4.58477  3.61503
          0.02148  4.24726  4.96961  0.61958  0.77255  0.48576  0.95510
     97   3.11446  5.68514  1.94578  0.92906  4.98144  3.36066  3.92232  4.51123  2.94899  4.00764  4.87034  2.82924  3.99166  3.09233  3.54519  2.99193  3.40743  4.07988  6.14374  4.64145    115 - -
          2.68618  4.42225  2.77519  2.73123  3.46354  2.40513  3.72494  3.29354  2.67741  2.69355  4.24690  2.90347  2.73739  3.18146  2.89801  2.37887  2.77519  2.98518  4.58477  3.61503
          0.02148  4.24726  4.96961  0.61958  0.77255  0.48576  0.95510
     98   2.74048  5.02201  2.44013  2.40576  4.19039  3.42795  3.71722  3.40153  2.55284  3.30170  4.12332  1.56024  3.88650  2.87629  3.03097  2.73808  2.98727  3.37140  5.46330  3.62986    116 - -
          2.68618  4.42225  2.77519  2.73123  3.46354  2.40513  3.72494  3.29354  2.67741  2.69355  4.24690  2.90347  2.73739  3.18146  2.89801  2.37887  2.77519  2.98518  4.58477  3.61503
          0.02148  4.24726  4.96961  0.61958  0.77255  0.48576  0.95510
     99   3.44355  5.57764  0.50149  2.65288  5.01698  3.54158  4.32642  4.70165  3.49069  4.24733  5.24982  3.22241  4.22140  3.57711  4.04594  3.37418  3.79529  4.30543  6.10568  4.84859    117 - -
          2.68618  4.42225  2.77519  2.73123  3.46354  2.40513  3.72494  3.29354  2.67741  2.69355  4.24690  2.90347  2.73739  3.18146  2.89801  2.37887  2.77519  2.98518  4.58477  3.61503
          0.02148  4.24726  4.96961  0.61958  0.77255  0.48576  0.95510
    100   2.98404  5.41097  1.05420  2.29360  4.47404  3.37673  3.85262  4.18558  2.83915  3.72157  4.57775  2.63998  3.96267  3.03860  3.38962  2.90970  3.26555  3.79879  5.77325  3.49171    118 - -
          2.68618  4.42225  2.77519  2.73123  3.46354  2.40513  3.72494  3.29354  2.67741  2.69355  4.24690  2.90347  2.73739  3.18146  2.89801  2.37887  2.77519  2.98518  4.58477  3.61503
          0.02148  4.24726  4.96961  0.61958  0.77255  0.48576  0.95510
    101   2.33325  2.38332  4.04093  3.69483  4.26607  3.08769  4.51966  3.62942  3.60296  3.40422  4.27332  3.63791  3.85770  3.88087  3.82703  0.93982  2.83803  3.14438  5.67975  4.48423    119 - -
          2.68618  4.42225  2.77519  2.73123  3.46354  2.40513  3.72494  3.29354  2.67741  2.69355  4.24690  2.90347  2.73739  3.18146  2.89801  2.37887  2.77519  2.98518  4.58477  3.61503
          0.02148  4.24726  4.96961  0.61958  0.77255  0.48576  0.95510
    102   2.66574  4.50602  3.81862  3.60983  4.35767  3.32773  4.59105  3.53441  3.56068  3.38362  4.42223  3.74200  4.06688  3.93919  3.78884  2.87285  0.66593  3.18520  5.75897  4.57938    120 - -
          2.68618  4.42225  2.77519  2.73123  3.46354  2.40513  3.72494  3.29354  2.67741  2.69355  4.24690  2.90347  2.73739  3.18146  2.89801  2.37887  2.77519  2.98518  4.58477  3.61503
          0.02148  4.24726  4.96961  0.61958  0.77255  0.48576  0.95510
    103   3.48379  5.26258  4.01759  3.46959  4.71612  3.87684  4.17147  4.29949  2.48809  3.74704  4.75122  3.79306  4.37380  3.38537  0.53151  3.55879  3.73212  4.01036  5.65368  4.57785    121 - -
          2.68618  4.42225  2.77519  2.73123  3.46354  2.40513  3.72494  3.29354  2.67741  2.69355  4.24690  2.90347  2.73739  3.18146  2.89801  2.37887  2.77519  2.98518  4.58477  3.61503
          0.02148  4.24726  4.96961  0.61958  0.77255  0.48576  0.95510
    104   2.74692  4.98251  2.98584  2.49912  3.94246  3.50147  2.19003  3.67626  2.43099  3.23243  4.05946  2.62879  3.91005  2.21183  2.84679  2.75519  2.97567  3.34282  5.25649  2.99545    122 - -
          2.68618  4.42225  2.77519  2.73123  3.46354  2.40513  3.72494  3.29354  2.67741  2.69355  4.24690  2.90347  2.73739  3.18146  2.89801  2.37887  2.77519  2.98518  4.58477  3.61503
          0.02148  4.24726  4.96961  0.61958  0.77255  0.48576  0.95510
    105   3.23331  4.52544  5.03730  4.56316  3.75934  4.62061  5.28210  1.55435  4.45283  2.25177  3.55403  4.75254  4.93965  4.72620  4.64219  4.03129  3.50750  0.81656  5.75955  4.53830    123 - -
          2.68618  4.42225  2.77519  2.73123  3.46354  2.40513  3.72494  3.29354  2.67741  2.69355  4.24690  2.90347  2.73739  3.18146  2.89801  2.37887  2.77519  2.98518  4.58477  3.61503
          0.02148  4.24726  4.96961  0.61958  0.77255  0.48576  0.95510
    106   3.11841  4.57648  4.63381  4.32422  3.85724  4.10055  5.07228  2.11178  4.19918  2.48793  3.77921  4.45044  4.65177  4.53904  4.37400  3.64048  3.47793  0.65401  5.69969  4.44872    124 - -
          2.68618  4.42225  2.77519  2.73123  3.46354  2.40513  3.72494  3.29354  2.67741  2.69355  4.24690  2.90347  2.73739  3.18146  2.89801  2.37887  2.77519  2.98518  4.58477  3.61503
          0.02148  4.24726  4.96961  0.61958  0.77255  0.48576  0.95510
    107   2.10192  2.91959  3.80634  3.34459  4.11254  2.82603  4.26997  3.49776  3.29575  3.20303  4.04912  3.48396  3.84115  3.57489  3.60597  1.59288  1.73423  3.06729  5.50554  4.30354    125 - -
          2.68618  4.42225  2.77519  2.73123  3.46354  2.40513  3.72494  3.29354  2.67741  2.69355  4.24690  2.90347  2.73739  3.18146  2.89801  2.37887  2.77519  2.98518  4.58477  3.61503
          0.02148  4.24726  4.96961  0.61958  0.77255  0.48576  0.95510
    108   0.58509  4.42610  3.89007  3.71916  4.47205  3.23714  4.68980  3.65765  3.74655  3.52016  4.52291  3.75898  4.01324  4.05461  3.95820  2.77966  3.08397  3.24351  5.85903  4.70885    126 - -
          2.68618  4.42225  2.77519  2.73123  3.46354  2.40513  3.72494  3.29354  2.67741  2.69355  4.24690  2.90347  2.73739  3.18146  2.89801  2.37887  2.77519  2.98518  4.58477  3.61503
          0.02148  4.24726  4.96961  0.61958  0.77255  0.48576  0.95510
    109   3.60595  4.96631  4.79150  4.44914  3.32516  4.45463  4.99007  2.56406  4.21475  0.52080  3.25896  4.68957  4.83560  4.49023  4.32272  4.09551  3.88847  2.69568  5.32269  4.12730    127 - -
          2.68618  4.42225  2.77519  2.73123  3.46354  2.40513  3.72494  3.29354  2.67741  2.69355  4.24690  2.90347  2.73739  3.18146  2.89801  2.37887  2.77519  2.98518  4.58477  3.61503
          0.02148  4.24726  4.96961  0.61958  0.77255  0.48576  0.95510
    110   3.60595  4.96631  4.79150  4.44914  3.32516  4.45463  4.99007  2.56406  4.21475  0.52080  3.25896  4.68957  4.83560  4.49023  4.32272  4.09551  3.88847  2.69568  5.32269  4.12730    128 - -
          2.68618  4.42225  2.77519  2.73123  3.46354  2.40513  3.72494  3.29354  2.67741  2.69355  4.24690  2.90347  2.73739  3.18146  2.89801  2.37887  2.77519  2.98518  4.58477  3.61503
          0.02148  4.24726  4.96961  0.61958  0.77255  0.48576  0.95510
    111   3.48379  5.26258  4.01759  3.46959  4.71612  3.87684  4.17147  4.29949  2.48809  3.74704  4.75122  3.79306  4.37380  3.38537  0.53151  3.55879  3.73212  4.01036  5.65368  4.57785    129 - -
          2.68618  4.42225  2.77519  2.73123  3.46354  2.40513  3.72494  3.29354  2.67741  2.69355  4.24690  2.90347  2.73739  3.18146  2.89801  2.37887  2.77519  2.98518  4.58477  3.61503
          0.02148  4.24726  4.96961  0.61958  0.77255  0.48576  0.95510
    112   2.96559  5.23779  2.77399  2.52254  4.62463  3.48245  3.82068  4.10781  1.89856  3.62473  4.47165  1.30516  4.00498  2.97698  2.79591  2.94021  3.22775  3.72767  5.71850  4.37955    130 - -
          2.68618  4.42225  2.77519  2.73123  3.46354  2.40513  3.72494  3.29354  2.67741  2.69355  4.24690  2.90347  2.73739  3.18146  2.89801  2.37887  2.77519  2.98518  4.58477  3.61503
          0.02148  4.24726  4.96961  0.61958  0.77255  0.48576  0.95510
    113   3.09303  0.41905  4.67089  4.50753  4.43627  3.62161  5.07491  3.66278  4.34523  3.55108  4.68983  4.39932  4.35490  4.67595  4.39668  3.36304  3.59199  3.37658  5.75026  4.71632    131 - -
          2.68618  4.42225  2.77519  2.73123  3.46354  2.40513  3.72494  3.29354  2.67741  2.69355  4.24690  2.90347  2.73739  3.18146  2.89801  2.37887  2.77519  2.98518  4.58477  3.61503
          0.02148  4.24726  4.96961  0.61958  0.77255  0.48576  0.95510
    114   2.30612  2.20581  3.93575  3.55951  4.30517  1.76291  4.44940  3.71169  3.51376  3.41999  4.25274  3.56470  3.82515  3.77533  3.77647  1.45990  2.80272  3.19199  5.68961  4.51071    132 - -
          2.68618  4.42225  2.77519  2.73123  3.46354  2.40513  3.72494  3.29354  2.67741  2.69355  4.24690  2.90347  2.73739  3.18146  2.89801  2.37887  2.77519  2.98518  4.58477  3.61503
          0.02148  4.24726  4.96961  0.61958  0.77255  0.48576  0.95510
    115   3.83397  5.16873  4.41513  4.22893  2.41337  4.28522  3.86188  3.79769  4.07774  3.15042  4.43497  4.21686  4.75660  4.28883  4.17734  3.92647  4.12600  3.68762  4.06637  0.51547    133 - -
          2.68618  4.42225  2.77519  2.73123  3.46354  2.40513  3.72494  3.29354  2.67741  2.69355  4.24690  2.90347  2.73739  3.18146  2.89801  2.37887  2.77519  2.98518  4.58477  3.61503
          0.02148  4.24726  4.96961  0.61958  0.77255  0.48576  0.95510
    116   3.33705  5.47388  2.72062  0.58961  4.87688  3.56185  4.20442  4.41085  3.13828  3.97363  4.94978  3.22141  4.18974  3.42391  3.57359  3.29084  3.65010  4.06218  5.97486  4.72148    134 - -
          2.68618  4.42225  2.77519  2.73123  3.46354  2.40513  3.72494  3.29354  2.67741  2.69355  4.24690  2.90347  2.73739  3.18146  2.89801  2.37887  2.77519  2.98518  4.58477  3.61503
          0.02148  4.24726  4.96961  0.61958  0.77255  0.48576  0.95510
    117   2.69112  4.44566  4.50917  4.15989  3.87706  3.94414  4.95543  2.05798  4.05139  2.50870  3.73837  4.26787  4.51865  4.37333  4.25225  3.40221  3.29488  0.77756  5.70453  4.46895    135 - -
          2.68618  4.42225  2.77519  2.73123  3.46354  2.40513  3.72494  3.29354  2.67741  2.69355  4.24690  2.90347  2.73739  3.18146  2.89801  2.37887  2.77519  2.98518  4.58477  3.61503
          0.02148  4.24726  4.96961  0.61958  0.77255  0.48576  0.95510
    118   2.69972  4.28052  3.86739  3.31932  3.48047  3.74278  4.11694  1.79703  3.23883  2.46142  3.43503  2.96551  4.14750  3.52878  3.52530  3.03695  2.21682  1.85596  5.01054  3.79383    136 - -
          2.68618  4.42225  2.77519  2.73123  3.46354  2.40513  3.72494  3.29354  2.67741  2.69355  4.24690  2.90347  2.73739  3.18146  2.89801  2.37887  2.77519  2.98518  4.58477  3.61503
          0.02148  4.24726  4.96961  0.61958  0.77255  0.48576  0.95510
    119   1.92760  5.07691  2.58750  1.82536  4.42066  3.38608  3.71341  3.87452  2.53423  3.42058  4.21147  2.90572  2.88834  2.84739  3.03064  2.56126  2.97345  3.48438  5.60989  4.21973    137 - -
          2.68618  4.42225  2.77519  2.73123  3.46354  2.40513  3.72494  3.29354  2.67741  2.69355  4.24690  2.90347  2.73739  3.18146  2.89801  2.37887  2.77519  2.98518  4.58477  3.61503
          0.02148  4.24726  4.96961  0.61958  0.77255  0.48576  0.95510
    120   1.39954  4.31927  4.14128  3.73793  3.89483  3.51934  4.56515  2.46921  3.66077  2.71733  3.80125  3.85160  4.16000  3.95077  3.90334  2.94624  3.03372  1.39957  5.51597  4.30673    138 - -
          2.68618  4.42225  2.77519  2.73123  3.46354  2.40513  3.72494  3.29354  2.67741  2.69355  4.24690  2.90347  2.73739  3.18146  2.89801  2.37887  2.77519  2.98518  4.58477  3.61503
          0.02148  4.24726  4.96961  0.61958  0.77255  0.48576  0.95510
    121   1.90310  4.81227  2.92077  1.96265  4.30057  3.34729  3.79801  3.71885  2.62461  3.32114  4.13111  3.01942  3.85912  2.95477  3.08338  1.96726  2.71563  3.33288  5.54547  4.20534    139 - -
          2.68618  4.42225  2.77519  2.73123  3.46354  2.40513  3.72494  3.29354  2.67741  2.69355  4.24690  2.90347  2.73739  3.18146  2.89801  2.37887  2.77519  2.98518  4.58477  3.61503
          0.02148  4.24726  4.96961  0.61958  0.77255  0.48576  0.95510
    122   3.09021  5.06932  2.99599  2.92803  4.49855  3.48193  4.30025  4.31018  3.24735  3.91683  4.88280  0.63424  4.15905  3.58791  3.60287  3.15172  3.49292  3.89225  5.75996  4.43100    140 - -
          2.68618  4.42225  2.77519  2.73123  3.46354  2.40513  3.72494  3.29354  2.67741  2.69355  4.24690  2.90347  2.73739  3.18146  2.89801  2.37887  2.77519  2.98518  4.58477  3.61503
          0.02148  4.24726  4.96961  0.61958  0.77255  0.48576  0.95510
    123   3.20003  4.92110  3.94891  3.90344  5.00638  0.33063  4.98363  4.71415  4.13463  4.31406  5.30460  4.11514  4.32232  4.42982  4.31348  3.38518  3.70982  4.16962  5.98547  5.12663    141 - -
          2.68618  4.42225  2.77519  2.73123  3.46354  2.40513  3.72494  3.29354  2.67741  2.69355  4.24690  2.90347  2.73739  3.18146  2.89801  2.37887  2.77519  2.98518  4.58477  3.61503
          0.02148  4.24726  4.96961  0.61958  0.77255  0.48576  0.95510
    124   3.40110  4.70766  5.06289  4.51910  3.28179  4.70012  5.07983  2.01372  4.37171  0.83789  3.06949  4.75678  4.89938  4.49902  4.49052  4.06950  3.63623  1.81860  5.37789  4.29317    142 - -
          2.68618  4.42225  2.77519  2.73123  3.46354  2.40513  3.72494  3.29354  2.67741  2.69355  4.24690  2.90347  2.73739  3.18146  2.89801  2.37887  2.77519  2.98518  4.58477  3.61503
          0.02148  4.24726  4.96961  0.61958  0.77255  0.48576  0.95510
    125   2.97673  5.18767  2.97679  2.61318  4.16862  3.57283  2.48379  3.96448  2.36845  3.45492  4.32691  3.10742  4.03288  1.33710  2.68378  2.96361  3.20767  3.62908  5.40820  3.99709    143 - -
          2.68618  4.42225  2.77519  2.73123  3.46354  2.40513  3.72494  3.29354  2.67741  2.69355  4.24690  2.90347  2.73739  3.18146  2.89801  2.37887  2.77519  2.98518  4.58477  3.61503
          0.02148  4.24726  4.96961  0.61958  0.77255  0.48576  0.95510
    126   0.58509  4.42610  3.89007  3.71916  4.47205  3.23714  4.68980  3.65765  3.74655  3.52016  4.52291  3.75898  4.01324  4.05461  3.95820  2.77966  3.08397  3.24351  5.85903  4.70885    144 - -
          2.68618  4.42225  2.77519  2.73123  3.46354  2.40513  3.72494  3.29354  2.67741  2.69355  4.24690  2.90347  2.73739  3.18146  2.89801  2.37887  2.77519  2.98518  4.58477  3.61503
          0.02148  4.24726  4.96961  0.61958  0.77255  0.48576  0.95510
    127   4.03400  5.25997  4.71106  4.52138  3.15440  4.19167  4.44254  4.09520  4.24843  3.41746  4.70781  4.60126  4.74308  4.61504  4.30454  4.23387  4.35711  3.99458  0.38018  3.13970    145 - -
          2.68618  4.42225  2.77519  2.73123  3.46354  2.40513  3.72494  3.29354  2.67741  2.69355  4.24690  2.90347  2.73739  3.18146  2.89801  2.37887  2.77519  2.98518  4.58477  3.61503
          0.02148  4.24726  4.96961  0.61958  0.77255  0.48576  0.95510
    128   3.01546  5.27317  3.33714  2.71598  4.70834  3.68016  3.67758  4.08206  1.22886  3.51885  4.34528  3.17205  4.05029  2.27754  2.06639  2.77456  3.19755  3.72580  5.57732  4.34889    146 - -
          2.68618  4.42225  2.77519  2.73123  3.46354  2.40513  3.72494  3.29354  2.67741  2.69355  4.24690  2.90347  2.73739  3.18146  2.89801  2.37887  2.77519  2.98518  4.58477  3.61503
          0.02148  4.24726  4.96961  0.61958  0.77255  0.48576  0.95510
    129   2.78465  3.17990  4.53661  3.95340  3.27870  3.98594  4.33826  1.60992  3.80015  2.13102  3.25199  4.06632  4.33341  3.98540  3.90606  3.30008  3.02167  1.56585  4.88802  3.06294    147 - -
          2.68618  4.42225  2.77519  2.73123  3.46354  2.40513  3.72494  3.29354  2.67741  2.69355  4.24690  2.90347  2.73739  3.18146  2.89801  2.37887  2.77519  2.98518  4.58477  3.61503
          0.02148  4.24726  4.96961  0.61958  0.77255  0.48576  0.95510
    130   3.60595  4.96631  4.79150  4.44914  3.32516  4.45463  4.99007  2.56406  4.21475  0.52080  3.25896  4.68957  4.83560  4.49023  4.32272  4.09551  3.88847  2.69568  5.32269  4.12730    148 - -
          2.68618  4.42225  2.77519  2.73123  3.46354  2.40513  3.72494  3.29354  2.67741  2.69355  4.24690  2.90347  2.73739  3.18146  2.89801  2.37887  2.77519  2.98518  4.58477  3.61503
          0.02148  4.24726  4.96961  0.61958  0.77255  0.48576  0.95510
    131   3.00052  5.54679  2.22012  1.07438  4.83711  3.36978  3.83218  4.34471  2.75126  3.83299  4.66014  2.82869  3.94913  2.49576  3.28896  2.90119  3.27099  3.92280  5.98357  4.51050    149 - -
          2.68618  4.42225  2.77519  2.73123  3.46354  2.40513  3.72494  3.29354  2.67741  2.69355  4.24690  2.90347  2.73739  3.18146  2.89801  2.37887  2.77519  2.98518  4.58477  3.61503
          0.02148  4.24726  4.96961  0.61958  0.77255  0.48576  0.95510
    132   3.44355  5.57764  0.50149  2.65288  5.01698  3.54158  4.32642  4.70165  3.49069  4.24733  5.24982  3.22241  4.22140  3.57711  4.04594  3.37418  3.79529  4.30543  6.10568  4.84859    150 - -
          2.68618  4.42225  2.77519  2.73123  3.46354  2.40513  3.72494  3.29354  2.67741  2.69355  4.24690  2.90347  2.73739  3.18146  2.89801  2.37887  2.77519  2.98518  4.58477  3.61503
          0.02148  4.24726  4.96961  0.61958  0.77255  0.48576  0.95510
    133   2.82503  4.33972  4.07853  3.51505  3.21245  3.89686  4.16484  2.31126  3.38646  1.22765  3.20227  3.79978  3.18800  3.65018  3.61640  3.18846  3.05876  2.42759  4.86864  3.27935    151 - -
          2.68618  4.42225  2.77519  2.73123  3.46354  2.40513  3.72494  3.29354  2.67741  2.69355  4.24690  2.90347  2.73739  3.18146  2.89801  2.37887  2.77519  2.98518  4.58477  3.61503
          0.02148  4.24726  4.96961  0.61958  0.77255  0.48576  0.95510
    134   2.71063  5.06841  2.78853  2.22154  4.38322  2.88715  3.68353  3.83241  2.46234  3.37463  4.16413  2.50305  3.85792  2.28668  2.93506  2.69472  2.03103  3.45226  5.55972  4.18160    152 - -
          2.68618  4.42225  2.77519  2.73123  3.46354  2.40513  3.72494  3.29354  2.67741  2.69355  4.24690  2.90347  2.73739  3.18146  2.89801  2.37887  2.77519  2.98518  4.58477  3.61503
          0.02148  4.24726  4.96961  0.61958  0.77255  0.48576  0.95510
    135   2.74573  4.82310  2.84620  2.71383  4.49218  3.29663  4.08949  3.98645  2.96321  3.65546  4.54558  0.97661  3.96608  3.30966  3.34618  2.81978  2.79433  3.55118  5.79011  4.42520    153 - -
          2.68618  4.42225  2.77519  2.73123  3.46354  2.40513  3.72494  3.29354  2.67741  2.69355  4.24690  2.90347  2.73739  3.18146  2.89801  2.37887  2.77519  2.98518  4.58477  3.61503
          0.02148  4.24726  4.96961  0.61958  0.77255  0.48576  0.95510
    136   2.92703  5.13681  3.11812  2.63015  4.37793  3.59821  1.59525  3.88054  2.21835  3.39240  4.23037  2.86985  4.00799  2.64598  2.18566  2.92385  3.13604  3.54606  5.47702  4.16958    154 - -
          2.68618  4.42225  2.77519  2.73123  3.46354  2.40513  3.72494  3.29354  2.67741  2.69355  4.24690  2.90347  2.73739  3.18146  2.89801  2.37887  2.77519  2.98518  4.58477  3.61503
          0.02148  4.24726  4.96961  0.61958  0.77255  0.48576  0.95510
    137   3.27515  4.56636  5.06326  4.59623  3.68021  4.64782  5.29270  0.84861  4.46995  2.13335  3.47590  4.78650  4.95596  4.72934  4.64377  4.06634  3.54871  1.54756  5.71989  4.51591    155 - -
          2.68618  4.42225  2.77519  2.73123  3.46354  2.40513  3.72494  3.29354  2.67741  2.69355  4.24690  2.90347  2.73739  3.18146  2.89801  2.37887  2.77519  2.98518  4.58477  3.61503
          0.02148  4.24726  4.96961  0.61958  0.77255  0.48576  0.95510
    138   3.44355  5.57764  0.50149  2.65288  5.01698  3.54158  4.32642  4.70165  3.49069  4.24733  5.24982  3.22241  4.22140  3.57711  4.04594  3.37418  3.79529  4.30543  6.10568  4.84859    156 - -
          2.68618  4.42225  2.77519  2.73123  3.46354  2.40513  3.72494  3.29354  2.67741  2.69355  4.24690  2.90347  2.73739  3.18146  2.89801  2.37887  2.77519  2.98518  4.58477  3.61503
          0.02148  4.24726  4.96961  0.61958  0.77255  0.48576  0.95510
    139   3.50647  4.79027  5.16140  4.63050  3.22944  4.80842  5.14838  1.71853  4.45564  0.79087  3.02239  4.87166  4.96946  4.56332  4.54858  4.19803  3.73567  2.23839  5.36906  4.28401    157 - -
          2.68618  4.42225  2.77519  2.73123  3.46354  2.40513  3.72494  3.29354  2.67741  2.69355  4.24690  2.90347  2.73739  3.18146  2.89801  2.37887  2.77519  2.98518  4.58477  3.61503
          0.02148  4.24726  4.96961  0.61958  0.77255  0.48576  0.95510
    140   3.17768  4.52763  4.88981  4.44463  3.74602  4.44724  5.17206  1.76695  4.30759  2.27548  3.57721  4.62104  4.83990  4.61143  4.50320  3.87294  3.47438  0.76169  5.71150  4.46472    158 - -
          2.68618  4.42225  2.77519  2.73123  3.46354  2.40513  3.72494  3.29354  2.67741  2.69355  4.24690  2.90347  2.73739  3.18146  2.89801  2.37887  2.77519  2.98518  4.58477  3.61503
          0.02148  4.24726  4.96961  0.61958  0.77255  0.48576  0.95510
    141   3.60595  4.96631  4.79150  4.44914  3.32516  4.45463  4.99007  2.56406  4.21475  0.52080  3.25896  4.68957  4.83560  4.49023  4.32272  4.09551  3.88847  2.69568  5.32269  4.12730    159 - -
          2.68618  4.42225  2.77519  2.73123  3.46354  2.40513  3.72494  3.29354  2.67741  2.69355  4.24690  2.90347  2.73739  3.18146  2.89801  2.37887  2.77519  2.98518  4.58477  3.61503
          0.02148  4.24726  4.96961  0.61958  0.77255  0.48576  0.95510
    142   2.24661  4.33206  3.73157  3.47639  4.32937  3.17533  4.47573  3.42280  3.44398  3.32187  4.28334  3.58062  3.92567  3.78523  3.69939  2.65233  0.87169  3.03473  5.76410  4.55973    160 - -
          2.68618  4.42225  2.77519  2.73123  3.46354  2.40513  3.72494  3.29354  2.67741  2.69355  4.24690  2.90347  2.73739  3.18146  2.89801  2.37887  2.77519  2.98518  4.58477  3.61503
          0.02148  4.24726  4.96961  0.61958  0.77255  0.48576  0.95510
    143   3.33705  5.47388  2.72062  0.58961  4.87688  3.56185  4.20442  4.41085  3.13828  3.97363  4.94978  3.22141  4.18974  3.42391  3.57359  3.29084  3.65010  4.06218  5.97486  4.72148    161 - -
          2.68618  4.42225  2.77519  2.73123  3.46354  2.40513  3.72494  3.29354  2.67741  2.69355  4.24690  2.90347  2.73739  3.18146  2.89801  2.37887  2.77519  2.98518  4.58477  3.61503
          0.02148  4.24726  4.96961  0.61958  0.77255  0.48576  0.95510
    144   3.22547  4.52612  5.01273  4.54170  3.75578  4.59486  5.26281  1.59942  4.42721  2.25312  3.55552  4.73077  4.92439  4.70525  4.61842  4.00694  3.50251  0.80173  5.75078  4.52609    162 - -
          2.68618  4.42225  2.77519  2.73123  3.46354  2.40513  3.72494  3.29354  2.67741  2.69355  4.24690  2.90347  2.73739  3.18146  2.89801  2.37887  2.77519  2.98518  4.58477  3.61503
          0.02148  4.24726  4.96961  0.61958  0.77255  0.48576  0.95510
    145   1.83096  4.31419  4.27548  3.72959  3.15297  3.96309  4.41826  2.06551  3.63887  2.32047  3.41856  3.97408  4.36039  3.89223  3.87256  3.28695  3.10204  1.38535  5.14801  3.93725    163 - -
          2.68618  4.42225  2.77519  2.73123  3.46354  2.40513  3.72494  3.29354  2.67741  2.69355  4.24690  2.90347  2.73739  3.18146  2.89801  2.37887  2.77519  2.98518  4.58477  3.61503
          0.02148  4.24726  4.96961  0.61958  0.77255  0.48576  0.95510
    146   3.31974  4.75954  4.64181  4.15463  3.22719  4.37173  4.75145  2.40057  3.87975  1.61221  1.05874  4.40920  4.70088  4.18406  4.04328  3.77909  3.58358  2.48561  5.21793  4.01764    164 - -
          2.68618  4.42225  2.77519  2.73123  3.46354  2.40513  3.72494  3.29354  2.67741  2.69355  4.24690  2.90347  2.73739  3.18146  2.89801  2.37887  2.77519  2.98518  4.58477  3.61503
          0.02148  4.24726  4.96961  0.61958  0.77255  0.48576  0.95510
    147   2.58673  4.50241  3.48861  3.30180  4.46010  3.23783  4.42504  3.81869  3.34648  3.53441  4.48331  3.52539  0.85378  3.71528  3.62481  2.75868  2.67548  3.37460  5.80365  4.59243    165 - -
          2.68618  4.42225  2.77519  2.73123  3.46354  2.40513  3.72494  3.29354  2.67741  2.69355  4.24690  2.90347  2.73739  3.18146  2.89801  2.37887  2.77519  2.98518  4.58477  3.61503
          0.02148  4.24726  4.96961  0.61958  0.77255  0.48576  0.95510
    148   2.61426  2.43691  3.79963  3.22648  2.65788  3.16830  3.94012  2.66246  3.13615  2.39595  3.30761  3.53166  4.03716  3.40548  2.90446  2.77509  2.85051  2.45597  4.76858  2.89256    166 - -
          2.68618  4.42225  2.77519  2.73123  3.46354  2.40513  3.72494  3.29354  2.67741  2.69355  4.24690  2.90347  2.73739  3.18146  2.89801  2.37887  2.77519  2.98518  4.58477  3.61503
          0.02148  4.24726  4.96961  0.61958  0.77255  0.48576  0.95510
    149   3.37044  4.66991  5.06697  4.52158  3.31488  4.69018  5.08103  1.94625  4.38473  0.91420  3.10155  4.75023  4.89385  4.51313  4.50399  4.05674  3.60566  1.68449  5.39269  4.30383    167 - -
          2.68618  4.42225  2.77519  2.73123  3.46354  2.40513  3.72494  3.29354  2.67741  2.69355  4.24690  2.90347  2.73739  3.18146  2.89801  2.37887  2.77519  2.98518  4.58477  3.61503
          0.02148  4.24726  4.96961  0.61958  0.77255  0.48576  0.95510
    150   2.37858  4.32395  3.58489  3.32520  4.48054  3.08991  4.39842  3.86858  3.36152  3.59358  4.43861  3.46577  3.84943  3.67383  3.65728  0.88940  2.27585  3.32200  5.82964  4.60544    168 - -
          2.68618  4.42225  2.77519  2.73123  3.46354  2.40513  3.72494  3.29354  2.67741  2.69355  4.24690  2.90347  2.73739  3.18146  2.89801  2.37887  2.77519  2.98518  4.58477  3.61503
          0.02148  4.24726  4.96961  0.61958  0.77255  0.48576  0.95510
    151   3.20003  4.92110  3.94891  3.90344  5.00638  0.33063  4.98363  4.71415  4.13463  4.31406  5.30460  4.11514  4.32232  4.42982  4.31348  3.38518  3.70982  4.16962  5.98547  5.12663    169 - -
          2.68618  4.42225  2.77519  2.73123  3.46354  2.40513  3.72494  3.29354  2.67741  2.69355  4.24690  2.90347  2.73739  3.18146  2.89801  2.37887  2.77519  2.98518  4.58477  3.61503
          0.02148  4.24726  4.96961  0.61958  0.77255  0.48576  0.95510
    152   3.27380  4.58041  5.01936  4.56510  3.65299  4.60642  5.25629  0.82159  4.42324  2.11106  3.46317  4.75407  4.93293  4.69317  4.59566  4.03236  3.55285  1.64305  5.68970  4.47715    170 - -
          2.68618  4.42225  2.77519  2.73123  3.46354  2.40513  3.72494  3.29354  2.67741  2.69355  4.24690  2.90347  2.73739  3.18146  2.89801  2.37887  2.77519  2.98518  4.58477  3.61503
          0.02148  4.24726  4.96961  0.61958  0.77255  0.48576  0.95510
    153   2.04739  4.29958  3.52654  3.34797  4.63586  0.98076  4.48219  4.07501  3.51790  3.76026  4.56854  3.46235  3.82764  3.76461  3.81420  2.13954  2.86566  3.43043  5.96395  4.76676    171 - -
          2.68618  4.42225  2.77519  2.73123  3.46354  2.40513  3.72494  3.29354  2.67741  2.69355  4.24690  2.90347  2.73739  3.18146  2.89801  2.37887  2.77519  2.98518  4.58477  3.61503
          0.02148  4.24726  4.96961  0.61958  0.77255  0.48576  0.95510
    154   3.60595  4.96631  4.79150  4.44914  3.32516  4.45463  4.99007  2.56406  4.21475  0.52080  3.25896  4.68957  4.83560  4.49023  4.32272  4.09551  3.88847  2.69568  5.32269  4.12730    172 - -
          2.68618  4.42225  2.77519  2.73123  3.46354  2.40513  3.72494  3.29354  2.67741  2.69355  4.24690  2.90347  2.73739  3.18146  2.89801  2.37887  2.77519  2.98518  4.58477  3.61503
          0.02148  4.24726  4.96961  0.61958  0.77255  0.48576  0.95510
    155   3.60595  4.96631  4.79150  4.44914  3.32516  4.45463  4.99007  2.56406  4.21475  0.52080  3.25896  4.68957  4.83560  4.49023  4.32272  4.09551  3.88847  2.69568  5.32269  4.12730    173 - -
          2.68618  4.42225  2.77519  2.73123  3.46354  2.40513  3.72494  3.29354  2.67741  2.69355  4.24690  2.90347  2.73739  3.18146  2.89801  2.37887  2.77519  2.98518  4.58477  3.61503
          0.02148  4.24726  4.96961  0.61958  0.77255  0.48576  0.95510
    156   2.63697  2.38882  3.87655  3.31853  2.83621  3.65374  3.95456  2.70670  3.22813  2.43826  3.36507  3.58535  4.06569  3.48424  3.48038  2.03492  2.89140  2.49868  4.69976  2.74958    174 - -
          2.68618  4.42225  2.77519  2.73123  3.46354  2.40513  3.72494  3.29354  2.67741  2.69355  4.24690  2.90347  2.73739  3.18146  2.89801  2.37887  2.77519  2.98518  4.58477  3.61503
          0.02148  4.24726  4.96961  0.61958  0.77255  0.48576  0.95510
    157   3.11890  5.25792  3.21032  2.80144  4.70931  3.65453  3.81060  4.14352  0.88810  3.62182  4.49880  2.94143  4.11978  2.96227  2.42201  3.11359  3.34332  3.79492  5.64562  4.41594    175 - -
          2.68618  4.42225  2.77519  2.73123  3.46354  2.40513  3.72494  3.29354  2.67741  2.69355  4.24690  2.90347  2.73739  3.18146  2.89801  2.37887  2.77519  2.98518  4.58477  3.61503
          0.02148  4.24726  4.96961  0.61958  0.77255  0.48576  0.95510
    158   3.33719  4.67348  4.83869  4.48202  3.65742  4.45059  5.15699  0.70542  4.31873  2.18309  3.55137  4.67824  4.86073  4.63841  4.47521  3.99724  3.63553  1.93101  5.61442  4.37535    176 - -
          2.68618  4.42225  2.77519  2.73123  3.46354  2.40513  3.72494  3.29354  2.67741  2.69355  4.24690  2.90347  2.73739  3.18146  2.89801  2.37887  2.77519  2.98518  4.58477  3.61503
          0.02148  4.24726  4.96961  0.61958  0.77255  0.48576  0.95510
    159   2.93134  4.44147  4.23224  3.67985  3.31551  4.00416  4.37420  2.41002  3.52060  1.71700  1.56190  3.96058  4.36777  3.80232  3.74408  3.32275  2.47131  2.35635  5.07615  3.91135    177 - -
          2.68618  4.42225  2.77519  2.73123  3.46354  2.40513  3.72494  3.29354  2.67741  2.69355  4.24690  2.90347  2.73739  3.18146  2.89801  2.37887  2.77519  2.98518  4.58477  3.61503
          0.02148  4.24726  4.96961  0.61958  0.77255  0.48576  0.95510
    160   2.54070  4.62180  2.99193  2.75247  4.53837  2.65967  4.06940  4.01333  2.97279  3.61592  4.42444  2.24886  3.86146  3.26359  3.39653  1.21544  2.95640  3.49433  5.80088  4.48663    178 - -
          2.68618  4.42225  2.77519  2.73123  3.46354  2.40513  3.72494  3.29354  2.67741  2.69355  4.24690  2.90347  2.73739  3.18146  2.89801  2.37887  2.77519  2.98518  4.58477  3.61503
          0.02148  4.24726  4.96961  0.61958  0.77255  0.48576  0.95510
    161   3.50062  5.21999  3.58306  3.39629  3.62400  3.82869  0.55113  4.26458  3.23293  3.70226  4.78786  3.78378  4.40910  3.77219  3.46747  3.57300  3.82368  3.99279  5.07875  3.56763    179 - -
          2.68618  4.42225  2.77519  2.73123  3.46354  2.40513  3.72494  3.29354  2.67741  2.69355  4.24690  2.90347  2.73739  3.18146  2.89801  2.37887  2.77519  2.98518  4.58477  3.61503
          0.02148  4.24726  4.96961  0.61958  0.77255  0.48576  0.95510
    162   3.36399  5.30361  3.56253  3.13402  4.77843  3.79206  4.03159  4.23687  0.61844  3.72718  4.68407  3.53538  4.27868  3.21293  2.58387  3.39075  3.59659  3.92934  5.68882  4.56519    180 - -
          2.68618  4.42225  2.77519  2.73123  3.46354  2.40513  3.72494  3.29354  2.67741  2.69355  4.24690  2.90347  2.73739  3.18146  2.89801  2.37887  2.77519  2.98518  4.58477  3.61503
          0.02148  4.24726  4.96961  0.61958  0.77255  0.48576  0.95510
    163   2.40086  4.32182  3.62810  3.12055  3.71967  3.42889  4.05282  2.22902  3.06625  2.75584  3.66815  3.43512  3.96315  3.37582  3.39792  2.13287  1.74213  2.65214  5.17157  3.94454    181 - -
          2.68618  4.42225  2.77519  2.73123  3.46354  2.40513  3.72494  3.29354  2.67741  2.69355  4.24690  2.90347  2.73739  3.18146  2.89801  2.37887  2.77519  2.98518  4.58477  3.61503
          0.02148  4.24726  4.96961  0.61958  0.77255  0.48576  0.95510
    164   2.67719  2.31223  3.75328  3.17501  3.07287  3.67764  3.95171  2.71500  3.00279  2.18794  3.39341  3.51207  4.06688  3.35430  2.18885  2.95582  2.91800  2.52346  4.87164  3.62249    182 - -
          2.68618  4.42225  2.77519  2.73123  3.46354  2.40513  3.72494  3.29354  2.67741  2.69355  4.24690  2.90347  2.73739  3.18146  2.89801  2.37887  2.77519  2.98518  4.58477  3.61503
          0.02148  4.24726  4.96961  0.61958  0.77255  0.48576  0.95510
    165   3.26484  5.36945  3.72660  2.98985  4.88790  3.84586  3.72474  4.20895  1.00993  3.60107  4.47708  3.36656  4.19668  2.85391  1.62360  3.24729  3.40874  3.88887  5.59757  4.46704    183 - -
          2.68618  4.42225  2.77519  2.73123  3.46354  2.40513  3.72494  3.29354  2.67741  2.69355  4.24690  2.90347  2.73739  3.18146  2.89801  2.37887  2.77519  2.98518  4.58477  3.61503
          0.02148  4.24726  4.96961  0.61958  0.77255  0.48576  0.95510
    166   3.05475  5.53891  1.76273  2.27295  4.87543  3.34568  3.93189  4.45229  2.95799  3.96382  4.82312  1.16508  3.98153  3.10849  3.54092  2.95957  3.36428  4.01210  6.07820  4.58107    184 - -
          2.68618  4.42225  2.77519  2.73123  3.46354  2.40513  3.72494  3.29354  2.67741  2.69355  4.24690  2.90347  2.73739  3.18146  2.89801  2.37887  2.77519  2.98518  4.58477  3.61503
          0.02148  4.24726  4.96961  0.61958  0.77255  0.48576  0.95510
    167   3.27521  4.55743  5.08771  4.61512  3.69898  4.67100  5.31399  0.87318  4.49755  2.15230  3.48787  4.80519  4.96942  4.75261  4.67197  4.08624  3.54590  1.47682  5.73829  4.53674    185 - -
          2.68618  4.42225  2.77519  2.73123  3.46354  2.40513  3.72494  3.29354  2.67741  2.69355  4.24690  2.90347  2.73739  3.18146  2.89801  2.37887  2.77519  2.98518  4.58477  3.61503
          0.02148  4.24726  4.96961  0.61958  0.77255  0.48576  0.95510
    168   3.32957  5.00581  3.97925  3.88366  4.82011  3.67302  4.91488  4.48227  3.97716  4.05908  5.13546  4.14527  0.35511  4.35324  4.16511  3.51227  3.80294  4.08079  5.88475  4.95085    186 - -
          2.68618  4.42225  2.77519  2.73123  3.46354  2.40513  3.72494  3.29354  2.67741  2.69355  4.24690  2.90347  2.73739  3.18146  2.89801  2.37887  2.77519  2.98518  4.58477  3.61503
          0.02148  4.24726  4.96961  0.61958  0.77255  0.48576  0.95510
    169   3.11841  4.57648  4.63381  4.32422  3.85724  4.10055  5.07228  2.11178  4.19918  2.48793  3.77921  4.45044  4.65177  4.53904  4.37400  3.64048  3.47793  0.65401  5.69969  4.44872    187 - -
          2.68618  4.42225  2.77519  2.73123  3.46354  2.40513  3.72494  3.29354  2.67741  2.69355  4.24690  2.90347  2.73739  3.18146  2.89801  2.37887  2.77519  2.98518  4.58477  3.61503
          0.02148  4.24726  4.96961  0.61958  0.77255  0.48576  0.95510
    170   3.27486  4.55137  5.10320  4.62773  3.71236  4.68539  5.32790  0.89532  4.51551  2.16698  3.49744  4.81718  4.97806  4.76857  4.69021  4.09891  3.54389  1.42230  5.75067  4.54962    188 - -
          2.68624  4.41821  2.77565  2.73128  3.46313  2.40559  3.72372  3.29218  2.67728  2.69321  4.24641  2.90392  2.73764  3.18192  2.89847  2.37903  2.77522  2.98537  4.58390  3.61499
          0.09522  2.47834  4.96961  2.82313  0.06126  0.48576  0.95510
    171   3.16035  4.61109  4.62061  4.11705  3.32736  4.25490  4.75558  2.28034  3.92406  1.80017  1.19594  4.34341  4.62249  4.18131  4.09891  3.63712  3.43828  1.97545  5.27935  4.12337    223 - -
          2.68618  4.42225  2.77519  2.73123  3.46354  2.40513  3.72494  3.29354  2.67741  2.69355  4.24690  2.90347  2.73739  3.18146  2.89801  2.37887  2.77519  2.98518  4.58477  3.61503
          0.02148  4.24726  4.96961  0.61958  0.77255  0.48576  0.95510
    172   3.31258  4.80987  4.48073  4.11960  3.43590  4.13196  4.76812  2.65240  3.86349  1.98700  0.80499  4.34567  4.60848  4.22767  4.02116  3.69308  3.63271  2.69941  5.31640  4.10515    224 - -
          2.68618  4.42225  2.77519  2.73123  3.46354  2.40513  3.72494  3.29354  2.67741  2.69355  4.24690  2.90347  2.73739  3.18146  2.89801  2.37887  2.77519  2.98518  4.58477  3.61503
          0.02148  4.24726  4.96961  0.61958  0.77255  0.48576  0.95510
    173   2.54475  4.46126  3.58467  3.43603  4.48066  3.18676  4.52537  4.06385  3.53682  3.75997  4.66400  3.58522  3.95984  3.85774  3.79788  0.64050  3.05597  3.51228  5.82469  4.57182    225 - -
          2.68618  4.42225  2.77519  2.73123  3.46354  2.40513  3.72494  3.29354  2.67741  2.69355  4.24690  2.90347  2.73739  3.18146  2.89801  2.37887  2.77519  2.98518  4.58477  3.61503
          0.02148  4.24726  4.96961  0.61958  0.77255  0.48576  0.95510
    174   2.45292  3.05352  3.55844  3.08160  4.03088  3.25412  4.08584  3.39343  2.75508  3.10085  3.95804  3.36651  3.87506  3.34974  3.34542  1.23429  2.62054  3.02455  5.40564  4.17162    226 - -
          2.68618  4.42225  2.77519  2.73123  3.46354  2.40513  3.72494  3.29354  2.67741  2.69355  4.24690  2.90347  2.73739  3.18146  2.89801  2.37887  2.77519  2.98518  4.58477  3.61503
          0.02148  4.24726  4.96961  0.61958  0.77255  0.48576  0.95510
    175   2.89527  5.00842  3.00047  2.63122  3.47113  3.57484  1.59595  3.70472  2.60216  3.24569  4.14009  2.31417  4.02409  3.02060  2.98461  2.91156  3.13650  3.40216  4.94250  3.06708    227 - -
          2.68618  4.42225  2.77519  2.73123  3.46354  2.40513  3.72494  3.29354  2.67741  2.69355  4.24690  2.90347  2.73739  3.18146  2.89801  2.37887  2.77519  2.98518  4.58477  3.61503
          0.02148  4.24726  4.96961  0.61958  0.77255  0.48576  0.95510
    176   3.44355  5.57764  0.50149  2.65288  5.01698  3.54158  4.32642  4.70165  3.49069  4.24733  5.24982  3.22241  4.22140  3.57711  4.04594  3.37418  3.79529  4.30543  6.10568  4.84859    228 - -
          2.68618  4.42225  2.77519  2.73123  3.46354  2.40513  3.72494  3.29354  2.67741  2.69355  4.24690  2.90347  2.73739  3.18146  2.89801  2.37887  2.77519  2.98518  4.58477  3.61503
          0.02148  4.24726  4.96961  0.61958  0.77255  0.48576  0.95510
    177   2.54475  4.46126  3.58467  3.43603  4.48066  3.18676  4.52537  4.06385  3.53682  3.75997  4.66400  3.58522  3.95984  3.85774  3.79788  0.64050  3.05597  3.51228  5.82469  4.57182    229 - -
          2.68618  4.42225  2.77519  2.73123  3.46354  2.40513  3.72494  3.29354  2.67741  2.69355  4.24690  2.90347  2.73739  3.18146  2.89801  2.37887  2.77519  2.98518  4.58477  3.61503
          0.02148  4.24726  4.96961  0.61958  0.77255  0.48576  0.95510
    178   3.17560  4.66044  4.57124  4.09671  3.31361  4.20970  4.74280  2.36675  3.86893  1.78788  1.08813  4.31997  4.60869  4.16042  4.04362  3.61426  3.46912  2.23667  5.27581  4.09756    230 - -
          2.68618  4.42225  2.77519  2.73123  3.46354  2.40513  3.72494  3.29354  2.67741  2.69355  4.24690  2.90347  2.73739  3.18146  2.89801  2.37887  2.77519  2.98518  4.58477  3.61503
          0.02148  4.24726  4.96961  0.61958  0.77255  0.48576  0.95510
    179   2.57005  4.62844  2.92149  2.78126  4.61753  1.15233  4.16002  4.11471  3.11194  3.72741  4.55095  2.30917  3.88457  3.37703  3.52256  2.44061  3.01334  3.56713  5.89590  4.58055    231 - -
          2.68618  4.42225  2.77519  2.73123  3.46354  2.40513  3.72494  3.29354  2.67741  2.69355  4.24690  2.90347  2.73739  3.18146  2.89801  2.37887  2.77519  2.98518  4.58477  3.61503
          0.02148  4.24726  4.96961  0.61958  0.77255  0.48576  0.95510
    180   2.97995  4.35281  4.61776  4.04659  3.34792  4.21021  4.57236  1.65549  3.92392  1.48131  2.94635  4.23992  4.51879  4.11405  4.07457  3.52896  2.50286  1.81353  5.11424  3.95895    232 - -
          2.68618  4.42225  2.77519  2.73123  3.46354  2.40513  3.72494  3.29354  2.67741  2.69355  4.24690  2.90347  2.73739  3.18146  2.89801  2.37887  2.77519  2.98518  4.58477  3.61503
          0.02148  4.24726  4.96961  0.61958  0.77255  0.48576  0.95510
    181   3.19009  4.52765  4.91835  4.46550  3.74691  4.48414  5.19209  1.73369  4.33365  2.26775  3.56990  4.64650  4.86072  4.63133  4.52899  3.90570  3.48141  0.76802  5.71984  4.47872    233 - -
          2.68618  4.42225  2.77519  2.73123  3.46354  2.40513  3.72494  3.29354  2.67741  2.69355  4.24690  2.90347  2.73739  3.18146  2.89801  2.37887  2.77519  2.98518  4.58477  3.61503
          0.02148  4.24726  4.96961  0.61958  0.77255  0.48576  0.95510
    182   3.77946  5.07486  4.75893  4.55887  0.55326  4.34958  4.10406  3.27541  4.46134  2.56434  3.95752  4.46537  4.81029  4.52843  4.48725  4.01911  4.08611  3.29130  4.26887  2.60001    234 - -
          2.68618  4.42225  2.77519  2.73123  3.46354  2.40513  3.72494  3.29354  2.67741  2.69355  4.24690  2.90347  2.73739  3.18146  2.89801  2.37887  2.77519  2.98518  4.58477  3.61503
          0.02148  4.24726  4.96961  0.61958  0.77255  0.48576  0.95510
    183   3.23814  5.31446  3.56236  2.96847  4.79369  3.78995  3.78440  4.16455  0.83007  3.59728  4.49006  3.36154  4.19060  2.92693  2.11998  3.23449  3.41523  3.84605  5.60975  4.45435    235 - -
          2.68618  4.42225  2.77519  2.73123  3.46354  2.40513  3.72494  3.29354  2.67741  2.69355  4.24690  2.90347  2.73739  3.18146  2.89801  2.37887  2.77519  2.98518  4.58477  3.61503
          0.02148  4.24726  4.96961  0.61958  0.77255  0.48576  0.95510
    184   3.09303  0.41905  4.67089  4.50753  4.43627  3.62161  5.07491  3.66278  4.34523  3.55108  4.68983  4.39932  4.35490  4.67595  4.39668  3.36304  3.59199  3.37658  5.75026  4.71632    236 - -
          2.68618  4.42225  2.77519  2.73123  3.46354  2.40513  3.72494  3.29354  2.67741  2.69355  4.24690  2.90347  2.73739  3.18146  2.89801  2.37887  2.77519  2.98518  4.58477  3.61503
          0.02148  4.24726  4.96961  0.61958  0.77255  0.48576  0.95510
    185   3.60595  4.96631  4.79150  4.44914  3.32516  4.45463  4.99007  2.56406  4.21475  0.52080  3.25896  4.68957  4.83560  4.49023  4.32272  4.09551  3.88847  2.69568  5.32269  4.12730    237 - -
          2.68618  4.42225  2.77519  2.73123  3.46354  2.40513  3.72494  3.29354  2.67741  2.69355  4.24690  2.90347  2.73739  3.18146  2.89801  2.37887  2.77519  2.98518  4.58477  3.61503
          0.02148  4.24726  4.96961  0.61958  0.77255  0.48576  0.95510
    186   2.54475  4.46126  3.58467  3.43603  4.48066  3.18676  4.52537  4.06385  3.53682  3.75997  4.66400  3.58522  3.95984  3.85774  3.79788  0.64050  3.05597  3.51228  5.82469  4.57182    238 - -
          2.68618  4.42225  2.77519  2.73123  3.46354  2.40513  3.72494  3.29354  2.67741  2.69355  4.24690  2.90347  2.73739  3.18146  2.89801  2.37887  2.77519  2.98518  4.58477  3.61503
          0.02148  4.24726  4.96961  0.61958  0.77255  0.48576  0.95510
    187   3.36399  5.30361  3.56253  3.13402  4.77843  3.79206  4.03159  4.23687  0.61844  3.72718  4.68407  3.53538  4.27868  3.21293  2.58387  3.39075  3.59659  3.92934  5.68882  4.56519    239 - -
          2.68618  4.42225  2.77519  2.73123  3.46354  2.40513  3.72494  3.29354  2.67741  2.69355  4.24690  2.90347  2.73739  3.18146  2.89801  2.37887  2.77519  2.98518  4.58477  3.61503
          0.02148  4.24726  4.96961  0.61958  0.77255  0.48576  0.95510
    188   3.20003  4.92110  3.94891  3.90344  5.00638  0.33063  4.98363  4.71415  4.13463  4.31406  5.30460  4.11514  4.32232  4.42982  4.31348  3.38518  3.70982  4.16962  5.98547  5.12663    240 - -
          2.68618  4.42225  2.77519  2.73123  3.46354  2.40513  3.72494  3.29354  2.67741  2.69355  4.24690  2.90347  2.73739  3.18146  2.89801  2.37887  2.77519  2.98518  4.58477  3.61503
          0.02148  4.24726  4.96961  0.61958  0.77255  0.48576  0.95510
    189   0.58509  4.42610  3.89007  3.71916  4.47205  3.23714  4.68980  3.65765  3.74655  3.52016  4.52291  3.75898  4.01324  4.05461  3.95820  2.77966  3.08397  3.24351  5.85903  4.70885    241 - -
          2.68618  4.42225  2.77519  2.73123  3.46354  2.40513  3.72494  3.29354  2.67741  2.69355  4.24690  2.90347  2.73739  3.18146  2.89801  2.37887  2.77519  2.98518  4.58477  3.61503
          0.02148  4.24726  4.96961  0.61958  0.77255  0.48576  0.95510
    190   2.32668  4.39184  4.41731  4.04274  3.88138  3.81612  4.83535  2.13086  3.94777  2.56867  3.74750  4.14488  4.40929  4.25058  4.15857  3.25808  3.20546  0.86967  5.64104  4.42077    242 - -
          2.68618  4.42225  2.77519  2.73123  3.46354  2.40513  3.72494  3.29354  2.67741  2.69355  4.24690  2.90347  2.73739  3.18146  2.89801  2.37887  2.77519  2.98518  4.58477  3.61503
          0.02148  4.24726  4.96961  0.61958  0.77255  0.48576  0.95510
    191   3.44355  5.57764  0.50149  2.65288  5.01698  3.54158  4.32642  4.70165  3.49069  4.24733  5.24982  3.22241  4.22140  3.57711  4.04594  3.37418  3.79529  4.30543  6.10568  4.84859    243 - -
          2.68618  4.42225  2.77519  2.73123  3.46354  2.40513  3.72494  3.29354  2.67741  2.69355  4.24690  2.90347  2.73739  3.18146  2.89801  2.37887  2.77519  2.98518  4.58477  3.61503
          0.02148  4.24726  4.96961  0.61958  0.77255  0.48576  0.95510
    192   3.77946  5.07486  4.75893  4.55887  0.55326  4.34958  4.10406  3.27541  4.46134  2.56434  3.95752  4.46537  4.81029  4.52843  4.48725  4.01911  4.08611  3.29130  4.26887  2.60001    244 - -
          2.68618  4.42225  2.77519  2.73123  3.46354  2.40513  3.72494  3.29354  2.67741  2.69355  4.24690  2.90347  2.73739  3.18146  2.89801  2.37887  2.77519  2.98518  4.58477  3.61503
          0.02148  4.24726  4.96961  0.61958  0.77255  0.48576  0.95510
    193   3.58298  4.89623  5.04340  4.55849  2.73232  4.73562  4.87601  2.38807  4.39326  0.63404  3.00569  4.76995  4.92876  4.47630  4.48011  4.14883  3.81422  2.56742  5.06926  3.77516    245 - -
          2.68618  4.42225  2.77519  2.73123  3.46354  2.40513  3.72494  3.29354  2.67741  2.69355  4.24690  2.90347  2.73739  3.18146  2.89801  2.37887  2.77519  2.98518  4.58477  3.61503
          0.02148  4.24726  4.96961  0.61958  0.77255  0.48576  0.95510
    194   2.64519  4.43756  4.49777  4.14512  3.87974  3.92689  4.94092  2.06488  4.03886  2.51751  3.74019  4.25176  4.50419  4.35802  4.24107  3.38237  3.28223  0.78750  5.69863  4.46575    246 - -
          2.68618  4.42225  2.77519  2.73123  3.46354  2.40513  3.72494  3.29354  2.67741  2.69355  4.24690  2.90347  2.73739  3.18146  2.89801  2.37887  2.77519  2.98518  4.58477  3.61503
          0.02148  4.24726  4.96961  0.61958  0.77255  0.48576  0.95510
    195   3.36399  5.30361  3.56253  3.13402  4.77843  3.79206  4.03159  4.23687  0.61844  3.72718  4.68407  3.53538  4.27868  3.21293  2.58387  3.39075  3.59659  3.92934  5.68882  4.56519    247 - -
          2.68618  4.42225  2.77519  2.73123  3.46354  2.40513  3.72494  3.29354  2.67741  2.69355  4.24690  2.90347  2.73739  3.18146  2.89801  2.37887  2.77519  2.98518  4.58477  3.61503
          0.02148  4.24726  4.96961  0.61958  0.77255  0.48576  0.95510
    196   3.32957  5.00581  3.97925  3.88366  4.82011  3.67302  4.91488  4.48227  3.97716  4.05908  5.13546  4.14527  0.35511  4.35324  4.16511  3.51227  3.80294  4.08079  5.88475  4.95085    248 - -
          2.68618  4.42225  2.77519  2.73123  3.46354  2.40513  3.72494  3.29354  2.67741  2.69355  4.24690  2.90347  2.73739  3.18146  2.89801  2.37887  2.77519  2.98518  4.58477  3.61503
          0.02148  4.24726  4.96961  0.61958  0.77255  0.48576  0.95510
    197   3.33875  4.63519  5.00415  4.54163  3.52813  4.65753  5.17125  0.82864  4.35637  1.88434  3.37566  4.75354  4.94438  4.63020  4.51585  4.08450  3.60303  1.83325  5.56336  4.33542    249 - -
          2.68618  4.42225  2.77519  2.73123  3.46354  2.40513  3.72494  3.29354  2.67741  2.69355  4.24690  2.90347  2.73739  3.18146  2.89801  2.37887  2.77519  2.98518  4.58477  3.61503
          0.02148  4.24726  4.96961  0.61958  0.77255  0.48576  0.95510
    198   3.48379  5.26258  4.01759  3.46959  4.71612  3.87684  4.17147  4.29949  2.48809  3.74704  4.75122  3.79306  4.37380  3.38537  0.53151  3.55879  3.73212  4.01036  5.65368  4.57785    250 - -
          2.68618  4.42225  2.77519  2.73123  3.46354  2.40513  3.72494  3.29354  2.67741  2.69355  4.24690  2.90347  2.73739  3.18146  2.89801  2.37887  2.77519  2.98518  4.58477  3.61503
          0.02148  4.24726  4.96961  0.61958  0.77255  0.48576  0.95510
    199   3.24829  5.34573  3.65860  2.97501  4.84644  3.82314  3.74150  4.18489  0.90318  3.59325  4.47333  3.35911  4.19059  2.87490  1.88670  3.23577  3.40386  3.86534  5.59863  4.45743    251 - -
          2.68618  4.42225  2.77519  2.73123  3.46354  2.40513  3.72494  3.29354  2.67741  2.69355  4.24690  2.90347  2.73739  3.18146  2.89801  2.37887  2.77519  2.98518  4.58477  3.61503
          0.02148  4.24726  4.96961  0.61958  0.77255  0.48576  0.95510
    200   3.09021  5.06932  2.99599  2.92803  4.49855  3.48193  4.30025  4.31018  3.24735  3.91683  4.88280  0.63424  4.15905  3.58791  3.60287  3.15172  3.49292  3.89225  5.75996  4.43100    252 - -
          2.68618  4.42225  2.77519  2.73123  3.46354  2.40513  3.72494  3.29354  2.67741  2.69355  4.24690  2.90347  2.73739  3.18146  2.89801  2.37887  2.77519  2.98518  4.58477  3.61503
          0.02148  4.24726  4.96961  0.61958  0.77255  0.48576  0.95510
    201   3.33705  5.47388  2.72062  0.58961  4.87688  3.56185  4.20442  4.41085  3.13828  3.97363  4.94978  3.22141  4.18974  3.42391  3.57359  3.29084  3.65010  4.06218  5.97486  4.72148    253 - -
          2.68618  4.42225  2.77519  2.73123  3.46354  2.40513  3.72494  3.29354  2.67741  2.69355  4.24690  2.90347  2.73739  3.18146  2.89801  2.37887  2.77519  2.98518  4.58477  3.61503
          0.02148  4.24726  4.96961  0.61958  0.77255  0.48576  0.95510
    202   3.60595  4.96631  4.79150  4.44914  3.32516  4.45463  4.99007  2.56406  4.21475  0.52080  3.25896  4.68957  4.83560  4.49023  4.32272  4.09551  3.88847  2.69568  5.32269  4.12730    254 - -
          2.68618  4.42225  2.77519  2.73123  3.46354  2.40513  3.72494  3.29354  2.67741  2.69355  4.24690  2.90347  2.73739  3.18146  2.89801  2.37887  2.77519  2.98518  4.58477  3.61503
          0.02148  4.24726  4.96961  0.61958  0.77255  0.48576  0.95510
    203   3.36399  5.30361  3.56253  3.13402  4.77843  3.79206  4.03159  4.23687  0.61844  3.72718  4.68407  3.53538  4.27868  3.21293  2.58387  3.39075  3.59659  3.92934  5.68882  4.56519    255 - -
          2.68618  4.42225  2.77519  2.73123  3.46354  2.40513  3.72494  3.29354  2.67741  2.69355  4.24690  2.90347  2.73739  3.18146  2.89801  2.37887  2.77519  2.98518  4.58477  3.61503
          0.02148  4.24726  4.96961  0.61958  0.77255  0.48576  0.95510
    204   2.77805  4.65302  3.25205  2.89723  3.81641  3.55382  4.00738  2.11809  2.89468  2.87979  3.88219  1.45727  4.06414  3.27757  3.25245  2.93295  3.07687  2.76212  5.29303  3.94612    256 - -
          2.68618  4.42225  2.77519  2.73123  3.46354  2.40513  3.72494  3.29354  2.67741  2.69355  4.24690  2.90347  2.73739  3.18146  2.89801  2.37887  2.77519  2.98518  4.58477  3.61503
          0.02148  4.24726  4.96961  0.61958  0.77255  0.48576  0.95510
    205   3.60595  4.96631  4.79150  4.44914  3.32516  4.45463  4.99007  2.56406  4.21475  0.52080  3.25896  4.68957  4.83560  4.49023  4.32272  4.09551  3.88847  2.69568  5.32269  4.12730    257 - -
          2.68618  4.42225  2.77519  2.73123  3.46354  2.40513  3.72494  3.29354  2.67741  2.69355  4.24690  2.90347  2.73739  3.18146  2.89801  2.37887  2.77519  2.98518  4.58477  3.61503
          0.02148  4.24726  4.96961  0.61958  0.77255  0.48576  0.95510
    206   4.03400  5.25997  4.71106  4.52138  3.15440  4.19167  4.44254  4.09520  4.24843  3.41746  4.70781  4.60126  4.74308  4.61504  4.30454  4.23387  4.35711  3.99458  0.38018  3.13970    258 - -
          2.68618  4.42225  2.77519  2.73123  3.46354  2.40513  3.72494  3.29354  2.67741  2.69355  4.24690  2.90347  2.73739  3.18146  2.89801  2.37887  2.77519  2.98518  4.58477  3.61503
          0.02148  4.24726  4.96961  0.61958  0.77255  0.48576  0.95510
    207   3.24833  5.20757  3.21881  2.99794  4.42534  3.66070  4.15288  4.13392  2.79590  3.59578  4.63059  3.45442  4.23056  0.68981  3.06475  3.28833  3.55329  3.84476  5.63550  4.36402    259 - -
          2.68618  4.42225  2.77519  2.73123  3.46354  2.40513  3.72494  3.29354  2.67741  2.69355  4.24690  2.90347  2.73739  3.18146  2.89801  2.37887  2.77519  2.98518  4.58477  3.61503
          0.02148  4.24726  4.96961  0.61958  0.77255  0.48576  0.95510
    208   3.50062  5.21999  3.58306  3.39629  3.62400  3.82869  0.55113  4.26458  3.23293  3.70226  4.78786  3.78378  4.40910  3.77219  3.46747  3.57300  3.82368  3.99279  5.07875  3.56763    260 - -
          2.68618  4.42225  2.77519  2.73123  3.46354  2.40513  3.72494  3.29354  2.67741  2.69355  4.24690  2.90347  2.73739  3.18146  2.89801  2.37887  2.77519  2.98518  4.58477  3.61503
          0.02148  4.24726  4.96961  0.61958  0.77255  0.48576  0.95510
    209   3.23883  4.53570  4.98753  4.48296  3.65599  4.61735  5.16768  1.74511  4.35693  1.96292  3.46510  4.69566  4.90694  4.61670  4.54405  4.00466  3.50021  0.84286  5.64127  4.43282    261 - -
          2.68618  4.42225  2.77519  2.73123  3.46354  2.40513  3.72494  3.29354  2.67741  2.69355  4.24690  2.90347  2.73739  3.18146  2.89801  2.37887  2.77519  2.98518  4.58477  3.61503
          0.02148  4.24726  4.96961  0.61958  0.77255  0.48576  0.95510
    210   4.03400  5.25997  4.71106  4.52138  3.15440  4.19167  4.44254  4.09520  4.24843  3.41746  4.70781  4.60126  4.74308  4.61504  4.30454  4.23387  4.35711  3.99458  0.38018  3.13970    262 - -
          2.68618  4.42225  2.77519  2.73123  3.46354  2.40513  3.72494  3.29354  2.67741  2.69355  4.24690  2.90347  2.73739  3.18146  2.89801  2.37887  2.77519  2.98518  4.58477  3.61503
          0.02148  4.24726  4.96961  0.61958  0.77255  0.48576  0.95510
    211   3.48379  5.26258  4.01759  3.46959  4.71612  3.87684  4.17147  4.29949  2.48809  3.74704  4.75122  3.79306  4.37380  3.38537  0.53151  3.55879  3.73212  4.01036  5.65368  4.57785    263 - -
          2.68618  4.42225  2.77519  2.73123  3.46354  2.40513  3.72494  3.29354  2.67741  2.69355  4.24690  2.90347  2.73739  3.18146  2.89801  2.37887  2.77519  2.98518  4.58477  3.61503
          0.02148  4.24726  4.96961  0.61958  0.77255  0.48576  0.95510
    212   3.30281  5.35656  3.79339  3.04904  4.87280  3.86756  3.74396  4.19387  1.62590  3.59470  4.48418  3.40769  4.22274  2.87874  0.97510  3.29478  3.44515  3.88550  5.59123  4.47409    264 - -
          2.68618  4.42225  2.77519  2.73123  3.46354  2.40513  3.72494  3.29354  2.67741  2.69355  4.24690  2.90347  2.73739  3.18146  2.89801  2.37887  2.77519  2.98518  4.58477  3.61503
          0.02148  4.24726  4.96961  0.61958  0.77255  0.48576  0.95510
    213   2.82121  0.93267  4.47058  4.08411  2.95431  3.64814  4.51251  2.78569  3.92088  2.60668  3.77601  4.07310  4.27482  4.17328  4.06203  3.13920  3.22305  2.61165  5.07970  3.68814    265 - -
          2.68618  4.42225  2.77519  2.73123  3.46354  2.40513  3.72494  3.29354  2.67741  2.69355  4.24690  2.90347  2.73739  3.18146  2.89801  2.37887  2.77519  2.98518  4.58477  3.61503
          0.02148  4.24726  4.96961  0.61958  0.77255  0.48576  0.95510
    214   3.04474  5.16078  3.00409  2.69440  3.93346  3.60481  1.28290  3.92991  2.45145  3.42659  4.33931  3.17277  4.08793  2.38264  2.74706  3.04618  3.28535  3.61996  5.27114  3.80962    266 - -
          2.68618  4.42225  2.77519  2.73123  3.46354  2.40513  3.72494  3.29354  2.67741  2.69355  4.24690  2.90347  2.73739  3.18146  2.89801  2.37887  2.77519  2.98518  4.58477  3.61503
          0.02148  4.24726  4.96961  0.61958  0.77255  0.48576  0.95510
    215   2.56632  4.54403  3.34115  3.04574  4.36361  3.24575  4.15925  3.87504  2.95047  3.51291  4.37566  3.35198  3.92405  3.39800  2.87787  0.90801  2.99647  3.40759  5.66341  4.38244    267 - -
          2.68618  4.42225  2.77519  2.73123  3.46354  2.40513  3.72494  3.29354  2.67741  2.69355  4.24690  2.90347  2.73739  3.18146  2.89801  2.37887  2.77519  2.98518  4.58477  3.61503
          0.02148  4.24726  4.96961  0.61958  0.77255  0.48576  0.95510
    216   2.12030  3.55392  3.72355  3.23452  3.35626  3.26223  4.15462  3.21979  3.18245  2.97232  3.85646  3.45878  3.89255  3.47504  3.50438  1.21834  2.83216  2.88425  5.31298  4.07962    268 - -
          2.68618  4.42225  2.77519  2.73123  3.46354  2.40513  3.72494  3.29354  2.67741  2.69355  4.24690  2.90347  2.73739  3.18146  2.89801  2.37887  2.77519  2.98518  4.58477  3.61503
          0.02148  4.24726  4.96961  0.61958  0.77255  0.48576  0.95510
    217   2.33503  3.04271  4.00234  3.66526  4.32744  3.08015  4.52239  3.70574  3.57976  3.47468  4.33925  3.62376  3.85459  3.86710  3.81347  0.81846  2.84457  3.19606  5.72893  4.52655    269 - -
          2.68618  4.42225  2.77519  2.73123  3.46354  2.40513  3.72494  3.29354  2.67741  2.69355  4.24690  2.90347  2.73739  3.18146  2.89801  2.37887  2.77519  2.98518  4.58477  3.61503
          0.02148  4.24726  4.96961  0.61958  0.77255  0.48576  0.95510
    218   2.95063  5.06879  2.11682  2.64037  4.82538  0.88470  4.19512  4.36925  3.24780  3.95450  4.83011  3.14740  4.03789  3.41650  3.74543  2.97941  3.34645  3.88806  6.00789  4.70789    270 - -
          2.68618  4.42225  2.77519  2.73123  3.46354  2.40513  3.72494  3.29354  2.67741  2.69355  4.24690  2.90347  2.73739  3.18146  2.89801  2.37887  2.77519  2.98518  4.58477  3.61503
          0.02148  4.24726  4.96961  0.61958  0.77255  0.48576  0.95510
    219   2.54475  4.46126  3.58467  3.43603  4.48066  3.18676  4.52537  4.06385  3.53682  3.75997  4.66400  3.58522  3.95984  3.85774  3.79788  0.64050  3.05597  3.51228  5.82469  4.57182    271 - -
          2.68618  4.42225  2.77519  2.73123  3.46354  2.40513  3.72494  3.29354  2.67741  2.69355  4.24690  2.90347  2.73739  3.18146  2.89801  2.37887  2.77519  2.98518  4.58477  3.61503
          0.08255  4.24726  2.73441  0.61958  0.77255  0.48576  0.95510
    220   2.87351  4.86829  2.91253  2.48663  4.66427  0.81403  4.23257  4.15239  3.17590  3.78474  4.68317  3.27347  4.02608  3.47891  3.55356  2.95622  3.28487  3.70559  5.84964  4.63387    272 - -
          2.68618  4.42225  2.77519  2.73123  3.46354  2.40513  3.72494  3.29354  2.67741  2.69355  4.24690  2.90347  2.73739  3.18146  2.89801  2.37887  2.77519  2.98518  4.58477  3.61503
          0.02282  4.18753  4.90987  0.61958  0.77255  0.55997  0.84683
    221   2.50123  4.41948  3.51597  3.35917  4.41058  3.14528  4.45339  3.98259  3.45523  3.68210  4.58867  3.52292  3.91256  3.78087  3.72227  0.69909  3.00716  3.44586  5.75923  4.49964    273 - -
          2.68624  4.42231  2.77526  2.73056  3.46360  2.40513  3.72501  3.29360  2.67747  2.69361  4.24696  2.90353  2.73746  3.18153  2.89807  2.37881  2.77526  2.98525  4.58483  3.61509
          0.37749  1.18075  4.90987  0.30465  1.33704  0.44201  1.02930
    222   2.84590  5.15728  2.57515  1.33035  4.61513  3.35611  3.86458  4.08363  2.73466  3.64405  4.47529  2.93791  3.93117  3.02652  3.21409  1.79625  3.14966  3.67177  5.81472  4.41281    276 - -
          2.68618  4.42225  2.77519  2.73123  3.46354  2.40513  3.72494  3.29354  2.67741  2.69355  4.24690  2.90347  2.73739  3.18146  2.89801  2.37887  2.77519  2.98518  4.58477  3.61503
          0.02148  4.24726  4.96961  0.61958  0.77255  0.48576  0.95510
    223   2.39402  4.36200  3.45034  3.25089  4.62425  1.62254  4.41691  4.11167  3.41699  3.76779  4.57652  3.42866  3.84637  3.68222  3.73922  1.12917  2.89969  3.47633  5.93060  4.71060    277 - -
          2.68618  4.42225  2.77519  2.73123  3.46354  2.40513  3.72494  3.29354  2.67741  2.69355  4.24690  2.90347  2.73739  3.18146  2.89801  2.37887  2.77519  2.98518  4.58477  3.61503
          0.02148  4.24726  4.96961  0.61958  0.77255  0.48576  0.95510
    224   1.86785  4.29341  3.63312  3.30146  4.41726  1.56480  4.35132  3.79025  3.33747  3.50291  4.32906  3.44996  3.82960  3.61968  3.65711  2.53218  1.63149  3.26170  5.76405  4.55816    278 - -
          2.68618  4.42225  2.77519  2.73123  3.46354  2.40513  3.72494  3.29354  2.67741  2.69355  4.24690  2.90347  2.73739  3.18146  2.89801  2.37887  2.77519  2.98518  4.58477  3.61503
          0.16670  4.24726  1.97155  0.61958  0.77255  0.48576  0.95510
    225   2.61943  4.24641  3.66853  3.10868  3.37565  3.63345  3.01522  2.03938  3.01521  2.40580  3.35560  3.46023  4.02234  3.32358  3.31696  2.90733  2.37157  2.07550  4.87413  3.64690    279 - -
          2.68618  4.42225  2.77519  2.73123  3.46354  2.40513  3.72494  3.29354  2.67741  2.69355  4.24690  2.90347  2.73739  3.18146  2.89801  2.37887  2.77519  2.98518  4.58477  3.61503
          0.02479  4.10536  4.82770  0.61958  0.77255  0.39640  1.11699
    226   2.79265  5.18130  2.99430  2.34634  4.53466  3.50839  3.08493  3.97376  2.23558  3.45358  4.23736  2.60345  3.90652  1.91297  2.04966  2.76292  3.00916  3.58247  5.56969  4.23326    280 - -
          2.68618  4.42225  2.77519  2.73123  3.46354  2.40513  3.72494  3.29354  2.67741  2.69355  4.24690  2.90347  2.73739  3.18146  2.89801  2.37887  2.77519  2.98518  4.58477  3.61503
          0.02148  4.24726  4.96961  0.61958  0.77255  0.48576  0.95510
    227   2.68468  4.41833  3.87793  3.44963  3.80222  3.55054  4.35280  2.30315  3.32262  2.63534  3.74462  3.69459  4.13871  3.68703  3.60116  2.95496  1.13967  2.44521  5.40042  4.15772    281 - -
          2.68618  4.42225  2.77519  2.73123  3.46354  2.40513  3.72494  3.29354  2.67741  2.69355  4.24690  2.90347  2.73739  3.18146  2.89801  2.37887  2.77519  2.98518  4.58477  3.61503
          0.02148  4.24726  4.96961  0.61958  0.77255  0.48576  0.95510
    228   3.06095  5.28458  3.35675  2.75293  4.71424  3.70297  3.69295  4.08512  1.84559  3.52262  4.36262  3.19992  4.07730  1.41619  1.92226  3.03917  3.23900  3.74065  5.57876  4.36310    282 - -
          2.68618  4.42225  2.77519  2.73123  3.46354  2.40513  3.72494  3.29354  2.67741  2.69355  4.24690  2.90347  2.73739  3.18146  2.89801  2.37887  2.77519  2.98518  4.58477  3.61503
          0.02148  4.24726  4.96961  0.61958  0.77255  0.48576  0.95510
    229   3.03440  5.12186  3.33067  2.86282  4.63437  3.63343  3.83007  3.95209  0.91735  3.50492  4.40319  3.28099  4.10356  2.98283  2.44457  3.06335  2.92970  3.62293  5.62315  4.41029    283 - -
          2.68618  4.42225  2.77519  2.73123  3.46354  2.40513  3.72494  3.29354  2.67741  2.69355  4.24690  2.90347  2.73739  3.18146  2.89801  2.37887  2.77519  2.98518  4.58477  3.61503
          0.02148  4.24726  4.96961  0.61958  0.77255  0.48576  0.95510
    230   2.51181  2.61365  3.87662  3.37213  2.78593  3.40400  4.12407  2.93909  3.29223  2.69527  3.62145  3.56959  3.97638  3.56266  3.56113  1.44556  2.86701  2.67677  5.02360  3.74682    284 - -
          2.68618  4.42225  2.77519  2.73123  3.46354  2.40513  3.72494  3.29354  2.67741  2.69355  4.24690  2.90347  2.73739  3.18146  2.89801  2.37887  2.77519  2.98518  4.58477  3.61503
          0.02148  4.24726  4.96961  0.61958  0.77255  0.48576  0.95510
    231   2.14236  4.25591  3.85134  3.29710  3.48170  3.66484  4.09049  2.39848  3.22149  2.38568  3.44219  3.60167  4.09603  3.50210  3.50931  2.78203  2.25935  1.70124  4.99423  3.78094    285 - -
          2.68618  4.42225  2.77519  2.73123  3.46354  2.40513  3.72494  3.29354  2.67741  2.69355  4.24690  2.90347  2.73739  3.18146  2.89801  2.37887  2.77519  2.98518  4.58477  3.61503
          0.02148  4.24726  4.96961  0.61958  0.77255  0.48576  0.95510
    232   3.36399  5.30361  3.56253  3.13402  4.77843  3.79206  4.03159  4.23687  0.61844  3.72718  4.68407  3.53538  4.27868  3.21293  2.58387  3.39075  3.59659  3.92934  5.68882  4.56519    286 - -
          2.68618  4.42225  2.77519  2.73123  3.46354  2.40513  3.72494  3.29354  2.67741  2.69355  4.24690  2.90347  2.73739  3.18146  2.89801  2.37887  2.77519  2.98518  4.58477  3.61503
          0.02148  4.24726  4.96961  0.61958  0.77255  0.48576  0.95510
    233   2.52533  4.49045  3.33484  2.90609  4.06496  3.29758  4.00528  3.46813  2.88604  2.64171  4.01533  3.27085  2.70441  3.23853  3.25924  1.32032  2.89397  3.10820  5.42871  4.14516    287 - -
          2.68618  4.42225  2.77519  2.73123  3.46354  2.40513  3.72494  3.29354  2.67741  2.69355  4.24690  2.90347  2.73739  3.18146  2.89801  2.37887  2.77519  2.98518  4.58477  3.61503
          0.02148  4.24726  4.96961  0.61958  0.77255  0.48576  0.95510
    234   3.05882  5.29087  3.33027  2.74507  4.73824  3.69174  3.69767  4.11198  1.12706  3.54617  4.38325  2.62775  4.07471  2.82310  2.02158  3.03528  3.24157  3.75986  5.59435  4.37598    288 - -
          2.68618  4.42225  2.77519  2.73123  3.46354  2.40513  3.72494  3.29354  2.67741  2.69355  4.24690  2.90347  2.73739  3.18146  2.89801  2.37887  2.77519  2.98518  4.58477  3.61503
          0.02148  4.24726  4.96961  0.61958  0.77255  0.48576  0.95510
    235   2.50893  4.54933  3.22738  2.75408  4.15188  2.74216  3.90805  3.55933  2.77136  3.20164  4.02616  2.57371  3.84822  3.10076  3.19284  1.61643  2.50071  2.64536  5.46051  4.17218    289 - -
          2.68618  4.42225  2.77519  2.73123  3.46354  2.40513  3.72494  3.29354  2.67741  2.69355  4.24690  2.90347  2.73739  3.18146  2.89801  2.37887  2.77519  2.98518  4.58477  3.61503
          0.02148  4.24726  4.96961  0.61958  0.77255  0.48576  0.95510
    236   2.25293  4.49009  2.86401  2.73990  3.66563  2.91374  3.78800  2.36702  2.71824  2.51596  3.59633  2.97981  3.92907  3.04158  3.12170  2.77273  2.85645  2.51679  5.06613  3.80241    290 - -
          2.68618  4.42225  2.77519  2.73123  3.46354  2.40513  3.72494  3.29354  2.67741  2.69355  4.24690  2.90347  2.73739  3.18146  2.89801  2.37887  2.77519  2.98518  4.58477  3.61503
          0.02148  4.24726  4.96961  0.61958  0.77255  0.48576  0.95510
    237   2.38589  3.65836  2.11652  2.18788  4.20281  3.43493  3.64187  3.34525  2.34418  3.20654  3.99926  2.94361  3.83252  2.77328  2.77682  2.64320  2.86818  3.28146  5.41806  4.05950    291 - -
          2.68618  4.42225  2.77519  2.73123  3.46354  2.40513  3.72494  3.29354  2.67741  2.69355  4.24690  2.90347  2.73739  3.18146  2.89801  2.37887  2.77519  2.98518  4.58477  3.61503
          0.02148  4.24726  4.96961  0.61958  0.77255  0.48576  0.95510
    238   2.43828  5.17957  2.75668  1.68905  4.52264  3.15453  3.69493  3.97337  1.78854  3.48592  4.27436  2.92173  3.88593  2.82042  2.86119  2.74428  3.01867  3.57719  5.63933  4.26071    292 - -
          2.68618  4.42225  2.77519  2.73123  3.46354  2.40513  3.72494  3.29354  2.67741  2.69355  4.24690  2.90347  2.73739  3.18146  2.89801  2.37887  2.77519  2.98518  4.58477  3.61503
          0.02148  4.24726  4.96961  0.61958  0.77255  0.48576  0.95510
    239   2.91504  4.53863  3.83684  3.33699  2.18616  3.82887  3.76981  3.07046  3.27507  2.69296  3.68455  3.61105  4.22944  3.52695  3.56376  1.64921  3.16502  2.86879  4.30141  1.96739    293 - -
          2.68618  4.42225  2.77519  2.73123  3.46354  2.40513  3.72494  3.29354  2.67741  2.69355  4.24690  2.90347  2.73739  3.18146  2.89801  2.37887  2.77519  2.98518  4.58477  3.61503
          0.02148  4.24726  4.96961  0.61958  0.77255  0.48576  0.95510
    240   3.03649  5.66012  1.35621  1.64151  4.95520  2.56704  3.85952  4.48679  2.86116  3.95655  4.78457  2.57129  3.94964  3.01487  3.46573  2.91656  3.31891  4.03725  6.10791  4.58786    294 - -
          2.68618  4.42225  2.77519  2.73123  3.46354  2.40513  3.72494  3.29354  2.67741  2.69355  4.24690  2.90347  2.73739  3.18146  2.89801  2.37887  2.77519  2.98518  4.58477  3.61503
          0.02148  4.24726  4.96961  0.61958  0.77255  0.48576  0.95510
    241   2.97033  5.17835  2.63162  2.52090  4.49510  3.40250  3.95686  4.17056  2.78103  3.71478  4.60930  0.99473  4.01826  2.85146  3.17350  2.96128  3.29720  3.77340  5.75380  4.33477    295 - -
          2.68618  4.42225  2.77519  2.73123  3.46354  2.40513  3.72494  3.29354  2.67741  2.69355  4.24690  2.90347  2.73739  3.18146  2.89801  2.37887  2.77519  2.98518  4.58477  3.61503
          0.05200  4.24726  3.31411  0.61958  0.77255  0.48576  0.95510
    242   2.98794  5.50086  1.61621  2.23380  4.87403  2.95251  3.87474  4.40625  2.87765  3.90410  4.74012  1.43320  3.93780  3.03857  3.46380  2.89477  3.28850  3.95861  6.05376  4.55919    296 - -
          2.68618  4.42225  2.77519  2.73123  3.46354  2.40513  3.72494  3.29354  2.67741  2.69355  4.24690  2.90347  2.73739  3.18146  2.89801  2.37887  2.77519  2.98518  4.58477  3.61503
          0.02214  4.21740  4.93974  0.61958  0.77255  0.46251  0.99344
    243   2.38213  4.32590  3.58912  3.27205  4.39883  3.11120  4.33131  3.77354  3.28487  3.49433  4.33678  3.44246  3.84707  3.59823  3.59810  1.29440  1.51134  3.26363  5.74947  4.52498    297 - -
          2.68618  4.42225  2.77519  2.73123  3.46354  2.40513  3.72494  3.29354  2.67741  2.69355  4.24690  2.90347  2.73739  3.18146  2.89801  2.37887  2.77519  2.98518  4.58477  3.61503
          0.02148  4.24726  4.96961  0.61958  0.77255  0.48576  0.95510
    244   2.94102  5.02300  2.24148  2.70304  4.81533  0.82717  4.23673  4.36183  3.29159  3.95650  4.83581  3.19591  4.04755  3.46724  3.77116  2.98525  3.34775  3.87601  5.99665  4.72144    298 - -
          2.68618  4.42225  2.77519  2.73123  3.46354  2.40513  3.72494  3.29354  2.67741  2.69355  4.24690  2.90347  2.73739  3.18146  2.89801  2.37887  2.77519  2.98518  4.58477  3.61503
          0.02148  4.24726  4.96961  0.61958  0.77255  0.48576  0.95510
    245   2.65168  4.66042  3.11727  2.86135  4.08781  3.30703  3.30426  3.84178  2.91159  3.45046  4.32214  3.24876  3.94578  3.30102  3.26150  0.98773  3.04338  3.41963  5.46525  4.06417    299 - -
          2.68618  4.42225  2.77519  2.73123  3.46354  2.40513  3.72494  3.29354  2.67741  2.69355  4.24690  2.90347  2.73739  3.18146  2.89801  2.37887  2.77519  2.98518  4.58477  3.61503
          0.02148  4.24726  4.96961  0.61958  0.77255  0.48576  0.95510
    246   2.63231  4.74014  2.87707  2.67923  4.51072  3.24132  4.03517  4.04365  2.92517  3.64399  4.47134  1.49526  3.89715  3.23305  3.34621  1.57623  3.03097  3.55209  5.78141  4.42569    300 - -
          2.68618  4.42225  2.77519  2.73123  3.46354  2.40513  3.72494  3.29354  2.67741  2.69355  4.24690  2.90347  2.73739  3.18146  2.89801  2.37887  2.77519  2.98518  4.58477  3.61503
          0.02148  4.24726  4.96961  0.61958  0.77255  0.48576  0.95510
    247   2.92347  5.44884  1.36404  2.25017  4.74923  2.60400  3.01618  4.26526  2.72666  3.76039  4.56866  2.39763  3.91887  2.94905  3.28212  2.83998  3.19313  3.83866  5.91320  4.44313    301 - -
          2.68618  4.42225  2.77519  2.73123  3.46354  2.40513  3.72494  3.29354  2.67741  2.69355  4.24690  2.90347  2.73739  3.18146  2.89801  2.37887  2.77519  2.98518  4.58477  3.61503
          0.02148  4.24726  4.96961  0.61958  0.77255  0.48576  0.95510
    248   3.12143  5.74779  1.53439  1.12363  5.03319  3.34788  3.91529  4.57486  2.96219  4.05262  4.91145  2.80422  3.98464  3.08327  3.58196  2.98711  3.41490  4.12936  6.19251  4.66352    302 - -
          2.68640  4.42247  2.77331  2.73086  3.46376  2.40522  3.72516  3.29376  2.67762  2.69377  4.24711  2.90309  2.73761  3.18168  2.89822  2.37902  2.77541  2.98540  4.58499  3.61525
          0.16038  1.95737  4.96961  1.81786  0.17718  0.48576  0.95510
    249   2.93941  5.50336  1.40546  2.05237  4.80405  3.36319  3.79577  4.31273  2.70541  3.79332  4.59769  2.03533  3.92075  2.93762  2.91220  2.84643  3.20429  3.87914  5.94166  4.46733    313 - -
          2.68618  4.42225  2.77519  2.73123  3.46354  2.40513  3.72494  3.29354  2.67741  2.69355  4.24690  2.90347  2.73739  3.18146  2.89801  2.37887  2.77519  2.98518  4.58477  3.61503
          0.02148  4.24726  4.96961  0.61958  0.77255  0.48576  0.95510
    250   2.86555  5.36552  1.43039  1.97102  4.65059  2.97974  3.76036  4.14455  2.64709  3.65127  4.44922  2.65198  3.89821  2.89902  3.18693  2.79564  3.12263  3.73284  5.81471  3.42152    314 - -
          2.68618  4.42225  2.77519  2.73123  3.46354  2.40513  3.72494  3.29354  2.67741  2.69355  4.24690  2.90347  2.73739  3.18146  2.89801  2.37887  2.77519  2.98518  4.58477  3.61503
          0.05097  4.24726  3.34142  0.61958  0.77255  0.48576  0.95510
    251   2.67529  4.90132  2.35323  2.43450  4.07012  3.43923  3.68008  3.02768  2.50525  3.16126  3.98280  1.97528  3.86167  2.84047  2.97529  2.69469  2.91296  3.23217  5.35582  3.21284    315 - -
          2.68618  4.42225  2.77519  2.73123  3.46354  2.40513  3.72494  3.29354  2.67741  2.69355  4.24690  2.90347  2.73739  3.18146  2.89801  2.37887  2.77519  2.98518  4.58477  3.61503
          0.02211  4.21841  4.94075  0.61958  0.77255  0.46325  0.99218
    252   2.64899  4.52090  3.28478  2.63908  3.12869  1.88880  3.79951  3.06669  2.70429  2.45749  3.63549  3.20983  3.94583  3.05861  2.90235  2.79707  2.88979  2.81872  5.07301  3.79288    316 - -
          2.68618  4.42225  2.77519  2.73123  3.46354  2.40513  3.72494  3.29354  2.67741  2.69355  4.24690  2.90347  2.73739  3.18146  2.89801  2.37887  2.77519  2.98518  4.58477  3.61503
          0.02148  4.24726  4.96961  0.61958  0.77255  0.48576  0.95510
    253   2.50115  4.48986  3.21439  3.04050  4.46798  3.15242  4.26976  4.02998  3.20896  3.68637  4.52766  2.91030  3.88781  3.52860  3.54656  0.85039  2.97400  3.47852  5.80022  4.49162    317 - -
          2.68618  4.42225  2.77519  2.73123  3.46354  2.40513  3.72494  3.29354  2.67741  2.69355  4.24690  2.90347  2.73739  3.18146  2.89801  2.37887  2.77519  2.98518  4.58477  3.61503
          0.02148  4.24726  4.96961  0.61958  0.77255  0.48576  0.95510
    254   2.66191  4.24553  3.81720  3.24760  3.39339  3.70217  4.01333  1.81949  3.13453  2.41794  3.36496  3.56906  3.42131  3.43599  2.87889  2.98103  2.71327  1.89346  4.89721  3.68708    318 - -
          2.68618  4.42225  2.77519  2.73123  3.46354  2.40513  3.72494  3.29354  2.67741  2.69355  4.24690  2.90347  2.73739  3.18146  2.89801  2.37887  2.77519  2.98518  4.58477  3.61503
          0.02148  4.24726  4.96961  0.61958  0.77255  0.48576  0.95510
    255   2.09624  4.38889  3.54359  3.42367  4.67716  0.78610  4.57163  4.08620  3.61918  3.81601  4.67474  3.54838  3.90732  3.88102  3.88777  2.64272  2.98484  3.48546  5.98257  4.81719    319 - -
          2.68618  4.42225  2.77519  2.73123  3.46354  2.40513  3.72494  3.29354  2.67741  2.69355  4.24690  2.90347  2.73739  3.18146  2.89801  2.37887  2.77519  2.98518  4.58477  3.61503
          0.02148  4.24726  4.96961  0.61958  0.77255  0.48576  0.95510
    256   2.78692  4.47972  3.58809  3.10725  3.36665  3.69113  3.04296  2.91069  2.92173  1.29352  3.52204  3.47596  3.48818  3.33184  3.20506  3.01265  3.03471  2.73951  4.89874  3.56371    320 - -
          2.68618  4.42225  2.77519  2.73123  3.46354  2.40513  3.72494  3.29354  2.67741  2.69355  4.24690  2.90347  2.73739  3.18146  2.89801  2.37887  2.77519  2.98518  4.58477  3.61503
          0.02148  4.24726  4.96961  0.61958  0.77255  0.48576  0.95510
    257   2.66707  4.77856  2.82800  2.66255  4.52476  3.24948  4.04515  4.07734  2.94310  3.67840  4.51483  1.21511  3.91229  3.24844  3.36237  1.95936  3.06706  3.58767  5.80040  4.43309    321 - -
          2.68618  4.42225  2.77519  2.73123  3.46354  2.40513  3.72494  3.29354  2.67741  2.69355  4.24690  2.90347  2.73739  3.18146  2.89801  2.37887  2.77519  2.98518  4.58477  3.61503
          0.02148  4.24726  4.96961  0.61958  0.77255  0.48576  0.95510
    258   1.80719  4.30407  3.72005  3.16363  3.48298  3.67633  4.01698  2.42211  3.09465  2.21202  3.44115  3.04720  4.07871  3.39236  3.40989  2.95466  2.91615  1.97425  4.98489  3.76122    322 - -
          2.68618  4.42225  2.77519  2.73123  3.46354  2.40513  3.72494  3.29354  2.67741  2.69355  4.24690  2.90347  2.73739  3.18146  2.89801  2.37887  2.77519  2.98518  4.58477  3.61503
          0.02148  4.24726  4.96961  0.61958  0.77255  0.48576  0.95510
    259   2.69436  5.02957  2.97173  2.28583  4.34386  3.01486  3.64454  3.78060  2.33698  3.31547  4.10248  2.96207  3.86078  2.48124  1.90996  2.37071  2.92337  3.20010  5.48789  4.13713    323 - -
          2.68618  4.42225  2.77519  2.73123  3.46354  2.40513  3.72494  3.29354  2.67741  2.69355  4.24690  2.90347  2.73739  3.18146  2.89801  2.37887  2.77519  2.98518  4.58477  3.61503
          0.02148  4.24726  4.96961  0.61958  0.77255  0.48576  0.95510
    260   3.44355  5.57764  0.50149  2.65288  5.01698  3.54158  4.32642  4.70165  3.49069  4.24733  5.24982  3.22241  4.22140  3.57711  4.04594  3.37418  3.79529  4.30543  6.10568  4.84859    324 - -
          2.68618  4.42225  2.77519  2.73123  3.46354  2.40513  3.72494  3.29354  2.67741  2.69355  4.24690  2.90347  2.73739  3.18146  2.89801  2.37887  2.77519  2.98518  4.58477  3.61503
          0.02148  4.24726  4.96961  0.61958  0.77255  0.48576  0.95510
    261   2.48356  4.42530  3.41982  3.32717  4.67073  0.75797  4.52826  4.20244  3.56890  3.88253  4.72675  3.49842  3.90968  3.83463  3.85065  2.37999  3.00541  3.56568  5.97338  4.76439    325 - -
          2.68618  4.42225  2.77519  2.73123  3.46354  2.40513  3.72494  3.29354  2.67741  2.69355  4.24690  2.90347  2.73739  3.18146  2.89801  2.37887  2.77519  2.98518  4.58477  3.61503
          0.02148  4.24726  4.96961  0.61958  0.77255  0.48576  0.95510
    262   2.54475  4.46126  3.58467  3.43603  4.48066  3.18676  4.52537  4.06385  3.53682  3.75997  4.66400  3.58522  3.95984  3.85774  3.79788  0.64050  3.05597  3.51228  5.82469  4.57182    326 - -
          2.68618  4.42225  2.77519  2.73123  3.46354  2.40513  3.72494  3.29354  2.67741  2.69355  4.24690  2.90347  2.73739  3.18146  2.89801  2.37887  2.77519  2.98518  4.58477  3.61503
          0.02148  4.24726  4.96961  0.61958  0.77255  0.48576  0.95510
    263   2.97763  5.35218  0.96850  2.32602  4.84778  3.31229  3.97875  4.39059  3.02849  3.94146  4.80566  2.88776  3.97046  3.16414  3.60808  2.26620  3.32114  3.93336  6.08009  4.60140    327 - -
          2.68618  4.42225  2.77519  2.73123  3.46354  2.40513  3.72494  3.29354  2.67741  2.69355  4.24690  2.90347  2.73739  3.18146  2.89801  2.37887  2.77519  2.98518  4.58477  3.61503
          0.02148  4.24726  4.96961  0.61958  0.77255  0.48576  0.95510
    264   2.83956  5.33992  2.08737  2.28798  4.64206  3.38888  3.14756  4.13695  2.25203  3.62907  4.41653  1.64791  3.89071  2.86138  3.06269  2.77452  3.08944  3.71869  5.77382  4.33981    328 - -
          2.68618  4.42225  2.77519  2.73123  3.46354  2.40513  3.72494  3.29354  2.67741  2.69355  4.24690  2.90347  2.73739  3.18146  2.89801  2.37887  2.77519  2.98518  4.58477  3.61503
          0.02148  4.24726  4.96961  0.61958  0.77255  0.48576  0.95510
    265   3.20003  4.92110  3.94891  3.90344  5.00638  0.33063  4.98363  4.71415  4.13463  4.31406  5.30460  4.11514  4.32232  4.42982  4.31348  3.38518  3.70982  4.16962  5.98547  5.12663    329 - -
          2.68618  4.42225  2.77519  2.73123  3.46354  2.40513  3.72494  3.29354  2.67741  2.69355  4.24690  2.90347  2.73739  3.18146  2.89801  2.37887  2.77519  2.98518  4.58477  3.61503
          0.02148  4.24726  4.96961  0.61958  0.77255  0.48576  0.95510
    266   2.54475  4.46126  3.58467  3.43603  4.48066  3.18676  4.52537  4.06385  3.53682  3.75997  4.66400  3.58522  3.95984  3.85774  3.79788  0.64050  3.05597  3.51228  5.82469  4.57182    330 - -
          2.68618  4.42225  2.77519  2.73123  3.46354  2.40513  3.72494  3.29354  2.67741  2.69355  4.24690  2.90347  2.73739  3.18146  2.89801  2.37887  2.77519  2.98518  4.58477  3.61503
          0.02148  4.24726  4.96961  0.61958  0.77255  0.48576  0.95510
    267   3.20003  4.92110  3.94891  3.90344  5.00638  0.33063  4.98363  4.71415  4.13463  4.31406  5.30460  4.11514  4.32232  4.42982  4.31348  3.38518  3.70982  4.16962  5.98547  5.12663    331 - -
          2.68618  4.42225  2.77519  2.73123  3.46354  2.40513  3.72494  3.29354  2.67741  2.69355  4.24690  2.90347  2.73739  3.18146  2.89801  2.37887  2.77519  2.98518  4.58477  3.61503
          0.02148  4.24726  4.96961  0.61958  0.77255  0.48576  0.95510
    268   2.05339  4.30611  3.74960  3.46866  4.32798  3.15491  4.45882  3.44063  3.44144  3.33325  4.26741  3.56599  3.90381  3.76532  3.70501  2.62182  0.93692  3.03748  5.75210  4.55347    332 - -
          2.68618  4.42225  2.77519  2.73123  3.46354  2.40513  3.72494  3.29354  2.67741  2.69355  4.24690  2.90347  2.73739  3.18146  2.89801  2.37887  2.77519  2.98518  4.58477  3.61503
          0.02148  4.24726  4.96961  0.61958  0.77255  0.48576  0.95510
    269   3.24833  5.20757  3.21881  2.99794  4.42534  3.66070  4.15288  4.13392  2.79590  3.59578  4.63059  3.45442  4.23056  0.68981  3.06475  3.28833  3.55329  3.84476  5.63550  4.36402    333 - -
          2.68618  4.42225  2.77519  2.73123  3.46354  2.40513  3.72494  3.29354  2.67741  2.69355  4.24690  2.90347  2.73739  3.18146  2.89801  2.37887  2.77519  2.98518  4.58477  3.61503
          0.02148  4.24726  4.96961  0.61958  0.77255  0.48576  0.95510
    270   2.54475  4.46126  3.58467  3.43603  4.48066  3.18676  4.52537  4.06385  3.53682  3.75997  4.66400  3.58522  3.95984  3.85774  3.79788  0.64050  3.05597  3.51228  5.82469  4.57182    334 - -
          2.68618  4.42225  2.77519  2.73123  3.46354  2.40513  3.72494  3.29354  2.67741  2.69355  4.24690  2.90347  2.73739  3.18146  2.89801  2.37887  2.77519  2.98518  4.58477  3.61503
          0.02148  4.24726  4.96961  0.61958  0.77255  0.48576  0.95510
    271   2.54475  4.46126  3.58467  3.43603  4.48066  3.18676  4.52537  4.06385  3.53682  3.75997  4.66400  3.58522  3.95984  3.85774  3.79788  0.64050  3.05597  3.51228  5.82469  4.57182    335 - -
          2.68618  4.42225  2.77519  2.73123  3.46354  2.40513  3.72494  3.29354  2.67741  2.69355  4.24690  2.90347  2.73739  3.18146  2.89801  2.37887  2.77519  2.98518  4.58477  3.61503
          0.02148  4.24726  4.96961  0.61958  0.77255  0.48576  0.95510
    272   4.03400  5.25997  4.71106  4.52138  3.15440  4.19167  4.44254  4.09520  4.24843  3.41746  4.70781  4.60126  4.74308  4.61504  4.30454  4.23387  4.35711  3.99458  0.38018  3.13970    336 - -
          2.68618  4.42225  2.77519  2.73123  3.46354  2.40513  3.72494  3.29354  2.67741  2.69355  4.24690  2.90347  2.73739  3.18146  2.89801  2.37887  2.77519  2.98518  4.58477  3.61503
          0.02148  4.24726  4.96961  0.61958  0.77255  0.48576  0.95510
    273   2.65015  4.57035  3.47922  3.07074  4.18164  3.37833  4.07694  3.50871  2.78699  3.20936  4.12658  3.39414  3.98298  3.31474  2.60802  2.80156  1.06617  3.17036  5.50304  4.26418    337 - -
          2.68618  4.42225  2.77519  2.73123  3.46354  2.40513  3.72494  3.29354  2.67741  2.69355  4.24690  2.90347  2.73739  3.18146  2.89801  2.37887  2.77519  2.98518  4.58477  3.61503
          0.02148  4.24726  4.96961  0.61958  0.77255  0.48576  0.95510
    274   2.94520  5.05250  3.28326  2.80379  4.55870  3.58674  3.81243  3.87809  1.03492  3.45080  4.32878  3.23506  4.05574  2.96377  2.50425  2.97980  2.58311  3.54121  5.59557  4.36251    338 - -
          2.68618  4.42225  2.77519  2.73123  3.46354  2.40513  3.72494  3.29354  2.67741  2.69355  4.24690  2.90347  2.73739  3.18146  2.89801  2.37887  2.77519  2.98518  4.58477  3.61503
          0.02148  4.24726  4.96961  0.61958  0.77255  0.48576  0.95510
    275   2.80457  5.14063  3.13495  2.53478  4.49678  3.54952  3.34610  3.91636  1.95354  3.40393  3.70182  2.63713  3.92609  2.39979  1.73951  2.78671  3.01299  3.54222  5.52256  4.21445    339 - -
          2.68618  4.42225  2.77519  2.73123  3.46354  2.40513  3.72494  3.29354  2.67741  2.69355  4.24690  2.90347  2.73739  3.18146  2.89801  2.37887  2.77519  2.98518  4.58477  3.61503
          0.02148  4.24726  4.96961  0.61958  0.77255  0.48576  0.95510
    276   1.01915  4.40945  3.83066  3.44702  3.85778  3.43703  4.36189  2.87523  3.34838  2.25468  3.83855  3.65759  4.07473  3.70033  3.62226  2.86653  3.02970  2.65506  5.43278  4.18140    340 - -
          2.68618  4.42225  2.77519  2.73123  3.46354  2.40513  3.72494  3.29354  2.67741  2.69355  4.24690  2.90347  2.73739  3.18146  2.89801  2.37887  2.77519  2.98518  4.58477  3.61503
          0.02148  4.24726  4.96961  0.61958  0.77255  0.48576  0.95510
    277   1.91310  4.35061  4.30389  3.90775  3.87035  3.68843  4.70311  2.24799  3.82140  2.62232  3.75414  4.01425  4.29809  4.11257  4.04457  3.11914  3.12358  1.03025  5.56303  4.35053    341 - -
          2.68618  4.42225  2.77519  2.73123  3.46354  2.40513  3.72494  3.29354  2.67741  2.69355  4.24690  2.90347  2.73739  3.18146  2.89801  2.37887  2.77519  2.98518  4.58477  3.61503
          0.02148  4.24726  4.96961  0.61958  0.77255  0.48576  0.95510
    278   2.99623  5.53783  2.23843  1.08274  4.82911  3.37162  3.82928  4.33521  2.74212  3.82413  4.65051  2.83119  3.94833  2.46538  3.27570  2.89856  3.26581  3.91443  5.97444  4.50446    342 - -
          2.68621  4.42228  2.77508  2.73127  3.46357  2.40516  3.72498  3.29357  2.67744  2.69358  4.24693  2.90350  2.73743  3.18127  2.89804  2.37890  2.77523  2.98489  4.58480  3.61506
          0.16695  1.91859  4.96961  0.43654  1.03922  0.48576  0.95510
    279   2.89016  4.41502  2.92305  3.48670  3.64677  3.99341  4.38417  1.76125  3.46478  2.45045  3.54088  3.84450  4.37428  3.75542  3.77885  3.30585  3.14326  1.23703  5.29271  4.05640    345 - -
          2.68618  4.42225  2.77519  2.73123  3.46354  2.40513  3.72494  3.29354  2.67741  2.69355  4.24690  2.90347  2.73739  3.18146  2.89801  2.37887  2.77519  2.98518  4.58477  3.61503
          0.02148  4.24726  4.96961  0.61958  0.77255  0.48576  0.95510
    280   3.05903  5.61533  1.03403  2.04171  4.94266  3.33559  3.90284  4.46475  2.93751  3.96584  4.81691  2.80918  3.96723  3.07133  3.54361  2.40342  3.35780  4.02664  6.12947  4.61484    346 - -
          2.68618  4.42225  2.77519  2.73123  3.46354  2.40513  3.72494  3.29354  2.67741  2.69355  4.24690  2.90347  2.73739  3.18146  2.89801  2.37887  2.77519  2.98518  4.58477  3.61503
          0.02148  4.24726  4.96961  0.61958  0.77255  0.48576  0.95510
    281   2.54475  4.46126  3.58467  3.43603  4.48066  3.18676  4.52537  4.06385  3.53682  3.75997  4.66400  3.58522  3.95984  3.85774  3.79788  0.64050  3.05597  3.51228  5.82469  4.57182    347 - -
          2.68618  4.42225  2.77519  2.73123  3.46354  2.40513  3.72494  3.29354  2.67741  2.69355  4.24690  2.90347  2.73739  3.18146  2.89801  2.37887  2.77519  2.98518  4.58477  3.61503
          0.02148  4.24726  4.96961  0.61958  0.77255  0.48576  0.95510
    282   2.63806  4.67141  3.04208  2.76332  4.21471  3.30854  3.44314  3.76573  2.83188  3.38434  4.23680  3.18209  1.31695  3.20925  3.20422  2.29155  3.00612  3.36223  5.53812  4.20014    348 - -
          2.68619  4.42226  2.77521  2.73124  3.46355  2.40514  3.72496  3.29355  2.67742  2.69356  4.24691  2.90348  2.73741  3.18148  2.89802  2.37873  2.77521  2.98520  4.58478  3.61504
          0.09522  2.47834  4.96961  0.37737  1.15730  0.48576  0.95510
    283   3.12784  5.34145  3.52081  2.82846  4.82102  3.76364  3.68364  4.16419  1.57765  3.56629  4.40896  3.25225  4.11401  1.90681  1.51390  3.10012  3.28712  3.81962  5.58930  4.40720    350 - -
          2.68618  4.42225  2.77519  2.73123  3.46354  2.40513  3.72494  3.29354  2.67741  2.69355  4.24690  2.90347  2.73739  3.18146  2.89801  2.37887  2.77519  2.98518  4.58477  3.61503
          0.02148  4.24726  4.96961  0.61958  0.77255  0.48576  0.95510
    284   2.37463  4.67421  3.12572  2.62312  4.00720  3.42905  3.77444  3.39833  2.59414  2.74975  3.88228  3.09778  1.99674  2.58897  3.01209  2.56763  2.74317  3.08448  5.31794  4.02039    351 - -
          2.68618  4.42225  2.77519  2.73123  3.46354  2.40513  3.72494  3.29354  2.67741  2.69355  4.24690  2.90347  2.73739  3.18146  2.89801  2.37887  2.77519  2.98518  4.58477  3.61503
          0.02148  4.24726  4.96961  0.61958  0.77255  0.48576  0.95510
    285   3.17483  4.48854  4.91875  4.36151  3.40096  4.49310  4.89344  1.81204  4.23972  1.79859  2.03831  4.55245  4.75059  4.40248  4.36951  3.83735  3.41149  1.26321  5.32295  4.19297    352 - -
          2.68618  4.42225  2.77519  2.73123  3.46354  2.40513  3.72494  3.29354  2.67741  2.69355  4.24690  2.90347  2.73739  3.18146  2.89801  2.37887  2.77519  2.98518  4.58477  3.61503
          0.02148  4.24726  4.96961  0.61958  0.77255  0.48576  0.95510
    286   2.63109  4.63108  3.17618  2.82715  4.10250  3.34555  3.97097  3.59309  2.78234  2.95828  4.12052  3.22858  3.93200  2.90107  3.13301  1.13563  2.98662  3.23695  5.45361  4.12635    353 - -
          2.68618  4.42225  2.77519  2.73123  3.46354  2.40513  3.72494  3.29354  2.67741  2.69355  4.24690  2.90347  2.73739  3.18146  2.89801  2.37887  2.77519  2.98518  4.58477  3.61503
          0.02148  4.24726  4.96961  0.61958  0.77255  0.48576  0.95510
    287   2.66781  4.72328  3.11498  2.59722  3.94120  3.49231  3.05243  3.35494  2.52620  2.67417  3.83728  3.08635  2.06035  2.78091  2.93139  2.74308  2.57101  3.06406  5.25578  3.95114    354 - -
          2.68618  4.42225  2.77519  2.73123  3.46354  2.40513  3.72494  3.29354  2.67741  2.69355  4.24690  2.90347  2.73739  3.18146  2.89801  2.37887  2.77519  2.98518  4.58477  3.61503
          0.02148  4.24726  4.96961  0.61958  0.77255  0.48576  0.95510
    288   2.66228  4.53445  2.58875  2.75757  3.50175  3.57041  3.11485  3.07128  2.71961  2.41072  3.30960  3.21114  3.95473  3.05168  3.11652  2.80436  2.89349  2.82668  2.45489  3.58902    355 - -
          2.68618  4.42225  2.77519  2.73123  3.46354  2.40513  3.72494  3.29354  2.67741  2.69355  4.24690  2.90347  2.73739  3.18146  2.89801  2.37887  2.77519  2.98518  4.58477  3.61503
          0.02148  4.24726  4.96961  0.61958  0.77255  0.48576  0.95510
    289   2.96613  5.55680  1.44571  2.10463  4.85267  3.35746  3.80950  4.36986  2.74025  3.84289  4.65096  2.15571  3.92754  2.18702  3.30429  2.86395  3.23420  3.92954  5.98885  4.50048    356 - -
          2.68618  4.42225  2.77519  2.73123  3.46354  2.40513  3.72494  3.29354  2.67741  2.69355  4.24690  2.90347  2.73739  3.18146  2.89801  2.37887  2.77519  2.98518  4.58477  3.61503
          0.02148  4.24726  4.96961  0.61958  0.77255  0.48576  0.95510
    290   2.71987  5.06380  3.00958  2.29842  4.37992  3.48378  3.63725  3.81353  2.21276  2.93316  4.12254  2.97580  3.17656  1.89737  2.36840  2.70834  2.94176  3.44114  5.49425  4.15191    357 - -
          2.68618  4.42225  2.77519  2.73123  3.46354  2.40513  3.72494  3.29354  2.67741  2.69355  4.24690  2.90347  2.73739  3.18146  2.89801  2.37887  2.77519  2.98518  4.58477  3.61503
          0.07866  4.24726  2.79123  0.61958  0.77255  0.48576  0.95510
    291   2.37678  4.38706  3.09804  2.86756  3.57120  3.56013  3.85128  2.57140  2.83361  2.47711  3.51632  3.28987  3.96019  3.14679  3.20845  2.18414  2.85503  2.06916  5.01046  3.76402    358 - -
          2.68618  4.42225  2.77519  2.73123  3.46354  2.40513  3.72494  3.29354  2.67741  2.69355  4.24690  2.90347  2.73739  3.18146  2.89801  2.37887  2.77519  2.98518  4.58477  3.61503
          0.11893  4.19132  2.33297  0.61958  0.77255  0.44448  1.02487
    292   2.15345  4.90012  2.36426  2.39863  4.16675  3.40602  2.83407  3.60161  2.44297  2.85136  3.98656  2.92819  3.31980  2.78767  2.91509  2.64500  2.87124  3.25529  5.40132  4.04444    359 - -
          2.68605  4.42227  2.77522  2.73126  3.46356  2.40515  3.72497  3.29356  2.67743  2.69346  4.24692  2.90349  2.73742  3.18149  2.89803  2.37881  2.77522  2.98521  4.58479  3.61505
          0.26582  2.13542  2.16083  0.48341  0.95888  0.59248  0.80509
    293   2.48788  5.32920  1.52664  1.84471  4.65255  3.26464  3.73389  4.13597  2.67517  3.65691  4.47643  2.74370  3.83615  2.88607  3.23289  2.55367  3.11686  3.72108  5.83280  4.37093    362 - -
          2.68618  4.42225  2.77519  2.73123  3.46354  2.40513  3.72494  3.29354  2.67741  2.69355  4.24690  2.90347  2.73739  3.18146  2.89801  2.37887  2.77519  2.98518  4.58477  3.61503
          0.02636  4.04478  4.76712  0.61958  0.77255  0.51083  0.91629
    294   1.96272  2.64977  3.66985  3.13959  3.58500  3.38165  4.00285  2.90783  3.07169  2.30985  3.55463  3.42298  2.63319  3.36403  3.38213  2.54910  2.80322  2.64371  5.03813  3.82151    363 - -
          2.68618  4.42225  2.77519  2.73123  3.46354  2.40513  3.72494  3.29354  2.67741  2.69355  4.24690  2.90347  2.73739  3.18146  2.89801  2.37887  2.77519  2.98518  4.58477  3.61503
          0.02349  4.15866  4.88101  0.61958  0.77255  0.59248  0.80509
    295   3.17825  4.87718  3.81778  3.70499  4.65987  3.54900  4.75035  4.29006  3.78905  3.88095  4.94925  3.97844  0.43403  4.16860  3.99359  3.35677  3.64393  3.90065  5.75731  4.78740    364 - -
          2.68618  4.42225  2.77519  2.73123  3.46354  2.40513  3.72494  3.29354  2.67741  2.69355  4.24690  2.90347  2.73739  3.18146  2.89801  2.37887  2.77519  2.98518  4.58477  3.61503
          0.02349  4.15866  4.88101  0.61958  0.77255  0.42438  1.06182
    296   3.44355  5.57764  0.50149  2.65288  5.01698  3.54158  4.32642  4.70165  3.49069  4.24733  5.24982  3.22241  4.22140  3.57711  4.04594  3.37418  3.79529  4.30543  6.10568  4.84859    365 - -
          2.68618  4.42225  2.77519  2.73123  3.46354  2.40513  3.72494  3.29354  2.67741  2.69355  4.24690  2.90347  2.73739  3.18146  2.89801  2.37887  2.77519  2.98518  4.58477  3.61503
          0.02148  4.24726  4.96961  0.61958  0.77255  0.48576  0.95510
    297   2.54475  4.46126  3.58467  3.43603  4.48066  3.18676  4.52537  4.06385  3.53682  3.75997  4.66400  3.58522  3.95984  3.85774  3.79788  0.64050  3.05597  3.51228  5.82469  4.57182    366 - -
          2.68618  4.42225  2.77519  2.73123  3.46354  2.40513  3.72494  3.29354  2.67741  2.69355  4.24690  2.90347  2.73739  3.18146  2.89801  2.37887  2.77519  2.98518  4.58477  3.61503
          0.02148  4.24726  4.96961  0.61958  0.77255  0.48576  0.95510
    298   2.66574  4.50602  3.81862  3.60983  4.35767  3.32773  4.59105  3.53441  3.56068  3.38362  4.42223  3.74200  4.06688  3.93919  3.78884  2.87285  0.66593  3.18520  5.75897  4.57938    367 - -
          2.68618  4.42225  2.77519  2.73123  3.46354  2.40513  3.72494  3.29354  2.67741  2.69355  4.24690  2.90347  2.73739  3.18146  2.89801  2.37887  2.77519  2.98518  4.58477  3.61503
          0.02148  4.24726  4.96961  0.61958  0.77255  0.48576  0.95510
    299   2.81659  0.90931  4.47195  4.09354  3.01945  3.63373  4.53416  2.80459  3.92828  2.63517  3.80402  4.07574  4.26957  4.18551  4.06860  3.13125  3.22492  2.62627  5.11244  3.72835    368 - -
          2.68618  4.42225  2.77519  2.73123  3.46354  2.40513  3.72494  3.29354  2.67741  2.69355  4.24690  2.90347  2.73739  3.18146  2.89801  2.37887  2.77519  2.98518  4.58477  3.61503
          0.02148  4.24726  4.96961  0.61958  0.77255  0.48576  0.95510
    300   0.75679  4.33081  3.68984  3.44896  4.43880  3.13044  4.48105  3.74336  3.48856  3.51156  4.40360  3.55360  3.10562  3.78738  3.75878  2.61508  2.92102  3.25626  5.80910  4.62272    369 - -
          2.68618  4.42225  2.77519  2.73123  3.46354  2.40513  3.72494  3.29354  2.67741  2.69355  4.24690  2.90347  2.73739  3.18146  2.89801  2.37887  2.77519  2.98518  4.58477  3.61503
          0.02148  4.24726  4.96961  0.61958  0.77255  0.48576  0.95510
    301   3.05966  5.18155  3.16174  2.77202  4.48153  3.62539  3.83340  4.00961  2.30369  3.48524  4.39344  3.22873  4.09757  1.06009  2.37172  3.06797  3.29682  3.68775  5.57075  4.29426    370 - -
          2.68618  4.42225  2.77519  2.73123  3.46354  2.40513  3.72494  3.29354  2.67741  2.69355  4.24690  2.90347  2.73739  3.18146  2.89801  2.37887  2.77519  2.98518  4.58477  3.61503
          0.02148  4.24726  4.96961  0.61958  0.77255  0.48576  0.95510
    302   3.11841  4.57648  4.63381  4.32422  3.85724  4.10055  5.07228  2.11178  4.19918  2.48793  3.77921  4.45044  4.65177  4.53904  4.37400  3.64048  3.47793  0.65401  5.69969  4.44872    371 - -
          2.68618  4.42225  2.77519  2.73123  3.46354  2.40513  3.72494  3.29354  2.67741  2.69355  4.24690  2.90347  2.73739  3.18146  2.89801  2.37887  2.77519  2.98518  4.58477  3.61503
          0.02148  4.24726  4.96961  0.61958  0.77255  0.48576  0.95510
    303   3.09688  4.40858  4.88229  4.34462  3.18125  4.44053  4.91128  1.21663  4.23717  2.20390  3.42623  4.51739  4.74146  4.44959  4.39228  3.79349  3.02820  1.29424  5.41511  4.22223    372 - -
          2.68618  4.42225  2.77519  2.73123  3.46354  2.40513  3.72494  3.29354  2.67741  2.69355  4.24690  2.90347  2.73739  3.18146  2.89801  2.37887  2.77519  2.98518  4.58477  3.61503
          0.02148  4.24726  4.96961  0.61958  0.77255  0.48576  0.95510
    304   2.96925  5.15872  2.81904  2.55815  4.09234  3.52110  1.34640  3.93129  2.49444  3.45952  4.33429  2.66448  4.02419  2.75801  2.83465  2.95948  3.21967  3.59714  5.39696  3.95171    373 - -
          2.68618  4.42225  2.77519  2.73123  3.46354  2.40513  3.72494  3.29354  2.67741  2.69355  4.24690  2.90347  2.73739  3.18146  2.89801  2.37887  2.77519  2.98518  4.58477  3.61503
          0.02148  4.24726  4.96961  0.61958  0.77255  0.48576  0.95510
    305   2.41569  4.40747  3.41470  3.02990  4.36542  3.15524  4.15351  3.78113  3.05701  3.43828  4.25681  3.31586  2.12813  3.37515  3.42862  1.42830  2.15660  3.28830  5.67766  4.42606    374 - -
          2.68618  4.42225  2.77519  2.73123  3.46354  2.40513  3.72494  3.29354  2.67741  2.69355  4.24690  2.90347  2.73739  3.18146  2.89801  2.37887  2.77519  2.98518  4.58477  3.61503
          0.02148  4.24726  4.96961  0.61958  0.77255  0.48576  0.95510
    306   2.71464  5.00349  3.06063  2.48766  4.30169  3.49590  3.64531  3.72772  1.96197  3.27119  4.06941  2.15788  3.88222  2.77324  2.25125  2.71719  2.60403  3.37353  4.34763  4.11695    375 - -
          2.68618  4.42225  2.77519  2.73123  3.46354  2.40513  3.72494  3.29354  2.67741  2.69355  4.24690  2.90347  2.73739  3.18146  2.89801  2.37887  2.77519  2.98518  4.58477  3.61503
          0.02148  4.24726  4.96961  0.61958  0.77255  0.48576  0.95510
    307   1.76531  4.35836  3.48417  3.13685  4.41646  3.11653  4.24571  3.83234  3.18567  3.50054  4.31806  3.36869  1.64718  3.48468  3.53917  1.77735  2.84702  3.30681  5.73912  4.50453    376 - -
          2.68618  4.42225  2.77519  2.73123  3.46354  2.40513  3.72494  3.29354  2.67741  2.69355  4.24690  2.90347  2.73739  3.18146  2.89801  2.37887  2.77519  2.98518  4.58477  3.61503
          0.02148  4.24726  4.96961  0.61958  0.77255  0.48576  0.95510
    308   2.96076  5.38776  2.50361  1.09916  4.73513  2.99952  3.81861  4.20258  2.35281  3.71349  4.54177  2.89745  3.95782  2.96937  3.08887  2.89407  3.22575  3.80220  5.86113  4.45252    377 - -
          2.68618  4.42225  2.77519  2.73123  3.46354  2.40513  3.72494  3.29354  2.67741  2.69355  4.24690  2.90347  2.73739  3.18146  2.89801  2.37887  2.77519  2.98518  4.58477  3.61503
          0.02148  4.24726  4.96961  0.61958  0.77255  0.48576  0.95510
    309   2.20493  4.20717  3.74591  3.17266  2.92305  3.65451  3.93775  2.14394  3.09950  2.40609  3.12420  2.97067  3.43460  3.37049  3.38467  2.92008  2.68347  2.25934  4.81413  3.60270    378 - -
          2.68618  4.42225  2.77519  2.73123  3.46354  2.40513  3.72494  3.29354  2.67741  2.69355  4.24690  2.90347  2.73739  3.18146  2.89801  2.37887  2.77519  2.98518  4.58477  3.61503
          0.02148  4.24726  4.96961  0.61958  0.77255  0.48576  0.95510
    310   2.60084  2.71426  3.82145  3.24814  2.90190  2.97122  3.96005  2.37771  3.16462  2.27563  3.29774  3.54405  3.12013  3.42440  3.42574  2.54009  2.84142  2.43726  4.78860  3.58230    379 - -
          2.68618  4.42225  2.77519  2.73123  3.46354  2.40513  3.72494  3.29354  2.67741  2.69355  4.24690  2.90347  2.73739  3.18146  2.89801  2.37887  2.77519  2.98518  4.58477  3.61503
          0.02148  4.24726  4.96961  0.61958  0.77255  0.48576  0.95510
    311   2.70518  5.13084  2.46620  2.25368  4.45684  2.45403  3.66871  3.92349  2.45527  3.44115  4.21446  2.71205  3.84300  2.78895  2.59402  1.98629  2.94862  3.51923  5.60694  4.20702    380 - -
          2.68618  4.42225  2.77519  2.73123  3.46354  2.40513  3.72494  3.29354  2.67741  2.69355  4.24690  2.90347  2.73739  3.18146  2.89801  2.37887  2.77519  2.98518  4.58477  3.61503
          0.02148  4.24726  4.96961  0.61958  0.77255  0.48576  0.95510
    312   2.60117  4.70589  2.92143  2.68121  4.49973  3.24126  4.00814  3.95827  2.87855  3.57068  4.39147  1.31791  3.88114  3.19624  3.29945  2.03439  2.69555  3.48351  5.75779  4.42739    381 - -
          2.68618  4.42225  2.77519  2.73123  3.46354  2.40513  3.72494  3.29354  2.67741  2.69355  4.24690  2.90347  2.73739  3.18146  2.89801  2.37887  2.77519  2.98518  4.58477  3.61503
          0.04733  4.24726  3.44436  0.61958  0.77255  0.48576  0.95510
    313   2.66069  4.98860  2.99192  2.42502  4.28101  3.45281  3.14420  3.71718  1.94868  3.26117  3.29962  2.80506  3.84070  2.51269  2.40628  2.51217  2.88684  3.35192  5.44331  3.70267    382 - -
          2.68618  4.42225  2.77519  2.73123  3.46354  2.40513  3.72494  3.29354  2.67741  2.69355  4.24690  2.90347  2.73739  3.18146  2.89801  2.37887  2.77519  2.98518  4.58477  3.61503
          0.02203  4.22196  4.94431  0.61958  0.77255  0.46588  0.98774
    314   2.64630  3.25215  4.04336  3.45930  3.18392  3.73262  4.01678  2.55493  3.32189  1.91683  3.22466  3.68825  4.10264  3.03397  3.51952  3.01915  2.87970  2.20556  2.38059  3.49147    383 - -
          2.68618  4.42225  2.77519  2.73123  3.46354  2.40513  3.72494  3.29354  2.67741  2.69355  4.24690  2.90347  2.73739  3.18146  2.89801  2.37887  2.77519  2.98518  4.58477  3.61503
          0.02148  4.24726  4.96961  0.61958  0.77255  0.48576  0.95510
    315   3.05718  4.44570  4.65764  4.13817  3.54963  4.27744  4.79422  1.99158  3.99941  1.60979  3.39735  4.34881  4.63642  4.26171  4.19052  3.63859  2.96786  1.11582  5.38842  4.20290    384 - -
          2.68618  4.42225  2.77519  2.73123  3.46354  2.40513  3.72494  3.29354  2.67741  2.69355  4.24690  2.90347  2.73739  3.18146  2.89801  2.37887  2.77519  2.98518  4.58477  3.61503
          0.02148  4.24726  4.96961  0.61958  0.77255  0.48576  0.95510
    316   2.22674  4.69221  3.06172  2.63907  4.15540  3.35740  2.75996  3.59148  2.66332  3.21285  4.04285  3.10041  1.86548  3.02224  3.08186  2.43771  2.91624  3.22919  5.44683  4.13261    385 - -
          2.68618  4.42225  2.77519  2.73123  3.46354  2.40513  3.72494  3.29354  2.67741  2.69355  4.24690  2.90347  2.73739  3.18146  2.89801  2.37887  2.77519  2.98518  4.58477  3.61503
          0.07617  4.24726  2.82953  0.61958  0.77255  0.48576  0.95510
    317   2.17238  4.20700  3.78667  3.21468  3.33363  3.67566  3.97444  2.42836  3.13794  2.16490  2.79297  3.53746  3.65702  3.40867  3.41864  2.94670  2.32053  2.16195  4.83828  3.62946    386 - -
          2.68618  4.42225  2.77519  2.73123  3.46354  2.40513  3.72494  3.29354  2.67741  2.69355  4.24690  2.90347  2.73739  3.18146  2.89801  2.37887  2.77519  2.98518  4.58477  3.61503
          0.02267  4.19376  4.91611  0.61958  0.77255  0.44608  1.02201
    318   2.11841  4.48645  3.30747  2.51795  3.66565  3.53943  3.79471  2.67089  2.72163  2.42221  3.59567  3.20618  3.30051  3.04962  3.12064  2.77685  2.30428  2.75546  5.06811  3.80635    387 - -
          2.68618  4.42225  2.77519  2.73123  3.46354  2.40513  3.72494  3.29354  2.67741  2.69355  4.24690  2.90347  2.73739  3.18146  2.89801  2.37887  2.77519  2.98518  4.58477  3.61503
          0.02148  4.24726  4.96961  0.61958  0.77255  0.48576  0.95510
    319   2.07879  4.99492  2.85587  2.09814  4.29752  3.41600  3.36982  3.74026  2.45427  3.29758  4.08810  2.38831  3.84387  2.80013  2.93147  2.54988  2.48055  3.37091  5.49645  4.12685    388 - -
          2.68618  4.42225  2.77519  2.73123  3.46354  2.40513  3.72494  3.29354  2.67741  2.69355  4.24690  2.90347  2.73739  3.18146  2.89801  2.37887  2.77519  2.98518  4.58477  3.61503
          0.12812  4.24726  2.24483  0.61958  0.77255  0.48576  0.95510
    320   2.33246  4.87810  2.95402  2.17585  4.14809  3.41616  3.62254  3.57474  2.06553  3.15357  3.49923  2.93500  3.34126  2.75875  2.85455  2.52228  2.59357  3.22914  5.37138  4.02269    389 - -
          2.68618  4.42225  2.77519  2.73123  3.46354  2.40513  3.72494  3.29354  2.67741  2.69355  4.24690  2.90347  2.73739  3.18146  2.89801  2.37887  2.77519  2.98518  4.58477  3.61503
          0.02387  4.14301  4.86536  0.61958  0.77255  0.46935  0.98192
    321   3.23438  5.34087  3.68111  2.96131  4.84891  3.81899  3.71163  4.17611  1.01175  3.57624  4.45174  3.34272  4.17429  2.84186  1.68001  3.21876  3.38283  3.85582  5.57914  4.44223    390 - -
          2.68618  4.42225  2.77519  2.73123  3.46354  2.40513  3.72494  3.29354  2.67741  2.69355  4.24690  2.90347  2.73739  3.18146  2.89801  2.37887  2.77519  2.98518  4.58477  3.61503
          0.02214  4.21740  4.93974  0.61958  0.77255  0.52410  0.89670
    322   2.79931  5.32177  2.30909  1.57252  4.63854  3.37058  3.70227  4.12985  2.16906  3.61472  4.39057  2.51106  3.86283  2.82609  3.04696  2.39184  3.04790  3.70115  5.75944  4.32098    391 - -
          2.68618  4.42225  2.77519  2.73123  3.46354  2.40513  3.72494  3.29354  2.67741  2.69355  4.24690  2.90347  2.73739  3.18146  2.89801  2.37887  2.77519  2.98518  4.58477  3.61503
          0.02214  4.21740  4.93974  0.61958  0.77255  0.52410  0.89670
    323   2.59030  2.51851  3.81231  3.23989  2.70111  3.03298  3.94958  2.63969  3.15607  2.37788  3.28867  3.29069  4.02277  3.41566  3.41629  2.75837  2.55616  2.33141  4.77622  3.29248    392 - -
          2.68618  4.42225  2.77519  2.73123  3.46354  2.40513  3.72494  3.29354  2.67741  2.69355  4.24690  2.90347  2.73739  3.18146  2.89801  2.37887  2.77519  2.98518  4.58477  3.61503
          0.02214  4.21740  4.93974  0.61958  0.77255  0.46251  0.99344
    324   2.55231  5.05851  2.90770  2.20410  4.36891  3.00272  3.09447  3.37166  2.11278  3.34648  4.11024  2.77633  3.54204  2.25856  2.83067  2.62295  2.87383  3.43077  5.50994  4.12549    393 - -
          2.68618  4.42225  2.77519  2.73123  3.46354  2.40513  3.72494  3.29354  2.67741  2.69355  4.24690  2.90347  2.73739  3.18146  2.89801  2.37887  2.77519  2.98518  4.58477  3.61503
          0.02148  4.24726  4.96961  0.61958  0.77255  0.48576  0.95510
    325   2.87547  5.33656  2.58880  1.35822  4.67034  3.05331  3.74275  4.14059  2.01871  3.63156  4.43027  2.69542  3.91696  2.87559  2.96285  2.81454  3.12303  3.73168  5.77222  4.36675    394 - -
          2.68618  4.42225  2.77519  2.73123  3.46354  2.40513  3.72494  3.29354  2.67741  2.69355  4.24690  2.90347  2.73739  3.18146  2.89801  2.37887  2.77519  2.98518  4.58477  3.61503
          0.02148  4.24726  4.96961  0.61958  0.77255  0.48576  0.95510
    326   2.78799  5.11873  2.94361  2.46931  4.42750  3.49409  2.67593  3.87700  2.19581  3.39328  4.19360  2.98941  3.11621  1.71401  2.69141  2.77095  3.01241  3.50795  5.53605  4.19482    395 - -
          2.68618  4.42225  2.77519  2.73123  3.46354  2.40513  3.72494  3.29354  2.67741  2.69355  4.24690  2.90347  2.73739  3.18146  2.89801  2.37887  2.77519  2.98518  4.58477  3.61503
          0.02148  4.24726  4.96961  0.61958  0.77255  0.48576  0.95510
    327   2.71499  5.13959  1.96960  2.24152  4.44424  3.41305  3.66070  3.16609  1.88720  3.42465  4.20100  2.75533  3.84849  2.78079  2.91316  2.68331  2.95190  3.50782  5.59077  4.19608    396 - -
          2.68618  4.42225  2.77519  2.73123  3.46354  2.40513  3.72494  3.29354  2.67741  2.69355  4.24690  2.90347  2.73739  3.18146  2.89801  2.37887  2.77519  2.98518  4.58477  3.61503
          0.02148  4.24726  4.96961  0.61958  0.77255  0.48576  0.95510
    328   3.03572  5.65939  1.54508  1.32542  4.94381  3.34891  3.85122  4.47378  2.83200  3.94183  4.76901  2.79699  3.95037  2.60426  3.42088  2.91613  3.31365  4.02830  6.08877  4.57535    397 - -
          2.68618  4.42225  2.77519  2.73123  3.46354  2.40513  3.72494  3.29354  2.67741  2.69355  4.24690  2.90347  2.73739  3.18146  2.89801  2.37887  2.77519  2.98518  4.58477  3.61503
          0.02148  4.24726  4.96961  0.61958  0.77255  0.48576  0.95510
    329   2.68082  5.15393  2.83243  2.02957  4.48599  3.41563  3.06430  3.95920  2.12623  3.44817  4.20306  2.47669  3.33918  2.30829  2.82861  2.53556  2.91280  3.53866  5.58684  4.18800    398 - -
          2.68618  4.42225  2.77519  2.73123  3.46354  2.40513  3.72494  3.29354  2.67741  2.69355  4.24690  2.90347  2.73739  3.18146  2.89801  2.37887  2.77519  2.98518  4.58477  3.61503
          0.02148  4.24726  4.96961  0.61958  0.77255  0.48576  0.95510
    330   2.62596  4.38156  3.44296  2.88153  2.92361  3.58654  3.83406  2.71658  2.69324  2.05750  3.47964  2.72586  2.75644  3.14740  3.19400  2.83087  2.85852  2.64994  4.95035  3.70231    399 - -
          2.68618  4.42225  2.77519  2.73123  3.46354  2.40513  3.72494  3.29354  2.67741  2.69355  4.24690  2.90347  2.73739  3.18146  2.89801  2.37887  2.77519  2.98518  4.58477  3.61503
          0.07617  4.24726  2.82953  0.61958  0.77255  0.48576  0.95510
    331   3.06986  5.69076  1.15643  1.66372  4.98728  2.94209  3.87579  4.52390  2.92344  4.00181  4.85399  2.76661  3.94526  3.04259  3.54622  2.93971  3.36396  4.07662  6.15400  4.62242    400 - -
          2.68618  4.42225  2.77519  2.73123  3.46354  2.40513  3.72494  3.29354  2.67741  2.69355  4.24690  2.90347  2.73739  3.18146  2.89801  2.37887  2.77519  2.98518  4.58477  3.61503
          0.07555  4.19376  2.85292  0.61958  0.77255  0.55267  0.85663
    332   2.95577  5.53026  1.43172  2.04060  4.83279  3.29457  3.79932  4.35187  2.78125  3.83854  4.66521  1.91756  3.89304  2.95474  3.36769  2.58823  3.23668  3.91527  5.99658  4.49650    401 - -
          2.68618  4.42225  2.77519  2.73123  3.46354  2.40513  3.72494  3.29354  2.67741  2.69355  4.24690  2.90347  2.73739  3.18146  2.89801  2.37887  2.77519  2.98518  4.58477  3.61503
          0.17985  4.14210  1.90571  0.61958  0.77255  0.61027  0.78351
    333   2.65363  4.29804  4.48398  3.94137  3.09756  4.16223  4.59692  1.56630  3.84515  2.08591  3.29281  4.17524  4.49467  4.08278  4.05213  3.49648  3.16831  1.32375  5.20882  4.00781    402 - -
          2.68618  4.42225  2.77519  2.73123  3.46354  2.40513  3.72494  3.29354  2.67741  2.69355  4.24690  2.90347  2.73739  3.18146  2.89801  2.37887  2.77519  2.98518  4.58477  3.61503
          0.02786  3.99011  4.71246  0.61958  0.77255  0.50685  0.92229
    334   2.01583  4.44100  3.28223  2.61097  3.82167  3.36618  3.84726  3.15482  2.75851  2.87276  3.73742  3.18792  3.86174  3.08588  3.15637  2.13257  2.38327  2.36982  5.20057  3.93700    403 - -
          2.68618  4.42225  2.77519  2.73123  3.46354  2.40513  3.72494  3.29354  2.67741  2.69355  4.24690  2.90347  2.73739  3.18146  2.89801  2.37887  2.77519  2.98518  4.58477  3.61503
          0.02389  4.14210  4.86445  0.61958  0.77255  0.61027  0.78351
    335   2.58281  4.47751  4.08224  3.65717  3.43178  3.78406  4.43563  2.49129  3.46471  2.04406  1.25371  3.89677  4.29025  3.82205  3.68496  3.19590  3.19331  2.42871  5.22075  4.01991    404 - -
          2.68618  4.42225  2.77519  2.73123  3.46354  2.40513  3.72494  3.29354  2.67741  2.69355  4.24690  2.90347  2.73739  3.18146  2.89801  2.37887  2.77519  2.98518  4.58477  3.61503
          0.06154  4.14210  3.12831  0.61958  0.77255  0.61027  0.78351
    336   2.98105  4.72691  3.70200  3.63411  4.75988  0.44584  4.73408  4.42216  3.84671  4.04492  5.02700  3.86717  4.12505  4.15285  4.05135  3.16062  3.48037  3.90543  5.78731  4.87177    405 - -
          2.68618  4.42225  2.77519  2.73123  3.46354  2.40513  3.72494  3.29354  2.67741  2.69355  4.24690  2.90347  2.73739  3.18146  2.89801  2.37887  2.77519  2.98518  4.58477  3.61503
          0.02479  4.10536  4.82770  0.61958  0.77255  0.57989  0.82089
    337   3.17469  5.28547  3.61663  2.90638  4.77944  3.76927  3.67262  4.11113  1.13080  3.52142  4.39475  3.29331  4.12639  2.80348  1.59663  3.16142  3.32718  3.79098  5.53419  4.38936    406 - -
          2.68618  4.42225  2.77519  2.73123  3.46354  2.40513  3.72494  3.29354  2.67741  2.69355  4.24690  2.90347  2.73739  3.18146  2.89801  2.37887  2.77519  2.98518  4.58477  3.61503
          0.02389  4.14210  4.86445  0.61958  0.77255  0.61027  0.78351
    338   2.91556  5.11964  1.35033  2.43298  3.71973  3.43410  3.77868  3.80167  2.80624  3.36579  4.28098  2.97049  3.96847  3.05449  3.29685  2.89647  3.18452  3.48939  5.17946  2.35021    407 - -
          2.68618  4.42225  2.77519  2.73123  3.46354  2.40513  3.72494  3.29354  2.67741  2.69355  4.24690  2.90347  2.73739  3.18146  2.89801  2.37887  2.77519  2.98518  4.58477  3.61503
          0.02389  4.14210  4.86445  0.61958  0.77255  0.61027  0.78351
    339   3.47209  4.85926  4.62174  4.27124  3.26130  4.32156  4.84341  2.48817  4.03673  0.60225  3.21487  4.52081  4.71587  4.33938  4.16518  3.93714  3.75697  2.59394  5.22940  4.01217    408 - -
          2.68618  4.42225  2.77519  2.73123  3.46354  2.40513  3.72494  3.29354  2.67741  2.69355  4.24690  2.90347  2.73739  3.18146  2.89801  2.37887  2.77519  2.98518  4.58477  3.61503
          0.02389  4.14210  4.86445  0.61958  0.77255  0.61027  0.78351
    340   2.39095  5.13592  2.62065  1.48376  4.47551  3.06486  3.70361  3.92077  2.23895  3.45980  4.26529  2.87356  3.86042  2.84317  2.95370  2.73577  3.02128  3.53541  5.63750  4.25160    409 - -
          2.68618  4.42225  2.77519  2.73123  3.46354  2.40513  3.72494  3.29354  2.67741  2.69355  4.24690  2.90347  2.73739  3.18146  2.89801  2.37887  2.77519  2.98518  4.58477  3.61503
          0.02389  4.14210  4.86445  0.61958  0.77255  0.61027  0.78351
    341   2.87604  4.32442  4.26568  3.69251  3.31698  4.02485  4.33652  1.36947  3.13172  1.92927  2.66069  3.95899  4.35495  3.80496  3.72477  3.32909  3.10994  2.08377  5.02237  3.84348    410 - -
          2.68618  4.42225  2.77519  2.73123  3.46354  2.40513  3.72494  3.29354  2.67741  2.69355  4.24690  2.90347  2.73739  3.18146  2.89801  2.37887  2.77519  2.98518  4.58477  3.61503
          0.02389  4.14210  4.86445  0.61958  0.77255  0.61027  0.78351
    342   2.31808  4.26176  3.47731  3.18566  4.32522  1.25205  4.26601  3.72642  3.24359  3.43636  4.27389  3.36515  3.78027  3.53802  3.56239  1.96825  2.79736  2.77702  5.68013  4.45014    411 - -
          2.68618  4.42225  2.77519  2.73123  3.46354  2.40513  3.72494  3.29354  2.67741  2.69355  4.24690  2.90347  2.73739  3.18146  2.89801  2.37887  2.77519  2.98518  4.58477  3.61503
          0.02389  4.14210  4.86445  0.61958  0.77255  0.61027  0.78351
    343   2.16396  4.27601  3.97049  3.11928  3.48778  3.84037  4.21799  1.75632  3.34859  2.38518  3.41367  3.74241  4.22675  3.63695  3.62591  3.14102  2.99960  1.62511  5.07126  3.85713    412 - -
          2.68618  4.42225  2.77519  2.73123  3.46354  2.40513  3.72494  3.29354  2.67741  2.69355  4.24690  2.90347  2.73739  3.18146  2.89801  2.37887  2.77519  2.98518  4.58477  3.61503
          0.02389  4.14210  4.86445  0.61958  0.77255  0.61027  0.78351
    344   2.37509  4.63181  3.13033  2.66635  4.19704  3.30737  3.81530  3.60822  2.56765  3.22195  4.04818  3.10166  1.92438  2.99117  2.40823  2.28169  2.87631  3.22620  5.44982  4.15954    413 - -
          2.68618  4.42225  2.77519  2.73123  3.46354  2.40513  3.72494  3.29354  2.67741  2.69355  4.24690  2.90347  2.73739  3.18146  2.89801  2.37887  2.77519  2.98518  4.58477  3.61503
          0.02389  4.14210  4.86445  0.61958  0.77255  0.61027  0.78351
    345   2.72817  4.74133  3.30546  2.73158  4.06201  3.14958  3.73485  3.41911  2.33131  2.58096  3.91952  3.16995  3.94236  2.91659  1.57163  2.81277  2.73190  3.12782  5.29982  4.04325    414 - -
          2.68618  4.42225  2.77519  2.73123  3.46354  2.40513  3.72494  3.29354  2.67741  2.69355  4.24690  2.90347  2.73739  3.18146  2.89801  2.37887  2.77519  2.98518  4.58477  3.61503
          0.02389  4.14210  4.86445  0.61958  0.77255  0.61027  0.78351
    346   2.72296  4.64590  3.14241  2.79327  3.81436  3.47295  3.92707  2.37561  2.79358  2.91001  3.89570  1.48935  3.99070  3.18325  3.15800  2.85450  3.02507  2.82657  5.26770  3.90700    415 - -
          2.68618  4.42225  2.77519  2.73123  3.46354  2.40513  3.72494  3.29354  2.67741  2.69355  4.24690  2.90347  2.73739  3.18146  2.89801  2.37887  2.77519  2.98518  4.58477  3.61503
          0.10636  4.14210  2.46498  0.61958  0.77255  0.61027  0.78351
    347   2.54296  4.00028  2.84518  2.52540  3.94751  3.36922  3.68930  3.34986  2.52434  2.98458  3.81530  3.01163  2.74244  2.72886  2.96757  2.08647  2.80643  2.83108  5.25441  3.94554    416 - -
          2.68618  4.42225  2.77519  2.73123  3.46354  2.40513  3.72494  3.29354  2.67741  2.69355  4.24690  2.90347  2.73739  3.18146  2.89801  2.37887  2.77519  2.98518  4.58477  3.61503
          0.06780  4.06165  3.02968  0.61958  0.77255  0.68872  0.69760
    348   2.46818  5.02047  2.10903  2.27234  4.45736  3.25292  3.71440  3.92435  2.59607  3.47317  4.27850  2.13997  3.79677  2.86392  3.10808  2.04202  2.97158  3.50989  5.65985  4.25436    417 - -
          2.68618  4.42225  2.77519  2.73123  3.46354  2.40513  3.72494  3.29354  2.67741  2.69355  4.24690  2.90347  2.73739  3.18146  2.89801  2.37887  2.77519  2.98518  4.58477  3.61503
          0.02701  4.02086  4.74321  0.61958  0.77255  0.58412  0.81553
    349   2.59612  4.28088  4.08948  3.52288  3.29043  3.87335  4.22003  2.30707  3.41450  1.48288  2.66527  3.80689  4.23434  3.67062  3.65243  3.17106  2.55441  2.07129  4.95802  3.78238    418 - -
          2.68618  4.42225  2.77519  2.73123  3.46354  2.40513  3.72494  3.29354  2.67741  2.69355  4.24690  2.90347  2.73739  3.18146  2.89801  2.37887  2.77519  2.98518  4.58477  3.61503
          0.02481  4.10452  4.82687  0.61958  0.77255  0.64847  0.73991
    350   2.46027  5.09536  2.64480  1.98357  4.42922  3.07367  3.68395  3.87406  2.45758  3.41428  4.22138  2.87312  3.84759  1.79912  2.90821  2.71938  2.99648  3.49464  5.59404  4.21689    419 - -
          2.68618  4.42225  2.77519  2.73123  3.46354  2.40513  3.72494  3.29354  2.67741  2.69355  4.24690  2.90347  2.73739  3.18146  2.89801  2.37887  2.77519  2.98518  4.58477  3.61503
          0.02481  4.10452  4.82687  0.61958  0.77255  0.64847  0.73991
    351   2.72941  4.44617  3.51905  2.97819  3.09714  3.65666  3.40304  2.94041  2.81936  1.83082  3.52792  3.35946  4.03412  2.68660  3.13227  2.92530  2.95702  2.73223  4.62611  2.39223    420 - -
          2.68618  4.42225  2.77519  2.73123  3.46354  2.40513  3.72494  3.29354  2.67741  2.69355  4.24690  2.90347  2.73739  3.18146  2.89801  2.37887  2.77519  2.98518  4.58477  3.61503
          0.02481  4.10452  4.82687  0.61958  0.77255  0.57925  0.82171
    352   2.77006  5.25363  2.46243  1.84582  4.58170  3.37975  3.65599  4.05579  1.95441  3.53836  4.31691  2.84501  3.84655  2.10548  2.86671  2.71437  3.00889  3.63890  5.67332  4.26735    421 - -
          2.68618  4.42225  2.77519  2.73123  3.46354  2.40513  3.72494  3.29354  2.67741  2.69355  4.24690  2.90347  2.73739  3.18146  2.89801  2.37887  2.77519  2.98518  4.58477  3.61503
          0.02389  4.14210  4.86445  0.61958  0.77255  0.61027  0.78351
    353   2.60354  4.08035  2.45320  2.41723  4.09644  3.41472  3.08251  3.52700  2.42329  3.11663  3.92145  2.94122  3.08746  2.77323  2.89154  2.22943  2.83811  3.18986  5.34324  3.57753    422 - -
          2.68618  4.42225  2.77519  2.73123  3.46354  2.40513  3.72494  3.29354  2.67741  2.69355  4.24690  2.90347  2.73739  3.18146  2.89801  2.37887  2.77519  2.98518  4.58477  3.61503
          0.05678  4.14210  3.23626  0.61958  0.77255  0.61027  0.78351
    354   2.36328  4.86588  2.95264  2.42446  4.15728  3.40867  3.63020  3.58133  2.13666  2.99497  3.96355  2.94336  3.14770  2.48878  2.82560  2.20562  2.85562  3.23550  5.37511  4.03459    423 - -
          2.68618  4.42225  2.77519  2.73123  3.46354  2.40513  3.72494  3.29354  2.67741  2.69355  4.24690  2.90347  2.73739  3.18146  2.89801  2.37887  2.77519  2.98518  4.58477  3.61503
          0.02468  4.11000  4.83234  0.61958  0.77255  0.64309  0.74585
    355   2.58995  4.64512  2.65685  2.52905  3.84771  3.45063  3.34673  2.98945  2.51872  2.47884  3.73158  3.02742  3.01303  2.86051  2.96024  2.46733  2.82301  2.79270  5.17761  3.87410    424 - -
          2.68618  4.42225  2.77519  2.73123  3.46354  2.40513  3.72494  3.29354  2.67741  2.69355  4.24690  2.90347  2.73739  3.18146  2.89801  2.37887  2.77519  2.98518  4.58477  3.61503
          0.02468  4.11000  4.83234  0.61958  0.77255  0.64309  0.74585
    356   2.42786  5.10044  2.85960  2.01726  4.43269  3.41438  3.59707  3.88497  2.09036  3.38287  4.15579  2.60197  3.82186  2.41926  2.41421  2.65574  2.91124  3.48657  5.52356  4.15555    425 - -
          2.68618  4.42225  2.77519  2.73123  3.46354  2.40513  3.72494  3.29354  2.67741  2.69355  4.24690  2.90347  2.73739  3.18146  2.89801  2.37887  2.77519  2.98518  4.58477  3.61503
          0.02468  4.11000  4.83234  0.61958  0.77255  0.64309  0.74585
    357   2.69034  5.15957  2.41088  1.78703  4.48013  3.36395  3.61948  3.95339  2.17345  3.45046  4.21861  2.83478  2.97428  2.73534  2.65684  2.64712  2.92821  3.53929  5.59861  4.19221    426 - -
          2.68618  4.42225  2.77519  2.73123  3.46354  2.40513  3.72494  3.29354  2.67741  2.69355  4.24690  2.90347  2.73739  3.18146  2.89801  2.37887  2.77519  2.98518  4.58477  3.61503
          0.02468  4.11000  4.83234  0.61958  0.77255  0.64309  0.74585
    358   2.62145  4.12689  3.97015  3.39129  2.94535  3.36251  4.01215  2.46735  3.28710  1.80594  2.73156  3.64688  3.56974  3.52625  3.50581  2.99236  2.85559  1.94600  4.74337  3.54803    427 - -
          2.68618  4.42225  2.77519  2.73123  3.46354  2.40513  3.72494  3.29354  2.67741  2.69355  4.24690  2.90347  2.73739  3.18146  2.89801  2.37887  2.77519  2.98518  4.58477  3.61503
          0.02468  4.11000  4.83234  0.61958  0.77255  0.44791  1.01876
    359   2.60219  4.33139  3.52669  2.96823  3.51846  3.56443  3.89335  2.44133  2.91582  2.36191  3.47672  3.35761  3.45699  3.22267  3.26498  1.95092  2.56921  2.37062  4.97235  3.73900    428 - -
          2.68618  4.42225  2.77519  2.73123  3.46354  2.40513  3.72494  3.29354  2.67741  2.69355  4.24690  2.90347  2.73739  3.18146  2.89801  2.37887  2.77519  2.98518  4.58477  3.61503
          0.02211  4.21841  4.94075  0.61958  0.77255  0.52285  0.89853
    360   2.51489  4.73042  3.09975  2.56600  4.00892  3.45896  3.71698  3.37916  2.00619  3.03013  3.86675  2.67883  3.87643  2.89007  2.92347  2.70205  2.28554  2.45582  5.30009  3.99488    429 - -
          2.68618  4.42225  2.77519  2.73123  3.46354  2.40513  3.72494  3.29354  2.67741  2.69355  4.24690  2.90347  2.73739  3.18146  2.89801  2.37887  2.77519  2.98518  4.58477  3.61503
          0.02211  4.21841  4.94075  0.61958  0.77255  0.46325  0.99218
    361   2.64970  4.89804  2.79709  2.29038  3.68933  3.44163  3.66422  3.57486  2.46372  3.16408  3.97070  2.01579  3.84771  2.80854  2.93467  2.66775  2.36134  3.23817  5.38913  3.60141    430 - -
          2.68618  4.42225  2.77519  2.73123  3.46354  2.40513  3.72494  3.29354  2.67741  2.69355  4.24690  2.90347  2.73739  3.18146  2.89801  2.37887  2.77519  2.98518  4.58477  3.61503
          0.02148  4.24726  4.96961  0.61958  0.77255  0.48576  0.95510
    362   2.43010  4.30430  3.67486  3.11305  3.47225  3.65138  3.97846  2.36982  3.05067  2.21683  3.42922  3.47667  2.36589  3.34569  3.37394  2.92259  2.48521  2.21938  4.96405  3.74203    431 - -
          2.68618  4.42225  2.77519  2.73123  3.46354  2.40513  3.72494  3.29354  2.67741  2.69355  4.24690  2.90347  2.73739  3.18146  2.89801  2.37887  2.77519  2.98518  4.58477  3.61503
          0.02148  4.24726  4.96961  0.61958  0.77255  0.48576  0.95510
    363   2.25668  4.31321  3.58252  3.02404  3.50874  2.31144  3.92449  2.51299  2.97039  2.56122  2.92155  3.39714  3.99149  3.26971  3.30936  2.84487  2.39686  2.44175  4.96919  3.74115    432 - -
          2.68618  4.42225  2.77519  2.73123  3.46354  2.40513  3.72494  3.29354  2.67741  2.69355  4.24690  2.90347  2.73739  3.18146  2.89801  2.37887  2.77519  2.98518  4.58477  3.61503
          0.02148  4.24726  4.96961  0.61958  0.77255  0.48576  0.95510
    364   2.62760  4.12451  2.78505  2.09922  4.19742  2.92404  3.63464  3.02653  2.27934  3.20073  3.99124  2.94319  3.82812  2.76441  2.60242  2.46250  2.72180  3.27760  5.41045  4.05193    433 - -
          2.68618  4.42225  2.77519  2.73123  3.46354  2.40513  3.72494  3.29354  2.67741  2.69355  4.24690  2.90347  2.73739  3.18146  2.89801  2.37887  2.77519  2.98518  4.58477  3.61503
          0.02148  4.24726  4.96961  0.61958  0.77255  0.48576  0.95510
    365   2.54060  4.90080  3.00442  2.45079  4.16949  3.10732  3.65056  3.59334  1.77582  3.17292  3.41388  2.67668  3.84680  2.67991  2.85786  2.66225  2.74240  3.04037  5.39068  4.04771    434 - -
          2.68618  4.42225  2.77519  2.73123  3.46354  2.40513  3.72494  3.29354  2.67741  2.69355  4.24690  2.90347  2.73739  3.18146  2.89801  2.37887  2.77519  2.98518  4.58477  3.61503
          0.16670  4.24726  1.97155  0.61958  0.77255  0.48576  0.95510
    366   2.65773  5.07747  2.58478  2.31635  4.39919  2.71804  3.60928  3.86072  2.35918  3.37465  4.14665  2.59853  3.80206  2.33639  2.33097  2.50674  2.89427  3.46050  5.53441  4.14579    435 - -
          2.68618  4.42225  2.77519  2.73123  3.46354  2.40513  3.72494  3.29354  2.67741  2.69355  4.24690  2.90347  2.73739  3.18146  2.89801  2.37887  2.77519  2.98518  4.58477  3.61503
          0.02479  4.10536  4.82770  0.61958  0.77255  0.39640  1.11699
    367   2.68188  4.99414  2.94253  2.33318  4.27713  2.98637  2.54781  3.71236  2.29503  3.26634  4.05983  2.95460  3.85540  2.11778  2.82317  2.68092  2.91157  2.89557  5.45861  4.10504    436 - -
          2.68618  4.42225  2.77519  2.73123  3.46354  2.40513  3.72494  3.29354  2.67741  2.69355  4.24690  2.90347  2.73739  3.18146  2.89801  2.37887  2.77519  2.98518  4.58477  3.61503
          0.02148  4.24726  4.96961  0.61958  0.77255  0.48576  0.95510
    368   2.88399  5.45011  1.94215  1.54763  4.75873  3.36519  3.76003  4.26526  2.46565  3.74119  4.52868  2.26385  3.89765  2.89253  3.19037  2.48807  3.14229  3.82639  5.88519  4.41820    437 - -
          2.68618  4.42225  2.77519  2.73123  3.46354  2.40513  3.72494  3.29354  2.67741  2.69355  4.24690  2.90347  2.73739  3.18146  2.89801  2.37887  2.77519  2.98518  4.58477  3.61503
          0.02148  4.24726  4.96961  0.61958  0.77255  0.48576  0.95510
    369   2.69353  4.92832  3.02152  2.49507  4.22590  3.47190  3.67911  3.18168  1.81787  3.21602  4.02846  2.19340  3.88046  2.81982  2.80067  2.71284  2.47815  3.28726  5.42728  4.09700    438 - -
          2.68618  4.42225  2.77519  2.73123  3.46354  2.40513  3.72494  3.29354  2.67741  2.69355  4.24690  2.90347  2.73739  3.18146  2.89801  2.37887  2.77519  2.98518  4.58477  3.61503
          0.02148  4.24726  4.96961  0.61958  0.77255  0.48576  0.95510
    370   2.26442  4.14135  3.91738  3.33743  2.69019  3.68990  3.58191  2.47193  3.23956  1.90337  2.80623  3.60643  4.06155  3.48569  3.47117  2.55540  2.84859  2.39023  4.74281  3.53950    439 - -
          2.68618  4.42225  2.77519  2.73123  3.46354  2.40513  3.72494  3.29354  2.67741  2.69355  4.24690  2.90347  2.73739  3.18146  2.89801  2.37887  2.77519  2.98518  4.58477  3.61503
          0.02148  4.24726  4.96961  0.61958  0.77255  0.48576  0.95510
    371   2.61749  4.33324  3.50308  2.93615  2.87830  3.59664  3.51948  2.83066  2.88129  2.42788  2.48520  3.33816  2.88912  3.18796  3.06019  2.43956  2.84977  2.60718  4.90943  3.67113    440 - -
          2.68618  4.42225  2.77519  2.73123  3.46354  2.40513  3.72494  3.29354  2.67741  2.69355  4.24690  2.90347  2.73739  3.18146  2.89801  2.37887  2.77519  2.98518  4.58477  3.61503
          0.02148  4.24726  4.96961  0.61958  0.77255  0.48576  0.95510
    372   2.74138  5.19066  2.20055  1.64998  4.49877  3.39310  3.68528  3.96909  2.49498  3.06032  4.26303  2.87019  2.91324  2.80864  3.00106  2.56088  2.98555  3.56455  5.65149  4.23939    441 - -
          2.68618  4.42225  2.77519  2.73123  3.46354  2.40513  3.72494  3.29354  2.67741  2.69355  4.24690  2.90347  2.73739  3.18146  2.89801  2.37887  2.77519  2.98518  4.58477  3.61503
          0.02148  4.24726  4.96961  0.61958  0.77255  0.48576  0.95510
    373   2.65677  4.66352  3.20036  2.63013  3.86308  3.52508  3.72155  2.44928  2.06047  2.75719  3.74894  3.11299  3.90894  2.49913  2.75595  2.60510  2.88437  2.71107  5.19015  3.90666    442 - -
          2.68618  4.42225  2.77519  2.73123  3.46354  2.40513  3.72494  3.29354  2.67741  2.69355  4.24690  2.90347  2.73739  3.18146  2.89801  2.37887  2.77519  2.98518  4.58477  3.61503
          0.02148  4.24726  4.96961  0.61958  0.77255  0.48576  0.95510
    374   2.63803  4.21258  2.37906  2.37386  4.34696  2.87160  3.63645  3.80295  2.22197  3.33554  4.10600  2.58345  3.81980  2.75352  2.88671  2.16266  2.74660  3.40944  5.51167  4.12947    443 - -
          2.68618  4.42225  2.77519  2.73123  3.46354  2.40513  3.72494  3.29354  2.67741  2.69355  4.24690  2.90347  2.73739  3.18146  2.89801  2.37887  2.77519  2.98518  4.58477  3.61503
          0.05724  4.24726  3.18613  0.61958  0.77255  0.48576  0.95510
    375   2.63372  4.89048  2.95034  2.44969  4.23342  2.90077  3.67769  3.66562  2.14081  3.03343  4.03651  2.80713  3.27394  2.81608  2.89779  1.88679  2.88549  3.30215  5.44656  4.09913    444 - -
          2.68618  4.42225  2.77519  2.73123  3.46354  2.40513  3.72494  3.29354  2.67741  2.69355  4.24690  2.90347  2.73739  3.18146  2.89801  2.37887  2.77519  2.98518  4.58477  3.61503
          0.02225  4.21227  4.93462  0.61958  0.77255  0.53043  0.88759
    376   2.62559  4.94629  2.72249  2.32355  4.22411  3.18763  3.62485  3.66281  2.21199  3.22304  3.30488  2.92670  3.81908  2.75149  2.73720  2.08558  2.57966  3.30105  5.42467  4.06146    445 - -
          2.68618  4.42225  2.77519  2.73123  3.46354  2.40513  3.72494  3.29354  2.67741  2.69355  4.24690  2.90347  2.73739  3.18146  2.89801  2.37887  2.77519  2.98518  4.58477  3.61503
          0.02225  4.21227  4.93462  0.61958  0.77255  0.53043  0.88759
    377   2.68877  5.05332  2.96600  2.32707  4.36693  3.45552  3.25829  3.80801  1.79040  2.99640  4.10994  2.77657  3.84844  2.37846  2.71981  2.67449  2.59383  3.42883  5.48934  4.13486    446 - -
          2.68618  4.42225  2.77519  2.73123  3.46354  2.40513  3.72494  3.29354  2.67741  2.69355  4.24690  2.90347  2.73739  3.18146  2.89801  2.37887  2.77519  2.98518  4.58477  3.61503
          0.02225  4.21227  4.93462  0.61958  0.77255  0.53043  0.88759
    378   2.61564  4.71845  2.53793  2.52156  3.38507  3.46918  3.67810  3.33311  2.41260  2.65358  3.79702  2.88021  3.85743  2.65113  2.64861  2.67884  2.84683  3.03610  3.56617  3.55173    447 - -
          2.68618  4.42225  2.77519  2.73123  3.46354  2.40513  3.72494  3.29354  2.67741  2.69355  4.24690  2.90347  2.73739  3.18146  2.89801  2.37887  2.77519  2.98518  4.58477  3.61503
          0.09806  4.21227  2.54353  0.61958  0.77255  0.53043  0.88759
    379   2.68357  5.16884  2.42942  2.10453  4.49062  3.04278  3.62385  3.97044  2.05095  3.46524  4.22749  2.40131  3.27079  2.73759  2.91023  2.42900  2.92335  3.54927  5.61345  4.19748    448 - -
          2.68618  4.42225  2.77519  2.73123  3.46354  2.40513  3.72494  3.29354  2.67741  2.69355  4.24690  2.90347  2.73739  3.18146  2.89801  2.37887  2.77519  2.98518  4.58477  3.61503
          0.09252  4.13820  2.62535  0.61958  0.77255  0.61438  0.77866
    380   2.60906  4.92017  2.75722  2.05827  4.19507  2.95038  3.59910  3.62905  2.05370  2.98183  3.39394  2.89650  3.79444  2.72887  2.82715  2.61115  2.84087  3.27184  5.39616  4.03647    449 - -
          2.68618  4.42225  2.77519  2.73123  3.46354  2.40513  3.72494  3.29354  2.67741  2.69355  4.24690  2.90347  2.73739  3.18146  2.89801  2.37887  2.77519  2.98518  4.58477  3.61503
          0.02566  4.07134  4.79369  0.61958  0.77255  0.67991  0.70656
    381   2.66695  4.96848  2.93910  2.41058  4.26054  2.90011  3.03235  3.69246  1.90079  2.90427  4.03492  2.76631  3.82785  2.50058  2.68875  2.66518  2.89187  3.33577  5.41502  4.07535    450 - -
          2.68618  4.42225  2.77519  2.73123  3.46354  2.40513  3.72494  3.29354  2.67741  2.69355  4.24690  2.90347  2.73739  3.18146  2.89801  2.37887  2.77519  2.98518  4.58477  3.61503
          0.02566  4.07134  4.79369  0.61958  0.77255  0.67991  0.70656
    382   2.62170  4.24724  3.65904  3.09293  3.35376  3.64155  3.92131  2.24697  2.99987  1.97894  3.31736  3.45161  4.01885  2.80201  3.30379  2.64449  2.85723  2.10768  4.86324  3.64499    451 - -
          2.68618  4.42225  2.77519  2.73123  3.46354  2.40513  3.72494  3.29354  2.67741  2.69355  4.24690  2.90347  2.73739  3.18146  2.89801  2.37887  2.77519  2.98518  4.58477  3.61503
          0.02566  4.07134  4.79369  0.61958  0.77255  0.60830  0.78587
    383   2.62199  4.94134  2.68109  2.09745  4.22621  2.82283  3.62209  3.66601  2.41159  3.02725  4.02033  2.64298  3.80180  2.75357  2.89251  2.26344  2.86012  2.97341  5.43358  4.06554    452 - -
          2.68618  4.42225  2.77519  2.73123  3.46354  2.40513  3.72494  3.29354  2.67741  2.69355  4.24690  2.90347  2.73739  3.18146  2.89801  2.37887  2.77519  2.98518  4.58477  3.61503
          0.02464  4.11153  4.83387  0.61958  0.77255  0.64157  0.74753
    384   2.88580  5.19069  3.10776  2.55984  4.58747  3.55715  3.62217  3.98764  1.47144  3.44569  4.25944  2.41694  3.94696  2.46983  2.15476  2.85887  3.08377  3.62061  5.52961  4.25881    453 - -
          2.68618  4.42225  2.77519  2.73123  3.46354  2.40513  3.72494  3.29354  2.67741  2.69355  4.24690  2.90347  2.73739  3.18146  2.89801  2.37887  2.77519  2.98518  4.58477  3.61503
          0.02464  4.11153  4.83387  0.61958  0.77255  0.52361  0.89741
    385   2.60695  4.62235  3.14254  2.47042  3.83137  2.55621  3.70648  2.92030  2.55246  2.87295  3.72181  3.07519  3.48156  2.90506  2.53889  2.70028  2.70593  2.50906  5.17108  3.87962    454 - -
          2.68618  4.42225  2.77519  2.73123  3.46354  2.40513  3.72494  3.29354  2.67741  2.69355  4.24690  2.90347  2.73739  3.18146  2.89801  2.37887  2.77519  2.98518  4.58477  3.61503
          0.02309  4.17583  4.89817  0.61958  0.77255  0.57339  0.82923
    386   2.60575  3.41753  3.35717  2.79343  3.25249  3.54543  3.79156  2.92530  2.74791  2.50353  3.25166  3.23180  2.82824  2.22598  3.13001  2.78341  2.83986  2.69285  4.98667  3.73200    455 - -
          2.68618  4.42225  2.77519  2.73123  3.46354  2.40513  3.72494  3.29354  2.67741  2.69355  4.24690  2.90347  2.73739  3.18146  2.89801  2.37887  2.77519  2.98518  4.58477  3.61503
          0.02309  4.17583  4.89817  0.61958  0.77255  0.57339  0.82923
    387   2.50040  4.61187  2.93735  2.35504  3.80263  3.48373  3.70575  3.18254  2.56841  2.18225  3.41809  3.07566  3.87244  2.72335  3.00006  2.70391  2.52720  2.76820  5.15237  3.86126    456 - -
          2.68618  4.42225  2.77519  2.73123  3.46354  2.40513  3.72494  3.29354  2.67741  2.69355  4.24690  2.90347  2.73739  3.18146  2.89801  2.37887  2.77519  2.98518  4.58477  3.61503
          0.02309  4.17583  4.89817  0.61958  0.77255  0.43463  1.04272
    388   2.94671  5.52426  1.69837  1.46795  4.82845  3.36632  3.79398  4.33740  2.15700  3.81062  4.61356  2.81911  3.92294  2.93412  3.23657  2.85045  3.21017  3.89939  5.95232  4.47723    457 - -
          2.68618  4.42225  2.77519  2.73123  3.46354  2.40513  3.72494  3.29354  2.67741  2.69355  4.24690  2.90347  2.73739  3.18146  2.89801  2.37887  2.77519  2.98518  4.58477  3.61503
          0.02148  4.24726  4.96961  0.61958  0.77255  0.48576  0.95510
    389   2.63104  4.50362  3.06134  2.58609  3.67144  3.53868  3.78398  3.03436  2.70779  1.86618  3.60279  3.18867  3.93094  2.85720  3.10788  2.65453  2.56319  2.50220  5.06900  3.80524    458 - -
          2.68618  4.42225  2.77519  2.73123  3.46354  2.40513  3.72494  3.29354  2.67741  2.69355  4.24690  2.90347  2.73739  3.18146  2.89801  2.37887  2.77519  2.98518  4.58477  3.61503
          0.02148  4.24726  4.96961  0.61958  0.77255  0.48576  0.95510
    390   2.71501  5.18627  2.23867  2.31422  4.50335  3.39645  3.07787  3.98049  2.44450  3.48170  4.24709  2.08930  3.83991  2.47074  2.94501  2.46004  2.69905  3.56499  5.63450  4.22213    459 - -
          2.68618  4.42225  2.77519  2.73123  3.46354  2.40513  3.72494  3.29354  2.67741  2.69355  4.24690  2.90347  2.73739  3.18146  2.89801  2.37887  2.77519  2.98518  4.58477  3.61503
          0.02148  4.24726  4.96961  0.61958  0.77255  0.48576  0.95510
    391   2.48230  2.62268  3.76162  3.25264  3.68205  3.04656  4.10058  3.01585  3.17442  2.20961  3.66184  3.49095  3.93472  3.46824  3.46987  1.58583  2.83856  2.73267  5.13514  3.91809    460 - -
          2.68618  4.42225  2.77519  2.73123  3.46354  2.40513  3.72494  3.29354  2.67741  2.69355  4.24690  2.90347  2.73739  3.18146  2.89801  2.37887  2.77519  2.98518  4.58477  3.61503
          0.02148  4.24726  4.96961  0.61958  0.77255  0.48576  0.95510
    392   2.65501  4.91533  2.99445  1.66902  4.18086  3.45677  3.65252  3.34544  2.40519  3.18083  3.44607  2.82906  3.85160  2.78960  2.56548  2.67044  2.74792  3.25855  5.39923  4.05555    461 - -
          2.68618  4.42225  2.77519  2.73123  3.46354  2.40513  3.72494  3.29354  2.67741  2.69355  4.24690  2.90347  2.73739  3.18146  2.89801  2.37887  2.77519  2.98518  4.58477  3.61503
          0.02148  4.24726  4.96961  0.61958  0.77255  0.48576  0.95510
    393   2.72758  5.22193  2.49310  2.10368  4.54520  3.39708  3.29997  4.02682  2.06356  3.51590  4.27767  2.07592  3.84288  2.77202  2.93423  2.34346  2.96662  3.60279  5.65902  4.24207    462 - -
          2.68618  4.42225  2.77519  2.73123  3.46354  2.40513  3.72494  3.29354  2.67741  2.69355  4.24690  2.90347  2.73739  3.18146  2.89801  2.37887  2.77519  2.98518  4.58477  3.61503
          0.02148  4.24726  4.96961  0.61958  0.77255  0.48576  0.95510
    394   2.62568  4.02268  2.68362  2.43704  4.13334  3.44435  3.42300  3.55927  2.43177  2.98103  3.61027  2.80259  2.82002  2.43291  2.90093  2.64566  2.49096  3.22016  5.37151  4.02413    463 - -
          2.68618  4.42225  2.77519  2.73123  3.46354  2.40513  3.72494  3.29354  2.67741  2.69355  4.24690  2.90347  2.73739  3.18146  2.89801  2.37887  2.77519  2.98518  4.58477  3.61503
          0.02148  4.24726  4.96961  0.61958  0.77255  0.48576  0.95510
    395   2.66583  4.98544  2.91078  2.40982  4.27363  3.43270  3.22467  3.71894  2.41401  3.07672  4.06475  2.42620  3.50668  2.50275  2.87581  1.90286  2.90160  3.35399  5.46703  4.10318    464 - -
          2.68618  4.42225  2.77519  2.73123  3.46354  2.40513  3.72494  3.29354  2.67741  2.69355  4.24690  2.90347  2.73739  3.18146  2.89801  2.37887  2.77519  2.98518  4.58477  3.61503
          0.02148  4.24726  4.96961  0.61958  0.77255  0.48576  0.95510
    396   2.69790  5.04724  2.18015  2.37932  4.47811  3.08200  3.74231  3.94255  2.57145  3.48003  4.26512  2.52685  3.85418  2.87631  3.07100  1.83130  2.43027  3.52572  5.65951  4.26618    465 - -
          2.68618  4.42225  2.77519  2.73123  3.46354  2.40513  3.72494  3.29354  2.67741  2.69355  4.24690  2.90347  2.73739  3.18146  2.89801  2.37887  2.77519  2.98518  4.58477  3.61503
          0.02148  4.24726  4.96961  0.61958  0.77255  0.48576  0.95510
    397   2.57707  5.05071  2.90667  1.90540  4.36913  3.44715  3.66026  3.79976  1.73300  3.34297  4.13241  2.94992  3.86402  2.78505  2.80860  2.54823  2.94068  3.04822  5.51928  4.16024    466 - -
          2.68618  4.42225  2.77519  2.73123  3.46354  2.40513  3.72494  3.29354  2.67741  2.69355  4.24690  2.90347  2.73739  3.18146  2.89801  2.37887  2.77519  2.98518  4.58477  3.61503
          0.05724  4.24726  3.18613  0.61958  0.77255  0.48576  0.95510
    398   2.63568  4.73912  3.05179  2.53314  3.98186  3.45849  3.70154  3.38392  2.51180  2.28720  3.84719  2.67391  2.74165  2.50328  2.94530  2.56213  2.72917  3.08079  5.28037  3.96935    467 - -
          2.68618  4.42225  2.77519  2.73123  3.46354  2.40513  3.72494  3.29354  2.67741  2.69355  4.24690  2.90347  2.73739  3.18146  2.89801  2.37887  2.77519  2.98518  4.58477  3.61503
          0.02225  4.21227  4.93462  0.61958  0.77255  0.53043  0.88759
    399   2.53498  4.94962  2.82212  2.32427  4.22838  3.43534  3.62584  3.66332  2.24296  3.22250  3.19019  2.79735  3.82800  2.75311  2.13348  2.64070  2.58225  3.30454  5.42157  4.06520    468 - -
          2.68618  4.42225  2.77519  2.73123  3.46354  2.40513  3.72494  3.29354  2.67741  2.69355  4.24690  2.90347  2.73739  3.18146  2.89801  2.37887  2.77519  2.98518  4.58477  3.61503
          0.02225  4.21227  4.93462  0.61958  0.77255  0.53043  0.88759
    400   2.50022  3.64754  3.08525  2.72243  3.63834  3.53062  3.05596  2.86178  2.58248  2.69956  3.04213  2.81808  3.91416  3.01864  3.09784  2.75851  2.55213  2.57092  5.03701  3.43854    469 - -
          2.68618  4.42225  2.77519  2.73123  3.46354  2.40513  3.72494  3.29354  2.67741  2.69355  4.24690  2.90347  2.73739  3.18146  2.89801  2.37887  2.77519  2.98518  4.58477  3.61503
          0.02225  4.21227  4.93462  0.61958  0.77255  0.53043  0.88759
    401   2.79075  5.29449  2.39914  1.79507  4.62142  3.39240  3.68236  4.10304  2.06262  3.58234  4.35697  2.85513  3.86485  1.99134  2.93194  2.73122  3.03210  3.67886  5.71707  4.29938    470 - -
          2.68618  4.42225  2.77519  2.73123  3.46354  2.40513  3.72494  3.29354  2.67741  2.69355  4.24690  2.90347  2.73739  3.18146  2.89801  2.37887  2.77519  2.98518  4.58477  3.61503
          0.11632  4.21227  2.35391  0.61958  0.77255  0.53043  0.88759
    402   2.16048  4.67297  2.95896  2.23158  4.16947  2.47008  3.77361  3.58680  2.61532  3.20204  4.01930  3.01345  3.80981  2.94304  3.06466  2.37668  2.21363  3.21084  5.44329  4.12206    471 - -
          2.68618  4.42225  2.77519  2.73123  3.46354  2.40513  3.72494  3.29354  2.67741  2.69355  4.24690  2.90347  2.73739  3.18146  2.89801  2.37887  2.77519  2.98518  4.58477  3.61503
          0.02442  4.12037  4.84272  0.61958  0.77255  0.63271  0.75747
    403   2.20421  4.46248  3.25396  2.73102  3.75716  3.41657  3.80217  3.08325  2.70695  2.53955  3.67889  2.40969  3.87305  3.04138  3.10646  2.35257  2.82559  2.35426  5.14222  3.87364    472 - -
          2.68618  4.42225  2.77519  2.73123  3.46354  2.40513  3.72494  3.29354  2.67741  2.69355  4.24690  2.90347  2.73739  3.18146  2.89801  2.37887  2.77519  2.98518  4.58477  3.61503
          0.02442  4.12037  4.84272  0.61958  0.77255  0.63271  0.75747
    404   2.84154  5.34286  1.56617  2.21280  4.65854  3.31162  3.73278  4.15750  2.62670  3.65798  4.46218  2.56385  3.85749  2.19388  3.16299  2.43845  3.10756  3.73614  5.81558  4.36201    473 - -
          2.68618  4.42225  2.77519  2.73123  3.46354  2.40513  3.72494  3.29354  2.67741  2.69355  4.24690  2.90347  2.73739  3.18146  2.89801  2.37887  2.77519  2.98518  4.58477  3.61503
          0.02442  4.12037  4.84272  0.61958  0.77255  0.63271  0.75747
    405   2.71163  4.33252  3.70334  3.20448  3.17763  2.90094  3.93665  2.71452  3.08708  1.44246  3.38981  3.52748  4.08509  3.41173  3.36046  2.98590  2.96436  2.54677  4.74212  2.91751    474 - -
          2.68618  4.42225  2.77519  2.73123  3.46354  2.40513  3.72494  3.29354  2.67741  2.69355  4.24690  2.90347  2.73739  3.18146  2.89801  2.37887  2.77519  2.98518  4.58477  3.61503
          0.02442  4.12037  4.84272  0.61958  0.77255  0.46461  0.98988
    406   2.61827  4.68817  2.50184  2.54545  3.89760  3.47539  3.69512  2.62142  2.33100  2.93273  3.24453  3.04645  3.86707  2.87806  2.97697  2.49941  2.45314  2.99312  5.22046  3.91476    475 - -
          2.68618  4.42225  2.77519  2.73123  3.46354  2.40513  3.72494  3.29354  2.67741  2.69355  4.24690  2.90347  2.73739  3.18146  2.89801  2.37887  2.77519  2.98518  4.58477  3.61503
          0.02225  4.21227  4.93462  0.61958  0.77255  0.53043  0.88759
    407   2.80118  5.24974  2.28351  2.10579  4.59365  2.10154  3.74344  4.07413  2.61338  3.59009  4.38374  2.44297  3.87165  2.88062  3.14077  2.05459  3.06545  3.65921  5.76067  4.33075    476 - -
          2.68618  4.42225  2.77519  2.73123  3.46354  2.40513  3.72494  3.29354  2.67741  2.69355  4.24690  2.90347  2.73739  3.18146  2.89801  2.37887  2.77519  2.98518  4.58477  3.61503
          0.11406  4.21227  2.37533  0.61958  0.77255  0.53043  0.88759
    408   2.34404  4.49551  3.18709  2.68132  2.83461  2.56943  3.77673  3.16623  2.68010  2.83863  3.69958  3.13041  3.86163  2.71787  3.08986  2.18294  2.82675  2.88226  5.14513  3.86546    477 - -
          2.68618  4.42225  2.77519  2.73123  3.46354  2.40513  3.72494  3.29354  2.67741  2.69355  4.24690  2.90347  2.73739  3.18146  2.89801  2.37887  2.77519  2.98518  4.58477  3.61503
          0.02437  4.12257  4.84492  0.61958  0.77255  0.46594  0.98765
    409   2.60237  4.23377  3.73105  3.17506  3.42230  2.73777  3.98226  1.90036  3.10275  2.36039  3.39776  3.49933  4.02513  3.38685  3.39903  2.46995  2.68308  2.23614  4.90860  3.69348    478 - -
          2.68618  4.42225  2.77519  2.73123  3.46354  2.40513  3.72494  3.29354  2.67741  2.69355  4.24690  2.90347  2.73739  3.18146  2.89801  2.37887  2.77519  2.98518  4.58477  3.61503
          0.02225  4.21227  4.93462  0.61958  0.77255  0.53043  0.88759
    410   2.17343  4.52792  2.91940  2.68587  3.76288  3.01702  3.77103  2.74151  2.66989  2.81546  3.67634  3.14730  3.89078  2.99839  3.08717  2.50534  2.37414  2.54306  5.13713  3.86193    479 - -
          2.68618  4.42225  2.77519  2.73123  3.46354  2.40513  3.72494  3.29354  2.67741  2.69355  4.24690  2.90347  2.73739  3.18146  2.89801  2.37887  2.77519  2.98518  4.58477  3.61503
          0.02225  4.21227  4.93462  0.61958  0.77255  0.45881  0.99976
    411   2.19772  4.66289  3.14092  2.58978  3.10874  3.47360  3.72395  3.29233  2.56442  2.93861  3.78035  2.67319  3.87879  2.91380  2.44921  2.50007  2.47361  3.00103  5.22482  3.92589    480 - -
          2.68618  4.42225  2.77519  2.73123  3.46354  2.40513  3.72494  3.29354  2.67741  2.69355  4.24690  2.90347  2.73739  3.18146  2.89801  2.37887  2.77519  2.98518  4.58477  3.61503
          0.02148  4.24726  4.96961  0.61958  0.77255  0.48576  0.95510
    412   2.67115  5.11197  2.54258  2.34710  4.43551  3.41172  3.63036  3.90217  2.13770  3.40939  4.17156  2.15555  3.82645  2.74154  2.64678  2.39734  2.53924  3.49375  5.56401  4.16956    481 - -
          2.68618  4.42225  2.77519  2.73123  3.46354  2.40513  3.72494  3.29354  2.67741  2.69355  4.24690  2.90347  2.73739  3.18146  2.89801  2.37887  2.77519  2.98518  4.58477  3.61503
          0.02148  4.24726  4.96961  0.61958  0.77255  0.48576  0.95510
    413   2.29656  3.45933  3.49165  2.92904  3.51924  3.55358  3.86363  2.60338  2.88234  2.59191  3.48134  3.10939  3.96030  3.18746  3.03134  2.28583  2.33143  2.45441  4.95899  3.72355    482 - -
          2.68618  4.42225  2.77519  2.73123  3.46354  2.40513  3.72494  3.29354  2.67741  2.69355  4.24690  2.90347  2.73739  3.18146  2.89801  2.37887  2.77519  2.98518  4.58477  3.61503
          0.11185  4.24726  2.39125  0.61958  0.77255  0.48576  0.95510
    414   2.47226  4.86445  2.65821  2.32788  4.12086  3.42200  3.62358  3.54699  2.32478  2.94509  3.39676  2.93900  3.81426  2.76172  2.66920  2.39534  2.40738  3.20653  5.35544  4.00738    483 - -
          2.68618  4.42225  2.77519  2.73123  3.46354  2.40513  3.72494  3.29354  2.67741  2.69355  4.24690  2.90347  2.73739  3.18146  2.89801  2.37887  2.77519  2.98518  4.58477  3.61503
          0.02349  4.15890  4.88125  0.61958  0.77255  0.42452  1.06156
    415   2.65210  5.33626  1.77698  2.09986  4.66296  3.07033  3.74419  4.15514  2.61104  3.65084  4.43593  2.34410  3.88295  2.87546  3.14675  2.07710  3.08791  3.72792  5.80689  4.36135    484 - -
          2.68618  4.42225  2.77519  2.73123  3.46354  2.40513  3.72494  3.29354  2.67741  2.69355  4.24690  2.90347  2.73739  3.18146  2.89801  2.37887  2.77519  2.98518  4.58477  3.61503
          0.02148  4.24726  4.96961  0.61958  0.77255  0.48576  0.95510
    416   2.68234  4.89039  3.01860  2.50133  4.17980  3.46502  3.68715  3.59702  2.12582  2.87607  3.99798  3.01173  2.28884  2.68894  2.83635  2.21410  2.91990  3.26206  5.40249  4.07583    485 - -
          2.68618  4.42225  2.77519  2.73123  3.46354  2.40513  3.72494  3.29354  2.67741  2.69355  4.24690  2.90347  2.73739  3.18146  2.89801  2.37887  2.77519  2.98518  4.58477  3.61503
          0.02148  4.24726  4.96961  0.61958  0.77255  0.48576  0.95510
    417   2.85569  5.17241  3.01104  2.39474  4.49198  3.54170  2.17905  3.93498  2.23992  3.43188  4.24078  3.03137  3.95001  1.82982  2.40104  2.83436  3.06941  3.57079  5.54926  4.23147    486 - -
          2.68618  4.42225  2.77519  2.73123  3.46354  2.40513  3.72494  3.29354  2.67741  2.69355  4.24690  2.90347  2.73739  3.18146  2.89801  2.37887  2.77519  2.98518  4.58477  3.61503
          0.02148  4.24726  4.96961  0.61958  0.77255  0.48576  0.95510
    418   2.06502  4.20874  3.97081  3.39447  3.30810  3.77272  4.07376  2.36919  3.06589  2.03913  2.41696  3.67861  4.13875  3.55249  3.53739  3.05246  2.92187  1.99450  4.85123  3.65379    487 - -
          2.68618  4.42225  2.77519  2.73123  3.46354  2.40513  3.72494  3.29354  2.67741  2.69355  4.24690  2.90347  2.73739  3.18146  2.89801  2.37887  2.77519  2.98518  4.58477  3.61503
          0.02148  4.24726  4.96961  0.61958  0.77255  0.48576  0.95510
    419   2.65235  5.10015  2.55796  1.97078  4.41628  3.07851  3.19487  3.88476  2.29397  3.39255  4.15069  2.88572  3.51536  2.42550  2.86320  2.62386  2.88545  2.85300  5.54853  4.15106    488 - -
          2.68618  4.42225  2.77519  2.73123  3.46354  2.40513  3.72494  3.29354  2.67741  2.69355  4.24690  2.90347  2.73739  3.18146  2.89801  2.37887  2.77519  2.98518  4.58477  3.61503
          0.02148  4.24726  4.96961  0.61958  0.77255  0.48576  0.95510
    420   2.72212  5.09186  2.40397  2.38188  4.42630  3.41265  3.68861  3.88350  2.45176  3.41443  4.20157  2.92102  3.86315  2.66171  2.43967  1.66856  2.96824  3.49342  5.58559  4.20522    489 - -
          2.68618  4.42225  2.77519  2.73123  3.46354  2.40513  3.72494  3.29354  2.67741  2.69355  4.24690  2.90347  2.73739  3.18146  2.89801  2.37887  2.77519  2.98518  4.58477  3.61503
          0.02148  4.24726  4.96961  0.61958  0.77255  0.48576  0.95510
    421   2.51707  4.62483  3.16841  2.51929  3.81556  3.11586  3.72213  2.69855  2.58392  2.68842  3.43554  2.50808  3.88983  2.92554  2.55761  2.72032  2.71082  2.78764  5.16447  3.87426    490 - -
          2.68618  4.42225  2.77519  2.73123  3.46354  2.40513  3.72494  3.29354  2.67741  2.69355  4.24690  2.90347  2.73739  3.18146  2.89801  2.37887  2.77519  2.98518  4.58477  3.61503
          0.02148  4.24726  4.96961  0.61958  0.77255  0.48576  0.95510
    422   2.64532  5.03657  2.59578  2.10012  4.33636  3.04513  3.62616  3.79073  2.38844  3.32348  4.09481  2.61367  3.82104  2.74262  2.53271  2.62980  2.61524  2.70991  5.50051  4.11799    491 - -
          2.68622  4.42229  2.77524  2.73102  3.46358  2.40517  3.72499  3.29333  2.67745  2.69359  4.24694  2.90351  2.73744  3.18151  2.89805  2.37881  2.77524  2.98504  4.58481  3.61507
          0.32946  1.91859  2.01087  0.57218  0.83078  0.48576  0.95510
    423   2.63783  3.39261  4.13357  3.54981  2.36002  3.75226  4.06436  2.28646  3.42638  1.85325  3.14736  3.74893  3.06654  3.63885  3.59856  3.04561  2.87260  2.16566  4.71317  3.51696    495 - -
          2.68618  4.42225  2.77519  2.73123  3.46354  2.40513  3.72494  3.29354  2.67741  2.69355  4.24690  2.90347  2.73739  3.18146  2.89801  2.37887  2.77519  2.98518  4.58477  3.61503
          0.02464  4.11153  4.83387  0.61958  0.77255  0.39937  1.11091
    424   2.55551  5.37630  2.04150  1.74466  4.69012  3.37387  3.72898  4.18788  2.33099  3.66884  4.44722  2.07677  3.88059  2.85530  3.11015  2.76158  3.08625  3.75402  5.81295  4.36250    496 - -
          2.68618  4.42225  2.77519  2.73123  3.46354  2.40513  3.72494  3.29354  2.67741  2.69355  4.24690  2.90347  2.73739  3.18146  2.89801  2.37887  2.77519  2.98518  4.58477  3.61503
          0.02148  4.24726  4.96961  0.61958  0.77255  0.48576  0.95510
    425   1.70878  4.32922  3.60789  3.06534  3.59451  3.54475  3.98372  2.41262  3.01182  2.62855  3.54621  3.10184  4.00103  3.31700  3.35153  2.83977  2.39194  2.25696  5.05816  3.82810    497 - -
          2.68618  4.42225  2.77519  2.73123  3.46354  2.40513  3.72494  3.29354  2.67741  2.69355  4.24690  2.90347  2.73739  3.18146  2.89801  2.37887  2.77519  2.98518  4.58477  3.61503
          0.02148  4.24726  4.96961  0.61958  0.77255  0.48576  0.95510
    426   2.27193  4.45042  3.37313  2.89778  4.02031  3.30440  3.97815  3.38090  2.87628  2.66957  3.92988  3.26494  1.75558  3.21123  3.25938  2.18439  2.63371  3.03241  5.38045  4.12147    498 - -
          2.68618  4.42225  2.77519  2.73123  3.46354  2.40513  3.72494  3.29354  2.67741  2.69355  4.24690  2.90347  2.73739  3.18146  2.89801  2.37887  2.77519  2.98518  4.58477  3.61503
          0.02148  4.24726  4.96961  0.61958  0.77255  0.48576  0.95510
    427   2.84104  5.26563  2.01849  2.30540  4.52480  3.37865  3.76701  4.05163  2.64859  3.58097  4.38890  1.51842  3.90128  2.91511  3.17047  2.61371  3.10328  3.65496  5.73137  3.70051    499 - -
          2.68618  4.42225  2.77519  2.73123  3.46354  2.40513  3.72494  3.29354  2.67741  2.69355  4.24690  2.90347  2.73739  3.18146  2.89801  2.37887  2.77519  2.98518  4.58477  3.61503
          0.02148  4.24726  4.96961  0.61958  0.77255  0.48576  0.95510
    428   2.60636  3.24268  3.13999  2.59060  3.98908  2.27496  3.73400  3.39071  2.21724  3.02247  3.85449  3.07486  3.47201  2.91166  2.79769  2.57612  2.61862  3.07733  5.29128  3.98833    500 - -
          2.68618  4.42225  2.77519  2.73123  3.46354  2.40513  3.72494  3.29354  2.67741  2.69355  4.24690  2.90347  2.73739  3.18146  2.89801  2.37887  2.77519  2.98518  4.58477  3.61503
          0.02148  4.24726  4.96961  0.61958  0.77255  0.48576  0.95510
    429   2.62299  4.47283  3.31854  2.75810  2.81200  3.54877  2.87912  3.00606  2.51413  2.26504  3.57060  3.20941  3.57523  3.04759  3.10961  2.41151  2.71891  2.76096  5.03083  3.76807    501 - -
          2.68618  4.42225  2.77519  2.73123  3.46354  2.40513  3.72494  3.29354  2.67741  2.69355  4.24690  2.90347  2.73739  3.18146  2.89801  2.37887  2.77519  2.98518  4.58477  3.61503
          0.02148  4.24726  4.96961  0.61958  0.77255  0.48576  0.95510
    430   2.45745  2.89818  3.60912  3.09813  3.86802  3.29632  4.06082  3.22707  3.04576  2.73842  3.81120  3.38584  3.11534  3.35405  3.39046  1.45977  2.51316  2.89880  5.27581  4.04674    502 - -
          2.68618  4.42225  2.77519  2.73123  3.46354  2.40513  3.72494  3.29354  2.67741  2.69355  4.24690  2.90347  2.73739  3.18146  2.89801  2.37887  2.77519  2.98518  4.58477  3.61503
          0.08960  4.24726  2.63952  0.61958  0.77255  0.48576  0.95510
    431   2.78263  5.25924  2.32282  2.18535  4.58157  2.79623  3.68469  4.05777  1.57925  3.55244  4.33498  2.65091  3.85750  2.81006  2.95742  2.72764  3.02771  3.64354  5.70030  4.28535    503 - -
          2.68618  4.42225  2.77519  2.73123  3.46354  2.40513  3.72494  3.29354  2.67741  2.69355  4.24690  2.90347  2.73739  3.18146  2.89801  2.37887  2.77519  2.98518  4.58477  3.61503
          0.02298  4.18064  4.90299  0.61958  0.77255  0.56791  0.83635
    432   2.60295  4.13475  3.88085  3.30220  2.79824  3.67515  3.96761  2.33369  2.88991  2.31815  2.85814  3.58152  4.04716  3.45951  3.44821  2.67633  2.55820  1.91917  4.74983  3.54812    504 - -
          2.68618  4.42225  2.77519  2.73123  3.46354  2.40513  3.72494  3.29354  2.67741  2.69355  4.24690  2.90347  2.73739  3.18146  2.89801  2.37887  2.77519  2.98518  4.58477  3.61503
          0.02298  4.18064  4.90299  0.61958  0.77255  0.43762  1.03724
    433   2.12254  4.45329  3.36502  2.86710  3.90075  3.36140  3.93084  3.26121  2.84332  2.30792  3.82282  3.25554  2.40138  3.17414  3.22955  1.95673  2.85750  2.94837  5.28018  4.02007    505 - -
          2.68618  4.42225  2.77519  2.73123  3.46354  2.40513  3.72494  3.29354  2.67741  2.69355  4.24690  2.90347  2.73739  3.18146  2.89801  2.37887  2.77519  2.98518  4.58477  3.61503
          0.02148  4.24726  4.96961  0.61958  0.77255  0.48576  0.95510
    434   2.82849  5.36681  1.65562  2.16783  4.68209  3.38056  3.34414  4.17799  2.25370  3.65639  4.43311  2.23849  3.87971  2.63767  3.07133  2.75771  3.07778  3.74506  5.79679  4.35251    506 - -
          2.68618  4.42225  2.77519  2.73123  3.46354  2.40513  3.72494  3.29354  2.67741  2.69355  4.24690  2.90347  2.73739  3.18146  2.89801  2.37887  2.77519  2.98518  4.58477  3.61503
          0.02148  4.24726  4.96961  0.61958  0.77255  0.48576  0.95510
    435   2.61967  4.49571  3.29878  2.73788  3.67298  2.72167  3.77929  2.50166  2.59140  2.73129  3.33157  3.19315  3.92513  3.03000  2.86613  2.57030  2.20532  2.79201  5.06609  3.80355    507 - -
          2.68618  4.42225  2.77519  2.73123  3.46354  2.40513  3.72494  3.29354  2.67741  2.69355  4.24690  2.90347  2.73739  3.18146  2.89801  2.37887  2.77519  2.98518  4.58477  3.61503
          0.09522  4.24726  2.57014  0.61958  0.77255  0.48576  0.95510
    436   2.78532  5.19604  2.70717  2.16194  4.53398  3.41227  3.67628  3.98914  1.80405  3.49138  4.28353  2.01982  3.87401  2.80320  2.81868  2.44286  3.02392  3.59278  5.63632  4.25875    508 - -
          2.68618  4.42225  2.77519  2.73123  3.46354  2.40513  3.72494  3.29354  2.67741  2.69355  4.24690  2.90347  2.73739  3.18146  2.89801  2.37887  2.77519  2.98518  4.58477  3.61503
          0.02310  4.17514  4.89749  0.61958  0.77255  0.57416  0.82823
    437   3.03189  5.66640  1.35880  1.82015  4.94857  3.30350  3.83892  4.48585  2.85824  3.95619  4.79505  1.92400  3.92349  2.99903  3.46916  2.90440  3.31771  4.03770  6.10658  4.57748    509 - -
          2.68618  4.42225  2.77519  2.73123  3.46354  2.40513  3.72494  3.29354  2.67741  2.69355  4.24690  2.90347  2.73739  3.18146  2.89801  2.37887  2.77519  2.98518  4.58477  3.61503
          0.02310  4.17514  4.89749  0.61958  0.77255  0.43420  1.04350
    438   2.38439  5.00949  3.03332  2.27481  4.31914  3.50022  3.67284  3.71643  1.48166  3.27998  3.64780  3.01647  3.90292  2.80634  2.70381  2.75067  2.97072  3.37174  5.46950  4.14667    510 - -
          2.68618  4.42225  2.77519  2.73123  3.46354  2.40513  3.72494  3.29354  2.67741  2.69355  4.24690  2.90347  2.73739  3.18146  2.89801  2.37887  2.77519  2.98518  4.58477  3.61503
          0.02148  4.24726  4.96961  0.61958  0.77255  0.48576  0.95510
    439   2.01228  4.80806  2.83307  2.49653  4.18919  2.68163  3.72383  3.61598  2.53526  3.20984  4.01469  2.40236  3.44527  2.87327  3.00103  2.53393  2.87547  2.82455  5.43868  4.09895    511 - -
          2.68618  4.42225  2.77519  2.73123  3.46354  2.40513  3.72494  3.29354  2.67741  2.69355  4.24690  2.90347  2.73739  3.18146  2.89801  2.37887  2.77519  2.98518  4.58477  3.61503
          0.02148  4.24726  4.96961  0.61958  0.77255  0.48576  0.95510
    440   2.61998  4.52095  3.26521  2.70266  3.69239  3.53071  3.45714  2.78528  2.66856  2.74953  3.35689  2.99482  3.91639  3.00238  2.72663  2.28613  2.33595  2.48066  5.07843  3.80956    512 - -
          2.68618  4.42225  2.77519  2.73123  3.46354  2.40513  3.72494  3.29354  2.67741  2.69355  4.24690  2.90347  2.73739  3.18146  2.89801  2.37887  2.77519  2.98518  4.58477  3.61503
          0.02148  4.24726  4.96961  0.61958  0.77255  0.48576  0.95510
    441   2.62651  3.32428  2.50303  2.48593  3.65853  3.12094  3.67079  3.43600  2.24227  3.04965  3.86942  2.62751  3.85305  2.82924  2.94086  2.66988  2.85849  3.12194  5.30263  3.13336    513 - -
          2.68618  4.42225  2.77519  2.73123  3.46354  2.40513  3.72494  3.29354  2.67741  2.69355  4.24690  2.90347  2.73739  3.18146  2.89801  2.37887  2.77519  2.98518  4.58477  3.61503
          0.02148  4.24726  4.96961  0.61958  0.77255  0.48576  0.95510
    442   2.63353  3.65741  2.56290  2.14902  4.21783  3.09651  3.64180  3.22639  2.42109  3.22114  4.01104  2.57974  3.82966  2.77163  2.89806  2.24959  2.86780  3.29617  5.42896  4.06717    514 - -
          2.68618  4.42225  2.77519  2.73123  3.46354  2.40513  3.72494  3.29354  2.67741  2.69355  4.24690  2.90347  2.73739  3.18146  2.89801  2.37887  2.77519  2.98518  4.58477  3.61503
          0.02148  4.24726  4.96961  0.61958  0.77255  0.48576  0.95510
    443   2.50688  4.64667  2.86110  2.58621  3.21080  3.49521  3.42950  3.04868  2.47518  2.49839  3.73139  2.83186  3.88269  2.91003  3.00874  2.41380  2.47142  2.95359  5.18213  3.88622    515 - -
          2.68618  4.42225  2.77519  2.73123  3.46354  2.40513  3.72494  3.29354  2.67741  2.69355  4.24690  2.90347  2.73739  3.18146  2.89801  2.37887  2.77519  2.98518  4.58477  3.61503
          0.02148  4.24726  4.96961  0.61958  0.77255  0.48576  0.95510
    444   2.57028  4.92200  3.00991  2.08245  4.19470  3.47644  3.67179  2.85718  1.75888  3.18381  3.99906  2.99844  3.87634  2.81315  2.82183  2.70771  2.74351  3.24766  5.40961  4.07736    516 - -
          2.68618  4.42225  2.77519  2.73123  3.46354  2.40513  3.72494  3.29354  2.67741  2.69355  4.24690  2.90347  2.73739  3.18146  2.89801  2.37887  2.77519  2.98518  4.58477  3.61503
          0.02148  4.24726  4.96961  0.61958  0.77255  0.48576  0.95510
    445   2.70705  5.12523  2.46577  1.53944  4.42399  3.40921  3.66191  3.52137  2.44480  3.40846  4.18754  2.88998  3.84518  2.48143  2.93493  2.67765  2.94514  3.25542  5.58287  4.18659    517 - -
          2.68618  4.42225  2.77519  2.73123  3.46354  2.40513  3.72494  3.29354  2.67741  2.69355  4.24690  2.90347  2.73739  3.18146  2.89801  2.37887  2.77519  2.98518  4.58477  3.61503
          0.02148  4.24726  4.96961  0.61958  0.77255  0.48576  0.95510
    446   2.66588  4.15985  4.04390  3.46116  3.22579  3.76103  3.21515  2.28889  3.34775  1.75693  2.51835  3.70637  4.12391  3.58386  3.55530  3.04428  2.61437  2.13009  4.77122  3.58071    518 - -
          2.68618  4.42225  2.77519  2.73123  3.46354  2.40513  3.72494  3.29354  2.67741  2.69355  4.24690  2.90347  2.73739  3.18146  2.89801  2.37887  2.77519  2.98518  4.58477  3.61503
          0.02148  4.24726  4.96961  0.61958  0.77255  0.48576  0.95510
    447   2.64910  4.42046  3.52377  2.97991  3.59587  3.57708  3.93931  2.85422  2.89978  2.35713  2.82562  3.37598  1.97860  3.23805  3.24897  2.85827  2.41743  2.64871  5.07592  3.83933    519 - -
          2.68618  4.42225  2.77519  2.73123  3.46354  2.40513  3.72494  3.29354  2.67741  2.69355  4.24690  2.90347  2.73739  3.18146  2.89801  2.37887  2.77519  2.98518  4.58477  3.61503
          0.05200  4.24726  3.31411  0.61958  0.77255  0.48576  0.95510
    448   2.66809  4.96503  2.66140  2.39947  4.28413  3.39806  3.39439  3.72619  2.48464  3.29172  4.08936  2.93143  3.16443  2.69251  2.96028  1.68070  2.73951  3.35898  5.49692  4.13109    520 - -
          2.68618  4.42225  2.77519  2.73123  3.46354  2.40513  3.72494  3.29354  2.67741  2.69355  4.24690  2.90347  2.73739  3.18146  2.89801  2.37887  2.77519  2.98518  4.58477  3.61503
          0.02214  4.21740  4.93974  0.61958  0.77255  0.52410  0.89670
    449   2.61200  4.30679  3.52560  2.62662  2.92372  3.59984  3.50770  2.79134  2.90231  1.93756  3.40660  3.35371  3.97871  3.01625  3.24185  2.85003  2.62541  2.28736  4.88770  3.65577    521 - -
          2.68618  4.42225  2.77519  2.73123  3.46354  2.40513  3.72494  3.29354  2.67741  2.69355  4.24690  2.90347  2.73739  3.18146  2.89801  2.37887  2.77519  2.98518  4.58477  3.61503
          0.02214  4.21740  4.93974  0.61958  0.77255  0.52410  0.89670
    450   3.09115  5.66825  1.88112  0.98118  4.96197  3.34165  3.89941  4.49105  2.92490  3.98586  4.84577  2.80787  3.97087  3.06818  3.52278  2.96840  3.38302  4.05872  6.12462  4.61961    522 - -
          2.68618  4.42225  2.77519  2.73123  3.46354  2.40513  3.72494  3.29354  2.67741  2.69355  4.24690  2.90347  2.73739  3.18146  2.89801  2.37887  2.77519  2.98518  4.58477  3.61503
          0.02214  4.21740  4.93974  0.61958  0.77255  0.46251  0.99344
    451   2.83739  4.59184  3.49247  2.99679  3.42598  3.70767  2.90276  3.03429  2.72027  1.38466  3.60541  3.39778  4.10201  2.82135  3.00346  3.01822  3.06557  2.85741  4.92762  3.57065    523 - -
          2.68618  4.42225  2.77519  2.73123  3.46354  2.40513  3.72494  3.29354  2.67741  2.69355  4.24690  2.90347  2.73739  3.18146  2.89801  2.37887  2.77519  2.98518  4.58477  3.61503
          0.02148  4.24726  4.96961  0.61958  0.77255  0.48576  0.95510
    452   2.37372  4.33965  3.55252  3.15064  4.35107  1.93127  4.22271  3.75771  3.16170  3.43215  4.25048  3.37679  3.82581  3.46279  3.51704  1.37417  2.30874  2.93633  5.68189  4.45018    524 - -
          2.68618  4.42225  2.77519  2.73123  3.46354  2.40513  3.72494  3.29354  2.67741  2.69355  4.24690  2.90347  2.73739  3.18146  2.89801  2.37887  2.77519  2.98518  4.58477  3.61503
          0.02148  4.24726  4.96961  0.61958  0.77255  0.48576  0.95510
    453   2.79804  4.45739  3.90432  3.50380  3.46048  3.67814  4.28382  2.73239  3.34835  1.04629  3.50839  3.75430  4.20770  3.70986  3.58341  2.40790  3.12933  2.61044  5.11956  3.83567    525 - -
          2.68618  4.42225  2.77519  2.73123  3.46354  2.40513  3.72494  3.29354  2.67741  2.69355  4.24690  2.90347  2.73739  3.18146  2.89801  2.37887  2.77519  2.98518  4.58477  3.61503
          0.02148  4.24726  4.96961  0.61958  0.77255  0.48576  0.95510
    454   3.00545  5.33599  2.88417  2.19932  4.72804  3.55701  3.73766  4.14195  1.13925  3.60726  4.43738  2.80450  4.01529  2.87121  2.56194  2.95980  3.22223  3.76949  5.69480  4.39628    526 - -
          2.68618  4.42225  2.77519  2.73123  3.46354  2.40513  3.72494  3.29354  2.67741  2.69355  4.24690  2.90347  2.73739  3.18146  2.89801  2.37887  2.77519  2.98518  4.58477  3.61503
          0.02148  4.24726  4.96961  0.61958  0.77255  0.48576  0.95510
    455   3.08021  5.00879  3.74007  3.09245  4.21911  3.76181  3.86427  3.14247  2.22803  3.15094  4.16242  3.45247  4.18264  3.05117  0.96166  3.16450  3.30661  3.35649  5.41612  4.17762    527 - -
          2.68618  4.42225  2.77519  2.73123  3.46354  2.40513  3.72494  3.29354  2.67741  2.69355  4.24690  2.90347  2.73739  3.18146  2.89801  2.37887  2.77519  2.98518  4.58477  3.61503
          0.02148  4.24726  4.96961  0.61958  0.77255  0.48576  0.95510
    456   2.63906  4.35639  3.50691  2.94977  3.46429  3.60528  3.05135  2.85282  2.85855  1.72805  2.94096  3.09779  3.99070  3.19399  3.19358  2.59042  2.87263  2.63096  4.91526  3.66487    528 - -
          2.68618  4.42225  2.77519  2.73123  3.46354  2.40513  3.72494  3.29354  2.67741  2.69355  4.24690  2.90347  2.73739  3.18146  2.89801  2.37887  2.77519  2.98518  4.58477  3.61503
          0.02148  4.24726  4.96961  0.61958  0.77255  0.48576  0.95510
    457   3.03585  5.22075  3.40157  2.78485  4.68162  2.86984  3.70970  4.04675  1.68695  3.50308  4.34419  3.22136  4.07536  2.83945  1.30655  3.02966  3.22650  3.70140  5.56872  4.36078    529 - -
          2.68618  4.42225  2.77519  2.73123  3.46354  2.40513  3.72494  3.29354  2.67741  2.69355  4.24690  2.90347  2.73739  3.18146  2.89801  2.37887  2.77519  2.98518  4.58477  3.61503
          0.16038  4.24726  2.01087  0.61958  0.77255  0.48576  0.95510
    458   2.92312  5.42114  1.76862  1.89247  4.75983  1.73529  3.80238  4.26196  2.78561  3.77431  4.60829  2.76531  3.88220  2.96374  3.36044  2.83444  3.21147  3.83775  5.94232  4.46726    530 - -
          2.68618  4.42225  2.77519  2.73123  3.46354  2.40513  3.72494  3.29354  2.67741  2.69355  4.24690  2.90347  2.73739  3.18146  2.89801  2.37887  2.77519  2.98518  4.58477  3.61503
          0.02464  4.11153  4.83387  0.61958  0.77255  0.39937  1.11091
    459   2.21470  4.29935  3.97220  3.41945  3.52790  3.78925  4.21410  2.18067  3.34184  2.33994  3.46000  3.72412  4.20379  3.62415  3.62660  3.09281  1.95083  1.73659  5.09233  3.87935    531 - -
          2.68618  4.42225  2.77519  2.73123  3.46354  2.40513  3.72494  3.29354  2.67741  2.69355  4.24690  2.90347  2.73739  3.18146  2.89801  2.37887  2.77519  2.98518  4.58477  3.61503
          0.02148  4.24726  4.96961  0.61958  0.77255  0.48576  0.95510
    460   2.66645  4.99276  2.92080  2.25517  4.27896  2.56657  3.64632  3.71802  1.93614  3.27135  4.06032  2.79227  3.84394  2.77371  2.85595  2.66368  2.49061  3.35381  5.46485  3.50223    532 - -
          2.68618  4.42225  2.77519  2.73123  3.46354  2.40513  3.72494  3.29354  2.67741  2.69355  4.24690  2.90347  2.73739  3.18146  2.89801  2.37887  2.77519  2.98518  4.58477  3.61503
          0.02148  4.24726  4.96961  0.61958  0.77255  0.48576  0.95510
    461   3.05988  5.40776  1.00468  2.38078  4.95691  1.97804  4.04460  4.51150  3.11326  4.03778  4.90782  2.94546  4.01519  3.23511  3.69753  2.99850  3.40450  4.04403  6.12525  4.70214    533 - -
          2.68618  4.42225  2.77519  2.73123  3.46354  2.40513  3.72494  3.29354  2.67741  2.69355  4.24690  2.90347  2.73739  3.18146  2.89801  2.37887  2.77519  2.98518  4.58477  3.61503
          0.02148  4.24726  4.96961  0.61958  0.77255  0.48576  0.95510
    462   2.08830  4.70750  2.31580  2.57347  4.08879  3.39243  3.76964  3.46636  2.60803  3.11799  3.94488  3.05897  3.85946  2.94048  3.05991  2.27830  2.57745  2.49784  5.38377  4.06665    534 - -
          2.68618  4.42225  2.77519  2.73123  3.46354  2.40513  3.72494  3.29354  2.67741  2.69355  4.24690  2.90347  2.73739  3.18146  2.89801  2.37887  2.77519  2.98518  4.58477  3.61503
          0.02148  4.24726  4.96961  0.61958  0.77255  0.48576  0.95510
    463   2.31257  4.89620  2.66459  2.22669  4.16762  2.13352  3.67753  3.59395  2.48112  3.18279  3.98939  2.96205  3.84930  2.82238  2.95264  2.67027  2.74662  3.25277  4.44303  4.06202    535 - -
          2.68618  4.42225  2.77519  2.73123  3.46354  2.40513  3.72494  3.29354  2.67741  2.69355  4.24690  2.90347  2.73739  3.18146  2.89801  2.37887  2.77519  2.98518  4.58477  3.61503
          0.02148  4.24726  4.96961  0.61958  0.77255  0.48576  0.95510
    464   2.13799  4.68293  3.12871  2.58113  3.90039  3.48782  3.11997  2.95660  2.38484  2.93851  3.78126  2.90786  3.88496  2.90434  2.97260  2.71381  2.14930  3.00522  5.22395  3.92529    536 - -
          2.68618  4.42225  2.77519  2.73123  3.46354  2.40513  3.72494  3.29354  2.67741  2.69355  4.24690  2.90347  2.73739  3.18146  2.89801  2.37887  2.77519  2.98518  4.58477  3.61503
          0.02148  4.24726  4.96961  0.61958  0.77255  0.48576  0.95510
    465   2.36188  3.85519  3.31071  2.30160  3.64648  3.53927  3.78572  2.83174  2.72025  2.60103  3.58022  3.02115  3.92797  3.04384  3.12035  2.41605  2.73160  2.30584  5.04866  3.78760    537 - -
          2.68618  4.42225  2.77519  2.73123  3.46354  2.40513  3.72494  3.29354  2.67741  2.69355  4.24690  2.90347  2.73739  3.18146  2.89801  2.37887  2.77519  2.98518  4.58477  3.61503
          0.02148  4.24726  4.96961  0.61958  0.77255  0.48576  0.95510
    466   2.39583  4.19653  3.92919  3.36999  3.38862  3.67397  4.07961  1.93234  3.28279  2.42609  3.36728  3.63964  3.62202  3.54392  3.53589  2.73345  2.52646  1.76985  4.90104  3.69660    538 - -
          2.68618  4.42225  2.77519  2.73123  3.46354  2.40513  3.72494  3.29354  2.67741  2.69355  4.24690  2.90347  2.73739  3.18146  2.89801  2.37887  2.77519  2.98518  4.58477  3.61503
          0.02148  4.24726  4.96961  0.61958  0.77255  0.48576  0.95510
    467   2.70543  5.07646  2.94289  2.41923  4.39395  2.94758  2.34983  3.84014  2.32519  3.35932  4.13979  2.81436  3.50865  2.26962  2.41414  2.68874  2.93282  3.45724  5.51694  4.15762    539 - -
          2.68618  4.42225  2.77519  2.73123  3.46354  2.40513  3.72494  3.29354  2.67741  2.69355  4.24690  2.90347  2.73739  3.18146  2.89801  2.37887  2.77519  2.98518  4.58477  3.61503
          0.02148  4.24726  4.96961  0.61958  0.77255  0.48576  0.95510
    468   3.18379  5.81156  0.91987  1.79285  5.09375  3.34656  3.95931  4.64534  3.05706  4.13017  5.01632  2.80753  4.00809  3.13863  3.70076  3.03798  3.48933  4.20135  6.26710  4.72505    540 - -
          2.68618  4.42225  2.77519  2.73123  3.46354  2.40513  3.72494  3.29354  2.67741  2.69355  4.24690  2.90347  2.73739  3.18146  2.89801  2.37887  2.77519  2.98518  4.58477  3.61503
          0.02148  4.24726  4.96961  0.61958  0.77255  0.48576  0.95510
    469   2.82531  5.34774  1.85653  1.62780  4.66609  3.38869  3.71654  4.15658  2.52961  3.63733  4.41568  2.84919  3.88187  2.66819  2.47186  2.75834  3.07271  3.72842  5.77714  4.34233    541 - -
          2.68618  4.42225  2.77519  2.73123  3.46354  2.40513  3.72494  3.29354  2.67741  2.69355  4.24690  2.90347  2.73739  3.18146  2.89801  2.37887  2.77519  2.98518  4.58477  3.61503
          0.15497  4.24726  2.04595  0.61958  0.77255  0.48576  0.95510
    470   2.74762  2.94571  3.65557  3.06724  4.04631  3.49339  3.91712  3.40047  2.48148  3.07262  3.99975  3.39954  4.00421  3.14605  1.20948  2.89316  3.05430  3.11195  5.31562  4.09880    542 - -
          2.68618  4.42225  2.77519  2.73123  3.46354  2.40513  3.72494  3.29354  2.67741  2.69355  4.24690  2.90347  2.73739  3.18146  2.89801  2.37887  2.77519  2.98518  4.58477  3.61503
          0.02451  4.11680  4.83914  0.61958  0.77255  0.40197  1.10565
    471   2.67976  4.74641  2.97890  2.68525  4.17930  3.35298  3.93086  3.22042  2.77058  3.32881  4.19921  1.24046  3.93037  3.14056  3.16450  2.52700  3.01994  3.28361  5.51361  4.15077    543 - -
          2.68618  4.42225  2.77519  2.73123  3.46354  2.40513  3.72494  3.29354  2.67741  2.69355  4.24690  2.90347  2.73739  3.18146  2.89801  2.37887  2.77519  2.98518  4.58477  3.61503
          0.02148  4.24726  4.96961  0.61958  0.77255  0.48576  0.95510
    472   3.25407  4.52391  5.10859  4.62859  3.77100  4.68921  5.34004  1.36922  4.52884  2.25065  3.55297  4.81553  4.98162  4.78998  4.71137  4.09815  3.52178  0.89938  5.78634  4.57326    544 - -
          2.68618  4.42225  2.77519  2.73123  3.46354  2.40513  3.72494  3.29354  2.67741  2.69355  4.24690  2.90347  2.73739  3.18146  2.89801  2.37887  2.77519  2.98518  4.58477  3.61503
          0.02148  4.24726  4.96961  0.61958  0.77255  0.48576  0.95510
    473   3.36734  4.74508  4.72982  4.21440  2.92468  4.40498  4.44413  2.58235  3.93903  0.72055  3.14329  4.38718  4.68836  4.17088  4.06016  3.79893  3.59739  2.70081  3.69492  3.35902    545 - -
          2.68618  4.42225  2.77519  2.73123  3.46354  2.40513  3.72494  3.29354  2.67741  2.69355  4.24690  2.90347  2.73739  3.18146  2.89801  2.37887  2.77519  2.98518  4.58477  3.61503
          0.02148  4.24726  4.96961  0.61958  0.77255  0.48576  0.95510
    474   3.30173  5.36677  3.79678  3.04140  4.88869  3.86972  3.73627  4.20452  1.54431  3.59919  4.48533  3.40167  4.21997  2.86891  1.02293  3.29018  3.44101  3.89399  5.59314  4.47659    546 - -
          2.68618  4.42225  2.77519  2.73123  3.46354  2.40513  3.72494  3.29354  2.67741  2.69355  4.24690  2.90347  2.73739  3.18146  2.89801  2.37887  2.77519  2.98518  4.58477  3.61503
          0.02148  4.24726  4.96961  0.61958  0.77255  0.48576  0.95510
    475   3.11355  5.20065  3.49138  2.88906  4.32565  3.74507  1.97626  3.99624  2.11506  3.45996  4.34092  3.30395  4.13517  2.91606  1.30466  3.12213  3.30206  3.68339  5.40734  4.11027    547 - -
          2.68618  4.42225  2.77519  2.73123  3.46354  2.40513  3.72494  3.29354  2.67741  2.69355  4.24690  2.90347  2.73739  3.18146  2.89801  2.37887  2.77519  2.98518  4.58477  3.61503
          0.02148  4.24726  4.96961  0.61958  0.77255  0.48576  0.95510
    476   2.54475  4.46126  3.58467  3.43603  4.48066  3.18676  4.52537  4.06385  3.53682  3.75997  4.66400  3.58522  3.95984  3.85774  3.79788  0.64050  3.05597  3.51228  5.82469  4.57182    548 - -
          2.68618  4.42225  2.77519  2.73123  3.46354  2.40513  3.72494  3.29354  2.67741  2.69355  4.24690  2.90347  2.73739  3.18146  2.89801  2.37887  2.77519  2.98518  4.58477  3.61503
          0.02148  4.24726  4.96961  0.61958  0.77255  0.48576  0.95510
    477   3.10752  5.77155  1.16620  1.68720  5.04753  3.33613  3.89687  4.59552  2.94621  4.05836  4.90802  2.30116  3.97178  3.06145  3.57593  2.96842  3.39904  4.14034  6.20745  4.65967    549 - -
          2.68618  4.42225  2.77519  2.73123  3.46354  2.40513  3.72494  3.29354  2.67741  2.69355  4.24690  2.90347  2.73739  3.18146  2.89801  2.37887  2.77519  2.98518  4.58477  3.61503
          0.02148  4.24726  4.96961  0.61958  0.77255  0.48576  0.95510
    478   2.64554  4.53853  3.24273  2.76440  3.77179  2.81357  3.83327  3.15265  2.71382  1.75901  3.71064  3.20742  3.94082  2.59828  3.08770  2.41231  2.90728  2.88941  5.15762  3.89044    550 - -
          2.68618  4.42225  2.77519  2.73123  3.46354  2.40513  3.72494  3.29354  2.67741  2.69355  4.24690  2.90347  2.73739  3.18146  2.89801  2.37887  2.77519  2.98518  4.58477  3.61503
          0.02148  4.24726  4.96961  0.61958  0.77255  0.48576  0.95510
    479   2.54475  4.46126  3.58467  3.43603  4.48066  3.18676  4.52537  4.06385  3.53682  3.75997  4.66400  3.58522  3.95984  3.85774  3.79788  0.64050  3.05597  3.51228  5.82469  4.57182    551 - -
          2.68618  4.42225  2.77519  2.73123  3.46354  2.40513  3.72494  3.29354  2.67741  2.69355  4.24690  2.90347  2.73739  3.18146  2.89801  2.37887  2.77519  2.98518  4.58477  3.61503
          0.02148  4.24726  4.96961  0.61958  0.77255  0.48576  0.95510
    480   0.58509  4.42610  3.89007  3.71916  4.47205  3.23714  4.68980  3.65765  3.74655  3.52016  4.52291  3.75898  4.01324  4.05461  3.95820  2.77966  3.08397  3.24351  5.85903  4.70885    552 - -
          2.68618  4.42225  2.77519  2.73123  3.46354  2.40513  3.72494  3.29354  2.67741  2.69355  4.24690  2.90347  2.73739  3.18146  2.89801  2.37887  2.77519  2.98518  4.58477  3.61503
          0.02148  4.24726  4.96961  0.61958  0.77255  0.48576  0.95510
    481   3.77946  5.07486  4.75893  4.55887  0.55326  4.34958  4.10406  3.27541  4.46134  2.56434  3.95752  4.46537  4.81029  4.52843  4.48725  4.01911  4.08611  3.29130  4.26887  2.60001    553 - -
          2.68618  4.42225  2.77519  2.73123  3.46354  2.40513  3.72494  3.29354  2.67741  2.69355  4.24690  2.90347  2.73739  3.18146  2.89801  2.37887  2.77519  2.98518  4.58477  3.61503
          0.02148  4.24726  4.96961  0.61958  0.77255  0.48576  0.95510
    482   2.37765  4.32398  3.58876  3.29676  4.44572  3.09827  4.36336  3.82758  3.32043  3.54836  4.38963  3.45239  3.84609  3.63250  3.62672  1.00794  1.97189  3.29627  5.79320  4.56964    554 - -
          2.68618  4.42225  2.77519  2.73123  3.46354  2.40513  3.72494  3.29354  2.67741  2.69355  4.24690  2.90347  2.73739  3.18146  2.89801  2.37887  2.77519  2.98518  4.58477  3.61503
          0.02148  4.24726  4.96961  0.61958  0.77255  0.48576  0.95510
    483   3.30269  5.35926  3.79451  3.04718  4.87700  3.86825  3.74192  4.19661  1.60665  3.59583  4.48446  3.40620  4.22210  2.87614  0.98583  3.29374  3.44418  3.88773  5.59170  4.47479    555 - -
          2.68618  4.42225  2.77519  2.73123  3.46354  2.40513  3.72494  3.29354  2.67741  2.69355  4.24690  2.90347  2.73739  3.18146  2.89801  2.37887  2.77519  2.98518  4.58477  3.61503
          0.02148  4.24726  4.96961  0.61958  0.77255  0.48576  0.95510
    484   3.83397  5.16873  4.41513  4.22893  2.41337  4.28522  3.86188  3.79769  4.07774  3.15042  4.43497  4.21686  4.75660  4.28883  4.17734  3.92647  4.12600  3.68762  4.06637  0.51547    556 - -
          2.68618  4.42225  2.77519  2.73123  3.46354  2.40513  3.72494  3.29354  2.67741  2.69355  4.24690  2.90347  2.73739  3.18146  2.89801  2.37887  2.77519  2.98518  4.58477  3.61503
          0.02148  4.24726  4.96961  0.61958  0.77255  0.48576  0.95510
    485   2.81469  5.05393  2.76894  2.48086  4.27947  3.42476  2.55164  3.88585  2.56953  3.44300  4.27932  1.46795  3.93748  2.96493  2.98267  2.81630  2.84009  3.51770  5.53661  4.13279    557 - -
          2.68618  4.42225  2.77519  2.73123  3.46354  2.40513  3.72494  3.29354  2.67741  2.69355  4.24690  2.90347  2.73739  3.18146  2.89801  2.37887  2.77519  2.98518  4.58477  3.61503
          0.02148  4.24726  4.96961  0.61958  0.77255  0.48576  0.95510
    486   1.83249  4.37924  3.48651  3.03867  4.25020  3.17361  4.12023  3.65387  3.03815  3.32026  4.14380  3.32374  2.71241  3.34857  3.41461  1.95364  1.70959  3.19895  5.58205  4.33632    558 - -
          2.68618  4.42225  2.77519  2.73123  3.46354  2.40513  3.72494  3.29354  2.67741  2.69355  4.24690  2.90347  2.73739  3.18146  2.89801  2.37887  2.77519  2.98518  4.58477  3.61503
          0.02148  4.24726  4.96961  0.61958  0.77255  0.48576  0.95510
    487   1.12823  4.26555  3.73035  3.36625  4.35508  3.09053  4.36344  3.71028  3.36080  3.44072  4.27464  3.48234  3.83069  3.64545  3.66659  1.99286  2.02133  3.20435  5.71844  4.51912    559 - -
          2.68618  4.42225  2.77519  2.73123  3.46354  2.40513  3.72494  3.29354  2.67741  2.69355  4.24690  2.90347  2.73739  3.18146  2.89801  2.37887  2.77519  2.98518  4.58477  3.61503
          0.02148  4.24726  4.96961  0.61958  0.77255  0.48576  0.95510
    488   2.47577  4.32565  3.60567  3.04925  3.52667  3.58674  3.95141  2.74047  2.98926  2.27570  3.21092  3.42003  4.01005  3.29371  3.32624  1.82938  2.71650  2.17538  4.99769  3.76966    560 - -
          2.68618  4.42225  2.77519  2.73123  3.46354  2.40513  3.72494  3.29354  2.67741  2.69355  4.24690  2.90347  2.73739  3.18146  2.89801  2.37887  2.77519  2.98518  4.58477  3.61503
          0.09522  4.24726  2.57014  0.61958  0.77255  0.48576  0.95510
    489   2.24043  4.72566  3.03319  2.51912  4.04660  3.39923  3.22307  3.45800  2.52122  3.07696  3.89949  2.27164  3.83745  2.87167  2.96784  2.50482  2.33453  2.93984  5.32991  4.00984    561 - -
          2.68618  4.42225  2.77519  2.73123  3.46354  2.40513  3.72494  3.29354  2.67741  2.69355  4.24690  2.90347  2.73739  3.18146  2.89801  2.37887  2.77519  2.98518  4.58477  3.61503
          0.02310  4.17514  4.89749  0.61958  0.77255  0.43420  1.04350
    490   1.54469  4.55525  3.19412  2.76918  4.30151  3.23904  3.95940  3.72724  2.82173  3.35043  4.16037  2.37208  3.38621  3.14390  3.24584  2.01420  2.67521  3.28651  5.58371  4.29028    562 - -
          2.68618  4.42225  2.77519  2.73123  3.46354  2.40513  3.72494  3.29354  2.67741  2.69355  4.24690  2.90347  2.73739  3.18146  2.89801  2.37887  2.77519  2.98518  4.58477  3.61503
          0.05200  4.24726  3.31411  0.61958  0.77255  0.48576  0.95510
    491   2.64325  4.99773  2.61072  2.37960  4.27088  3.42204  3.39056  3.44785  2.05225  3.27545  4.05681  2.23506  3.82284  2.74788  2.85845  2.63532  2.87500  3.35738  5.45631  3.14890    563 - -
          2.68618  4.42225  2.77519  2.73123  3.46354  2.40513  3.72494  3.29354  2.67741  2.69355  4.24690  2.90347  2.73739  3.18146  2.89801  2.37887  2.77519  2.98518  4.58477  3.61503
          0.02214  4.21740  4.93974  0.61958  0.77255  0.46251  0.99344
    492   2.85986  5.09230  3.13997  2.60610  4.42402  3.57156  3.69559  3.81789  1.75395  3.34640  4.18312  3.09300  3.97367  1.63602  2.54014  2.86185  3.07527  3.01403  5.50585  4.21712    564 - -
          2.68618  4.42225  2.77519  2.73123  3.46354  2.40513  3.72494  3.29354  2.67741  2.69355  4.24690  2.90347  2.73739  3.18146  2.89801  2.37887  2.77519  2.98518  4.58477  3.61503
          0.05599  4.24726  3.21529  0.61958  0.77255  0.48576  0.95510
    493   1.63186  4.39818  3.41403  2.91339  3.91402  2.39158  3.96056  3.00940  2.88923  2.77978  3.83669  3.27322  3.86793  3.21067  3.26983  2.16906  2.82973  2.94022  5.29452  4.04189    565 - -
          2.68618  4.42225  2.77519  2.73123  3.46354  2.40513  3.72494  3.29354  2.67741  2.69355  4.24690  2.90347  2.73739  3.18146  2.89801  2.37887  2.77519  2.98518  4.58477  3.61503
          0.07402  4.21350  2.87266  0.61958  0.77255  0.52892  0.88975
    494   2.58840  4.75401  2.90326  2.53008  4.30887  2.38603  3.80135  3.74758  2.61937  3.33587  4.14594  3.01080  2.17433  2.50431  3.06063  2.24541  2.90598  3.34234  5.54791  4.21508    566 - -
          2.68618  4.42225  2.77519  2.73123  3.46354  2.40513  3.72494  3.29354  2.67741  2.69355  4.24690  2.90347  2.73739  3.18146  2.89801  2.37887  2.77519  2.98518  4.58477  3.61503
          0.02339  4.16287  4.88522  0.61958  0.77255  0.58786  0.81084
    495   1.72903  3.34730  3.81221  3.36685  4.06538  2.56622  4.26658  3.40059  3.30924  3.14924  4.00575  3.47244  3.80214  3.58651  3.60132  2.51269  1.45464  2.98059  5.47009  4.27528    567 - -
          2.68618  4.42225  2.77519  2.73123  3.46354  2.40513  3.72494  3.29354  2.67741  2.69355  4.24690  2.90347  2.73739  3.18146  2.89801  2.37887  2.77519  2.98518  4.58477  3.61503
          0.02339  4.16287  4.88522  0.61958  0.77255  0.58786  0.81084
    496   2.31682  4.53649  3.20501  2.87622  4.34616  1.28848  4.02223  3.76017  2.78837  3.39819  4.24386  3.23140  3.86569  3.23301  2.54213  2.65737  2.93269  3.32042  5.60772  4.35291    568 - -
          2.68618  4.42225  2.77519  2.73123  3.46354  2.40513  3.72494  3.29354  2.67741  2.69355  4.24690  2.90347  2.73739  3.18146  2.89801  2.37887  2.77519  2.98518  4.58477  3.61503
          0.02339  4.16287  4.88522  0.61958  0.77255  0.48979  0.94870
    497   2.64170  3.48062  3.65958  3.09566  2.66079  3.64734  3.88229  2.51937  3.02969  2.46323  3.38603  2.02007  4.02803  3.31414  3.34053  2.90946  2.87683  2.52526  4.76529  3.19497    569 - -
          2.68618  4.42225  2.77519  2.73123  3.46354  2.40513  3.72494  3.29354  2.67741  2.69355  4.24690  2.90347  2.73739  3.18146  2.89801  2.37887  2.77519  2.98518  4.58477  3.61503
          0.02222  4.21350  4.93585  0.61958  0.77255  0.52892  0.88975
    498   2.64427  4.25150  3.75723  3.19062  3.39058  2.83443  3.97964  2.59846  3.07957  2.23725  3.08942  3.52284  4.05823  3.38734  3.12037  2.94543  2.88726  1.60677  4.89037  3.67580    570 - -
          2.68618  4.42225  2.77519  2.73123  3.46354  2.40513  3.72494  3.29354  2.67741  2.69355  4.24690  2.90347  2.73739  3.18146  2.89801  2.37887  2.77519  2.98518  4.58477  3.61503
          0.02222  4.21350  4.93585  0.61958  0.77255  0.52892  0.88975
    499   2.82412  5.11904  2.24417  2.21053  4.57937  1.38782  3.86585  4.03056  2.80625  3.60580  4.43952  2.90007  3.90859  3.03645  3.32405  2.80672  2.81764  3.62654  5.81330  4.40904    571 - -
          2.68618  4.42225  2.77519  2.73123  3.46354  2.40513  3.72494  3.29354  2.67741  2.69355  4.24690  2.90347  2.73739  3.18146  2.89801  2.37887  2.77519  2.98518  4.58477  3.61503
          0.02222  4.21350  4.93585  0.61958  0.77255  0.52892  0.88975
    500   2.04716  4.29260  3.56246  3.34515  4.50154  3.05099  4.43004  3.89780  3.42412  3.63013  4.47683  3.46169  3.82661  3.71666  3.71029  0.85610  2.85907  3.32773  5.85584  4.63349    572 - -
          2.68618  4.42225  2.77519  2.73123  3.46354  2.40513  3.72494  3.29354  2.67741  2.69355  4.24690  2.90347  2.73739  3.18146  2.89801  2.37887  2.77519  2.98518  4.58477  3.61503
          0.02222  4.21350  4.93585  0.61958  0.77255  0.52892  0.88975
    501   2.53823  1.95621  3.30540  2.82325  3.87510  3.04571  3.89372  3.26024  2.79550  2.93743  3.79708  2.64590  3.88413  2.77223  3.17665  2.52603  2.68733  2.95023  5.24658  3.98832    573 - -
          2.68618  4.42225  2.77519  2.73123  3.46354  2.40513  3.72494  3.29354  2.67741  2.69355  4.24690  2.90347  2.73739  3.18146  2.89801  2.37887  2.77519  2.98518  4.58477  3.61503
          0.05383  4.21350  3.28035  0.61958  0.77255  0.52892  0.88975
    502   2.49776  4.41614  3.51045  3.35300  4.40490  3.14197  4.44760  3.97601  3.44869  3.67580  4.58259  3.51791  3.90877  3.77471  3.71618  0.70412  3.00326  3.44049  5.75392  4.49380    574 - -
          2.68618  4.42225  2.77519  2.73123  3.46354  2.40513  3.72494  3.29354  2.67741  2.69355  4.24690  2.90347  2.73739  3.18146  2.89801  2.37887  2.77519  2.98518  4.58477  3.61503
          0.02293  4.18260  4.90494  0.61958  0.77255  0.43886  1.03500
    503   2.75215  4.63553  3.30571  2.86136  3.64180  3.55412  3.36135  3.23304  2.73255  2.25791  3.80183  3.28651  1.60674  3.16057  3.06818  2.88748  3.02227  2.99144  5.08919  3.72394    575 - -
          2.68618  4.42225  2.77519  2.73123  3.46354  2.40513  3.72494  3.29354  2.67741  2.69355  4.24690  2.90347  2.73739  3.18146  2.89801  2.37887  2.77519  2.98518  4.58477  3.61503
          0.02148  4.24726  4.96961  0.61958  0.77255  0.48576  0.95510
    504   2.66150  4.56391  3.28109  2.72441  3.65565  3.55665  3.01791  3.11063  2.63531  2.03724  3.65251  3.18534  3.94155  2.35073  3.01966  2.79289  2.66116  2.85962  5.05307  3.19403    576 - -
          2.68618  4.42225  2.77519  2.73123  3.46354  2.40513  3.72494  3.29354  2.67741  2.69355  4.24690  2.90347  2.73739  3.18146  2.89801  2.37887  2.77519  2.98518  4.58477  3.61503
          0.02148  4.24726  4.96961  0.61958  0.77255  0.48576  0.95510
    505   2.93797  5.42724  1.21319  2.26125  4.82064  2.71104  3.85566  4.33065  2.82209  3.83233  4.65140  2.46873  3.13673  3.01084  3.39318  2.86013  3.23167  3.88650  5.99451  4.51949    577 - -
          2.68618  4.42225  2.77519  2.73123  3.46354  2.40513  3.72494  3.29354  2.67741  2.69355  4.24690  2.90347  2.73739  3.18146  2.89801  2.37887  2.77519  2.98518  4.58477  3.61503
          0.02148  4.24726  4.96961  0.61958  0.77255  0.48576  0.95510
    506   2.84099  5.16916  2.74667  2.42646  4.46997  3.45007  3.14413  3.95192  2.22602  3.47914  4.29452  1.47729  3.92889  2.88350  2.86082  2.61716  3.08653  3.57858  5.62207  4.25306    578 - -
          2.68624  4.42177  2.77525  2.73115  3.46360  2.40518  3.72500  3.29360  2.67746  2.69361  4.24695  2.90322  2.73745  3.18152  2.89806  2.37864  2.77525  2.98524  4.58483  3.61509
          0.27224  1.46368  4.96961  0.41624  1.07740  0.48576  0.95510
    507   2.59605  3.96644  3.28755  2.74092  3.79593  3.46875  3.80836  3.16533  2.68924  2.45890  3.71260  3.18616  3.90712  2.58426  3.08779  1.76045  2.62129  2.88896  5.16894  3.89844    581 - -
          2.68618  4.42225  2.77519  2.73123  3.46354  2.40513  3.72494  3.29354  2.67741  2.69355  4.24690  2.90347  2.73739  3.18146  2.89801  2.37887  2.77519  2.98518  4.58477  3.61503
          0.02148  4.24726  4.96961  0.61958  0.77255  0.48576  0.95510
    508   2.90798  5.37188  1.79056  2.06155  4.72563  3.35135  3.82604  4.21696  2.75808  3.73566  4.55195  2.84612  3.92200  2.97793  3.30782  1.49179  3.18922  3.79582  5.90625  4.45153    582 - -
          2.68618  4.42225  2.77519  2.73123  3.46354  2.40513  3.72494  3.29354  2.67741  2.69355  4.24690  2.90347  2.73739  3.18146  2.89801  2.37887  2.77519  2.98518  4.58477  3.61503
          0.02148  4.24726  4.96961  0.61958  0.77255  0.48576  0.95510
    509   2.66407  4.55672  3.28456  1.96522  3.73524  3.57174  3.81635  2.76253  2.70990  2.51514  3.64287  3.20880  3.39604  3.04978  3.11676  2.80936  2.89936  2.08643  5.14716  3.87552    583 - -
          2.68618  4.42225  2.77519  2.73123  3.46354  2.40513  3.72494  3.29354  2.67741  2.69355  4.24690  2.90347  2.73739  3.18146  2.89801  2.37887  2.77519  2.98518  4.58477  3.61503
          0.02148  4.24726  4.96961  0.61958  0.77255  0.48576  0.95510
    510   1.61734  4.50497  3.30926  2.55925  3.80490  3.48113  3.87790  2.71473  2.78342  2.82930  3.72056  3.23895  3.94135  3.12184  3.17522  2.76889  2.33073  2.77741  5.20451  3.94111    584 - -
          2.68618  4.42225  2.77519  2.73123  3.46354  2.40513  3.72494  3.29354  2.67741  2.69355  4.24690  2.90347  2.73739  3.18146  2.89801  2.37887  2.77519  2.98518  4.58477  3.61503
          0.02148  4.24726  4.96961  0.61958  0.77255  0.48576  0.95510
    511   2.24804  4.69197  3.12745  2.45782  3.89897  3.49258  3.70455  3.28615  2.03853  2.62823  3.20608  3.06563  3.22493  2.88908  2.96600  2.70815  2.86263  2.85432  5.22109  3.91973    585 - -
          2.68618  4.42225  2.77519  2.73123  3.46354  2.40513  3.72494  3.29354  2.67741  2.69355  4.24690  2.90347  2.73739  3.18146  2.89801  2.37887  2.77519  2.98518  4.58477  3.61503
          0.02148  4.24726  4.96961  0.61958  0.77255  0.48576  0.95510
    512   2.96820  4.96859  3.44234  2.87790  4.20439  3.69754  3.82408  2.72305  1.10428  3.09084  4.06730  3.30785  4.10510  2.99601  2.55174  3.04047  3.18980  3.15957  5.43240  4.17840    586 - -
          2.68618  4.42225  2.77519  2.73123  3.46354  2.40513  3.72494  3.29354  2.67741  2.69355  4.24690  2.90347  2.73739  3.18146  2.89801  2.37887  2.77519  2.98518  4.58477  3.61503
          0.02148  4.24726  4.96961  0.61958  0.77255  0.48576  0.95510
    513   2.58935  4.68454  2.55643  2.64181  4.33850  2.93321  3.94277  3.75878  2.84225  3.38739  4.21165  3.09492  3.86982  3.13053  3.29151  2.38849  1.34790  3.34334  5.62596  4.30730    587 - -
          2.68618  4.42225  2.77519  2.73123  3.46354  2.40513  3.72494  3.29354  2.67741  2.69355  4.24690  2.90347  2.73739  3.18146  2.89801  2.37887  2.77519  2.98518  4.58477  3.61503
          0.02148  4.24726  4.96961  0.61958  0.77255  0.48576  0.95510
    514   2.91521  5.45444  1.71599  1.43898  4.77213  3.35743  3.79572  4.27216  2.71318  3.76545  4.56862  2.82285  3.91360  2.93786  3.26999  2.49333  2.87909  3.84080  5.92249  4.45247    588 - -
          2.68618  4.42225  2.77519  2.73123  3.46354  2.40513  3.72494  3.29354  2.67741  2.69355  4.24690  2.90347  2.73739  3.18146  2.89801  2.37887  2.77519  2.98518  4.58477  3.61503
          0.02148  4.24726  4.96961  0.61958  0.77255  0.48576  0.95510
    515   2.17158  4.52034  3.30850  2.78697  4.03193  3.33659  3.88796  3.41490  2.74359  3.07957  3.91947  3.19625  3.86529  3.09403  2.78051  1.65653  2.31070  2.82255  5.36277  4.08799    589 - -
          2.68618  4.42225  2.77519  2.73123  3.46354  2.40513  3.72494  3.29354  2.67741  2.69355  4.24690  2.90347  2.73739  3.18146  2.89801  2.37887  2.77519  2.98518  4.58477  3.61503
          0.02148  4.24726  4.96961  0.61958  0.77255  0.48576  0.95510
    516   2.33414  3.87167  3.33759  2.77302  3.60963  3.55260  3.50380  2.65295  2.61375  2.67351  2.73819  2.82316  3.93540  3.05910  2.73846  2.78472  2.60041  2.73773  5.01851  3.76284    590 - -
          2.68618  4.42225  2.77519  2.73123  3.46354  2.40513  3.72494  3.29354  2.67741  2.69355  4.24690  2.90347  2.73739  3.18146  2.89801  2.37887  2.77519  2.98518  4.58477  3.61503
          0.11185  4.24726  2.39125  0.61958  0.77255  0.48576  0.95510
    517   2.60520  2.85091  3.27712  2.71678  3.32988  3.52234  2.91406  3.01619  2.67453  2.69858  3.57268  3.17247  3.37639  2.46000  3.07142  2.75398  2.83732  2.76764  5.00350  3.44317    591 - -
          2.68618  4.42225  2.77519  2.73123  3.46354  2.40513  3.72494  3.29354  2.67741  2.69355  4.24690  2.90347  2.73739  3.18146  2.89801  2.37887  2.77519  2.98518  4.58477  3.61503
          0.02349  4.15890  4.88125  0.61958  0.77255  0.42452  1.06156
    518   2.90384  5.43029  1.83052  2.26943  4.74592  3.37668  3.77435  4.24606  2.05861  3.73135  4.53032  1.71921  3.91379  2.91195  3.15422  2.82418  3.16381  3.81832  5.87406  4.42238    592 - -
          2.68618  4.42225  2.77519  2.73123  3.46354  2.40513  3.72494  3.29354  2.67741  2.69355  4.24690  2.90347  2.73739  3.18146  2.89801  2.37887  2.77519  2.98518  4.58477  3.61503
          0.02148  4.24726  4.96961  0.61958  0.77255  0.48576  0.95510
    519   2.81262  3.03780  4.65259  4.05573  2.25778  4.00908  4.34477  1.95712  3.88211  1.74221  2.70282  4.12530  4.33943  4.01898  3.93773  3.32458  3.04397  1.95520  4.82604  3.66630    593 - -
          2.68618  4.42225  2.77519  2.73123  3.46354  2.40513  3.72494  3.29354  2.67741  2.69355  4.24690  2.90347  2.73739  3.18146  2.89801  2.37887  2.77519  2.98518  4.58477  3.61503
          0.02148  4.24726  4.96961  0.61958  0.77255  0.48576  0.95510
    520   2.72530  5.09265  2.97963  2.44104  4.41911  3.47633  2.94715  3.85994  1.89464  3.37145  4.15375  2.96541  3.46038  2.02347  2.69632  2.70769  2.60515  3.47771  5.52029  4.17098    594 - -
          2.68618  4.42225  2.77519  2.73123  3.46354  2.40513  3.72494  3.29354  2.67741  2.69355  4.24690  2.90347  2.73739  3.18146  2.89801  2.37887  2.77519  2.98518  4.58477  3.61503
          0.02148  4.24726  4.96961  0.61958  0.77255  0.48576  0.95510
    521   2.53534  4.45176  3.51712  3.21210  4.06970  3.25435  4.24247  3.54239  3.17073  2.83450  4.22113  3.45645  3.94507  3.54645  3.47228  0.91274  2.97779  3.16503  5.51059  4.17373    595 - -
          2.68618  4.42225  2.77519  2.73123  3.46354  2.40513  3.72494  3.29354  2.67741  2.69355  4.24690  2.90347  2.73739  3.18146  2.89801  2.37887  2.77519  2.98518  4.58477  3.61503
          0.02148  4.24726  4.96961  0.61958  0.77255  0.48576  0.95510
    522   2.82640  5.22075  2.44529  2.33593  4.48017  3.39361  2.12171  4.00989  2.59767  3.53911  4.34712  1.78214  3.90242  2.90295  3.08992  2.60750  3.08495  3.61907  5.68233  4.25898    596 - -
          2.68618  4.42225  2.77519  2.73123  3.46354  2.40513  3.72494  3.29354  2.67741  2.69355  4.24690  2.90347  2.73739  3.18146  2.89801  2.37887  2.77519  2.98518  4.58477  3.61503
          0.02148  4.24726  4.96961  0.61958  0.77255  0.48576  0.95510
    523   2.57330  4.39307  3.59820  3.09933  3.75011  3.43356  4.06022  2.98872  3.02095  2.73919  2.78329  3.42689  3.97644  3.35926  3.35696  1.34233  2.91069  2.53044  5.22643  3.97431    597 - -
          2.68618  4.42225  2.77519  2.73123  3.46354  2.40513  3.72494  3.29354  2.67741  2.69355  4.24690  2.90347  2.73739  3.18146  2.89801  2.37887  2.77519  2.98518  4.58477  3.61503
          0.02148  4.24726  4.96961  0.61958  0.77255  0.48576  0.95510
    524   2.67989  4.13940  2.11162  2.39581  4.42888  2.95894  3.73276  3.88813  2.55228  3.43447  4.22101  1.80116  3.84993  2.86716  3.04473  2.54641  2.95336  3.48030  5.61860  4.23356    598 - -
          2.68618  4.42225  2.77519  2.73123  3.46354  2.40513  3.72494  3.29354  2.67741  2.69355  4.24690  2.90347  2.73739  3.18146  2.89801  2.37887  2.77519  2.98518  4.58477  3.61503
          0.16038  4.24726  2.01087  0.61958  0.77255  0.48576  0.95510
    525   2.34749  5.02033  2.52147  2.11110  4.38167  2.52582  3.68580  3.83720  2.52136  3.38622  4.18122  2.68143  3.81658  2.82429  3.02074  2.07577  2.93948  3.44550  5.57950  4.18988    599 - -
          2.68618  4.42225  2.77519  2.73123  3.46354  2.40513  3.72494  3.29354  2.67741  2.69355  4.24690  2.90347  2.73739  3.18146  2.89801  2.37887  2.77519  2.98518  4.58477  3.61503
          0.02464  4.11153  4.83387  0.61958  0.77255  0.39937  1.11091
    526   2.09843  4.60152  3.18413  2.66843  4.02172  3.07755  3.81382  3.10221  2.66791  3.06576  3.89900  2.39639  3.86063  3.00405  3.09897  2.42314  2.07347  3.08342  5.34092  4.04628    600 - -
          2.68618  4.42225  2.77519  2.73123  3.46354  2.40513  3.72494  3.29354  2.67741  2.69355  4.24690  2.90347  2.73739  3.18146  2.89801  2.37887  2.77519  2.98518  4.58477  3.61503
          0.02148  4.24726  4.96961  0.61958  0.77255  0.48576  0.95510
    527   1.99997  4.53265  3.28264  2.78389  3.80808  3.47119  3.85468  3.15839  2.73360  2.29482  3.73129  3.21898  2.21756  2.88498  3.11550  2.76275  2.89749  2.89264  5.19887  3.93250    601 - -
          2.68618  4.42225  2.77519  2.73123  3.46354  2.40513  3.72494  3.29354  2.67741  2.69355  4.24690  2.90347  2.73739  3.18146  2.89801  2.37887  2.77519  2.98518  4.58477  3.61503
          0.02148  4.24726  4.96961  0.61958  0.77255  0.48576  0.95510
    528   2.74214  4.89831  3.03490  2.28538  4.17145  3.49878  3.72040  3.57358  2.41991  2.83619  4.00923  3.05514  1.84789  2.88019  2.51252  2.77769  2.97793  3.25846  5.40140  4.09158    602 - -
          2.68622  4.42229  2.77523  2.73127  3.46358  2.40517  3.72477  3.29291  2.67745  2.69359  4.24694  2.90330  2.73744  3.18150  2.89805  2.37891  2.77523  2.98522  4.58481  3.61507
          0.26522  1.48716  4.96961  0.21100  1.65952  0.48576  0.95510
    529   2.96559  5.23779  2.77399  2.52254  4.62463  3.48245  3.82068  4.10781  1.89856  3.62473  4.47165  1.30516  4.00498  2.97698  2.79591  2.94021  3.22775  3.72767  5.71850  4.37955    604 - -
          2.68618  4.42225  2.77519  2.73123  3.46354  2.40513  3.72494  3.29354  2.67741  2.69355  4.24690  2.90347  2.73739  3.18146  2.89801  2.37887  2.77519  2.98518  4.58477  3.61503
          0.02148  4.24726  4.96961  0.61958  0.77255  0.48576  0.95510
    530   2.87487  5.06531  3.07952  2.60982  4.04104  3.57259  2.40050  3.77221  2.33667  3.05325  4.15673  3.09969  3.99040  1.57003  2.66780  2.88182  3.09722  3.45432  5.31081  3.90545    605 - -
          2.68618  4.42225  2.77519  2.73123  3.46354  2.40513  3.72494  3.29354  2.67741  2.69355  4.24690  2.90347  2.73739  3.18146  2.89801  2.37887  2.77519  2.98518  4.58477  3.61503
          0.02148  4.24726  4.96961  0.61958  0.77255  0.48576  0.95510
    531   2.64137  3.10425  3.01927  2.46862  4.12295  2.70944  3.17222  3.54317  2.43120  3.13433  3.94297  2.73630  3.85160  2.41769  2.60074  2.56140  2.87414  3.21069  5.36391  4.02791    606 - -
          2.68618  4.42225  2.77519  2.73123  3.46354  2.40513  3.72494  3.29354  2.67741  2.69355  4.24690  2.90347  2.73739  3.18146  2.89801  2.37887  2.77519  2.98518  4.58477  3.61503
          0.02148  4.24726  4.96961  0.61958  0.77255  0.48576  0.95510
    532   2.54475  4.46126  3.58467  3.43603  4.48066  3.18676  4.52537  4.06385  3.53682  3.75997  4.66400  3.58522  3.95984  3.85774  3.79788  0.64050  3.05597  3.51228  5.82469  4.57182    607 - -
          2.68618  4.42225  2.77519  2.73123  3.46354  2.40513  3.72494  3.29354  2.67741  2.69355  4.24690  2.90347  2.73739  3.18146  2.89801  2.37887  2.77519  2.98518  4.58477  3.61503
          0.02148  4.24726  4.96961  0.61958  0.77255  0.48576  0.95510
    533   2.90105  5.14548  2.88815  2.54234  4.37154  3.50834  3.35651  3.95016  2.38652  3.47024  4.30911  1.33871  3.98271  2.91870  2.39275  2.89060  3.14421  3.59228  5.53906  4.17687    608 - -
          2.68618  4.42225  2.77519  2.73123  3.46354  2.40513  3.72494  3.29354  2.67741  2.69355  4.24690  2.90347  2.73739  3.18146  2.89801  2.37887  2.77519  2.98518  4.58477  3.61503
          0.02148  4.24726  4.96961  0.61958  0.77255  0.48576  0.95510
    534   2.50676  4.36660  3.71985  3.43938  4.19650  1.06472  4.43177  3.34025  3.45144  3.24286  4.20152  3.59175  3.96283  3.76156  3.72575  2.71597  2.97154  2.04345  5.63668  4.41300    609 - -
          2.68618  4.42225  2.77519  2.73123  3.46354  2.40513  3.72494  3.29354  2.67741  2.69355  4.24690  2.90347  2.73739  3.18146  2.89801  2.37887  2.77519  2.98518  4.58477  3.61503
          0.02148  4.24726  4.96961  0.61958  0.77255  0.48576  0.95510
    535   1.82034  4.30106  3.58219  3.28788  4.55456  2.08955  4.38252  3.99422  3.37125  3.65867  4.45822  3.43323  3.81400  3.63841  3.69963  1.16450  2.83385  3.38205  5.87279  4.66395    610 - -
          2.68618  4.42225  2.77519  2.73123  3.46354  2.40513  3.72494  3.29354  2.67741  2.69355  4.24690  2.90347  2.73739  3.18146  2.89801  2.37887  2.77519  2.98518  4.58477  3.61503
          0.02148  4.24726  4.96961  0.61958  0.77255  0.48576  0.95510
    536   2.54669  4.57604  3.06946  2.87890  4.47924  3.18635  4.16410  4.02002  3.07901  3.65261  4.48651  2.50237  3.88868  3.39374  3.45485  0.97653  2.98979  3.49565  5.78624  4.46350    611 - -
          2.68618  4.42225  2.77519  2.73123  3.46354  2.40513  3.72494  3.29354  2.67741  2.69355  4.24690  2.90347  2.73739  3.18146  2.89801  2.37887  2.77519  2.98518  4.58477  3.61503
          0.02148  4.24726  4.96961  0.61958  0.77255  0.48576  0.95510
    537   2.77005  4.89840  2.91495  2.57761  4.01832  3.44642  3.24024  3.66711  2.61171  3.27256  4.13492  1.37686  3.94726  3.00912  3.01070  2.81047  3.04782  2.88354  5.35906  3.94767    612 - -
          2.68618  4.42225  2.77519  2.73123  3.46354  2.40513  3.72494  3.29354  2.67741  2.69355  4.24690  2.90347  2.73739  3.18146  2.89801  2.37887  2.77519  2.98518  4.58477  3.61503
          0.02148  4.24726  4.96961  0.61958  0.77255  0.48576  0.95510
    538   2.64213  4.54364  3.21893  2.67732  3.67608  3.51791  3.73289  2.74457  2.63096  2.80717  3.66623  1.77944  3.90293  2.98093  3.03322  2.76052  2.87409  2.87427  5.01534  3.27998    613 - -
          2.68618  4.42225  2.77519  2.73123  3.46354  2.40513  3.72494  3.29354  2.67741  2.69355  4.24690  2.90347  2.73739  3.18146  2.89801  2.37887  2.77519  2.98518  4.58477  3.61503
          0.05216  4.24726  3.30990  0.61958  0.77255  0.48576  0.95510
    539   2.70921  4.31545  3.76167  3.20009  2.95060  3.74500  4.01571  2.02688  3.13173  2.24915  3.37167  2.13165  4.11660  3.41889  3.43974  3.01299  2.94519  2.18618  4.91383  3.66226    614 - -
          2.68618  4.42225  2.77519  2.73123  3.46354  2.40513  3.72494  3.29354  2.67741  2.69355  4.24690  2.90347  2.73739  3.18146  2.89801  2.37887  2.77519  2.98518  4.58477  3.61503
          0.05256  4.21724  3.31140  0.61958  0.77255  0.46240  0.99363
    540   3.17274  5.76987  0.88179  1.91936  5.05875  3.33447  3.95470  4.60667  3.05474  4.10409  4.99721  2.80336  3.99804  3.13739  3.69297  3.03143  3.48098  4.16997  6.23725  4.70684    615 - -
          2.68618  4.42225  2.77519  2.73123  3.46354  2.40513  3.72494  3.29354  2.67741  2.69355  4.24690  2.90347  2.73739  3.18146  2.89801  2.37887  2.77519  2.98518  4.58477  3.61503
          0.02211  4.21841  4.94075  0.61958  0.77255  0.46325  0.99218
    541   3.24369  4.60755  4.80676  4.24655  3.25579  4.46527  4.81661  2.20636  4.09524  1.51764  1.41516  4.48676  4.71759  4.26544  4.24151  3.80634  3.47826  1.84207  5.24027  4.13527    616 - -
          2.68618  4.42225  2.77519  2.73123  3.46354  2.40513  3.72494  3.29354  2.67741  2.69355  4.24690  2.90347  2.73739  3.18146  2.89801  2.37887  2.77519  2.98518  4.58477  3.61503
          0.02148  4.24726  4.96961  0.61958  0.77255  0.48576  0.95510
    542   2.56394  4.56691  3.21487  2.71251  3.96757  1.85828  3.83790  3.35853  2.70526  3.02001  3.25946  2.68679  3.87656  3.04460  3.12141  2.30476  2.86338  2.80401  5.30727  4.02187    617 - -
          2.68618  4.42225  2.77519  2.73123  3.46354  2.40513  3.72494  3.29354  2.67741  2.69355  4.24690  2.90347  2.73739  3.18146  2.89801  2.37887  2.77519  2.98518  4.58477  3.61503
          0.02148  4.24726  4.96961  0.61958  0.77255  0.48576  0.95510
    543   2.39450  4.33815  3.55698  3.34860  4.50660  3.08947  4.43856  3.92093  3.41008  3.64872  4.50701  3.48047  3.86198  3.72563  3.69185  0.79099  2.62817  3.36114  5.86348  4.62679    618 - -
          2.68618  4.42225  2.77519  2.73123  3.46354  2.40513  3.72494  3.29354  2.67741  2.69355  4.24690  2.90347  2.73739  3.18146  2.89801  2.37887  2.77519  2.98518  4.58477  3.61503
          0.02148  4.24726  4.96961  0.61958  0.77255  0.48576  0.95510
    544   2.38906  4.31744  3.61392  3.31684  4.37034  3.11738  4.35838  3.72191  3.32194  3.46645  4.32283  3.46868  3.85831  3.64038  3.61833  1.84775  1.07693  3.23064  5.73629  4.51579    619 - -
          2.68618  4.42225  2.77519  2.73123  3.46354  2.40513  3.72494  3.29354  2.67741  2.69355  4.24690  2.90347  2.73739  3.18146  2.89801  2.37887  2.77519  2.98518  4.58477  3.61503
          0.02148  4.24726  4.96961  0.61958  0.77255  0.48576  0.95510
    545   2.52573  4.54617  3.15360  2.83787  4.32276  3.23293  4.04826  3.73593  2.92612  3.39411  4.22761  2.33093  3.87229  3.26013  3.31412  2.34481  1.30834  3.29956  5.62928  4.34423    620 - -
          2.68618  4.42225  2.77519  2.73123  3.46354  2.40513  3.72494  3.29354  2.67741  2.69355  4.24690  2.90347  2.73739  3.18146  2.89801  2.37887  2.77519  2.98518  4.58477  3.61503
          0.02148  4.24726  4.96961  0.61958  0.77255  0.48576  0.95510
    546   2.72625  5.19161  2.58714  2.16434  4.51215  3.12162  3.66340  3.98557  1.96886  3.48639  4.25458  2.04157  3.84695  2.77985  2.92972  2.68456  2.60213  3.57208  5.63835  4.23042    621 - -
          2.68618  4.42225  2.77519  2.73123  3.46354  2.40513  3.72494  3.29354  2.67741  2.69355  4.24690  2.90347  2.73739  3.18146  2.89801  2.37887  2.77519  2.98518  4.58477  3.61503
          0.05599  4.24726  3.21529  0.61958  0.77255  0.48576  0.95510
    547   2.66912  4.81191  2.83337  2.50143  3.86534  3.47148  3.34770  3.12623  2.52293  3.05855  3.89501  1.89109  3.87860  2.86958  2.97290  2.71185  2.90313  3.14181  5.20825  2.92307    622 - -
          2.68618  4.42225  2.77519  2.73123  3.46354  2.40513  3.72494  3.29354  2.67741  2.69355  4.24690  2.90347  2.73739  3.18146  2.89801  2.37887  2.77519  2.98518  4.58477  3.61503
          0.07833  4.21350  2.80441  0.61958  0.77255  0.52892  0.88975
    548   1.83128  4.24797  3.65284  3.09637  3.16906  3.56602  3.94563  2.67282  3.03404  2.22698  3.41018  3.43989  3.99138  3.32340  3.34986  2.59643  2.63038  2.24096  4.92086  3.69900    623 - -
          2.68618  4.42225  2.77519  2.73123  3.46354  2.40513  3.72494  3.29354  2.67741  2.69355  4.24690  2.90347  2.73739  3.18146  2.89801  2.37887  2.77519  2.98518  4.58477  3.61503
          0.02349  4.15866  4.88101  0.61958  0.77255  0.59248  0.80509
    549   2.48068  4.08763  4.02772  3.44385  2.75764  3.70144  3.99453  2.06570  3.32899  2.10407  2.98200  3.66618  4.06921  3.55458  3.52158  2.49057  2.83576  2.31080  4.68380  2.86034    624 - -
          2.68618  4.42225  2.77519  2.73123  3.46354  2.40513  3.72494  3.29354  2.67741  2.69355  4.24690  2.90347  2.73739  3.18146  2.89801  2.37887  2.77519  2.98518  4.58477  3.61503
          0.02349  4.15866  4.88101  0.61958  0.77255  0.59248  0.80509
    550   1.91579  4.33090  3.50680  3.00138  3.77822  3.35177  3.98930  2.64870  2.95530  2.80856  3.71081  3.33798  3.33886  3.27521  3.30912  2.68859  1.75703  2.72250  5.20602  3.96947    625 - -
          2.68618  4.42225  2.77519  2.73123  3.46354  2.40513  3.72494  3.29354  2.67741  2.69355  4.24690  2.90347  2.73739  3.18146  2.89801  2.37887  2.77519  2.98518  4.58477  3.61503
          0.02349  4.15866  4.88101  0.61958  0.77255  0.59248  0.80509
    551   2.78304  5.12451  2.60709  2.44183  4.47690  3.46229  3.65429  3.90451  1.39694  3.41382  4.21501  2.96112  3.89059  2.78047  2.49915  2.76072  2.81197  3.52780  5.55328  4.21870    626 - -
          2.68618  4.42225  2.77519  2.73123  3.46354  2.40513  3.72494  3.29354  2.67741  2.69355  4.24690  2.90347  2.73739  3.18146  2.89801  2.37887  2.77519  2.98518  4.58477  3.61503
          0.02349  4.15866  4.88101  0.61958  0.77255  0.59248  0.80509
    552   2.58218  4.58181  3.14252  2.66844  3.92919  3.38836  3.79831  2.90946  2.63973  2.97739  3.83722  3.12013  2.02855  2.80186  3.03926  2.17678  2.86943  3.01110  5.27035  3.98126    627 - -
          2.68618  4.42225  2.77519  2.73123  3.46354  2.40513  3.72494  3.29354  2.67741  2.69355  4.24690  2.90347  2.73739  3.18146  2.89801  2.37887  2.77519  2.98518  4.58477  3.61503
          0.02349  4.15866  4.88101  0.61958  0.77255  0.59248  0.80509
    553   2.31867  4.54407  3.20239  2.28649  3.75024  3.49024  3.74703  2.79692  2.63204  2.67295  3.65812  3.12709  3.89059  2.96915  3.04957  2.15727  2.84208  2.53698  5.12618  3.84744    628 - -
          2.68618  4.42225  2.77519  2.73123  3.46354  2.40513  3.72494  3.29354  2.67741  2.69355  4.24690  2.90347  2.73739  3.18146  2.89801  2.37887  2.77519  2.98518  4.58477  3.61503
          0.02349  4.15866  4.88101  0.61958  0.77255  0.59248  0.80509
    554   1.97460  4.45407  3.26306  2.76514  3.91062  3.03232  3.86252  3.29641  2.76585  2.96904  3.81814  2.65955  3.39991  3.08852  3.17203  2.30255  2.81561  2.19248  5.26948  4.00058    629 - -
          2.68618  4.42225  2.77519  2.73123  3.46354  2.40513  3.72494  3.29354  2.67741  2.69355  4.24690  2.90347  2.73739  3.18146  2.89801  2.37887  2.77519  2.98518  4.58477  3.61503
          0.02349  4.15866  4.88101  0.61958  0.77255  0.59248  0.80509
    555   2.59221  4.30848  3.02966  2.90764  2.65267  3.57243  3.82331  2.43199  2.86160  2.40327  3.20248  2.86338  3.95184  3.16264  3.21349  2.60395  2.82405  2.57838  4.88054  3.30861    630 - -
          2.68618  4.42225  2.77519  2.73123  3.46354  2.40513  3.72494  3.29354  2.67741  2.69355  4.24690  2.90347  2.73739  3.18146  2.89801  2.37887  2.77519  2.98518  4.58477  3.61503
          0.02349  4.15866  4.88101  0.61958  0.77255  0.59248  0.80509
    556   2.68392  5.12495  2.28176  2.33100  4.45450  3.39645  3.61885  3.91933  2.11186  3.41947  4.18717  2.69767  3.82041  2.73240  2.22065  2.30485  2.91791  3.51120  5.56621  4.17668    631 - -
          2.68618  4.42225  2.77519  2.73123  3.46354  2.40513  3.72494  3.29354  2.67741  2.69355  4.24690  2.90347  2.73739  3.18146  2.89801  2.37887  2.77519  2.98518  4.58477  3.61503
          0.02349  4.15866  4.88101  0.61958  0.77255  0.59248  0.80509
    557   2.81416  5.35799  1.98576  1.85165  4.66940  2.57182  3.70406  4.16822  2.24215  3.64979  4.43195  2.35638  3.85155  2.83278  3.09767  2.73897  3.06803  3.73507  5.79546  4.34203    632 - -
          2.68618  4.42225  2.77519  2.73123  3.46354  2.40513  3.72494  3.29354  2.67741  2.69355  4.24690  2.90347  2.73739  3.18146  2.89801  2.37887  2.77519  2.98518  4.58477  3.61503
          0.09403  4.15866  2.60211  0.61958  0.77255  0.59248  0.80509
    558   2.89407  5.08365  3.18963  2.64668  4.50089  3.55910  3.65734  3.88784  1.25163  3.38241  4.22304  3.10467  3.13400  2.79388  2.21785  2.89616  3.10489  3.54374  5.48675  4.24418    633 - -
          2.68618  4.42225  2.77519  2.73123  3.46354  2.40513  3.72494  3.29354  2.67741  2.69355  4.24690  2.90347  2.73739  3.18146  2.89801  2.37887  2.77519  2.98518  4.58477  3.61503
          0.02519  4.08982  4.81217  0.61958  0.77255  0.60312  0.79209
    559   1.95448  4.30083  3.46799  3.00165  3.93809  3.21022  4.02512  3.25262  2.97961  2.99697  3.86465  3.30142  2.12419  3.29243  3.33731  2.22192  2.78702  2.25177  5.32951  4.09173    634 - -
          2.68618  4.42225  2.77519  2.73123  3.46354  2.40513  3.72494  3.29354  2.67741  2.69355  4.24690  2.90347  2.73739  3.18146  2.89801  2.37887  2.77519  2.98518  4.58477  3.61503
          0.14752  4.12254  2.11239  0.61958  0.77255  0.63052  0.75996
    560   2.46584  4.62396  2.88780  2.39203  3.82961  3.43279  3.65272  2.78978  2.26505  2.59846  3.71008  3.00880  3.82535  2.84144  2.92224  2.65647  2.53049  2.91752  5.15855  3.85856    635 - -
          2.68618  4.42225  2.77519  2.73123  3.46354  2.40513  3.72494  3.29354  2.67741  2.69355  4.24690  2.90347  2.73739  3.18146  2.89801  2.37887  2.77519  2.98518  4.58477  3.61503
          0.02752  4.00254  4.72488  0.61958  0.77255  0.54396  0.86857
    561   2.24321  4.41689  3.30005  2.79535  3.92730  3.02069  3.87861  3.30525  2.77669  2.69455  3.83434  3.18455  3.09285  3.10568  3.17397  1.68092  2.79623  2.76620  5.28477  4.01971    636 - -
          2.68618  4.42225  2.77519  2.73123  3.46354  2.40513  3.72494  3.29354  2.67741  2.69355  4.24690  2.90347  2.73739  3.18146  2.89801  2.37887  2.77519  2.98518  4.58477  3.61503
          0.02437  4.12254  4.84488  0.61958  0.77255  0.63052  0.75996
    562   2.19763  4.91197  2.89175  2.25132  4.22837  3.39835  3.64728  3.65284  2.03313  3.22462  4.02712  2.93454  2.75762  2.78546  2.84111  2.65389  2.70198  3.29667  5.43101  4.08413    637 - -
          2.68618  4.42225  2.77519  2.73123  3.46354  2.40513  3.72494  3.29354  2.67741  2.69355  4.24690  2.90347  2.73739  3.18146  2.89801  2.37887  2.77519  2.98518  4.58477  3.61503
          0.02437  4.12254  4.84488  0.61958  0.77255  0.63052  0.75996
    563   2.54933  4.64271  3.08827  2.58725  4.07533  2.78340  3.74918  3.48800  2.54727  2.88459  3.93396  3.05236  3.30207  2.92330  2.66360  1.75209  2.84124  3.13780  5.35553  4.05118    638 - -
          2.68618  4.42225  2.77519  2.73123  3.46354  2.40513  3.72494  3.29354  2.67741  2.69355  4.24690  2.90347  2.73739  3.18146  2.89801  2.37887  2.77519  2.98518  4.58477  3.61503
          0.02437  4.12254  4.84488  0.61958  0.77255  0.63052  0.75996
    564   1.41566  4.22904  3.54744  3.16448  4.26764  2.37743  4.20783  3.66880  3.18119  3.35418  4.17662  3.34707  3.75337  3.46798  3.51815  2.15379  1.97435  3.16240  5.61413  4.39852    639 - -
          2.68618  4.42225  2.77519  2.73123  3.46354  2.40513  3.72494  3.29354  2.67741  2.69355  4.24690  2.90347  2.73739  3.18146  2.89801  2.37887  2.77519  2.98518  4.58477  3.61503
          0.02437  4.12254  4.84488  0.61958  0.77255  0.63052  0.75996
    565   2.87177  4.27252  4.43229  3.87509  3.03396  4.08414  4.48269  1.64895  3.77032  2.18144  3.31783  4.09427  4.42777  4.00180  3.96512  3.40426  2.42569  1.41575  5.11476  3.91777    640 - -
          2.68618  4.42225  2.77519  2.73123  3.46354  2.40513  3.72494  3.29354  2.67741  2.69355  4.24690  2.90347  2.73739  3.18146  2.89801  2.37887  2.77519  2.98518  4.58477  3.61503
          0.02437  4.12254  4.84488  0.61958  0.77255  0.56275  0.84313
    566   2.84333  5.27645  2.24923  2.32239  4.61268  3.39075  3.70950  4.08349  1.39749  3.58003  4.38376  2.55849  3.88944  2.84426  2.88677  2.78840  3.09064  3.68051  5.71388  4.31937    641 - -
          2.68618  4.42225  2.77519  2.73123  3.46354  2.40513  3.72494  3.29354  2.67741  2.69355  4.24690  2.90347  2.73739  3.18146  2.89801  2.37887  2.77519  2.98518  4.58477  3.61503
          0.02349  4.15866  4.88101  0.61958  0.77255  0.59248  0.80509
    567   2.20931  2.46568  3.35369  2.84440  3.79293  3.34887  3.44042  3.17984  2.81206  2.86471  3.72820  2.83494  3.86396  3.14077  3.19118  2.00829  2.81663  2.87742  5.18082  3.92580    642 - -
          2.68618  4.42225  2.77519  2.73123  3.46354  2.40513  3.72494  3.29354  2.67741  2.69355  4.24690  2.90347  2.73739  3.18146  2.89801  2.37887  2.77519  2.98518  4.58477  3.61503
          0.02349  4.15866  4.88101  0.61958  0.77255  0.59248  0.80509
    568   2.59901  4.25264  3.58568  3.01940  2.68520  3.28827  3.39709  2.73718  2.95710  2.05937  3.36044  3.15628  3.98098  3.24757  3.27708  2.85900  2.41351  2.52195  4.79982  3.13072    643 - -
          2.68618  4.42225  2.77519  2.73123  3.46354  2.40513  3.72494  3.29354  2.67741  2.69355  4.24690  2.90347  2.73739  3.18146  2.89801  2.37887  2.77519  2.98518  4.58477  3.61503
          0.02349  4.15866  4.88101  0.61958  0.77255  0.59248  0.80509
    569   2.62707  4.48830  3.30353  2.74027  3.54215  3.54307  2.66862  2.65776  2.67150  2.68976  3.15691  3.19108  3.92490  2.43558  3.05679  2.77667  2.85704  2.77670  4.96585  2.92106    644 - -
          2.68618  4.42225  2.77519  2.73123  3.46354  2.40513  3.72494  3.29354  2.67741  2.69355  4.24690  2.90347  2.73739  3.18146  2.89801  2.37887  2.77519  2.98518  4.58477  3.61503
          0.02349  4.15866  4.88101  0.61958  0.77255  0.59248  0.80509
    570   2.63872  4.85830  2.95659  2.44326  4.08602  3.43154  2.74618  3.54100  2.42641  3.13033  3.94360  2.96269  2.82206  2.57059  2.87308  2.16041  2.87344  3.20914  5.33971  3.61090    645 - -
          2.68618  4.42225  2.77519  2.73123  3.46354  2.40513  3.72494  3.29354  2.67741  2.69355  4.24690  2.90347  2.73739  3.18146  2.89801  2.37887  2.77519  2.98518  4.58477  3.61503
          0.23701  4.15866  1.63277  0.61958  0.77255  0.59248  0.80509
    571   2.12040  4.24762  3.28617  2.88743  4.08894  3.04346  3.98269  3.46574  2.89950  3.15479  3.99274  3.17949  2.59813  3.22017  3.26324  2.11552  1.83563  3.03153  5.43036  4.18617    646 - -
          2.68618  4.42225  2.77519  2.73123  3.46354  2.40513  3.72494  3.29354  2.67741  2.69355  4.24690  2.90347  2.73739  3.18146  2.89801  2.37887  2.77519  2.98518  4.58477  3.61503
          0.02900  3.95066  4.67300  0.61958  0.77255  0.38541  1.13996
    572   2.51430  4.52998  3.08901  2.90039  4.44370  3.15873  4.16785  3.98745  3.08713  3.62856  4.46589  2.63274  3.86854  3.40563  3.45189  0.96695  2.96428  3.46131  5.75970  4.44120    647 - -
          2.68618  4.42225  2.77519  2.73123  3.46354  2.40513  3.72494  3.29354  2.67741  2.69355  4.24690  2.90347  2.73739  3.18146  2.89801  2.37887  2.77519  2.98518  4.58477  3.61503
          0.02222  4.21350  4.93585  0.61958  0.77255  0.52892  0.88975
    573   1.37696  4.62617  3.02822  2.29645  4.20346  3.29738  3.90610  3.58073  2.77484  3.24318  4.08133  3.11616  3.86573  3.10136  3.19608  2.39610  2.67324  3.20683  5.50867  4.21028    648 - -
          2.68618  4.42225  2.77519  2.73123  3.46354  2.40513  3.72494  3.29354  2.67741  2.69355  4.24690  2.90347  2.73739  3.18146  2.89801  2.37887  2.77519  2.98518  4.58477  3.61503
          0.02222  4.21350  4.93585  0.61958  0.77255  0.52892  0.88975
    574   3.76856  5.01087  4.77022  4.48651  0.72590  4.51803  3.68535  3.31243  4.32721  2.59382  3.92287  4.25740  4.84123  4.30801  4.35114  3.92351  4.00426  3.29320  3.82276  1.95862    649 - -
          2.68618  4.42225  2.77519  2.73123  3.46354  2.40513  3.72494  3.29354  2.67741  2.69355  4.24690  2.90347  2.73739  3.18146  2.89801  2.37887  2.77519  2.98518  4.58477  3.61503
          0.02222  4.21350  4.93585  0.61958  0.77255  0.52892  0.88975
    575   2.78376  5.05674  3.06069  2.52451  4.36257  3.51924  2.65076  3.79915  2.24981  3.32514  4.13566  3.02760  3.91725  1.76518  2.39609  2.78127  2.68973  3.44694  5.47171  4.15546    650 - -
          2.68618  4.42225  2.77519  2.73123  3.46354  2.40513  3.72494  3.29354  2.67741  2.69355  4.24690  2.90347  2.73739  3.18146  2.89801  2.37887  2.77519  2.98518  4.58477  3.61503
          0.02222  4.21350  4.93585  0.61958  0.77255  0.52892  0.88975
    576   2.49784  4.86677  2.59429  2.46085  4.24942  3.37436  3.74268  3.66947  2.44906  3.26676  4.07990  2.97503  2.02200  2.89686  3.02949  2.68142  2.31349  3.30743  5.49467  4.14782    651 - -
          2.68618  4.42225  2.77519  2.73123  3.46354  2.40513  3.72494  3.29354  2.67741  2.69355  4.24690  2.90347  2.73739  3.18146  2.89801  2.37887  2.77519  2.98518  4.58477  3.61503
          0.02222  4.21350  4.93585  0.61958  0.77255  0.52892  0.88975
    577   2.65491  4.25744  3.74702  2.99096  3.40756  3.69089  3.99268  2.41830  3.10477  2.42627  3.09997  3.52709  3.37757  3.39520  3.40326  2.96221  2.64250  1.54919  4.91008  3.69428    652 - -
          2.68618  4.42225  2.77519  2.73123  3.46354  2.40513  3.72494  3.29354  2.67741  2.69355  4.24690  2.90347  2.73739  3.18146  2.89801  2.37887  2.77519  2.98518  4.58477  3.61503
          0.02222  4.21350  4.93585  0.61958  0.77255  0.52892  0.88975
    578   2.73818  5.11552  2.91407  2.25717  4.44564  3.02990  3.64029  3.88674  2.14154  3.39433  4.17871  2.94735  3.87085  1.78373  2.55677  2.71503  2.76573  3.50200  5.54101  4.18835    653 - -
          2.68618  4.42225  2.77519  2.73123  3.46354  2.40513  3.72494  3.29354  2.67741  2.69355  4.24690  2.90347  2.73739  3.18146  2.89801  2.37887  2.77519  2.98518  4.58477  3.61503
          0.02222  4.21350  4.93585  0.61958  0.77255  0.45969  0.99825
    579   2.36444  5.04636  2.51541  2.36765  4.34784  3.41534  3.64376  3.80302  2.41364  3.33888  4.11564  2.01594  3.83184  2.76446  2.58927  2.51804  2.90107  3.41792  5.51777  3.72271    654 - -
          2.68618  4.42225  2.77519  2.73123  3.46354  2.40513  3.72494  3.29354  2.67741  2.69355  4.24690  2.90347  2.73739  3.18146  2.89801  2.37887  2.77519  2.98518  4.58477  3.61503
          0.19433  4.24726  1.81823  0.61958  0.77255  0.48576  0.95510
    580   2.70685  5.11447  2.11597  2.26360  4.50207  2.96379  3.69164  3.97817  2.54734  3.50148  4.29147  2.11324  2.84511  2.82785  3.06423  2.38042  2.97781  3.55954  5.67384  4.25728    655 - -
          2.68618  4.42225  2.77519  2.73123  3.46354  2.40513  3.72494  3.29354  2.67741  2.69355  4.24690  2.90347  2.73739  3.18146  2.89801  2.37887  2.77519  2.98518  4.58477  3.61503
          0.02548  4.07841  4.80075  0.61958  0.77255  0.43119  1.04907
    581   2.67533  5.02432  2.98329  2.42220  4.32962  3.45520  3.06693  3.76885  2.09019  2.95882  4.08221  2.94852  3.48252  2.10413  2.59429  2.41330  2.90050  3.39532  5.46870  4.11548    656 - -
          2.68618  4.42225  2.77519  2.73123  3.46354  2.40513  3.72494  3.29354  2.67741  2.69355  4.24690  2.90347  2.73739  3.18146  2.89801  2.37887  2.77519  2.98518  4.58477  3.61503
          0.02211  4.21841  4.94075  0.61958  0.77255  0.52285  0.89853
    582   2.89075  4.30193  4.40413  3.83933  3.43694  4.09418  4.46472  1.78612  3.73433  2.09581  3.00015  4.07593  4.43156  3.97123  3.93848  3.40421  2.09686  1.49718  5.12091  3.93247    657 - -
          2.68618  4.42225  2.77519  2.73123  3.46354  2.40513  3.72494  3.29354  2.67741  2.69355  4.24690  2.90347  2.73739  3.18146  2.89801  2.37887  2.77519  2.98518  4.58477  3.61503
          0.02211  4.21841  4.94075  0.61958  0.77255  0.52285  0.89853
    583   2.36626  3.09762  3.60447  3.05868  3.18718  3.46213  3.95128  2.90276  3.00382  2.51260  3.52839  3.39372  3.49716  3.29879  3.33539  1.68946  2.82999  2.65225  5.00555  3.77747    658 - -
          2.68618  4.42225  2.77519  2.73123  3.46354  2.40513  3.72494  3.29354  2.67741  2.69355  4.24690  2.90347  2.73739  3.18146  2.89801  2.37887  2.77519  2.98518  4.58477  3.61503
          0.02211  4.21841  4.94075  0.61958  0.77255  0.52285  0.89853
    584   2.28002  4.61383  3.15927  2.60648  3.81476  3.48626  3.22924  3.20685  2.58587  2.68534  3.71478  3.09203  2.71343  2.92694  3.01514  2.40245  2.62164  2.92992  5.16420  3.37212    659 - -
          2.68618  4.42225  2.77519  2.73123  3.46354  2.40513  3.72494  3.29354  2.67741  2.69355  4.24690  2.90347  2.73739  3.18146  2.89801  2.37887  2.77519  2.98518  4.58477  3.61503
          0.02211  4.21841  4.94075  0.61958  0.77255  0.52285  0.89853
    585   1.54917  4.34341  3.49124  3.08508  4.31211  3.12486  4.17088  3.71703  3.10096  3.38702  4.20717  3.33699  1.98606  3.40544  3.46477  1.99122  2.54568  3.22854  5.64082  4.40363    660 - -
          2.68618  4.42225  2.77519  2.73123  3.46354  2.40513  3.72494  3.29354  2.67741  2.69355  4.24690  2.90347  2.73739  3.18146  2.89801  2.37887  2.77519  2.98518  4.58477  3.61503
          0.02211  4.21841  4.94075  0.61958  0.77255  0.52285  0.89853
    586   2.80206  5.13265  2.67453  2.40050  4.53680  2.64575  3.76943  4.01345  2.54015  3.54118  4.35172  2.21945  3.90314  1.61671  2.97736  2.78099  3.07502  3.61048  5.69361  4.31317    661 - -
          2.68618  4.42225  2.77519  2.73123  3.46354  2.40513  3.72494  3.29354  2.67741  2.69355  4.24690  2.90347  2.73739  3.18146  2.89801  2.37887  2.77519  2.98518  4.58477  3.61503
          0.02211  4.21841  4.94075  0.61958  0.77255  0.52285  0.89853
    587   2.63894  4.84572  3.02432  2.47287  4.10205  3.45494  3.65759  3.51664  2.13845  2.94159  3.92582  2.98876  3.23395  2.32601  2.86518  2.28886  2.87092  2.67988  5.34702  4.01580    662 - -
          2.68618  4.42225  2.77519  2.73123  3.46354  2.40513  3.72494  3.29354  2.67741  2.69355  4.24690  2.90347  2.73739  3.18146  2.89801  2.37887  2.77519  2.98518  4.58477  3.61503
          0.02211  4.21841  4.94075  0.61958  0.77255  0.52285  0.89853
    588   2.63161  4.33987  3.53127  2.96087  3.48737  3.60938  3.86413  2.51405  2.53795  2.43829  3.44892  3.35708  3.99125  3.19666  2.98862  2.48574  2.86475  1.83487  4.93513  3.70442    663 - -
          2.68618  4.42225  2.77519  2.73123  3.46354  2.40513  3.72494  3.29354  2.67741  2.69355  4.24690  2.90347  2.73739  3.18146  2.89801  2.37887  2.77519  2.98518  4.58477  3.61503
          0.02211  4.21841  4.94075  0.61958  0.77255  0.52285  0.89853
    589   2.60008  4.33506  3.48564  2.92250  3.49834  2.84130  3.85317  2.43959  2.87068  2.44580  3.46060  3.32383  3.96180  3.17937  3.02706  2.34349  2.53122  2.26261  4.94121  3.70610    664 - -
          2.68618  4.42225  2.77519  2.73123  3.46354  2.40513  3.72494  3.29354  2.67741  2.69355  4.24690  2.90347  2.73739  3.18146  2.89801  2.37887  2.77519  2.98518  4.58477  3.61503
          0.02211  4.21841  4.94075  0.61958  0.77255  0.46325  0.99218
    590   2.54671  4.83471  3.03464  2.38835  4.07794  3.46414  3.66419  3.49086  2.10313  2.62443  3.90831  2.99663  3.85535  2.45999  2.89243  2.33056  2.74230  2.84464  5.33490  4.00468    665 - -
          2.68618  4.42225  2.77519  2.73123  3.46354  2.40513  3.72494  3.29354  2.67741  2.69355  4.24690  2.90347  2.73739  3.18146  2.89801  2.37887  2.77519  2.98518  4.58477  3.61503
          0.09522  4.24726  2.57014  0.61958  0.77255  0.48576  0.95510
    591   2.66901  5.13304  2.19090  2.08404  4.44918  2.74689  3.35669  3.55912  2.14203  3.42520  4.18700  2.72697  3.80899  2.73199  2.88565  2.63221  2.90537  3.50921  5.57847  4.17241    666 - -
          2.68618  4.42225  2.77519  2.73123  3.46354  2.40513  3.72494  3.29354  2.67741  2.69355  4.24690  2.90347  2.73739  3.18146  2.89801  2.37887  2.77519  2.98518  4.58477  3.61503
          0.02310  4.17514  4.89749  0.61958  0.77255  0.57416  0.82823
    592   2.79562  5.09062  3.02866  2.50671  4.38081  3.51282  2.85883  3.84221  1.54096  3.09250  4.16354  2.45417  3.91273  2.77497  2.56776  2.78422  3.01125  3.48395  5.47496  4.15019    667 - -
          2.68618  4.42225  2.77519  2.73123  3.46354  2.40513  3.72494  3.29354  2.67741  2.69355  4.24690  2.90347  2.73739  3.18146  2.89801  2.37887  2.77519  2.98518  4.58477  3.61503
          0.02310  4.17514  4.89749  0.61958  0.77255  0.43420  1.04350
    593   1.85422  4.51123  3.29064  2.77155  3.97107  2.82046  3.87405  3.35922  2.59335  3.02458  3.86787  3.18916  3.86755  3.08764  3.16740  2.04564  2.55070  2.59306  5.31665  4.04194    668 - -
          2.68618  4.42225  2.77519  2.73123  3.46354  2.40513  3.72494  3.29354  2.67741  2.69355  4.24690  2.90347  2.73739  3.18146  2.89801  2.37887  2.77519  2.98518  4.58477  3.61503
          0.02148  4.24726  4.96961  0.61958  0.77255  0.48576  0.95510
    594   2.93465  5.49703  1.40276  1.93995  4.79753  3.35997  3.79642  4.30543  2.71520  3.78883  4.59293  2.81641  3.91833  2.46700  3.27314  2.33152  3.20049  3.87229  5.94113  4.46508    669 - -
          2.68618  4.42225  2.77519  2.73123  3.46354  2.40513  3.72494  3.29354  2.67741  2.69355  4.24690  2.90347  2.73739  3.18146  2.89801  2.37887  2.77519  2.98518  4.58477  3.61503
          0.02148  4.24726  4.96961  0.61958  0.77255  0.48576  0.95510
    595   2.32910  4.79111  2.30501  2.14294  3.22324  3.46551  3.68265  3.16153  2.49937  3.03987  3.86787  3.00849  3.86099  2.84350  2.95897  2.68089  2.86744  2.84254  5.30775  3.98020    670 - -
          2.68618  4.42225  2.77519  2.73123  3.46354  2.40513  3.72494  3.29354  2.67741  2.69355  4.24690  2.90347  2.73739  3.18146  2.89801  2.37887  2.77519  2.98518  4.58477  3.61503
          0.02148  4.24726  4.96961  0.61958  0.77255  0.48576  0.95510
    596   2.29973  4.89092  2.98254  2.17382  4.15677  2.84344  3.64774  3.58449  2.43057  3.16619  3.65836  2.95934  3.25197  2.47408  2.90008  2.64452  2.61938  3.03068  5.38803  4.03803    671 - -
          2.68618  4.42225  2.77519  2.73123  3.46354  2.40513  3.72494  3.29354  2.67741  2.69355  4.24690  2.90347  2.73739  3.18146  2.89801  2.37887  2.77519  2.98518  4.58477  3.61503
          0.02148  4.24726  4.96961  0.61958  0.77255  0.48576  0.95510
    597   2.49357  4.34576  3.47495  2.90812  3.48519  3.58847  3.84098  2.25192  2.64560  2.55835  3.21207  3.11381  3.13737  3.16731  3.21909  2.71368  2.60479  2.49129  4.92703  3.09980    672 - -
          2.68618  4.42225  2.77519  2.73123  3.46354  2.40513  3.72494  3.29354  2.67741  2.69355  4.24690  2.90347  2.73739  3.18146  2.89801  2.37887  2.77519  2.98518  4.58477  3.61503
          0.07562  4.24726  2.83817  0.61958  0.77255  0.48576  0.95510
    598   1.45293  4.29863  3.57494  3.06907  3.78554  2.98293  4.02729  3.07422  3.02349  2.61679  3.72971  3.37283  3.89115  3.33025  3.36635  2.49510  2.62002  2.40192  5.20916  3.98050    673 - -
          2.68618  4.42225  2.77519  2.73123  3.46354  2.40513  3.72494  3.29354  2.67741  2.69355  4.24690  2.90347  2.73739  3.18146  2.89801  2.37887  2.77519  2.98518  4.58477  3.61503
          0.05912  4.19430  3.16232  0.61958  0.77255  0.55204  0.85749
    599   2.46213  4.82831  2.68504  2.44390  4.21831  2.82166  3.70909  3.64265  2.52864  3.23616  4.04184  1.96836  3.82179  2.85819  2.99961  2.63633  2.59652  2.90761  5.46032  4.11171    674 - -
          2.68618  4.42225  2.77519  2.73123  3.46354  2.40513  3.72494  3.29354  2.67741  2.69355  4.24690  2.90347  2.73739  3.18146  2.89801  2.37887  2.77519  2.98518  4.58477  3.61503
          0.02349  4.15866  4.88101  0.61958  0.77255  0.59248  0.80509
    600   2.35926  4.29952  3.50241  2.93647  3.44705  3.01173  3.84531  2.38730  2.64872  2.51333  2.81235  3.33218  3.95983  3.18585  3.22573  2.82594  2.43468  2.44266  4.89888  3.66762    675 - -
          2.68618  4.42225  2.77519  2.73123  3.46354  2.40513  3.72494  3.29354  2.67741  2.69355  4.24690  2.90347  2.73739  3.18146  2.89801  2.37887  2.77519  2.98518  4.58477  3.61503
          0.02349  4.15866  4.88101  0.61958  0.77255  0.59248  0.80509
    601   2.98110  4.33610  4.63926  4.07726  3.40511  4.24933  4.63919  1.72847  3.96249  1.79248  2.81571  4.27787  4.55412  4.16785  4.12578  3.57549  2.84843  1.33199  5.18815  4.02122    676 - -
          2.68618  4.42225  2.77519  2.73123  3.46354  2.40513  3.72494  3.29354  2.67741  2.69355  4.24690  2.90347  2.73739  3.18146  2.89801  2.37887  2.77519  2.98518  4.58477  3.61503
          0.02349  4.15866  4.88101  0.61958  0.77255  0.59248  0.80509
    602   2.44896  4.94176  2.66505  2.39320  4.21314  3.41789  3.63226  3.64505  2.04887  2.45146  4.01029  2.60158  3.82592  2.61607  2.85521  2.64993  2.87859  3.29303  5.41977  4.06402    677 - -
          2.68618  4.42225  2.77519  2.73123  3.46354  2.40513  3.72494  3.29354  2.67741  2.69355  4.24690  2.90347  2.73739  3.18146  2.89801  2.37887  2.77519  2.98518  4.58477  3.61503
          0.02349  4.15866  4.88101  0.61958  0.77255  0.59248  0.80509
    603   2.12245  4.37745  3.40851  2.53456  3.53877  3.56362  3.82565  2.59210  2.80681  2.58283  3.22546  3.27457  3.34565  3.12291  3.17987  2.80818  2.84274  2.14140  4.97782  3.73303    678 - -
          2.68618  4.42225  2.77519  2.73123  3.46354  2.40513  3.72494  3.29354  2.67741  2.69355  4.24690  2.90347  2.73739  3.18146  2.89801  2.37887  2.77519  2.98518  4.58477  3.61503
          0.02349  4.15866  4.88101  0.61958  0.77255  0.59248  0.80509
    604   2.65814  5.07709  2.66000  2.32638  4.38769  2.90661  3.33884  3.84903  2.25637  3.36782  4.13851  2.87149  2.94827  2.09682  2.85837  2.51440  2.89352  3.45166  5.53293  4.14250    679 - -
          2.68614  4.42235  2.77497  2.73133  3.46364  2.40516  3.72463  3.29364  2.67721  2.69350  4.24700  2.90357  2.73740  3.18156  2.89792  2.37897  2.77530  2.98510  4.58487  3.61513
          0.36594  1.83146  1.92227  1.15522  0.37832  0.59248  0.80509
    605   2.36695  3.24701  3.58379  3.06695  3.65452  2.89231  3.97261  3.00266  3.01282  2.73274  3.61240  3.33439  3.31983  3.30434  3.33737  2.01948  2.52650  2.13502  5.08642  3.86826    687 - -
          2.68618  4.42225  2.77519  2.73123  3.46354  2.40513  3.72494  3.29354  2.67741  2.69355  4.24690  2.90347  2.73739  3.18146  2.89801  2.37887  2.77519  2.98518  4.58477  3.61503
          0.02733  4.00937  4.73172  0.61958  0.77255  0.49138  0.94619
    606   2.43489  4.72514  3.08818  2.52758  3.93745  3.46727  2.91741  3.09933  2.45669  2.97514  3.80926  3.02804  3.85698  2.84133  2.26819  2.30608  2.85424  3.05094  5.23380  3.57475    688 - -
          2.68618  4.42225  2.77519  2.73123  3.46354  2.40513  3.72494  3.29354  2.67741  2.69355  4.24690  2.90347  2.73739  3.18146  2.89801  2.37887  2.77519  2.98518  4.58477  3.61503
          0.02349  4.15866  4.88101  0.61958  0.77255  0.59248  0.80509
    607   2.09586  4.44315  3.28433  2.80075  4.05842  2.04906  3.91433  3.45595  2.80020  2.82832  3.94913  3.18355  2.70682  3.12622  3.20515  2.42290  2.50009  3.07772  5.39126  4.12050    689 - -
          2.68618  4.42225  2.77519  2.73123  3.46354  2.40513  3.72494  3.29354  2.67741  2.69355  4.24690  2.90347  2.73739  3.18146  2.89801  2.37887  2.77519  2.98518  4.58477  3.61503
          0.02349  4.15866  4.88101  0.61958  0.77255  0.59248  0.80509
    608   2.59564  4.43960  3.30648  2.74294  3.60207  3.52446  3.76439  2.97004  2.69887  2.45472  3.10862  3.19162  3.58346  2.77555  2.92181  2.26971  2.69193  2.33088  5.00764  3.75073    690 - -
          2.68618  4.42225  2.77519  2.73123  3.46354  2.40513  3.72494  3.29354  2.67741  2.69355  4.24690  2.90347  2.73739  3.18146  2.89801  2.37887  2.77519  2.98518  4.58477  3.61503
          0.02349  4.15866  4.88101  0.61958  0.77255  0.59248  0.80509
    609   2.82143  5.36684  1.97667  1.62469  4.67289  3.33499  3.24147  4.17385  2.57756  3.65677  4.44119  2.29106  3.40272  2.83951  3.11624  2.74465  3.07632  3.74167  5.80375  4.34735    691 - -
          2.68618  4.42225  2.77519  2.73123  3.46354  2.40513  3.72494  3.29354  2.67741  2.69355  4.24690  2.90347  2.73739  3.18146  2.89801  2.37887  2.77519  2.98518  4.58477  3.61503
          0.02349  4.15866  4.88101  0.61958  0.77255  0.59248  0.80509
    610   2.48528  3.74637  3.51583  2.94879  3.02775  3.58209  3.84912  2.76315  2.89361  2.32608  3.39753  3.34207  3.58638  2.28587  3.23597  2.83352  2.83073  2.21990  4.88769  3.65655    692 - -
          2.68618  4.42225  2.77519  2.73123  3.46354  2.40513  3.72494  3.29354  2.67741  2.69355  4.24690  2.90347  2.73739  3.18146  2.89801  2.37887  2.77519  2.98518  4.58477  3.61503
          0.02349  4.15866  4.88101  0.61958  0.77255  0.59248  0.80509
    611   2.66541  4.95047  2.94839  2.42515  4.23027  2.93044  3.15970  3.66196  2.24954  2.90963  4.02140  2.94824  3.48911  1.96068  2.77581  2.67045  2.89429  3.31090  5.41639  4.07225    693 - -
          2.68618  4.42225  2.77519  2.73123  3.46354  2.40513  3.72494  3.29354  2.67741  2.69355  4.24690  2.90347  2.73739  3.18146  2.89801  2.37887  2.77519  2.98518  4.58477  3.61503
          0.02349  4.15866  4.88101  0.61958  0.77255  0.42438  1.06182
    612   2.61665  4.25861  3.63301  3.06348  2.90392  3.08470  3.89723  2.58926  2.99987  2.06755  3.36421  2.93699  4.00735  2.90680  3.31474  2.88686  2.84906  2.09889  4.85007  3.62776    694 - -
          2.68618  4.42225  2.77519  2.73123  3.46354  2.40513  3.72494  3.29354  2.67741  2.69355  4.24690  2.90347  2.73739  3.18146  2.89801  2.37887  2.77519  2.98518  4.58477  3.61503
          0.02148  4.24726  4.96961  0.61958  0.77255  0.48576  0.95510
    613   2.68642  5.01442  2.87795  2.41362  4.34056  3.17050  3.17341  3.78958  2.42623  3.33496  4.12455  2.94395  3.03585  1.84746  2.88030  2.30973  2.92993  3.41227  5.51717  4.15151    695 - -
          2.68618  4.42225  2.77519  2.73123  3.46354  2.40513  3.72494  3.29354  2.67741  2.69355  4.24690  2.90347  2.73739  3.18146  2.89801  2.37887  2.77519  2.98518  4.58477  3.61503
          0.02148  4.24726  4.96961  0.61958  0.77255  0.48576  0.95510
    614   2.42314  2.66168  4.12494  3.53856  2.75986  3.71671  3.57673  2.39856  3.41030  2.27316  3.19941  3.72489  4.09201  3.62464  3.57638  2.84107  2.84673  1.81948  4.69928  3.50628    696 - -
          2.68618  4.42225  2.77519  2.73123  3.46354  2.40513  3.72494  3.29354  2.67741  2.69355  4.24690  2.90347  2.73739  3.18146  2.89801  2.37887  2.77519  2.98518  4.58477  3.61503
          0.02148  4.24726  4.96961  0.61958  0.77255  0.48576  0.95510
    615   2.64269  5.00870  2.55727  2.07653  4.29807  3.42319  3.62912  3.74547  2.39439  3.28963  3.33556  2.91605  3.82398  2.16583  2.87503  2.46937  2.87522  2.99631  5.47665  4.10083    697 - -
          2.68618  4.42225  2.77519  2.73123  3.46354  2.40513  3.72494  3.29354  2.67741  2.69355  4.24690  2.90347  2.73739  3.18146  2.89801  2.37887  2.77519  2.98518  4.58477  3.61503
          0.02148  4.24726  4.96961  0.61958  0.77255  0.48576  0.95510
    616   2.77848  5.10087  2.85976  2.44151  4.37868  3.46487  2.07322  3.85681  2.38993  3.38864  4.19360  2.52441  3.90313  2.10885  2.79794  2.76342  2.80130  3.48967  5.53630  4.17396    698 - -
          2.68618  4.42225  2.77519  2.73123  3.46354  2.40513  3.72494  3.29354  2.67741  2.69355  4.24690  2.90347  2.73739  3.18146  2.89801  2.37887  2.77519  2.98518  4.58477  3.61503
          0.02148  4.24726  4.96961  0.61958  0.77255  0.48576  0.95510
    617   2.82232  4.87591  3.18391  2.72627  4.07205  3.53925  1.49375  3.62863  2.41232  3.21599  4.08557  3.17897  3.99726  2.98331  2.52127  2.88290  2.57515  3.31769  5.33917  4.00671    699 - -
          2.68618  4.42225  2.77519  2.73123  3.46354  2.40513  3.72494  3.29354  2.67741  2.69355  4.24690  2.90347  2.73739  3.18146  2.89801  2.37887  2.77519  2.98518  4.58477  3.61503
          0.08260  4.24726  2.73377  0.61958  0.77255  0.48576  0.95510
    618   2.81185  5.11514  2.88096  2.46155  4.36442  3.48078  1.98774  3.86530  2.31826  3.38625  4.20129  2.21546  3.91452  2.54793  2.55573  2.79466  3.03843  3.50622  5.50464  4.15165    700 - -
          2.68618  4.42225  2.77519  2.73123  3.46354  2.40513  3.72494  3.29354  2.67741  2.69355  4.24690  2.90347  2.73739  3.18146  2.89801  2.37887  2.77519  2.98518  4.58477  3.61503
          0.09539  4.18748  2.57974  0.61958  0.77255  0.56002  0.84676
    619   2.62855  3.64893  3.10312  2.39684  3.77661  3.47473  2.14171  3.24202  2.52461  2.88825  3.74203  2.90240  3.87380  2.89899  2.93459  2.71552  2.86184  2.96347  5.12924  3.46699    701 - -
          2.68618  4.42225  2.77519  2.73123  3.46354  2.40513  3.72494  3.29354  2.67741  2.69355  4.24690  2.90347  2.73739  3.18146  2.89801  2.37887  2.77519  2.98518  4.58477  3.61503
          0.05539  4.11661  3.28123  0.61958  0.77255  0.63650  0.75320
    620   2.64782  4.55056  3.26046  2.70207  3.50458  3.53543  2.31084  2.76752  2.59004  2.51614  3.63075  3.15811  3.91802  2.60198  2.96611  2.77376  2.87587  2.84511  4.93460  3.28130    702 - -
          2.68618  4.42225  2.77519  2.73123  3.46354  2.40513  3.72494  3.29354  2.67741  2.69355  4.24690  2.90347  2.73739  3.18146  2.89801  2.37887  2.77519  2.98518  4.58477  3.61503
          0.02527  4.08649  4.80884  0.61958  0.77255  0.59804  0.79826
    621   2.39131  4.23689  3.59316  3.02547  3.34166  3.59594  3.17551  2.70329  2.95255  2.21122  3.34390  3.39074  3.97560  3.24883  3.26717  2.85487  2.59693  2.09701  4.81443  2.86536    703 - -
          2.68618  4.42225  2.77519  2.73123  3.46354  2.40513  3.72494  3.29354  2.67741  2.69355  4.24690  2.90347  2.73739  3.18146  2.89801  2.37887  2.77519  2.98518  4.58477  3.61503
          0.02433  4.12392  4.84627  0.61958  0.77255  0.52351  0.89756
    622   2.67911  5.00992  2.58018  2.37390  4.23258  3.41435  2.17402  3.73106  2.42521  3.28314  4.07931  2.91147  3.83794  2.38774  2.89345  2.47393  2.91435  3.36832  5.44806  3.59581    704 - -
          2.68618  4.42225  2.77519  2.73123  3.46354  2.40513  3.72494  3.29354  2.67741  2.69355  4.24690  2.90347  2.73739  3.18146  2.89801  2.37887  2.77519  2.98518  4.58477  3.61503
          0.05458  4.18064  3.27480  0.61958  0.77255  0.56791  0.83635
    623   2.53835  4.77121  2.99396  2.50456  3.86221  3.45134  2.68560  3.41798  2.50716  3.03268  3.87131  2.38885  3.86487  2.86592  2.94462  2.45287  2.88797  3.11298  5.19988  2.77166    705 - -
          2.68618  4.42225  2.77519  2.73123  3.46354  2.40513  3.72494  3.29354  2.67741  2.69355  4.24690  2.90347  2.73739  3.18146  2.89801  2.37887  2.77519  2.98518  4.58477  3.61503
          0.02370  4.14977  4.87211  0.61958  0.77255  0.60211  0.79331
    624   2.59753  2.95054  3.66377  3.09455  3.27541  3.61369  3.20297  2.69970  3.01370  2.42397  2.94909  3.43660  3.99481  3.30088  3.31069  2.48412  2.83228  2.48828  4.76120  2.50346    706 - -
          2.68618  4.42225  2.77519  2.73123  3.46354  2.40513  3.72494  3.29354  2.67741  2.69355  4.24690  2.90347  2.73739  3.18146  2.89801  2.37887  2.77519  2.98518  4.58477  3.61503
          0.02370  4.14977  4.87211  0.61958  0.77255  0.60211  0.79331
    625   2.61104  4.67765  3.09048  2.37838  3.87346  3.46702  3.13540  3.27995  2.33418  2.65269  3.75930  2.69078  3.85578  2.85986  2.93229  2.68465  2.84144  2.66215  5.19413  2.92191    707 - -
          2.68618  4.42225  2.77519  2.73123  3.46354  2.40513  3.72494  3.29354  2.67741  2.69355  4.24690  2.90347  2.73739  3.18146  2.89801  2.37887  2.77519  2.98518  4.58477  3.61503
          0.02370  4.14977  4.87211  0.61958  0.77255  0.41933  1.07145
    626   2.87305  5.11346  3.00468  2.56575  4.29926  3.54093  1.75089  3.87799  2.31134  3.39822  4.22982  2.29866  3.97373  2.86924  2.31017  2.86777  3.09939  3.53018  5.46435  4.10862    708 - -
          2.68618  4.42225  2.77519  2.73123  3.46354  2.40513  3.72494  3.29354  2.67741  2.69355  4.24690  2.90347  2.73739  3.18146  2.89801  2.37887  2.77519  2.98518  4.58477  3.61503
          0.02148  4.24726  4.96961  0.61958  0.77255  0.48576  0.95510
    627   2.61398  3.37605  3.72465  3.15036  3.33081  3.64831  2.85977  2.41121  3.07225  2.12338  3.32099  3.48515  3.58025  2.98068  3.36037  2.91170  2.84616  2.09721  4.81082  3.59792    709 - -
          2.68618  4.42225  2.77519  2.73123  3.46354  2.40513  3.72494  3.29354  2.67741  2.69355  4.24690  2.90347  2.73739  3.18146  2.89801  2.37887  2.77519  2.98518  4.58477  3.61503
          0.02148  4.24726  4.96961  0.61958  0.77255  0.48576  0.95510
    628   2.32709  4.31709  4.41802  3.84916  3.34214  4.06543  4.42979  2.19523  3.73007  1.71292  2.39392  4.06926  4.40523  3.94829  3.91272  3.37705  3.13484  1.55561  5.04881  3.88003    710 - -
          2.68618  4.42225  2.77519  2.73123  3.46354  2.40513  3.72494  3.29354  2.67741  2.69355  4.24690  2.90347  2.73739  3.18146  2.89801  2.37887  2.77519  2.98518  4.58477  3.61503
          0.02148  4.24726  4.96961  0.61958  0.77255  0.48576  0.95510
    629   2.63812  4.87463  2.64917  2.44593  4.13519  3.44041  2.37813  3.17728  2.45978  3.15164  3.95818  2.96983  3.10359  2.80955  2.92654  2.55413  2.47888  3.22335  5.38147  4.03589    711 - -
          2.68618  4.42225  2.77519  2.73123  3.46354  2.40513  3.72494  3.29354  2.67741  2.69355  4.24690  2.90347  2.73739  3.18146  2.89801  2.37887  2.77519  2.98518  4.58477  3.61503
          0.20608  4.24726  1.76067  0.61958  0.77255  0.48576  0.95510
    630   2.67203  5.04199  2.79152  2.34491  4.36811  3.38236  3.61354  3.81630  2.11197  3.34064  4.12668  2.42695  3.21567  2.21946  2.77323  2.37961  2.90825  3.43136  5.50552  4.13766    712 - -
          2.68618  4.42225  2.77519  2.73123  3.46354  2.40513  3.72494  3.29354  2.67741  2.69355  4.24690  2.90347  2.73739  3.18146  2.89801  2.37887  2.77519  2.98518  4.58477  3.61503
          0.02578  4.06696  4.78930  0.61958  0.77255  0.68392  0.70246
    631   2.35146  4.68614  2.76101  2.49190  3.89982  3.43544  3.65113  3.09106  2.37555  2.92868  2.80593  2.99663  3.82858  2.43588  2.91391  2.65507  2.82257  2.99847  5.20935  3.89919    713 - -
          2.68618  4.42225  2.77519  2.73123  3.46354  2.40513  3.72494  3.29354  2.67741  2.69355  4.24690  2.90347  2.73739  3.18146  2.89801  2.37887  2.77519  2.98518  4.58477  3.61503
          0.02578  4.06696  4.78930  0.61958  0.77255  0.68392  0.70246
    632   2.24479  4.86032  2.89017  2.41302  4.16587  3.38278  3.12909  3.59690  2.40354  3.17586  3.98445  2.93107  3.12907  2.15465  2.84382  2.51557  2.86757  3.24833  5.38857  4.04603    714 - -
          2.68618  4.42225  2.77519  2.73123  3.46354  2.40513  3.72494  3.29354  2.67741  2.69355  4.24690  2.90347  2.73739  3.18146  2.89801  2.37887  2.77519  2.98518  4.58477  3.61503
          0.09970  4.06696  2.55411  0.61958  0.77255  0.68392  0.70246
    633   2.61895  4.87150  2.56883  2.24962  4.12492  3.37667  3.61412  3.53541  2.40117  2.95830  3.94724  2.89286  3.79717  2.13629  2.85959  2.63164  2.85458  2.75512  5.36291  4.01240    715 - -
          2.68637  4.42259  2.77400  2.73140  3.46388  2.40547  3.72394  3.29345  2.67775  2.69349  4.24724  2.90335  2.73774  3.18017  2.89816  2.37906  2.77523  2.98526  4.58511  3.61537
          0.48710  0.97642  4.71733  1.67151  0.20821  0.67742  0.70913
    634   2.68440  4.68849  3.04867  2.35099  3.83997  3.48198  3.29420  3.26521  2.43997  1.97108  3.76876  3.05995  3.89073  2.51301  2.80133  2.76616  2.91158  2.99925  5.16725  3.86940    725 - -
          2.68618  4.42225  2.77519  2.73123  3.46354  2.40513  3.72494  3.29354  2.67741  2.69355  4.24690  2.90347  2.73739  3.18146  2.89801  2.37887  2.77519  2.98518  4.58477  3.61503
          0.02660  4.03593  4.75827  0.61958  0.77255  0.59338  0.80398
    635   2.44790  4.48465  3.21444  2.67698  3.33513  3.44093  3.75200  3.09645  2.65612  2.46676  3.64231  2.91468  2.77680  2.98821  3.06471  2.16221  2.81697  2.82648  5.09415  3.81744    726 - -
          2.68618  4.42225  2.77519  2.73123  3.46354  2.40513  3.72494  3.29354  2.67741  2.69355  4.24690  2.90347  2.73739  3.18146  2.89801  2.37887  2.77519  2.98518  4.58477  3.61503
          0.02480  4.10511  4.82746  0.61958  0.77255  0.47980  0.96472
    636   2.75962  4.24251  4.13215  3.55761  3.27717  3.87218  4.19206  1.98783  3.44765  1.58514  2.95016  3.81678  4.22736  3.68846  3.66494  2.40631  2.99600  2.13007  4.89812  3.71308    727 - -
          2.68618  4.42225  2.77519  2.73123  3.46354  2.40513  3.72494  3.29354  2.67741  2.69355  4.24690  2.90347  2.73739  3.18146  2.89801  2.37887  2.77519  2.98518  4.58477  3.61503
          0.02257  4.19836  4.92071  0.61958  0.77255  0.44916  1.01657
    637   2.55400  4.87337  3.02444  2.47423  4.13322  3.46348  3.66174  2.88233  1.82451  3.14020  3.95022  2.79274  3.28181  2.66613  2.85878  2.67859  2.62845  3.21804  5.36821  4.03494    728 - -
          2.68618  4.42225  2.77519  2.73123  3.46354  2.40513  3.72494  3.29354  2.67741  2.69355  4.24690  2.90347  2.73739  3.18146  2.89801  2.37887  2.77519  2.98518  4.58477  3.61503
          0.06264  4.24726  3.07011  0.61958  0.77255  0.48576  0.95510
    638   2.72278  5.21981  2.41526  1.87704  4.54214  3.37892  3.65411  4.02515  2.11835  3.51556  4.27909  2.32911  3.83241  2.76908  2.94893  2.38205  2.77253  3.60060  5.66091  4.23986    729 - -
          2.68618  4.42225  2.77519  2.73123  3.46354  2.40513  3.72494  3.29354  2.67741  2.69355  4.24690  2.90347  2.73739  3.18146  2.89801  2.37887  2.77519  2.98518  4.58477  3.61503
          0.02237  4.20699  4.92934  0.61958  0.77255  0.45508  1.00620
    639   2.54091  4.66358  3.23018  2.65822  3.86622  3.53746  3.41536  3.24960  2.50267  2.89755  2.38852  3.13344  3.92256  2.75854  2.20832  2.77052  2.57780  2.97752  5.18888  3.91278    730 - -
          2.68618  4.42225  2.77519  2.73123  3.46354  2.40513  3.72494  3.29354  2.67741  2.69355  4.24690  2.90347  2.73739  3.18146  2.89801  2.37887  2.77519  2.98518  4.58477  3.61503
          0.05094  4.24726  3.34223  0.61958  0.77255  0.48576  0.95510
    640   1.93300  4.79731  3.01442  2.51965  4.15688  2.71826  3.71982  3.57192  2.20381  3.17281  3.98837  3.01838  3.85486  2.70001  2.93393  2.67113  2.38637  3.22547  5.40626  4.08178    731 - -
          2.68618  4.42225  2.77519  2.73123  3.46354  2.40513  3.72494  3.29354  2.67741  2.69355  4.24690  2.90347  2.73739  3.18146  2.89801  2.37887  2.77519  2.98518  4.58477  3.61503
          0.08593  4.21844  2.69388  0.61958  0.77255  0.46327  0.99215
    641   2.22966  5.04266  2.70381  2.21253  4.34747  3.40031  3.62013  3.80286  2.05406  3.33236  4.10551  2.88888  3.81288  2.60263  2.86174  2.29655  2.64428  3.41366  5.50653  4.12283    732 - -
          2.68618  4.42225  2.77519  2.73123  3.46354  2.40513  3.72494  3.29354  2.67741  2.69355  4.24690  2.90347  2.73739  3.18146  2.89801  2.37887  2.77519  2.98518  4.58477  3.61503
          0.02283  4.18671  4.90906  0.61958  0.77255  0.44148  1.03025
    642   2.04837  4.74844  2.67545  2.53043  4.06473  3.41933  3.72326  3.47168  2.54756  2.64056  3.91545  3.03010  3.32966  2.88768  3.00282  2.13605  2.71926  3.14268  5.35024  4.02770    733 - -
          2.68618  4.42225  2.77519  2.73123  3.46354  2.40513  3.72494  3.29354  2.67741  2.69355  4.24690  2.90347  2.73739  3.18146  2.89801  2.37887  2.77519  2.98518  4.58477  3.61503
          0.02148  4.24726  4.96961  0.61958  0.77255  0.48576  0.95510
    643   1.90295  4.74301  2.46258  2.53256  4.03498  3.22530  3.71951  3.06061  2.54684  3.06294  3.88990  3.03381  3.06909  2.88672  3.00128  2.67350  2.86740  2.90980  5.32898  4.00872    734 - -
          2.68618  4.42225  2.77519  2.73123  3.46354  2.40513  3.72494  3.29354  2.67741  2.69355  4.24690  2.90347  2.73739  3.18146  2.89801  2.37887  2.77519  2.98518  4.58477  3.61503
          0.02148  4.24726  4.96961  0.61958  0.77255  0.48576  0.95510
    644   2.16981  4.62800  3.16236  2.71454  4.09504  3.37023  3.86948  3.46898  2.69136  3.12217  3.97828  3.15495  1.75712  2.59066  3.08926  2.69744  2.91027  2.88868  5.41193  4.12259    735 - -
          2.68618  4.42225  2.77519  2.73123  3.46354  2.40513  3.72494  3.29354  2.67741  2.69355  4.24690  2.90347  2.73739  3.18146  2.89801  2.37887  2.77519  2.98518  4.58477  3.61503
          0.02148  4.24726  4.96961  0.61958  0.77255  0.48576  0.95510
    645   2.91823  5.17235  3.14517  2.61898  4.43504  3.60008  2.40502  3.93696  2.18497  3.42531  4.25374  3.10314  3.99810  1.59789  2.25385  2.90540  3.12356  3.58895  5.49754  4.18929    736 - -
          2.68618  4.42225  2.77519  2.73123  3.46354  2.40513  3.72494  3.29354  2.67741  2.69355  4.24690  2.90347  2.73739  3.18146  2.89801  2.37887  2.77519  2.98518  4.58477  3.61503
          0.02148  4.24726  4.96961  0.61958  0.77255  0.48576  0.95510
    646   2.56000  1.46236  3.90429  3.38764  3.17408  3.47282  4.09930  2.86750  3.21173  2.63075  3.56549  3.59317  4.01261  3.54462  3.06911  2.65632  2.89212  2.62474  4.98195  3.71898    737 - -
          2.68618  4.42225  2.77519  2.73123  3.46354  2.40513  3.72494  3.29354  2.67741  2.69355  4.24690  2.90347  2.73739  3.18146  2.89801  2.37887  2.77519  2.98518  4.58477  3.61503
          0.02148  4.24726  4.96961  0.61958  0.77255  0.48576  0.95510
    647   2.44392  4.37722  3.53576  3.36952  4.60334  0.87491  4.49721  3.99439  3.50094  3.72247  4.57829  3.51293  3.89276  3.79129  3.78094  2.62361  2.26472  3.42436  5.92147  4.73677    738 - -
          2.68618  4.42225  2.77519  2.73123  3.46354  2.40513  3.72494  3.29354  2.67741  2.69355  4.24690  2.90347  2.73739  3.18146  2.89801  2.37887  2.77519  2.98518  4.58477  3.61503
          0.02148  4.24726  4.96961  0.61958  0.77255  0.48576  0.95510
    648   2.58960  4.46248  3.53616  3.15620  3.86363  3.35959  4.14848  3.25302  3.08311  2.25515  3.96561  3.44903  3.98259  3.45775  3.39623  1.13512  2.98059  2.96505  5.34294  4.01799    739 - -
          2.68618  4.42225  2.77519  2.73123  3.46354  2.40513  3.72494  3.29354  2.67741  2.69355  4.24690  2.90347  2.73739  3.18146  2.89801  2.37887  2.77519  2.98518  4.58477  3.61503
          0.02148  4.24726  4.96961  0.61958  0.77255  0.48576  0.95510
    649   2.54475  4.46126  3.58467  3.43603  4.48066  3.18676  4.52537  4.06385  3.53682  3.75997  4.66400  3.58522  3.95984  3.85774  3.79788  0.64050  3.05597  3.51228  5.82469  4.57182    740 - -
          2.68618  4.42225  2.77519  2.73123  3.46354  2.40513  3.72494  3.29354  2.67741  2.69355  4.24690  2.90347  2.73739  3.18146  2.89801  2.37887  2.77519  2.98518  4.58477  3.61503
          0.02148  4.24726  4.96961  0.61958  0.77255  0.48576  0.95510
    650   2.71188  4.78814  2.87477  2.71675  4.48382  3.28797  4.07328  3.94457  2.93999  3.61620  4.49418  1.03633  3.94956  3.28695  3.32614  2.79061  2.61553  3.50998  5.77591  4.42373    741 - -
          2.68618  4.42225  2.77519  2.73123  3.46354  2.40513  3.72494  3.29354  2.67741  2.69355  4.24690  2.90347  2.73739  3.18146  2.89801  2.37887  2.77519  2.98518  4.58477  3.61503
          0.02148  4.24726  4.96961  0.61958  0.77255  0.48576  0.95510
    651   2.35127  4.35017  4.42640  3.87662  3.50038  4.09925  4.53748  2.07560  3.76345  2.12135  2.78778  4.11192  4.46430  4.01763  3.97651  3.42621  3.17658  1.17327  5.21277  4.02220    742 - -
          2.68618  4.42225  2.77519  2.73123  3.46354  2.40513  3.72494  3.29354  2.67741  2.69355  4.24690  2.90347  2.73739  3.18146  2.89801  2.37887  2.77519  2.98518  4.58477  3.61503
          0.02148  4.24726  4.96961  0.61958  0.77255  0.48576  0.95510
    652   2.64282  4.11658  4.09591  3.26596  2.59472  3.74447  4.02639  2.39490  3.39022  1.64095  3.20382  3.71958  4.11030  3.60981  3.57093  2.85674  2.87464  2.25853  4.68654  2.83275    743 - -
          2.68618  4.42225  2.77519  2.73123  3.46354  2.40513  3.72494  3.29354  2.67741  2.69355  4.24690  2.90347  2.73739  3.18146  2.89801  2.37887  2.77519  2.98518  4.58477  3.61503
          0.02148  4.24726  4.96961  0.61958  0.77255  0.48576  0.95510
    653   2.85589  5.37257  1.98192  2.07158  4.69823  2.18937  3.76100  4.19440  2.64442  3.68802  4.47812  2.24091  3.89242  2.89567  3.18725  2.29086  3.11770  3.76494  5.84407  4.39081    744 - -
          2.68618  4.42225  2.77519  2.73123  3.46354  2.40513  3.72494  3.29354  2.67741  2.69355  4.24690  2.90347  2.73739  3.18146  2.89801  2.37887  2.77519  2.98518  4.58477  3.61503
          0.02148  4.24726  4.96961  0.61958  0.77255  0.48576  0.95510
    654   2.43288  4.95613  2.68483  2.16676  4.26070  2.63574  3.65643  3.70065  2.44062  3.26268  4.05060  2.93526  2.85143  2.78585  2.92047  2.64348  2.59879  2.98547  5.46521  4.09879    745 - -
          2.68618  4.42225  2.77519  2.73123  3.46354  2.40513  3.72494  3.29354  2.67741  2.69355  4.24690  2.90347  2.73739  3.18146  2.89801  2.37887  2.77519  2.98518  4.58477  3.61503
          0.02148  4.24726  4.96961  0.61958  0.77255  0.48576  0.95510
    655   2.50466  4.42093  3.39761  2.84908  3.61343  3.53122  3.84295  2.96562  2.80236  2.46443  3.56723  3.27099  2.02729  3.12857  3.17691  2.65015  2.72659  2.57410  5.03575  3.27500    746 - -
          2.68618  4.42225  2.77519  2.73123  3.46354  2.40513  3.72494  3.29354  2.67741  2.69355  4.24690  2.90347  2.73739  3.18146  2.89801  2.37887  2.77519  2.98518  4.58477  3.61503
          0.02148  4.24726  4.96961  0.61958  0.77255  0.48576  0.95510
    656   2.45956  4.24808  4.42891  3.85730  3.38912  4.04384  4.40578  1.64790  3.74109  1.89843  3.07717  4.05614  4.38647  3.96055  3.91492  3.35287  2.59303  1.68656  5.03112  3.84360    747 - -
          2.68618  4.42225  2.77519  2.73123  3.46354  2.40513  3.72494  3.29354  2.67741  2.69355  4.24690  2.90347  2.73739  3.18146  2.89801  2.37887  2.77519  2.98518  4.58477  3.61503
          0.02148  4.24726  4.96961  0.61958  0.77255  0.48576  0.95510
    657   3.06244  5.48220  2.45478  0.95385  4.77404  3.41963  3.87946  4.27938  2.71829  3.78237  4.65689  2.91372  4.00358  2.67189  3.17014  2.98153  3.33651  3.89523  5.92410  4.50412    748 - -
          2.68618  4.42225  2.77519  2.73123  3.46354  2.40513  3.72494  3.29354  2.67741  2.69355  4.24690  2.90347  2.73739  3.18146  2.89801  2.37887  2.77519  2.98518  4.58477  3.61503
          0.02148  4.24726  4.96961  0.61958  0.77255  0.48576  0.95510
    658   2.29564  3.04131  3.95513  3.63246  4.42124  1.02328  4.52651  3.83564  3.59444  3.55053  4.37535  3.58922  3.82151  3.85500  3.83783  2.04121  2.81134  3.26406  5.79457  4.62377    749 - -
          2.68618  4.42225  2.77519  2.73123  3.46354  2.40513  3.72494  3.29354  2.67741  2.69355  4.24690  2.90347  2.73739  3.18146  2.89801  2.37887  2.77519  2.98518  4.58477  3.61503
          0.02148  4.24726  4.96961  0.61958  0.77255  0.48576  0.95510
    659   2.85810  5.04454  2.90851  2.54897  3.66560  3.52632  2.56767  3.75910  2.57243  3.29857  4.16882  1.52210  3.98207  2.96925  2.98030  2.86075  3.10124  3.43654  5.09281  3.21572    750 - -
          2.68618  4.42225  2.77519  2.73123  3.46354  2.40513  3.72494  3.29354  2.67741  2.69355  4.24690  2.90347  2.73739  3.18146  2.89801  2.37887  2.77519  2.98518  4.58477  3.61503
          0.02148  4.24726  4.96961  0.61958  0.77255  0.48576  0.95510
    660   1.41081  4.45636  3.32526  2.90103  4.15982  2.42811  4.02708  3.53951  2.93354  3.22186  4.05979  2.53315  3.85715  3.24972  3.32715  2.61590  2.85946  2.68372  5.49889  4.23406    751 - -
          2.68618  4.42225  2.77519  2.73123  3.46354  2.40513  3.72494  3.29354  2.67741  2.69355  4.24690  2.90347  2.73739  3.18146  2.89801  2.37887  2.77519  2.98518  4.58477  3.61503
          0.02148  4.24726  4.96961  0.61958  0.77255  0.48576  0.95510
    661   2.06614  3.81857  3.33797  2.80544  3.88412  2.17913  3.87726  3.26206  2.78126  2.65267  3.79587  2.63678  3.88010  3.10832  3.18407  2.67252  2.47440  2.95028  5.25155  3.98573    752 - -
          2.68622  4.42229  2.77523  2.73127  3.46358  2.40516  3.72498  3.29358  2.67735  2.69359  4.24693  2.90339  2.73743  3.18150  2.89804  2.37891  2.77507  2.98489  4.58481  3.61507
          0.11209  2.31175  4.96961  0.75750  0.63269  0.48576  0.95510
    662   2.92069  5.28132  2.20588  2.33455  4.73141  3.32420  3.91657  4.26565  2.88941  3.80868  4.65140  1.12693  3.94811  3.09217  3.42440  2.62901  3.24372  3.82734  5.95667  4.50139    756 - -
          2.68618  4.42225  2.77519  2.73123  3.46354  2.40513  3.72494  3.29354  2.67741  2.69355  4.24690  2.90347  2.73739  3.18146  2.89801  2.37887  2.77519  2.98518  4.58477  3.61503
          0.02148  4.24726  4.96961  0.61958  0.77255  0.48576  0.95510
    663   3.63892  5.10028  4.14249  3.81399  2.20577  4.28835  2.28955  3.74700  3.62337  3.10022  4.28217  3.90893  4.66014  3.89288  3.81527  3.67503  3.86790  3.59417  3.86315  0.84709    757 - -
          2.68618  4.42225  2.77519  2.73123  3.46354  2.40513  3.72494  3.29354  2.67741  2.69355  4.24690  2.90347  2.73739  3.18146  2.89801  2.37887  2.77519  2.98518  4.58477  3.61503
          0.02148  4.24726  4.96961  0.61958  0.77255  0.48576  0.95510
    664   2.39897  4.36266  3.46182  3.26783  4.61769  2.16353  4.42728  4.10834  3.42790  3.76861  4.58120  3.43947  3.85143  3.69751  3.74328  0.89424  2.90602  3.47619  5.92660  4.70737    758 - -
          2.68618  4.42225  2.77519  2.73123  3.46354  2.40513  3.72494  3.29354  2.67741  2.69355  4.24690  2.90347  2.73739  3.18146  2.89801  2.37887  2.77519  2.98518  4.58477  3.61503
          0.02148  4.24726  4.96961  0.61958  0.77255  0.48576  0.95510
    665   3.25231  4.53635  5.05880  4.50920  3.42815  4.62199  5.04486  1.69879  4.39476  1.39681  2.95552  4.69769  4.85117  4.53809  4.51219  3.97943  3.48885  1.25890  5.41506  4.29880    759 - -
          2.68618  4.42225  2.77519  2.73123  3.46354  2.40513  3.72494  3.29354  2.67741  2.69355  4.24690  2.90347  2.73739  3.18146  2.89801  2.37887  2.77519  2.98518  4.58477  3.61503
          0.02148  4.24726  4.96961  0.61958  0.77255  0.48576  0.95510
    666   3.03946  5.45888  1.99932  2.31263  4.81414  3.35074  3.95054  4.40064  2.96663  3.93048  4.79587  1.05129  3.98855  3.13365  3.52775  2.96148  3.35680  3.96685  6.03195  4.55380    760 - -
          2.68618  4.42225  2.77519  2.73123  3.46354  2.40513  3.72494  3.29354  2.67741  2.69355  4.24690  2.90347  2.73739  3.18146  2.89801  2.37887  2.77519  2.98518  4.58477  3.61503
          0.04733  4.24726  3.44436  0.61958  0.77255  0.48576  0.95510
    667   2.78992  4.73120  3.35356  3.09943  4.54415  0.85684  4.23226  4.06053  2.98056  3.66469  4.54574  3.44780  4.03675  3.47482  2.53245  2.91463  3.20053  3.61050  5.72391  4.53994    761 - -
          2.68618  4.42225  2.77519  2.73123  3.46354  2.40513  3.72494  3.29354  2.67741  2.69355  4.24690  2.90347  2.73739  3.18146  2.89801  2.37887  2.77519  2.98518  4.58477  3.61503
          0.06430  4.22196  3.04481  0.61958  0.77255  0.51841  0.90503
    668   2.38433  4.33755  3.41594  3.23657  4.53024  2.66864  4.38731  4.03058  3.38090  3.70570  4.53586  3.41153  3.82686  3.66940  3.68263  0.82850  2.88977  3.42496  5.84765  4.62056    762 - -
          2.68618  4.42225  2.77519  2.73123  3.46354  2.40513  3.72494  3.29354  2.67741  2.69355  4.24690  2.90347  2.73739  3.18146  2.89801  2.37887  2.77519  2.98518  4.58477  3.61503
          0.02298  4.18064  4.90299  0.61958  0.77255  0.56791  0.83635
    669   1.77157  4.20271  3.83962  3.28200  2.82594  3.26362  4.03015  2.41555  3.20414  2.39991  3.35353  3.57511  4.05753  3.47172  3.47608  2.93473  2.87368  2.00199  4.88426  3.66958    763 - -
          2.68618  4.42225  2.77519  2.73123  3.46354  2.40513  3.72494  3.29354  2.67741  2.69355  4.24690  2.90347  2.73739  3.18146  2.89801  2.37887  2.77519  2.98518  4.58477  3.61503
          0.02298  4.18064  4.90299  0.61958  0.77255  0.56791  0.83635
    670   2.40530  4.30003  3.63189  3.28979  4.11105  3.15954  4.28386  3.35530  3.25863  3.19176  4.12307  3.46426  3.86907  3.58611  3.55628  1.04702  2.86272  2.35349  5.54948  4.28619    764 - -
          2.68618  4.42225  2.77519  2.73123  3.46354  2.40513  3.72494  3.29354  2.67741  2.69355  4.24690  2.90347  2.73739  3.18146  2.89801  2.37887  2.77519  2.98518  4.58477  3.61503
          0.02298  4.18064  4.90299  0.61958  0.77255  0.56791  0.83635
    671   2.67331  4.75783  2.83364  2.20022  4.29964  1.39872  3.91734  3.67088  2.78630  3.34115  4.20352  3.06632  3.89689  3.11472  3.20530  2.74366  3.01271  2.95642  5.59387  4.27303    765 - -
          2.68618  4.42225  2.77519  2.73123  3.46354  2.40513  3.72494  3.29354  2.67741  2.69355  4.24690  2.90347  2.73739  3.18146  2.89801  2.37887  2.77519  2.98518  4.58477  3.61503
          0.02298  4.18064  4.90299  0.61958  0.77255  0.48612  0.95453
    672   2.38454  4.34908  3.43526  3.23803  4.59075  2.14749  4.39944  4.07926  3.39647  3.73980  4.55355  3.41631  3.83462  3.66810  3.71435  0.92642  2.88926  3.45368  5.90024  4.67856    766 - -
          2.68618  4.42225  2.77519  2.73123  3.46354  2.40513  3.72494  3.29354  2.67741  2.69355  4.24690  2.90347  2.73739  3.18146  2.89801  2.37887  2.77519  2.98518  4.58477  3.61503
          0.02203  4.22196  4.94431  0.61958  0.77255  0.51841  0.90503
    673   2.81970  5.30253  2.07912  2.27389  4.60708  2.67401  2.58392  4.10554  2.59216  3.60955  4.40003  1.89944  3.87714  2.86769  3.11687  2.75914  3.07611  3.68932  5.76395  4.32517    767 - -
          2.68618  4.42225  2.77519  2.73123  3.46354  2.40513  3.72494  3.29354  2.67741  2.69355  4.24690  2.90347  2.73739  3.18146  2.89801  2.37887  2.77519  2.98518  4.58477  3.61503
          0.02203  4.22196  4.94431  0.61958  0.77255  0.51841  0.90503
    674   2.85256  4.97485  3.00781  2.60757  3.44504  3.56004  1.85329  3.66015  2.58847  3.20537  4.09217  2.12771  3.99613  2.98797  2.98617  2.87065  3.09069  3.35703  4.91682  2.91051    768 - -
          2.68618  4.42225  2.77519  2.73123  3.46354  2.40513  3.72494  3.29354  2.67741  2.69355  4.24690  2.90347  2.73739  3.18146  2.89801  2.37887  2.77519  2.98518  4.58477  3.61503
          0.02203  4.22196  4.94431  0.61958  0.77255  0.46588  0.98774
    675   3.20003  4.92110  3.94891  3.90344  5.00638  0.33063  4.98363  4.71415  4.13463  4.31406  5.30460  4.11514  4.32232  4.42982  4.31348  3.38518  3.70982  4.16962  5.98547  5.12663    769 - -
          2.68618  4.42225  2.77519  2.73123  3.46354  2.40513  3.72494  3.29354  2.67741  2.69355  4.24690  2.90347  2.73739  3.18146  2.89801  2.37887  2.77519  2.98518  4.58477  3.61503
          0.02148  4.24726  4.96961  0.61958  0.77255  0.48576  0.95510
    676   2.40660  3.52346  3.52341  3.12321  4.26998  3.15801  4.18678  3.70133  3.10897  3.38075  4.21126  2.61006  3.84429  3.43396  3.45654  1.06619  2.84823  3.22905  5.61417  4.36164    770 - -
          2.68620  4.42227  2.77522  2.73126  3.46356  2.40515  3.72471  3.29356  2.67743  2.69357  4.24692  2.90337  2.73742  3.18149  2.89803  2.37882  2.77522  2.98508  4.58479  3.61505
          0.05522  3.06234  4.96961  0.90732  0.51685  0.48576  0.95510
    677   3.09021  5.06932  2.99599  2.92803  4.49855  3.48193  4.30025  4.31018  3.24735  3.91683  4.88280  0.63424  4.15905  3.58791  3.60287  3.15172  3.49292  3.89225  5.75996  4.43100    775 - -
          2.68618  4.42225  2.77519  2.73123  3.46354  2.40513  3.72494  3.29354  2.67741  2.69355  4.24690  2.90347  2.73739  3.18146  2.89801  2.37887  2.77519  2.98518  4.58477  3.61503
          0.02148  4.24726  4.96961  0.61958  0.77255  0.48576  0.95510
    678   2.62084  4.65580  2.63494  2.76689  4.41350  1.08859  4.10880  3.81411  3.07250  3.50808  4.36921  3.18538  3.91512  3.33270  3.49688  2.72580  3.02770  2.98530  5.73547  4.42289    776 - -
          2.68618  4.42225  2.77519  2.73123  3.46354  2.40513  3.72494  3.29354  2.67741  2.69355  4.24690  2.90347  2.73739  3.18146  2.89801  2.37887  2.77519  2.98518  4.58477  3.61503
          0.02148  4.24726  4.96961  0.61958  0.77255  0.48576  0.95510
    679   2.84391  5.13893  2.94633  2.51572  4.49831  3.50727  3.71141  3.92824  2.06794  3.44048  4.25656  3.02557  2.63636  1.59242  2.66444  2.82972  3.07501  3.56133  5.58168  4.26165    777 - -
          2.68618  4.42225  2.77519  2.73123  3.46354  2.40513  3.72494  3.29354  2.67741  2.69355  4.24690  2.90347  2.73739  3.18146  2.89801  2.37887  2.77519  2.98518  4.58477  3.61503
          0.09522  4.24726  2.57014  0.61958  0.77255  0.48576  0.95510
    680   2.75995  4.89514  3.03163  2.56659  3.87457  3.50323  3.68975  3.58032  2.42667  3.16014  4.01301  1.71768  3.92779  2.89108  2.43914  2.79315  2.99527  3.26894  5.20449  2.90153    778 - -
          2.68618  4.42225  2.77519  2.73123  3.46354  2.40513  3.72494  3.29354  2.67741  2.69355  4.24690  2.90347  2.73739  3.18146  2.89801  2.37887  2.77519  2.98518  4.58477  3.61503
          0.02310  4.17514  4.89749  0.61958  0.77255  0.43420  1.04350
    681   2.94365  5.00918  2.79936  2.24634  4.73006  0.87002  4.18219  4.21530  3.12247  3.82483  4.71273  3.20412  4.05237  3.40648  3.53660  2.99227  3.32923  3.77831  5.91411  4.65028    779 - -
          2.68618  4.42225  2.77519  2.73123  3.46354  2.40513  3.72494  3.29354  2.67741  2.69355  4.24690  2.90347  2.73739  3.18146  2.89801  2.37887  2.77519  2.98518  4.58477  3.61503
          0.02148  4.24726  4.96961  0.61958  0.77255  0.48576  0.95510
    682   2.40476  4.40166  3.36472  3.07736  4.53054  2.43415  4.25423  3.98776  3.19488  3.62527  4.42888  3.33572  2.74485  3.48303  3.56094  1.06567  2.87401  3.41327  5.82630  4.58102    780 - -
          2.68618  4.42225  2.77519  2.73123  3.46354  2.40513  3.72494  3.29354  2.67741  2.69355  4.24690  2.90347  2.73739  3.18146  2.89801  2.37887  2.77519  2.98518  4.58477  3.61503
          0.02148  4.24726  4.96961  0.61958  0.77255  0.48576  0.95510
    683   2.32074  3.48525  3.89927  3.51016  4.33146  3.07888  4.42561  3.67679  3.44040  3.42839  4.27219  3.54748  3.83229  3.73080  3.71452  0.93123  2.33076  3.17330  5.71250  4.52121    781 - -
          2.68618  4.42225  2.77519  2.73123  3.46354  2.40513  3.72494  3.29354  2.67741  2.69355  4.24690  2.90347  2.73739  3.18146  2.89801  2.37887  2.77519  2.98518  4.58477  3.61503
          0.02148  4.24726  4.96961  0.61958  0.77255  0.48576  0.95510
    684   2.33467  4.55398  3.23198  2.71841  3.91094  3.41293  3.83040  2.80263  2.70755  2.95805  3.81138  2.33892  3.88766  3.04426  3.12218  2.47355  1.94515  2.96666  5.26438  3.98443    782 - -
          2.68618  4.42225  2.77519  2.73123  3.46354  2.40513  3.72494  3.29354  2.67741  2.69355  4.24690  2.90347  2.73739  3.18146  2.89801  2.37887  2.77519  2.98518  4.58477  3.61503
          0.02148  4.24726  4.96961  0.61958  0.77255  0.48576  0.95510
    685   1.30632  4.28655  3.69039  3.26480  4.20892  2.12790  4.25996  3.53975  3.24509  3.28154  4.12841  3.44532  3.84415  3.53638  3.57397  2.55891  2.15141  2.78086  5.58563  4.37233    783 - -
          2.68618  4.42225  2.77519  2.73123  3.46354  2.40513  3.72494  3.29354  2.67741  2.69355  4.24690  2.90347  2.73739  3.18146  2.89801  2.37887  2.77519  2.98518  4.58477  3.61503
          0.02148  4.24726  4.96961  0.61958  0.77255  0.48576  0.95510
    686   2.48450  4.24624  3.96104  3.39064  3.32765  3.77798  4.09940  2.47995  3.29695  1.74578  2.84256  3.68458  2.81193  3.55749  3.54981  3.06204  2.94760  1.91885  4.89329  3.69847    784 - -
          2.68618  4.42225  2.77519  2.73123  3.46354  2.40513  3.72494  3.29354  2.67741  2.69355  4.24690  2.90347  2.73739  3.18146  2.89801  2.37887  2.77519  2.98518  4.58477  3.61503
          0.02148  4.24726  4.96961  0.61958  0.77255  0.48576  0.95510
    687   2.61175  4.70479  2.92557  2.69220  4.47908  3.24953  4.01419  3.92356  2.88055  3.55172  4.38080  1.23578  3.88994  3.20707  3.29224  2.42314  2.44214  3.46272  5.74518  4.41809    785 - -
          2.68618  4.42225  2.77519  2.73123  3.46354  2.40513  3.72494  3.29354  2.67741  2.69355  4.24690  2.90347  2.73739  3.18146  2.89801  2.37887  2.77519  2.98518  4.58477  3.61503
          0.06264  4.24726  3.07011  0.61958  0.77255  0.48576  0.95510
    688   1.70848  4.26965  3.94735  3.41040  3.52635  3.69460  4.19945  2.02174  3.33120  2.45661  3.46469  3.69036  3.65000  3.61203  3.60858  3.01710  2.96072  1.79987  5.08325  3.87303    786 - -
          2.68618  4.42225  2.77519  2.73123  3.46354  2.40513  3.72494  3.29354  2.67741  2.69355  4.24690  2.90347  2.73739  3.18146  2.89801  2.37887  2.77519  2.98518  4.58477  3.61503
          0.02237  4.20699  4.92934  0.61958  0.77255  0.53687  0.87846
    689   2.48438  4.77920  3.04739  2.57089  4.22605  1.86673  3.75535  3.64283  2.49847  3.23531  4.05187  3.05056  3.86373  2.73311  2.40175  2.53091  2.73101  3.27779  5.45448  4.14247    787 - -
          2.68618  4.42225  2.77519  2.73123  3.46354  2.40513  3.72494  3.29354  2.67741  2.69355  4.24690  2.90347  2.73739  3.18146  2.89801  2.37887  2.77519  2.98518  4.58477  3.61503
          0.02237  4.20699  4.92934  0.61958  0.77255  0.53687  0.87846
    690   2.48418  4.52433  3.28898  2.72888  3.72906  2.22438  3.77548  2.80074  2.64107  2.76915  3.04280  3.18222  3.91837  3.01182  2.43087  2.75977  2.86385  2.82480  5.10923  3.84468    788 - -
          2.68618  4.42226  2.77520  2.73124  3.46354  2.40506  3.72495  3.29354  2.67741  2.69355  4.24690  2.90347  2.73740  3.18147  2.89801  2.37887  2.77520  2.98519  4.58477  3.61504
          0.05835  3.00673  4.92934  0.47377  0.97458  0.53687  0.87846
    691   2.64306  4.28471  3.69583  3.13494  3.41904  3.64842  3.97440  2.26434  3.05847  2.40370  2.53468  3.48764  2.80171  3.35472  3.36770  2.92379  2.15623  2.44387  4.92725  3.71202    790 - -
          2.68618  4.42225  2.77519  2.73123  3.46354  2.40513  3.72494  3.29354  2.67741  2.69355  4.24690  2.90347  2.73739  3.18146  2.89801  2.37887  2.77519  2.98518  4.58477  3.61503
          0.02237  4.20699  4.92934  0.61958  0.77255  0.53687  0.87846
    692   3.04410  5.02795  2.95637  2.88266  4.44922  3.44415  4.25106  4.24776  3.19214  3.85880  4.82241  0.67904  4.11804  3.53575  3.54866  3.10544  3.44381  3.83453  5.71592  4.38233    791 - -
          2.68618  4.42225  2.77519  2.73123  3.46354  2.40513  3.72494  3.29354  2.67741  2.69355  4.24690  2.90347  2.73739  3.18146  2.89801  2.37887  2.77519  2.98518  4.58477  3.61503
          0.02237  4.20699  4.92934  0.61958  0.77255  0.53687  0.87846
    693   2.91519  4.34210  4.39614  3.82663  3.32632  4.08666  4.43888  2.07864  3.70854  1.93107  1.74585  4.06802  4.41604  3.93261  3.90306  3.39585  2.69231  1.78191  5.06393  3.90125    792 - -
          2.68618  4.42225  2.77519  2.73123  3.46354  2.40513  3.72494  3.29354  2.67741  2.69355  4.24690  2.90347  2.73739  3.18146  2.89801  2.37887  2.77519  2.98518  4.58477  3.61503
          0.02237  4.20699  4.92934  0.61958  0.77255  0.53687  0.87846
    694   2.91960  5.33321  2.47162  1.18309  4.69087  2.57396  3.80880  4.16057  2.48670  3.68267  4.51036  2.87263  3.92957  2.96239  3.13653  2.85884  3.19226  3.75849  5.84182  4.42712    793 - -
          2.68618  4.42225  2.77519  2.73123  3.46354  2.40513  3.72494  3.29354  2.67741  2.69355  4.24690  2.90347  2.73739  3.18146  2.89801  2.37887  2.77519  2.98518  4.58477  3.61503
          0.02237  4.20699  4.92934  0.61958  0.77255  0.53687  0.87846
    695   2.46691  4.51996  3.13813  2.79784  4.39182  2.81399  4.02313  3.83027  2.90514  3.45171  4.26062  2.54110  3.82306  3.21737  3.31697  1.32387  2.37275  3.34619  5.67003  4.38126    794 - -
          2.68618  4.42225  2.77519  2.73123  3.46354  2.40513  3.72494  3.29354  2.67741  2.69355  4.24690  2.90347  2.73739  3.18146  2.89801  2.37887  2.77519  2.98518  4.58477  3.61503
          0.05309  4.20699  3.30195  0.61958  0.77255  0.53687  0.87846
    696   2.50618  4.96358  2.26677  2.37195  4.24384  3.40930  3.07961  3.40548  2.25437  3.24131  4.02543  2.57997  3.81032  2.74226  2.86551  2.62142  2.85746  2.89813  5.43750  4.06820    795 - -
          2.68618  4.42225  2.77519  2.73123  3.46354  2.40513  3.72494  3.29354  2.67741  2.69355  4.24690  2.90347  2.73739  3.18146  2.89801  2.37887  2.77519  2.98518  4.58477  3.61503
          0.02306  4.17696  4.89931  0.61958  0.77255  0.57210  0.83089
    697   2.74116  5.07768  2.19433  2.33747  4.39274  3.35989  3.72814  3.35119  2.57871  3.41975  4.23008  1.64207  3.85965  2.87558  3.07622  2.58130  3.00467  3.47139  5.61119  4.21291    796 - -
          2.68618  4.42225  2.77519  2.73123  3.46354  2.40513  3.72494  3.29354  2.67741  2.69355  4.24690  2.90347  2.73739  3.18146  2.89801  2.37887  2.77519  2.98518  4.58477  3.61503
          0.02306  4.17696  4.89931  0.61958  0.77255  0.43533  1.04143
    698   2.49843  4.38045  3.69108  3.44677  4.29655  0.92458  4.46508  3.52882  3.47803  3.37684  4.32373  3.58671  3.94975  3.79006  3.74811  2.69781  2.98060  2.37232  5.71104  4.48740    797 - -
          2.68618  4.42225  2.77519  2.73123  3.46354  2.40513  3.72494  3.29354  2.67741  2.69355  4.24690  2.90347  2.73739  3.18146  2.89801  2.37887  2.77519  2.98518  4.58477  3.61503
          0.02148  4.24726  4.96961  0.61958  0.77255  0.48576  0.95510
    699   1.83279  4.35005  3.26471  3.07316  3.53719  3.65958  3.98925  1.98409  3.02910  2.33377  3.48393  3.45746  4.06269  3.33139  3.36930  2.93368  2.74934  2.39939  5.02795  3.79663    798 - -
          2.68618  4.42225  2.77519  2.73123  3.46354  2.40513  3.72494  3.29354  2.67741  2.69355  4.24690  2.90347  2.73739  3.18146  2.89801  2.37887  2.77519  2.98518  4.58477  3.61503
          0.02148  4.24726  4.96961  0.61958  0.77255  0.48576  0.95510
    700   1.91850  4.31797  3.58993  3.04941  3.61941  2.38447  3.97275  2.88899  2.99908  2.67268  3.00459  3.39651  3.96065  3.30086  3.34089  2.78251  2.56488  2.19287  5.06789  3.83929    799 - -
          2.68618  4.42225  2.77519  2.73123  3.46354  2.40513  3.72494  3.29354  2.67741  2.69355  4.24690  2.90347  2.73739  3.18146  2.89801  2.37887  2.77519  2.98518  4.58477  3.61503
          0.20671  4.24726  1.75771  0.61958  0.77255  0.48576  0.95510
    701   2.77429  5.23450  2.04096  2.06964  4.54546  2.12565  3.68730  4.02291  2.29590  3.53891  4.33814  2.78433  3.82583  2.82621  3.07481  2.53529  3.03245  3.61718  5.71029  4.28003    800 - -
          2.68618  4.42225  2.77519  2.73123  3.46354  2.40513  3.72494  3.29354  2.67741  2.69355  4.24690  2.90347  2.73739  3.18146  2.89801  2.37887  2.77519  2.98518  4.58477  3.61503
          0.09133  4.06635  2.65726  0.61958  0.77255  0.68447  0.70190
    702   2.72044  5.11734  2.67397  1.97621  4.43865  3.36356  3.61202  3.88849  1.91989  3.39819  4.19210  2.63375  3.81580  2.57227  2.74953  2.34401  2.95516  3.50131  5.55064  4.17872    801 - -
          2.68618  4.42225  2.77519  2.73123  3.46354  2.40513  3.72494  3.29354  2.67741  2.69355  4.24690  2.90347  2.73739  3.18146  2.89801  2.37887  2.77519  2.98518  4.58477  3.61503
          0.02752  4.00254  4.72488  0.61958  0.77255  0.35476  1.20846
    703   2.65135  4.83962  2.75959  2.48318  4.18338  2.09254  3.74478  2.97614  2.57816  3.21102  4.02843  2.27942  3.86405  2.90441  3.04456  2.42470  2.91840  3.25781  5.44922  4.10832    802 - -
          2.68618  4.42225  2.77519  2.73123  3.46354  2.40513  3.72494  3.29354  2.67741  2.69355  4.24690  2.90347  2.73739  3.18146  2.89801  2.37887  2.77519  2.98518  4.58477  3.61503
          0.02148  4.24726  4.96961  0.61958  0.77255  0.48576  0.95510
    704   2.72664  5.01864  2.84345  2.23655  4.31486  1.89154  3.69587  3.39503  2.18124  3.30967  4.11552  2.66558  3.87900  2.83575  2.89654  2.72488  2.96671  3.39003  5.51019  4.15550    803 - -
          2.68618  4.42225  2.77519  2.73123  3.46354  2.40513  3.72494  3.29354  2.67741  2.69355  4.24690  2.90347  2.73739  3.18146  2.89801  2.37887  2.77519  2.98518  4.58477  3.61503
          0.02148  4.24726  4.96961  0.61958  0.77255  0.48576  0.95510
    705   1.70921  4.43926  3.38598  2.89615  4.04422  3.28264  3.98007  3.41776  2.88678  3.10394  3.94764  2.79656  3.86068  3.20798  3.28059  1.85071  2.57822  2.55096  5.39740  4.13704    804 - -
          2.68618  4.42225  2.77519  2.73123  3.46354  2.40513  3.72494  3.29354  2.67741  2.69355  4.24690  2.90347  2.73739  3.18146  2.89801  2.37887  2.77519  2.98518  4.58477  3.61503
          0.02148  4.24726  4.96961  0.61958  0.77255  0.48576  0.95510
    706   2.63710  4.74222  2.84506  2.44433  4.47791  1.29565  3.99527  3.91942  2.89647  3.52812  4.35604  3.08940  2.91388  3.18745  3.33352  2.50176  3.01398  3.47179  5.74461  4.42092    805 - -
          2.68618  4.42225  2.77519  2.73123  3.46354  2.40513  3.72494  3.29354  2.67741  2.69355  4.24690  2.90347  2.73739  3.18146  2.89801  2.37887  2.77519  2.98518  4.58477  3.61503
          0.02148  4.24726  4.96961  0.61958  0.77255  0.48576  0.95510
    707   2.10694  4.79385  2.32965  2.54756  4.48389  1.87733  3.89647  3.93720  2.77587  3.51671  4.31565  3.02809  3.85473  3.05798  3.25416  2.03200  2.95742  3.47927  5.71695  4.36409    806 - -
          2.68618  4.42225  2.77519  2.73123  3.46354  2.40513  3.72494  3.29354  2.67741  2.69355  4.24690  2.90347  2.73739  3.18146  2.89801  2.37887  2.77519  2.98518  4.58477  3.61503
          0.12230  4.24726  2.29446  0.61958  0.77255  0.48576  0.95510
    708   2.59390  4.39701  3.57611  3.22705  3.86126  1.31449  4.21397  2.14970  3.19838  2.86571  3.87882  3.50473  3.99448  3.54307  3.49784  2.81120  2.98164  2.71902  5.34938  4.09218    807 - -
          2.68618  4.42225  2.77519  2.73123  3.46354  2.40513  3.72494  3.29354  2.67741  2.69355  4.24690  2.90347  2.73739  3.18146  2.89801  2.37887  2.77519  2.98518  4.58477  3.61503
          0.02373  4.14869  4.87103  0.61958  0.77255  0.41873  1.07261
    709   2.65829  5.00372  2.14190  2.38305  4.31623  3.40809  3.66168  3.20171  2.44882  3.31450  4.09857  2.49195  3.40235  2.78852  2.93407  2.16948  2.77488  3.38475  5.50740  4.13108    808 - -
          2.68618  4.42225  2.77519  2.73123  3.46354  2.40513  3.72494  3.29354  2.67741  2.69355  4.24690  2.90347  2.73739  3.18146  2.89801  2.37887  2.77519  2.98518  4.58477  3.61503
          0.02148  4.24726  4.96961  0.61958  0.77255  0.48576  0.95510
    710   2.18696  4.53197  3.30526  2.77403  3.90122  1.85148  3.84995  3.00649  2.70446  2.94319  3.80506  3.20168  3.90008  3.07064  2.65053  2.70817  2.87007  2.76440  5.25747  3.98786    809 - -
          2.68618  4.42225  2.77519  2.73123  3.46354  2.40513  3.72494  3.29354  2.67741  2.69355  4.24690  2.90347  2.73739  3.18146  2.89801  2.37887  2.77519  2.98518  4.58477  3.61503
          0.02148  4.24726  4.96961  0.61958  0.77255  0.48576  0.95510
    711   2.65544  4.84962  2.60809  2.47304  4.14235  3.17425  3.71317  2.98543  2.40228  3.16484  3.98281  2.99032  3.86338  2.86973  2.99212  1.68413  2.90616  3.22254  5.40670  4.06815    810 - -
          2.68618  4.42225  2.77519  2.73123  3.46354  2.40513  3.72494  3.29354  2.67741  2.69355  4.24690  2.90347  2.73739  3.18146  2.89801  2.37887  2.77519  2.98518  4.58477  3.61503
          0.02148  4.24726  4.96961  0.61958  0.77255  0.48576  0.95510
    712   2.72892  4.92416  2.78070  2.20345  3.64914  1.65771  3.77985  3.67530  2.63479  3.28018  4.11135  2.55632  3.89755  2.95086  3.09969  2.75287  2.99818  3.33266  5.50103  4.14241    811 - -
          2.68618  4.42225  2.77519  2.73123  3.46354  2.40513  3.72494  3.29354  2.67741  2.69355  4.24690  2.90347  2.73739  3.18146  2.89801  2.37887  2.77519  2.98518  4.58477  3.61503
          0.02148  4.24726  4.96961  0.61958  0.77255  0.48576  0.95510
    713   2.62565  4.72004  3.04703  2.43426  4.02296  3.13595  3.74822  2.89975  2.58407  3.05811  3.89160  2.77242  3.87366  2.92682  3.02611  1.70111  2.72915  3.10711  5.32768  4.01652    812 - -
          2.68618  4.42225  2.77519  2.73123  3.46354  2.40513  3.72494  3.29354  2.67741  2.69355  4.24690  2.90347  2.73739  3.18146  2.89801  2.37887  2.77519  2.98518  4.58477  3.61503
          0.05200  4.24726  3.31411  0.61958  0.77255  0.48576  0.95510
    714   2.50107  4.40093  3.61354  3.43289  4.41052  0.79935  4.49674  3.78096  3.50981  3.55656  4.48888  3.57161  3.93351  3.82370  3.77144  2.68947  3.00239  2.85712  5.78149  4.56187    813 - -
          2.68618  4.42225  2.77519  2.73123  3.46354  2.40513  3.72494  3.29354  2.67741  2.69355  4.24690  2.90347  2.73739  3.18146  2.89801  2.37887  2.77519  2.98518  4.58477  3.61503
          0.17061  4.21740  1.95111  0.61958  0.77255  0.46251  0.99344
    715   2.51527  4.47688  3.19140  2.73127  3.89918  3.32091  3.84260  2.69833  2.72522  2.96445  3.82404  2.85693  3.39647  3.06967  3.11950  1.60357  2.83181  2.95793  5.25965  3.97998    814 - -
          2.68618  4.42225  2.77519  2.73123  3.46354  2.40513  3.72494  3.29354  2.67741  2.69355  4.24690  2.90347  2.73739  3.18146  2.89801  2.37887  2.77519  2.98518  4.58477  3.61503
          0.02476  4.10686  4.82921  0.61958  0.77255  0.45333  1.00926
    716   2.34283  4.62886  3.17708  2.64667  4.05929  2.50076  3.78603  3.46022  2.59645  3.09390  3.92233  3.10301  3.85184  2.96571  2.24942  2.15058  2.85324  2.66928  5.35414  4.05754    815 - -
          2.68634  4.42241  2.77535  2.73139  3.46369  2.40445  3.72510  3.29370  2.67756  2.69370  4.24705  2.90328  2.73755  3.18140  2.89799  2.37864  2.77535  2.98516  4.58492  3.61519
          0.30611  1.36056  4.93659  1.11454  0.39759  0.46023  0.99733
    717   2.56377  4.64247  3.06775  2.71934  4.30788  3.27162  3.95435  3.75005  2.80742  3.39018  4.21730  1.68481  3.87030  3.14415  3.22344  1.68556  2.93069  2.94813  5.59802  4.27472    826 - -
          2.68618  4.42225  2.77519  2.73123  3.46354  2.40513  3.72494  3.29354  2.67741  2.69355  4.24690  2.90347  2.73739  3.18146  2.89801  2.37887  2.77519  2.98518  4.58477  3.61503
          0.02148  4.24726  4.96961  0.61958  0.77255  0.48576  0.95510
    718   2.62887  4.95426  2.46609  2.30710  4.23066  2.74944  3.62843  3.67033  2.26843  3.07213  3.70206  2.93373  3.82445  2.75365  2.54413  2.63051  2.85999  3.09670  5.42978  3.34783    827 - -
          2.68618  4.42225  2.77519  2.73123  3.46354  2.40513  3.72494  3.29354  2.67741  2.69355  4.24690  2.90347  2.73739  3.18146  2.89801  2.37887  2.77519  2.98518  4.58477  3.61503
          0.13378  4.24726  2.19903  0.61958  0.77255  0.48576  0.95510
    719   2.38178  4.16366  3.90394  3.33085  3.29862  3.11659  4.02531  2.31903  3.24049  2.10146  2.85126  3.61747  4.08485  3.49892  3.49088  2.98966  2.72555  1.80525  4.82239  3.61931    828 - -
          2.68618  4.42225  2.77519  2.73123  3.46354  2.40513  3.72494  3.29354  2.67741  2.69355  4.24690  2.90347  2.73739  3.18146  2.89801  2.37887  2.77519  2.98518  4.58477  3.61503
          0.02400  4.13749  4.85983  0.61958  0.77255  0.61512  0.77778
    720   2.77461  5.03944  1.63148  2.35472  4.13560  2.76588  3.74075  3.76735  2.65383  3.34777  4.18845  2.89850  3.87970  2.92629  3.15219  2.76441  3.03838  3.42080  5.45455  2.60225    829 - -
          2.68618  4.42225  2.77519  2.73123  3.46354  2.40513  3.72494  3.29354  2.67741  2.69355  4.24690  2.90347  2.73739  3.18146  2.89801  2.37887  2.77519  2.98518  4.58477  3.61503
          0.02400  4.13749  4.85983  0.61958  0.77255  0.41262  1.08446
    721   2.42704  5.09845  2.88834  2.06137  4.41632  3.43616  3.20905  3.87190  2.34768  3.38397  4.15471  2.91846  3.50572  1.95551  2.62638  2.66423  2.91809  3.47646  5.53964  4.16274    830 - -
          2.68618  4.42225  2.77519  2.73123  3.46354  2.40513  3.72494  3.29354  2.67741  2.69355  4.24690  2.90347  2.73739  3.18146  2.89801  2.37887  2.77519  2.98518  4.58477  3.61503
          0.02148  4.24726  4.96961  0.61958  0.77255  0.48576  0.95510
    722   2.95809  5.50181  2.08009  1.96711  4.81086  3.35449  3.82226  4.31835  2.76497  3.81099  4.62632  1.40296  3.92992  2.97155  3.32929  2.52845  3.23173  3.88866  5.97009  4.49134    831 - -
          2.68618  4.42225  2.77519  2.73123  3.46354  2.40513  3.72494  3.29354  2.67741  2.69355  4.24690  2.90347  2.73739  3.18146  2.89801  2.37887  2.77519  2.98518  4.58477  3.61503
          0.02148  4.24726  4.96961  0.61958  0.77255  0.48576  0.95510
    723   2.77843  4.22696  3.13453  2.54007  4.41524  2.95447  3.64966  3.83044  1.70795  3.34508  4.14491  3.04051  3.91889  2.50753  1.93542  2.77350  2.99289  3.46893  5.48896  4.18153    832 - -
          2.68618  4.42225  2.77519  2.73123  3.46354  2.40513  3.72494  3.29354  2.67741  2.69355  4.24690  2.90347  2.73739  3.18146  2.89801  2.37887  2.77519  2.98518  4.58477  3.61503
          0.02148  4.24726  4.96961  0.61958  0.77255  0.48576  0.95510
    724   2.72860  4.12800  4.45478  3.85948  2.29784  3.89106  4.21160  1.98346  3.70029  1.87193  2.88584  3.96819  4.23772  3.86533  3.79317  3.19641  2.65303  1.94305  4.75192  3.26669    833 - -
          2.68618  4.42225  2.77519  2.73123  3.46354  2.40513  3.72494  3.29354  2.67741  2.69355  4.24690  2.90347  2.73739  3.18146  2.89801  2.37887  2.77519  2.98518  4.58477  3.61503
          0.02148  4.24726  4.96961  0.61958  0.77255  0.48576  0.95510
    725   1.46953  3.00017  3.80023  3.31362  3.89111  3.24704  4.19784  3.20209  3.24721  2.70805  3.84822  3.49782  3.89118  3.53438  3.54891  1.75286  2.82374  2.86380  5.32313  4.11366    834 - -
          2.68618  4.42225  2.77519  2.73123  3.46354  2.40513  3.72494  3.29354  2.67741  2.69355  4.24690  2.90347  2.73739  3.18146  2.89801  2.37887  2.77519  2.98518  4.58477  3.61503
          0.02148  4.24726  4.96961  0.61958  0.77255  0.48576  0.95510
    726   2.80975  4.67579  3.39622  2.86472  3.40842  3.67333  3.80072  3.12572  2.68654  2.03327  3.67443  3.30368  4.05806  1.76658  3.02717  2.94048  3.03754  2.93537  4.91421  2.87908    835 - -
          2.68618  4.42225  2.77519  2.73123  3.46354  2.40513  3.72494  3.29354  2.67741  2.69355  4.24690  2.90347  2.73739  3.18146  2.89801  2.37887  2.77519  2.98518  4.58477  3.61503
          0.02148  4.24726  4.96961  0.61958  0.77255  0.48576  0.95510
    727   3.48379  5.26258  4.01759  3.46959  4.71612  3.87684  4.17147  4.29949  2.48809  3.74704  4.75122  3.79306  4.37380  3.38537  0.53151  3.55879  3.73212  4.01036  5.65368  4.57785    836 - -
          2.68618  4.42225  2.77519  2.73123  3.46354  2.40513  3.72494  3.29354  2.67741  2.69355  4.24690  2.90347  2.73739  3.18146  2.89801  2.37887  2.77519  2.98518  4.58477  3.61503
          0.02148  4.24726  4.96961  0.61958  0.77255  0.48576  0.95510
    728   3.33705  5.47388  2.72062  0.58961  4.87688  3.56185  4.20442  4.41085  3.13828  3.97363  4.94978  3.22141  4.18974  3.42391  3.57359  3.29084  3.65010  4.06218  5.97486  4.72148    837 - -
          2.68618  4.42225  2.77519  2.73123  3.46354  2.40513  3.72494  3.29354  2.67741  2.69355  4.24690  2.90347  2.73739  3.18146  2.89801  2.37887  2.77519  2.98518  4.58477  3.61503
          0.02148  4.24726  4.96961  0.61958  0.77255  0.48576  0.95510
    729   1.02293  4.27067  3.90758  3.50582  4.09038  3.24197  4.41087  3.04092  3.44292  3.04846  4.00988  3.61377  3.94299  3.73838  3.71844  2.67110  2.48110  2.30819  5.57231  4.37343    838 - -
          2.68618  4.42225  2.77519  2.73123  3.46354  2.40513  3.72494  3.29354  2.67741  2.69355  4.24690  2.90347  2.73739  3.18146  2.89801  2.37887  2.77519  2.98518  4.58477  3.61503
          0.02148  4.24726  4.96961  0.61958  0.77255  0.48576  0.95510
    730   0.58509  4.42610  3.89007  3.71916  4.47205  3.23714  4.68980  3.65765  3.74655  3.52016  4.52291  3.75898  4.01324  4.05461  3.95820  2.77966  3.08397  3.24351  5.85903  4.70885    839 - -
          2.68618  4.42225  2.77519  2.73123  3.46354  2.40513  3.72494  3.29354  2.67741  2.69355  4.24690  2.90347  2.73739  3.18146  2.89801  2.37887  2.77519  2.98518  4.58477  3.61503
          0.02148  4.24726  4.96961  0.61958  0.77255  0.48576  0.95510
    731   3.43962  4.81351  4.91211  4.44247  3.22153  4.56984  5.00062  2.29445  4.22065  0.67634  3.06490  4.67366  4.85288  4.42451  4.34573  3.99445  3.70387  2.23056  5.31635  4.16424    840 - -
          2.68618  4.42225  2.77519  2.73123  3.46354  2.40513  3.72494  3.29354  2.67741  2.69355  4.24690  2.90347  2.73739  3.18146  2.89801  2.37887  2.77519  2.98518  4.58477  3.61503
          0.02148  4.24726  4.96961  0.61958  0.77255  0.48576  0.95510
    732   2.55787  4.61660  3.06701  2.75131  4.35094  3.25410  3.99536  3.77142  2.85733  3.41364  4.24154  1.91155  3.87336  3.19160  3.26321  2.40959  1.53922  3.33806  5.63782  4.33495    841 - -
          2.68618  4.42225  2.77519  2.73123  3.46354  2.40513  3.72494  3.29354  2.67741  2.69355  4.24690  2.90347  2.73739  3.18146  2.89801  2.37887  2.77519  2.98518  4.58477  3.61503
          0.02148  4.24726  4.96961  0.61958  0.77255  0.48576  0.95510
    733   3.36399  5.30361  3.56253  3.13402  4.77843  3.79206  4.03159  4.23687  0.61844  3.72718  4.68407  3.53538  4.27868  3.21293  2.58387  3.39075  3.59659  3.92934  5.68882  4.56519    842 - -
          2.68618  4.42225  2.77519  2.73123  3.46354  2.40513  3.72494  3.29354  2.67741  2.69355  4.24690  2.90347  2.73739  3.18146  2.89801  2.37887  2.77519  2.98518  4.58477  3.61503
          0.02148  4.24726  4.96961  0.61958  0.77255  0.48576  0.95510
    734   3.77946  5.07486  4.75893  4.55887  0.55326  4.34958  4.10406  3.27541  4.46134  2.56434  3.95752  4.46537  4.81029  4.52843  4.48725  4.01911  4.08611  3.29130  4.26887  2.60001    843 - -
          2.68618  4.42225  2.77519  2.73123  3.46354  2.40513  3.72494  3.29354  2.67741  2.69355  4.24690  2.90347  2.73739  3.18146  2.89801  2.37887  2.77519  2.98518  4.58477  3.61503
          0.02148  4.24726  4.96961  0.61958  0.77255  0.48576  0.95510
    735   3.48379  5.26258  4.01759  3.46959  4.71612  3.87684  4.17147  4.29949  2.48809  3.74704  4.75122  3.79306  4.37380  3.38537  0.53151  3.55879  3.73212  4.01036  5.65368  4.57785    844 - -
          2.68618  4.42225  2.77519  2.73123  3.46354  2.40513  3.72494  3.29354  2.67741  2.69355  4.24690  2.90347  2.73739  3.18146  2.89801  2.37887  2.77519  2.98518  4.58477  3.61503
          0.02148  4.24726  4.96961  0.61958  0.77255  0.48576  0.95510
    736   3.00770  5.03831  3.20780  2.83606  4.02482  3.63251  3.90296  3.61467  2.51238  2.78850  4.14960  3.28856  4.11645  1.07991  2.79582  3.05950  3.26916  3.39545  5.38864  4.02396    845 - -
          2.68618  4.42225  2.77519  2.73123  3.46354  2.40513  3.72494  3.29354  2.67741  2.69355  4.24690  2.90347  2.73739  3.18146  2.89801  2.37887  2.77519  2.98518  4.58477  3.61503
          0.02148  4.24726  4.96961  0.61958  0.77255  0.48576  0.95510
    737   3.23818  5.31506  3.56427  2.96838  4.79470  3.79065  3.78319  4.16476  0.83142  3.59695  4.48937  3.36128  4.19048  2.92549  2.11571  3.23431  3.41474  3.84624  5.60938  4.45425    846 - -
          2.68618  4.42225  2.77519  2.73123  3.46354  2.40513  3.72494  3.29354  2.67741  2.69355  4.24690  2.90347  2.73739  3.18146  2.89801  2.37887  2.77519  2.98518  4.58477  3.61503
          0.02148  4.24726  4.96961  0.61958  0.77255  0.48576  0.95510
    738   3.48379  5.26258  4.01759  3.46959  4.71612  3.87684  4.17147  4.29949  2.48809  3.74704  4.75122  3.79306  4.37380  3.38537  0.53151  3.55879  3.73212  4.01036  5.65368  4.57785    847 - -
          2.68618  4.42225  2.77519  2.73123  3.46354  2.40513  3.72494  3.29354  2.67741  2.69355  4.24690  2.90347  2.73739  3.18146  2.89801  2.37887  2.77519  2.98518  4.58477  3.61503
          0.02148  4.24726  4.96961  0.61958  0.77255  0.48576  0.95510
    739   3.36399  5.30361  3.56253  3.13402  4.77843  3.79206  4.03159  4.23687  0.61844  3.72718  4.68407  3.53538  4.27868  3.21293  2.58387  3.39075  3.59659  3.92934  5.68882  4.56519    848 - -
          2.68618  4.42225  2.77519  2.73123  3.46354  2.40513  3.72494  3.29354  2.67741  2.69355  4.24690  2.90347  2.73739  3.18146  2.89801  2.37887  2.77519  2.98518  4.58477  3.61503
          0.02148  4.24726  4.96961  0.61958  0.77255  0.48576  0.95510
    740   2.83625  5.17996  2.43703  1.22724  4.47473  3.40159  3.78843  3.84681  2.65347  3.47366  4.31198  2.90895  3.91798  2.94061  3.15283  2.80740  3.09856  2.82499  5.70101  4.29823    849 - -
          2.68621  4.42228  2.77522  2.73111  3.46357  2.40516  3.72497  3.29357  2.67744  2.69358  4.24693  2.90350  2.73742  3.18149  2.89767  2.37890  2.77522  2.98521  4.58480  3.61506
          0.07617  2.71208  4.96961  0.83688  0.56750  0.48576  0.95510
    741   3.48379  5.26258  4.01759  3.46959  4.71612  3.87684  4.17147  4.29949  2.48809  3.74704  4.75122  3.79306  4.37380  3.38537  0.53151  3.55879  3.73212  4.01036  5.65368  4.57785    853 - -
          2.68618  4.42225  2.77519  2.73123  3.46354  2.40513  3.72494  3.29354  2.67741  2.69355  4.24690  2.90347  2.73739  3.18146  2.89801  2.37887  2.77519  2.98518  4.58477  3.61503
          0.02148  4.24726  4.96961  0.61958  0.77255  0.48576  0.95510
    742   2.53003  1.17076  3.76333  3.44363  4.04158  3.27089  4.35022  3.43069  3.35841  3.23259  4.14788  2.18398  3.96963  3.71418  3.61157  2.73973  2.97691  3.06387  5.46641  4.20804    854 - -
          2.68618  4.42225  2.77519  2.73123  3.46354  2.40513  3.72494  3.29354  2.67741  2.69355  4.24690  2.90347  2.73739  3.18146  2.89801  2.37887  2.77519  2.98518  4.58477  3.61503
          0.02148  4.24726  4.96961  0.61958  0.77255  0.48576  0.95510
    743   3.77946  5.07486  4.75893  4.55887  0.55326  4.34958  4.10406  3.27541  4.46134  2.56434  3.95752  4.46537  4.81029  4.52843  4.48725  4.01911  4.08611  3.29130  4.26887  2.60001    855 - -
          2.68618  4.42225  2.77519  2.73123  3.46354  2.40513  3.72494  3.29354  2.67741  2.69355  4.24690  2.90347  2.73739  3.18146  2.89801  2.37887  2.77519  2.98518  4.58477  3.61503
          0.02148  4.24726  4.96961  0.61958  0.77255  0.48576  0.95510
    744   2.68700  5.16638  2.51114  1.94385  4.49607  2.65595  3.17492  3.97191  2.23426  3.46120  4.21660  2.87956  3.82821  2.73661  2.38798  2.64805  2.92075  3.54992  5.60136  4.19727    856 - -
          2.68618  4.42225  2.77519  2.73123  3.46354  2.40513  3.72494  3.29354  2.67741  2.69355  4.24690  2.90347  2.73739  3.18146  2.89801  2.37887  2.77519  2.98518  4.58477  3.61503
          0.02148  4.24726  4.96961  0.61958  0.77255  0.48576  0.95510
    745   3.24272  5.33354  3.62221  2.97048  4.82565  3.81090  3.75451  4.17494  0.87184  3.59223  4.47606  3.35803  4.18941  2.89088  1.98411  3.23330  3.40552  3.85585  5.60123  4.45464    857 - -
          2.68618  4.42225  2.77519  2.73123  3.46354  2.40513  3.72494  3.29354  2.67741  2.69355  4.24690  2.90347  2.73739  3.18146  2.89801  2.37887  2.77519  2.98518  4.58477  3.61503
          0.02148  4.24726  4.96961  0.61958  0.77255  0.48576  0.95510
    746   3.36399  5.30361  3.56253  3.13402  4.77843  3.79206  4.03159  4.23687  0.61844  3.72718  4.68407  3.53538  4.27868  3.21293  2.58387  3.39075  3.59659  3.92934  5.68882  4.56519    858 - -
          2.68618  4.42225  2.77519  2.73123  3.46354  2.40513  3.72494  3.29354  2.67741  2.69355  4.24690  2.90347  2.73739  3.18146  2.89801  2.37887  2.77519  2.98518  4.58477  3.61503
          0.02148  4.24726  4.96961  0.61958  0.77255  0.48576  0.95510
    747   3.11841  4.57648  4.63381  4.32422  3.85724  4.10055  5.07228  2.11178  4.19918  2.48793  3.77921  4.45044  4.65177  4.53904  4.37400  3.64048  3.47793  0.65401  5.69969  4.44872    859 - -
          2.68618  4.42225  2.77519  2.73123  3.46354  2.40513  3.72494  3.29354  2.67741  2.69355  4.24690  2.90347  2.73739  3.18146  2.89801  2.37887  2.77519  2.98518  4.58477  3.61503
          0.02148  4.24726  4.96961  0.61958  0.77255  0.48576  0.95510
    748   2.84639  4.99394  3.65144  3.01825  4.31681  3.70818  3.82618  3.66430  2.18643  2.91481  4.18735  3.38730  4.13652  2.99930  1.02822  3.09447  3.25310  3.40242  5.45215  4.22988    860 - -
          2.68618  4.42225  2.77519  2.73123  3.46354  2.40513  3.72494  3.29354  2.67741  2.69355  4.24690  2.90347  2.73739  3.18146  2.89801  2.37887  2.77519  2.98518  4.58477  3.61503
          0.07147  4.24726  2.90642  0.61958  0.77255  0.48576  0.95510
    749   3.19717  3.82746  4.28659  3.89402  2.49538  3.97758  3.82973  3.21940  3.69467  2.79750  3.93892  3.94922  4.45080  3.94647  3.86089  3.40819  3.50125  3.05534  4.14259  0.82667    861 - -
          2.68618  4.42225  2.77519  2.73123  3.46354  2.40513  3.72494  3.29354  2.67741  2.69355  4.24690  2.90347  2.73739  3.18146  2.89801  2.37887  2.77519  2.98518  4.58477  3.61503
          0.04237  4.19836  3.63205  0.61958  0.77255  0.54723  0.86405
    750   2.95567  5.15012  2.94084  2.59176  4.13769  3.54186  2.83771  3.92519  2.34887  3.41852  4.29831  3.08403  4.00877  1.30609  2.66002  2.94557  3.18928  3.59468  5.38098  3.97386    862 - -
          2.68618  4.42225  2.77519  2.73123  3.46354  2.40513  3.72494  3.29354  2.67741  2.69355  4.24690  2.90347  2.73739  3.18146  2.89801  2.37887  2.77519  2.98518  4.58477  3.61503
          0.02301  4.17900  4.90135  0.61958  0.77255  0.56977  0.83391
    751   2.49524  4.41371  3.50644  3.34853  4.40078  3.13956  4.44340  3.97123  3.44394  3.67123  4.57818  3.51428  3.90602  3.77023  3.71177  0.70781  3.00042  3.43659  5.75007  4.48956    863 - -
          2.68618  4.42225  2.77519  2.73123  3.46354  2.40513  3.72494  3.29354  2.67741  2.69355  4.24690  2.90347  2.73739  3.18146  2.89801  2.37887  2.77519  2.98518  4.58477  3.61503
          0.02301  4.17900  4.90135  0.61958  0.77255  0.56977  0.83391
    752   3.38667  5.18176  3.91186  3.37206  4.61635  3.80066  4.09567  4.18950  2.42650  3.64973  4.65130  3.70323  4.29689  3.30903  0.59677  3.46203  3.63713  3.90240  5.57971  4.48763    864 - -
          2.68618  4.42225  2.77519  2.73123  3.46354  2.40513  3.72494  3.29354  2.67741  2.69355  4.24690  2.90347  2.73739  3.18146  2.89801  2.37887  2.77519  2.98518  4.58477  3.61503
          0.02301  4.17900  4.90135  0.61958  0.77255  0.56977  0.83391
    753   3.28304  5.23315  3.47774  3.05566  4.69111  3.72571  3.97085  4.14314  0.68312  3.64634  4.60187  3.46227  4.21309  3.15251  2.54300  3.31125  3.51850  3.83757  5.62680  4.48979    865 - -
          2.68618  4.42225  2.77519  2.73123  3.46354  2.40513  3.72494  3.29354  2.67741  2.69355  4.24690  2.90347  2.73739  3.18146  2.89801  2.37887  2.77519  2.98518  4.58477  3.61503
          0.02301  4.17900  4.90135  0.61958  0.77255  0.56977  0.83391
    754   3.21738  5.32274  3.68456  2.94743  4.83204  3.80614  3.68762  4.15424  1.20331  3.55298  4.42768  3.32626  4.15632  2.81711  1.42052  3.20169  3.36277  3.83510  5.55611  4.42181    866 - -
          2.68618  4.42225  2.77519  2.73123  3.46354  2.40513  3.72494  3.29354  2.67741  2.69355  4.24690  2.90347  2.73739  3.18146  2.89801  2.37887  2.77519  2.98518  4.58477  3.61503
          0.02301  4.17900  4.90135  0.61958  0.77255  0.56977  0.83391
    755   3.51841  4.89605  4.68121  4.33336  3.28278  4.36814  4.89444  2.51377  4.09878  0.57234  3.22907  4.57961  4.75763  4.39203  4.22014  3.99215  3.80241  2.62866  5.26151  4.05199    867 - -
          2.68618  4.42225  2.77519  2.73123  3.46354  2.40513  3.72494  3.29354  2.67741  2.69355  4.24690  2.90347  2.73739  3.18146  2.89801  2.37887  2.77519  2.98518  4.58477  3.61503
          0.02301  4.17900  4.90135  0.61958  0.77255  0.56977  0.83391
    756   0.64873  4.37554  3.80368  3.62280  4.38703  3.18947  4.60421  3.56078  3.64785  3.42711  4.43376  3.68533  3.95877  3.96210  3.86875  2.72768  3.02697  3.16016  5.78219  4.62137    868 - -
          2.68618  4.42225  2.77519  2.73123  3.46354  2.40513  3.72494  3.29354  2.67741  2.69355  4.24690  2.90347  2.73739  3.18146  2.89801  2.37887  2.77519  2.98518  4.58477  3.61503
          0.02301  4.17900  4.90135  0.61958  0.77255  0.56977  0.83391
    757   3.06264  5.62176  1.91907  1.00183  4.91710  3.32399  3.87688  4.44035  2.89384  3.94216  4.80214  2.79361  3.94975  3.04577  3.48372  2.94458  3.35361  4.01339  6.08218  4.58555    869 - -
          2.68618  4.42225  2.77519  2.73123  3.46354  2.40513  3.72494  3.29354  2.67741  2.69355  4.24690  2.90347  2.73739  3.18146  2.89801  2.37887  2.77519  2.98518  4.58477  3.61503
          0.02301  4.17900  4.90135  0.61958  0.77255  0.56977  0.83391
    758   2.99941  5.15963  2.93234  2.62674  4.15718  3.54482  3.31169  3.95761  2.38513  3.44325  4.34724  3.11316  4.03554  1.16167  2.68310  2.99306  3.24343  3.63324  5.40551  4.00375    870 - -
          2.68618  4.42225  2.77519  2.73123  3.46354  2.40513  3.72494  3.29354  2.67741  2.69355  4.24690  2.90347  2.73739  3.18146  2.89801  2.37887  2.77519  2.98518  4.58477  3.61503
          0.02301  4.17900  4.90135  0.61958  0.77255  0.56977  0.83391
    759   3.38667  5.18176  3.91186  3.37206  4.61635  3.80066  4.09567  4.18950  2.42650  3.64973  4.65130  3.70323  4.29689  3.30903  0.59677  3.46203  3.63713  3.90240  5.57971  4.48763    871 - -
          2.68618  4.42225  2.77519  2.73123  3.46354  2.40513  3.72494  3.29354  2.67741  2.69355  4.24690  2.90347  2.73739  3.18146  2.89801  2.37887  2.77519  2.98518  4.58477  3.61503
          0.02301  4.17900  4.90135  0.61958  0.77255  0.56977  0.83391
    760   3.21232  4.90621  3.85421  3.74532  4.69614  3.57696  4.78760  4.33344  3.83150  3.92124  4.99132  4.01608  0.41448  4.21030  4.03237  3.39178  3.67978  3.94131  5.78626  4.82438    872 - -
          2.68618  4.42225  2.77519  2.73123  3.46354  2.40513  3.72494  3.29354  2.67741  2.69355  4.24690  2.90347  2.73739  3.18146  2.89801  2.37887  2.77519  2.98518  4.58477  3.61503
          0.02301  4.17900  4.90135  0.61958  0.77255  0.56977  0.83391
    761   3.38667  5.18176  3.91186  3.37206  4.61635  3.80066  4.09567  4.18950  2.42650  3.64973  4.65130  3.70323  4.29689  3.30903  0.59677  3.46203  3.63713  3.90240  5.57971  4.48763    873 - -
          2.68618  4.42225  2.77519  2.73123  3.46354  2.40513  3.72494  3.29354  2.67741  2.69355  4.24690  2.90347  2.73739  3.18146  2.89801  2.37887  2.77519  2.98518  4.58477  3.61503
          0.02301  4.17900  4.90135  0.61958  0.77255  0.56977  0.83391
    762   3.13663  4.43631  4.92381  4.38870  2.86210  4.48837  4.92058  1.47119  4.28072  2.04005  3.32335  4.56254  4.76443  4.46663  4.42282  3.84615  3.38259  1.13453  5.35637  4.15022    874 - -
          2.68618  4.42225  2.77519  2.73123  3.46354  2.40513  3.72494  3.29354  2.67741  2.69355  4.24690  2.90347  2.73739  3.18146  2.89801  2.37887  2.77519  2.98518  4.58477  3.61503
          0.02301  4.17900  4.90135  0.61958  0.77255  0.56977  0.83391
    763   3.38667  5.18176  3.91186  3.37206  4.61635  3.80066  4.09567  4.18950  2.42650  3.64973  4.65130  3.70323  4.29689  3.30903  0.59677  3.46203  3.63713  3.90240  5.57971  4.48763    875 - -
          2.68618  4.42225  2.77519  2.73123  3.46354  2.40513  3.72494  3.29354  2.67741  2.69355  4.24690  2.90347  2.73739  3.18146  2.89801  2.37887  2.77519  2.98518  4.58477  3.61503
          0.02301  4.17900  4.90135  0.61958  0.77255  0.56977  0.83391
    764   3.09263  4.82613  3.82820  3.77185  4.88671  0.38170  4.86221  4.57199  3.99418  4.18330  5.16942  3.99392  4.22603  4.29466  4.18597  3.27504  3.59748  4.04085  5.88961  5.00278    876 - -
          2.68618  4.42225  2.77519  2.73123  3.46354  2.40513  3.72494  3.29354  2.67741  2.69355  4.24690  2.90347  2.73739  3.18146  2.89801  2.37887  2.77519  2.98518  4.58477  3.61503
          0.02301  4.17900  4.90135  0.61958  0.77255  0.56977  0.83391
    765   3.16823  5.13837  3.14859  2.92045  4.34664  3.59765  4.07710  4.03745  2.72219  3.50741  4.53833  3.37850  4.16291  0.77296  2.99509  3.20842  3.47048  3.75120  5.56797  4.28810    877 - -
          2.68618  4.42225  2.77519  2.73123  3.46354  2.40513  3.72494  3.29354  2.67741  2.69355  4.24690  2.90347  2.73739  3.18146  2.89801  2.37887  2.77519  2.98518  4.58477  3.61503
          0.02301  4.17900  4.90135  0.61958  0.77255  0.53112  0.88660
    766   3.70582  5.01497  4.68973  4.47709  0.59884  4.29526  4.06717  3.20304  4.37946  2.50220  3.89091  4.40393  4.75464  4.45957  4.41778  3.95074  4.01123  3.21589  4.24012  2.57475    878 - -
          2.68618  4.42225  2.77519  2.73123  3.46354  2.40513  3.72494  3.29354  2.67741  2.69355  4.24690  2.90347  2.73739  3.18146  2.89801  2.37887  2.77519  2.98518  4.58477  3.61503
          0.02257  4.19836  4.92071  0.61958  0.77255  0.54723  0.86405
    767   2.88304  4.46072  4.02804  3.66173  3.63543  3.82277  4.48276  2.31347  3.49280  2.41898  3.60981  3.91159  4.34378  3.48780  3.72057  3.25461  3.21084  0.92810  5.33198  4.06303    879 - -
          2.68618  4.42225  2.77519  2.73123  3.46354  2.40513  3.72494  3.29354  2.67741  2.69355  4.24690  2.90347  2.73739  3.18146  2.89801  2.37887  2.77519  2.98518  4.58477  3.61503
          0.02257  4.19836  4.92071  0.61958  0.77255  0.54723  0.86405
    768   3.17389  5.25411  3.68789  2.94559  4.69278  3.80067  3.69439  4.02643  1.64061  3.20882  4.34971  3.32685  4.14902  2.83001  1.12514  3.17480  3.32694  3.72297  5.51658  4.36197    880 - -
          2.68618  4.42225  2.77519  2.73123  3.46354  2.40513  3.72494  3.29354  2.67741  2.69355  4.24690  2.90347  2.73739  3.18146  2.89801  2.37887  2.77519  2.98518  4.58477  3.61503
          0.02257  4.19836  4.92071  0.61958  0.77255  0.54723  0.86405
    769   2.96774  5.22368  3.19990  2.64739  4.60463  3.62557  3.39852  4.00547  1.82775  3.46691  4.29584  3.11827  4.01255  1.47059  2.23366  2.94633  3.15878  3.65524  5.54481  4.29181    881 - -
          2.68618  4.42225  2.77519  2.73123  3.46354  2.40513  3.72494  3.29354  2.67741  2.69355  4.24690  2.90347  2.73739  3.18146  2.89801  2.37887  2.77519  2.98518  4.58477  3.61503
          0.02257  4.19836  4.92071  0.61958  0.77255  0.54723  0.86405
    770   2.49544  4.33390  3.49606  2.94809  3.56722  3.51128  3.89371  2.50763  2.90179  2.62606  3.52217  3.04891  3.94987  3.21067  3.25666  2.22970  2.23392  2.16214  5.00901  3.77300    882 - -
          2.68618  4.42225  2.77519  2.73123  3.46354  2.40513  3.72494  3.29354  2.67741  2.69355  4.24690  2.90347  2.73739  3.18146  2.89801  2.37887  2.77519  2.98518  4.58477  3.61503
          0.02257  4.19836  4.92071  0.61958  0.77255  0.54723  0.86405
    771   2.30957  4.45626  3.29585  2.61530  3.35819  2.60319  3.77744  3.00391  2.71637  2.69547  3.56893  3.19191  3.60011  3.03825  3.11482  2.54018  2.83673  2.27490  5.03556  3.56526    883 - -
          2.68618  4.42225  2.77519  2.73123  3.46354  2.40513  3.72494  3.29354  2.67741  2.69355  4.24690  2.90347  2.73739  3.18146  2.89801  2.37887  2.77519  2.98518  4.58477  3.61503
          0.02257  4.19836  4.92071  0.61958  0.77255  0.54723  0.86405
    772   2.45100  5.01135  2.73935  2.35635  3.90420  3.40616  3.15674  3.76221  2.37235  3.29723  4.06894  2.55201  3.41662  2.30794  2.85578  2.29031  2.85870  3.37705  5.47611  4.09528    884 - -
          2.68618  4.42225  2.77519  2.73123  3.46354  2.40513  3.72494  3.29354  2.67741  2.69355  4.24690  2.90347  2.73739  3.18146  2.89801  2.37887  2.77519  2.98518  4.58477  3.61503
          0.02257  4.19836  4.92071  0.61958  0.77255  0.54723  0.86405
    773   2.35065  5.34077  1.93596  1.52930  4.66859  3.00556  3.75034  4.15878  2.64086  3.66170  4.45726  2.81731  3.87659  2.88830  3.18344  2.65258  3.10539  3.73493  5.82411  4.37379    885 - -
          2.68618  4.42225  2.77519  2.73123  3.46354  2.40513  3.72494  3.29354  2.67741  2.69355  4.24690  2.90347  2.73739  3.18146  2.89801  2.37887  2.77519  2.98518  4.58477  3.61503
          0.02257  4.19836  4.92071  0.61958  0.77255  0.54723  0.86405
    774   2.64233  4.98893  2.42654  2.36905  4.27677  3.40656  2.99259  3.43279  2.41227  3.27572  4.05997  2.43150  3.81962  2.75956  2.89373  2.51331  2.29736  3.35245  5.46867  4.09452    886 - -
          2.68618  4.42225  2.77519  2.73123  3.46354  2.40513  3.72494  3.29354  2.67741  2.69355  4.24690  2.90347  2.73739  3.18146  2.89801  2.37887  2.77519  2.98518  4.58477  3.61503
          0.02257  4.19836  4.92071  0.61958  0.77255  0.54723  0.86405
    775   2.47141  5.13959  2.55978  2.26733  4.46387  3.39692  3.62119  3.93507  1.93656  3.43268  4.19336  2.58686  3.81831  2.23763  2.85090  2.64080  2.74594  3.52048  5.57977  4.17958    887 - -
          2.68618  4.42225  2.77519  2.73123  3.46354  2.40513  3.72494  3.29354  2.67741  2.69355  4.24690  2.90347  2.73739  3.18146  2.89801  2.37887  2.77519  2.98518  4.58477  3.61503
          0.02257  4.19836  4.92071  0.61958  0.77255  0.54723  0.86405
    776   2.23030  5.10753  2.08692  2.09389  4.45385  3.36346  3.69725  3.91482  2.52375  3.44994  4.23651  2.87289  3.84221  2.82844  3.02874  2.06782  2.78077  3.51470  5.63043  4.22874    888 - -
          2.68618  4.42225  2.77519  2.73123  3.46354  2.40513  3.72494  3.29354  2.67741  2.69355  4.24690  2.90347  2.73739  3.18146  2.89801  2.37887  2.77519  2.98518  4.58477  3.61503
          0.04237  4.19836  3.63205  0.61958  0.77255  0.54723  0.86405
    777   2.59756  5.20528  2.61204  1.70376  4.52927  2.55838  3.68624  3.99883  2.23678  3.50922  4.29494  2.40953  3.85209  2.81429  2.97408  2.71577  3.00902  3.59307  5.67000  4.26134    889 - -
          2.68618  4.42225  2.77519  2.73123  3.46354  2.40513  3.72494  3.29354  2.67741  2.69355  4.24690  2.90347  2.73739  3.18146  2.89801  2.37887  2.77519  2.98518  4.58477  3.61503
          0.02301  4.17900  4.90135  0.61958  0.77255  0.56977  0.83391
    778   2.35616  5.20525  2.03470  2.07430  4.52196  3.37317  3.32248  4.00197  2.31113  3.49659  4.26324  2.84042  3.82643  2.30265  2.93772  2.66902  2.95784  3.58254  5.64521  4.22738    890 - -
          2.68618  4.42225  2.77519  2.73123  3.46354  2.40513  3.72494  3.29354  2.67741  2.69355  4.24690  2.90347  2.73739  3.18146  2.89801  2.37887  2.77519  2.98518  4.58477  3.61503
          0.02301  4.17900  4.90135  0.61958  0.77255  0.56977  0.83391
    779   2.17063  4.59591  2.64450  2.61094  3.86868  3.17499  3.74925  2.55199  2.62175  2.91272  3.76228  3.08764  3.86529  2.95207  3.05495  2.54424  2.35589  2.94810  5.21487  3.92307    891 - -
          2.68618  4.42225  2.77519  2.73123  3.46354  2.40513  3.72494  3.29354  2.67741  2.69355  4.24690  2.90347  2.73739  3.18146  2.89801  2.37887  2.77519  2.98518  4.58477  3.61503
          0.02301  4.17900  4.90135  0.61958  0.77255  0.56977  0.83391
    780   2.53036  5.08395  2.73217  2.12018  4.40696  3.15033  3.33757  3.87525  1.97194  3.37726  4.13291  2.87349  3.79750  2.60342  2.64710  2.50064  2.64175  3.46319  5.52698  4.13273    892 - -
          2.68618  4.42225  2.77519  2.73123  3.46354  2.40513  3.72494  3.29354  2.67741  2.69355  4.24690  2.90347  2.73739  3.18146  2.89801  2.37887  2.77519  2.98518  4.58477  3.61503
          0.02301  4.17900  4.90135  0.61958  0.77255  0.56977  0.83391
    781   2.66064  4.20007  2.27790  2.05047  4.41048  3.38336  3.62412  3.87758  2.40058  3.39276  4.15955  2.49336  3.80976  2.59038  2.89544  2.20846  2.89825  3.47336  5.55623  4.15659    893 - -
          2.68618  4.42225  2.77519  2.73123  3.46354  2.40513  3.72494  3.29354  2.67741  2.69355  4.24690  2.90347  2.73739  3.18146  2.89801  2.37887  2.77519  2.98518  4.58477  3.61503
          0.20883  4.17900  1.75356  0.61958  0.77255  0.56977  0.83391
    782   2.42951  4.50875  3.20442  2.65647  3.81106  3.39328  3.72823  2.94848  2.54207  2.84331  3.71011  3.10317  3.83756  2.94025  2.36401  2.05876  2.81112  2.67211  5.15726  3.88336    894 - -
          2.68650  4.42099  2.77459  2.73098  3.46396  2.40540  3.72536  3.29378  2.67763  2.69377  4.24637  2.90339  2.73750  3.18090  2.89830  2.37831  2.77561  2.98507  4.58519  3.61495
          0.30506  1.33589        *  2.15197  0.12359  0.00000        *
//
