# Supplementary material for: Potential Conservation of Circadian Clock Proteins in the phylum Nematoda as Revealed by Bioinformatic Searches
Source: PLoS One. 2014 Nov 14;9(11):e112871. doi: 10.1371/journal.pone.0112871 (PMC4232591; doi:10.1371/journal.pone.0112871)
Supplement: File S1 — HMM profiles used in this work and HMMsearch results. (ZIP) [file pone.0112871.s007.zip › HMMs-CE/Arabidopsis/PRR5_AED93314-aln.fasta.hmm]

HMMER3/b [3.0 | March 2010]
NAME  PRR5_AED93314-aln
LENG  699
ALPH  amino
RF    no
CS    no
MAP   yes
DATE  Wed Aug 22 12:17:40 2012
NSEQ  23
EFFN  1.760376
CKSUM 1734906242
STATS LOCAL MSV      -12.8447  0.69664
STATS LOCAL VITERBI  -13.3787  0.69664
STATS LOCAL FORWARD   -5.7003  0.69664
HMM          A        C        D        E        F        G        H        I        K        L        M        N        P        Q        R        S        T        V        W        Y   
            m->m     m->i     m->d     i->m     i->i     d->m     d->d
  COMPO   2.53906  4.24288  2.89114  2.49787  3.64802  3.03754  3.59030  3.14130  2.49740  2.65481  3.71052  2.91296  3.37673  2.88221  2.73894  2.43852  2.83731  2.82164  4.68772  3.75843
          2.68836  4.42289  2.77606  2.73213  3.45896  2.40675  3.72565  3.29096  2.67700  2.69175  4.24574  2.90409  2.73708  3.18286  2.89806  2.37792  2.77486  2.98505  4.58281  3.61628
          0.78756  1.39369  1.21439  3.70047  0.02502  0.00000        *
      1   2.61786  4.51905  3.22936  2.41626  3.69791  3.04255  3.74921  3.05474  2.42038  2.74515  2.38358  3.15103  3.90551  2.98755  3.02514  2.75369  2.85136  2.44031  5.07986  3.81284    105 - -
          2.68618  4.42225  2.77519  2.73123  3.46354  2.40513  3.72494  3.29354  2.67741  2.69355  4.24690  2.90347  2.73739  3.18146  2.89801  2.37887  2.77519  2.98518  4.58477  3.61503
          0.02346  4.16011  4.88246  0.61958  0.77255  0.89187  0.52745
      2   2.56603  2.80277  3.15536  2.38779  3.91325  2.33237  3.76963  3.30619  2.61751  2.95896  3.80453  3.10331  3.85617  2.97236  2.80133  2.36637  2.84349  2.99834  5.24662  3.96118    106 - -
          2.68618  4.42225  2.77519  2.73123  3.46354  2.40513  3.72494  3.29354  2.67741  2.69355  4.24690  2.90347  2.73739  3.18146  2.89801  2.37887  2.77519  2.98518  4.58477  3.61503
          0.02346  4.16011  4.88246  0.61958  0.77255  0.89187  0.52745
      3   2.63341  3.67079  3.10983  2.09556  3.94123  3.47730  3.67707  3.32555  2.33641  2.96420  3.80337  3.04431  3.86725  2.85287  2.35157  2.70062  2.86330  2.49585  5.23576  3.93580    107 - -
          2.68618  4.42225  2.77519  2.73123  3.46354  2.40513  3.72494  3.29354  2.67741  2.69355  4.24690  2.90347  2.73739  3.18146  2.89801  2.37887  2.77519  2.98518  4.58477  3.61503
          0.02346  4.16011  4.88246  0.61958  0.77255  0.89187  0.52745
      4   2.60549  4.50245  3.19009  2.31740  3.78878  2.92541  3.84130  3.04481  2.75413  2.82370  3.70918  3.18214  3.91353  3.08625  3.14953  2.75231  2.50027  1.82581  5.18331  3.91614    108 - -
          2.68618  4.42225  2.77519  2.73123  3.46354  2.40513  3.72494  3.29354  2.67741  2.69355  4.24690  2.90347  2.73739  3.18146  2.89801  2.37887  2.77519  2.98518  4.58477  3.61503
          0.02346  4.16011  4.88246  0.61958  0.77255  0.51156  0.91518
      5   2.82263  4.30129  4.18183  2.75406  3.36149  3.94507  4.25383  2.09892  3.50400  2.05071  2.03378  3.87429  4.29427  3.74662  3.72721  3.23271  3.05569  1.77534  4.97149  3.78558    109 - -
          2.68618  4.42225  2.77519  2.73123  3.46354  2.40513  3.72494  3.29354  2.67741  2.69355  4.24690  2.90347  2.73739  3.18146  2.89801  2.37887  2.77519  2.98518  4.58477  3.61503
          0.04664  4.37024  3.41379  0.61958  0.77255  0.61347  0.77973
      6   2.53675  4.30071  3.65269  3.08177  3.42726  2.77770  3.92579  2.55463  3.02104  2.38889  2.70203  3.45094  4.03765  3.30911  2.76594  2.55030  2.88225  2.27014  4.89221  3.16601    110 - -
          2.68618  4.42225  2.77519  2.73123  3.46354  2.40513  3.72494  3.29354  2.67741  2.69355  4.24690  2.90347  2.73739  3.18146  2.89801  2.37887  2.77519  2.98518  4.58477  3.61503
          0.01893  4.37232  5.09467  0.61958  0.77255  0.61565  0.77715
      7   2.66832  4.99013  2.99832  2.03914  4.26645  3.16935  3.15245  3.70559  2.44004  3.26609  3.44511  2.97603  3.01108  2.79644  2.79334  2.30935  2.56874  3.12235  5.46816  4.10443    111 - -
          2.68618  4.42225  2.77519  2.73123  3.46354  2.40513  3.72494  3.29354  2.67741  2.69355  4.24690  2.90347  2.73739  3.18146  2.89801  2.37887  2.77519  2.98518  4.58477  3.61503
          0.01843  4.39869  5.12103  0.61958  0.77255  0.64526  0.74344
      8   2.67827  4.89994  2.62606  2.50721  4.19112  2.57684  3.73038  3.61166  2.44137  3.00582  4.01635  3.02620  3.89295  2.87744  2.99936  1.82997  2.92366  2.76053  5.44158  4.09874    112 - -
          2.68618  4.42225  2.77519  2.73123  3.46354  2.40513  3.72494  3.29354  2.67741  2.69355  4.24690  2.90347  2.73739  3.18146  2.89801  2.37887  2.77519  2.98518  4.58477  3.61503
          0.01843  4.39869  5.12103  0.61958  0.77255  0.46615  0.98728
      9   2.35381  4.90251  2.81551  2.45297  4.14870  2.59271  3.73870  3.56603  2.53925  3.16864  2.83381  3.06164  3.92088  2.88853  2.85277  2.08346  2.93353  2.99376  5.41170  4.07588    113 - -
          2.68618  4.42225  2.77519  2.73123  3.46354  2.40513  3.72494  3.29354  2.67741  2.69355  4.24690  2.90347  2.73739  3.18146  2.89801  2.37887  2.77519  2.98518  4.58477  3.61503
          0.01653  4.50663  5.22898  0.61958  0.77255  0.53669  0.87871
     10   2.40715  5.50363  1.77792  1.46166  4.83654  2.69994  3.86982  4.33815  2.74732  3.82173  4.60548  2.94517  4.00379  3.00090  3.29157  2.67751  3.22766  3.89911  5.96951  4.51113    114 - -
          2.68618  4.42225  2.77519  2.73123  3.46354  2.40513  3.72494  3.29354  2.67741  2.69355  4.24690  2.90347  2.73739  3.18146  2.89801  2.37887  2.77519  2.98518  4.58477  3.61503
          0.01653  4.50663  5.22898  0.61958  0.77255  0.53669  0.87871
     11   2.45238  5.20146  2.61692  1.47734  4.52205  3.26075  3.70486  3.99282  2.29922  3.49662  4.25461  2.96177  3.89975  2.81404  2.81489  2.71268  2.97902  3.14276  5.64935  4.24839    115 - -
          2.68618  4.42225  2.77519  2.73123  3.46354  2.40513  3.72494  3.29354  2.67741  2.69355  4.24690  2.90347  2.73739  3.18146  2.89801  2.37887  2.77519  2.98518  4.58477  3.61503
          0.06483  4.50663  2.96151  0.61958  0.77255  0.53669  0.87871
     12   2.54327  4.82837  3.12927  2.25405  4.05250  3.30300  3.73975  3.45787  2.13828  2.59406  3.90538  3.08175  3.92277  2.90426  2.79438  2.62218  2.74359  2.28992  5.34203  4.02287    116 - -
          2.68618  4.42225  2.77519  2.73123  3.46354  2.40513  3.72494  3.29354  2.67741  2.69355  4.24690  2.90347  2.73739  3.18146  2.89801  2.37887  2.77519  2.98518  4.58477  3.61503
          0.08050  4.45914  2.72148  0.61958  0.77255  0.54651  0.86504
     13   2.11763  3.65223  3.29622  2.32442  3.77517  3.23377  3.81201  2.98003  2.71528  2.83094  3.69388  2.88200  3.58038  3.04454  3.13118  2.67893  2.90239  2.22065  5.15491  3.88143    117 - -
          2.68618  4.42225  2.77519  2.73123  3.46354  2.40513  3.72494  3.29354  2.67741  2.69355  4.24690  2.90347  2.73739  3.18146  2.89801  2.37887  2.77519  2.98518  4.58477  3.61503
          0.01799  4.42283  5.14517  0.61958  0.77255  0.56871  0.83530
     14   2.57414  3.84914  3.03160  1.99373  4.24586  2.67529  3.70200  3.67781  2.28416  3.25156  4.04505  2.51059  3.89112  2.83447  2.95210  2.69906  2.78087  2.74418  5.46561  4.11014    118 - -
          2.68618  4.42225  2.77519  2.73123  3.46354  2.40513  3.72494  3.29354  2.67741  2.69355  4.24690  2.90347  2.73739  3.18146  2.89801  2.37887  2.77519  2.98518  4.58477  3.61503
          0.01734  4.45941  5.18175  0.61958  0.77255  0.54679  0.86465
     15   2.38181  4.87002  3.11431  2.25552  4.11366  2.39266  3.75705  3.51943  2.46087  3.13565  3.95884  3.08800  3.93731  2.91755  2.62335  2.76002  2.94888  2.18036  5.38947  4.06734    119 - -
          2.68618  4.42225  2.77519  2.73123  3.46354  2.40513  3.72494  3.29354  2.67741  2.69355  4.24690  2.90347  2.73739  3.18146  2.89801  2.37887  2.77519  2.98518  4.58477  3.61503
          0.01692  4.48334  5.20569  0.61958  0.77255  0.57367  0.82887
     16   2.67519  4.39826  3.60913  3.05344  3.57983  2.82205  3.96580  2.92945  3.00445  2.65358  2.32770  2.94864  4.05008  3.30563  3.34885  2.76810  2.19626  2.09827  5.02709  3.79653    120 - -
          2.68618  4.42225  2.77519  2.73123  3.46354  2.40513  3.72494  3.29354  2.67741  2.69355  4.24690  2.90347  2.73739  3.18146  2.89801  2.37887  2.77519  2.98518  4.58477  3.61503
          0.01692  4.48334  5.20569  0.61958  0.77255  0.51123  0.91568
     17   2.51367  5.09123  2.68962  2.14385  4.38755  2.63268  3.69237  3.84037  2.37767  3.37570  4.14652  2.98395  3.89011  2.68466  2.76109  2.69410  2.48031  2.51071  5.55491  4.17515    121 - -
          2.68618  4.42225  2.77519  2.73123  3.46354  2.40513  3.72494  3.29354  2.67741  2.69355  4.24690  2.90347  2.73739  3.18146  2.89801  2.37887  2.77519  2.98518  4.58477  3.61503
          0.05052  4.50663  3.26408  0.61958  0.77255  0.53669  0.87871
     18   2.56100  4.34813  3.66365  2.66247  3.47836  2.95115  3.95483  2.64790  3.03795  2.21673  2.99210  3.47067  4.06799  3.32806  3.36502  2.57919  2.66001  1.97780  4.94066  3.71683    122 - -
          2.68618  4.42225  2.77519  2.73123  3.46354  2.40513  3.72494  3.29354  2.67741  2.69355  4.24690  2.90347  2.73739  3.18146  2.89801  2.37887  2.77519  2.98518  4.58477  3.61503
          0.04027  4.47321  3.57355  0.61958  0.77255  0.58908  0.80932
     19   2.86551  5.39085  2.10673  1.42093  4.71262  3.18197  3.77816  4.20471  2.26558  3.68759  4.45684  2.92223  3.94216  2.89820  3.11760  2.80323  2.58813  3.77233  5.82998  4.39231    123 - -
          2.68618  4.42225  2.77519  2.73123  3.46354  2.40513  3.72494  3.29354  2.67741  2.69355  4.24690  2.90347  2.73739  3.18146  2.89801  2.37887  2.77519  2.98518  4.58477  3.61503
          0.09261  4.45044  2.56689  0.61958  0.77255  0.45943  0.99870
     20   2.54086  4.92883  2.62294  2.40866  4.18068  2.97858  3.70222  3.60555  2.26952  2.99809  2.95387  3.02034  3.89201  2.71210  2.83613  2.70204  2.58213  2.66293  5.42174  4.07557    124 - -
          2.68618  4.42225  2.77519  2.73123  3.46354  2.40513  3.72494  3.29354  2.67741  2.69355  4.24690  2.90347  2.73739  3.18146  2.89801  2.37887  2.77519  2.98518  4.58477  3.61503
          0.01757  4.44620  5.16854  0.61958  0.77255  0.45596  1.00469
     21   2.12828  5.15100  2.96569  1.94621  4.47460  2.41832  3.70927  3.93406  2.12739  3.45139  4.21719  2.98879  3.90693  2.82198  2.79174  2.71770  2.71773  3.53405  5.61341  4.22867    125 - -
          2.68618  4.42225  2.77519  2.73123  3.46354  2.40513  3.72494  3.29354  2.67741  2.69355  4.24690  2.90347  2.73739  3.18146  2.89801  2.37887  2.77519  2.98518  4.58477  3.61503
          0.01639  4.51517  5.23751  0.61958  0.77255  0.52257  0.89893
     22   2.62253  5.18477  2.61403  1.84653  4.51002  2.84430  3.68465  3.41334  2.35366  3.48203  4.23276  2.67574  2.89640  2.78921  2.92586  2.68745  2.66516  3.56512  5.62978  4.22817    126 - -
          2.68618  4.42225  2.77519  2.73123  3.46354  2.40513  3.72494  3.29354  2.67741  2.69355  4.24690  2.90347  2.73739  3.18146  2.89801  2.37887  2.77519  2.98518  4.58477  3.61503
          0.01639  4.51517  5.23751  0.61958  0.77255  0.52257  0.89893
     23   2.59303  5.17624  2.90603  1.63857  4.48508  2.35547  3.36446  3.94714  2.49116  3.46801  4.23709  2.71450  3.91387  2.70031  2.97858  2.73188  2.99263  3.10740  5.63545  4.24320    127 - -
          2.68618  4.42225  2.77519  2.73123  3.46354  2.40513  3.72494  3.29354  2.67741  2.69355  4.24690  2.90347  2.73739  3.18146  2.89801  2.37887  2.77519  2.98518  4.58477  3.61503
          0.01639  4.51517  5.23751  0.61958  0.77255  0.46342  0.99190
     24   2.23788  5.13345  2.99496  2.02119  4.44499  3.50331  3.69786  3.90370  2.03225  3.42452  4.18842  2.81654  3.89947  2.80903  2.79462  2.15508  2.95363  2.97252  5.59008  4.20563    128 - -
          2.68618  4.42225  2.77519  2.73123  3.46354  2.40513  3.72494  3.29354  2.67741  2.69355  4.24690  2.90347  2.73739  3.18146  2.89801  2.37887  2.77519  2.98518  4.58477  3.61503
          0.01604  4.53653  5.25887  0.61958  0.77255  0.48576  0.95510
     25   2.27818  5.16499  2.97598  2.06910  4.48623  2.55310  3.68463  3.95544  2.33752  3.45981  4.21263  2.41976  3.49607  2.59613  2.77390  2.68715  2.94495  3.34254  5.61196  3.79741    129 - -
          2.68618  4.42225  2.77519  2.73123  3.46354  2.40513  3.72494  3.29354  2.67741  2.69355  4.24690  2.90347  2.73739  3.18146  2.89801  2.37887  2.77519  2.98518  4.58477  3.61503
          0.12236  4.53653  2.25898  0.61958  0.77255  0.48576  0.95510
     26   2.72477  5.16418  2.72946  2.16131  4.48126  1.92543  3.68485  3.94730  2.27461  3.45703  4.21980  2.79121  3.88102  2.79639  2.62602  2.58925  2.95881  3.29652  5.61434  4.21960    130 - -
          2.68618  4.42225  2.77519  2.73123  3.46354  2.40513  3.72494  3.29354  2.67741  2.69355  4.24690  2.90347  2.73739  3.18146  2.89801  2.37887  2.77519  2.98518  4.58477  3.61503
          0.08311  4.43199  2.69036  0.61958  0.77255  0.64794  0.74049
     27   2.31229  4.86263  3.05195  2.08870  4.11051  2.54062  3.70155  2.91087  2.25729  3.12873  3.94273  3.02427  3.88389  2.85230  2.95810  2.69933  2.75427  3.03572  5.37340  4.03918    131 - -
          2.68618  4.42225  2.77519  2.73123  3.46354  2.40513  3.72494  3.29354  2.67741  2.69355  4.24690  2.90347  2.73739  3.18146  2.89801  2.37887  2.77519  2.98518  4.58477  3.61503
          0.15301  4.36790  2.04638  0.61958  0.77255  0.72892  0.65861
     28   2.68299  5.09265  2.68825  2.10371  4.39911  2.43432  3.64115  3.85685  1.95633  3.37964  4.15310  2.89821  3.83487  2.63776  2.87629  2.65844  2.91763  3.01915  5.54785  4.16083    132 - -
          2.68618  4.42225  2.77519  2.73123  3.46354  2.40513  3.72494  3.29354  2.67741  2.69355  4.24690  2.90347  2.73739  3.18146  2.89801  2.37887  2.77519  2.98518  4.58477  3.61503
          0.02171  4.23660  4.95895  0.61958  0.77255  0.86397  0.54729
     29   2.34623  4.72502  3.07662  2.26704  3.94793  3.47368  3.70085  3.34198  2.52516  2.39387  3.81643  3.04288  3.87247  2.57696  2.96603  2.21976  2.86773  2.88253  5.25767  3.94808    133 - -
          2.68618  4.42225  2.77519  2.73123  3.46354  2.40513  3.72494  3.29354  2.67741  2.69355  4.24690  2.90347  2.73739  3.18146  2.89801  2.37887  2.77519  2.98518  4.58477  3.61503
          0.02171  4.23660  4.95895  0.61958  0.77255  0.86397  0.54729
     30   2.49832  4.81281  2.94260  2.37477  4.23589  2.10727  3.75940  3.66173  2.45139  3.25648  4.06691  3.00983  3.85418  2.91510  3.02795  2.10375  2.46725  3.29252  5.48374  4.14752    134 - -
          2.68618  4.42225  2.77519  2.73123  3.46354  2.40513  3.72494  3.29354  2.67741  2.69355  4.24690  2.90347  2.73739  3.18146  2.89801  2.37887  2.77519  2.98518  4.58477  3.61503
          0.02171  4.23660  4.95895  0.61958  0.77255  0.86397  0.54729
     31   2.33364  4.91951  2.96212  2.26682  4.26401  2.98499  3.67007  3.69949  2.42763  3.26236  4.05398  2.96379  3.83869  2.80229  2.23232  2.13328  2.72313  3.32911  5.46223  4.10978    135 - -
          2.68618  4.42225  2.77519  2.73123  3.46354  2.40513  3.72494  3.29354  2.67741  2.69355  4.24690  2.90347  2.73739  3.18146  2.89801  2.37887  2.77519  2.98518  4.58477  3.61503
          0.05302  4.23660  3.29201  0.61958  0.77255  0.86397  0.54729
     32   2.24692  4.84104  3.00153  2.38356  4.20732  3.06512  3.68934  3.63295  2.45124  3.21388  4.01648  2.99009  3.83858  2.83217  2.20774  2.10881  2.71773  3.27173  5.42859  4.09227    136 - -
          2.68612  4.42231  2.77525  2.73102  3.46360  2.40497  3.72500  3.29360  2.67746  2.69361  4.24695  2.90352  2.73745  3.18152  2.89797  2.37883  2.77525  2.98524  4.58483  3.61509
          0.40869  1.11402  4.92832  0.16551  1.88033  0.89076  0.52821
     33   2.62345  4.79345  3.04296  2.48544  4.03468  3.45486  3.66078  3.44501  2.07341  2.71259  3.87402  2.83209  3.40834  2.81691  2.76739  2.33158  2.61838  2.81263  5.30387  3.97915    138 - -
          2.68618  4.42225  2.77519  2.73123  3.46354  2.40513  3.72494  3.29354  2.67741  2.69355  4.24690  2.90347  2.73739  3.18146  2.89801  2.37887  2.77519  2.98518  4.58477  3.61503
          0.02239  4.20598  4.92832  0.61958  0.77255  0.89076  0.52821
     34   2.61641  4.71502  3.08528  2.52544  3.92875  3.07164  3.67856  2.82041  2.31558  2.96164  3.27890  3.02992  3.41948  2.37775  2.79741  2.52783  2.84742  2.88935  5.23582  3.92543    139 - -
          2.68618  4.42225  2.77519  2.73123  3.46354  2.40513  3.72494  3.29354  2.67741  2.69355  4.24690  2.90347  2.73739  3.18146  2.89801  2.37887  2.77519  2.98518  4.58477  3.61503
          0.05293  4.20598  3.30632  0.61958  0.77255  0.89076  0.52821
     35   2.48329  4.94211  2.96417  2.25040  4.22228  3.19998  3.61900  3.09225  2.26223  3.21358  4.00516  2.93789  3.82541  2.42740  2.29523  2.49040  2.86633  3.29821  5.41138  4.05980    140 - -
          2.68618  4.42225  2.77519  2.73123  3.46354  2.40513  3.72494  3.29354  2.67741  2.69355  4.24690  2.90347  2.73739  3.18146  2.89801  2.37887  2.77519  2.98518  4.58477  3.61503
          0.02308  4.17612  4.89847  0.61958  0.77255  0.91546  0.51138
     36   2.51197  4.82689  3.01772  2.45703  4.07368  3.44481  3.15882  3.48992  2.17600  3.08705  3.53184  2.97429  2.95161  2.78820  2.52475  2.49790  2.85050  2.85397  5.32324  3.99123    141 - -
          2.68618  4.42225  2.77519  2.73123  3.46354  2.40513  3.72494  3.29354  2.67741  2.69355  4.24690  2.90347  2.73739  3.18146  2.89801  2.37887  2.77519  2.98518  4.58477  3.61503
          0.05692  4.17612  3.21968  0.61958  0.77255  0.91546  0.51138
     37   2.35754  4.90218  3.09594  2.52161  4.18263  3.49379  3.63981  3.05232  1.73364  3.15685  3.97816  3.02054  3.87973  2.46729  2.50620  2.72865  2.92440  3.25719  5.36229  4.05879    142 - -
          2.68631  4.42238  2.77533  2.73120  3.46367  2.40526  3.72508  3.29367  2.67621  2.69359  4.24703  2.90360  2.73753  3.18159  2.89782  2.37900  2.77522  2.98531  4.58490  3.61516
          0.30728  2.17124  1.89368  1.59298  0.22730  0.68859  0.69773
     38   2.53609  5.05006  1.77987  2.32959  4.46010  2.65474  3.71263  3.92444  2.54807  3.46181  4.25217  2.87106  3.82860  2.84931  2.80571  2.27746  2.96493  3.51273  5.64201  4.24479    151 - -
          2.68618  4.42225  2.77519  2.73123  3.46354  2.40513  3.72494  3.29354  2.67741  2.69355  4.24690  2.90347  2.73739  3.18146  2.89801  2.37887  2.77519  2.98518  4.58477  3.61503
          0.02375  4.14804  4.87038  0.61958  0.77255  0.93751  0.49692
     39   1.72832  4.97288  2.76326  2.09887  4.27756  3.10551  3.69301  3.70447  2.34246  3.27979  4.09534  2.92492  3.85638  2.66751  2.92421  2.71226  2.95775  3.35394  5.49285  4.14038    152 - -
          2.68618  4.42225  2.77519  2.73123  3.46354  2.40513  3.72494  3.29354  2.67741  2.69355  4.24690  2.90347  2.73739  3.18146  2.89801  2.37887  2.77519  2.98518  4.58477  3.61503
          0.02375  4.14804  4.87038  0.61958  0.77255  0.64577  0.74289
     40   1.39620  4.37328  3.56313  3.20243  4.49791  1.70831  4.30526  3.93530  3.25867  3.58545  4.38764  3.41417  2.88973  3.54111  3.61762  2.13582  2.86506  3.37425  5.81182  4.58334    153 - -
          2.68618  4.42225  2.77519  2.73123  3.46354  2.40513  3.72494  3.29354  2.67741  2.69355  4.24690  2.90347  2.73739  3.18146  2.89801  2.37887  2.77519  2.98518  4.58477  3.61503
          0.10759  4.30783  2.42429  0.61958  0.77255  0.79519  0.60056
     41   2.16302  4.84259  2.99948  2.14898  4.08951  3.04102  3.65475  3.50898  2.44458  2.95196  3.91699  2.97567  3.84158  2.34644  2.90379  2.55313  2.86058  3.18096  4.29283  4.00594    154 - -
          2.68618  4.42225  2.77519  2.73123  3.46354  2.40513  3.72494  3.29354  2.67741  2.69355  4.24690  2.90347  2.73739  3.18146  2.89801  2.37887  2.77519  2.98518  4.58477  3.61503
          0.02203  4.22227  4.94462  0.61958  0.77255  0.80197  0.59501
     42   2.54866  5.07636  2.73291  2.19742  4.38739  2.72903  3.62724  3.85022  2.38939  3.36938  4.13349  2.35961  3.27171  2.48221  2.87857  2.63014  2.75098  3.12758  5.53509  4.14310    155 - -
          2.68618  4.42225  2.77519  2.73123  3.46354  2.40513  3.72494  3.29354  2.67741  2.69355  4.24690  2.90347  2.73739  3.18146  2.89801  2.37887  2.77519  2.98518  4.58477  3.61503
          0.02124  4.25845  4.98080  0.61958  0.77255  0.67152  0.71525
     43   2.40801  4.74035  2.96903  2.56298  3.62881  2.50387  3.71903  3.35590  2.55237  2.99088  3.51445  2.91902  3.89264  2.64911  3.00134  2.47374  2.59798  2.66334  5.26816  3.95741    156 - -
          2.68618  4.42225  2.77519  2.73123  3.46354  2.40513  3.72494  3.29354  2.67741  2.69355  4.24690  2.90347  2.73739  3.18146  2.89801  2.37887  2.77519  2.98518  4.58477  3.61503
          0.07274  4.34110  2.86227  0.61958  0.77255  0.58042  0.82022
     44   2.10649  5.15473  2.29509  2.29255  4.48004  3.04828  3.65030  3.95329  2.24435  3.45148  4.20464  2.91668  3.84912  2.63991  2.55591  2.42883  2.92219  3.53553  5.59916  4.19760    157 - -
          2.68618  4.42225  2.77519  2.73123  3.46354  2.40513  3.72494  3.29354  2.67741  2.69355  4.24690  2.90347  2.73739  3.18146  2.89801  2.37887  2.77519  2.98518  4.58477  3.61503
          0.01893  4.37250  5.09484  0.61958  0.77255  0.55381  0.85510
     45   1.86851  4.90323  2.92515  2.09514  4.54232  1.56057  3.99173  3.98225  2.86690  3.57418  4.38531  3.12767  3.96662  3.15981  3.33303  2.58124  3.07433  3.54957  5.78660  4.44106    158 - -
          2.68618  4.42225  2.77519  2.73123  3.46354  2.40513  3.72494  3.29354  2.67741  2.69355  4.24690  2.90347  2.73739  3.18146  2.89801  2.37887  2.77519  2.98518  4.58477  3.61503
          0.01758  4.44535  5.16769  0.61958  0.77255  0.54315  0.86968
     46   2.48367  4.22764  4.23826  3.66098  3.35857  3.86625  4.21521  2.27639  3.54255  1.47953  3.34385  3.86791  4.24508  3.76938  3.72876  2.72909  2.63190  1.92955  4.90065  3.70886    159 - -
          2.68618  4.42225  2.77519  2.73123  3.46354  2.40513  3.72494  3.29354  2.67741  2.69355  4.24690  2.90347  2.73739  3.18146  2.89801  2.37887  2.77519  2.98518  4.58477  3.61503
          0.01700  4.47904  5.20139  0.61958  0.77255  0.50686  0.92227
     47   2.60841  4.22726  4.19643  3.61421  3.34969  3.86241  4.17950  2.31566  3.49140  2.29645  2.93761  3.83586  4.23158  3.72728  3.33171  2.73752  2.98701  1.30272  4.87852  3.68442    160 - -
          2.68618  4.42225  2.77519  2.73123  3.46354  2.40513  3.72494  3.29354  2.67741  2.69355  4.24690  2.90347  2.73739  3.18146  2.89801  2.37887  2.77519  2.98518  4.58477  3.61503
          0.01653  4.50663  5.22898  0.61958  0.77255  0.53669  0.87871
     48   2.86587  3.11277  3.24939  2.64668  4.44162  3.63783  3.39673  3.85068  1.87516  3.38360  4.19104  3.14442  4.01460  2.60618  1.65546  2.87015  2.76939  3.50437  5.54490  4.24337    161 - -
          2.68618  4.42225  2.77519  2.73123  3.46354  2.40513  3.72494  3.29354  2.67741  2.69355  4.24690  2.90347  2.73739  3.18146  2.89801  2.37887  2.77519  2.98518  4.58477  3.61503
          0.04030  4.50663  3.55905  0.61958  0.77255  0.53669  0.87871
     49   3.07224  4.93906  3.27510  2.48164  3.57873  3.75453  3.97644  3.56792  2.88463  3.18722  4.12243  3.02357  4.23449  3.34802  3.19275  3.17319  3.32735  3.31671  1.10245  3.57434    162 - -
          2.68618  4.42225  2.77519  2.73123  3.46354  2.40513  3.72494  3.29354  2.67741  2.69355  4.24690  2.90347  2.73739  3.18146  2.89801  2.37887  2.77519  2.98518  4.58477  3.61503
          0.01692  4.48325  5.20560  0.61958  0.77255  0.57380  0.82869
     50   3.09625  5.65615  2.01664  0.97636  4.97286  3.47430  3.95467  4.47413  2.90632  3.96951  4.78826  2.93813  4.05722  3.10440  3.47705  2.99862  2.72062  4.03997  6.12696  4.63972    163 - -
          2.68618  4.42225  2.77519  2.73123  3.46354  2.40513  3.72494  3.29354  2.67741  2.69355  4.24690  2.90347  2.73739  3.18146  2.89801  2.37887  2.77519  2.98518  4.58477  3.61503
          0.01692  4.48325  5.20560  0.61958  0.77255  0.49229  0.94475
     51   2.87348  5.24858  3.17927  2.59101  4.61249  3.35291  3.72686  4.04304  1.87600  3.52227  4.30415  2.90632  3.61920  2.48214  1.52800  2.84954  3.08640  3.31344  5.63705  4.31190    164 - -
          2.68618  4.42225  2.77519  2.73123  3.46354  2.40513  3.72494  3.29354  2.67741  2.69355  4.24690  2.90347  2.73739  3.18146  2.89801  2.37887  2.77519  2.98518  4.58477  3.61503
          0.01641  4.51385  5.23619  0.61958  0.77255  0.46212  0.99411
     52   2.66327  4.48458  4.77193  4.19742  1.21201  4.27246  4.55536  2.14506  4.04874  1.99572  2.70418  4.33364  4.58707  4.19360  4.15076  3.59262  3.33436  2.41480  5.00904  3.78439    165 - -
          2.68618  4.42225  2.77519  2.73123  3.46354  2.40513  3.72494  3.29354  2.67741  2.69355  4.24690  2.90347  2.73739  3.18146  2.89801  2.37887  2.77519  2.98518  4.58477  3.61503
          0.01604  4.53653  5.25887  0.61958  0.77255  0.48576  0.95510
     53   3.28587  4.75260  4.73120  4.24268  3.42133  4.34532  4.84505  2.55755  4.05252  0.66060  3.27506  4.45197  3.71081  4.29098  4.20810  3.72851  3.56462  2.39058  5.35552  4.21761    166 - -
          2.68618  4.42225  2.77519  2.73123  3.46354  2.40513  3.72494  3.29354  2.67741  2.69355  4.24690  2.90347  2.73739  3.18146  2.89801  2.37887  2.77519  2.98518  4.58477  3.61503
          0.01604  4.53653  5.25887  0.61958  0.77255  0.48576  0.95510
     54   3.01506  5.09829  3.24684  2.86672  4.32423  3.66778  2.61844  3.95034  2.62769  3.51027  4.37595  3.32763  1.10920  3.18265  2.70799  3.06121  3.28726  3.61202  5.57381  4.22756    167 - -
          2.68618  4.42225  2.77519  2.73123  3.46354  2.40513  3.72494  3.29354  2.67741  2.69355  4.24690  2.90347  2.73739  3.18146  2.89801  2.37887  2.77519  2.98518  4.58477  3.61503
          0.01604  4.53653  5.25887  0.61958  0.77255  0.48576  0.95510
     55   2.79415  4.95676  3.22942  2.64716  4.20980  3.61145  3.77030  3.13929  1.84894  3.20176  3.65179  3.14733  3.53544  2.92252  1.72183  2.83269  3.01667  2.87846  5.43640  4.13132    168 - -
          2.68618  4.42225  2.77519  2.73123  3.46354  2.40513  3.72494  3.29354  2.67741  2.69355  4.24690  2.90347  2.73739  3.18146  2.89801  2.37887  2.77519  2.98518  4.58477  3.61503
          0.01604  4.53653  5.25887  0.61958  0.77255  0.48576  0.95510
     56   2.81198  4.35227  4.05160  3.46790  3.42952  3.87785  4.16359  2.08852  3.31041  2.37684  1.76581  3.76387  4.24341  3.61570  2.36647  3.15835  2.81926  2.34931  4.97546  3.78100    169 - -
          2.68618  4.42225  2.77519  2.73123  3.46354  2.40513  3.72494  3.29354  2.67741  2.69355  4.24690  2.90347  2.73739  3.18146  2.89801  2.37887  2.77519  2.98518  4.58477  3.61503
          0.01604  4.53653  5.25887  0.61958  0.77255  0.48576  0.95510
     57   2.23308  4.40327  3.62843  3.06118  3.21686  3.68854  3.95976  2.90124  3.01102  2.62091  3.21192  3.45275  3.10899  3.30841  3.13017  2.24199  2.63588  1.95585  4.99709  3.76737    170 - -
          2.68618  4.42225  2.77519  2.73123  3.46354  2.40513  3.72494  3.29354  2.67741  2.69355  4.24690  2.90347  2.73739  3.18146  2.89801  2.37887  2.77519  2.98518  4.58477  3.61503
          0.01604  4.53653  5.25887  0.61958  0.77255  0.48576  0.95510
     58   3.68855  4.93201  5.53174  4.98252  3.42321  5.07809  5.46131  1.99639  4.84944  0.67014  3.17948  5.19291  5.19766  4.86752  4.89487  4.46661  3.91374  1.92915  5.60039  4.57650    171 - -
          2.68618  4.42225  2.77519  2.73123  3.46354  2.40513  3.72494  3.29354  2.67741  2.69355  4.24690  2.90347  2.73739  3.18146  2.89801  2.37887  2.77519  2.98518  4.58477  3.61503
          0.01604  4.53653  5.25887  0.61958  0.77255  0.48576  0.95510
     59   3.61254  5.59620  4.16529  3.36543  5.17405  4.11513  3.95638  4.48460  1.88216  3.84884  4.76014  3.68101  4.47028  3.09404  0.64503  3.60470  3.73812  4.18474  5.80053  4.72758    172 - -
          2.68618  4.42225  2.77519  2.73123  3.46354  2.40513  3.72494  3.29354  2.67741  2.69355  4.24690  2.90347  2.73739  3.18146  2.89801  2.37887  2.77519  2.98518  4.58477  3.61503
          0.01604  4.53653  5.25887  0.61958  0.77255  0.48576  0.95510
     60   3.41197  4.70421  5.29103  4.86208  3.99037  4.78540  5.59130  1.82405  4.74150  2.46988  3.78524  5.00544  5.14564  5.03562  4.91931  4.23273  3.70546  0.57796  6.03337  4.78524    173 - -
          2.68618  4.42225  2.77519  2.73123  3.46354  2.40513  3.72494  3.29354  2.67741  2.69355  4.24690  2.90347  2.73739  3.18146  2.89801  2.37887  2.77519  2.98518  4.58477  3.61503
          0.01604  4.53653  5.25887  0.61958  0.77255  0.48576  0.95510
     61   4.00066  5.29170  5.25952  4.94702  3.54125  4.82479  5.41008  2.81509  4.72001  0.34810  3.43262  5.16879  5.17489  4.91476  4.76862  4.55405  4.27813  3.01510  5.60652  4.46966    174 - -
          2.68618  4.42225  2.77519  2.73123  3.46354  2.40513  3.72494  3.29354  2.67741  2.69355  4.24690  2.90347  2.73739  3.18146  2.89801  2.37887  2.77519  2.98518  4.58477  3.61503
          0.01604  4.53653  5.25887  0.61958  0.77255  0.48576  0.95510
     62   4.00066  5.29170  5.25952  4.94702  3.54125  4.82479  5.41008  2.81509  4.72001  0.34810  3.43262  5.16879  5.17489  4.91476  4.76862  4.55405  4.27813  3.01510  5.60652  4.46966    175 - -
          2.68618  4.42225  2.77519  2.73123  3.46354  2.40513  3.72494  3.29354  2.67741  2.69355  4.24690  2.90347  2.73739  3.18146  2.89801  2.37887  2.77519  2.98518  4.58477  3.61503
          0.01604  4.53653  5.25887  0.61958  0.77255  0.48576  0.95510
     63   2.46218  4.57693  4.98515  4.51854  3.97551  4.42782  5.22274  1.90405  4.41470  2.58422  3.79266  4.65049  4.86605  4.68793  4.60654  3.83495  3.50005  0.71229  5.83470  4.61812    176 - -
          2.68618  4.42225  2.77519  2.73123  3.46354  2.40513  3.72494  3.29354  2.67741  2.69355  4.24690  2.90347  2.73739  3.18146  2.89801  2.37887  2.77519  2.98518  4.58477  3.61503
          0.01604  4.53653  5.25887  0.61958  0.77255  0.48576  0.95510
     64   3.74289  5.83476  3.01522  0.36138  5.30095  3.86837  4.58189  4.91470  3.57112  4.43532  5.43643  3.56058  4.51895  3.81865  4.01444  3.68350  4.06962  4.54566  6.32781  5.13203    177 - -
          2.68618  4.42225  2.77519  2.73123  3.46354  2.40513  3.72494  3.29354  2.67741  2.69355  4.24690  2.90347  2.73739  3.18146  2.89801  2.37887  2.77519  2.98518  4.58477  3.61503
          0.01604  4.53653  5.25887  0.61958  0.77255  0.48576  0.95510
     65   1.55708  4.88019  3.11378  2.59371  4.13511  2.87976  3.10513  3.55394  2.60340  3.16824  3.99016  2.76097  3.52053  2.95018  3.05853  2.77072  2.96600  3.23470  5.41851  3.43360    178 - -
          2.68618  4.42225  2.77519  2.73123  3.46354  2.40513  3.72494  3.29354  2.67741  2.69355  4.24690  2.90347  2.73739  3.18146  2.89801  2.37887  2.77519  2.98518  4.58477  3.61503
          0.01604  4.53653  5.25887  0.61958  0.77255  0.48576  0.95510
     66   3.87025  5.94848  0.30521  3.00704  5.45460  3.87110  4.71843  5.23130  3.95199  4.72558  5.76372  3.58149  4.56807  3.98875  4.52265  3.78760  4.23558  4.81092  6.46484  5.27734    179 - -
          2.68618  4.42225  2.77519  2.73123  3.46354  2.40513  3.72494  3.29354  2.67741  2.69355  4.24690  2.90347  2.73739  3.18146  2.89801  2.37887  2.77519  2.98518  4.58477  3.61503
          0.01604  4.53653  5.25887  0.61958  0.77255  0.48576  0.95510
     67   3.39994  5.91453  0.62867  2.47858  4.98040  3.57432  3.08021  4.82118  3.28312  4.29008  5.19785  3.06582  4.23491  3.38830  3.88949  3.27125  3.71176  4.38816  6.24811  4.70655    180 - -
          2.68618  4.42225  2.77519  2.73123  3.46354  2.40513  3.72494  3.29354  2.67741  2.69355  4.24690  2.90347  2.73739  3.18146  2.89801  2.37887  2.77519  2.98518  4.58477  3.61503
          0.01604  4.53653  5.25887  0.61958  0.77255  0.48576  0.95510
     68   2.51551  2.63978  4.39187  4.10625  4.65241  3.25268  4.88245  4.05417  4.00873  3.81877  4.66828  3.91436  4.05986  4.26095  4.18962  0.61292  3.05098  3.47953  6.05091  4.88046    181 - -
          2.68618  4.42225  2.77519  2.73123  3.46354  2.40513  3.72494  3.29354  2.67741  2.69355  4.24690  2.90347  2.73739  3.18146  2.89801  2.37887  2.77519  2.98518  4.58477  3.61503
          0.01604  4.53653  5.25887  0.61958  0.77255  0.48576  0.95510
     69   2.94499  4.77596  4.21538  4.06116  4.75575  3.57916  5.00089  3.98532  4.02106  3.81827  4.85628  4.10922  4.34807  4.38504  4.20865  3.15749  0.41306  3.59030  6.11395  4.98521    182 - -
          2.68618  4.42225  2.77519  2.73123  3.46354  2.40513  3.72494  3.29354  2.67741  2.69355  4.24690  2.90347  2.73739  3.18146  2.89801  2.37887  2.77519  2.98518  4.58477  3.61503
          0.01604  4.53653  5.25887  0.61958  0.77255  0.48576  0.95510
     70   3.94038  5.63087  4.51101  3.93743  5.16984  4.23068  4.54752  4.80839  2.81803  4.20048  5.22072  4.22616  4.73590  3.76946  0.31812  4.01853  4.18316  4.51070  5.99990  5.00112    183 - -
          2.68618  4.42225  2.77519  2.73123  3.46354  2.40513  3.72494  3.29354  2.67741  2.69355  4.24690  2.90347  2.73739  3.18146  2.89801  2.37887  2.77519  2.98518  4.58477  3.61503
          0.01604  4.53653  5.25887  0.61958  0.77255  0.48576  0.95510
     71   2.90680  5.17867  3.16430  2.63895  4.28942  3.64443  2.45907  3.90559  2.27288  3.43030  4.24756  3.14527  4.04108  1.43512  2.77117  2.90235  3.12475  3.55832  5.49062  3.26789    184 - -
          2.68618  4.42225  2.77519  2.73123  3.46354  2.40513  3.72494  3.29354  2.67741  2.69355  4.24690  2.90347  2.73739  3.18146  2.89801  2.37887  2.77519  2.98518  4.58477  3.61503
          0.01604  4.53653  5.25887  0.61958  0.77255  0.48576  0.95510
     72   3.49268  4.72069  5.47797  5.02158  3.97737  5.01719  5.75350  0.72487  4.93592  2.39347  3.72890  5.18779  5.27444  5.18580  5.10085  4.45551  3.76121  1.39693  6.08950  4.88168    185 - -
          2.68618  4.42225  2.77519  2.73123  3.46354  2.40513  3.72494  3.29354  2.67741  2.69355  4.24690  2.90347  2.73739  3.18146  2.89801  2.37887  2.77519  2.98518  4.58477  3.61503
          0.01604  4.53653  5.25887  0.61958  0.77255  0.48576  0.95510
     73   3.49072  4.70993  5.50158  5.04357  4.01115  5.04340  5.78659  0.81188  4.96783  2.43175  3.75627  5.20931  5.29166  5.22178  5.13629  4.48092  3.75727  1.22383  6.12295  4.90952    186 - -
          2.68618  4.42225  2.77519  2.73123  3.46354  2.40513  3.72494  3.29354  2.67741  2.69355  4.24690  2.90347  2.73739  3.18146  2.89801  2.37887  2.77519  2.98518  4.58477  3.61503
          0.01604  4.53653  5.25887  0.61958  0.77255  0.48576  0.95510
     74   1.41754  3.44636  3.92103  3.42817  4.13976  3.01320  4.35034  3.51852  3.37904  3.22597  4.08332  3.61980  4.02041  3.66077  3.70067  1.93640  1.83504  2.82463  5.54623  4.33584    187 - -
          2.68618  4.42225  2.77519  2.73123  3.46354  2.40513  3.72494  3.29354  2.67741  2.69355  4.24690  2.90347  2.73739  3.18146  2.89801  2.37887  2.77519  2.98518  4.58477  3.61503
          0.01604  4.53653  5.25887  0.61958  0.77255  0.48576  0.95510
     75   0.37261  4.67763  4.29562  4.17665  4.87235  3.47572  5.09334  4.11633  4.21524  3.95898  4.94667  4.10856  4.27864  4.49376  4.37849  3.03899  3.36387  3.63712  6.21673  5.12131    188 - -
          2.68618  4.42225  2.77519  2.73123  3.46354  2.40513  3.72494  3.29354  2.67741  2.69355  4.24690  2.90347  2.73739  3.18146  2.89801  2.37887  2.77519  2.98518  4.58477  3.61503
          0.01604  4.53653  5.25887  0.61958  0.77255  0.48576  0.95510
     76   4.00066  5.29170  5.25952  4.94702  3.54125  4.82479  5.41008  2.81509  4.72001  0.34810  3.43262  5.16879  5.17489  4.91476  4.76862  4.55405  4.27813  3.01510  5.60652  4.46966    189 - -
          2.68618  4.42225  2.77519  2.73123  3.46354  2.40513  3.72494  3.29354  2.67741  2.69355  4.24690  2.90347  2.73739  3.18146  2.89801  2.37887  2.77519  2.98518  4.58477  3.61503
          0.01604  4.53653  5.25887  0.61958  0.77255  0.48576  0.95510
     77   4.00066  5.29170  5.25952  4.94702  3.54125  4.82479  5.41008  2.81509  4.72001  0.34810  3.43262  5.16879  5.17489  4.91476  4.76862  4.55405  4.27813  3.01510  5.60652  4.46966    190 - -
          2.68618  4.42225  2.77519  2.73123  3.46354  2.40513  3.72494  3.29354  2.67741  2.69355  4.24690  2.90347  2.73739  3.18146  2.89801  2.37887  2.77519  2.98518  4.58477  3.61503
          0.01604  4.53653  5.25887  0.61958  0.77255  0.48576  0.95510
     78   3.94038  5.63087  4.51101  3.93743  5.16984  4.23068  4.54752  4.80839  2.81803  4.20048  5.22072  4.22616  4.73590  3.76946  0.31812  4.01853  4.18316  4.51070  5.99990  5.00112    191 - -
          2.68618  4.42225  2.77519  2.73123  3.46354  2.40513  3.72494  3.29354  2.67741  2.69355  4.24690  2.90347  2.73739  3.18146  2.89801  2.37887  2.77519  2.98518  4.58477  3.61503
          0.01604  4.53653  5.25887  0.61958  0.77255  0.48576  0.95510
     79   3.23150  5.48023  3.20330  2.82716  4.93993  3.76452  3.93233  4.37634  0.87784  3.82060  4.66962  2.20709  4.22916  3.07145  2.62549  3.19994  3.45317  4.00080  5.85198  4.59304    192 - -
          2.68618  4.42225  2.77519  2.73123  3.46354  2.40513  3.72494  3.29354  2.67741  2.69355  4.24690  2.90347  2.73739  3.18146  2.89801  2.37887  2.77519  2.98518  4.58477  3.61503
          0.01604  4.53653  5.25887  0.61958  0.77255  0.48576  0.95510
     80   3.58027  0.22464  5.15050  5.06735  4.99333  4.01767  5.58318  4.32282  4.93299  4.16839  5.32389  4.90773  4.76226  5.24916  4.92149  3.84722  4.10114  4.00251  6.19164  5.26079    193 - -
          2.68618  4.42225  2.77519  2.73123  3.46354  2.40513  3.72494  3.29354  2.67741  2.69355  4.24690  2.90347  2.73739  3.18146  2.89801  2.37887  2.77519  2.98518  4.58477  3.61503
          0.06113  4.53653  3.02431  0.61958  0.77255  0.48576  0.95510
     81   2.58384  4.59362  3.40606  3.20779  4.81970  1.49818  4.46411  4.30853  3.43639  3.93259  4.72867  3.04751  4.00124  3.69524  3.80886  1.11178  3.06945  3.67629  6.10517  4.84779    194 - -
          2.68618  4.42225  2.77519  2.73123  3.46354  2.40513  3.72494  3.29354  2.67741  2.69355  4.24690  2.90347  2.73739  3.18146  2.89801  2.37887  2.77519  2.98518  4.58477  3.61503
          0.01677  4.49217  5.21451  0.61958  0.77255  0.55992  0.84690
     82   4.25410  5.48677  4.81161  4.68911  2.59317  4.59763  4.08688  4.19973  4.53802  3.48381  4.81016  4.56570  5.07155  4.67909  4.57645  4.31155  4.55149  4.10240  4.24768  0.34659    195 - -
          2.68618  4.42225  2.77519  2.73123  3.46354  2.40513  3.72494  3.29354  2.67741  2.69355  4.24690  2.90347  2.73739  3.18146  2.89801  2.37887  2.77519  2.98518  4.58477  3.61503
          0.01677  4.49217  5.21451  0.61958  0.77255  0.44204  1.02925
     83   2.94525  5.29321  3.27133  2.20655  4.66996  3.67804  3.41439  3.35316  1.67229  3.55523  4.34754  3.16085  4.05202  2.86386  1.56998  2.92154  3.14946  3.70611  5.65568  4.35567    196 - -
          2.68623  4.42239  2.77533  2.73137  3.46264  2.40526  3.72463  3.29368  2.67754  2.69369  4.24703  2.90360  2.73736  3.18160  2.89814  2.37889  2.77533  2.98398  4.58491  3.61517
          0.35295  1.23037  5.25887  0.63291  0.75725  0.48576  0.95510
     84   2.23306  4.36865  4.43767  3.90711  3.67342  3.94902  4.53995  2.13241  3.80134  2.59235  3.61076  4.07814  4.41022  4.04761  4.00434  2.98843  2.90779  1.02695  5.26822  4.06861    204 - -
          2.68618  4.42225  2.77519  2.73123  3.46354  2.40513  3.72494  3.29354  2.67741  2.69355  4.24690  2.90347  2.73739  3.18146  2.89801  2.37887  2.77519  2.98518  4.58477  3.61503
          0.01604  4.53653  5.25887  0.61958  0.77255  0.48576  0.95510
     85   1.02924  4.40770  3.99952  3.50306  3.88647  3.55394  4.35305  2.57242  3.43426  2.89480  3.83737  3.72217  4.13936  3.72037  3.72540  2.50336  3.03087  2.34380  5.37589  4.16450    205 - -
          2.68618  4.42225  2.77519  2.73123  3.46354  2.40513  3.72494  3.29354  2.67741  2.69355  4.24690  2.90347  2.73739  3.18146  2.89801  2.37887  2.77519  2.98518  4.58477  3.61503
          0.32554  4.53653  1.31995  0.61958  0.77255  0.48576  0.95510
     86   1.60618  4.98984  2.43821  2.14525  4.35497  3.37357  3.74870  3.78985  2.59424  3.36813  4.17586  2.93205  3.86616  2.89729  3.08456  2.49865  2.78723  3.41566  5.58229  4.20947    206 - -
          2.68618  4.42225  2.77519  2.73123  3.46354  2.40513  3.72494  3.29354  2.67741  2.69355  4.24690  2.90347  2.73739  3.18146  2.89801  2.37887  2.77519  2.98518  4.58477  3.61503
          0.02179  4.23279  4.95513  0.61958  0.77255  0.30476  1.33673
     87   2.02210  4.46964  4.65825  4.16082  3.29232  4.11818  4.78360  2.22138  4.06023  2.53123  3.66036  4.30176  4.58310  4.29914  4.24863  3.49387  3.30902  0.91458  5.44167  4.21907    207 - -
          2.68618  4.42225  2.77519  2.73123  3.46354  2.40513  3.72494  3.29354  2.67741  2.69355  4.24690  2.90347  2.73739  3.18146  2.89801  2.37887  2.77519  2.98518  4.58477  3.61503
          0.01604  4.53653  5.25887  0.61958  0.77255  0.48576  0.95510
     88   1.78518  3.77780  3.54251  3.02495  4.22636  3.40549  4.10682  3.62972  2.99086  3.28629  4.11858  3.38685  1.79731  3.32241  3.01694  1.93289  2.96705  3.24487  5.56135  4.29776    208 - -
          2.68618  4.42225  2.77519  2.73123  3.46354  2.40513  3.72494  3.29354  2.67741  2.69355  4.24690  2.90347  2.73739  3.18146  2.89801  2.37887  2.77519  2.98518  4.58477  3.61503
          0.01604  4.53653  5.25887  0.61958  0.77255  0.48576  0.95510
     89   3.39145  6.00039  0.69755  2.40821  5.32056  3.52119  4.18948  4.94845  3.33793  4.41941  5.32138  2.14797  4.20832  3.37958  4.00790  3.24620  3.72028  4.47315  6.51940  4.95018    209 - -
          2.68618  4.42225  2.77519  2.73123  3.46354  2.40513  3.72494  3.29354  2.67741  2.69355  4.24690  2.90347  2.73739  3.18146  2.89801  2.37887  2.77519  2.98518  4.58477  3.61503
          0.01604  4.53653  5.25887  0.61958  0.77255  0.48576  0.95510
     90   3.68624  5.34604  4.48663  4.48582  5.52320  0.18148  5.51047  5.33585  4.75079  4.87873  5.89370  4.65429  4.74874  5.02355  4.86625  3.88358  4.21387  4.73645  6.39403  5.66350    210 - -
          2.68618  4.42225  2.77519  2.73123  3.46354  2.40513  3.72494  3.29354  2.67741  2.69355  4.24690  2.90347  2.73739  3.18146  2.89801  2.37887  2.77519  2.98518  4.58477  3.61503
          0.01604  4.53653  5.25887  0.61958  0.77255  0.48576  0.95510
     91   3.64212  4.91127  5.44093  4.87132  3.34738  4.96933  5.30589  2.36067  4.72641  0.73329  2.49883  5.07289  5.10484  4.73951  4.76470  4.33738  3.86100  1.81849  5.48263  4.46641    211 - -
          2.68618  4.42225  2.77519  2.73123  3.46354  2.40513  3.72494  3.29354  2.67741  2.69355  4.24690  2.90347  2.73739  3.18146  2.89801  2.37887  2.77519  2.98518  4.58477  3.61503
          0.01604  4.53653  5.25887  0.61958  0.77255  0.48576  0.95510
     92   3.01619  5.32852  3.29379  2.52214  4.71008  3.71713  3.78187  4.11195  1.07527  3.58000  3.70663  3.20393  4.09841  2.31788  2.55890  2.99322  3.21610  3.74539  5.67850  4.39819    212 - -
          2.68618  4.42225  2.77519  2.73123  3.46354  2.40513  3.72494  3.29354  2.67741  2.69355  4.24690  2.90347  2.73739  3.18146  2.89801  2.37887  2.77519  2.98518  4.58477  3.61503
          0.01604  4.53653  5.25887  0.61958  0.77255  0.48576  0.95510
     93   0.37261  4.67763  4.29562  4.17665  4.87235  3.47572  5.09334  4.11633  4.21524  3.95898  4.94667  4.10856  4.27864  4.49376  4.37849  3.03899  3.36387  3.63712  6.21673  5.12131    213 - -
          2.68618  4.42225  2.77519  2.73123  3.46354  2.40513  3.72494  3.29354  2.67741  2.69355  4.24690  2.90347  2.73739  3.18146  2.89801  2.37887  2.77519  2.98518  4.58477  3.61503
          0.01604  4.53653  5.25887  0.61958  0.77255  0.48576  0.95510
     94   4.63819  5.73083  5.21757  5.11440  3.64818  4.58324  4.94536  4.76791  4.87551  4.02541  5.35625  5.16136  5.15887  5.21990  4.86872  4.83793  4.98172  4.66858  0.20069  3.62451    214 - -
          2.68618  4.42225  2.77519  2.73123  3.46354  2.40513  3.72494  3.29354  2.67741  2.69355  4.24690  2.90347  2.73739  3.18146  2.89801  2.37887  2.77519  2.98518  4.58477  3.61503
          0.01604  4.53653  5.25887  0.61958  0.77255  0.48576  0.95510
     95   3.09046  5.66347  2.23628  1.03532  4.97668  3.51784  3.93186  4.48348  2.05209  3.95093  4.75255  2.97135  4.06889  3.07013  3.32896  2.99550  3.35138  4.04459  6.08507  4.61847    215 - -
          2.68618  4.42225  2.77519  2.73123  3.46354  2.40513  3.72494  3.29354  2.67741  2.69355  4.24690  2.90347  2.73739  3.18146  2.89801  2.37887  2.77519  2.98518  4.58477  3.61503
          0.01604  4.53653  5.25887  0.61958  0.77255  0.48576  0.95510
     96   3.02782  4.38571  4.78425  4.21081  3.50130  4.27192  4.65177  1.54248  4.07241  2.19688  2.36295  4.34656  4.59955  4.25998  4.19120  3.59432  2.07355  1.62493  5.18764  4.01142    216 - -
          2.68618  4.42225  2.77519  2.73123  3.46354  2.40513  3.72494  3.29354  2.67741  2.69355  4.24690  2.90347  2.73739  3.18146  2.89801  2.37887  2.77519  2.98518  4.58477  3.61503
          0.01604  4.53653  5.25887  0.61958  0.77255  0.48576  0.95510
     97   3.91664  5.16139  5.60067  5.05248  3.27602  5.21289  5.48162  2.50243  4.84260  0.49508  2.42749  5.31228  5.26198  4.83211  4.85978  4.62614  4.12564  2.76911  5.52081  4.52576    217 - -
          2.68618  4.42225  2.77519  2.73123  3.46354  2.40513  3.72494  3.29354  2.67741  2.69355  4.24690  2.90347  2.73739  3.18146  2.89801  2.37887  2.77519  2.98518  4.58477  3.61503
          0.01604  4.53653  5.25887  0.61958  0.77255  0.48576  0.95510
     98   3.23763  5.50781  3.52267  2.24617  4.99045  3.86295  3.82281  4.34650  1.03498  3.74063  4.57213  3.34302  4.22859  2.94008  1.82974  3.19929  3.40618  3.98435  5.76126  4.55635    218 - -
          2.68618  4.42225  2.77519  2.73123  3.46354  2.40513  3.72494  3.29354  2.67741  2.69355  4.24690  2.90347  2.73739  3.18146  2.89801  2.37887  2.77519  2.98518  4.58477  3.61503
          0.01604  4.53653  5.25887  0.61958  0.77255  0.48576  0.95510
     99   2.77074  5.50373  2.14999  1.71679  4.82213  1.85138  3.84833  4.32385  2.43770  3.79969  4.57398  2.56064  3.99985  2.97272  3.23361  2.87771  3.20343  3.88426  5.94016  4.48625    219 - -
          2.68618  4.42225  2.77519  2.73123  3.46354  2.40513  3.72494  3.29354  2.67741  2.69355  4.24690  2.90347  2.73739  3.18146  2.89801  2.37887  2.77519  2.98518  4.58477  3.61503
          0.01604  4.53653  5.25887  0.61958  0.77255  0.48576  0.95510
    100   3.19490  5.37972  3.65301  2.94664  4.80146  3.87521  3.81808  4.15628  1.28404  2.57323  4.44903  3.10959  4.22384  2.94416  1.51448  3.18519  3.36409  3.82466  5.67108  4.47152    220 - -
          2.68618  4.42225  2.77519  2.73123  3.46354  2.40513  3.72494  3.29354  2.67741  2.69355  4.24690  2.90347  2.73739  3.18146  2.89801  2.37887  2.77519  2.98518  4.58477  3.61503
          0.01604  4.53653  5.25887  0.61958  0.77255  0.48576  0.95510
    101   1.93231  4.67986  3.38771  2.94572  4.48406  3.36525  4.12495  3.91685  2.98454  3.53382  4.33615  2.74501  1.57585  3.30658  3.40766  2.08941  2.60433  3.45395  5.75861  4.46743    221 - -
          2.68618  4.42225  2.77519  2.73123  3.46354  2.40513  3.72494  3.29354  2.67741  2.69355  4.24690  2.90347  2.73739  3.18146  2.89801  2.37887  2.77519  2.98518  4.58477  3.61503
          0.01604  4.53653  5.25887  0.61958  0.77255  0.48576  0.95510
    102   2.71334  4.94397  3.09035  2.11723  3.03132  3.53577  2.57002  3.61309  2.52845  2.99455  4.01237  2.42814  3.92666  2.88152  2.85761  2.54250  2.94456  3.28124  5.42887  3.28994    222 - -
          2.68618  4.42225  2.77519  2.73123  3.46354  2.40513  3.72494  3.29354  2.67741  2.69355  4.24690  2.90347  2.73739  3.18146  2.89801  2.37887  2.77519  2.98518  4.58477  3.61503
          0.01604  4.53653  5.25887  0.61958  0.77255  0.48576  0.95510
    103   2.63196  5.31680  2.25225  2.23275  4.64444  3.26242  2.81242  4.13053  2.53600  3.61642  4.37235  2.07878  3.93300  2.86185  3.04350  2.03835  3.05094  3.70013  5.75768  4.33537    223 - -
          2.68618  4.42225  2.77519  2.73123  3.46354  2.40513  3.72494  3.29354  2.67741  2.69355  4.24690  2.90347  2.73739  3.18146  2.89801  2.37887  2.77519  2.98518  4.58477  3.61503
          0.01604  4.53653  5.25887  0.61958  0.77255  0.48576  0.95510
    104   3.18419  4.48692  5.09364  4.53231  2.79916  4.51067  4.92785  1.15393  4.39154  1.94602  3.44103  4.63173  4.80306  4.54873  4.47306  3.85475  3.01927  1.51841  5.36632  4.19878    224 - -
          2.68618  4.42225  2.77519  2.73123  3.46354  2.40513  3.72494  3.29354  2.67741  2.69355  4.24690  2.90347  2.73739  3.18146  2.89801  2.37887  2.77519  2.98518  4.58477  3.61503
          0.01604  4.53653  5.25887  0.61958  0.77255  0.48576  0.95510
    105   3.87025  5.94848  0.30521  3.00704  5.45460  3.87110  4.71843  5.23130  3.95199  4.72558  5.76372  3.58149  4.56807  3.98875  4.52265  3.78760  4.23558  4.81092  6.46484  5.27734    225 - -
          2.68618  4.42225  2.77519  2.73123  3.46354  2.40513  3.72494  3.29354  2.67741  2.69355  4.24690  2.90347  2.73739  3.18146  2.89801  2.37887  2.77519  2.98518  4.58477  3.61503
          0.01604  4.53653  5.25887  0.61958  0.77255  0.48576  0.95510
    106   3.86782  5.10753  5.58859  5.06517  3.33138  5.19138  5.50607  2.09404  4.87110  0.51115  3.10557  5.30680  5.27110  4.88172  4.89887  4.61683  4.08840  2.58091  5.56161  4.52518    226 - -
          2.68618  4.42225  2.77519  2.73123  3.46354  2.40513  3.72494  3.29354  2.67741  2.69355  4.24690  2.90347  2.73739  3.18146  2.89801  2.37887  2.77519  2.98518  4.58477  3.61503
          0.01604  4.53653  5.25887  0.61958  0.77255  0.48576  0.95510
    107   3.48858  4.70332  5.51331  5.05517  4.03345  5.05635  5.80567  0.93346  4.98479  2.45816  3.77527  5.22023  5.30089  5.24291  5.15595  4.49382  3.75437  1.05299  6.14412  4.92569    227 - -
          2.68618  4.42225  2.77519  2.73123  3.46354  2.40513  3.72494  3.29354  2.67741  2.69355  4.24690  2.90347  2.73739  3.18146  2.89801  2.37887  2.77519  2.98518  4.58477  3.61503
          0.01604  4.53653  5.25887  0.61958  0.77255  0.48576  0.95510
    108   4.00066  5.29170  5.25952  4.94702  3.54125  4.82479  5.41008  2.81509  4.72001  0.34810  3.43262  5.16879  5.17489  4.91476  4.76862  4.55405  4.27813  3.01510  5.60652  4.46966    228 - -
          2.68618  4.42225  2.77519  2.73123  3.46354  2.40513  3.72494  3.29354  2.67741  2.69355  4.24690  2.90347  2.73739  3.18146  2.89801  2.37887  2.77519  2.98518  4.58477  3.61503
          0.01604  4.53653  5.25887  0.61958  0.77255  0.48576  0.95510
    109   2.42774  4.51384  4.05814  3.85957  4.66021  3.34194  4.82106  3.77837  3.83073  3.67292  4.62890  3.86104  4.12880  4.15531  4.04674  2.83817  0.58720  3.33932  6.08803  4.90873    229 - -
          2.68618  4.42225  2.77519  2.73123  3.46354  2.40513  3.72494  3.29354  2.67741  2.69355  4.24690  2.90347  2.73739  3.18146  2.89801  2.37887  2.77519  2.98518  4.58477  3.61503
          0.01604  4.53653  5.25887  0.61958  0.77255  0.48576  0.95510
    110   3.74289  5.83476  3.01522  0.36138  5.30095  3.86837  4.58189  4.91470  3.57112  4.43532  5.43643  3.56058  4.51895  3.81865  4.01444  3.68350  4.06962  4.54566  6.32781  5.13203    230 - -
          2.68618  4.42225  2.77519  2.73123  3.46354  2.40513  3.72494  3.29354  2.67741  2.69355  4.24690  2.90347  2.73739  3.18146  2.89801  2.37887  2.77519  2.98518  4.58477  3.61503
          0.01604  4.53653  5.25887  0.61958  0.77255  0.48576  0.95510
    111   3.39058  4.80581  5.02063  4.74745  4.14838  4.39126  5.47364  2.26070  4.63451  2.74348  4.04887  4.82549  4.94734  4.96588  4.78115  3.97385  3.75508  0.46002  6.02632  4.78679    231 - -
          2.68618  4.42225  2.77519  2.73123  3.46354  2.40513  3.72494  3.29354  2.67741  2.69355  4.24690  2.90347  2.73739  3.18146  2.89801  2.37887  2.77519  2.98518  4.58477  3.61503
          0.01604  4.53653  5.25887  0.61958  0.77255  0.48576  0.95510
    112   2.27959  5.34284  1.65110  1.67309  4.66350  3.49876  3.82653  4.12017  2.65842  3.64906  4.43277  2.97871  3.98123  2.95348  3.17489  2.83890  3.13605  3.05684  5.81938  4.39769    232 - -
          2.68618  4.42225  2.77519  2.73123  3.46354  2.40513  3.72494  3.29354  2.67741  2.69355  4.24690  2.90347  2.73739  3.18146  2.89801  2.37887  2.77519  2.98518  4.58477  3.61503
          0.01604  4.53653  5.25887  0.61958  0.77255  0.48576  0.95510
    113   3.89392  5.13868  5.60250  5.04343  3.26890  5.19714  5.46260  2.50456  4.84895  0.60407  1.89945  5.29696  5.24412  4.81966  4.85906  4.59927  4.10001  2.77472  5.50616  4.52337    233 - -
          2.68618  4.42225  2.77519  2.73123  3.46354  2.40513  3.72494  3.29354  2.67741  2.69355  4.24690  2.90347  2.73739  3.18146  2.89801  2.37887  2.77519  2.98518  4.58477  3.61503
          0.01604  4.53653  5.25887  0.61958  0.77255  0.48576  0.95510
    114   3.86202  5.45313  4.54040  4.50120  5.36792  4.10640  5.47378  5.15054  4.62789  4.67040  5.77723  4.72418  0.18598  4.98933  4.75209  4.05955  4.35798  4.70625  6.31289  5.51087    234 - -
          2.68618  4.42225  2.77519  2.73123  3.46354  2.40513  3.72494  3.29354  2.67741  2.69355  4.24690  2.90347  2.73739  3.18146  2.89801  2.37887  2.77519  2.98518  4.58477  3.61503
          0.01604  4.53653  5.25887  0.61958  0.77255  0.48576  0.95510
    115   2.22199  4.65822  3.31215  2.77084  3.88669  3.12084  3.86651  3.27603  2.75541  2.49596  3.80173  2.98209  3.99362  3.08847  3.17460  1.66201  2.95203  3.00037  5.25379  3.27249    235 - -
          2.68618  4.42225  2.77519  2.73123  3.46354  2.40513  3.72494  3.29354  2.67741  2.69355  4.24690  2.90347  2.73739  3.18146  2.89801  2.37887  2.77519  2.98518  4.58477  3.61503
          0.01604  4.53653  5.25887  0.61958  0.77255  0.48576  0.95510
    116   3.51654  4.76687  5.44623  4.89133  3.49488  4.91734  5.32861  1.07707  4.76683  1.40133  2.49257  5.04552  5.09374  4.82232  4.81421  4.28900  3.74612  1.90815  5.56343  4.49827    236 - -
          2.68618  4.42225  2.77519  2.73123  3.46354  2.40513  3.72494  3.29354  2.67741  2.69355  4.24690  2.90347  2.73739  3.18146  2.89801  2.37887  2.77519  2.98518  4.58477  3.61503
          0.01604  4.53653  5.25887  0.61958  0.77255  0.48576  0.95510
    117   2.79128  4.69605  3.96078  3.85999  4.85118  3.42190  4.91652  4.49536  3.98607  4.17468  5.06809  3.92679  4.22203  4.28057  4.20886  0.41373  3.32771  3.86576  6.16907  4.95655    237 - -
          2.68618  4.42225  2.77519  2.73123  3.46354  2.40513  3.72494  3.29354  2.67741  2.69355  4.24690  2.90347  2.73739  3.18146  2.89801  2.37887  2.77519  2.98518  4.58477  3.61503
          0.01604  4.53653  5.25887  0.61958  0.77255  0.48576  0.95510
    118   3.68624  5.34604  4.48663  4.48582  5.52320  0.18148  5.51047  5.33585  4.75079  4.87873  5.89370  4.65429  4.74874  5.02355  4.86625  3.88358  4.21387  4.73645  6.39403  5.66350    238 - -
          2.68618  4.42225  2.77519  2.73123  3.46354  2.40513  3.72494  3.29354  2.67741  2.69355  4.24690  2.90347  2.73739  3.18146  2.89801  2.37887  2.77519  2.98518  4.58477  3.61503
          0.01604  4.53653  5.25887  0.61958  0.77255  0.48576  0.95510
    119   3.57817  4.85377  5.04817  4.62945  1.39069  4.56332  3.97242  1.90120  4.44705  2.60669  3.80993  4.42331  4.86711  4.42945  4.44151  3.90521  3.80068  3.04320  4.14458  1.33374    239 - -
          2.68618  4.42225  2.77519  2.73123  3.46354  2.40513  3.72494  3.29354  2.67741  2.69355  4.24690  2.90347  2.73739  3.18146  2.89801  2.37887  2.77519  2.98518  4.58477  3.61503
          0.01604  4.53653  5.25887  0.61958  0.77255  0.48576  0.95510
    120   1.56858  4.75830  3.23570  2.70697  4.07893  3.07080  3.85818  3.47994  2.69895  2.60715  3.95349  3.18568  3.62012  2.63314  3.13520  2.27396  2.96122  3.16496  5.39481  4.09329    240 - -
          2.68618  4.42225  2.77519  2.73123  3.46354  2.40513  3.72494  3.29354  2.67741  2.69355  4.24690  2.90347  2.73739  3.18146  2.89801  2.37887  2.77519  2.98518  4.58477  3.61503
          0.01604  4.53653  5.25887  0.61958  0.77255  0.48576  0.95510
    121   3.93573  5.18045  5.53276  5.04926  2.82287  5.14638  5.24357  2.56963  4.88379  0.45926  3.11530  5.23552  5.25080  4.84376  4.89138  4.59005  4.15440  2.82328  5.30014  4.04649    241 - -
          2.68618  4.42225  2.77519  2.73123  3.46354  2.40513  3.72494  3.29354  2.67741  2.69355  4.24690  2.90347  2.73739  3.18146  2.89801  2.37887  2.77519  2.98518  4.58477  3.61503
          0.01604  4.53653  5.25887  0.61958  0.77255  0.48576  0.95510
    122   4.00066  5.29170  5.25952  4.94702  3.54125  4.82479  5.41008  2.81509  4.72001  0.34810  3.43262  5.16879  5.17489  4.91476  4.76862  4.55405  4.27813  3.01510  5.60652  4.46966    242 - -
          2.68618  4.42225  2.77519  2.73123  3.46354  2.40513  3.72494  3.29354  2.67741  2.69355  4.24690  2.90347  2.73739  3.18146  2.89801  2.37887  2.77519  2.98518  4.58477  3.61503
          0.01604  4.53653  5.25887  0.61958  0.77255  0.48576  0.95510
    123   2.48457  3.33209  3.70782  3.16992  3.76595  3.54298  4.09262  3.12820  3.11901  2.84566  3.72968  3.50228  4.05078  3.41914  3.46000  1.86370  1.57554  2.85833  5.20105  3.24567    243 - -
          2.68618  4.42225  2.77519  2.73123  3.46354  2.40513  3.72494  3.29354  2.67741  2.69355  4.24690  2.90347  2.73739  3.18146  2.89801  2.37887  2.77519  2.98518  4.58477  3.61503
          0.01604  4.53653  5.25887  0.61958  0.77255  0.48576  0.95510
    124   2.74357  4.57266  3.47289  2.89677  3.72993  3.67109  3.88704  2.94344  2.32964  1.65009  3.29944  3.33689  4.05020  2.93065  2.71226  2.90984  2.53860  2.85646  5.12943  3.88091    244 - -
          2.68618  4.42225  2.77519  2.73123  3.46354  2.40513  3.72494  3.29354  2.67741  2.69355  4.24690  2.90347  2.73739  3.18146  2.89801  2.37887  2.77519  2.98518  4.58477  3.61503
          0.01604  4.53653  5.25887  0.61958  0.77255  0.48576  0.95510
    125   3.49623  4.73424  5.42947  4.92398  3.78097  4.98003  5.55147  0.71550  4.81651  2.18283  3.05446  5.10453  5.19911  5.00170  4.94893  4.38309  3.74783  1.68443  5.86518  4.71909    245 - -
          2.68618  4.42225  2.77519  2.73123  3.46354  2.40513  3.72494  3.29354  2.67741  2.69355  4.24690  2.90347  2.73739  3.18146  2.89801  2.37887  2.77519  2.98518  4.58477  3.61503
          0.01604  4.53653  5.25887  0.61958  0.77255  0.48576  0.95510
    126   2.62087  4.58473  4.66316  4.10659  3.43538  4.28332  4.69573  2.42619  3.95781  1.81905  1.13457  4.32564  4.62711  4.17395  4.12941  3.61652  3.39951  2.21918  5.26253  4.12564    246 - -
          2.68618  4.42225  2.77519  2.73123  3.46354  2.40513  3.72494  3.29354  2.67741  2.69355  4.24690  2.90347  2.73739  3.18146  2.89801  2.37887  2.77519  2.98518  4.58477  3.61503
          0.01604  4.53653  5.25887  0.61958  0.77255  0.48576  0.95510
    127   2.51687  5.56417  2.38915  1.07451  4.88996  2.94067  3.91452  4.39279  2.81381  3.87915  4.67311  2.54681  4.03943  3.05165  3.36478  2.94424  3.28962  3.95673  6.03114  4.56608    247 - -
          2.68618  4.42225  2.77519  2.73123  3.46354  2.40513  3.72494  3.29354  2.67741  2.69355  4.24690  2.90347  2.73739  3.18146  2.89801  2.37887  2.77519  2.98518  4.58477  3.61503
          0.01604  4.53653  5.25887  0.61958  0.77255  0.48576  0.95510
    128   2.37691  4.98095  3.37232  3.14064  4.07675  3.62883  0.80945  4.01642  3.06676  3.61245  4.55362  3.52874  4.24800  3.54794  3.36410  3.12371  3.39209  3.65813  5.49973  4.04551    248 - -
          2.68618  4.42225  2.77519  2.73123  3.46354  2.40513  3.72494  3.29354  2.67741  2.69355  4.24690  2.90347  2.73739  3.18146  2.89801  2.37887  2.77519  2.98518  4.58477  3.61503
          0.01604  4.53653  5.25887  0.61958  0.77255  0.48576  0.95510
    129   2.69894  5.49151  1.45567  1.79300  4.81073  3.49882  3.35326  4.31021  2.17961  3.78431  4.55684  2.95582  3.99638  2.96031  3.19545  2.87089  3.19203  3.87173  5.92163  4.47345    249 - -
          2.68618  4.42225  2.77519  2.73123  3.46354  2.40513  3.72494  3.29354  2.67741  2.69355  4.24690  2.90347  2.73739  3.18146  2.89801  2.37887  2.77519  2.98518  4.58477  3.61503
          0.01604  4.53653  5.25887  0.61958  0.77255  0.48576  0.95510
    130   2.36244  4.38809  3.66207  2.68943  3.52410  3.70807  3.97450  1.87713  3.04206  2.41394  3.49748  3.18409  4.08842  3.33628  3.37625  2.65128  2.52857  2.32256  4.98334  3.75673    250 - -
          2.68618  4.42225  2.77519  2.73123  3.46354  2.40513  3.72494  3.29354  2.67741  2.69355  4.24690  2.90347  2.73739  3.18146  2.89801  2.37887  2.77519  2.98518  4.58477  3.61503
          0.01604  4.53653  5.25887  0.61958  0.77255  0.48576  0.95510
    131   2.70302  0.98102  4.11348  3.62347  4.17649  3.48829  4.37851  3.54603  3.14514  3.27470  4.17396  3.75533  4.14022  3.70140  2.32712  2.68955  3.11535  3.19824  5.55707  4.34938    251 - -
          2.68618  4.42225  2.77519  2.73123  3.46354  2.40513  3.72494  3.29354  2.67741  2.69355  4.24690  2.90347  2.73739  3.18146  2.89801  2.37887  2.77519  2.98518  4.58477  3.61503
          0.01604  4.53653  5.25887  0.61958  0.77255  0.48576  0.95510
    132   3.53743  5.59515  4.00168  3.25216  5.16279  4.06541  3.92370  4.47448  0.65386  3.83716  4.73018  3.60256  4.42009  3.05530  1.99164  3.51718  3.66983  4.15975  5.79848  4.70088    252 - -
          2.68618  4.42225  2.77519  2.73123  3.46354  2.40513  3.72494  3.29354  2.67741  2.69355  4.24690  2.90347  2.73739  3.18146  2.89801  2.37887  2.77519  2.98518  4.58477  3.61503
          0.01604  4.53653  5.25887  0.61958  0.77255  0.48576  0.95510
    133   2.86043  4.96245  2.98681  2.87911  4.81382  3.40927  4.30825  4.41311  3.24362  4.00466  4.84395  0.82975  4.10942  3.52326  3.66131  2.11925  3.28947  3.87056  6.09028  4.71495    253 - -
          2.68618  4.42225  2.77519  2.73123  3.46354  2.40513  3.72494  3.29354  2.67741  2.69355  4.24690  2.90347  2.73739  3.18146  2.89801  2.37887  2.77519  2.98518  4.58477  3.61503
          0.01604  4.53653  5.25887  0.61958  0.77255  0.48576  0.95510
    134   3.60796  4.90224  5.20519  4.88354  3.92615  4.73855  5.54077  0.50258  4.73366  2.41990  3.80303  5.04990  5.14883  5.04074  4.86393  4.34478  3.91074  2.08944  5.91951  4.69225    254 - -
          2.68618  4.42225  2.77519  2.73123  3.46354  2.40513  3.72494  3.29354  2.67741  2.69355  4.24690  2.90347  2.73739  3.18146  2.89801  2.37887  2.77519  2.98518  4.58477  3.61503
          0.01604  4.53653  5.25887  0.61958  0.77255  0.48576  0.95510
    135   3.86202  5.45313  4.54040  4.50120  5.36792  4.10640  5.47378  5.15054  4.62789  4.67040  5.77723  4.72418  0.18598  4.98933  4.75209  4.05955  4.35798  4.70625  6.31289  5.51087    255 - -
          2.68618  4.42225  2.77519  2.73123  3.46354  2.40513  3.72494  3.29354  2.67741  2.69355  4.24690  2.90347  2.73739  3.18146  2.89801  2.37887  2.77519  2.98518  4.58477  3.61503
          0.01604  4.53653  5.25887  0.61958  0.77255  0.48576  0.95510
    136   3.39842  4.72187  5.18088  4.76355  3.90713  4.68511  5.44356  2.00839  4.60504  2.24113  3.75208  4.90633  5.07414  4.91266  4.77389  4.13983  3.69791  0.59182  5.90477  4.64090    256 - -
          2.68618  4.42225  2.77519  2.73123  3.46354  2.40513  3.72494  3.29354  2.67741  2.69355  4.24690  2.90347  2.73739  3.18146  2.89801  2.37887  2.77519  2.98518  4.58477  3.61503
          0.01604  4.53653  5.25887  0.61958  0.77255  0.48576  0.95510
    137   3.49530  4.74836  5.41334  4.96962  3.90784  4.94318  5.67684  0.64174  4.85541  2.32169  3.67981  5.13242  5.23119  5.10692  5.01301  4.38877  3.77164  1.65291  6.01704  4.81076    257 - -
          2.68618  4.42225  2.77519  2.73123  3.46354  2.40513  3.72494  3.29354  2.67741  2.69355  4.24690  2.90347  2.73739  3.18146  2.89801  2.37887  2.77519  2.98518  4.58477  3.61503
          0.01604  4.53653  5.25887  0.61958  0.77255  0.48576  0.95510
    138   3.66368  5.12697  4.87075  4.56743  3.71918  4.40529  5.14961  2.97590  4.29572  2.25102  0.50750  4.74835  4.90937  4.65013  4.41149  4.05723  4.00401  3.05279  5.61154  4.42048    258 - -
          2.68618  4.42225  2.77519  2.73123  3.46354  2.40513  3.72494  3.29354  2.67741  2.69355  4.24690  2.90347  2.73739  3.18146  2.89801  2.37887  2.77519  2.98518  4.58477  3.61503
          0.01604  4.53653  5.25887  0.61958  0.77255  0.48576  0.95510
    139   3.66368  5.12697  4.87075  4.56743  3.71918  4.40529  5.14961  2.97590  4.29572  2.25102  0.50750  4.74835  4.90937  4.65013  4.41149  4.05723  4.00401  3.05279  5.61154  4.42048    259 - -
          2.68618  4.42225  2.77519  2.73123  3.46354  2.40513  3.72494  3.29354  2.67741  2.69355  4.24690  2.90347  2.73739  3.18146  2.89801  2.37887  2.77519  2.98518  4.58477  3.61503
          0.01604  4.53653  5.25887  0.61958  0.77255  0.48576  0.95510
    140   2.79128  4.69605  3.96078  3.85999  4.85118  3.42190  4.91652  4.49536  3.98607  4.17468  5.06809  3.92679  4.22203  4.28057  4.20886  0.41373  3.32771  3.86576  6.16907  4.95655    260 - -
          2.68618  4.42225  2.77519  2.73123  3.46354  2.40513  3.72494  3.29354  2.67741  2.69355  4.24690  2.90347  2.73739  3.18146  2.89801  2.37887  2.77519  2.98518  4.58477  3.61503
          0.01604  4.53653  5.25887  0.61958  0.77255  0.48576  0.95510
    141   2.31426  4.45798  3.95579  3.65573  4.75191  3.24222  4.67075  4.14445  3.67391  3.85447  4.66662  3.71213  4.01925  3.95033  3.96106  0.78924  1.95115  3.53953  6.08991  4.90424    261 - -
          2.68618  4.42225  2.77519  2.73123  3.46354  2.40513  3.72494  3.29354  2.67741  2.69355  4.24690  2.90347  2.73739  3.18146  2.89801  2.37887  2.77519  2.98518  4.58477  3.61503
          0.01604  4.53653  5.25887  0.61958  0.77255  0.48576  0.95510
    142   2.98017  5.36223  2.91026  2.55160  4.58555  3.59767  1.96043  4.15736  2.50812  3.64775  4.45404  2.31647  4.05583  1.63177  2.90244  2.94076  3.21415  3.76994  5.72033  4.32678    262 - -
          2.68618  4.42225  2.77519  2.73123  3.46354  2.40513  3.72494  3.29354  2.67741  2.69355  4.24690  2.90347  2.73739  3.18146  2.89801  2.37887  2.77519  2.98518  4.58477  3.61503
          0.01604  4.53653  5.25887  0.61958  0.77255  0.48576  0.95510
    143   3.52355  5.85048  0.46675  2.67228  5.41492  3.10099  4.42964  5.06819  3.61711  4.56439  5.50299  3.24992  4.34910  3.64940  4.24859  3.42844  3.88894  4.58185  6.51939  5.13694    263 - -
          2.68618  4.42225  2.77519  2.73123  3.46354  2.40513  3.72494  3.29354  2.67741  2.69355  4.24690  2.90347  2.73739  3.18146  2.89801  2.37887  2.77519  2.98518  4.58477  3.61503
          0.01604  4.53653  5.25887  0.61958  0.77255  0.48576  0.95510
    144   2.14180  4.47601  3.95405  3.78136  4.87649  3.23783  4.81833  4.30602  3.87223  4.02909  4.85166  3.77691  4.04900  4.12949  4.11623  0.57828  3.07784  3.64066  6.22365  5.03886    264 - -
          2.68618  4.42225  2.77519  2.73123  3.46354  2.40513  3.72494  3.29354  2.67741  2.69355  4.24690  2.90347  2.73739  3.18146  2.89801  2.37887  2.77519  2.98518  4.58477  3.61503
          0.01604  4.53653  5.25887  0.61958  0.77255  0.48576  0.95510
    145   3.38862  4.63977  5.34768  4.82218  3.75214  4.83829  5.35705  1.37289  4.71293  2.24153  2.29679  4.96457  5.08142  4.88618  4.82360  4.21791  3.63509  1.03594  5.72307  4.56662    265 - -
          2.68618  4.42225  2.77519  2.73123  3.46354  2.40513  3.72494  3.29354  2.67741  2.69355  4.24690  2.90347  2.73739  3.18146  2.89801  2.37887  2.77519  2.98518  4.58477  3.61503
          0.01604  4.53653  5.25887  0.61958  0.77255  0.48576  0.95510
    146   2.76062  5.08158  2.96798  2.53983  4.54518  2.32495  3.83242  4.00333  2.35012  3.53981  4.31829  2.05736  3.95209  2.96083  3.08398  1.79286  2.82893  3.58373  5.71346  4.33956    266 - -
          2.68618  4.42225  2.77519  2.73123  3.46354  2.40513  3.72494  3.29354  2.67741  2.69355  4.24690  2.90347  2.73739  3.18146  2.89801  2.37887  2.77519  2.98518  4.58477  3.61503
          0.01604  4.53653  5.25887  0.61958  0.77255  0.48576  0.95510
    147   2.95666  4.44839  4.32723  3.75828  3.42537  4.05576  4.40862  2.51165  3.63920  1.83673  2.13484  4.01887  4.41695  3.88267  3.85619  3.35840  1.52263  2.27888  5.10428  3.93449    267 - -
          2.68618  4.42225  2.77519  2.73123  3.46354  2.40513  3.72494  3.29354  2.67741  2.69355  4.24690  2.90347  2.73739  3.18146  2.89801  2.37887  2.77519  2.98518  4.58477  3.61503
          0.01604  4.53653  5.25887  0.61958  0.77255  0.48576  0.95510
    148   2.60645  4.58979  4.82814  4.49414  4.12303  4.11084  5.25482  2.18249  4.39697  2.74156  3.95925  4.52362  4.70910  4.69258  4.57322  3.57697  3.46179  0.61526  5.96797  4.74467    268 - -
          2.68618  4.42225  2.77519  2.73123  3.46354  2.40513  3.72494  3.29354  2.67741  2.69355  4.24690  2.90347  2.73739  3.18146  2.89801  2.37887  2.77519  2.98518  4.58477  3.61503
          0.01604  4.53653  5.25887  0.61958  0.77255  0.48576  0.95510
    149   3.91967  5.11533  5.20298  4.87638  1.25792  4.78176  3.89718  3.43399  4.68610  1.70712  4.00934  4.52805  5.05772  4.57275  4.63332  4.14155  4.13288  3.41062  4.02004  1.24840    269 - -
          2.68618  4.42225  2.77519  2.73123  3.46354  2.40513  3.72494  3.29354  2.67741  2.69355  4.24690  2.90347  2.73739  3.18146  2.89801  2.37887  2.77519  2.98518  4.58477  3.61503
          0.01604  4.53653  5.25887  0.61958  0.77255  0.48576  0.95510
    150   3.42024  5.59364  3.36984  2.64373  5.08635  3.89101  3.97593  4.44878  0.66827  3.87505  4.75825  3.42297  4.33641  3.11729  2.52852  3.38204  3.60920  4.10929  5.88482  4.70035    270 - -
          2.68618  4.42225  2.77519  2.73123  3.46354  2.40513  3.72494  3.29354  2.67741  2.69355  4.24690  2.90347  2.73739  3.18146  2.89801  2.37887  2.77519  2.98518  4.58477  3.61503
          0.01604  4.53653  5.25887  0.61958  0.77255  0.48576  0.95510
    151   3.10507  0.61332  4.85301  4.52245  2.98299  3.89037  4.80311  3.11286  4.34782  2.89141  4.09379  4.41030  4.54460  4.56957  4.43899  3.42050  3.53019  2.94258  5.28028  3.84740    271 - -
          2.68618  4.42225  2.77519  2.73123  3.46354  2.40513  3.72494  3.29354  2.67741  2.69355  4.24690  2.90347  2.73739  3.18146  2.89801  2.37887  2.77519  2.98518  4.58477  3.61503
          0.01604  4.53653  5.25887  0.61958  0.77255  0.48576  0.95510
    152   3.70385  5.02809  5.25798  4.73019  3.31358  4.89431  5.20711  2.50896  4.48025  1.38173  0.89220  4.96715  5.08282  4.62737  4.56797  4.29581  3.93599  2.68707  5.44099  4.34559    272 - -
          2.68618  4.42225  2.77519  2.73123  3.46354  2.40513  3.72494  3.29354  2.67741  2.69355  4.24690  2.90347  2.73739  3.18146  2.89801  2.37887  2.77519  2.98518  4.58477  3.61503
          0.01604  4.53653  5.25887  0.61958  0.77255  0.48576  0.95510
    153   2.85422  4.58722  3.63024  3.17329  3.68044  3.73802  4.09440  3.05800  3.01176  1.15364  3.67204  3.55029  4.18602  2.77477  3.30445  2.38655  3.11946  2.87180  5.17832  3.92718    273 - -
          2.68618  4.42225  2.77519  2.73123  3.46354  2.40513  3.72494  3.29354  2.67741  2.69355  4.24690  2.90347  2.73739  3.18146  2.89801  2.37887  2.77519  2.98518  4.58477  3.61503
          0.01604  4.53653  5.25887  0.61958  0.77255  0.48576  0.95510
    154   3.29284  5.51510  3.64511  2.97616  5.01936  3.90914  3.83630  4.36232  0.97367  3.75017  4.59304  2.61768  4.26730  2.95612  1.77893  3.26012  3.45311  4.01064  5.75853  4.57931    274 - -
          2.68618  4.42225  2.77519  2.73123  3.46354  2.40513  3.72494  3.29354  2.67741  2.69355  4.24690  2.90347  2.73739  3.18146  2.89801  2.37887  2.77519  2.98518  4.58477  3.61503
          0.01604  4.53653  5.25887  0.61958  0.77255  0.48576  0.95510
    155   3.68624  5.34604  4.48663  4.48582  5.52320  0.18148  5.51047  5.33585  4.75079  4.87873  5.89370  4.65429  4.74874  5.02355  4.86625  3.88358  4.21387  4.73645  6.39403  5.66350    275 - -
          2.68618  4.42225  2.77519  2.73123  3.46354  2.40513  3.72494  3.29354  2.67741  2.69355  4.24690  2.90347  2.73739  3.18146  2.89801  2.37887  2.77519  2.98518  4.58477  3.61503
          0.01604  4.53653  5.25887  0.61958  0.77255  0.48576  0.95510
    156   0.51206  4.44674  4.10599  3.94675  4.81499  3.24403  4.89626  4.15728  3.99571  3.95104  4.80236  3.85174  4.06325  4.24500  4.19505  2.45344  3.07941  3.54898  6.19634  5.03010    276 - -
          2.68618  4.42225  2.77519  2.73123  3.46354  2.40513  3.72494  3.29354  2.67741  2.69355  4.24690  2.90347  2.73739  3.18146  2.89801  2.37887  2.77519  2.98518  4.58477  3.61503
          0.01604  4.53653  5.25887  0.61958  0.77255  0.48576  0.95510
    157   1.03544  4.46548  4.42652  4.05278  4.13536  3.63266  4.83188  2.69076  3.97130  2.96386  4.04283  4.07358  4.31372  4.24040  4.18233  3.07729  3.19437  1.43934  5.75745  4.56032    277 - -
          2.68618  4.42225  2.77519  2.73123  3.46354  2.40513  3.72494  3.29354  2.67741  2.69355  4.24690  2.90347  2.73739  3.18146  2.89801  2.37887  2.77519  2.98518  4.58477  3.61503
          0.01604  4.53653  5.25887  0.61958  0.77255  0.48576  0.95510
    158   3.87025  5.94848  0.30521  3.00704  5.45460  3.87110  4.71843  5.23130  3.95199  4.72558  5.76372  3.58149  4.56807  3.98875  4.52265  3.78760  4.23558  4.81092  6.46484  5.27734    278 - -
          2.68618  4.42225  2.77519  2.73123  3.46354  2.40513  3.72494  3.29354  2.67741  2.69355  4.24690  2.90347  2.73739  3.18146  2.89801  2.37887  2.77519  2.98518  4.58477  3.61503
          0.01604  4.53653  5.25887  0.61958  0.77255  0.48576  0.95510
    159   4.48893  5.48865  5.36791  5.25016  0.75894  5.03499  3.76739  4.06163  5.04385  3.24740  4.60351  4.61209  5.30268  4.76353  4.89133  4.44294  4.69206  4.01997  3.84987  1.16073    279 - -
          2.68618  4.42225  2.77519  2.73123  3.46354  2.40513  3.72494  3.29354  2.67741  2.69355  4.24690  2.90347  2.73739  3.18146  2.89801  2.37887  2.77519  2.98518  4.58477  3.61503
          0.01604  4.53653  5.25887  0.61958  0.77255  0.48576  0.95510
    160   4.00066  5.29170  5.25952  4.94702  3.54125  4.82479  5.41008  2.81509  4.72001  0.34810  3.43262  5.16879  5.17489  4.91476  4.76862  4.55405  4.27813  3.01510  5.60652  4.46966    280 - -
          2.68618  4.42225  2.77519  2.73123  3.46354  2.40513  3.72494  3.29354  2.67741  2.69355  4.24690  2.90347  2.73739  3.18146  2.89801  2.37887  2.77519  2.98518  4.58477  3.61503
          0.01604  4.53653  5.25887  0.61958  0.77255  0.48576  0.95510
    161   3.46842  4.69859  5.45680  5.00028  4.02671  4.99596  5.74633  1.47099  4.91978  2.46725  3.77929  5.16428  5.26429  5.18664  5.09530  4.43170  3.73841  0.67676  6.11616  4.89068    281 - -
          2.68618  4.42225  2.77519  2.73123  3.46354  2.40513  3.72494  3.29354  2.67741  2.69355  4.24690  2.90347  2.73739  3.18146  2.89801  2.37887  2.77519  2.98518  4.58477  3.61503
          0.01604  4.53653  5.25887  0.61958  0.77255  0.48576  0.95510
    162   3.75842  5.62916  3.97395  3.52532  5.18090  4.10970  4.34330  4.67384  0.39365  4.10970  5.07911  3.90052  4.59844  3.52814  2.81918  3.78362  3.98118  4.36034  5.98491  4.92727    282 - -
          2.68618  4.42225  2.77519  2.73123  3.46354  2.40513  3.72494  3.29354  2.67741  2.69355  4.24690  2.90347  2.73739  3.18146  2.89801  2.37887  2.77519  2.98518  4.58477  3.61503
          0.01604  4.53653  5.25887  0.61958  0.77255  0.48576  0.95510
    163   3.86202  5.45313  4.54040  4.50120  5.36792  4.10640  5.47378  5.15054  4.62789  4.67040  5.77723  4.72418  0.18598  4.98933  4.75209  4.05955  4.35798  4.70625  6.31289  5.51087    283 - -
          2.68618  4.42225  2.77519  2.73123  3.46354  2.40513  3.72494  3.29354  2.67741  2.69355  4.24690  2.90347  2.73739  3.18146  2.89801  2.37887  2.77519  2.98518  4.58477  3.61503
          0.01604  4.53653  5.25887  0.61958  0.77255  0.48576  0.95510
    164   3.49565  4.71771  5.49647  4.98620  3.77197  5.01093  5.56721  1.12275  4.89262  1.55457  3.53292  5.14581  5.21092  5.04627  5.00034  4.41144  3.74194  1.30656  5.84844  4.71102    284 - -
          2.68618  4.42225  2.77519  2.73123  3.46354  2.40513  3.72494  3.29354  2.67741  2.69355  4.24690  2.90347  2.73739  3.18146  2.89801  2.37887  2.77519  2.98518  4.58477  3.61503
          0.01604  4.53653  5.25887  0.61958  0.77255  0.48576  0.95510
    165   3.94038  5.63087  4.51101  3.93743  5.16984  4.23068  4.54752  4.80839  2.81803  4.20048  5.22072  4.22616  4.73590  3.76946  0.31812  4.01853  4.18316  4.51070  5.99990  5.00112    285 - -
          2.68618  4.42225  2.77519  2.73123  3.46354  2.40513  3.72494  3.29354  2.67741  2.69355  4.24690  2.90347  2.73739  3.18146  2.89801  2.37887  2.77519  2.98518  4.58477  3.61503
          0.01604  4.53653  5.25887  0.61958  0.77255  0.48576  0.95510
    166   3.34809  5.48351  3.87086  3.09275  4.96926  3.97780  3.84706  3.63413  0.97751  3.69464  4.56017  3.48119  4.31347  2.97241  1.53513  3.33262  3.49380  3.96358  5.71914  4.56988    286 - -
          2.68618  4.42225  2.77519  2.73123  3.46354  2.40513  3.72494  3.29354  2.67741  2.69355  4.24690  2.90347  2.73739  3.18146  2.89801  2.37887  2.77519  2.98518  4.58477  3.61503
          0.01604  4.53653  5.25887  0.61958  0.77255  0.48576  0.95510
    167   3.46964  5.39918  3.34038  3.31507  4.89247  3.79662  4.70825  4.81090  3.70801  4.38184  5.37097  0.37854  4.49684  4.02474  4.05050  3.53612  3.89636  4.35572  6.10782  4.82575    287 - -
          2.68618  4.42225  2.77519  2.73123  3.46354  2.40513  3.72494  3.29354  2.67741  2.69355  4.24690  2.90347  2.73739  3.18146  2.89801  2.37887  2.77519  2.98518  4.58477  3.61503
          0.01604  4.53653  5.25887  0.61958  0.77255  0.48576  0.95510
    168   3.74289  5.83476  3.01522  0.36138  5.30095  3.86837  4.58189  4.91470  3.57112  4.43532  5.43643  3.56058  4.51895  3.81865  4.01444  3.68350  4.06962  4.54566  6.32781  5.13203    288 - -
          2.68618  4.42225  2.77519  2.73123  3.46354  2.40513  3.72494  3.29354  2.67741  2.69355  4.24690  2.90347  2.73739  3.18146  2.89801  2.37887  2.77519  2.98518  4.58477  3.61503
          0.01604  4.53653  5.25887  0.61958  0.77255  0.48576  0.95510
    169   4.00066  5.29170  5.25952  4.94702  3.54125  4.82479  5.41008  2.81509  4.72001  0.34810  3.43262  5.16879  5.17489  4.91476  4.76862  4.55405  4.27813  3.01510  5.60652  4.46966    289 - -
          2.68618  4.42225  2.77519  2.73123  3.46354  2.40513  3.72494  3.29354  2.67741  2.69355  4.24690  2.90347  2.73739  3.18146  2.89801  2.37887  2.77519  2.98518  4.58477  3.61503
          0.01604  4.53653  5.25887  0.61958  0.77255  0.48576  0.95510
    170   3.38443  5.51323  3.83871  3.11426  5.06215  3.28983  3.87368  4.37667  1.58029  3.76522  4.62929  3.49835  4.33335  2.99997  0.93365  3.36620  3.53642  4.04350  5.76377  4.62863    290 - -
          2.68618  4.42225  2.77519  2.73123  3.46354  2.40513  3.72494  3.29354  2.67741  2.69355  4.24690  2.90347  2.73739  3.18146  2.89801  2.37887  2.77519  2.98518  4.58477  3.61503
          0.01604  4.53653  5.25887  0.61958  0.77255  0.48576  0.95510
    171   2.97434  4.94055  3.26921  3.01686  4.13664  3.63331  4.20862  2.77865  3.07972  3.33136  4.33058  0.86058  4.21690  3.47343  3.43625  3.08535  3.31714  3.25376  5.58463  4.18011    291 - -
          2.68618  4.42225  2.77519  2.73123  3.46354  2.40513  3.72494  3.29354  2.67741  2.69355  4.24690  2.90347  2.73739  3.18146  2.89801  2.37887  2.77519  2.98518  4.58477  3.61503
          0.01604  4.53653  5.25887  0.61958  0.77255  0.48576  0.95510
    172   4.00066  5.29170  5.25952  4.94702  3.54125  4.82479  5.41008  2.81509  4.72001  0.34810  3.43262  5.16879  5.17489  4.91476  4.76862  4.55405  4.27813  3.01510  5.60652  4.46966    292 - -
          2.68618  4.42225  2.77519  2.73123  3.46354  2.40513  3.72494  3.29354  2.67741  2.69355  4.24690  2.90347  2.73739  3.18146  2.89801  2.37887  2.77519  2.98518  4.58477  3.61503
          0.01604  4.53653  5.25887  0.61958  0.77255  0.48576  0.95510
    173   4.63819  5.73083  5.21757  5.11440  3.64818  4.58324  4.94536  4.76791  4.87551  4.02541  5.35625  5.16136  5.15887  5.21990  4.86872  4.83793  4.98172  4.66858  0.20069  3.62451    293 - -
          2.68618  4.42225  2.77519  2.73123  3.46354  2.40513  3.72494  3.29354  2.67741  2.69355  4.24690  2.90347  2.73739  3.18146  2.89801  2.37887  2.77519  2.98518  4.58477  3.61503
          0.01604  4.53653  5.25887  0.61958  0.77255  0.48576  0.95510
    174   3.65816  5.54480  3.58666  3.40562  4.81158  3.98121  4.54827  4.61289  3.19009  4.03560  5.09581  3.85207  4.57483  0.40731  3.43730  3.70213  3.97933  4.31129  5.96837  4.74593    294 - -
          2.68618  4.42225  2.77519  2.73123  3.46354  2.40513  3.72494  3.29354  2.67741  2.69355  4.24690  2.90347  2.73739  3.18146  2.89801  2.37887  2.77519  2.98518  4.58477  3.61503
          0.01604  4.53653  5.25887  0.61958  0.77255  0.48576  0.95510
    175   4.02027  5.62133  4.06727  3.93561  4.01121  4.21460  0.29844  4.84426  3.77733  4.22338  5.35673  4.29923  4.82015  4.32492  3.97723  4.10138  4.36616  4.56470  5.44487  3.95325    295 - -
          2.68618  4.42225  2.77519  2.73123  3.46354  2.40513  3.72494  3.29354  2.67741  2.69355  4.24690  2.90347  2.73739  3.18146  2.89801  2.37887  2.77519  2.98518  4.58477  3.61503
          0.01604  4.53653  5.25887  0.61958  0.77255  0.48576  0.95510
    176   3.39058  4.80581  5.02063  4.74745  4.14838  4.39126  5.47364  2.26070  4.63451  2.74348  4.04887  4.82549  4.94734  4.96588  4.78115  3.97385  3.75508  0.46002  6.02632  4.78679    296 - -
          2.68618  4.42225  2.77519  2.73123  3.46354  2.40513  3.72494  3.29354  2.67741  2.69355  4.24690  2.90347  2.73739  3.18146  2.89801  2.37887  2.77519  2.98518  4.58477  3.61503
          0.01604  4.53653  5.25887  0.61958  0.77255  0.48576  0.95510
    177   4.63819  5.73083  5.21757  5.11440  3.64818  4.58324  4.94536  4.76791  4.87551  4.02541  5.35625  5.16136  5.15887  5.21990  4.86872  4.83793  4.98172  4.66858  0.20069  3.62451    297 - -
          2.68618  4.42225  2.77519  2.73123  3.46354  2.40513  3.72494  3.29354  2.67741  2.69355  4.24690  2.90347  2.73739  3.18146  2.89801  2.37887  2.77519  2.98518  4.58477  3.61503
          0.01604  4.53653  5.25887  0.61958  0.77255  0.48576  0.95510
    178   3.94038  5.63087  4.51101  3.93743  5.16984  4.23068  4.54752  4.80839  2.81803  4.20048  5.22072  4.22616  4.73590  3.76946  0.31812  4.01853  4.18316  4.51070  5.99990  5.00112    298 - -
          2.68618  4.42225  2.77519  2.73123  3.46354  2.40513  3.72494  3.29354  2.67741  2.69355  4.24690  2.90347  2.73739  3.18146  2.89801  2.37887  2.77519  2.98518  4.58477  3.61503
          0.01604  4.53653  5.25887  0.61958  0.77255  0.48576  0.95510
    179   3.60885  5.62928  4.19745  3.33401  5.23048  4.12617  3.91313  4.50482  1.57006  3.84633  4.74606  3.65221  4.45580  3.04271  0.76808  3.58696  3.71626  4.20178  5.79362  4.72648    299 - -
          2.68618  4.42225  2.77519  2.73123  3.46354  2.40513  3.72494  3.29354  2.67741  2.69355  4.24690  2.90347  2.73739  3.18146  2.89801  2.37887  2.77519  2.98518  4.58477  3.61503
          0.27995  4.53653  1.45471  0.61958  0.77255  0.48576  0.95510
    180   2.69806  3.06993  3.09355  2.54242  4.11536  3.50356  2.98980  3.53808  2.40905  3.13293  3.95576  2.82387  3.89901  1.86506  2.68187  2.73491  2.92701  3.21911  5.35393  4.03561    300 - -
          2.68618  4.42225  2.77519  2.73123  3.46354  2.40513  3.72494  3.29354  2.67741  2.69355  4.24690  2.90347  2.73739  3.18146  2.89801  2.37887  2.77519  2.98518  4.58477  3.61503
          0.02083  4.27741  4.99976  0.61958  0.77255  0.41734  1.07528
    181   2.42616  4.92229  3.08258  2.53308  4.17856  3.52032  2.78087  3.59940  2.51362  2.70129  4.00254  3.05261  3.91655  2.14401  2.97048  2.18112  2.64901  3.26778  5.42701  4.08884    301 - -
          2.68618  4.42225  2.77519  2.73123  3.46354  2.40513  3.72494  3.29354  2.67741  2.69355  4.24690  2.90347  2.73739  3.18146  2.89801  2.37887  2.77519  2.98518  4.58477  3.61503
          0.01695  4.48173  5.20408  0.61958  0.77255  0.57615  0.82567
    182   2.41870  4.61916  3.35167  2.81680  3.94426  3.51478  3.90594  3.32192  2.78709  2.99422  3.04849  3.25934  3.97611  2.93251  3.19573  1.56471  2.20556  3.02777  5.30552  4.03140    302 - -
          2.68618  4.42225  2.77519  2.73123  3.46354  2.40513  3.72494  3.29354  2.67741  2.69355  4.24690  2.90347  2.73739  3.18146  2.89801  2.37887  2.77519  2.98518  4.58477  3.61503
          0.26876  4.48173  1.49452  0.61958  0.77255  0.57615  0.82567
    183   2.54848  4.63306  3.00639  2.72896  4.46171  3.21759  4.01535  3.91680  2.88518  3.53252  4.34796  1.95717  3.85997  3.20510  3.30064  1.36530  2.70160  3.43522  5.72646  4.41018    303 - -
          2.68610  4.42234  2.77529  2.73133  3.46363  2.40494  3.72504  3.29363  2.67750  2.69315  4.24699  2.90356  2.73749  3.18156  2.89810  2.37869  2.77529  2.98528  4.58486  3.61512
          0.50584  1.05651  3.00914  0.44232  1.02875  0.59081  0.80716
    184   1.98012  3.16972  3.47198  2.93049  3.79194  2.67385  3.94140  3.16843  2.89768  2.56152  3.72800  3.03578  3.93351  3.21133  3.27857  2.19833  2.42544  2.87950  5.19271  3.94492    306 - -
          2.68618  4.42225  2.77519  2.73123  3.46354  2.40513  3.72494  3.29354  2.67741  2.69355  4.24690  2.90347  2.73739  3.18146  2.89801  2.37887  2.77519  2.98518  4.58477  3.61503
          0.01965  4.33553  5.05788  0.61958  0.77255  0.76567  0.62553
    185   2.42342  4.70070  3.15489  2.61244  3.97568  2.36919  3.76050  3.37009  2.59751  2.83640  3.84969  3.10019  2.66343  2.56243  3.03583  2.71296  2.74885  2.68578  5.29335  3.99026    307 - -
          2.68618  4.42225  2.77519  2.73123  3.46354  2.40513  3.72494  3.29354  2.67741  2.69355  4.24690  2.90347  2.73739  3.18146  2.89801  2.37887  2.77519  2.98518  4.58477  3.61503
          0.01965  4.33553  5.05788  0.61958  0.77255  0.40463  1.10029
    186   2.70012  4.90281  2.70486  2.54044  4.14596  2.45351  3.73697  2.80673  2.53786  2.80545  3.97808  3.06013  3.61719  2.61346  3.00197  2.26341  2.60431  3.23831  5.40939  4.07351    308 - -
          2.68618  4.42225  2.77519  2.73123  3.46354  2.40513  3.72494  3.29354  2.67741  2.69355  4.24690  2.90347  2.73739  3.18146  2.89801  2.37887  2.77519  2.98518  4.58477  3.61503
          0.04038  4.50475  3.55717  0.61958  0.77255  0.53977  0.87439
    187   2.71071  5.08659  2.65632  2.12386  4.38196  2.95362  3.69822  2.82805  2.46696  3.37318  4.14798  2.63117  3.89033  2.81718  2.95184  2.13436  2.52047  3.45153  5.55682  4.17728    309 - -
          2.68618  4.42225  2.77519  2.73123  3.46354  2.40513  3.72494  3.29354  2.67741  2.69355  4.24690  2.90347  2.73739  3.18146  2.89801  2.37887  2.77519  2.98518  4.58477  3.61503
          0.11357  4.48132  2.34301  0.61958  0.77255  0.51411  0.91139
    188   2.67031  4.82011  3.10389  2.54673  4.04904  2.97065  3.72205  3.45761  2.53428  2.89840  3.49745  2.24331  3.90244  2.73236  2.83546  2.31602  2.66463  2.67154  5.33587  4.01287    310 - -
          2.68618  4.42225  2.77519  2.73123  3.46354  2.40513  3.72494  3.29354  2.67741  2.69355  4.24690  2.90347  2.73739  3.18146  2.89801  2.37887  2.77519  2.98518  4.58477  3.61503
          0.01818  4.41214  5.13449  0.61958  0.77255  0.45352  1.00892
    189   2.70404  4.90154  2.91786  2.54766  2.83274  2.31466  3.74976  3.57450  2.55512  3.17802  3.99112  3.06574  2.94124  2.51244  3.01916  2.45366  2.64665  3.24780  5.42164  4.08604    311 - -
          2.68618  4.42225  2.77519  2.73123  3.46354  2.40513  3.72494  3.29354  2.67741  2.69355  4.24690  2.90347  2.73739  3.18146  2.89801  2.37887  2.77519  2.98518  4.58477  3.61503
          0.01656  4.50475  5.22709  0.61958  0.77255  0.53977  0.87439
    190   2.58914  5.02906  3.01560  2.25827  4.30711  3.25025  2.99428  3.74448  2.48817  3.13091  4.09687  3.01551  2.19693  2.73487  2.96014  2.72037  2.31172  3.38498  5.51168  4.15016    312 - -
          2.68618  4.42225  2.77519  2.73123  3.46354  2.40513  3.72494  3.29354  2.67741  2.69355  4.24690  2.90347  2.73739  3.18146  2.89801  2.37887  2.77519  2.98518  4.58477  3.61503
          0.06400  4.50475  2.97715  0.61958  0.77255  0.45341  1.00911
    191   2.69584  4.87879  3.10763  2.54899  4.11235  3.06207  3.03654  3.31253  2.53578  2.99138  3.95101  2.69880  3.91996  2.08625  2.80814  2.73501  2.63335  2.91680  3.64949  4.05335    313 - -
          2.68618  4.42225  2.77519  2.73123  3.46354  2.40513  3.72494  3.29354  2.67741  2.69355  4.24690  2.90347  2.73739  3.18146  2.89801  2.37887  2.77519  2.98518  4.58477  3.61503
          0.04529  4.49138  3.40900  0.61958  0.77255  0.44135  1.03049
    192   2.68001  5.44392  1.85043  2.38117  4.76659  3.48709  3.81457  4.26173  2.48146  3.74041  4.51165  1.86913  3.97652  2.03039  3.15657  2.84420  3.15866  3.82678  5.87987  4.43874    314 - -
          2.68618  4.42225  2.77519  2.73123  3.46354  2.40513  3.72494  3.29354  2.67741  2.69355  4.24690  2.90347  2.73739  3.18146  2.89801  2.37887  2.77519  2.98518  4.58477  3.61503
          0.03904  4.50976  3.60142  0.61958  0.77255  0.53155  0.88598
    193   2.43103  4.92976  3.07196  1.72702  4.18032  3.52372  3.73276  3.06404  2.52137  3.00726  4.00302  3.05075  3.91925  2.59029  2.98270  2.73473  2.30299  3.25826  5.43205  4.09220    315 - -
          2.68618  4.42225  2.77519  2.73123  3.46354  2.40513  3.72494  3.29354  2.67741  2.69355  4.24690  2.90347  2.73739  3.18146  2.89801  2.37887  2.77519  2.98518  4.58477  3.61503
          0.01685  4.48757  5.20992  0.61958  0.77255  0.43806  1.03645
    194   2.45025  5.15030  2.96402  2.18440  4.47631  3.24151  3.70719  3.94081  2.46302  3.45628  4.21685  2.79718  3.53628  2.39103  2.95032  1.87990  2.47829  3.53509  5.61793  4.22634    316 - -
          2.68618  4.42225  2.77519  2.73123  3.46354  2.40513  3.72494  3.29354  2.67741  2.69355  4.24690  2.90347  2.73739  3.18146  2.89801  2.37887  2.77519  2.98518  4.58477  3.61503
          0.01604  4.53653  5.25887  0.61958  0.77255  0.48576  0.95510
    195   2.70752  4.67487  2.75337  2.61987  3.08944  3.59907  3.82189  3.24092  2.31018  2.48091  3.76319  3.20525  3.98488  3.03761  2.94206  2.51590  2.93899  2.11935  5.21974  3.56280    317 - -
          2.68618  4.42225  2.77519  2.73123  3.46354  2.40513  3.72494  3.29354  2.67741  2.69355  4.24690  2.90347  2.73739  3.18146  2.89801  2.37887  2.77519  2.98518  4.58477  3.61503
          0.01604  4.53653  5.25887  0.61958  0.77255  0.48576  0.95510
    196   2.39106  4.99777  3.06392  2.53005  4.37915  2.39779  3.76427  3.82425  2.44294  3.38059  4.16134  2.31430  2.98889  2.89119  3.01385  2.15228  2.81089  3.17975  5.57481  4.21233    318 - -
          2.68618  4.42225  2.77519  2.73123  3.46354  2.40513  3.72494  3.29354  2.67741  2.69355  4.24690  2.90347  2.73739  3.18146  2.89801  2.37887  2.77519  2.98518  4.58477  3.61503
          0.01604  4.53653  5.25887  0.61958  0.77255  0.48576  0.95510
    197   2.71059  4.07833  3.18604  2.52090  4.00948  3.56735  2.98920  3.40917  2.60928  2.61766  3.87981  3.13087  3.12954  1.96250  3.05459  2.64514  2.94201  2.57573  5.32308  4.01396    319 - -
          2.68618  4.42225  2.77519  2.73123  3.46354  2.40513  3.72494  3.29354  2.67741  2.69355  4.24690  2.90347  2.73739  3.18146  2.89801  2.37887  2.77519  2.98518  4.58477  3.61503
          0.01604  4.53653  5.25887  0.61958  0.77255  0.48576  0.95510
    198   2.61618  5.12259  2.76581  2.44530  4.42913  3.50092  3.69190  3.26937  2.03202  3.41063  4.17420  2.68473  3.89375  2.03198  2.80973  2.69505  2.65656  2.98964  5.57860  4.19391    320 - -
          2.68618  4.42225  2.77519  2.73123  3.46354  2.40513  3.72494  3.29354  2.67741  2.69355  4.24690  2.90347  2.73739  3.18146  2.89801  2.37887  2.77519  2.98518  4.58477  3.61503
          0.01604  4.53653  5.25887  0.61958  0.77255  0.48576  0.95510
    199   2.78140  5.19956  3.04439  2.13488  4.53264  3.54425  3.70975  3.52393  1.56694  3.48511  4.25121  3.02433  3.93689  2.68524  2.67260  2.12747  3.00670  3.58540  5.62637  4.25750    321 - -
          2.68618  4.42225  2.77519  2.73123  3.46354  2.40513  3.72494  3.29354  2.67741  2.69355  4.24690  2.90347  2.73739  3.18146  2.89801  2.37887  2.77519  2.98518  4.58477  3.61503
          0.01604  4.53653  5.25887  0.61958  0.77255  0.48576  0.95510
    200   2.29439  4.41174  3.60679  3.03862  3.30142  3.32476  3.94656  2.64172  2.47374  2.15699  3.51570  3.43772  3.24443  3.28946  2.90434  2.93742  2.63442  2.37366  4.22133  3.76390    322 - -
          2.68618  4.42225  2.77519  2.73123  3.46354  2.40513  3.72494  3.29354  2.67741  2.69355  4.24690  2.90347  2.73739  3.18146  2.89801  2.37887  2.77519  2.98518  4.58477  3.61503
          0.09756  4.53653  2.49809  0.61958  0.77255  0.48576  0.95510
    201   2.61552  5.31800  2.56572  1.50426  4.64449  3.18203  3.74095  4.13196  2.33378  3.61761  4.37793  2.53329  3.91681  2.85469  3.04723  2.27260  3.05072  3.70147  5.75977  4.33340    323 - -
          2.68618  4.42225  2.77519  2.73123  3.46354  2.40513  3.72494  3.29354  2.67741  2.69355  4.24690  2.90347  2.73739  3.18146  2.89801  2.37887  2.77519  2.98518  4.58477  3.61503
          0.01739  4.45636  5.17870  0.61958  0.77255  0.61386  0.77927
    202   1.87659  4.25312  3.92501  3.35156  3.13319  2.60737  4.06270  2.38926  3.26847  2.26578  3.37538  3.64799  4.13404  3.52775  3.52861  3.02813  2.65510  2.09245  4.88465  3.67901    324 - -
          2.68618  4.42225  2.77519  2.73123  3.46354  2.40513  3.72494  3.29354  2.67741  2.69355  4.24690  2.90347  2.73739  3.18146  2.89801  2.37887  2.77519  2.98518  4.58477  3.61503
          0.01739  4.45636  5.17870  0.61958  0.77255  0.61386  0.77927
    203   1.75616  4.95156  3.04129  2.33683  4.26849  3.48813  3.74105  3.69779  2.51842  3.27630  4.07530  2.82455  3.90800  2.87975  2.65963  2.45970  2.29177  3.34220  5.49253  4.14520    325 - -
          2.68618  4.42225  2.77519  2.73123  3.46354  2.40513  3.72494  3.29354  2.67741  2.69355  4.24690  2.90347  2.73739  3.18146  2.89801  2.37887  2.77519  2.98518  4.58477  3.61503
          0.04018  4.45636  3.58339  0.61958  0.77255  0.41326  1.08320
    204   2.32245  5.08140  3.01682  2.46971  4.37765  3.50892  3.33679  3.82460  2.13886  3.36552  3.77630  2.65536  3.90461  2.70635  2.92125  1.75614  2.95179  3.44718  5.54834  4.17774    326 - -
          2.68618  4.42225  2.77519  2.73123  3.46354  2.40513  3.72494  3.29354  2.67741  2.69355  4.24690  2.90347  2.73739  3.18146  2.89801  2.37887  2.77519  2.98518  4.58477  3.61503
          0.01638  4.51588  5.23822  0.61958  0.77255  0.52138  0.90066
    205   2.25334  4.98863  3.00674  1.52551  3.50870  2.77878  3.78080  3.74051  2.58315  3.32261  4.12351  3.05264  3.93442  2.92231  3.05690  2.48367  2.98293  3.38270  5.54108  4.18635    327 - -
          2.68618  4.42225  2.77519  2.73123  3.46354  2.40513  3.72494  3.29354  2.67741  2.69355  4.24690  2.90347  2.73739  3.18146  2.89801  2.37887  2.77519  2.98518  4.58477  3.61503
          0.01638  4.51588  5.23822  0.61958  0.77255  0.52138  0.90066
    206   2.83642  5.31793  2.12424  2.40167  4.62791  3.48957  3.77202  4.11411  2.57270  3.61307  4.38165  1.64886  3.94658  2.44467  3.07988  2.44210  3.07887  3.69639  5.76270  3.66203    328 - -
          2.68618  4.42225  2.77519  2.73123  3.46354  2.40513  3.72494  3.29354  2.67741  2.69355  4.24690  2.90347  2.73739  3.18146  2.89801  2.37887  2.77519  2.98518  4.58477  3.61503
          0.01638  4.51588  5.23822  0.61958  0.77255  0.52138  0.90066
    207   2.98964  5.35966  2.91442  2.56157  4.70111  3.59562  3.39759  4.17055  1.88776  3.66082  4.46737  1.29631  4.05893  2.96917  2.85532  2.77809  3.22462  3.78160  5.77504  4.41964    329 - -
          2.68618  4.42225  2.77519  2.73123  3.46354  2.40513  3.72494  3.29354  2.67741  2.69355  4.24690  2.90347  2.73739  3.18146  2.89801  2.37887  2.77519  2.98518  4.58477  3.61503
          0.01638  4.51588  5.23822  0.61958  0.77255  0.52138  0.90066
    208   1.95083  5.00234  2.68236  2.52889  4.41939  3.46536  3.78388  3.86864  2.56890  3.42168  4.20135  2.74404  3.31671  2.91198  3.04725  1.99913  2.25595  3.46896  5.61199  4.24567    330 - -
          2.68618  4.42225  2.77519  2.73123  3.46354  2.40513  3.72494  3.29354  2.67741  2.69355  4.24690  2.90347  2.73739  3.18146  2.89801  2.37887  2.77519  2.98518  4.58477  3.61503
          0.01638  4.51588  5.23822  0.61958  0.77255  0.52138  0.90066
    209   1.66704  4.89206  2.90975  2.63829  4.44627  2.35844  3.88799  3.89156  2.70037  3.46456  4.25267  2.61934  3.93631  3.03131  3.16841  2.22173  2.53973  3.47151  5.66652  4.31996    331 - -
          2.68618  4.42225  2.77519  2.73123  3.46354  2.40513  3.72494  3.29354  2.67741  2.69355  4.24690  2.90347  2.73739  3.18146  2.89801  2.37887  2.77519  2.98518  4.58477  3.61503
          0.01638  4.51588  5.23822  0.61958  0.77255  0.52138  0.90066
    210   2.70620  4.82609  3.12928  2.34377  4.30287  2.16067  3.93018  3.71251  2.77224  3.33705  4.15830  3.17741  3.97233  3.10200  3.21922  1.53307  3.01155  2.65119  5.58354  4.26407    332 - -
          2.68618  4.42225  2.77519  2.73123  3.46354  2.40513  3.72494  3.29354  2.67741  2.69355  4.24690  2.90347  2.73739  3.18146  2.89801  2.37887  2.77519  2.98518  4.58477  3.61503
          0.04470  4.51588  3.41787  0.61958  0.77255  0.52138  0.90066
    211   2.78412  5.10283  2.95750  2.52832  4.51706  3.49113  3.80239  3.96482  2.14629  3.50245  4.29045  1.58368  3.95440  2.93262  2.98915  2.27077  2.51796  3.56508  5.67427  4.31106    333 - -
          2.68618  4.42225  2.77519  2.73123  3.46354  2.40513  3.72494  3.29354  2.67741  2.69355  4.24690  2.90347  2.73739  3.18146  2.89801  2.37887  2.77519  2.98518  4.58477  3.61503
          0.01684  4.48802  5.21037  0.61958  0.77255  0.56642  0.83830
    212   2.73355  5.21171  2.81934  2.42384  4.55473  3.49518  2.57286  4.02793  2.01734  3.50836  4.25661  2.56245  3.89079  2.57284  2.27181  2.35018  2.96217  3.60210  5.63788  4.24420    334 - -
          2.68618  4.42225  2.77519  2.73123  3.46354  2.40513  3.72494  3.29354  2.67741  2.69355  4.24690  2.90347  2.73739  3.18146  2.89801  2.37887  2.77519  2.98518  4.58477  3.61503
          0.01684  4.48802  5.21037  0.61958  0.77255  0.56642  0.83830
    213   2.21570  4.91427  2.31499  2.57873  4.38478  2.63755  3.81857  3.82478  2.61649  3.39693  4.18453  3.08021  3.91368  2.95603  3.08743  1.81138  2.73647  3.00321  5.60035  4.24858    335 - -
          2.68618  4.42225  2.77519  2.73123  3.46354  2.40513  3.72494  3.29354  2.67741  2.69355  4.24690  2.90347  2.73739  3.18146  2.89801  2.37887  2.77519  2.98518  4.58477  3.61503
          0.01684  4.48802  5.21037  0.61958  0.77255  0.49169  0.94570
    214   2.96433  5.52050  2.15163  1.62294  4.84313  3.17844  3.85896  4.34820  2.72634  3.82386  4.60238  2.24827  4.00144  2.98655  3.26882  1.80872  3.22083  3.90608  5.96557  4.50520    336 - -
          2.68618  4.42225  2.77519  2.73123  3.46354  2.40513  3.72494  3.29354  2.67741  2.69355  4.24690  2.90347  2.73739  3.18146  2.89801  2.37887  2.77519  2.98518  4.58477  3.61503
          0.01638  4.51588  5.23822  0.61958  0.77255  0.52138  0.90066
    215   2.96998  5.52485  1.91291  2.08786  4.83586  1.89028  2.53173  4.33963  2.72637  3.81777  4.59859  2.42759  4.00398  2.98759  3.26738  2.89227  3.22485  3.90227  5.96131  4.50216    337 - -
          2.68618  4.42225  2.77519  2.73123  3.46354  2.40513  3.72494  3.29354  2.67741  2.69355  4.24690  2.90347  2.73739  3.18146  2.89801  2.37887  2.77519  2.98518  4.58477  3.61503
          0.01638  4.51588  5.23822  0.61958  0.77255  0.52138  0.90066
    216   2.70048  3.58137  2.66522  2.28417  3.16719  3.56985  3.50295  3.33929  2.63594  2.73356  3.82928  3.14711  3.95725  2.97604  2.91511  2.16162  2.93197  2.52838  5.27814  3.97784    338 - -
          2.68618  4.42225  2.77519  2.73123  3.46354  2.40513  3.72494  3.29354  2.67741  2.69355  4.24690  2.90347  2.73739  3.18146  2.89801  2.37887  2.77519  2.98518  4.58477  3.61503
          0.01638  4.51588  5.23822  0.61958  0.77255  0.52138  0.90066
    217   2.39646  4.66084  2.83394  2.72262  3.84112  3.59408  3.81817  3.04962  2.70312  2.89248  2.87481  2.52131  3.97992  2.77943  3.12822  2.81399  2.74095  2.16847  5.20752  3.55282    339 - -
          2.68618  4.42225  2.77519  2.73123  3.46354  2.40513  3.72494  3.29354  2.67741  2.69355  4.24690  2.90347  2.73739  3.18146  2.89801  2.37887  2.77519  2.98518  4.58477  3.61503
          0.01638  4.51588  5.23822  0.61958  0.77255  0.52138  0.90066
    218   1.81052  5.05734  2.81668  2.27296  4.36272  2.77750  3.71368  3.80957  2.48152  3.35752  4.13569  3.00440  3.90067  2.83524  2.72523  2.34852  2.78922  3.19256  5.54749  4.17544    340 - -
          2.68618  4.42225  2.77519  2.73123  3.46354  2.40513  3.72494  3.29354  2.67741  2.69355  4.24690  2.90347  2.73739  3.18146  2.89801  2.37887  2.77519  2.98518  4.58477  3.61503
          0.08648  4.51588  2.63233  0.61958  0.77255  0.52138  0.90066
    219   2.69264  3.28626  2.87218  2.31868  4.24973  3.49279  3.70123  3.68325  2.48188  3.25590  4.05009  2.68242  3.89084  2.52571  2.95543  1.79503  2.92547  3.33200  5.46947  3.67796    341 - -
          2.68618  4.42225  2.77519  2.73123  3.46354  2.40513  3.72494  3.29354  2.67741  2.69355  4.24690  2.90347  2.73739  3.18146  2.89801  2.37887  2.77519  2.98518  4.58477  3.61503
          0.01756  4.44695  5.16930  0.61958  0.77255  0.62725  0.76369
    220   2.67762  4.43184  3.50422  2.68887  3.58072  3.37964  3.89802  1.98890  2.90168  2.52000  3.53931  3.07611  4.02509  3.21088  3.26737  2.35628  2.47926  2.43788  5.01661  3.77625    342 - -
          2.68618  4.42225  2.77519  2.73123  3.46354  2.40513  3.72494  3.29354  2.67741  2.69355  4.24690  2.90347  2.73739  3.18146  2.89801  2.37887  2.77519  2.98518  4.58477  3.61503
          0.01756  4.44695  5.16930  0.61958  0.77255  0.62725  0.76369
    221   2.58237  4.98682  3.02191  2.46854  3.35536  2.77859  3.36264  3.69153  2.30803  3.25933  4.04970  2.81145  3.33300  2.00706  2.93560  2.69238  2.91641  3.06844  5.46809  4.10945    343 - -
          2.68618  4.42225  2.77519  2.73123  3.46354  2.40513  3.72494  3.29354  2.67741  2.69355  4.24690  2.90347  2.73739  3.18146  2.89801  2.37887  2.77519  2.98518  4.58477  3.61503
          0.01756  4.44695  5.16930  0.61958  0.77255  0.62725  0.76369
    222   2.76458  5.09925  3.09216  2.51848  4.40950  2.95432  3.09322  3.84288  1.77115  2.66165  4.15827  3.03902  3.35231  2.81547  2.19334  2.75737  2.98688  3.47344  5.53650  4.19412    344 - -
          2.68618  4.42225  2.77519  2.73123  3.46354  2.40513  3.72494  3.29354  2.67741  2.69355  4.24690  2.90347  2.73739  3.18146  2.89801  2.37887  2.77519  2.98518  4.58477  3.61503
          0.01756  4.44695  5.16930  0.61958  0.77255  0.62725  0.76369
    223   2.72629  5.12922  2.78295  2.43058  4.44467  3.48185  3.69348  3.90151  2.16462  3.42357  4.19370  1.74702  3.89134  2.80872  2.72323  2.37756  2.96020  3.10462  5.58954  4.20721    345 - -
          2.68618  4.42225  2.77519  2.73123  3.46354  2.40513  3.72494  3.29354  2.67741  2.69355  4.24690  2.90347  2.73739  3.18146  2.89801  2.37887  2.77519  2.98518  4.58477  3.61503
          0.01756  4.44695  5.16930  0.61958  0.77255  0.62725  0.76369
    224   2.46683  5.04099  2.85207  2.45542  4.32867  3.49112  3.68428  2.76918  1.91974  3.31965  4.10085  2.32417  3.88482  2.80616  2.61987  2.69335  2.78574  3.40037  5.50976  4.14354    346 - -
          2.68625  4.42232  2.77527  2.73130  3.46361  2.40495  3.72502  3.29361  2.67739  2.69362  4.24636  2.90354  2.73747  3.18153  2.89768  2.37879  2.77527  2.98525  4.58484  3.61510
          0.38792  1.15250  5.16930  0.14132  2.02657  0.62725  0.76369
    225   2.74029  5.67339  1.76134  1.19599  4.97880  3.13207  3.91632  4.50112  2.86613  3.97031  4.77699  2.53854  4.02621  3.06060  3.44668  2.96343  3.34040  4.05226  6.11628  4.61755    348 - -
          2.68618  4.42225  2.77519  2.73123  3.46354  2.40513  3.72494  3.29354  2.67741  2.69355  4.24690  2.90347  2.73739  3.18146  2.89801  2.37887  2.77519  2.98518  4.58477  3.61503
          0.01756  4.44695  5.16930  0.61958  0.77255  0.62725  0.76369
    226   2.51683  2.21775  3.53619  2.99088  3.71366  2.29403  3.96239  3.07324  2.93769  2.51824  3.66373  3.38055  4.00838  2.70797  3.29973  2.83579  2.51617  2.81567  5.13478  3.89456    349 - -
          2.68618  4.42225  2.77519  2.73123  3.46354  2.40513  3.72494  3.29354  2.67741  2.69355  4.24690  2.90347  2.73739  3.18146  2.89801  2.37887  2.77519  2.98518  4.58477  3.61503
          0.01756  4.44695  5.16930  0.61958  0.77255  0.62725  0.76369
    227   2.57180  4.72435  3.18882  2.36847  3.96918  3.10835  3.79726  2.81107  2.64653  2.85447  3.85211  3.14270  3.94284  2.98809  3.08350  1.64011  2.79386  3.06091  5.29987  4.00065    350 - -
          2.68618  4.42225  2.77519  2.73123  3.46354  2.40513  3.72494  3.29354  2.67741  2.69355  4.24690  2.90347  2.73739  3.18146  2.89801  2.37887  2.77519  2.98518  4.58477  3.61503
          0.01756  4.44695  5.16930  0.61958  0.77255  0.45489  1.00654
    228   2.74029  5.14212  2.67771  1.57375  4.44594  2.69954  3.71823  3.17262  2.49005  3.43331  4.20449  2.84023  3.90739  2.83532  2.97942  2.47910  2.97590  3.29248  5.60844  4.22034    351 - -
          2.68618  4.42225  2.77519  2.73123  3.46354  2.40513  3.72494  3.29354  2.67741  2.69355  4.24690  2.90347  2.73739  3.18146  2.89801  2.37887  2.77519  2.98518  4.58477  3.61503
          0.01638  4.51588  5.23822  0.61958  0.77255  0.52138  0.90066
    229   2.76909  5.26042  2.63489  2.42690  4.60579  3.10711  3.70095  4.08282  1.62981  3.55780  4.30711  2.41177  3.91242  2.31644  2.64027  2.72881  2.99959  3.65254  5.68382  4.28446    352 - -
          2.68618  4.42225  2.77519  2.73123  3.46354  2.40513  3.72494  3.29354  2.67741  2.69355  4.24690  2.90347  2.73739  3.18146  2.89801  2.37887  2.77519  2.98518  4.58477  3.61503
          0.01638  4.51588  5.23822  0.61958  0.77255  0.52138  0.90066
    230   2.71865  4.96883  3.05534  2.24073  4.24674  1.83858  3.74548  3.67307  2.52947  2.92994  4.05946  2.85653  3.92512  2.88584  2.85778  2.45001  2.80572  3.13479  5.48076  4.13391    353 - -
          2.68618  4.42225  2.77519  2.73123  3.46354  2.40513  3.72494  3.29354  2.67741  2.69355  4.24690  2.90347  2.73739  3.18146  2.89801  2.37887  2.77519  2.98518  4.58477  3.61503
          0.01638  4.51588  5.23822  0.61958  0.77255  0.52138  0.90066
    231   2.33537  4.57362  3.54181  3.13734  4.52993  2.27403  4.27639  3.95982  3.18164  3.60047  4.40729  2.96776  3.97838  3.48679  3.57316  1.04985  2.99463  2.98028  5.83156  4.57205    354 - -
          2.68618  4.42225  2.77519  2.73123  3.46354  2.40513  3.72494  3.29354  2.67741  2.69355  4.24690  2.90347  2.73739  3.18146  2.89801  2.37887  2.77519  2.98518  4.58477  3.61503
          0.01638  4.51588  5.23822  0.61958  0.77255  0.52138  0.90066
    232   3.27896  5.94897  1.04911  1.61785  5.24448  2.38566  4.07010  4.79842  3.13776  4.25569  5.10898  2.94128  4.13529  3.23659  3.78079  3.13700  3.57605  4.33393  6.40231  4.84720    355 - -
          2.68618  4.42225  2.77519  2.73123  3.46354  2.40513  3.72494  3.29354  2.67741  2.69355  4.24690  2.90347  2.73739  3.18146  2.89801  2.37887  2.77519  2.98518  4.58477  3.61503
          0.01638  4.51588  5.23822  0.61958  0.77255  0.52138  0.90066
    233   1.66210  5.05000  2.72071  2.38794  4.35420  3.50092  3.74777  3.79486  2.40327  3.35639  4.14583  3.02046  3.49664  2.87844  3.01317  2.62648  2.22744  3.42717  5.55908  4.19242    356 - -
          2.68618  4.42225  2.77519  2.73123  3.46354  2.40513  3.72494  3.29354  2.67741  2.69355  4.24690  2.90347  2.73739  3.18146  2.89801  2.37887  2.77519  2.98518  4.58477  3.61503
          0.01638  4.51588  5.23822  0.61958  0.77255  0.46412  0.99072
    234   3.01171  5.14918  3.27395  2.78609  4.08868  3.72582  3.05550  3.81514  2.47142  2.72288  4.22660  3.26507  4.13666  1.15557  2.79003  3.03333  3.23197  3.52238  5.38875  3.98831    357 - -
          2.68618  4.42225  2.77519  2.73123  3.46354  2.40513  3.72494  3.29354  2.67741  2.69355  4.24690  2.90347  2.73739  3.18146  2.89801  2.37887  2.77519  2.98518  4.58477  3.61503
          0.03715  4.53653  3.65911  0.61958  0.77255  0.48576  0.95510
    235   2.75107  4.87525  3.16894  2.80199  4.55004  3.44440  4.03303  3.98944  2.40424  3.57688  4.39137  3.24786  2.70503  3.20124  3.19365  1.07747  3.09612  3.55695  5.76893  4.45850    358 - -
          2.68630  4.42094  2.77539  2.73145  3.46386  2.40569  3.72431  3.29359  2.67797  2.69359  4.24431  2.90382  2.73758  3.18017  2.89857  2.37872  2.77469  2.98431  4.58533  3.61517
          0.15401  1.98464  5.23811  2.51725  0.08412  0.52158  0.90038
    236   2.74860  4.89658  2.44518  2.74424  4.65890  3.38894  4.10772  4.10417  3.00970  3.70695  4.51681  3.20733  4.01022  3.28249  3.47672  1.00423  2.48155  3.63344  5.90884  4.56294    394 - -
          2.68618  4.42225  2.77519  2.73123  3.46354  2.40513  3.72494  3.29354  2.67741  2.69355  4.24690  2.90347  2.73739  3.18146  2.89801  2.37887  2.77519  2.98518  4.58477  3.61503
          0.01638  4.51576  5.23811  0.61958  0.77255  0.52158  0.90038
    237   2.76499  1.50687  4.42308  3.84568  3.27742  3.86151  4.24083  2.25930  3.66803  2.35666  3.33883  3.95939  4.26531  3.88170  3.79356  3.18182  2.78369  2.39122  2.98626  3.60592    395 - -
          2.68618  4.42225  2.77519  2.73123  3.46354  2.40513  3.72494  3.29354  2.67741  2.69355  4.24690  2.90347  2.73739  3.18146  2.89801  2.37887  2.77519  2.98518  4.58477  3.61503
          0.04742  4.51576  3.34159  0.61958  0.77255  0.52158  0.90038
    238   2.37636  4.67606  3.36027  2.85169  4.23283  3.42833  3.97782  3.63787  2.79731  3.27348  4.10057  3.27098  3.47202  3.16662  2.63741  2.34663  1.33534  3.26569  5.53010  4.24647    396 - -
          2.68618  4.42225  2.77519  2.73123  3.46354  2.40513  3.72494  3.29354  2.67741  2.69355  4.24690  2.90347  2.73739  3.18146  2.89801  2.37887  2.77519  2.98518  4.58477  3.61503
          0.01689  4.48523  5.20757  0.61958  0.77255  0.48925  0.94956
    239   2.97682  5.26131  3.34382  2.73151  4.67400  3.69785  3.77621  4.07404  1.66259  3.55135  4.35792  3.21048  4.08167  2.89624  1.49680  2.34622  2.72478  3.70373  5.65282  4.37856    397 - -
          2.68618  4.42225  2.77519  2.73123  3.46354  2.40513  3.72494  3.29354  2.67741  2.69355  4.24690  2.90347  2.73739  3.18146  2.89801  2.37887  2.77519  2.98518  4.58477  3.61503
          0.01638  4.51576  5.23811  0.61958  0.77255  0.52158  0.90038
    240   2.82466  5.23747  2.46902  2.44095  4.55194  3.50142  3.20203  4.01707  2.32330  3.53981  4.32061  2.98984  1.66457  2.90316  3.05232  2.38288  3.06791  3.62052  5.70854  4.31183    398 - -
          2.68618  4.42225  2.77519  2.73123  3.46354  2.40513  3.72494  3.29354  2.67741  2.69355  4.24690  2.90347  2.73739  3.18146  2.89801  2.37887  2.77519  2.98518  4.58477  3.61503
          0.01638  4.51576  5.23811  0.61958  0.77255  0.52158  0.90038
    241   2.31977  4.12889  2.66687  1.75192  3.40182  3.31987  3.73556  3.16258  2.53485  3.16826  3.97949  2.91480  3.92157  2.88441  2.99962  2.73448  2.93346  3.24155  5.41063  3.66630    399 - -
          2.68618  4.42225  2.77519  2.73123  3.46354  2.40513  3.72494  3.29354  2.67741  2.69355  4.24690  2.90347  2.73739  3.18146  2.89801  2.37887  2.77519  2.98518  4.58477  3.61503
          0.05005  4.51576  3.27321  0.61958  0.77255  0.52158  0.90038
    242   2.68655  3.74018  3.60061  3.58514  2.89989  3.79314  4.09818  2.59759  3.46146  1.81426  2.43518  3.78356  4.16228  3.67779  3.26029  2.86101  2.78341  1.92989  4.76978  3.57893    400 - -
          2.68618  4.42225  2.77519  2.73123  3.46354  2.40513  3.72494  3.29354  2.67741  2.69355  4.24690  2.90347  2.73739  3.18146  2.89801  2.37887  2.77519  2.98518  4.58477  3.61503
          0.01694  4.48264  5.20499  0.61958  0.77255  0.57474  0.82748
    243   3.23798  5.70276  2.54767  0.76199  5.00429  3.55038  4.03229  4.52879  2.88970  4.01038  4.88491  3.03632  4.14908  2.68733  3.35295  3.14114  3.51593  4.12754  6.13366  4.69816    401 - -
          2.68618  4.42225  2.77519  2.73123  3.46354  2.40513  3.72494  3.29354  2.67741  2.69355  4.24690  2.90347  2.73739  3.18146  2.89801  2.37887  2.77519  2.98518  4.58477  3.61503
          0.01694  4.48264  5.20499  0.61958  0.77255  0.48674  0.95354
    244   1.36482  4.39410  3.85076  3.33103  3.77776  2.38569  4.20495  2.98471  3.27151  2.81853  3.22529  3.61091  4.09327  3.56175  3.58343  2.89707  2.98355  2.05036  5.24519  4.02847    402 - -
          2.68618  4.42225  2.77519  2.73123  3.46354  2.40513  3.72494  3.29354  2.67741  2.69355  4.24690  2.90347  2.73739  3.18146  2.89801  2.37887  2.77519  2.98518  4.58477  3.61503
          0.01638  4.51576  5.23811  0.61958  0.77255  0.52158  0.90038
    245   2.53181  5.75187  1.71616  1.05227  5.06416  3.48921  3.99521  4.58052  2.97725  4.06285  4.88668  2.94725  4.08833  3.14796  3.56892  3.04408  3.43584  4.13523  6.21595  4.70828    403 - -
          2.68618  4.42225  2.77519  2.73123  3.46354  2.40513  3.72494  3.29354  2.67741  2.69355  4.24690  2.90347  2.73739  3.18146  2.89801  2.37887  2.77519  2.98518  4.58477  3.61503
          0.06328  4.51576  2.98816  0.61958  0.77255  0.52158  0.90038
    246   2.70411  4.86901  2.61019  2.63864  4.37069  2.61803  3.91194  3.28481  2.75996  3.40557  4.21821  3.12651  3.95088  3.07510  3.22349  1.28140  3.01317  3.41012  5.63253  4.29370    404 - -
          2.68618  4.42225  2.77519  2.73123  3.46354  2.40513  3.72494  3.29354  2.67741  2.69355  4.24690  2.90347  2.73739  3.18146  2.89801  2.37887  2.77519  2.98518  4.58477  3.61503
          0.01716  4.46964  5.19199  0.61958  0.77255  0.47460  0.97321
    247   1.95863  5.01630  2.90432  2.49140  4.31588  3.28064  3.71912  3.75535  2.23308  3.31592  4.10124  3.02065  3.90418  2.84579  2.77005  2.04355  2.58608  3.17446  5.51698  4.15469    405 - -
          2.68618  4.42225  2.77519  2.73123  3.46354  2.40513  3.72494  3.29354  2.67741  2.69355  4.24690  2.90347  2.73739  3.18146  2.89801  2.37887  2.77519  2.98518  4.58477  3.61503
          0.01638  4.51576  5.23811  0.61958  0.77255  0.52158  0.90038
    248   2.70341  5.03451  2.31296  2.47319  3.60166  3.50670  2.94835  3.75334  2.47180  3.12980  4.09374  3.00697  2.85240  2.64112  2.81093  2.44157  2.93471  3.38854  5.50750  3.02219    406 - -
          2.68618  4.42225  2.77519  2.73123  3.46354  2.40513  3.72494  3.29354  2.67741  2.69355  4.24690  2.90347  2.73739  3.18146  2.89801  2.37887  2.77519  2.98518  4.58477  3.61503
          0.01638  4.51576  5.23811  0.61958  0.77255  0.52158  0.90038
    249   2.71121  4.63885  3.06188  2.76269  3.81608  3.61145  3.83519  3.18698  2.27241  2.86676  2.57489  3.23423  3.99679  3.06381  2.78168  2.83712  2.53365  1.99452  5.19031  3.91689    407 - -
          2.68618  4.42225  2.77519  2.73123  3.46354  2.40513  3.72494  3.29354  2.67741  2.69355  4.24690  2.90347  2.73739  3.18146  2.89801  2.37887  2.77519  2.98518  4.58477  3.61503
          0.01638  4.51576  5.23811  0.61958  0.77255  0.52158  0.90038
    250   2.70856  5.18421  2.82625  1.77595  4.51431  3.28552  3.67454  3.99017  2.21509  3.20380  4.22937  2.57144  3.36254  2.53677  2.90679  2.67701  2.66830  3.18398  5.62554  4.22311    408 - -
          2.68618  4.42225  2.77519  2.73123  3.46354  2.40513  3.72494  3.29354  2.67741  2.69355  4.24690  2.90347  2.73739  3.18146  2.89801  2.37887  2.77519  2.98518  4.58477  3.61503
          0.01638  4.51576  5.23811  0.61958  0.77255  0.52158  0.90038
    251   2.70960  4.69087  3.26657  2.51624  3.88026  3.59386  3.81714  2.99671  2.58763  2.92386  3.39624  1.90097  3.98163  3.02672  3.11073  2.81528  2.64443  2.24180  5.23795  3.95172    409 - -
          2.68618  4.42225  2.77519  2.73123  3.46354  2.40513  3.72494  3.29354  2.67741  2.69355  4.24690  2.90347  2.73739  3.18146  2.89801  2.37887  2.77519  2.98518  4.58477  3.61503
          0.01638  4.51576  5.23811  0.61958  0.77255  0.52158  0.90038
    252   2.70113  4.60859  2.86773  2.47812  3.48918  3.61111  3.84109  2.82602  2.75120  2.65709  2.25185  3.24290  3.99595  3.07923  3.16447  2.17292  2.75002  2.89749  5.16420  3.89316    410 - -
          2.68618  4.42225  2.77519  2.73123  3.46354  2.40513  3.72494  3.29354  2.67741  2.69355  4.24690  2.90347  2.73739  3.18146  2.89801  2.37887  2.77519  2.98518  4.58477  3.61503
          0.03782  4.51576  3.64280  0.61958  0.77255  0.52158  0.90038
    253   2.42380  4.94909  2.86565  2.50923  4.20233  3.51617  3.07801  3.21506  2.50409  2.58128  4.01632  3.03470  3.29429  1.99813  2.97250  2.57569  2.92966  3.28961  5.44152  4.09472    411 - -
          2.68618  4.42225  2.77519  2.73123  3.46354  2.40513  3.72494  3.29354  2.67741  2.69355  4.24690  2.90347  2.73739  3.18146  2.89801  2.37887  2.77519  2.98518  4.58477  3.61503
          0.06193  4.49467  3.01839  0.61958  0.77255  0.55596  0.85219
    254   2.70600  5.16504  2.36516  1.91901  4.48822  3.01490  3.66845  3.95954  2.41270  3.45970  4.21333  2.94402  3.87051  2.48242  2.43592  2.67600  2.93797  3.54449  3.32396  4.21016    412 - -
          2.68618  4.42225  2.77519  2.73123  3.46354  2.40513  3.72494  3.29354  2.67741  2.69355  4.24690  2.90347  2.73739  3.18146  2.89801  2.37887  2.77519  2.98518  4.58477  3.61503
          0.16803  4.45024  1.94494  0.61958  0.77255  0.62261  0.76904
    255   2.64349  4.38184  2.68944  2.92185  2.48786  3.61277  3.85101  2.71952  2.88025  2.34360  3.48179  2.81319  3.99258  3.18445  3.24139  2.85605  2.87526  2.43723  4.92227  3.05780    413 - -
          2.68618  4.42225  2.77519  2.73123  3.46354  2.40513  3.72494  3.29354  2.67741  2.69355  4.24690  2.90347  2.73739  3.18146  2.89801  2.37887  2.77519  2.98518  4.58477  3.61503
          0.02031  4.30252  5.02487  0.61958  0.77255  0.80066  0.59608
    256   2.67884  4.92094  3.05730  2.49139  4.18976  3.48729  3.66853  3.60926  1.88841  2.84264  3.63611  3.00811  3.30292  2.80718  2.54212  2.11566  2.90683  3.27162  5.40159  4.06837    414 - -
          2.68618  4.42225  2.77519  2.73123  3.46354  2.40513  3.72494  3.29354  2.67741  2.69355  4.24690  2.90347  2.73739  3.18146  2.89801  2.37887  2.77519  2.98518  4.58477  3.61503
          0.02031  4.30252  5.02487  0.61958  0.77255  0.80066  0.59608
    257   2.64385  4.61061  3.21769  2.65886  3.78786  3.53149  3.75317  2.84592  2.62418  2.71695  3.70081  2.96558  3.91879  1.96976  3.04336  2.44407  2.87569  2.60635  5.15131  3.47879    415 - -
          2.68618  4.42225  2.77519  2.73123  3.46354  2.40513  3.72494  3.29354  2.67741  2.69355  4.24690  2.90347  2.73739  3.18146  2.89801  2.37887  2.77519  2.98518  4.58477  3.61503
          0.09002  4.30252  2.62346  0.61958  0.77255  0.80066  0.59608
    258   2.39936  4.31540  3.51675  2.94968  3.44981  3.59600  3.85463  2.67048  2.89727  2.00577  3.14519  3.04241  2.83878  3.19890  3.24232  2.70980  2.84379  2.58455  4.90070  3.27777    416 - -
          2.68618  4.42225  2.77519  2.73123  3.46354  2.40513  3.72494  3.29354  2.67741  2.69355  4.24690  2.90347  2.73739  3.18146  2.89801  2.37887  2.77519  2.98518  4.58477  3.61503
          0.02176  4.23427  4.95661  0.61958  0.77255  0.86607  0.54576
    259   2.63891  5.02943  2.56066  2.08063  4.32985  3.41882  3.61783  3.78064  1.92805  3.31414  3.55246  2.90696  3.81709  2.73313  2.84929  2.62415  2.52330  3.19110  5.49009  4.10990    417 - -
          2.68618  4.42225  2.77519  2.73123  3.46354  2.40513  3.72494  3.29354  2.67741  2.69355  4.24690  2.90347  2.73739  3.18146  2.89801  2.37887  2.77519  2.98518  4.58477  3.61503
          0.02176  4.23427  4.95661  0.61958  0.77255  0.72583  0.66150
    260   2.63182  2.91812  2.91175  2.66970  3.61949  2.80017  3.80794  2.99133  2.76098  2.68533  3.56232  3.23814  3.95111  3.08012  3.15355  2.45228  2.86428  2.58303  3.44771  3.41294    418 - -
          2.68620  4.42235  2.77511  2.73133  3.46364  2.40502  3.72505  3.29364  2.67751  2.69365  4.24700  2.90357  2.73732  3.18157  2.89784  2.37870  2.77530  2.98496  4.58487  3.61513
          0.61906  1.02828  2.26408  0.43283  1.04603  0.80066  0.59608
    261   2.51777  5.02995  2.87284  2.20369  4.34039  3.41368  3.62967  3.78953  2.19797  3.32316  4.10166  2.53500  3.82571  2.75008  2.69824  1.99742  2.72124  3.40627  5.49912  4.12583    421 - -
          2.68618  4.42225  2.77519  2.73123  3.46354  2.40513  3.72494  3.29354  2.67741  2.69355  4.24690  2.90347  2.73739  3.18146  2.89801  2.37887  2.77519  2.98518  4.58477  3.61503
          0.08667  4.20010  2.68788  0.61958  0.77255  0.89573  0.52477
    262   2.16426  4.32725  3.44722  2.95806  3.36867  3.26524  3.97745  3.19782  2.93405  2.92600  3.79842  3.28774  3.84302  3.24719  3.30016  1.88723  1.82690  2.87287  5.25813  4.01014    422 - -
          2.68618  4.42225  2.77519  2.73123  3.46354  2.40513  3.72494  3.29354  2.67741  2.69355  4.24690  2.90347  2.73739  3.18146  2.89801  2.37887  2.77519  2.98518  4.58477  3.61503
          0.02400  4.13743  4.85978  0.61958  0.77255  0.64750  0.74098
    263   2.64212  3.11215  3.19075  2.62855  3.48789  3.52216  3.73765  3.22029  2.10869  2.74325  3.72842  2.62335  3.90822  2.94188  2.67883  2.62776  2.87300  2.94667  5.17749  3.31460    423 - -
          2.68618  4.42225  2.77519  2.73123  3.46354  2.40513  3.72494  3.29354  2.67741  2.69355  4.24690  2.90347  2.73739  3.18146  2.89801  2.37887  2.77519  2.98518  4.58477  3.61503
          0.02031  4.30252  5.02487  0.61958  0.77255  0.80066  0.59608
    264   2.21311  4.31823  3.57533  3.00896  3.44350  3.62690  3.17522  2.80266  2.94908  1.99528  3.42393  3.39464  3.10510  3.24924  3.28292  2.87987  2.86809  2.21865  4.90254  3.37531    424 - -
          2.68618  4.42225  2.77519  2.73123  3.46354  2.40513  3.72494  3.29354  2.67741  2.69355  4.24690  2.90347  2.73739  3.18146  2.89801  2.37887  2.77519  2.98518  4.58477  3.61503
          0.02031  4.30252  5.02487  0.61958  0.77255  0.80066  0.59608
    265   2.64958  4.95664  2.60436  2.42183  3.64094  3.44719  3.65436  3.66548  2.43171  2.90400  4.02242  2.69827  3.84515  2.34852  2.90748  2.04550  2.75775  3.30857  5.43922  4.07740    425 - -
          2.68618  4.42225  2.77519  2.73123  3.46354  2.40513  3.72494  3.29354  2.67741  2.69355  4.24690  2.90347  2.73739  3.18146  2.89801  2.37887  2.77519  2.98518  4.58477  3.61503
          0.04999  4.30252  3.34608  0.61958  0.77255  0.80066  0.59608
    266   2.36508  4.98644  2.40464  2.39924  4.28414  3.20819  3.65665  3.72740  2.26695  3.28311  4.06809  2.62831  3.83823  2.78340  2.91781  2.30932  2.89126  2.64811  5.48055  4.11019    426 - -
          2.68618  4.42225  2.77519  2.73123  3.46354  2.40513  3.72494  3.29354  2.67741  2.69355  4.24690  2.90347  2.73739  3.18146  2.89801  2.37887  2.77519  2.98518  4.58477  3.61503
          0.05116  4.27346  3.32588  0.61958  0.77255  0.82959  0.57311
    267   2.47483  4.29915  3.60175  3.04052  3.46753  3.60903  3.91904  2.17449  2.73287  2.52541  3.43482  3.41385  4.00793  3.27856  3.30571  2.36180  2.47261  2.10174  4.93229  3.70665    427 - -
          2.68618  4.42225  2.77519  2.73123  3.46354  2.40513  3.72494  3.29354  2.67741  2.69355  4.24690  2.90347  2.73739  3.18146  2.89801  2.37887  2.77519  2.98518  4.58477  3.61503
          0.02155  4.24385  4.96619  0.61958  0.77255  0.73516  0.65283
    268   2.65560  5.12556  2.42640  2.20431  4.45360  3.42336  2.67378  3.57248  2.09000  3.42256  4.17192  2.77277  3.40202  2.72219  2.72874  2.52326  2.88725  3.50727  5.56690  4.16627    428 - -
          2.68618  4.42225  2.77519  2.73123  3.46354  2.40513  3.72494  3.29354  2.67741  2.69355  4.24690  2.90347  2.73739  3.18146  2.89801  2.37887  2.77519  2.98518  4.58477  3.61503
          0.02031  4.30252  5.02487  0.61958  0.77255  0.80066  0.59608
    269   2.64307  4.79339  2.40366  2.51545  4.03338  3.47282  3.70163  3.20924  2.51942  3.06050  2.78413  2.84356  3.87369  2.86424  2.97661  2.12503  2.62013  3.12559  5.32117  3.99656    429 - -
          2.68618  4.42225  2.77519  2.73123  3.46354  2.40513  3.72494  3.29354  2.67741  2.69355  4.24690  2.90347  2.73739  3.18146  2.89801  2.37887  2.77519  2.98518  4.58477  3.61503
          0.02031  4.30252  5.02487  0.61958  0.77255  0.80066  0.59608
    270   2.65152  5.06721  2.75953  2.27851  4.37446  3.43134  3.09441  3.83451  2.29862  3.15640  4.11895  2.43880  3.82812  2.35164  2.86291  2.36927  2.88309  2.89195  5.52208  4.13506    430 - -
          2.68618  4.42225  2.77519  2.73123  3.46354  2.40513  3.72494  3.29354  2.67741  2.69355  4.24690  2.90347  2.73739  3.18146  2.89801  2.37887  2.77519  2.98518  4.58477  3.61503
          0.02031  4.30252  5.02487  0.61958  0.77255  0.80066  0.59608
    271   2.46530  5.13836  2.35794  2.35349  4.46788  3.42559  3.62765  3.94106  1.86366  3.43558  4.18768  2.75251  3.21035  2.62301  2.70040  2.63774  2.76510  3.52156  5.57940  4.17963    431 - -
          2.68618  4.42225  2.77519  2.73123  3.46354  2.40513  3.72494  3.29354  2.67741  2.69355  4.24690  2.90347  2.73739  3.18146  2.89801  2.37887  2.77519  2.98518  4.58477  3.61503
          0.02031  4.30252  5.02487  0.61958  0.77255  0.71430  0.67243
    272   2.66132  5.11375  2.78455  1.98990  4.43445  2.92932  2.72619  3.90399  2.29191  3.40817  4.16166  2.61616  3.83259  2.73619  2.73896  2.53398  2.89297  3.28137  5.56033  3.70443    432 - -
          2.68618  4.42225  2.77519  2.73123  3.46354  2.40513  3.72494  3.29354  2.67741  2.69355  4.24690  2.90347  2.73739  3.18146  2.89801  2.37887  2.77519  2.98518  4.58477  3.61503
          0.01953  4.34129  5.06364  0.61958  0.77255  0.75931  0.63109
    273   2.38259  4.84229  2.84234  1.87102  4.08230  3.22101  3.69394  3.07840  2.49859  2.94917  3.91859  3.01846  3.87598  2.84675  2.96120  2.69110  2.58837  2.80737  5.35298  4.01984    433 - -
          2.68618  4.42225  2.77519  2.73123  3.46354  2.40513  3.72494  3.29354  2.67741  2.69355  4.24690  2.90347  2.73739  3.18146  2.89801  2.37887  2.77519  2.98518  4.58477  3.61503
          0.01953  4.34129  5.06364  0.61958  0.77255  0.67781  0.70873
    274   2.67220  5.10722  2.76543  1.95947  4.42119  2.89091  3.64560  3.47297  2.24862  3.19389  4.15768  2.63515  2.81239  2.75409  2.88475  2.64836  2.78245  3.48129  5.55899  4.16624    434 - -
          2.68618  4.42225  2.77519  2.73123  3.46354  2.40513  3.72494  3.29354  2.67741  2.69355  4.24690  2.90347  2.73739  3.18146  2.89801  2.37887  2.77519  2.98518  4.58477  3.61503
          0.01885  4.37647  5.09881  0.61958  0.77255  0.71876  0.66817
    275   2.65855  3.67158  2.82646  2.39107  3.38069  3.51532  3.46196  3.36052  2.42286  2.85856  3.82998  3.07732  3.90371  2.90464  3.00974  1.95294  2.88999  3.06616  5.27313  3.30494    435 - -
          2.68618  4.42225  2.77519  2.73123  3.46354  2.40513  3.72494  3.29354  2.67741  2.69355  4.24690  2.90347  2.73739  3.18146  2.89801  2.37887  2.77519  2.98518  4.58477  3.61503
          0.01885  4.37647  5.09881  0.61958  0.77255  0.71876  0.66817
    276   2.28627  4.81271  2.87604  2.40284  3.69534  3.19864  3.70994  3.00211  2.52463  2.90129  3.88873  2.15487  3.89081  2.87127  2.98243  2.70780  2.75021  2.98190  5.32623  4.00188    436 - -
          2.68618  4.42225  2.77519  2.73123  3.46354  2.40513  3.72494  3.29354  2.67741  2.69355  4.24690  2.90347  2.73739  3.18146  2.89801  2.37887  2.77519  2.98518  4.58477  3.61503
          0.01885  4.37647  5.09881  0.61958  0.77255  0.71876  0.66817
    277   2.73881  5.15074  2.96907  2.43982  4.48573  2.81682  2.91934  3.93991  1.66261  3.44115  4.21034  2.68079  3.89020  2.77989  2.66199  2.40563  2.96649  3.54001  5.58452  4.21525    437 - -
          2.68618  4.42225  2.77519  2.73123  3.46354  2.40513  3.72494  3.29354  2.67741  2.69355  4.24690  2.90347  2.73739  3.18146  2.89801  2.37887  2.77519  2.98518  4.58477  3.61503
          0.01885  4.37647  5.09881  0.61958  0.77255  0.71876  0.66817
    278   2.65146  3.72462  3.81852  2.63646  2.78602  3.28085  3.97770  2.69015  3.16391  1.74222  3.33535  3.55918  4.07271  3.19245  3.43629  2.96545  2.88342  2.29904  4.82470  3.26269    438 - -
          2.68618  4.42225  2.77519  2.73123  3.46354  2.40513  3.72494  3.29354  2.67741  2.69355  4.24690  2.90347  2.73739  3.18146  2.89801  2.37887  2.77519  2.98518  4.58477  3.61503
          0.01885  4.37647  5.09881  0.61958  0.77255  0.71876  0.66817
    279   2.68687  5.08372  2.75087  1.99402  4.38471  2.64552  3.66555  3.84049  2.20585  3.37139  4.14225  2.77547  3.85909  2.78192  2.91568  2.66950  2.51360  2.72467  5.54703  4.16229    439 - -
          2.68618  4.42225  2.77519  2.73123  3.46354  2.40513  3.72494  3.29354  2.67741  2.69355  4.24690  2.90347  2.73739  3.18146  2.89801  2.37887  2.77519  2.98518  4.58477  3.61503
          0.01885  4.37647  5.09881  0.61958  0.77255  0.71876  0.66817
    280   2.47334  5.16751  2.99418  2.43845  4.51150  3.49332  3.65444  3.96833  1.98945  3.45629  4.21853  2.47210  3.09685  2.33915  2.19106  2.70567  2.95892  3.55980  5.58787  4.21791    440 - -
          2.68618  4.42225  2.77519  2.73123  3.46354  2.40513  3.72494  3.29354  2.67741  2.69355  4.24690  2.90347  2.73739  3.18146  2.89801  2.37887  2.77519  2.98518  4.58477  3.61503
          0.07309  4.37647  2.84886  0.61958  0.77255  0.71876  0.66817
    281   2.33415  4.84402  3.04948  2.10697  4.08800  3.47846  3.68686  3.16917  2.09837  3.10609  3.92109  3.01414  3.87142  2.83816  2.94020  2.55684  2.54154  2.74909  5.35260  4.01990    441 - -
          2.68618  4.42225  2.77519  2.73123  3.46354  2.40513  3.72494  3.29354  2.67741  2.69355  4.24690  2.90347  2.73739  3.18146  2.89801  2.37887  2.77519  2.98518  4.58477  3.61503
          0.01989  4.32327  5.04562  0.61958  0.77255  0.65913  0.72836
    282   2.65747  4.56998  3.28835  2.72617  3.20761  3.56546  3.08990  3.11990  2.69680  2.20252  3.66235  3.19520  3.54517  2.87603  2.75386  2.24736  2.70597  2.73095  5.12323  3.85137    442 - -
          2.68618  4.42225  2.77519  2.73123  3.46354  2.40513  3.72494  3.29354  2.67741  2.69355  4.24690  2.90347  2.73739  3.18146  2.89801  2.37887  2.77519  2.98518  4.58477  3.61503
          0.01885  4.37647  5.09881  0.61958  0.77255  0.71876  0.66817
    283   1.93724  4.47686  3.15380  2.82660  3.63298  3.59411  3.83631  2.68968  2.79397  2.38364  3.33308  3.27038  3.97773  2.88425  3.18378  2.49973  2.63546  2.61200  5.04776  3.79405    443 - -
          2.68618  4.42225  2.77519  2.73123  3.46354  2.40513  3.72494  3.29354  2.67741  2.69355  4.24690  2.90347  2.73739  3.18146  2.89801  2.37887  2.77519  2.98518  4.58477  3.61503
          0.01885  4.37647  5.09881  0.61958  0.77255  0.71876  0.66817
    284   2.38409  4.95474  3.00801  2.17648  4.22180  3.18205  3.67100  3.40026  1.98348  3.22636  3.42593  2.81824  3.86413  2.80204  2.91884  2.52238  2.62545  3.12626  5.43871  4.08208    444 - -
          2.68618  4.42225  2.77519  2.73123  3.46354  2.40513  3.72494  3.29354  2.67741  2.69355  4.24690  2.90347  2.73739  3.18146  2.89801  2.37887  2.77519  2.98518  4.58477  3.61503
          0.01885  4.37647  5.09881  0.61958  0.77255  0.71876  0.66817
    285   2.67244  3.57428  3.00083  2.44215  4.28273  3.26411  2.63631  3.72226  2.02116  3.27660  4.06081  2.77488  3.24396  2.66993  2.64724  2.67255  2.90244  3.35771  5.47180  3.63537    445 - -
          2.68618  4.42225  2.77519  2.73123  3.46354  2.40513  3.72494  3.29354  2.67741  2.69355  4.24690  2.90347  2.73739  3.18146  2.89801  2.37887  2.77519  2.98518  4.58477  3.61503
          0.01885  4.37647  5.09881  0.61958  0.77255  0.71876  0.66817
    286   2.74809  5.24305  2.09423  2.00933  4.56709  3.17399  3.68860  4.04906  2.14267  2.91846  4.29613  2.31217  3.87446  2.79927  2.96664  2.70294  2.98615  3.62363  5.68215  4.26532    446 - -
          2.68618  4.42225  2.77519  2.73123  3.46354  2.40513  3.72494  3.29354  2.67741  2.69355  4.24690  2.90347  2.73739  3.18146  2.89801  2.37887  2.77519  2.98518  4.58477  3.61503
          0.04473  4.37647  3.46813  0.61958  0.77255  0.71876  0.66817
    287   2.68157  3.46472  2.18088  2.41144  4.37606  3.10273  3.68823  3.82938  2.37223  3.37004  4.14723  2.34072  3.86027  2.81077  2.95349  2.15971  2.92635  3.44005  5.55347  4.17334    447 - -
          2.68618  4.42225  2.77519  2.73123  3.46354  2.40513  3.72494  3.29354  2.67741  2.69355  4.24690  2.90347  2.73739  3.18146  2.89801  2.37887  2.77519  2.98518  4.58477  3.61503
          0.01934  4.35108  5.07342  0.61958  0.77255  0.68856  0.69775
    288   2.53410  5.13980  2.90533  1.90983  4.46450  2.93307  3.19412  3.93669  2.29339  3.43583  4.18751  2.52535  3.31507  2.50391  2.87609  2.64716  2.90919  3.22982  5.58387  4.18446    448 - -
          2.68618  4.42225  2.77519  2.73123  3.46354  2.40513  3.72494  3.29354  2.67741  2.69355  4.24690  2.90347  2.73739  3.18146  2.89801  2.37887  2.77519  2.98518  4.58477  3.61503
          0.01885  4.37647  5.09881  0.61958  0.77255  0.71876  0.66817
    289   2.13694  4.68257  3.18833  2.24407  3.87942  3.53542  3.75524  2.80520  2.60852  2.51256  3.76994  2.93081  3.92412  2.95281  2.83308  2.75350  2.40144  2.98639  5.22089  3.92688    449 - -
          2.68618  4.42225  2.77519  2.73123  3.46354  2.40513  3.72494  3.29354  2.67741  2.69355  4.24690  2.90347  2.73739  3.18146  2.89801  2.37887  2.77519  2.98518  4.58477  3.61503
          0.01885  4.37647  5.09881  0.61958  0.77255  0.71876  0.66817
    290   2.69133  4.96444  2.97460  1.97729  4.23510  2.47105  3.69869  2.92289  2.47878  3.24059  4.04152  2.99375  3.88428  2.36724  2.94438  2.70317  2.57002  3.31406  5.45928  4.10664    450 - -
          2.68596  4.41945  2.77457  2.73010  3.46373  2.40568  3.72592  3.29294  2.67746  2.69367  4.24722  2.90380  2.73782  3.18240  2.89738  2.37886  2.77531  2.98495  4.58603  3.61604
          0.92717  0.51379  5.09881  2.19036  0.11864  0.71876  0.66817
    291   2.40698  5.15945  2.56169  2.27442  4.49529  3.19470  3.63220  3.97487  2.07454  3.46037  4.20337  2.67438  3.24811  2.52982  2.58234  2.63573  2.62626  3.54529  5.59697  4.19127    481 - -
          2.68615  4.42242  2.77515  2.73132  3.46314  2.40517  3.72511  3.29371  2.67758  2.69335  4.24707  2.90331  2.73757  3.18163  2.89818  2.37886  2.77504  2.98489  4.58494  3.61494
          0.93261  0.91802  1.57423  0.68220  0.70421  0.71876  0.66817
    292   2.42177  4.99115  2.71286  2.19772  4.28373  3.40080  3.60835  3.35034  1.91602  3.27324  4.05211  2.72634  3.80425  2.72921  2.84231  2.61692  2.59188  3.35317  5.45847  4.08450    484 - -
          2.68618  4.42225  2.77519  2.73123  3.46354  2.40513  3.72494  3.29354  2.67741  2.69355  4.24690  2.90347  2.73739  3.18146  2.89801  2.37887  2.77519  2.98518  4.58477  3.61503
          0.02365  4.15199  4.87434  0.61958  0.77255  0.93447  0.49889
    293   2.58344  4.39433  3.36865  2.80947  3.57833  3.51646  3.80561  2.76236  2.76576  2.40695  3.24735  3.23761  3.18503  3.08805  3.14525  2.25790  2.21131  2.67447  5.00122  3.75184    485 - -
          2.68618  4.42225  2.77519  2.73123  3.46354  2.40513  3.72494  3.29354  2.67741  2.69355  4.24690  2.90347  2.73739  3.18146  2.89801  2.37887  2.77519  2.98518  4.58477  3.61503
          0.02365  4.15199  4.87434  0.61958  0.77255  0.93447  0.49889
    294   2.02873  4.27709  3.53241  3.17877  4.20476  3.10923  4.21878  3.48939  3.17123  3.25485  4.12566  3.38229  3.15859  3.49082  3.48909  2.54134  1.19474  3.06275  5.58150  4.36392    486 - -
          2.68618  4.42225  2.77519  2.73123  3.46354  2.40513  3.72494  3.29354  2.67741  2.69355  4.24690  2.90347  2.73739  3.18146  2.89801  2.37887  2.77519  2.98518  4.58477  3.61503
          0.02365  4.15199  4.87434  0.61958  0.77255  0.93447  0.49889
    295   2.35191  4.90980  2.58946  2.38936  4.23598  2.33575  3.65204  3.67491  2.44726  3.24248  4.03546  2.75683  3.43292  2.64632  2.92571  2.62603  2.72315  3.09040  5.45002  4.08719    487 - -
          2.68619  4.41989  2.77537  2.73071  3.46385  2.40540  3.72466  3.29392  2.67752  2.69324  4.24591  2.90318  2.73761  3.18127  2.89800  2.37870  2.77594  2.98534  4.58552  3.61497
          0.72957  0.81386  2.59377  2.14337  0.12472  0.59530  0.80162
    296   2.66751  5.12828  2.75427  2.04138  4.45824  3.42570  3.62157  3.92857  1.98781  3.42384  4.17769  2.90061  3.51311  2.72702  2.44368  2.24130  2.76058  3.51176  5.56741  4.17220    500 - -
          2.68618  4.42225  2.77519  2.73123  3.46354  2.40513  3.72494  3.29354  2.67741  2.69355  4.24690  2.90347  2.73739  3.18146  2.89801  2.37887  2.77519  2.98518  4.58477  3.61503
          0.07971  4.28181  2.76780  0.61958  0.77255  0.82145  0.57945
    297   2.63288  4.91226  2.95687  2.14414  4.19088  3.20030  3.64485  3.62102  2.08164  3.19527  3.99144  2.94939  3.46041  2.77922  2.88273  2.51397  2.37702  2.79227  5.40888  4.05609    501 - -
          2.68618  4.42225  2.77519  2.73123  3.46354  2.40513  3.72494  3.29354  2.67741  2.69355  4.24690  2.90347  2.73739  3.18146  2.89801  2.37887  2.77519  2.98518  4.58477  3.61503
          0.02199  4.22408  4.94643  0.61958  0.77255  0.87511  0.53925
    298   2.16890  4.62552  2.98497  2.17553  3.26466  3.49425  3.71272  3.20565  2.57494  2.86152  3.37789  3.08421  3.88114  2.91438  2.70915  2.71077  2.84727  2.93020  3.69543  3.86853    502 - -
          2.68618  4.42225  2.77519  2.73123  3.46354  2.40513  3.72494  3.29354  2.67741  2.69355  4.24690  2.90347  2.73739  3.18146  2.89801  2.37887  2.77519  2.98518  4.58477  3.61503
          0.02199  4.22408  4.94643  0.61958  0.77255  0.87511  0.53925
    299   2.69823  5.16415  2.32996  2.07696  4.47918  3.39307  3.64433  3.49273  2.20357  3.45624  4.22094  2.07584  3.82939  2.75873  2.92038  2.51291  2.93621  3.53993  5.61049  4.20184    503 - -
          2.68618  4.42225  2.77519  2.73123  3.46354  2.40513  3.72494  3.29354  2.67741  2.69355  4.24690  2.90347  2.73739  3.18146  2.89801  2.37887  2.77519  2.98518  4.58477  3.61503
          0.02199  4.22408  4.94643  0.61958  0.77255  0.87511  0.53925
    300   2.47836  5.00213  2.67183  2.22210  4.29590  3.41858  3.31471  3.74626  2.36783  2.94325  3.33946  2.77444  3.81211  2.25442  2.68385  2.61639  2.85777  3.36504  5.46568  4.08952    504 - -
          2.68618  4.42225  2.77519  2.73123  3.46354  2.40513  3.72494  3.29354  2.67741  2.69355  4.24690  2.90347  2.73739  3.18146  2.89801  2.37887  2.77519  2.98518  4.58477  3.61503
          0.02199  4.22408  4.94643  0.61958  0.77255  0.75139  0.63811
    301   2.64150  4.22215  2.27342  2.39961  4.27087  3.20338  3.63743  3.07624  2.22202  3.26654  4.04707  2.77638  3.83218  2.54388  2.88294  2.32161  2.87368  3.34466  5.46038  4.09050    505 - -
          2.68618  4.42225  2.77519  2.73123  3.46354  2.40513  3.72494  3.29354  2.67741  2.69355  4.24690  2.90347  2.73739  3.18146  2.89801  2.37887  2.77519  2.98518  4.58477  3.61503
          0.02068  4.28464  5.00699  0.61958  0.77255  0.67488  0.71175
    302   2.65088  3.84051  3.26509  2.04713  3.75407  3.55445  3.78102  2.81710  2.37250  2.71161  3.03499  3.17665  3.19123  3.01029  3.09460  2.77713  2.88243  2.58210  5.13228  3.85710    506 - -
          2.68618  4.42225  2.77519  2.73123  3.46354  2.40513  3.72494  3.29354  2.67741  2.69355  4.24690  2.90347  2.73739  3.18146  2.89801  2.37887  2.77519  2.98518  4.58477  3.61503
          0.01933  4.35135  5.07370  0.61958  0.77255  0.69045  0.69585
    303   2.56474  5.06016  2.41831  2.25897  4.35946  2.85076  3.65026  3.31038  2.33107  3.34568  4.11402  2.57132  3.84903  2.76442  2.60253  2.65210  2.89804  2.79780  5.52132  4.13949    507 - -
          2.68618  4.42225  2.77519  2.73123  3.46354  2.40513  3.72494  3.29354  2.67741  2.69355  4.24690  2.90347  2.73739  3.18146  2.89801  2.37887  2.77519  2.98518  4.58477  3.61503
          0.01886  4.37579  5.09813  0.61958  0.77255  0.71957  0.66740
    304   2.54304  4.78317  3.12490  2.56407  4.00245  3.28000  3.72092  2.87691  2.08748  2.49848  3.86171  2.68294  3.90396  2.89066  2.54890  2.59242  2.89819  2.94396  5.29958  3.98633    508 - -
          2.68618  4.42225  2.77519  2.73123  3.46354  2.40513  3.72494  3.29354  2.67741  2.69355  4.24690  2.90347  2.73739  3.18146  2.89801  2.37887  2.77519  2.98518  4.58477  3.61503
          0.01886  4.37579  5.09813  0.61958  0.77255  0.66042  0.72698
    305   2.40859  5.05430  2.83433  2.33504  4.35128  2.62420  3.65557  3.80422  2.26474  3.33876  3.60052  2.95205  3.51283  2.65967  2.43946  2.56532  2.67536  3.14705  5.51709  4.13783    509 - -
          2.68618  4.42225  2.77519  2.73123  3.46354  2.40513  3.72494  3.29354  2.67741  2.69355  4.24690  2.90347  2.73739  3.18146  2.89801  2.37887  2.77519  2.98518  4.58477  3.61503
          0.01840  4.40030  5.12265  0.61958  0.77255  0.51709  0.90697
    306   2.56830  4.91029  2.49871  2.51916  4.15777  3.51344  3.71988  3.32200  2.51493  2.77140  3.98265  3.04106  2.49162  2.63802  2.98117  2.52147  2.50625  3.01198  5.41207  4.07191    510 - -
          2.68618  4.42225  2.77519  2.73123  3.46354  2.40513  3.72494  3.29354  2.67741  2.69355  4.24690  2.90347  2.73739  3.18146  2.89801  2.37887  2.77519  2.98518  4.58477  3.61503
          0.01711  4.47240  5.19475  0.61958  0.77255  0.59029  0.80781
    307   2.41276  3.39422  3.11471  1.87084  4.08705  3.13920  3.73729  3.49709  2.54242  2.56697  3.93202  3.07220  3.92008  2.76729  2.64489  2.73710  2.80041  3.18377  5.36660  4.04120    511 - -
          2.68618  4.42225  2.77519  2.73123  3.46354  2.40513  3.72494  3.29354  2.67741  2.69355  4.24690  2.90347  2.73739  3.18146  2.89801  2.37887  2.77519  2.98518  4.58477  3.61503
          0.01711  4.47240  5.19475  0.61958  0.77255  0.59029  0.80781
    308   2.69207  4.82274  2.57252  2.39796  4.04293  3.53517  3.74821  2.93588  2.57078  2.36737  3.90047  2.67150  3.92662  2.91539  3.02566  2.20708  2.92405  2.73095  5.34055  4.02095    512 - -
          2.68618  4.42225  2.77519  2.73123  3.46354  2.40513  3.72494  3.29354  2.67741  2.69355  4.24690  2.90347  2.73739  3.18146  2.89801  2.37887  2.77519  2.98518  4.58477  3.61503
          0.01711  4.47240  5.19475  0.61958  0.77255  0.59029  0.80781
    309   2.69092  5.09229  2.71011  2.42719  4.39453  2.84626  3.05267  3.53549  2.26453  2.73428  4.14474  2.67457  3.87402  2.49449  2.91153  2.54699  2.47681  3.45976  5.55136  4.16799    513 - -
          2.68618  4.42225  2.77519  2.73123  3.46354  2.40513  3.72494  3.29354  2.67741  2.69355  4.24690  2.90347  2.73739  3.18146  2.89801  2.37887  2.77519  2.98518  4.58477  3.61503
          0.01711  4.47240  5.19475  0.61958  0.77255  0.59029  0.80781
    310   2.69149  5.10103  2.34564  2.42399  3.64093  3.03674  3.67235  3.86526  2.24542  3.38920  3.30727  2.60984  3.87307  2.78352  2.31326  2.45696  2.92276  3.47039  5.55814  4.17283    514 - -
          2.68618  4.42225  2.77519  2.73123  3.46354  2.40513  3.72494  3.29354  2.67741  2.69355  4.24690  2.90347  2.73739  3.18146  2.89801  2.37887  2.77519  2.98518  4.58477  3.61503
          0.01711  4.47240  5.19475  0.61958  0.77255  0.59029  0.80781
    311   2.32738  3.89083  2.74873  2.14663  4.36089  2.88418  3.67814  3.41919  2.43690  3.35026  4.12171  2.73273  3.87663  2.68366  2.67293  2.37241  2.80500  3.23935  5.53181  4.15413    515 - -
          2.68618  4.42225  2.77519  2.73123  3.46354  2.40513  3.72494  3.29354  2.67741  2.69355  4.24690  2.90347  2.73739  3.18146  2.89801  2.37887  2.77519  2.98518  4.58477  3.61503
          0.01711  4.47240  5.19475  0.61958  0.77255  0.59029  0.80781
    312   2.69465  3.60586  2.70968  2.12157  4.41048  3.10742  3.13363  3.86953  2.43052  3.13044  4.15779  2.17171  3.87464  2.78728  2.91618  2.41735  2.80594  3.47445  5.56311  4.17687    516 - -
          2.68618  4.42225  2.77519  2.73123  3.46354  2.40513  3.72494  3.29354  2.67741  2.69355  4.24690  2.90347  2.73739  3.18146  2.89801  2.37887  2.77519  2.98518  4.58477  3.61503
          0.01711  4.47240  5.19475  0.61958  0.77255  0.59029  0.80781
    313   1.52740  3.18124  3.53509  3.02825  4.24890  2.94470  4.11513  3.66034  3.01285  3.31264  4.13856  2.83444  3.01032  3.33051  3.41232  1.78701  2.93153  3.25139  5.58078  4.31887    517 - -
          2.68618  4.42225  2.77519  2.73123  3.46354  2.40513  3.72494  3.29354  2.67741  2.69355  4.24690  2.90347  2.73739  3.18146  2.89801  2.37887  2.77519  2.98518  4.58477  3.61503
          0.01711  4.47240  5.19475  0.61958  0.77255  0.59029  0.80781
    314   2.69435  5.17334  2.95356  2.15302  4.50709  3.47112  3.01606  3.63414  2.18731  3.47260  4.21747  2.48233  3.28053  2.35851  2.57302  2.48009  2.92508  3.55799  5.61169  3.84484    518 - -
          2.68618  4.42225  2.77519  2.73123  3.46354  2.40513  3.72494  3.29354  2.67741  2.69355  4.24690  2.90347  2.73739  3.18146  2.89801  2.37887  2.77519  2.98518  4.58477  3.61503
          0.01711  4.47240  5.19475  0.61958  0.77255  0.59029  0.80781
    315   2.58381  4.62742  3.30799  2.74563  3.81079  3.59136  3.82033  2.29094  2.44446  2.86221  3.72447  3.21702  3.51634  3.04702  2.59957  2.07069  2.92683  2.57488  5.18232  3.90803    519 - -
          2.68618  4.42225  2.77519  2.73123  3.46354  2.40513  3.72494  3.29354  2.67741  2.69355  4.24690  2.90347  2.73739  3.18146  2.89801  2.37887  2.77519  2.98518  4.58477  3.61503
          0.01711  4.47240  5.19475  0.61958  0.77255  0.59029  0.80781
    316   2.16067  4.97096  3.03543  2.52090  4.36643  3.45967  3.76020  3.81020  2.53869  3.36963  4.15368  2.68161  2.94550  2.52206  3.01002  1.83992  2.66066  3.42153  5.56596  4.20616    520 - -
          2.68618  4.42225  2.77519  2.73123  3.46354  2.40513  3.72494  3.29354  2.67741  2.69355  4.24690  2.90347  2.73739  3.18146  2.89801  2.37887  2.77519  2.98518  4.58477  3.61503
          0.12155  4.47240  2.27268  0.61958  0.77255  0.59029  0.80781
    317   2.65569  4.66326  3.19878  2.64239  3.11658  3.28690  3.76049  2.92583  2.23393  2.90925  3.75850  2.94811  3.92327  2.96258  3.05291  2.09554  2.36136  2.97507  5.20982  3.91832    521 - -
          2.68618  4.42225  2.77519  2.73123  3.46354  2.40513  3.72494  3.29354  2.67741  2.69355  4.24690  2.90347  2.73739  3.18146  2.89801  2.37887  2.77519  2.98518  4.58477  3.61503
          0.17670  4.36982  1.90171  0.61958  0.77255  0.60878  0.78530
    318   2.67935  5.13475  2.67326  1.90874  4.45173  3.41451  3.63642  3.31882  2.28130  3.42691  4.18685  2.26266  3.83089  2.47857  2.88684  2.49256  2.91377  3.51095  5.58084  4.18000    522 - -
          2.68618  4.42225  2.77519  2.73123  3.46354  2.40513  3.72494  3.29354  2.67741  2.69355  4.24690  2.90347  2.73739  3.18146  2.89801  2.37887  2.77519  2.98518  4.58477  3.61503
          0.02092  4.27342  4.99576  0.61958  0.77255  0.70982  0.67675
    319   2.52969  4.40438  3.19694  2.52305  3.54921  3.05914  3.85017  2.46682  2.84716  2.04567  3.00439  3.31008  3.98317  3.15694  3.21787  2.71802  2.87254  2.55878  4.98232  3.73972    523 - -
          2.68618  4.42225  2.77519  2.73123  3.46354  2.40513  3.72494  3.29354  2.67741  2.69355  4.24690  2.90347  2.73739  3.18146  2.89801  2.37887  2.77519  2.98518  4.58477  3.61503
          0.01977  4.32926  5.05160  0.61958  0.77255  0.69777  0.68854
    320   2.65477  3.41583  3.23667  2.52616  3.20015  2.96784  2.36233  3.18527  2.64952  2.85193  3.70896  3.15664  3.93308  2.98864  2.77775  2.76755  2.53713  2.91885  5.16412  3.88206    524 - -
          2.68618  4.42225  2.77519  2.73123  3.46354  2.40513  3.72494  3.29354  2.67741  2.69355  4.24690  2.90347  2.73739  3.18146  2.89801  2.37887  2.77519  2.98518  4.58477  3.61503
          0.01913  4.36183  5.08418  0.61958  0.77255  0.53541  0.88051
    321   2.69876  3.89621  2.50233  2.22828  4.48244  2.51738  3.66187  3.95255  2.19238  3.45162  4.20398  2.94638  3.86720  2.62290  2.19654  2.66998  2.92976  3.53714  5.59874  4.20313    525 - -
          2.68618  4.42225  2.77519  2.73123  3.46354  2.40513  3.72494  3.29354  2.67741  2.69355  4.24690  2.90347  2.73739  3.18146  2.89801  2.37887  2.77519  2.98518  4.58477  3.61503
          0.01751  4.44961  5.17196  0.61958  0.77255  0.62350  0.76801
    322   2.69224  3.28590  2.14008  2.34864  4.36766  3.47824  3.37669  3.81967  2.21699  2.87580  4.12875  2.51236  3.87497  2.79422  2.91959  2.54774  2.92406  3.43662  5.53707  4.15820    526 - -
          2.68618  4.42225  2.77519  2.73123  3.46354  2.40513  3.72494  3.29354  2.67741  2.69355  4.24690  2.90347  2.73739  3.18146  2.89801  2.37887  2.77519  2.98518  4.58477  3.61503
          0.01751  4.44961  5.17196  0.61958  0.77255  0.62350  0.76801
    323   2.67887  4.63311  2.90946  2.70670  3.41385  2.79215  3.49925  2.88182  2.68690  2.28980  3.14601  2.38881  3.96003  3.01945  3.11070  2.66452  2.91046  2.93093  5.18013  3.89922    527 - -
          2.68618  4.42225  2.77519  2.73123  3.46354  2.40513  3.72494  3.29354  2.67741  2.69355  4.24690  2.90347  2.73739  3.18146  2.89801  2.37887  2.77519  2.98518  4.58477  3.61503
          0.01751  4.44961  5.17196  0.61958  0.77255  0.62350  0.76801
    324   2.02196  4.96658  2.59699  2.21223  4.22808  2.90605  3.69978  3.65877  2.48291  2.91959  4.03206  2.82698  3.88993  2.83426  2.95645  2.69977  2.91912  2.92536  5.45417  3.43589    528 - -
          2.68618  4.42225  2.77519  2.73123  3.46354  2.40513  3.72494  3.29354  2.67741  2.69355  4.24690  2.90347  2.73739  3.18146  2.89801  2.37887  2.77519  2.98518  4.58477  3.61503
          0.01751  4.44961  5.17196  0.61958  0.77255  0.62350  0.76801
    325   2.49475  4.80505  2.91472  2.13806  4.02319  3.52941  3.73951  3.21894  2.56259  2.72639  3.17704  2.69208  3.91846  2.90789  3.01628  2.33293  2.91221  2.57314  5.32312  4.00537    529 - -
          2.68618  4.42225  2.77519  2.73123  3.46354  2.40513  3.72494  3.29354  2.67741  2.69355  4.24690  2.90347  2.73739  3.18146  2.89801  2.37887  2.77519  2.98518  4.58477  3.61503
          0.01751  4.44961  5.17196  0.61958  0.77255  0.62350  0.76801
    326   2.68556  4.62950  3.27150  2.42035  3.81153  3.07038  3.80985  3.19075  2.69757  1.95229  3.72438  3.19677  3.96755  2.63848  3.11535  2.63731  2.57350  2.51664  5.18252  3.90465    530 - -
          2.68618  4.42225  2.77519  2.73123  3.46354  2.40513  3.72494  3.29354  2.67741  2.69355  4.24690  2.90347  2.73739  3.18146  2.89801  2.37887  2.77519  2.98518  4.58477  3.61503
          0.01751  4.44961  5.17196  0.61958  0.77255  0.51003  0.91749
    327   2.39468  4.61588  3.31210  2.34855  3.00556  3.35185  3.03348  2.99931  2.72757  2.51962  3.70715  3.22260  3.41482  3.05734  2.92280  2.59484  2.92401  2.45251  5.16816  3.89398    531 - -
          2.68618  4.42225  2.77519  2.73123  3.46354  2.40513  3.72494  3.29354  2.67741  2.69355  4.24690  2.90347  2.73739  3.18146  2.89801  2.37887  2.77519  2.98518  4.58477  3.61503
          0.01674  4.49407  5.21641  0.61958  0.77255  0.55692  0.85091
    328   2.69891  5.18096  2.48524  2.14181  4.51396  3.47433  3.66431  3.15124  2.26293  3.48090  4.22504  2.40866  3.19963  2.48191  2.68116  2.56972  2.93021  3.56515  5.62058  3.82103    532 - -
          2.68618  4.42225  2.77519  2.73123  3.46354  2.40513  3.72494  3.29354  2.67741  2.69355  4.24690  2.90347  2.73739  3.18146  2.89801  2.37887  2.77519  2.98518  4.58477  3.61503
          0.01674  4.49407  5.21641  0.61958  0.77255  0.55692  0.85091
    329   2.20969  4.85287  2.91141  2.43876  4.08038  3.53466  3.40017  3.02046  2.55511  3.10691  3.62303  3.07746  2.98032  2.90241  3.01356  2.09958  2.77315  2.89448  5.36468  4.03918    533 - -
          2.68618  4.42225  2.77519  2.73123  3.46354  2.40513  3.72494  3.29354  2.67741  2.69355  4.24690  2.90347  2.73739  3.18146  2.89801  2.37887  2.77519  2.98518  4.58477  3.61503
          0.01674  4.49407  5.21641  0.61958  0.77255  0.49966  0.93328
    330   2.44124  5.04738  2.61448  2.46622  4.33002  3.50363  3.46503  3.29716  2.24645  3.32567  3.40904  3.00124  3.60909  2.66667  2.94355  1.89888  2.80685  3.40409  5.51967  4.15021    534 - -
          2.68618  4.42225  2.77519  2.73123  3.46354  2.40513  3.72494  3.29354  2.67741  2.69355  4.24690  2.90347  2.73739  3.18146  2.89801  2.37887  2.77519  2.98518  4.58477  3.61503
          0.30219  4.51517  1.38684  0.61958  0.77255  0.52257  0.89893
    331   2.70194  5.12612  2.28004  2.33193  4.45484  3.38979  3.66935  3.92226  2.46300  3.44145  4.21543  2.52833  3.83925  2.41088  2.96029  2.13013  2.35276  3.51732  5.60857  4.20696    535 - -
          2.68618  4.42225  2.77519  2.73123  3.46354  2.40513  3.72494  3.29354  2.67741  2.69355  4.24690  2.90347  2.73739  3.18146  2.89801  2.37887  2.77519  2.98518  4.58477  3.61503
          0.02175  4.23473  4.95707  0.61958  0.77255  0.34080  1.24202
    332   2.34244  5.18263  3.00847  2.36693  4.51481  3.51114  3.33938  3.97858  2.00904  3.47435  4.23060  2.98806  3.90265  2.53200  2.22324  2.15310  2.81865  3.56718  5.61594  4.23228    536 - -
          2.68618  4.42225  2.77519  2.73123  3.46354  2.40513  3.72494  3.29354  2.67741  2.69355  4.24690  2.90347  2.73739  3.18146  2.89801  2.37887  2.77519  2.98518  4.58477  3.61503
          0.01639  4.51517  5.23751  0.61958  0.77255  0.52257  0.89893
    333   2.75622  5.23049  2.92690  1.81539  4.56403  2.49511  2.92582  4.03771  2.13544  3.52605  4.27912  2.96978  3.90653  2.44052  2.90656  2.72033  2.72293  3.61599  5.66408  4.26518    537 - -
          2.68618  4.42225  2.77519  2.73123  3.46354  2.40513  3.72494  3.29354  2.67741  2.69355  4.24690  2.90347  2.73739  3.18146  2.89801  2.37887  2.77519  2.98518  4.58477  3.61503
          0.01639  4.51517  5.23751  0.61958  0.77255  0.52257  0.89893
    334   1.57046  3.41131  3.38932  2.82974  3.77794  3.60944  3.43762  3.15274  2.40720  2.55755  3.70658  3.28161  4.00945  3.12020  3.17178  2.60575  2.94349  2.89698  5.16745  3.90445    538 - -
          2.68618  4.42225  2.77519  2.73123  3.46354  2.40513  3.72494  3.29354  2.67741  2.69355  4.24690  2.90347  2.73739  3.18146  2.89801  2.37887  2.77519  2.98518  4.58477  3.61503
          0.01639  4.51517  5.23751  0.61958  0.77255  0.52257  0.89893
    335   2.70612  4.63993  2.95652  2.74782  3.53047  3.60369  3.53965  1.78701  2.72890  2.86862  3.73088  2.97110  3.99065  2.44891  3.14721  2.70686  2.93781  2.93551  5.18390  3.47671    539 - -
          2.68618  4.42225  2.77519  2.73123  3.46354  2.40513  3.72494  3.29354  2.67741  2.69355  4.24690  2.90347  2.73739  3.18146  2.89801  2.37887  2.77519  2.98518  4.58477  3.61503
          0.01639  4.51517  5.23751  0.61958  0.77255  0.52257  0.89893
    336   3.11128  5.61959  1.01802  2.39861  5.05150  2.99808  4.02994  4.57605  3.02618  4.06535  4.88895  2.47183  4.08567  3.18852  3.61520  2.18308  3.41675  4.11077  6.22137  4.72670    540 - -
          2.68618  4.42225  2.77519  2.73123  3.46354  2.40513  3.72494  3.29354  2.67741  2.69355  4.24690  2.90347  2.73739  3.18146  2.89801  2.37887  2.77519  2.98518  4.58477  3.61503
          0.01639  4.51517  5.23751  0.61958  0.77255  0.52257  0.89893
    337   2.58645  4.33244  3.74270  3.17876  2.24822  3.71770  3.99441  2.81145  3.11132  1.75972  3.44382  3.02608  4.09905  3.00045  3.41635  2.77682  2.61487  2.59924  4.92642  3.70606    541 - -
          2.68618  4.42225  2.77519  2.73123  3.46354  2.40513  3.72494  3.29354  2.67741  2.69355  4.24690  2.90347  2.73739  3.18146  2.89801  2.37887  2.77519  2.98518  4.58477  3.61503
          0.01639  4.51517  5.23751  0.61958  0.77255  0.52257  0.89893
    338   2.71158  4.34658  3.74551  3.16807  3.47111  3.72519  3.47859  1.98715  2.84003  2.54756  2.17653  3.52558  4.10031  2.98871  2.91969  2.98460  2.94209  2.33715  4.93633  3.71940    542 - -
          2.68618  4.42225  2.77519  2.73123  3.46354  2.40513  3.72494  3.29354  2.67741  2.69355  4.24690  2.90347  2.73739  3.18146  2.89801  2.37887  2.77519  2.98518  4.58477  3.61503
          0.01639  4.51517  5.23751  0.61958  0.77255  0.52257  0.89893
    339   2.31420  4.90529  3.10727  2.35406  4.14829  2.06911  3.26158  3.56338  2.53755  3.16722  2.98163  3.07353  3.93145  2.89717  2.69271  2.74813  2.81186  3.24122  5.41108  4.07941    543 - -
          2.68618  4.42225  2.77519  2.73123  3.46354  2.40513  3.72494  3.29354  2.67741  2.69355  4.24690  2.90347  2.73739  3.18146  2.89801  2.37887  2.77519  2.98518  4.58477  3.61503
          0.01639  4.51517  5.23751  0.61958  0.77255  0.52257  0.89893
    340   2.03750  4.06516  2.79062  2.17826  4.26491  3.50720  3.72499  3.69752  2.50526  3.27183  4.06482  3.03211  3.29000  2.85785  2.97836  2.32538  2.36640  3.15426  5.48611  4.13130    544 - -
          2.68618  4.42225  2.77519  2.73123  3.46354  2.40513  3.72494  3.29354  2.67741  2.69355  4.24690  2.90347  2.73739  3.18146  2.89801  2.37887  2.77519  2.98518  4.58477  3.61503
          0.07214  4.51517  2.83611  0.61958  0.77255  0.52257  0.89893
    341   2.67991  4.45685  3.48045  2.91757  2.23518  3.15974  3.88894  2.97555  2.87681  2.67967  3.20993  2.84439  4.01969  3.19030  2.99318  2.13939  2.91479  2.52122  5.03596  3.78989    545 - -
          2.68618  4.42225  2.77519  2.73123  3.46354  2.40513  3.72494  3.29354  2.67741  2.69355  4.24690  2.90347  2.73739  3.18146  2.89801  2.37887  2.77519  2.98518  4.58477  3.61503
          0.01732  4.46035  5.18270  0.61958  0.77255  0.60808  0.78613
    342   2.68975  5.02564  2.29806  2.45321  2.89836  2.82777  3.41089  3.74709  2.36708  3.30258  4.08518  2.52859  3.88269  2.81163  2.80490  2.68870  2.69545  3.11799  5.50008  4.13230    546 - -
          2.68618  4.42225  2.77519  2.73123  3.46354  2.40513  3.72494  3.29354  2.67741  2.69355  4.24690  2.90347  2.73739  3.18146  2.89801  2.37887  2.77519  2.98518  4.58477  3.61503
          0.01732  4.46035  5.18270  0.61958  0.77255  0.60808  0.78613
    343   2.41459  4.77490  3.16444  2.60507  3.39587  3.54379  3.75557  3.38413  2.45991  2.82454  3.85628  2.15640  3.93242  2.93327  2.46977  2.75529  2.57925  2.74385  5.29947  3.99080    547 - -
          2.68618  4.42225  2.77519  2.73123  3.46354  2.40513  3.72494  3.29354  2.67741  2.69355  4.24690  2.90347  2.73739  3.18146  2.89801  2.37887  2.77519  2.98518  4.58477  3.61503
          0.04092  4.46035  3.55665  0.61958  0.77255  0.46784  0.98444
    344   2.54859  4.99846  2.89662  2.32423  4.26736  3.50535  3.40639  3.70255  2.29339  2.81572  3.46339  3.01170  3.89643  2.55567  2.30336  2.60114  2.92672  2.89272  5.47939  3.39436    548 - -
          2.68618  4.42225  2.77519  2.73123  3.46354  2.40513  3.72494  3.29354  2.67741  2.69355  4.24690  2.90347  2.73739  3.18146  2.89801  2.37887  2.77519  2.98518  4.58477  3.61503
          0.01676  4.49323  5.21558  0.61958  0.77255  0.49880  0.93461
    345   2.32844  5.11147  3.00423  2.45319  4.42095  3.50134  3.44919  3.87570  2.25255  3.40193  4.16961  2.53797  2.45061  2.80748  2.53132  2.60629  2.47960  3.48454  5.57177  4.19270    549 - -
          2.68618  4.42225  2.77519  2.73123  3.46354  2.40513  3.72494  3.29354  2.67741  2.69355  4.24690  2.90347  2.73739  3.18146  2.89801  2.37887  2.77519  2.98518  4.58477  3.61503
          0.01639  4.51517  5.23751  0.61958  0.77255  0.52257  0.89893
    346   2.56178  5.14768  2.97216  2.16261  4.46651  2.59408  3.68378  3.93240  1.94251  3.07720  4.19935  2.71212  3.29047  2.79107  2.91602  2.50710  2.70665  3.52498  5.59976  4.20726    550 - -
          2.68618  4.42225  2.77519  2.73123  3.46354  2.40513  3.72494  3.29354  2.67741  2.69355  4.24690  2.90347  2.73739  3.18146  2.89801  2.37887  2.77519  2.98518  4.58477  3.61503
          0.01639  4.51517  5.23751  0.61958  0.77255  0.52257  0.89893
    347   2.70657  3.29451  3.02949  2.47217  4.32951  3.50781  3.05367  3.77210  2.34779  3.32421  4.10526  2.34152  3.89926  2.41587  2.60358  2.42882  2.70292  3.40372  5.51809  3.51109    551 - -
          2.68618  4.42225  2.77519  2.73123  3.46354  2.40513  3.72494  3.29354  2.67741  2.69355  4.24690  2.90347  2.73739  3.18146  2.89801  2.37887  2.77519  2.98518  4.58477  3.61503
          0.01639  4.51517  5.23751  0.61958  0.77255  0.52257  0.89893
    348   2.70278  4.96043  3.06932  2.51213  3.34008  3.52125  3.48068  3.31709  2.34423  3.22650  4.02664  2.45122  3.38234  2.85908  2.62935  2.18987  2.36684  3.30206  5.45121  4.10305    552 - -
          2.68618  4.42225  2.77519  2.73123  3.46354  2.40513  3.72494  3.29354  2.67741  2.69355  4.24690  2.90347  2.73739  3.18146  2.89801  2.37887  2.77519  2.98518  4.58477  3.61503
          0.01639  4.51517  5.23751  0.61958  0.77255  0.52257  0.89893
    349   2.58711  5.09677  2.85477  2.44588  4.39599  3.49675  2.64229  3.85033  2.29331  2.79781  4.15009  2.25659  3.48775  2.80298  2.64463  2.58331  2.93614  3.46266  5.55727  3.47507    553 - -
          2.68618  4.42225  2.77519  2.73123  3.46354  2.40513  3.72494  3.29354  2.67741  2.69355  4.24690  2.90347  2.73739  3.18146  2.89801  2.37887  2.77519  2.98518  4.58477  3.61503
          0.08765  4.51517  2.61763  0.61958  0.77255  0.52257  0.89893
    350   2.44131  3.70295  3.03610  2.23985  4.26571  2.25064  3.70133  3.69880  2.37837  3.26712  4.05935  3.01170  3.33982  2.83240  2.33491  2.70079  2.92497  3.34292  5.47513  4.12110    554 - -
          2.68618  4.42225  2.77519  2.73123  3.46354  2.40513  3.72494  3.29354  2.67741  2.69355  4.24690  2.90347  2.73739  3.18146  2.89801  2.37887  2.77519  2.98518  4.58477  3.61503
          0.05310  4.44511  3.21952  0.61958  0.77255  0.62985  0.76073
    351   2.72104  5.19179  2.56778  1.89281  4.51328  3.45296  3.67575  3.98834  2.18547  3.48638  4.24242  2.01152  3.87016  2.78417  2.92895  2.68536  2.95570  3.23402  5.63456  3.71684    555 - -
          2.68618  4.42225  2.77519  2.73123  3.46354  2.40513  3.72494  3.29354  2.67741  2.69355  4.24690  2.90347  2.73739  3.18146  2.89801  2.37887  2.77519  2.98518  4.58477  3.61503
          0.24033  4.41023  1.60209  0.61958  0.77255  0.67677  0.70980
    352   2.60583  2.86196  2.75267  2.61764  3.80361  3.47834  3.72993  2.77869  2.31159  2.85020  3.70465  3.09848  3.88050  2.93919  3.02329  2.25666  2.84594  2.90416  5.15830  3.87147    556 - -
          2.68618  4.42225  2.77519  2.73123  3.46354  2.40513  3.72494  3.29354  2.67741  2.69355  4.24690  2.90347  2.73739  3.18146  2.89801  2.37887  2.77519  2.98518  4.58477  3.61503
          0.02270  4.19260  4.91495  0.61958  0.77255  0.77996  0.61327
    353   2.71959  5.03041  2.42430  2.28540  4.31983  3.41143  3.71113  3.76168  2.53282  2.82428  4.13540  2.72499  3.86910  2.85353  3.01874  1.65369  2.96758  3.40045  5.53969  4.16486    557 - -
          2.68618  4.42225  2.77519  2.73123  3.46354  2.40513  3.72494  3.29354  2.67741  2.69355  4.24690  2.90347  2.73739  3.18146  2.89801  2.37887  2.77519  2.98518  4.58477  3.61503
          0.05070  4.25416  3.34583  0.61958  0.77255  0.84789  0.55917
    354   2.62585  4.76206  2.49680  2.50279  3.25198  3.46588  3.67430  3.38850  2.07329  2.59227  3.83860  3.01385  3.85726  2.84259  2.94681  2.46402  2.85748  3.08366  5.26313  3.53462    558 - -
          2.68626  4.42233  2.77528  2.73132  3.46362  2.40512  3.72474  3.29332  2.67749  2.69363  4.24698  2.90335  2.73748  3.18155  2.89809  2.37865  2.77495  2.98527  4.58485  3.61512
          0.80199  0.75828  2.48776  0.12286  2.15750  0.81478  0.58472
    355   2.33955  4.93986  2.58570  2.21562  4.22766  2.80304  3.62854  3.37934  2.41003  3.22938  4.01745  2.77025  3.81202  2.75737  2.88952  2.28839  2.85832  3.10756  5.43292  4.06700    560 - -
          2.68618  4.42225  2.77519  2.73123  3.46354  2.40513  3.72494  3.29354  2.67741  2.69355  4.24690  2.90347  2.73739  3.18146  2.89801  2.37887  2.77519  2.98518  4.58477  3.61503
          0.06330  4.17712  3.07912  0.61958  0.77255  0.47114  0.97894
    356   2.58066  5.21911  2.61178  1.72176  4.54230  2.48005  3.72350  4.01453  2.52362  3.52613  4.29739  2.22740  3.89402  2.84320  3.02822  2.73064  3.01299  3.20570  5.68803  4.27760    561 - -
          2.68618  4.42225  2.77519  2.73123  3.46354  2.40513  3.72494  3.29354  2.67741  2.69355  4.24690  2.90347  2.73739  3.18146  2.89801  2.37887  2.77519  2.98518  4.58477  3.61503
          0.01857  4.39123  5.11358  0.61958  0.77255  0.62606  0.76506
    357   2.32215  3.66684  3.26958  2.71071  3.81941  2.90310  3.80227  2.76066  2.48014  2.87178  3.72911  2.57295  3.95030  3.02248  3.11191  2.22909  2.90228  2.68550  5.18673  3.90681    562 - -
          2.68618  4.42225  2.77519  2.73123  3.46354  2.40513  3.72494  3.29354  2.67741  2.69355  4.24690  2.90347  2.73739  3.18146  2.89801  2.37887  2.77519  2.98518  4.58477  3.61503
          0.01801  4.42188  5.14422  0.61958  0.77255  0.57517  0.82693
    358   2.44083  3.87924  2.92460  2.60689  3.83404  3.23097  3.81096  3.21377  2.59513  2.88543  3.74291  3.19119  3.96224  3.02997  3.12144  2.79426  1.96996  2.21983  5.20062  3.91945    563 - -
          2.68618  4.42225  2.77519  2.73123  3.46354  2.40513  3.72494  3.29354  2.67741  2.69355  4.24690  2.90347  2.73739  3.18146  2.89801  2.37887  2.77519  2.98518  4.58477  3.61503
          0.04018  4.45636  3.58339  0.61958  0.77255  0.61386  0.77927
    359   2.10204  4.90735  2.85785  2.50138  4.15614  3.10724  3.34673  3.17522  2.41067  3.17171  3.97758  2.85585  3.48259  2.84778  2.96431  2.47805  2.48174  2.87782  5.40587  4.06356    564 - -
          2.68618  4.42225  2.77519  2.73123  3.46354  2.40513  3.72494  3.29354  2.67741  2.69355  4.24690  2.90347  2.73739  3.18146  2.89801  2.37887  2.77519  2.98518  4.58477  3.61503
          0.01779  4.43396  5.15631  0.61958  0.77255  0.49638  0.93836
    360   2.43993  4.06911  3.01548  2.45960  4.36803  3.28459  3.44624  3.81563  1.66194  3.35518  4.13059  2.55084  3.89382  2.50691  2.90689  2.70003  2.93876  3.43751  5.53679  3.66073    565 - -
          2.68618  4.42225  2.77519  2.73123  3.46354  2.40513  3.72494  3.29354  2.67741  2.69355  4.24690  2.90347  2.73739  3.18146  2.89801  2.37887  2.77519  2.98518  4.58477  3.61503
          0.01675  4.49383  5.21617  0.61958  0.77255  0.49752  0.93658
    361   2.71725  4.52090  2.92180  2.90405  2.02927  3.65924  3.33780  2.71150  2.87147  2.59967  3.62007  2.65839  4.04118  3.18548  3.25538  2.76025  2.94886  2.80463  5.02738  3.05176    566 - -
          2.68618  4.42225  2.77519  2.73123  3.46354  2.40513  3.72494  3.29354  2.67741  2.69355  4.24690  2.90347  2.73739  3.18146  2.89801  2.37887  2.77519  2.98518  4.58477  3.61503
          0.01638  4.51588  5.23822  0.61958  0.77255  0.52138  0.90066
    362   2.77882  4.30756  1.77438  2.01341  4.55969  3.48253  3.75071  4.03123  2.53581  3.54200  4.30754  2.97311  3.45362  2.86664  3.03506  1.98757  3.02331  3.61689  5.70122  4.29634    567 - -
          2.68618  4.42225  2.77519  2.73123  3.46354  2.40513  3.72494  3.29354  2.67741  2.69355  4.24690  2.90347  2.73739  3.18146  2.89801  2.37887  2.77519  2.98518  4.58477  3.61503
          0.01638  4.51588  5.23822  0.61958  0.77255  0.52138  0.90066
    363   2.54372  3.23232  3.67100  2.53107  2.67364  3.70127  3.36075  2.45864  3.04577  2.57076  3.46962  3.47923  4.07896  3.33596  3.37401  2.23159  2.68289  2.63180  4.95239  3.33850    568 - -
          2.68626  4.42233  2.77527  2.73113  3.46336  2.40521  3.72502  3.29362  2.67749  2.69363  4.24698  2.90355  2.73691  3.18154  2.89809  2.37883  2.77527  2.98499  4.58485  3.61511
          0.40355  1.11858  5.23822  0.13009  2.10389  0.46412  0.99072
    364   2.40059  5.12360  2.58835  2.29643  4.43074  3.49822  3.69004  3.59634  2.33463  2.91122  4.17479  2.98231  3.54596  2.80038  2.37037  2.16917  2.67138  3.49375  5.57981  4.19335    570 - -
          2.68618  4.42225  2.77519  2.73123  3.46354  2.40513  3.72494  3.29354  2.67741  2.69355  4.24690  2.90347  2.73739  3.18146  2.89801  2.37887  2.77519  2.98518  4.58477  3.61503
          0.01604  4.53653  5.25887  0.61958  0.77255  0.48576  0.95510
    365   2.71342  4.61563  3.35343  2.79204  3.78492  3.62277  2.84069  2.45294  2.75475  2.84026  3.16030  3.25784  2.33320  2.70252  3.16107  2.84999  2.45316  2.90754  5.17073  3.90152    571 - -
          2.68618  4.42225  2.77519  2.73123  3.46354  2.40513  3.72494  3.29354  2.67741  2.69355  4.24690  2.90347  2.73739  3.18146  2.89801  2.37887  2.77519  2.98518  4.58477  3.61503
          0.01604  4.53653  5.25887  0.61958  0.77255  0.48576  0.95510
    366   2.73048  5.05748  3.03031  2.08105  3.38013  3.52282  3.06433  3.77602  2.48195  3.10998  4.11829  3.02301  3.91886  1.75602  2.95095  2.52885  2.96157  3.41287  5.51965  4.15053    572 - -
          2.68618  4.42225  2.77519  2.73123  3.46354  2.40513  3.72494  3.29354  2.67741  2.69355  4.24690  2.90347  2.73739  3.18146  2.89801  2.37887  2.77519  2.98518  4.58477  3.61503
          0.01604  4.53653  5.25887  0.61958  0.77255  0.48576  0.95510
    367   3.76316  5.02321  5.50811  4.95689  2.87408  5.06598  5.30595  2.44323  4.81846  0.56304  3.08680  5.15997  5.17179  4.78475  4.84037  4.44809  3.97962  2.25113  5.41309  4.30569    573 - -
          2.68618  4.42225  2.77519  2.73123  3.46354  2.40513  3.72494  3.29354  2.67741  2.69355  4.24690  2.90347  2.73739  3.18146  2.89801  2.37887  2.77519  2.98518  4.58477  3.61503
          0.01604  4.53653  5.25887  0.61958  0.77255  0.48576  0.95510
    368   3.25329  5.92142  1.39264  1.10864  5.20377  3.50722  4.04443  4.74780  2.72097  4.20265  5.04165  2.95112  4.13052  3.20320  3.67325  3.11743  3.53874  4.28941  6.34469  4.80619    574 - -
          2.68618  4.42225  2.77519  2.73123  3.46354  2.40513  3.72494  3.29354  2.67741  2.69355  4.24690  2.90347  2.73739  3.18146  2.89801  2.37887  2.77519  2.98518  4.58477  3.61503
          0.01604  4.53653  5.25887  0.61958  0.77255  0.48576  0.95510
    369   2.91146  4.51365  3.94953  3.44798  3.43888  3.87696  3.20827  2.85871  3.22778  1.02473  3.50829  3.75682  4.28827  3.61519  3.46894  3.20349  2.62380  2.72062  5.01787  3.73994    575 - -
          2.68618  4.42225  2.77519  2.73123  3.46354  2.40513  3.72494  3.29354  2.67741  2.69355  4.24690  2.90347  2.73739  3.18146  2.89801  2.37887  2.77519  2.98518  4.58477  3.61503
          0.01604  4.53653  5.25887  0.61958  0.77255  0.48576  0.95510
    370   2.91636  5.15834  2.49898  2.61441  4.81837  3.43864  4.10950  4.32378  3.05377  3.88326  4.70316  2.50856  4.06826  3.28403  3.55890  0.91011  3.27314  3.84937  6.04959  4.64636    576 - -
          2.68618  4.42225  2.77519  2.73123  3.46354  2.40513  3.72494  3.29354  2.67741  2.69355  4.24690  2.90347  2.73739  3.18146  2.89801  2.37887  2.77519  2.98518  4.58477  3.61503
          0.01604  4.53653  5.25887  0.61958  0.77255  0.48576  0.95510
    371   2.99223  4.62571  4.21546  3.83971  3.59206  3.87293  4.55387  2.88381  3.67567  0.77552  3.61919  4.03513  4.41911  4.01479  3.87654  2.42348  3.33829  2.79502  5.30185  4.03580    577 - -
          2.68618  4.42225  2.77519  2.73123  3.46354  2.40513  3.72494  3.29354  2.67741  2.69355  4.24690  2.90347  2.73739  3.18146  2.89801  2.37887  2.77519  2.98518  4.58477  3.61503
          0.01604  4.53653  5.25887  0.61958  0.77255  0.48576  0.95510
    372   3.03236  5.29285  3.40513  2.77768  4.68435  2.94754  3.78832  4.07328  1.88578  3.55080  4.36703  3.24924  4.11952  2.68922  1.23414  3.02140  3.22870  3.25398  5.65072  4.39259    578 - -
          2.68618  4.42225  2.77519  2.73123  3.46354  2.40513  3.72494  3.29354  2.67741  2.69355  4.24690  2.90347  2.73739  3.18146  2.89801  2.37887  2.77519  2.98518  4.58477  3.61503
          0.01604  4.53653  5.25887  0.61958  0.77255  0.48576  0.95510
    373   2.96628  3.87382  3.48679  2.85810  4.49361  3.71608  3.84107  3.87432  2.05969  3.42003  4.25535  3.30453  4.11708  2.98635  1.15037  2.51857  3.19088  3.54221  5.57667  4.33027    579 - -
          2.68618  4.42225  2.77519  2.73123  3.46354  2.40513  3.72494  3.29354  2.67741  2.69355  4.24690  2.90347  2.73739  3.18146  2.89801  2.37887  2.77519  2.98518  4.58477  3.61503
          0.01604  4.53653  5.25887  0.61958  0.77255  0.48576  0.95510
    374   2.71763  5.14988  2.49994  2.43320  4.46352  3.49554  3.18172  3.92810  2.44399  2.90773  4.20081  2.79809  2.91139  2.51609  2.93134  2.01075  2.69477  3.52395  5.60273  4.21081    580 - -
          2.68618  4.42225  2.77519  2.73123  3.46354  2.40513  3.72494  3.29354  2.67741  2.69355  4.24690  2.90347  2.73739  3.18146  2.89801  2.37887  2.77519  2.98518  4.58477  3.61503
          0.03703  4.53653  3.66356  0.61958  0.77255  0.48576  0.95510
    375   2.70259  3.82278  2.45791  2.48637  3.08756  3.51160  2.66000  3.71260  2.48292  3.27976  4.06915  2.66283  3.90303  2.67756  2.49266  2.57733  2.93384  3.35687  5.48740  3.70011    581 - -
          2.68618  4.42225  2.77519  2.73123  3.46354  2.40513  3.72494  3.29354  2.67741  2.69355  4.24690  2.90347  2.73739  3.18146  2.89801  2.37887  2.77519  2.98518  4.58477  3.61503
          0.01638  4.51588  5.23822  0.61958  0.77255  0.52138  0.90066
    376   2.41539  4.63650  3.30750  2.74634  3.49314  2.81337  3.43240  3.19398  2.72332  2.86678  3.41092  3.22118  2.32861  3.05522  2.92259  2.82335  2.69665  2.93313  5.18686  2.86419    582 - -
          2.68618  4.42225  2.77519  2.73123  3.46354  2.40513  3.72494  3.29354  2.67741  2.69355  4.24690  2.90347  2.73739  3.18146  2.89801  2.37887  2.77519  2.98518  4.58477  3.61503
          0.01638  4.51588  5.23822  0.61958  0.77255  0.52138  0.90066
    377   2.68196  4.63278  3.37229  2.83284  3.93868  2.31783  3.91306  3.31780  2.78869  2.47675  3.85009  3.27599  3.99483  3.13688  2.91760  1.64508  2.95713  2.71366  5.30177  4.02818    583 - -
          2.68618  4.42225  2.77519  2.73123  3.46354  2.40513  3.72494  3.29354  2.67741  2.69355  4.24690  2.90347  2.73739  3.18146  2.89801  2.37887  2.77519  2.98518  4.58477  3.61503
          0.01638  4.51588  5.23822  0.61958  0.77255  0.52138  0.90066
    378   2.72997  5.20946  2.94518  1.97242  4.54587  2.94945  3.68543  4.02203  2.11443  3.50942  4.25715  2.52589  3.89067  2.78794  2.57344  2.09657  2.80598  3.59645  5.64691  4.24554    584 - -
          2.68618  4.42225  2.77519  2.73123  3.46354  2.40513  3.72494  3.29354  2.67741  2.69355  4.24690  2.90347  2.73739  3.18146  2.89801  2.37887  2.77519  2.98518  4.58477  3.61503
          0.09970  4.51588  2.47744  0.61958  0.77255  0.52138  0.90066
    379   2.68307  4.94197  2.51115  2.48584  2.95244  2.96066  3.70494  3.29520  2.49460  3.21579  4.01621  2.46064  3.27049  2.84372  2.96640  2.22352  2.91714  3.28939  5.43987  4.08962    585 - -
          2.68618  4.42225  2.77519  2.73123  3.46354  2.40513  3.72494  3.29354  2.67741  2.69355  4.24690  2.90347  2.73739  3.18146  2.89801  2.37887  2.77519  2.98518  4.58477  3.61503
          0.01779  4.43396  5.15631  0.61958  0.77255  0.44466  1.02455
    380   2.51423  3.84305  2.70793  2.10757  4.42159  3.12156  3.26404  3.88113  2.34317  2.85671  4.16634  2.82505  3.51262  2.39127  2.92067  2.68436  2.93351  3.48491  5.57180  3.35198    586 - -
          2.68618  4.42225  2.77519  2.73123  3.46354  2.40513  3.72494  3.29354  2.67741  2.69355  4.24690  2.90347  2.73739  3.18146  2.89801  2.37887  2.77519  2.98518  4.58477  3.61503
          0.06059  4.51588  3.03959  0.61958  0.77255  0.52138  0.90066
    381   2.69045  5.10271  2.84535  2.24294  4.40896  2.78689  3.67110  3.59508  1.91606  3.39115  4.15398  2.50187  3.87202  2.78178  2.90731  2.40892  2.80300  3.47237  4.28000  3.73640    587 - -
          2.68612  4.42235  2.77520  2.73133  3.46364  2.40523  3.72505  3.29333  2.67751  2.69365  4.24700  2.90317  2.73750  3.18129  2.89796  2.37875  2.77508  2.98529  4.58487  3.61513
          0.54162  1.06976  2.58886  0.31649  1.30454  0.59029  0.80781
    382   2.39065  5.10912  2.80857  2.24758  4.42396  3.45551  3.40920  3.88863  2.32167  3.40093  4.15866  2.93566  3.47479  2.00592  2.76654  2.42046  2.90620  3.03877  5.55979  4.16842    591 - -
          2.68618  4.42225  2.77519  2.73123  3.46354  2.40513  3.72494  3.29354  2.67741  2.69355  4.24690  2.90347  2.73739  3.18146  2.89801  2.37887  2.77519  2.98518  4.58477  3.61503
          0.01840  4.40030  5.12265  0.61958  0.77255  0.68945  0.69686
    383   2.41946  4.69414  3.02684  2.11417  3.88978  3.04669  3.75610  2.93982  2.61251  2.68274  3.77876  3.12112  3.92542  2.95126  3.05106  2.54130  2.72699  2.49028  5.22952  3.57410    592 - -
          2.68618  4.42225  2.77519  2.73123  3.46354  2.40513  3.72494  3.29354  2.67741  2.69355  4.24690  2.90347  2.73739  3.18146  2.89801  2.37887  2.77519  2.98518  4.58477  3.61503
          0.01840  4.40030  5.12265  0.61958  0.77255  0.51709  0.90697
    384   2.59018  4.83910  3.13298  2.57336  3.06585  3.53738  3.74175  3.47201  2.26052  2.90959  3.91550  3.08404  3.92632  2.52437  2.69340  2.45217  2.08819  3.16430  5.35072  4.03069    593 - -
          2.68618  4.42225  2.77519  2.73123  3.46354  2.40513  3.72494  3.29354  2.67741  2.69355  4.24690  2.90347  2.73739  3.18146  2.89801  2.37887  2.77519  2.98518  4.58477  3.61503
          0.01711  4.47240  5.19475  0.61958  0.77255  0.59029  0.80781
    385   2.79448  5.31987  2.04264  1.80294  4.65395  2.87005  3.72533  4.14488  2.26518  3.61934  4.37104  2.48280  3.91052  2.83359  2.60200  2.74206  3.03337  3.70607  5.75113  4.32520    594 - -
          2.68618  4.42225  2.77519  2.73123  3.46354  2.40513  3.72494  3.29354  2.67741  2.69355  4.24690  2.90347  2.73739  3.18146  2.89801  2.37887  2.77519  2.98518  4.58477  3.61503
          0.01711  4.47240  5.19475  0.61958  0.77255  0.59029  0.80781
    386   3.15990  5.80582  1.53286  1.16392  5.09525  3.05152  3.97421  4.63185  2.96681  4.09134  4.91535  2.91095  4.06982  2.76744  3.56871  3.03610  3.43943  4.17659  6.23558  4.71172    595 - -
          2.68618  4.42225  2.77519  2.73123  3.46354  2.40513  3.72494  3.29354  2.67741  2.69355  4.24690  2.90347  2.73739  3.18146  2.89801  2.37887  2.77519  2.98518  4.58477  3.61503
          0.01711  4.47240  5.19475  0.61958  0.77255  0.47682  0.96958
    387   3.07370  5.35533  3.40217  2.78659  4.78091  3.26050  3.78721  4.16635  1.88164  3.61450  4.43029  3.25479  4.13462  2.59303  1.18859  2.68504  3.26531  3.80147  5.68716  4.43827    596 - -
          2.68618  4.42225  2.77519  2.73123  3.46354  2.40513  3.72494  3.29354  2.67741  2.69355  4.24690  2.90347  2.73739  3.18146  2.89801  2.37887  2.77519  2.98518  4.58477  3.61503
          0.01638  4.51588  5.23822  0.61958  0.77255  0.52138  0.90066
    388   2.73658  5.22319  2.60093  2.41314  4.55964  3.48989  2.49633  4.03785  2.42150  3.52203  4.26907  2.47757  2.88175  2.36528  2.34851  2.70019  2.96821  3.61002  5.65693  4.25346    597 - -
          2.68618  4.42225  2.77519  2.73123  3.46354  2.40513  3.72494  3.29354  2.67741  2.69355  4.24690  2.90347  2.73739  3.18146  2.89801  2.37887  2.77519  2.98518  4.58477  3.61503
          0.01638  4.51588  5.23822  0.61958  0.77255  0.46412  0.99072
    389   2.48266  4.42460  3.59392  3.02622  3.56386  3.68762  3.94450  2.34792  2.77919  2.63700  3.25311  3.42933  4.06832  3.27979  2.97035  2.31960  2.12212  2.28464  5.01020  3.77679    598 - -
          2.68618  4.42225  2.77519  2.73123  3.46354  2.40513  3.72494  3.29354  2.67741  2.69355  4.24690  2.90347  2.73739  3.18146  2.89801  2.37887  2.77519  2.98518  4.58477  3.61503
          0.01604  4.53653  5.25887  0.61958  0.77255  0.48576  0.95510
    390   3.92752  5.16220  5.56228  5.06450  2.45997  5.15318  5.15283  2.58464  4.90853  0.50448  3.10822  5.21696  5.24174  4.83252  4.89817  4.57406  4.13884  2.84564  5.20679  3.90503    599 - -
          2.68618  4.42225  2.77519  2.73123  3.46354  2.40513  3.72494  3.29354  2.67741  2.69355  4.24690  2.90347  2.73739  3.18146  2.89801  2.37887  2.77519  2.98518  4.58477  3.61503
          0.01604  4.53653  5.25887  0.61958  0.77255  0.48576  0.95510
    391   2.74022  4.99015  3.10887  2.54778  4.23676  3.29981  2.70940  3.67556  2.48552  3.25391  3.44242  1.81964  3.94058  2.87600  2.37542  2.75849  2.96886  3.33680  4.49713  4.11736    600 - -
          2.68618  4.42225  2.77519  2.73123  3.46354  2.40513  3.72494  3.29354  2.67741  2.69355  4.24690  2.90347  2.73739  3.18146  2.89801  2.37887  2.77519  2.98518  4.58477  3.61503
          0.01604  4.53653  5.25887  0.61958  0.77255  0.48576  0.95510
    392   2.88756  5.09012  3.22803  2.69862  4.41085  3.63152  1.56988  3.85142  2.42633  3.40300  4.22463  3.18783  2.62339  2.96227  2.26131  2.90780  2.90613  3.50758  5.56506  4.25625    601 - -
          2.68618  4.42225  2.77519  2.73123  3.46354  2.40513  3.72494  3.29354  2.67741  2.69355  4.24690  2.90347  2.73739  3.18146  2.89801  2.37887  2.77519  2.98518  4.58477  3.61503
          0.01604  4.53653  5.25887  0.61958  0.77255  0.48576  0.95510
    393   2.79128  4.69605  3.96078  3.85999  4.85118  3.42190  4.91652  4.49536  3.98607  4.17468  5.06809  3.92679  4.22203  4.28057  4.20886  0.41373  3.32771  3.86576  6.16907  4.95655    602 - -
          2.68618  4.42225  2.77519  2.73123  3.46354  2.40513  3.72494  3.29354  2.67741  2.69355  4.24690  2.90347  2.73739  3.18146  2.89801  2.37887  2.77519  2.98518  4.58477  3.61503
          0.01604  4.53653  5.25887  0.61958  0.77255  0.48576  0.95510
    394   2.87313  5.34674  2.47993  2.19136  4.68075  3.49346  3.81521  4.16216  2.63726  3.66463  4.43899  1.61316  3.97236  2.93842  3.15191  2.06204  2.56458  3.74135  5.82115  4.39730    603 - -
          2.68618  4.42225  2.77519  2.73123  3.46354  2.40513  3.72494  3.29354  2.67741  2.69355  4.24690  2.90347  2.73739  3.18146  2.89801  2.37887  2.77519  2.98518  4.58477  3.61503
          0.01604  4.53653  5.25887  0.61958  0.77255  0.48576  0.95510
    395   1.56746  4.72159  3.32967  2.85753  4.41737  2.35710  4.03973  3.84755  2.88030  3.45879  4.26264  3.27616  3.96561  2.77240  3.31311  1.79998  2.62727  3.41555  5.68657  4.38413    604 - -
          2.68618  4.42225  2.77519  2.73123  3.46354  2.40513  3.72494  3.29354  2.67741  2.69355  4.24690  2.90347  2.73739  3.18146  2.89801  2.37887  2.77519  2.98518  4.58477  3.61503
          0.01604  4.53653  5.25887  0.61958  0.77255  0.48576  0.95510
    396   2.79128  4.69605  3.96078  3.85999  4.85118  3.42190  4.91652  4.49536  3.98607  4.17468  5.06809  3.92679  4.22203  4.28057  4.20886  0.41373  3.32771  3.86576  6.16907  4.95655    605 - -
          2.68618  4.42225  2.77519  2.73123  3.46354  2.40513  3.72494  3.29354  2.67741  2.69355  4.24690  2.90347  2.73739  3.18146  2.89801  2.37887  2.77519  2.98518  4.58477  3.61503
          0.01604  4.53653  5.25887  0.61958  0.77255  0.48576  0.95510
    397   0.52015  4.51462  4.04332  3.84798  4.78560  3.30836  4.83734  4.12741  3.89730  3.88415  4.75764  3.84633  3.13846  4.16810  4.12831  2.80839  3.13484  3.56586  6.14208  4.99052    606 - -
          2.68618  4.42225  2.77519  2.73123  3.46354  2.40513  3.72494  3.29354  2.67741  2.69355  4.24690  2.90347  2.73739  3.18146  2.89801  2.37887  2.77519  2.98518  4.58477  3.61503
          0.01604  4.53653  5.25887  0.61958  0.77255  0.48576  0.95510
    398   4.24147  5.45439  5.17361  5.05025  0.34499  4.68103  4.36033  3.74596  4.95808  2.97530  4.39389  4.84462  5.15298  4.95069  4.91154  4.44413  4.55681  3.77778  4.48874  2.80463    607 - -
          2.68618  4.42225  2.77519  2.73123  3.46354  2.40513  3.72494  3.29354  2.67741  2.69355  4.24690  2.90347  2.73739  3.18146  2.89801  2.37887  2.77519  2.98518  4.58477  3.61503
          0.01604  4.53653  5.25887  0.61958  0.77255  0.48576  0.95510
    399   2.73287  4.81270  3.22126  2.72018  4.15164  3.53432  3.87654  3.56134  2.44600  3.19316  4.02839  3.19712  3.99094  3.05711  3.09397  1.45869  2.04720  3.23790  5.44867  3.70263    608 - -
          2.68618  4.42225  2.77519  2.73123  3.46354  2.40513  3.72494  3.29354  2.67741  2.69355  4.24690  2.90347  2.73739  3.18146  2.89801  2.37887  2.77519  2.98518  4.58477  3.61503
          0.01604  4.53653  5.25887  0.61958  0.77255  0.48576  0.95510
    400   2.99764  4.80940  3.76537  3.11054  3.78148  3.85428  3.90494  3.34382  2.51710  2.29360  3.87870  3.49717  4.21370  2.96763  1.38505  3.14326  3.20211  3.12156  2.57169  3.84491    609 - -
          2.68618  4.42225  2.77519  2.73123  3.46354  2.40513  3.72494  3.29354  2.67741  2.69355  4.24690  2.90347  2.73739  3.18146  2.89801  2.37887  2.77519  2.98518  4.58477  3.61503
          0.01604  4.53653  5.25887  0.61958  0.77255  0.48576  0.95510
    401   4.33107  5.54561  4.88355  4.77240  2.63196  4.65431  4.13179  4.27466  4.62208  3.54658  4.87998  4.62972  5.12885  4.75006  4.64934  4.38208  4.62940  4.17946  4.28647  0.32295    610 - -
          2.68618  4.42225  2.77519  2.73123  3.46354  2.40513  3.72494  3.29354  2.67741  2.69355  4.24690  2.90347  2.73739  3.18146  2.89801  2.37887  2.77519  2.98518  4.58477  3.61503
          0.01604  4.53653  5.25887  0.61958  0.77255  0.48576  0.95510
    402   2.69110  4.67759  3.30437  2.75867  3.94352  2.76739  3.86818  2.95727  2.74407  2.99217  3.84333  2.08954  3.98378  3.07807  3.16993  2.32760  2.45866  2.35134  5.29743  4.01269    611 - -
          2.68618  4.42225  2.77519  2.73123  3.46354  2.40513  3.72494  3.29354  2.67741  2.69355  4.24690  2.90347  2.73739  3.18146  2.89801  2.37887  2.77519  2.98518  4.58477  3.61503
          0.01604  4.53653  5.25887  0.61958  0.77255  0.48576  0.95510
    403   2.36752  3.36829  3.13352  2.58675  4.19464  3.51550  2.69875  3.61457  2.58184  3.21610  4.02593  2.04113  3.27533  2.93142  3.04202  2.36943  2.81613  3.27565  5.45537  4.12234    612 - -
          2.68618  4.42225  2.77519  2.73123  3.46354  2.40513  3.72494  3.29354  2.67741  2.69355  4.24690  2.90347  2.73739  3.18146  2.89801  2.37887  2.77519  2.98518  4.58477  3.61503
          0.04377  4.53653  3.43852  0.61958  0.77255  0.48576  0.95510
    404   2.31505  5.11083  3.15802  2.60031  4.49383  3.25012  3.76021  3.92210  2.08235  3.44677  4.23806  3.10612  3.97949  2.88394  1.59969  2.31144  3.04710  3.54240  5.60264  4.27511    613 - -
          2.68618  4.42225  2.77519  2.73123  3.46354  2.40513  3.72494  3.29354  2.67741  2.69355  4.24690  2.90347  2.73739  3.18146  2.89801  2.37887  2.77519  2.98518  4.58477  3.61503
          0.01649  4.50925  5.23159  0.61958  0.77255  0.45767  1.00173
    405   2.51550  5.04686  3.04146  2.48354  4.32795  3.51643  3.70958  3.76882  2.09346  2.99409  3.65558  3.01646  2.70029  2.62029  2.61975  2.30264  2.56200  3.40290  5.51980  4.15486    614 - -
          2.68618  4.42225  2.77519  2.73123  3.46354  2.40513  3.72494  3.29354  2.67741  2.69355  4.24690  2.90347  2.73739  3.18146  2.89801  2.37887  2.77519  2.98518  4.58477  3.61503
          0.01604  4.53653  5.25887  0.61958  0.77255  0.48576  0.95510
    406   2.35561  4.29391  3.86212  3.28797  3.41525  3.75377  4.03834  2.43454  3.21135  1.67942  3.14909  2.77226  4.13044  3.47986  3.49000  2.72453  2.60300  2.40801  4.90056  3.69093    615 - -
          2.68618  4.42225  2.77519  2.73123  3.46354  2.40513  3.72494  3.29354  2.67741  2.69355  4.24690  2.90347  2.73739  3.18146  2.89801  2.37887  2.77519  2.98518  4.58477  3.61503
          0.01604  4.53653  5.25887  0.61958  0.77255  0.48576  0.95510
    407   2.49192  4.98407  3.05928  2.29254  4.24665  3.53250  3.74517  3.67176  2.52554  2.30426  4.05900  3.05348  3.36839  1.94313  2.98826  2.40869  2.96416  3.33132  5.48006  4.13331    616 - -
          2.68618  4.42225  2.77519  2.73123  3.46354  2.40513  3.72494  3.29354  2.67741  2.69355  4.24690  2.90347  2.73739  3.18146  2.89801  2.37887  2.77519  2.98518  4.58477  3.61503
          0.01604  4.53653  5.25887  0.61958  0.77255  0.48576  0.95510
    408   2.60855  5.02727  3.04637  2.48991  4.30178  3.51769  3.19403  3.49017  2.32614  2.99327  4.08864  3.02163  3.29510  2.24056  2.95483  2.20012  2.29230  3.37968  5.50534  4.14377    617 - -
          2.68618  4.42225  2.77519  2.73123  3.46354  2.40513  3.72494  3.29354  2.67741  2.69355  4.24690  2.90347  2.73739  3.18146  2.89801  2.37887  2.77519  2.98518  4.58477  3.61503
          0.09756  4.53653  2.49809  0.61958  0.77255  0.48576  0.95510
    409   2.78829  5.14677  2.98583  2.50075  4.50116  3.51662  3.73719  3.94730  2.06375  3.46647  4.24988  3.02748  2.13873  2.21881  2.85285  2.15088  3.02590  3.55723  5.62351  4.26477    618 - -
          2.68618  4.42225  2.77519  2.73123  3.46354  2.40513  3.72494  3.29354  2.67741  2.69355  4.24690  2.90347  2.73739  3.18146  2.89801  2.37887  2.77519  2.98518  4.58477  3.61503
          0.18834  4.45636  1.83220  0.61958  0.77255  0.61386  0.77927
    410   2.60227  2.61265  3.95521  3.39027  3.32859  2.90003  4.04333  2.64380  3.28264  1.70070  3.09126  3.63112  4.05985  3.53757  3.51228  2.61691  2.86508  2.43634  4.82903  3.62894    619 - -
          2.68651  4.42122  2.77553  2.73106  3.46309  2.40513  3.72392  3.29299  2.67774  2.69364  4.24723  2.90380  2.73730  3.18081  2.89819  2.37888  2.77522  2.98503  4.58510  3.61537
          0.25435  1.52364  5.01096  1.85940  0.16933  0.53649  0.87898
    411   2.67552  4.68239  3.20855  2.65738  2.73680  2.46524  3.08918  3.26979  2.64153  2.76536  3.77562  3.14587  3.35579  2.82378  3.07351  2.23010  2.90954  2.99335  5.21961  3.92309    638 - -
          2.68618  4.42225  2.77519  2.73123  3.46354  2.40513  3.72494  3.29354  2.67741  2.69355  4.24690  2.90347  2.73739  3.18146  2.89801  2.37887  2.77519  2.98518  4.58477  3.61503
          0.01801  4.42188  5.14422  0.61958  0.77255  0.66152  0.72580
    412   2.22621  3.70125  3.20432  2.64589  3.90656  3.53566  3.77272  3.29840  2.36096  2.81046  3.79545  2.78314  2.85764  2.96841  3.06544  2.36951  2.75736  2.64637  5.24571  3.95020    639 - -
          2.68618  4.42225  2.77519  2.73123  3.46354  2.40513  3.72494  3.29354  2.67741  2.69355  4.24690  2.90347  2.73739  3.18146  2.89801  2.37887  2.77519  2.98518  4.58477  3.61503
          0.01801  4.42188  5.14422  0.61958  0.77255  0.66152  0.72580
    413   2.48335  4.75278  2.74483  2.59520  3.96368  3.52982  3.74639  3.12920  2.47859  2.69396  3.83642  3.09773  3.16266  2.92612  3.03059  2.22578  2.49485  2.56945  5.28176  3.97361    640 - -
          2.68618  4.42225  2.77519  2.73123  3.46354  2.40513  3.72494  3.29354  2.67741  2.69355  4.24690  2.90347  2.73739  3.18146  2.89801  2.37887  2.77519  2.98518  4.58477  3.61503
          0.01801  4.42188  5.14422  0.61958  0.77255  0.66152  0.72580
    414   2.66884  4.59532  3.30145  2.74743  3.79657  2.75006  3.82194  2.97649  2.56306  2.39909  3.71365  3.21255  2.16876  3.05292  3.12542  2.53695  2.91007  2.76520  5.17309  3.90016    641 - -
          2.68618  4.42225  2.77519  2.73123  3.46354  2.40513  3.72494  3.29354  2.67741  2.69355  4.24690  2.90347  2.73739  3.18146  2.89801  2.37887  2.77519  2.98518  4.58477  3.61503
          0.01801  4.42188  5.14422  0.61958  0.77255  0.66152  0.72580
    415   2.33634  4.35033  3.65622  2.92980  3.50076  3.67824  3.96514  2.53565  3.03491  2.29069  3.47069  3.46816  4.06568  3.32942  3.36542  1.97860  2.76963  2.06456  4.96704  3.74151    642 - -
          2.68618  4.42225  2.77519  2.73123  3.46354  2.40513  3.72494  3.29354  2.67741  2.69355  4.24690  2.90347  2.73739  3.18146  2.89801  2.37887  2.77519  2.98518  4.58477  3.61503
          0.05221  4.42188  3.24770  0.61958  0.77255  0.66152  0.72580
    416   2.65434  4.38396  3.53313  2.97107  2.93553  3.34791  3.90039  2.62569  2.92697  2.60840  3.50125  2.25469  4.01503  3.23011  3.28193  2.47130  2.73632  2.13207  4.98016  3.74412    643 - -
          2.68618  4.42225  2.77519  2.73123  3.46354  2.40513  3.72494  3.29354  2.67741  2.69355  4.24690  2.90347  2.73739  3.18146  2.89801  2.37887  2.77519  2.98518  4.58477  3.61503
          0.01863  4.38829  5.11064  0.61958  0.77255  0.70442  0.68200
    417   2.54356  4.67905  3.19315  2.63493  3.32288  3.53351  3.75925  3.06461  2.61874  2.92367  3.77063  2.77077  3.61433  2.60282  3.05471  2.32612  2.09688  2.84534  5.22189  3.92751    644 - -
          2.68618  4.42225  2.77519  2.73123  3.46354  2.40513  3.72494  3.29354  2.67741  2.69355  4.24690  2.90347  2.73739  3.18146  2.89801  2.37887  2.77519  2.98518  4.58477  3.61503
          0.01863  4.38829  5.11064  0.61958  0.77255  0.70442  0.68200
    418   2.65693  3.63376  2.42111  2.57188  3.64493  2.91310  3.73610  3.40731  2.56458  2.71273  3.86696  3.07595  2.84831  2.90799  3.01599  2.25088  2.89505  3.10323  5.30801  3.99323    645 - -
          2.68618  4.42225  2.77519  2.73123  3.46354  2.40513  3.72494  3.29354  2.67741  2.69355  4.24690  2.90347  2.73739  3.18146  2.89801  2.37887  2.77519  2.98518  4.58477  3.61503
          0.01863  4.38829  5.11064  0.61958  0.77255  0.70442  0.68200
    419   2.57516  5.16416  2.63332  2.37115  4.49001  3.44491  2.82027  3.96450  2.41132  3.46213  4.21503  2.23376  3.31304  2.22816  2.90342  2.53574  2.76961  3.54554  5.60965  4.20621    646 - -
          2.68618  4.42225  2.77519  2.73123  3.46354  2.40513  3.72494  3.29354  2.67741  2.69355  4.24690  2.90347  2.73739  3.18146  2.89801  2.37887  2.77519  2.98518  4.58477  3.61503
          0.12570  4.38829  2.24713  0.61958  0.77255  0.70442  0.68200
    420   2.69351  5.16097  2.46107  2.36955  4.50101  2.88609  3.32928  3.97050  2.01866  3.45425  4.20882  2.91140  3.84205  2.40724  2.21115  2.65839  2.92239  3.55027  5.58610  4.19627    647 - -
          2.68618  4.42225  2.77519  2.73123  3.46354  2.40513  3.72494  3.29354  2.67741  2.69355  4.24690  2.90347  2.73739  3.18146  2.89801  2.37887  2.77519  2.98518  4.58477  3.61503
          0.02071  4.28330  5.00564  0.61958  0.77255  0.59861  0.79757
    421   2.55478  4.99637  3.00287  2.45061  4.27685  3.47751  3.67247  3.71393  2.02803  3.07253  4.05978  2.48188  3.55536  2.31969  2.89380  2.55478  2.90896  2.64114  5.47201  4.11194    648 - -
          2.68618  4.42225  2.77519  2.73123  3.46354  2.40513  3.72494  3.29354  2.67741  2.69355  4.24690  2.90347  2.73739  3.18146  2.89801  2.37887  2.77519  2.98518  4.58477  3.61503
          0.01863  4.38829  5.11064  0.61958  0.77255  0.70442  0.68200
    422   2.76140  5.10734  3.04219  2.39866  4.42302  3.52381  3.68330  3.85732  1.94621  2.84003  4.16757  1.88066  3.91681  2.80328  2.51354  2.74968  2.81153  3.48418  5.54132  4.19636    649 - -
          2.68618  4.42225  2.77519  2.73123  3.46354  2.40513  3.72494  3.29354  2.67741  2.69355  4.24690  2.90347  2.73739  3.18146  2.89801  2.37887  2.77519  2.98518  4.58477  3.61503
          0.01863  4.38829  5.11064  0.61958  0.77255  0.50382  0.92690
    423   2.68524  3.96247  3.42852  2.16603  3.65363  3.62714  3.86853  3.02209  2.83066  2.34714  3.59929  2.93320  4.00997  3.14836  3.21808  2.39477  2.72098  2.23689  3.83560  3.81766    650 - -
          2.68618  4.42225  2.77519  2.73123  3.46354  2.40513  3.72494  3.29354  2.67741  2.69355  4.24690  2.90347  2.73739  3.18146  2.89801  2.37887  2.77519  2.98518  4.58477  3.61503
          0.01709  4.47387  5.19622  0.61958  0.77255  0.58808  0.81056
    424   2.18036  4.65585  3.05006  2.57224  3.31307  3.33556  3.80024  2.97233  2.68126  2.38029  3.74402  3.18282  3.20680  2.50371  3.10836  2.79621  2.79643  2.82451  5.20065  3.56708    651 - -
          2.68618  4.42225  2.77519  2.73123  3.46354  2.40513  3.72494  3.29354  2.67741  2.69355  4.24690  2.90347  2.73739  3.18146  2.89801  2.37887  2.77519  2.98518  4.58477  3.61503
          0.01709  4.47387  5.19622  0.61958  0.77255  0.58808  0.81056
    425   2.12776  5.16401  2.66246  2.19254  4.48989  2.93992  3.66669  3.65597  2.33426  3.46143  4.21126  2.39128  3.18783  2.77050  2.78541  2.56008  2.93065  3.54461  5.60884  4.20839    652 - -
          2.68618  4.42225  2.77519  2.73123  3.46354  2.40513  3.72494  3.29354  2.67741  2.69355  4.24690  2.90347  2.73739  3.18146  2.89801  2.37887  2.77519  2.98518  4.58477  3.61503
          0.01709  4.47387  5.19622  0.61958  0.77255  0.58808  0.81056
    426   2.20407  4.57970  3.33891  2.77754  3.75155  3.59794  3.83478  3.12851  2.75056  2.54563  3.67789  2.79474  3.98516  2.90707  3.15935  2.10059  2.46471  2.63313  3.86288  3.87318    653 - -
          2.68618  4.42225  2.77519  2.73123  3.46354  2.40513  3.72494  3.29354  2.67741  2.69355  4.24690  2.90347  2.73739  3.18146  2.89801  2.37887  2.77519  2.98518  4.58477  3.61503
          0.11447  4.47387  2.33556  0.61958  0.77255  0.58808  0.81056
    427   2.70246  5.14629  2.37865  2.17309  4.45935  2.59287  3.66710  3.25543  2.32798  3.43854  4.20033  2.27827  3.85952  2.77864  2.92612  2.67320  2.67426  3.52041  5.59827  4.19940    654 - -
          2.68618  4.42225  2.77519  2.73123  3.46354  2.40513  3.72494  3.29354  2.67741  2.69355  4.24690  2.90347  2.73739  3.18146  2.89801  2.37887  2.77519  2.98518  4.58477  3.61503
          0.01882  4.37822  5.10057  0.61958  0.77255  0.63515  0.75472
    428   2.55587  4.32891  2.56515  2.41068  4.37413  3.10194  3.07046  3.83034  2.11129  3.35939  4.12597  2.81794  3.85717  2.77087  2.89671  2.07125  2.90545  3.43983  5.53287  3.52548    655 - -
          2.68618  4.42225  2.77519  2.73123  3.46354  2.40513  3.72494  3.29354  2.67741  2.69355  4.24690  2.90347  2.73739  3.18146  2.89801  2.37887  2.77519  2.98518  4.58477  3.61503
          0.01818  4.41214  5.13449  0.61958  0.77255  0.45352  1.00892
    429   2.47756  5.23392  2.41135  2.11362  4.57415  3.26961  2.71548  4.05974  2.11778  3.53686  4.27751  2.60937  3.52237  2.48146  2.92045  2.68478  2.95794  3.62228  5.66757  4.25441    656 - -
          2.68618  4.42225  2.77519  2.73123  3.46354  2.40513  3.72494  3.29354  2.67741  2.69355  4.24690  2.90347  2.73739  3.18146  2.89801  2.37887  2.77519  2.98518  4.58477  3.61503
          0.06400  4.50475  2.97715  0.61958  0.77255  0.53977  0.87439
    430   2.71629  5.22004  2.22337  2.00456  4.55785  3.25503  3.40817  4.04180  2.26348  3.52158  4.26470  2.79501  3.87011  2.41394  2.79009  2.67645  2.39112  3.60718  5.65449  4.24257    657 - -
          2.68618  4.42225  2.77519  2.73123  3.46354  2.40513  3.72494  3.29354  2.67741  2.69355  4.24690  2.90347  2.73739  3.18146  2.89801  2.37887  2.77519  2.98518  4.58477  3.61503
          0.04263  4.45811  3.50166  0.61958  0.77255  0.49153  0.94596
    431   2.54709  3.92504  2.45595  2.24788  4.43011  2.85940  3.66986  3.89311  2.28039  3.05883  3.76244  2.63512  3.27722  2.77821  2.78389  2.44939  2.92291  3.49106  5.57185  4.18207    658 - -
          2.68618  4.42225  2.77519  2.73123  3.46354  2.40513  3.72494  3.29354  2.67741  2.69355  4.24690  2.90347  2.73739  3.18146  2.89801  2.37887  2.77519  2.98518  4.58477  3.61503
          0.01696  4.48106  5.20341  0.61958  0.77255  0.57716  0.82437
    432   2.45444  3.31403  3.29906  2.44956  3.79772  3.59066  3.81921  2.75897  2.71611  2.33035  3.71396  2.47575  3.97684  2.85407  3.13428  2.36941  2.92139  2.91747  5.17401  3.89813    659 - -
          2.68618  4.42225  2.77519  2.73123  3.46354  2.40513  3.72494  3.29354  2.67741  2.69355  4.24690  2.90347  2.73739  3.18146  2.89801  2.37887  2.77519  2.98518  4.58477  3.61503
          0.12767  4.48106  2.22065  0.61958  0.77255  0.57716  0.82437
    433   2.22991  4.39522  3.65619  3.16443  3.91465  3.40200  4.13792  2.38149  3.12238  2.95572  3.85158  3.46524  3.98133  3.43303  3.46630  1.33859  2.55160  2.84204  5.34237  4.11139    660 - -
          2.68618  4.42225  2.77519  2.73123  3.46354  2.40513  3.72494  3.29354  2.67741  2.69355  4.24690  2.90347  2.73739  3.18146  2.89801  2.37887  2.77519  2.98518  4.58477  3.61503
          0.01893  4.37232  5.09467  0.61958  0.77255  0.72370  0.66350
    434   2.65227  3.52141  3.29590  2.73758  3.74461  3.55678  3.07479  3.12301  2.70907  2.80196  3.66724  2.67172  3.94970  2.88288  3.11905  2.56565  2.23594  2.26726  5.12843  3.85818    661 - -
          2.68618  4.42225  2.77519  2.73123  3.46354  2.40513  3.72494  3.29354  2.67741  2.69355  4.24690  2.90347  2.73739  3.18146  2.89801  2.37887  2.77519  2.98518  4.58477  3.61503
          0.04392  4.37232  3.49490  0.61958  0.77255  0.47600  0.97091
    435   2.68726  5.09837  2.50144  2.32889  4.40466  3.47607  3.66733  3.58353  2.11656  2.58600  4.14967  2.83686  3.86878  2.64797  2.58758  2.36430  2.78273  3.27704  5.55455  4.16920    662 - -
          2.68618  4.42225  2.77519  2.73123  3.46354  2.40513  3.72494  3.29354  2.67741  2.69355  4.24690  2.90347  2.73739  3.18146  2.89801  2.37887  2.77519  2.98518  4.58477  3.61503
          0.01734  4.45910  5.18145  0.61958  0.77255  0.60990  0.78396
    436   2.31854  3.31528  4.23241  3.36630  3.01729  3.79738  4.10689  2.20577  3.50704  1.85276  2.74483  3.81308  4.16524  3.01800  3.65810  3.08854  2.77563  2.20795  4.74834  3.56032    663 - -
          2.68618  4.42225  2.77519  2.73123  3.46354  2.40513  3.72494  3.29354  2.67741  2.69355  4.24690  2.90347  2.73739  3.18146  2.89801  2.37887  2.77519  2.98518  4.58477  3.61503
          0.01734  4.45910  5.18145  0.61958  0.77255  0.55232  0.85710
    437   2.44276  5.04745  2.99046  2.47059  4.35796  3.48934  3.15857  3.80316  2.48385  3.35373  4.13591  2.28907  3.90025  2.60758  2.95827  2.21014  2.11396  3.42775  5.54536  4.17656    664 - -
          2.68618  4.42225  2.77519  2.73123  3.46354  2.40513  3.72494  3.29354  2.67741  2.69355  4.24690  2.90347  2.73739  3.18146  2.89801  2.37887  2.77519  2.98518  4.58477  3.61503
          0.01696  4.48106  5.20341  0.61958  0.77255  0.57716  0.82437
    438   2.71899  5.15585  2.98194  2.32618  4.47944  2.50198  3.12787  3.94266  2.31210  3.24563  4.20509  2.97183  3.88720  2.17969  2.55256  2.22785  2.94833  3.53555  5.59675  4.21082    665 - -
          2.68618  4.42225  2.77519  2.73123  3.46354  2.40513  3.72494  3.29354  2.67741  2.69355  4.24690  2.90347  2.73739  3.18146  2.89801  2.37887  2.77519  2.98518  4.58477  3.61503
          0.01696  4.48106  5.20341  0.61958  0.77255  0.51384  0.91179
    439   2.69742  3.88970  3.53711  2.97055  3.57755  3.66589  3.13028  2.44516  2.92397  2.65565  3.54478  2.33724  4.04624  3.23327  3.06205  2.77911  2.92919  2.50668  5.01635  2.39687    666 - -
          2.68618  4.42225  2.77519  2.73123  3.46354  2.40513  3.72494  3.29354  2.67741  2.69355  4.24690  2.90347  2.73739  3.18146  2.89801  2.37887  2.77519  2.98518  4.58477  3.61503
          0.06317  4.50475  2.99253  0.61958  0.77255  0.53977  0.87439
    440   2.68591  4.95266  2.61680  2.48930  4.21240  3.50067  3.70345  3.32580  2.40929  3.22180  3.34919  2.12367  3.89328  2.83977  2.95821  2.41254  2.39104  3.08189  5.44396  4.09309    667 - -
          2.68618  4.42225  2.77519  2.73123  3.46354  2.40513  3.72494  3.29354  2.67741  2.69355  4.24690  2.90347  2.73739  3.18146  2.89801  2.37887  2.77519  2.98518  4.58477  3.61503
          0.07867  4.45892  2.74766  0.61958  0.77255  0.61016  0.78365
    441   2.64314  4.55659  3.32910  2.78463  3.80151  3.21828  3.85175  3.17306  2.76126  2.25932  3.72308  2.65069  3.95651  3.09048  3.16807  1.96598  2.51577  2.52740  5.18401  3.91566    668 - -
          2.68618  4.42225  2.77519  2.73123  3.46354  2.40513  3.72494  3.29354  2.67741  2.69355  4.24690  2.90347  2.73739  3.18146  2.89801  2.37887  2.77519  2.98518  4.58477  3.61503
          0.01843  4.39869  5.12103  0.61958  0.77255  0.54655  0.86499
    442   2.89243  5.41466  1.66550  2.03303  4.74430  2.73708  3.80875  4.23957  2.65581  3.72583  4.50082  2.69514  3.95781  2.93361  3.18696  2.03442  2.88792  3.80538  5.87305  4.42822    669 - -
          2.68618  4.42225  2.77519  2.73123  3.46354  2.40513  3.72494  3.29354  2.67741  2.69355  4.24690  2.90347  2.73739  3.18146  2.89801  2.37887  2.77519  2.98518  4.58477  3.61503
          0.01735  4.45892  5.18127  0.61958  0.77255  0.61016  0.78365
    443   2.50197  4.95379  3.04338  2.08046  4.21589  3.50023  3.70381  3.39512  2.48613  3.02353  3.67730  2.41313  3.89332  2.83978  2.95691  2.12500  2.51898  3.29858  5.44621  4.09520    670 - -
          2.68618  4.42225  2.77519  2.73123  3.46354  2.40513  3.72494  3.29354  2.67741  2.69355  4.24690  2.90347  2.73739  3.18146  2.89801  2.37887  2.77519  2.98518  4.58477  3.61503
          0.15993  4.45892  1.99349  0.61958  0.77255  0.61016  0.78365
    444   2.62036  4.43336  3.43685  2.88994  3.28641  3.53893  3.88107  2.99916  2.85111  2.23893  3.59605  3.30416  2.28667  3.16959  3.22630  2.21785  2.55170  2.75323  5.06679  3.81432    671 - -
          2.68618  4.42225  2.77519  2.73123  3.46354  2.40513  3.72494  3.29354  2.67741  2.69355  4.24690  2.90347  2.73739  3.18146  2.89801  2.37887  2.77519  2.98518  4.58477  3.61503
          0.01998  4.31897  5.04132  0.61958  0.77255  0.66564  0.72143
    445   2.65361  3.67610  3.20943  2.65433  3.87097  3.26114  3.15102  3.26156  2.62877  2.91778  3.35909  3.13818  2.10051  2.79692  3.05673  2.43945  2.89253  2.98207  5.21725  3.92718    672 - -
          2.68618  4.42225  2.77519  2.73123  3.46354  2.40513  3.72494  3.29354  2.67741  2.69355  4.24690  2.90347  2.73739  3.18146  2.89801  2.37887  2.77519  2.98518  4.58477  3.61503
          0.01894  4.37150  5.09385  0.61958  0.77255  0.72467  0.66259
    446   2.67266  5.00684  2.97768  2.21373  4.28682  3.46747  3.33362  3.18075  2.42570  2.96053  4.06651  2.47259  2.62961  2.36746  2.89751  2.67117  2.90373  3.36258  5.47826  4.11255    673 - -
          2.68618  4.42225  2.77519  2.73123  3.46354  2.40513  3.72494  3.29354  2.67741  2.69355  4.24690  2.90347  2.73739  3.18146  2.89801  2.37887  2.77519  2.98518  4.58477  3.61503
          0.07346  4.37150  2.84390  0.61958  0.77255  0.60573  0.78895
    447   2.47210  4.87755  3.03535  2.49707  4.13408  2.93680  3.13572  3.55651  2.50070  3.15432  3.96414  2.40398  3.88079  2.85039  2.96499  2.25457  2.63806  3.22544  5.39107  2.96102    674 - -
          2.68618  4.42225  2.77519  2.73123  3.46354  2.40513  3.72494  3.29354  2.67741  2.69355  4.24690  2.90347  2.73739  3.18146  2.89801  2.37887  2.77519  2.98518  4.58477  3.61503
          0.04878  4.37110  3.35324  0.61958  0.77255  0.60533  0.78942
    448   2.01966  5.01755  2.37456  2.42872  4.30227  3.46647  3.14695  3.46893  2.43258  3.11409  4.07742  2.96425  3.35312  2.57357  2.91207  2.55490  2.78155  3.37587  5.49080  4.12028    675 - -
          2.68618  4.42225  2.77519  2.73123  3.46354  2.40513  3.72494  3.29354  2.67741  2.69355  4.24690  2.90347  2.73739  3.18146  2.89801  2.37887  2.77519  2.98518  4.58477  3.61503
          0.01852  4.39409  5.11644  0.61958  0.77255  0.69724  0.68907
    449   2.33415  5.17350  2.48811  2.28009  4.50014  3.16526  3.12287  3.97677  2.41326  3.47148  4.22248  2.66631  2.71187  2.55541  2.90796  2.38396  2.93088  3.55490  5.61691  4.21081    676 - -
          2.68618  4.42225  2.77519  2.73123  3.46354  2.40513  3.72494  3.29354  2.67741  2.69355  4.24690  2.90347  2.73739  3.18146  2.89801  2.37887  2.77519  2.98518  4.58477  3.61503
          0.01852  4.39409  5.11644  0.61958  0.77255  0.69724  0.68907
    450   2.68362  4.77783  3.16049  2.59645  3.99969  3.53278  3.73686  2.88236  2.31587  3.02736  3.55586  3.09661  3.92171  2.91094  2.33062  2.02846  2.44727  3.09916  5.29846  3.99281    677 - -
          2.68618  4.42225  2.77519  2.73123  3.46354  2.40513  3.72494  3.29354  2.67741  2.69355  4.24690  2.90347  2.73739  3.18146  2.89801  2.37887  2.77519  2.98518  4.58477  3.61503
          0.01852  4.39409  5.11644  0.61958  0.77255  0.62915  0.76152
    451   2.69844  4.93979  3.07684  2.51273  4.19770  3.51386  3.70000  3.27487  2.33992  2.82875  3.30383  2.54621  3.90204  2.41960  2.08251  2.59821  2.92687  3.28305  5.42324  4.08575    678 - -
          2.68618  4.42225  2.77519  2.73123  3.46354  2.40513  3.72494  3.29354  2.67741  2.69355  4.24690  2.90347  2.73739  3.18146  2.89801  2.37887  2.77519  2.98518  4.58477  3.61503
          0.01801  4.42188  5.14422  0.61958  0.77255  0.66152  0.72580
    452   2.68045  3.57776  3.02365  2.46706  4.25645  3.09325  3.68464  3.69097  2.37271  3.25721  4.04751  2.37975  3.87980  2.30098  2.47772  2.45514  2.91211  2.93603  5.46394  4.10711    679 - -
          2.68618  4.42225  2.77519  2.73123  3.46354  2.40513  3.72494  3.29354  2.67741  2.69355  4.24690  2.90347  2.73739  3.18146  2.89801  2.37887  2.77519  2.98518  4.58477  3.61503
          0.04424  4.42188  3.46543  0.61958  0.77255  0.66152  0.72580
    453   2.48466  4.33323  2.56360  2.17639  4.45460  2.83329  3.65633  3.92386  2.30446  3.43086  4.18677  2.45662  3.85274  2.76395  2.90123  2.10450  2.91813  3.51209  5.58582  4.18841    680 - -
          2.68618  4.42225  2.77519  2.73123  3.46354  2.40513  3.72494  3.29354  2.67741  2.69355  4.24690  2.90347  2.73739  3.18146  2.89801  2.37887  2.77519  2.98518  4.58477  3.61503
          0.01848  4.39612  5.11847  0.61958  0.77255  0.69470  0.69159
    454   2.31675  4.71982  3.16532  2.51544  3.92516  3.52893  3.74786  2.95642  2.59247  2.70871  3.80587  2.91636  3.91864  2.63239  3.03409  2.04918  2.55301  2.88336  5.25341  3.95131    681 - -
          2.68618  4.42225  2.77519  2.73123  3.46354  2.40513  3.72494  3.29354  2.67741  2.69355  4.24690  2.90347  2.73739  3.18146  2.89801  2.37887  2.77519  2.98518  4.58477  3.61503
          0.01848  4.39612  5.11847  0.61958  0.77255  0.69470  0.69159
    455   2.68402  4.96722  2.99309  2.12804  4.23431  3.48078  3.69129  2.87433  2.46990  3.24002  4.03669  2.48079  3.88077  2.55335  2.93943  2.01116  2.91708  3.13097  5.45537  4.10045    682 - -
          2.68618  4.42225  2.77519  2.73123  3.46354  2.40513  3.72494  3.29354  2.67741  2.69355  4.24690  2.90347  2.73739  3.18146  2.89801  2.37887  2.77519  2.98518  4.58477  3.61503
          0.10773  4.39612  2.41008  0.61958  0.77255  0.69470  0.69159
    456   2.36070  4.78550  3.02533  2.20874  2.69646  3.47244  3.72953  3.43430  2.56526  3.06162  3.89273  2.46215  3.88948  2.90243  3.01947  2.21837  2.90331  3.12651  5.32468  4.00169    683 - -
          2.68618  4.42225  2.77519  2.73123  3.46354  2.40513  3.72494  3.29354  2.67741  2.69355  4.24690  2.90347  2.73739  3.18146  2.89801  2.37887  2.77519  2.98518  4.58477  3.61503
          0.02019  4.30858  5.03092  0.61958  0.77255  0.60377  0.79130
    457   2.66188  4.37931  3.54408  2.97604  3.01003  3.64171  3.89245  2.49269  2.76626  2.22636  3.48242  2.64696  3.65827  3.22893  2.79302  2.88718  2.89341  2.65233  4.95593  2.63804    684 - -
          2.68618  4.42225  2.77519  2.73123  3.46354  2.40513  3.72494  3.29354  2.67741  2.69355  4.24690  2.90347  2.73739  3.18146  2.89801  2.37887  2.77519  2.98518  4.58477  3.61503
          0.01848  4.39612  5.11847  0.61958  0.77255  0.49410  0.94191
    458   2.34176  5.04019  2.75668  2.09624  4.32361  3.49283  3.68829  2.85427  2.26406  3.31866  3.48859  2.65568  3.88506  2.80957  2.81089  2.68911  2.50752  3.39717  5.51163  4.14150    685 - -
          2.68618  4.42225  2.77519  2.73123  3.46354  2.40513  3.72494  3.29354  2.67741  2.69355  4.24690  2.90347  2.73739  3.18146  2.89801  2.37887  2.77519  2.98518  4.58477  3.61503
          0.01696  4.48106  5.20341  0.61958  0.77255  0.57716  0.82437
    459   2.40519  4.78514  2.75429  2.60450  4.00317  2.97765  3.76235  2.87959  2.59533  3.03841  2.93226  2.76385  3.93472  2.93827  3.04480  2.47087  2.26480  3.10677  5.31494  4.00359    686 - -
          2.68618  4.42225  2.77519  2.73123  3.46354  2.40513  3.72494  3.29354  2.67741  2.69355  4.24690  2.90347  2.73739  3.18146  2.89801  2.37887  2.77519  2.98518  4.58477  3.61503
          0.01696  4.48106  5.20341  0.61958  0.77255  0.57716  0.82437
    460   1.96880  4.60115  3.38685  2.85740  4.03267  2.15444  3.95476  3.42547  2.84289  3.08875  3.93336  3.27902  3.96117  3.17051  3.25711  1.91198  2.57101  2.90806  5.38336  3.51631    687 - -
          2.68618  4.42225  2.77519  2.73123  3.46354  2.40513  3.72494  3.29354  2.67741  2.69355  4.24690  2.90347  2.73739  3.18146  2.89801  2.37887  2.77519  2.98518  4.58477  3.61503
          0.01696  4.48106  5.20341  0.61958  0.77255  0.57716  0.82437
    461   2.70580  5.13773  2.12275  2.41557  4.45204  2.96470  3.40401  3.91683  2.43495  2.98177  4.19084  2.95929  3.30048  2.49975  2.92330  2.22416  2.70014  3.51264  5.59241  4.19974    688 - -
          2.68618  4.42225  2.77519  2.73123  3.46354  2.40513  3.72494  3.29354  2.67741  2.69355  4.24690  2.90347  2.73739  3.18146  2.89801  2.37887  2.77519  2.98518  4.58477  3.61503
          0.01696  4.48106  5.20341  0.61958  0.77255  0.57716  0.82437
    462   2.45002  4.45074  3.59880  3.06034  3.78856  3.52651  4.03294  3.11283  3.01984  2.69703  3.73475  3.42664  3.50944  3.32896  3.38270  1.75606  2.15743  2.05043  5.21169  3.97337    689 - -
          2.68618  4.42225  2.77519  2.73123  3.46354  2.40513  3.72494  3.29354  2.67741  2.69355  4.24690  2.90347  2.73739  3.18146  2.89801  2.37887  2.77519  2.98518  4.58477  3.61503
          0.01696  4.48106  5.20341  0.61958  0.77255  0.51384  0.91179
    463   2.59193  4.71606  3.23749  2.68030  3.92909  3.32501  3.80353  2.42723  2.12472  2.97276  3.81943  3.16850  2.76543  3.00116  3.09190  2.48572  2.44787  2.88613  5.26997  3.97633    690 - -
          2.68618  4.42225  2.77519  2.73123  3.46354  2.40513  3.72494  3.29354  2.67741  2.69355  4.24690  2.90347  2.73739  3.18146  2.89801  2.37887  2.77519  2.98518  4.58477  3.61503
          0.01656  4.50475  5.22709  0.61958  0.77255  0.53977  0.87439
    464   2.52222  5.14446  2.91421  1.92142  4.49262  2.01213  3.74119  3.95437  2.51369  3.47845  4.24858  2.70845  3.91429  2.85929  2.84640  2.42401  2.77372  3.55041  5.64735  4.25816    691 - -
          2.68618  4.42225  2.77519  2.73123  3.46354  2.40513  3.72494  3.29354  2.67741  2.69355  4.24690  2.90347  2.73739  3.18146  2.89801  2.37887  2.77519  2.98518  4.58477  3.61503
          0.01656  4.50475  5.22709  0.61958  0.77255  0.53977  0.87439
    465   2.70786  5.01955  3.03167  2.48501  4.29753  3.50789  3.71160  3.73697  2.47998  3.12544  4.08795  2.51721  2.52150  2.22532  2.95166  2.15172  2.94083  3.18200  5.50230  3.77679    692 - -
          2.68618  4.42225  2.77519  2.73123  3.46354  2.40513  3.72494  3.29354  2.67741  2.69355  4.24690  2.90347  2.73739  3.18146  2.89801  2.37887  2.77519  2.98518  4.58477  3.61503
          0.01656  4.50475  5.22709  0.61958  0.77255  0.53977  0.87439
    466   2.51851  5.09403  2.95877  2.02896  4.39602  3.49419  3.71884  3.84715  2.49065  3.38926  4.16691  2.68681  2.74893  2.84019  2.97367  1.88858  2.96436  3.46596  5.57435  3.50657    693 - -
          2.68618  4.42225  2.77519  2.73123  3.46354  2.40513  3.72494  3.29354  2.67741  2.69355  4.24690  2.90347  2.73739  3.18146  2.89801  2.37887  2.77519  2.98518  4.58477  3.61503
          0.09588  4.50475  2.52114  0.61958  0.77255  0.53977  0.87439
    467   2.66996  4.38000  3.56393  2.85061  2.67150  2.51045  3.14138  2.52677  2.94769  2.39572  3.48360  3.39700  4.03240  2.82569  3.29651  2.89953  2.90166  2.53267  4.95858  3.20986    694 - -
          2.68618  4.42225  2.77519  2.73123  3.46354  2.40513  3.72494  3.29354  2.67741  2.69355  4.24690  2.90347  2.73739  3.18146  2.89801  2.37887  2.77519  2.98518  4.58477  3.61503
          0.06847  4.42679  2.91457  0.61958  0.77255  0.65497  0.73284
    468   2.10747  5.09321  2.53546  2.39519  4.40657  3.45206  3.64990  3.86741  2.30213  3.38574  4.14818  2.93645  3.85018  2.40197  2.55715  2.23889  2.90681  3.26023  5.54949  4.16228    695 - -
          2.68618  4.42225  2.77519  2.73123  3.46354  2.40513  3.72494  3.29354  2.67741  2.69355  4.24690  2.90347  2.73739  3.18146  2.89801  2.37887  2.77519  2.98518  4.58477  3.61503
          0.01884  4.37715  5.09950  0.61958  0.77255  0.57770  0.82368
    469   2.34751  4.85508  3.11060  2.55779  4.10928  3.51645  3.73611  3.50720  1.98849  2.96362  3.94848  2.47741  3.91476  2.89246  2.97561  2.73182  2.30455  2.66532  5.38032  4.05510    696 - -
          2.68618  4.42225  2.77519  2.73123  3.46354  2.40513  3.72494  3.29354  2.67741  2.69355  4.24690  2.90347  2.73739  3.18146  2.89801  2.37887  2.77519  2.98518  4.58477  3.61503
          0.33210  4.43658  1.30656  0.61958  0.77255  0.64167  0.74742
    470   2.60934  4.88785  2.55981  2.39268  3.34430  3.40777  3.61833  3.58460  2.39820  3.16061  3.95819  2.92152  3.80752  2.26617  2.66930  2.41635  2.59464  3.23684  5.37608  4.02154    697 - -
          2.68618  4.42225  2.77519  2.73123  3.46354  2.40513  3.72494  3.29354  2.67741  2.69355  4.24690  2.90347  2.73739  3.18146  2.89801  2.37887  2.77519  2.98518  4.58477  3.61503
          0.02421  4.12870  4.85104  0.61958  0.77255  0.95207  0.48766
    471   2.39201  4.65270  2.90875  2.29990  3.86128  3.45319  3.67804  3.24991  2.52317  2.52784  3.23011  3.03049  3.84667  2.86484  2.96532  2.37517  2.53903  2.96316  5.18910  3.88602    698 - -
          2.68618  4.42225  2.77519  2.73123  3.46354  2.40513  3.72494  3.29354  2.67741  2.69355  4.24690  2.90347  2.73739  3.18146  2.89801  2.37887  2.77519  2.98518  4.58477  3.61503
          0.02421  4.12870  4.85104  0.61958  0.77255  0.95207  0.48766
    472   2.45158  4.43082  3.32097  2.77712  3.66275  3.48000  3.80963  2.94975  2.73688  2.70149  2.88682  2.42811  3.90606  3.06929  3.12502  2.74148  2.23854  2.44283  5.07352  3.81596    699 - -
          2.68618  4.42225  2.77519  2.73123  3.46354  2.40513  3.72494  3.29354  2.67741  2.69355  4.24690  2.90347  2.73739  3.18146  2.89801  2.37887  2.77519  2.98518  4.58477  3.61503
          0.02421  4.12870  4.85104  0.61958  0.77255  0.39225  1.12557
    473   2.69013  4.25318  2.70055  2.27986  4.27020  3.49118  3.70008  3.06319  2.47768  3.27372  4.06370  2.68983  3.27419  2.82988  2.95363  1.78729  2.92391  3.34873  5.48235  4.12189    700 - -
          2.68618  4.42225  2.77519  2.73123  3.46354  2.40513  3.72494  3.29354  2.67741  2.69355  4.24690  2.90347  2.73739  3.18146  2.89801  2.37887  2.77519  2.98518  4.58477  3.61503
          0.01735  4.45892  5.18127  0.61958  0.77255  0.61016  0.78365
    474   2.68171  3.62586  3.33162  2.76907  3.74437  2.92939  2.82983  3.12159  2.74082  2.53551  3.67043  3.23385  3.60193  2.84681  2.98949  2.41387  2.74018  2.86850  2.98988  3.86543    701 - -
          2.68618  4.42225  2.77519  2.73123  3.46354  2.40513  3.72494  3.29354  2.67741  2.69355  4.24690  2.90347  2.73739  3.18146  2.89801  2.37887  2.77519  2.98518  4.58477  3.61503
          0.01735  4.45892  5.18127  0.61958  0.77255  0.61016  0.78365
    475   2.36640  5.10452  2.92789  2.28218  4.41661  3.49333  3.73307  3.86221  2.26860  3.40511  4.19131  2.99867  1.92070  2.69730  2.95534  2.40392  2.99433  3.48491  5.58971  4.21923    702 - -
          2.68618  4.42225  2.77519  2.73123  3.46354  2.40513  3.72494  3.29354  2.67741  2.69355  4.24690  2.90347  2.73739  3.18146  2.89801  2.37887  2.77519  2.98518  4.58477  3.61503
          0.01735  4.45892  5.18127  0.61958  0.77255  0.61016  0.78365
    476   2.68204  3.97848  3.17714  2.62006  3.57416  2.44458  3.43069  3.36156  2.60534  2.84589  3.84065  3.11914  2.45286  2.57506  3.04889  2.46514  2.91624  3.07070  5.28562  3.98026    703 - -
          2.68618  4.42225  2.77519  2.73123  3.46354  2.40513  3.72494  3.29354  2.67741  2.69355  4.24690  2.90347  2.73739  3.18146  2.89801  2.37887  2.77519  2.98518  4.58477  3.61503
          0.05027  4.45892  3.28475  0.61958  0.77255  0.61016  0.78365
    477   2.48710  4.88938  3.07659  2.43612  4.13066  3.51145  3.71202  2.89989  2.30256  3.14748  3.96039  3.04100  3.06345  1.97800  2.95246  2.71889  2.91693  3.22308  5.38786  3.24973    704 - -
          2.68618  4.42225  2.77519  2.73123  3.46354  2.40513  3.72494  3.29354  2.67741  2.69355  4.24690  2.90347  2.73739  3.18146  2.89801  2.37887  2.77519  2.98518  4.58477  3.61503
          0.06898  4.42658  2.90584  0.61958  0.77255  0.65526  0.73253
    478   2.68487  4.92846  3.05424  2.50598  4.21781  2.57145  3.70120  3.64138  2.27491  3.22098  4.02395  2.85307  3.89011  2.84046  2.31006  2.20521  2.92133  2.62677  5.43757  4.09879    705 - -
          2.68618  4.42225  2.77519  2.73123  3.46354  2.40513  3.72494  3.29354  2.67741  2.69355  4.24690  2.90347  2.73739  3.18146  2.89801  2.37887  2.77519  2.98518  4.58477  3.61503
          0.01885  4.37644  5.09879  0.61958  0.77255  0.59984  0.79606
    479   2.36732  4.48035  3.42179  2.86041  3.01273  3.35569  3.48463  3.01245  2.82592  2.71005  3.58953  3.29780  3.56769  3.14341  3.02464  2.02004  2.90283  2.16443  5.05974  3.80824    706 - -
          2.68618  4.42225  2.77519  2.73123  3.46354  2.40513  3.72494  3.29354  2.67741  2.69355  4.24690  2.90347  2.73739  3.18146  2.89801  2.37887  2.77519  2.98518  4.58477  3.61503
          0.01792  4.42658  5.14892  0.61958  0.77255  0.57375  0.82876
    480   2.68844  4.34222  3.67935  3.10988  2.72657  3.69487  3.33432  2.64711  3.05001  2.54645  3.44885  3.47977  4.07177  2.58311  3.37150  2.42699  2.92018  2.17063  4.90058  2.61237    707 - -
          2.68618  4.42225  2.77519  2.73123  3.46354  2.40513  3.72494  3.29354  2.67741  2.69355  4.24690  2.90347  2.73739  3.18146  2.89801  2.37887  2.77519  2.98518  4.58477  3.61503
          0.01735  4.45892  5.18127  0.61958  0.77255  0.61016  0.78365
    481   2.30627  4.48831  3.54396  3.04366  3.93357  3.45734  4.06299  3.27740  3.00776  2.26026  3.86663  3.40315  1.62123  3.33240  3.37466  2.48140  2.59296  2.97526  5.33340  4.08897    708 - -
          2.68618  4.42225  2.77519  2.73123  3.46354  2.40513  3.72494  3.29354  2.67741  2.69355  4.24690  2.90347  2.73739  3.18146  2.89801  2.37887  2.77519  2.98518  4.58477  3.61503
          0.01735  4.45892  5.18127  0.61958  0.77255  0.52380  0.89714
    482   2.57770  4.25570  3.89671  3.05414  2.76185  2.62673  4.03547  2.49051  3.23855  2.16990  3.36760  3.62554  4.12380  3.49892  3.50173  3.01930  2.13870  2.16196  4.86290  3.65672    709 - -
          2.68618  4.42225  2.77519  2.73123  3.46354  2.40513  3.72494  3.29354  2.67741  2.69355  4.24690  2.90347  2.73739  3.18146  2.89801  2.37887  2.77519  2.98518  4.58477  3.61503
          0.01677  4.49217  5.21451  0.61958  0.77255  0.44204  1.02925
    483   2.71124  4.65048  3.31403  2.75276  3.44957  3.60987  3.54694  3.20873  2.51697  2.42720  3.42120  3.22785  1.94264  2.92137  3.13825  2.56998  2.81926  2.94746  5.19899  3.92190    710 - -
          2.68618  4.42225  2.77519  2.73123  3.46354  2.40513  3.72494  3.29354  2.67741  2.69355  4.24690  2.90347  2.73739  3.18146  2.89801  2.37887  2.77519  2.98518  4.58477  3.61503
          0.01604  4.53653  5.25887  0.61958  0.77255  0.48576  0.95510
    484   2.49683  3.40917  4.43640  3.83764  2.80756  3.85575  4.18037  1.79545  3.67376  2.16177  3.24797  3.93616  3.62371  3.85049  3.76807  2.77062  2.55602  1.95576  4.75422  3.57157    711 - -
          2.68618  4.42225  2.77519  2.73123  3.46354  2.40513  3.72494  3.29354  2.67741  2.69355  4.24690  2.90347  2.73739  3.18146  2.89801  2.37887  2.77519  2.98518  4.58477  3.61503
          0.01604  4.53653  5.25887  0.61958  0.77255  0.48576  0.95510
    485   2.69619  4.61374  3.62346  3.30131  4.28212  3.42865  4.35864  3.70805  3.26519  2.78307  4.31698  3.57629  0.93262  3.64000  3.57714  2.39929  3.11990  3.32869  5.68624  4.40051    712 - -
          2.68618  4.42225  2.77519  2.73123  3.46354  2.40513  3.72494  3.29354  2.67741  2.69355  4.24690  2.90347  2.73739  3.18146  2.89801  2.37887  2.77519  2.98518  4.58477  3.61503
          0.01604  4.53653  5.25887  0.61958  0.77255  0.48576  0.95510
    486   2.18206  4.26992  4.46819  3.89115  3.42478  4.01479  4.37424  1.88259  3.75883  2.40726  3.39985  4.05538  4.37917  3.97089  3.90997  3.32230  2.82984  1.31993  4.99719  3.18433    713 - -
          2.68618  4.42225  2.77519  2.73123  3.46354  2.40513  3.72494  3.29354  2.67741  2.69355  4.24690  2.90347  2.73739  3.18146  2.89801  2.37887  2.77519  2.98518  4.58477  3.61503
          0.05931  4.53653  3.06025  0.61958  0.77255  0.48576  0.95510
    487   2.60097  5.16858  2.96213  2.30434  4.49733  2.78969  3.66793  3.97028  1.90828  3.22383  4.21452  2.61891  3.53392  2.48337  2.77050  2.49029  2.65295  3.55063  5.61046  4.21189    714 - -
          2.68618  4.42225  2.77519  2.73123  3.46354  2.40513  3.72494  3.29354  2.67741  2.69355  4.24690  2.90347  2.73739  3.18146  2.89801  2.37887  2.77519  2.98518  4.58477  3.61503
          0.08593  4.49396  2.64270  0.61958  0.77255  0.55709  0.85068
    488   2.69423  4.26446  2.82567  2.36656  4.32341  1.99969  3.14398  3.76707  2.47461  3.32210  4.10643  2.46944  3.88192  2.82410  2.95429  2.59194  2.67635  3.39666  5.51908  4.14971    715 - -
          2.68618  4.42225  2.77519  2.73123  3.46354  2.40513  3.72494  3.29354  2.67741  2.69355  4.24690  2.90347  2.73739  3.18146  2.89801  2.37887  2.77519  2.98518  4.58477  3.61503
          0.01793  4.42596  5.14830  0.61958  0.77255  0.54261  0.87043
    489   2.53995  4.17949  4.14187  3.55792  3.08981  3.79974  4.11073  1.99590  3.44299  2.15959  3.29759  3.77527  3.58700  3.66822  3.63293  2.48425  2.52343  1.86018  4.80627  3.61278    716 - -
          2.68618  4.42225  2.77519  2.73123  3.46354  2.40513  3.72494  3.29354  2.67741  2.69355  4.24690  2.90347  2.73739  3.18146  2.89801  2.37887  2.77519  2.98518  4.58477  3.61503
          0.01713  4.47145  5.19380  0.61958  0.77255  0.59171  0.80605
    490   2.50233  5.06409  2.81442  2.44475  4.35740  3.48878  3.25235  3.31641  2.43602  3.34642  4.12031  2.98136  3.88140  2.42332  2.16745  2.46382  2.34205  3.42693  5.52923  4.15486    717 - -
          2.68618  4.42225  2.77519  2.73123  3.46354  2.40513  3.72494  3.29354  2.67741  2.69355  4.24690  2.90347  2.73739  3.18146  2.89801  2.37887  2.77519  2.98518  4.58477  3.61503
          0.01713  4.47145  5.19380  0.61958  0.77255  0.59171  0.80605
    491   2.56181  4.23336  4.15770  3.58405  1.67234  3.83086  4.06369  2.66781  3.46773  2.19766  3.34070  3.79041  4.20313  3.68786  3.65712  2.46267  2.98363  2.36346  4.69041  2.75333    718 - -
          2.68618  4.42225  2.77519  2.73123  3.46354  2.40513  3.72494  3.29354  2.67741  2.69355  4.24690  2.90347  2.73739  3.18146  2.89801  2.37887  2.77519  2.98518  4.58477  3.61503
          0.01713  4.47145  5.19380  0.61958  0.77255  0.42479  1.06104
    492   2.45660  5.22367  2.18740  2.40866  4.56187  3.48770  3.68518  4.04359  2.27911  3.52551  4.26789  2.35846  3.12641  2.37852  2.58904  2.69022  2.83986  3.61097  5.65943  4.25122    719 - -
          2.68618  4.42225  2.77519  2.73123  3.46354  2.40513  3.72494  3.29354  2.67741  2.69355  4.24690  2.90347  2.73739  3.18146  2.89801  2.37887  2.77519  2.98518  4.58477  3.61503
          0.01604  4.53653  5.25887  0.61958  0.77255  0.48576  0.95510
    493   2.71677  5.12872  2.46031  2.44186  4.43588  2.46331  3.42196  3.89565  2.45283  3.06650  3.67181  2.32135  2.97474  2.80891  2.93893  2.47914  2.94906  3.49957  5.58758  4.20054    720 - -
          2.68618  4.42225  2.77519  2.73123  3.46354  2.40513  3.72494  3.29354  2.67741  2.69355  4.24690  2.90347  2.73739  3.18146  2.89801  2.37887  2.77519  2.98518  4.58477  3.61503
          0.07056  4.53653  2.85747  0.61958  0.77255  0.48576  0.95510
    494   2.69530  4.79315  3.16418  2.42221  4.00531  3.54960  3.75845  2.97490  2.22322  2.38307  3.17177  3.10937  2.77787  2.53792  3.02714  2.60680  2.92622  3.10997  5.31388  4.00329    721 - -
          2.68618  4.42225  2.77519  2.73123  3.46354  2.40513  3.72494  3.29354  2.67741  2.69355  4.24690  2.90347  2.73739  3.18146  2.89801  2.37887  2.77519  2.98518  4.58477  3.61503
          0.01693  4.48290  5.20525  0.61958  0.77255  0.57434  0.82799
    495   2.69822  2.95444  3.07037  2.40034  4.17714  3.51668  3.72622  3.59866  2.34914  3.19262  3.99992  2.40663  2.70691  2.87102  2.98057  2.23436  2.93132  3.26637  5.42674  3.69031    722 - -
          2.68618  4.42225  2.77519  2.73123  3.46354  2.40513  3.72494  3.29354  2.67741  2.69355  4.24690  2.90347  2.73739  3.18146  2.89801  2.37887  2.77519  2.98518  4.58477  3.61503
          0.01693  4.48290  5.20525  0.61958  0.77255  0.57434  0.82799
    496   2.56691  4.70536  3.22415  2.47360  3.07183  3.56805  3.30347  3.28752  2.53650  2.94241  3.21406  2.49876  3.95486  2.98619  3.08289  2.78364  2.16453  3.01079  5.24186  3.20469    723 - -
          2.68618  4.42225  2.77519  2.73123  3.46354  2.40513  3.72494  3.29354  2.67741  2.69355  4.24690  2.90347  2.73739  3.18146  2.89801  2.37887  2.77519  2.98518  4.58477  3.61503
          0.01693  4.48290  5.20525  0.61958  0.77255  0.57434  0.82799
    497   2.26792  4.92709  3.06795  2.40240  4.17862  2.46404  3.10230  3.60138  2.51231  3.19365  3.99906  2.77405  3.49372  2.86378  2.97956  2.52924  2.60296  3.26753  3.51510  4.08352    724 - -
          2.68618  4.42225  2.77519  2.73123  3.46354  2.40513  3.72494  3.29354  2.67741  2.69355  4.24690  2.90347  2.73739  3.18146  2.89801  2.37887  2.77519  2.98518  4.58477  3.61503
          0.03911  4.48290  3.60994  0.61958  0.77255  0.43411  1.04368
    498   2.71547  3.37373  3.68995  3.12185  3.18802  3.71663  3.08039  2.86376  3.06376  2.19661  3.48413  2.64319  4.09407  3.35304  3.38898  2.59112  2.94741  2.64740  4.91010  2.19611    725 - -
          2.68618  4.42225  2.77519  2.73123  3.46354  2.40513  3.72494  3.29354  2.67741  2.69355  4.24690  2.90347  2.73739  3.18146  2.89801  2.37887  2.77519  2.98518  4.58477  3.61503
          0.01638  4.51588  5.23822  0.61958  0.77255  0.52138  0.90066
    499   2.60946  4.64816  3.39556  2.91210  4.30625  1.49666  4.05713  3.72230  2.92380  3.35802  4.17710  2.96433  3.08525  3.24953  3.34425  2.37499  2.24308  2.83283  5.61156  4.32683    726 - -
          2.68618  4.42225  2.77519  2.73123  3.46354  2.40513  3.72494  3.29354  2.67741  2.69355  4.24690  2.90347  2.73739  3.18146  2.89801  2.37887  2.77519  2.98518  4.58477  3.61503
          0.06059  4.51588  3.03959  0.61958  0.77255  0.52138  0.90066
    500   2.06932  3.04153  3.27337  2.73155  4.00941  3.49684  2.81784  3.40714  2.71527  3.05629  3.89648  2.77196  3.94840  3.05416  3.14475  1.92003  2.77980  3.09683  5.34252  4.05097    727 - -
          2.68618  4.42225  2.77519  2.73123  3.46354  2.40513  3.72494  3.29354  2.67741  2.69355  4.24690  2.90347  2.73739  3.18146  2.89801  2.37887  2.77519  2.98518  4.58477  3.61503
          0.01711  4.47240  5.19475  0.61958  0.77255  0.59029  0.80781
    501   2.29690  4.46622  3.00341  2.92034  3.62353  3.63989  3.89825  2.59742  2.88435  2.55682  3.57529  3.34783  3.08545  3.19600  3.26048  2.69745  2.55089  1.95814  5.05302  3.80747    728 - -
          2.68618  4.42225  2.77519  2.73123  3.46354  2.40513  3.72494  3.29354  2.67741  2.69355  4.24690  2.90347  2.73739  3.18146  2.89801  2.37887  2.77519  2.98518  4.58477  3.61503
          0.01711  4.47240  5.19475  0.61958  0.77255  0.47682  0.96958
    502   2.70280  4.15704  4.25051  3.65982  2.37557  3.81860  3.32204  2.59519  3.52499  1.79570  2.53912  3.83268  3.60682  3.73110  3.67694  2.78936  2.93492  2.05463  4.76650  3.57544    729 - -
          2.68618  4.42225  2.77519  2.73123  3.46354  2.40513  3.72494  3.29354  2.67741  2.69355  4.24690  2.90347  2.73739  3.18146  2.89801  2.37887  2.77519  2.98518  4.58477  3.61503
          0.01638  4.51588  5.23822  0.61958  0.77255  0.52138  0.90066
    503   2.04313  4.99961  3.04774  2.51365  4.30437  3.50748  2.95842  3.73946  2.51071  3.30804  4.10026  3.03866  2.48821  2.36953  2.97731  2.59358  2.55351  3.37882  5.51578  4.16048    730 - -
          2.68618  4.42225  2.77519  2.73123  3.46354  2.40513  3.72494  3.29354  2.67741  2.69355  4.24690  2.90347  2.73739  3.18146  2.89801  2.37887  2.77519  2.98518  4.58477  3.61503
          0.01638  4.51588  5.23822  0.61958  0.77255  0.46412  0.99072
    504   2.59075  4.90221  3.11857  2.72152  4.50668  3.44859  3.97362  3.94775  2.77131  3.52926  4.33366  3.19207  1.70591  2.39432  3.20348  1.74114  3.06057  3.52603  5.73141  4.40119    731 - -
          2.68618  4.42225  2.77519  2.73123  3.46354  2.40513  3.72494  3.29354  2.67741  2.69355  4.24690  2.90347  2.73739  3.18146  2.89801  2.37887  2.77519  2.98518  4.58477  3.61503
          0.01604  4.53653  5.25887  0.61958  0.77255  0.48576  0.95510
    505   2.17113  4.22312  4.03465  3.45340  3.33297  3.46964  4.07944  2.46541  3.12103  2.03163  2.61442  3.71271  3.74731  3.59507  3.57709  2.71602  2.93854  1.91091  4.83225  3.63377    732 - -
          2.68618  4.42225  2.77519  2.73123  3.46354  2.40513  3.72494  3.29354  2.67741  2.69355  4.24690  2.90347  2.73739  3.18146  2.89801  2.37887  2.77519  2.98518  4.58477  3.61503
          0.01604  4.53653  5.25887  0.61958  0.77255  0.48576  0.95510
    506   2.72245  3.64846  4.34142  3.74896  1.86742  3.84770  4.14809  2.58787  3.60226  2.16198  3.07326  3.88814  4.21464  3.79393  3.72919  2.18437  2.95493  2.22841  4.74653  2.92904    733 - -
          2.68618  4.42225  2.77519  2.73123  3.46354  2.40513  3.72494  3.29354  2.67741  2.69355  4.24690  2.90347  2.73739  3.18146  2.89801  2.37887  2.77519  2.98518  4.58477  3.61503
          0.01604  4.53653  5.25887  0.61958  0.77255  0.48576  0.95510
    507   2.70983  3.50559  3.84075  3.26601  3.40542  3.74779  3.34261  2.77033  3.18470  2.04477  3.41025  3.26255  4.12286  3.45930  3.23074  2.73178  2.94185  2.38234  4.88790  1.95197    734 - -
          2.68618  4.42225  2.77519  2.73123  3.46354  2.40513  3.72494  3.29354  2.67741  2.69355  4.24690  2.90347  2.73739  3.18146  2.89801  2.37887  2.77519  2.98518  4.58477  3.61503
          0.01604  4.53653  5.25887  0.61958  0.77255  0.48576  0.95510
    508   2.25386  5.07477  3.01429  2.47139  4.37444  3.50632  3.25096  3.82239  2.39845  3.36664  4.14305  2.71215  2.72443  2.72182  2.95333  2.15061  2.37156  3.44402  5.55335  4.18017    735 - -
          2.68618  4.42225  2.77519  2.73123  3.46354  2.40513  3.72494  3.29354  2.67741  2.69355  4.24690  2.90347  2.73739  3.18146  2.89801  2.37887  2.77519  2.98518  4.58477  3.61503
          0.07056  4.53653  2.85747  0.61958  0.77255  0.48576  0.95510
    509   2.85156  5.23256  2.90078  2.49264  4.58372  3.52653  3.77765  4.03646  2.36574  3.54824  4.33604  2.69579  2.60673  1.46426  2.91425  2.68158  3.09195  3.64197  5.69990  4.33071    736 - -
          2.68618  4.42225  2.77519  2.73123  3.46354  2.40513  3.72494  3.29354  2.67741  2.69355  4.24690  2.90347  2.73739  3.18146  2.89801  2.37887  2.77519  2.98518  4.58477  3.61503
          0.01693  4.48290  5.20525  0.61958  0.77255  0.57434  0.82799
    510   2.51287  4.50992  3.62833  3.27088  4.66610  2.48992  4.39854  4.11421  3.32957  3.75022  4.54337  3.50193  2.82840  3.62078  3.69698  0.94252  2.50947  3.53102  5.95960  4.72236    737 - -
          2.68618  4.42225  2.77519  2.73123  3.46354  2.40513  3.72494  3.29354  2.67741  2.69355  4.24690  2.90347  2.73739  3.18146  2.89801  2.37887  2.77519  2.98518  4.58477  3.61503
          0.11839  4.48290  2.29906  0.61958  0.77255  0.57434  0.82799
    511   2.30699  5.08460  2.61354  2.22287  4.49034  1.81172  3.81520  3.94323  2.66112  3.49974  4.29868  2.97996  2.50352  2.95875  3.15815  2.76547  3.04718  3.54620  5.69712  4.31273    738 - -
          2.68618  4.42225  2.77519  2.73123  3.46354  2.40513  3.72494  3.29354  2.67741  2.69355  4.24690  2.90347  2.73739  3.18146  2.89801  2.37887  2.77519  2.98518  4.58477  3.61503
          0.04344  4.38323  3.50581  0.61958  0.77255  0.71060  0.67599
    512   2.65380  4.73900  2.82946  2.57400  3.94924  3.51137  3.72654  2.98899  2.56167  2.81751  3.43686  3.07723  2.65790  2.72377  3.00880  2.07201  2.88597  2.88625  5.26603  3.95713    739 - -
          2.68618  4.42225  2.77519  2.73123  3.46354  2.40513  3.72494  3.29354  2.67741  2.69355  4.24690  2.90347  2.73739  3.18146  2.89801  2.37887  2.77519  2.98518  4.58477  3.61503
          0.01919  4.35898  5.08133  0.61958  0.77255  0.50879  0.91935
    513   2.72126  5.02097  2.98604  2.49178  4.34038  3.48707  2.81083  3.78137  2.50967  3.34240  4.13401  2.83210  2.20617  2.73985  2.97469  2.03753  2.68853  3.41300  5.54173  4.18130    740 - -
          2.68618  4.42225  2.77519  2.73123  3.46354  2.40513  3.72494  3.29354  2.67741  2.69355  4.24690  2.90347  2.73739  3.18146  2.89801  2.37887  2.77519  2.98518  4.58477  3.61503
          0.05224  4.46098  3.23539  0.61958  0.77255  0.60717  0.78722
    514   2.43818  4.29541  3.74378  3.17313  3.42749  3.69781  3.98045  2.28429  2.93810  2.24330  3.41042  3.52166  2.49804  3.38648  3.40744  2.80554  2.63959  2.11554  4.90359  3.68731    741 - -
          2.68618  4.42225  2.77519  2.73123  3.46354  2.40513  3.72494  3.29354  2.67741  2.69355  4.24690  2.90347  2.73739  3.18146  2.89801  2.37887  2.77519  2.98518  4.58477  3.61503
          0.01792  4.42666  5.14901  0.61958  0.77255  0.65514  0.73265
    515   2.33927  4.25401  3.80762  3.04730  3.37269  3.70723  3.98731  2.58886  3.15683  2.45612  2.30311  3.55800  4.08314  3.42644  3.43752  2.30830  2.58399  2.39789  3.29716  3.64442    742 - -
          2.68618  4.42225  2.77519  2.73123  3.46354  2.40513  3.72494  3.29354  2.67741  2.69355  4.24690  2.90347  2.73739  3.18146  2.89801  2.37887  2.77519  2.98518  4.58477  3.61503
          0.01792  4.42666  5.14901  0.61958  0.77255  0.65514  0.73265
    516   2.68081  4.69666  3.20918  2.65375  3.88195  3.55272  3.09764  3.28513  2.62648  2.68478  3.78655  2.65599  2.26792  2.97343  3.05597  2.64310  2.66185  3.00723  3.36724  3.92883    743 - -
          2.68618  4.42225  2.77519  2.73123  3.46354  2.40513  3.72494  3.29354  2.67741  2.69355  4.24690  2.90347  2.73739  3.18146  2.89801  2.37887  2.77519  2.98518  4.58477  3.61503
          0.01792  4.42666  5.14901  0.61958  0.77255  0.65514  0.73265
    517   2.66764  3.38450  3.40265  2.83960  3.65735  3.34035  2.69999  2.75203  2.80596  2.72276  3.14076  3.05274  3.99021  3.12565  3.19621  2.05320  2.59799  2.78518  5.06953  3.81520    744 - -
          2.68618  4.42225  2.77519  2.73123  3.46354  2.40513  3.72494  3.29354  2.67741  2.69355  4.24690  2.90347  2.73739  3.18146  2.89801  2.37887  2.77519  2.98518  4.58477  3.61503
          0.04402  4.42666  3.47021  0.61958  0.77255  0.65514  0.73265
    518   2.69945  5.15950  2.71039  1.98880  4.48111  3.45246  3.40790  3.95266  2.15006  3.05781  4.20893  2.73872  2.42245  2.76771  2.90035  2.55253  2.93241  3.53801  5.60395  4.20394    745 - -
          2.68618  4.42225  2.77519  2.73123  3.46354  2.40513  3.72494  3.29354  2.67741  2.69355  4.24690  2.90347  2.73739  3.18146  2.89801  2.37887  2.77519  2.98518  4.58477  3.61503
          0.01839  4.40103  5.12337  0.61958  0.77255  0.68853  0.69778
    519   2.47655  4.93469  3.02803  2.48431  4.20345  3.26001  3.69694  3.63092  2.00694  3.21282  4.01328  2.59748  3.88376  2.83525  2.93951  2.41562  2.51247  3.28731  5.43431  2.79829    746 - -
          2.68618  4.42225  2.77519  2.73123  3.46354  2.40513  3.72494  3.29354  2.67741  2.69355  4.24690  2.90347  2.73739  3.18146  2.89801  2.37887  2.77519  2.98518  4.58477  3.61503
          0.01839  4.40103  5.12337  0.61958  0.77255  0.62521  0.76604
    520   2.36585  4.53156  3.47854  2.98705  4.14084  3.36871  4.06905  3.50569  2.96371  2.88684  4.04546  3.34836  2.53667  3.29449  3.35338  1.27812  2.93063  2.90333  5.49428  4.23116    747 - -
          2.68618  4.42225  2.77519  2.73123  3.46354  2.40513  3.72494  3.29354  2.67741  2.69355  4.24690  2.90347  2.73739  3.18146  2.89801  2.37887  2.77519  2.98518  4.58477  3.61503
          0.01792  4.42666  5.14901  0.61958  0.77255  0.65514  0.73265
    521   2.19365  4.53796  3.40807  2.87501  3.93948  3.07840  3.94498  3.32525  2.85652  2.99995  3.85344  3.05448  3.23120  3.17869  3.26074  2.09705  2.28238  2.07919  5.30972  4.04479    748 - -
          2.68618  4.42225  2.77519  2.73123  3.46354  2.40513  3.72494  3.29354  2.67741  2.69355  4.24690  2.90347  2.73739  3.18146  2.89801  2.37887  2.77519  2.98518  4.58477  3.61503
          0.01792  4.42666  5.14901  0.61958  0.77255  0.65514  0.73265
    522   2.66377  2.93194  4.22493  3.63324  2.96323  3.16842  4.09132  2.28252  3.04567  2.30911  2.41503  3.80083  3.39176  3.70098  3.64504  2.89933  2.89588  2.19909  3.49948  3.54149    749 - -
          2.68618  4.42225  2.77519  2.73123  3.46354  2.40513  3.72494  3.29354  2.67741  2.69355  4.24690  2.90347  2.73739  3.18146  2.89801  2.37887  2.77519  2.98518  4.58477  3.61503
          0.04235  4.42666  3.52296  0.61958  0.77255  0.65514  0.73265
    523   2.70256  4.76442  3.18581  2.62777  2.60392  3.55365  3.75028  3.36780  2.44916  2.61043  3.84593  2.70230  3.94120  2.00017  2.78861  2.77590  2.93119  3.08098  5.26768  3.96081    750 - -
          2.68618  4.42225  2.77519  2.73123  3.46354  2.40513  3.72494  3.29354  2.67741  2.69355  4.24690  2.90347  2.73739  3.18146  2.89801  2.37887  2.77519  2.98518  4.58477  3.61503
          0.01836  4.40267  5.12501  0.61958  0.77255  0.68646  0.69988
    524   2.70440  5.18363  2.49893  2.30308  4.51656  3.45601  2.55113  3.99245  2.02238  3.07797  4.23021  2.67851  3.86049  2.32042  2.87227  2.66907  2.93608  3.56843  5.61867  4.21705    751 - -
          2.68618  4.42225  2.77519  2.73123  3.46354  2.40513  3.72494  3.29354  2.67741  2.69355  4.24690  2.90347  2.73739  3.18146  2.89801  2.37887  2.77519  2.98518  4.58477  3.61503
          0.05020  4.40267  3.30466  0.61958  0.77255  0.68646  0.69988
    525   2.19756  5.13995  2.69219  1.81443  4.46110  3.44285  3.67768  3.92666  2.44500  3.44162  4.20732  2.92778  2.67768  2.79188  2.66332  2.57160  2.94723  3.52176  5.60387  4.20791    752 - -
          2.68618  4.42225  2.77519  2.73123  3.46354  2.40513  3.72494  3.29354  2.67741  2.69355  4.24690  2.90347  2.73739  3.18146  2.89801  2.37887  2.77519  2.98518  4.58477  3.61503
          0.18511  4.37142  1.85564  0.61958  0.77255  0.65004  0.73820
    526   2.38895  4.85253  3.00630  2.46042  4.11795  3.44388  3.17494  3.53972  2.44923  2.96111  3.93990  2.98008  3.26859  2.42895  2.90952  2.24624  2.42358  3.20474  5.36510  4.02536    753 - -
          2.68618  4.42225  2.77519  2.73123  3.46354  2.40513  3.72494  3.29354  2.67741  2.69355  4.24690  2.90347  2.73739  3.18146  2.89801  2.37887  2.77519  2.98518  4.58477  3.61503
          0.02152  4.24532  4.96766  0.61958  0.77255  0.85606  0.55309
    527   2.50798  4.73403  3.07911  2.53978  3.99577  3.45339  3.70706  2.85027  2.33139  3.02644  3.85543  2.73682  3.53236  2.87786  2.96869  1.93204  2.66137  3.08793  5.29273  3.97902    754 - -
          2.68618  4.42225  2.77519  2.73123  3.46354  2.40513  3.72494  3.29354  2.67741  2.69355  4.24690  2.90347  2.73739  3.18146  2.89801  2.37887  2.77519  2.98518  4.58477  3.61503
          0.02152  4.24532  4.96766  0.61958  0.77255  0.85606  0.55309
    528   2.65556  4.89375  2.66941  2.44181  2.97704  3.44757  3.27779  3.56825  2.46683  3.15628  3.96694  2.96793  2.54477  2.29304  2.93320  2.67535  2.88937  3.23471  5.36364  4.00288    755 - -
          2.68618  4.42225  2.77519  2.73123  3.46354  2.40513  3.72494  3.29354  2.67741  2.69355  4.24690  2.90347  2.73739  3.18146  2.89801  2.37887  2.77519  2.98518  4.58477  3.61503
          0.02152  4.24532  4.96766  0.61958  0.77255  0.85606  0.55309
    529   2.29110  4.57570  3.21926  2.66087  2.65243  3.52112  3.34130  3.13879  2.62091  2.65449  3.66757  3.13644  3.90806  2.41753  2.87296  2.51618  2.86038  2.87583  5.11408  3.83016    756 - -
          2.68618  4.42225  2.77519  2.73123  3.46354  2.40513  3.72494  3.29354  2.67741  2.69355  4.24690  2.90347  2.73739  3.18146  2.89801  2.37887  2.77519  2.98518  4.58477  3.61503
          0.02152  4.24532  4.96766  0.61958  0.77255  0.85606  0.55309
    530   2.19641  4.33177  3.52080  2.95953  3.51024  3.18982  3.88265  2.37172  2.91134  2.57467  3.18879  3.35138  2.65078  3.21429  3.26203  2.82860  2.52635  2.48716  4.95840  3.72536    757 - -
          2.68618  4.42225  2.77519  2.73123  3.46354  2.40513  3.72494  3.29354  2.67741  2.69355  4.24690  2.90347  2.73739  3.18146  2.89801  2.37887  2.77519  2.98518  4.58477  3.61503
          0.02152  4.24532  4.96766  0.61958  0.77255  0.85606  0.55309
    531   2.38839  4.81340  2.81285  2.49215  4.16659  3.39948  3.71618  3.58783  2.52607  2.98115  3.99580  2.54564  3.84568  2.86720  2.98950  2.03193  2.21947  3.23527  5.42059  4.08235    758 - -
          2.68618  4.42225  2.77519  2.73123  3.46354  2.40513  3.72494  3.29354  2.67741  2.69355  4.24690  2.90347  2.73739  3.18146  2.89801  2.37887  2.77519  2.98518  4.58477  3.61503
          0.02152  4.24532  4.96766  0.61958  0.77255  0.85606  0.55309
    532   2.35388  4.52128  3.26974  2.72402  3.81202  2.82901  3.80613  2.96222  2.70211  2.51995  3.72370  3.17108  3.01368  3.03251  3.11522  2.04040  2.66419  2.90500  5.18126  3.90808    759 - -
          2.68618  4.42225  2.77519  2.73123  3.46354  2.40513  3.72494  3.29354  2.67741  2.69355  4.24690  2.90347  2.73739  3.18146  2.89801  2.37887  2.77519  2.98518  4.58477  3.61503
          0.06805  4.24532  2.96711  0.61958  0.77255  0.85606  0.55309
    533   2.47765  3.95656  2.87611  2.66212  3.19480  3.50956  3.73874  2.86760  2.63952  2.62541  3.62381  3.13459  3.56374  2.48537  3.05686  2.73287  2.36536  2.82464  5.08509  3.81035    760 - -
          2.68618  4.42225  2.77519  2.73123  3.46354  2.40513  3.72494  3.29354  2.67741  2.69355  4.24690  2.90347  2.73739  3.18146  2.89801  2.37887  2.77519  2.98518  4.58477  3.61503
          0.02253  4.19980  4.92215  0.61958  0.77255  0.83654  0.56776
    534   2.66350  4.47619  3.38402  2.82834  2.78748  3.59143  3.42927  3.00540  2.78506  2.53363  3.57635  3.26091  3.97346  2.76247  3.16610  1.98304  2.89493  2.76793  4.84718  2.81846    761 - -
          2.68618  4.42225  2.77519  2.73123  3.46354  2.40513  3.72494  3.29354  2.67741  2.69355  4.24690  2.90347  2.73739  3.18146  2.89801  2.37887  2.77519  2.98518  4.58477  3.61503
          0.02188  4.22911  4.95146  0.61958  0.77255  0.87067  0.54244
    535   2.64276  4.94512  2.96674  2.41817  4.21986  3.44071  3.15888  3.65450  2.22532  3.03263  4.00902  2.58456  3.83442  2.34713  2.84182  2.24207  2.87288  2.87675  5.41936  4.06454    762 - -
          2.68618  4.42225  2.77519  2.73123  3.46354  2.40513  3.72494  3.29354  2.67741  2.69355  4.24690  2.90347  2.73739  3.18146  2.89801  2.37887  2.77519  2.98518  4.58477  3.61503
          0.02188  4.22911  4.95146  0.61958  0.77255  0.87067  0.54244
    536   2.62152  3.92717  3.32951  2.76569  3.57587  3.55163  3.11070  2.99336  2.72576  2.46047  3.55960  3.21394  3.93411  2.48199  3.11765  2.25486  2.85284  2.74995  4.17270  3.02295    763 - -
          2.68618  4.42225  2.77519  2.73123  3.46354  2.40513  3.72494  3.29354  2.67741  2.69355  4.24690  2.90347  2.73739  3.18146  2.89801  2.37887  2.77519  2.98518  4.58477  3.61503
          0.02188  4.22911  4.95146  0.61958  0.77255  0.77911  0.61399
    537   2.71137  5.07993  2.94542  2.42591  4.39446  3.46324  2.88018  3.84401  2.34066  3.36505  4.14609  2.66535  3.86711  2.36862  2.47169  1.92327  2.93987  3.46147  5.52308  4.16197    764 - -
          2.68618  4.42225  2.77519  2.73123  3.46354  2.40513  3.72494  3.29354  2.67741  2.69355  4.24690  2.90347  2.73739  3.18146  2.89801  2.37887  2.77519  2.98518  4.58477  3.61503
          0.02092  4.27334  4.99569  0.61958  0.77255  0.82970  0.57302
    538   2.63571  3.75440  3.03113  2.24136  4.07914  3.46392  3.39868  3.49620  2.45944  2.92384  3.59511  2.20274  3.85425  2.44279  2.91891  2.66879  2.86678  2.99832  5.33963  4.00471    765 - -
          2.68618  4.42225  2.77519  2.73123  3.46354  2.40513  3.72494  3.29354  2.67741  2.69355  4.24690  2.90347  2.73739  3.18146  2.89801  2.37887  2.77519  2.98518  4.58477  3.61503
          0.02092  4.27334  4.99569  0.61958  0.77255  0.82970  0.57302
    539   2.51689  5.11859  2.64497  2.04122  4.43274  3.41409  3.63471  3.90130  2.23300  3.41072  4.17168  2.57891  2.55232  2.74567  2.88999  2.53099  2.90625  3.49335  5.56868  3.75641    766 - -
          2.68618  4.42225  2.77519  2.73123  3.46354  2.40513  3.72494  3.29354  2.67741  2.69355  4.24690  2.90347  2.73739  3.18146  2.89801  2.37887  2.77519  2.98518  4.58477  3.61503
          0.02092  4.27334  4.99569  0.61958  0.77255  0.82970  0.57302
    540   2.64787  4.04126  2.90099  1.94752  4.36721  2.96110  3.62491  3.82620  2.27174  3.34899  4.11419  2.44732  3.41768  2.50861  2.86003  2.62891  2.74938  3.43047  5.51692  4.13102    767 - -
          2.68618  4.42225  2.77519  2.73123  3.46354  2.40513  3.72494  3.29354  2.67741  2.69355  4.24690  2.90347  2.73739  3.18146  2.89801  2.37887  2.77519  2.98518  4.58477  3.61503
          0.02092  4.27334  4.99569  0.61958  0.77255  0.82970  0.57302
    541   2.51733  4.80012  3.04605  2.49932  4.06524  2.90294  3.18838  3.20617  2.49504  3.08930  3.90532  2.70988  3.18889  2.84386  2.95388  2.04815  2.86586  2.94693  5.33785  4.00842    768 - -
          2.68618  4.42225  2.77519  2.73123  3.46354  2.40513  3.72494  3.29354  2.67741  2.69355  4.24690  2.90347  2.73739  3.18146  2.89801  2.37887  2.77519  2.98518  4.58477  3.61503
          0.06311  4.27334  3.05281  0.61958  0.77255  0.82970  0.57302
    542   2.63040  4.98903  2.79212  2.38134  4.27711  3.42316  2.81581  3.45399  2.26050  3.04776  4.04638  2.45328  3.81765  2.59136  2.85577  2.39575  2.62474  3.34900  5.45664  4.08441    769 - -
          2.68618  4.42225  2.77519  2.73123  3.46354  2.40513  3.72494  3.29354  2.67741  2.69355  4.24690  2.90347  2.73739  3.18146  2.89801  2.37887  2.77519  2.98518  4.58477  3.61503
          0.02181  4.23204  4.95439  0.61958  0.77255  0.86806  0.54432
    543   2.61799  3.20274  2.67312  2.41730  3.58909  3.14346  3.68301  3.38578  2.50649  3.01058  3.83719  2.67849  3.85531  2.85037  2.96122  2.20193  2.85349  2.91510  5.27635  3.95698    770 - -
          2.68618  4.42225  2.77519  2.73123  3.46354  2.40513  3.72494  3.29354  2.67741  2.69355  4.24690  2.90347  2.73739  3.18146  2.89801  2.37887  2.77519  2.98518  4.58477  3.61503
          0.02181  4.23204  4.95439  0.61958  0.77255  0.65278  0.73521
    544   2.64930  4.72085  3.13859  2.30478  3.92630  3.51118  3.72317  2.96619  2.42743  2.66047  3.27889  3.07956  3.89872  2.77187  2.79896  2.13272  2.69182  2.89004  5.24716  3.94194    771 - -
          2.68618  4.42225  2.77519  2.73123  3.46354  2.40513  3.72494  3.29354  2.67741  2.69355  4.24690  2.90347  2.73739  3.18146  2.89801  2.37887  2.77519  2.98518  4.58477  3.61503
          0.01958  4.33907  5.06141  0.61958  0.77255  0.76178  0.62893
    545   2.47162  5.13768  2.32408  2.10032  4.46186  3.43164  3.37806  3.93530  2.28884  3.43373  4.18551  2.90567  3.13706  2.34840  2.87617  2.63979  2.90387  3.04175  5.58163  4.17998    772 - -
          2.68618  4.42225  2.77519  2.73123  3.46354  2.40513  3.72494  3.29354  2.67741  2.69355  4.24690  2.90347  2.73739  3.18146  2.89801  2.37887  2.77519  2.98518  4.58477  3.61503
          0.01958  4.33907  5.06141  0.61958  0.77255  0.76178  0.62893
    546   2.55799  5.02313  2.70413  2.40512  4.31442  3.44912  3.12977  3.76325  2.40390  2.71571  4.07977  2.94215  3.46224  2.26388  2.74484  2.30609  2.70375  3.38485  5.48988  4.11515    773 - -
          2.68618  4.42225  2.77519  2.73123  3.46354  2.40513  3.72494  3.29354  2.67741  2.69355  4.24690  2.90347  2.73739  3.18146  2.89801  2.37887  2.77519  2.98518  4.58477  3.61503
          0.18746  4.33907  1.84589  0.61958  0.77255  0.76178  0.62893
    547   2.60258  3.33710  2.98164  2.60207  3.77281  3.48799  3.70868  2.78187  2.34152  2.82156  3.67488  2.77935  3.87439  2.55723  3.00723  2.70664  2.83400  2.72595  5.12897  3.27594    774 - -
          2.68618  4.42225  2.77519  2.73123  3.46354  2.40513  3.72494  3.29354  2.67741  2.69355  4.24690  2.90347  2.73739  3.18146  2.89801  2.37887  2.77519  2.98518  4.58477  3.61503
          0.02311  4.17472  4.89707  0.61958  0.77255  0.91659  0.51063
    548   2.61337  4.94977  2.51089  2.22003  4.22872  3.41043  3.61028  3.67096  2.37923  3.22630  3.38682  2.77354  3.02895  2.46860  2.85754  2.61197  2.84503  3.03572  5.42368  3.62324    775 - -
          2.68618  4.42225  2.77519  2.73123  3.46354  2.40513  3.72494  3.29354  2.67741  2.69355  4.24690  2.90347  2.73739  3.18146  2.89801  2.37887  2.77519  2.98518  4.58477  3.61503
          0.02311  4.17472  4.89707  0.61958  0.77255  0.91659  0.51063
    549   2.42124  5.02654  2.54360  2.16547  4.33075  3.39877  3.30214  3.78882  2.19910  3.31392  4.07973  2.88371  3.23818  2.71018  2.71443  2.50452  2.85110  2.93763  5.48409  4.09880    776 - -
          2.68618  4.42225  2.77519  2.73123  3.46354  2.40513  3.72494  3.29354  2.67741  2.69355  4.24690  2.90347  2.73739  3.18146  2.89801  2.37887  2.77519  2.98518  4.58477  3.61503
          0.02311  4.17472  4.89707  0.61958  0.77255  0.91659  0.51063
    550   2.73316  5.02649  3.01473  1.92034  4.31291  3.48620  2.86583  3.75394  2.26587  2.86907  4.09130  2.98660  3.88007  2.76355  2.07474  2.72958  2.95287  3.39992  5.44566  4.11443    777 - -
          2.68618  4.42225  2.77519  2.73123  3.46354  2.40513  3.72494  3.29354  2.67741  2.69355  4.24690  2.90347  2.73739  3.18146  2.89801  2.37887  2.77519  2.98518  4.58477  3.61503
          0.02311  4.17472  4.89707  0.61958  0.77255  0.91659  0.51063
    551   2.63773  5.02569  2.88357  2.27327  4.32721  2.71047  2.98256  3.46701  2.16409  3.30885  4.08176  2.58187  3.80941  2.49933  2.81936  2.49457  2.86876  3.39358  5.48159  4.10454    778 - -
          2.68624  4.42239  2.77534  2.73105  3.46368  2.40527  3.72508  3.29368  2.67731  2.69332  4.24704  2.90348  2.73718  3.18107  2.89815  2.37901  2.77513  2.98515  4.58491  3.61517
          0.51120  0.93457  4.89707  0.70833  0.67819  0.66889  0.71801
    552   2.67876  5.14279  2.59156  2.15644  4.46408  3.19654  3.07748  3.93729  2.39921  3.43834  4.19421  2.89492  2.62191  2.41916  2.89278  2.36421  2.74931  3.52149  5.58922  4.18579    782 - -
          2.68618  4.42225  2.77519  2.73123  3.46354  2.40513  3.72494  3.29354  2.67741  2.69355  4.24690  2.90347  2.73739  3.18146  2.89801  2.37887  2.77519  2.98518  4.58477  3.61503
          0.08972  4.30573  2.62667  0.61958  0.77255  0.79736  0.59878
    553   2.79623  5.24190  2.68666  2.06363  4.54781  3.42101  2.36109  4.02516  2.43874  3.52352  4.30921  2.09450  3.88301  2.32709  2.89450  2.74924  3.03433  3.62291  5.66472  4.26651    783 - -
          2.68618  4.42225  2.77519  2.73123  3.46354  2.40513  3.72494  3.29354  2.67741  2.69355  4.24690  2.90347  2.73739  3.18146  2.89801  2.37887  2.77519  2.98518  4.58477  3.61503
          0.02169  4.23770  4.96005  0.61958  0.77255  0.78825  0.60631
    554   2.44592  4.95545  2.49296  2.12313  3.81694  3.05019  3.64069  3.66727  2.41548  3.23020  4.01752  2.64059  3.83340  2.76818  2.89299  2.64119  2.56733  3.30731  3.76543  4.07107    784 - -
          2.68618  4.42225  2.77519  2.73123  3.46354  2.40513  3.72494  3.29354  2.67741  2.69355  4.24690  2.90347  2.73739  3.18146  2.89801  2.37887  2.77519  2.98518  4.58477  3.61503
          0.02092  4.27334  4.99569  0.61958  0.77255  0.51693  0.90720
    555   2.32856  3.58145  3.50555  2.93920  2.69779  3.63714  3.49721  2.92064  2.70660  2.51252  3.51798  2.44469  4.01753  3.20396  3.26138  2.57047  2.90057  2.48118  4.99392  3.47900    785 - -
          2.68618  4.42225  2.77519  2.73123  3.46354  2.40513  3.72494  3.29354  2.67741  2.69355  4.24690  2.90347  2.73739  3.18146  2.89801  2.37887  2.77519  2.98518  4.58477  3.61503
          0.01792  4.42666  5.14901  0.61958  0.77255  0.65514  0.73265
    556   2.67788  5.13734  2.56446  2.17267  4.46150  3.45792  3.07173  3.57204  2.30084  3.23143  4.18375  2.28833  3.85171  2.75186  2.70525  2.38664  2.79142  3.30824  5.58249  4.18457    786 - -
          2.68618  4.42225  2.77519  2.73123  3.46354  2.40513  3.72494  3.29354  2.67741  2.69355  4.24690  2.90347  2.73739  3.18146  2.89801  2.37887  2.77519  2.98518  4.58477  3.61503
          0.01792  4.42666  5.14901  0.61958  0.77255  0.65514  0.73265
    557   2.56772  4.20039  2.66545  2.41069  4.39870  2.83586  3.37163  3.85820  2.41598  3.38166  4.14491  2.71068  3.56069  2.48776  2.90141  2.03325  2.67676  3.46144  5.55018  4.16403    787 - -
          2.68618  4.42225  2.77519  2.73123  3.46354  2.40513  3.72494  3.29354  2.67741  2.69355  4.24690  2.90347  2.73739  3.18146  2.89801  2.37887  2.77519  2.98518  4.58477  3.61503
          0.14745  4.42666  2.07836  0.61958  0.77255  0.65514  0.73265
    558   2.23567  4.75931  2.79949  2.52980  3.97639  3.48625  3.31144  2.86622  2.51977  2.63873  3.83655  2.89966  3.31942  2.60885  2.97278  2.69471  2.73955  3.07925  5.27713  3.55819    788 - -
          2.68618  4.42225  2.77519  2.73123  3.46354  2.40513  3.72494  3.29354  2.67741  2.69355  4.24690  2.90347  2.73739  3.18146  2.89801  2.37887  2.77519  2.98518  4.58477  3.61503
          0.02037  4.29959  5.02193  0.61958  0.77255  0.53495  0.88116
    559   2.39057  5.02559  2.99804  2.44296  4.31217  3.47891  3.07609  3.75605  1.93629  3.04437  4.08563  2.52034  3.34507  2.79561  2.90880  2.57507  2.62786  3.15248  5.49776  4.12917    789 - -
          2.68618  4.42225  2.77519  2.73123  3.46354  2.40513  3.72494  3.29354  2.67741  2.69355  4.24690  2.90347  2.73739  3.18146  2.89801  2.37887  2.77519  2.98518  4.58477  3.61503
          0.01792  4.42666  5.14901  0.61958  0.77255  0.65514  0.73265
    560   2.68197  5.14155  2.65198  2.38871  4.46530  3.25949  2.79070  3.93679  2.24947  3.43755  4.18848  2.80513  2.76994  2.45109  2.88490  2.42839  2.68219  3.52082  5.58681  3.69854    790 - -
          2.68618  4.42225  2.77519  2.73123  3.46354  2.40513  3.72494  3.29354  2.67741  2.69355  4.24690  2.90347  2.73739  3.18146  2.89801  2.37887  2.77519  2.98518  4.58477  3.61503
          0.01792  4.42666  5.14901  0.61958  0.77255  0.65514  0.73265
    561   2.26969  3.77512  3.12729  2.12355  4.00972  3.52344  3.73365  3.04285  2.44878  3.04168  3.33132  2.91279  3.91229  2.75006  3.01021  2.36933  2.62774  3.11253  5.31147  3.99503    791 - -
          2.68618  4.42225  2.77519  2.73123  3.46354  2.40513  3.72494  3.29354  2.67741  2.69355  4.24690  2.90347  2.73739  3.18146  2.89801  2.37887  2.77519  2.98518  4.58477  3.61503
          0.01792  4.42666  5.14901  0.61958  0.77255  0.65514  0.73265
    562   2.36295  3.89591  3.27904  2.71803  3.79263  2.61653  3.80145  3.17395  2.69481  2.51576  3.42530  2.55077  3.95656  3.02710  2.70932  2.55708  2.90327  2.65276  5.16591  3.88871    792 - -
          2.68618  4.42225  2.77519  2.73123  3.46354  2.40513  3.72494  3.29354  2.67741  2.69355  4.24690  2.90347  2.73739  3.18146  2.89801  2.37887  2.77519  2.98518  4.58477  3.61503
          0.01792  4.42666  5.14901  0.61958  0.77255  0.65514  0.73265
    563   2.68012  5.05837  2.38752  2.25808  4.35207  3.26861  3.41516  3.80344  2.42549  2.56221  4.11325  2.96246  3.86578  2.41439  2.72496  2.66933  2.67563  3.42125  5.52235  3.26455    793 - -
          2.68618  4.42225  2.77519  2.73123  3.46354  2.40513  3.72494  3.29354  2.67741  2.69355  4.24690  2.90347  2.73739  3.18146  2.89801  2.37887  2.77519  2.98518  4.58477  3.61503
          0.01792  4.42666  5.14901  0.61958  0.77255  0.65514  0.73265
    564   2.49762  4.94846  3.07596  2.51424  4.20855  3.51611  3.38641  3.02822  1.99066  3.00261  4.01582  3.03441  3.90519  1.99245  2.89159  2.72350  2.68114  3.29243  5.43091  4.09299    794 - -
          2.68618  4.42225  2.77519  2.73123  3.46354  2.40513  3.72494  3.29354  2.67741  2.69355  4.24690  2.90347  2.73739  3.18146  2.89801  2.37887  2.77519  2.98518  4.58477  3.61503
          0.01792  4.42666  5.14901  0.61958  0.77255  0.65514  0.73265
    565   2.49641  5.18085  2.56752  2.09985  4.51349  3.45366  2.89831  3.99279  2.40037  3.19009  4.22608  2.57163  3.55374  2.21167  2.89320  2.52699  2.92597  3.56506  5.61980  4.21294    795 - -
          2.68618  4.42225  2.77519  2.73123  3.46354  2.40513  3.72494  3.29354  2.67741  2.69355  4.24690  2.90347  2.73739  3.18146  2.89801  2.37887  2.77519  2.98518  4.58477  3.61503
          0.01792  4.42666  5.14901  0.61958  0.77255  0.51491  0.91020
    566   2.71003  5.06352  3.01963  2.03526  4.35438  3.50342  3.69193  3.79848  2.43577  2.80044  4.12096  2.82033  2.95409  2.58075  2.19791  2.70390  2.93990  2.90049  5.52725  4.15995    796 - -
          2.68618  4.42225  2.77519  2.73123  3.46354  2.40513  3.72494  3.29354  2.67741  2.69355  4.24690  2.90347  2.73739  3.18146  2.89801  2.37887  2.77519  2.98518  4.58477  3.61503
          0.01692  4.48330  5.20565  0.61958  0.77255  0.57373  0.82878
    567   2.75292  5.26327  2.27655  2.16926  4.60225  3.47469  2.42483  4.08766  2.27972  3.56359  4.30965  2.31549  3.89316  2.53164  2.73374  2.70878  2.98720  3.65147  5.69373  4.27950    797 - -
          2.68618  4.42225  2.77519  2.73123  3.46354  2.40513  3.72494  3.29354  2.67741  2.69355  4.24690  2.90347  2.73739  3.18146  2.89801  2.37887  2.77519  2.98518  4.58477  3.61503
          0.03909  4.48330  3.61034  0.61958  0.77255  0.57373  0.82878
    568   2.68519  3.13865  2.43066  2.50240  4.18941  3.12712  3.71052  3.27218  2.12756  3.20221  4.00448  2.85846  3.89741  2.85073  2.96759  2.25589  2.91811  2.95167  5.43054  4.08446    798 - -
          2.68618  4.42225  2.77519  2.73123  3.46354  2.40513  3.72494  3.29354  2.67741  2.69355  4.24690  2.90347  2.73739  3.18146  2.89801  2.37887  2.77519  2.98518  4.58477  3.61503
          0.05013  4.46151  3.28733  0.61958  0.77255  0.60640  0.78815
    569   2.70233  5.04633  2.96751  2.17643  4.33398  2.45288  3.69023  3.77768  2.45282  2.67879  4.11066  2.72084  3.88458  2.68086  2.76508  2.12284  2.93526  3.40745  5.51964  4.15070    799 - -
          2.68618  4.42225  2.77519  2.73123  3.46354  2.40513  3.72494  3.29354  2.67741  2.69355  4.24690  2.90347  2.73739  3.18146  2.89801  2.37887  2.77519  2.98518  4.58477  3.61503
          0.01787  4.42925  5.15159  0.61958  0.77255  0.56531  0.83976
    570   2.69044  4.97091  2.64971  1.99485  4.23259  3.50007  3.70256  2.97569  2.48404  3.23982  2.94026  3.01145  3.89356  2.67190  2.95704  2.23666  2.68688  3.31535  5.45770  4.10339    800 - -
          2.68618  4.42225  2.77519  2.73123  3.46354  2.40513  3.72494  3.29354  2.67741  2.69355  4.24690  2.90347  2.73739  3.18146  2.89801  2.37887  2.77519  2.98518  4.58477  3.61503
          0.01727  4.46348  5.18582  0.61958  0.77255  0.60352  0.79161
    571   2.76509  5.20038  2.14032  2.40632  4.53117  3.46651  3.19616  4.00177  2.52091  3.51553  4.28395  2.78668  2.25660  2.85149  3.01919  2.12591  2.78853  3.59208  5.67772  4.27443    801 - -
          2.68618  4.42225  2.77519  2.73123  3.46354  2.40513  3.72494  3.29354  2.67741  2.69355  4.24690  2.90347  2.73739  3.18146  2.89801  2.37887  2.77519  2.98518  4.58477  3.61503
          0.01727  4.46348  5.18582  0.61958  0.77255  0.54625  0.86540
    572   2.58121  4.35456  3.66044  3.09071  3.48423  3.69114  3.95461  2.66046  2.88478  2.10212  3.06755  2.71549  3.67569  3.32563  3.36288  2.56913  2.71810  2.00285  4.94505  3.72072    802 - -
          2.68618  4.42225  2.77519  2.73123  3.46354  2.40513  3.72494  3.29354  2.67741  2.69355  4.24690  2.90347  2.73739  3.18146  2.89801  2.37887  2.77519  2.98518  4.58477  3.61503
          0.01689  4.48523  5.20757  0.61958  0.77255  0.57075  0.83264
    573   2.56240  5.31822  1.79067  1.61556  4.63331  3.47736  3.76924  4.10799  2.41785  3.61256  4.38362  2.94710  3.94010  2.88870  3.08640  2.78701  3.07920  3.06341  5.76817  4.34694    803 - -
          2.68618  4.42225  2.77519  2.73123  3.46354  2.40513  3.72494  3.29354  2.67741  2.69355  4.24690  2.90347  2.73739  3.18146  2.89801  2.37887  2.77519  2.98518  4.58477  3.61503
          0.01689  4.48523  5.20757  0.61958  0.77255  0.48925  0.94956
    574   2.70082  3.64130  2.52860  1.92870  3.61418  3.14537  3.28172  3.46341  2.57566  3.08669  3.20423  3.09613  3.93620  2.92158  3.03100  2.75421  2.93221  2.86581  5.35153  3.35746    804 - -
          2.68618  4.42225  2.77519  2.73123  3.46354  2.40513  3.72494  3.29354  2.67741  2.69355  4.24690  2.90347  2.73739  3.18146  2.89801  2.37887  2.77519  2.98518  4.58477  3.61503
          0.01638  4.51576  5.23811  0.61958  0.77255  0.46400  0.99091
    575   2.31178  5.11088  3.00772  2.22699  4.41343  3.50339  3.40555  3.86907  2.44339  3.21396  3.72875  2.70739  3.04288  2.59583  2.10944  2.69735  2.94324  3.19682  5.56911  4.18758    805 - -
          2.68618  4.42225  2.77519  2.73123  3.46354  2.40513  3.72494  3.29354  2.67741  2.69355  4.24690  2.90347  2.73739  3.18146  2.89801  2.37887  2.77519  2.98518  4.58477  3.61503
          0.01604  4.53653  5.25887  0.61958  0.77255  0.48576  0.95510
    576   2.72004  5.10796  2.82558  2.21635  4.40867  2.84294  3.70019  3.86136  2.44792  3.39278  3.68929  2.99713  3.90205  2.70169  1.77012  2.70664  2.81046  3.09907  5.56766  4.18957    806 - -
          2.68618  4.42225  2.77519  2.73123  3.46354  2.40513  3.72494  3.29354  2.67741  2.69355  4.24690  2.90347  2.73739  3.18146  2.89801  2.37887  2.77519  2.98518  4.58477  3.61503
          0.01604  4.53653  5.25887  0.61958  0.77255  0.48576  0.95510
    577   2.24597  4.64818  3.39494  2.84510  3.67667  3.66200  1.82092  3.19483  2.77078  2.41275  3.74356  3.30014  4.04919  2.89598  3.15536  2.90166  2.99518  2.94569  5.09672  3.04889    807 - -
          2.68618  4.42225  2.77519  2.73123  3.46354  2.40513  3.72494  3.29354  2.67741  2.69355  4.24690  2.90347  2.73739  3.18146  2.89801  2.37887  2.77519  2.98518  4.58477  3.61503
          0.01604  4.53653  5.25887  0.61958  0.77255  0.48576  0.95510
    578   2.70756  4.59186  2.95493  2.46144  3.47498  3.33439  3.15664  2.32455  2.62095  2.68612  3.68564  3.26728  4.00924  3.10497  3.18649  2.85204  2.93916  2.01427  5.15033  3.88406    808 - -
          2.68618  4.42225  2.77519  2.73123  3.46354  2.40513  3.72494  3.29354  2.67741  2.69355  4.24690  2.90347  2.73739  3.18146  2.89801  2.37887  2.77519  2.98518  4.58477  3.61503
          0.01604  4.53653  5.25887  0.61958  0.77255  0.48576  0.95510
    579   2.73933  4.86126  3.13840  2.22268  4.17837  3.53274  3.84945  3.56908  2.66466  3.20219  3.15827  3.15067  3.97862  3.01952  3.10417  1.37430  2.77931  3.24761  5.46827  4.15070    809 - -
          2.68618  4.42225  2.77519  2.73123  3.46354  2.40513  3.72494  3.29354  2.67741  2.69355  4.24690  2.90347  2.73739  3.18146  2.89801  2.37887  2.77519  2.98518  4.58477  3.61503
          0.01604  4.53653  5.25887  0.61958  0.77255  0.48576  0.95510
    580   2.79177  5.04564  2.43064  2.61302  4.69309  2.49328  3.99573  4.16383  2.86400  3.71435  4.50406  3.11795  1.68990  3.14526  3.35727  1.81010  3.12396  3.69836  5.89413  4.51626    810 - -
          2.68618  4.42225  2.77519  2.73123  3.46354  2.40513  3.72494  3.29354  2.67741  2.69355  4.24690  2.90347  2.73739  3.18146  2.89801  2.37887  2.77519  2.98518  4.58477  3.61503
          0.06193  4.53653  3.00893  0.61958  0.77255  0.48576  0.95510
    581   1.70677  4.82436  3.14909  2.59195  4.05693  3.53960  3.37794  3.46257  2.57141  3.08629  3.59137  2.76895  3.93368  2.92456  2.66097  2.60707  2.53316  2.99950  5.35063  4.03331    811 - -
          2.68618  4.42225  2.77519  2.73123  3.46354  2.40513  3.72494  3.29354  2.67741  2.69355  4.24690  2.90347  2.73739  3.18146  2.89801  2.37887  2.77519  2.98518  4.58477  3.61503
          0.01679  4.49138  5.21373  0.61958  0.77255  0.56116  0.84525
    582   1.74971  4.65502  3.34836  2.91098  4.36474  3.37049  4.08031  3.77506  2.94648  3.41495  4.23375  2.38309  3.32326  3.27252  3.36306  2.72525  1.50084  3.35495  5.66250  4.37634    812 - -
          2.68618  4.42225  2.77519  2.73123  3.46354  2.40513  3.72494  3.29354  2.67741  2.69355  4.24690  2.90347  2.73739  3.18146  2.89801  2.37887  2.77519  2.98518  4.58477  3.61503
          0.01679  4.49138  5.21373  0.61958  0.77255  0.44135  1.03049
    583   2.95515  5.50816  1.86720  1.88379  4.83142  2.25296  3.85468  4.33478  2.71208  3.81052  4.58537  2.06610  4.00195  2.97987  3.25086  2.69441  2.90056  3.89309  5.95138  4.49490    813 - -
          2.68618  4.42225  2.77519  2.73123  3.46354  2.40513  3.72494  3.29354  2.67741  2.69355  4.24690  2.90347  2.73739  3.18146  2.89801  2.37887  2.77519  2.98518  4.58477  3.61503
          0.01604  4.53653  5.25887  0.61958  0.77255  0.48576  0.95510
    584   2.74890  5.16159  2.82041  2.25463  4.46834  3.50773  2.69610  3.92772  2.46702  3.44894  4.21692  2.99091  3.91427  1.67740  2.94557  2.72707  2.68241  3.11957  5.61511  4.22869    814 - -
          2.68618  4.42225  2.77519  2.73123  3.46354  2.40513  3.72494  3.29354  2.67741  2.69355  4.24690  2.90347  2.73739  3.18146  2.89801  2.37887  2.77519  2.98518  4.58477  3.61503
          0.01604  4.53653  5.25887  0.61958  0.77255  0.48576  0.95510
    585   2.69539  4.84419  2.85434  2.69858  4.36909  2.95897  3.93509  3.79612  2.77264  3.40060  4.20871  2.95690  3.96584  3.09711  3.22974  1.23330  2.79012  2.86595  5.63091  4.30308    815 - -
          2.68618  4.42225  2.77519  2.73123  3.46354  2.40513  3.72494  3.29354  2.67741  2.69355  4.24690  2.90347  2.73739  3.18146  2.89801  2.37887  2.77519  2.98518  4.58477  3.61503
          0.01604  4.53653  5.25887  0.61958  0.77255  0.48576  0.95510
    586   1.79876  3.95853  2.95339  2.65723  4.14062  2.60594  3.82695  3.55123  2.65121  3.17299  3.99385  2.54323  3.94628  2.99376  3.10228  2.62618  2.52830  2.87936  5.43090  4.11467    816 - -
          2.68618  4.42225  2.77519  2.73123  3.46354  2.40513  3.72494  3.29354  2.67741  2.69355  4.24690  2.90347  2.73739  3.18146  2.89801  2.37887  2.77519  2.98518  4.58477  3.61503
          0.06819  4.53653  2.89665  0.61958  0.77255  0.48576  0.95510
    587   2.69132  4.57468  3.35417  2.79726  3.74342  2.97124  3.03694  2.50351  2.76910  2.80805  3.67773  3.25662  3.99467  3.09714  3.17354  1.89999  2.55554  2.87166  5.13781  3.23627    817 - -
          2.68618  4.42225  2.77519  2.73123  3.46354  2.40513  3.72494  3.29354  2.67741  2.69355  4.24690  2.90347  2.73739  3.18146  2.89801  2.37887  2.77519  2.98518  4.58477  3.61503
          0.01689  4.48523  5.20757  0.61958  0.77255  0.48925  0.94956
    588   2.56240  3.07921  3.56847  3.07716  4.35970  2.23272  4.17529  3.77942  3.06749  3.42382  4.24073  2.85400  3.41595  3.38472  3.46615  1.28795  2.68206  3.33839  5.67744  4.41523    818 - -
          2.68618  4.42225  2.77519  2.73123  3.46354  2.40513  3.72494  3.29354  2.67741  2.69355  4.24690  2.90347  2.73739  3.18146  2.89801  2.37887  2.77519  2.98518  4.58477  3.61503
          0.01638  4.51576  5.23811  0.61958  0.77255  0.52158  0.90038
    589   2.69815  4.71530  3.26135  2.72137  3.97729  3.55221  3.84752  2.96422  2.70241  2.68407  3.86963  2.25867  3.97610  3.04638  3.13061  1.72609  2.51414  3.05909  5.31901  4.02538    819 - -
          2.68618  4.42225  2.77519  2.73123  3.46354  2.40513  3.72494  3.29354  2.67741  2.69355  4.24690  2.90347  2.73739  3.18146  2.89801  2.37887  2.77519  2.98518  4.58477  3.61503
          0.01638  4.51576  5.23811  0.61958  0.77255  0.52158  0.90038
    590   2.70236  4.41318  3.59509  3.02693  2.42759  3.68495  2.73359  2.72231  2.97367  2.23313  3.51630  2.70509  4.06379  3.01963  3.04717  2.93127  2.93392  2.34666  4.98940  3.75227    820 - -
          2.68618  4.42225  2.77519  2.73123  3.46354  2.40513  3.72494  3.29354  2.67741  2.69355  4.24690  2.90347  2.73739  3.18146  2.89801  2.37887  2.77519  2.98518  4.58477  3.61503
          0.01638  4.51576  5.23811  0.61958  0.77255  0.52158  0.90038
    591   2.69784  2.27040  3.07125  3.17768  3.19906  2.97070  3.98970  2.47123  3.11331  2.22793  3.43177  3.53155  4.09606  3.39362  3.02150  2.97801  2.73726  2.58775  4.91779  3.34140    821 - -
          2.68618  4.42225  2.77519  2.73123  3.46354  2.40513  3.72494  3.29354  2.67741  2.69355  4.24690  2.90347  2.73739  3.18146  2.89801  2.37887  2.77519  2.98518  4.58477  3.61503
          0.01638  4.51576  5.23811  0.61958  0.77255  0.52158  0.90038
    592   2.71197  5.08120  2.42039  2.45431  4.36968  3.49987  2.87809  3.16331  2.46532  3.36330  4.13850  2.19952  3.89695  2.81981  2.94758  2.19205  2.82576  3.44258  5.54762  3.66654    822 - -
          2.68618  4.42225  2.77519  2.73123  3.46354  2.40513  3.72494  3.29354  2.67741  2.69355  4.24690  2.90347  2.73739  3.18146  2.89801  2.37887  2.77519  2.98518  4.58477  3.61503
          0.19102  4.51576  1.81434  0.61958  0.77255  0.52158  0.90038
    593   2.45856  3.55638  2.48888  2.32908  4.21066  3.20978  3.66507  3.64377  2.44360  3.21645  4.00907  2.71169  3.85508  2.79689  2.76142  2.42653  2.56394  2.90188  5.43005  4.07365    823 - -
          2.68618  4.42225  2.77519  2.73123  3.46354  2.40513  3.72494  3.29354  2.67741  2.69355  4.24690  2.90347  2.73739  3.18146  2.89801  2.37887  2.77519  2.98518  4.58477  3.61503
          0.01947  4.34422  5.06656  0.61958  0.77255  0.52727  0.89211
    594   2.13684  4.93303  3.05537  2.51831  4.29333  2.62548  3.74002  3.72940  2.26795  3.30087  4.09130  2.59156  3.89063  2.87396  2.98950  2.12870  2.65044  3.10758  5.50935  4.15688    824 - -
          2.68618  4.42225  2.77519  2.73123  3.46354  2.40513  3.72494  3.29354  2.67741  2.69355  4.24690  2.90347  2.73739  3.18146  2.89801  2.37887  2.77519  2.98518  4.58477  3.61503
          0.01756  4.44683  5.16918  0.61958  0.77255  0.62743  0.76349
    595   2.22779  4.87888  3.08053  2.41647  4.12343  2.12745  3.72915  3.53869  2.52698  3.14454  3.96031  2.77662  3.91116  2.88255  2.66781  2.72831  2.92492  3.01271  5.39006  3.25350    825 - -
          2.68618  4.42225  2.77519  2.73123  3.46354  2.40513  3.72494  3.29354  2.67741  2.69355  4.24690  2.90347  2.73739  3.18146  2.89801  2.37887  2.77519  2.98518  4.58477  3.61503
          0.01756  4.44683  5.16918  0.61958  0.77255  0.62743  0.76349
    596   2.22080  4.92376  2.87464  2.50456  4.18686  3.49851  3.71555  3.03298  2.37730  3.20069  4.00502  2.34825  3.89755  2.85779  2.97492  2.03464  2.92029  3.07363  5.43122  4.08648    826 - -
          2.68618  4.42225  2.77519  2.73123  3.46354  2.40513  3.72494  3.29354  2.67741  2.69355  4.24690  2.90347  2.73739  3.18146  2.89801  2.37887  2.77519  2.98518  4.58477  3.61503
          0.04058  4.44683  3.57386  0.61958  0.77255  0.62743  0.76349
    597   2.58654  5.12028  2.67649  2.40317  4.44744  2.63597  2.68236  3.91254  2.43892  3.42861  4.19019  2.56043  3.44819  2.78922  2.92850  2.22640  2.62780  3.50651  5.59112  4.19813    827 - -
          2.68618  4.42225  2.77519  2.73123  3.46354  2.40513  3.72494  3.29354  2.67741  2.69355  4.24690  2.90347  2.73739  3.18146  2.89801  2.37887  2.77519  2.98518  4.58477  3.61503
          0.01796  4.42422  5.14656  0.61958  0.77255  0.65841  0.72913
    598   2.67040  3.40517  3.36359  2.80029  3.68403  3.59799  2.74989  2.87665  2.76928  2.48350  3.62163  2.31224  3.62576  2.87397  3.16820  2.82741  2.90198  2.58437  5.08732  3.30778    828 - -
          2.68618  4.42225  2.77519  2.73123  3.46354  2.40513  3.72494  3.29354  2.67741  2.69355  4.24690  2.90347  2.73739  3.18146  2.89801  2.37887  2.77519  2.98518  4.58477  3.61503
          0.01796  4.42422  5.14656  0.61958  0.77255  0.65841  0.72913
    599   2.53485  4.77554  3.13715  2.58285  3.39696  2.76935  3.06998  3.40083  2.57317  2.76212  3.86396  2.66462  3.91565  2.91743  3.02310  2.12122  2.57222  3.10120  5.30550  3.99216    829 - -
          2.68618  4.42225  2.77519  2.73123  3.46354  2.40513  3.72494  3.29354  2.67741  2.69355  4.24690  2.90347  2.73739  3.18146  2.89801  2.37887  2.77519  2.98518  4.58477  3.61503
          0.05425  4.42422  3.19863  0.61958  0.77255  0.65841  0.72913
    600   2.72790  4.99757  2.87290  2.50837  4.45577  2.26724  3.16818  3.92278  2.64003  3.47991  4.27616  2.27318  3.91758  2.97033  3.11048  1.70250  3.01652  3.51528  5.66355  4.29289    830 - -
          2.68618  4.42225  2.77519  2.73123  3.46354  2.40513  3.72494  3.29354  2.67741  2.69355  4.24690  2.90347  2.73739  3.18146  2.89801  2.37887  2.77519  2.98518  4.58477  3.61503
          0.06910  4.38859  2.91231  0.61958  0.77255  0.70405  0.68237
    601   2.55015  4.62436  3.18635  2.80290  4.39859  2.64448  4.02079  3.83680  2.88490  3.45530  4.26402  2.30474  3.88808  3.20499  3.30905  1.31384  2.93148  2.99019  5.67406  4.37209    831 - -
          2.68618  4.42225  2.77519  2.73123  3.46354  2.40513  3.72494  3.29354  2.67741  2.69355  4.24690  2.90347  2.73739  3.18146  2.89801  2.37887  2.77519  2.98518  4.58477  3.61503
          0.01958  4.33907  5.06141  0.61958  0.77255  0.76178  0.62893
    602   2.18530  4.25533  3.90091  3.34097  3.15977  2.15589  4.08934  2.14375  3.26439  2.45660  3.40599  3.63675  4.12041  3.53103  3.53626  3.00150  2.93057  2.01509  4.94275  3.73272    832 - -
          2.68618  4.42225  2.77519  2.73123  3.46354  2.40513  3.72494  3.29354  2.67741  2.69355  4.24690  2.90347  2.73739  3.18146  2.89801  2.37887  2.77519  2.98518  4.58477  3.61503
          0.01958  4.33907  5.06141  0.61958  0.77255  0.76178  0.62893
    603   2.65343  3.03522  3.16524  2.34651  3.87232  2.65551  3.74882  3.26537  2.60563  2.91844  3.76619  3.11155  3.24555  2.68074  3.03862  2.74431  2.88751  2.98607  5.21442  2.74915    833 - -
          2.68618  4.42225  2.77519  2.73123  3.46354  2.40513  3.72494  3.29354  2.67741  2.69355  4.24690  2.90347  2.73739  3.18146  2.89801  2.37887  2.77519  2.98518  4.58477  3.61503
          0.01958  4.33907  5.06141  0.61958  0.77255  0.76178  0.62893
    604   2.38882  4.23041  2.55603  2.22928  4.24836  2.89316  3.65869  3.68703  2.43270  3.24953  4.03665  2.70422  3.85143  2.78601  2.76619  2.65920  2.88828  3.32669  5.45366  2.73123    834 - -
          2.68618  4.42225  2.77519  2.73123  3.46354  2.40513  3.72494  3.29354  2.67741  2.69355  4.24690  2.90347  2.73739  3.18146  2.89801  2.37887  2.77519  2.98518  4.58477  3.61503
          0.05067  4.33907  3.31443  0.61958  0.77255  0.76178  0.62893
    605   2.78076  5.09005  2.19936  2.42235  4.65507  1.71460  3.88928  4.13539  2.79685  3.67733  4.48047  2.68624  3.91617  3.04394  3.31453  1.88438  3.10138  3.68352  5.85670  4.44992    835 - -
          2.68618  4.42225  2.77519  2.73123  3.46354  2.40513  3.72494  3.29354  2.67741  2.69355  4.24690  2.90347  2.73739  3.18146  2.89801  2.37887  2.77519  2.98518  4.58477  3.61503
          0.02019  4.30859  5.03093  0.61958  0.77255  0.79440  0.60121
    606   2.65755  4.30401  3.67709  3.10925  3.12997  3.66758  3.95272  2.53643  3.04607  2.32212  2.96919  3.47385  4.05066  3.33475  3.36380  1.75700  2.56185  2.51189  4.91053  3.68769    836 - -
          2.68618  4.42225  2.77519  2.73123  3.46354  2.40513  3.72494  3.29354  2.67741  2.69355  4.24690  2.90347  2.73739  3.18146  2.89801  2.37887  2.77519  2.98518  4.58477  3.61503
          0.02019  4.30859  5.03093  0.61958  0.77255  0.79440  0.60121
    607   2.54756  4.98351  2.60123  2.42821  4.35156  2.70614  3.71120  3.45167  2.50768  3.35457  4.14053  2.33876  3.85676  2.84224  2.99115  1.88107  2.92562  3.41178  5.54907  4.17703    837 - -
          2.68618  4.42046  2.77537  2.73140  3.46371  2.40463  3.72512  3.29371  2.67758  2.69372  4.24707  2.90339  2.73757  3.18164  2.89805  2.37870  2.77507  2.98520  4.58494  3.61520
          0.95667  0.83609  1.70140  0.68234  0.70408  0.72577  0.66155
    608   2.48924  4.48117  3.18910  2.75673  4.03622  2.91732  3.89986  3.42483  2.79018  3.09770  3.94107  2.46532  3.83199  3.11634  3.19519  1.75075  2.83587  2.25386  5.37654  4.09767    840 - -
          2.68618  4.42225  2.77519  2.73123  3.46354  2.40513  3.72494  3.29354  2.67741  2.69355  4.24690  2.90347  2.73739  3.18146  2.89801  2.37887  2.77519  2.98518  4.58477  3.61503
          0.02365  4.15199  4.87434  0.61958  0.77255  0.93447  0.49889
    609   2.77068  5.19502  1.82230  2.27340  4.47258  3.34589  3.70683  3.97638  2.56823  3.50487  4.30401  1.98865  3.85010  2.84784  3.08584  2.41445  3.02755  3.57967  5.66588  3.64910    841 - -
          2.68618  4.42225  2.77519  2.73123  3.46354  2.40513  3.72494  3.29354  2.67741  2.69355  4.24690  2.90347  2.73739  3.18146  2.89801  2.37887  2.77519  2.98518  4.58477  3.61503
          0.02365  4.15199  4.87434  0.61958  0.77255  0.93447  0.49889
    610   1.99019  4.54805  3.11562  2.47519  4.08871  2.12823  3.84936  3.48685  2.71794  3.13541  3.96683  3.10633  3.82304  3.04388  3.14373  2.19177  2.83758  2.82128  5.40268  4.11032    842 - -
          2.68618  4.42225  2.77519  2.73123  3.46354  2.40513  3.72494  3.29354  2.67741  2.69355  4.24690  2.90347  2.73739  3.18146  2.89801  2.37887  2.77519  2.98518  4.58477  3.61503
          0.02365  4.15199  4.87434  0.61958  0.77255  0.93447  0.49889
    611   2.75693  5.02121  2.64864  2.39904  4.35722  2.34874  2.99493  3.90515  2.60447  3.46031  4.28571  1.65846  3.87885  2.94136  3.05545  2.75419  3.04415  3.51599  5.59501  4.19813    843 - -
          2.68618  4.42225  2.77519  2.73123  3.46354  2.40513  3.72494  3.29354  2.67741  2.69355  4.24690  2.90347  2.73739  3.18146  2.89801  2.37887  2.77519  2.98518  4.58477  3.61503
          0.02365  4.15199  4.87434  0.61958  0.77255  0.93447  0.49889
    612   1.38614  4.23158  3.66277  3.25905  4.05095  2.11926  4.22798  3.26486  3.24112  3.10008  3.98697  3.43644  3.83186  3.53164  3.55204  2.56131  2.79722  2.20762  5.46847  4.25596    844 - -
          2.68618  4.42225  2.77519  2.73123  3.46354  2.40513  3.72494  3.29354  2.67741  2.69355  4.24690  2.90347  2.73739  3.18146  2.89801  2.37887  2.77519  2.98518  4.58477  3.61503
          0.02365  4.15199  4.87434  0.61958  0.77255  0.93447  0.49889
    613   2.61719  4.88529  2.52741  2.30773  4.15214  3.40862  3.63342  3.58096  2.42550  3.16236  3.24670  2.77995  3.40365  2.77207  2.89859  2.49811  2.20296  3.23552  5.38425  4.03099    845 - -
          2.68626  4.42233  2.77528  2.73132  3.46362  2.40521  3.72477  3.29362  2.67749  2.69363  4.24698  2.90310  2.73748  3.18114  2.89809  2.37860  2.77519  2.98527  4.58485  3.61512
          0.80007  0.68465  3.06961  0.12284  2.15766  0.87690  0.53798
    614   2.30474  4.22012  4.17951  3.61292  3.36634  3.89292  4.26072  1.99904  3.51151  2.24175  2.42922  3.86203  4.25962  3.75756  3.73229  3.19507  2.72634  1.62939  4.97767  3.78371    847 - -
          2.68618  4.42225  2.77519  2.73123  3.46354  2.40513  3.72494  3.29354  2.67741  2.69355  4.24690  2.90347  2.73739  3.18146  2.89801  2.37887  2.77519  2.98518  4.58477  3.61503
          0.02386  4.14335  4.86570  0.61958  0.77255  0.94109  0.49463
    615   2.10004  4.61980  3.11550  2.59523  3.88008  2.71303  3.72529  2.65854  2.23371  2.91888  3.76796  2.89389  3.86414  2.92301  2.97497  2.69314  2.85102  2.96708  5.21152  3.92096    848 - -
          2.68618  4.42225  2.77519  2.73123  3.46354  2.40513  3.72494  3.29354  2.67741  2.69355  4.24690  2.90347  2.73739  3.18146  2.89801  2.37887  2.77519  2.98518  4.58477  3.61503
          0.02386  4.14335  4.86570  0.61958  0.77255  0.94109  0.49463
    616   2.59969  4.22613  3.72650  3.16795  3.10358  3.60930  3.97886  2.45070  3.09900  2.43494  3.37701  3.49630  4.02412  3.38138  3.39860  2.29230  2.29167  1.89153  4.90187  3.68211    849 - -
          2.68618  4.42225  2.77519  2.73123  3.46354  2.40513  3.72494  3.29354  2.67741  2.69355  4.24690  2.90347  2.73739  3.18146  2.89801  2.37887  2.77519  2.98518  4.58477  3.61503
          0.02386  4.14335  4.86570  0.61958  0.77255  0.60191  0.79355
    617   2.18152  4.79109  2.72274  2.53129  3.65650  3.17564  3.71706  3.45187  2.53845  3.07318  3.89647  2.38430  3.88108  2.88083  2.99589  2.48571  2.88665  2.48220  5.33317  4.00966    850 - -
          2.68618  4.42225  2.77519  2.73123  3.46354  2.40513  3.72494  3.29354  2.67741  2.69355  4.24690  2.90347  2.73739  3.18146  2.89801  2.37887  2.77519  2.98518  4.58477  3.61503
          0.01972  4.33190  5.05425  0.61958  0.77255  0.60488  0.78996
    618   2.69481  5.15180  2.96025  2.30720  4.48462  3.23390  3.28889  3.95268  2.06160  3.44576  4.19813  2.24021  3.86077  2.30644  2.50898  2.56752  2.92351  3.53641  4.52079  4.19638    851 - -
          2.68618  4.42225  2.77519  2.73123  3.46354  2.40513  3.72494  3.29354  2.67741  2.69355  4.24690  2.90347  2.73739  3.18146  2.89801  2.37887  2.77519  2.98518  4.58477  3.61503
          0.15458  4.40536  2.03243  0.61958  0.77255  0.68303  0.70336
    619   2.63638  4.95036  2.83315  2.32067  4.22290  2.72751  3.63905  3.19750  2.31230  3.22400  3.52009  2.55293  3.83321  2.56034  2.88618  2.64058  2.44832  3.30150  5.42918  4.06721    852 - -
          2.68617  4.42233  2.77527  2.73131  3.46361  2.40520  3.72502  3.29338  2.67748  2.69345  4.24641  2.90354  2.73747  3.18115  2.89808  2.37887  2.77505  2.98514  4.58484  3.61511
          0.76220  0.91743  2.01131  0.13470  2.07132  0.42284  1.06474
    620   1.84873  4.71018  3.00008  2.61208  3.93188  3.51663  3.75367  3.30894  2.59699  2.96705  3.44631  3.10687  3.91519  2.31327  3.03618  2.73920  2.64143  2.63777  5.26134  3.95999    854 - -
          2.68618  4.42225  2.77519  2.73123  3.46354  2.40513  3.72494  3.29354  2.67741  2.69355  4.24690  2.90347  2.73739  3.18146  2.89801  2.37887  2.77519  2.98518  4.58477  3.61503
          0.01901  4.36790  5.09025  0.61958  0.77255  0.42347  1.06354
    621   1.86055  4.62109  3.34190  2.79250  3.89060  2.72272  3.87855  3.27505  2.77301  2.29027  3.80147  2.99282  3.21938  3.10265  3.18997  2.54330  2.66256  2.83327  5.25840  3.98299    855 - -
          2.68618  4.42225  2.77519  2.73123  3.46354  2.40513  3.72494  3.29354  2.67741  2.69355  4.24690  2.90347  2.73739  3.18146  2.89801  2.37887  2.77519  2.98518  4.58477  3.61503
          0.01656  4.50475  5.22709  0.61958  0.77255  0.53977  0.87439
    622   2.59282  4.74789  3.20337  2.64387  3.94802  3.56567  3.47318  2.86310  2.41189  2.27749  3.83064  2.84842  3.32010  2.80855  3.06891  2.25253  2.63594  2.92267  5.27881  3.97786    856 - -
          2.68618  4.42225  2.77519  2.73123  3.46354  2.40513  3.72494  3.29354  2.67741  2.69355  4.24690  2.90347  2.73739  3.18146  2.89801  2.37887  2.77519  2.98518  4.58477  3.61503
          0.01656  4.50475  5.22709  0.61958  0.77255  0.53977  0.87439
    623   3.12743  5.70558  2.08795  0.97810  5.02671  3.48227  3.97967  4.54742  2.94788  4.02794  4.84751  2.94531  4.07533  3.13121  3.52940  2.25731  3.40808  4.10234  6.17870  4.67994    857 - -
          2.68618  4.42225  2.77519  2.73123  3.46354  2.40513  3.72494  3.29354  2.67741  2.69355  4.24690  2.90347  2.73739  3.18146  2.89801  2.37887  2.77519  2.98518  4.58477  3.61503
          0.05208  4.50475  3.22654  0.61958  0.77255  0.53977  0.87439
    624   2.70316  5.01584  3.01838  2.49318  4.35419  2.25468  3.72820  3.46313  2.04917  3.35060  4.13503  2.83763  3.32457  2.85505  2.95520  2.01510  2.94873  3.41904  5.54369  4.18185    858 - -
          2.68618  4.42225  2.77519  2.73123  3.46354  2.40513  3.72494  3.29354  2.67741  2.69355  4.24690  2.90347  2.73739  3.18146  2.89801  2.37887  2.77519  2.98518  4.58477  3.61503
          0.01716  4.46982  5.19217  0.61958  0.77255  0.50259  0.92877
    625   2.70173  4.12776  3.20391  2.64343  3.17362  3.00508  3.78064  3.36377  1.92008  2.69663  3.84690  3.14090  3.95421  2.96638  2.79294  2.09643  2.93395  3.07618  5.29188  3.98981    859 - -
          2.68618  4.42225  2.77519  2.73123  3.46354  2.40513  3.72494  3.29354  2.67741  2.69355  4.24690  2.90347  2.73739  3.18146  2.89801  2.37887  2.77519  2.98518  4.58477  3.61503
          0.01656  4.50475  5.22709  0.61958  0.77255  0.53977  0.87439
    626   2.70641  4.91705  3.08574  2.54896  4.18727  2.76588  3.48135  3.33718  2.54696  3.20818  3.56972  1.87455  3.92553  2.90057  3.00765  2.10340  2.94640  3.27677  5.44235  4.10341    860 - -
          2.68618  4.42225  2.77519  2.73123  3.46354  2.40513  3.72494  3.29354  2.67741  2.69355  4.24690  2.90347  2.73739  3.18146  2.89801  2.37887  2.77519  2.98518  4.58477  3.61503
          0.01656  4.50475  5.22709  0.61958  0.77255  0.53977  0.87439
    627   3.17164  5.82133  1.67627  1.19236  5.11417  3.48123  3.98921  4.65280  2.98177  4.11020  4.93143  2.12616  4.08476  3.14068  3.58612  2.80135  3.45121  4.19428  6.25290  4.72733    861 - -
          2.68618  4.42225  2.77519  2.73123  3.46354  2.40513  3.72494  3.29354  2.67741  2.69355  4.24690  2.90347  2.73739  3.18146  2.89801  2.37887  2.77519  2.98518  4.58477  3.61503
          0.01656  4.50475  5.22709  0.61958  0.77255  0.53977  0.87439
    628   2.51559  5.13168  2.52471  1.93229  3.95878  2.87444  3.69071  3.90452  2.44809  3.42470  4.18729  2.79882  3.88728  2.80186  2.93604  2.12698  2.94521  3.03910  5.59078  4.20096    862 - -
          2.68618  4.42225  2.77519  2.73123  3.46354  2.40513  3.72494  3.29354  2.67741  2.69355  4.24690  2.90347  2.73739  3.18146  2.89801  2.37887  2.77519  2.98518  4.58477  3.61503
          0.13510  4.50475  2.16006  0.61958  0.77255  0.53977  0.87439
    629   2.65183  4.69748  3.10836  2.79057  4.26908  1.29492  4.02752  3.75910  2.92161  3.38955  4.22608  2.93004  3.95305  3.23869  3.33754  2.10893  3.01259  3.35956  5.59464  3.62123    863 - -
          2.68618  4.42225  2.77519  2.73123  3.46354  2.40513  3.72494  3.29354  2.67741  2.69355  4.24690  2.90347  2.73739  3.18146  2.89801  2.37887  2.77519  2.98518  4.58477  3.61503
          0.12504  4.38827  2.25272  0.61958  0.77255  0.70444  0.68198
    630   2.52241  3.53489  3.46734  2.90075  3.23751  2.74763  3.45985  2.73205  2.85737  2.58114  3.47021  3.06792  3.97486  2.96391  3.03495  2.83653  2.85653  2.53621  4.94600  2.61807    864 - -
          2.68618  4.42225  2.77519  2.73123  3.46354  2.40513  3.72494  3.29354  2.67741  2.69355  4.24690  2.90347  2.73739  3.18146  2.89801  2.37887  2.77519  2.98518  4.58477  3.61503
          0.08047  4.28393  2.75633  0.61958  0.77255  0.57571  0.82624
    631   2.65186  4.63781  2.97599  2.64927  2.74822  3.10680  3.24807  3.21110  2.63151  2.62824  3.72559  3.13486  3.92304  2.96761  2.88912  2.05863  2.88354  2.94045  5.16993  3.52504    865 - -
          2.68618  4.42225  2.77519  2.73123  3.46354  2.40513  3.72494  3.29354  2.67741  2.69355  4.24690  2.90347  2.73739  3.18146  2.89801  2.37887  2.77519  2.98518  4.58477  3.61503
          0.01940  4.34818  5.07052  0.61958  0.77255  0.66006  0.72737
    632   2.65872  4.63370  3.23120  2.67184  3.82160  3.05228  3.40084  2.99985  2.65254  2.53035  3.72630  2.69593  3.56963  2.98756  3.07994  2.28915  2.45708  2.52358  5.18211  3.89737    866 - -
          2.68618  4.42225  2.77519  2.73123  3.46354  2.40513  3.72494  3.29354  2.67741  2.69355  4.24690  2.90347  2.73739  3.18146  2.89801  2.37887  2.77519  2.98518  4.58477  3.61503
          0.01864  4.38753  5.10988  0.61958  0.77255  0.58554  0.81375
    633   2.70258  4.98595  3.00830  2.48028  4.23555  3.49668  2.58108  3.68751  2.48158  3.25943  4.05669  2.73995  3.05574  2.70547  2.94792  1.93670  2.93564  3.33782  5.46118  3.21317    867 - -
          2.68618  4.42225  2.77519  2.73123  3.46354  2.40513  3.72494  3.29354  2.67741  2.69355  4.24690  2.90347  2.73739  3.18146  2.89801  2.37887  2.77519  2.98518  4.58477  3.61503
          0.04109  4.43750  3.56008  0.61958  0.77255  0.64041  0.74882
    634   2.77741  5.20066  2.07931  2.01700  4.50272  2.93621  3.73451  3.96647  2.54168  3.49301  4.27216  2.51942  3.90597  2.85869  3.04528  2.60919  3.01987  2.31576  5.66809  4.26511    868 - -
          2.68618  4.42225  2.77519  2.73123  3.46354  2.40513  3.72494  3.29354  2.67741  2.69355  4.24690  2.90347  2.73739  3.18146  2.89801  2.37887  2.77519  2.98518  4.58477  3.61503
          0.15585  4.41454  2.02335  0.61958  0.77255  0.67117  0.71562
    635   2.50442  4.55778  3.12562  2.85244  4.53295  1.40507  4.12245  3.98524  3.03237  3.60040  4.40536  2.51624  3.86351  3.32193  3.44546  1.94159  2.67445  3.45878  5.80555  4.51600    869 - -
          2.68608  4.42248  2.77531  2.73147  3.46299  2.40491  3.72518  3.29360  2.67764  2.69367  4.24578  2.90324  2.73741  3.18170  2.89746  2.37896  2.77543  2.98519  4.58500  3.61526
          0.92756  0.83684  1.76371  0.97422  0.47399  0.37689  1.15834
    636   2.55371  4.71533  2.77304  2.49803  3.92383  2.91683  3.73810  2.84026  2.58311  2.79785  3.80298  3.09268  3.90755  2.92376  3.02705  2.41627  2.22287  2.75050  5.25052  3.94678    873 - -
          2.68618  4.42225  2.77519  2.73123  3.46354  2.40513  3.72494  3.29354  2.67741  2.69355  4.24690  2.90347  2.73739  3.18146  2.89801  2.37887  2.77519  2.98518  4.58477  3.61503
          0.01909  4.36380  5.08614  0.61958  0.77255  0.35707  1.20306
    637   2.73266  5.22465  2.08455  2.40925  4.55898  2.88878  3.43488  4.03960  1.97209  3.52491  4.26976  2.72236  3.89212  2.50364  2.92859  2.46482  2.96527  3.60989  5.66192  3.56530    874 - -
          2.68618  4.42225  2.77519  2.73123  3.46354  2.40513  3.72494  3.29354  2.67741  2.69355  4.24690  2.90347  2.73739  3.18146  2.89801  2.37887  2.77519  2.98518  4.58477  3.61503
          0.01604  4.53653  5.25887  0.61958  0.77255  0.48576  0.95510
    638   2.59745  4.82584  3.16185  2.39855  4.04328  3.56007  3.77319  2.93009  2.59764  2.42782  3.90575  2.73201  3.95076  2.70029  3.04798  1.91148  2.70622  3.14562  5.34669  4.03161    875 - -
          2.68618  4.42225  2.77519  2.73123  3.46354  2.40513  3.72494  3.29354  2.67741  2.69355  4.24690  2.90347  2.73739  3.18146  2.89801  2.37887  2.77519  2.98518  4.58477  3.61503
          0.01604  4.53653  5.25887  0.61958  0.77255  0.48576  0.95510
    639   2.73530  5.17791  2.99884  2.44683  4.50320  3.21842  2.30572  3.96829  2.34141  3.46972  4.22629  2.50408  3.90323  2.27343  2.47680  2.45845  2.96457  3.55868  5.61718  3.75905    876 - -
          2.68618  4.42225  2.77519  2.73123  3.46354  2.40513  3.72494  3.29354  2.67741  2.69355  4.24690  2.90347  2.73739  3.18146  2.89801  2.37887  2.77519  2.98518  4.58477  3.61503
          0.01604  4.53653  5.25887  0.61958  0.77255  0.48576  0.95510
    640   2.79123  5.24312  2.66817  2.48917  4.59506  3.54893  2.96214  4.05599  2.05202  3.21332  4.28953  3.02205  3.93848  2.25227  1.82436  2.75853  3.01443  3.63945  5.65307  4.28113    877 - -
          2.68618  4.42225  2.77519  2.73123  3.46354  2.40513  3.72494  3.29354  2.67741  2.69355  4.24690  2.90347  2.73739  3.18146  2.89801  2.37887  2.77519  2.98518  4.58477  3.61503
          0.01604  4.53653  5.25887  0.61958  0.77255  0.48576  0.95510
    641   2.59408  4.58091  3.41620  2.85575  3.77495  3.62223  3.89130  2.77143  2.80565  2.44272  3.70446  3.30378  4.02348  3.14440  2.75494  1.66561  2.43363  2.87879  5.17152  3.91098    878 - -
          2.68618  4.42225  2.77519  2.73123  3.46354  2.40513  3.72494  3.29354  2.67741  2.69355  4.24690  2.90347  2.73739  3.18146  2.89801  2.37887  2.77519  2.98518  4.58477  3.61503
          0.01604  4.53653  5.25887  0.61958  0.77255  0.48576  0.95510
    642   2.83670  4.33421  4.18539  3.60857  3.10006  3.93238  4.23379  2.07831  3.50600  1.85628  3.09415  3.86839  4.29203  3.74160  3.72542  1.59599  3.07093  2.43057  4.94661  3.74951    879 - -
          2.68618  4.42225  2.77519  2.73123  3.46354  2.40513  3.72494  3.29354  2.67741  2.69355  4.24690  2.90347  2.73739  3.18146  2.89801  2.37887  2.77519  2.98518  4.58477  3.61503
          0.01604  4.53653  5.25887  0.61958  0.77255  0.48576  0.95510
    643   2.96062  5.27267  3.20967  2.48586  4.60939  3.67364  3.30501  4.03768  2.31267  3.24117  4.33548  3.16365  4.06424  1.24150  2.37000  2.94277  3.16933  3.67354  5.64635  4.34085    880 - -
          2.68618  4.42225  2.77519  2.73123  3.46354  2.40513  3.72494  3.29354  2.67741  2.69355  4.24690  2.90347  2.73739  3.18146  2.89801  2.37887  2.77519  2.98518  4.58477  3.61503
          0.03703  4.53653  3.66356  0.61958  0.77255  0.48576  0.95510
    644   3.90569  5.60337  4.47383  3.90155  5.13601  4.20398  4.51802  4.77000  2.79104  4.16612  5.18502  4.19278  4.70839  3.73911  0.33034  3.98339  4.14870  4.47295  5.97360  4.96890    881 - -
          2.68618  4.42225  2.77519  2.73123  3.46354  2.40513  3.72494  3.29354  2.67741  2.69355  4.24690  2.90347  2.73739  3.18146  2.89801  2.37887  2.77519  2.98518  4.58477  3.61503
          0.01638  4.51588  5.23822  0.61958  0.77255  0.46412  0.99072
    645   3.74289  5.83476  3.01522  0.36138  5.30095  3.86837  4.58189  4.91470  3.57112  4.43532  5.43643  3.56058  4.51895  3.81865  4.01444  3.68350  4.06962  4.54566  6.32781  5.13203    882 - -
          2.68618  4.42225  2.77519  2.73123  3.46354  2.40513  3.72494  3.29354  2.67741  2.69355  4.24690  2.90347  2.73739  3.18146  2.89801  2.37887  2.77519  2.98518  4.58477  3.61503
          0.01604  4.53653  5.25887  0.61958  0.77255  0.48576  0.95510
    646   0.54962  4.46684  4.27988  4.03815  4.53723  3.35096  4.89309  3.53378  3.98077  3.49665  4.50820  3.94280  4.13962  4.25955  4.17548  2.83583  3.12533  2.81600  6.04106  4.85309    883 - -
          2.68618  4.42225  2.77519  2.73123  3.46354  2.40513  3.72494  3.29354  2.67741  2.69355  4.24690  2.90347  2.73739  3.18146  2.89801  2.37887  2.77519  2.98518  4.58477  3.61503
          0.01604  4.53653  5.25887  0.61958  0.77255  0.48576  0.95510
    647   0.37261  4.67763  4.29562  4.17665  4.87235  3.47572  5.09334  4.11633  4.21524  3.95898  4.94667  4.10856  4.27864  4.49376  4.37849  3.03899  3.36387  3.63712  6.21673  5.12131    884 - -
          2.68618  4.42225  2.77519  2.73123  3.46354  2.40513  3.72494  3.29354  2.67741  2.69355  4.24690  2.90347  2.73739  3.18146  2.89801  2.37887  2.77519  2.98518  4.58477  3.61503
          0.01604  4.53653  5.25887  0.61958  0.77255  0.48576  0.95510
    648   4.00066  5.29170  5.25952  4.94702  3.54125  4.82479  5.41008  2.81509  4.72001  0.34810  3.43262  5.16879  5.17489  4.91476  4.76862  4.55405  4.27813  3.01510  5.60652  4.46966    885 - -
          2.68618  4.42225  2.77519  2.73123  3.46354  2.40513  3.72494  3.29354  2.67741  2.69355  4.24690  2.90347  2.73739  3.18146  2.89801  2.37887  2.77519  2.98518  4.58477  3.61503
          0.01604  4.53653  5.25887  0.61958  0.77255  0.48576  0.95510
    649   2.56970  4.59487  3.42647  2.88465  3.85315  3.59188  3.93882  3.16376  2.85115  2.89536  3.04342  2.22674  4.02832  3.18432  3.24860  2.85501  1.63743  2.63198  5.24874  3.98504    886 - -
          2.68618  4.42225  2.77519  2.73123  3.46354  2.40513  3.72494  3.29354  2.67741  2.69355  4.24690  2.90347  2.73739  3.18146  2.89801  2.37887  2.77519  2.98518  4.58477  3.61503
          0.01604  4.53653  5.25887  0.61958  0.77255  0.48576  0.95510
    650   3.75842  5.62916  3.97395  3.52532  5.18090  4.10970  4.34330  4.67384  0.39365  4.10970  5.07911  3.90052  4.59844  3.52814  2.81918  3.78362  3.98118  4.36034  5.98491  4.92727    887 - -
          2.68618  4.42225  2.77519  2.73123  3.46354  2.40513  3.72494  3.29354  2.67741  2.69355  4.24690  2.90347  2.73739  3.18146  2.89801  2.37887  2.77519  2.98518  4.58477  3.61503
          0.01604  4.53653  5.25887  0.61958  0.77255  0.48576  0.95510
    651   4.24147  5.45439  5.17361  5.05025  0.34499  4.68103  4.36033  3.74596  4.95808  2.97530  4.39389  4.84462  5.15298  4.95069  4.91154  4.44413  4.55681  3.77778  4.48874  2.80463    888 - -
          2.68618  4.42225  2.77519  2.73123  3.46354  2.40513  3.72494  3.29354  2.67741  2.69355  4.24690  2.90347  2.73739  3.18146  2.89801  2.37887  2.77519  2.98518  4.58477  3.61503
          0.01604  4.53653  5.25887  0.61958  0.77255  0.48576  0.95510
    652   3.94038  5.63087  4.51101  3.93743  5.16984  4.23068  4.54752  4.80839  2.81803  4.20048  5.22072  4.22616  4.73590  3.76946  0.31812  4.01853  4.18316  4.51070  5.99990  5.00112    889 - -
          2.68618  4.42225  2.77519  2.73123  3.46354  2.40513  3.72494  3.29354  2.67741  2.69355  4.24690  2.90347  2.73739  3.18146  2.89801  2.37887  2.77519  2.98518  4.58477  3.61503
          0.01604  4.53653  5.25887  0.61958  0.77255  0.48576  0.95510
    653   3.23493  4.71441  4.47766  3.90664  3.33661  4.32445  4.57345  2.64709  3.68988  1.01192  1.95635  4.21466  4.61223  2.66952  3.89336  3.63091  3.45677  2.72634  5.19979  4.07520    890 - -
          2.68618  4.42225  2.77519  2.73123  3.46354  2.40513  3.72494  3.29354  2.67741  2.69355  4.24690  2.90347  2.73739  3.18146  2.89801  2.37887  2.77519  2.98518  4.58477  3.61503
          0.01604  4.53653  5.25887  0.61958  0.77255  0.48576  0.95510
    654   3.53743  5.59515  4.00168  3.25216  5.16279  4.06541  3.92370  4.47448  0.65386  3.83716  4.73018  3.60256  4.42009  3.05530  1.99164  3.51718  3.66983  4.15975  5.79848  4.70088    891 - -
          2.68618  4.42225  2.77519  2.73123  3.46354  2.40513  3.72494  3.29354  2.67741  2.69355  4.24690  2.90347  2.73739  3.18146  2.89801  2.37887  2.77519  2.98518  4.58477  3.61503
          0.01604  4.53653  5.25887  0.61958  0.77255  0.48576  0.95510
    655   3.94038  5.63087  4.51101  3.93743  5.16984  4.23068  4.54752  4.80839  2.81803  4.20048  5.22072  4.22616  4.73590  3.76946  0.31812  4.01853  4.18316  4.51070  5.99990  5.00112    892 - -
          2.68618  4.42225  2.77519  2.73123  3.46354  2.40513  3.72494  3.29354  2.67741  2.69355  4.24690  2.90347  2.73739  3.18146  2.89801  2.37887  2.77519  2.98518  4.58477  3.61503
          0.01604  4.53653  5.25887  0.61958  0.77255  0.48576  0.95510
    656   3.75842  5.62916  3.97395  3.52532  5.18090  4.10970  4.34330  4.67384  0.39365  4.10970  5.07911  3.90052  4.59844  3.52814  2.81918  3.78362  3.98118  4.36034  5.98491  4.92727    893 - -
          2.68618  4.42225  2.77519  2.73123  3.46354  2.40513  3.72494  3.29354  2.67741  2.69355  4.24690  2.90347  2.73739  3.18146  2.89801  2.37887  2.77519  2.98518  4.58477  3.61503
          0.01604  4.53653  5.25887  0.61958  0.77255  0.48576  0.95510
    657   3.38907  6.09535  1.07939  1.18958  5.36795  3.51976  4.14131  4.94414  3.26160  4.39502  5.27973  2.96791  4.18940  3.31853  3.93340  3.22624  3.69601  4.47573  6.52777  4.95112    894 - -
          2.68618  4.42225  2.77519  2.73123  3.46354  2.40513  3.72494  3.29354  2.67741  2.69355  4.24690  2.90347  2.73739  3.18146  2.89801  2.37887  2.77519  2.98518  4.58477  3.61503
          0.01604  4.53653  5.25887  0.61958  0.77255  0.48576  0.95510
    658   3.94038  5.63087  4.51101  3.93743  5.16984  4.23068  4.54752  4.80839  2.81803  4.20048  5.22072  4.22616  4.73590  3.76946  0.31812  4.01853  4.18316  4.51070  5.99990  5.00112    895 - -
          2.68621  4.42228  2.77523  2.73109  3.46357  2.40516  3.72498  3.29357  2.67744  2.69358  4.24693  2.90350  2.73743  3.18150  2.89762  2.37890  2.77523  2.98522  4.58480  3.61506
          0.06193  2.90308  5.25887  0.85156  0.55643  0.48576  0.95510
    659   3.58027  0.22464  5.15050  5.06735  4.99333  4.01767  5.58318  4.32282  4.93299  4.16839  5.32389  4.90773  4.76226  5.24916  4.92149  3.84722  4.10114  4.00251  6.19164  5.26079    899 - -
          2.68618  4.42225  2.77519  2.73123  3.46354  2.40513  3.72494  3.29354  2.67741  2.69355  4.24690  2.90347  2.73739  3.18146  2.89801  2.37887  2.77519  2.98518  4.58477  3.61503
          0.01604  4.53653  5.25887  0.61958  0.77255  0.48576  0.95510
    660   4.50005  5.49442  5.37271  5.25870  0.83822  5.04014  3.76494  4.07417  5.05172  3.25751  4.61469  4.61346  5.30689  4.76668  4.89629  4.44818  4.70244  4.03175  3.84681  1.04897    900 - -
          2.68618  4.42225  2.77519  2.73123  3.46354  2.40513  3.72494  3.29354  2.67741  2.69355  4.24690  2.90347  2.73739  3.18146  2.89801  2.37887  2.77519  2.98518  4.58477  3.61503
          0.01604  4.53653  5.25887  0.61958  0.77255  0.48576  0.95510
    661   2.93668  5.46885  2.14237  1.18855  4.78661  3.50615  3.17925  4.28343  2.64646  3.76029  4.53438  2.96545  3.99669  2.95365  2.71547  2.86910  3.18388  3.85053  5.89602  4.45712    901 - -
          2.68618  4.42225  2.77519  2.73123  3.46354  2.40513  3.72494  3.29354  2.67741  2.69355  4.24690  2.90347  2.73739  3.18146  2.89801  2.37887  2.77519  2.98518  4.58477  3.61503
          0.01604  4.53653  5.25887  0.61958  0.77255  0.48576  0.95510
    662   3.75842  5.62916  3.97395  3.52532  5.18090  4.10970  4.34330  4.67384  0.39365  4.10970  5.07911  3.90052  4.59844  3.52814  2.81918  3.78362  3.98118  4.36034  5.98491  4.92727    902 - -
          2.68618  4.42225  2.77519  2.73123  3.46354  2.40513  3.72494  3.29354  2.67741  2.69355  4.24690  2.90347  2.73739  3.18146  2.89801  2.37887  2.77519  2.98518  4.58477  3.61503
          0.01604  4.53653  5.25887  0.61958  0.77255  0.48576  0.95510
    663   3.53439  5.58034  3.93231  3.25120  5.13356  4.04727  3.95748  4.47267  0.61139  3.84989  4.74966  3.60920  4.42474  3.09449  2.15850  3.51995  3.68232  4.15659  5.81291  4.70640    903 - -
          2.68618  4.42225  2.77519  2.73123  3.46354  2.40513  3.72494  3.29354  2.67741  2.69355  4.24690  2.90347  2.73739  3.18146  2.89801  2.37887  2.77519  2.98518  4.58477  3.61503
          0.01604  4.53653  5.25887  0.61958  0.77255  0.48576  0.95510
    664   3.39058  4.80581  5.02063  4.74745  4.14838  4.39126  5.47364  2.26070  4.63451  2.74348  4.04887  4.82549  4.94734  4.96588  4.78115  3.97385  3.75508  0.46002  6.02632  4.78679    904 - -
          2.68618  4.42225  2.77519  2.73123  3.46354  2.40513  3.72494  3.29354  2.67741  2.69355  4.24690  2.90347  2.73739  3.18146  2.89801  2.37887  2.77519  2.98518  4.58477  3.61503
          0.01604  4.53653  5.25887  0.61958  0.77255  0.48576  0.95510
    665   3.94038  5.63087  4.51101  3.93743  5.16984  4.23068  4.54752  4.80839  2.81803  4.20048  5.22072  4.22616  4.73590  3.76946  0.31812  4.01853  4.18316  4.51070  5.99990  5.00112    905 - -
          2.68618  4.42225  2.77519  2.73123  3.46354  2.40513  3.72494  3.29354  2.67741  2.69355  4.24690  2.90347  2.73739  3.18146  2.89801  2.37887  2.77519  2.98518  4.58477  3.61503
          0.01604  4.53653  5.25887  0.61958  0.77255  0.48576  0.95510
    666   4.33107  5.54561  4.88355  4.77240  2.63196  4.65431  4.13179  4.27466  4.62208  3.54658  4.87998  4.62972  5.12885  4.75006  4.64934  4.38208  4.62940  4.17946  4.28647  0.32295    906 - -
          2.68618  4.42225  2.77519  2.73123  3.46354  2.40513  3.72494  3.29354  2.67741  2.69355  4.24690  2.90347  2.73739  3.18146  2.89801  2.37887  2.77519  2.98518  4.58477  3.61503
          0.01604  4.53653  5.25887  0.61958  0.77255  0.48576  0.95510
    667   2.96419  5.43213  2.79312  1.52833  4.74137  3.55541  2.76905  4.23561  2.55329  3.71343  4.50163  3.02273  4.02684  1.66373  2.99236  2.90738  3.20185  3.82417  5.83095  4.42943    907 - -
          2.68618  4.42225  2.77519  2.73123  3.46354  2.40513  3.72494  3.29354  2.67741  2.69355  4.24690  2.90347  2.73739  3.18146  2.89801  2.37887  2.77519  2.98518  4.58477  3.61503
          0.01604  4.53653  5.25887  0.61958  0.77255  0.48576  0.95510
    668   2.79128  4.69605  3.96078  3.85999  4.85118  3.42190  4.91652  4.49536  3.98607  4.17468  5.06809  3.92679  4.22203  4.28057  4.20886  0.41373  3.32771  3.86576  6.16907  4.95655    908 - -
          2.68618  4.42225  2.77519  2.73123  3.46354  2.40513  3.72494  3.29354  2.67741  2.69355  4.24690  2.90347  2.73739  3.18146  2.89801  2.37887  2.77519  2.98518  4.58477  3.61503
          0.01604  4.53653  5.25887  0.61958  0.77255  0.48576  0.95510
    669   3.94038  5.63087  4.51101  3.93743  5.16984  4.23068  4.54752  4.80839  2.81803  4.20048  5.22072  4.22616  4.73590  3.76946  0.31812  4.01853  4.18316  4.51070  5.99990  5.00112    909 - -
          2.68618  4.42225  2.77519  2.73123  3.46354  2.40513  3.72494  3.29354  2.67741  2.69355  4.24690  2.90347  2.73739  3.18146  2.89801  2.37887  2.77519  2.98518  4.58477  3.61503
          0.01604  4.53653  5.25887  0.61958  0.77255  0.48576  0.95510
    670   3.75842  5.62916  3.97395  3.52532  5.18090  4.10970  4.34330  4.67384  0.39365  4.10970  5.07911  3.90052  4.59844  3.52814  2.81918  3.78362  3.98118  4.36034  5.98491  4.92727    910 - -
          2.68618  4.42225  2.77519  2.73123  3.46354  2.40513  3.72494  3.29354  2.67741  2.69355  4.24690  2.90347  2.73739  3.18146  2.89801  2.37887  2.77519  2.98518  4.58477  3.61503
          0.01604  4.53653  5.25887  0.61958  0.77255  0.48576  0.95510
    671   3.32396  5.44799  3.85281  3.08086  4.89772  3.96788  3.84550  4.22323  1.06062  2.68335  4.51784  3.47312  4.30322  2.97381  1.57236  3.31500  3.47265  3.91115  5.69528  4.53785    911 - -
          2.68618  4.42225  2.77519  2.73123  3.46354  2.40513  3.72494  3.29354  2.67741  2.69355  4.24690  2.90347  2.73739  3.18146  2.89801  2.37887  2.77519  2.98518  4.58477  3.61503
          0.01604  4.53653  5.25887  0.61958  0.77255  0.48576  0.95510
    672   3.52679  5.00505  4.49791  4.10456  3.40891  4.46026  4.77433  2.77362  3.76490  0.56240  3.33056  4.40712  4.81146  3.37157  3.93309  3.91031  3.77919  2.91671  5.34886  4.13615    912 - -
          2.68618  4.42225  2.77519  2.73123  3.46354  2.40513  3.72494  3.29354  2.67741  2.69355  4.24690  2.90347  2.73739  3.18146  2.89801  2.37887  2.77519  2.98518  4.58477  3.61503
          0.01604  4.53653  5.25887  0.61958  0.77255  0.48576  0.95510
    673   0.37261  4.67763  4.29562  4.17665  4.87235  3.47572  5.09334  4.11633  4.21524  3.95898  4.94667  4.10856  4.27864  4.49376  4.37849  3.03899  3.36387  3.63712  6.21673  5.12131    913 - -
          2.68618  4.42225  2.77519  2.73123  3.46354  2.40513  3.72494  3.29354  2.67741  2.69355  4.24690  2.90347  2.73739  3.18146  2.89801  2.37887  2.77519  2.98518  4.58477  3.61503
          0.01604  4.53653  5.25887  0.61958  0.77255  0.48576  0.95510
    674   3.74289  5.83476  3.01522  0.36138  5.30095  3.86837  4.58189  4.91470  3.57112  4.43532  5.43643  3.56058  4.51895  3.81865  4.01444  3.68350  4.06962  4.54566  6.32781  5.13203    914 - -
          2.68618  4.42225  2.77519  2.73123  3.46354  2.40513  3.72494  3.29354  2.67741  2.69355  4.24690  2.90347  2.73739  3.18146  2.89801  2.37887  2.77519  2.98518  4.58477  3.61503
          0.01604  4.53653  5.25887  0.61958  0.77255  0.48576  0.95510
    675   3.21412  5.41421  2.97154  2.78533  4.73273  3.66740  4.08321  4.39073  2.71930  3.88416  4.77507  2.86938  4.23612  0.77243  3.03302  3.19950  3.50601  4.00479  5.88860  4.52313    915 - -
          2.68618  4.42225  2.77519  2.73123  3.46354  2.40513  3.72494  3.29354  2.67741  2.69355  4.24690  2.90347  2.73739  3.18146  2.89801  2.37887  2.77519  2.98518  4.58477  3.61503
          0.01604  4.53653  5.25887  0.61958  0.77255  0.48576  0.95510
    676   3.94038  5.63087  4.51101  3.93743  5.16984  4.23068  4.54752  4.80839  2.81803  4.20048  5.22072  4.22616  4.73590  3.76946  0.31812  4.01853  4.18316  4.51070  5.99990  5.00112    916 - -
          2.68618  4.42225  2.77519  2.73123  3.46354  2.40513  3.72494  3.29354  2.67741  2.69355  4.24690  2.90347  2.73739  3.18146  2.89801  2.37887  2.77519  2.98518  4.58477  3.61503
          0.01604  4.53653  5.25887  0.61958  0.77255  0.48576  0.95510
    677   3.86202  5.45313  4.54040  4.50120  5.36792  4.10640  5.47378  5.15054  4.62789  4.67040  5.77723  4.72418  0.18598  4.98933  4.75209  4.05955  4.35798  4.70625  6.31289  5.51087    917 - -
          2.68618  4.42225  2.77519  2.73123  3.46354  2.40513  3.72494  3.29354  2.67741  2.69355  4.24690  2.90347  2.73739  3.18146  2.89801  2.37887  2.77519  2.98518  4.58477  3.61503
          0.01604  4.53653  5.25887  0.61958  0.77255  0.48576  0.95510
    678   3.94038  5.63087  4.51101  3.93743  5.16984  4.23068  4.54752  4.80839  2.81803  4.20048  5.22072  4.22616  4.73590  3.76946  0.31812  4.01853  4.18316  4.51070  5.99990  5.00112    918 - -
          2.68618  4.42225  2.77519  2.73123  3.46354  2.40513  3.72494  3.29354  2.67741  2.69355  4.24690  2.90347  2.73739  3.18146  2.89801  2.37887  2.77519  2.98518  4.58477  3.61503
          0.01604  4.53653  5.25887  0.61958  0.77255  0.48576  0.95510
    679   3.38966  4.63995  5.34213  4.82862  3.03708  4.84327  5.35791  1.53836  4.72873  2.30735  3.59894  4.96756  5.09616  4.91341  4.85045  4.22799  3.63998  0.79958  5.72560  4.51365    919 - -
          2.68618  4.42225  2.77519  2.73123  3.46354  2.40513  3.72494  3.29354  2.67741  2.69355  4.24690  2.90347  2.73739  3.18146  2.89801  2.37887  2.77519  2.98518  4.58477  3.61503
          0.01604  4.53653  5.25887  0.61958  0.77255  0.48576  0.95510
    680   3.54655  5.61059  4.06347  3.25997  5.19256  4.08207  3.90413  4.48480  0.71277  3.83494  4.72441  3.60360  4.42089  3.03217  1.78853  3.52190  3.66769  4.17086  5.79190  4.70241    920 - -
          2.68618  4.42225  2.77519  2.73123  3.46354  2.40513  3.72494  3.29354  2.67741  2.69355  4.24690  2.90347  2.73739  3.18146  2.89801  2.37887  2.77519  2.98518  4.58477  3.61503
          0.01604  4.53653  5.25887  0.61958  0.77255  0.48576  0.95510
    681   3.68624  5.34604  4.48663  4.48582  5.52320  0.18148  5.51047  5.33585  4.75079  4.87873  5.89370  4.65429  4.74874  5.02355  4.86625  3.88358  4.21387  4.73645  6.39403  5.66350    921 - -
          2.68618  4.42225  2.77519  2.73123  3.46354  2.40513  3.72494  3.29354  2.67741  2.69355  4.24690  2.90347  2.73739  3.18146  2.89801  2.37887  2.77519  2.98518  4.58477  3.61503
          0.01604  4.53653  5.25887  0.61958  0.77255  0.48576  0.95510
    682   3.65816  5.54480  3.58666  3.40562  4.81158  3.98121  4.54827  4.61289  3.19009  4.03560  5.09581  3.85207  4.57483  0.40731  3.43730  3.70213  3.97933  4.31129  5.96837  4.74593    922 - -
          2.68618  4.42225  2.77519  2.73123  3.46354  2.40513  3.72494  3.29354  2.67741  2.69355  4.24690  2.90347  2.73739  3.18146  2.89801  2.37887  2.77519  2.98518  4.58477  3.61503
          0.01604  4.53653  5.25887  0.61958  0.77255  0.48576  0.95510
    683   4.24147  5.45439  5.17361  5.05025  0.34499  4.68103  4.36033  3.74596  4.95808  2.97530  4.39389  4.84462  5.15298  4.95069  4.91154  4.44413  4.55681  3.77778  4.48874  2.80463    923 - -
          2.68618  4.42225  2.77519  2.73123  3.46354  2.40513  3.72494  3.29354  2.67741  2.69355  4.24690  2.90347  2.73739  3.18146  2.89801  2.37887  2.77519  2.98518  4.58477  3.61503
          0.01604  4.53653  5.25887  0.61958  0.77255  0.48576  0.95510
    684   3.39058  4.80581  5.02063  4.74745  4.14838  4.39126  5.47364  2.26070  4.63451  2.74348  4.04887  4.82549  4.94734  4.96588  4.78115  3.97385  3.75508  0.46002  6.02632  4.78679    924 - -
          2.68618  4.42225  2.77519  2.73123  3.46354  2.40513  3.72494  3.29354  2.67741  2.69355  4.24690  2.90347  2.73739  3.18146  2.89801  2.37887  2.77519  2.98518  4.58477  3.61503
          0.01604  4.53653  5.25887  0.61958  0.77255  0.48576  0.95510
    685   3.15264  5.16173  3.79148  3.23923  4.81805  3.77274  4.06268  4.26629  2.39045  3.75933  4.64081  3.57489  4.28635  3.22810  0.74433  2.51540  3.44501  3.88030  5.79025  4.60210    925 - -
          2.68618  4.42225  2.77519  2.73123  3.46354  2.40513  3.72494  3.29354  2.67741  2.69355  4.24690  2.90347  2.73739  3.18146  2.89801  2.37887  2.77519  2.98518  4.58477  3.61503
          0.01604  4.53653  5.25887  0.61958  0.77255  0.48576  0.95510
    686   3.30595  5.49962  3.23381  2.88276  4.88914  3.80833  3.97020  4.34454  2.08924  3.79092  4.67578  3.35197  4.27700  0.84971  2.63637  3.27850  3.52187  4.00233  5.83943  4.58974    926 - -
          2.68618  4.42225  2.77519  2.73123  3.46354  2.40513  3.72494  3.29354  2.67741  2.69355  4.24690  2.90347  2.73739  3.18146  2.89801  2.37887  2.77519  2.98518  4.58477  3.61503
          0.06193  4.53653  3.00893  0.61958  0.77255  0.48576  0.95510
    687   2.58009  4.89267  2.74337  2.45382  4.12769  3.52997  3.26162  3.54097  2.30866  3.14993  3.96734  3.06479  3.59799  2.89863  3.00982  2.74526  2.65229  1.84705  5.39937  4.06756    927 - -
          2.68618  4.42225  2.77519  2.73123  3.46354  2.40513  3.72494  3.29354  2.67741  2.69355  4.24690  2.90347  2.73739  3.18146  2.89801  2.37887  2.77519  2.98518  4.58477  3.61503
          0.01679  4.49138  5.21373  0.61958  0.77255  0.56116  0.84525
    688   2.48977  5.10326  2.99145  2.46609  4.40090  3.50737  2.40774  3.85303  2.44740  3.10515  4.16652  2.48346  3.58199  1.94655  2.90936  2.72433  2.96763  3.47311  5.56351  4.19145    928 - -
          2.68618  4.42225  2.77519  2.73123  3.46354  2.40513  3.72494  3.29354  2.67741  2.69355  4.24690  2.90347  2.73739  3.18146  2.89801  2.37887  2.77519  2.98518  4.58477  3.61503
          0.06405  4.49138  2.97916  0.61958  0.77255  0.56116  0.84525
    689   2.45619  4.99727  2.85718  2.46177  4.28087  2.96626  3.69099  3.07438  2.24422  3.28189  4.06820  2.82931  3.34757  2.81800  2.94036  2.00034  2.65453  3.35718  5.48539  4.12242    929 - -
          2.68618  4.42225  2.77519  2.73123  3.46354  2.40513  3.72494  3.29354  2.67741  2.69355  4.24690  2.90347  2.73739  3.18146  2.89801  2.37887  2.77519  2.98518  4.58477  3.61503
          0.01759  4.44492  5.16727  0.61958  0.77255  0.51030  0.91709
    690   2.35143  4.95278  2.21159  2.39452  4.21719  3.21220  3.72305  3.03422  2.51187  3.22871  4.02947  3.03319  3.90737  2.86196  2.98281  2.39711  2.34882  3.03879  5.45447  4.10570    930 - -
          2.68618  4.42225  2.77519  2.73123  3.46354  2.40513  3.72494  3.29354  2.67741  2.69355  4.24690  2.90347  2.73739  3.18146  2.89801  2.37887  2.77519  2.98518  4.58477  3.61503
          0.01677  4.49217  5.21451  0.61958  0.77255  0.44204  1.02925
    691   2.44579  4.18143  3.05587  2.28388  4.26806  3.51990  3.08172  3.70147  2.49503  3.04015  4.06502  3.02900  2.76056  2.27238  2.96883  2.43939  2.66700  3.11317  5.48571  4.12881    931 - -
          2.68618  4.42225  2.77519  2.73123  3.46354  2.40513  3.72494  3.29354  2.67741  2.69355  4.24690  2.90347  2.73739  3.18146  2.89801  2.37887  2.77519  2.98518  4.58477  3.61503
          0.01656  4.50475  5.22709  0.61958  0.77255  0.48576  0.95510
    692   2.42348  4.95948  2.75169  2.50788  4.22402  2.90225  3.72073  3.65211  2.50577  2.77661  3.57162  2.77242  2.69003  2.85780  2.97682  2.43360  2.48063  3.30818  5.45737  4.10751    932 - -
          2.68618  4.42225  2.77519  2.73123  3.46354  2.40513  3.72494  3.29354  2.67741  2.69355  4.24690  2.90347  2.73739  3.18146  2.89801  2.37887  2.77519  2.98518  4.58477  3.61503
          0.01656  4.50475  5.22709  0.61958  0.77255  0.48576  0.95510
    693   2.55282  4.84472  2.79390  2.40046  3.45978  3.53880  3.75531  3.48140  2.57346  3.10274  3.92660  3.08913  2.64850  2.91868  3.03046  2.13908  2.75535  2.46901  5.36462  4.04184    933 - -
          2.68618  4.42225  2.77519  2.73123  3.46354  2.40513  3.72494  3.29354  2.67741  2.69355  4.24690  2.90347  2.73739  3.18146  2.89801  2.37887  2.77519  2.98518  4.58477  3.61503
          0.17829  4.50475  1.88227  0.61958  0.77255  0.48576  0.95510
    694   1.58347  4.57856  3.27854  2.84171  4.34185  2.70290  4.01931  3.76803  2.88733  3.39324  4.20245  2.33355  3.88044  3.20628  3.30995  2.44990  2.04405  3.32343  5.62851  4.33952    934 - -
          2.68618  4.42225  2.77519  2.73123  3.46354  2.40513  3.72494  3.29354  2.67741  2.69355  4.24690  2.90347  2.73739  3.18146  2.89801  2.37887  2.77519  2.98518  4.58477  3.61503
          0.01944  4.34590  5.06824  0.61958  0.77255  0.71082  0.67578
    695   2.54322  5.43679  2.12758  1.43193  4.75038  3.41160  3.77565  4.25178  2.63404  3.72965  4.50864  2.47389  3.92398  2.44325  3.17020  2.80884  3.13825  3.81472  5.87236  4.41661    935 - -
          2.68618  4.42225  2.77519  2.73123  3.46354  2.40513  3.72494  3.29354  2.67741  2.69355  4.24690  2.90347  2.73739  3.18146  2.89801  2.37887  2.77519  2.98518  4.58477  3.61503
          0.01944  4.34590  5.06824  0.61958  0.77255  0.71082  0.67578
    696   2.22751  4.74161  3.12218  2.39192  3.95374  3.23345  3.72003  2.78539  2.37339  2.98927  3.82337  3.06935  3.57063  2.77548  3.00053  2.50738  2.51462  2.73715  5.26709  3.95691    936 - -
          2.68618  4.42225  2.77519  2.73123  3.46354  2.40513  3.72494  3.29354  2.67741  2.69355  4.24690  2.90347  2.73739  3.18146  2.89801  2.37887  2.77519  2.98518  4.58477  3.61503
          0.05321  4.34590  3.24789  0.61958  0.77255  0.71082  0.67578
    697   2.40177  5.22355  2.04582  1.95823  4.54916  2.80343  3.67034  4.03079  2.22706  3.52067  4.27894  2.88463  3.85535  2.78155  2.74133  2.68508  2.96883  3.60554  5.66430  4.24782    937 - -
          2.68618  4.42225  2.77519  2.73123  3.46354  2.40513  3.72494  3.29354  2.67741  2.69355  4.24690  2.90347  2.73739  3.18146  2.89801  2.37887  2.77519  2.98518  4.58477  3.61503
          0.02010  4.31279  5.03514  0.61958  0.77255  0.74823  0.64094
    698   2.38919  3.54773  3.12724  2.58630  4.06756  2.40328  3.75596  3.47831  2.57945  3.10014  3.92184  2.69685  3.07874  2.64968  3.02774  2.67377  2.39552  3.14590  5.35809  4.04324    938 - -
          2.68618  4.42225  2.77519  2.73123  3.46354  2.40513  3.72494  3.29354  2.67741  2.69355  4.24690  2.90347  2.73739  3.18146  2.89801  2.37887  2.77519  2.98518  4.58477  3.61503
          0.14337  4.31279  2.11883  0.61958  0.77255  0.74823  0.64094
    699   2.39662  5.01955  2.33426  2.35132  4.31378  3.16003  3.61718  3.76677  2.30374  3.30365  4.07833  2.74082  3.80991  2.43150  2.87022  2.62171  2.61587  3.38351  5.48486  3.33087    939 - -
          2.68639  4.42246  2.77464  2.73115  3.46339  2.40514  3.72493  3.29375  2.67762  2.69364  4.24711  2.90368  2.73761  3.18168  2.89822  2.37828  2.77522  2.98540  4.58498  3.61459
          0.57096  0.83236        *  0.96637  0.47878  0.00000        *
//
