# Supplementary material for: Potential Conservation of Circadian Clock Proteins in the phylum Nematoda as Revealed by Bioinformatic Searches
Source: PLoS One. 2014 Nov 14;9(11):e112871. doi: 10.1371/journal.pone.0112871 (PMC4232591; doi:10.1371/journal.pone.0112871)
Supplement: File S1 — HMM profiles used in this work and HMMsearch results. (ZIP) [file pone.0112871.s007.zip › HMMs-CE/Arabidopsis/LUX_AEE78188-aln.fasta.hmm]

HMMER3/b [3.0 | March 2010]
NAME  LUX_AEE78188-aln
LENG  314
ALPH  amino
RF    no
CS    no
MAP   yes
DATE  Wed Aug 22 12:17:39 2012
NSEQ  10
EFFN  0.961914
CKSUM 3045648073
STATS LOCAL MSV      -11.4866  0.70089
STATS LOCAL VITERBI  -12.2232  0.70089
STATS LOCAL FORWARD   -4.9090  0.70089
HMM          A        C        D        E        F        G        H        I        K        L        M        N        P        Q        R        S        T        V        W        Y   
            m->m     m->i     m->d     i->m     i->i     d->m     d->d
  COMPO   2.52281  4.55779  2.91227  2.58839  3.63509  2.87710  3.50868  3.07872  2.67024  2.54229  3.53449  2.99273  3.09996  3.00436  2.81001  2.52149  2.79856  2.76818  4.57610  3.69795
          2.68618  4.42225  2.77519  2.73123  3.46354  2.40513  3.72494  3.29354  2.67741  2.69355  4.24690  2.90347  2.73739  3.18146  2.89801  2.37887  2.77519  2.98518  4.58477  3.61503
          0.02325  4.16890  4.89125  0.61958  0.77255  0.00000        *
      1   3.23091  4.73795  4.38401  4.01038  3.37586  4.06508  4.67707  2.58300  3.75960  1.93416  0.90475  4.24808  4.53606  4.12661  3.92791  3.60619  3.54672  2.62174  5.25000  4.03370      1 - -
          2.68618  4.42225  2.77519  2.73123  3.46354  2.40513  3.72494  3.29354  2.67741  2.69355  4.24690  2.90347  2.73739  3.18146  2.89801  2.37887  2.77519  2.98518  4.58477  3.61503
          0.02325  4.16890  4.89125  0.61958  0.77255  0.48576  0.95510
      2   3.07704  4.81230  3.81062  3.75267  4.86916  0.38991  4.84443  4.55120  3.97367  4.16413  5.14965  3.97626  4.21198  4.27493  4.16730  3.25906  3.58115  4.02204  5.87549  4.98463      2 - -
          2.68618  4.42225  2.77519  2.73123  3.46354  2.40513  3.72494  3.29354  2.67741  2.69355  4.24690  2.90347  2.73739  3.18146  2.89801  2.37887  2.77519  2.98518  4.58477  3.61503
          0.02325  4.16890  4.89125  0.61958  0.77255  0.48576  0.95510
      3   3.24377  5.38383  2.65800  0.66664  4.77288  3.49198  4.11892  4.28852  3.04015  3.86208  4.83459  3.14685  4.11411  3.33565  3.47181  3.20216  3.55398  3.94576  5.88738  4.62431      3 - -
          2.68618  4.42225  2.77519  2.73123  3.46354  2.40513  3.72494  3.29354  2.67741  2.69355  4.24690  2.90347  2.73739  3.18146  2.89801  2.37887  2.77519  2.98518  4.58477  3.61503
          0.02325  4.16890  4.89125  0.61958  0.77255  0.48576  0.95510
      4   3.24377  5.38383  2.65800  0.66664  4.77288  3.49198  4.11892  4.28852  3.04015  3.86208  4.83459  3.14685  4.11411  3.33565  3.47181  3.20216  3.55398  3.94576  5.88738  4.62431      4 - -
          2.68618  4.42225  2.77519  2.73123  3.46354  2.40513  3.72494  3.29354  2.67741  2.69355  4.24690  2.90347  2.73739  3.18146  2.89801  2.37887  2.77519  2.98518  4.58477  3.61503
          0.02325  4.16890  4.89125  0.61958  0.77255  0.48576  0.95510
      5   1.97966  4.31810  4.22585  3.82838  3.82282  3.64845  4.63953  2.21749  3.74202  2.57300  3.70809  3.95325  4.25353  4.04019  3.97252  3.07698  3.08379  1.07324  5.51427  4.29889      5 - -
          2.68618  4.42225  2.77519  2.73123  3.46354  2.40513  3.72494  3.29354  2.67741  2.69355  4.24690  2.90347  2.73739  3.18146  2.89801  2.37887  2.77519  2.98518  4.58477  3.61503
          0.02325  4.16890  4.89125  0.61958  0.77255  0.48576  0.95510
      6   2.64792  5.06999  2.58630  2.35888  4.39318  3.41563  3.59475  3.85103  1.90582  3.35705  3.47230  2.67126  3.81076  2.45632  2.44485  2.62394  2.87593  3.44989  5.50710  4.12920      6 - -
          2.68618  4.42225  2.77519  2.73123  3.46354  2.40513  3.72494  3.29354  2.67741  2.69355  4.24690  2.90347  2.73739  3.18146  2.89801  2.37887  2.77519  2.98518  4.58477  3.61503
          0.02325  4.16890  4.89125  0.61958  0.77255  0.48576  0.95510
      7   2.60667  4.43689  2.96937  2.76441  3.59023  3.54168  3.77990  2.66999  2.72122  2.45202  2.61070  3.21113  3.92456  3.04936  2.71850  2.77590  2.37767  2.69767  5.00683  3.75213      7 - -
          2.68618  4.42225  2.77519  2.73123  3.46354  2.40513  3.72494  3.29354  2.67741  2.69355  4.24690  2.90347  2.73739  3.18146  2.89801  2.37887  2.77519  2.98518  4.58477  3.61503
          0.07430  4.16890  2.87989  0.61958  0.77255  0.48576  0.95510
      8   2.54478  4.66713  2.48747  2.55524  4.30835  3.22524  3.86310  3.72643  2.74515  3.35391  4.17541  3.01856  3.81199  3.04183  3.19852  1.52355  2.24027  3.30895  5.58215  4.25116      8 - -
          2.68618  4.42225  2.77519  2.73123  3.46354  2.40513  3.72494  3.29354  2.67741  2.69355  4.24690  2.90347  2.73739  3.18146  2.89801  2.37887  2.77519  2.98518  4.58477  3.61503
          0.02445  4.11905  4.84140  0.61958  0.77255  0.54378  0.86882
      9   2.75454  5.18927  1.96067  1.88494  4.46943  2.45143  3.68268  3.94742  2.53604  3.47575  4.27164  2.81769  3.83449  2.81938  3.05407  2.70750  3.00506  3.55467  5.65087  3.33781      9 - -
          2.68618  4.42225  2.77519  2.73123  3.46354  2.40513  3.72494  3.29354  2.67741  2.69355  4.24690  2.90347  2.73739  3.18146  2.89801  2.37887  2.77519  2.98518  4.58477  3.61503
          0.02445  4.11905  4.84140  0.61958  0.77255  0.54378  0.86882
     10   2.64856  4.47181  3.25244  2.51211  3.47928  3.02761  3.77393  2.76273  2.73885  2.68928  3.58742  3.21081  3.94319  3.08334  3.10805  2.81088  2.88815  2.75498  4.92778  1.99826     10 - -
          2.68618  4.42225  2.77519  2.73123  3.46354  2.40513  3.72494  3.29354  2.67741  2.69355  4.24690  2.90347  2.73739  3.18146  2.89801  2.37887  2.77519  2.98518  4.58477  3.61503
          0.11130  4.11905  2.41837  0.61958  0.77255  0.54378  0.86882
     11   2.75952  5.21290  1.91434  1.74142  4.49545  3.30470  3.66910  3.96802  2.53274  2.93222  4.29841  2.54645  3.81501  2.80843  3.05313  2.70314  3.01313  3.57295  5.67092  4.24233     11 - -
          2.68618  4.42225  2.77519  2.73123  3.46354  2.40513  3.72494  3.29354  2.67741  2.69355  4.24690  2.90347  2.73739  3.18146  2.89801  2.37887  2.77519  2.98518  4.58477  3.61503
          0.02664  4.03440  4.75674  0.61958  0.77255  0.62949  0.76113
     12   2.38008  4.56456  3.12683  2.57127  3.75791  3.15173  3.19294  3.14952  2.52881  2.80806  3.66086  3.05426  3.84187  2.88319  2.60091  2.49209  2.80780  2.57274  5.10756  3.30490     12 - -
          2.68618  4.42225  2.77519  2.73123  3.46354  2.40513  3.72494  3.29354  2.67741  2.69355  4.24690  2.90347  2.73739  3.18146  2.89801  2.37887  2.77519  2.98518  4.58477  3.61503
          0.02664  4.03440  4.75674  0.61958  0.77255  0.62949  0.76113
     13   2.55730  4.30959  3.39546  2.83679  3.01462  3.18388  3.78358  2.82008  2.79065  2.27730  3.01111  2.92808  3.90701  3.10218  3.15201  2.30508  2.79531  2.59004  4.89016  3.64213     13 - -
          2.68623  4.42166  2.77466  2.73149  3.46379  2.40439  3.72520  3.29355  2.67766  2.69380  4.24715  2.90323  2.73765  3.18172  2.89826  2.37882  2.77545  2.98506  4.58502  3.61491
          0.45611  1.29025  2.39627  1.63074  0.21789  0.62949  0.76113
     14   2.20871  4.73291  2.10586  2.37851  4.38815  1.86394  3.82079  3.81812  2.76578  3.43655  4.26943  2.87534  3.75991  3.00485  3.25374  2.60678  2.92348  3.38505  5.65105  4.28992     25 - -
          2.68618  4.42225  2.77519  2.73123  3.46354  2.40513  3.72494  3.29354  2.67741  2.69355  4.24690  2.90347  2.73739  3.18146  2.89801  2.37887  2.77519  2.98518  4.58477  3.61503
          0.02907  3.94833  4.67068  0.61958  0.77255  0.56893  0.83501
     15   2.79981  4.99523  1.82594  2.38570  4.61971  1.36610  3.93884  4.13511  2.95339  3.71586  4.57851  2.91447  3.86729  3.13882  3.46963  2.80244  3.16046  3.68762  5.82156  4.46967     26 - -
          2.68618  4.42225  2.77519  2.73123  3.46354  2.40513  3.72494  3.29354  2.67741  2.69355  4.24690  2.90347  2.73739  3.18146  2.89801  2.37887  2.77519  2.98518  4.58477  3.61503
          0.02664  4.03440  4.75674  0.61958  0.77255  0.40536  1.09883
     16   3.07357  5.57571  0.93295  2.21508  4.89903  3.29479  3.92750  4.49662  3.01243  4.01215  4.89659  2.38213  3.95696  3.11509  3.62643  2.96323  3.39507  4.05298  6.11625  4.59684     27 - -
          2.68618  4.42225  2.77519  2.73123  3.46354  2.40513  3.72494  3.29354  2.67741  2.69355  4.24690  2.90347  2.73739  3.18146  2.89801  2.37887  2.77519  2.98518  4.58477  3.61503
          0.02325  4.16890  4.89125  0.61958  0.77255  0.48576  0.95510
     17   3.00743  5.60693  1.37204  1.59206  4.91033  2.61067  3.83454  4.43738  2.84558  3.91779  4.75374  2.76054  3.91709  2.99418  3.44953  2.88990  3.29397  3.99359  6.07156  4.55716     28 - -
          2.68618  4.42225  2.77519  2.73123  3.46354  2.40513  3.72494  3.29354  2.67741  2.69355  4.24690  2.90347  2.73739  3.18146  2.89801  2.37887  2.77519  2.98518  4.58477  3.61503
          0.02325  4.16890  4.89125  0.61958  0.77255  0.48576  0.95510
     18   2.92868  5.50792  1.85046  1.55507  4.81175  2.31862  3.78239  4.32716  2.73196  3.80726  4.61821  2.41199  3.89113  2.92908  3.30761  2.82846  3.20109  3.88777  5.96020  4.46973     29 - -
          2.68618  4.42225  2.77519  2.73123  3.46354  2.40513  3.72494  3.29354  2.67741  2.69355  4.24690  2.90347  2.73739  3.18146  2.89801  2.37887  2.77519  2.98518  4.58477  3.61503
          0.02325  4.16890  4.89125  0.61958  0.77255  0.48576  0.95510
     19   3.37268  5.17000  3.89662  3.35810  4.60183  3.78965  4.08491  4.17357  2.41795  3.63566  4.63689  3.69038  4.28581  3.29823  0.60697  3.44813  3.62349  3.88677  5.56902  4.47461     30 - -
          2.68618  4.42225  2.77519  2.73123  3.46354  2.40513  3.72494  3.29354  2.67741  2.69355  4.24690  2.90347  2.73739  3.18146  2.89801  2.37887  2.77519  2.98518  4.58477  3.61503
          0.02325  4.16890  4.89125  0.61958  0.77255  0.48576  0.95510
     20   3.19893  4.49171  4.94429  4.42964  3.60229  4.58779  5.11026  1.63906  4.31515  1.90482  3.40475  4.64936  4.86293  4.56048  4.50145  3.96589  3.45438  0.94085  5.58221  4.38812     31 - -
          2.68618  4.42225  2.77519  2.73123  3.46354  2.40513  3.72494  3.29354  2.67741  2.69355  4.24690  2.90347  2.73739  3.18146  2.89801  2.37887  2.77519  2.98518  4.58477  3.61503
          0.02325  4.16890  4.89125  0.61958  0.77255  0.48576  0.95510
     21   2.61669  4.27405  3.62013  3.04929  3.39878  3.61277  3.88969  2.72619  2.93166  1.85326  2.59500  3.41351  3.99829  3.26090  2.91319  2.55296  2.62771  2.52160  4.87363  3.65477     32 - -
          2.68618  4.42225  2.77519  2.73123  3.46354  2.40513  3.72494  3.29354  2.67741  2.69355  4.24690  2.90347  2.73739  3.18146  2.89801  2.37887  2.77519  2.98518  4.58477  3.61503
          0.07935  4.16890  2.79998  0.61958  0.77255  0.48576  0.95510
     22   3.01709  5.53275  2.00664  1.02963  4.83257  3.29825  3.84396  4.34338  2.84371  3.86191  4.72488  2.77751  3.91812  3.01439  3.41516  2.90951  3.30713  3.92883  6.00341  4.52629     33 - -
          2.68618  4.42225  2.77519  2.73123  3.46354  2.40513  3.72494  3.29354  2.67741  2.69355  4.24690  2.90347  2.73739  3.18146  2.89801  2.37887  2.77519  2.98518  4.58477  3.61503
          0.02457  4.11413  4.83648  0.61958  0.77255  0.44806  1.01851
     23   3.87631  5.13613  4.57481  4.36159  3.03525  4.08873  4.31596  3.92513  4.08455  3.26397  4.54305  4.45425  4.63295  4.45614  4.15692  4.07689  4.19407  3.82305  0.45326  3.02357     34 - -
          2.68618  4.42225  2.77519  2.73123  3.46354  2.40513  3.72494  3.29354  2.67741  2.69355  4.24690  2.90347  2.73739  3.18146  2.89801  2.37887  2.77519  2.98518  4.58477  3.61503
          0.02325  4.16890  4.89125  0.61958  0.77255  0.48576  0.95510
     24   3.24377  5.38383  2.65800  0.66664  4.77288  3.49198  4.11892  4.28852  3.04015  3.86208  4.83459  3.14685  4.11411  3.33565  3.47181  3.20216  3.55398  3.94576  5.88738  4.62431     35 - -
          2.68618  4.42225  2.77519  2.73123  3.46354  2.40513  3.72494  3.29354  2.67741  2.69355  4.24690  2.90347  2.73739  3.18146  2.89801  2.37887  2.77519  2.98518  4.58477  3.61503
          0.02325  4.16890  4.89125  0.61958  0.77255  0.48576  0.95510
     25   2.32853  4.33833  3.02994  2.86910  3.11282  3.56403  3.81538  2.52120  2.62458  2.54929  2.79796  3.28516  3.94464  3.13354  3.19027  2.57807  2.82648  2.42434  4.91974  3.68078     36 - -
          2.68618  4.42225  2.77519  2.73123  3.46354  2.40513  3.72494  3.29354  2.67741  2.69355  4.24690  2.90347  2.73739  3.18146  2.89801  2.37887  2.77519  2.98518  4.58477  3.61503
          0.02325  4.16890  4.89125  0.61958  0.77255  0.48576  0.95510
     26   3.07704  4.81230  3.81062  3.75267  4.86916  0.38991  4.84443  4.55120  3.97367  4.16413  5.14965  3.97626  4.21198  4.27493  4.16730  3.25906  3.58115  4.02204  5.87549  4.98463     37 - -
          2.68618  4.42225  2.77519  2.73123  3.46354  2.40513  3.72494  3.29354  2.67741  2.69355  4.24690  2.90347  2.73739  3.18146  2.89801  2.37887  2.77519  2.98518  4.58477  3.61503
          0.02325  4.16890  4.89125  0.61958  0.77255  0.48576  0.95510
     27   3.50566  4.88589  4.66492  4.31632  3.27680  4.35537  4.88042  2.50665  4.08175  0.58038  3.22505  4.56347  4.74617  4.37758  4.20506  3.97703  3.78990  2.61905  5.25265  4.04103     38 - -
          2.68618  4.42225  2.77519  2.73123  3.46354  2.40513  3.72494  3.29354  2.67741  2.69355  4.24690  2.90347  2.73739  3.18146  2.89801  2.37887  2.77519  2.98518  4.58477  3.61503
          0.02325  4.16890  4.89125  0.61958  0.77255  0.48576  0.95510
     28   3.19535  4.89175  3.83606  3.72523  4.67808  3.56303  4.76905  4.31184  3.81035  3.90118  4.97036  3.99733  0.42408  4.18953  4.01306  3.37434  3.66192  3.92106  5.77185  4.80597     39 - -
          2.68618  4.42225  2.77519  2.73123  3.46354  2.40513  3.72494  3.29354  2.67741  2.69355  4.24690  2.90347  2.73739  3.18146  2.89801  2.37887  2.77519  2.98518  4.58477  3.61503
          0.02325  4.16890  4.89125  0.61958  0.77255  0.48576  0.95510
     29   2.42154  4.82931  2.58428  2.45176  4.31016  2.88151  3.73642  3.75356  2.55879  3.32659  4.12129  2.67564  3.81484  2.88109  3.03473  1.92638  2.29982  3.35179  5.53278  4.17687     40 - -
          2.68618  4.42225  2.77519  2.73123  3.46354  2.40513  3.72494  3.29354  2.67741  2.69355  4.24690  2.90347  2.73739  3.18146  2.89801  2.37887  2.77519  2.98518  4.58477  3.61503
          0.02325  4.16890  4.89125  0.61958  0.77255  0.48576  0.95510
     30   1.76362  4.50546  2.78602  2.76594  3.74991  3.49919  3.85235  2.92347  2.76911  2.30945  3.66589  3.21460  3.93842  3.09419  3.17368  2.77549  2.88454  2.45675  5.17304  3.90114     41 - -
          2.68618  4.42225  2.77519  2.73123  3.46354  2.40513  3.72494  3.29354  2.67741  2.69355  4.24690  2.90347  2.73739  3.18146  2.89801  2.37887  2.77519  2.98518  4.58477  3.61503
          0.02325  4.16890  4.89125  0.61958  0.77255  0.48576  0.95510
     31   2.94298  5.52772  1.36217  1.92686  4.80891  3.31895  3.09623  4.33126  2.73107  3.81051  4.62516  2.31960  3.89621  2.93153  3.30256  2.83928  3.21323  3.89631  5.95956  4.46763     42 - -
          2.68618  4.42225  2.77519  2.73123  3.46354  2.40513  3.72494  3.29354  2.67741  2.69355  4.24690  2.90347  2.73739  3.18146  2.89801  2.37887  2.77519  2.98518  4.58477  3.61503
          0.02325  4.16890  4.89125  0.61958  0.77255  0.48576  0.95510
     32   3.13224  5.71109  0.92260  1.92380  5.00188  3.30772  3.92212  4.54305  3.01246  4.04804  4.93923  2.77980  3.96720  3.10441  3.64217  2.99632  3.43917  4.11172  6.18291  4.66125     43 - -
          2.68618  4.42225  2.77519  2.73123  3.46354  2.40513  3.72494  3.29354  2.67741  2.69355  4.24690  2.90347  2.73739  3.18146  2.89801  2.37887  2.77519  2.98518  4.58477  3.61503
          0.02325  4.16890  4.89125  0.61958  0.77255  0.48576  0.95510
     33   3.44867  4.76715  4.98473  4.46551  3.16903  4.68593  5.01104  1.93730  4.26734  0.75942  2.98675  4.72322  4.87954  4.42672  4.38675  4.07724  3.68307  2.26969  5.28524  4.16415     44 - -
          2.68618  4.42225  2.77519  2.73123  3.46354  2.40513  3.72494  3.29354  2.67741  2.69355  4.24690  2.90347  2.73739  3.18146  2.89801  2.37887  2.77519  2.98518  4.58477  3.61503
          0.02325  4.16890  4.89125  0.61958  0.77255  0.48576  0.95510
     34   1.97796  4.26380  3.67556  3.37913  4.25156  3.11676  4.37679  3.36349  3.35213  3.25492  4.18736  3.49942  3.85556  3.67767  3.62542  2.57741  1.05489  2.96992  5.67508  4.47150     45 - -
          2.68618  4.42225  2.77519  2.73123  3.46354  2.40513  3.72494  3.29354  2.67741  2.69355  4.24690  2.90347  2.73739  3.18146  2.89801  2.37887  2.77519  2.98518  4.58477  3.61503
          0.02325  4.16890  4.89125  0.61958  0.77255  0.48576  0.95510
     35   2.45273  4.40992  3.30053  3.09976  4.40576  3.11836  4.26985  3.88823  3.20650  3.56086  4.42480  3.35325  1.10742  3.53911  3.52235  2.10689  2.92713  3.37076  5.73440  4.47775     46 - -
          2.68618  4.42225  2.77519  2.73123  3.46354  2.40513  3.72494  3.29354  2.67741  2.69355  4.24690  2.90347  2.73739  3.18146  2.89801  2.37887  2.77519  2.98518  4.58477  3.61503
          0.02325  4.16890  4.89125  0.61958  0.77255  0.48576  0.95510
     36   3.50566  4.88589  4.66492  4.31632  3.27680  4.35537  4.88042  2.50665  4.08175  0.58038  3.22505  4.56347  4.74617  4.37758  4.20506  3.97703  3.78990  2.61905  5.25265  4.04103     47 - -
          2.68618  4.42225  2.77519  2.73123  3.46354  2.40513  3.72494  3.29354  2.67741  2.69355  4.24690  2.90347  2.73739  3.18146  2.89801  2.37887  2.77519  2.98518  4.58477  3.61503
          0.02325  4.16890  4.89125  0.61958  0.77255  0.48576  0.95510
     37   2.34252  4.28800  3.50073  3.24915  4.41280  3.05030  4.33352  3.79788  3.28992  3.52752  4.38045  3.40590  3.80594  3.60862  3.58716  0.93724  2.37438  3.26490  5.76564  4.53334     48 - -
          2.68618  4.42225  2.77519  2.73123  3.46354  2.40513  3.72494  3.29354  2.67741  2.69355  4.24690  2.90347  2.73739  3.18146  2.89801  2.37887  2.77519  2.98518  4.58477  3.61503
          0.02325  4.16890  4.89125  0.61958  0.77255  0.48576  0.95510
     38   2.70489  4.60185  3.32078  2.76138  3.53281  3.59287  3.76410  3.06769  2.63360  2.42659  3.16363  3.21742  3.97234  1.82170  3.00352  2.83459  2.93289  2.86108  4.99571  3.02282     49 - -
          2.68618  4.42225  2.77519  2.73123  3.46354  2.40513  3.72494  3.29354  2.67741  2.69355  4.24690  2.90347  2.73739  3.18146  2.89801  2.37887  2.77519  2.98518  4.58477  3.61503
          0.02325  4.16890  4.89125  0.61958  0.77255  0.48576  0.95510
     39   2.09236  4.62180  3.04470  2.64793  4.20865  3.27910  3.85888  3.62549  2.69085  3.24848  4.07487  3.09020  1.91351  2.66033  3.10613  2.28313  2.88098  3.23522  5.49007  4.18794     50 - -
          2.68618  4.42225  2.77519  2.73123  3.46354  2.40513  3.72494  3.29354  2.67741  2.69355  4.24690  2.90347  2.73739  3.18146  2.89801  2.37887  2.77519  2.98518  4.58477  3.61503
          0.02325  4.16890  4.89125  0.61958  0.77255  0.48576  0.95510
     40   3.50566  4.88589  4.66492  4.31632  3.27680  4.35537  4.88042  2.50665  4.08175  0.58038  3.22505  4.56347  4.74617  4.37758  4.20506  3.97703  3.78990  2.61905  5.25265  4.04103     51 - -
          2.68618  4.42225  2.77519  2.73123  3.46354  2.40513  3.72494  3.29354  2.67741  2.69355  4.24690  2.90347  2.73739  3.18146  2.89801  2.37887  2.77519  2.98518  4.58477  3.61503
          0.02325  4.16890  4.89125  0.61958  0.77255  0.48576  0.95510
     41   3.21704  4.50161  5.01708  4.53391  3.66686  4.61515  5.23555  1.00029  4.42327  2.13563  3.45644  4.73115  4.91085  4.67797  4.60407  4.02016  3.48438  1.33793  5.68350  4.48235     52 - -
          2.68618  4.42225  2.77519  2.73123  3.46354  2.40513  3.72494  3.29354  2.67741  2.69355  4.24690  2.90347  2.73739  3.18146  2.89801  2.37887  2.77519  2.98518  4.58477  3.61503
          0.02325  4.16890  4.89125  0.61958  0.77255  0.48576  0.95510
     42   3.19535  4.89175  3.83606  3.72523  4.67808  3.56303  4.76905  4.31184  3.81035  3.90118  4.97036  3.99733  0.42408  4.18953  4.01306  3.37434  3.66192  3.92106  5.77185  4.80597     53 - -
          2.68618  4.42225  2.77519  2.73123  3.46354  2.40513  3.72494  3.29354  2.67741  2.69355  4.24690  2.90347  2.73739  3.18146  2.89801  2.37887  2.77519  2.98518  4.58477  3.61503
          0.02325  4.16890  4.89125  0.61958  0.77255  0.48576  0.95510
     43   2.46949  4.42142  3.30114  3.11329  4.40327  3.12754  4.28351  3.89183  3.22017  3.56818  4.44164  3.36579  1.05066  3.55870  3.52925  2.22032  2.94560  3.37950  5.73406  4.47628     54 - -
          2.68618  4.42225  2.77519  2.73123  3.46354  2.40513  3.72494  3.29354  2.67741  2.69355  4.24690  2.90347  2.73739  3.18146  2.89801  2.37887  2.77519  2.98518  4.58477  3.61503
          0.02325  4.16890  4.89125  0.61958  0.77255  0.48576  0.95510
     44   2.91060  5.36038  2.37964  1.20915  4.72499  2.76395  3.80905  4.21887  2.71998  3.73360  4.56081  2.36732  3.90547  2.96580  3.24131  2.83967  3.19467  3.79925  5.89263  4.44629     55 - -
          2.68618  4.42225  2.77519  2.73123  3.46354  2.40513  3.72494  3.29354  2.67741  2.69355  4.24690  2.90347  2.73739  3.18146  2.89801  2.37887  2.77519  2.98518  4.58477  3.61503
          0.02325  4.16890  4.89125  0.61958  0.77255  0.48576  0.95510
     45   3.50566  4.88589  4.66492  4.31632  3.27680  4.35537  4.88042  2.50665  4.08175  0.58038  3.22505  4.56347  4.74617  4.37758  4.20506  3.97703  3.78990  2.61905  5.25265  4.04103     56 - -
          2.68618  4.42225  2.77519  2.73123  3.46354  2.40513  3.72494  3.29354  2.67741  2.69355  4.24690  2.90347  2.73739  3.18146  2.89801  2.37887  2.77519  2.98518  4.58477  3.61503
          0.02325  4.16890  4.89125  0.61958  0.77255  0.48576  0.95510
     46   0.65863  4.36836  3.79122  3.60896  4.37478  3.18270  4.59191  3.54682  3.63368  3.41370  4.42096  3.67475  3.95098  3.94882  3.85587  2.72031  3.01885  3.14816  5.77110  4.60878     57 - -
          2.68618  4.42225  2.77519  2.73123  3.46354  2.40513  3.72494  3.29354  2.67741  2.69355  4.24690  2.90347  2.73739  3.18146  2.89801  2.37887  2.77519  2.98518  4.58477  3.61503
          0.02325  4.16890  4.89125  0.61958  0.77255  0.48576  0.95510
     47   2.01015  4.35215  3.47347  2.99759  3.89514  3.28303  4.01538  3.19893  2.95209  2.93626  2.92420  3.31986  3.86937  3.28349  3.30635  1.47821  2.83044  2.88163  5.30257  4.05671     58 - -
          2.68618  4.42225  2.77519  2.73123  3.46354  2.40513  3.72494  3.29354  2.67741  2.69355  4.24690  2.90347  2.73739  3.18146  2.89801  2.37887  2.77519  2.98518  4.58477  3.61503
          0.02325  4.16890  4.89125  0.61958  0.77255  0.48576  0.95510
     48   0.65863  4.36836  3.79122  3.60896  4.37478  3.18270  4.59191  3.54682  3.63368  3.41370  4.42096  3.67475  3.95098  3.94882  3.85587  2.72031  3.01885  3.14816  5.77110  4.60878     59 - -
          2.68618  4.42225  2.77519  2.73123  3.46354  2.40513  3.72494  3.29354  2.67741  2.69355  4.24690  2.90347  2.73739  3.18146  2.89801  2.37887  2.77519  2.98518  4.58477  3.61503
          0.02325  4.16890  4.89125  0.61958  0.77255  0.48576  0.95510
     49   3.66223  4.97964  4.64826  4.42816  0.62803  4.26284  4.04593  3.16055  4.33059  2.46589  3.85191  4.36737  4.72154  4.41855  4.37637  3.91016  3.96694  3.17154  4.22412  2.56099     60 - -
          2.68618  4.42225  2.77519  2.73123  3.46354  2.40513  3.72494  3.29354  2.67741  2.69355  4.24690  2.90347  2.73739  3.18146  2.89801  2.37887  2.77519  2.98518  4.58477  3.61503
          0.02325  4.16890  4.89125  0.61958  0.77255  0.48576  0.95510
     50   2.76620  4.93444  3.12076  2.61352  4.34876  3.48313  3.70976  3.75750  2.07792  3.30824  4.13670  3.08411  3.92612  2.85728  2.14665  1.60033  3.01392  3.40527  5.47058  4.18829     61 - -
          2.68618  4.42225  2.77519  2.73123  3.46354  2.40513  3.72494  3.29354  2.67741  2.69355  4.24690  2.90347  2.73739  3.18146  2.89801  2.37887  2.77519  2.98518  4.58477  3.61503
          0.02325  4.16890  4.89125  0.61958  0.77255  0.48576  0.95510
     51   3.26963  4.61984  4.73736  4.37283  3.59228  4.37241  5.05589  0.77111  4.20720  2.12830  3.49251  4.57850  4.78461  4.53135  4.37149  3.90572  3.56731  1.90108  5.53725  4.29470     62 - -
          2.68618  4.42225  2.77519  2.73123  3.46354  2.40513  3.72494  3.29354  2.67741  2.69355  4.24690  2.90347  2.73739  3.18146  2.89801  2.37887  2.77519  2.98518  4.58477  3.61503
          0.02325  4.16890  4.89125  0.61958  0.77255  0.48576  0.95510
     52   2.47959  4.44210  3.31253  2.82691  3.98304  3.28510  3.91557  3.35449  2.80131  2.72201  3.89128  3.20966  3.10793  3.14115  3.19073  1.75408  1.98567  3.00887  5.33707  4.07068     63 - -
          2.68618  4.42225  2.77519  2.73123  3.46354  2.40513  3.72494  3.29354  2.67741  2.69355  4.24690  2.90347  2.73739  3.18146  2.89801  2.37887  2.77519  2.98518  4.58477  3.61503
          0.02325  4.16890  4.89125  0.61958  0.77255  0.48576  0.95510
     53   3.19535  4.89175  3.83606  3.72523  4.67808  3.56303  4.76905  4.31184  3.81035  3.90118  4.97036  3.99733  0.42408  4.18953  4.01306  3.37434  3.66192  3.92106  5.77185  4.80597     64 - -
          2.68618  4.42225  2.77519  2.73123  3.46354  2.40513  3.72494  3.29354  2.67741  2.69355  4.24690  2.90347  2.73739  3.18146  2.89801  2.37887  2.77519  2.98518  4.58477  3.61503
          0.02325  4.16890  4.89125  0.61958  0.77255  0.48576  0.95510
     54   3.05525  5.61554  1.90244  1.01814  4.91022  3.31808  3.86978  4.43309  2.88623  3.93470  4.79395  2.78715  3.94326  3.03835  3.47636  2.93727  3.34590  4.00604  6.07551  4.57839     65 - -
          2.68618  4.42225  2.77519  2.73123  3.46354  2.40513  3.72494  3.29354  2.67741  2.69355  4.24690  2.90347  2.73739  3.18146  2.89801  2.37887  2.77519  2.98518  4.58477  3.61503
          0.02325  4.16890  4.89125  0.61958  0.77255  0.48576  0.95510
     55   2.72270  4.69357  3.29514  2.79218  3.96702  3.49553  3.82032  3.37255  2.49736  2.62350  3.90953  3.22015  1.65997  3.02943  2.40350  2.82762  2.99556  3.09731  5.28791  4.00686     66 - -
          2.68618  4.42225  2.77519  2.73123  3.46354  2.40513  3.72494  3.29354  2.67741  2.69355  4.24690  2.90347  2.73739  3.18146  2.89801  2.37887  2.77519  2.98518  4.58477  3.61503
          0.02325  4.16890  4.89125  0.61958  0.77255  0.48576  0.95510
     56   2.04030  3.67597  3.25529  2.73185  3.91710  2.89047  2.47662  3.31533  2.70958  2.97522  3.81996  3.15528  3.84314  3.04559  3.11947  2.15253  2.81876  2.98948  5.26489  3.98801     67 - -
          2.68618  4.42225  2.77519  2.73123  3.46354  2.40513  3.72494  3.29354  2.67741  2.69355  4.24690  2.90347  2.73739  3.18146  2.89801  2.37887  2.77519  2.98518  4.58477  3.61503
          0.02325  4.16890  4.89125  0.61958  0.77255  0.48576  0.95510
     57   3.22645  5.29387  3.69833  2.97452  4.79173  3.80547  3.69951  4.11996  1.58408  3.53311  4.41816  3.34416  4.16404  2.83462  1.08005  3.22009  3.37540  3.80969  5.54237  4.41233     68 - -
          2.68618  4.42225  2.77519  2.73123  3.46354  2.40513  3.72494  3.29354  2.67741  2.69355  4.24690  2.90347  2.73739  3.18146  2.89801  2.37887  2.77519  2.98518  4.58477  3.61503
          0.02325  4.16890  4.89125  0.61958  0.77255  0.48576  0.95510
     58   2.36945  4.28404  3.55607  3.28592  4.28553  3.09255  4.32260  3.58826  3.27747  3.37642  4.26113  3.43879  3.83325  3.61601  3.55850  2.21602  1.01141  3.13298  5.67039  4.44254     69 - -
          2.68618  4.42225  2.77519  2.73123  3.46354  2.40513  3.72494  3.29354  2.67741  2.69355  4.24690  2.90347  2.73739  3.18146  2.89801  2.37887  2.77519  2.98518  4.58477  3.61503
          0.02325  4.16890  4.89125  0.61958  0.77255  0.48576  0.95510
     59   3.35113  4.64658  5.06058  4.49134  3.17913  4.65727  4.98503  1.52786  4.35427  1.12480  2.23429  4.71320  4.82876  4.43018  4.44047  4.00900  3.57216  2.19635  5.25796  4.20731     70 - -
          2.68618  4.42225  2.77519  2.73123  3.46354  2.40513  3.72494  3.29354  2.67741  2.69355  4.24690  2.90347  2.73739  3.18146  2.89801  2.37887  2.77519  2.98518  4.58477  3.61503
          0.02325  4.16890  4.89125  0.61958  0.77255  0.48576  0.95510
     60   2.68750  4.26574  3.81564  3.24478  2.93339  3.73279  4.00633  2.37970  3.15404  1.64733  3.24502  3.57700  4.09628  2.88952  3.43229  3.00348  2.40626  2.42547  4.84897  3.64098     71 - -
          2.68618  4.42225  2.77519  2.73123  3.46354  2.40513  3.72494  3.29354  2.67741  2.69355  4.24690  2.90347  2.73739  3.18146  2.89801  2.37887  2.77519  2.98518  4.58477  3.61503
          0.02325  4.16890  4.89125  0.61958  0.77255  0.48576  0.95510
     61   3.12539  5.71981  0.95741  1.85602  5.00639  3.30530  3.91270  4.54785  2.99874  4.04652  4.93244  2.77250  3.96221  3.09257  3.62975  2.98780  3.43003  4.11338  6.18479  4.65776     72 - -
          2.68618  4.42225  2.77519  2.73123  3.46354  2.40513  3.72494  3.29354  2.67741  2.69355  4.24690  2.90347  2.73739  3.18146  2.89801  2.37887  2.77519  2.98518  4.58477  3.61503
          0.02325  4.16890  4.89125  0.61958  0.77255  0.48576  0.95510
     62   3.05006  4.52258  4.52856  4.21081  3.78650  4.02264  4.96782  2.08549  4.08373  2.42781  3.71558  4.35065  4.57396  4.42668  4.26651  3.55286  3.40893  0.71812  5.61775  4.36385     73 - -
          2.68618  4.42225  2.77519  2.73123  3.46354  2.40513  3.72494  3.29354  2.67741  2.69355  4.24690  2.90347  2.73739  3.18146  2.89801  2.37887  2.77519  2.98518  4.58477  3.61503
          0.02325  4.16890  4.89125  0.61958  0.77255  0.48576  0.95510
     63   2.89340  5.11717  2.70352  2.47968  4.05059  3.42726  2.42640  3.96372  2.59813  3.49229  4.36214  1.40934  3.96233  3.00437  2.99315  2.88031  3.16959  3.60195  5.38961  3.90924     74 - -
          2.68618  4.42225  2.77519  2.73123  3.46354  2.40513  3.72494  3.29354  2.67741  2.69355  4.24690  2.90347  2.73739  3.18146  2.89801  2.37887  2.77519  2.98518  4.58477  3.61503
          0.02325  4.16890  4.89125  0.61958  0.77255  0.48576  0.95510
     64   3.37268  5.17000  3.89662  3.35810  4.60183  3.78965  4.08491  4.17357  2.41795  3.63566  4.63689  3.69038  4.28581  3.29823  0.60697  3.44813  3.62349  3.88677  5.56902  4.47461     75 - -
          2.68618  4.42225  2.77519  2.73123  3.46354  2.40513  3.72494  3.29354  2.67741  2.69355  4.24690  2.90347  2.73739  3.18146  2.89801  2.37887  2.77519  2.98518  4.58477  3.61503
          0.02325  4.16890  4.89125  0.61958  0.77255  0.48576  0.95510
     65   1.08268  4.61505  3.00359  2.41276  4.26140  3.28373  4.04701  3.51915  2.93317  3.28523  4.19044  3.19428  3.91592  3.27573  3.30757  2.74754  3.00942  3.16927  5.59957  4.32053     76 - -
          2.68618  4.42225  2.77519  2.73123  3.46354  2.40513  3.72494  3.29354  2.67741  2.69355  4.24690  2.90347  2.73739  3.18146  2.89801  2.37887  2.77519  2.98518  4.58477  3.61503
          0.02325  4.16890  4.89125  0.61958  0.77255  0.48576  0.95510
     66   2.48820  4.40693  3.49522  3.33603  4.38921  3.13285  4.43165  3.95784  3.43066  3.65842  4.56583  3.50413  3.89832  3.75773  3.69941  0.71827  2.99249  3.42565  5.73926  4.47768     77 - -
          2.68618  4.42225  2.77519  2.73123  3.46354  2.40513  3.72494  3.29354  2.67741  2.69355  4.24690  2.90347  2.73739  3.18146  2.89801  2.37887  2.77519  2.98518  4.58477  3.61503
          0.02325  4.16890  4.89125  0.61958  0.77255  0.48576  0.95510
     67   2.48217  5.09473  2.91975  2.04574  4.42269  3.44481  2.99609  3.86881  2.27556  3.37323  4.15155  2.92792  3.84591  2.23192  2.25418  2.68120  2.92885  3.47957  5.51720  4.15993     78 - -
          2.68618  4.42225  2.77519  2.73123  3.46354  2.40513  3.72494  3.29354  2.67741  2.69355  4.24690  2.90347  2.73739  3.18146  2.89801  2.37887  2.77519  2.98518  4.58477  3.61503
          0.02325  4.16890  4.89125  0.61958  0.77255  0.48576  0.95510
     68   2.22275  4.58315  3.04718  2.68086  4.32837  3.21238  3.91915  3.75079  2.77583  3.37311  4.18474  1.73533  3.81434  3.09954  3.20287  2.04809  2.41120  3.30634  5.59675  4.29059     79 - -
          2.68618  4.42225  2.77519  2.73123  3.46354  2.40513  3.72494  3.29354  2.67741  2.69355  4.24690  2.90347  2.73739  3.18146  2.89801  2.37887  2.77519  2.98518  4.58477  3.61503
          0.02325  4.16890  4.89125  0.61958  0.77255  0.48576  0.95510
     69   2.60281  4.44494  3.72532  3.50471  4.26455  3.27113  4.49501  3.42978  3.45370  3.28230  4.32173  3.65628  4.00209  3.83550  3.69050  2.80848  0.75315  3.09092  5.67468  4.48445     80 - -
          2.68618  4.42225  2.77519  2.73123  3.46354  2.40513  3.72494  3.29354  2.67741  2.69355  4.24690  2.90347  2.73739  3.18146  2.89801  2.37887  2.77519  2.98518  4.58477  3.61503
          0.02325  4.16890  4.89125  0.61958  0.77255  0.48576  0.95510
     70   3.23713  4.57102  4.90756  4.32678  2.13167  4.46405  4.72399  2.29019  4.19281  1.08964  2.39234  4.51450  4.67562  4.25824  4.26973  3.79506  3.45525  2.13820  5.03993  3.92025     81 - -
          2.68618  4.42225  2.77519  2.73123  3.46354  2.40513  3.72494  3.29354  2.67741  2.69355  4.24690  2.90347  2.73739  3.18146  2.89801  2.37887  2.77519  2.98518  4.58477  3.61503
          0.02325  4.16890  4.89125  0.61958  0.77255  0.48576  0.95510
     71   2.51722  4.42303  3.45584  3.11608  3.93959  3.25506  4.13950  3.37427  3.05944  2.61413  4.06964  3.39235  3.91393  3.43942  3.37038  1.07012  2.93482  3.03747  5.39192  4.05577     82 - -
          2.68618  4.42225  2.77519  2.73123  3.46354  2.40513  3.72494  3.29354  2.67741  2.69355  4.24690  2.90347  2.73739  3.18146  2.89801  2.37887  2.77519  2.98518  4.58477  3.61503
          0.02325  4.16890  4.89125  0.61958  0.77255  0.48576  0.95510
     72   2.57662  4.57387  3.22928  2.70368  3.94572  3.39806  3.79498  3.32289  2.59696  2.69550  3.83945  3.14392  3.87297  2.99828  2.64998  1.73040  2.32386  3.01290  5.27154  3.99229     83 - -
          2.68618  4.42225  2.77519  2.73123  3.46354  2.40513  3.72494  3.29354  2.67741  2.69355  4.24690  2.90347  2.73739  3.18146  2.89801  2.37887  2.77519  2.98518  4.58477  3.61503
          0.02325  4.16890  4.89125  0.61958  0.77255  0.48576  0.95510
     73   3.44407  4.75626  5.00360  4.48014  3.17708  4.69656  5.02478  1.87405  4.28981  0.78138  2.98887  4.73571  4.88469  4.44018  4.40667  4.08484  3.67711  2.24485  5.29471  4.18137     84 - -
          2.68618  4.42225  2.77519  2.73123  3.46354  2.40513  3.72494  3.29354  2.67741  2.69355  4.24690  2.90347  2.73739  3.18146  2.89801  2.37887  2.77519  2.98518  4.58477  3.61503
          0.02325  4.16890  4.89125  0.61958  0.77255  0.48576  0.95510
     74   3.15690  5.21272  3.54592  2.92995  4.61147  3.74191  3.73106  4.03207  2.00572  3.46893  4.37133  3.31740  4.13743  2.47865  1.01881  3.16603  3.33744  3.72698  5.51075  4.33074     85 - -
          2.68618  4.42225  2.77519  2.73123  3.46354  2.40513  3.72494  3.29354  2.67741  2.69355  4.24690  2.90347  2.73739  3.18146  2.89801  2.37887  2.77519  2.98518  4.58477  3.61503
          0.08545  4.16890  2.71157  0.61958  0.77255  0.48576  0.95510
     75   2.57486  4.67588  3.10105  2.65656  4.29303  2.11446  3.80437  3.72130  2.49981  3.30880  4.12981  3.08993  3.83928  2.97193  1.95891  2.16874  2.90143  3.31598  5.49851  4.20943     86 - -
          2.68618  4.42225  2.77519  2.73123  3.46354  2.40513  3.72494  3.29354  2.67741  2.69355  4.24690  2.90347  2.73739  3.18146  2.89801  2.37887  2.77519  2.98518  4.58477  3.61503
          0.02472  4.10817  4.83052  0.61958  0.77255  0.55563  0.85263
     76   2.27152  4.70962  3.03369  2.49946  3.92170  2.61740  3.05328  3.33837  2.47620  2.96636  3.80013  2.76563  3.83874  2.66608  2.91368  2.66624  2.83959  3.03858  3.91310  3.90959     87 - -
          2.68618  4.42225  2.77519  2.73123  3.46354  2.40513  3.72494  3.29354  2.67741  2.69355  4.24690  2.90347  2.73739  3.18146  2.89801  2.37887  2.77519  2.98518  4.58477  3.61503
          0.02472  4.10817  4.83052  0.61958  0.77255  0.55563  0.85263
     77   2.58877  4.83168  2.89145  2.42163  4.20730  2.82350  3.16519  3.64302  2.46744  3.22068  4.02002  2.55469  3.21533  2.81298  2.93306  2.08999  2.61223  3.27239  5.43426  4.08404     88 - -
          2.68629  4.42236  2.77515  2.73134  3.46365  2.40501  3.72448  3.29365  2.67752  2.69366  4.24634  2.90358  2.73751  3.18134  2.89812  2.37859  2.77531  2.98502  4.58488  3.61514
          0.27406  1.46218  4.83052  1.00956  0.45315  0.44443  1.02497
     78   2.43512  4.78708  3.00062  2.46919  4.04322  2.59618  3.31480  3.45758  2.46259  2.69436  3.88455  2.98252  3.19723  2.52138  2.91540  2.45874  2.85106  3.13596  5.31388  3.98537     93 - -
          2.68618  4.42225  2.77519  2.73123  3.46354  2.40513  3.72494  3.29354  2.67741  2.69355  4.24690  2.90347  2.73739  3.18146  2.89801  2.37887  2.77519  2.98518  4.58477  3.61503
          0.02325  4.16890  4.89125  0.61958  0.77255  0.48576  0.95510
     79   1.65946  4.43511  3.25210  2.85383  4.27324  3.16082  4.01522  3.68697  2.90458  3.33455  4.15194  2.57655  3.80054  3.22099  3.30410  1.71033  2.48453  3.22998  5.57733  4.30617     94 - -
          2.68618  4.42225  2.77519  2.73123  3.46354  2.40513  3.72494  3.29354  2.67741  2.69355  4.24690  2.90347  2.73739  3.18146  2.89801  2.37887  2.77519  2.98518  4.58477  3.61503
          0.02325  4.16890  4.89125  0.61958  0.77255  0.48576  0.95510
     80   2.58547  4.19378  3.70205  3.13292  2.46422  3.11600  3.91150  2.47634  3.06074  2.40176  2.95682  3.46385  3.99806  3.33568  3.35099  2.34557  2.52012  2.45293  4.80397  3.58847     95 - -
          2.68618  4.42225  2.77519  2.73123  3.46354  2.40513  3.72494  3.29354  2.67741  2.69355  4.24690  2.90347  2.73739  3.18146  2.89801  2.37887  2.77519  2.98518  4.58477  3.61503
          0.08545  4.16890  2.71157  0.61958  0.77255  0.48576  0.95510
     81   2.41935  4.43642  3.11423  2.82356  4.32877  3.11577  4.03679  3.76178  2.92565  3.41368  4.24008  2.63610  3.78778  3.25295  3.30486  1.24859  2.46123  3.28089  5.62999  4.34877     96 - -
          2.68618  4.42225  2.77519  2.73123  3.46354  2.40513  3.72494  3.29354  2.67741  2.69355  4.24690  2.90347  2.73739  3.18146  2.89801  2.37887  2.77519  2.98518  4.58477  3.61503
          0.02472  4.10817  4.83052  0.61958  0.77255  0.55563  0.85263
     82   2.50507  4.55784  2.92405  2.71442  4.36560  3.14257  4.01372  3.88966  2.90961  3.51705  4.35246  2.26692  3.81599  3.23030  3.30188  1.23555  2.92267  3.40078  5.66476  4.33167     97 - -
          2.68618  4.42225  2.77519  2.73123  3.46354  2.40513  3.72494  3.29354  2.67741  2.69355  4.24690  2.90347  2.73739  3.18146  2.89801  2.37887  2.77519  2.98518  4.58477  3.61503
          0.02472  4.10817  4.83052  0.61958  0.77255  0.55563  0.85263
     83   2.64065  4.87723  2.73145  2.41729  4.36819  2.80744  3.75391  3.82136  2.57644  3.38874  4.19708  2.26273  3.82416  2.59751  3.03444  1.76569  2.94055  3.41683  5.58383  4.22376     98 - -
          2.68618  4.42225  2.77519  2.73123  3.46354  2.40513  3.72494  3.29354  2.67741  2.69355  4.24690  2.90347  2.73739  3.18146  2.89801  2.37887  2.77519  2.98518  4.58477  3.61503
          0.02472  4.10817  4.83052  0.61958  0.77255  0.55563  0.85263
     84   2.34627  4.67562  3.05708  2.51936  3.89091  3.44425  3.67073  2.98518  2.34288  2.93051  3.76945  2.29703  3.84274  2.85299  2.93177  2.46865  2.83486  2.99780  5.20686  3.35747     99 - -
          2.68618  4.42225  2.77519  2.73123  3.46354  2.40513  3.72494  3.29354  2.67741  2.69355  4.24690  2.90347  2.73739  3.18146  2.89801  2.37887  2.77519  2.98518  4.58477  3.61503
          0.02472  4.10817  4.83052  0.61958  0.77255  0.55563  0.85263
     85   2.59744  4.39101  3.35241  2.82183  2.58198  3.05341  3.79346  2.91510  2.78749  2.61253  2.91652  2.29782  3.92830  3.10718  3.15840  2.78264  2.84283  2.68085  4.91970  3.62122    100 - -
          2.68618  4.42225  2.77519  2.73123  3.46354  2.40513  3.72494  3.29354  2.67741  2.69355  4.24690  2.90347  2.73739  3.18146  2.89801  2.37887  2.77519  2.98518  4.58477  3.61503
          0.02472  4.10817  4.83052  0.61958  0.77255  0.55563  0.85263
     86   2.77504  5.13975  2.77974  2.38767  4.49219  2.92434  3.65002  3.93460  1.70418  3.43724  4.23691  2.21248  3.86908  2.52379  2.69283  2.74480  3.00846  3.54920  5.57569  4.22587    101 - -
          2.68618  4.42225  2.77519  2.73123  3.46354  2.40513  3.72494  3.29354  2.67741  2.69355  4.24690  2.90347  2.73739  3.18146  2.89801  2.37887  2.77519  2.98518  4.58477  3.61503
          0.07325  4.10817  2.91519  0.61958  0.77255  0.44443  1.02497
     87   2.47128  4.47589  3.21699  2.73002  4.01122  3.27091  3.85517  3.40208  2.72772  3.06379  3.90149  2.87006  2.70700  3.06176  3.13823  1.80539  2.52882  2.57343  5.34261  4.06368    102 - -
          2.68618  4.42225  2.77519  2.73123  3.46354  2.40513  3.72494  3.29354  2.67741  2.69355  4.24690  2.90347  2.73739  3.18146  2.89801  2.37887  2.77519  2.98518  4.58477  3.61503
          0.02432  4.12444  4.84679  0.61958  0.77255  0.45454  1.00714
     88   2.60224  4.32335  3.47239  2.59373  2.51547  3.12900  3.13475  2.82167  2.85775  2.34280  3.07709  3.31164  3.95740  3.16218  3.21001  2.82380  2.83381  2.59760  4.86775  3.19101    103 - -
          2.68618  4.42225  2.77519  2.73123  3.46354  2.40513  3.72494  3.29354  2.67741  2.69355  4.24690  2.90347  2.73739  3.18146  2.89801  2.37887  2.77519  2.98518  4.58477  3.61503
          0.02325  4.16890  4.89125  0.61958  0.77255  0.48576  0.95510
     89   2.72639  5.13713  2.68929  2.10557  4.44069  3.38709  3.30440  3.90367  2.43916  3.42578  4.21190  2.29965  3.84170  2.51611  2.91486  1.92983  2.96715  3.51239  5.59325  4.19977    104 - -
          2.68618  4.42225  2.77519  2.73123  3.46354  2.40513  3.72494  3.29354  2.67741  2.69355  4.24690  2.90347  2.73739  3.18146  2.89801  2.37887  2.77519  2.98518  4.58477  3.61503
          0.02325  4.16890  4.89125  0.61958  0.77255  0.48576  0.95510
     90   2.61098  3.87717  3.00386  2.17130  4.02534  3.43836  3.64975  3.43996  2.45373  3.04922  3.86694  2.75273  3.17830  2.58352  2.91172  2.46402  2.84343  3.12218  5.29846  2.95274    105 - -
          2.68618  4.42225  2.77519  2.73123  3.46354  2.40513  3.72494  3.29354  2.67741  2.69355  4.24690  2.90347  2.73739  3.18146  2.89801  2.37887  2.77519  2.98518  4.58477  3.61503
          0.02325  4.16890  4.89125  0.61958  0.77255  0.48576  0.95510
     91   2.63964  4.95591  2.32318  2.02726  3.32840  3.40518  3.63374  3.66292  2.42562  2.89171  4.02259  2.68628  3.81856  2.76660  2.90717  2.44493  2.87463  3.30531  5.43423  4.06536    106 - -
          2.68618  4.42225  2.77519  2.73123  3.46354  2.40513  3.72494  3.29354  2.67741  2.69355  4.24690  2.90347  2.73739  3.18146  2.89801  2.37887  2.77519  2.98518  4.58477  3.61503
          0.02325  4.16890  4.89125  0.61958  0.77255  0.48576  0.95510
     92   2.60953  4.84141  2.76173  2.43029  3.47651  2.96243  3.63306  3.17081  2.42099  3.10498  3.91137  2.95323  3.18241  2.56432  2.33164  2.63473  2.84115  3.17998  5.33745  3.99538    107 - -
          2.68618  4.42225  2.77519  2.73123  3.46354  2.40513  3.72494  3.29354  2.67741  2.69355  4.24690  2.90347  2.73739  3.18146  2.89801  2.37887  2.77519  2.98518  4.58477  3.61503
          0.02325  4.16890  4.89125  0.61958  0.77255  0.48576  0.95510
     93   2.43120  4.83985  2.47431  2.29622  4.09323  3.42390  3.64089  3.10260  2.43866  3.10895  3.91686  2.77361  3.82305  2.78611  2.90689  2.39033  2.63502  2.81224  5.34494  4.00205    108 - -
          2.68618  4.42225  2.77519  2.73123  3.46354  2.40513  3.72494  3.29354  2.67741  2.69355  4.24690  2.90347  2.73739  3.18146  2.89801  2.37887  2.77519  2.98518  4.58477  3.61503
          0.07430  4.16890  2.87989  0.61958  0.77255  0.48576  0.95510
     94   2.60673  4.68123  3.10780  2.59340  4.02361  2.19706  3.72488  3.42655  2.48244  2.69634  3.89174  3.06473  2.85259  2.90345  2.42538  2.68203  2.87365  3.10632  5.30444  4.00807    109 - -
          2.68618  4.42225  2.77519  2.73123  3.46354  2.40513  3.72494  3.29354  2.67741  2.69355  4.24690  2.90347  2.73739  3.18146  2.89801  2.37887  2.77519  2.98518  4.58477  3.61503
          0.02445  4.11905  4.84140  0.61958  0.77255  0.54378  0.86882
     95   2.64250  4.95754  2.23378  2.09803  3.46981  3.38072  3.63839  3.67366  2.44346  3.24261  4.03972  2.88846  3.81153  2.77439  2.92878  2.20936  2.64995  3.31432  5.45084  4.07958    110 - -
          2.68618  4.42225  2.77519  2.73123  3.46354  2.40513  3.72494  3.29354  2.67741  2.69355  4.24690  2.90347  2.73739  3.18146  2.89801  2.37887  2.77519  2.98518  4.58477  3.61503
          0.02445  4.11905  4.84140  0.61958  0.77255  0.54378  0.86882
     96   2.43259  4.89735  2.84525  2.22666  4.21857  2.85492  3.14658  3.65483  2.44834  3.22699  4.02578  2.91469  2.85206  2.79179  2.92016  2.19493  2.87096  3.29232  5.43866  4.08028    111 - -
          2.68618  4.42225  2.77519  2.73123  3.46354  2.40513  3.72494  3.29354  2.67741  2.69355  4.24690  2.90347  2.73739  3.18146  2.89801  2.37887  2.77519  2.98518  4.58477  3.61503
          0.02445  4.11905  4.84140  0.61958  0.77255  0.54378  0.86882
     97   2.38697  4.70817  2.96605  2.31330  4.16011  2.76317  3.73307  3.58375  2.55774  3.18731  3.99816  2.99326  2.77547  2.89288  3.01300  2.31439  2.26400  3.21229  5.42187  4.09339    112 - -
          2.68621  4.42228  2.77522  2.73126  3.46357  2.40516  3.72497  3.29357  2.67744  2.69358  4.24693  2.90349  2.73722  3.18149  2.89804  2.37890  2.77508  2.98506  4.58480  3.61506
          0.61310  1.65873  1.31695  0.25770  1.48204  0.45112  1.01311
     98   2.37295  4.85554  2.26574  2.14209  4.17848  2.72883  3.63561  3.59267  2.48688  3.19518  4.01397  2.82881  3.76223  2.79095  2.97231  2.61220  2.86590  2.91171  5.42683  4.06282    114 - -
          2.68618  4.42225  2.77519  2.73123  3.46354  2.40513  3.72494  3.29354  2.67741  2.69355  4.24690  2.90347  2.73739  3.18146  2.89801  2.37887  2.77519  2.98518  4.58477  3.61503
          0.03101  3.88467  4.60702  0.61958  0.77255  0.46044  0.99697
     99   2.59698  4.58391  3.11549  2.17328  3.77401  3.46445  3.20148  2.87263  2.55755  2.82173  3.67979  3.06711  3.86105  2.90707  2.97765  2.43613  2.83135  2.33946  5.12873  3.83909    115 - -
          2.68618  4.42225  2.77519  2.73123  3.46354  2.40513  3.72494  3.29354  2.67741  2.69355  4.24690  2.90347  2.73739  3.18146  2.89801  2.37887  2.77519  2.98518  4.58477  3.61503
          0.02525  4.08721  4.80955  0.61958  0.77255  0.57775  0.82362
    100   2.72510  5.15049  2.25448  1.69081  4.46814  3.32705  3.67030  3.93196  2.51050  3.46192  4.25421  2.81539  3.14793  2.80408  3.02171  2.68350  2.38233  3.53361  5.63966  4.22611    116 - -
          2.68618  4.42225  2.77519  2.73123  3.46354  2.40513  3.72494  3.29354  2.67741  2.69355  4.24690  2.90347  2.73739  3.18146  2.89801  2.37887  2.77519  2.98518  4.58477  3.61503
          0.02525  4.08721  4.80955  0.61958  0.77255  0.57775  0.82362
    101   2.74365  5.13379  2.57944  1.55213  4.46010  3.34197  3.67829  3.92021  2.48228  3.44983  4.25116  2.83974  3.29994  2.50614  2.95791  2.36104  2.99705  3.53001  5.62449  4.22867    117 - -
          2.68618  4.42225  2.77519  2.73123  3.46354  2.40513  3.72494  3.29354  2.67741  2.69355  4.24690  2.90347  2.73739  3.18146  2.89801  2.37887  2.77519  2.98518  4.58477  3.61503
          0.02525  4.08721  4.80955  0.61958  0.77255  0.57775  0.82362
    102   2.42084  4.93798  2.54914  2.25464  4.22034  3.39226  3.15689  3.26174  2.17294  3.21471  3.99664  2.88986  3.78631  2.71089  2.61624  2.59417  2.82798  3.29480  5.40799  3.64515    118 - -
          2.68618  4.42225  2.77519  2.73123  3.46354  2.40513  3.72494  3.29354  2.67741  2.69355  4.24690  2.90347  2.73739  3.18146  2.89801  2.37887  2.77519  2.98518  4.58477  3.61503
          0.09307  4.08721  2.62988  0.61958  0.77255  0.57775  0.82362
    103   2.44631  5.24469  1.97907  1.92236  4.55029  3.29866  3.64964  4.03395  2.19695  3.53419  4.32172  2.48981  3.80239  2.78042  3.01394  2.68400  2.99896  3.61827  5.69198  4.25683    119 - -
          2.68618  4.42225  2.77519  2.73123  3.46354  2.40513  3.72494  3.29354  2.67741  2.69355  4.24690  2.90347  2.73739  3.18146  2.89801  2.37887  2.77519  2.98518  4.58477  3.61503
          0.02700  4.02114  4.74348  0.61958  0.77255  0.64167  0.74742
    104   2.43236  5.15071  2.25233  1.94077  4.45587  3.31652  3.62417  3.92885  2.44319  3.44172  4.22276  2.53603  3.78934  2.41382  2.95165  2.64592  2.70177  3.52335  5.60718  4.19069    120 - -
          2.68618  4.42225  2.77519  2.73123  3.46354  2.40513  3.72494  3.29354  2.67741  2.69355  4.24690  2.90347  2.73739  3.18146  2.89801  2.37887  2.77519  2.98518  4.58477  3.61503
          0.02700  4.02114  4.74348  0.61958  0.77255  0.64167  0.74742
    105   2.28860  4.93548  2.59268  2.32725  4.25569  3.05108  3.60801  3.70158  2.18135  3.25436  4.04152  2.62832  3.28223  2.73741  2.87555  2.59731  2.60273  3.32458  5.44900  4.07599    121 - -
          2.68618  4.42225  2.77519  2.73123  3.46354  2.40513  3.72494  3.29354  2.67741  2.69355  4.24690  2.90347  2.73739  3.18146  2.89801  2.37887  2.77519  2.98518  4.58477  3.61503
          0.02700  4.02114  4.74348  0.61958  0.77255  0.64167  0.74742
    106   2.31238  4.82978  1.74407  2.37778  4.34701  3.23460  3.77919  3.70386  2.67527  3.36286  4.19959  2.89208  3.80174  2.94684  3.16325  2.64954  2.21082  3.32074  5.60731  4.23848    122 - -
          2.68618  4.42225  2.77519  2.73123  3.46354  2.40513  3.72494  3.29354  2.67741  2.69355  4.24690  2.90347  2.73739  3.18146  2.89801  2.37887  2.77519  2.98518  4.58477  3.61503
          0.02700  4.02114  4.74348  0.61958  0.77255  0.64167  0.74742
    107   2.60907  4.75629  3.01821  2.49603  4.07312  2.95253  3.64865  3.48541  2.37098  2.76006  3.91017  2.70482  3.82317  2.80789  2.14066  2.36450  2.85721  3.15618  5.31151  4.00156    123 - -
          2.68618  4.42225  2.77519  2.73123  3.46354  2.40513  3.72494  3.29354  2.67741  2.69355  4.24690  2.90347  2.73739  3.18146  2.89801  2.37887  2.77519  2.98518  4.58477  3.61503
          0.02700  4.02114  4.74348  0.61958  0.77255  0.49618  0.93867
    108   2.61774  4.85813  2.29527  2.40005  4.09858  3.40548  3.16959  3.12345  2.43466  3.12450  3.93481  2.44067  3.81494  2.77995  2.90349  2.63740  2.85297  2.77187  5.35062  3.99841    124 - -
          2.68618  4.42225  2.77519  2.73123  3.46354  2.40513  3.72494  3.29354  2.67741  2.69355  4.24690  2.90347  2.73739  3.18146  2.89801  2.37887  2.77519  2.98518  4.58477  3.61503
          0.02472  4.10817  4.83052  0.61958  0.77255  0.55563  0.85263
    109   2.36619  4.64446  3.08189  2.58284  3.96738  2.18551  3.72647  3.36278  2.52609  2.58128  3.84499  2.75433  3.84785  2.91361  2.64440  2.67304  2.85658  3.05097  5.27171  3.97591    125 - -
          2.68618  4.42225  2.77519  2.73123  3.46354  2.40513  3.72494  3.29354  2.67741  2.69355  4.24690  2.90347  2.73739  3.18146  2.89801  2.37887  2.77519  2.98518  4.58477  3.61503
          0.02472  4.10817  4.83052  0.61958  0.77255  0.55563  0.85263
    110   2.70621  5.17135  2.33073  1.91202  4.48688  3.34860  3.63951  3.96225  2.43940  3.46732  4.24213  2.57455  3.81160  2.76114  2.63365  2.07762  2.94989  3.55073  5.62457  4.21031    126 - -
          2.68618  4.42225  2.77519  2.73123  3.46354  2.40513  3.72494  3.29354  2.67741  2.69355  4.24690  2.90347  2.73739  3.18146  2.89801  2.37887  2.77519  2.98518  4.58477  3.61503
          0.02472  4.10817  4.83052  0.61958  0.77255  0.44443  1.02497
    111   2.62854  4.76984  2.34327  2.53359  4.56438  1.34167  3.99083  4.03789  2.96189  3.63584  4.46196  3.00807  3.85438  3.18410  3.44365  2.20147  3.02150  3.55119  5.82796  4.47061    127 - -
          2.68618  4.42225  2.77519  2.73123  3.46354  2.40513  3.72494  3.29354  2.67741  2.69355  4.24690  2.90347  2.73739  3.18146  2.89801  2.37887  2.77519  2.98518  4.58477  3.61503
          0.02325  4.16890  4.89125  0.61958  0.77255  0.48576  0.95510
    112   2.66089  4.95257  1.90682  2.38875  4.44924  3.30216  3.76417  3.90530  2.61671  3.46311  4.25943  2.91355  3.25415  2.90955  3.11199  1.82658  2.63931  3.48445  5.65381  4.27027    128 - -
          2.68618  4.42225  2.77519  2.73123  3.46354  2.40513  3.72494  3.29354  2.67741  2.69355  4.24690  2.90347  2.73739  3.18146  2.89801  2.37887  2.77519  2.98518  4.58477  3.61503
          0.02325  4.16890  4.89125  0.61958  0.77255  0.48576  0.95510
    113   3.11723  5.72459  1.00283  1.77406  5.00817  3.30354  3.90341  4.54992  2.98385  4.04281  4.92316  2.76671  3.95727  3.08078  3.61506  2.97877  3.41952  4.11249  6.18346  4.65260    129 - -
          2.68618  4.42225  2.77519  2.73123  3.46354  2.40513  3.72494  3.29354  2.67741  2.69355  4.24690  2.90347  2.73739  3.18146  2.89801  2.37887  2.77519  2.98518  4.58477  3.61503
          0.02325  4.16890  4.89125  0.61958  0.77255  0.48576  0.95510
    114   2.67063  5.05332  2.48691  2.33489  4.40751  2.85574  3.66584  3.86930  2.46514  3.40069  4.18084  2.87770  2.85667  2.28270  2.95770  2.09513  2.92405  3.46809  5.57692  4.18460    130 - -
          2.68618  4.42225  2.77519  2.73123  3.46354  2.40513  3.72494  3.29354  2.67741  2.69355  4.24690  2.90347  2.73739  3.18146  2.89801  2.37887  2.77519  2.98518  4.58477  3.61503
          0.02325  4.16890  4.89125  0.61958  0.77255  0.48576  0.95510
    115   2.50015  5.06685  3.00455  2.30019  4.40881  2.91695  3.63742  3.83009  2.02504  3.34672  4.14603  2.98794  3.88739  2.76228  1.80557  2.74458  2.97606  3.46329  5.49487  4.17393    131 - -
          2.68618  4.42225  2.77519  2.73123  3.46354  2.40513  3.72494  3.29354  2.67741  2.69355  4.24690  2.90347  2.73739  3.18146  2.89801  2.37887  2.77519  2.98518  4.58477  3.61503
          0.02325  4.16890  4.89125  0.61958  0.77255  0.48576  0.95510
    116   2.80880  5.24592  2.03911  2.30524  4.59696  2.76391  3.71868  4.07072  1.55597  3.57649  4.37281  2.86000  3.87309  2.85295  2.98830  2.75811  3.06464  3.65950  5.72421  4.31698    132 - -
          2.68618  4.42225  2.77519  2.73123  3.46354  2.40513  3.72494  3.29354  2.67741  2.69355  4.24690  2.90347  2.73739  3.18146  2.89801  2.37887  2.77519  2.98518  4.58477  3.61503
          0.02325  4.16890  4.89125  0.61958  0.77255  0.48576  0.95510
    117   2.61210  4.67221  3.09376  2.31178  3.87711  3.46952  3.27518  3.27181  2.51635  2.51073  3.75593  3.04182  3.85992  2.56581  2.95117  2.49132  2.60908  2.52872  5.19978  3.89777    133 - -
          2.68618  4.42225  2.77519  2.73123  3.46354  2.40513  3.72494  3.29354  2.67741  2.69355  4.24690  2.90347  2.73739  3.18146  2.89801  2.37887  2.77519  2.98518  4.58477  3.61503
          0.02325  4.16890  4.89125  0.61958  0.77255  0.48576  0.95510
    118   2.71285  5.01640  2.47457  2.42639  4.39453  3.39897  3.69228  3.84431  2.41046  3.38457  4.18539  2.94741  3.86190  2.82829  1.74426  2.16883  2.96806  3.45966  5.54976  4.19407    134 - -
          2.68618  4.42225  2.77519  2.73123  3.46354  2.40513  3.72494  3.29354  2.67741  2.69355  4.24690  2.90347  2.73739  3.18146  2.89801  2.37887  2.77519  2.98518  4.58477  3.61503
          0.02325  4.16890  4.89125  0.61958  0.77255  0.48576  0.95510
    119   2.51924  5.05705  3.15899  2.57612  4.43450  3.53662  3.64791  3.83469  1.75426  3.34600  4.15909  3.06014  3.09966  2.77586  1.78093  2.80515  3.01994  3.47883  5.48038  4.19754    135 - -
          2.68618  4.42225  2.77519  2.73123  3.46354  2.40513  3.72494  3.29354  2.67741  2.69355  4.24690  2.90347  2.73739  3.18146  2.89801  2.37887  2.77519  2.98518  4.58477  3.61503
          0.02325  4.16890  4.89125  0.61958  0.77255  0.48576  0.95510
    120   2.47731  4.33854  3.03327  3.29056  3.56269  3.81645  4.17975  1.65938  3.25508  2.45683  3.47924  3.65308  4.20669  3.54668  3.57640  3.10916  3.00839  1.66660  5.13351  3.90478    136 - -
          2.68618  4.42225  2.77519  2.73123  3.46354  2.40513  3.72494  3.29354  2.67741  2.69355  4.24690  2.90347  2.73739  3.18146  2.89801  2.37887  2.77519  2.98518  4.58477  3.61503
          0.02325  4.16890  4.89125  0.61958  0.77255  0.48576  0.95510
    121   2.47123  5.16386  1.82289  2.13394  4.48270  3.36756  3.66484  3.95229  2.46844  3.46709  4.24616  2.84916  3.83252  2.78918  2.56043  2.38348  2.96709  3.54676  5.63168  4.22271    137 - -
          2.68618  4.42225  2.77519  2.73123  3.46354  2.40513  3.72494  3.29354  2.67741  2.69355  4.24690  2.90347  2.73739  3.18146  2.89801  2.37887  2.77519  2.98518  4.58477  3.61503
          0.02325  4.16890  4.89125  0.61958  0.77255  0.48576  0.95510
    122   2.30858  3.03914  3.34751  2.79223  3.66752  3.46068  3.81046  3.03771  2.74076  2.49412  3.60270  3.21583  3.26090  3.07403  2.68874  2.18806  2.82433  2.77486  5.06721  3.81329    138 - -
          2.68622  4.42230  2.77524  2.73128  3.46358  2.40480  3.72499  3.29358  2.67745  2.69359  4.24604  2.90351  2.73744  3.18151  2.89805  2.37891  2.77524  2.98523  4.58481  3.61508
          0.59909  1.29163  1.73803  0.19414  1.73467  0.48576  0.95510
    123   2.06196  4.49643  3.04638  2.34027  3.89875  2.51942  3.77944  3.22042  2.66129  2.93643  3.79788  3.06577  3.80844  2.99346  3.07432  2.62427  2.81137  2.44185  5.25027  3.96649    140 - -
          2.68618  4.42225  2.77519  2.73123  3.46354  2.40513  3.72494  3.29354  2.67741  2.69355  4.24690  2.90347  2.73739  3.18146  2.89801  2.37887  2.77519  2.98518  4.58477  3.61503
          0.02802  3.98455  4.70690  0.61958  0.77255  0.50863  0.91959
    124   1.94034  4.30143  3.47536  2.92996  3.55507  2.69304  3.87757  2.57645  2.87908  2.59953  2.99414  3.30826  3.91504  3.19105  3.23225  2.74938  2.54755  2.58195  5.00057  3.76553    141 - -
          2.68618  4.42225  2.77519  2.73123  3.46354  2.40513  3.72494  3.29354  2.67741  2.69355  4.24690  2.90347  2.73739  3.18146  2.89801  2.37887  2.77519  2.98518  4.58477  3.61503
          0.02525  4.08721  4.80955  0.61958  0.77255  0.43226  1.04709
    125   2.72530  5.04022  2.71188  1.55300  4.33670  3.38830  3.69678  3.77987  2.49743  2.89136  4.15662  2.59883  3.85738  2.84074  2.96414  2.37178  2.97525  3.41652  5.54359  4.16778    142 - -
          2.68618  4.42225  2.77519  2.73123  3.46354  2.40513  3.72494  3.29354  2.67741  2.69355  4.24690  2.90347  2.73739  3.18146  2.89801  2.37887  2.77519  2.98518  4.58477  3.61503
          0.02325  4.16890  4.89125  0.61958  0.77255  0.48576  0.95510
    126   2.45988  5.15612  2.52518  1.07732  4.59078  3.34596  3.88143  3.94874  2.75951  3.58803  4.47314  2.93152  3.93786  3.05509  3.22429  2.86428  3.19117  3.58399  5.81363  4.42507    143 - -
          2.68618  4.42225  2.77519  2.73123  3.46354  2.40513  3.72494  3.29354  2.67741  2.69355  4.24690  2.90347  2.73739  3.18146  2.89801  2.37887  2.77519  2.98518  4.58477  3.61503
          0.02325  4.16890  4.89125  0.61958  0.77255  0.48576  0.95510
    127   1.07317  4.22496  3.70129  3.33799  4.17538  2.43355  4.30989  3.41235  3.32531  3.23359  4.11249  3.46556  3.82131  3.61349  3.62083  2.53525  2.80068  2.54093  5.58142  4.37652    144 - -
          2.68618  4.42225  2.77519  2.73123  3.46354  2.40513  3.72494  3.29354  2.67741  2.69355  4.24690  2.90347  2.73739  3.18146  2.89801  2.37887  2.77519  2.98518  4.58477  3.61503
          0.02325  4.16890  4.89125  0.61958  0.77255  0.48576  0.95510
    128   2.94881  5.48754  1.31519  1.76272  4.79556  3.31431  3.80761  4.28570  2.77419  3.79795  4.62675  2.78096  3.90427  2.96262  3.34782  2.85274  2.70690  3.86351  5.96724  4.48269    145 - -
          2.68618  4.42225  2.77519  2.73123  3.46354  2.40513  3.72494  3.29354  2.67741  2.69355  4.24690  2.90347  2.73739  3.18146  2.89801  2.37887  2.77519  2.98518  4.58477  3.61503
          0.02325  4.16890  4.89125  0.61958  0.77255  0.48576  0.95510
    129   2.18933  4.46678  3.18526  2.82256  4.32595  3.15972  4.01555  3.74462  2.89814  3.38608  4.20151  2.51745  3.80467  3.21673  3.29952  1.37315  2.44487  3.27577  5.61807  4.33951    146 - -
          2.68618  4.42225  2.77519  2.73123  3.46354  2.40513  3.72494  3.29354  2.67741  2.69355  4.24690  2.90347  2.73739  3.18146  2.89801  2.37887  2.77519  2.98518  4.58477  3.61503
          0.02325  4.16890  4.89125  0.61958  0.77255  0.48576  0.95510
    130   1.77333  4.60633  3.05839  2.39442  4.17960  2.71374  3.84090  3.59520  2.69591  3.22044  4.03973  3.07790  3.82078  3.02059  3.13391  2.07335  2.52407  3.20612  5.46730  4.16087    147 - -
          2.68618  4.42225  2.77519  2.73123  3.46354  2.40513  3.72494  3.29354  2.67741  2.69355  4.24690  2.90347  2.73739  3.18146  2.89801  2.37887  2.77519  2.98518  4.58477  3.61503
          0.02325  4.16890  4.89125  0.61958  0.77255  0.48576  0.95510
    131   2.44534  4.33387  3.51105  2.58653  3.47747  3.60742  3.87428  2.71307  2.89347  2.04620  3.12341  3.35213  3.98917  3.20331  3.24362  2.85877  2.35531  2.25985  4.94405  3.71133    148 - -
          2.68618  4.42225  2.77519  2.73123  3.46354  2.40513  3.72494  3.29354  2.67741  2.69355  4.24690  2.90347  2.73739  3.18146  2.89801  2.37887  2.77519  2.98518  4.58477  3.61503
          0.07935  4.16890  2.79998  0.61958  0.77255  0.48576  0.95510
    132   2.67445  5.15690  2.24609  2.08598  4.48094  3.36283  3.61000  3.95849  2.37587  3.45046  4.21174  2.57668  3.21466  2.54006  2.36196  2.63099  2.91159  3.53797  5.59471  4.18442    149 - -
          2.68618  4.42225  2.77519  2.73123  3.46354  2.40513  3.72494  3.29354  2.67741  2.69355  4.24690  2.90347  2.73739  3.18146  2.89801  2.37887  2.77519  2.98518  4.58477  3.61503
          0.02457  4.11413  4.83648  0.61958  0.77255  0.44806  1.01851
    133   2.58763  3.73356  2.38943  2.49643  4.06629  3.39853  3.68830  3.47728  2.49679  3.09119  3.90820  2.99870  3.82885  2.84669  2.67091  2.46014  2.10193  3.14319  5.33868  4.01239    150 - -
          2.68618  4.42225  2.77519  2.73123  3.46354  2.40513  3.72494  3.29354  2.67741  2.69355  4.24690  2.90347  2.73739  3.18146  2.89801  2.37887  2.77519  2.98518  4.58477  3.61503
          0.02325  4.16890  4.89125  0.61958  0.77255  0.48576  0.95510
    134   2.48181  5.02299  2.81004  1.94705  4.31471  3.00435  3.63562  3.76183  2.40863  2.86166  4.09278  2.43785  3.82257  2.45905  2.88401  2.64946  2.89940  3.38726  5.49474  4.11849    151 - -
          2.68618  4.42225  2.77519  2.73123  3.46354  2.40513  3.72494  3.29354  2.67741  2.69355  4.24690  2.90347  2.73739  3.18146  2.89801  2.37887  2.77519  2.98518  4.58477  3.61503
          0.02325  4.16890  4.89125  0.61958  0.77255  0.48576  0.95510
    135   2.62238  4.85483  2.90940  2.11362  4.17556  3.39135  3.67689  3.59728  2.47630  3.18938  3.99627  2.54178  3.82857  2.82306  2.94047  2.15981  2.34323  2.93235  5.41548  4.06913    152 - -
          2.68618  4.42225  2.77519  2.73123  3.46354  2.40513  3.72494  3.29354  2.67741  2.69355  4.24690  2.90347  2.73739  3.18146  2.89801  2.37887  2.77519  2.98518  4.58477  3.61503
          0.02325  4.16890  4.89125  0.61958  0.77255  0.48576  0.95510
    136   2.32934  4.78818  2.99790  2.48115  4.12379  2.90629  3.68365  3.54438  2.47382  2.85011  3.95296  2.30354  3.82809  2.83515  2.68847  2.24709  2.85514  3.19860  5.37504  4.04311    153 - -
          2.68618  4.42225  2.77519  2.73123  3.46354  2.40513  3.72494  3.29354  2.67741  2.69355  4.24690  2.90347  2.73739  3.18146  2.89801  2.37887  2.77519  2.98518  4.58477  3.61503
          0.16115  4.16890  2.01467  0.61958  0.77255  0.48576  0.95510
    137   2.56978  3.60938  3.15583  2.59483  3.24986  3.45495  3.68500  3.11419  2.31968  2.77919  3.63567  2.85786  3.84643  2.90007  2.60985  2.47426  2.59764  2.84533  5.08807  3.80737    154 - -
          2.68618  4.42225  2.77519  2.73123  3.46354  2.40513  3.72494  3.29354  2.67741  2.69355  4.24690  2.90347  2.73739  3.18146  2.89801  2.37887  2.77519  2.98518  4.58477  3.61503
          0.09563  4.03440  2.61038  0.61958  0.77255  0.62949  0.76113
    138   2.19065  4.54001  2.61326  2.53918  4.18775  2.37563  3.79663  3.61047  2.67288  3.23095  4.04647  2.98605  3.73752  2.97619  3.12066  2.15011  2.35620  3.19461  5.46784  4.15346    155 - -
          2.68629  4.42236  2.77440  2.73121  3.46365  2.40501  3.72506  3.29365  2.67752  2.69366  4.24701  2.90358  2.73737  3.18158  2.89812  2.37876  2.77531  2.98530  4.58488  3.61514
          0.61536  1.32349  1.64327  1.02630  0.44368  0.46397  0.99097
    139   1.85317  4.39511  3.08015  2.67106  4.09297  3.12066  3.84352  3.50119  2.72035  3.14685  3.97264  2.57734  3.12373  3.04514  3.12932  2.21131  2.42355  3.08957  5.40150  4.12079    161 - -
          2.68618  4.42225  2.77519  2.73123  3.46354  2.40513  3.72494  3.29354  2.67741  2.69355  4.24690  2.90347  2.73739  3.18146  2.89801  2.37887  2.77519  2.98518  4.58477  3.61503
          0.02942  3.93662  4.65897  0.61958  0.77255  0.71256  0.67410
    140   2.33706  4.76993  2.74267  2.09834  4.15541  3.28112  3.67115  3.57164  2.49968  3.17598  3.99709  2.54558  3.77436  2.83307  2.95568  2.41989  2.34479  3.21501  5.40933  4.06805    162 - -
          2.68618  4.42225  2.77519  2.73123  3.46354  2.40513  3.72494  3.29354  2.67741  2.69355  4.24690  2.90347  2.73739  3.18146  2.89801  2.37887  2.77519  2.98518  4.58477  3.61503
          0.02942  3.93662  4.65897  0.61958  0.77255  0.71256  0.67410
    141   2.30499  4.96002  2.96631  2.26337  4.29003  3.43838  3.58690  3.68998  1.85049  3.22973  4.04998  2.95532  3.84528  2.72371  2.19710  2.72315  2.93927  3.34791  5.39356  4.09643    163 - -
          2.68618  4.42225  2.77519  2.73123  3.46354  2.40513  3.72494  3.29354  2.67741  2.69355  4.24690  2.90347  2.73739  3.18146  2.89801  2.37887  2.77519  2.98518  4.58477  3.61503
          0.02942  3.93662  4.65897  0.61958  0.77255  0.71256  0.67410
    142   2.49536  4.50050  3.16635  2.68898  4.02638  3.26103  3.76648  3.40471  2.48785  3.05514  3.90755  3.09456  3.79345  2.96418  2.29307  2.29241  1.94852  3.05627  5.30665  4.04037    164 - -
          2.68618  4.42225  2.77519  2.73123  3.46354  2.40513  3.72494  3.29354  2.67741  2.69355  4.24690  2.90347  2.73739  3.18146  2.89801  2.37887  2.77519  2.98518  4.58477  3.61503
          0.09468  3.93662  2.64761  0.61958  0.77255  0.71256  0.67410
    143   1.65057  4.17272  3.32130  2.94752  4.02953  3.00017  4.01245  3.31699  2.94717  3.07465  3.94400  3.19933  2.83292  3.27060  3.28514  2.41780  2.07588  2.90907  5.40082  4.17052    165 - -
          2.68622  4.42229  2.77524  2.73127  3.46358  2.40517  3.72499  3.29358  2.67729  2.69343  4.24694  2.90351  2.73744  3.18150  2.89805  2.37879  2.77507  2.98522  4.58481  3.61507
          0.20052  2.30286  2.50440  1.00325  0.45679  0.42432  1.06194
    144   2.73306  4.27893  3.90868  3.35449  3.33343  3.80211  4.12006  2.13879  3.24278  1.59219  3.28227  3.04214  4.17289  3.54057  3.51350  3.09393  2.97580  1.93384  4.94780  3.72695    170 - -
          2.68618  4.42225  2.77519  2.73123  3.46354  2.40513  3.72494  3.29354  2.67741  2.69355  4.24690  2.90347  2.73739  3.18146  2.89801  2.37887  2.77519  2.98518  4.58477  3.61503
          0.02616  4.05232  4.77467  0.61958  0.77255  0.41394  1.08187
    145   3.27145  5.22291  3.46558  3.04452  4.67841  3.71616  3.96228  4.12954  0.69309  3.63465  4.59005  3.45187  4.20370  3.14404  2.53743  3.29991  3.50736  3.82428  5.61786  4.47894    171 - -
          2.68618  4.42225  2.77519  2.73123  3.46354  2.40513  3.72494  3.29354  2.67741  2.69355  4.24690  2.90347  2.73739  3.18146  2.89801  2.37887  2.77519  2.98518  4.58477  3.61503
          0.02325  4.16890  4.89125  0.61958  0.77255  0.48576  0.95510
    146   3.37268  5.17000  3.89662  3.35810  4.60183  3.78965  4.08491  4.17357  2.41795  3.63566  4.63689  3.69038  4.28581  3.29823  0.60697  3.44813  3.62349  3.88677  5.56902  4.47461    172 - -
          2.68618  4.42225  2.77519  2.73123  3.46354  2.40513  3.72494  3.29354  2.67741  2.69355  4.24690  2.90347  2.73739  3.18146  2.89801  2.37887  2.77519  2.98518  4.58477  3.61503
          0.02325  4.16890  4.89125  0.61958  0.77255  0.48576  0.95510
    147   3.19535  4.89175  3.83606  3.72523  4.67808  3.56303  4.76905  4.31184  3.81035  3.90118  4.97036  3.99733  0.42408  4.18953  4.01306  3.37434  3.66192  3.92106  5.77185  4.80597    173 - -
          2.68618  4.42225  2.77519  2.73123  3.46354  2.40513  3.72494  3.29354  2.67741  2.69355  4.24690  2.90347  2.73739  3.18146  2.89801  2.37887  2.77519  2.98518  4.58477  3.61503
          0.02325  4.16890  4.89125  0.61958  0.77255  0.48576  0.95510
    148   3.37268  5.17000  3.89662  3.35810  4.60183  3.78965  4.08491  4.17357  2.41795  3.63566  4.63689  3.69038  4.28581  3.29823  0.60697  3.44813  3.62349  3.88677  5.56902  4.47461    174 - -
          2.68618  4.42225  2.77519  2.73123  3.46354  2.40513  3.72494  3.29354  2.67741  2.69355  4.24690  2.90347  2.73739  3.18146  2.89801  2.37887  2.77519  2.98518  4.58477  3.61503
          0.02325  4.16890  4.89125  0.61958  0.77255  0.48576  0.95510
    149   3.50566  4.88589  4.66492  4.31632  3.27680  4.35537  4.88042  2.50665  4.08175  0.58038  3.22505  4.56347  4.74617  4.37758  4.20506  3.97703  3.78990  2.61905  5.25265  4.04103    175 - -
          2.68618  4.42225  2.77519  2.73123  3.46354  2.40513  3.72494  3.29354  2.67741  2.69355  4.24690  2.90347  2.73739  3.18146  2.89801  2.37887  2.77519  2.98518  4.58477  3.61503
          0.02325  4.16890  4.89125  0.61958  0.77255  0.48576  0.95510
    150   3.05006  4.52258  4.52856  4.21081  3.78650  4.02264  4.96782  2.08549  4.08373  2.42781  3.71558  4.35065  4.57396  4.42668  4.26651  3.55286  3.40893  0.71812  5.61775  4.36385    176 - -
          2.68618  4.42225  2.77519  2.73123  3.46354  2.40513  3.72494  3.29354  2.67741  2.69355  4.24690  2.90347  2.73739  3.18146  2.89801  2.37887  2.77519  2.98518  4.58477  3.61503
          0.02325  4.16890  4.89125  0.61958  0.77255  0.48576  0.95510
    151   3.87631  5.13613  4.57481  4.36159  3.03525  4.08873  4.31596  3.92513  4.08455  3.26397  4.54305  4.45425  4.63295  4.45614  4.15692  4.07689  4.19407  3.82305  0.45326  3.02357    177 - -
          2.68618  4.42225  2.77519  2.73123  3.46354  2.40513  3.72494  3.29354  2.67741  2.69355  4.24690  2.90347  2.73739  3.18146  2.89801  2.37887  2.77519  2.98518  4.58477  3.61503
          0.02325  4.16890  4.89125  0.61958  0.77255  0.48576  0.95510
    152   2.60281  4.44494  3.72532  3.50471  4.26455  3.27113  4.49501  3.42978  3.45370  3.28230  4.32173  3.65628  4.00209  3.83550  3.69050  2.80848  0.75315  3.09092  5.67468  4.48445    178 - -
          2.68618  4.42225  2.77519  2.73123  3.46354  2.40513  3.72494  3.29354  2.67741  2.69355  4.24690  2.90347  2.73739  3.18146  2.89801  2.37887  2.77519  2.98518  4.58477  3.61503
          0.02325  4.16890  4.89125  0.61958  0.77255  0.48576  0.95510
    153   3.19535  4.89175  3.83606  3.72523  4.67808  3.56303  4.76905  4.31184  3.81035  3.90118  4.97036  3.99733  0.42408  4.18953  4.01306  3.37434  3.66192  3.92106  5.77185  4.80597    179 - -
          2.68618  4.42225  2.77519  2.73123  3.46354  2.40513  3.72494  3.29354  2.67741  2.69355  4.24690  2.90347  2.73739  3.18146  2.89801  2.37887  2.77519  2.98518  4.58477  3.61503
          0.02325  4.16890  4.89125  0.61958  0.77255  0.48576  0.95510
    154   3.15691  5.12845  3.13871  2.90959  4.33535  3.58871  4.06645  4.02368  2.71190  3.49480  4.52523  3.36784  4.15334  0.78583  2.98535  3.19717  3.45879  3.73786  5.55832  4.27729    180 - -
          2.68618  4.42225  2.77519  2.73123  3.46354  2.40513  3.72494  3.29354  2.67741  2.69355  4.24690  2.90347  2.73739  3.18146  2.89801  2.37887  2.77519  2.98518  4.58477  3.61503
          0.02325  4.16890  4.89125  0.61958  0.77255  0.48576  0.95510
    155   3.50566  4.88589  4.66492  4.31632  3.27680  4.35537  4.88042  2.50665  4.08175  0.58038  3.22505  4.56347  4.74617  4.37758  4.20506  3.97703  3.78990  2.61905  5.25265  4.04103    181 - -
          2.68618  4.42225  2.77519  2.73123  3.46354  2.40513  3.72494  3.29354  2.67741  2.69355  4.24690  2.90347  2.73739  3.18146  2.89801  2.37887  2.77519  2.98518  4.58477  3.61503
          0.02325  4.16890  4.89125  0.61958  0.77255  0.48576  0.95510
    156   3.37737  5.12298  3.47029  3.26996  3.53776  3.73668  0.64633  4.12743  3.10707  3.57875  4.65319  3.66312  4.31030  3.64302  3.34961  3.44850  3.69516  3.85720  4.99595  3.48236    182 - -
          2.68618  4.42225  2.77519  2.73123  3.46354  2.40513  3.72494  3.29354  2.67741  2.69355  4.24690  2.90347  2.73739  3.18146  2.89801  2.37887  2.77519  2.98518  4.58477  3.61503
          0.02325  4.16890  4.89125  0.61958  0.77255  0.48576  0.95510
    157   2.88331  4.98914  3.22162  2.74861  4.47827  3.53548  3.77511  3.79700  1.13479  3.38348  4.26066  3.18493  4.00595  2.92865  2.50039  2.92136  2.52338  3.46343  5.54386  4.30238    183 - -
          2.68618  4.42225  2.77519  2.73123  3.46354  2.40513  3.72494  3.29354  2.67741  2.69355  4.24690  2.90347  2.73739  3.18146  2.89801  2.37887  2.77519  2.98518  4.58477  3.61503
          0.02325  4.16890  4.89125  0.61958  0.77255  0.48576  0.95510
    158   3.37268  5.17000  3.89662  3.35810  4.60183  3.78965  4.08491  4.17357  2.41795  3.63566  4.63689  3.69038  4.28581  3.29823  0.60697  3.44813  3.62349  3.88677  5.56902  4.47461    184 - -
          2.68618  4.42225  2.77519  2.73123  3.46354  2.40513  3.72494  3.29354  2.67741  2.69355  4.24690  2.90347  2.73739  3.18146  2.89801  2.37887  2.77519  2.98518  4.58477  3.61503
          0.02325  4.16890  4.89125  0.61958  0.77255  0.48576  0.95510
    159   3.49334  4.81461  4.78715  4.37419  1.03951  4.47628  4.11151  2.64537  4.21013  1.63118  3.30952  4.37987  4.76534  4.28281  4.28859  3.87106  3.73374  2.72102  4.29820  2.68244    185 - -
          2.68618  4.42225  2.77519  2.73123  3.46354  2.40513  3.72494  3.29354  2.67741  2.69355  4.24690  2.90347  2.73739  3.18146  2.89801  2.37887  2.77519  2.98518  4.58477  3.61503
          0.02325  4.16890  4.89125  0.61958  0.77255  0.48576  0.95510
    160   3.20038  4.49427  4.94127  4.42136  3.56997  4.58361  5.08712  1.66895  4.30653  1.79908  3.37294  4.64128  4.85279  4.54088  4.48713  3.95763  3.45310  0.97824  5.54947  4.36508    186 - -
          2.68618  4.42225  2.77519  2.73123  3.46354  2.40513  3.72494  3.29354  2.67741  2.69355  4.24690  2.90347  2.73739  3.18146  2.89801  2.37887  2.77519  2.98518  4.58477  3.61503
          0.02325  4.16890  4.89125  0.61958  0.77255  0.48576  0.95510
    161   2.93566  5.42417  1.23036  2.00763  4.74786  3.31520  3.81717  4.21826  2.78369  3.75548  4.59131  2.79629  3.90653  2.97641  3.34863  2.85172  2.55553  3.80841  5.93755  4.46710    187 - -
          2.68618  4.42225  2.77519  2.73123  3.46354  2.40513  3.72494  3.29354  2.67741  2.69355  4.24690  2.90347  2.73739  3.18146  2.89801  2.37887  2.77519  2.98518  4.58477  3.61503
          0.02325  4.16890  4.89125  0.61958  0.77255  0.48576  0.95510
    162   2.88828  4.35274  4.31313  3.79201  3.07640  3.93549  4.20038  2.40002  3.59005  2.22310  3.36548  3.96262  4.33645  3.86900  3.76265  3.29157  3.15091  1.15024  3.09331  3.33499    188 - -
          2.68618  4.42225  2.77519  2.73123  3.46354  2.40513  3.72494  3.29354  2.67741  2.69355  4.24690  2.90347  2.73739  3.18146  2.89801  2.37887  2.77519  2.98518  4.58477  3.61503
          0.02325  4.16890  4.89125  0.61958  0.77255  0.48576  0.95510
    163   3.05006  4.52258  4.52856  4.21081  3.78650  4.02264  4.96782  2.08549  4.08373  2.42781  3.71558  4.35065  4.57396  4.42668  4.26651  3.55286  3.40893  0.71812  5.61775  4.36385    189 - -
          2.68618  4.42225  2.77519  2.73123  3.46354  2.40513  3.72494  3.29354  2.67741  2.69355  4.24690  2.90347  2.73739  3.18146  2.89801  2.37887  2.77519  2.98518  4.58477  3.61503
          0.02325  4.16890  4.89125  0.61958  0.77255  0.48576  0.95510
    164   0.79568  4.26227  3.64042  3.43262  4.45743  2.57741  4.47324  3.78596  3.51003  3.56292  4.42753  3.51024  3.82788  3.78763  3.77153  2.54478  2.86234  3.25455  5.80841  4.63547    190 - -
          2.68618  4.42225  2.77519  2.73123  3.46354  2.40513  3.72494  3.29354  2.67741  2.69355  4.24690  2.90347  2.73739  3.18146  2.89801  2.37887  2.77519  2.98518  4.58477  3.61503
          0.02325  4.16890  4.89125  0.61958  0.77255  0.48576  0.95510
    165   3.20525  4.97465  3.52026  3.15542  2.62328  3.86794  1.18337  3.62853  2.95994  3.07936  4.14494  3.49686  4.29745  3.40092  3.23913  3.25679  3.44726  3.41725  4.23543  2.24102    191 - -
          2.68618  4.42225  2.77519  2.73123  3.46354  2.40513  3.72494  3.29354  2.67741  2.69355  4.24690  2.90347  2.73739  3.18146  2.89801  2.37887  2.77519  2.98518  4.58477  3.61503
          0.02325  4.16890  4.89125  0.61958  0.77255  0.48576  0.95510
    166   3.50566  4.88589  4.66492  4.31632  3.27680  4.35537  4.88042  2.50665  4.08175  0.58038  3.22505  4.56347  4.74617  4.37758  4.20506  3.97703  3.78990  2.61905  5.25265  4.04103    192 - -
          2.68618  4.42225  2.77519  2.73123  3.46354  2.40513  3.72494  3.29354  2.67741  2.69355  4.24690  2.90347  2.73739  3.18146  2.89801  2.37887  2.77519  2.98518  4.58477  3.61503
          0.02325  4.16890  4.89125  0.61958  0.77255  0.48576  0.95510
    167   3.07704  4.81230  3.81062  3.75267  4.86916  0.38991  4.84443  4.55120  3.97367  4.16413  5.14965  3.97626  4.21198  4.27493  4.16730  3.25906  3.58115  4.02204  5.87549  4.98463    193 - -
          2.68618  4.42225  2.77519  2.73123  3.46354  2.40513  3.72494  3.29354  2.67741  2.69355  4.24690  2.90347  2.73739  3.18146  2.89801  2.37887  2.77519  2.98518  4.58477  3.61503
          0.02325  4.16890  4.89125  0.61958  0.77255  0.48576  0.95510
    168   3.26963  4.61984  4.73736  4.37283  3.59228  4.37241  5.05589  0.77111  4.20720  2.12830  3.49251  4.57850  4.78461  4.53135  4.37149  3.90572  3.56731  1.90108  5.53725  4.29470    194 - -
          2.68618  4.42225  2.77519  2.73123  3.46354  2.40513  3.72494  3.29354  2.67741  2.69355  4.24690  2.90347  2.73739  3.18146  2.89801  2.37887  2.77519  2.98518  4.58477  3.61503
          0.02325  4.16890  4.89125  0.61958  0.77255  0.48576  0.95510
    169   3.27145  5.22291  3.46558  3.04452  4.67841  3.71616  3.96228  4.12954  0.69309  3.63465  4.59005  3.45187  4.20370  3.14404  2.53743  3.29991  3.50736  3.82428  5.61786  4.47894    195 - -
          2.68618  4.42225  2.77519  2.73123  3.46354  2.40513  3.72494  3.29354  2.67741  2.69355  4.24690  2.90347  2.73739  3.18146  2.89801  2.37887  2.77519  2.98518  4.58477  3.61503
          0.02325  4.16890  4.89125  0.61958  0.77255  0.48576  0.95510
    170   2.57910  4.68370  2.86046  2.62454  4.44567  2.69924  3.95863  3.88643  2.83303  3.50529  4.33066  1.37972  3.84769  3.14729  3.25722  2.65677  2.38969  3.42871  5.70495  4.37894    196 - -
          2.68618  4.42225  2.77519  2.73123  3.46354  2.40513  3.72494  3.29354  2.67741  2.69355  4.24690  2.90347  2.73739  3.18146  2.89801  2.37887  2.77519  2.98518  4.58477  3.61503
          0.02325  4.16890  4.89125  0.61958  0.77255  0.48576  0.95510
    171   0.65863  4.36836  3.79122  3.60896  4.37478  3.18270  4.59191  3.54682  3.63368  3.41370  4.42096  3.67475  3.95098  3.94882  3.85587  2.72031  3.01885  3.14816  5.77110  4.60878    197 - -
          2.68618  4.42225  2.77519  2.73123  3.46354  2.40513  3.72494  3.29354  2.67741  2.69355  4.24690  2.90347  2.73739  3.18146  2.89801  2.37887  2.77519  2.98518  4.58477  3.61503
          0.02325  4.16890  4.89125  0.61958  0.77255  0.48576  0.95510
    172   3.05006  4.52258  4.52856  4.21081  3.78650  4.02264  4.96782  2.08549  4.08373  2.42781  3.71558  4.35065  4.57396  4.42668  4.26651  3.55286  3.40893  0.71812  5.61775  4.36385    198 - -
          2.68618  4.42225  2.77519  2.73123  3.46354  2.40513  3.72494  3.29354  2.67741  2.69355  4.24690  2.90347  2.73739  3.18146  2.89801  2.37887  2.77519  2.98518  4.58477  3.61503
          0.02325  4.16890  4.89125  0.61958  0.77255  0.48576  0.95510
    173   3.19535  4.89175  3.83606  3.72523  4.67808  3.56303  4.76905  4.31184  3.81035  3.90118  4.97036  3.99733  0.42408  4.18953  4.01306  3.37434  3.66192  3.92106  5.77185  4.80597    199 - -
          2.68618  4.42225  2.77519  2.73123  3.46354  2.40513  3.72494  3.29354  2.67741  2.69355  4.24690  2.90347  2.73739  3.18146  2.89801  2.37887  2.77519  2.98518  4.58477  3.61503
          0.02325  4.16890  4.89125  0.61958  0.77255  0.48576  0.95510
    174   3.27145  5.22291  3.46558  3.04452  4.67841  3.71616  3.96228  4.12954  0.69309  3.63465  4.59005  3.45187  4.20370  3.14404  2.53743  3.29991  3.50736  3.82428  5.61786  4.47894    200 - -
          2.68618  4.42225  2.77519  2.73123  3.46354  2.40513  3.72494  3.29354  2.67741  2.69355  4.24690  2.90347  2.73739  3.18146  2.89801  2.37887  2.77519  2.98518  4.58477  3.61503
          0.02325  4.16890  4.89125  0.61958  0.77255  0.48576  0.95510
    175   2.60281  4.44494  3.72532  3.50471  4.26455  3.27113  4.49501  3.42978  3.45370  3.28230  4.32173  3.65628  4.00209  3.83550  3.69050  2.80848  0.75315  3.09092  5.67468  4.48445    201 - -
          2.68618  4.42225  2.77519  2.73123  3.46354  2.40513  3.72494  3.29354  2.67741  2.69355  4.24690  2.90347  2.73739  3.18146  2.89801  2.37887  2.77519  2.98518  4.58477  3.61503
          0.02325  4.16890  4.89125  0.61958  0.77255  0.48576  0.95510
    176   3.26963  4.61984  4.73736  4.37283  3.59228  4.37241  5.05589  0.77111  4.20720  2.12830  3.49251  4.57850  4.78461  4.53135  4.37149  3.90572  3.56731  1.90108  5.53725  4.29470    202 - -
          2.68618  4.42225  2.77519  2.73123  3.46354  2.40513  3.72494  3.29354  2.67741  2.69355  4.24690  2.90347  2.73739  3.18146  2.89801  2.37887  2.77519  2.98518  4.58477  3.61503
          0.02325  4.16890  4.89125  0.61958  0.77255  0.48576  0.95510
    177   3.23091  4.73795  4.38401  4.01038  3.37586  4.06508  4.67707  2.58300  3.75960  1.93416  0.90475  4.24808  4.53606  4.12661  3.92791  3.60619  3.54672  2.62174  5.25000  4.03370    203 - -
          2.68618  4.42225  2.77519  2.73123  3.46354  2.40513  3.72494  3.29354  2.67741  2.69355  4.24690  2.90347  2.73739  3.18146  2.89801  2.37887  2.77519  2.98518  4.58477  3.61503
          0.02325  4.16890  4.89125  0.61958  0.77255  0.48576  0.95510
    178   3.15691  5.12845  3.13871  2.90959  4.33535  3.58871  4.06645  4.02368  2.71190  3.49480  4.52523  3.36784  4.15334  0.78583  2.98535  3.19717  3.45879  3.73786  5.55832  4.27729    204 - -
          2.68618  4.42225  2.77519  2.73123  3.46354  2.40513  3.72494  3.29354  2.67741  2.69355  4.24690  2.90347  2.73739  3.18146  2.89801  2.37887  2.77519  2.98518  4.58477  3.61503
          0.02325  4.16890  4.89125  0.61958  0.77255  0.48576  0.95510
    179   3.50566  4.88589  4.66492  4.31632  3.27680  4.35537  4.88042  2.50665  4.08175  0.58038  3.22505  4.56347  4.74617  4.37758  4.20506  3.97703  3.78990  2.61905  5.25265  4.04103    205 - -
          2.68618  4.42225  2.77519  2.73123  3.46354  2.40513  3.72494  3.29354  2.67741  2.69355  4.24690  2.90347  2.73739  3.18146  2.89801  2.37887  2.77519  2.98518  4.58477  3.61503
          0.02325  4.16890  4.89125  0.61958  0.77255  0.48576  0.95510
    180   2.87086  4.56510  3.78513  3.23101  3.53357  3.74921  4.02584  2.85271  2.76544  2.34767  1.43308  3.57461  4.16603  3.33527  2.45840  3.10273  3.12355  2.74073  5.09417  3.86176    206 - -
          2.68618  4.42225  2.77519  2.73123  3.46354  2.40513  3.72494  3.29354  2.67741  2.69355  4.24690  2.90347  2.73739  3.18146  2.89801  2.37887  2.77519  2.98518  4.58477  3.61503
          0.02325  4.16890  4.89125  0.61958  0.77255  0.48576  0.95510
    181   2.71869  4.71066  3.09704  2.72850  3.88507  3.44783  3.87450  3.32101  2.69763  2.99099  2.92193  1.41432  3.96060  3.10737  3.06496  2.81802  3.01649  3.05576  5.29461  3.93503    207 - -
          2.68618  4.42225  2.77519  2.73123  3.46354  2.40513  3.72494  3.29354  2.67741  2.69355  4.24690  2.90347  2.73739  3.18146  2.89801  2.37887  2.77519  2.98518  4.58477  3.61503
          0.02325  4.16890  4.89125  0.61958  0.77255  0.48576  0.95510
    182   2.59194  4.28560  3.96897  3.60226  3.78465  3.46598  4.43033  2.50654  3.51656  2.70757  3.76267  3.74735  4.09869  3.83519  3.75364  2.33368  2.98902  1.06447  5.37338  4.12674    208 - -
          2.68618  4.42225  2.77519  2.73123  3.46354  2.40513  3.72494  3.29354  2.67741  2.69355  4.24690  2.90347  2.73739  3.18146  2.89801  2.37887  2.77519  2.98518  4.58477  3.61503
          0.02325  4.16890  4.89125  0.61958  0.77255  0.48576  0.95510
    183   2.93208  5.23976  2.73282  1.19651  4.58277  3.46314  3.76497  4.03377  2.42157  3.54747  4.39337  2.98467  3.96107  2.91370  2.31364  2.89635  3.17644  3.66859  5.67104  4.33768    209 - -
          2.68618  4.42225  2.77519  2.73123  3.46354  2.40513  3.72494  3.29354  2.67741  2.69355  4.24690  2.90347  2.73739  3.18146  2.89801  2.37887  2.77519  2.98518  4.58477  3.61503
          0.02325  4.16890  4.89125  0.61958  0.77255  0.48576  0.95510
    184   3.07704  4.81230  3.81062  3.75267  4.86916  0.38991  4.84443  4.55120  3.97367  4.16413  5.14965  3.97626  4.21198  4.27493  4.16730  3.25906  3.58115  4.02204  5.87549  4.98463    210 - -
          2.68618  4.42225  2.77519  2.73123  3.46354  2.40513  3.72494  3.29354  2.67741  2.69355  4.24690  2.90347  2.73739  3.18146  2.89801  2.37887  2.77519  2.98518  4.58477  3.61503
          0.02325  4.16890  4.89125  0.61958  0.77255  0.48576  0.95510
    185   3.50566  4.88589  4.66492  4.31632  3.27680  4.35537  4.88042  2.50665  4.08175  0.58038  3.22505  4.56347  4.74617  4.37758  4.20506  3.97703  3.78990  2.61905  5.25265  4.04103    211 - -
          2.68618  4.42225  2.77519  2.73123  3.46354  2.40513  3.72494  3.29354  2.67741  2.69355  4.24690  2.90347  2.73739  3.18146  2.89801  2.37887  2.77519  2.98518  4.58477  3.61503
          0.02325  4.16890  4.89125  0.61958  0.77255  0.48576  0.95510
    186   2.60281  4.44494  3.72532  3.50471  4.26455  3.27113  4.49501  3.42978  3.45370  3.28230  4.32173  3.65628  4.00209  3.83550  3.69050  2.80848  0.75315  3.09092  5.67468  4.48445    212 - -
          2.68618  4.42225  2.77519  2.73123  3.46354  2.40513  3.72494  3.29354  2.67741  2.69355  4.24690  2.90347  2.73739  3.18146  2.89801  2.37887  2.77519  2.98518  4.58477  3.61503
          0.02325  4.16890  4.89125  0.61958  0.77255  0.48576  0.95510
    187   3.37268  5.17000  3.89662  3.35810  4.60183  3.78965  4.08491  4.17357  2.41795  3.63566  4.63689  3.69038  4.28581  3.29823  0.60697  3.44813  3.62349  3.88677  5.56902  4.47461    213 - -
          2.68618  4.42225  2.77519  2.73123  3.46354  2.40513  3.72494  3.29354  2.67741  2.69355  4.24690  2.90347  2.73739  3.18146  2.89801  2.37887  2.77519  2.98518  4.58477  3.61503
          0.02325  4.16890  4.89125  0.61958  0.77255  0.48576  0.95510
    188   3.24377  5.38383  2.65800  0.66664  4.77288  3.49198  4.11892  4.28852  3.04015  3.86208  4.83459  3.14685  4.11411  3.33565  3.47181  3.20216  3.55398  3.94576  5.88738  4.62431    214 - -
          2.68618  4.42225  2.77519  2.73123  3.46354  2.40513  3.72494  3.29354  2.67741  2.69355  4.24690  2.90347  2.73739  3.18146  2.89801  2.37887  2.77519  2.98518  4.58477  3.61503
          0.02325  4.16890  4.89125  0.61958  0.77255  0.48576  0.95510
    189   3.00203  4.98983  2.92082  2.84179  4.40379  3.40979  4.20638  4.19042  3.14207  3.80553  4.76712  0.72370  4.08069  3.48853  3.49934  3.06335  3.39904  3.78151  5.67531  4.33772    215 - -
          2.68618  4.42225  2.77519  2.73123  3.46354  2.40513  3.72494  3.29354  2.67741  2.69355  4.24690  2.90347  2.73739  3.18146  2.89801  2.37887  2.77519  2.98518  4.58477  3.61503
          0.02325  4.16890  4.89125  0.61958  0.77255  0.48576  0.95510
    190   3.05006  4.52258  4.52856  4.21081  3.78650  4.02264  4.96782  2.08549  4.08373  2.42781  3.71558  4.35065  4.57396  4.42668  4.26651  3.55286  3.40893  0.71812  5.61775  4.36385    216 - -
          2.68618  4.42225  2.77519  2.73123  3.46354  2.40513  3.72494  3.29354  2.67741  2.69355  4.24690  2.90347  2.73739  3.18146  2.89801  2.37887  2.77519  2.98518  4.58477  3.61503
          0.02325  4.16890  4.89125  0.61958  0.77255  0.48576  0.95510
    191   0.65863  4.36836  3.79122  3.60896  4.37478  3.18270  4.59191  3.54682  3.63368  3.41370  4.42096  3.67475  3.95098  3.94882  3.85587  2.72031  3.01885  3.14816  5.77110  4.60878    217 - -
          2.68618  4.42225  2.77519  2.73123  3.46354  2.40513  3.72494  3.29354  2.67741  2.69355  4.24690  2.90347  2.73739  3.18146  2.89801  2.37887  2.77519  2.98518  4.58477  3.61503
          0.02325  4.16890  4.89125  0.61958  0.77255  0.48576  0.95510
    192   2.48820  4.40693  3.49522  3.33603  4.38921  3.13285  4.43165  3.95784  3.43066  3.65842  4.56583  3.50413  3.89832  3.75773  3.69941  0.71827  2.99249  3.42565  5.73926  4.47768    218 - -
          2.68618  4.42225  2.77519  2.73123  3.46354  2.40513  3.72494  3.29354  2.67741  2.69355  4.24690  2.90347  2.73739  3.18146  2.89801  2.37887  2.77519  2.98518  4.58477  3.61503
          0.02325  4.16890  4.89125  0.61958  0.77255  0.48576  0.95510
    193   3.37737  5.12298  3.47029  3.26996  3.53776  3.73668  0.64633  4.12743  3.10707  3.57875  4.65319  3.66312  4.31030  3.64302  3.34961  3.44850  3.69516  3.85720  4.99595  3.48236    219 - -
          2.68618  4.42225  2.77519  2.73123  3.46354  2.40513  3.72494  3.29354  2.67741  2.69355  4.24690  2.90347  2.73739  3.18146  2.89801  2.37887  2.77519  2.98518  4.58477  3.61503
          0.02325  4.16890  4.89125  0.61958  0.77255  0.48576  0.95510
    194   3.50566  4.88589  4.66492  4.31632  3.27680  4.35537  4.88042  2.50665  4.08175  0.58038  3.22505  4.56347  4.74617  4.37758  4.20506  3.97703  3.78990  2.61905  5.25265  4.04103    220 - -
          2.68618  4.42225  2.77519  2.73123  3.46354  2.40513  3.72494  3.29354  2.67741  2.69355  4.24690  2.90347  2.73739  3.18146  2.89801  2.37887  2.77519  2.98518  4.58477  3.61503
          0.02325  4.16890  4.89125  0.61958  0.77255  0.48576  0.95510
    195   3.15691  5.12845  3.13871  2.90959  4.33535  3.58871  4.06645  4.02368  2.71190  3.49480  4.52523  3.36784  4.15334  0.78583  2.98535  3.19717  3.45879  3.73786  5.55832  4.27729    221 - -
          2.68618  4.42225  2.77519  2.73123  3.46354  2.40513  3.72494  3.29354  2.67741  2.69355  4.24690  2.90347  2.73739  3.18146  2.89801  2.37887  2.77519  2.98518  4.58477  3.61503
          0.02325  4.16890  4.89125  0.61958  0.77255  0.48576  0.95510
    196   3.27145  5.22291  3.46558  3.04452  4.67841  3.71616  3.96228  4.12954  0.69309  3.63465  4.59005  3.45187  4.20370  3.14404  2.53743  3.29991  3.50736  3.82428  5.61786  4.47894    222 - -
          2.68618  4.42225  2.77519  2.73123  3.46354  2.40513  3.72494  3.29354  2.67741  2.69355  4.24690  2.90347  2.73739  3.18146  2.89801  2.37887  2.77519  2.98518  4.58477  3.61503
          0.02325  4.16890  4.89125  0.61958  0.77255  0.48576  0.95510
    197   3.70379  5.07128  4.29034  4.08438  2.37036  4.18682  3.79953  3.67550  3.93439  3.05013  4.32082  4.10842  4.65783  4.16659  4.05284  3.80676  3.99423  3.56119  4.02226  0.58654    223 - -
          2.68618  4.42225  2.77519  2.73123  3.46354  2.40513  3.72494  3.29354  2.67741  2.69355  4.24690  2.90347  2.73739  3.18146  2.89801  2.37887  2.77519  2.98518  4.58477  3.61503
          0.02325  4.16890  4.89125  0.61958  0.77255  0.48576  0.95510
    198   3.37268  5.17000  3.89662  3.35810  4.60183  3.78965  4.08491  4.17357  2.41795  3.63566  4.63689  3.69038  4.28581  3.29823  0.60697  3.44813  3.62349  3.88677  5.56902  4.47461    224 - -
          2.68618  4.42225  2.77519  2.73123  3.46354  2.40513  3.72494  3.29354  2.67741  2.69355  4.24690  2.90347  2.73739  3.18146  2.89801  2.37887  2.77519  2.98518  4.58477  3.61503
          0.02325  4.16890  4.89125  0.61958  0.77255  0.48576  0.95510
    199   3.50566  4.88589  4.66492  4.31632  3.27680  4.35537  4.88042  2.50665  4.08175  0.58038  3.22505  4.56347  4.74617  4.37758  4.20506  3.97703  3.78990  2.61905  5.25265  4.04103    225 - -
          2.68618  4.42225  2.77519  2.73123  3.46354  2.40513  3.72494  3.29354  2.67741  2.69355  4.24690  2.90347  2.73739  3.18146  2.89801  2.37887  2.77519  2.98518  4.58477  3.61503
          0.02325  4.16890  4.89125  0.61958  0.77255  0.48576  0.95510
    200   3.70379  5.07128  4.29034  4.08438  2.37036  4.18682  3.79953  3.67550  3.93439  3.05013  4.32082  4.10842  4.65783  4.16659  4.05284  3.80676  3.99423  3.56119  4.02226  0.58654    226 - -
          2.68618  4.42225  2.77519  2.73123  3.46354  2.40513  3.72494  3.29354  2.67741  2.69355  4.24690  2.90347  2.73739  3.18146  2.89801  2.37887  2.77519  2.98518  4.58477  3.61503
          0.02325  4.16890  4.89125  0.61958  0.77255  0.48576  0.95510
    201   2.97679  4.39560  4.47765  3.91185  2.58933  4.13267  4.45024  2.27493  3.78986  1.16667  3.08375  4.13453  4.44566  3.97441  3.95595  3.44884  2.76758  2.03673  4.98028  3.79980    227 - -
          2.68618  4.42225  2.77519  2.73123  3.46354  2.40513  3.72494  3.29354  2.67741  2.69355  4.24690  2.90347  2.73739  3.18146  2.89801  2.37887  2.77519  2.98518  4.58477  3.61503
          0.02325  4.16890  4.89125  0.61958  0.77255  0.48576  0.95510
    202   3.03180  5.29256  2.94023  2.18015  4.69555  3.56628  3.73148  4.08581  1.11136  3.56536  4.41956  3.07616  4.02363  2.87152  2.48032  2.99562  3.24438  3.73452  5.64646  4.38233    228 - -
          2.68618  4.42225  2.77519  2.73123  3.46354  2.40513  3.72494  3.29354  2.67741  2.69355  4.24690  2.90347  2.73739  3.18146  2.89801  2.37887  2.77519  2.98518  4.58477  3.61503
          0.02325  4.16890  4.89125  0.61958  0.77255  0.48576  0.95510
    203   3.06781  5.21157  3.22333  2.26832  4.62255  3.64551  3.74077  4.01183  2.12604  3.49263  4.36565  3.19844  4.07189  2.88649  1.12646  3.06161  3.26922  3.68513  5.56353  4.34996    229 - -
          2.68618  4.42225  2.77519  2.73123  3.46354  2.40513  3.72494  3.29354  2.67741  2.69355  4.24690  2.90347  2.73739  3.18146  2.89801  2.37887  2.77519  2.98518  4.58477  3.61503
          0.02325  4.16890  4.89125  0.61958  0.77255  0.48576  0.95510
    204   2.79684  4.62532  2.56930  2.86744  3.68049  3.57734  3.99784  2.94998  2.96251  2.59180  1.45538  3.31801  4.05968  3.28185  3.33631  2.96156  3.07296  2.77931  5.21058  3.91934    230 - -
          2.68618  4.42225  2.77519  2.73123  3.46354  2.40513  3.72494  3.29354  2.67741  2.69355  4.24690  2.90347  2.73739  3.18146  2.89801  2.37887  2.77519  2.98518  4.58477  3.61503
          0.02325  4.16890  4.89125  0.61958  0.77255  0.48576  0.95510
    205   2.28141  4.85391  2.96223  2.65428  4.31703  3.38798  3.87155  3.72702  2.56522  3.32173  4.22902  3.11525  3.94129  1.30410  2.90529  2.81161  3.07090  3.38328  5.56506  4.25092    231 - -
          2.68618  4.42225  2.77519  2.73123  3.46354  2.40513  3.72494  3.29354  2.67741  2.69355  4.24690  2.90347  2.73739  3.18146  2.89801  2.37887  2.77519  2.98518  4.58477  3.61503
          0.07935  4.16890  2.79998  0.61958  0.77255  0.48576  0.95510
    206   2.99408  4.73853  3.71679  3.65026  4.77484  0.43766  4.74915  4.43978  3.86402  4.06123  5.04374  3.88202  4.13690  4.16949  4.06719  3.17399  3.49407  3.92134  5.79941  4.88721    232 - -
          2.68618  4.42225  2.77519  2.73123  3.46354  2.40513  3.72494  3.29354  2.67741  2.69355  4.24690  2.90347  2.73739  3.18146  2.89801  2.37887  2.77519  2.98518  4.58477  3.61503
          0.02457  4.11413  4.83648  0.61958  0.77255  0.54917  0.86139
    207   2.95991  4.60712  3.87178  3.32694  3.42318  3.84008  4.07977  2.75138  2.82687  1.14859  3.41084  3.66479  4.23665  3.40875  2.43982  3.21370  3.20387  2.69257  5.06060  3.81030    233 - -
          2.68618  4.42225  2.77519  2.73123  3.46354  2.40513  3.72494  3.29354  2.67741  2.69355  4.24690  2.90347  2.73739  3.18146  2.89801  2.37887  2.77519  2.98518  4.58477  3.61503
          0.02457  4.11413  4.83648  0.61958  0.77255  0.44806  1.01851
    208   2.33497  2.88096  3.67947  3.21414  4.06133  3.12685  4.17404  3.44028  3.16516  3.14558  3.99371  3.40251  2.98586  3.46191  3.49056  1.36447  2.29413  3.02304  5.44707  4.23325    234 - -
          2.68618  4.42225  2.77519  2.73123  3.46354  2.40513  3.72494  3.29354  2.67741  2.69355  4.24690  2.90347  2.73739  3.18146  2.89801  2.37887  2.77519  2.98518  4.58477  3.61503
          0.02325  4.16890  4.89125  0.61958  0.77255  0.48576  0.95510
    209   2.74242  4.94873  2.87475  2.52492  4.40173  3.38791  3.76662  3.86962  2.44993  3.42229  4.24684  1.51302  3.89954  2.92303  2.37780  2.47457  3.02661  3.48188  5.57012  4.23635    235 - -
          2.68618  4.42225  2.77519  2.73123  3.46354  2.40513  3.72494  3.29354  2.67741  2.69355  4.24690  2.90347  2.73739  3.18146  2.89801  2.37887  2.77519  2.98518  4.58477  3.61503
          0.02325  4.16890  4.89125  0.61958  0.77255  0.48576  0.95510
    210   2.86714  5.32247  2.20234  1.26003  4.64593  3.33439  3.77236  4.10601  2.67567  3.64493  4.46389  2.81965  3.88727  2.92147  3.20760  2.80177  2.55553  3.70400  5.82478  4.38277    236 - -
          2.68618  4.42225  2.77519  2.73123  3.46354  2.40513  3.72494  3.29354  2.67741  2.69355  4.24690  2.90347  2.73739  3.18146  2.89801  2.37887  2.77519  2.98518  4.58477  3.61503
          0.02325  4.16890  4.89125  0.61958  0.77255  0.48576  0.95510
    211   2.18590  4.51025  2.99262  2.81304  4.50718  1.25668  4.13072  3.95583  3.07481  3.59869  4.42489  2.43100  3.82828  3.35281  3.46932  2.60104  2.92584  3.42931  5.79828  4.51014    237 - -
          2.68618  4.42225  2.77519  2.73123  3.46354  2.40513  3.72494  3.29354  2.67741  2.69355  4.24690  2.90347  2.73739  3.18146  2.89801  2.37887  2.77519  2.98518  4.58477  3.61503
          0.02325  4.16890  4.89125  0.61958  0.77255  0.48576  0.95510
    212   2.63952  4.55481  3.38422  3.21696  4.60197  2.24329  4.41025  4.11197  3.38697  3.75452  4.62812  3.49368  0.89947  3.69813  3.69700  2.79483  3.11346  3.58253  5.80918  4.67539    238 - -
          2.68618  4.42225  2.77519  2.73123  3.46354  2.40513  3.72494  3.29354  2.67741  2.69355  4.24690  2.90347  2.73739  3.18146  2.89801  2.37887  2.77519  2.98518  4.58477  3.61503
          0.02325  4.16890  4.89125  0.61958  0.77255  0.48576  0.95510
    213   2.57003  4.62014  3.07889  2.68332  4.10524  3.30613  2.91218  3.58483  2.68279  3.21280  4.05321  3.11781  3.85880  3.06113  3.07488  1.43356  2.52746  3.21246  5.41702  4.09542    239 - -
          2.68618  4.42225  2.77519  2.73123  3.46354  2.40513  3.72494  3.29354  2.67741  2.69355  4.24690  2.90347  2.73739  3.18146  2.89801  2.37887  2.77519  2.98518  4.58477  3.61503
          0.02325  4.16890  4.89125  0.61958  0.77255  0.48576  0.95510
    214   1.93148  4.59532  3.16223  2.67079  4.16869  3.29212  3.82618  3.58310  2.62806  3.20283  4.02167  3.10501  3.12821  3.00202  2.54679  1.80494  2.84374  3.19611  5.44167  4.14553    240 - -
          2.68618  4.42225  2.77519  2.73123  3.46354  2.40513  3.72494  3.29354  2.67741  2.69355  4.24690  2.90347  2.73739  3.18146  2.89801  2.37887  2.77519  2.98518  4.58477  3.61503
          0.02325  4.16890  4.89125  0.61958  0.77255  0.48576  0.95510
    215   2.40031  4.37382  3.33707  3.08166  4.42097  3.09070  4.23824  3.89228  3.17351  3.55189  4.38816  3.32997  2.63778  3.48915  3.51021  1.00453  2.87160  3.35303  5.73932  4.48683    241 - -
          2.68618  4.42225  2.77519  2.73123  3.46354  2.40513  3.72494  3.29354  2.67741  2.69355  4.24690  2.90347  2.73739  3.18146  2.89801  2.37887  2.77519  2.98518  4.58477  3.61503
          0.02325  4.16890  4.89125  0.61958  0.77255  0.48576  0.95510
    216   2.30344  5.19683  1.04659  2.34040  4.71790  3.28331  3.94953  4.12881  2.97431  3.76822  4.65211  2.89118  3.93055  3.13605  3.52802  2.86670  3.24068  3.71790  5.96668  4.53034    242 - -
          2.68619  4.42226  2.77520  2.73124  3.46355  2.40513  3.72495  3.29355  2.67741  2.69356  4.24690  2.90331  2.73740  3.18147  2.89801  2.37888  2.77520  2.98519  4.58478  3.61504
          0.16429  2.72497  2.45390  0.43376  1.04431  0.48576  0.95510
    217   2.86452  5.11399  2.99281  2.52930  4.38288  3.52035  2.03647  3.86245  1.93787  3.36420  4.19705  3.02194  3.93571  2.17711  2.46992  2.85044  3.07409  3.51934  5.45830  4.15016    244 - -
          2.68618  4.42225  2.77519  2.73123  3.46354  2.40513  3.72494  3.29354  2.67741  2.69355  4.24690  2.90347  2.73739  3.18146  2.89801  2.37887  2.77519  2.98518  4.58477  3.61503
          0.02525  4.08721  4.80955  0.61958  0.77255  0.43226  1.04709
    218   3.41946  4.71743  5.04206  4.51190  3.20967  4.70914  5.05387  1.65556  4.33896  0.87894  3.01126  4.75713  4.89240  4.47544  4.45093  4.09219  3.65145  2.16070  5.32210  4.21914    245 - -
          2.68618  4.42225  2.77519  2.73123  3.46354  2.40513  3.72494  3.29354  2.67741  2.69355  4.24690  2.90347  2.73739  3.18146  2.89801  2.37887  2.77519  2.98518  4.58477  3.61503
          0.02325  4.16890  4.89125  0.61958  0.77255  0.48576  0.95510
    219   3.06909  4.63778  4.00912  3.54641  1.13027  3.91187  3.88254  3.02317  3.25851  2.50314  3.65751  3.77254  4.33126  3.65362  2.58348  3.29768  3.32892  2.90408  4.38343  2.79718    246 - -
          2.68618  4.42225  2.77519  2.73123  3.46354  2.40513  3.72494  3.29354  2.67741  2.69355  4.24690  2.90347  2.73739  3.18146  2.89801  2.37887  2.77519  2.98518  4.58477  3.61503
          0.02325  4.16890  4.89125  0.61958  0.77255  0.48576  0.95510
    220   1.22224  2.78728  3.92781  3.49617  4.05273  3.08153  4.33454  3.37870  3.42436  3.14151  4.00361  3.53074  3.80603  3.68597  3.68466  2.09328  2.35846  2.95848  5.47238  4.29053    247 - -
          2.68618  4.42225  2.77519  2.73123  3.46354  2.40513  3.72494  3.29354  2.67741  2.69355  4.24690  2.90347  2.73739  3.18146  2.89801  2.37887  2.77519  2.98518  4.58477  3.61503
          0.02325  4.16890  4.89125  0.61958  0.77255  0.48576  0.95510
    221   2.56106  4.41542  3.53519  3.15274  2.78744  3.33715  4.04878  3.26717  3.14706  2.94567  3.92319  3.42870  3.95505  3.45783  3.47197  1.14361  2.95018  2.97001  5.03195  3.58148    248 - -
          2.68618  4.42225  2.77519  2.73123  3.46354  2.40513  3.72494  3.29354  2.67741  2.69355  4.24690  2.90347  2.73739  3.18146  2.89801  2.37887  2.77519  2.98518  4.58477  3.61503
          0.02325  4.16890  4.89125  0.61958  0.77255  0.48576  0.95510
    222   2.65945  4.61152  3.19031  2.82273  3.89241  3.38624  2.85439  3.44838  2.72885  3.10502  4.00540  3.22848  3.93882  3.16696  3.06239  2.78015  1.31289  3.13191  5.27485  3.92722    249 - -
          2.68618  4.42225  2.77519  2.73123  3.46354  2.40513  3.72494  3.29354  2.67741  2.69355  4.24690  2.90347  2.73739  3.18146  2.89801  2.37887  2.77519  2.98518  4.58477  3.61503
          0.02325  4.16890  4.89125  0.61958  0.77255  0.48576  0.95510
    223   2.42440  4.64761  3.21136  2.79874  4.24665  3.34069  3.90148  3.64170  2.58886  3.26536  4.12930  3.19956  1.49831  3.09522  2.38267  2.72943  2.96727  3.27078  5.49551  4.23152    250 - -
          2.68618  4.42225  2.77519  2.73123  3.46354  2.40513  3.72494  3.29354  2.67741  2.69355  4.24690  2.90347  2.73739  3.18146  2.89801  2.37887  2.77519  2.98518  4.58477  3.61503
          0.02325  4.16890  4.89125  0.61958  0.77255  0.48576  0.95510
    224   2.38955  4.35809  3.73553  3.21971  3.65896  3.58745  4.08491  2.61214  2.99032  2.60307  3.59596  3.53522  4.07239  3.41600  2.65319  2.93063  2.96099  1.36093  5.15787  3.93469    251 - -
          2.68618  4.42225  2.77519  2.73123  3.46354  2.40513  3.72494  3.29354  2.67741  2.69355  4.24690  2.90347  2.73739  3.18146  2.89801  2.37887  2.77519  2.98518  4.58477  3.61503
          0.02325  4.16890  4.89125  0.61958  0.77255  0.48576  0.95510
    225   2.31395  4.62722  3.20976  2.78510  4.22627  3.32963  3.89405  3.61738  2.60297  3.24650  4.10363  3.18830  1.56898  3.08688  2.41123  2.70682  2.94311  3.24534  5.48370  4.21678    252 - -
          2.68619  4.42226  2.77521  2.73124  3.46355  2.40514  3.72496  3.29355  2.67742  2.69356  4.24691  2.90348  2.73721  3.18147  2.89802  2.37888  2.77521  2.98519  4.58478  3.61504
          0.19057  2.43549  2.45390  0.38363  1.14377  0.48576  0.95510
    226   2.83761  5.16302  2.72158  2.17797  4.42181  3.43101  3.01907  3.91408  2.32511  3.42573  4.25243  2.92159  3.89665  1.59626  2.69598  2.80486  3.06835  3.55343  5.54737  4.19012    254 - -
          2.68618  4.42225  2.77519  2.73123  3.46354  2.40513  3.72494  3.29354  2.67741  2.69355  4.24690  2.90347  2.73739  3.18146  2.89801  2.37887  2.77519  2.98518  4.58477  3.61503
          0.02525  4.08721  4.80955  0.61958  0.77255  0.43226  1.04709
    227   2.29206  2.70371  3.93874  3.58364  4.20638  3.04646  4.43509  3.56733  3.49580  3.34218  4.21324  3.56443  3.80869  3.78381  3.73414  0.96229  2.79111  3.09005  5.61728  4.41314    255 - -
          2.68618  4.42225  2.77519  2.73123  3.46354  2.40513  3.72494  3.29354  2.67741  2.69355  4.24690  2.90347  2.73739  3.18146  2.89801  2.37887  2.77519  2.98518  4.58477  3.61503
          0.02325  4.16890  4.89125  0.61958  0.77255  0.48576  0.95510
    228   3.44435  4.75357  5.03997  4.47335  2.45403  4.68217  4.86461  2.31653  4.33803  0.79700  2.48061  4.70084  4.82933  4.37240  4.41391  4.02940  3.65579  2.50850  5.08377  3.93314    256 - -
          2.68618  4.42225  2.77519  2.73123  3.46354  2.40513  3.72494  3.29354  2.67741  2.69355  4.24690  2.90347  2.73739  3.18146  2.89801  2.37887  2.77519  2.98518  4.58477  3.61503
          0.02325  4.16890  4.89125  0.61958  0.77255  0.48576  0.95510
    229   2.65333  4.72846  3.13372  2.56683  3.93148  3.49520  2.63667  2.85652  2.43490  2.96302  3.80811  3.05909  3.88105  2.22481  2.60521  2.72068  2.87979  2.75983  5.22645  3.92515    257 - -
          2.68618  4.42225  2.77519  2.73123  3.46354  2.40513  3.72494  3.29354  2.67741  2.69355  4.24690  2.90347  2.73739  3.18146  2.89801  2.37887  2.77519  2.98518  4.58477  3.61503
          0.02325  4.16890  4.89125  0.61958  0.77255  0.48576  0.95510
    230   2.69649  5.14035  2.05189  1.94094  4.44154  3.37750  3.13490  3.91153  2.43276  3.42666  4.20083  2.85241  3.82203  2.51177  2.93012  2.65946  2.93579  2.92218  5.59068  4.18518    258 - -
          2.68618  4.42225  2.77519  2.73123  3.46354  2.40513  3.72494  3.29354  2.67741  2.69355  4.24690  2.90347  2.73739  3.18146  2.89801  2.37887  2.77519  2.98518  4.58477  3.61503
          0.02325  4.16890  4.89125  0.61958  0.77255  0.48576  0.95510
    231   2.58333  3.39503  3.24807  2.48455  3.70644  3.47728  3.76499  2.70751  2.67317  2.76280  3.62894  2.86702  3.88946  3.00475  3.07966  2.03267  2.62063  2.81196  5.09080  3.82239    259 - -
          2.68618  4.42225  2.77519  2.73123  3.46354  2.40513  3.72494  3.29354  2.67741  2.69355  4.24690  2.90347  2.73739  3.18146  2.89801  2.37887  2.77519  2.98518  4.58477  3.61503
          0.02325  4.16890  4.89125  0.61958  0.77255  0.48576  0.95510
    232   1.81911  4.33757  3.42425  3.00527  4.29899  1.81975  4.11030  3.72291  3.03142  3.37278  4.18420  3.28034  2.93942  3.33274  3.41121  2.20531  2.27058  3.22664  5.61550  4.36912    260 - -
          2.68618  4.42225  2.77519  2.73123  3.46354  2.40513  3.72494  3.29354  2.67741  2.69355  4.24690  2.90347  2.73739  3.18146  2.89801  2.37887  2.77519  2.98518  4.58477  3.61503
          0.02325  4.16890  4.89125  0.61958  0.77255  0.48576  0.95510
    233   2.67435  5.09790  2.77274  2.17985  4.41297  2.48702  3.62724  3.87513  2.16626  3.39082  4.16266  2.64435  3.11610  2.51697  2.86554  2.46446  2.91086  3.47567  5.55341  4.16168    261 - -
          2.68618  4.42225  2.77519  2.73123  3.46354  2.40513  3.72494  3.29354  2.67741  2.69355  4.24690  2.90347  2.73739  3.18146  2.89801  2.37887  2.77519  2.98518  4.58477  3.61503
          0.28320  4.16890  1.46465  0.61958  0.77255  0.48576  0.95510
    234   2.41497  4.50402  2.83054  2.53899  4.25559  2.18074  3.82900  3.69996  2.71035  3.31036  4.12721  2.48855  2.71747  3.01694  3.14078  2.21832  2.79319  3.24805  5.52726  4.21454    262 - -
          2.68618  4.42225  2.77519  2.73123  3.46354  2.40513  3.72494  3.29354  2.67741  2.69355  4.24690  2.90347  2.73739  3.18146  2.89801  2.37887  2.77519  2.98518  4.58477  3.61503
          0.03005  3.91575  4.63810  0.61958  0.77255  0.56584  0.83906
    235   2.10073  4.39414  3.03664  2.74724  4.32947  1.87609  3.98945  3.76935  2.90509  3.39943  4.21217  2.60828  3.72947  3.19714  3.31039  1.89183  2.78591  3.26713  5.62026  4.33999    263 - -
          2.68618  4.42225  2.77519  2.73123  3.46354  2.40513  3.72494  3.29354  2.67741  2.69355  4.24690  2.90347  2.73739  3.18146  2.89801  2.37887  2.77519  2.98518  4.58477  3.61503
          0.02693  4.02366  4.74600  0.61958  0.77255  0.63938  0.74997
    236   2.47488  4.82958  2.87338  2.39714  4.10996  2.63888  3.15117  3.53690  2.41328  3.12632  3.93839  2.49949  3.80025  2.52380  2.86424  2.62833  2.84763  2.93786  5.35145  4.00946    264 - -
          2.68618  4.42225  2.77519  2.73123  3.46354  2.40513  3.72494  3.29354  2.67741  2.69355  4.24690  2.90347  2.73739  3.18146  2.89801  2.37887  2.77519  2.98518  4.58477  3.61503
          0.02693  4.02366  4.74600  0.61958  0.77255  0.63938  0.74997
    237   2.63804  4.77018  2.93064  2.47544  3.92340  3.40256  2.49607  3.45702  2.44553  2.73479  3.90319  2.42855  3.83764  2.84045  2.85867  2.37534  2.88400  3.14186  5.23251  3.86881    265 - -
          2.68618  4.42225  2.77519  2.73123  3.46354  2.40513  3.72494  3.29354  2.67741  2.69355  4.24690  2.90347  2.73739  3.18146  2.89801  2.37887  2.77519  2.98518  4.58477  3.61503
          0.02693  4.02366  4.74600  0.61958  0.77255  0.63938  0.74997
    238   2.18319  4.46684  3.12246  2.69660  4.17538  2.41616  3.85745  3.59373  2.67990  3.22100  4.04211  3.09210  3.76031  3.04823  2.63324  1.74810  2.78988  3.17276  5.45587  4.17388    266 - -
          2.68618  4.42225  2.77519  2.73123  3.46354  2.40513  3.72494  3.29354  2.67741  2.69355  4.24690  2.90347  2.73739  3.18146  2.89801  2.37887  2.77519  2.98518  4.58477  3.61503
          0.02693  4.02366  4.74600  0.61958  0.77255  0.63938  0.74997
    239   2.61111  4.71484  2.67859  2.53455  4.44287  2.09837  3.94265  3.97452  2.85720  3.57606  4.42311  1.45977  3.81775  3.15012  3.28161  2.67395  3.00330  3.50297  5.69318  4.35432    267 - -
          2.68648  4.42256  2.77550  2.73140  3.46384  2.40447  3.72171  3.29384  2.67771  2.69385  4.24720  2.90286  2.73770  3.18177  2.89817  2.37856  2.77550  2.98549  4.58507  3.61494
          0.48044  1.38452  2.03219  1.87100  0.16720  0.63938  0.74997
    240   2.20379  4.16990  3.21780  2.93113  4.22802  1.92033  4.06725  3.63952  3.01769  3.31903  4.14440  3.16741  3.64189  3.31664  3.36036  1.78135  2.24264  3.11759  5.55662  4.32223    284 - -
          2.68618  4.42225  2.77519  2.73123  3.46354  2.40513  3.72494  3.29354  2.67741  2.69355  4.24690  2.90347  2.73739  3.18146  2.89801  2.37887  2.77519  2.98518  4.58477  3.61503
          0.03075  3.89314  4.61548  0.61958  0.77255  0.74505  0.64380
    241   2.75311  4.92506  2.65440  2.40102  3.84513  3.32525  2.34295  3.73075  2.45963  3.28081  4.15646  1.95860  3.84594  2.88585  2.83938  2.75762  3.02482  3.38907  5.19954  3.73017    285 - -
          2.68618  4.42225  2.77519  2.73123  3.46354  2.40513  3.72494  3.29354  2.67741  2.69355  4.24690  2.90347  2.73739  3.18146  2.89801  2.37887  2.77519  2.98518  4.58477  3.61503
          0.03075  3.89314  4.61548  0.61958  0.77255  0.67988  0.70659
    242   2.27071  4.22809  3.12864  2.97171  4.33587  1.27734  4.17470  3.81911  3.16183  3.50143  4.34600  3.20501  3.68409  3.45177  3.47909  2.06323  2.76278  3.25519  5.65653  4.41444    286 - -
          2.68618  4.42225  2.77519  2.73123  3.46354  2.40513  3.72494  3.29354  2.67741  2.69355  4.24690  2.90347  2.73739  3.18146  2.89801  2.37887  2.77519  2.98518  4.58477  3.61503
          0.02942  3.93662  4.65897  0.61958  0.77255  0.71256  0.67410
    243   2.81422  4.88218  2.79390  2.54391  3.60298  3.38199  1.63449  3.70491  2.50144  3.25339  4.16710  2.62549  3.91155  2.98243  2.83381  2.84140  3.09551  3.38313  5.02369  3.51475    287 - -
          2.68618  4.42225  2.77519  2.73123  3.46354  2.40513  3.72494  3.29354  2.67741  2.69355  4.24690  2.90347  2.73739  3.18146  2.89801  2.37887  2.77519  2.98518  4.58477  3.61503
          0.02942  3.93662  4.65897  0.61958  0.77255  0.71256  0.67410
    244   2.24512  4.31277  3.32452  2.79890  3.60907  2.55100  3.80202  2.93480  2.74931  2.42702  3.02849  3.19414  3.83465  3.08085  3.11701  2.42828  2.76369  2.67239  5.02547  3.77701    288 - -
          2.68618  4.42225  2.77519  2.73123  3.46354  2.40513  3.72494  3.29354  2.67741  2.69355  4.24690  2.90347  2.73739  3.18146  2.89801  2.37887  2.77519  2.98518  4.58477  3.61503
          0.02942  3.93662  4.65897  0.61958  0.77255  0.57811  0.82316
    245   2.42489  4.93241  2.76458  2.36010  4.22766  2.95997  2.48774  3.67229  2.40549  3.23820  4.04746  2.52163  3.81085  2.49963  2.84921  2.65816  2.90123  3.31679  5.43593  4.07915    289 - -
          2.68618  4.42225  2.77519  2.73123  3.46354  2.40513  3.72494  3.29354  2.67741  2.69355  4.24690  2.90347  2.73739  3.18146  2.89801  2.37887  2.77519  2.98518  4.58477  3.61503
          0.02693  4.02366  4.74600  0.61958  0.77255  0.49389  0.94225
    246   2.41901  4.14592  3.93772  3.35853  3.21800  3.71433  3.39136  2.21181  3.25377  2.00167  2.42699  3.63069  4.07869  3.50351  3.48442  2.99393  2.86297  2.09513  4.76126  3.56551    290 - -
          2.68618  4.42225  2.77519  2.73123  3.46354  2.40513  3.72494  3.29354  2.67741  2.69355  4.24690  2.90347  2.73739  3.18146  2.89801  2.37887  2.77519  2.98518  4.58477  3.61503
          0.02467  4.11048  4.83283  0.61958  0.77255  0.55314  0.85600
    247   2.07014  2.87300  3.58090  3.11120  4.06499  2.47991  4.10882  3.46510  3.08136  3.14810  3.98607  3.33255  2.29075  3.37710  3.42730  1.87401  2.73893  3.03518  5.43534  4.21277    291 - -
          2.68618  4.42225  2.77519  2.73123  3.46354  2.40513  3.72494  3.29354  2.67741  2.69355  4.24690  2.90347  2.73739  3.18146  2.89801  2.37887  2.77519  2.98518  4.58477  3.61503
          0.02467  4.11048  4.83283  0.61958  0.77255  0.44582  1.02247
    248   2.74784  3.09018  4.35206  3.79470  3.40328  3.88297  4.35853  2.14191  3.66917  2.29184  2.84302  3.96691  4.28861  3.90183  3.84760  3.21367  2.66205  1.29614  5.01998  3.82743    292 - -
          2.68618  4.42225  2.77519  2.73123  3.46354  2.40513  3.72494  3.29354  2.67741  2.69355  4.24690  2.90347  2.73739  3.18146  2.89801  2.37887  2.77519  2.98518  4.58477  3.61503
          0.02325  4.16890  4.89125  0.61958  0.77255  0.48576  0.95510
    249   2.61938  4.73874  3.04399  2.53692  4.04443  3.41992  3.70878  3.44788  2.49555  2.76679  3.90044  3.03031  2.33687  2.31859  2.91815  2.47666  2.64006  3.12770  5.32446  4.01185    293 - -
          2.68618  4.42225  2.77519  2.73123  3.46354  2.40513  3.72494  3.29354  2.67741  2.69355  4.24690  2.90347  2.73739  3.18146  2.89801  2.37887  2.77519  2.98518  4.58477  3.61503
          0.02325  4.16890  4.89125  0.61958  0.77255  0.48576  0.95510
    250   3.17929  4.49150  4.91894  4.35443  3.28798  4.48641  4.86013  1.58246  4.23162  1.55784  2.01991  4.54725  4.72325  4.36143  4.34365  3.82858  3.41040  1.68036  5.24665  4.14412    294 - -
          2.68618  4.42225  2.77519  2.73123  3.46354  2.40513  3.72494  3.29354  2.67741  2.69355  4.24690  2.90347  2.73739  3.18146  2.89801  2.37887  2.77519  2.98518  4.58477  3.61503
          0.02325  4.16890  4.89125  0.61958  0.77255  0.48576  0.95510
    251   2.75760  4.47243  3.66969  3.14144  3.46067  3.69438  4.05295  2.69940  3.01442  1.99444  2.75425  3.52036  1.80188  3.37119  3.33086  2.99828  3.02250  2.58176  5.07483  3.83559    295 - -
          2.68621  4.42228  2.77523  2.73127  3.46357  2.40516  3.72498  3.29357  2.67744  2.69358  4.24619  2.90350  2.73743  3.18150  2.89804  2.37875  2.77506  2.98522  4.58480  3.61506
          0.54421  1.56850  1.55428  0.23529  1.56227  0.48576  0.95510
    252   2.50640  4.24932  3.47939  2.94690  3.47551  3.43371  3.86508  2.75192  2.87068  2.49215  2.35832  3.30771  3.15691  3.19503  3.20224  2.45000  2.78719  2.31578  4.94542  3.71320    297 - -
          2.68618  4.42225  2.77519  2.73123  3.46354  2.40513  3.72494  3.29354  2.67741  2.69355  4.24690  2.90347  2.73739  3.18146  2.89801  2.37887  2.77519  2.98518  4.58477  3.61503
          0.02929  3.94096  4.66331  0.61958  0.77255  0.70918  0.67736
    253   2.59712  4.39581  3.44298  2.98713  3.56271  3.43170  3.96080  2.83554  2.87248  2.43946  2.41512  3.35021  2.02839  3.25684  3.19040  2.79756  2.91073  2.65834  5.10077  3.84482    298 - -
          2.68618  4.42225  2.77519  2.73123  3.46354  2.40513  3.72494  3.29354  2.67741  2.69355  4.24690  2.90347  2.73739  3.18146  2.89801  2.37887  2.77519  2.98518  4.58477  3.61503
          0.02929  3.94096  4.66331  0.61958  0.77255  0.57473  0.82749
    254   2.60985  4.46785  3.20817  2.80513  3.42441  2.71859  3.80061  3.16710  2.80947  2.83250  3.73663  3.21016  3.05871  3.14925  3.16903  2.75928  2.90448  2.89453  4.89756  1.86455    299 - -
          2.68618  4.42225  2.77519  2.73123  3.46354  2.40513  3.72494  3.29354  2.67741  2.69355  4.24690  2.90347  2.73739  3.18146  2.89801  2.37887  2.77519  2.98518  4.58477  3.61503
          0.02682  4.02763  4.74998  0.61958  0.77255  0.63574  0.75405
    255   2.31010  4.45134  3.21622  2.66619  3.65578  3.13398  3.24826  3.02978  2.63185  2.71310  3.09741  3.12150  2.84401  2.96748  3.03447  2.69106  2.79602  2.53345  5.04231  3.77453    300 - -
          2.68618  4.42225  2.77519  2.73123  3.46354  2.40513  3.72494  3.29354  2.67741  2.69355  4.24690  2.90347  2.73739  3.18146  2.89801  2.37887  2.77519  2.98518  4.58477  3.61503
          0.07509  4.02763  2.90909  0.61958  0.77255  0.63574  0.75405
    256   2.33971  4.33420  3.37647  2.84368  3.45899  3.48995  3.80091  2.52466  2.78579  2.54055  3.46579  3.25062  2.53109  3.11553  3.14214  2.76297  2.81532  2.58609  4.91883  2.98536    301 - -
          2.68618  4.42225  2.77519  2.73123  3.46354  2.40513  3.72494  3.29354  2.67741  2.69355  4.24690  2.90347  2.73739  3.18146  2.89801  2.37887  2.77519  2.98518  4.58477  3.61503
          0.02813  3.98067  4.70302  0.61958  0.77255  0.57587  0.82603
    257   2.28853  4.47169  3.14206  2.67664  3.78496  2.51593  3.78422  3.20825  2.68787  2.87945  3.74143  3.11330  2.68136  3.02066  3.09055  2.65006  2.81555  2.90898  5.16103  2.77019    302 - -
          2.68618  4.42225  2.77519  2.73123  3.46354  2.40513  3.72494  3.29354  2.67741  2.69355  4.24690  2.90347  2.73739  3.18146  2.89801  2.37887  2.77519  2.98518  4.58477  3.61503
          0.02641  4.04303  4.76537  0.61958  0.77255  0.62140  0.77044
    258   2.57655  4.38261  3.33855  2.77758  3.53982  3.51512  3.77326  2.86177  2.72119  2.41728  3.19970  3.21203  2.96049  2.76639  3.09727  2.75895  2.51068  2.27012  4.96952  3.72112    303 - -
          2.68618  4.42225  2.77519  2.73123  3.46354  2.40513  3.72494  3.29354  2.67741  2.69355  4.24690  2.90347  2.73739  3.18146  2.89801  2.37887  2.77519  2.98518  4.58477  3.61503
          0.02641  4.04303  4.76537  0.61958  0.77255  0.40943  1.09074
    259   2.60437  4.63392  3.12385  2.57387  3.84666  2.81623  3.70149  3.23818  2.54568  2.56764  3.11066  3.06380  2.97511  2.46259  2.97513  2.51667  2.84109  2.95514  5.18201  3.88680    304 - -
          2.68618  4.42225  2.77519  2.73123  3.46354  2.40513  3.72494  3.29354  2.67741  2.69355  4.24690  2.90347  2.73739  3.18146  2.89801  2.37887  2.77519  2.98518  4.58477  3.61503
          0.02325  4.16890  4.89125  0.61958  0.77255  0.48576  0.95510
    260   2.64967  4.93286  2.96742  2.44236  4.27302  3.41923  3.64703  3.70505  2.36125  3.25905  4.05392  2.95875  3.31661  2.15154  2.46930  2.09003  2.70003  3.33790  5.44807  4.10486    305 - -
          2.68618  4.42225  2.77519  2.73123  3.46354  2.40513  3.72494  3.29354  2.67741  2.69355  4.24690  2.90347  2.73739  3.18146  2.89801  2.37887  2.77519  2.98518  4.58477  3.61503
          0.02325  4.16890  4.89125  0.61958  0.77255  0.48576  0.95510
    261   2.87086  4.56510  3.78513  3.23101  3.53357  3.74921  4.02584  2.85271  2.76544  2.34767  1.43308  3.57461  4.16603  3.33527  2.45840  3.10273  3.12355  2.74073  5.09417  3.86176    306 - -
          2.68618  4.42225  2.77519  2.73123  3.46354  2.40513  3.72494  3.29354  2.67741  2.69355  4.24690  2.90347  2.73739  3.18146  2.89801  2.37887  2.77519  2.98518  4.58477  3.61503
          0.02325  4.16890  4.89125  0.61958  0.77255  0.48576  0.95510
    262   2.63771  4.14440  3.99433  3.41521  3.19227  3.71791  4.01562  2.52223  3.29348  2.21266  2.23103  3.66253  3.18894  3.54056  3.50553  3.00420  2.87303  1.90620  3.39236  3.52618    307 - -
          2.68618  4.42225  2.77519  2.73123  3.46354  2.40513  3.72494  3.29354  2.67741  2.69355  4.24690  2.90347  2.73739  3.18146  2.89801  2.37887  2.77519  2.98518  4.58477  3.61503
          0.02325  4.16890  4.89125  0.61958  0.77255  0.48576  0.95510
    263   2.62749  4.76089  3.02442  2.49648  3.97921  3.45040  3.31597  3.40183  2.47373  3.02077  3.84969  3.00491  2.42463  2.54995  2.91307  2.50255  2.64810  3.09466  5.27041  3.21102    308 - -
          2.68618  4.42225  2.77519  2.73123  3.46354  2.40513  3.72494  3.29354  2.67741  2.69355  4.24690  2.90347  2.73739  3.18146  2.89801  2.37887  2.77519  2.98518  4.58477  3.61503
          0.02325  4.16890  4.89125  0.61958  0.77255  0.48576  0.95510
    264   2.76749  4.45610  3.78900  3.34742  3.51565  3.63484  4.20304  2.77674  3.19382  2.30221  1.33668  3.64950  2.90074  3.56608  3.45747  3.02857  3.08283  2.65849  5.14390  3.92015    309 - -
          2.68618  4.42225  2.77519  2.73123  3.46354  2.40513  3.72494  3.29354  2.67741  2.69355  4.24690  2.90347  2.73739  3.18146  2.89801  2.37887  2.77519  2.98518  4.58477  3.61503
          0.02325  4.16890  4.89125  0.61958  0.77255  0.48576  0.95510
    265   2.08874  4.40422  3.42632  3.22106  4.39716  3.14990  4.34929  3.73289  3.29588  3.46513  4.38874  3.44047  1.02511  3.63289  3.59028  2.65317  2.95899  3.27798  5.74535  4.53326    310 - -
          2.68625  4.42232  2.77526  2.73130  3.46361  2.40520  3.72501  3.29361  2.67748  2.69362  4.24539  2.90354  2.73712  3.18153  2.89808  2.37894  2.77526  2.98500  4.58484  3.61462
          0.35577  1.54455  2.45390  0.67138  0.71540  0.48576  0.95510
    266   2.32425  4.19802  3.83164  3.27036  3.34289  3.65642  4.02486  2.28390  3.17973  2.31248  2.12247  3.57271  4.06015  3.45700  3.45093  2.62993  2.87279  2.15413  4.87882  3.67336    313 - -
          2.68618  4.42225  2.77519  2.73123  3.46354  2.40513  3.72494  3.29354  2.67741  2.69355  4.24690  2.90347  2.73739  3.18146  2.89801  2.37887  2.77519  2.98518  4.58477  3.61503
          0.09048  4.08721  2.66319  0.61958  0.77255  0.57775  0.82362
    267   2.56828  4.36671  3.32524  2.76575  3.48381  3.12427  3.11373  2.88781  2.71289  2.44239  2.75575  3.19880  3.89417  3.04103  3.08724  2.45088  2.80105  2.65135  4.91162  3.20321    314 - -
          2.68618  4.42225  2.77519  2.73123  3.46354  2.40513  3.72494  3.29354  2.67741  2.69355  4.24690  2.90347  2.73739  3.18146  2.89801  2.37887  2.77519  2.98518  4.58477  3.61503
          0.02693  4.02366  4.74600  0.61958  0.77255  0.63938  0.74997
    268   2.59670  4.56626  3.10828  2.64874  3.75054  1.95766  2.96647  3.25148  2.58160  2.89919  3.17925  3.09995  3.86266  2.97763  2.95764  2.70527  2.86975  2.96500  5.12686  3.79628    315 - -
          2.68618  4.42225  2.77519  2.73123  3.46354  2.40513  3.72494  3.29354  2.67741  2.69355  4.24690  2.90347  2.73739  3.18146  2.89801  2.37887  2.77519  2.98518  4.58477  3.61503
          0.02693  4.02366  4.74600  0.61958  0.77255  0.63938  0.74997
    269   2.67846  4.22581  3.92753  3.37026  3.29999  3.15939  4.10170  2.14188  3.26043  2.15483  1.99571  3.66379  4.12625  3.53989  3.51566  3.03627  2.93028  2.07769  4.90526  3.70608    316 - -
          2.68618  4.42225  2.77519  2.73123  3.46354  2.40513  3.72494  3.29354  2.67741  2.69355  4.24690  2.90347  2.73739  3.18146  2.89801  2.37887  2.77519  2.98518  4.58477  3.61503
          0.02693  4.02366  4.74600  0.61958  0.77255  0.63938  0.74997
    270   2.60584  4.83640  2.83285  2.39551  4.16752  2.82548  3.16428  3.60200  2.43715  3.18408  3.99421  2.91319  2.71847  2.55586  2.88742  2.25186  2.86218  3.24747  5.39970  4.05366    317 - -
          2.68621  4.42237  2.77532  2.73135  3.46366  2.40473  3.72292  3.29366  2.67753  2.69367  4.24702  2.90341  2.73738  3.18158  2.89813  2.37899  2.77532  2.98530  4.58489  3.61515
          0.52058  1.30527  2.00453  1.01538  0.44983  0.63938  0.74997
    271   2.59179  4.60579  3.04334  2.53427  3.77248  2.98237  2.68273  3.21462  2.43033  2.85187  3.02559  3.01508  3.82559  2.63875  2.81449  2.67758  2.82755  2.93627  5.10730  3.79855    322 - -
          2.68618  4.42225  2.77519  2.73123  3.46354  2.40513  3.72494  3.29354  2.67741  2.69355  4.24690  2.90347  2.73739  3.18146  2.89801  2.37887  2.77519  2.98518  4.58477  3.61503
          0.03088  3.88894  4.61129  0.61958  0.77255  0.65278  0.73522
    272   2.62641  4.45066  3.32070  2.76268  3.49314  3.53328  3.17366  2.93310  2.58686  2.35473  2.45738  3.19689  3.91505  2.60893  2.92538  2.78945  2.85414  2.72117  4.93382  3.64707    323 - -
          2.68618  4.42225  2.77519  2.73123  3.46354  2.40513  3.72494  3.29354  2.67741  2.69355  4.24690  2.90347  2.73739  3.18146  2.89801  2.37887  2.77519  2.98518  4.58477  3.61503
          0.02893  3.95309  4.67544  0.61958  0.77255  0.69959  0.68675
    273   2.34185  4.23093  3.40364  3.12865  4.03801  1.33892  4.17627  3.28339  3.14988  3.11300  4.06069  3.33775  3.76898  3.48109  3.44497  2.53167  2.79902  2.36157  5.45333  4.20779    324 - -
          2.68618  4.42225  2.77519  2.73123  3.46354  2.40513  3.72494  3.29354  2.67741  2.69355  4.24690  2.90347  2.73739  3.18146  2.89801  2.37887  2.77519  2.98518  4.58477  3.61503
          0.02893  3.95309  4.67544  0.61958  0.77255  0.69959  0.68675
    274   2.57611  4.15617  3.71222  3.14129  3.22236  3.61948  3.88887  2.24858  3.05209  2.27804  2.68693  3.04654  3.99177  3.33149  3.33073  2.88904  2.80932  2.16772  4.73767  2.92744    325 - -
          2.68618  4.42225  2.77519  2.73123  3.46354  2.40513  3.72494  3.29354  2.67741  2.69355  4.24690  2.90347  2.73739  3.18146  2.89801  2.37887  2.77519  2.98518  4.58477  3.61503
          0.02893  3.95309  4.67544  0.61958  0.77255  0.69959  0.68675
    275   2.56396  4.66345  2.99005  2.47138  3.90172  3.38603  3.03432  3.31840  2.44841  2.94637  3.24737  2.71228  3.08637  2.81309  2.88056  2.31306  2.80646  3.01372  5.20490  3.88937    326 - -
          2.68618  4.42225  2.77519  2.73123  3.46354  2.40513  3.72494  3.29354  2.67741  2.69355  4.24690  2.90347  2.73739  3.18146  2.89801  2.37887  2.77519  2.98518  4.58477  3.61503
          0.02893  3.95309  4.67544  0.61958  0.77255  0.69959  0.68675
    276   2.55991  4.54567  3.09995  2.55546  3.73387  3.12646  3.06760  3.13005  2.51512  2.58346  3.02749  2.77388  3.29171  2.87109  2.93084  2.66241  2.79456  2.85765  5.08669  3.79678    327 - -
          2.68618  4.42225  2.77519  2.73123  3.46354  2.40513  3.72494  3.29354  2.67741  2.69355  4.24690  2.90347  2.73739  3.18146  2.89801  2.37887  2.77519  2.98518  4.58477  3.61503
          0.02893  3.95309  4.67544  0.61958  0.77255  0.69959  0.68675
    277   2.58292  4.69723  2.91138  2.47213  4.01590  3.34128  3.67078  3.42595  2.45760  3.04900  3.88926  2.66013  2.48868  2.47104  2.87021  2.64018  2.84769  2.74183  5.29711  3.97969    328 - -
          2.68618  4.42225  2.77519  2.73123  3.46354  2.40513  3.72494  3.29354  2.67741  2.69355  4.24690  2.90347  2.73739  3.18146  2.89801  2.37887  2.77519  2.98518  4.58477  3.61503
          0.02893  3.95309  4.67544  0.61958  0.77255  0.49184  0.94546
    278   2.57097  4.70975  2.75227  2.52709  4.44103  1.88784  3.89469  3.91093  2.78034  3.50022  4.31902  1.86264  3.04113  3.07636  3.22592  2.63195  2.94196  3.44748  5.68429  4.34528    329 - -
          2.68618  4.42225  2.77519  2.73123  3.46354  2.40513  3.72494  3.29354  2.67741  2.69355  4.24690  2.90347  2.73739  3.18146  2.89801  2.37887  2.77519  2.98518  4.58477  3.61503
          0.02525  4.08721  4.80955  0.61958  0.77255  0.57775  0.82362
    279   2.60321  4.71934  2.98891  2.48982  3.93135  2.78490  2.53302  3.38664  2.49343  3.00845  3.84152  2.99266  3.32057  2.84780  2.93389  2.37591  2.84808  3.07667  5.24120  3.32456    330 - -
          2.68618  4.42225  2.77519  2.73123  3.46354  2.40513  3.72494  3.29354  2.67741  2.69355  4.24690  2.90347  2.73739  3.18146  2.89801  2.37887  2.77519  2.98518  4.58477  3.61503
          0.02525  4.08721  4.80955  0.61958  0.77255  0.57775  0.82362
    280   2.62812  4.87037  2.84121  2.39623  4.15699  2.67218  3.65277  3.59827  2.45101  3.18190  3.99175  2.38659  3.81526  2.54604  2.91165  2.20586  2.87569  3.25103  5.39727  3.50910    331 - -
          2.68618  4.42225  2.77519  2.73123  3.46354  2.40513  3.72494  3.29354  2.67741  2.69355  4.24690  2.90347  2.73739  3.18146  2.89801  2.37887  2.77519  2.98518  4.58477  3.61503
          0.11511  4.08721  2.38653  0.61958  0.77255  0.57775  0.82362
    281   2.26569  4.62397  2.90672  2.56798  4.04096  2.45010  2.06492  3.54120  2.61083  3.16597  4.01527  3.02373  3.81287  2.98929  3.00333  2.64471  2.88538  3.18142  5.35398  4.01953    332 - -
          2.68618  4.42225  2.77519  2.73123  3.46354  2.40513  3.72494  3.29354  2.67741  2.69355  4.24690  2.90347  2.73739  3.18146  2.89801  2.37887  2.77519  2.98518  4.58477  3.61503
          0.02760  3.99969  4.72204  0.61958  0.77255  0.51734  0.90659
    282   2.03779  4.90264  2.24395  2.36559  4.43005  2.05511  3.78205  3.88376  2.67618  3.45649  4.26763  2.55105  3.81453  2.94213  3.17570  2.66186  2.96441  3.46438  5.65977  4.27944    333 - -
          2.68618  4.42225  2.77519  2.73123  3.46354  2.40513  3.72494  3.29354  2.67741  2.69355  4.24690  2.90347  2.73739  3.18146  2.89801  2.37887  2.77519  2.98518  4.58477  3.61503
          0.09307  4.08721  2.62988  0.61958  0.77255  0.57775  0.82362
    283   2.57620  4.56458  3.09858  2.57620  3.73714  3.43094  3.21453  3.17434  2.55046  2.83052  3.68657  3.05465  2.82601  2.90269  2.96617  2.48428  2.48956  2.89675  5.09937  2.96254    334 - -
          2.68618  4.42225  2.77519  2.73123  3.46354  2.40513  3.72494  3.29354  2.67741  2.69355  4.24690  2.90347  2.73739  3.18146  2.89801  2.37887  2.77519  2.98518  4.58477  3.61503
          0.02700  4.02114  4.74348  0.61958  0.77255  0.64167  0.74742
    284   2.60284  4.82159  2.88575  2.27503  4.05629  3.39015  3.14336  3.49131  2.41332  3.08624  3.90039  2.68135  3.27966  2.76807  2.87159  2.22245  2.83739  3.16254  5.31335  3.22974    335 - -
          2.68618  4.42225  2.77519  2.73123  3.46354  2.40513  3.72494  3.29354  2.67741  2.69355  4.24690  2.90347  2.73739  3.18146  2.89801  2.37887  2.77519  2.98518  4.58477  3.61503
          0.02700  4.02114  4.74348  0.61958  0.77255  0.53046  0.88754
    285   2.28992  4.58444  3.12792  2.63653  3.80873  3.41383  2.24777  3.26018  2.57658  2.62476  3.77957  3.09660  3.86525  2.96013  2.96808  2.32499  2.86092  2.96924  5.16657  3.85159    336 - -
          2.68618  4.42225  2.77519  2.73123  3.46354  2.40513  3.72494  3.29354  2.67741  2.69355  4.24690  2.90347  2.73739  3.18146  2.89801  2.37887  2.77519  2.98518  4.58477  3.61503
          0.02525  4.08721  4.80955  0.61958  0.77255  0.57775  0.82362
    286   2.67671  4.73355  3.03505  2.55375  3.66389  2.69388  2.89960  3.35563  2.50844  2.97238  3.83206  3.04487  3.88742  2.53998  2.91405  2.73976  2.91025  3.06873  5.05355  2.45353    337 - -
          2.68618  4.42225  2.77519  2.73123  3.46354  2.40513  3.72494  3.29354  2.67741  2.69355  4.24690  2.90347  2.73739  3.18146  2.89801  2.37887  2.77519  2.98518  4.58477  3.61503
          0.16482  4.08721  2.00123  0.61958  0.77255  0.57775  0.82362
    287   2.63845  4.60916  3.13189  2.60932  2.65663  3.47917  2.76445  3.20184  2.51187  2.83278  3.71052  2.64763  3.87598  2.90782  2.63199  2.73100  2.87000  2.93461  4.88293  3.45647    338 - -
          2.68618  4.42225  2.77519  2.73123  3.46354  2.40513  3.72494  3.29354  2.67741  2.69355  4.24690  2.90347  2.73739  3.18146  2.89801  2.37887  2.77519  2.98518  4.58477  3.61503
          0.02898  3.95137  4.67372  0.61958  0.77255  0.55548  0.85284
    288   2.80203  4.71373  3.21134  2.77099  3.02549  3.57891  1.87058  3.34767  2.67922  2.92953  3.86216  3.19996  4.00437  3.07722  3.03244  2.56159  3.04619  3.09018  4.56533  2.46710    339 - -
          2.68618  4.42225  2.77519  2.73123  3.46354  2.40513  3.72494  3.29354  2.67741  2.69355  4.24690  2.90347  2.73739  3.18146  2.89801  2.37887  2.77519  2.98518  4.58477  3.61503
          0.02637  4.04441  4.76676  0.61958  0.77255  0.41009  1.08943
    289   2.37619  4.86301  3.13996  2.65244  4.10140  3.50481  1.75279  3.60605  2.34717  3.18849  4.04380  3.11665  3.94585  2.90726  2.32711  2.82356  3.01873  3.28958  5.33648  4.01909    340 - -
          2.68618  4.42225  2.77519  2.73123  3.46354  2.40513  3.72494  3.29354  2.67741  2.69355  4.24690  2.90347  2.73739  3.18146  2.89801  2.37887  2.77519  2.98518  4.58477  3.61503
          0.02325  4.16890  4.89125  0.61958  0.77255  0.48576  0.95510
    290   2.65764  4.76397  3.04367  2.53859  3.97752  3.45992  2.52578  3.41772  2.47163  3.03483  3.87667  3.03608  2.45268  2.59812  2.88119  2.71453  2.89726  2.68591  5.27315  3.94992    341 - -
          2.68618  4.42225  2.77519  2.73123  3.46354  2.40513  3.72494  3.29354  2.67741  2.69355  4.24690  2.90347  2.73739  3.18146  2.89801  2.37887  2.77519  2.98518  4.58477  3.61503
          0.02325  4.16890  4.89125  0.61958  0.77255  0.48576  0.95510
    291   2.73489  4.56894  3.37103  2.84046  2.78674  3.62486  3.00926  3.12282  2.80577  2.76434  3.67558  2.85419  3.10076  3.12416  3.18892  2.87123  2.96685  2.88293  4.62970  1.96684    342 - -
          2.68618  4.42225  2.77519  2.73123  3.46354  2.40513  3.72494  3.29354  2.67741  2.69355  4.24690  2.90347  2.73739  3.18146  2.89801  2.37887  2.77519  2.98518  4.58477  3.61503
          0.02325  4.16890  4.89125  0.61958  0.77255  0.48576  0.95510
    292   2.40626  4.85565  2.86775  2.47087  4.21955  3.37336  3.00812  3.66247  2.52678  3.25442  4.07332  1.79212  3.85410  2.89111  2.96557  2.68850  2.51220  3.30383  5.46443  4.11923    343 - -
          2.68618  4.42225  2.77519  2.73123  3.46354  2.40513  3.72494  3.29354  2.67741  2.69355  4.24690  2.90347  2.73739  3.18146  2.89801  2.37887  2.77519  2.98518  4.58477  3.61503
          0.02325  4.16890  4.89125  0.61958  0.77255  0.48576  0.95510
    293   2.55408  4.29670  3.64370  3.17984  3.62730  2.75965  4.06798  2.87244  3.08101  2.61559  1.59809  3.46883  3.97285  3.42017  3.37188  2.79465  2.52346  2.63995  5.11715  3.89721    344 - -
          2.68589  4.42230  2.77524  2.73128  3.46358  2.40506  3.72499  3.29321  2.67745  2.69359  4.24694  2.90351  2.73744  3.18151  2.89805  2.37891  2.77524  2.98523  4.58482  3.61508
          0.34133  1.26704  4.89125  0.19071  1.75084  0.48576  0.95510
    294   2.39192  4.24660  3.61911  3.05078  3.38177  2.74123  3.89403  2.49058  2.98853  2.10955  3.01616  3.41482  3.18877  3.27693  3.30626  2.86911  2.83600  2.30517  4.85708  3.63694    346 - -
          2.68618  4.42225  2.77519  2.73123  3.46354  2.40513  3.72494  3.29354  2.67741  2.69355  4.24690  2.90347  2.73739  3.18146  2.89801  2.37887  2.77519  2.98518  4.58477  3.61503
          0.02325  4.16890  4.89125  0.61958  0.77255  0.48576  0.95510
    295   2.74148  5.05505  2.97262  2.46001  4.36839  2.62722  2.70911  3.81081  2.26947  3.33339  4.13275  2.97507  3.87882  2.05857  2.34433  2.73168  2.96513  3.44523  5.48202  4.14773    347 - -
          2.68618  4.42225  2.77519  2.73123  3.46354  2.40513  3.72494  3.29354  2.67741  2.69355  4.24690  2.90347  2.73739  3.18146  2.89801  2.37887  2.77519  2.98518  4.58477  3.61503
          0.02325  4.16890  4.89125  0.61958  0.77255  0.48576  0.95510
    296   2.38193  5.02169  2.81956  2.37558  4.33099  2.98526  2.88269  3.78092  2.40462  3.32391  4.11478  2.57228  3.83576  2.02709  2.86032  2.66970  2.92061  3.40569  5.50491  4.13557    348 - -
          2.68618  4.42225  2.77519  2.73123  3.46354  2.40513  3.72494  3.29354  2.67741  2.69355  4.24690  2.90347  2.73739  3.18146  2.89801  2.37887  2.77519  2.98518  4.58477  3.61503
          0.02325  4.16890  4.89125  0.61958  0.77255  0.48576  0.95510
    297   2.94058  4.94221  3.43521  2.95871  4.53926  2.60077  3.90949  3.98968  2.35804  3.52041  4.39751  3.34728  4.06133  3.08680  1.00487  3.00885  3.23259  3.61972  5.56953  4.38898    349 - -
          2.68618  4.42225  2.77519  2.73123  3.46354  2.40513  3.72494  3.29354  2.67741  2.69355  4.24690  2.90347  2.73739  3.18146  2.89801  2.37887  2.77519  2.98518  4.58477  3.61503
          0.02325  4.16890  4.89125  0.61958  0.77255  0.48576  0.95510
    298   2.66428  4.90397  1.63993  2.41382  4.35198  2.84074  3.77622  3.77807  2.64468  3.37731  4.19140  2.93454  3.84465  2.93353  3.13418  2.33881  2.95979  2.74518  5.59501  4.22560    350 - -
          2.68618  4.42225  2.77519  2.73123  3.46354  2.40513  3.72494  3.29354  2.67741  2.69355  4.24690  2.90347  2.73739  3.18146  2.89801  2.37887  2.77519  2.98518  4.58477  3.61503
          0.02325  4.16890  4.89125  0.61958  0.77255  0.48576  0.95510
    299   3.65355  4.96219  4.55576  4.20475  2.12497  4.35811  3.60687  3.49924  3.93113  2.85251  4.07785  4.09036  4.70720  4.09471  4.02517  3.77023  3.88411  3.39417  1.03586  1.79923    351 - -
          2.68618  4.42225  2.77519  2.73123  3.46354  2.40513  3.72494  3.29354  2.67741  2.69355  4.24690  2.90347  2.73739  3.18146  2.89801  2.37887  2.77519  2.98518  4.58477  3.61503
          0.02325  4.16890  4.89125  0.61958  0.77255  0.48576  0.95510
    300   2.54318  3.34659  3.13464  2.31792  4.00525  3.34848  3.79373  3.40262  2.64360  3.04968  3.88591  3.09554  2.46714  2.98589  3.06867  1.95581  2.84146  3.06797  5.32371  4.02922    352 - -
          2.68618  4.42225  2.77519  2.73123  3.46354  2.40513  3.72494  3.29354  2.67741  2.69355  4.24690  2.90347  2.73739  3.18146  2.89801  2.37887  2.77519  2.98518  4.58477  3.61503
          0.28350  4.16890  1.46366  0.61958  0.77255  0.48576  0.95510
    301   2.39330  2.98538  3.51193  2.99850  3.56793  2.42722  3.90791  2.89185  2.92639  2.26454  3.53654  3.29942  3.12623  3.24056  3.24863  2.61321  2.72770  2.61795  5.01025  3.78226    353 - -
          2.68618  4.42225  2.77519  2.73123  3.46354  2.40513  3.72494  3.29354  2.67741  2.69355  4.24690  2.90347  2.73739  3.18146  2.89801  2.37887  2.77519  2.98518  4.58477  3.61503
          0.03006  3.91546  4.63780  0.61958  0.77255  0.72868  0.65883
    302   2.75759  5.00765  2.84764  2.43080  4.33577  3.40745  3.60216  3.77972  2.18039  3.30096  4.13035  2.09888  3.84959  2.35102  2.16231  2.74970  2.98597  3.42803  5.43331  4.12173    354 - -
          2.68624  4.42231  2.77526  2.73129  3.46319  2.40519  3.72464  3.29360  2.67732  2.69361  4.24696  2.90312  2.73732  3.18153  2.89807  2.37893  2.77526  2.98525  4.58483  3.61509
          0.56354  1.13926  2.20046  0.47632  0.97040  0.65217  0.73587
    303   2.65779  4.21768  3.84904  3.30588  2.35077  3.68623  3.95877  2.41715  3.20799  1.89150  3.21577  3.59165  4.07842  3.47526  3.46628  2.64199  2.91034  2.12365  4.66990  3.32846    357 - -
          2.68618  4.42225  2.77519  2.73123  3.46354  2.40513  3.72494  3.29354  2.67741  2.69355  4.24690  2.90347  2.73739  3.18146  2.89801  2.37887  2.77519  2.98518  4.58477  3.61503
          0.03166  3.86442  4.58677  0.61958  0.77255  0.76521  0.62593
    304   2.45835  4.45746  3.01932  2.59238  3.86141  2.42748  3.10069  3.29924  2.59649  2.95339  3.80474  3.02765  3.75833  2.95415  2.99262  2.22587  2.77213  2.67681  5.20535  3.90380    358 - -
          2.68618  4.42225  2.77519  2.73123  3.46354  2.40513  3.72494  3.29354  2.67741  2.69355  4.24690  2.90347  2.73739  3.18146  2.89801  2.37887  2.77519  2.98518  4.58477  3.61503
          0.03166  3.86442  4.58677  0.61958  0.77255  0.65790  0.72969
    305   2.60484  4.42828  3.27779  2.75280  2.75875  3.50531  3.68969  2.96807  2.70775  2.63148  3.53858  3.18196  3.90329  2.69656  3.08243  2.17133  2.84323  2.73113  4.74330  2.91689    359 - -
          2.68618  4.42225  2.77519  2.73123  3.46354  2.40513  3.72494  3.29354  2.67741  2.69355  4.24690  2.90347  2.73739  3.18146  2.89801  2.37887  2.77519  2.98518  4.58477  3.61503
          0.02936  3.93855  4.66089  0.61958  0.77255  0.71107  0.67554
    306   2.09591  4.47677  3.26825  2.79746  3.12980  3.51020  3.09787  3.05105  2.72453  2.70205  3.62532  3.20802  3.93567  3.08733  3.07280  2.80659  2.90865  2.81078  4.64566  2.25693    360 - -
          2.68618  4.42225  2.77519  2.73123  3.46354  2.40513  3.72494  3.29354  2.67741  2.69355  4.24690  2.90347  2.73739  3.18146  2.89801  2.37887  2.77519  2.98518  4.58477  3.61503
          0.02936  3.93855  4.66089  0.61958  0.77255  0.71107  0.67554
    307   2.38271  4.86685  2.73797  2.10997  4.14971  3.33806  2.70327  3.58377  2.41622  3.16878  3.98975  2.87687  2.91144  2.78349  2.85882  2.64576  2.88097  3.24270  5.38492  4.03606    361 - -
          2.68618  4.42225  2.77519  2.73123  3.46354  2.40513  3.72494  3.29354  2.67741  2.69355  4.24690  2.90347  2.73739  3.18146  2.89801  2.37887  2.77519  2.98518  4.58477  3.61503
          0.02936  3.93855  4.66089  0.61958  0.77255  0.56769  0.83663
    308   2.37923  4.57641  3.09040  2.57624  3.06766  3.43608  2.50942  3.18372  2.56292  2.83790  3.69660  2.82678  3.28235  2.90924  2.98211  2.68474  2.82837  2.90672  5.08031  3.75188    362 - -
          2.68618  4.42225  2.77519  2.73123  3.46354  2.40513  3.72494  3.29354  2.67741  2.69355  4.24690  2.90347  2.73739  3.18146  2.89801  2.37887  2.77519  2.98518  4.58477  3.61503
          0.02672  4.03133  4.75368  0.61958  0.77255  0.63233  0.75790
    309   2.60100  4.15249  3.81441  3.24148  3.21981  3.65988  3.94376  2.49613  3.14423  2.04162  2.89244  3.54189  4.03237  3.41249  3.40211  2.57012  2.83580  1.90847  4.74740  3.03760    363 - -
          2.68618  4.42225  2.77519  2.73123  3.46354  2.40513  3.72494  3.29354  2.67741  2.69355  4.24690  2.90347  2.73739  3.18146  2.89801  2.37887  2.77519  2.98518  4.58477  3.61503
          0.02672  4.03133  4.75368  0.61958  0.77255  0.53705  0.87821
    310   1.84454  4.51968  3.11858  2.65442  4.03093  2.61080  3.11251  3.43913  2.67192  3.08077  3.91330  3.08752  3.80190  3.00854  3.09124  2.36262  2.42286  3.07984  5.34715  4.05735    364 - -
          2.68618  4.42225  2.77519  2.73123  3.46354  2.40513  3.72494  3.29354  2.67741  2.69355  4.24690  2.90347  2.73739  3.18146  2.89801  2.37887  2.77519  2.98518  4.58477  3.61503
          0.02525  4.08721  4.80955  0.61958  0.77255  0.57775  0.82362
    311   2.30029  4.76086  2.90758  2.46329  4.14710  3.33603  3.12112  3.57766  2.50987  3.17520  3.98939  2.67767  2.49732  2.85868  2.95956  2.23280  2.85801  3.21911  5.40273  4.06768    365 - -
          2.68618  4.42225  2.77519  2.73123  3.46354  2.40513  3.72494  3.29354  2.67741  2.69355  4.24690  2.90347  2.73739  3.18146  2.89801  2.37887  2.77519  2.98518  4.58477  3.61503
          0.02525  4.08721  4.80955  0.61958  0.77255  0.57775  0.82362
    312   2.38623  4.90558  2.77008  2.41988  4.34000  3.33159  3.71528  3.77341  2.18841  3.34247  4.15525  1.83622  3.83320  2.86581  2.90825  2.38824  2.94413  3.39052  5.53595  4.18858    366 - -
          2.68618  4.42225  2.77519  2.73123  3.46354  2.40513  3.72494  3.29354  2.67741  2.69355  4.24690  2.90347  2.73739  3.18146  2.89801  2.37887  2.77519  2.98518  4.58477  3.61503
          0.02525  4.08721  4.80955  0.61958  0.77255  0.57775  0.82362
    313   2.75540  5.05649  1.52229  2.31062  4.21259  3.33090  3.72295  3.80733  2.62764  3.38224  4.21787  2.85779  3.85245  2.89811  3.13117  2.35521  3.02424  3.44714  5.50813  3.27082    367 - -
          2.68618  4.42225  2.77519  2.73123  3.46354  2.40513  3.72494  3.29354  2.67741  2.69355  4.24690  2.90347  2.73739  3.18146  2.89801  2.37887  2.77519  2.98518  4.58477  3.61503
          0.02525  4.08721  4.80955  0.61958  0.77255  0.57775  0.82362
    314   2.73460  5.11777  2.86735  2.19566  4.45411  3.43516  3.12710  3.89490  1.77757  3.39058  4.17826  2.91613  3.84839  2.27472  2.62721  2.48840  2.95680  3.50879  5.52416  4.17721    368 - -
          2.68618  4.42244  2.77539  2.73123  3.46373  2.40532  3.72514  3.29234  2.67747  2.69374  4.24556  2.90350  2.73759  3.18103  2.89797  2.37878  2.77539  2.98512  4.58496  3.61522
          0.22788  1.59072        *  1.57729  0.23135  0.00000        *
//
