# Supplementary material for: Potential Conservation of Circadian Clock Proteins in the phylum Nematoda as Revealed by Bioinformatic Searches
Source: PLoS One. 2014 Nov 14;9(11):e112871. doi: 10.1371/journal.pone.0112871 (PMC4232591; doi:10.1371/journal.pone.0112871)
Supplement: File S1 — HMM profiles used in this work and HMMsearch results. (ZIP) [file pone.0112871.s007.zip › HMMs-CE/Arabidopsis/LHY_AEE27223-aln.fasta.hmm]

HMMER3/b [3.0 | March 2010]
NAME  LHY_AEE27223-aln
LENG  741
ALPH  amino
RF    no
CS    no
MAP   yes
DATE  Wed Aug 22 12:17:38 2012
NSEQ  29
EFFN  1.235474
CKSUM 2811335109
STATS LOCAL MSV      -12.8231  0.69644
STATS LOCAL VITERBI  -13.5963  0.69644
STATS LOCAL FORWARD   -6.0556  0.69644
HMM          A        C        D        E        F        G        H        I        K        L        M        N        P        Q        R        S        T        V        W        Y   
            m->m     m->i     m->d     i->m     i->i     d->m     d->d
  COMPO   2.42524  4.29395  2.93195  2.50440  3.53757  3.01755  3.61695  3.13606  2.52468  2.74856  3.79566  2.97990  3.11554  2.93016  2.84816  2.43724  2.73636  2.86630  4.59572  3.80418
          2.68618  4.42225  2.77519  2.73123  3.46354  2.40513  3.72494  3.29354  2.67741  2.69355  4.24690  2.90347  2.73739  3.18146  2.89801  2.37887  2.77519  2.98518  4.58477  3.61503
          0.03699  4.31059  3.77692  0.61958  0.77255  0.00000        *
      1   3.36410  4.85571  4.54040  4.18741  3.47508  4.17335  4.82507  2.69746  3.92823  2.02228  0.74954  4.40636  4.65363  4.29080  4.07939  3.74738  3.68706  2.74939  5.35883  4.15061      1 - -
          2.68618  4.42225  2.77519  2.73123  3.46354  2.40513  3.72494  3.29354  2.67741  2.69355  4.24690  2.90347  2.73739  3.18146  2.89801  2.37887  2.77519  2.98518  4.58477  3.61503
          0.02049  4.29408  5.01643  0.61958  0.77255  0.50867  0.91953
      2   3.16871  5.81735  1.32034  1.22552  5.09893  3.37097  3.95193  4.64889  3.01739  4.11956  4.98368  2.82438  4.01618  3.12194  3.65058  3.02691  3.46533  4.19737  6.25842  4.71651      2 - -
          2.68618  4.42225  2.77519  2.73123  3.46354  2.40513  3.72494  3.29354  2.67741  2.69355  4.24690  2.90347  2.73739  3.18146  2.89801  2.37887  2.77519  2.98518  4.58477  3.61503
          0.02049  4.29408  5.01643  0.61958  0.77255  0.50867  0.91953
      3   2.26612  4.34261  3.26707  3.03077  3.50214  3.64678  3.93524  2.21982  2.98127  2.53975  3.04078  3.42053  4.03502  3.28052  3.32399  2.90433  1.98619  2.42519  4.97210  3.74195      3 - -
          2.68618  4.42225  2.77519  2.73123  3.46354  2.40513  3.72494  3.29354  2.67741  2.69355  4.24690  2.90347  2.73739  3.18146  2.89801  2.37887  2.77519  2.98518  4.58477  3.61503
          0.02049  4.29408  5.01643  0.61958  0.77255  0.50867  0.91953
      4   2.66030  3.15576  3.11480  2.82859  3.15150  3.58699  3.80553  3.00874  2.80212  2.69866  3.58548  2.16795  3.97623  3.11717  3.18881  2.82911  2.89529  2.76883  4.93590  2.48562      4 - -
          2.68618  4.42225  2.77519  2.73123  3.46354  2.40513  3.72494  3.29354  2.67741  2.69355  4.24690  2.90347  2.73739  3.18146  2.89801  2.37887  2.77519  2.98518  4.58477  3.61503
          0.02049  4.29408  5.01643  0.61958  0.77255  0.50867  0.91953
      5   2.48717  4.41698  3.54395  3.15464  4.18771  3.24592  4.20230  3.51343  3.11073  2.86503  4.14633  3.41737  3.91313  3.46236  3.44212  1.03894  2.45579  3.12221  5.57264  4.31414      5 - -
          2.68618  4.42225  2.77519  2.73123  3.46354  2.40513  3.72494  3.29354  2.67741  2.69355  4.24690  2.90347  2.73739  3.18146  2.89801  2.37887  2.77519  2.98518  4.58477  3.61503
          0.02049  4.29408  5.01643  0.61958  0.77255  0.50867  0.91953
      6   2.32809  4.37746  3.59253  3.42414  4.56655  3.11932  4.52310  4.02135  3.52368  3.74564  4.61025  3.53817  3.90486  3.82501  3.79456  0.70555  2.95489  3.43901  5.92862  4.68538      6 - -
          2.68618  4.42225  2.77519  2.73123  3.46354  2.40513  3.72494  3.29354  2.67741  2.69355  4.24690  2.90347  2.73739  3.18146  2.89801  2.37887  2.77519  2.98518  4.58477  3.61503
          0.02049  4.29408  5.01643  0.61958  0.77255  0.50867  0.91953
      7   3.27565  4.98770  4.03349  3.99549  5.08935  0.29969  5.06804  4.81316  4.23265  4.40479  5.39868  4.20004  4.38964  4.52418  4.40210  3.46272  3.78870  4.25946  6.05161  5.21263      7 - -
          2.68618  4.42225  2.77520  2.73123  3.46354  2.40509  3.72495  3.29354  2.67741  2.69355  4.24690  2.90347  2.73740  3.18147  2.89801  2.37887  2.77520  2.98519  4.58477  3.61503
          0.03927  3.44565  5.01643  0.52613  0.89377  0.50867  0.91953
      8   3.39624  5.52927  2.76154  0.54677  4.94121  3.60629  4.25901  4.48673  3.20088  4.04301  5.02201  3.26955  4.23776  3.48057  3.63805  3.34751  3.71119  4.13464  6.02884  4.78242      9 - -
          2.68618  4.42225  2.77519  2.73123  3.46354  2.40513  3.72494  3.29354  2.67741  2.69355  4.24690  2.90347  2.73739  3.18146  2.89801  2.37887  2.77519  2.98518  4.58477  3.61503
          0.02049  4.29408  5.01643  0.61958  0.77255  0.50867  0.91953
      9   3.15269  5.77498  1.68840  0.99486  5.06269  3.37646  3.94620  4.60535  2.99350  4.08357  4.94405  2.83434  4.01424  3.11490  3.61197  3.01846  3.44683  4.16012  6.22106  4.69409     10 - -
          2.68618  4.42225  2.77519  2.73123  3.46354  2.40513  3.72494  3.29354  2.67741  2.69355  4.24690  2.90347  2.73739  3.18146  2.89801  2.37887  2.77519  2.98518  4.58477  3.61503
          0.02049  4.29408  5.01643  0.61958  0.77255  0.50867  0.91953
     10   2.60872  4.30423  3.84373  3.28766  3.40811  3.73365  4.06804  2.59752  3.17764  1.51672  3.36027  3.61116  4.12742  3.15129  3.45412  3.02172  2.34484  2.14650  4.95056  3.74745     11 - -
          2.68618  4.42225  2.77519  2.73123  3.46354  2.40513  3.72494  3.29354  2.67741  2.69355  4.24690  2.90347  2.73739  3.18146  2.89801  2.37887  2.77519  2.98518  4.58477  3.61503
          0.02049  4.29408  5.01643  0.61958  0.77255  0.50867  0.91953
     11   3.28797  4.55647  5.11450  4.60213  3.67414  4.72040  5.25851  1.66549  4.49379  1.87109  3.46428  4.80359  4.97602  4.72057  4.66171  4.10561  3.54128  0.87318  5.67951  4.49528     12 - -
          2.68618  4.42225  2.77519  2.73123  3.46354  2.40513  3.72494  3.29354  2.67741  2.69355  4.24690  2.90347  2.73739  3.18146  2.89801  2.37887  2.77519  2.98518  4.58477  3.61503
          0.02049  4.29408  5.01643  0.61958  0.77255  0.50867  0.91953
     12   2.85162  4.43554  4.88117  4.36914  3.75938  4.43942  5.02936  1.10098  4.26816  2.38478  3.58180  4.54740  4.78392  4.52415  4.45495  3.81183  3.03299  1.29374  5.59888  4.39230     13 - -
          2.68618  4.42225  2.77519  2.73123  3.46354  2.40513  3.72494  3.29354  2.67741  2.69355  4.24690  2.90347  2.73739  3.18146  2.89801  2.37887  2.77519  2.98518  4.58477  3.61503
          0.02049  4.29408  5.01643  0.61958  0.77255  0.50867  0.91953
     13   3.42223  5.35329  3.62340  3.19093  4.83995  3.83947  4.07613  4.30314  0.57674  3.78465  4.74289  3.58846  4.32589  3.25753  2.61515  3.44825  3.65300  3.99441  5.73305  4.61909     14 - -
          2.68618  4.42225  2.77519  2.73123  3.46354  2.40513  3.72494  3.29354  2.67741  2.69355  4.24690  2.90347  2.73739  3.18146  2.89801  2.37887  2.77519  2.98518  4.58477  3.61503
          0.02049  4.29408  5.01643  0.61958  0.77255  0.50867  0.91953
     14   2.03244  4.33594  3.66086  3.15931  3.83743  3.37451  4.10816  3.05603  3.11400  2.87956  3.77784  3.44935  2.99744  3.41690  3.45122  2.72832  1.69567  2.06044  5.27372  4.04843     15 - -
          2.68618  4.42225  2.77519  2.73123  3.46354  2.40513  3.72494  3.29354  2.67741  2.69355  4.24690  2.90347  2.73739  3.18146  2.89801  2.37887  2.77519  2.98518  4.58477  3.61503
          0.02049  4.29408  5.01643  0.61958  0.77255  0.50867  0.91953
     15   3.55294  5.31945  4.09277  3.53963  4.78628  3.93083  4.22650  4.37728  2.53410  3.81603  4.82232  3.85764  4.42861  3.44110  0.49030  3.62797  3.80002  4.08678  5.70621  4.64197     16 - -
          2.68618  4.42225  2.77519  2.73123  3.46354  2.40513  3.72494  3.29354  2.67741  2.69355  4.24690  2.90347  2.73739  3.18146  2.89801  2.37887  2.77519  2.98518  4.58477  3.61503
          0.02049  4.29408  5.01643  0.61958  0.77255  0.50867  0.91953
     16   3.42223  5.35329  3.62340  3.19093  4.83995  3.83947  4.07613  4.30314  0.57674  3.78465  4.74289  3.58846  4.32589  3.25753  2.61515  3.44825  3.65300  3.99441  5.73305  4.61909     17 - -
          2.68618  4.42225  2.77519  2.73123  3.46354  2.40513  3.72494  3.29354  2.67741  2.69355  4.24690  2.90347  2.73739  3.18146  2.89801  2.37887  2.77519  2.98518  4.58477  3.61503
          0.02049  4.29408  5.01643  0.61958  0.77255  0.50867  0.91953
     17   3.41230  5.07584  4.06720  3.98085  4.90685  3.74068  5.00384  4.58692  4.07953  4.15568  5.23661  4.23611  0.31943  4.45359  4.25809  3.59730  3.88966  4.17883  5.95329  5.03941     18 - -
          2.68618  4.42225  2.77519  2.73123  3.46354  2.40513  3.72494  3.29354  2.67741  2.69355  4.24690  2.90347  2.73739  3.18146  2.89801  2.37887  2.77519  2.98518  4.58477  3.61503
          0.02049  4.29408  5.01643  0.61958  0.77255  0.50867  0.91953
     18   3.91306  5.22821  4.49041  4.31628  2.44273  4.34456  3.90156  3.87248  4.16463  3.21204  4.50483  4.28260  4.81628  4.36276  4.25273  3.99907  4.20610  3.76492  4.09624  0.47740     19 - -
          2.68618  4.42225  2.77519  2.73123  3.46354  2.40513  3.72494  3.29354  2.67741  2.69355  4.24690  2.90347  2.73739  3.18146  2.89801  2.37887  2.77519  2.98518  4.58477  3.61503
          0.02049  4.29408  5.01643  0.61958  0.77255  0.50867  0.91953
     19   2.70596  4.54499  3.87739  3.67638  4.41643  3.36388  4.65173  3.60052  3.62843  3.44759  4.48592  3.79619  4.10798  4.00489  3.85093  2.91396  0.61786  3.24474  5.81197  4.63932     20 - -
          2.68618  4.42225  2.77519  2.73123  3.46354  2.40513  3.72494  3.29354  2.67741  2.69355  4.24690  2.90347  2.73739  3.18146  2.89801  2.37887  2.77519  2.98518  4.58477  3.61503
          0.02049  4.29408  5.01643  0.61958  0.77255  0.50867  0.91953
     20   3.37867  4.70724  4.89872  4.54713  3.69789  4.49719  5.21798  0.66856  4.38547  2.21774  3.58847  4.73797  4.90656  4.70273  4.53744  4.05239  3.67755  1.95161  5.66167  4.42454     21 - -
          2.68618  4.42225  2.77519  2.73123  3.46354  2.40513  3.72494  3.29354  2.67741  2.69355  4.24690  2.90347  2.73739  3.18146  2.89801  2.37887  2.77519  2.98518  4.58477  3.61503
          0.02049  4.29408  5.01643  0.61958  0.77255  0.50867  0.91953
     21   2.70596  4.54499  3.87739  3.67638  4.41643  3.36388  4.65173  3.60052  3.62843  3.44759  4.48592  3.79619  4.10798  4.00489  3.85093  2.91396  0.61786  3.24474  5.81197  4.63932     22 - -
          2.68618  4.42225  2.77519  2.73123  3.46354  2.40513  3.72494  3.29354  2.67741  2.69355  4.24690  2.90347  2.73739  3.18146  2.89801  2.37887  2.77519  2.98518  4.58477  3.61503
          0.02049  4.29408  5.01643  0.61958  0.77255  0.50867  0.91953
     22   3.42223  5.35329  3.62340  3.19093  4.83995  3.83947  4.07613  4.30314  0.57674  3.78465  4.74289  3.58846  4.32589  3.25753  2.61515  3.44825  3.65300  3.99441  5.73305  4.61909     23 - -
          2.68618  4.42225  2.77519  2.73123  3.46354  2.40513  3.72494  3.29354  2.67741  2.69355  4.24690  2.90347  2.73739  3.18146  2.89801  2.37887  2.77519  2.98518  4.58477  3.61503
          0.02049  4.29408  5.01643  0.61958  0.77255  0.50867  0.91953
     23   3.30697  5.25732  3.27060  3.05527  4.48197  3.70672  4.20878  4.20365  2.85073  3.65971  4.69772  3.51047  4.28002  0.63650  3.11654  3.34709  3.61406  3.91253  5.68424  4.41915     24 - -
          2.68618  4.42225  2.77519  2.73123  3.46354  2.40513  3.72494  3.29354  2.67741  2.69355  4.24690  2.90347  2.73739  3.18146  2.89801  2.37887  2.77519  2.98518  4.58477  3.61503
          0.02049  4.29408  5.01643  0.61958  0.77255  0.50867  0.91953
     24   3.55294  5.31945  4.09277  3.53963  4.78628  3.93083  4.22650  4.37728  2.53410  3.81603  4.82232  3.85764  4.42861  3.44110  0.49030  3.62797  3.80002  4.08678  5.70621  4.64197     25 - -
          2.68618  4.42225  2.77519  2.73123  3.46354  2.40513  3.72494  3.29354  2.67741  2.69355  4.24690  2.90347  2.73739  3.18146  2.89801  2.37887  2.77519  2.98518  4.58477  3.61503
          0.02049  4.29408  5.01643  0.61958  0.77255  0.50867  0.91953
     25   3.39624  5.52927  2.76154  0.54677  4.94121  3.60629  4.25901  4.48673  3.20088  4.04301  5.02201  3.26955  4.23776  3.48057  3.63805  3.34751  3.71119  4.13464  6.02884  4.78242     26 - -
          2.68618  4.42225  2.77519  2.73123  3.46354  2.40513  3.72494  3.29354  2.67741  2.69355  4.24690  2.90347  2.73739  3.18146  2.89801  2.37887  2.77519  2.98518  4.58477  3.61503
          0.02049  4.29408  5.01643  0.61958  0.77255  0.50867  0.91953
     26   3.34946  5.38180  3.84443  3.10399  4.90169  3.90151  3.78349  4.22739  1.73139  3.62871  4.52504  3.45459  4.26215  2.92094  0.87959  3.34509  3.49294  3.92213  5.62051  4.50924     27 - -
          2.68618  4.42225  2.77519  2.73123  3.46354  2.40513  3.72494  3.29354  2.67741  2.69355  4.24690  2.90347  2.73739  3.18146  2.89801  2.37887  2.77519  2.98518  4.58477  3.61503
          0.02049  4.29408  5.01643  0.61958  0.77255  0.50867  0.91953
     27   4.13009  5.33526  4.79320  4.61776  3.22904  4.25417  4.52062  4.19992  4.34822  3.51201  4.80911  4.69064  4.80980  4.71165  4.39440  4.32962  4.45647  4.09999  0.34239  3.21265     28 - -
          2.68618  4.42225  2.77519  2.73123  3.46354  2.40513  3.72494  3.29354  2.67741  2.69355  4.24690  2.90347  2.73739  3.18146  2.89801  2.37887  2.77519  2.98518  4.58477  3.61503
          0.02049  4.29408  5.01643  0.61958  0.77255  0.50867  0.91953
     28   2.70596  4.54499  3.87739  3.67638  4.41643  3.36388  4.65173  3.60052  3.62843  3.44759  4.48592  3.79619  4.10798  4.00489  3.85093  2.91396  0.61786  3.24474  5.81197  4.63932     29 - -
          2.68618  4.42225  2.77519  2.73123  3.46354  2.40513  3.72494  3.29354  2.67741  2.69355  4.24690  2.90347  2.73739  3.18146  2.89801  2.37887  2.77519  2.98518  4.58477  3.61503
          0.02049  4.29408  5.01643  0.61958  0.77255  0.50867  0.91953
     29   3.15555  5.70521  2.06638  0.84618  5.00871  3.39503  3.96444  4.53885  2.99094  4.04088  4.91018  2.87058  4.02905  3.13745  3.58042  3.03509  3.45087  4.11120  6.17016  4.67741     30 - -
          2.68618  4.42225  2.77519  2.73123  3.46354  2.40513  3.72494  3.29354  2.67741  2.69355  4.24690  2.90347  2.73739  3.18146  2.89801  2.37887  2.77519  2.98518  4.58477  3.61503
          0.02049  4.29408  5.01643  0.61958  0.77255  0.50867  0.91953
     30   2.12946  5.41239  2.10778  1.28852  4.74149  3.38240  3.82377  4.21887  2.73692  3.73881  4.54914  2.86160  3.93704  2.96929  3.28366  2.84984  3.19338  3.80197  5.90899  4.45420     31 - -
          2.68618  4.42225  2.77519  2.73123  3.46354  2.40513  3.72494  3.29354  2.67741  2.69355  4.24690  2.90347  2.73739  3.18146  2.89801  2.37887  2.77519  2.98518  4.58477  3.61503
          0.02049  4.29408  5.01643  0.61958  0.77255  0.50867  0.91953
     31   3.39624  5.52927  2.76154  0.54677  4.94121  3.60629  4.25901  4.48673  3.20088  4.04301  5.02201  3.26955  4.23776  3.48057  3.63805  3.34751  3.71119  4.13464  6.02884  4.78242     32 - -
          2.68618  4.42225  2.77519  2.73123  3.46354  2.40513  3.72494  3.29354  2.67741  2.69355  4.24690  2.90347  2.73739  3.18146  2.89801  2.37887  2.77519  2.98518  4.58477  3.61503
          0.02049  4.29408  5.01643  0.61958  0.77255  0.50867  0.91953
     32   3.57830  5.28071  3.65456  3.47628  3.67951  3.88657  0.50025  4.35102  3.31295  3.78007  4.87277  3.86018  4.47112  3.85405  3.54240  3.65166  3.90474  4.07821  5.13179  3.62267     33 - -
          2.68618  4.42225  2.77519  2.73123  3.46354  2.40513  3.72494  3.29354  2.67741  2.69355  4.24690  2.90347  2.73739  3.18146  2.89801  2.37887  2.77519  2.98518  4.58477  3.61503
          0.02049  4.29408  5.01643  0.61958  0.77255  0.50867  0.91953
     33   2.85068  5.33212  2.44471  2.21533  4.65004  3.41304  3.74693  4.12920  2.06904  3.62585  4.41420  1.56917  3.90976  2.87664  3.05088  2.56387  3.09972  3.71526  5.77704  4.35465     34 - -
          2.68618  4.42225  2.77519  2.73123  3.46354  2.40513  3.72494  3.29354  2.67741  2.69355  4.24690  2.90347  2.73739  3.18146  2.89801  2.37887  2.77519  2.98518  4.58477  3.61503
          0.02049  4.29408  5.01643  0.61958  0.77255  0.50867  0.91953
     34   3.55294  5.31945  4.09277  3.53963  4.78628  3.93083  4.22650  4.37728  2.53410  3.81603  4.82232  3.85764  4.42861  3.44110  0.49030  3.62797  3.80002  4.08678  5.70621  4.64197     35 - -
          2.68618  4.42225  2.77519  2.73123  3.46354  2.40513  3.72494  3.29354  2.67741  2.69355  4.24690  2.90347  2.73739  3.18146  2.89801  2.37887  2.77519  2.98518  4.58477  3.61503
          0.02049  4.29408  5.01643  0.61958  0.77255  0.50867  0.91953
     35   3.85137  5.13356  4.82555  4.63776  0.51276  4.40215  4.14124  3.34681  4.54052  2.62598  4.02342  4.52503  4.86431  4.59521  4.55455  4.08566  4.15930  3.36552  4.29885  2.62692     36 - -
          2.68618  4.42225  2.77519  2.73123  3.46354  2.40513  3.72494  3.29354  2.67741  2.69355  4.24690  2.90347  2.73739  3.18146  2.89801  2.37887  2.77519  2.98518  4.58477  3.61503
          0.02049  4.29408  5.01643  0.61958  0.77255  0.50867  0.91953
     36   3.66736  5.01610  4.86732  4.52915  3.35619  4.51423  5.05656  2.60066  4.29515  0.48808  3.28206  4.76584  4.88962  4.55816  4.39377  4.16761  3.94894  2.74364  5.36601  4.18021     37 - -
          2.68618  4.42225  2.77519  2.73123  3.46354  2.40513  3.72494  3.29354  2.67741  2.69355  4.24690  2.90347  2.73739  3.18146  2.89801  2.37887  2.77519  2.98518  4.58477  3.61503
          0.02049  4.29408  5.01643  0.61958  0.77255  0.50867  0.91953
     37   3.15246  5.72616  1.98382  0.87480  5.02408  3.38837  3.95667  4.55775  2.98939  4.05210  4.91776  2.85753  4.02304  3.12795  3.58837  3.02762  3.44705  4.12456  6.18487  4.68084     38 - -
          2.68618  4.42225  2.77519  2.73123  3.46354  2.40513  3.72494  3.29354  2.67741  2.69355  4.24690  2.90347  2.73739  3.18146  2.89801  2.37887  2.77519  2.98518  4.58477  3.61503
          0.02049  4.29408  5.01643  0.61958  0.77255  0.50867  0.91953
     38   0.54464  4.46280  3.95154  3.78809  4.53262  3.27179  4.75090  3.72671  3.81715  3.58644  4.58667  3.81164  4.05250  4.12082  4.02194  2.81745  3.12519  3.30291  5.91362  4.77123     39 - -
          2.68618  4.42225  2.77519  2.73123  3.46354  2.40513  3.72494  3.29354  2.67741  2.69355  4.24690  2.90347  2.73739  3.18146  2.89801  2.37887  2.77519  2.98518  4.58477  3.61503
          0.02049  4.29408  5.01643  0.61958  0.77255  0.50867  0.91953
     39   3.66736  5.01610  4.86732  4.52915  3.35619  4.51423  5.05656  2.60066  4.29515  0.48808  3.28206  4.76584  4.88962  4.55816  4.39377  4.16761  3.94894  2.74364  5.36601  4.18021     40 - -
          2.68618  4.42225  2.77519  2.73123  3.46354  2.40513  3.72494  3.29354  2.67741  2.69355  4.24690  2.90347  2.73739  3.18146  2.89801  2.37887  2.77519  2.98518  4.58477  3.61503
          0.02049  4.29408  5.01643  0.61958  0.77255  0.50867  0.91953
     40   3.29944  5.39765  3.74956  3.02268  4.91918  3.87231  3.75617  4.24250  0.90611  3.63364  4.51248  3.39776  4.22696  2.88637  1.76478  3.28227  3.44420  3.92294  5.62704  4.49856     41 - -
          2.68618  4.42225  2.77519  2.73123  3.46354  2.40513  3.72494  3.29354  2.67741  2.69355  4.24690  2.90347  2.73739  3.18146  2.89801  2.37887  2.77519  2.98518  4.58477  3.61503
          0.02049  4.29408  5.01643  0.61958  0.77255  0.50867  0.91953
     41   3.66736  5.01610  4.86732  4.52915  3.35619  4.51423  5.05656  2.60066  4.29515  0.48808  3.28206  4.76584  4.88962  4.55816  4.39377  4.16761  3.94894  2.74364  5.36601  4.18021     42 - -
          2.68618  4.42225  2.77519  2.73123  3.46354  2.40513  3.72494  3.29354  2.67741  2.69355  4.24690  2.90347  2.73739  3.18146  2.89801  2.37887  2.77519  2.98518  4.58477  3.61503
          0.02049  4.29408  5.01643  0.61958  0.77255  0.50867  0.91953
     42   3.78313  5.17039  4.29008  4.01008  2.19229  4.39361  2.82720  3.82697  3.80945  3.14998  4.36629  4.02808  4.76695  4.04434  3.96245  3.80920  4.01556  3.68886  3.85430  0.67765     43 - -
          2.68618  4.42225  2.77519  2.73123  3.46354  2.40513  3.72494  3.29354  2.67741  2.69355  4.24690  2.90347  2.73739  3.18146  2.89801  2.37887  2.77519  2.98518  4.58477  3.61503
          0.02049  4.29408  5.01643  0.61958  0.77255  0.50867  0.91953
     43   3.27565  4.98770  4.03349  3.99549  5.08935  0.29969  5.06804  4.81316  4.23265  4.40479  5.39868  4.20004  4.38964  4.52418  4.40210  3.46272  3.78870  4.25946  6.05161  5.21263     44 - -
          2.68618  4.42225  2.77519  2.73123  3.46354  2.40513  3.72494  3.29354  2.67741  2.69355  4.24690  2.90347  2.73739  3.18146  2.89801  2.37887  2.77519  2.98518  4.58477  3.61503
          0.02049  4.29408  5.01643  0.61958  0.77255  0.50867  0.91953
     44   3.55294  5.31945  4.09277  3.53963  4.78628  3.93083  4.22650  4.37728  2.53410  3.81603  4.82232  3.85764  4.42861  3.44110  0.49030  3.62797  3.80002  4.08678  5.70621  4.64197     45 - -
          2.68618  4.42225  2.77519  2.73123  3.46354  2.40513  3.72494  3.29354  2.67741  2.69355  4.24690  2.90347  2.73739  3.18146  2.89801  2.37887  2.77519  2.98518  4.58477  3.61503
          0.02049  4.29408  5.01643  0.61958  0.77255  0.50867  0.91953
     45   0.54464  4.46280  3.95154  3.78809  4.53262  3.27179  4.75090  3.72671  3.81715  3.58644  4.58667  3.81164  4.05250  4.12082  4.02194  2.81745  3.12519  3.30291  5.91362  4.77123     46 - -
          2.68618  4.42225  2.77519  2.73123  3.46354  2.40513  3.72494  3.29354  2.67741  2.69355  4.24690  2.90347  2.73739  3.18146  2.89801  2.37887  2.77519  2.98518  4.58477  3.61503
          0.02049  4.29408  5.01643  0.61958  0.77255  0.50867  0.91953
     46   4.13009  5.33526  4.79320  4.61776  3.22904  4.25417  4.52062  4.19992  4.34822  3.51201  4.80911  4.69064  4.80980  4.71165  4.39440  4.32962  4.45647  4.09999  0.34239  3.21265     47 - -
          2.68618  4.42225  2.77519  2.73123  3.46354  2.40513  3.72494  3.29354  2.67741  2.69355  4.24690  2.90347  2.73739  3.18146  2.89801  2.37887  2.77519  2.98518  4.58477  3.61503
          0.02049  4.29408  5.01643  0.61958  0.77255  0.50867  0.91953
     47   3.30697  5.25732  3.27060  3.05527  4.48197  3.70672  4.20878  4.20365  2.85073  3.65971  4.69772  3.51047  4.28002  0.63650  3.11654  3.34709  3.61406  3.91253  5.68424  4.41915     48 - -
          2.68618  4.42225  2.77519  2.73123  3.46354  2.40513  3.72494  3.29354  2.67741  2.69355  4.24690  2.90347  2.73739  3.18146  2.89801  2.37887  2.77519  2.98518  4.58477  3.61503
          0.02049  4.29408  5.01643  0.61958  0.77255  0.50867  0.91953
     48   3.34731  5.36456  3.83485  3.11529  4.87542  3.89459  3.79928  4.21428  1.81195  3.62504  4.52669  3.46447  4.26539  2.94041  0.84406  3.34890  3.49826  3.91070  5.61953  4.50523     49 - -
          2.68618  4.42225  2.77519  2.73123  3.46354  2.40513  3.72494  3.29354  2.67741  2.69355  4.24690  2.90347  2.73739  3.18146  2.89801  2.37887  2.77519  2.98518  4.58477  3.61503
          0.02049  4.29408  5.01643  0.61958  0.77255  0.50867  0.91953
     49   3.37867  4.70724  4.89872  4.54713  3.69789  4.49719  5.21798  0.66856  4.38547  2.21774  3.58847  4.73797  4.90656  4.70273  4.53744  4.05239  3.67755  1.95161  5.66167  4.42454     50 - -
          2.68618  4.42225  2.77519  2.73123  3.46354  2.40513  3.72494  3.29354  2.67741  2.69355  4.24690  2.90347  2.73739  3.18146  2.89801  2.37887  2.77519  2.98518  4.58477  3.61503
          0.02049  4.29408  5.01643  0.61958  0.77255  0.50867  0.91953
     50   3.39624  5.52927  2.76154  0.54677  4.94121  3.60629  4.25901  4.48673  3.20088  4.04301  5.02201  3.26955  4.23776  3.48057  3.63805  3.34751  3.71119  4.13464  6.02884  4.78242     51 - -
          2.68618  4.42225  2.77519  2.73123  3.46354  2.40513  3.72494  3.29354  2.67741  2.69355  4.24690  2.90347  2.73739  3.18146  2.89801  2.37887  2.77519  2.98518  4.58477  3.61503
          0.02049  4.29408  5.01643  0.61958  0.77255  0.50867  0.91953
     51   3.39624  5.52927  2.76154  0.54677  4.94121  3.60629  4.25901  4.48673  3.20088  4.04301  5.02201  3.26955  4.23776  3.48057  3.63805  3.34751  3.71119  4.13464  6.02884  4.78242     52 - -
          2.68618  4.42225  2.77519  2.73123  3.46354  2.40513  3.72494  3.29354  2.67741  2.69355  4.24690  2.90347  2.73739  3.18146  2.89801  2.37887  2.77519  2.98518  4.58477  3.61503
          0.02049  4.29408  5.01643  0.61958  0.77255  0.50867  0.91953
     52   3.57830  5.28071  3.65456  3.47628  3.67951  3.88657  0.50025  4.35102  3.31295  3.78007  4.87277  3.86018  4.47112  3.85405  3.54240  3.65166  3.90474  4.07821  5.13179  3.62267     53 - -
          2.68618  4.42225  2.77519  2.73123  3.46354  2.40513  3.72494  3.29354  2.67741  2.69355  4.24690  2.90347  2.73739  3.18146  2.89801  2.37887  2.77519  2.98518  4.58477  3.61503
          0.02049  4.29408  5.01643  0.61958  0.77255  0.50867  0.91953
     53   3.30656  4.56153  5.20098  4.72399  3.79067  4.77032  5.42986  0.96584  4.62711  2.24600  3.56295  4.90547  5.04576  4.87778  4.80011  4.18522  3.57235  1.22827  5.83603  4.63141     54 - -
          2.68618  4.42225  2.77519  2.73123  3.46354  2.40513  3.72494  3.29354  2.67741  2.69355  4.24690  2.90347  2.73739  3.18146  2.89801  2.37887  2.77519  2.98518  4.58477  3.61503
          0.02049  4.29408  5.01643  0.61958  0.77255  0.50867  0.91953
     54   2.12007  4.42045  3.59836  3.48670  4.73477  0.73559  4.63084  4.14983  3.68801  3.87814  4.73457  3.59748  3.94394  3.94454  3.95024  2.67715  3.02205  3.53592  6.03706  4.87880     55 - -
          2.68618  4.42225  2.77519  2.73123  3.46354  2.40513  3.72494  3.29354  2.67741  2.69355  4.24690  2.90347  2.73739  3.18146  2.89801  2.37887  2.77519  2.98518  4.58477  3.61503
          0.02049  4.29408  5.01643  0.61958  0.77255  0.50867  0.91953
     55   2.70596  4.54499  3.87739  3.67638  4.41643  3.36388  4.65173  3.60052  3.62843  3.44759  4.48592  3.79619  4.10798  4.00489  3.85093  2.91396  0.61786  3.24474  5.81197  4.63932     56 - -
          2.68618  4.42225  2.77519  2.73123  3.46354  2.40513  3.72494  3.29354  2.67741  2.69355  4.24690  2.90347  2.73739  3.18146  2.89801  2.37887  2.77519  2.98518  4.58477  3.61503
          0.02049  4.29408  5.01643  0.61958  0.77255  0.50867  0.91953
     56   3.42223  5.35329  3.62340  3.19093  4.83995  3.83947  4.07613  4.30314  0.57674  3.78465  4.74289  3.58846  4.32589  3.25753  2.61515  3.44825  3.65300  3.99441  5.73305  4.61909     57 - -
          2.68618  4.42225  2.77519  2.73123  3.46354  2.40513  3.72494  3.29354  2.67741  2.69355  4.24690  2.90347  2.73739  3.18146  2.89801  2.37887  2.77519  2.98518  4.58477  3.61503
          0.02049  4.29408  5.01643  0.61958  0.77255  0.47170  0.97801
     57   2.63593  4.45447  3.83173  3.44711  3.98133  3.42629  4.37289  3.03637  3.28873  2.87679  3.54229  3.65376  4.07881  3.68799  3.55655  2.86032  0.92635  2.79266  5.52018  4.27112     58 - -
          2.68618  4.42225  2.77519  2.73123  3.46354  2.40513  3.72494  3.29354  2.67741  2.69355  4.24690  2.90347  2.73739  3.18146  2.89801  2.37887  2.77519  2.98518  4.58477  3.61503
          0.02015  4.31059  5.03294  0.61958  0.77255  0.48576  0.95510
     58   0.79792  4.28989  3.91768  3.59912  4.31219  2.94060  4.52183  3.45622  3.56742  3.35252  4.26091  3.63759  3.92456  3.85230  3.82190  2.62873  2.90384  2.61884  5.74423  4.55183     59 - -
          2.68618  4.42225  2.77519  2.73123  3.46354  2.40513  3.72494  3.29354  2.67741  2.69355  4.24690  2.90347  2.73739  3.18146  2.89801  2.37887  2.77519  2.98518  4.58477  3.61503
          0.02015  4.31059  5.03294  0.61958  0.77255  0.48576  0.95510
     59   2.99546  3.86250  4.84436  4.42317  3.87357  4.07751  5.08007  2.02530  4.27365  2.51803  3.74194  4.45843  4.62392  4.55924  4.43970  3.53069  3.35294  0.70868  5.70775  4.47498     60 - -
          2.68618  4.42225  2.77519  2.73123  3.46354  2.40513  3.72494  3.29354  2.67741  2.69355  4.24690  2.90347  2.73739  3.18146  2.89801  2.37887  2.77519  2.98518  4.58477  3.61503
          0.02015  4.31059  5.03294  0.61958  0.77255  0.48576  0.95510
     60   3.08487  5.15756  3.05356  2.83708  4.60228  3.22202  4.08028  4.19743  2.74340  3.72195  4.63617  3.30780  4.14647  0.80136  3.04924  3.11558  3.40234  3.82292  5.75354  4.47112     61 - -
          2.68618  4.42225  2.77519  2.73123  3.46354  2.40513  3.72494  3.29354  2.67741  2.69355  4.24690  2.90347  2.73739  3.18146  2.89801  2.37887  2.77519  2.98518  4.58477  3.61503
          0.02015  4.31059  5.03294  0.61958  0.77255  0.48576  0.95510
     61   3.39351  4.71945  4.91981  4.57008  3.71243  4.51361  5.23959  0.65597  4.40903  2.23029  3.60189  4.75906  4.92279  4.72548  4.55943  4.07193  3.69259  1.95935  5.67853  4.44207     62 - -
          2.68618  4.42225  2.77519  2.73123  3.46354  2.40513  3.72494  3.29354  2.67741  2.69355  4.24690  2.90347  2.73739  3.18146  2.89801  2.37887  2.77519  2.98518  4.58477  3.61503
          0.02015  4.31059  5.03294  0.61958  0.77255  0.48576  0.95510
     62   3.36116  5.32855  3.85035  3.18589  4.81860  3.88733  3.87724  4.21225  2.00971  3.64484  4.56741  3.52675  4.29406  3.03168  0.74575  3.38254  3.53981  3.91080  5.63507  4.51324     63 - -
          2.68618  4.42225  2.77519  2.73123  3.46354  2.40513  3.72494  3.29354  2.67741  2.69355  4.24690  2.90347  2.73739  3.18146  2.89801  2.37887  2.77519  2.98518  4.58477  3.61503
          0.02015  4.31059  5.03294  0.61958  0.77255  0.48576  0.95510
     63   2.67213  4.55831  3.60355  3.20997  3.71823  3.41235  4.12229  3.58608  3.10400  3.21663  4.14627  3.49633  4.03381  3.49273  3.41155  0.88040  3.06343  3.23900  4.16084  3.75803     64 - -
          2.68618  4.42225  2.77519  2.73123  3.46354  2.40513  3.72494  3.29354  2.67741  2.69355  4.24690  2.90347  2.73739  3.18146  2.89801  2.37887  2.77519  2.98518  4.58477  3.61503
          0.02015  4.31059  5.03294  0.61958  0.77255  0.48576  0.95510
     64   3.60637  5.30257  3.68047  3.50524  3.69978  3.90746  0.48332  4.38226  3.34199  3.80819  4.90346  3.88785  4.49348  3.88370  3.56959  3.68010  3.93404  4.10907  5.15110  3.64279     65 - -
          2.68618  4.42225  2.77519  2.73123  3.46354  2.40513  3.72494  3.29354  2.67741  2.69355  4.24690  2.90347  2.73739  3.18146  2.89801  2.37887  2.77519  2.98518  4.58477  3.61503
          0.02015  4.31059  5.03294  0.61958  0.77255  0.48576  0.95510
     65   0.69163  4.39778  3.61635  3.42957  4.47886  3.17400  4.50784  3.81032  3.50724  3.61373  4.49993  3.21589  3.94167  3.81809  3.77644  2.66903  2.98286  3.31706  5.85763  4.62779     66 - -
          2.68618  4.42225  2.77519  2.73123  3.46354  2.40513  3.72494  3.29354  2.67741  2.69355  4.24690  2.90347  2.73739  3.18146  2.89801  2.37887  2.77519  2.98518  4.58477  3.61503
          0.03699  4.31059  3.77692  0.61958  0.77255  0.48576  0.95510
     66   3.30697  5.25732  3.27060  3.05527  4.48197  3.70672  4.20878  4.20365  2.85073  3.65971  4.69772  3.51047  4.28002  0.63650  3.11654  3.34709  3.61406  3.91253  5.68424  4.41915     67 - -
          2.68618  4.42225  2.77519  2.73123  3.46354  2.40513  3.72494  3.29354  2.67741  2.69355  4.24690  2.90347  2.73739  3.18146  2.89801  2.37887  2.77519  2.98518  4.58477  3.61503
          0.02049  4.29408  5.01643  0.61958  0.77255  0.50867  0.91953
     67   3.42223  5.35329  3.62340  3.19093  4.83995  3.83947  4.07613  4.30314  0.57674  3.78465  4.74289  3.58846  4.32589  3.25753  2.61515  3.44825  3.65300  3.99441  5.73305  4.61909     68 - -
          2.68618  4.42225  2.77519  2.73123  3.46354  2.40513  3.72494  3.29354  2.67741  2.69355  4.24690  2.90347  2.73739  3.18146  2.89801  2.37887  2.77519  2.98518  4.58477  3.61503
          0.02049  4.29408  5.01643  0.61958  0.77255  0.47170  0.97801
     68   3.93711  5.12109  5.00854  4.73888  0.61003  4.64620  3.75716  3.46223  4.53182  2.68269  4.02600  4.40470  4.95975  4.46354  4.50336  4.08179  4.16670  3.46332  3.41425  2.15389     69 - -
          2.68618  4.42225  2.77519  2.73123  3.46354  2.40513  3.72494  3.29354  2.67741  2.69355  4.24690  2.90347  2.73739  3.18146  2.89801  2.37887  2.77519  2.98518  4.58477  3.61503
          0.02015  4.31059  5.03294  0.61958  0.77255  0.48576  0.95510
     69   3.61908  4.94574  4.87481  4.53529  0.75350  4.51397  4.09461  2.68116  4.37172  2.17788  3.57596  4.44662  4.86198  4.42360  4.42638  3.94353  3.88727  2.89516  4.25969  2.59963     70 - -
          2.68618  4.42225  2.77519  2.73123  3.46354  2.40513  3.72494  3.29354  2.67741  2.69355  4.24690  2.90347  2.73739  3.18146  2.89801  2.37887  2.77519  2.98518  4.58477  3.61503
          0.02015  4.31059  5.03294  0.61958  0.77255  0.48576  0.95510
     70   2.41667  4.35355  3.66122  3.35208  4.44013  3.14587  4.39748  3.81166  3.36165  3.53829  4.38267  3.50217  3.88843  3.67251  3.66539  1.54115  1.18496  3.29945  5.79604  4.57737     71 - -
          2.68618  4.42225  2.77519  2.73123  3.46354  2.40513  3.72494  3.29354  2.67741  2.69355  4.24690  2.90347  2.73739  3.18146  2.89801  2.37887  2.77519  2.98518  4.58477  3.61503
          0.02015  4.31059  5.03294  0.61958  0.77255  0.48576  0.95510
     71   3.25693  5.38297  3.29196  2.71685  4.85173  3.75318  3.86045  4.21778  0.78353  3.68448  4.57765  3.31770  4.20145  3.00835  2.42437  3.23871  3.45665  3.89024  5.71405  4.52799     72 - -
          2.68618  4.42225  2.77519  2.73123  3.46354  2.40513  3.72494  3.29354  2.67741  2.69355  4.24690  2.90347  2.73739  3.18146  2.89801  2.37887  2.77519  2.98518  4.58477  3.61503
          0.02015  4.31059  5.03294  0.61958  0.77255  0.48576  0.95510
     72   3.48620  4.83680  5.03369  4.54673  3.26297  4.66113  5.09252  2.28971  4.34183  0.66609  3.08412  4.77229  4.91853  4.51022  4.45471  4.07687  3.74387  2.13016  5.37623  4.25369     73 - -
          2.68618  4.42225  2.77519  2.73123  3.46354  2.40513  3.72494  3.29354  2.67741  2.69355  4.24690  2.90347  2.73739  3.18146  2.89801  2.37887  2.77519  2.98518  4.58477  3.61503
          0.02015  4.31059  5.03294  0.61958  0.77255  0.48576  0.95510
     73   3.41772  5.54909  2.77660  0.53223  4.96429  3.62244  4.27888  4.51400  3.22366  4.06798  5.04810  3.28715  4.25519  3.50123  3.66142  3.36815  3.73338  4.16072  6.04818  4.80442     74 - -
          2.68618  4.42225  2.77519  2.73123  3.46354  2.40513  3.72494  3.29354  2.67741  2.69355  4.24690  2.90347  2.73739  3.18146  2.89801  2.37887  2.77519  2.98518  4.58477  3.61503
          0.02015  4.31059  5.03294  0.61958  0.77255  0.48576  0.95510
     74   3.44329  5.37108  3.64539  3.21160  4.86198  3.85655  4.09239  4.32691  0.56254  3.80532  4.76410  3.60774  4.34297  3.27386  2.62682  3.46910  3.67345  4.01778  5.74898  4.63853     75 - -
          2.68618  4.42225  2.77519  2.73123  3.46354  2.40513  3.72494  3.29354  2.67741  2.69355  4.24690  2.90347  2.73739  3.18146  2.89801  2.37887  2.77519  2.98518  4.58477  3.61503
          0.02015  4.31059  5.03294  0.61958  0.77255  0.48576  0.95510
     75   3.41772  5.54909  2.77660  0.53223  4.96429  3.62244  4.27888  4.51400  3.22366  4.06798  5.04810  3.28715  4.25519  3.50123  3.66142  3.36815  3.73338  4.16072  6.04818  4.80442     76 - -
          2.68618  4.42225  2.77519  2.73123  3.46354  2.40513  3.72494  3.29354  2.67741  2.69355  4.24690  2.90347  2.73739  3.18146  2.89801  2.37887  2.77519  2.98518  4.58477  3.61503
          0.02015  4.31059  5.03294  0.61958  0.77255  0.48576  0.95510
     76   0.53098  4.47612  3.97363  3.81291  4.55440  3.28438  4.77289  3.75155  3.84258  3.61028  4.60963  3.83060  4.06670  4.14467  4.04486  2.83117  3.14013  3.32427  5.93322  4.79367     77 - -
          2.68618  4.42225  2.77519  2.73123  3.46354  2.40513  3.72494  3.29354  2.67741  2.69355  4.24690  2.90347  2.73739  3.18146  2.89801  2.37887  2.77519  2.98518  4.58477  3.61503
          0.02015  4.31059  5.03294  0.61958  0.77255  0.48576  0.95510
     77   2.79335  4.24626  4.25146  2.75574  3.00234  3.92917  4.24108  1.92630  3.55998  1.69316  2.96743  3.89982  4.27508  3.77691  3.74934  3.22145  3.02544  1.87910  4.89846  3.71992     78 - -
          2.68618  4.42225  2.77519  2.73123  3.46354  2.40513  3.72494  3.29354  2.67741  2.69355  4.24690  2.90347  2.73739  3.18146  2.89801  2.37887  2.77519  2.98518  4.58477  3.61503
          0.02015  4.31059  5.03294  0.61958  0.77255  0.48576  0.95510
     78   2.14482  4.41894  3.46577  2.93188  3.68233  3.52396  3.92390  2.75305  2.89783  2.73473  3.62649  2.46521  3.97504  3.21394  3.26867  2.47900  2.88717  1.87781  5.11042  3.86482     79 - -
          2.68618  4.42225  2.77519  2.73123  3.46354  2.40513  3.72494  3.29354  2.67741  2.69355  4.24690  2.90347  2.73739  3.18146  2.89801  2.37887  2.77519  2.98518  4.58477  3.61503
          0.02015  4.31059  5.03294  0.61958  0.77255  0.48576  0.95510
     79   3.04644  5.30354  3.02936  2.65751  4.72747  3.60575  3.79947  4.16891  1.09699  3.64151  4.48426  2.18521  4.07218  2.94014  2.56353  3.02059  3.27512  3.79654  5.70171  4.42028     80 - -
          2.68618  4.42225  2.77519  2.73123  3.46354  2.40513  3.72494  3.29354  2.67741  2.69355  4.24690  2.90347  2.73739  3.18146  2.89801  2.37887  2.77519  2.98518  4.58477  3.61503
          0.02015  4.31059  5.03294  0.61958  0.77255  0.48576  0.95510
     80   3.30266  5.01144  4.06361  4.02824  5.11873  0.28951  5.09796  4.84830  4.26747  4.43693  5.43206  4.23026  4.41358  4.55771  4.43350  3.49041  3.81683  4.29139  6.07497  5.24310     81 - -
          2.68618  4.42225  2.77519  2.73123  3.46354  2.40513  3.72494  3.29354  2.67741  2.69355  4.24690  2.90347  2.73739  3.18146  2.89801  2.37887  2.77519  2.98518  4.58477  3.61503
          0.02015  4.31059  5.03294  0.61958  0.77255  0.48576  0.95510
     81   3.00526  4.41580  4.60710  4.09043  3.71615  4.21296  4.79615  1.79509  3.98323  2.40984  3.57190  4.29933  4.61135  4.25785  4.20134  3.57387  2.26879  1.02362  5.47696  4.26775     82 - -
          2.68618  4.42225  2.77519  2.73123  3.46354  2.40513  3.72494  3.29354  2.67741  2.69355  4.24690  2.90347  2.73739  3.18146  2.89801  2.37887  2.77519  2.98518  4.58477  3.61503
          0.02015  4.31059  5.03294  0.61958  0.77255  0.48576  0.95510
     82   2.21803  4.40118  3.49020  3.22213  4.53688  3.14011  4.35726  3.96193  3.31077  3.63516  4.45792  3.43187  1.20835  3.60882  3.64346  1.80825  2.91424  3.40484  5.85998  4.62946     83 - -
          2.68618  4.42225  2.77519  2.73123  3.46354  2.40513  3.72494  3.29354  2.67741  2.69355  4.24690  2.90347  2.73739  3.18146  2.89801  2.37887  2.77519  2.98518  4.58477  3.61503
          0.02015  4.31059  5.03294  0.61958  0.77255  0.48576  0.95510
     83   2.91928  4.34206  4.41859  3.85752  3.45053  4.10234  4.47878  1.47712  3.74459  1.99382  3.35625  4.09146  2.65511  3.98460  3.94630  3.41543  3.16299  1.65042  5.13542  3.94715     84 - -
          2.68618  4.42225  2.77519  2.73123  3.46354  2.40513  3.72494  3.29354  2.67741  2.69355  4.24690  2.90347  2.73739  3.18146  2.89801  2.37887  2.77519  2.98518  4.58477  3.61503
          0.02015  4.31059  5.03294  0.61958  0.77255  0.48576  0.95510
     84   2.16775  3.10083  3.68138  3.27741  4.19400  1.15152  4.26948  3.57370  3.23916  3.27874  4.13074  3.47459  3.89465  3.14820  3.55501  2.62260  2.87591  3.14719  5.57246  4.35641     85 - -
          2.68618  4.42225  2.77519  2.73123  3.46354  2.40513  3.72494  3.29354  2.67741  2.69355  4.24690  2.90347  2.73739  3.18146  2.89801  2.37887  2.77519  2.98518  4.58477  3.61503
          0.02015  4.31059  5.03294  0.61958  0.77255  0.48576  0.95510
     85   3.07030  5.34848  2.88421  2.46620  4.70660  3.58956  3.80393  4.12950  2.18568  3.61528  4.47036  3.09230  4.06844  1.12521  2.63523  3.03165  3.29375  3.77790  5.72187  4.42492     86 - -
          2.68618  4.42225  2.77519  2.73123  3.46354  2.40513  3.72494  3.29354  2.67741  2.69355  4.24690  2.90347  2.73739  3.18146  2.89801  2.37887  2.77519  2.98518  4.58477  3.61503
          0.02015  4.31059  5.03294  0.61958  0.77255  0.48576  0.95510
     86   0.97639  4.30052  3.97394  3.57113  4.11835  3.28203  4.46218  3.05523  3.50639  3.07558  4.03859  3.66647  3.98440  3.79692  3.77650  2.71199  2.51017  2.26753  5.60527  4.40903     87 - -
          2.68618  4.42225  2.77519  2.73123  3.46354  2.40513  3.72494  3.29354  2.67741  2.69355  4.24690  2.90347  2.73739  3.18146  2.89801  2.37887  2.77519  2.98518  4.58477  3.61503
          0.02015  4.31059  5.03294  0.61958  0.77255  0.48576  0.95510
     87   2.88020  4.44405  3.97315  3.41765  3.20818  3.90373  2.29557  2.27330  3.23525  1.41391  3.32676  3.73495  4.25953  3.56912  3.48784  3.19395  3.11136  2.55006  4.84230  3.52214     88 - -
          2.68618  4.42225  2.77519  2.73123  3.46354  2.40513  3.72494  3.29354  2.67741  2.69355  4.24690  2.90347  2.73739  3.18146  2.89801  2.37887  2.77519  2.98518  4.58477  3.61503
          0.02015  4.31059  5.03294  0.61958  0.77255  0.48576  0.95510
     88   3.27551  5.84345  0.72868  2.11082  5.14987  3.40275  4.05593  4.71319  3.18515  4.21737  5.13157  2.88562  4.08014  3.24742  3.83189  3.13234  3.59398  4.27638  6.32773  4.80692     89 - -
          2.68618  4.42225  2.77519  2.73123  3.46354  2.40513  3.72494  3.29354  2.67741  2.69355  4.24690  2.90347  2.73739  3.18146  2.89801  2.37887  2.77519  2.98518  4.58477  3.61503
          0.02015  4.31059  5.03294  0.61958  0.77255  0.48576  0.95510
     89   3.39351  4.71945  4.91981  4.57008  3.71243  4.51361  5.23959  0.65597  4.40903  2.23029  3.60189  4.75906  4.92279  4.72548  4.55943  4.07193  3.69259  1.95935  5.67853  4.44207     90 - -
          2.68618  4.42225  2.77519  2.73123  3.46354  2.40513  3.72494  3.29354  2.67741  2.69355  4.24690  2.90347  2.73739  3.18146  2.89801  2.37887  2.77519  2.98518  4.58477  3.61503
          0.02015  4.31059  5.03294  0.61958  0.77255  0.48576  0.95510
     90   2.64648  5.67463  1.24169  1.54497  4.97786  3.37598  3.90421  4.49263  2.91060  3.98177  4.81786  2.83347  3.98874  3.06278  3.51244  2.95860  3.36084  4.05187  6.14076  4.62534     91 - -
          2.68618  4.42225  2.77519  2.73123  3.46354  2.40513  3.72494  3.29354  2.67741  2.69355  4.24690  2.90347  2.73739  3.18146  2.89801  2.37887  2.77519  2.98518  4.58477  3.61503
          0.02015  4.31059  5.03294  0.61958  0.77255  0.48576  0.95510
     91   3.39351  4.71945  4.91981  4.57008  3.71243  4.51361  5.23959  0.65597  4.40903  2.23029  3.60189  4.75906  4.92279  4.72548  4.55943  4.07193  3.69259  1.95935  5.67853  4.44207     92 - -
          2.68618  4.42225  2.77519  2.73123  3.46354  2.40513  3.72494  3.29354  2.67741  2.69355  4.24690  2.90347  2.73739  3.18146  2.89801  2.37887  2.77519  2.98518  4.58477  3.61503
          0.02015  4.31059  5.03294  0.61958  0.77255  0.48576  0.95510
     92   3.44188  5.10083  4.09858  4.01550  4.93770  3.76484  5.03546  4.62426  4.11603  4.19006  5.27265  4.26850  0.30774  4.48935  4.29117  3.62770  3.92061  4.21379  5.97759  5.07092     93 - -
          2.68618  4.42225  2.77519  2.73123  3.46354  2.40513  3.72494  3.29354  2.67741  2.69355  4.24690  2.90347  2.73739  3.18146  2.89801  2.37887  2.77519  2.98518  4.58477  3.61503
          0.02015  4.31059  5.03294  0.61958  0.77255  0.48576  0.95510
     93   3.44188  5.10083  4.09858  4.01550  4.93770  3.76484  5.03546  4.62426  4.11603  4.19006  5.27265  4.26850  0.30774  4.48935  4.29117  3.62770  3.92061  4.21379  5.97759  5.07092     94 - -
          2.68618  4.42225  2.77519  2.73123  3.46354  2.40513  3.72494  3.29354  2.67741  2.69355  4.24690  2.90347  2.73739  3.18146  2.89801  2.37887  2.77519  2.98518  4.58477  3.61503
          0.02015  4.31059  5.03294  0.61958  0.77255  0.48576  0.95510
     94   3.44188  5.10083  4.09858  4.01550  4.93770  3.76484  5.03546  4.62426  4.11603  4.19006  5.27265  4.26850  0.30774  4.48935  4.29117  3.62770  3.92061  4.21379  5.97759  5.07092     95 - -
          2.68618  4.42225  2.77519  2.73123  3.46354  2.40513  3.72494  3.29354  2.67741  2.69355  4.24690  2.90347  2.73739  3.18146  2.89801  2.37887  2.77519  2.98518  4.58477  3.61503
          0.02015  4.31059  5.03294  0.61958  0.77255  0.48576  0.95510
     95   3.57780  5.33977  4.11976  3.56490  4.81134  3.95019  4.24648  4.40515  2.55104  3.84079  4.84788  3.88096  4.44831  3.46139  0.47643  3.65289  3.82447  4.11418  5.72508  4.66501     96 - -
          2.68618  4.42225  2.77519  2.73123  3.46354  2.40513  3.72494  3.29354  2.67741  2.69355  4.24690  2.90347  2.73739  3.18146  2.89801  2.37887  2.77519  2.98518  4.58477  3.61503
          0.02015  4.31059  5.03294  0.61958  0.77255  0.48576  0.95510
     96   3.44188  5.10083  4.09858  4.01550  4.93770  3.76484  5.03546  4.62426  4.11603  4.19006  5.27265  4.26850  0.30774  4.48935  4.29117  3.62770  3.92061  4.21379  5.97759  5.07092     97 - -
          2.68618  4.42225  2.77519  2.73123  3.46354  2.40513  3.72494  3.29354  2.67741  2.69355  4.24690  2.90347  2.73739  3.18146  2.89801  2.37887  2.77519  2.98518  4.58477  3.61503
          0.02015  4.31059  5.03294  0.61958  0.77255  0.48576  0.95510
     97   3.44329  5.37108  3.64539  3.21160  4.86198  3.85655  4.09239  4.32691  0.56254  3.80532  4.76410  3.60774  4.34297  3.27386  2.62682  3.46910  3.67345  4.01778  5.74898  4.63853     98 - -
          2.68618  4.42225  2.77519  2.73123  3.46354  2.40513  3.72494  3.29354  2.67741  2.69355  4.24690  2.90347  2.73739  3.18146  2.89801  2.37887  2.77519  2.98518  4.58477  3.61503
          0.02015  4.31059  5.03294  0.61958  0.77255  0.48576  0.95510
     98   3.57780  5.33977  4.11976  3.56490  4.81134  3.95019  4.24648  4.40515  2.55104  3.84079  4.84788  3.88096  4.44831  3.46139  0.47643  3.65289  3.82447  4.11418  5.72508  4.66501     99 - -
          2.68618  4.42225  2.77519  2.73123  3.46354  2.40513  3.72494  3.29354  2.67741  2.69355  4.24690  2.90347  2.73739  3.18146  2.89801  2.37887  2.77519  2.98518  4.58477  3.61503
          0.02015  4.31059  5.03294  0.61958  0.77255  0.48576  0.95510
     99   3.44329  5.37108  3.64539  3.21160  4.86198  3.85655  4.09239  4.32691  0.56254  3.80532  4.76410  3.60774  4.34297  3.27386  2.62682  3.46910  3.67345  4.01778  5.74898  4.63853    100 - -
          2.68618  4.42225  2.77519  2.73123  3.46354  2.40513  3.72494  3.29354  2.67741  2.69355  4.24690  2.90347  2.73739  3.18146  2.89801  2.37887  2.77519  2.98518  4.58477  3.61503
          0.02015  4.31059  5.03294  0.61958  0.77255  0.48576  0.95510
    100   2.49934  4.60756  3.59203  3.45359  4.59380  3.32566  4.58553  4.00024  3.54909  3.70070  4.67075  3.66270  0.68033  3.90106  3.81108  2.88677  3.20529  3.53988  5.90959  4.73033    101 - -
          2.68618  4.42225  2.77519  2.73123  3.46354  2.40513  3.72494  3.29354  2.67741  2.69355  4.24690  2.90347  2.73739  3.18146  2.89801  2.37887  2.77519  2.98518  4.58477  3.61503
          0.02015  4.31059  5.03294  0.61958  0.77255  0.48576  0.95510
    101   2.61391  4.71318  3.09960  2.66106  4.20938  3.37190  3.86478  3.20971  2.69213  3.25161  4.07910  1.67600  3.89314  3.04112  3.12150  1.94189  2.69342  3.24221  5.49552  4.17935    102 - -
          2.68618  4.42225  2.77519  2.73123  3.46354  2.40513  3.72494  3.29354  2.67741  2.69355  4.24690  2.90347  2.73739  3.18146  2.89801  2.37887  2.77519  2.98518  4.58477  3.61503
          0.02015  4.31059  5.03294  0.61958  0.77255  0.48576  0.95510
    102   2.49881  3.11177  3.40483  2.93276  4.15709  3.28457  4.03116  3.55089  2.92047  3.22105  4.05606  1.53011  3.88294  3.25060  3.31125  2.26000  2.32016  3.15799  5.49319  4.22851    103 - -
          2.68618  4.42225  2.77519  2.73123  3.46354  2.40513  3.72494  3.29354  2.67741  2.69355  4.24690  2.90347  2.73739  3.18146  2.89801  2.37887  2.77519  2.98518  4.58477  3.61503
          0.02015  4.31059  5.03294  0.61958  0.77255  0.48576  0.95510
    103   3.44188  5.10083  4.09858  4.01550  4.93770  3.76484  5.03546  4.62426  4.11603  4.19006  5.27265  4.26850  0.30774  4.48935  4.29117  3.62770  3.92061  4.21379  5.97759  5.07092    104 - -
          2.68618  4.42225  2.77519  2.73123  3.46354  2.40513  3.72494  3.29354  2.67741  2.69355  4.24690  2.90347  2.73739  3.18146  2.89801  2.37887  2.77519  2.98518  4.58477  3.61503
          0.02015  4.31059  5.03294  0.61958  0.77255  0.48576  0.95510
    104   3.94114  5.24937  4.51705  4.34721  2.45369  4.36555  3.91595  3.89913  4.19544  3.23404  4.52972  4.30592  4.83742  4.38894  4.27945  4.02482  4.23454  3.79246  4.10735  0.46470    105 - -
          2.68618  4.42225  2.77519  2.73123  3.46354  2.40513  3.72494  3.29354  2.67741  2.69355  4.24690  2.90347  2.73739  3.18146  2.89801  2.37887  2.77519  2.98518  4.58477  3.61503
          0.02015  4.31059  5.03294  0.61958  0.77255  0.48576  0.95510
    105   3.44188  5.10083  4.09858  4.01550  4.93770  3.76484  5.03546  4.62426  4.11603  4.19006  5.27265  4.26850  0.30774  4.48935  4.29117  3.62770  3.92061  4.21379  5.97759  5.07092    106 - -
          2.68618  4.42225  2.77519  2.73123  3.46354  2.40513  3.72494  3.29354  2.67741  2.69355  4.24690  2.90347  2.73739  3.18146  2.89801  2.37887  2.77519  2.98518  4.58477  3.61503
          0.02015  4.31059  5.03294  0.61958  0.77255  0.48576  0.95510
    106   3.57780  5.33977  4.11976  3.56490  4.81134  3.95019  4.24648  4.40515  2.55104  3.84079  4.84788  3.88096  4.44831  3.46139  0.47643  3.65289  3.82447  4.11418  5.72508  4.66501    107 - -
          2.68618  4.42225  2.77519  2.73123  3.46354  2.40513  3.72494  3.29354  2.67741  2.69355  4.24690  2.90347  2.73739  3.18146  2.89801  2.37887  2.77519  2.98518  4.58477  3.61503
          0.02015  4.31059  5.03294  0.61958  0.77255  0.48576  0.95510
    107   3.44329  5.37108  3.64539  3.21160  4.86198  3.85655  4.09239  4.32691  0.56254  3.80532  4.76410  3.60774  4.34297  3.27386  2.62682  3.46910  3.67345  4.01778  5.74898  4.63853    108 - -
          2.68618  4.42225  2.77519  2.73123  3.46354  2.40513  3.72494  3.29354  2.67741  2.69355  4.24690  2.90347  2.73739  3.18146  2.89801  2.37887  2.77519  2.98518  4.58477  3.61503
          0.02015  4.31059  5.03294  0.61958  0.77255  0.48576  0.95510
    108   2.59897  4.46039  3.38788  2.84328  3.72398  2.91730  3.86902  2.65120  2.81051  2.62643  3.65930  3.26433  3.26359  3.13336  3.19876  2.44686  1.83046  2.81960  5.12631  3.87164    109 - -
          2.68618  4.42225  2.77519  2.73123  3.46354  2.40513  3.72494  3.29354  2.67741  2.69355  4.24690  2.90347  2.73739  3.18146  2.89801  2.37887  2.77519  2.98518  4.58477  3.61503
          0.02015  4.31059  5.03294  0.61958  0.77255  0.48576  0.95510
    109   2.53397  2.77775  3.49073  2.96742  3.86377  1.71064  3.97851  3.24221  2.91649  2.93244  3.79594  3.00916  3.91870  3.24458  3.00018  2.58678  2.75298  2.70501  5.25462  4.01030    110 - -
          2.68618  4.42225  2.77519  2.73123  3.46354  2.40513  3.72494  3.29354  2.67741  2.69355  4.24690  2.90347  2.73739  3.18146  2.89801  2.37887  2.77519  2.98518  4.58477  3.61503
          0.02015  4.31059  5.03294  0.61958  0.77255  0.48576  0.95510
    110   2.25259  4.22626  3.94278  3.37220  3.37273  3.76257  4.08089  2.23847  3.28428  1.97720  3.34987  3.11037  4.14074  3.54703  3.54056  3.04363  2.66721  1.79265  4.89177  3.68590    111 - -
          2.68618  4.42225  2.77519  2.73123  3.46354  2.40513  3.72494  3.29354  2.67741  2.69355  4.24690  2.90347  2.73739  3.18146  2.89801  2.37887  2.77519  2.98518  4.58477  3.61503
          0.02015  4.31059  5.03294  0.61958  0.77255  0.48576  0.95510
    111   2.20781  4.51276  3.28408  2.93420  4.48959  1.49622  4.13805  3.93200  3.03974  3.55416  4.35444  2.68069  3.86316  3.33702  3.44744  1.88908  2.61734  3.41134  5.76995  4.49466    112 - -
          2.68612  4.42228  2.77522  2.73126  3.46357  2.40500  3.72497  3.29357  2.67744  2.69358  4.24692  2.90349  2.73742  3.18149  2.89803  2.37879  2.77522  2.98521  4.58480  3.61506
          0.17576  1.86653  5.03294  0.26036  1.47304  0.48576  0.95510
    112   2.32197  4.51793  3.34318  2.81106  3.93925  3.39803  3.89528  3.31109  2.78724  2.68962  3.84381  3.22734  2.54332  3.11766  3.19451  1.90645  2.28082  2.85082  5.29887  4.02853    114 - -
          2.68618  4.42225  2.77519  2.73123  3.46354  2.40513  3.72494  3.29354  2.67741  2.69355  4.24690  2.90347  2.73739  3.18146  2.89801  2.37887  2.77519  2.98518  4.58477  3.61503
          0.02015  4.31059  5.03294  0.61958  0.77255  0.48576  0.95510
    113   2.55226  5.03098  2.72071  2.03743  4.37990  3.41270  3.71763  3.82831  2.52110  3.38093  4.16964  2.94566  2.15908  2.84991  3.00788  2.32164  2.60561  3.44321  5.57478  4.19702    115 - -
          2.68618  4.42225  2.77519  2.73123  3.46354  2.40513  3.72494  3.29354  2.67741  2.69355  4.24690  2.90347  2.73739  3.18146  2.89801  2.37887  2.77519  2.98518  4.58477  3.61503
          0.02015  4.31059  5.03294  0.61958  0.77255  0.48576  0.95510
    114   2.30339  3.82616  3.42953  2.86832  3.59232  3.56150  3.84949  2.71449  2.83075  2.66149  3.54371  3.05108  3.70493  3.14369  3.20723  2.36367  2.02561  2.71716  5.01637  3.38930    116 - -
          2.68618  4.42225  2.77519  2.73123  3.46354  2.40513  3.72494  3.29354  2.67741  2.69355  4.24690  2.90347  2.73739  3.18146  2.89801  2.37887  2.77519  2.98518  4.58477  3.61503
          0.02015  4.31059  5.03294  0.61958  0.77255  0.48576  0.95510
    115   2.62721  4.64931  3.18665  2.66045  3.94070  3.46658  3.78976  3.33119  2.63533  2.48168  3.82999  3.13257  2.50101  2.80124  3.05673  2.02842  2.47650  3.03256  5.27443  3.98295    117 - -
          2.68618  4.42225  2.77519  2.73123  3.46354  2.40513  3.72494  3.29354  2.67741  2.69355  4.24690  2.90347  2.73739  3.18146  2.89801  2.37887  2.77519  2.98518  4.58477  3.61503
          0.02015  4.31059  5.03294  0.61958  0.77255  0.48576  0.95510
    116   2.67515  4.97362  2.99651  2.45074  4.25617  3.46778  2.87469  3.68926  2.26307  3.25017  4.04318  2.97692  3.86382  2.09804  2.84820  2.43563  2.35630  3.09960  5.44938  4.09799    118 - -
          2.68618  4.42225  2.77519  2.73123  3.46354  2.40513  3.72494  3.29354  2.67741  2.69355  4.24690  2.90347  2.73739  3.18146  2.89801  2.37887  2.77519  2.98518  4.58477  3.61503
          0.08907  4.31059  2.63393  0.61958  0.77255  0.48576  0.95510
    117   2.43138  4.55936  3.23554  2.67280  3.74168  3.52146  3.74878  2.96325  2.44173  2.64592  3.65493  3.14503  3.38638  2.97475  2.59979  2.43856  2.85642  2.24079  5.11282  3.83797    119 - -
          2.68618  4.42225  2.77519  2.73123  3.46354  2.40513  3.72494  3.29354  2.67741  2.69355  4.24690  2.90347  2.73739  3.18146  2.89801  2.37887  2.77519  2.98518  4.58477  3.61503
          0.02157  4.24309  4.96544  0.61958  0.77255  0.57412  0.82828
    118   2.62800  5.08117  2.78779  1.91460  4.41071  2.09955  3.68798  3.85991  2.35486  3.39638  4.18618  2.92216  3.86347  2.81750  2.72029  2.44630  2.96657  3.47579  5.57511  4.19930    120 - -
          2.68618  4.42225  2.77519  2.73123  3.46354  2.40513  3.72494  3.29354  2.67741  2.69355  4.24690  2.90347  2.73739  3.18146  2.89801  2.37887  2.77519  2.98518  4.58477  3.61503
          0.02157  4.24309  4.96544  0.61958  0.77255  0.57412  0.82828
    119   1.91182  4.27863  3.63809  3.09463  3.54651  3.15424  3.97377  2.83979  3.03802  2.20509  3.51390  3.42714  3.97091  3.33131  3.36225  2.50373  2.60379  2.09517  5.00409  3.78215    121 - -
          2.68612  4.42227  2.77522  2.73125  3.46356  2.40515  3.72497  3.29356  2.67743  2.69357  4.24692  2.90349  2.73720  3.18139  2.89803  2.37889  2.77522  2.98521  4.58479  3.61505
          0.19055  1.99305  3.29103  0.29293  1.37071  0.57412  0.82828
    120   2.68953  5.00493  2.98366  2.44357  4.31614  3.45806  3.63846  3.37874  1.67950  3.28898  4.08086  2.41909  3.28654  2.76405  2.65906  2.60176  2.91785  3.38265  5.46482  4.12093    123 - -
          2.68618  4.42225  2.77519  2.73123  3.46354  2.40513  3.72494  3.29354  2.67741  2.69355  4.24690  2.90347  2.73739  3.18146  2.89801  2.37887  2.77519  2.98518  4.58477  3.61503
          0.08017  4.21238  2.77689  0.61958  0.77255  0.61008  0.78374
    121   3.05515  5.50054  0.95755  2.25710  4.60080  3.33346  3.17128  4.35585  2.91844  3.85968  4.74431  2.83484  3.96039  3.08329  3.48212  2.95795  3.35373  3.94939  5.87075  4.36414    124 - -
          2.68618  4.42225  2.77519  2.73123  3.46354  2.40513  3.72494  3.29354  2.67741  2.69355  4.24690  2.90347  2.73739  3.18146  2.89801  2.37887  2.77519  2.98518  4.58477  3.61503
          0.02356  4.15577  4.87812  0.61958  0.77255  0.60757  0.78673
    122   2.27536  4.70150  2.99840  2.68215  4.37743  1.49859  3.91543  3.77939  2.14981  3.40030  4.23578  3.11826  3.88206  3.09925  3.05145  2.70250  2.97370  3.36790  5.61266  4.32096    125 - -
          2.68618  4.42225  2.77519  2.73123  3.46354  2.40513  3.72494  3.29354  2.67741  2.69355  4.24690  2.90347  2.73739  3.18146  2.89801  2.37887  2.77519  2.98518  4.58477  3.61503
          0.04153  4.18824  3.66868  0.61958  0.77255  0.63675  0.75292
    123   2.64084  4.99716  2.96874  2.54724  4.46072  3.44010  3.72527  3.87744  1.34391  3.41364  4.23282  2.82332  3.91387  2.86764  2.66596  2.37082  3.03286  3.49780  5.56150  4.25687    126 - -
          2.68618  4.42225  2.77519  2.73123  3.46354  2.40513  3.72494  3.29354  2.67741  2.69355  4.24690  2.90347  2.73739  3.18146  2.89801  2.37887  2.77519  2.98518  4.58477  3.61503
          0.19218  4.16993  1.83642  0.61958  0.77255  0.65610  0.73162
    124   2.53147  4.27122  3.53290  3.05082  3.53919  3.42619  3.95878  2.75743  2.94345  1.68527  3.50223  3.37847  3.59022  3.29647  3.24718  2.65184  2.28753  2.53736  5.02967  3.79805    127 - -
          2.68618  4.42225  2.77519  2.73123  3.46354  2.40513  3.72494  3.29354  2.67741  2.69355  4.24690  2.90347  2.73739  3.18146  2.89801  2.37887  2.77519  2.98518  4.58477  3.61503
          0.02744  4.00519  4.72754  0.61958  0.77255  0.53018  0.88794
    125   2.60595  4.38751  3.39168  2.82479  3.32999  3.55876  3.79778  2.78721  2.22725  2.09735  3.47952  3.25435  3.68396  2.89118  3.13904  2.79752  2.83698  2.43979  4.95487  3.36109    128 - -
          2.68618  4.42225  2.77519  2.73123  3.46354  2.40513  3.72494  3.29354  2.67741  2.69355  4.24690  2.90347  2.73739  3.18146  2.89801  2.37887  2.77519  2.98518  4.58477  3.61503
          0.02312  4.17456  4.89691  0.61958  0.77255  0.61501  0.77792
    126   2.34694  4.52817  3.22941  2.68342  3.82038  3.42768  3.77821  2.95885  2.66373  2.87199  3.72567  2.82896  3.27106  2.99617  3.08237  2.08830  2.41501  2.60094  5.18146  3.90321    129 - -
          2.68618  4.42225  2.77519  2.73123  3.46354  2.40513  3.72494  3.29354  2.67741  2.69355  4.24690  2.90347  2.73739  3.18146  2.89801  2.37887  2.77519  2.98518  4.58477  3.61503
          0.02269  4.19279  4.91514  0.61958  0.77255  0.63183  0.75848
    127   2.58398  4.67160  3.05512  2.59924  4.08209  3.35865  3.78803  3.50214  2.61787  2.67007  3.96485  2.50152  3.11770  2.96958  3.04600  1.70083  2.87890  3.15678  5.38109  4.06682    130 - -
          2.68618  4.42225  2.77519  2.73123  3.46354  2.40513  3.72494  3.29354  2.67741  2.69355  4.24690  2.90347  2.73739  3.18146  2.89801  2.37887  2.77519  2.98518  4.58477  3.61503
          0.02269  4.19279  4.91514  0.61958  0.77255  0.63183  0.75848
    128   2.20227  4.29211  3.23999  2.98841  3.43866  3.60342  3.87935  2.49326  2.93734  2.49783  2.88927  3.37542  3.62724  3.23337  3.27601  2.85768  2.54423  2.07186  4.90159  3.67328    131 - -
          2.68618  4.42225  2.77519  2.73123  3.46354  2.40513  3.72494  3.29354  2.67741  2.69355  4.24690  2.90347  2.73739  3.18146  2.89801  2.37887  2.77519  2.98518  4.58477  3.61503
          0.02269  4.19279  4.91514  0.61958  0.77255  0.63183  0.75848
    129   2.48920  4.72137  3.00455  2.33726  4.19377  2.84401  3.76589  3.61723  2.58917  3.22121  4.03122  3.02512  3.18694  2.92590  3.04218  1.69129  2.74045  3.08961  5.45439  4.12743    132 - -
          2.68618  4.42225  2.77519  2.73123  3.46354  2.40513  3.72494  3.29354  2.67741  2.69355  4.24690  2.90347  2.73739  3.18146  2.89801  2.37887  2.77519  2.98518  4.58477  3.61503
          0.02269  4.19279  4.91514  0.61958  0.77255  0.63183  0.75848
    130   2.62602  4.37257  3.49970  2.97478  2.90164  3.55283  3.87179  2.89309  2.92192  2.12169  3.52897  3.16452  3.98476  3.23670  3.26554  1.76301  2.88842  2.66627  4.88770  3.56100    133 - -
          2.68618  4.42225  2.77519  2.73123  3.46354  2.40513  3.72494  3.29354  2.67741  2.69355  4.24690  2.90347  2.73739  3.18146  2.89801  2.37887  2.77519  2.98518  4.58477  3.61503
          0.04483  4.19279  3.54960  0.61958  0.77255  0.63183  0.75848
    131   2.46458  4.44473  3.29841  2.86074  4.09531  3.23654  3.97083  3.47867  2.84544  2.82187  4.00733  3.22281  2.70925  3.19248  3.22570  1.39881  2.68140  3.09778  5.43697  4.16576    134 - -
          2.68618  4.42225  2.77519  2.73123  3.46354  2.40513  3.72494  3.29354  2.67741  2.69355  4.24690  2.90347  2.73739  3.18146  2.89801  2.37887  2.77519  2.98518  4.58477  3.61503
          0.02320  4.17116  4.89350  0.61958  0.77255  0.61199  0.78147
    132   2.61934  3.57826  2.86672  2.42681  4.12641  3.43195  2.60345  3.55252  2.41761  3.03559  3.94022  2.44846  3.47009  2.66060  2.79347  2.56489  2.85134  3.21363  5.36282  4.01664    135 - -
          2.68623  4.42182  2.77525  2.73123  3.46359  2.40511  3.72500  3.29359  2.67746  2.69352  4.24695  2.90352  2.73738  3.18152  2.89806  2.37873  2.77506  2.98524  4.58482  3.61508
          0.45064  1.14191  3.13345  0.17075  1.85169  0.63183  0.75848
    133   2.45256  3.03580  3.22816  2.68563  3.77851  2.97485  3.38604  3.16209  2.66176  2.83405  3.69115  2.31580  3.86647  2.99581  3.07384  2.68503  2.55942  2.71214  5.14662  3.87251    137 - -
          2.68618  4.42225  2.77519  2.73123  3.46354  2.40513  3.72494  3.29354  2.67741  2.69355  4.24690  2.90347  2.73739  3.18146  2.89801  2.37887  2.77519  2.98518  4.58477  3.61503
          0.05792  4.15588  3.20382  0.61958  0.77255  0.67045  0.71637
    134   2.40484  4.91176  2.95388  2.40814  4.19617  3.41864  3.61396  3.62554  2.04227  3.19004  3.98563  2.46556  3.81564  2.62551  2.65345  2.51048  2.76406  2.93276  5.39255  4.04519    138 - -
          2.68618  4.42225  2.77519  2.73123  3.46354  2.40513  3.72494  3.29354  2.67741  2.69355  4.24690  2.90347  2.73739  3.18146  2.89801  2.37887  2.77519  2.98518  4.58477  3.61503
          0.06514  4.12233  3.06074  0.61958  0.77255  0.60289  0.79236
    135   2.60329  5.08471  2.88426  2.17260  4.40307  3.45294  3.63813  3.83015  2.07831  3.16721  4.15456  2.94517  3.87155  1.79688  2.67227  2.73299  2.97554  3.46364  5.51127  4.17237    139 - -
          2.68618  4.42225  2.77519  2.73123  3.46354  2.40513  3.72494  3.29354  2.67741  2.69355  4.24690  2.90347  2.73739  3.18146  2.89801  2.37887  2.77519  2.98518  4.58477  3.61503
          0.02397  4.13857  4.86091  0.61958  0.77255  0.62461  0.76673
    136   2.23588  4.12523  3.97925  3.39942  3.02110  3.71296  4.01840  2.38383  3.29752  2.10542  2.50737  3.65240  4.08282  3.53663  3.51622  2.71566  2.74552  2.02330  4.75564  3.55934    140 - -
          2.68618  4.42225  2.77519  2.73123  3.46354  2.40513  3.72494  3.29354  2.67741  2.69355  4.24690  2.90347  2.73739  3.18146  2.89801  2.37887  2.77519  2.98518  4.58477  3.61503
          0.02319  4.17159  4.89394  0.61958  0.77255  0.58272  0.81730
    137   2.38060  4.32051  3.59555  2.85895  3.48829  3.36751  3.97183  2.69638  3.01014  1.50540  3.44787  3.44926  4.03555  3.33360  3.32025  2.91080  2.90574  2.35940  4.97931  3.75736    141 - -
          2.68618  4.42225  2.77519  2.73123  3.46354  2.40513  3.72494  3.29354  2.67741  2.69355  4.24690  2.90347  2.73739  3.18146  2.89801  2.37887  2.77519  2.98518  4.58477  3.61503
          0.02235  4.20803  4.93037  0.61958  0.77255  0.61500  0.77793
    138   2.85463  5.24785  1.48748  2.29463  4.75031  1.96314  3.86566  4.25162  2.83283  3.77511  4.59455  2.71945  3.90131  3.02680  3.38901  2.43306  3.17139  3.79685  5.94587  4.49457    142 - -
          2.68618  4.42225  2.77519  2.73123  3.46354  2.40513  3.72494  3.29354  2.67741  2.69355  4.24690  2.90347  2.73739  3.18146  2.89801  2.37887  2.77519  2.98518  4.58477  3.61503
          0.02235  4.20803  4.93037  0.61958  0.77255  0.54353  0.86916
    139   2.69879  4.83281  2.52949  2.48410  4.05428  3.45319  3.73377  3.46736  2.58166  1.85660  3.93217  2.60638  3.89214  2.72258  3.03618  2.51945  2.94077  3.16274  5.35668  4.02735    143 - -
          2.68618  4.42225  2.77519  2.73123  3.46354  2.40513  3.72494  3.29354  2.67741  2.69355  4.24690  2.90347  2.73739  3.18146  2.89801  2.37887  2.77519  2.98518  4.58477  3.61503
          0.04264  4.24309  3.59791  0.61958  0.77255  0.57412  0.82828
    140   2.40798  5.18077  2.63331  1.51320  4.50326  2.62044  3.71746  3.96266  2.45517  3.49131  4.28750  2.88269  3.87534  2.64736  3.01013  2.74277  3.03079  3.57044  5.66693  4.26820    144 - -
          2.68618  4.42225  2.77519  2.73123  3.46354  2.40513  3.72494  3.29354  2.67741  2.69355  4.24690  2.90347  2.73739  3.18146  2.89801  2.37887  2.77519  2.98518  4.58477  3.61503
          0.02202  4.22247  4.94482  0.61958  0.77255  0.59853  0.79766
    141   2.64445  5.03732  2.95256  2.34660  4.40171  3.46508  3.68854  3.81886  1.44564  3.36044  4.16578  2.99783  3.89831  2.82163  2.72336  2.49087  2.66764  3.45169  5.52885  4.20015    145 - -
          2.68618  4.42225  2.77519  2.73123  3.46354  2.40513  3.72494  3.29354  2.67741  2.69355  4.24690  2.90347  2.73739  3.18146  2.89801  2.37887  2.77519  2.98518  4.58477  3.61503
          0.07881  4.22247  2.79487  0.61958  0.77255  0.59853  0.79766
    142   2.62237  4.77607  2.89002  1.85576  3.99813  3.45022  3.66328  3.38844  2.47027  2.54370  3.52902  2.99233  3.84532  2.67241  2.92182  2.66866  2.85428  2.82032  5.28732  3.96293    146 - -
          2.68618  4.42225  2.77519  2.73123  3.46354  2.40513  3.72494  3.29354  2.67741  2.69355  4.24690  2.90347  2.73739  3.18146  2.89801  2.37887  2.77519  2.98518  4.58477  3.61503
          0.02330  4.16696  4.88930  0.61958  0.77255  0.65917  0.72832
    143   2.73133  4.98317  2.79175  2.33623  4.27333  3.41563  3.27961  3.71092  2.46091  3.28247  4.10190  2.94502  1.91778  2.55456  2.88950  2.48678  2.97669  3.36465  5.48573  4.13743    147 - -
          2.68618  4.42225  2.77519  2.73123  3.46354  2.40513  3.72494  3.29354  2.67741  2.69355  4.24690  2.90347  2.73739  3.18146  2.89801  2.37887  2.77519  2.98518  4.58477  3.61503
          0.08406  4.16696  2.73146  0.61958  0.77255  0.65917  0.72832
    144   2.63571  4.27193  3.64546  3.08016  2.87815  3.63538  3.88603  2.69585  2.81165  1.61223  3.32894  3.43575  3.60771  3.27763  2.98093  2.90648  2.86843  2.50975  4.82409  3.58427    148 - -
          2.68618  4.42225  2.77519  2.73123  3.46354  2.40513  3.72494  3.29354  2.67741  2.69355  4.24690  2.90347  2.73739  3.18146  2.89801  2.37887  2.77519  2.98518  4.58477  3.61503
          0.04891  4.10763  3.46444  0.61958  0.77255  0.71684  0.67001
    145   2.26855  4.38519  3.27712  2.86953  4.01640  3.20484  3.96573  3.37195  2.85398  2.74408  3.94729  3.21660  1.72993  3.20519  3.21674  2.22174  2.81592  3.00960  5.38065  4.11565    149 - -
          2.68618  4.42225  2.77519  2.73123  3.46354  2.40513  3.72494  3.29354  2.67741  2.69355  4.24690  2.90347  2.73739  3.18146  2.89801  2.37887  2.77519  2.98518  4.58477  3.61503
          0.02533  4.08405  4.80640  0.61958  0.77255  0.73798  0.65024
    146   3.15078  5.28969  2.59841  0.75788  4.66499  3.42248  4.03460  4.16197  2.94316  3.74728  4.71756  3.07457  4.03880  3.24937  3.36998  3.11479  3.45845  3.82599  5.79643  4.52557    150 - -
          2.68618  4.42225  2.77519  2.73123  3.46354  2.40513  3.72494  3.29354  2.67741  2.69355  4.24690  2.90347  2.73739  3.18146  2.89801  2.37887  2.77519  2.98518  4.58477  3.61503
          0.02533  4.08405  4.80640  0.61958  0.77255  0.73798  0.65024
    147   2.85897  5.08498  3.18935  2.60735  4.48044  3.55607  3.62636  3.86519  1.42013  3.35904  4.18509  2.85652  3.94526  2.75618  2.05559  2.85542  2.69009  3.51765  5.46893  4.21474    151 - -
          2.68618  4.42225  2.77519  2.73123  3.46354  2.40513  3.72494  3.29354  2.67741  2.69355  4.24690  2.90347  2.73739  3.18146  2.89801  2.37887  2.77519  2.98518  4.58477  3.61503
          0.02533  4.08405  4.80640  0.61958  0.77255  0.73798  0.65024
    148   2.59604  4.53850  3.17969  2.63600  3.69484  3.47535  3.10402  3.11067  2.58269  2.51447  3.64452  3.10567  2.89344  2.94135  2.98505  2.71479  2.19436  2.84771  5.07179  3.56712    152 - -
          2.68618  4.42225  2.77519  2.73123  3.46354  2.40513  3.72494  3.29354  2.67741  2.69355  4.24690  2.90347  2.73739  3.18146  2.89801  2.37887  2.77519  2.98518  4.58477  3.61503
          0.02533  4.08405  4.80640  0.61958  0.77255  0.59083  0.80713
    149   2.48072  4.87786  2.61419  2.41070  4.18238  3.13210  3.64806  3.61307  2.44027  2.93412  3.98941  2.24771  3.81503  2.78554  2.91379  2.34106  2.72904  3.03576  5.40941  4.05501    153 - -
          2.68618  4.42225  2.77519  2.73123  3.46354  2.40513  3.72494  3.29354  2.67741  2.69355  4.24690  2.90347  2.73739  3.18146  2.89801  2.37887  2.77519  2.98518  4.58477  3.61503
          0.14976  4.16696  2.09079  0.61958  0.77255  0.61623  0.77648
    150   2.34327  4.30923  3.44383  2.95551  3.79584  1.91892  3.96223  3.02271  2.90985  2.49752  3.72582  3.29049  3.85191  3.23800  3.26434  2.63769  2.34488  2.51056  5.21543  3.97472    154 - -
          2.68618  4.42225  2.77519  2.73123  3.46354  2.40513  3.72494  3.29354  2.67741  2.69355  4.24690  2.90347  2.73739  3.18146  2.89801  2.37887  2.77519  2.98518  4.58477  3.61503
          0.02574  4.06819  4.79054  0.61958  0.77255  0.75168  0.63785
    151   2.60126  4.25612  2.03126  2.38665  4.11465  3.38268  3.42758  3.55104  2.42732  3.13771  3.94339  2.83743  3.79968  2.77052  2.89827  2.37251  2.74010  3.20835  5.35893  3.71282    155 - -
          2.68618  4.42225  2.77519  2.73123  3.46354  2.40513  3.72494  3.29354  2.67741  2.69355  4.24690  2.90347  2.73739  3.18146  2.89801  2.37887  2.77519  2.98518  4.58477  3.61503
          0.02574  4.06819  4.79054  0.61958  0.77255  0.64396  0.74488
    152   2.62073  4.86417  2.64041  1.94455  4.11554  3.41690  3.63329  3.18545  2.31715  2.59205  3.93404  2.93516  3.81966  2.77656  2.88801  2.64035  2.70319  3.19100  5.35909  4.01278    156 - -
          2.68618  4.42225  2.77519  2.73123  3.46354  2.40513  3.72494  3.29354  2.67741  2.69355  4.24690  2.90347  2.73739  3.18146  2.89801  2.37887  2.77519  2.98518  4.58477  3.61503
          0.02420  4.12930  4.85165  0.61958  0.77255  0.69655  0.68976
    153   2.81040  5.12142  3.07194  2.51885  4.49214  2.63778  3.62255  3.90405  1.86498  3.39057  4.19482  3.01547  3.91203  2.11434  2.07265  2.79260  3.01987  3.53549  5.50548  4.20976    157 - -
          2.68618  4.42225  2.77519  2.73123  3.46354  2.40513  3.72494  3.29354  2.67741  2.69355  4.24690  2.90347  2.73739  3.18146  2.89801  2.37887  2.77519  2.98518  4.58477  3.61503
          0.02420  4.12930  4.85165  0.61958  0.77255  0.69655  0.68976
    154   2.65797  4.84873  3.03251  2.48397  4.10720  3.45856  3.64118  3.36255  1.90158  2.72501  3.92839  2.80555  2.68550  2.69790  2.75791  2.68857  2.88536  3.19465  5.33249  4.01416    158 - -
          2.68618  4.42225  2.77519  2.73123  3.46354  2.40513  3.72494  3.29354  2.67741  2.69355  4.24690  2.90347  2.73739  3.18146  2.89801  2.37887  2.77519  2.98518  4.58477  3.61503
          0.02420  4.12930  4.85165  0.61958  0.77255  0.69655  0.68976
    155   2.59380  4.61218  2.90929  2.48418  3.29118  3.27567  3.68920  3.19778  2.55101  2.47222  3.70044  3.05237  3.47488  2.76303  2.98693  2.61589  2.26585  2.91989  5.15134  3.85676    159 - -
          2.68618  4.42225  2.77519  2.73123  3.46354  2.40513  3.72494  3.29354  2.67741  2.69355  4.24690  2.90347  2.73739  3.18146  2.89801  2.37887  2.77519  2.98518  4.58477  3.61503
          0.02420  4.12930  4.85165  0.61958  0.77255  0.57808  0.82320
    156   2.63847  4.96141  2.72678  2.38370  4.25027  3.40976  3.63662  3.35627  2.41252  3.24986  4.03879  2.39547  3.82173  2.25223  2.88722  2.50792  2.33386  3.32512  5.45004  4.08362    160 - -
          2.68618  4.42225  2.77519  2.73123  3.46354  2.40513  3.72494  3.29354  2.67741  2.69355  4.24690  2.90347  2.73739  3.18146  2.89801  2.37887  2.77519  2.98518  4.58477  3.61503
          0.02269  4.19279  4.91514  0.61958  0.77255  0.63183  0.75848
    157   1.95990  4.66086  3.13239  2.50520  3.95354  2.85560  3.73333  3.33730  2.54179  2.98563  3.82709  3.07902  3.86991  2.91935  2.37640  2.69234  2.86467  2.59379  5.26431  3.96938    161 - -
          2.68618  4.42225  2.77519  2.73123  3.46354  2.40513  3.72494  3.29354  2.67741  2.69355  4.24690  2.90347  2.73739  3.18146  2.89801  2.37887  2.77519  2.98518  4.58477  3.61503
          0.02269  4.19279  4.91514  0.61958  0.77255  0.63183  0.75848
    158   2.93918  5.22045  2.94841  2.36859  4.61583  3.54014  3.70570  4.01254  1.18013  3.50439  4.33502  2.85172  3.98392  2.84064  2.51728  2.91286  2.97349  3.65179  5.61292  4.32683    162 - -
          2.68618  4.42225  2.77519  2.73123  3.46354  2.40513  3.72494  3.29354  2.67741  2.69355  4.24690  2.90347  2.73739  3.18146  2.89801  2.37887  2.77519  2.98518  4.58477  3.61503
          0.02269  4.19279  4.91514  0.61958  0.77255  0.53155  0.88599
    159   3.04626  5.56653  2.22819  0.96231  4.86501  3.37169  3.86759  4.36043  2.64347  3.86759  4.71435  2.83953  3.97086  3.02921  3.33470  2.94432  3.32473  3.94791  6.02001  4.55061    163 - -
          2.68618  4.42225  2.77519  2.73123  3.46354  2.40513  3.72494  3.29354  2.67741  2.69355  4.24690  2.90347  2.73739  3.18146  2.89801  2.37887  2.77519  2.98518  4.58477  3.61503
          0.02157  4.24309  4.96544  0.61958  0.77255  0.57412  0.82828
    160   2.65578  4.82478  2.71319  2.48524  4.07622  3.44731  3.70448  3.29219  2.52251  2.56418  3.93012  1.86970  3.86856  2.86617  2.97986  2.60889  2.76372  3.15627  5.35784  4.02380    164 - -
          2.68618  4.42225  2.77519  2.73123  3.46354  2.40513  3.72494  3.29354  2.67741  2.69355  4.24690  2.90347  2.73739  3.18146  2.89801  2.37887  2.77519  2.98518  4.58477  3.61503
          0.02157  4.24309  4.96544  0.61958  0.77255  0.57412  0.82828
    161   2.65668  3.67984  3.07882  2.51410  4.07507  3.48097  3.67146  3.48367  2.18764  2.82108  3.90706  3.02219  3.87091  2.16841  2.68829  2.21591  2.88594  3.16668  5.32648  4.00820    165 - -
          2.68618  4.42225  2.77519  2.73123  3.46354  2.40513  3.72494  3.29354  2.67741  2.69355  4.24690  2.90347  2.73739  3.18146  2.89801  2.37887  2.77519  2.98518  4.58477  3.61503
          0.04264  4.24309  3.59791  0.61958  0.77255  0.57412  0.82828
    162   2.95074  5.53070  1.51534  1.82539  4.82870  2.31677  3.80163  4.34255  2.74272  3.82208  4.63176  2.79730  3.91510  2.57789  3.31328  2.85088  3.22060  3.90520  5.97424  4.48664    166 - -
          2.68615  4.42230  2.77524  2.73107  3.46359  2.40518  3.72499  3.29359  2.67725  2.69360  4.24695  2.90333  2.73744  3.18151  2.89806  2.37892  2.77524  2.98523  4.58482  3.61483
          0.33761  1.27510  4.94482  0.18446  1.78113  0.45864  1.00007
    163   2.84848  5.35669  1.81526  1.79816  4.65650  2.22139  3.75219  4.14739  2.61181  3.64580  4.43199  2.85714  3.90081  2.77007  3.14320  2.78250  3.10109  3.72854  5.80288  3.77489    168 - -
          2.68618  4.42225  2.77519  2.73123  3.46354  2.40513  3.72494  3.29354  2.67741  2.69355  4.24690  2.90347  2.73739  3.18146  2.89801  2.37887  2.77519  2.98518  4.58477  3.61503
          0.02054  4.29134  5.01368  0.61958  0.77255  0.46946  0.98174
    164   2.63802  4.84987  2.99511  2.52671  4.27895  3.08425  3.76421  3.70967  2.45313  3.29459  4.09630  1.92210  3.86922  2.91136  3.01718  1.96095  2.72321  3.05179  5.51074  4.16940    169 - -
          2.68618  4.42225  2.77519  2.73123  3.46354  2.40513  3.72494  3.29354  2.67741  2.69355  4.24690  2.90347  2.73739  3.18146  2.89801  2.37887  2.77519  2.98518  4.58477  3.61503
          0.02015  4.31059  5.03294  0.61958  0.77255  0.48576  0.95510
    165   2.68207  1.83637  3.46216  2.56774  3.62728  3.60600  3.64703  2.79381  2.73782  2.69253  3.58347  3.32016  4.00162  3.14288  2.78124  2.87091  2.91811  2.75369  5.03761  3.79462    170 - -
          2.68618  4.42225  2.77519  2.73123  3.46354  2.40513  3.72494  3.29354  2.67741  2.69355  4.24690  2.90347  2.73739  3.18146  2.89801  2.37887  2.77519  2.98518  4.58477  3.61503
          0.02015  4.31059  5.03294  0.61958  0.77255  0.48576  0.95510
    166   2.52072  4.64930  3.26952  2.80378  4.24100  3.18461  3.92503  3.65275  2.68284  3.10583  4.11348  3.21514  3.91466  3.11281  2.55948  1.24037  2.94358  3.26983  5.51198  4.23032    171 - -
          2.68618  4.42225  2.77519  2.73123  3.46354  2.40513  3.72494  3.29354  2.67741  2.69355  4.24690  2.90347  2.73739  3.18146  2.89801  2.37887  2.77519  2.98518  4.58477  3.61503
          0.02015  4.31059  5.03294  0.61958  0.77255  0.48576  0.95510
    167   2.79423  5.46683  2.01129  1.35438  4.77661  2.85304  3.78630  4.28089  2.40844  3.75924  4.54702  2.73689  3.92444  2.91886  3.21189  2.82476  3.16570  3.84399  5.90472  4.44050    172 - -
          2.68618  4.42225  2.77519  2.73123  3.46354  2.40513  3.72494  3.29354  2.67741  2.69355  4.24690  2.90347  2.73739  3.18146  2.89801  2.37887  2.77519  2.98518  4.58477  3.61503
          0.02015  4.31059  5.03294  0.61958  0.77255  0.48576  0.95510
    168   2.67095  3.44864  3.02502  3.28585  3.60038  3.65190  4.14358  2.55516  3.23824  2.59409  3.55049  3.60206  4.11489  3.52352  3.54609  2.96863  2.59202  1.31320  5.11135  3.89001    173 - -
          2.68618  4.42225  2.77519  2.73123  3.46354  2.40513  3.72494  3.29354  2.67741  2.69355  4.24690  2.90347  2.73739  3.18146  2.89801  2.37887  2.77519  2.98518  4.58477  3.61503
          0.02015  4.31059  5.03294  0.61958  0.77255  0.48576  0.95510
    169   2.67524  4.19440  3.97780  3.40726  2.12587  3.74437  4.01440  2.39434  3.30375  1.80230  3.28793  3.03505  4.11826  3.54989  3.52949  2.69879  2.90998  2.41626  4.73657  3.48255    174 - -
          2.68618  4.42225  2.77519  2.73123  3.46354  2.40513  3.72494  3.29354  2.67741  2.69355  4.24690  2.90347  2.73739  3.18146  2.89801  2.37887  2.77519  2.98518  4.58477  3.61503
          0.02015  4.31059  5.03294  0.61958  0.77255  0.48576  0.95510
    170   2.71046  4.95044  3.00382  2.51114  4.28696  3.46784  3.71708  3.71033  2.26966  3.28038  4.08731  2.34595  3.89768  2.85839  2.67059  2.54746  1.78090  3.35578  5.48297  4.14983    175 - -
          2.68618  4.42225  2.77519  2.73123  3.46354  2.40513  3.72494  3.29354  2.67741  2.69355  4.24690  2.90347  2.73739  3.18146  2.89801  2.37887  2.77519  2.98518  4.58477  3.61503
          0.02015  4.31059  5.03294  0.61958  0.77255  0.48576  0.95510
    171   2.67070  4.21750  3.89793  3.32049  3.30065  3.73103  3.39966  2.29834  3.20671  1.56611  3.28802  3.61599  4.10042  3.16561  3.45553  3.00609  2.72975  2.19474  4.81769  3.61476    176 - -
          2.68618  4.42225  2.77519  2.73123  3.46354  2.40513  3.72494  3.29354  2.67741  2.69355  4.24690  2.90347  2.73739  3.18146  2.89801  2.37887  2.77519  2.98518  4.58477  3.61503
          0.02015  4.31059  5.03294  0.61958  0.77255  0.48576  0.95510
    172   2.64880  4.31117  3.32347  3.04762  2.18586  3.64711  3.62310  2.64192  2.98841  1.94149  3.41494  3.19471  4.02542  2.95531  3.31275  2.90317  2.88055  2.57905  4.85588  3.59921    177 - -
          2.68618  4.42225  2.77519  2.73123  3.46354  2.40513  3.72494  3.29354  2.67741  2.69355  4.24690  2.90347  2.73739  3.18146  2.89801  2.37887  2.77519  2.98518  4.58477  3.61503
          0.02015  4.31059  5.03294  0.61958  0.77255  0.48576  0.95510
    173   2.83687  5.18740  3.15132  2.55544  4.55474  3.57352  2.92572  3.97577  1.94701  3.45263  4.24320  3.05774  3.95137  1.93637  2.04950  2.81454  2.64549  3.59541  5.56167  4.25329    178 - -
          2.68618  4.42225  2.77519  2.73123  3.46354  2.40513  3.72494  3.29354  2.67741  2.69355  4.24690  2.90347  2.73739  3.18146  2.89801  2.37887  2.77519  2.98518  4.58477  3.61503
          0.02015  4.31059  5.03294  0.61958  0.77255  0.48576  0.95510
    174   2.70006  5.10226  2.41055  1.63665  4.36643  3.43450  3.08586  3.85516  2.44206  3.03647  4.16056  2.91776  3.85506  2.78594  2.92982  2.67721  2.93529  3.46718  5.54307  3.42220    179 - -
          2.68618  4.42225  2.77519  2.73123  3.46354  2.40513  3.72494  3.29354  2.67741  2.69355  4.24690  2.90347  2.73739  3.18146  2.89801  2.37887  2.77519  2.98518  4.58477  3.61503
          0.02015  4.31059  5.03294  0.61958  0.77255  0.48576  0.95510
    175   1.80483  4.41677  3.45409  2.90986  3.71512  3.15333  3.90961  3.07343  2.87541  2.45763  3.65690  3.30559  2.93705  3.18954  3.25291  2.52484  2.67718  2.39524  5.12679  3.88038    180 - -
          2.68618  4.42225  2.77519  2.73123  3.46354  2.40513  3.72494  3.29354  2.67741  2.69355  4.24690  2.90347  2.73739  3.18146  2.89801  2.37887  2.77519  2.98518  4.58477  3.61503
          0.02015  4.31059  5.03294  0.61958  0.77255  0.48576  0.95510
    176   2.48886  4.75428  3.12126  2.62035  3.97056  3.50830  2.82823  3.39811  2.55546  2.70455  3.87940  3.10861  1.92829  2.83445  2.95875  2.76974  2.93951  3.10472  5.28694  3.97601    181 - -
          2.68618  4.42225  2.77519  2.73123  3.46354  2.40513  3.72494  3.29354  2.67741  2.69355  4.24690  2.90347  2.73739  3.18146  2.89801  2.37887  2.77519  2.98518  4.58477  3.61503
          0.08685  4.31059  2.66276  0.61958  0.77255  0.48576  0.95510
    177   2.07908  1.94020  3.87592  3.44217  4.11547  3.12930  4.32957  3.49136  3.38449  3.21060  4.06295  3.52855  2.88437  3.65787  3.66758  1.50489  2.80320  3.05755  5.51980  4.32793    182 - -
          2.68618  4.42225  2.77519  2.73123  3.46354  2.40513  3.72494  3.29354  2.67741  2.69355  4.24690  2.90347  2.73739  3.18146  2.89801  2.37887  2.77519  2.98518  4.58477  3.61503
          0.02152  4.24527  4.96762  0.61958  0.77255  0.50001  0.93274
    178   2.10680  4.70692  3.10307  2.61386  4.19474  3.35954  3.80844  3.61482  2.48670  3.22510  4.03772  2.84306  3.56645  2.97303  3.06913  1.75987  2.34041  3.24035  5.46329  4.14674    183 - -
          2.68618  4.42225  2.77519  2.73123  3.46354  2.40513  3.72494  3.29354  2.67741  2.69355  4.24690  2.90347  2.73739  3.18146  2.89801  2.37887  2.77519  2.98518  4.58477  3.61503
          0.10000  4.27907  2.50949  0.61958  0.77255  0.45980  0.99808
    179   2.64828  4.62130  3.22610  2.80021  4.00598  3.41278  3.89945  3.39535  2.50846  2.61954  3.96485  3.21914  3.93862  3.12168  3.03533  1.31050  2.96217  3.08571  5.35324  4.05644    184 - -
          2.68618  4.42225  2.77519  2.73123  3.46354  2.40513  3.72494  3.29354  2.67741  2.69355  4.24690  2.90347  2.73739  3.18146  2.89801  2.37887  2.77519  2.98518  4.58477  3.61503
          0.02173  4.23558  4.95793  0.61958  0.77255  0.58314  0.81677
    180   2.38937  4.11670  4.14959  3.56450  2.41958  3.77323  4.08699  2.37037  3.44261  2.03525  3.03140  3.76579  3.59944  3.65870  3.61700  3.06416  2.74392  1.80961  4.75058  3.56169    185 - -
          2.68618  4.42225  2.77519  2.73123  3.46354  2.40513  3.72494  3.29354  2.67741  2.69355  4.24690  2.90347  2.73739  3.18146  2.89801  2.37887  2.77519  2.98518  4.58477  3.61503
          0.02173  4.23558  4.95793  0.61958  0.77255  0.58314  0.81677
    181   2.22256  4.73078  3.03940  2.56304  4.17477  3.36079  3.32336  3.59818  2.59012  3.20442  4.01777  2.82379  3.33029  2.93472  3.03719  1.67445  2.70243  3.23183  5.44083  4.11756    186 - -
          2.68618  4.42225  2.77519  2.73123  3.46354  2.40513  3.72494  3.29354  2.67741  2.69355  4.24690  2.90347  2.73739  3.18146  2.89801  2.37887  2.77519  2.98518  4.58477  3.61503
          0.02173  4.23558  4.95793  0.61958  0.77255  0.58314  0.81677
    182   2.34918  4.50676  3.27788  2.84729  4.04838  3.30358  3.41397  3.47634  2.83184  3.14488  3.99791  3.23123  3.87983  3.18671  3.21173  1.27005  2.88583  2.81106  5.39998  4.11020    187 - -
          2.68618  4.42225  2.77519  2.73123  3.46354  2.40513  3.72494  3.29354  2.67741  2.69355  4.24690  2.90347  2.73739  3.18146  2.89801  2.37887  2.77519  2.98518  4.58477  3.61503
          0.02173  4.23558  4.95793  0.61958  0.77255  0.58314  0.81677
    183   2.16110  4.56653  3.22001  2.66183  3.76995  3.27795  3.74933  2.98518  2.38258  2.82051  3.67880  3.13424  3.89859  2.96953  2.85474  2.40378  2.71213  2.34156  5.13520  3.85688    188 - -
          2.68618  4.42225  2.77519  2.73123  3.46354  2.40513  3.72494  3.29354  2.67741  2.69355  4.24690  2.90347  2.73739  3.18146  2.89801  2.37887  2.77519  2.98518  4.58477  3.61503
          0.02173  4.23558  4.95793  0.61958  0.77255  0.58314  0.81677
    184   2.61446  4.70049  3.00614  2.62027  3.55109  2.75250  3.84636  3.57272  2.70813  3.21265  4.05142  1.50983  3.87927  3.03825  3.14239  2.69203  2.69175  3.21678  5.43623  4.10005    189 - -
          2.68619  4.42226  2.77510  2.73124  3.46355  2.40514  3.72496  3.29355  2.67742  2.69356  4.24650  2.90348  2.73741  3.18147  2.89802  2.37888  2.77521  2.98519  4.58478  3.61504
          0.36424  2.52887  1.48931  0.38833  1.13380  0.58314  0.81677
    185   2.85713  5.14367  3.01100  2.04016  4.52902  3.50617  3.59298  3.92376  1.59367  3.39563  4.21868  2.99710  3.90938  2.71960  2.04729  2.83150  3.05783  3.56575  5.49080  4.22039    191 - -
          2.68618  4.42225  2.77519  2.73123  3.46354  2.40513  3.72494  3.29354  2.67741  2.69355  4.24690  2.90347  2.73739  3.18146  2.89801  2.37887  2.77519  2.98518  4.58477  3.61503
          0.02790  3.98904  4.71139  0.61958  0.77255  0.43172  1.04809
    186   2.72322  5.14866  2.58102  2.34616  4.48587  3.40283  3.67157  3.95086  1.83332  3.46205  4.23764  2.07708  3.85149  2.79212  2.91033  2.39497  2.78739  3.54469  5.61947  4.22452    192 - -
          2.68618  4.42225  2.77519  2.73123  3.46354  2.40513  3.72494  3.29354  2.67741  2.69355  4.24690  2.90347  2.73739  3.18146  2.89801  2.37887  2.77519  2.98518  4.58477  3.61503
          0.09636  4.23558  2.55892  0.61958  0.77255  0.58314  0.81677
    187   2.44818  3.06208  3.40393  2.70770  4.00056  3.23397  4.02544  3.36017  2.94304  3.07557  3.93857  3.29215  3.84702  3.28291  3.29639  1.28866  2.83194  2.99969  5.37476  4.12481    193 - -
          2.68618  4.42225  2.77519  2.73123  3.46354  2.40513  3.72494  3.29354  2.67741  2.69355  4.24690  2.90347  2.73739  3.18146  2.89801  2.37887  2.77519  2.98518  4.58477  3.61503
          0.02340  4.16262  4.88497  0.61958  0.77255  0.66361  0.72358
    188   2.36680  4.22814  3.77031  3.20805  3.40680  3.65256  4.00664  2.24176  3.13511  2.19783  3.37256  3.53426  4.05558  3.41638  3.42893  2.25840  2.68382  1.97267  4.91264  3.69825    194 - -
          2.68618  4.42225  2.77519  2.73123  3.46354  2.40513  3.72494  3.29354  2.67741  2.69355  4.24690  2.90347  2.73739  3.18146  2.89801  2.37887  2.77519  2.98518  4.58477  3.61503
          0.02340  4.16262  4.88497  0.61958  0.77255  0.66361  0.72358
    189   2.48474  4.43842  3.32439  2.81160  3.92904  3.30975  3.89024  3.02408  2.78308  2.97876  3.83573  3.20410  2.47026  3.11703  3.17888  1.78557  2.43848  2.80918  5.29141  4.02562    195 - -
          2.68618  4.42225  2.77519  2.73123  3.46354  2.40513  3.72494  3.29354  2.67741  2.69355  4.24690  2.90347  2.73739  3.18146  2.89801  2.37887  2.77519  2.98518  4.58477  3.61503
          0.02340  4.16262  4.88497  0.61958  0.77255  0.66361  0.72358
    190   2.48031  4.45567  3.31797  2.76168  3.63956  3.52672  3.79330  2.75196  2.71871  2.54938  3.14420  2.45724  3.92400  3.05201  3.11058  2.76920  2.12513  2.69186  5.05249  3.79297    196 - -
          2.68618  4.42225  2.77519  2.73123  3.46354  2.40513  3.72494  3.29354  2.67741  2.69355  4.24690  2.90347  2.73739  3.18146  2.89801  2.37887  2.77519  2.98518  4.58477  3.61503
          0.02340  4.16262  4.88497  0.61958  0.77255  0.60463  0.79027
    191   2.43941  4.82141  3.01560  2.46525  4.06582  3.44838  2.70835  3.48081  2.26289  2.64885  3.89686  2.98183  3.38949  2.65621  2.87985  2.43077  2.73838  3.15820  5.32265  3.99225    197 - -
          2.68618  4.42225  2.77519  2.73123  3.46354  2.40513  3.72494  3.29354  2.67741  2.69355  4.24690  2.90347  2.73739  3.18146  2.89801  2.37887  2.77519  2.98518  4.58477  3.61503
          0.02269  4.19279  4.91514  0.61958  0.77255  0.63183  0.75848
    192   2.67494  4.97028  2.62090  2.12552  4.23603  2.43925  3.66429  3.66885  2.36114  3.24303  4.04594  2.91769  3.84114  2.66805  2.94397  2.67551  2.91280  2.44538  5.45876  4.09529    198 - -
          2.68618  4.42225  2.77519  2.73123  3.46354  2.40513  3.72494  3.29354  2.67741  2.69355  4.24690  2.90347  2.73739  3.18146  2.89801  2.37887  2.77519  2.98518  4.58477  3.61503
          0.02269  4.19279  4.91514  0.61958  0.77255  0.63183  0.75848
    193   1.81648  4.30919  3.61231  3.07270  3.60496  3.50539  3.99280  2.52839  3.01950  2.62376  3.55093  3.42004  2.83045  3.32308  3.35838  2.81044  2.65560  2.08301  5.07363  3.84531    199 - -
          2.68618  4.42225  2.77519  2.73123  3.46354  2.40513  3.72494  3.29354  2.67741  2.69355  4.24690  2.90347  2.73739  3.18146  2.89801  2.37887  2.77519  2.98518  4.58477  3.61503
          0.02269  4.19279  4.91514  0.61958  0.77255  0.63183  0.75848
    194   2.54535  4.38926  3.40978  2.90159  3.72037  3.41515  3.90766  3.06078  2.85520  1.91514  3.66420  3.28476  2.92062  3.18737  3.21819  2.08202  2.50631  2.79038  5.13636  3.88960    200 - -
          2.68618  4.42225  2.77519  2.73123  3.46354  2.40513  3.72494  3.29354  2.67741  2.69355  4.24690  2.90347  2.73739  3.18146  2.89801  2.37887  2.77519  2.98518  4.58477  3.61503
          0.04430  4.19279  3.56753  0.61958  0.77255  0.63183  0.75848
    195   2.53673  4.88336  3.04051  2.47177  4.15091  2.66691  3.63551  3.25996  2.09941  3.14508  3.68311  2.98470  3.85014  2.62604  2.21176  2.67753  2.88143  3.23288  5.35970  4.03374    201 - -
          2.68618  4.42225  2.77519  2.73123  3.46354  2.40513  3.72494  3.29354  2.67741  2.69355  4.24690  2.90347  2.73739  3.18146  2.89801  2.37887  2.77519  2.98518  4.58477  3.61503
          0.02318  4.17168  4.89402  0.61958  0.77255  0.55400  0.85483
    196   2.72609  5.20506  2.45571  2.24754  4.53007  2.85301  3.65354  4.00628  2.01894  3.49838  4.26412  2.02321  3.84139  2.76821  2.72363  2.68085  2.96428  3.58757  5.64261  4.23342    202 - -
          2.68618  4.42225  2.77519  2.73123  3.46354  2.40513  3.72494  3.29354  2.67741  2.69355  4.24690  2.90347  2.73739  3.18146  2.89801  2.37887  2.77519  2.98518  4.58477  3.61503
          0.02201  4.22302  4.94537  0.61958  0.77255  0.55606  0.85205
    197   2.28119  4.43213  3.36564  2.81290  3.64196  3.51382  3.82653  2.43705  2.77905  2.52884  3.58252  3.02910  3.53110  3.09964  3.16572  2.11338  2.55183  2.74693  5.05282  3.79994    203 - -
          2.68618  4.42225  2.77519  2.73123  3.46354  2.40513  3.72494  3.29354  2.67741  2.69355  4.24690  2.90347  2.73739  3.18146  2.89801  2.37887  2.77519  2.98518  4.58477  3.61503
          0.02157  4.24309  4.96544  0.61958  0.77255  0.57412  0.82828
    198   2.63848  2.74999  3.00193  2.00688  4.06090  3.19149  3.35410  3.47403  2.52218  3.08908  3.91263  2.89002  3.86335  2.87007  2.97409  2.25699  2.88434  3.15352  5.34242  4.01709    204 - -
          2.68618  4.42225  2.77519  2.73123  3.46354  2.40513  3.72494  3.29354  2.67741  2.69355  4.24690  2.90347  2.73739  3.18146  2.89801  2.37887  2.77519  2.98518  4.58477  3.61503
          0.02157  4.24309  4.96544  0.61958  0.77255  0.57412  0.82828
    199   2.10747  4.68271  3.11454  2.59078  4.06497  3.39149  3.76039  3.47363  2.47744  3.09893  3.92221  2.84987  2.83216  2.93227  3.02798  2.43825  2.13052  3.01234  5.35713  4.04663    205 - -
          2.68618  4.42225  2.77519  2.73123  3.46354  2.40513  3.72494  3.29354  2.67741  2.69355  4.24690  2.90347  2.73739  3.18146  2.89801  2.37887  2.77519  2.98518  4.58477  3.61503
          0.02157  4.24309  4.96544  0.61958  0.77255  0.57412  0.82828
    200   2.63934  4.19630  3.89800  3.33241  2.16103  3.68368  4.01278  2.59728  3.23998  2.02243  3.30209  3.61063  4.07909  3.49760  3.48885  2.42132  2.43523  2.31402  4.80000  3.57151    206 - -
          2.68618  4.42225  2.77519  2.73123  3.46354  2.40513  3.72494  3.29354  2.67741  2.69355  4.24690  2.90347  2.73739  3.18146  2.89801  2.37887  2.77519  2.98518  4.58477  3.61503
          0.08320  4.24309  2.72611  0.61958  0.77255  0.57412  0.82828
    201   2.82392  5.10020  2.94323  2.56312  4.44528  3.55423  3.64014  3.85023  1.60451  2.93631  4.16794  3.05362  3.93572  2.76557  1.83225  2.81564  3.03025  3.49732  5.48433  4.19527    207 - -
          2.68618  4.42225  2.77519  2.73123  3.46354  2.40513  3.72494  3.29354  2.67741  2.69355  4.24690  2.90347  2.73739  3.18146  2.89801  2.37887  2.77519  2.98518  4.58477  3.61503
          0.02292  4.18281  4.90516  0.61958  0.77255  0.64256  0.74643
    202   2.69000  5.02038  2.63444  1.66644  4.31310  3.39671  3.67071  3.73902  2.40348  3.31079  4.11021  2.90210  3.84126  2.80627  2.94841  2.68031  2.28208  3.08647  5.51562  4.14101    208 - -
          2.68618  4.42225  2.77519  2.73123  3.46354  2.40513  3.72494  3.29354  2.67741  2.69355  4.24690  2.90347  2.73739  3.18146  2.89801  2.37887  2.77519  2.98518  4.58477  3.61503
          0.02292  4.18281  4.90516  0.61958  0.77255  0.64256  0.74643
    203   2.62454  4.45846  3.29390  2.28340  2.25573  3.54228  3.78547  2.71428  2.64006  2.66059  3.55232  3.20930  3.26808  3.05945  3.11447  2.78942  2.85809  2.72924  5.00972  3.74109    209 - -
          2.68618  4.42225  2.77519  2.73123  3.46354  2.40513  3.72494  3.29354  2.67741  2.69355  4.24690  2.90347  2.73739  3.18146  2.89801  2.37887  2.77519  2.98518  4.58477  3.61503
          0.02292  4.18281  4.90516  0.61958  0.77255  0.64256  0.74643
    204   2.67130  4.18636  3.99174  3.42514  3.35084  3.76019  4.10507  2.01516  3.32360  2.18760  3.32328  3.43400  4.14308  3.58726  3.56380  2.82960  2.63849  1.58532  4.88663  3.68148    210 - -
          2.68618  4.42225  2.77519  2.73123  3.46354  2.40513  3.72494  3.29354  2.67741  2.69355  4.24690  2.90347  2.73739  3.18146  2.89801  2.37887  2.77519  2.98518  4.58477  3.61503
          0.02292  4.18281  4.90516  0.61958  0.77255  0.64256  0.74643
    205   2.73595  4.94732  3.04752  2.54511  4.32323  3.46843  3.69065  3.73646  2.00811  3.28976  4.10694  3.03692  2.00241  2.83291  2.41669  2.46187  2.97833  3.38286  5.46670  4.16264    211 - -
          2.68618  4.42225  2.77519  2.73123  3.46354  2.40513  3.72494  3.29354  2.67741  2.69355  4.24690  2.90347  2.73739  3.18146  2.89801  2.37887  2.77519  2.98518  4.58477  3.61503
          0.10831  4.18281  2.43732  0.61958  0.77255  0.64256  0.74643
    206   2.59806  4.69784  2.38100  2.50433  3.92298  3.43361  3.67658  3.03747  2.50730  2.82311  3.41530  3.00847  3.83955  2.85169  2.95541  2.05093  2.83788  2.98986  5.24213  3.92397    212 - -
          2.68618  4.42225  2.77519  2.73123  3.46354  2.40513  3.72494  3.29354  2.67741  2.69355  4.24690  2.90347  2.73739  3.18146  2.89801  2.37887  2.77519  2.98518  4.58477  3.61503
          0.02494  4.09944  4.82179  0.61958  0.77255  0.66938  0.71749
    207   2.59817  4.29393  3.51114  2.75931  3.42747  3.58650  3.84401  2.64320  2.74201  2.41108  2.52489  3.33893  3.18444  3.18792  3.21548  2.83751  2.83039  2.09854  4.88663  3.65753    213 - -
          2.68618  4.42225  2.77519  2.73123  3.46354  2.40513  3.72494  3.29354  2.67741  2.69355  4.24690  2.90347  2.73739  3.18146  2.89801  2.37887  2.77519  2.98518  4.58477  3.61503
          0.02420  4.12930  4.85165  0.61958  0.77255  0.69655  0.68976
    208   2.37508  4.75472  3.09929  2.58394  4.18337  3.39530  3.72317  3.55057  1.56190  3.17623  4.00451  3.05530  3.85776  2.88132  2.79511  2.51215  2.65026  3.02863  5.40478  4.10620    214 - -
          2.68618  4.42225  2.77519  2.73123  3.46354  2.40513  3.72494  3.29354  2.67741  2.69355  4.24690  2.90347  2.73739  3.18146  2.89801  2.37887  2.77519  2.98518  4.58477  3.61503
          0.02420  4.12930  4.85165  0.61958  0.77255  0.69655  0.68976
    209   2.49235  4.89405  2.85293  2.06708  4.15990  3.16112  3.61018  3.04805  2.24193  3.00787  3.95793  2.91967  3.80430  2.60650  2.75445  2.61511  2.66147  3.24137  5.37650  4.02170    215 - -
          2.68618  4.42225  2.77519  2.73123  3.46354  2.40513  3.72494  3.29354  2.67741  2.69355  4.24690  2.90347  2.73739  3.18146  2.89801  2.37887  2.77519  2.98518  4.58477  3.61503
          0.02420  4.12930  4.85165  0.61958  0.77255  0.69655  0.68976
    210   2.58689  4.19322  3.72300  3.15722  3.33877  2.82949  3.93664  2.60511  3.07640  2.12910  2.54279  3.48191  4.00639  3.35740  3.36311  2.76605  2.65322  2.08137  4.83038  3.61870    216 - -
          2.68618  4.42225  2.77519  2.73123  3.46354  2.40513  3.72494  3.29354  2.67741  2.69355  4.24690  2.90347  2.73739  3.18146  2.89801  2.37887  2.77519  2.98518  4.58477  3.61503
          0.15530  4.12930  2.05767  0.61958  0.77255  0.55666  0.85126
    211   2.34259  4.54864  3.00272  2.18703  3.74920  3.47338  3.72551  2.53399  2.61181  2.78539  3.65461  3.09303  3.87390  2.94420  3.03529  2.61234  2.83316  2.45369  5.12281  3.83975    217 - -
          2.68618  4.42225  2.77519  2.73123  3.46354  2.40513  3.72494  3.29354  2.67741  2.69355  4.24690  2.90347  2.73739  3.18146  2.89801  2.37887  2.77519  2.98518  4.58477  3.61503
          0.02527  4.08672  4.80907  0.61958  0.77255  0.52851  0.89034
    212   2.60756  5.09776  2.67639  2.14026  4.41327  3.39935  3.63095  3.87607  2.39146  3.39192  4.16104  2.06408  3.62481  2.74664  2.46823  2.64444  2.57224  3.47529  5.55451  4.16198    218 - -
          2.68618  4.42225  2.77519  2.73123  3.46354  2.40513  3.72494  3.29354  2.67741  2.69355  4.24690  2.90347  2.73739  3.18146  2.89801  2.37887  2.77519  2.98518  4.58477  3.61503
          0.02242  4.20464  4.92699  0.61958  0.77255  0.50031  0.93227
    213   2.64703  5.11538  2.49730  2.34817  4.44692  3.41861  3.16574  3.62551  2.07403  3.41197  4.16117  2.61839  3.81380  2.43593  2.45692  2.54815  2.78782  3.49908  5.55317  4.15610    219 - -
          2.68618  4.42225  2.77519  2.73123  3.46354  2.40513  3.72494  3.29354  2.67741  2.69355  4.24690  2.90347  2.73739  3.18146  2.89801  2.37887  2.77519  2.98518  4.58477  3.61503
          0.02113  4.26365  4.98600  0.61958  0.77255  0.54864  0.86213
    214   2.67160  4.91210  1.80408  2.45255  3.61891  3.39746  3.74104  3.68475  2.57223  3.28190  4.09380  2.97452  3.86659  2.89224  3.05096  2.04559  2.61769  3.32505  5.49910  4.13528    220 - -
          2.68618  4.42225  2.77519  2.73123  3.46354  2.40513  3.72494  3.29354  2.67741  2.69355  4.24690  2.90347  2.73739  3.18146  2.89801  2.37887  2.77519  2.98518  4.58477  3.61503
          0.05490  4.26365  3.23516  0.61958  0.77255  0.54864  0.86213
    215   2.33101  4.77254  2.87149  2.15021  3.30241  3.26014  3.66872  3.25695  2.48272  2.92304  3.84820  3.00430  3.85000  2.82984  2.78062  2.46541  2.63176  2.98449  5.28542  3.96107    221 - -
          2.68618  4.42225  2.77519  2.73123  3.46354  2.40513  3.72494  3.29354  2.67741  2.69355  4.24690  2.90347  2.73739  3.18146  2.89801  2.37887  2.77519  2.98518  4.58477  3.61503
          0.08683  4.23059  2.67907  0.61958  0.77255  0.52010  0.90254
    216   2.46074  3.97512  3.10885  2.55675  3.95337  3.43095  3.70928  3.35504  2.33348  2.98954  3.82092  2.68605  3.47100  2.88652  2.98456  2.21072  2.34755  2.84067  5.26271  3.95506    222 - -
          2.68618  4.42225  2.77519  2.73123  3.46354  2.40513  3.72494  3.29354  2.67741  2.69355  4.24690  2.90347  2.73739  3.18146  2.89801  2.37887  2.77519  2.98518  4.58477  3.61503
          0.02248  4.20225  4.92459  0.61958  0.77255  0.49859  0.93494
    217   2.63062  4.83317  2.84013  2.37093  4.07286  3.45795  3.66530  3.18604  2.46634  3.09295  3.90538  2.29957  3.34810  2.81536  2.93048  2.45830  2.66158  2.71741  5.33679  3.59871    223 - -
          2.68618  4.42225  2.77519  2.73123  3.46354  2.40513  3.72494  3.29354  2.67741  2.69355  4.24690  2.90347  2.73739  3.18146  2.89801  2.37887  2.77519  2.98518  4.58477  3.61503
          0.02113  4.26365  4.98600  0.61958  0.77255  0.54864  0.86213
    218   2.71046  5.20661  2.12497  1.90712  4.53038  3.22770  3.65235  4.01302  2.31893  3.50289  4.26003  2.61561  3.83689  2.58318  2.93638  2.39699  2.94893  3.26320  5.64690  4.22886    224 - -
          2.68618  4.42225  2.77519  2.73123  3.46354  2.40513  3.72494  3.29354  2.67741  2.69355  4.24690  2.90347  2.73739  3.18146  2.89801  2.37887  2.77519  2.98518  4.58477  3.61503
          0.02113  4.26365  4.98600  0.61958  0.77255  0.54864  0.86213
    219   2.48526  3.87474  3.40699  2.85685  3.70997  3.46669  3.87120  3.06313  2.82015  2.77248  3.22974  2.85196  3.92324  3.14008  3.20485  1.69190  2.67467  2.53879  5.11556  3.86391    225 - -
          2.68618  4.42225  2.77519  2.73123  3.46354  2.40513  3.72494  3.29354  2.67741  2.69355  4.24690  2.90347  2.73739  3.18146  2.89801  2.37887  2.77519  2.98518  4.58477  3.61503
          0.02113  4.26365  4.98600  0.61958  0.77255  0.54864  0.86213
    220   2.41639  4.53757  3.25055  2.61048  2.88261  3.20424  3.42936  3.08756  2.66591  2.76502  3.35735  3.15971  3.06465  2.74042  3.08027  2.59375  2.85492  2.83103  5.09056  3.01871    226 - -
          2.68618  4.42225  2.77519  2.73123  3.46354  2.40513  3.72494  3.29354  2.67741  2.69355  4.24690  2.90347  2.73739  3.18146  2.89801  2.37887  2.77519  2.98518  4.58477  3.61503
          0.02113  4.26365  4.98600  0.61958  0.77255  0.44836  1.01797
    221   2.45536  4.78147  2.89576  2.18589  4.00447  3.48746  3.69894  3.04171  2.24882  2.94255  3.85916  3.03622  3.87867  2.86442  2.97015  2.52301  2.87744  2.29987  5.29856  3.97818    227 - -
          2.68618  4.42225  2.77519  2.73123  3.46354  2.40513  3.72494  3.29354  2.67741  2.69355  4.24690  2.90347  2.73739  3.18146  2.89801  2.37887  2.77519  2.98518  4.58477  3.61503
          0.02015  4.31059  5.03294  0.61958  0.77255  0.48576  0.95510
    222   2.57466  5.10936  2.34865  2.36468  4.42654  3.42969  3.63720  3.89238  2.28713  3.40268  4.16290  2.75876  3.48014  2.52918  2.66480  2.64459  2.10127  3.48604  5.56020  4.16650    228 - -
          2.68618  4.42225  2.77519  2.73123  3.46354  2.40513  3.72494  3.29354  2.67741  2.69355  4.24690  2.90347  2.73739  3.18146  2.89801  2.37887  2.77519  2.98518  4.58477  3.61503
          0.02015  4.31059  5.03294  0.61958  0.77255  0.48576  0.95510
    223   2.58853  4.77990  2.40422  2.37651  3.99876  3.49388  3.72393  2.98846  2.55666  3.02389  3.86222  3.04735  3.89591  2.59469  3.00937  2.72527  2.90098  2.06300  5.30715  3.98932    229 - -
          2.68618  4.42225  2.77519  2.73123  3.46354  2.40513  3.72494  3.29354  2.67741  2.69355  4.24690  2.90347  2.73739  3.18146  2.89801  2.37887  2.77519  2.98518  4.58477  3.61503
          0.02015  4.31059  5.03294  0.61958  0.77255  0.48576  0.95510
    224   2.43671  5.14449  2.70408  1.85742  4.46658  2.85502  3.64220  3.93805  2.02918  3.43937  4.19662  2.90048  3.83868  2.55930  2.88500  2.65188  2.91854  3.28992  5.58989  4.18904    230 - -
          2.68618  4.42225  2.77519  2.73123  3.46354  2.40513  3.72494  3.29354  2.67741  2.69355  4.24690  2.90347  2.73739  3.18146  2.89801  2.37887  2.77519  2.98518  4.58477  3.61503
          0.02015  4.31059  5.03294  0.61958  0.77255  0.48576  0.95510
    225   2.64665  4.98139  2.57957  2.23246  4.26058  3.00285  3.37372  3.70244  2.41400  2.57438  4.04118  2.94541  3.07681  2.76899  2.77860  2.52941  2.73311  3.12424  5.45630  4.08894    231 - -
          2.68618  4.42225  2.77519  2.73123  3.46354  2.40513  3.72494  3.29354  2.67741  2.69355  4.24690  2.90347  2.73739  3.18146  2.89801  2.37887  2.77519  2.98518  4.58477  3.61503
          0.02015  4.31059  5.03294  0.61958  0.77255  0.48576  0.95510
    226   2.65746  4.91994  3.00512  2.08467  4.17945  3.07082  3.66420  2.59694  2.15571  3.18554  3.56864  2.81678  3.85942  2.51945  2.89307  2.67353  2.88793  3.26358  5.40537  4.05849    232 - -
          2.68618  4.42225  2.77519  2.73123  3.46354  2.40513  3.72494  3.29354  2.67741  2.69355  4.24690  2.90347  2.73739  3.18146  2.89801  2.37887  2.77519  2.98518  4.58477  3.61503
          0.10217  4.31059  2.48058  0.61958  0.77255  0.48576  0.95510
    227   2.39262  5.01782  2.91148  2.40744  4.35831  2.56190  3.65003  3.80472  2.11766  3.33854  4.11925  2.31639  3.84051  2.77203  2.55818  2.52608  2.90756  3.41868  5.51210  4.14698    233 - -
          2.68618  4.42225  2.77519  2.73123  3.46354  2.40513  3.72494  3.29354  2.67741  2.69355  4.24690  2.90347  2.73739  3.18146  2.89801  2.37887  2.77519  2.98518  4.58477  3.61503
          0.02185  4.23028  4.95262  0.61958  0.77255  0.42601  1.05875
    228   2.92694  5.40346  1.87598  2.30451  4.78700  3.37342  3.85501  4.29147  2.78381  3.79556  4.60441  1.39320  3.36870  3.00373  3.33588  2.60314  3.21214  3.85346  5.95534  4.49448    234 - -
          2.68618  4.42225  2.77519  2.73123  3.46354  2.40513  3.72494  3.29354  2.67741  2.69355  4.24690  2.90347  2.73739  3.18146  2.89801  2.37887  2.77519  2.98518  4.58477  3.61503
          0.02015  4.31059  5.03294  0.61958  0.77255  0.48576  0.95510
    229   2.72311  5.20012  2.66049  2.24688  4.53094  3.18170  3.32259  4.00503  2.22007  3.49276  4.25132  2.66897  3.85673  1.74464  2.78220  2.68271  2.95655  3.58452  5.63107  4.22966    235 - -
          2.68618  4.42225  2.77519  2.73123  3.46354  2.40513  3.72494  3.29354  2.67741  2.69355  4.24690  2.90347  2.73739  3.18146  2.89801  2.37887  2.77519  2.98518  4.58477  3.61503
          0.02015  4.31059  5.03294  0.61958  0.77255  0.48576  0.95510
    230   2.83379  5.33699  2.37999  1.81254  4.66483  3.42667  3.72553  4.14632  1.53829  3.62734  4.40372  2.78383  3.90425  2.84689  2.98442  2.77344  2.95841  3.72223  5.76358  4.34403    236 - -
          2.68618  4.42225  2.77519  2.73123  3.46354  2.40513  3.72494  3.29354  2.67741  2.69355  4.24690  2.90347  2.73739  3.18146  2.89801  2.37887  2.77519  2.98518  4.58477  3.61503
          0.02015  4.31059  5.03294  0.61958  0.77255  0.48576  0.95510
    231   2.64157  4.56659  3.03802  2.51501  3.73994  3.54428  3.76929  2.91488  2.44719  2.05634  2.72047  3.16752  3.53899  2.99993  2.91060  2.76864  2.87270  2.86022  5.11731  3.84368    237 - -
          2.68618  4.42225  2.77519  2.73123  3.46354  2.40513  3.72494  3.29354  2.67741  2.69355  4.24690  2.90347  2.73739  3.18146  2.89801  2.37887  2.77519  2.98518  4.58477  3.61503
          0.02015  4.31059  5.03294  0.61958  0.77255  0.48576  0.95510
    232   2.86701  5.38321  1.75200  1.60583  4.70938  3.05037  3.77567  4.20346  2.64716  3.69660  4.48257  2.86235  3.91274  2.90750  3.18546  2.52084  2.63643  3.77383  5.85078  4.40100    238 - -
          2.68618  4.42225  2.77519  2.73123  3.46354  2.40513  3.72494  3.29354  2.67741  2.69355  4.24690  2.90347  2.73739  3.18146  2.89801  2.37887  2.77519  2.98518  4.58477  3.61503
          0.02015  4.31059  5.03294  0.61958  0.77255  0.48576  0.95510
    233   2.67316  5.01809  2.98524  2.42981  4.31594  3.05728  3.64663  3.09145  1.99320  3.29890  4.08032  2.46466  3.50473  2.76746  2.31525  2.55156  2.90248  3.38490  5.48071  4.11972    239 - -
          2.68618  4.42225  2.77519  2.73123  3.46354  2.40513  3.72494  3.29354  2.67741  2.69355  4.24690  2.90347  2.73739  3.18146  2.89801  2.37887  2.77519  2.98518  4.58477  3.61503
          0.02015  4.31059  5.03294  0.61958  0.77255  0.48576  0.95510
    234   2.58688  5.05451  2.61970  2.19728  4.35370  3.43283  3.64899  3.80803  2.41791  2.74614  4.11571  2.42348  3.04795  2.76684  2.90431  2.27154  2.78041  3.42177  5.52218  4.13892    240 - -
          2.68618  4.42225  2.77519  2.73123  3.46354  2.40513  3.72494  3.29354  2.67741  2.69355  4.24690  2.90347  2.73739  3.18146  2.89801  2.37887  2.77519  2.98518  4.58477  3.61503
          0.02015  4.31059  5.03294  0.61958  0.77255  0.48576  0.95510
    235   2.36626  5.31458  1.47502  2.32381  4.72706  3.04862  3.83138  4.21880  2.73511  3.72860  4.52648  2.12650  3.92535  2.97429  3.27687  2.59970  3.15130  3.78041  5.89331  4.44915    241 - -
          2.68618  4.42225  2.77519  2.73123  3.46354  2.40513  3.72494  3.29354  2.67741  2.69355  4.24690  2.90347  2.73739  3.18146  2.89801  2.37887  2.77519  2.98518  4.58477  3.61503
          0.04941  4.31059  3.35853  0.61958  0.77255  0.48576  0.95510
    236   2.38158  4.76213  3.08164  2.52792  3.71993  2.55863  3.70045  3.42679  2.51602  3.04742  3.87064  2.78775  3.21698  2.86454  2.57817  2.67862  2.48816  2.88951  5.30770  3.98742    242 - -
          2.68618  4.42225  2.77519  2.73123  3.46354  2.40513  3.72494  3.29354  2.67741  2.69355  4.24690  2.90347  2.73739  3.18146  2.89801  2.37887  2.77519  2.98518  4.58477  3.61503
          0.02074  4.28192  5.00427  0.61958  0.77255  0.52499  0.89542
    237   2.64101  4.50143  3.32839  2.76229  3.66523  3.56244  3.78944  2.67075  2.09096  2.72303  3.59756  3.01207  3.94536  3.04487  2.95081  2.79496  2.65607  2.17265  5.06094  3.31819    243 - -
          2.68618  4.42225  2.77519  2.73123  3.46354  2.40513  3.72494  3.29354  2.67741  2.69355  4.24690  2.90347  2.73739  3.18146  2.89801  2.37887  2.77519  2.98518  4.58477  3.61503
          0.02074  4.28192  5.00427  0.61958  0.77255  0.52499  0.89542
    238   2.51691  4.86709  3.02398  2.39108  4.11527  3.46527  2.82199  3.27171  2.44595  3.12885  3.55338  2.99069  3.85675  2.02451  2.90221  2.50004  2.75119  3.20496  5.36256  4.02464    244 - -
          2.68618  4.42225  2.77519  2.73123  3.46354  2.40513  3.72494  3.29354  2.67741  2.69355  4.24690  2.90347  2.73739  3.18146  2.89801  2.37887  2.77519  2.98518  4.58477  3.61503
          0.14379  4.28192  2.11932  0.61958  0.77255  0.52499  0.89542
    239   2.53950  4.27050  3.62366  3.06429  3.43230  3.61261  3.92014  2.12384  2.83807  2.23029  3.39880  3.42772  4.00839  3.29034  3.29117  2.69764  2.09159  2.43932  4.90852  3.68648    245 - -
          2.68618  4.42225  2.77519  2.73123  3.46354  2.40513  3.72494  3.29354  2.67741  2.69355  4.24690  2.90347  2.73739  3.18146  2.89801  2.37887  2.77519  2.98518  4.58477  3.61503
          0.15283  4.16155  2.07039  0.61958  0.77255  0.66471  0.72242
    240   2.47631  4.43365  3.25202  2.69359  3.27629  3.47833  3.73061  2.85302  2.64783  2.66567  3.54276  3.14569  3.87255  2.79561  2.84831  2.09601  2.80182  2.50974  5.00669  3.74287    246 - -
          2.68618  4.42231  2.77525  2.73129  3.46360  2.40519  3.72500  3.29360  2.67737  2.69352  4.24696  2.90353  2.73745  3.18107  2.89807  2.37866  2.77525  2.98524  4.58483  3.61509
          0.68342  0.91487  2.35868  0.16194  1.90042  0.69516  0.69113
    241   2.73852  5.17370  1.83682  2.22521  4.49983  3.29767  3.65454  3.96930  1.96768  3.48739  4.28618  2.64410  3.80448  2.79142  2.97007  2.58152  2.85564  3.56674  5.65243  4.23813    248 - -
          2.68618  4.42225  2.77519  2.73123  3.46354  2.40513  3.72494  3.29354  2.67741  2.69355  4.24690  2.90347  2.73739  3.18146  2.89801  2.37887  2.77519  2.98518  4.58477  3.61503
          0.02762  3.99867  4.72102  0.61958  0.77255  0.70811  0.67840
    242   2.40694  3.53789  3.22352  2.68148  3.68830  3.42643  3.74581  3.06982  2.65532  2.75091  3.61559  2.29159  3.57899  2.98684  3.05956  2.57705  2.68938  2.80038  5.07206  3.06603    249 - -
          2.68618  4.42225  2.77519  2.73123  3.46354  2.40513  3.72494  3.29354  2.67741  2.69355  4.24690  2.90347  2.73739  3.18146  2.89801  2.37887  2.77519  2.98518  4.58477  3.61503
          0.02599  4.05874  4.78109  0.61958  0.77255  0.75966  0.63079
    243   2.79243  5.23427  1.91748  1.99601  4.58837  2.15002  3.72705  4.07122  2.64333  3.59461  4.40529  2.77295  3.82975  2.87616  3.18568  2.28725  3.06948  3.65660  5.77266  4.33131    250 - -
          2.68618  4.42225  2.77519  2.73123  3.46354  2.40513  3.72494  3.29354  2.67741  2.69355  4.24690  2.90347  2.73739  3.18146  2.89801  2.37887  2.77519  2.98518  4.58477  3.61503
          0.02599  4.05874  4.78109  0.61958  0.77255  0.75966  0.63079
    244   2.60251  4.66416  3.09953  2.54584  3.89769  3.44224  2.89427  3.29883  2.44323  2.93279  3.50005  3.03341  3.84356  2.84734  2.58980  2.45609  2.16704  3.00511  5.19994  3.90212    251 - -
          2.68618  4.42225  2.77519  2.73123  3.46354  2.40513  3.72494  3.29354  2.67741  2.69355  4.24690  2.90347  2.73739  3.18146  2.89801  2.37887  2.77519  2.98518  4.58477  3.61503
          0.02599  4.05874  4.78109  0.61958  0.77255  0.75966  0.63079
    245   2.39464  2.96918  3.71769  3.21780  3.69035  3.25339  4.08362  2.91308  3.13075  2.59036  3.66631  3.43516  3.85843  3.43391  3.42849  1.51785  2.77402  2.41840  5.15560  3.92897    252 - -
          2.68618  4.42225  2.77519  2.73123  3.46354  2.40513  3.72494  3.29354  2.67741  2.69355  4.24690  2.90347  2.73739  3.18146  2.89801  2.37887  2.77519  2.98518  4.58477  3.61503
          0.02599  4.05874  4.78109  0.61958  0.77255  0.75966  0.63079
    246   2.76656  5.13728  2.77492  2.15243  4.45730  3.41854  2.46427  3.90502  1.83946  3.40661  4.20686  2.56133  3.85573  2.75055  2.65488  2.73358  2.99243  3.52620  5.54138  4.19118    253 - -
          2.68618  4.42225  2.77519  2.73123  3.46354  2.40513  3.72494  3.29354  2.67741  2.69355  4.24690  2.90347  2.73739  3.18146  2.89801  2.37887  2.77519  2.98518  4.58477  3.61503
          0.02599  4.05874  4.78109  0.61958  0.77255  0.75966  0.63079
    247   2.33930  4.84225  2.64826  2.04495  3.55921  3.21662  3.61694  3.52640  2.41763  3.11629  3.92184  2.82253  3.79589  2.76034  2.89005  2.48470  2.83107  2.97072  5.34596  3.99686    254 - -
          2.68618  4.42225  2.77519  2.73123  3.46354  2.40513  3.72494  3.29354  2.67741  2.69355  4.24690  2.90347  2.73739  3.18146  2.89801  2.37887  2.77519  2.98518  4.58477  3.61503
          0.02599  4.05874  4.78109  0.61958  0.77255  0.75966  0.63079
    248   2.61732  4.85967  2.36028  2.37650  4.24594  2.85379  3.69751  3.68734  2.53894  2.96349  4.08124  2.76171  3.80180  2.85080  3.01833  1.84191  2.89449  3.31369  5.48664  4.12441    255 - -
          2.68618  4.42225  2.77519  2.73123  3.46354  2.40513  3.72494  3.29354  2.67741  2.69355  4.24690  2.90347  2.73739  3.18146  2.89801  2.37887  2.77519  2.98518  4.58477  3.61503
          0.02599  4.05874  4.78109  0.61958  0.77255  0.75966  0.63079
    249   2.58756  3.30933  2.85323  2.49247  3.90315  3.43341  3.64550  3.30452  2.05310  2.93597  3.76987  2.87116  3.82549  2.82039  2.81711  2.65131  2.67017  3.00757  5.20691  3.33399    256 - -
          2.68618  4.42225  2.77519  2.73123  3.46354  2.40513  3.72494  3.29354  2.67741  2.69355  4.24690  2.90347  2.73739  3.18146  2.89801  2.37887  2.77519  2.98518  4.58477  3.61503
          0.02599  4.05874  4.78109  0.61958  0.77255  0.75966  0.63079
    250   2.69087  4.32471  3.76966  3.23605  3.33542  3.67159  4.04585  2.55768  3.10063  1.50222  2.96480  3.56498  4.09050  3.43169  3.38168  2.32537  2.95559  2.42468  4.94261  3.70778    257 - -
          2.68618  4.42225  2.77519  2.73123  3.46354  2.40513  3.72494  3.29354  2.67741  2.69355  4.24690  2.90347  2.73739  3.18146  2.89801  2.37887  2.77519  2.98518  4.58477  3.61503
          0.02599  4.05874  4.78109  0.61958  0.77255  0.75966  0.63079
    251   2.95025  5.52824  1.62454  1.37303  4.82850  2.97454  3.78035  4.34787  2.78254  3.83839  4.67664  2.71460  3.86495  2.94098  3.37635  2.83711  3.23549  3.91281  5.99352  4.48952    258 - -
          2.68618  4.42225  2.77519  2.73123  3.46354  2.40513  3.72494  3.29354  2.67741  2.69355  4.24690  2.90347  2.73739  3.18146  2.89801  2.37887  2.77519  2.98518  4.58477  3.61503
          0.04996  4.05874  3.45903  0.61958  0.77255  0.75966  0.63079
    252   2.59585  4.70872  2.77866  2.47345  4.03046  3.34723  3.71047  2.93069  2.55203  3.06930  3.90971  1.88914  3.82067  2.88967  2.99516  2.49103  2.73725  3.09114  5.33214  4.00673    259 - -
          2.68618  4.42225  2.77519  2.73123  3.46354  2.40513  3.72494  3.29354  2.67741  2.69355  4.24690  2.90347  2.73739  3.18146  2.89801  2.37887  2.77519  2.98518  4.58477  3.61503
          0.02661  4.03540  4.75774  0.61958  0.77255  0.73835  0.64990
    253   2.60516  4.50419  3.23983  2.80060  2.94253  3.41011  3.41905  3.22810  2.78380  2.87129  3.78177  3.20472  3.90853  3.12716  3.15502  1.51076  2.90468  2.94723  4.87122  3.41229    260 - -
          2.68618  4.42225  2.77519  2.73123  3.46354  2.40513  3.72494  3.29354  2.67741  2.69355  4.24690  2.90347  2.73739  3.18146  2.89801  2.37887  2.77519  2.98518  4.58477  3.61503
          0.02599  4.05874  4.78109  0.61958  0.77255  0.75966  0.63079
    254   2.56700  3.24523  2.94150  2.69487  3.27584  3.20764  3.48306  2.96189  2.66599  2.65066  2.97515  3.01229  3.87733  2.98927  2.94490  2.63550  2.65127  2.71493  4.99013  3.72908    261 - -
          2.68618  4.42225  2.77519  2.73123  3.46354  2.40513  3.72494  3.29354  2.67741  2.69355  4.24690  2.90347  2.73739  3.18146  2.89801  2.37887  2.77519  2.98518  4.58477  3.61503
          0.02599  4.05874  4.78109  0.61958  0.77255  0.75966  0.63079
    255   2.30554  4.78522  2.97904  2.43998  4.05577  3.40344  3.62805  3.46966  2.23984  2.95277  3.88476  2.95278  3.23321  2.40482  2.84603  2.36347  2.82989  3.00226  5.30759  3.97833    262 - -
          2.68618  4.42225  2.77519  2.73123  3.46354  2.40513  3.72494  3.29354  2.67741  2.69355  4.24690  2.90347  2.73739  3.18146  2.89801  2.37887  2.77519  2.98518  4.58477  3.61503
          0.02599  4.05874  4.78109  0.61958  0.77255  0.61976  0.77234
    256   2.61889  4.44846  3.32059  2.76768  3.02199  3.54181  3.07357  2.97514  2.70950  2.09001  3.54406  3.20937  3.92739  2.65697  3.08867  2.40521  2.85085  2.73653  4.93575  3.62891    263 - -
          2.68618  4.42225  2.77519  2.73123  3.46354  2.40513  3.72494  3.29354  2.67741  2.69355  4.24690  2.90347  2.73739  3.18146  2.89801  2.37887  2.77519  2.98518  4.58477  3.61503
          0.06344  4.13937  3.08916  0.61958  0.77255  0.68682  0.69951
    257   2.58648  4.36687  3.37010  2.80602  2.85271  3.53699  2.79148  2.87956  2.59651  2.57861  2.75841  3.23392  3.91868  2.96801  3.11549  2.59749  2.81784  2.56327  4.92316  3.66702    264 - -
          2.68618  4.42225  2.77519  2.73123  3.46354  2.40513  3.72494  3.29354  2.67741  2.69355  4.24690  2.90347  2.73739  3.18146  2.89801  2.37887  2.77519  2.98518  4.58477  3.61503
          0.02491  4.10084  4.82318  0.61958  0.77255  0.72303  0.66413
    258   2.65282  5.01769  2.90650  1.93233  4.32442  3.41566  3.02240  3.76763  2.04348  3.29384  3.63081  2.90504  3.81356  2.49453  2.72351  2.63868  2.79071  3.38947  5.45975  4.10010    265 - -
          2.68618  4.42225  2.77519  2.73123  3.46354  2.40513  3.72494  3.29354  2.67741  2.69355  4.24690  2.90347  2.73739  3.18146  2.89801  2.37887  2.77519  2.98518  4.58477  3.61503
          0.02491  4.10084  4.82318  0.61958  0.77255  0.65232  0.73572
    259   2.62623  4.55786  3.22888  2.52748  3.73855  3.51808  3.73175  2.87735  2.01842  2.28917  3.64361  3.13591  3.63636  2.95366  2.96490  2.74970  2.85595  2.51231  5.10855  3.83721    266 - -
          2.68618  4.42225  2.77519  2.73123  3.46354  2.40513  3.72494  3.29354  2.67741  2.69355  4.24690  2.90347  2.73739  3.18146  2.89801  2.37887  2.77519  2.98518  4.58477  3.61503
          0.02395  4.13937  4.86172  0.61958  0.77255  0.68682  0.69951
    260   2.35327  4.36951  3.43162  2.86571  3.31949  3.57140  3.81914  2.82937  2.33555  1.92452  3.16915  3.28520  3.65496  3.12389  3.14821  2.81747  2.84497  2.61351  4.94824  3.70892    267 - -
          2.68618  4.42225  2.77519  2.73123  3.46354  2.40513  3.72494  3.29354  2.67741  2.69355  4.24690  2.90347  2.73739  3.18146  2.89801  2.37887  2.77519  2.98518  4.58477  3.61503
          0.02395  4.13937  4.86172  0.61958  0.77255  0.56396  0.84153
    261   2.37675  4.34105  3.29124  2.90031  2.95447  3.56085  3.84328  2.73399  2.85901  2.56954  3.46254  3.30803  2.54332  3.16410  3.21938  2.71487  2.67410  2.24967  4.94336  3.70541    268 - -
          2.68618  4.42225  2.77519  2.73123  3.46354  2.40513  3.72494  3.29354  2.67741  2.69355  4.24690  2.90347  2.73739  3.18146  2.89801  2.37887  2.77519  2.98518  4.58477  3.61503
          0.02242  4.20464  4.92699  0.61958  0.77255  0.61878  0.77349
    262   2.70249  5.12525  2.83232  2.29748  4.44723  3.42304  3.29039  3.90517  2.18499  3.41018  4.18250  2.55207  3.44722  1.88836  2.79401  2.51934  2.93323  3.50594  5.55990  4.17999    269 - -
          2.68618  4.42225  2.77519  2.73123  3.46354  2.40513  3.72494  3.29354  2.67741  2.69355  4.24690  2.90347  2.73739  3.18146  2.89801  2.37887  2.77519  2.98518  4.58477  3.61503
          0.02242  4.20464  4.92699  0.61958  0.77255  0.61878  0.77349
    263   2.44631  4.89913  2.92096  2.42500  4.27865  2.96489  3.67437  3.72160  2.45771  3.28245  4.06927  2.44609  3.43298  2.48834  2.93040  2.17945  2.47751  3.33761  5.48116  4.12020    270 - -
          2.68618  4.42225  2.77519  2.73123  3.46354  2.40513  3.72494  3.29354  2.67741  2.69355  4.24690  2.90347  2.73739  3.18146  2.89801  2.37887  2.77519  2.98518  4.58477  3.61503
          0.02242  4.20464  4.92699  0.61958  0.77255  0.61878  0.77349
    264   2.56731  5.02024  2.64163  1.93791  4.31344  3.40721  3.62842  3.76256  2.14768  3.30461  4.08325  2.89931  3.43128  2.74990  2.88237  2.51107  2.88214  2.66337  5.48973  4.11046    271 - -
          2.68642  4.42151  2.77404  2.73122  3.46328  2.40534  3.72561  3.29339  2.67729  2.69330  4.24727  2.90325  2.73735  3.18165  2.89847  2.37905  2.77478  2.98572  4.58543  3.61569
          0.42829  1.07550  4.92699  2.20840  0.11640  0.61878  0.77349
    265   2.80842  5.24330  2.34918  1.47222  4.58563  2.44346  3.74962  4.05771  2.62164  3.58328  4.38290  2.84691  3.87538  2.88994  3.14492  2.75872  2.58189  3.64921  5.75877  4.33237    289 - -
          2.68618  4.42225  2.77519  2.73123  3.46354  2.40513  3.72494  3.29354  2.67741  2.69355  4.24690  2.90347  2.73739  3.18146  2.89801  2.37887  2.77519  2.98518  4.58477  3.61503
          0.02242  4.20464  4.92699  0.61958  0.77255  0.50031  0.93227
    266   2.66784  4.26508  3.82393  3.25914  3.39020  3.69644  4.03682  2.50241  3.17394  2.36470  1.96493  3.58015  3.20957  3.45458  3.45703  2.97910  2.33218  2.19671  4.91650  3.71061    290 - -
          2.68618  4.42225  2.77519  2.73123  3.46354  2.40513  3.72494  3.29354  2.67741  2.69355  4.24690  2.90347  2.73739  3.18146  2.89801  2.37887  2.77519  2.98518  4.58477  3.61503
          0.02113  4.26365  4.98600  0.61958  0.77255  0.54864  0.86213
    267   2.67457  5.02228  2.92256  2.34780  4.31736  3.44296  2.81592  3.76035  2.33300  3.30324  4.08717  2.93980  3.64630  2.12705  2.84187  2.41635  2.34053  3.38824  5.48701  4.12194    291 - -
          2.68618  4.42225  2.77519  2.73123  3.46354  2.40513  3.72494  3.29354  2.67741  2.69355  4.24690  2.90347  2.73739  3.18146  2.89801  2.37887  2.77519  2.98518  4.58477  3.61503
          0.02113  4.26365  4.98600  0.61958  0.77255  0.44836  1.01797
    268   2.05948  4.86514  2.89610  2.32867  4.11249  2.92731  3.48868  3.53214  2.49209  3.13239  3.94450  2.99663  3.86672  2.83723  2.95835  2.27448  2.80032  3.20467  5.37332  3.06879    292 - -
          2.68618  4.42225  2.77519  2.73123  3.46354  2.40513  3.72494  3.29354  2.67741  2.69355  4.24690  2.90347  2.73739  3.18146  2.89801  2.37887  2.77519  2.98518  4.58477  3.61503
          0.02015  4.31059  5.03294  0.61958  0.77255  0.48576  0.95510
    269   2.31922  4.45410  3.37966  2.82185  3.64561  3.54569  3.83459  3.01033  2.78935  2.71007  2.76862  2.77046  3.39435  3.10822  3.17810  2.50488  2.46857  2.27990  5.05696  3.80359    293 - -
          2.68618  4.42225  2.77519  2.73123  3.46354  2.40513  3.72494  3.29354  2.67741  2.69355  4.24690  2.90347  2.73739  3.18146  2.89801  2.37887  2.77519  2.98518  4.58477  3.61503
          0.02015  4.31059  5.03294  0.61958  0.77255  0.48576  0.95510
    270   2.80503  5.28086  2.30031  2.34850  4.61083  2.97685  3.71173  4.08665  2.04175  3.57596  4.35147  2.90282  3.89579  1.68856  2.94801  2.75425  3.04615  3.66939  5.71666  4.30843    294 - -
          2.68618  4.42225  2.77519  2.73123  3.46354  2.40513  3.72494  3.29354  2.67741  2.69355  4.24690  2.90347  2.73739  3.18146  2.89801  2.37887  2.77519  2.98518  4.58477  3.61503
          0.02015  4.31059  5.03294  0.61958  0.77255  0.48576  0.95510
    271   2.66227  5.00981  2.94208  2.31665  4.29751  3.29949  3.64966  3.74178  2.35203  3.29013  4.07153  2.05843  3.84630  2.50108  2.88100  2.32590  2.55869  3.37048  4.65229  4.11137    295 - -
          2.68618  4.42225  2.77519  2.73123  3.46354  2.40513  3.72494  3.29354  2.67741  2.69355  4.24690  2.90347  2.73739  3.18146  2.89801  2.37887  2.77519  2.98518  4.58477  3.61503
          0.02015  4.31059  5.03294  0.61958  0.77255  0.48576  0.95510
    272   2.63989  3.76853  3.55857  2.99162  2.87220  3.62766  3.16819  2.82791  2.93740  2.54286  3.43982  3.38276  3.58287  2.90748  3.27773  2.77763  2.70027  2.60691  4.89055  2.17114    296 - -
          2.68618  4.42225  2.77519  2.73123  3.46354  2.40513  3.72494  3.29354  2.67741  2.69355  4.24690  2.90347  2.73739  3.18146  2.89801  2.37887  2.77519  2.98518  4.58477  3.61503
          0.02015  4.31059  5.03294  0.61958  0.77255  0.48576  0.95510
    273   2.46162  4.47642  3.37981  2.83742  3.70142  3.52920  3.48627  3.04638  2.78858  2.59880  3.63989  3.26626  1.98145  3.12496  3.16990  2.79334  2.62413  2.37022  5.10862  3.85275    297 - -
          2.68618  4.42225  2.77519  2.73123  3.46354  2.40513  3.72494  3.29354  2.67741  2.69355  4.24690  2.90347  2.73739  3.18146  2.89801  2.37887  2.77519  2.98518  4.58477  3.61503
          0.02015  4.31059  5.03294  0.61958  0.77255  0.48576  0.95510
    274   2.23176  4.69737  3.21368  2.64970  3.94286  3.51427  3.75054  3.33670  2.53567  2.97763  3.82287  3.12819  3.48128  2.94049  1.82397  2.60726  2.80012  3.04628  3.78782  3.96620    298 - -
          2.68618  4.42225  2.77519  2.73123  3.46354  2.40513  3.72494  3.29354  2.67741  2.69355  4.24690  2.90347  2.73739  3.18146  2.89801  2.37887  2.77519  2.98518  4.58477  3.61503
          0.05232  4.31059  3.28210  0.61958  0.77255  0.48576  0.95510
    275   2.77775  4.92889  3.15832  2.60710  4.18752  3.37826  1.79206  3.60902  2.26492  2.92686  4.02062  3.09591  3.94830  2.86052  2.37199  2.62288  2.99904  3.29365  5.38368  4.08528    299 - -
          2.68618  4.42225  2.77519  2.73123  3.46354  2.40513  3.72494  3.29354  2.67741  2.69355  4.24690  2.90347  2.73739  3.18146  2.89801  2.37887  2.77519  2.98518  4.58477  3.61503
          0.02080  4.27907  5.00142  0.61958  0.77255  0.52874  0.89001
    276   2.03934  4.18686  4.02032  3.44901  2.89278  3.75248  4.09877  2.28017  3.35314  2.35398  3.31233  3.70568  3.56735  3.59940  3.58298  3.04356  2.76446  1.66780  4.85830  3.65800    300 - -
          2.68618  4.42225  2.77519  2.73123  3.46354  2.40513  3.72494  3.29354  2.67741  2.69355  4.24690  2.90347  2.73739  3.18146  2.89801  2.37887  2.77519  2.98518  4.58477  3.61503
          0.02080  4.27907  5.00142  0.61958  0.77255  0.52874  0.89001
    277   2.68239  4.90580  2.65111  2.47463  4.28744  3.39282  3.40505  3.72550  2.59781  3.31198  4.12319  2.99118  1.81138  2.92350  3.06660  2.29974  2.66866  3.35789  5.53152  4.17873    301 - -
          2.68618  4.42225  2.77519  2.73123  3.46354  2.40513  3.72494  3.29354  2.67741  2.69355  4.24690  2.90347  2.73739  3.18146  2.89801  2.37887  2.77519  2.98518  4.58477  3.61503
          0.02080  4.27907  5.00142  0.61958  0.77255  0.52874  0.89001
    278   2.42373  4.39264  3.15279  2.91036  3.53511  3.60140  3.01353  2.85086  2.86989  2.25202  3.50167  3.32698  3.99230  3.18462  3.23019  2.85675  2.88210  1.79015  4.98072  3.73470    302 - -
          2.68618  4.42225  2.77519  2.73123  3.46354  2.40513  3.72494  3.29354  2.67741  2.69355  4.24690  2.90347  2.73739  3.18146  2.89801  2.37887  2.77519  2.98518  4.58477  3.61503
          0.02080  4.27907  5.00142  0.61958  0.77255  0.52874  0.89001
    279   2.64912  4.93676  2.69797  2.32190  4.19560  3.44800  2.36025  3.63270  2.43113  2.92692  4.00119  2.95663  3.84529  2.57080  2.90155  2.58584  2.73557  3.28332  5.41686  3.16406    303 - -
          2.68618  4.42225  2.77519  2.73123  3.46354  2.40513  3.72494  3.29354  2.67741  2.69355  4.24690  2.90347  2.73739  3.18146  2.89801  2.37887  2.77519  2.98518  4.58477  3.61503
          0.02080  4.27907  5.00142  0.61958  0.77255  0.52874  0.89001
    280   2.67539  4.22226  3.89122  3.31494  3.08390  3.74211  4.02625  2.13948  2.95996  2.17338  3.30018  3.61877  4.10952  2.80309  3.47333  3.01551  2.90755  1.71785  4.84203  3.63717    304 - -
          2.68618  4.42225  2.77519  2.73123  3.46354  2.40513  3.72494  3.29354  2.67741  2.69355  4.24690  2.90347  2.73739  3.18146  2.89801  2.37887  2.77519  2.98518  4.58477  3.61503
          0.02080  4.27907  5.00142  0.61958  0.77255  0.52874  0.89001
    281   2.43312  4.19840  3.86118  3.28799  3.31602  3.69763  3.99853  2.59418  3.19771  1.83650  2.71563  3.24082  3.43254  3.46210  3.45631  2.97338  2.87807  1.95458  4.81964  3.61528    305 - -
          2.68618  4.42225  2.77519  2.73123  3.46354  2.40513  3.72494  3.29354  2.67741  2.69355  4.24690  2.90347  2.73739  3.18146  2.89801  2.37887  2.77519  2.98518  4.58477  3.61503
          0.02080  4.27907  5.00142  0.61958  0.77255  0.52874  0.89001
    282   2.82085  5.31437  1.59337  2.05518  4.61816  3.39261  3.73454  4.10243  2.58023  3.08733  4.38924  2.30866  3.37380  2.86328  3.10435  2.76113  3.07129  3.68699  5.76482  4.33031    306 - -
          2.68618  4.42225  2.77519  2.73123  3.46354  2.40513  3.72494  3.29354  2.67741  2.69355  4.24690  2.90347  2.73739  3.18146  2.89801  2.37887  2.77519  2.98518  4.58477  3.61503
          0.02080  4.27907  5.00142  0.61958  0.77255  0.45980  0.99808
    283   2.68529  4.82973  3.09796  2.59692  4.19656  1.74746  3.76344  3.38558  2.29977  3.20742  4.03030  3.08412  3.90961  2.92339  2.67425  2.30584  2.94777  3.26621  5.43503  4.12536    307 - -
          2.68618  4.42225  2.77519  2.73123  3.46354  2.40513  3.72494  3.29354  2.67741  2.69355  4.24690  2.90347  2.73739  3.18146  2.89801  2.37887  2.77519  2.98518  4.58477  3.61503
          0.02015  4.31059  5.03294  0.61958  0.77255  0.48576  0.95510
    284   2.64298  4.74946  3.10460  2.56900  4.01541  3.47354  3.73393  3.13327  2.48872  2.86305  3.87809  2.32613  3.88852  2.90644  2.99039  1.91348  2.49349  3.10225  5.31456  4.00188    308 - -
          2.68618  4.42225  2.77519  2.73123  3.46354  2.40513  3.72494  3.29354  2.67741  2.69355  4.24690  2.90347  2.73739  3.18146  2.89801  2.37887  2.77519  2.98518  4.58477  3.61503
          0.02015  4.31059  5.03294  0.61958  0.77255  0.48576  0.95510
    285   2.63551  4.30174  3.62227  3.05990  3.44194  2.51889  3.91891  2.51361  2.99346  1.80330  3.17534  3.13787  4.02054  3.29177  3.31520  2.65762  2.87446  2.56182  4.90668  3.68232    309 - -
          2.68618  4.42225  2.77519  2.73123  3.46354  2.40513  3.72494  3.29354  2.67741  2.69355  4.24690  2.90347  2.73739  3.18146  2.89801  2.37887  2.77519  2.98518  4.58477  3.61503
          0.02015  4.31059  5.03294  0.61958  0.77255  0.48576  0.95510
    286   2.18987  4.43896  3.40896  2.85315  3.28683  2.10213  3.85263  2.72321  2.66301  2.69385  3.57723  3.28046  3.96227  3.13485  3.19756  2.80534  2.62638  2.64226  5.05168  3.80172    310 - -
          2.68618  4.42225  2.77519  2.73123  3.46354  2.40513  3.72494  3.29354  2.67741  2.69355  4.24690  2.90347  2.73739  3.18146  2.89801  2.37887  2.77519  2.98518  4.58477  3.61503
          0.02015  4.31059  5.03294  0.61958  0.77255  0.48576  0.95510
    287   2.32704  4.79127  2.86298  2.52845  4.05867  3.20368  3.71475  3.46689  2.34149  3.08529  3.51478  3.03627  3.87568  2.87681  2.98207  2.61043  1.85064  3.14785  5.34154  4.01800    311 - -
          2.68618  4.42225  2.77519  2.73123  3.46354  2.40513  3.72494  3.29354  2.67741  2.69355  4.24690  2.90347  2.73739  3.18146  2.89801  2.37887  2.77519  2.98518  4.58477  3.61503
          0.02015  4.31059  5.03294  0.61958  0.77255  0.48576  0.95510
    288   2.62630  2.67864  3.57185  3.00438  3.45914  2.91414  3.89093  2.81826  2.95059  2.41073  3.17166  2.94102  4.00125  3.24688  3.28796  2.33260  2.64033  2.59606  4.12738  3.68547    312 - -
          2.68618  4.42225  2.77519  2.73123  3.46354  2.40513  3.72494  3.29354  2.67741  2.69355  4.24690  2.90347  2.73739  3.18146  2.89801  2.37887  2.77519  2.98518  4.58477  3.61503
          0.02015  4.31059  5.03294  0.61958  0.77255  0.48576  0.95510
    289   2.43707  4.37752  3.47571  2.91018  3.34594  3.59678  3.85673  2.63842  2.86801  2.59666  2.94540  3.07051  3.34467  3.17441  3.23142  2.41269  2.18878  2.52922  4.96321  3.72438    313 - -
          2.68618  4.42225  2.77519  2.73123  3.46354  2.40513  3.72494  3.29354  2.67741  2.69355  4.24690  2.90347  2.73739  3.18146  2.89801  2.37887  2.77519  2.98518  4.58477  3.61503
          0.02015  4.31059  5.03294  0.61958  0.77255  0.48576  0.95510
    290   2.71766  5.10485  2.90593  2.21788  4.41459  3.46073  3.66065  3.86420  2.26918  3.03293  4.16422  2.77129  2.84969  1.84880  2.82541  2.69741  2.94767  3.47847  5.54991  4.17903    314 - -
          2.68618  4.42225  2.77519  2.73123  3.46354  2.40513  3.72494  3.29354  2.67741  2.69355  4.24690  2.90347  2.73739  3.18146  2.89801  2.37887  2.77519  2.98518  4.58477  3.61503
          0.02015  4.31059  5.03294  0.61958  0.77255  0.48576  0.95510
    291   2.32639  4.93470  2.74247  2.34097  3.78361  3.45309  3.65659  3.63334  2.33438  3.20684  4.00029  2.42023  3.84738  2.78895  2.91062  2.49116  2.46149  2.87639  5.42124  4.06472    315 - -
          2.68618  4.42225  2.77519  2.73123  3.46354  2.40513  3.72494  3.29354  2.67741  2.69355  4.24690  2.90347  2.73739  3.18146  2.89801  2.37887  2.77519  2.98518  4.58477  3.61503
          0.02015  4.31059  5.03294  0.61958  0.77255  0.48576  0.95510
    292   2.65362  4.76180  3.10023  2.55718  3.98840  3.49097  2.91550  3.24079  2.52978  2.80573  3.85864  2.71389  2.29347  2.89045  2.96844  2.71478  2.45930  3.09507  5.28985  3.97449    316 - -
          2.68618  4.42225  2.77519  2.73123  3.46354  2.40513  3.72494  3.29354  2.67741  2.69355  4.24690  2.90347  2.73739  3.18146  2.89801  2.37887  2.77519  2.98518  4.58477  3.61503
          0.08563  4.31059  2.67891  0.61958  0.77255  0.48576  0.95510
    293   2.32477  4.74988  3.07322  2.53947  4.15296  2.74918  3.73194  3.57606  2.53633  3.17653  3.98333  2.83242  2.93506  2.88499  2.78192  2.02685  2.75405  2.98208  5.41044  4.08212    317 - -
          2.68618  4.42225  2.77519  2.73123  3.46354  2.40513  3.72494  3.29354  2.67741  2.69355  4.24690  2.90347  2.73739  3.18146  2.89801  2.37887  2.77519  2.98518  4.58477  3.61503
          0.02150  4.24646  4.96881  0.61958  0.77255  0.43646  1.03936
    294   2.61957  4.77957  3.06046  2.59559  4.26937  3.37843  3.81108  3.69590  2.60923  3.29210  4.10115  3.07517  2.31368  2.50871  3.04796  1.89565  2.35138  3.31316  5.51548  4.18991    318 - -
          2.68618  4.42225  2.77519  2.73123  3.46354  2.40513  3.72494  3.29354  2.67741  2.69355  4.24690  2.90347  2.73739  3.18146  2.89801  2.37887  2.77519  2.98518  4.58477  3.61503
          0.02015  4.31059  5.03294  0.61958  0.77255  0.48576  0.95510
    295   2.70407  4.10487  1.92137  1.92973  4.47087  2.99919  3.66452  3.94104  2.33623  3.45108  4.21563  2.89846  3.33432  2.77869  2.93900  2.67112  2.94242  3.53168  5.61037  4.20683    319 - -
          2.68618  4.42225  2.77519  2.73123  3.46354  2.40513  3.72494  3.29354  2.67741  2.69355  4.24690  2.90347  2.73739  3.18146  2.89801  2.37887  2.77519  2.98518  4.58477  3.61503
          0.02015  4.31059  5.03294  0.61958  0.77255  0.48576  0.95510
    296   2.63117  4.22591  3.75100  3.04651  3.05430  2.69522  3.94484  2.55589  2.97825  2.32521  2.30259  3.50915  4.04348  3.37578  3.38973  2.69316  2.86338  2.23510  4.82533  3.61357    320 - -
          2.68618  4.42225  2.77519  2.73123  3.46354  2.40513  3.72494  3.29354  2.67741  2.69355  4.24690  2.90347  2.73739  3.18146  2.89801  2.37887  2.77519  2.98518  4.58477  3.61503
          0.02015  4.31059  5.03294  0.61958  0.77255  0.48576  0.95510
    297   2.61714  3.83068  3.02739  2.83936  3.66950  3.53593  3.85450  3.00285  2.80831  2.52549  3.60841  3.26884  3.95433  3.12649  3.19703  1.94720  2.40777  2.27388  5.08244  3.82875    321 - -
          2.68618  4.42225  2.77519  2.73123  3.46354  2.40513  3.72494  3.29354  2.67741  2.69355  4.24690  2.90347  2.73739  3.18146  2.89801  2.37887  2.77519  2.98518  4.58477  3.61503
          0.02015  4.31059  5.03294  0.61958  0.77255  0.48576  0.95510
    298   2.69302  4.50903  3.39938  2.85127  2.25715  3.61621  2.63502  3.04236  2.81829  2.72044  3.61215  3.02124  3.22645  3.13496  3.20218  2.58405  2.92545  2.80360  4.86407  2.87181    322 - -
          2.68618  4.42225  2.77519  2.73123  3.46354  2.40513  3.72494  3.29354  2.67741  2.69355  4.24690  2.90347  2.73739  3.18146  2.89801  2.37887  2.77519  2.98518  4.58477  3.61503
          0.02015  4.31059  5.03294  0.61958  0.77255  0.48576  0.95510
    299   2.46503  5.06201  2.71128  2.37962  4.36982  3.26748  3.34421  3.82827  2.38356  3.35189  4.11691  2.92027  2.86851  2.08050  2.66824  2.56710  2.88577  3.19944  5.52044  4.13547    323 - -
          2.68618  4.42225  2.77519  2.73123  3.46354  2.40513  3.72494  3.29354  2.67741  2.69355  4.24690  2.90347  2.73739  3.18146  2.89801  2.37887  2.77519  2.98518  4.58477  3.61503
          0.02015  4.31059  5.03294  0.61958  0.77255  0.48576  0.95510
    300   3.03780  5.60553  1.25379  1.53955  4.89816  3.38464  3.88175  4.39617  2.85581  3.90260  4.73439  2.84474  3.97882  3.03651  3.43699  2.93349  3.31675  3.55723  6.06575  4.56904    324 - -
          2.68618  4.42225  2.77519  2.73123  3.46354  2.40513  3.72494  3.29354  2.67741  2.69355  4.24690  2.90347  2.73739  3.18146  2.89801  2.37887  2.77519  2.98518  4.58477  3.61503
          0.02015  4.31059  5.03294  0.61958  0.77255  0.48576  0.95510
    301   2.65093  4.87206  3.02738  2.47842  3.45181  3.46908  3.67691  3.54605  2.46234  3.02556  3.94895  2.76736  3.33113  2.37420  2.76982  1.91982  2.88387  3.21493  5.37232  4.03257    325 - -
          2.68618  4.42225  2.77519  2.73123  3.46354  2.40513  3.72494  3.29354  2.67741  2.69355  4.24690  2.90347  2.73739  3.18146  2.89801  2.37887  2.77519  2.98518  4.58477  3.61503
          0.06806  4.31059  2.94936  0.61958  0.77255  0.48576  0.95510
    302   2.52065  4.19792  3.80854  3.23470  3.32395  3.67521  3.96933  2.19745  3.15232  2.31979  2.43896  3.21697  4.05366  3.41970  3.42298  2.76231  2.27935  2.30355  4.81563  3.60769    326 - -
          2.68618  4.42225  2.77519  2.73123  3.46354  2.40513  3.72494  3.29354  2.67741  2.69355  4.24690  2.90347  2.73739  3.18146  2.89801  2.37887  2.77519  2.98518  4.58477  3.61503
          0.02113  4.26365  4.98600  0.61958  0.77255  0.54864  0.86213
    303   2.60646  4.31537  3.57330  3.04084  1.98291  3.55699  3.92318  2.85431  2.99441  2.58618  3.48970  2.77463  3.99163  3.29106  3.32474  2.40825  2.67300  2.38673  4.93253  3.67534    327 - -
          2.68618  4.42225  2.77519  2.73123  3.46354  2.40513  3.72494  3.29354  2.67741  2.69355  4.24690  2.90347  2.73739  3.18146  2.89801  2.37887  2.77519  2.98518  4.58477  3.61503
          0.09356  4.26365  2.58699  0.61958  0.77255  0.54864  0.86213
    304   2.65397  4.41256  2.31476  2.37053  4.31115  3.41508  2.34273  3.76972  2.37281  3.30607  4.08599  2.90765  3.82276  2.42975  2.69980  2.64088  2.88663  3.39054  5.47989  4.10364    328 - -
          2.68618  4.42225  2.77519  2.73123  3.46354  2.40513  3.72494  3.29354  2.67741  2.69355  4.24690  2.90347  2.73739  3.18146  2.89801  2.37887  2.77519  2.98518  4.58477  3.61503
          0.02269  4.19279  4.91514  0.61958  0.77255  0.63183  0.75848
    305   2.76525  5.03949  2.99853  2.49571  4.34232  3.49195  3.27006  3.78312  2.28368  3.31626  4.12682  3.00448  2.20199  2.06896  2.43672  2.76327  2.98944  3.42982  5.47144  4.14653    329 - -
          2.68618  4.42225  2.77519  2.73123  3.46354  2.40513  3.72494  3.29354  2.67741  2.69355  4.24690  2.90347  2.73739  3.18146  2.89801  2.37887  2.77519  2.98518  4.58477  3.61503
          0.02269  4.19279  4.91514  0.61958  0.77255  0.63183  0.75848
    306   2.76121  4.21132  4.21724  3.64141  3.31915  3.90681  4.23654  1.81915  3.15472  2.21129  2.31275  3.87502  4.25953  3.75964  3.71209  3.20426  2.86204  1.68545  4.92224  3.73342    330 - -
          2.68618  4.42225  2.77519  2.73123  3.46354  2.40513  3.72494  3.29354  2.67741  2.69355  4.24690  2.90347  2.73739  3.18146  2.89801  2.37887  2.77519  2.98518  4.58477  3.61503
          0.02269  4.19279  4.91514  0.61958  0.77255  0.63183  0.75848
    307   2.79527  4.89896  2.82564  2.39867  4.45478  1.20829  3.92729  3.89460  2.69739  3.49025  4.34817  3.09008  3.95128  3.11849  2.76669  2.84286  3.12386  3.50917  5.66463  4.36643    331 - -
          2.68618  4.42225  2.77519  2.73123  3.46354  2.40513  3.72494  3.29354  2.67741  2.69355  4.24690  2.90347  2.73739  3.18146  2.89801  2.37887  2.77519  2.98518  4.58477  3.61503
          0.18157  4.19279  1.89090  0.61958  0.77255  0.63183  0.75848
    308   2.74159  5.12766  2.17996  1.85829  4.45590  2.09226  3.69596  3.91243  2.57588  3.46341  4.27465  2.79811  3.81738  2.84372  3.09321  2.70273  3.00832  3.25134  5.65618  4.24283    332 - -
          2.68618  4.42225  2.77519  2.73123  3.46354  2.40513  3.72494  3.29354  2.67741  2.69355  4.24690  2.90347  2.73739  3.18146  2.89801  2.37887  2.77519  2.98518  4.58477  3.61503
          0.02655  4.03777  4.76012  0.61958  0.77255  0.51943  0.90352
    309   2.28327  4.30423  3.37934  2.83323  3.45424  3.61740  3.89205  2.01615  2.93804  2.50523  3.41839  3.38495  4.00139  3.24389  3.04998  2.87634  2.86003  2.05716  4.91948  3.69082    333 - -
          2.68618  4.42225  2.77519  2.73123  3.46354  2.40513  3.72494  3.29354  2.67741  2.69355  4.24690  2.90347  2.73739  3.18146  2.89801  2.37887  2.77519  2.98518  4.58477  3.61503
          0.02269  4.19279  4.91514  0.61958  0.77255  0.63183  0.75848
    310   2.64074  4.96280  2.91226  2.39257  4.24885  3.41987  3.11201  3.68824  2.32718  3.24443  4.03299  2.23318  2.81961  2.61442  2.85225  2.56253  2.74146  3.11098  5.44106  4.07896    334 - -
          2.68618  4.42225  2.77519  2.73123  3.46354  2.40513  3.72494  3.29354  2.67741  2.69355  4.24690  2.90347  2.73739  3.18146  2.89801  2.37887  2.77519  2.98518  4.58477  3.61503
          0.02269  4.19279  4.91514  0.61958  0.77255  0.63183  0.75848
    311   2.30143  4.74964  3.02416  2.59469  4.15902  1.74775  3.07401  3.58976  2.54484  3.19830  4.03084  3.06839  3.87922  2.95740  2.68365  2.70916  2.93186  3.24096  5.42139  4.11116    335 - -
          2.68618  4.42225  2.77519  2.73123  3.46354  2.40513  3.72494  3.29354  2.67741  2.69355  4.24690  2.90347  2.73739  3.18146  2.89801  2.37887  2.77519  2.98518  4.58477  3.61503
          0.02269  4.19279  4.91514  0.61958  0.77255  0.63183  0.75848
    312   2.61163  3.54273  3.06594  2.51368  3.94614  3.04350  2.78179  3.35117  2.49676  2.97969  3.81011  2.91021  3.85123  2.51591  2.94359  2.31822  2.75310  3.04984  5.24862  3.61881    336 - -
          2.68618  4.42225  2.77519  2.73123  3.46354  2.40513  3.72494  3.29354  2.67741  2.69355  4.24690  2.90347  2.73739  3.18146  2.89801  2.37887  2.77519  2.98518  4.58477  3.61503
          0.05356  4.19279  3.29548  0.61958  0.77255  0.63183  0.75848
    313   2.63252  4.55779  3.23683  2.67748  3.72629  3.51972  3.49123  3.11381  2.57192  2.61855  2.64782  3.14326  2.41820  2.72043  2.86862  2.75636  2.86242  2.85803  5.09440  3.82157    337 - -
          2.68618  4.42225  2.77519  2.73123  3.46354  2.40513  3.72494  3.29354  2.67741  2.69355  4.24690  2.90347  2.73739  3.18146  2.89801  2.37887  2.77519  2.98518  4.58477  3.61503
          0.05752  4.16262  3.21056  0.61958  0.77255  0.66361  0.72358
    314   2.53747  4.95255  2.44167  2.36545  4.29692  3.02881  3.70527  3.31784  2.54299  3.31387  4.12381  1.74235  3.83182  2.85408  3.02816  2.67615  2.93810  3.36106  5.52719  4.15491    338 - -
          2.68618  4.42225  2.77519  2.73123  3.46354  2.40513  3.72494  3.29354  2.67741  2.69355  4.24690  2.90347  2.73739  3.18146  2.89801  2.37887  2.77519  2.98518  4.58477  3.61503
          0.11270  4.12930  2.40253  0.61958  0.77255  0.69655  0.68976
    315   2.63387  4.35958  3.48916  2.93173  3.43509  3.59805  3.86163  2.59128  2.83538  1.80310  3.37383  3.33838  3.10338  2.79563  3.17435  2.85831  2.87039  2.41519  4.94166  3.71065    339 - -
          2.68618  4.42225  2.77519  2.73123  3.46354  2.40513  3.72494  3.29354  2.67741  2.69355  4.24690  2.90347  2.73739  3.18146  2.89801  2.37887  2.77519  2.98518  4.58477  3.61503
          0.02641  4.04301  4.76536  0.61958  0.77255  0.62539  0.76584
    316   2.65387  2.74071  4.17566  3.60405  2.19595  3.74525  3.95097  2.52807  3.46759  2.26776  3.22201  3.74961  4.12001  3.66365  3.61662  2.89861  2.89154  2.21708  4.49471  2.39681    340 - -
          2.68618  4.42225  2.77519  2.73123  3.46354  2.40513  3.72494  3.29354  2.67741  2.69355  4.24690  2.90347  2.73739  3.18146  2.89801  2.37887  2.77519  2.98518  4.58477  3.61503
          0.02420  4.12930  4.85165  0.61958  0.77255  0.69655  0.68976
    317   2.58319  4.36578  3.41193  2.86905  3.56695  3.51177  3.84088  2.30291  2.80432  2.52312  3.51714  3.27733  3.93323  2.97373  3.16285  2.17399  2.24878  2.63059  5.00184  3.75826    341 - -
          2.68618  4.42225  2.77519  2.73123  3.46354  2.40513  3.72494  3.29354  2.67741  2.69355  4.24690  2.90347  2.73739  3.18146  2.89801  2.37887  2.77519  2.98518  4.58477  3.61503
          0.02420  4.12930  4.85165  0.61958  0.77255  0.63356  0.75652
    318   2.67652  4.79861  3.02662  2.52705  3.79075  3.47530  2.16264  3.28258  2.49279  3.05118  3.89496  2.37656  3.88366  2.87237  2.91657  2.58234  2.91131  3.14207  5.14867  3.35118    342 - -
          2.68618  4.42225  2.77519  2.73123  3.46354  2.40513  3.72494  3.29354  2.67741  2.69355  4.24690  2.90347  2.73739  3.18146  2.89801  2.37887  2.77519  2.98518  4.58477  3.61503
          0.02340  4.16262  4.88497  0.61958  0.77255  0.66361  0.72358
    319   2.57348  4.63321  3.02365  2.65649  4.15677  3.29463  3.29725  3.61178  2.69204  3.23555  4.07295  3.09825  1.71081  3.05976  3.09074  2.16382  2.78537  3.23386  5.45594  4.14335    343 - -
          2.68618  4.42225  2.77519  2.73123  3.46354  2.40513  3.72494  3.29354  2.67741  2.69355  4.24690  2.90347  2.73739  3.18146  2.89801  2.37887  2.77519  2.98518  4.58477  3.61503
          0.06248  4.16262  3.10103  0.61958  0.77255  0.66361  0.72358
    320   1.58633  4.29741  3.51655  3.01150  3.76357  3.31503  3.98424  3.03249  2.95645  2.80702  3.02086  3.33203  3.87220  3.27701  3.30222  2.47887  2.19556  2.74307  5.18805  3.95528    344 - -
          2.68618  4.42225  2.77519  2.73123  3.46354  2.40513  3.72494  3.29354  2.67741  2.69355  4.24690  2.90347  2.73739  3.18146  2.89801  2.37887  2.77519  2.98518  4.58477  3.61503
          0.02432  4.12446  4.84681  0.61958  0.77255  0.64217  0.74686
    321   2.24526  4.40359  3.33704  2.77542  3.37813  3.24717  3.21755  2.93463  2.74106  2.30665  3.51184  3.21419  3.37453  3.05918  3.12749  2.61375  2.66665  2.46402  4.98214  3.73001    345 - -
          2.68618  4.42225  2.77519  2.73123  3.46354  2.40513  3.72494  3.29354  2.67741  2.69355  4.24690  2.90347  2.73739  3.18146  2.89801  2.37887  2.77519  2.98518  4.58477  3.61503
          0.02356  4.15578  4.87813  0.61958  0.77255  0.67056  0.71626
    322   2.22153  4.34235  3.42527  2.98528  4.17804  3.14390  4.06688  3.55521  2.97974  3.24205  4.07638  3.27765  2.60963  3.29808  3.35169  1.37867  2.64949  2.80298  5.51746  4.27052    346 - -
          2.68618  4.42225  2.77519  2.73123  3.46354  2.40513  3.72494  3.29354  2.67741  2.69355  4.24690  2.90347  2.73739  3.18146  2.89801  2.37887  2.77519  2.98518  4.58477  3.61503
          0.02356  4.15578  4.87813  0.61958  0.77255  0.67056  0.71626
    323   2.14394  4.70474  3.05016  2.52947  3.95865  3.43777  3.50495  3.35433  2.36557  2.99033  3.82584  2.33089  3.85249  2.87034  2.94066  2.67883  2.69801  2.57416  5.26135  3.95306    347 - -
          2.68618  4.42225  2.77519  2.73123  3.46354  2.40513  3.72494  3.29354  2.67741  2.69355  4.24690  2.90347  2.73739  3.18146  2.89801  2.37887  2.77519  2.98518  4.58477  3.61503
          0.02356  4.15578  4.87813  0.61958  0.77255  0.67056  0.71626
    324   2.42587  4.65227  2.39725  2.57635  3.89357  3.46260  3.73304  2.93984  2.58404  2.61720  3.77130  3.06920  3.87656  2.92243  3.02387  2.70446  2.13572  2.88997  5.24058  3.93776    348 - -
          2.68618  4.42225  2.77519  2.73123  3.46354  2.40513  3.72494  3.29354  2.67741  2.69355  4.24690  2.90347  2.73739  3.18146  2.89801  2.37887  2.77519  2.98518  4.58477  3.61503
          0.02356  4.15578  4.87813  0.61958  0.77255  0.53066  0.88725
    325   2.59224  4.56628  3.21687  2.67438  3.83488  3.45578  3.77473  3.21252  2.64627  2.71512  3.73787  3.13701  2.57230  2.82652  3.06277  2.26874  2.29839  2.61401  5.19157  3.91075    349 - -
          2.68618  4.42225  2.77519  2.73123  3.46354  2.40513  3.72494  3.29354  2.67741  2.69355  4.24690  2.90347  2.73739  3.18146  2.89801  2.37887  2.77519  2.98518  4.58477  3.61503
          0.02187  4.22922  4.95157  0.61958  0.77255  0.59066  0.80735
    326   2.48504  5.27454  2.30425  1.73548  4.59593  3.38876  3.69152  4.07502  1.81728  3.56760  4.34340  2.85575  3.86400  2.81337  2.98276  2.72606  3.02621  3.65517  5.71394  4.29253    350 - -
          2.68618  4.42225  2.77519  2.73123  3.46354  2.40513  3.72494  3.29354  2.67741  2.69355  4.24690  2.90347  2.73739  3.18146  2.89801  2.37887  2.77519  2.98518  4.58477  3.61503
          0.02187  4.22922  4.95157  0.61958  0.77255  0.49038  0.94776
    327   2.62584  3.98103  3.60636  3.03793  2.50503  3.62564  2.64546  2.68270  2.97759  2.38621  3.40168  3.41133  4.00752  3.26987  3.30297  2.32414  2.59578  2.56057  4.86550  3.62610    351 - -
          2.68618  4.42225  2.77519  2.73123  3.46354  2.40513  3.72494  3.29354  2.67741  2.69355  4.24690  2.90347  2.73739  3.18146  2.89801  2.37887  2.77519  2.98518  4.58477  3.61503
          0.02083  4.27777  5.00011  0.61958  0.77255  0.45880  0.99979
    328   2.68836  5.11690  2.58216  2.36363  4.43310  2.86682  3.22697  3.89824  2.42135  3.41421  4.18021  2.90955  2.78813  2.03472  2.90988  2.66176  2.65688  3.49531  5.57724  4.18237    352 - -
          2.68618  4.42225  2.77519  2.73123  3.46354  2.40513  3.72494  3.29354  2.67741  2.69355  4.24690  2.90347  2.73739  3.18146  2.89801  2.37887  2.77519  2.98518  4.58477  3.61503
          0.02015  4.31059  5.03294  0.61958  0.77255  0.48576  0.95510
    329   2.53204  4.91107  2.93630  2.48452  4.31883  3.21748  3.22446  3.76011  2.54226  3.33038  4.12603  1.97929  3.86728  2.88692  3.00857  1.98003  2.60352  3.37671  5.53517  4.18037    353 - -
          2.68618  4.42225  2.77519  2.73123  3.46354  2.40513  3.72494  3.29354  2.67741  2.69355  4.24690  2.90347  2.73739  3.18146  2.89801  2.37887  2.77519  2.98518  4.58477  3.61503
          0.02015  4.31059  5.03294  0.61958  0.77255  0.48576  0.95510
    330   2.61375  4.76754  3.07748  2.57122  4.16655  3.40631  3.76996  3.19509  2.58183  3.19347  4.00715  2.15340  2.82377  2.92907  3.03233  1.97240  2.63830  3.22749  5.43366  4.10821    354 - -
          2.68618  4.42225  2.77519  2.73123  3.46354  2.40513  3.72494  3.29354  2.67741  2.69355  4.24690  2.90347  2.73739  3.18146  2.89801  2.37887  2.77519  2.98518  4.58477  3.61503
          0.02015  4.31059  5.03294  0.61958  0.77255  0.48576  0.95510
    331   2.17860  4.66680  3.16926  2.62064  3.94373  3.27224  3.28047  3.34140  2.60631  2.81593  3.82369  3.10342  3.48965  2.94760  3.04400  2.04340  2.36921  2.91637  5.26928  3.97000    355 - -
          2.68618  4.42225  2.77519  2.73123  3.46354  2.40513  3.72494  3.29354  2.67741  2.69355  4.24690  2.90347  2.73739  3.18146  2.89801  2.37887  2.77519  2.98518  4.58477  3.61503
          0.02015  4.31059  5.03294  0.61958  0.77255  0.48576  0.95510
    332   1.74730  4.42622  3.50483  3.01874  4.18889  3.24432  4.09076  3.58387  3.00275  3.25471  4.08530  3.33259  2.59799  3.31779  3.38770  2.04428  1.87039  3.00270  5.52966  4.27821    356 - -
          2.68618  4.42225  2.77519  2.73123  3.46354  2.40513  3.72494  3.29354  2.67741  2.69355  4.24690  2.90347  2.73739  3.18146  2.89801  2.37887  2.77519  2.98518  4.58477  3.61503
          0.02015  4.31059  5.03294  0.61958  0.77255  0.48576  0.95510
    333   2.31789  4.59270  3.27040  2.70876  3.81132  3.52901  3.78611  2.76742  2.64427  2.85117  3.71616  3.17519  3.35162  3.00541  1.97334  2.76561  2.62009  2.66337  5.17528  3.90029    357 - -
          2.68618  4.42225  2.77519  2.73123  3.46354  2.40513  3.72494  3.29354  2.67741  2.69355  4.24690  2.90347  2.73739  3.18146  2.89801  2.37887  2.77519  2.98518  4.58477  3.61503
          0.04082  4.31059  3.62791  0.61958  0.77255  0.48576  0.95510
    334   2.63328  4.76039  3.05971  2.65082  4.32285  3.35723  3.86768  3.74871  2.64867  3.35046  4.17123  3.11102  3.89457  2.21560  3.05685  1.48287  2.43892  3.35347  5.56716  4.25110    358 - -
          2.68618  4.42225  2.77519  2.73123  3.46354  2.40513  3.72494  3.29354  2.67741  2.69355  4.24690  2.90347  2.73739  3.18146  2.89801  2.37887  2.77519  2.98518  4.58477  3.61503
          0.02056  4.29034  5.01268  0.61958  0.77255  0.46865  0.98308
    335   2.36485  4.59033  3.23870  2.78734  4.35976  2.81297  3.97473  3.79518  2.82589  3.40523  4.20539  2.87413  2.77518  3.14995  3.25646  1.48908  2.34725  3.33921  5.62730  4.32850    359 - -
          2.68618  4.42225  2.77519  2.73123  3.46354  2.40513  3.72494  3.29354  2.67741  2.69355  4.24690  2.90347  2.73739  3.18146  2.89801  2.37887  2.77519  2.98518  4.58477  3.61503
          0.02015  4.31059  5.03294  0.61958  0.77255  0.48576  0.95510
    336   2.62889  4.20442  3.42231  3.21892  2.61292  3.67581  3.39488  2.28178  3.14107  2.40524  2.85365  3.30115  4.05006  3.40594  3.41433  2.66062  2.76703  2.07039  4.80442  3.59553    360 - -
          2.68618  4.42225  2.77519  2.73123  3.46354  2.40513  3.72494  3.29354  2.67741  2.69355  4.24690  2.90347  2.73739  3.18146  2.89801  2.37887  2.77519  2.98518  4.58477  3.61503
          0.02015  4.31059  5.03294  0.61958  0.77255  0.48576  0.95510
    337   2.77295  5.02792  2.91132  2.49180  4.31189  3.48007  1.79104  3.76905  2.46082  3.33127  4.14658  2.87162  2.75611  2.58265  2.87338  2.77854  2.88055  3.41862  5.51247  4.16385    361 - -
          2.68618  4.42225  2.77519  2.73123  3.46354  2.40513  3.72494  3.29354  2.67741  2.69355  4.24690  2.90347  2.73739  3.18146  2.89801  2.37887  2.77519  2.98518  4.58477  3.61503
          0.02015  4.31059  5.03294  0.61958  0.77255  0.48576  0.95510
    338   3.00980  5.22689  3.00903  2.64289  4.19781  3.60495  2.24674  4.00863  2.39417  3.49495  4.36531  3.13735  4.06379  1.34599  2.70928  2.99457  3.23990  3.67076  5.43657  4.02196    362 - -
          2.68618  4.42225  2.77519  2.73123  3.46354  2.40513  3.72494  3.29354  2.67741  2.69355  4.24690  2.90347  2.73739  3.18146  2.89801  2.37887  2.77519  2.98518  4.58477  3.61503
          0.02015  4.31059  5.03294  0.61958  0.77255  0.48576  0.95510
    339   2.51772  4.70652  3.13511  2.59958  3.99179  3.46204  3.75456  3.38968  2.58641  2.85870  3.24440  2.41687  3.48301  2.93473  3.02511  1.78925  2.88279  3.08092  5.30380  3.99720    363 - -
          2.68618  4.42225  2.77519  2.73123  3.46354  2.40513  3.72494  3.29354  2.67741  2.69355  4.24690  2.90347  2.73739  3.18146  2.89801  2.37887  2.77519  2.98518  4.58477  3.61503
          0.08694  4.31059  2.66151  0.61958  0.77255  0.48576  0.95510
    340   3.30352  4.68519  4.48854  4.05656  1.12319  4.22178  3.73204  3.09931  3.91954  2.60429  3.74542  4.03580  4.57006  4.02344  4.03666  3.55567  2.98745  2.97355  3.96872  1.67917    364 - -
          2.68618  4.42225  2.77519  2.73123  3.46354  2.40513  3.72494  3.29354  2.67741  2.69355  4.24690  2.90347  2.73739  3.18146  2.89801  2.37887  2.77519  2.98518  4.58477  3.61503
          0.02152  4.24518  4.96752  0.61958  0.77255  0.57159  0.83156
    341   1.89344  4.42288  3.41498  2.93985  3.99791  3.30065  4.00173  3.34320  2.91399  2.67323  3.91370  3.29120  1.82708  3.24548  3.28888  2.46319  2.66811  2.99987  5.36952  4.11720    365 - -
          2.68618  4.42225  2.77519  2.73123  3.46354  2.40513  3.72494  3.29354  2.67741  2.69355  4.24690  2.90347  2.73739  3.18146  2.89801  2.37887  2.77519  2.98518  4.58477  3.61503
          0.02152  4.24518  4.96752  0.61958  0.77255  0.49993  0.93285
    342   1.98474  4.77067  2.78252  2.53163  3.64944  3.01511  3.72851  3.53326  2.54428  3.14174  3.95503  3.03126  3.07549  2.88572  3.00332  2.14545  2.75486  3.19020  5.38617  4.05803    366 - -
          2.68618  4.42225  2.77519  2.73123  3.46354  2.40513  3.72494  3.29354  2.67741  2.69355  4.24690  2.90347  2.73739  3.18146  2.89801  2.37887  2.77519  2.98518  4.58477  3.61503
          0.02080  4.27907  5.00142  0.61958  0.77255  0.52874  0.89001
    343   2.85945  3.09725  4.21300  3.67131  1.42178  3.89857  3.18010  2.79041  3.54308  2.47555  3.44354  3.81143  4.26392  3.73514  3.71303  3.03705  3.09266  2.60354  4.30411  2.49593    367 - -
          2.68618  4.42225  2.77519  2.73123  3.46354  2.40513  3.72494  3.29354  2.67741  2.69355  4.24690  2.90347  2.73739  3.18146  2.89801  2.37887  2.77519  2.98518  4.58477  3.61503
          0.15964  4.27907  2.01218  0.61958  0.77255  0.52874  0.89001
    344   1.99864  4.67146  3.03018  2.60569  4.05279  3.35135  2.25364  3.51013  2.60338  3.13574  3.97831  3.07029  2.59634  2.97988  3.00964  2.67774  2.89703  3.16750  5.35932  4.03673    368 - -
          2.68618  4.42225  2.77519  2.73123  3.46354  2.40513  3.72494  3.29354  2.67741  2.69355  4.24690  2.90347  2.73739  3.18146  2.89801  2.37887  2.77519  2.98518  4.58477  3.61503
          0.06620  4.14329  3.03260  0.61958  0.77255  0.51958  0.90330
    345   2.40282  4.36572  3.35349  3.10434  4.41051  3.10124  4.25021  3.81915  3.17582  3.50704  4.35209  3.34382  1.18354  3.50468  3.49969  2.16347  2.64000  3.30551  5.74256  4.50020    369 - -
          2.68618  4.42225  2.77519  2.73123  3.46354  2.40513  3.72494  3.29354  2.67741  2.69355  4.24690  2.90347  2.73739  3.18146  2.89801  2.37887  2.77519  2.98518  4.58477  3.61503
          0.10996  4.19279  2.41879  0.61958  0.77255  0.63183  0.75848
    346   2.55720  4.37735  3.44905  2.94653  3.67039  3.42862  3.93354  2.93434  2.86557  2.63656  2.50295  3.31822  2.09285  3.21777  3.20984  2.75106  2.43871  2.70056  5.13150  3.89149    370 - -
          2.68618  4.42225  2.77519  2.73123  3.46354  2.40513  3.72494  3.29354  2.67741  2.69355  4.24690  2.90347  2.73739  3.18146  2.89801  2.37887  2.77519  2.98518  4.58477  3.61503
          0.02474  4.10756  4.82991  0.61958  0.77255  0.67647  0.71011
    347   3.22864  4.60727  4.66669  4.15054  1.53182  4.32913  4.35924  2.43639  4.00328  1.67644  1.90487  4.30544  4.60719  4.12802  4.12323  3.67696  3.46245  2.51947  4.66668  3.23936    371 - -
          2.68618  4.42225  2.77519  2.73123  3.46354  2.40513  3.72494  3.29354  2.67741  2.69355  4.24690  2.90347  2.73739  3.18146  2.89801  2.37887  2.77519  2.98518  4.58477  3.61503
          0.02420  4.12930  4.85165  0.61958  0.77255  0.69655  0.68976
    348   2.35596  4.72799  2.96643  2.53015  4.15911  3.11760  3.74607  3.57102  2.54183  3.18216  4.00485  2.87245  3.83302  2.19261  2.96707  2.65065  1.95131  3.21387  5.41912  4.10172    372 - -
          2.68618  4.42225  2.77519  2.73123  3.46354  2.40513  3.72494  3.29354  2.67741  2.69355  4.24690  2.90347  2.73739  3.18146  2.89801  2.37887  2.77519  2.98518  4.58477  3.61503
          0.02420  4.12930  4.85165  0.61958  0.77255  0.69655  0.68976
    349   2.56227  2.80757  3.31285  2.76199  3.65842  3.46182  3.78764  3.02872  2.70699  2.71893  3.24725  3.19361  2.69429  2.59463  3.09106  2.48400  2.82071  2.76895  5.05604  3.79899    373 - -
          2.68618  4.42225  2.77519  2.73123  3.46354  2.40513  3.72494  3.29354  2.67741  2.69355  4.24690  2.90347  2.73739  3.18146  2.89801  2.37887  2.77519  2.98518  4.58477  3.61503
          0.06411  4.12930  3.07908  0.61958  0.77255  0.69655  0.68976
    350   2.58856  4.57386  3.14172  2.58487  3.46646  3.46985  2.86627  2.88513  2.55301  2.65328  3.66199  2.63448  3.85740  2.74128  2.97600  2.69155  2.45136  2.87611  5.10393  3.81027    374 - -
          2.68618  4.42225  2.77519  2.73123  3.46354  2.40513  3.72494  3.29354  2.67741  2.69355  4.24690  2.90347  2.73739  3.18146  2.89801  2.37887  2.77519  2.98518  4.58477  3.61503
          0.08484  4.09037  2.73936  0.61958  0.77255  0.73241  0.65537
    351   2.59503  2.63006  3.21795  2.66327  3.72510  3.46695  3.01561  3.11673  2.52152  2.78176  3.64739  3.11843  3.18594  2.81984  2.65090  2.71956  2.83440  2.85126  5.08056  3.81015    375 - -
          2.68622  4.42229  2.77513  2.73128  3.46358  2.40517  3.72408  3.29358  2.67745  2.69359  4.24694  2.90330  2.73744  3.18151  2.89805  2.37886  2.77524  2.98523  4.58481  3.61507
          0.37395  1.19279  4.75457  0.19949  1.71006  0.68215  0.70427
    352   2.56751  4.61613  3.00957  2.61754  4.06216  3.31130  3.81389  3.03490  2.64553  3.11780  3.97348  1.63664  3.84173  3.01044  3.05034  2.46023  2.69197  3.08636  5.38130  4.06853    377 - -
          2.68618  4.42225  2.77519  2.73123  3.46354  2.40513  3.72494  3.29354  2.67741  2.69355  4.24690  2.90347  2.73739  3.18146  2.89801  2.37887  2.77519  2.98518  4.58477  3.61503
          0.02517  4.09037  4.81271  0.61958  0.77255  0.61394  0.77917
    353   2.81829  5.06076  2.75561  2.47116  4.44227  3.40173  3.76618  3.93009  2.45955  3.46830  4.30715  2.69982  3.42793  1.35676  2.83113  2.81552  3.09116  3.55343  5.60588  4.25625    378 - -
          2.68618  4.42225  2.77519  2.73123  3.46354  2.40513  3.72494  3.29354  2.67741  2.69355  4.24690  2.90347  2.73739  3.18146  2.89801  2.37887  2.77519  2.98518  4.58477  3.61503
          0.02355  4.15629  4.87864  0.61958  0.77255  0.59933  0.79669
    354   3.14930  5.74256  0.91385  1.89888  5.03088  3.31954  3.93437  4.57537  3.02797  4.07450  4.96478  2.78833  3.98016  3.11601  3.66229  3.01014  3.45606  4.14036  6.20982  4.68196    379 - -
          2.68618  4.42225  2.77519  2.73123  3.46354  2.40513  3.72494  3.29354  2.67741  2.69355  4.24690  2.90347  2.73739  3.18146  2.89801  2.37887  2.77519  2.98518  4.58477  3.61503
          0.02269  4.19279  4.91514  0.61958  0.77255  0.49193  0.94532
    355   2.33755  4.96748  1.92573  2.40961  4.21752  3.43324  3.08122  3.67163  2.47606  3.24495  4.04566  2.94423  3.85444  2.81473  2.95437  2.67979  2.66129  3.32017  5.44885  3.29109    380 - -
          2.68618  4.42225  2.77519  2.73123  3.46354  2.40513  3.72494  3.29354  2.67741  2.69355  4.24690  2.90347  2.73739  3.18146  2.89801  2.37887  2.77519  2.98518  4.58477  3.61503
          0.02113  4.26365  4.98600  0.61958  0.77255  0.54864  0.86213
    356   2.65341  4.10963  3.39361  2.83960  3.53374  3.57320  3.56143  3.01699  2.75325  2.70427  3.58913  3.26815  3.20287  3.10755  2.90039  2.65788  2.89154  2.77452  4.96686  1.86495    381 - -
          2.68618  4.42225  2.77519  2.73123  3.46354  2.40513  3.72494  3.29354  2.67741  2.69355  4.24690  2.90347  2.73739  3.18146  2.89801  2.37887  2.77519  2.98518  4.58477  3.61503
          0.02113  4.26365  4.98600  0.61958  0.77255  0.54864  0.86213
    357   2.67319  4.91685  3.04110  2.47913  3.35520  3.47883  3.34188  3.60303  2.32246  3.17929  3.98511  2.99642  3.48691  2.51737  1.93551  2.46749  2.90005  3.26578  5.39017  4.05568    382 - -
          2.68618  4.42225  2.77519  2.73123  3.46354  2.40513  3.72494  3.29354  2.67741  2.69355  4.24690  2.90347  2.73739  3.18146  2.89801  2.37887  2.77519  2.98518  4.58477  3.61503
          0.02113  4.26365  4.98600  0.61958  0.77255  0.54864  0.86213
    358   2.64890  4.57830  3.33647  3.01177  3.71118  3.36835  4.03713  3.56770  3.02062  3.21729  4.13873  3.35632  3.98490  3.38086  3.36147  1.00581  3.03092  3.21890  5.18830  3.14818    383 - -
          2.68618  4.42225  2.77519  2.73123  3.46354  2.40513  3.72494  3.29354  2.67741  2.69355  4.24690  2.90347  2.73739  3.18146  2.89801  2.37887  2.77519  2.98518  4.58477  3.61503
          0.02113  4.26365  4.98600  0.61958  0.77255  0.54864  0.86213
    359   2.66529  3.56810  4.26379  3.67848  1.77977  3.78061  4.02668  2.52944  3.53020  2.19218  2.95093  3.80948  4.14696  3.71855  3.65739  2.64536  2.89827  2.34704  3.38653  3.29746    384 - -
          2.68618  4.42225  2.77519  2.73123  3.46354  2.40513  3.72494  3.29354  2.67741  2.69355  4.24690  2.90347  2.73739  3.18146  2.89801  2.37887  2.77519  2.98518  4.58477  3.61503
          0.02113  4.26365  4.98600  0.61958  0.77255  0.54864  0.86213
    360   2.55782  4.25318  3.73412  3.16646  3.22893  3.66953  3.95982  2.66706  3.08853  1.65712  3.33882  3.50711  3.23700  3.09780  3.38197  2.93781  2.71100  2.15975  4.86202  3.65044    385 - -
          2.68618  4.42225  2.77519  2.73123  3.46354  2.40513  3.72494  3.29354  2.67741  2.69355  4.24690  2.90347  2.73739  3.18146  2.89801  2.37887  2.77519  2.98518  4.58477  3.61503
          0.02113  4.26365  4.98600  0.61958  0.77255  0.54864  0.86213
    361   2.81048  5.24665  2.49639  2.34000  4.52054  3.41881  1.95216  4.02233  2.50160  3.53148  4.32323  2.32485  3.89400  2.26070  2.97582  2.76401  3.05375  3.62474  5.67268  4.26119    386 - -
          2.68618  4.42225  2.77519  2.73123  3.46354  2.40513  3.72494  3.29354  2.67741  2.69355  4.24690  2.90347  2.73739  3.18146  2.89801  2.37887  2.77519  2.98518  4.58477  3.61503
          0.02113  4.26365  4.98600  0.61958  0.77255  0.54864  0.86213
    362   3.24275  4.55300  4.98404  4.43112  3.37775  4.55784  4.96480  1.36033  4.30027  1.82765  1.74921  4.62721  4.80260  4.45118  4.42216  3.91080  3.48031  1.81010  5.35414  4.24212    387 - -
          2.68618  4.42225  2.77519  2.73123  3.46354  2.40513  3.72494  3.29354  2.67741  2.69355  4.24690  2.90347  2.73739  3.18146  2.89801  2.37887  2.77519  2.98518  4.58477  3.61503
          0.02113  4.26365  4.98600  0.61958  0.77255  0.54864  0.86213
    363   2.44837  4.41818  3.42932  3.18741  4.51885  3.13588  4.33883  3.99920  3.28580  3.65766  4.49029  3.41268  2.70880  3.59529  3.61438  0.87932  2.93037  3.43621  5.83524  4.59021    388 - -
          2.68618  4.42225  2.77519  2.73123  3.46354  2.40513  3.72494  3.29354  2.67741  2.69355  4.24690  2.90347  2.73739  3.18146  2.89801  2.37887  2.77519  2.98518  4.58477  3.61503
          0.02113  4.26365  4.98600  0.61958  0.77255  0.54864  0.86213
    364   2.33600  4.45555  3.38139  2.96179  4.18693  3.24404  4.06797  3.57323  2.95783  2.88533  4.10155  3.29565  2.89019  3.29540  3.33181  1.20231  2.87727  3.16880  5.52969  4.26484    389 - -
          2.68618  4.42225  2.77519  2.73123  3.46354  2.40513  3.72494  3.29354  2.67741  2.69355  4.24690  2.90347  2.73739  3.18146  2.89801  2.37887  2.77519  2.98518  4.58477  3.61503
          0.02113  4.26365  4.98600  0.61958  0.77255  0.54864  0.86213
    365   1.91153  4.30328  3.77624  3.48056  4.33766  3.15441  4.46302  3.47021  3.45482  3.35284  4.27254  3.57170  3.90312  3.76904  3.72202  2.61661  0.97611  3.05686  5.75570  4.55995    390 - -
          2.68618  4.42225  2.77519  2.73123  3.46354  2.40513  3.72494  3.29354  2.67741  2.69355  4.24690  2.90347  2.73739  3.18146  2.89801  2.37887  2.77519  2.98518  4.58477  3.61503
          0.02113  4.26365  4.98600  0.61958  0.77255  0.54864  0.86213
    366   3.80449  5.09527  4.78222  4.58643  0.53874  4.36793  4.11687  3.30018  4.48898  2.58569  3.98036  4.48617  4.82912  4.55173  4.51073  4.04229  4.11158  3.31706  4.27910  2.60914    391 - -
          2.68618  4.42225  2.77519  2.73123  3.46354  2.40513  3.72494  3.29354  2.67741  2.69355  4.24690  2.90347  2.73739  3.18146  2.89801  2.37887  2.77519  2.98518  4.58477  3.61503
          0.02113  4.26365  4.98600  0.61958  0.77255  0.54864  0.86213
    367   2.55714  4.47313  3.60409  3.45781  4.50030  3.19857  4.54570  4.08665  3.55994  3.78185  4.68522  3.60286  3.97324  3.87953  3.81923  0.62518  3.06982  3.53092  5.84303  4.59210    392 - -
          2.68618  4.42225  2.77519  2.73123  3.46354  2.40513  3.72494  3.29354  2.67741  2.69355  4.24690  2.90347  2.73739  3.18146  2.89801  2.37887  2.77519  2.98518  4.58477  3.61503
          0.02113  4.26365  4.98600  0.61958  0.77255  0.54864  0.86213
    368   2.55871  4.64490  3.02963  2.74438  4.47704  3.23174  4.02702  3.93037  2.89529  3.54468  4.35811  1.94061  3.87228  3.21509  3.31222  1.35575  2.66938  3.44764  5.73971  4.42443    393 - -
          2.68618  4.42225  2.77519  2.73123  3.46354  2.40513  3.72494  3.29354  2.67741  2.69355  4.24690  2.90347  2.73739  3.18146  2.89801  2.37887  2.77519  2.98518  4.58477  3.61503
          0.02113  4.26365  4.98600  0.61958  0.77255  0.54864  0.86213
    369   2.70817  4.29856  3.80984  3.24278  3.30363  3.73373  3.16965  2.67980  3.10708  1.52834  2.44950  3.57235  3.60085  3.42020  3.37693  3.00966  2.94053  2.52228  4.84762  3.61871    394 - -
          2.68618  4.42225  2.77519  2.73123  3.46354  2.40513  3.72494  3.29354  2.67741  2.69355  4.24690  2.90347  2.73739  3.18146  2.89801  2.37887  2.77519  2.98518  4.58477  3.61503
          0.02113  4.26365  4.98600  0.61958  0.77255  0.44836  1.01797
    370   3.37055  4.62472  5.23933  4.70824  3.50868  4.79905  5.26920  1.18244  4.59565  1.36748  3.28380  4.89760  5.00236  4.73340  4.70696  4.17985  3.61107  1.61137  5.57277  4.45965    395 - -
          2.68618  4.42225  2.77519  2.73123  3.46354  2.40513  3.72494  3.29354  2.67741  2.69355  4.24690  2.90347  2.73739  3.18146  2.89801  2.37887  2.77519  2.98518  4.58477  3.61503
          0.02015  4.31059  5.03294  0.61958  0.77255  0.48576  0.95510
    371   2.99707  4.36882  4.64192  4.08546  3.51835  4.24509  4.66464  1.87327  3.96731  2.23323  2.54386  4.28286  4.57699  4.19385  4.14188  3.57428  2.68387  1.12211  5.25569  4.07222    396 - -
          2.68618  4.42225  2.77519  2.73123  3.46354  2.40513  3.72494  3.29354  2.67741  2.69355  4.24690  2.90347  2.73739  3.18146  2.89801  2.37887  2.77519  2.98518  4.58477  3.61503
          0.02015  4.31059  5.03294  0.61958  0.77255  0.48576  0.95510
    372   2.59371  4.50807  3.66102  3.52180  4.55749  3.23341  4.60527  4.15312  3.62782  3.84566  4.74719  3.65457  4.01263  3.94349  3.88178  0.58307  3.11057  3.58529  5.89640  4.65122    397 - -
          2.68618  4.42225  2.77519  2.73123  3.46354  2.40513  3.72494  3.29354  2.67741  2.69355  4.24690  2.90347  2.73739  3.18146  2.89801  2.37887  2.77519  2.98518  4.58477  3.61503
          0.02015  4.31059  5.03294  0.61958  0.77255  0.48576  0.95510
    373   1.76648  4.30265  3.78346  3.44279  4.38530  3.13649  4.42964  3.70363  3.43314  3.46555  4.31191  3.54358  3.88168  3.72286  3.72412  2.30089  1.07976  3.21434  5.75992  4.56453    398 - -
          2.68618  4.42225  2.77519  2.73123  3.46354  2.40513  3.72494  3.29354  2.67741  2.69355  4.24690  2.90347  2.73739  3.18146  2.89801  2.37887  2.77519  2.98518  4.58477  3.61503
          0.02015  4.31059  5.03294  0.61958  0.77255  0.48576  0.95510
    374   3.68926  5.03394  4.89407  4.55745  3.36751  4.53529  5.08017  2.61396  4.32366  0.47703  3.29069  4.79288  4.90876  4.58221  4.41895  4.19325  3.97053  2.76092  5.38154  4.19911    399 - -
          2.68618  4.42225  2.77519  2.73123  3.46354  2.40513  3.72494  3.29354  2.67741  2.69355  4.24690  2.90347  2.73739  3.18146  2.89801  2.37887  2.77519  2.98518  4.58477  3.61503
          0.02015  4.31059  5.03294  0.61958  0.77255  0.48576  0.95510
    375   3.56183  4.86232  5.18873  4.62728  3.19469  4.83390  5.14394  2.30366  4.45976  0.67467  2.54039  4.88419  4.97342  4.52946  4.54463  4.20224  3.78186  2.27757  5.35268  4.32547    400 - -
          2.68618  4.42225  2.77519  2.73123  3.46354  2.40513  3.72494  3.29354  2.67741  2.69355  4.24690  2.90347  2.73739  3.18146  2.89801  2.37887  2.77519  2.98518  4.58477  3.61503
          0.02015  4.31059  5.03294  0.61958  0.77255  0.48576  0.95510
    376   2.80062  4.96204  2.94845  2.64892  4.46066  3.42141  3.90535  3.97190  2.61655  3.52898  4.37630  3.12392  3.97791  1.27363  2.97921  2.05189  3.11769  3.57092  5.66786  4.32486    401 - -
          2.68618  4.42225  2.77519  2.73123  3.46354  2.40513  3.72494  3.29354  2.67741  2.69355  4.24690  2.90347  2.73739  3.18146  2.89801  2.37887  2.77519  2.98518  4.58477  3.61503
          0.02015  4.31059  5.03294  0.61958  0.77255  0.48576  0.95510
    377   2.75082  4.82632  2.90872  2.76104  4.54360  3.32047  4.12577  4.01249  2.99793  3.68170  4.55988  0.95884  3.98932  3.34114  3.38354  2.83021  2.64249  3.56879  5.83414  4.48124    402 - -
          2.68618  4.42225  2.77519  2.73123  3.46354  2.40513  3.72494  3.29354  2.67741  2.69355  4.24690  2.90347  2.73739  3.18146  2.89801  2.37887  2.77519  2.98518  4.58477  3.61503
          0.02015  4.31059  5.03294  0.61958  0.77255  0.48576  0.95510
    378   3.44188  5.10083  4.09858  4.01550  4.93770  3.76484  5.03546  4.62426  4.11603  4.19006  5.27265  4.26850  0.30774  4.48935  4.29117  3.62770  3.92061  4.21379  5.97759  5.07092    403 - -
          2.68618  4.42225  2.77519  2.73123  3.46354  2.40513  3.72494  3.29354  2.67741  2.69355  4.24690  2.90347  2.73739  3.18146  2.89801  2.37887  2.77519  2.98518  4.58477  3.61503
          0.02015  4.31059  5.03294  0.61958  0.77255  0.48576  0.95510
    379   0.74381  4.30277  3.89639  3.64177  4.46414  3.14126  4.59797  3.60482  3.62993  3.49021  4.40356  3.64986  3.92032  3.92039  3.87024  2.61720  2.41778  3.14892  5.88127  4.70347    404 - -
          2.68618  4.42225  2.77519  2.73123  3.46354  2.40513  3.72494  3.29354  2.67741  2.69355  4.24690  2.90347  2.73739  3.18146  2.89801  2.37887  2.77519  2.98518  4.58477  3.61503
          0.02015  4.31059  5.03294  0.61958  0.77255  0.48576  0.95510
    380   1.43669  4.38695  4.22185  3.67749  3.57010  3.98089  4.44207  1.96550  3.58756  2.15137  3.46500  3.95828  4.38292  3.86329  3.84988  3.30208  3.14552  1.83737  5.23853  4.03502    405 - -
          2.68618  4.42225  2.77519  2.73123  3.46354  2.40513  3.72494  3.29354  2.67741  2.69355  4.24690  2.90347  2.73739  3.18146  2.89801  2.37887  2.77519  2.98518  4.58477  3.61503
          0.02015  4.31059  5.03294  0.61958  0.77255  0.48576  0.95510
    381   3.37084  5.10235  3.66602  3.32292  2.63937  4.00436  0.97437  3.77356  3.11338  3.19587  4.28762  3.63954  4.43705  3.55570  3.37729  3.41412  3.61449  3.57026  4.26027  2.24554    406 - -
          2.68618  4.42225  2.77519  2.73123  3.46354  2.40513  3.72494  3.29354  2.67741  2.69355  4.24690  2.90347  2.73739  3.18146  2.89801  2.37887  2.77519  2.98518  4.58477  3.61503
          0.02015  4.31059  5.03294  0.61958  0.77255  0.48576  0.95510
    382   0.84063  4.27605  3.91126  3.56299  4.34806  3.14340  4.49060  3.56272  3.52189  3.40608  4.27899  3.60580  3.89608  3.80626  3.78809  2.44651  2.44738  2.89951  5.75273  4.56761    407 - -
          2.68618  4.42225  2.77519  2.73123  3.46354  2.40513  3.72494  3.29354  2.67741  2.69355  4.24690  2.90347  2.73739  3.18146  2.89801  2.37887  2.77519  2.98518  4.58477  3.61503
          0.02015  4.31059  5.03294  0.61958  0.77255  0.48576  0.95510
    383   0.53098  4.47612  3.97363  3.81291  4.55440  3.28438  4.77289  3.75155  3.84258  3.61028  4.60963  3.83060  4.06670  4.14467  4.04486  2.83117  3.14013  3.32427  5.93322  4.79367    408 - -
          2.68618  4.42225  2.77519  2.73123  3.46354  2.40513  3.72494  3.29354  2.67741  2.69355  4.24690  2.90347  2.73739  3.18146  2.89801  2.37887  2.77519  2.98518  4.58477  3.61503
          0.02015  4.31059  5.03294  0.61958  0.77255  0.48576  0.95510
    384   0.53098  4.47612  3.97363  3.81291  4.55440  3.28438  4.77289  3.75155  3.84258  3.61028  4.60963  3.83060  4.06670  4.14467  4.04486  2.83117  3.14013  3.32427  5.93322  4.79367    409 - -
          2.68618  4.42225  2.77519  2.73123  3.46354  2.40513  3.72494  3.29354  2.67741  2.69355  4.24690  2.90347  2.73739  3.18146  2.89801  2.37887  2.77519  2.98518  4.58477  3.61503
          0.02015  4.31059  5.03294  0.61958  0.77255  0.48576  0.95510
    385   2.66927  4.87260  3.07274  2.57855  4.33668  3.42189  3.76957  3.76591  2.48916  3.33592  4.13928  2.64050  3.89319  2.91388  2.23240  1.63391  2.61529  3.38180  5.52968  4.20475    410 - -
          2.68618  4.42225  2.77519  2.73123  3.46354  2.40513  3.72494  3.29354  2.67741  2.69355  4.24690  2.90347  2.73739  3.18146  2.89801  2.37887  2.77519  2.98518  4.58477  3.61503
          0.02015  4.31059  5.03294  0.61958  0.77255  0.48576  0.95510
    386   3.48148  4.78638  5.08733  4.54364  1.30719  4.67447  4.67447  2.45776  4.39278  1.21830  2.69632  4.67795  4.85887  4.41935  4.44667  4.02191  3.69645  2.61674  4.88071  3.52369    411 - -
          2.68618  4.42225  2.77519  2.73123  3.46354  2.40513  3.72494  3.29354  2.67741  2.69355  4.24690  2.90347  2.73739  3.18146  2.89801  2.37887  2.77519  2.98518  4.58477  3.61503
          0.02015  4.31059  5.03294  0.61958  0.77255  0.48576  0.95510
    387   0.53098  4.47612  3.97363  3.81291  4.55440  3.28438  4.77289  3.75155  3.84258  3.61028  4.60963  3.83060  4.06670  4.14467  4.04486  2.83117  3.14013  3.32427  5.93322  4.79367    412 - -
          2.68618  4.42225  2.77519  2.73123  3.46354  2.40513  3.72494  3.29354  2.67741  2.69355  4.24690  2.90347  2.73739  3.18146  2.89801  2.37887  2.77519  2.98518  4.58477  3.61503
          0.02015  4.31059  5.03294  0.61958  0.77255  0.48576  0.95510
    388   0.78052  4.29451  3.80989  3.57429  4.54742  3.09284  4.57306  3.90535  3.61744  3.66360  4.50604  3.59606  3.88136  3.88577  3.87314  1.99387  2.89270  3.33665  5.91815  4.73048    413 - -
          2.68618  4.42225  2.77519  2.73123  3.46354  2.40513  3.72494  3.29354  2.67741  2.69355  4.24690  2.90347  2.73739  3.18146  2.89801  2.37887  2.77519  2.98518  4.58477  3.61503
          0.02015  4.31059  5.03294  0.61958  0.77255  0.48576  0.95510
    389   2.41333  4.35774  3.64982  3.33747  4.46451  3.14079  4.39264  3.84604  3.35189  3.56343  4.40180  3.49290  3.88375  3.66116  3.66150  1.19881  1.51926  3.32093  5.81274  4.59216    414 - -
          2.68618  4.42225  2.77519  2.73123  3.46354  2.40513  3.72494  3.29354  2.67741  2.69355  4.24690  2.90347  2.73739  3.18146  2.89801  2.37887  2.77519  2.98518  4.58477  3.61503
          0.02015  4.31059  5.03294  0.61958  0.77255  0.48576  0.95510
    390   2.80229  4.48686  4.45256  3.94922  1.41419  4.09792  3.88691  2.84340  3.81314  2.44842  3.53341  4.00240  4.45007  3.95155  3.94105  3.41353  3.31230  2.39729  4.20657  1.73074    415 - -
          2.68618  4.42225  2.77519  2.73123  3.46354  2.40513  3.72494  3.29354  2.67741  2.69355  4.24690  2.90347  2.73739  3.18146  2.89801  2.37887  2.77519  2.98518  4.58477  3.61503
          0.02015  4.31059  5.03294  0.61958  0.77255  0.48576  0.95510
    391   3.38726  4.95262  4.24284  3.95752  3.43303  2.71866  4.40544  3.88439  3.76355  3.43771  4.49671  4.15305  4.48757  4.16588  3.93637  3.59233  3.74464  3.64011  0.58579  3.44024    416 - -
          2.68618  4.42225  2.77519  2.73123  3.46354  2.40513  3.72494  3.29354  2.67741  2.69355  4.24690  2.90347  2.73739  3.18146  2.89801  2.37887  2.77519  2.98518  4.58477  3.61503
          0.02015  4.31059  5.03294  0.61958  0.77255  0.48576  0.95510
    392   2.63875  4.55020  3.42217  3.07242  4.11093  2.79407  4.15616  3.50227  3.05481  2.53546  4.10984  3.41044  1.19399  3.42412  3.38962  2.79747  3.02336  3.16337  5.49402  4.22850    417 - -
          2.68618  4.42225  2.77519  2.73123  3.46354  2.40513  3.72494  3.29354  2.67741  2.69355  4.24690  2.90347  2.73739  3.18146  2.89801  2.37887  2.77519  2.98518  4.58477  3.61503
          0.02015  4.31059  5.03294  0.61958  0.77255  0.48576  0.95510
    393   2.18065  3.49126  3.62844  3.08174  3.56227  3.06039  3.96888  2.92586  3.02843  2.64464  3.53578  3.42202  3.97729  3.32165  3.35843  2.39919  2.56439  2.67847  5.01139  2.09994    418 - -
          2.68618  4.42225  2.77519  2.73123  3.46354  2.40513  3.72494  3.29354  2.67741  2.69355  4.24690  2.90347  2.73739  3.18146  2.89801  2.37887  2.77519  2.98518  4.58477  3.61503
          0.02015  4.31059  5.03294  0.61958  0.77255  0.48576  0.95510
    394   1.00292  4.29561  3.78263  3.43148  4.43573  2.13051  4.43050  3.82947  3.44363  3.53408  4.35658  3.52862  3.86183  3.71443  3.74768  2.22861  2.85626  3.00273  5.79316  4.59763    419 - -
          2.68618  4.42225  2.77519  2.73123  3.46354  2.40513  3.72494  3.29354  2.67741  2.69355  4.24690  2.90347  2.73739  3.18146  2.89801  2.37887  2.77519  2.98518  4.58477  3.61503
          0.02015  4.31059  5.03294  0.61958  0.77255  0.48576  0.95510
    395   2.60626  5.27066  2.06082  2.14714  4.59536  3.40462  3.71533  4.07925  2.53412  3.57653  4.34743  1.89225  3.28275  2.83614  3.05060  2.59087  2.80927  3.65640  5.72946  4.30252    420 - -
          2.68622  4.42229  2.77524  2.73128  3.46358  2.40501  3.72499  3.29358  2.67745  2.69359  4.24694  2.90339  2.73744  3.18151  2.89805  2.37880  2.77524  2.98496  4.58481  3.61507
          0.33079  1.47286  2.94936  0.19974  1.70896  0.48576  0.95510
    396   2.50091  4.51071  3.27891  2.46119  3.35744  3.53914  3.77291  3.04913  2.69256  2.65744  3.19957  2.56874  3.40530  3.01931  3.10024  2.68052  2.85553  2.18200  5.07075  3.80385    422 - -
          2.68618  4.42225  2.77519  2.73123  3.46354  2.40513  3.72494  3.29354  2.67741  2.69355  4.24690  2.90347  2.73739  3.18146  2.89801  2.37887  2.77519  2.98518  4.58477  3.61503
          0.04175  4.26365  3.61848  0.61958  0.77255  0.54864  0.86213
    397   2.42249  4.94490  2.72609  1.76672  4.22722  3.19972  3.66642  3.18361  2.46066  3.23281  4.03103  2.94168  3.84251  2.80254  2.93812  2.66213  2.43940  3.29835  5.44920  4.08836    423 - -
          2.68618  4.42225  2.77519  2.73123  3.46354  2.40513  3.72494  3.29354  2.67741  2.69355  4.24690  2.90347  2.73739  3.18146  2.89801  2.37887  2.77519  2.98518  4.58477  3.61503
          0.02156  4.24346  4.96581  0.61958  0.77255  0.53073  0.88716
    398   2.07059  4.63114  3.15597  2.68440  4.27656  3.28772  3.87880  3.70518  2.71382  3.31394  4.11815  2.54034  2.50413  3.04657  3.15348  1.96344  2.39918  3.28550  5.54158  4.23133    424 - -
          2.68618  4.42225  2.77519  2.73123  3.46354  2.40513  3.72494  3.29354  2.67741  2.69355  4.24690  2.90347  2.73739  3.18146  2.89801  2.37887  2.77519  2.98518  4.58477  3.61503
          0.04170  4.26365  3.62046  0.61958  0.77255  0.54864  0.86213
    399   2.55040  4.38174  3.51897  3.00511  3.76354  3.42192  3.99255  2.64490  2.95713  2.79839  3.70738  3.36022  3.40049  3.27984  3.31461  1.47185  2.87192  2.35749  5.19776  3.95260    425 - -
          2.68618  4.42225  2.77519  2.73123  3.46354  2.40513  3.72494  3.29354  2.67741  2.69355  4.24690  2.90347  2.73739  3.18146  2.89801  2.37887  2.77519  2.98518  4.58477  3.61503
          0.02156  4.24352  4.96586  0.61958  0.77255  0.53078  0.88709
    400   1.63755  4.82550  2.17875  2.53192  4.46379  2.63368  3.87343  3.91426  2.74219  3.49239  4.29095  3.02104  3.86127  3.03095  3.22245  2.16307  2.96049  3.47057  5.69417  4.33816    426 - -
          2.68618  4.42225  2.77519  2.73123  3.46354  2.40513  3.72494  3.29354  2.67741  2.69355  4.24690  2.90347  2.73739  3.18146  2.89801  2.37887  2.77519  2.98518  4.58477  3.61503
          0.02113  4.26365  4.98600  0.61958  0.77255  0.54864  0.86213
    401   2.74740  5.17508  1.87934  2.21308  4.48205  3.39837  3.69910  3.94690  2.51666  3.47339  4.25615  2.43694  2.64374  2.82605  3.02304  2.71086  2.99349  2.94627  5.64777  4.24013    427 - -
          2.68618  4.42225  2.77519  2.73123  3.46354  2.40513  3.72494  3.29354  2.67741  2.69355  4.24690  2.90347  2.73739  3.18146  2.89801  2.37887  2.77519  2.98518  4.58477  3.61503
          0.02113  4.26365  4.98600  0.61958  0.77255  0.54864  0.86213
    402   2.61090  3.51575  2.57717  2.52398  4.25267  3.36288  3.77218  3.68594  2.59450  3.28035  4.08527  2.29430  3.85221  2.92536  3.05876  1.71148  2.90075  3.30545  5.50112  4.15912    428 - -
          2.68618  4.42225  2.77519  2.73123  3.46354  2.40513  3.72494  3.29354  2.67741  2.69355  4.24690  2.90347  2.73739  3.18146  2.89801  2.37887  2.77519  2.98518  4.58477  3.61503
          0.02113  4.26365  4.98600  0.61958  0.77255  0.54864  0.86213
    403   2.57740  3.81671  3.16848  2.65844  4.11367  3.37393  3.81338  3.52602  2.62523  3.15177  3.97770  3.11502  2.09953  2.26609  3.04578  2.15024  2.87776  3.17202  5.40289  4.10012    429 - -
          2.68618  4.42225  2.77519  2.73123  3.46354  2.40513  3.72494  3.29354  2.67741  2.69355  4.24690  2.90347  2.73739  3.18146  2.89801  2.37887  2.77519  2.98518  4.58477  3.61503
          0.11736  4.26366  2.33654  0.61958  0.77255  0.54864  0.86213
    404   2.23490  4.77944  3.02086  2.15186  4.02458  2.80173  3.65217  3.28374  2.45424  3.04703  3.66032  2.98191  3.83150  2.80779  2.69154  2.56169  2.68909  3.01754  5.29765  3.96923    430 - -
          2.68618  4.42225  2.77519  2.73123  3.46354  2.40513  3.72494  3.29354  2.67741  2.69355  4.24690  2.90347  2.73739  3.18146  2.89801  2.37887  2.77519  2.98518  4.58477  3.61503
          0.02323  4.16953  4.89188  0.61958  0.77255  0.65651  0.73118
    405   2.51007  2.53366  3.45060  2.91616  3.67520  2.54576  3.89744  2.80645  2.87536  2.74659  3.62340  2.53648  3.89059  3.18868  3.24028  2.48693  2.81297  2.64194  5.09143  3.85014    431 - -
          2.68618  4.42225  2.77519  2.73123  3.46354  2.40513  3.72494  3.29354  2.67741  2.69355  4.24690  2.90347  2.73739  3.18146  2.89801  2.37887  2.77519  2.98518  4.58477  3.61503
          0.02323  4.16953  4.89188  0.61958  0.77255  0.65651  0.73118
    406   2.18824  4.34376  3.43630  2.88241  3.07555  3.50561  3.84309  2.89564  2.84120  2.35530  3.50242  3.28506  3.14094  3.15091  3.20599  2.54649  2.23384  2.65481  4.97891  3.73776    432 - -
          2.68618  4.42225  2.77519  2.73123  3.46354  2.40513  3.72494  3.29354  2.67741  2.69355  4.24690  2.90347  2.73739  3.18146  2.89801  2.37887  2.77519  2.98518  4.58477  3.61503
          0.02323  4.16953  4.89188  0.61958  0.77255  0.58756  0.81121
    407   2.07041  4.82447  2.99018  2.46978  4.13781  3.41195  3.67870  3.34331  2.46803  3.15380  3.96199  2.79568  3.16585  2.22719  2.92356  2.39763  2.86444  3.21534  5.38430  4.04700    433 - -
          2.68618  4.42225  2.77519  2.73123  3.46354  2.40513  3.72494  3.29354  2.67741  2.69355  4.24690  2.90347  2.73739  3.18146  2.89801  2.37887  2.77519  2.98518  4.58477  3.61503
          0.05931  4.20464  3.15442  0.61958  0.77255  0.61878  0.77349
    408   2.79887  5.29412  2.17879  1.99549  4.60422  2.09824  3.70937  4.09079  2.57110  3.59306  4.38125  2.60105  3.85382  2.63600  3.10130  2.37025  3.05379  3.67332  5.75430  4.31496    434 - -
          2.68618  4.42225  2.77519  2.73123  3.46354  2.40513  3.72494  3.29354  2.67741  2.69355  4.24690  2.90347  2.73739  3.18146  2.89801  2.37887  2.77519  2.98518  4.58477  3.61503
          0.02326  4.16858  4.89093  0.61958  0.77255  0.58678  0.81219
    409   2.63814  4.85596  2.57473  2.46722  4.38313  1.77996  3.80882  3.83117  2.66869  3.41091  4.21672  2.49560  3.84696  2.96609  3.14827  2.23014  2.95001  3.17476  5.61904  4.25933    435 - -
          2.68618  4.42225  2.77519  2.73123  3.46354  2.40513  3.72494  3.29354  2.67741  2.69355  4.24690  2.90347  2.73739  3.18146  2.89801  2.37887  2.77519  2.98518  4.58477  3.61503
          0.02242  4.20464  4.92699  0.61958  0.77255  0.61878  0.77349
    410   2.09552  4.18037  3.97836  3.43939  2.02871  3.62657  4.09113  2.55485  3.34680  2.39057  3.35938  3.66468  4.07921  3.59542  3.57724  2.70910  2.89167  1.95057  4.85581  3.61786    436 - -
          2.68618  4.42225  2.77519  2.73123  3.46354  2.40513  3.72494  3.29354  2.67741  2.69355  4.24690  2.90347  2.73739  3.18146  2.89801  2.37887  2.77519  2.98518  4.58477  3.61503
          0.02242  4.20464  4.92699  0.61958  0.77255  0.61878  0.77349
    411   2.61521  4.76365  3.03444  2.51112  3.57624  3.42728  3.69581  3.46267  2.50008  3.07683  3.90077  3.01445  2.66840  2.08706  2.94519  2.39997  2.63488  3.13914  5.32650  4.00160    437 - -
          2.68618  4.42225  2.77519  2.73123  3.46354  2.40513  3.72494  3.29354  2.67741  2.69355  4.24690  2.90347  2.73739  3.18146  2.89801  2.37887  2.77519  2.98518  4.58477  3.61503
          0.09954  4.20464  2.52798  0.61958  0.77255  0.50031  0.93227
    412   2.32906  4.52154  3.18356  2.75418  4.31835  2.18984  3.94607  3.75379  2.80752  3.36731  4.16936  2.84606  3.09383  3.12644  3.23445  1.71494  2.44030  3.29129  5.59078  4.29611    438 - -
          2.68618  4.42225  2.77519  2.73123  3.46354  2.40513  3.72494  3.29354  2.67741  2.69355  4.24690  2.90347  2.73739  3.18146  2.89801  2.37887  2.77519  2.98518  4.58477  3.61503
          0.06057  4.19279  3.13119  0.61958  0.77255  0.63183  0.75848
    413   2.72338  4.82524  3.20697  2.71642  4.38478  3.04347  3.77599  3.79271  2.32488  3.35036  4.18472  3.14634  3.40640  2.93449  1.32888  2.63739  3.01270  3.41439  5.50619  4.24823    439 - -
          2.68618  4.42225  2.77519  2.73123  3.46354  2.40513  3.72494  3.29354  2.67741  2.69355  4.24690  2.90347  2.73739  3.18146  2.89801  2.37887  2.77519  2.98518  4.58477  3.61503
          0.02356  4.15578  4.87813  0.61958  0.77255  0.67056  0.71626
    414   2.64276  4.89011  2.96843  2.43555  4.14852  3.43650  2.91696  3.58018  2.38183  3.15826  3.31890  2.78491  3.52948  1.98928  2.81956  2.57961  2.87338  3.24126  5.36969  4.02792    440 - -
          2.68618  4.42225  2.77519  2.73123  3.46354  2.40513  3.72494  3.29354  2.67741  2.69355  4.24690  2.90347  2.73739  3.18146  2.89801  2.37887  2.77519  2.98518  4.58477  3.61503
          0.02356  4.15578  4.87813  0.61958  0.77255  0.67056  0.71626
    415   2.62196  4.20876  4.14605  3.57528  3.29583  3.85611  4.19525  1.59284  3.45443  2.05182  2.55223  3.81995  4.21950  3.70315  3.66420  2.73179  2.97586  2.12806  4.89995  3.70916    441 - -
          2.68618  4.42225  2.77519  2.73123  3.46354  2.40513  3.72494  3.29354  2.67741  2.69355  4.24690  2.90347  2.73739  3.18146  2.89801  2.37887  2.77519  2.98518  4.58477  3.61503
          0.02356  4.15578  4.87813  0.61958  0.77255  0.67056  0.71626
    416   2.50194  4.58310  3.01745  2.66891  4.29663  1.90538  3.91482  3.73149  2.78238  3.35378  4.17052  2.02207  3.81477  3.10090  3.20963  2.26698  2.87193  2.93381  5.57620  4.26660    442 - -
          2.68618  4.42225  2.77519  2.73123  3.46354  2.40513  3.72494  3.29354  2.67741  2.69355  4.24690  2.90347  2.73739  3.18146  2.89801  2.37887  2.77519  2.98518  4.58477  3.61503
          0.02356  4.15578  4.87813  0.61958  0.77255  0.67056  0.71626
    417   2.34356  4.30748  3.40610  3.12994  4.40951  3.05332  4.25065  3.82554  3.18939  3.50863  4.33999  3.33983  3.27378  3.50416  3.51496  0.98827  2.56350  3.28626  5.73819  4.50421    443 - -
          2.68618  4.42225  2.77519  2.73123  3.46354  2.40513  3.72494  3.29354  2.67741  2.69355  4.24690  2.90347  2.73739  3.18146  2.89801  2.37887  2.77519  2.98518  4.58477  3.61503
          0.02356  4.15578  4.87813  0.61958  0.77255  0.57028  0.83325
    418   2.01844  4.56290  3.20138  2.71587  4.00929  3.35774  3.84645  3.37777  2.69417  3.04511  3.89611  3.15083  2.01302  2.70931  3.09982  2.66627  2.72676  2.79918  5.34100  4.05884    444 - -
          2.68618  4.42225  2.77519  2.73123  3.46354  2.40513  3.72494  3.29354  2.67741  2.69355  4.24690  2.90347  2.73739  3.18146  2.89801  2.37887  2.77519  2.98518  4.58477  3.61503
          0.02235  4.20793  4.93028  0.61958  0.77255  0.41263  1.08444
    419   2.75298  4.78706  3.04474  2.80639  4.34309  2.78712  3.31096  3.90404  2.92103  3.51169  4.36857  3.23987  1.11110  3.29168  3.29518  2.84244  3.12060  3.49596  5.63741  4.31619    445 - -
          2.68618  4.42225  2.77519  2.73123  3.46354  2.40513  3.72494  3.29354  2.67741  2.69355  4.24690  2.90347  2.73739  3.18146  2.89801  2.37887  2.77519  2.98518  4.58477  3.61503
          0.02015  4.31059  5.03294  0.61958  0.77255  0.48576  0.95510
    420   2.52441  4.55024  3.20372  2.94339  4.52101  3.20541  4.18202  3.97374  3.08012  3.61350  4.43222  2.57567  3.89585  3.39684  3.46104  0.99728  2.65676  3.45556  5.81121  4.52685    446 - -
          2.68618  4.42225  2.77519  2.73123  3.46354  2.40513  3.72494  3.29354  2.67741  2.69355  4.24690  2.90347  2.73739  3.18146  2.89801  2.37887  2.77519  2.98518  4.58477  3.61503
          0.02015  4.31059  5.03294  0.61958  0.77255  0.48576  0.95510
    421   3.26359  4.57587  5.00380  4.43783  3.33336  4.56498  4.93342  1.81117  4.30963  1.65169  1.51552  4.62961  4.79687  4.43186  4.41529  3.90828  3.49385  1.72020  5.30501  4.20920    447 - -
          2.68618  4.42225  2.77519  2.73123  3.46354  2.40513  3.72494  3.29354  2.67741  2.69355  4.24690  2.90347  2.73739  3.18146  2.89801  2.37887  2.77519  2.98518  4.58477  3.61503
          0.02015  4.31059  5.03294  0.61958  0.77255  0.48576  0.95510
    422   0.76050  4.30121  3.89555  3.63302  4.45666  3.14132  4.58830  3.60257  3.61915  3.48461  4.39427  3.64524  3.91817  3.90925  3.86240  2.61503  2.35403  3.14676  5.87210  4.69382    448 - -
          2.68618  4.42225  2.77519  2.73123  3.46354  2.40513  3.72494  3.29354  2.67741  2.69355  4.24690  2.90347  2.73739  3.18146  2.89801  2.37887  2.77519  2.98518  4.58477  3.61503
          0.02015  4.31059  5.03294  0.61958  0.77255  0.48576  0.95510
    423   0.87652  4.29684  3.79644  3.54023  4.54657  3.09213  4.54660  3.92027  3.58119  3.66118  4.49539  3.57900  3.87523  3.84962  3.84930  1.75093  2.88541  3.34553  5.90960  4.72000    449 - -
          2.68618  4.42225  2.77519  2.73123  3.46354  2.40513  3.72494  3.29354  2.67741  2.69355  4.24690  2.90347  2.73739  3.18146  2.89801  2.37887  2.77519  2.98518  4.58477  3.61503
          0.02015  4.31059  5.03294  0.61958  0.77255  0.48576  0.95510
    424   2.57288  4.43435  4.79763  4.25434  3.58184  4.38871  4.85376  1.05410  4.14046  2.20305  2.91346  4.44841  4.70528  4.36463  4.31165  3.73460  3.34347  1.67703  5.40151  4.22380    450 - -
          2.68618  4.42225  2.77519  2.73123  3.46354  2.40513  3.72494  3.29354  2.67741  2.69355  4.24690  2.90347  2.73739  3.18146  2.89801  2.37887  2.77519  2.98518  4.58477  3.61503
          0.02015  4.31059  5.03294  0.61958  0.77255  0.48576  0.95510
    425   1.13073  4.34081  4.13301  3.74366  3.98678  3.46188  4.58328  2.65024  3.66968  2.83629  3.90230  3.83411  4.13231  3.95841  3.91315  2.89648  3.03238  1.64592  5.58022  4.37379    451 - -
          2.68618  4.42225  2.77519  2.73123  3.46354  2.40513  3.72494  3.29354  2.67741  2.69355  4.24690  2.90347  2.73739  3.18146  2.89801  2.37887  2.77519  2.98518  4.58477  3.61503
          0.02015  4.31059  5.03294  0.61958  0.77255  0.48576  0.95510
    426   0.96771  4.32581  3.76538  3.35309  4.08194  2.95593  4.30452  2.84129  3.30848  3.11388  4.01919  3.53908  3.94248  3.61520  3.61108  2.68196  2.71992  2.90584  5.51446  4.30159    452 - -
          2.68618  4.42225  2.77519  2.73123  3.46354  2.40513  3.72494  3.29354  2.67741  2.69355  4.24690  2.90347  2.73739  3.18146  2.89801  2.37887  2.77519  2.98518  4.58477  3.61503
          0.02015  4.31059  5.03294  0.61958  0.77255  0.48576  0.95510
    427   0.53098  4.47612  3.97363  3.81291  4.55440  3.28438  4.77289  3.75155  3.84258  3.61028  4.60963  3.83060  4.06670  4.14467  4.04486  2.83117  3.14013  3.32427  5.93322  4.79367    453 - -
          2.68618  4.42225  2.77519  2.73123  3.46354  2.40513  3.72494  3.29354  2.67741  2.69355  4.24690  2.90347  2.73739  3.18146  2.89801  2.37887  2.77519  2.98518  4.58477  3.61503
          0.02015  4.31059  5.03294  0.61958  0.77255  0.48576  0.95510
    428   2.72061  4.55917  3.89865  3.70049  4.43770  3.37705  4.67369  3.62447  3.65298  3.47076  4.50901  3.81581  4.12289  4.02870  3.87339  2.92892  0.60161  3.26630  5.83110  4.66102    454 - -
          2.68618  4.42225  2.77519  2.73123  3.46354  2.40513  3.72494  3.29354  2.67741  2.69355  4.24690  2.90347  2.73739  3.18146  2.89801  2.37887  2.77519  2.98518  4.58477  3.61503
          0.02015  4.31059  5.03294  0.61958  0.77255  0.48576  0.95510
    429   3.17527  4.62264  4.71873  4.41637  3.91697  4.16369  5.15815  2.13756  4.29333  2.53937  3.83364  4.53167  4.71534  4.63099  4.46179  3.71208  3.53557  0.60617  5.76806  4.51943    455 - -
          2.68618  4.42225  2.77519  2.73123  3.46354  2.40513  3.72494  3.29354  2.67741  2.69355  4.24690  2.90347  2.73739  3.18146  2.89801  2.37887  2.77519  2.98518  4.58477  3.61503
          0.02015  4.31059  5.03294  0.61958  0.77255  0.48576  0.95510
    430   0.53098  4.47612  3.97363  3.81291  4.55440  3.28438  4.77289  3.75155  3.84258  3.61028  4.60963  3.83060  4.06670  4.14467  4.04486  2.83117  3.14013  3.32427  5.93322  4.79367    456 - -
          2.68618  4.42225  2.77519  2.73123  3.46354  2.40513  3.72494  3.29354  2.67741  2.69355  4.24690  2.90347  2.73739  3.18146  2.89801  2.37887  2.77519  2.98518  4.58477  3.61503
          0.02015  4.31059  5.03294  0.61958  0.77255  0.48576  0.95510
    431   0.53098  4.47612  3.97363  3.81291  4.55440  3.28438  4.77289  3.75155  3.84258  3.61028  4.60963  3.83060  4.06670  4.14467  4.04486  2.83117  3.14013  3.32427  5.93322  4.79367    457 - -
          2.68618  4.42225  2.77519  2.73123  3.46354  2.40513  3.72494  3.29354  2.67741  2.69355  4.24690  2.90347  2.73739  3.18146  2.89801  2.37887  2.77519  2.98518  4.58477  3.61503
          0.02015  4.31059  5.03294  0.61958  0.77255  0.48576  0.95510
    432   0.53098  4.47612  3.97363  3.81291  4.55440  3.28438  4.77289  3.75155  3.84258  3.61028  4.60963  3.83060  4.06670  4.14467  4.04486  2.83117  3.14013  3.32427  5.93322  4.79367    458 - -
          2.68618  4.42225  2.77519  2.73123  3.46354  2.40513  3.72494  3.29354  2.67741  2.69355  4.24690  2.90347  2.73739  3.18146  2.89801  2.37887  2.77519  2.98518  4.58477  3.61503
          0.02015  4.31059  5.03294  0.61958  0.77255  0.48576  0.95510
    433   2.41577  4.35527  3.65648  3.34393  4.44489  3.14503  4.39255  3.81982  3.35458  3.54280  4.38503  3.49754  3.88665  3.66490  3.66123  1.44032  1.26457  3.30468  5.79821  4.57867    459 - -
          2.68618  4.42225  2.77519  2.73123  3.46354  2.40513  3.72494  3.29354  2.67741  2.69355  4.24690  2.90347  2.73739  3.18146  2.89801  2.37887  2.77519  2.98518  4.58477  3.61503
          0.02015  4.31059  5.03294  0.61958  0.77255  0.48576  0.95510
    434   0.53098  4.47612  3.97363  3.81291  4.55440  3.28438  4.77289  3.75155  3.84258  3.61028  4.60963  3.83060  4.06670  4.14467  4.04486  2.83117  3.14013  3.32427  5.93322  4.79367    460 - -
          2.68618  4.42225  2.77519  2.73123  3.46354  2.40513  3.72494  3.29354  2.67741  2.69355  4.24690  2.90347  2.73739  3.18146  2.89801  2.37887  2.77519  2.98518  4.58477  3.61503
          0.02015  4.31059  5.03294  0.61958  0.77255  0.48576  0.95510
    435   4.16423  5.36197  4.82223  4.65182  3.25592  4.27635  4.54854  4.23733  4.38367  3.54580  4.84526  4.72236  4.83344  4.74594  4.42631  4.36367  4.49178  4.13760  0.33001  3.23896    461 - -
          2.68618  4.42225  2.77519  2.73123  3.46354  2.40513  3.72494  3.29354  2.67741  2.69355  4.24690  2.90347  2.73739  3.18146  2.89801  2.37887  2.77519  2.98518  4.58477  3.61503
          0.02015  4.31059  5.03294  0.61958  0.77255  0.48576  0.95510
    436   4.16423  5.36197  4.82223  4.65182  3.25592  4.27635  4.54854  4.23733  4.38367  3.54580  4.84526  4.72236  4.83344  4.74594  4.42631  4.36367  4.49178  4.13760  0.33001  3.23896    462 - -
          2.68618  4.42225  2.77519  2.73123  3.46354  2.40513  3.72494  3.29354  2.67741  2.69355  4.24690  2.90347  2.73739  3.18146  2.89801  2.37887  2.77519  2.98518  4.58477  3.61503
          0.02015  4.31059  5.03294  0.61958  0.77255  0.48576  0.95510
    437   0.71940  4.30656  3.89595  3.65468  4.47516  3.14226  4.61324  3.60781  3.64670  3.49804  4.41844  3.65733  3.92462  3.93811  3.88239  2.62199  2.51867  3.15254  5.89542  4.71783    463 - -
          2.68618  4.42225  2.77519  2.73123  3.46354  2.40513  3.72494  3.29354  2.67741  2.69355  4.24690  2.90347  2.73739  3.18146  2.89801  2.37887  2.77519  2.98518  4.58477  3.61503
          0.02015  4.31059  5.03294  0.61958  0.77255  0.48576  0.95510
    438   1.16948  4.29843  3.79356  3.42856  4.38244  3.13101  4.41319  3.72996  3.41744  3.46780  4.30473  3.53367  3.87253  3.70087  3.71771  2.19302  1.67488  3.22981  5.75099  4.55451    464 - -
          2.68618  4.42225  2.77519  2.73123  3.46354  2.40513  3.72494  3.29354  2.67741  2.69355  4.24690  2.90347  2.73739  3.18146  2.89801  2.37887  2.77519  2.98518  4.58477  3.61503
          0.02015  4.31059  5.03294  0.61958  0.77255  0.48576  0.95510
    439   2.92669  5.21872  2.86497  2.52078  4.35371  3.53389  1.65699  3.98730  2.41688  3.49824  4.33146  2.68924  3.99742  2.05782  2.77790  2.90220  3.16044  3.62927  5.54268  4.15015    465 - -
          2.68618  4.42225  2.77519  2.73123  3.46354  2.40513  3.72494  3.29354  2.67741  2.69355  4.24690  2.90347  2.73739  3.18146  2.89801  2.37887  2.77519  2.98518  4.58477  3.61503
          0.02015  4.31059  5.03294  0.61958  0.77255  0.48576  0.95510
    440   3.30266  5.01144  4.06361  4.02824  5.11873  0.28951  5.09796  4.84830  4.26747  4.43693  5.43206  4.23026  4.41358  4.55771  4.43350  3.49041  3.81683  4.29139  6.07497  5.24310    466 - -
          2.68618  4.42225  2.77519  2.73123  3.46354  2.40513  3.72494  3.29354  2.67741  2.69355  4.24690  2.90347  2.73739  3.18146  2.89801  2.37887  2.77519  2.98518  4.58477  3.61503
          0.02015  4.31059  5.03294  0.61958  0.77255  0.48576  0.95510
    441   3.58282  4.88357  5.19606  4.63768  3.18831  4.84909  5.15447  2.31493  4.45942  0.65203  2.55952  4.89837  4.98513  4.53442  4.54433  4.22160  3.80314  2.35079  5.35495  4.32468    467 - -
          2.68618  4.42225  2.77519  2.73123  3.46354  2.40513  3.72494  3.29354  2.67741  2.69355  4.24690  2.90347  2.73739  3.18146  2.89801  2.37887  2.77519  2.98518  4.58477  3.61503
          0.02015  4.31059  5.03294  0.61958  0.77255  0.48576  0.95510
    442   3.52030  4.88552  4.99726  4.54048  3.24084  4.64149  5.07429  2.35271  4.30752  0.61287  3.08528  4.76469  4.91859  4.50130  4.41841  4.08129  3.78569  2.34282  5.35322  4.20255    468 - -
          2.68618  4.42225  2.77519  2.73123  3.46354  2.40513  3.72494  3.29354  2.67741  2.69355  4.24690  2.90347  2.73739  3.18146  2.89801  2.37887  2.77519  2.98518  4.58477  3.61503
          0.02015  4.31059  5.03294  0.61958  0.77255  0.48576  0.95510
    443   3.44188  5.10083  4.09858  4.01550  4.93770  3.76484  5.03546  4.62426  4.11603  4.19006  5.27265  4.26850  0.30774  4.48935  4.29117  3.62770  3.92061  4.21379  5.97759  5.07092    469 - -
          2.68618  4.42225  2.77519  2.73123  3.46354  2.40513  3.72494  3.29354  2.67741  2.69355  4.24690  2.90347  2.73739  3.18146  2.89801  2.37887  2.77519  2.98518  4.58477  3.61503
          0.02015  4.31059  5.03294  0.61958  0.77255  0.48576  0.95510
    444   2.88649  4.28210  4.55771  3.96744  2.49241  4.05512  4.36627  2.25597  3.82061  1.24538  2.80465  4.11170  4.37687  3.97543  3.92658  3.03813  3.11569  2.10656  4.87822  3.71919    470 - -
          2.68618  4.42225  2.77519  2.73123  3.46354  2.40513  3.72494  3.29354  2.67741  2.69355  4.24690  2.90347  2.73739  3.18146  2.89801  2.37887  2.77519  2.98518  4.58477  3.61503
          0.02015  4.31059  5.03294  0.61958  0.77255  0.48576  0.95510
    445   2.93939  1.21039  4.57615  4.13202  2.02954  3.85877  4.32746  2.72843  3.97378  2.42812  3.59557  4.13063  4.38587  4.15952  4.08730  3.29323  3.27654  2.59124  4.74968  3.27502    471 - -
          2.68618  4.42225  2.77519  2.73123  3.46354  2.40513  3.72494  3.29354  2.67741  2.69355  4.24690  2.90347  2.73739  3.18146  2.89801  2.37887  2.77519  2.98518  4.58477  3.61503
          0.02015  4.31059  5.03294  0.61958  0.77255  0.48576  0.95510
    446   1.54165  4.49958  3.33312  2.81086  3.79587  3.29742  3.86933  3.18279  2.79055  2.76939  3.73117  3.23740  3.30522  3.11804  3.18678  2.43645  2.87791  2.90110  5.18335  3.13760    472 - -
          2.68618  4.42225  2.77519  2.73123  3.46354  2.40513  3.72494  3.29354  2.67741  2.69355  4.24690  2.90347  2.73739  3.18146  2.89801  2.37887  2.77519  2.98518  4.58477  3.61503
          0.02015  4.31059  5.03294  0.61958  0.77255  0.48576  0.95510
    447   3.44188  5.10083  4.09858  4.01550  4.93770  3.76484  5.03546  4.62426  4.11603  4.19006  5.27265  4.26850  0.30774  4.48935  4.29117  3.62770  3.92061  4.21379  5.97759  5.07092    473 - -
          2.68618  4.42225  2.77519  2.73123  3.46354  2.40513  3.72494  3.29354  2.67741  2.69355  4.24690  2.90347  2.73739  3.18146  2.89801  2.37887  2.77519  2.98518  4.58477  3.61503
          0.07756  4.31059  2.79362  0.61958  0.77255  0.48576  0.95510
    448   2.62569  4.28060  3.61943  3.05456  2.81852  3.62733  3.47717  2.76185  2.99008  1.89458  3.38748  3.42147  2.76812  3.28213  3.30868  2.56441  2.86057  2.45174  4.84649  3.60200    474 - -
          2.68618  4.42225  2.77519  2.73123  3.46354  2.40513  3.72494  3.29354  2.67741  2.69355  4.24690  2.90347  2.73739  3.18146  2.89801  2.37887  2.77519  2.98518  4.58477  3.61503
          0.02132  4.25436  4.97671  0.61958  0.77255  0.56030  0.84639
    449   2.62408  4.30876  3.56180  2.99412  2.92583  3.61601  2.23026  2.69882  2.93590  2.50611  2.80076  3.38043  3.69878  3.23447  3.27120  2.63983  2.85683  2.45471  4.87720  3.63478    475 - -
          2.68581  4.42230  2.77525  2.73128  3.46359  2.40518  3.72499  3.29359  2.67746  2.69360  4.24695  2.90327  2.73745  3.18151  2.89806  2.37881  2.77525  2.98523  4.58482  3.61508
          0.33413  1.28322  4.97671  0.18125  1.79713  0.44182  1.02963
    450   2.30873  4.30665  3.63497  3.09476  2.52650  2.62660  3.98518  2.92831  3.04591  2.65904  3.55253  3.42954  3.97804  3.33704  3.37578  2.66160  1.93400  2.51490  5.03120  3.80588    477 - -
          2.68618  4.42225  2.77519  2.73123  3.46354  2.40513  3.72494  3.29354  2.67741  2.69355  4.24690  2.90347  2.73739  3.18146  2.89801  2.37887  2.77519  2.98518  4.58477  3.61503
          0.02015  4.31059  5.03294  0.61958  0.77255  0.48576  0.95510
    451   1.85510  2.67883  3.73145  3.26168  4.19444  2.19152  4.24622  3.59868  3.22929  3.28065  4.11595  3.45858  2.12539  3.51886  3.56930  2.08648  2.83969  3.15504  5.56533  4.34809    478 - -
          2.68618  4.42225  2.77519  2.73123  3.46354  2.40513  3.72494  3.29354  2.67741  2.69355  4.24690  2.90347  2.73739  3.18146  2.89801  2.37887  2.77519  2.98518  4.58477  3.61503
          0.02015  4.31059  5.03294  0.61958  0.77255  0.48576  0.95510
    452   3.35424  4.67833  4.96886  4.42802  1.21165  4.55192  4.61024  2.22770  4.28734  1.53018  3.11739  4.55979  4.78478  4.36253  4.37053  3.89411  3.57982  2.24288  4.87737  3.50089    479 - -
          2.68618  4.42225  2.77519  2.73123  3.46354  2.40513  3.72494  3.29354  2.67741  2.69355  4.24690  2.90347  2.73739  3.18146  2.89801  2.37887  2.77519  2.98518  4.58477  3.61503
          0.02015  4.31059  5.03294  0.61958  0.77255  0.48576  0.95510
    453   1.73511  4.35880  3.59436  3.09295  3.85323  3.36552  4.06672  3.16455  3.05744  2.91841  3.79550  3.11534  3.93375  3.36258  3.40716  2.51256  1.93758  2.12231  5.26946  4.03821    480 - -
          2.68618  4.42225  2.77519  2.73123  3.46354  2.40513  3.72494  3.29354  2.67741  2.69355  4.24690  2.90347  2.73739  3.18146  2.89801  2.37887  2.77519  2.98518  4.58477  3.61503
          0.02015  4.31059  5.03294  0.61958  0.77255  0.48576  0.95510
    454   2.00867  1.30124  4.11207  3.73470  4.14779  3.17520  4.51444  3.42388  3.63565  3.22556  4.11657  3.69353  2.20970  3.90174  3.85035  2.62428  2.87245  3.01821  5.58804  4.41597    481 - -
          2.68618  4.42225  2.77519  2.73123  3.46354  2.40513  3.72494  3.29354  2.67741  2.69355  4.24690  2.90347  2.73739  3.18146  2.89801  2.37887  2.77519  2.98518  4.58477  3.61503
          0.03493  4.31059  3.86780  0.61958  0.77255  0.48576  0.95510
    455   2.30753  4.44035  3.38274  2.82302  3.30183  3.56751  3.32886  2.96816  2.78692  2.55133  3.54900  3.11233  2.44261  3.10575  3.17076  2.73501  2.86486  2.25563  5.01695  3.76380    482 - -
          2.68618  4.42225  2.77519  2.73123  3.46354  2.40513  3.72494  3.29354  2.67741  2.69355  4.24690  2.90347  2.73739  3.18146  2.89801  2.37887  2.77519  2.98518  4.58477  3.61503
          0.05446  4.29610  3.23451  0.61958  0.77255  0.47336  0.97525
    456   2.22962  4.38698  3.51865  3.27826  4.46287  3.15404  4.38456  3.75793  3.32369  3.50985  4.39513  3.46701  1.01525  3.65484  3.62219  2.62594  2.58650  3.27855  5.82383  4.60652    483 - -
          2.68618  4.42225  2.77519  2.73123  3.46354  2.40513  3.72494  3.29354  2.67741  2.69355  4.24690  2.90347  2.73739  3.18146  2.89801  2.37887  2.77519  2.98518  4.58477  3.61503
          0.02083  4.27777  5.00011  0.61958  0.77255  0.53045  0.88756
    457   1.83887  4.48052  3.34463  2.80323  3.44239  3.44396  3.85873  3.16605  2.77818  2.69213  3.71978  3.22736  2.81119  3.10266  3.17863  2.21570  2.58357  2.88224  5.18112  3.91755    484 - -
          2.68618  4.42225  2.77519  2.73123  3.46354  2.40513  3.72494  3.29354  2.67741  2.69355  4.24690  2.90347  2.73739  3.18146  2.89801  2.37887  2.77519  2.98518  4.58477  3.61503
          0.02083  4.27777  5.00011  0.61958  0.77255  0.53045  0.88756
    458   1.58204  4.36732  3.53422  3.16531  4.43861  3.12854  4.26301  3.85939  3.20194  3.52261  4.33484  3.39031  2.53000  3.49903  3.55825  1.35978  2.85423  3.32620  5.75809  4.52484    485 - -
          2.68618  4.42225  2.77519  2.73123  3.46354  2.40513  3.72494  3.29354  2.67741  2.69355  4.24690  2.90347  2.73739  3.18146  2.89801  2.37887  2.77519  2.98518  4.58477  3.61503
          0.02083  4.27777  5.00011  0.61958  0.77255  0.53045  0.88756
    459   1.73417  4.43680  3.43564  2.92768  4.07853  2.78964  4.00309  3.47596  2.91120  3.14227  3.97862  3.27909  2.80096  3.22855  3.30683  2.24832  2.16037  2.70889  5.42633  4.16753    486 - -
          2.68618  4.42225  2.77519  2.73123  3.46354  2.40513  3.72494  3.29354  2.67741  2.69355  4.24690  2.90347  2.73739  3.18146  2.89801  2.37887  2.77519  2.98518  4.58477  3.61503
          0.04706  4.27777  3.43909  0.61958  0.77255  0.53045  0.88756
    460   2.35821  4.22998  3.94132  3.38069  2.44336  3.71208  4.09632  2.43030  3.29517  2.36249  3.34939  3.66038  4.12123  3.55582  3.55259  3.00963  1.86366  2.12525  4.90955  3.69808    487 - -
          2.68618  4.42225  2.77519  2.73123  3.46354  2.40513  3.72494  3.29354  2.67741  2.69355  4.24690  2.90347  2.73739  3.18146  2.89801  2.37887  2.77519  2.98518  4.58477  3.61503
          0.02137  4.25208  4.97443  0.61958  0.77255  0.50821  0.92022
    461   1.84424  4.60546  3.19322  2.67086  3.92860  3.43225  3.79922  3.32391  2.66545  2.97832  3.82273  2.95485  2.62460  3.00188  3.09185  2.50830  2.53624  3.01815  5.26871  3.36254    488 - -
          2.68618  4.42225  2.77519  2.73123  3.46354  2.40513  3.72494  3.29354  2.67741  2.69355  4.24690  2.90347  2.73739  3.18146  2.89801  2.37887  2.77519  2.98518  4.58477  3.61503
          0.05411  4.27777  3.24928  0.61958  0.77255  0.45880  0.99979
    462   2.49994  4.28150  3.68194  3.13187  3.48897  3.12432  3.98269  2.40782  3.07082  2.54640  3.45966  3.15554  4.02411  3.36122  3.38517  2.88165  2.13752  1.81899  4.96199  3.74192    489 - -
          2.68618  4.42225  2.77519  2.73123  3.46354  2.40513  3.72494  3.29354  2.67741  2.69355  4.24690  2.90347  2.73739  3.18146  2.89801  2.37887  2.77519  2.98518  4.58477  3.61503
          0.02080  4.27907  5.00142  0.61958  0.77255  0.45980  0.99808
    463   2.29572  4.58239  3.26607  2.72531  3.84028  3.49953  3.81515  2.96120  2.68823  2.87626  3.74526  3.18431  2.01674  2.65166  3.09711  2.75367  2.77885  2.64696  5.20887  3.93293    490 - -
          2.68618  4.42225  2.77519  2.73123  3.46354  2.40513  3.72494  3.29354  2.67741  2.69355  4.24690  2.90347  2.73739  3.18146  2.89801  2.37887  2.77519  2.98518  4.58477  3.61503
          0.02015  4.31059  5.03294  0.61958  0.77255  0.48576  0.95510
    464   2.64128  4.83920  2.45303  2.48583  3.65525  3.47019  3.67998  3.49703  2.48194  2.87774  3.54461  2.85782  3.42656  2.83087  2.94548  2.10151  2.50208  3.17370  5.34675  4.01185    491 - -
          2.68618  4.42225  2.77519  2.73123  3.46354  2.40513  3.72494  3.29354  2.67741  2.69355  4.24690  2.90347  2.73739  3.18146  2.89801  2.37887  2.77519  2.98518  4.58477  3.61503
          0.06675  4.31059  2.97312  0.61958  0.77255  0.48576  0.95510
    465   2.36958  4.23981  3.70211  3.13333  3.38141  3.18266  3.93760  2.69586  3.06520  2.23069  2.81454  3.47535  3.32864  3.34519  3.36602  2.90165  2.46490  1.98858  4.85858  3.64327    492 - -
          2.68618  4.42225  2.77519  2.73123  3.46354  2.40513  3.72494  3.29354  2.67741  2.69355  4.24690  2.90347  2.73739  3.18146  2.89801  2.37887  2.77519  2.98518  4.58477  3.61503
          0.10150  4.26494  2.49536  0.61958  0.77255  0.47553  0.97168
    466   2.66046  5.11727  2.36978  2.23933  4.43546  3.24584  3.62132  3.69384  2.38599  3.41196  4.17093  2.31217  3.29396  2.38717  2.88008  2.62810  2.58869  3.49453  5.56647  4.16399    493 - -
          2.68618  4.42225  2.77519  2.73123  3.46354  2.40513  3.72494  3.29354  2.67741  2.69355  4.24690  2.90347  2.73739  3.18146  2.89801  2.37887  2.77519  2.98518  4.58477  3.61503
          0.04012  4.22211  3.70255  0.61958  0.77255  0.53997  0.87411
    467   2.28197  4.88284  2.81847  2.24246  4.14367  3.43974  3.64458  3.29044  2.42615  3.15330  3.95396  2.95926  3.83376  2.78273  2.36074  2.56761  2.43705  3.06546  5.37755  4.02970    494 - -
          2.68618  4.42225  2.77519  2.73123  3.46354  2.40513  3.72494  3.29354  2.67741  2.69355  4.24690  2.90347  2.73739  3.18146  2.89801  2.37887  2.77519  2.98518  4.58477  3.61503
          0.02178  4.23336  4.95571  0.61958  0.77255  0.58577  0.81345
    468   2.12069  3.90948  2.80186  2.62635  3.83527  2.70972  3.74129  3.22363  2.61055  2.88293  3.19622  3.10470  3.32414  2.94583  3.04175  2.56658  2.84526  2.76638  5.18436  3.89540    495 - -
          2.68618  4.42225  2.77519  2.73123  3.46354  2.40513  3.72494  3.29354  2.67741  2.69355  4.24690  2.90347  2.73739  3.18146  2.89801  2.37887  2.77519  2.98518  4.58477  3.61503
          0.02178  4.23336  4.95571  0.61958  0.77255  0.58577  0.81345
    469   2.68762  5.01534  2.83460  2.18870  4.34339  3.15090  3.68031  3.78672  2.45124  3.33713  4.12892  2.93159  3.85146  1.98593  2.91543  2.38415  2.28060  3.41054  5.52766  4.15941    496 - -
          2.68618  4.42225  2.77519  2.73123  3.46354  2.40513  3.72494  3.29354  2.67741  2.69355  4.24690  2.90347  2.73739  3.18146  2.89801  2.37887  2.77519  2.98518  4.58477  3.61503
          0.02178  4.23336  4.95571  0.61958  0.77255  0.58577  0.81345
    470   2.37057  4.76629  3.05289  2.04268  4.00542  3.20465  3.67835  3.18828  2.49127  3.03237  3.85568  3.01204  3.85319  2.84084  2.77169  2.45716  2.57251  2.71150  5.29249  3.97008    497 - -
          2.68618  4.42225  2.77519  2.73123  3.46354  2.40513  3.72494  3.29354  2.67741  2.69355  4.24690  2.90347  2.73739  3.18146  2.89801  2.37887  2.77519  2.98518  4.58477  3.61503
          0.02178  4.23336  4.95571  0.61958  0.77255  0.58577  0.81345
    471   2.52397  4.88428  2.98999  2.43887  4.14575  3.44300  3.64588  3.57092  2.22184  3.15443  3.62299  2.51800  2.73934  2.55067  2.88286  2.55119  2.86250  2.84334  5.37759  4.03185    498 - -
          2.68618  4.42225  2.77519  2.73123  3.46354  2.40513  3.72494  3.29354  2.67741  2.69355  4.24690  2.90347  2.73739  3.18146  2.89801  2.37887  2.77519  2.98518  4.58477  3.61503
          0.10098  4.23336  2.50660  0.61958  0.77255  0.58577  0.81345
    472   2.08365  5.02117  2.42430  2.25340  4.31735  3.39242  3.61523  3.76955  2.18655  3.30659  4.08343  2.88230  3.45725  2.59386  2.86825  2.62245  2.87321  3.12784  5.48782  4.10595    499 - -
          2.68618  4.42225  2.77519  2.73123  3.46354  2.40513  3.72494  3.29354  2.67741  2.69355  4.24690  2.90347  2.73739  3.18146  2.89801  2.37887  2.77519  2.98518  4.58477  3.61503
          0.14694  4.15594  2.11208  0.61958  0.77255  0.67040  0.71643
    473   2.13378  4.56741  3.13820  2.58852  3.80826  3.42968  3.69304  3.02939  2.52533  2.68646  3.70073  2.69481  3.84102  2.89567  2.65668  2.67061  2.45088  2.89422  5.14848  3.86314    500 - -
          2.68618  4.42225  2.77519  2.73123  3.46354  2.40513  3.72494  3.29354  2.67741  2.69355  4.24690  2.90347  2.73739  3.18146  2.89801  2.37887  2.77519  2.98518  4.58477  3.61503
          0.02661  4.03560  4.75795  0.61958  0.77255  0.70790  0.67861
    474   2.51391  5.03820  2.42794  2.30957  4.35569  3.07775  3.61354  3.81173  1.92522  3.34197  4.12044  2.46566  3.79381  2.73584  2.86931  2.62199  2.88493  3.17136  5.51611  4.12859    501 - -
          2.68618  4.42225  2.77519  2.73123  3.46354  2.40513  3.72494  3.29354  2.67741  2.69355  4.24690  2.90347  2.73739  3.18146  2.89801  2.37887  2.77519  2.98518  4.58477  3.61503
          0.02552  4.07669  4.79903  0.61958  0.77255  0.47529  0.97207
    475   2.49780  3.17461  3.35037  2.43103  3.39565  3.55225  3.79310  2.95390  2.64278  2.65047  3.52922  3.00930  3.55468  3.07107  3.14153  2.78577  2.36963  2.45319  4.37098  3.74663    502 - -
          2.68618  4.42225  2.77519  2.73123  3.46354  2.40513  3.72494  3.29354  2.67741  2.69355  4.24690  2.90347  2.73739  3.18146  2.89801  2.37887  2.77519  2.98518  4.58477  3.61503
          0.05349  4.23336  3.28130  0.61958  0.77255  0.58577  0.81345
    476   2.80166  5.25227  2.58745  1.61923  4.57213  3.38306  3.70855  4.04339  2.35393  3.55057  4.34202  2.34439  2.54189  2.83962  2.99200  2.75022  3.05026  3.63817  5.70794  4.29689    503 - -
          2.68618  4.42225  2.77519  2.73123  3.46354  2.40513  3.72494  3.29354  2.67741  2.69355  4.24690  2.90347  2.73739  3.18146  2.89801  2.37887  2.77519  2.98518  4.58477  3.61503
          0.02248  4.20235  4.92470  0.61958  0.77255  0.62133  0.77053
    477   2.55027  4.72137  3.10160  2.54053  3.95010  3.29313  3.68375  3.34741  2.48229  2.97812  3.58044  3.04022  3.20016  2.64253  2.16378  2.68987  2.72752  2.55555  5.24832  3.94198    504 - -
          2.68618  4.42225  2.77519  2.73123  3.46354  2.40513  3.72494  3.29354  2.67741  2.69355  4.24690  2.90347  2.73739  3.18146  2.89801  2.37887  2.77519  2.98518  4.58477  3.61503
          0.05848  4.20235  3.17386  0.61958  0.77255  0.55834  0.84901
    478   2.63949  5.08852  2.49195  1.91973  4.41013  3.27422  3.60009  3.87776  2.14014  3.16502  4.13780  2.87904  3.80374  2.59849  2.58024  2.61112  2.87094  3.20433  5.53205  4.13814    505 - -
          2.68618  4.42225  2.77519  2.73123  3.46354  2.40513  3.72494  3.29354  2.67741  2.69355  4.24690  2.90347  2.73739  3.18146  2.89801  2.37887  2.77519  2.98518  4.58477  3.61503
          0.02255  4.19927  4.92161  0.61958  0.77255  0.52948  0.88894
    479   2.64020  4.43664  2.74020  1.93440  4.34804  3.41635  3.61954  3.80514  2.29162  3.19969  4.09957  2.23746  3.28498  2.73325  2.86105  2.62265  2.87282  3.25423  5.50415  4.11913    506 - -
          2.68618  4.42225  2.77519  2.73123  3.46354  2.40513  3.72494  3.29354  2.67741  2.69355  4.24690  2.90347  2.73739  3.18146  2.89801  2.37887  2.77519  2.98518  4.58477  3.61503
          0.02149  4.24669  4.96903  0.61958  0.77255  0.56974  0.83395
    480   2.20158  4.54397  3.23916  2.68335  3.45607  2.97697  3.76605  2.92954  2.66244  2.81060  3.67077  2.61279  3.54087  2.99287  3.08044  2.73010  2.30790  2.70970  5.13025  3.85437    507 - -
          2.68618  4.42225  2.77519  2.73123  3.46354  2.40513  3.72494  3.29354  2.67741  2.69355  4.24690  2.90347  2.73739  3.18146  2.89801  2.37887  2.77519  2.98518  4.58477  3.61503
          0.02149  4.24669  4.96903  0.61958  0.77255  0.56974  0.83395
    481   2.50366  5.04807  2.89866  2.13494  4.35468  3.42036  3.62022  3.81112  2.18560  3.33629  4.10407  2.64693  3.17962  2.47097  2.84701  2.62783  2.36272  3.27364  5.50592  4.12322    508 - -
          2.68618  4.42225  2.77519  2.73123  3.46354  2.40513  3.72494  3.29354  2.67741  2.69355  4.24690  2.90347  2.73739  3.18146  2.89801  2.37887  2.77519  2.98518  4.58477  3.61503
          0.02149  4.24669  4.96903  0.61958  0.77255  0.56974  0.83395
    482   2.65154  4.99121  2.93628  2.00065  3.86160  3.43648  3.63378  3.71785  1.97289  2.94841  4.05213  2.77822  2.89775  2.75755  2.84813  2.64737  2.88242  3.34992  5.45812  4.09269    509 - -
          2.68618  4.42225  2.77519  2.73123  3.46354  2.40513  3.72494  3.29354  2.67741  2.69355  4.24690  2.90347  2.73739  3.18146  2.89801  2.37887  2.77519  2.98518  4.58477  3.61503
          0.02149  4.24669  4.96903  0.61958  0.77255  0.53349  0.88324
    483   2.78563  5.31321  2.33008  1.79233  4.63627  3.39192  3.69562  4.12811  2.36216  3.60680  4.37319  2.53948  3.61101  1.96067  3.01229  2.72406  3.03007  3.69459  5.74486  4.31068    510 - -
          2.68639  4.42246  2.77541  2.73145  3.46375  2.40528  3.72488  3.29375  2.67762  2.69316  4.24711  2.90324  2.73659  3.18074  2.89822  2.37880  2.77534  2.98533  4.58498  3.61524
          0.45150  1.32673  2.32293  1.31980  0.31087  0.54864  0.86213
    484   2.60600  3.10327  2.56332  2.29654  3.92090  2.95175  3.68044  3.31698  2.51682  2.75145  3.79101  2.91407  3.84884  2.85791  2.96591  2.67230  2.84160  2.71906  5.23416  3.92263    516 - -
          2.68618  4.42225  2.77519  2.73123  3.46354  2.40513  3.72494  3.29354  2.67741  2.69355  4.24690  2.90347  2.73739  3.18146  2.89801  2.37887  2.77519  2.98518  4.58477  3.61503
          0.02327  4.16808  4.89042  0.61958  0.77255  0.65801  0.72956
    485   2.96558  5.28054  2.64532  2.08187  4.58663  3.44810  3.78033  4.05645  2.45949  3.56477  4.42971  2.96045  3.96934  1.29129  2.82578  2.92117  3.21521  3.69879  5.70208  4.34971    517 - -
          2.68618  4.42225  2.77519  2.73123  3.46354  2.40513  3.72494  3.29354  2.67741  2.69355  4.24690  2.90347  2.73739  3.18146  2.89801  2.37887  2.77519  2.98518  4.58477  3.61503
          0.02327  4.16808  4.89042  0.61958  0.77255  0.58636  0.81272
    486   2.62377  4.71697  3.09332  2.30677  3.92968  3.47580  3.36000  2.72895  2.32720  2.96039  3.47064  3.03612  3.86343  2.29371  2.92745  2.68918  2.85383  2.68090  5.23530  3.92755    518 - -
          2.68618  4.42225  2.77519  2.73123  3.46354  2.40513  3.72494  3.29354  2.67741  2.69355  4.24690  2.90347  2.73739  3.18146  2.89801  2.37887  2.77519  2.98518  4.58477  3.61503
          0.04084  4.20464  3.68508  0.61958  0.77255  0.61878  0.77349
    487   2.21746  4.68237  2.88295  2.53414  3.66347  3.20472  3.68638  3.29321  2.52632  2.42455  3.77126  3.03528  3.40861  2.56501  2.97181  2.67950  2.60938  3.00129  5.21647  3.90963    519 - -
          2.68618  4.42225  2.77519  2.73123  3.46354  2.40513  3.72494  3.29354  2.67741  2.69355  4.24690  2.90347  2.73739  3.18146  2.89801  2.37887  2.77519  2.98518  4.58477  3.61503
          0.02284  4.18663  4.90898  0.61958  0.77255  0.50534  0.92457
    488   2.68353  5.14301  1.98245  2.20271  4.46445  3.20467  3.46063  3.93533  2.38088  3.15157  4.19475  2.88729  3.83039  2.45683  2.43290  2.64920  2.91713  3.52210  5.58351  4.18425    520 - -
          2.68618  4.42225  2.77519  2.73123  3.46354  2.40513  3.72494  3.29354  2.67741  2.69355  4.24690  2.90347  2.73739  3.18146  2.89801  2.37887  2.77519  2.98518  4.58477  3.61503
          0.05543  4.25436  3.22587  0.61958  0.77255  0.56030  0.84639
    489   2.64082  4.83268  3.03901  2.41460  4.07655  3.21165  3.65754  3.48937  2.16805  2.65601  3.90537  2.99595  2.70594  2.63892  2.69983  2.67530  2.87004  2.79787  5.32849  4.00156    521 - -
          2.68618  4.42225  2.77519  2.73123  3.46354  2.40513  3.72494  3.29354  2.67741  2.69355  4.24690  2.90347  2.73739  3.18146  2.89801  2.37887  2.77519  2.98518  4.58477  3.61503
          0.02206  4.22099  4.94333  0.61958  0.77255  0.60025  0.79557
    490   2.87365  5.41041  2.22884  1.48741  4.71844  3.00545  3.75107  4.21626  2.62179  3.70179  4.49493  2.82114  3.89168  2.00320  3.15346  2.79446  3.13117  3.78806  5.85053  4.39577    522 - -
          2.68618  4.42225  2.77519  2.73123  3.46354  2.40513  3.72494  3.29354  2.67741  2.69355  4.24690  2.90347  2.73739  3.18146  2.89801  2.37887  2.77519  2.98518  4.58477  3.61503
          0.02206  4.22099  4.94333  0.61958  0.77255  0.60025  0.79557
    491   2.60909  3.54219  3.23974  2.83739  3.52598  2.72049  2.62367  2.73289  2.79786  2.50585  3.48822  3.26547  3.94650  3.11081  3.17235  2.80307  2.84136  2.53744  4.95592  3.10752    523 - -
          2.68618  4.42225  2.77519  2.73123  3.46354  2.40513  3.72494  3.29354  2.67741  2.69355  4.24690  2.90347  2.73739  3.18146  2.89801  2.37887  2.77519  2.98518  4.58477  3.61503
          0.18890  4.22099  1.84865  0.61958  0.77255  0.48177  0.96151
    492   2.51694  4.49412  3.20194  2.69454  3.36295  3.34793  3.80311  3.26886  2.68969  2.93516  3.78512  2.91153  3.36490  3.02125  3.10305  1.90712  2.13604  2.95546  5.22794  3.94591    524 - -
          2.68618  4.42225  2.77519  2.73123  3.46354  2.40513  3.72494  3.29354  2.67741  2.69355  4.24690  2.90347  2.73739  3.18146  2.89801  2.37887  2.77519  2.98518  4.58477  3.61503
          0.06488  4.12611  3.06452  0.61958  0.77255  0.69959  0.68675
    493   2.75765  5.20728  2.36184  1.55491  4.51537  3.33894  3.66720  3.98048  2.19349  3.49700  4.29022  2.81343  3.82973  2.79934  2.97362  2.70635  2.61207  3.58029  5.66215  4.24862    525 - -
          2.68618  4.42225  2.77519  2.73123  3.46354  2.40513  3.72494  3.29354  2.67741  2.69355  4.24690  2.90347  2.73739  3.18146  2.89801  2.37887  2.77519  2.98518  4.58477  3.61503
          0.02527  4.08650  4.80885  0.61958  0.77255  0.73583  0.65221
    494   1.64280  4.49185  2.87760  2.68179  4.00739  3.26916  3.83523  3.36518  2.71545  3.05082  3.89399  3.10744  3.26975  3.03880  3.13650  2.59372  2.33965  2.86203  5.34122  4.05600    526 - -
          2.68618  4.42225  2.77519  2.73123  3.46354  2.40513  3.72494  3.29354  2.67741  2.69355  4.24690  2.90347  2.73739  3.18146  2.89801  2.37887  2.77519  2.98518  4.58477  3.61503
          0.06701  4.08650  3.03629  0.61958  0.77255  0.73583  0.65221
    495   2.58182  4.23482  3.58233  3.01786  3.35525  3.21877  3.86483  2.66338  2.93212  1.90207  3.07788  3.38425  3.70331  3.00372  3.24489  2.84777  2.81876  2.12479  4.83823  3.61827    527 - -
          2.68618  4.42225  2.77519  2.73123  3.46354  2.40513  3.72494  3.29354  2.67741  2.69355  4.24690  2.90347  2.73739  3.18146  2.89801  2.37887  2.77519  2.98518  4.58477  3.61503
          0.02633  4.04583  4.76818  0.61958  0.77255  0.77033  0.62150
    496   2.69713  5.03888  2.48257  2.34240  4.35440  3.37281  3.63295  3.79843  2.36508  3.33572  4.13743  2.87726  3.82270  1.80208  2.60402  2.67899  2.70493  3.42537  5.51059  4.14543    528 - -
          2.68618  4.42225  2.77519  2.73123  3.46354  2.40513  3.72494  3.29354  2.67741  2.69355  4.24690  2.90347  2.73739  3.18146  2.89801  2.37887  2.77519  2.98518  4.58477  3.61503
          0.02633  4.04583  4.76818  0.61958  0.77255  0.77033  0.62150
    497   1.98946  5.00877  2.39933  2.18090  4.31163  3.33795  3.63871  3.76045  2.45635  3.31330  4.10925  2.84321  3.44496  2.52450  2.94836  2.47174  2.90681  3.38578  5.51077  4.12655    529 - -
          2.68618  4.42225  2.77519  2.73123  3.46354  2.40513  3.72494  3.29354  2.67741  2.69355  4.24690  2.90347  2.73739  3.18146  2.89801  2.37887  2.77519  2.98518  4.58477  3.61503
          0.02633  4.04583  4.76818  0.61958  0.77255  0.44145  1.03030
    498   2.84382  5.12737  2.84701  2.26916  4.40700  3.49021  3.72325  3.85082  2.39072  3.03857  4.22222  2.84890  3.94174  1.43427  2.76839  2.83000  3.07648  3.50333  5.55887  4.21632    530 - -
          2.68618  4.42225  2.77519  2.73123  3.46354  2.40513  3.72494  3.29354  2.67741  2.69355  4.24690  2.90347  2.73739  3.18146  2.89801  2.37887  2.77519  2.98518  4.58477  3.61503
          0.02152  4.24518  4.96752  0.61958  0.77255  0.57159  0.83156
    499   2.63412  4.70190  3.10842  2.56179  3.33395  3.48709  2.51230  3.31002  2.54347  2.69439  3.79010  2.42122  3.18850  2.89253  2.98216  2.70754  2.70206  3.02054  5.20780  3.88689    531 - -
          2.68618  4.42225  2.77519  2.73123  3.46354  2.40513  3.72494  3.29354  2.67741  2.69355  4.24690  2.90347  2.73739  3.18146  2.89801  2.37887  2.77519  2.98518  4.58477  3.61503
          0.02152  4.24518  4.96752  0.61958  0.77255  0.50264  0.92869
    500   2.50615  4.79514  3.04165  2.09087  4.06967  3.45861  3.72249  3.45581  2.52816  2.91865  3.54435  3.03719  3.87974  2.88609  2.97302  1.74101  2.89724  3.14093  5.35382  4.03073    532 - -
          2.68618  4.42225  2.77519  2.73123  3.46354  2.40513  3.72494  3.29354  2.67741  2.69355  4.24690  2.90347  2.73739  3.18146  2.89801  2.37887  2.77519  2.98518  4.58477  3.61503
          0.02083  4.27777  5.00011  0.61958  0.77255  0.53045  0.88756
    501   1.60831  5.09034  2.54501  2.20977  4.40232  2.97127  3.72325  3.84933  2.27155  3.40261  4.20095  2.92213  3.87960  2.86099  3.02478  2.72831  2.99516  3.47394  5.59915  4.21633    533 - -
          2.68618  4.42225  2.77519  2.73123  3.46354  2.40513  3.72494  3.29354  2.67741  2.69355  4.24690  2.90347  2.73739  3.18146  2.89801  2.37887  2.77519  2.98518  4.58477  3.61503
          0.02083  4.27777  5.00011  0.61958  0.77255  0.53045  0.88756
    502   2.43128  4.44130  3.37456  2.81543  3.43038  3.00224  3.82540  2.99521  2.78204  2.55952  2.99930  3.24964  3.52506  3.10051  3.17000  1.88796  2.85667  2.65839  5.04305  3.78991    534 - -
          2.68618  4.42225  2.77519  2.73123  3.46354  2.40513  3.72494  3.29354  2.67741  2.69355  4.24690  2.90347  2.73739  3.18146  2.89801  2.37887  2.77519  2.98518  4.58477  3.61503
          0.02083  4.27777  5.00011  0.61958  0.77255  0.45880  0.99979
    503   2.73622  4.92343  3.15335  2.57198  4.19693  3.53817  3.69226  3.13203  1.54109  3.18033  3.71079  3.07114  3.92357  2.83830  2.50938  2.31302  2.95876  3.27377  5.39489  4.08894    535 - -
          2.68618  4.42225  2.77519  2.73123  3.46354  2.40513  3.72494  3.29354  2.67741  2.69355  4.24690  2.90347  2.73739  3.18146  2.89801  2.37887  2.77519  2.98518  4.58477  3.61503
          0.02015  4.31059  5.03294  0.61958  0.77255  0.48576  0.95510
    504   2.63090  4.60574  3.24065  2.70556  3.87760  3.48761  3.80562  3.24331  2.46377  2.80454  3.77965  3.16762  2.64985  3.01844  3.07107  1.93081  2.89110  2.32458  5.23071  3.95002    536 - -
          2.68618  4.42225  2.77519  2.73123  3.46354  2.40513  3.72494  3.29354  2.67741  2.69355  4.24690  2.90347  2.73739  3.18146  2.89801  2.37887  2.77519  2.98518  4.58477  3.61503
          0.02015  4.31059  5.03294  0.61958  0.77255  0.48576  0.95510
    505   2.31031  4.40538  3.46030  2.90583  3.62398  3.33555  3.88308  2.85118  2.86529  2.29171  3.57373  3.31356  2.25539  3.17881  3.23660  2.53025  2.76517  2.49749  5.04975  3.80633    537 - -
          2.68618  4.42225  2.77519  2.73123  3.46354  2.40513  3.72494  3.29354  2.67741  2.69355  4.24690  2.90347  2.73739  3.18146  2.89801  2.37887  2.77519  2.98518  4.58477  3.61503
          0.02015  4.31059  5.03294  0.61958  0.77255  0.48576  0.95510
    506   1.85846  4.76736  3.09795  2.37478  3.99666  3.48986  3.70576  3.23935  2.39055  3.02551  3.85436  3.04949  3.88340  2.87437  2.73486  2.45743  2.73783  2.81339  5.29207  3.97710    538 - -
          2.68618  4.42225  2.77519  2.73123  3.46354  2.40513  3.72494  3.29354  2.67741  2.69355  4.24690  2.90347  2.73739  3.18146  2.89801  2.37887  2.77519  2.98518  4.58477  3.61503
          0.02015  4.31059  5.03294  0.61958  0.77255  0.48576  0.95510
    507   2.51354  4.33141  3.57629  3.01028  3.48219  3.62122  3.90671  2.61457  2.95741  2.32025  3.11814  3.39759  3.71019  3.25585  3.29807  1.88050  2.59737  2.39270  4.94066  3.71185    539 - -
          2.68618  4.42225  2.77519  2.73123  3.46354  2.40513  3.72494  3.29354  2.67741  2.69355  4.24690  2.90347  2.73739  3.18146  2.89801  2.37887  2.77519  2.98518  4.58477  3.61503
          0.02015  4.31059  5.03294  0.61958  0.77255  0.48576  0.95510
    508   2.56513  3.64999  3.63843  3.09725  3.43433  3.47463  4.01295  2.74066  3.04326  2.72141  3.62143  3.42953  3.97566  3.34341  3.38204  1.50785  2.26812  2.69680  5.10611  3.87458    540 - -
          2.68618  4.42225  2.77519  2.73123  3.46354  2.40513  3.72494  3.29354  2.67741  2.69355  4.24690  2.90347  2.73739  3.18146  2.89801  2.37887  2.77519  2.98518  4.58477  3.61503
          0.02015  4.31059  5.03294  0.61958  0.77255  0.48576  0.95510
    509   2.70545  5.05444  2.52547  2.17660  4.34054  3.03324  3.68813  3.78719  2.48415  2.73150  4.12972  2.93276  3.86543  2.72133  2.97102  1.81029  2.94466  3.41661  5.53684  4.15866    541 - -
          2.68618  4.42225  2.77519  2.73123  3.46354  2.40513  3.72494  3.29354  2.67741  2.69355  4.24690  2.90347  2.73739  3.18146  2.89801  2.37887  2.77519  2.98518  4.58477  3.61503
          0.02015  4.31059  5.03294  0.61958  0.77255  0.48576  0.95510
    510   2.75606  5.07441  2.46928  2.22732  4.37398  3.42381  3.74646  3.82129  2.57843  3.38775  4.19316  2.94132  3.89546  2.89049  3.06860  1.45359  2.87560  3.45491  5.59266  3.83129    542 - -
          2.68618  4.42225  2.77519  2.73123  3.46354  2.40513  3.72494  3.29354  2.67741  2.69355  4.24690  2.90347  2.73739  3.18146  2.89801  2.37887  2.77519  2.98518  4.58477  3.61503
          0.02015  4.31059  5.03294  0.61958  0.77255  0.48576  0.95510
    511   2.97229  5.50886  1.21042  2.27423  4.83955  3.01794  3.85013  4.34712  2.56177  3.83753  4.64859  2.41091  3.95512  2.99768  3.35109  2.54590  3.24803  3.91166  5.99524  4.51882    543 - -
          2.68618  4.42225  2.77519  2.73123  3.46354  2.40513  3.72494  3.29354  2.67741  2.69355  4.24690  2.90347  2.73739  3.18146  2.89801  2.37887  2.77519  2.98518  4.58477  3.61503
          0.02015  4.31059  5.03294  0.61958  0.77255  0.48576  0.95510
    512   2.61066  3.93389  3.04687  2.07865  4.23217  2.97515  3.76654  3.66013  2.57311  3.25364  4.05683  3.04284  3.12493  2.91693  3.03159  1.70997  2.89319  3.28619  5.47875  4.14370    544 - -
          2.68618  4.42225  2.77519  2.73123  3.46354  2.40513  3.72494  3.29354  2.67741  2.69355  4.24690  2.90347  2.73739  3.18146  2.89801  2.37887  2.77519  2.98518  4.58477  3.61503
          0.02015  4.31059  5.03294  0.61958  0.77255  0.48576  0.95510
    513   2.86576  5.32455  2.39344  1.44520  4.68452  2.83182  3.80344  4.17033  2.68488  3.68135  4.47788  2.88266  3.92193  2.94295  3.21635  1.89835  3.13579  3.74728  5.84709  4.40926    545 - -
          2.68618  4.42225  2.77519  2.73123  3.46354  2.40513  3.72494  3.29354  2.67741  2.69355  4.24690  2.90347  2.73739  3.18146  2.89801  2.37887  2.77519  2.98518  4.58477  3.61503
          0.02015  4.31059  5.03294  0.61958  0.77255  0.48576  0.95510
    514   2.54449  5.27420  2.42333  1.54879  4.60688  2.44805  3.73876  4.08908  2.57427  3.59326  4.37178  2.67972  3.88950  2.86503  3.09414  2.58665  2.93010  3.66904  5.75257  4.32515    546 - -
          2.68618  4.42225  2.77519  2.73123  3.46354  2.40513  3.72494  3.29354  2.67741  2.69355  4.24690  2.90347  2.73739  3.18146  2.89801  2.37887  2.77519  2.98518  4.58477  3.61503
          0.06749  4.31059  2.95959  0.61958  0.77255  0.48576  0.95510
    515   2.68002  4.93436  3.04222  2.48604  4.22991  3.47349  3.66422  3.32209  1.80186  3.21963  4.02239  2.88729  3.87122  2.79991  2.64082  2.07904  2.63795  3.30394  5.42243  4.08938    547 - -
          2.68618  4.42225  2.77519  2.73123  3.46354  2.40513  3.72494  3.29354  2.67741  2.69355  4.24690  2.90347  2.73739  3.18146  2.89801  2.37887  2.77519  2.98518  4.58477  3.61503
          0.02111  4.26421  4.98656  0.61958  0.77255  0.44876  1.01726
    516   2.58604  5.03280  2.63687  2.42765  4.41858  1.72318  3.74289  3.86925  2.54100  3.41858  4.21013  2.67822  3.42664  2.87821  2.61891  2.71043  2.97711  3.47662  5.60774  4.23322    548 - -
          2.68618  4.42225  2.77519  2.73123  3.46354  2.40513  3.72494  3.29354  2.67741  2.69355  4.24690  2.90347  2.73739  3.18146  2.89801  2.37887  2.77519  2.98518  4.58477  3.61503
          0.02015  4.31059  5.03294  0.61958  0.77255  0.48576  0.95510
    517   2.79772  5.23049  2.35146  1.67534  4.54537  2.10722  3.74341  4.01345  2.58173  3.53928  4.32778  2.78779  3.89445  2.87514  3.09532  2.75563  3.04998  3.03592  5.71427  4.29923    549 - -
          2.68618  4.42225  2.77519  2.73123  3.46354  2.40513  3.72494  3.29354  2.67741  2.69355  4.24690  2.90347  2.73739  3.18146  2.89801  2.37887  2.77519  2.98518  4.58477  3.61503
          0.02015  4.31059  5.03294  0.61958  0.77255  0.48576  0.95510
    518   1.98552  4.32491  3.60733  3.05491  3.56256  3.54181  3.95698  2.87338  3.00268  2.62948  3.19660  3.41331  3.25817  3.30025  3.34048  2.58413  2.44258  1.93669  5.01379  3.78667    550 - -
          2.68618  4.42225  2.77519  2.73123  3.46354  2.40513  3.72494  3.29354  2.67741  2.69355  4.24690  2.90347  2.73739  3.18146  2.89801  2.37887  2.77519  2.98518  4.58477  3.61503
          0.02015  4.31059  5.03294  0.61958  0.77255  0.48576  0.95510
    519   2.69939  4.09193  3.02757  2.49259  4.32524  3.47032  3.68750  3.75702  1.58409  3.30807  4.10251  2.51395  3.88422  2.74874  2.80585  2.28819  2.93902  3.38951  5.49181  4.15080    551 - -
          2.68618  4.42225  2.77519  2.73123  3.46354  2.40513  3.72494  3.29354  2.67741  2.69355  4.24690  2.90347  2.73739  3.18146  2.89801  2.37887  2.77519  2.98518  4.58477  3.61503
          0.02015  4.31059  5.03294  0.61958  0.77255  0.48576  0.95510
    520   2.64388  4.47742  3.36201  2.79967  3.63651  3.04256  3.81267  3.00314  2.53403  1.92384  3.34121  3.24512  2.91169  2.91139  3.12998  2.81060  2.87619  2.54479  5.04474  3.79042    552 - -
          2.68618  4.42225  2.77519  2.73123  3.46354  2.40513  3.72494  3.29354  2.67741  2.69355  4.24690  2.90347  2.73739  3.18146  2.89801  2.37887  2.77519  2.98518  4.58477  3.61503
          0.02015  4.31059  5.03294  0.61958  0.77255  0.48576  0.95510
    521   2.89574  5.43786  2.21707  1.86641  4.73782  3.39944  2.49754  4.24276  2.64548  3.72619  4.51431  1.73409  3.92203  2.90993  3.18005  2.81783  3.15113  3.81272  5.87079  4.41433    553 - -
          2.68618  4.42225  2.77519  2.73123  3.46354  2.40513  3.72494  3.29354  2.67741  2.69355  4.24690  2.90347  2.73739  3.18146  2.89801  2.37887  2.77519  2.98518  4.58477  3.61503
          0.02015  4.31059  5.03294  0.61958  0.77255  0.48576  0.95510
    522   2.46713  3.48336  3.71155  3.15623  3.50703  2.94617  3.99479  2.67771  3.09216  2.43507  3.48262  3.47835  4.00611  3.37689  3.40275  2.72945  1.68081  2.45608  4.97255  3.75542    554 - -
          2.68618  4.42225  2.77519  2.73123  3.46354  2.40513  3.72494  3.29354  2.67741  2.69355  4.24690  2.90347  2.73739  3.18146  2.89801  2.37887  2.77519  2.98518  4.58477  3.61503
          0.04025  4.31059  3.64886  0.61958  0.77255  0.48576  0.95510
    523   2.59672  5.09314  2.62448  1.83191  4.40618  2.90982  3.23068  3.87100  2.39326  3.38633  4.14816  2.90271  3.82849  2.74446  2.81806  2.36825  2.74142  3.20844  5.54871  4.15483    555 - -
          2.68618  4.42225  2.77519  2.73123  3.46354  2.40513  3.72494  3.29354  2.67741  2.69355  4.24690  2.90347  2.73739  3.18146  2.89801  2.37887  2.77519  2.98518  4.58477  3.61503
          0.06947  4.29090  2.92966  0.61958  0.77255  0.51299  0.91306
    524   2.63638  4.27069  3.70015  3.13666  3.41809  3.64835  3.96568  2.32949  3.06719  2.11542  3.38874  3.48651  2.73868  3.35628  3.37556  2.33638  2.88100  2.11317  4.90946  3.69076    556 - -
          2.68618  4.42225  2.77519  2.73123  3.46354  2.40513  3.72494  3.29354  2.67741  2.69355  4.24690  2.90347  2.73739  3.18146  2.89801  2.37887  2.77519  2.98518  4.58477  3.61503
          0.02157  4.24300  4.96535  0.61958  0.77255  0.57422  0.82815
    525   2.71269  5.11742  2.84090  2.25061  4.44845  3.14037  3.65280  3.90342  1.65711  3.41564  4.19157  2.46171  3.52502  2.77069  2.82408  2.68676  2.65208  3.50658  5.57134  4.19391    557 - -
          2.68618  4.42225  2.77519  2.73123  3.46354  2.40513  3.72494  3.29354  2.67741  2.69355  4.24690  2.90347  2.73739  3.18146  2.89801  2.37887  2.77519  2.98518  4.58477  3.61503
          0.02157  4.24300  4.96535  0.61958  0.77255  0.57422  0.82815
    526   2.07590  4.28048  4.21830  3.66059  3.49616  3.94878  4.35503  1.87315  3.56899  2.24315  3.42017  3.92034  4.32851  3.82843  3.80816  3.25772  2.52298  1.53562  5.10812  3.90339    558 - -
          2.68618  4.42225  2.77519  2.73123  3.46354  2.40513  3.72494  3.29354  2.67741  2.69355  4.24690  2.90347  2.73739  3.18146  2.89801  2.37887  2.77519  2.98518  4.58477  3.61503
          0.02157  4.24300  4.96535  0.61958  0.77255  0.57422  0.82815
    527   2.63439  4.94230  2.77977  2.40558  4.21674  3.43041  3.32307  3.30461  2.41560  3.21945  4.00943  2.58261  3.58214  2.63680  2.89089  2.25348  2.23129  3.29593  5.42659  4.06517    559 - -
          2.68623  4.42230  2.77516  2.73129  3.46359  2.40497  3.72500  3.29359  2.67746  2.69351  4.24695  2.90352  2.73717  3.18152  2.89806  2.37885  2.77525  2.98524  4.58482  3.61508
          0.37167  1.19257  4.96535  0.17081  1.85138  0.57422  0.82815
    528   2.35834  5.14460  1.76033  2.33041  4.46738  3.39040  3.68905  3.93114  2.49750  3.45740  4.23823  2.55322  3.85219  2.48183  2.99846  2.69413  2.84711  3.32401  5.63040  4.22687    561 - -
          2.68618  4.42225  2.77519  2.73123  3.46354  2.40513  3.72494  3.29354  2.67741  2.69355  4.24690  2.90347  2.73739  3.18146  2.89801  2.37887  2.77519  2.98518  4.58477  3.61503
          0.02157  4.24300  4.96535  0.61958  0.77255  0.43417  1.04356
    529   2.68428  5.14844  2.42316  2.34857  4.46990  3.42334  2.41341  3.94297  2.31826  3.44338  4.19982  2.54893  3.45408  2.54566  2.89210  2.52917  2.63399  3.52729  5.59356  4.19055    562 - -
          2.68618  4.42225  2.77519  2.73123  3.46354  2.40513  3.72494  3.29354  2.67741  2.69355  4.24690  2.90347  2.73739  3.18146  2.89801  2.37887  2.77519  2.98518  4.58477  3.61503
          0.02015  4.31059  5.03294  0.61958  0.77255  0.48576  0.95510
    530   2.66996  5.07791  2.93977  1.78279  4.38927  3.44717  3.23597  3.54761  2.05464  3.13903  4.13002  2.69941  3.84182  2.60508  2.82576  2.65056  2.89940  3.31808  5.52544  4.14623    563 - -
          2.68618  4.42225  2.77519  2.73123  3.46354  2.40513  3.72494  3.29354  2.67741  2.69355  4.24690  2.90347  2.73739  3.18146  2.89801  2.37887  2.77519  2.98518  4.58477  3.61503
          0.02015  4.31059  5.03294  0.61958  0.77255  0.48576  0.95510
    531   2.26890  4.88253  2.85147  2.29915  4.13223  3.46376  3.66522  3.34526  2.38910  2.78830  3.56032  2.72759  3.39039  2.67087  2.92316  2.66474  2.50378  3.09569  5.37704  4.03248    564 - -
          2.68618  4.42225  2.77519  2.73123  3.46354  2.40513  3.72494  3.29354  2.67741  2.69355  4.24690  2.90347  2.73739  3.18146  2.89801  2.37887  2.77519  2.98518  4.58477  3.61503
          0.02015  4.31059  5.03294  0.61958  0.77255  0.48576  0.95510
    532   2.41004  3.96857  2.63549  2.13934  4.33285  3.43653  3.63326  3.78635  2.32146  3.32035  4.09005  2.42646  3.83142  2.50492  2.87469  2.63447  2.71147  3.00104  5.49830  4.11786    565 - -
          2.68618  4.42225  2.77519  2.73123  3.46354  2.40513  3.72494  3.29354  2.67741  2.69355  4.24690  2.90347  2.73739  3.18146  2.89801  2.37887  2.77519  2.98518  4.58477  3.61503
          0.26809  4.31059  1.50628  0.61958  0.77255  0.48576  0.95510
    533   2.21319  4.40377  3.32330  2.76587  3.59729  3.49364  3.77374  2.80327  2.69730  2.64503  3.53265  3.20005  3.89770  2.82071  2.86425  2.74455  2.39626  2.23069  5.00813  3.75634    566 - -
          2.68618  4.42225  2.77519  2.73123  3.46354  2.40513  3.72494  3.29354  2.67741  2.69355  4.24690  2.90347  2.73739  3.18146  2.89801  2.37887  2.77519  2.98518  4.58477  3.61503
          0.06716  4.06825  3.03976  0.61958  0.77255  0.34948  1.22097
    534   2.28124  4.84307  3.02837  2.42745  4.10047  3.45924  3.67635  3.51744  2.21878  3.11763  3.92937  2.99886  3.28211  2.68109  2.92330  2.55460  2.18024  2.90705  5.35703  4.02252    567 - -
          2.68618  4.42225  2.77519  2.73123  3.46354  2.40513  3.72494  3.29354  2.67741  2.69355  4.24690  2.90347  2.73739  3.18146  2.89801  2.37887  2.77519  2.98518  4.58477  3.61503
          0.02080  4.27907  5.00142  0.61958  0.77255  0.52874  0.89001
    535   2.28810  4.66887  3.15009  2.59627  3.91498  3.22978  3.73425  3.07250  2.33943  2.95539  3.79503  3.08539  2.78024  2.92210  3.01772  2.48705  2.39891  2.78092  5.24170  3.94156    568 - -
          2.68618  4.42225  2.77519  2.73123  3.46354  2.40513  3.72494  3.29354  2.67741  2.69355  4.24690  2.90347  2.73739  3.18146  2.89801  2.37887  2.77519  2.98518  4.58477  3.61503
          0.02080  4.27907  5.00142  0.61958  0.77255  0.52874  0.89001
    536   2.04805  4.37183  3.47573  2.67899  3.52141  3.59749  3.85788  2.50110  2.86750  2.58447  3.02736  3.32532  3.31148  3.17528  3.23010  2.84251  2.45962  2.41442  4.96335  3.72467    569 - -
          2.68618  4.42225  2.77519  2.73123  3.46354  2.40513  3.72494  3.29354  2.67741  2.69355  4.24690  2.90347  2.73739  3.18146  2.89801  2.37887  2.77519  2.98518  4.58477  3.61503
          0.02080  4.27907  5.00142  0.61958  0.77255  0.52874  0.89001
    537   2.19004  4.62526  3.18047  2.67961  4.06598  3.37664  3.31704  3.47232  2.67861  3.11015  3.94125  3.13195  2.84481  3.02085  3.10599  2.37068  1.81514  3.12845  5.37753  4.08134    570 - -
          2.68618  4.42225  2.77519  2.73123  3.46354  2.40513  3.72494  3.29354  2.67741  2.69355  4.24690  2.90347  2.73739  3.18146  2.89801  2.37887  2.77519  2.98518  4.58477  3.61503
          0.02080  4.27907  5.00142  0.61958  0.77255  0.52874  0.89001
    538   2.51836  5.40278  2.09601  1.43287  4.73655  2.32293  3.79993  4.22999  2.70368  3.73093  4.53039  2.84860  3.91869  2.94051  3.25192  2.82275  3.16418  3.80236  5.89224  4.43541    571 - -
          2.68618  4.42225  2.77519  2.73123  3.46354  2.40513  3.72494  3.29354  2.67741  2.69355  4.24690  2.90347  2.73739  3.18146  2.89801  2.37887  2.77519  2.98518  4.58477  3.61503
          0.02080  4.27907  5.00142  0.61958  0.77255  0.45980  0.99808
    539   2.09152  4.71132  3.12771  2.35704  3.91584  3.50633  3.29069  3.31127  2.55790  2.50762  3.79455  2.89615  3.89685  2.64548  2.99587  2.72453  2.88039  2.51441  5.23903  3.93593    572 - -
          2.68618  4.42225  2.77519  2.73123  3.46354  2.40513  3.72494  3.29354  2.67741  2.69355  4.24690  2.90347  2.73739  3.18146  2.89801  2.37887  2.77519  2.98518  4.58477  3.61503
          0.02015  4.31059  5.03294  0.61958  0.77255  0.48576  0.95510
    540   2.65047  5.11283  2.73470  2.03420  4.43831  3.19910  3.05959  3.55149  2.10359  3.09574  4.15924  2.80212  3.49183  2.42129  2.84712  2.62150  2.88175  3.49302  5.55646  4.15804    573 - -
          2.68618  4.42225  2.77519  2.73123  3.46354  2.40513  3.72494  3.29354  2.67741  2.69355  4.24690  2.90347  2.73739  3.18146  2.89801  2.37887  2.77519  2.98518  4.58477  3.61503
          0.02015  4.31059  5.03294  0.61958  0.77255  0.48576  0.95510
    541   2.80209  5.26131  1.64041  2.20516  4.57890  2.98015  3.73805  4.05490  2.42713  3.56743  4.35050  2.88507  3.89231  2.86643  3.08796  2.56599  2.30227  3.64502  5.73346  4.31186    574 - -
          2.68618  4.42225  2.77519  2.73123  3.46354  2.40513  3.72494  3.29354  2.67741  2.69355  4.24690  2.90347  2.73739  3.18146  2.89801  2.37887  2.77519  2.98518  4.58477  3.61503
          0.02015  4.31059  5.03294  0.61958  0.77255  0.48576  0.95510
    542   2.60873  4.57866  3.25142  2.72925  3.41600  3.45734  3.83029  3.27179  2.71436  2.74651  3.79665  2.94881  3.38903  3.05101  3.12860  1.51362  2.77432  2.97820  5.23488  3.94639    575 - -
          2.68618  4.42225  2.77519  2.73123  3.46354  2.40513  3.72494  3.29354  2.67741  2.69355  4.24690  2.90347  2.73739  3.18146  2.89801  2.37887  2.77519  2.98518  4.58477  3.61503
          0.04941  4.31059  3.35853  0.61958  0.77255  0.48576  0.95510
    543   2.71230  5.15378  2.02447  2.34193  4.49817  3.13369  3.68123  3.97122  2.47140  3.48071  4.24855  2.27272  3.84993  2.79906  2.76614  2.23528  2.66369  3.55552  5.63956  4.23298    576 - -
          2.68618  4.42225  2.77519  2.73123  3.46354  2.40513  3.72494  3.29354  2.67741  2.69355  4.24690  2.90347  2.73739  3.18146  2.89801  2.37887  2.77519  2.98518  4.58477  3.61503
          0.02074  4.28192  5.00427  0.61958  0.77255  0.52499  0.89542
    544   2.24652  4.81407  3.08792  2.52785  4.06882  3.11292  3.69019  3.47311  1.87052  2.73804  3.90633  3.03480  3.87758  2.84729  2.71988  2.69955  2.61442  3.03128  5.33179  4.01315    577 - -
          2.68618  4.42225  2.77519  2.73123  3.46354  2.40513  3.72494  3.29354  2.67741  2.69355  4.24690  2.90347  2.73739  3.18146  2.89801  2.37887  2.77519  2.98518  4.58477  3.61503
          0.02074  4.28192  5.00427  0.61958  0.77255  0.52499  0.89542
    545   2.30375  4.37541  3.45830  2.73577  2.77628  3.35155  3.84330  2.87832  2.68309  2.47299  3.05607  3.31086  3.97350  3.15857  3.21266  2.83434  2.14011  2.64947  4.95540  3.71579    578 - -
          2.68618  4.42225  2.77519  2.73123  3.46354  2.40513  3.72494  3.29354  2.67741  2.69355  4.24690  2.90347  2.73739  3.18146  2.89801  2.37887  2.77519  2.98518  4.58477  3.61503
          0.02074  4.28192  5.00427  0.61958  0.77255  0.46199  0.99432
    546   2.81401  5.13785  3.13757  2.55074  4.48828  2.49754  3.66695  3.90750  1.55511  3.40636  3.83979  3.05416  3.94265  2.51454  2.26964  2.80031  3.02623  3.53711  5.53628  4.22532    579 - -
          2.68618  4.42225  2.77519  2.73123  3.46354  2.40513  3.72494  3.29354  2.67741  2.69355  4.24690  2.90347  2.73739  3.18146  2.89801  2.37887  2.77519  2.98518  4.58477  3.61503
          0.08907  4.31059  2.63393  0.61958  0.77255  0.48576  0.95510
    547   2.60375  5.08988  2.52320  2.35103  4.44484  2.68482  3.68502  3.90921  2.37825  3.43564  4.21229  2.07834  3.84175  2.80906  2.98045  2.21316  2.74945  3.50361  5.60822  4.21195    580 - -
          2.68618  4.42225  2.77519  2.73123  3.46354  2.40513  3.72494  3.29354  2.67741  2.69355  4.24690  2.90347  2.73739  3.18146  2.89801  2.37887  2.77519  2.98518  4.58477  3.61503
          0.02157  4.24309  4.96544  0.61958  0.77255  0.43423  1.04346
    548   3.34434  5.43589  3.85322  3.06698  4.98176  3.91371  3.75488  4.28462  1.15457  3.65715  4.53661  3.42833  4.25266  2.88217  1.29505  3.32298  3.47532  3.96745  5.63769  4.52602    581 - -
          2.68618  4.42225  2.77519  2.73123  3.46354  2.40513  3.72494  3.29354  2.67741  2.69355  4.24690  2.90347  2.73739  3.18146  2.89801  2.37887  2.77519  2.98518  4.58477  3.61503
          0.02015  4.31059  5.03294  0.61958  0.77255  0.48576  0.95510
    549   3.07717  5.30745  3.08239  2.70052  4.74246  3.62960  3.80751  4.17885  1.00424  3.64829  4.49879  2.41619  4.09392  2.94999  2.52367  3.05474  3.30286  3.81207  5.69818  4.43248    582 - -
          2.68618  4.42225  2.77519  2.73123  3.46354  2.40513  3.72494  3.29354  2.67741  2.69355  4.24690  2.90347  2.73739  3.18146  2.89801  2.37887  2.77519  2.98518  4.58477  3.61503
          0.02015  4.31059  5.03294  0.61958  0.77255  0.48576  0.95510
    550   2.76284  5.03333  3.07465  2.52692  4.33041  3.52684  3.68265  3.75005  1.93776  2.70375  4.10425  3.03717  2.88481  1.90884  2.70403  2.76707  2.98503  3.40354  5.47702  4.15404    583 - -
          2.68618  4.42225  2.77519  2.73123  3.46354  2.40513  3.72494  3.29354  2.67741  2.69355  4.24690  2.90347  2.73739  3.18146  2.89801  2.37887  2.77519  2.98518  4.58477  3.61503
          0.02015  4.31059  5.03294  0.61958  0.77255  0.48576  0.95510
    551   2.68715  4.36486  3.90277  3.33896  3.46954  3.85117  4.14830  2.28591  3.22891  2.12122  3.40090  3.68456  4.21780  2.51570  3.51802  3.12947  3.02892  1.46811  5.04375  3.83329    584 - -
          2.68618  4.42225  2.77519  2.73123  3.46354  2.40513  3.72494  3.29354  2.67741  2.69355  4.24690  2.90347  2.73739  3.18146  2.89801  2.37887  2.77519  2.98518  4.58477  3.61503
          0.02015  4.31059  5.03294  0.61958  0.77255  0.48576  0.95510
    552   3.53192  5.65757  0.45070  2.72328  5.11021  3.60855  4.40672  4.81384  3.58602  4.34883  5.35827  3.29416  4.29260  3.66115  4.14575  3.45894  3.88659  4.41220  6.18314  4.93848    585 - -
          2.68618  4.42225  2.77519  2.73123  3.46354  2.40513  3.72494  3.29354  2.67741  2.69355  4.24690  2.90347  2.73739  3.18146  2.89801  2.37887  2.77519  2.98518  4.58477  3.61503
          0.02015  4.31059  5.03294  0.61958  0.77255  0.48576  0.95510
    553   3.57780  5.33977  4.11976  3.56490  4.81134  3.95019  4.24648  4.40515  2.55104  3.84079  4.84788  3.88096  4.44831  3.46139  0.47643  3.65289  3.82447  4.11418  5.72508  4.66501    586 - -
          2.68618  4.42225  2.77519  2.73123  3.46354  2.40513  3.72494  3.29354  2.67741  2.69355  4.24690  2.90347  2.73739  3.18146  2.89801  2.37887  2.77519  2.98518  4.58477  3.61503
          0.02015  4.31059  5.03294  0.61958  0.77255  0.48576  0.95510
    554   2.59371  4.50807  3.66102  3.52180  4.55749  3.23341  4.60527  4.15312  3.62782  3.84566  4.74719  3.65457  4.01263  3.94349  3.88178  0.58307  3.11057  3.58529  5.89640  4.65122    587 - -
          2.68618  4.42225  2.77519  2.73123  3.46354  2.40513  3.72494  3.29354  2.67741  2.69355  4.24690  2.90347  2.73739  3.18146  2.89801  2.37887  2.77519  2.98518  4.58477  3.61503
          0.02015  4.31059  5.03294  0.61958  0.77255  0.48576  0.95510
    555   2.59371  4.50807  3.66102  3.52180  4.55749  3.23341  4.60527  4.15312  3.62782  3.84566  4.74719  3.65457  4.01263  3.94349  3.88178  0.58307  3.11057  3.58529  5.89640  4.65122    588 - -
          2.68618  4.42225  2.77519  2.73123  3.46354  2.40513  3.72494  3.29354  2.67741  2.69355  4.24690  2.90347  2.73739  3.18146  2.89801  2.37887  2.77519  2.98518  4.58477  3.61503
          0.02015  4.31059  5.03294  0.61958  0.77255  0.48576  0.95510
    556   2.40752  0.88576  4.30450  4.04181  4.26323  3.15580  4.71293  3.57055  3.88347  3.42332  4.33790  3.82054  3.94816  4.15942  4.02021  2.12034  2.92865  3.12310  5.71686  4.51912    589 - -
          2.68618  4.42225  2.77519  2.73123  3.46354  2.40513  3.72494  3.29354  2.67741  2.69355  4.24690  2.90347  2.73739  3.18146  2.89801  2.37887  2.77519  2.98518  4.58477  3.61503
          0.02015  4.31059  5.03294  0.61958  0.77255  0.48576  0.95510
    557   3.30266  5.01144  4.06361  4.02824  5.11873  0.28951  5.09796  4.84830  4.26747  4.43693  5.43206  4.23026  4.41358  4.55771  4.43350  3.49041  3.81683  4.29139  6.07497  5.24310    590 - -
          2.68618  4.42225  2.77519  2.73123  3.46354  2.40513  3.72494  3.29354  2.67741  2.69355  4.24690  2.90347  2.73739  3.18146  2.89801  2.37887  2.77519  2.98518  4.58477  3.61503
          0.02015  4.31059  5.03294  0.61958  0.77255  0.48576  0.95510
    558   2.59371  4.50807  3.66102  3.52180  4.55749  3.23341  4.60527  4.15312  3.62782  3.84566  4.74719  3.65457  4.01263  3.94349  3.88178  0.58307  3.11057  3.58529  5.89640  4.65122    591 - -
          2.68618  4.42225  2.77519  2.73123  3.46354  2.40513  3.72494  3.29354  2.67741  2.69355  4.24690  2.90347  2.73739  3.18146  2.89801  2.37887  2.77519  2.98518  4.58477  3.61503
          0.02015  4.31059  5.03294  0.61958  0.77255  0.48576  0.95510
    559   3.04509  5.20712  2.73106  2.62526  4.25435  3.47170  3.58905  4.23984  2.89318  3.76794  4.67688  0.87088  4.09130  3.26472  3.28059  3.04249  3.37817  3.84345  5.60541  4.12184    592 - -
          2.68618  4.42225  2.77519  2.73123  3.46354  2.40513  3.72494  3.29354  2.67741  2.69355  4.24690  2.90347  2.73739  3.18146  2.89801  2.37887  2.77519  2.98518  4.58477  3.61503
          0.02015  4.31059  5.03294  0.61958  0.77255  0.48576  0.95510
    560   2.72061  4.55917  3.89865  3.70049  4.43770  3.37705  4.67369  3.62447  3.65298  3.47076  4.50901  3.81581  4.12289  4.02870  3.87339  2.92892  0.60161  3.26630  5.83110  4.66102    593 - -
          2.68618  4.42225  2.77519  2.73123  3.46354  2.40513  3.72494  3.29354  2.67741  2.69355  4.24690  2.90347  2.73739  3.18146  2.89801  2.37887  2.77519  2.98518  4.58477  3.61503
          0.02015  4.31059  5.03294  0.61958  0.77255  0.48576  0.95510
    561   2.03099  4.36718  3.58012  3.28874  4.47862  3.14252  4.37504  3.84689  3.33444  3.55878  4.39321  3.46727  1.10322  3.63873  3.65080  2.45098  2.58252  3.32428  5.81993  4.60620    594 - -
          2.68618  4.42225  2.77519  2.73123  3.46354  2.40513  3.72494  3.29354  2.67741  2.69355  4.24690  2.90347  2.73739  3.18146  2.89801  2.37887  2.77519  2.98518  4.58477  3.61503
          0.02015  4.31059  5.03294  0.61958  0.77255  0.48576  0.95510
    562   2.44194  4.40016  3.53692  3.35886  4.68547  2.38576  4.51006  4.18530  3.52231  3.84810  4.66091  3.50843  3.90000  3.78893  3.82541  0.77110  2.95636  3.53734  5.99457  4.78249    595 - -
          2.68618  4.42225  2.77519  2.73123  3.46354  2.40513  3.72494  3.29354  2.67741  2.69355  4.24690  2.90347  2.73739  3.18146  2.89801  2.37887  2.77519  2.98518  4.58477  3.61503
          0.02015  4.31059  5.03294  0.61958  0.77255  0.48576  0.95510
    563   2.43423  4.39728  3.52710  3.33838  4.68799  2.07909  4.49426  4.18259  3.50354  3.84071  4.64887  3.49501  3.89275  3.76663  3.81496  0.85617  2.94642  3.53286  5.99460  4.78148    596 - -
          2.68618  4.42225  2.77519  2.73123  3.46354  2.40513  3.72494  3.29354  2.67741  2.69355  4.24690  2.90347  2.73739  3.18146  2.89801  2.37887  2.77519  2.98518  4.58477  3.61503
          0.08907  4.31059  2.63393  0.61958  0.77255  0.48576  0.95510
    564   2.54162  4.45827  3.57977  3.43053  4.47569  3.18378  4.52023  4.05808  3.53099  3.75444  4.65864  3.58077  3.95646  3.85224  3.79249  0.64445  3.05248  3.50756  5.82005  4.56670    597 - -
          2.68618  4.42225  2.77519  2.73123  3.46354  2.40513  3.72494  3.29354  2.67741  2.69355  4.24690  2.90347  2.73739  3.18146  2.89801  2.37887  2.77519  2.98518  4.58477  3.61503
          0.05701  4.24309  3.19287  0.61958  0.77255  0.43423  1.04346
    565   3.17587  5.82724  1.11266  1.45219  5.10653  3.36100  3.95353  4.65881  3.03273  4.13093  5.00206  2.81489  4.01279  3.12641  3.67291  3.03064  3.47548  4.20763  6.27024  4.72363    598 - -
          2.68623  4.42230  2.77509  2.73128  3.46359  2.40518  3.72499  3.29348  2.67746  2.69360  4.24695  2.90352  2.73745  3.18151  2.89806  2.37892  2.77525  2.98448  4.58482  3.61508
          0.32482  1.30707  5.00057  0.18125  1.79713  0.45914  0.99919
    566   2.34868  4.77903  2.64956  2.09509  4.00295  3.49069  3.71082  2.92292  2.53481  3.02781  3.86039  3.04261  3.88630  2.87900  2.88007  2.70924  2.88654  2.30120  5.30388  3.98431    600 - -
          2.68618  4.42225  2.77519  2.73123  3.46354  2.40513  3.72494  3.29354  2.67741  2.69355  4.24690  2.90347  2.73739  3.18146  2.89801  2.37887  2.77519  2.98518  4.58477  3.61503
          0.02015  4.31059  5.03294  0.61958  0.77255  0.48576  0.95510
    567   2.21141  5.10575  2.72826  1.40384  4.46933  3.41219  3.76945  3.90079  2.58732  3.46868  4.27236  2.54746  3.90369  2.90998  3.06918  2.75644  3.03476  3.29609  5.66328  4.27751    601 - -
          2.68618  4.42225  2.77519  2.73123  3.46354  2.40513  3.72494  3.29354  2.67741  2.69355  4.24690  2.90347  2.73739  3.18146  2.89801  2.37887  2.77519  2.98518  4.58477  3.61503
          0.02015  4.31059  5.03294  0.61958  0.77255  0.48576  0.95510
    568   2.51523  5.10816  2.37487  2.04103  4.44428  3.10870  3.74788  3.89408  2.58131  3.44694  4.24302  2.92740  3.88891  2.88557  3.08129  2.73643  1.71633  3.50900  5.64212  4.25128    602 - -
          2.68618  4.42225  2.77519  2.73123  3.46354  2.40513  3.72494  3.29354  2.67741  2.69355  4.24690  2.90347  2.73739  3.18146  2.89801  2.37887  2.77519  2.98518  4.58477  3.61503
          0.02015  4.31059  5.03294  0.61958  0.77255  0.48576  0.95510
    569   2.78771  5.26848  1.64729  2.20530  4.57616  2.86351  3.00202  4.05729  2.53749  3.56085  4.33632  2.50858  3.88228  2.83988  3.05215  2.73688  3.03324  3.26872  5.71868  4.29466    603 - -
          2.68618  4.42225  2.77519  2.73123  3.46354  2.40513  3.72494  3.29354  2.67741  2.69355  4.24690  2.90347  2.73739  3.18146  2.89801  2.37887  2.77519  2.98518  4.58477  3.61503
          0.02015  4.31059  5.03294  0.61958  0.77255  0.48576  0.95510
    570   1.29870  4.37783  4.10812  3.62510  3.74815  3.69094  4.45127  2.42176  3.53156  2.37673  3.65847  3.84407  4.23736  3.83212  3.80112  3.06923  3.08025  1.70326  5.37326  4.15667    604 - -
          2.68618  4.42225  2.77519  2.73123  3.46354  2.40513  3.72494  3.29354  2.67741  2.69355  4.24690  2.90347  2.73739  3.18146  2.89801  2.37887  2.77519  2.98518  4.58477  3.61503
          0.02015  4.31059  5.03294  0.61958  0.77255  0.48576  0.95510
    571   2.69311  4.51395  3.29738  2.67203  3.71724  3.17625  3.90762  3.06279  2.84006  1.54364  3.66891  3.28968  2.64906  3.19048  3.19821  2.86550  2.95394  2.82288  5.13865  3.88696    605 - -
          2.68618  4.42225  2.77519  2.73123  3.46354  2.40513  3.72494  3.29354  2.67741  2.69355  4.24690  2.90347  2.73739  3.18146  2.89801  2.37887  2.77519  2.98518  4.58477  3.61503
          0.02015  4.31059  5.03294  0.61958  0.77255  0.48576  0.95510
    572   2.56381  5.08051  2.73876  1.64329  4.38333  3.29555  3.65247  3.84031  2.42028  3.24024  4.14059  2.91795  3.20489  2.53352  2.90696  2.65785  2.91253  3.09617  5.54345  4.15614    606 - -
          2.68618  4.42225  2.77519  2.73123  3.46354  2.40513  3.72494  3.29354  2.67741  2.69355  4.24690  2.90347  2.73739  3.18146  2.89801  2.37887  2.77519  2.98518  4.58477  3.61503
          0.05216  4.31059  3.28615  0.61958  0.77255  0.48576  0.95510
    573   2.83197  5.19533  2.89678  2.27543  4.54991  3.49865  3.69789  3.98244  1.39443  3.48342  4.28079  2.56242  3.93164  2.82251  2.70486  2.80344  2.62628  3.59911  5.61840  4.27703    607 - -
          2.68618  4.42225  2.77519  2.73123  3.46354  2.40513  3.72494  3.29354  2.67741  2.69355  4.24690  2.90347  2.73739  3.18146  2.89801  2.37887  2.77519  2.98518  4.58477  3.61503
          0.02080  4.27923  5.00157  0.61958  0.77255  0.45992  0.99787
    574   2.51188  5.07020  2.71230  2.08817  4.38136  3.21538  3.42950  3.50705  2.37146  3.23181  3.48018  2.60644  3.82430  2.36544  2.66438  2.62415  2.81404  3.44252  5.52350  4.13425    608 - -
          2.68618  4.42225  2.77519  2.73123  3.46354  2.40513  3.72494  3.29354  2.67741  2.69355  4.24690  2.90347  2.73739  3.18146  2.89801  2.37887  2.77519  2.98518  4.58477  3.61503
          0.02015  4.31059  5.03294  0.61958  0.77255  0.48576  0.95510
    575   3.01003  5.62526  1.68384  1.33588  4.92120  3.14216  3.84772  4.44546  2.79639  3.91120  4.71935  2.59013  3.96000  2.61817  3.37530  2.90137  3.28060  3.99695  6.05515  4.55433    609 - -
          2.68618  4.42225  2.77519  2.73123  3.46354  2.40513  3.72494  3.29354  2.67741  2.69355  4.24690  2.90347  2.73739  3.18146  2.89801  2.37887  2.77519  2.98518  4.58477  3.61503
          0.02015  4.31059  5.03294  0.61958  0.77255  0.48576  0.95510
    576   2.75050  5.18192  2.93149  2.00000  4.52429  3.47933  3.65272  3.97933  1.64042  3.46565  3.86371  2.58955  3.88382  2.45950  2.73496  2.71787  2.97543  3.57366  5.59537  4.22716    610 - -
          2.68618  4.42225  2.77519  2.73123  3.46354  2.40513  3.72494  3.29354  2.67741  2.69355  4.24690  2.90347  2.73739  3.18146  2.89801  2.37887  2.77519  2.98518  4.58477  3.61503
          0.02015  4.31059  5.03294  0.61958  0.77255  0.48576  0.95510
    577   2.26888  5.02680  2.53817  2.29931  4.31924  2.33113  3.65016  3.76806  2.31612  3.31200  3.66726  2.71394  3.84184  2.77090  2.90258  2.65166  2.89517  3.24131  5.49916  4.12243    611 - -
          2.68622  4.42229  2.77523  2.73127  3.46357  2.40495  3.72498  3.29358  2.67744  2.69359  4.24693  2.90350  2.73743  3.18150  2.89804  2.37890  2.77493  2.98522  4.58481  3.61507
          0.14050  2.82550  2.63393  0.98262  0.46893  0.48576  0.95510
    578   2.82741  5.19132  2.83016  2.34367  4.54607  3.47171  3.70013  3.98170  1.64770  3.48766  4.28841  1.91975  3.92018  2.82826  2.73809  2.79706  2.77543  3.59756  5.62726  4.27873    616 - -
          2.68618  4.42225  2.77519  2.73123  3.46354  2.40513  3.72494  3.29354  2.67741  2.69355  4.24690  2.90347  2.73739  3.18146  2.89801  2.37887  2.77519  2.98518  4.58477  3.61503
          0.02157  4.24309  4.96544  0.61958  0.77255  0.43423  1.04346
    579   3.00627  5.56892  1.98869  1.11665  4.87844  3.38669  3.86119  4.39042  2.80994  3.87700  4.69348  2.84868  2.95887  3.01030  3.37974  2.90794  3.28071  3.95504  6.02886  4.54422    617 - -
          2.68618  4.42225  2.77519  2.73123  3.46354  2.40513  3.72494  3.29354  2.67741  2.69355  4.24690  2.90347  2.73739  3.18146  2.89801  2.37887  2.77519  2.98518  4.58477  3.61503
          0.02015  4.31059  5.03294  0.61958  0.77255  0.48576  0.95510
    580   2.91581  5.45927  2.12568  1.44491  4.77722  3.41159  3.78021  4.27306  1.81715  3.74770  4.53772  2.86890  3.93344  2.91137  3.12396  2.83560  3.16917  3.84084  5.88368  4.43647    618 - -
          2.68618  4.42225  2.77519  2.73123  3.46354  2.40513  3.72494  3.29354  2.67741  2.69355  4.24690  2.90347  2.73739  3.18146  2.89801  2.37887  2.77519  2.98518  4.58477  3.61503
          0.02015  4.31059  5.03294  0.61958  0.77255  0.48576  0.95510
    581   2.38853  4.15457  2.95184  2.42988  3.87890  3.50261  3.74273  3.25948  2.59944  2.82777  3.76705  3.10249  2.35777  2.93809  3.03673  2.72527  2.64324  2.52087  5.21863  3.92244    619 - -
          2.68618  4.42225  2.77519  2.73123  3.46354  2.40513  3.72494  3.29354  2.67741  2.69355  4.24690  2.90347  2.73739  3.18146  2.89801  2.37887  2.77519  2.98518  4.58477  3.61503
          0.02015  4.31059  5.03294  0.61958  0.77255  0.48576  0.95510
    582   2.74810  5.21080  2.65709  2.13763  4.54587  3.45083  3.66304  4.01334  1.55316  3.26251  4.26386  2.74157  3.87353  2.46389  2.82606  2.70812  2.97919  3.59819  5.63335  4.24319    620 - -
          2.68618  4.42225  2.77519  2.73123  3.46354  2.40513  3.72494  3.29354  2.67741  2.69355  4.24690  2.90347  2.73739  3.18146  2.89801  2.37887  2.77519  2.98518  4.58477  3.61503
          0.02015  4.31059  5.03294  0.61958  0.77255  0.48576  0.95510
    583   2.57206  5.14409  2.64000  1.63963  4.45617  3.42625  3.66594  3.71499  2.43754  3.43611  4.20486  2.90568  3.85361  2.25343  2.92757  2.67768  2.62721  3.51741  5.59939  4.20123    621 - -
          2.68586  4.42148  2.77514  2.73133  3.46363  2.40522  3.72504  3.29363  2.67750  2.69354  4.24699  2.90356  2.73749  3.18156  2.89810  2.37862  2.77529  2.98509  4.58486  3.61513
          0.31428  1.33497  5.03294  0.62491  0.76639  0.48576  0.95510
    584   2.36455  2.81011  3.04466  2.83293  3.77876  3.04274  3.87555  3.15103  2.80883  2.84127  3.70676  3.25166  2.45520  3.12823  3.20566  2.73574  2.49077  2.52820  5.17033  3.91167    624 - -
          2.68618  4.42225  2.77519  2.73123  3.46354  2.40513  3.72494  3.29354  2.67741  2.69355  4.24690  2.90347  2.73739  3.18146  2.89801  2.37887  2.77519  2.98518  4.58477  3.61503
          0.02015  4.31059  5.03294  0.61958  0.77255  0.48576  0.95510
    585   2.95594  5.44486  1.21629  2.29447  4.75237  3.38510  3.29789  4.27967  2.78703  3.78567  4.60216  2.71608  3.95568  3.00444  3.33992  2.17219  3.23343  3.85679  5.93716  4.46914    625 - -
          2.68618  4.42225  2.77519  2.73123  3.46354  2.40513  3.72494  3.29354  2.67741  2.69355  4.24690  2.90347  2.73739  3.18146  2.89801  2.37887  2.77519  2.98518  4.58477  3.61503
          0.02015  4.31059  5.03294  0.61958  0.77255  0.48576  0.95510
    586   2.05141  4.75336  3.09531  2.45325  4.00555  3.47266  3.71709  3.21143  2.54110  3.03694  3.86440  2.43471  3.22287  2.88628  2.99250  2.56264  2.58865  2.79996  5.30405  3.98756    626 - -
          2.68618  4.42225  2.77519  2.73123  3.46354  2.40513  3.72494  3.29354  2.67741  2.69355  4.24690  2.90347  2.73739  3.18146  2.89801  2.37887  2.77519  2.98518  4.58477  3.61503
          0.02015  4.31059  5.03294  0.61958  0.77255  0.48576  0.95510
    587   2.55695  3.76768  3.27193  2.75616  4.07585  3.36685  3.88402  3.46900  2.73751  2.96517  3.95915  1.76366  3.88419  3.07966  3.15579  2.06715  2.44118  3.11874  5.39737  4.10898    627 - -
          2.68618  4.42225  2.77519  2.73123  3.46354  2.40513  3.72494  3.29354  2.67741  2.69355  4.24690  2.90347  2.73739  3.18146  2.89801  2.37887  2.77519  2.98518  4.58477  3.61503
          0.02015  4.31059  5.03294  0.61958  0.77255  0.48576  0.95510
    588   2.66213  5.03946  2.95824  2.40485  4.34059  3.44935  2.81762  3.60914  2.37354  3.32313  4.09611  2.65812  3.63328  2.21780  2.56841  2.21763  2.89215  3.28376  5.49751  4.12483    628 - -
          2.68618  4.42225  2.77519  2.73123  3.46354  2.40513  3.72494  3.29354  2.67741  2.69355  4.24690  2.90347  2.73739  3.18146  2.89801  2.37887  2.77519  2.98518  4.58477  3.61503
          0.02015  4.31059  5.03294  0.61958  0.77255  0.48576  0.95510
    589   2.15139  4.75243  3.10362  2.48444  3.97498  3.49150  3.70723  3.19086  2.52751  2.63939  3.83762  2.80910  2.73919  2.87914  2.66377  2.62269  2.72554  3.07655  5.27779  3.96463    629 - -
          2.68618  4.42225  2.77519  2.73123  3.46354  2.40513  3.72494  3.29354  2.67741  2.69355  4.24690  2.90347  2.73739  3.18146  2.89801  2.37887  2.77519  2.98518  4.58477  3.61503
          0.02015  4.31059  5.03294  0.61958  0.77255  0.48576  0.95510
    590   1.78106  4.80377  2.51996  2.58453  4.44156  1.95545  3.89994  3.88519  2.76461  3.47299  4.27486  3.06390  2.74377  3.06106  3.23581  2.68117  2.96561  3.44941  5.68246  4.33799    630 - -
          2.68618  4.42225  2.77519  2.73123  3.46354  2.40513  3.72494  3.29354  2.67741  2.69355  4.24690  2.90347  2.73739  3.18146  2.89801  2.37887  2.77519  2.98518  4.58477  3.61503
          0.08907  4.31059  2.63393  0.61958  0.77255  0.48576  0.95510
    591   2.45480  4.93728  2.39133  2.40655  4.21793  3.09015  3.63857  3.25141  2.41548  3.22055  4.00926  2.77845  3.82669  2.57927  2.89207  2.39678  2.52134  3.11112  5.42711  4.06527    631 - -
          2.68622  4.42229  2.77524  2.73127  3.46358  2.40517  3.72499  3.29328  2.67745  2.69359  4.24694  2.90351  2.73733  3.18151  2.89805  2.37881  2.77498  2.98523  4.58481  3.61507
          0.37162  1.85551  1.87075  0.52206  0.89967  0.57412  0.82828
    592   2.99725  5.48813  2.04699  1.04349  4.79063  3.28781  3.83087  4.29483  2.82157  3.82283  4.68846  2.77327  3.90506  3.00260  3.38263  2.89549  3.28716  3.88711  5.96463  4.49840    634 - -
          2.68618  4.42225  2.77519  2.73123  3.46354  2.40513  3.72494  3.29354  2.67741  2.69355  4.24690  2.90347  2.73739  3.18146  2.89801  2.37887  2.77519  2.98518  4.58477  3.61503
          0.02533  4.08405  4.80640  0.61958  0.77255  0.46328  0.99214
    593   2.52142  4.28857  3.57624  3.00969  3.05717  3.60409  3.88338  2.77243  2.95306  2.17298  3.01034  3.22249  3.99062  3.24769  3.28437  2.25839  2.24612  2.55392  4.88753  3.66082    635 - -
          2.68618  4.42225  2.77519  2.73123  3.46354  2.40513  3.72494  3.29354  2.67741  2.69355  4.24690  2.90347  2.73739  3.18146  2.89801  2.37887  2.77519  2.98518  4.58477  3.61503
          0.02157  4.24309  4.96544  0.61958  0.77255  0.57412  0.82828
    594   2.59306  4.72545  2.87564  2.63952  4.55422  2.57637  3.99626  4.03167  2.88704  3.61622  4.42247  1.57734  3.86649  3.17571  3.33402  1.76141  2.98261  3.53150  5.79597  4.45653    636 - -
          2.68618  4.42225  2.77519  2.73123  3.46354  2.40513  3.72494  3.29354  2.67741  2.69355  4.24690  2.90347  2.73739  3.18146  2.89801  2.37887  2.77519  2.98518  4.58477  3.61503
          0.02157  4.24309  4.96544  0.61958  0.77255  0.57412  0.82828
    595   2.41254  3.66642  3.08698  2.57423  4.04271  3.41661  2.64057  3.46309  2.56304  3.08715  3.91456  1.98121  3.86477  2.91950  2.99914  2.50107  2.87532  3.13468  5.33748  4.02085    637 - -
          2.68618  4.42225  2.77519  2.73123  3.46354  2.40513  3.72494  3.29354  2.67741  2.69355  4.24690  2.90347  2.73739  3.18146  2.89801  2.37887  2.77519  2.98518  4.58477  3.61503
          0.02157  4.24309  4.96544  0.61958  0.77255  0.57412  0.82828
    596   3.47772  5.25757  4.01100  3.46348  4.70994  3.87210  4.16668  4.29265  2.48413  3.74098  4.74498  3.78743  4.36899  3.38054  0.53532  3.55274  3.72618  4.00364  5.64907  4.57223    638 - -
          2.68618  4.42225  2.77519  2.73123  3.46354  2.40513  3.72494  3.29354  2.67741  2.69355  4.24690  2.90347  2.73739  3.18146  2.89801  2.37887  2.77519  2.98518  4.58477  3.61503
          0.02157  4.24309  4.96544  0.61958  0.77255  0.57412  0.82828
    597   3.20383  5.29330  3.62865  2.94273  4.68306  3.81158  3.11151  4.08762  1.87611  3.51896  4.39320  3.33252  4.16946  2.85787  1.01238  3.19860  3.35824  3.77712  5.53071  4.35322    639 - -
          2.68618  4.42225  2.77519  2.73123  3.46354  2.40513  3.72494  3.29354  2.67741  2.69355  4.24690  2.90347  2.73739  3.18146  2.89801  2.37887  2.77519  2.98518  4.58477  3.61503
          0.07238  4.24309  2.89209  0.61958  0.77255  0.57412  0.82828
    598   2.57388  3.56643  3.56052  3.00234  2.53177  3.21714  3.88295  2.66943  2.94905  2.53335  3.42964  2.91749  3.95995  3.24332  3.28195  2.06902  2.82825  2.58167  4.90120  3.66803    640 - -
          2.68629  4.42201  2.77512  2.73134  3.46365  2.40524  3.72505  3.29349  2.67735  2.69366  4.24662  2.90316  2.73750  3.18157  2.89752  2.37880  2.77530  2.98529  4.58488  3.61514
          0.25091  1.53910  4.91574  0.97689  0.47238  0.53201  0.88533
    599   2.72188  4.73338  3.27631  2.68943  3.97156  3.55956  3.73159  2.80261  2.29430  2.97805  3.83715  3.15527  3.94787  2.91864  1.69254  2.53095  2.94786  2.83536  5.25151  3.98291    647 - -
          2.68618  4.42225  2.77519  2.73123  3.46354  2.40513  3.72494  3.29354  2.67741  2.69355  4.24690  2.90347  2.73739  3.18146  2.89801  2.37887  2.77519  2.98518  4.58477  3.61503
          0.05296  4.24309  3.29103  0.61958  0.77255  0.57412  0.82828
    600   2.14770  4.53952  3.08963  2.80035  4.43663  3.17440  4.05531  3.88013  2.94656  3.51017  4.32455  2.24614  3.83610  3.25514  3.35361  1.29463  2.90260  3.38542  5.71722  4.42078    648 - -
          2.68618  4.42225  2.77519  2.73123  3.46354  2.40513  3.72494  3.29354  2.67741  2.69355  4.24690  2.90347  2.73739  3.18146  2.89801  2.37887  2.77519  2.98518  4.58477  3.61503
          0.02225  4.21238  4.93473  0.61958  0.77255  0.61008  0.78374
    601   2.59282  4.42255  3.35419  2.80159  3.39872  3.21125  3.81331  2.41398  2.77006  2.68201  3.56135  2.74836  3.92536  3.08901  3.15687  2.03244  2.72783  2.58842  5.03138  3.77758    649 - -
          2.68618  4.42225  2.77519  2.73123  3.46354  2.40513  3.72494  3.29354  2.67741  2.69355  4.24690  2.90347  2.73739  3.18146  2.89801  2.37887  2.77519  2.98518  4.58477  3.61503
          0.05936  4.21238  3.15079  0.61958  0.77255  0.61008  0.78374
    602   2.35906  4.65953  3.00514  2.59336  4.17308  2.83453  3.81916  3.60277  2.66743  3.22112  4.04260  2.56676  3.83344  2.99710  3.10724  1.58511  2.87503  3.22410  5.45881  3.77147    650 - -
          2.68618  4.42225  2.77519  2.73123  3.46354  2.40513  3.72494  3.29354  2.67741  2.69355  4.24690  2.90347  2.73739  3.18146  2.89801  2.37887  2.77519  2.98518  4.58477  3.61503
          0.02308  4.17611  4.89845  0.61958  0.77255  0.51923  0.90381
    603   2.49185  3.90618  3.17019  2.62126  3.87878  3.45739  3.74621  3.10696  2.60422  2.92566  3.77033  2.28055  3.51682  2.94414  3.03627  1.97663  2.85174  2.97914  5.21801  3.64449    651 - -
          2.68618  4.42225  2.77519  2.73123  3.46354  2.40513  3.72494  3.29354  2.67741  2.69355  4.24690  2.90347  2.73739  3.18146  2.89801  2.37887  2.77519  2.98518  4.58477  3.61503
          0.02157  4.24309  4.96544  0.61958  0.77255  0.57412  0.82828
    604   2.71226  4.22210  4.02863  3.45189  3.27477  3.80112  4.10679  2.17549  3.34788  1.74571  2.63083  3.72439  3.59477  3.59505  3.57764  3.08489  2.17938  2.32019  4.85074  3.66290    652 - -
          2.68618  4.42225  2.77519  2.73123  3.46354  2.40513  3.72494  3.29354  2.67741  2.69355  4.24690  2.90347  2.73739  3.18146  2.89801  2.37887  2.77519  2.98518  4.58477  3.61503
          0.02157  4.24309  4.96544  0.61958  0.77255  0.43423  1.04346
    605   2.34687  4.61412  3.22320  2.72321  4.12581  3.35812  3.87719  3.51736  2.72788  3.16797  3.99572  2.04223  3.87814  3.06358  3.15690  2.08644  2.21717  2.67810  5.43410  4.13877    653 - -
          2.68618  4.42225  2.77519  2.73123  3.46354  2.40513  3.72494  3.29354  2.67741  2.69355  4.24690  2.90347  2.73739  3.18146  2.89801  2.37887  2.77519  2.98518  4.58477  3.61503
          0.02015  4.31059  5.03294  0.61958  0.77255  0.48576  0.95510
    606   3.26650  5.86058  0.75528  2.04534  5.15752  3.39581  4.04071  4.71903  3.16667  4.21535  5.12339  2.87031  4.07127  3.22920  3.81713  3.11962  3.58203  4.27864  6.33497  4.80263    654 - -
          2.68618  4.42225  2.77519  2.73123  3.46354  2.40513  3.72494  3.29354  2.67741  2.69355  4.24690  2.90347  2.73739  3.18146  2.89801  2.37887  2.77519  2.98518  4.58477  3.61503
          0.02015  4.31059  5.03294  0.61958  0.77255  0.48576  0.95510
    607   2.53704  4.58491  3.16611  2.87731  4.49792  3.22337  4.12321  3.96503  3.01053  3.58334  4.39586  2.85904  2.28148  3.32567  3.40998  1.16968  2.95764  3.45812  5.77705  4.48197    655 - -
          2.68618  4.42225  2.77519  2.73123  3.46354  2.40513  3.72494  3.29354  2.67741  2.69355  4.24690  2.90347  2.73739  3.18146  2.89801  2.37887  2.77519  2.98518  4.58477  3.61503
          0.02015  4.31059  5.03294  0.61958  0.77255  0.48576  0.95510
    608   3.32762  4.93766  4.13857  3.61833  3.16798  3.98890  4.02262  3.58111  2.96505  3.08374  4.14799  3.87059  4.43245  3.62280  2.38611  3.49426  3.57532  3.39488  0.89425  3.16024    656 - -
          2.68618  4.42225  2.77519  2.73123  3.46354  2.40513  3.72494  3.29354  2.67741  2.69355  4.24690  2.90347  2.73739  3.18146  2.89801  2.37887  2.77519  2.98518  4.58477  3.61503
          0.02015  4.31059  5.03294  0.61958  0.77255  0.48576  0.95510
    609   3.44329  5.37108  3.64539  3.21160  4.86198  3.85655  4.09239  4.32691  0.56254  3.80532  4.76410  3.60774  4.34297  3.27386  2.62682  3.46910  3.67345  4.01778  5.74898  4.63853    657 - -
          2.68618  4.42225  2.77519  2.73123  3.46354  2.40513  3.72494  3.29354  2.67741  2.69355  4.24690  2.90347  2.73739  3.18146  2.89801  2.37887  2.77519  2.98518  4.58477  3.61503
          0.02015  4.31059  5.03294  0.61958  0.77255  0.48576  0.95510
    610   2.61861  5.18835  2.58528  1.08378  4.66799  3.37675  3.89327  4.10934  2.77248  3.67938  4.50842  2.95578  3.95530  3.05332  3.26045  2.39779  3.17430  3.69574  5.86666  4.46110    658 - -
          2.68618  4.42225  2.77519  2.73123  3.46354  2.40513  3.72494  3.29354  2.67741  2.69355  4.24690  2.90347  2.73739  3.18146  2.89801  2.37887  2.77519  2.98518  4.58477  3.61503
          0.02015  4.31059  5.03294  0.61958  0.77255  0.48576  0.95510
    611   3.17527  4.62264  4.71873  4.41637  3.91697  4.16369  5.15815  2.13756  4.29333  2.53937  3.83364  4.53167  4.71534  4.63099  4.46179  3.71208  3.53557  0.60617  5.76806  4.51943    659 - -
          2.68618  4.42225  2.77519  2.73123  3.46354  2.40513  3.72494  3.29354  2.67741  2.69355  4.24690  2.90347  2.73739  3.18146  2.89801  2.37887  2.77519  2.98518  4.58477  3.61503
          0.02015  4.31059  5.03294  0.61958  0.77255  0.48576  0.95510
    612   2.59371  4.50807  3.66102  3.52180  4.55749  3.23341  4.60527  4.15312  3.62782  3.84566  4.74719  3.65457  4.01263  3.94349  3.88178  0.58307  3.11057  3.58529  5.89640  4.65122    660 - -
          2.68618  4.42225  2.77519  2.73123  3.46354  2.40513  3.72494  3.29354  2.67741  2.69355  4.24690  2.90347  2.73739  3.18146  2.89801  2.37887  2.77519  2.98518  4.58477  3.61503
          0.02015  4.31059  5.03294  0.61958  0.77255  0.48576  0.95510
    613   2.91225  5.44976  2.28362  1.22182  4.76030  3.40772  3.78193  4.25542  2.29531  3.73590  4.52746  2.86521  3.93139  2.70848  3.14701  2.72002  3.16649  3.82717  5.87934  4.43059    661 - -
          2.68618  4.42225  2.77519  2.73123  3.46354  2.40513  3.72494  3.29354  2.67741  2.69355  4.24690  2.90347  2.73739  3.18146  2.89801  2.37887  2.77519  2.98518  4.58477  3.61503
          0.02015  4.31059  5.03294  0.61958  0.77255  0.48576  0.95510
    614   3.06826  5.40022  2.53691  0.88909  4.87769  2.44947  4.01553  4.38106  2.95250  3.91619  4.77485  3.00724  4.04850  3.19246  3.45492  3.01620  3.38118  3.95588  6.02482  4.63706    662 - -
          2.68618  4.42225  2.77519  2.73123  3.46354  2.40513  3.72494  3.29354  2.67741  2.69355  4.24690  2.90347  2.73739  3.18146  2.89801  2.37887  2.77519  2.98518  4.58477  3.61503
          0.02015  4.31059  5.03294  0.61958  0.77255  0.48576  0.95510
    615   3.30266  5.01144  4.06361  4.02824  5.11873  0.28951  5.09796  4.84830  4.26747  4.43693  5.43206  4.23026  4.41358  4.55771  4.43350  3.49041  3.81683  4.29139  6.07497  5.24310    663 - -
          2.68618  4.42225  2.77519  2.73123  3.46354  2.40513  3.72494  3.29354  2.67741  2.69355  4.24690  2.90347  2.73739  3.18146  2.89801  2.37887  2.77519  2.98518  4.58477  3.61503
          0.02015  4.31059  5.03294  0.61958  0.77255  0.48576  0.95510
    616   3.57780  5.33977  4.11976  3.56490  4.81134  3.95019  4.24648  4.40515  2.55104  3.84079  4.84788  3.88096  4.44831  3.46139  0.47643  3.65289  3.82447  4.11418  5.72508  4.66501    664 - -
          2.68618  4.42225  2.77519  2.73123  3.46354  2.40513  3.72494  3.29354  2.67741  2.69355  4.24690  2.90347  2.73739  3.18146  2.89801  2.37887  2.77519  2.98518  4.58477  3.61503
          0.02015  4.31059  5.03294  0.61958  0.77255  0.48576  0.95510
    617   3.55305  4.81785  5.31380  4.74135  3.20625  4.88651  5.19679  1.72367  4.60130  0.82776  2.41747  4.96665  4.99917  4.60990  4.64629  4.25230  3.76672  2.37265  5.36096  4.35312    665 - -
          2.68618  4.42225  2.77519  2.73123  3.46354  2.40513  3.72494  3.29354  2.67741  2.69355  4.24690  2.90347  2.73739  3.18146  2.89801  2.37887  2.77519  2.98518  4.58477  3.61503
          0.02015  4.31059  5.03294  0.61958  0.77255  0.48576  0.95510
    618   0.71134  4.33209  3.98951  3.72576  4.31481  3.21507  4.63500  3.33302  3.67850  3.27586  4.28971  3.72493  3.98263  3.98050  3.90482  2.69322  2.97200  2.74599  5.81342  4.60573    666 - -
          2.68618  4.42225  2.77519  2.73123  3.46354  2.40513  3.72494  3.29354  2.67741  2.69355  4.24690  2.90347  2.73739  3.18146  2.89801  2.37887  2.77519  2.98518  4.58477  3.61503
          0.02015  4.31059  5.03294  0.61958  0.77255  0.48576  0.95510
    619   3.87704  5.15456  4.84911  4.66568  0.49917  4.42080  4.15477  3.37245  4.56860  2.64820  4.04713  4.54624  4.88352  4.61894  4.57844  4.10937  4.18543  3.39215  4.30997  2.63702    667 - -
          2.68618  4.42225  2.77519  2.73123  3.46354  2.40513  3.72494  3.29354  2.67741  2.69355  4.24690  2.90347  2.73739  3.18146  2.89801  2.37887  2.77519  2.98518  4.58477  3.61503
          0.02015  4.31059  5.03294  0.61958  0.77255  0.48576  0.95510
    620   2.69231  5.07477  2.43055  2.41161  4.35758  3.45918  3.45546  3.83049  2.37082  3.35501  4.13123  2.94662  3.85852  1.77547  2.53505  2.67596  2.92149  3.44611  4.29976  4.13286    668 - -
          2.68618  4.42225  2.77519  2.73123  3.46354  2.40513  3.72494  3.29354  2.67741  2.69355  4.24690  2.90347  2.73739  3.18146  2.89801  2.37887  2.77519  2.98518  4.58477  3.61503
          0.02015  4.31059  5.03294  0.61958  0.77255  0.48576  0.95510
    621   0.99511  4.55603  3.34887  3.00644  4.28916  3.32389  4.11906  3.56728  2.50473  3.31089  4.19109  3.34659  3.95692  3.34791  3.23841  2.74529  2.85799  3.19373  5.61371  4.36626    669 - -
          2.68618  4.42225  2.77519  2.73123  3.46354  2.40513  3.72494  3.29354  2.67741  2.69355  4.24690  2.90347  2.73739  3.18146  2.89801  2.37887  2.77519  2.98518  4.58477  3.61503
          0.02015  4.31059  5.03294  0.61958  0.77255  0.48576  0.95510
    622   3.68926  5.03394  4.89407  4.55745  3.36751  4.53529  5.08017  2.61396  4.32366  0.47703  3.29069  4.79288  4.90876  4.58221  4.41895  4.19325  3.97053  2.76092  5.38154  4.19911    670 - -
          2.68618  4.42225  2.77519  2.73123  3.46354  2.40513  3.72494  3.29354  2.67741  2.69355  4.24690  2.90347  2.73739  3.18146  2.89801  2.37887  2.77519  2.98518  4.58477  3.61503
          0.02015  4.31059  5.03294  0.61958  0.77255  0.48576  0.95510
    623   3.87704  5.15456  4.84911  4.66568  0.49917  4.42080  4.15477  3.37245  4.56860  2.64820  4.04713  4.54624  4.88352  4.61894  4.57844  4.10937  4.18543  3.39215  4.30997  2.63702    671 - -
          2.68618  4.42225  2.77519  2.73123  3.46354  2.40513  3.72494  3.29354  2.67741  2.69355  4.24690  2.90347  2.73739  3.18146  2.89801  2.37887  2.77519  2.98518  4.58477  3.61503
          0.02015  4.31059  5.03294  0.61958  0.77255  0.48576  0.95510
    624   1.67815  4.31073  3.75054  3.43392  4.53822  3.09879  4.46216  3.91757  3.45617  3.63302  4.45179  3.52747  3.86230  3.73607  3.75723  1.00651  2.56577  3.34523  5.88044  4.68492    672 - -
          2.68618  4.42225  2.77519  2.73123  3.46354  2.40513  3.72494  3.29354  2.67741  2.69355  4.24690  2.90347  2.73739  3.18146  2.89801  2.37887  2.77519  2.98518  4.58477  3.61503
          0.02015  4.31059  5.03294  0.61958  0.77255  0.48576  0.95510
    625   3.57780  5.33977  4.11976  3.56490  4.81134  3.95019  4.24648  4.40515  2.55104  3.84079  4.84788  3.88096  4.44831  3.46139  0.47643  3.65289  3.82447  4.11418  5.72508  4.66501    673 - -
          2.68618  4.42225  2.77519  2.73123  3.46354  2.40513  3.72494  3.29354  2.67741  2.69355  4.24690  2.90347  2.73739  3.18146  2.89801  2.37887  2.77519  2.98518  4.58477  3.61503
          0.02015  4.31059  5.03294  0.61958  0.77255  0.48576  0.95510
    626   3.05627  5.38938  2.53795  0.92537  4.86870  2.33051  4.00872  4.37068  2.94401  3.90562  4.76131  3.00345  4.04274  3.18441  3.44732  3.00569  3.36890  3.94453  6.01806  4.62865    674 - -
          2.68618  4.42225  2.77519  2.73123  3.46354  2.40513  3.72494  3.29354  2.67741  2.69355  4.24690  2.90347  2.73739  3.18146  2.89801  2.37887  2.77519  2.98518  4.58477  3.61503
          0.02015  4.31059  5.03294  0.61958  0.77255  0.48576  0.95510
    627   2.80497  4.71516  3.45341  2.84433  3.93559  3.65859  3.80113  3.08824  2.02925  2.92143  3.81436  3.28019  4.03669  3.00937  2.12263  2.92611  3.02350  1.77230  5.23919  3.99799    675 - -
          2.68618  4.42225  2.77519  2.73123  3.46354  2.40513  3.72494  3.29354  2.67741  2.69355  4.24690  2.90347  2.73739  3.18146  2.89801  2.37887  2.77519  2.98518  4.58477  3.61503
          0.02015  4.31059  5.03294  0.61958  0.77255  0.48576  0.95510
    628   3.68926  5.03394  4.89407  4.55745  3.36751  4.53529  5.08017  2.61396  4.32366  0.47703  3.29069  4.79288  4.90876  4.58221  4.41895  4.19325  3.97053  2.76092  5.38154  4.19911    676 - -
          2.68618  4.42225  2.77519  2.73123  3.46354  2.40513  3.72494  3.29354  2.67741  2.69355  4.24690  2.90347  2.73739  3.18146  2.89801  2.37887  2.77519  2.98518  4.58477  3.61503
          0.02015  4.31059  5.03294  0.61958  0.77255  0.48576  0.95510
    629   3.44188  5.10083  4.09858  4.01550  4.93770  3.76484  5.03546  4.62426  4.11603  4.19006  5.27265  4.26850  0.30774  4.48935  4.29117  3.62770  3.92061  4.21379  5.97759  5.07092    677 - -
          2.68618  4.42225  2.77519  2.73123  3.46354  2.40513  3.72494  3.29354  2.67741  2.69355  4.24690  2.90347  2.73739  3.18146  2.89801  2.37887  2.77519  2.98518  4.58477  3.61503
          0.02015  4.31059  5.03294  0.61958  0.77255  0.48576  0.95510
    630   3.32836  5.27531  3.28957  3.07629  4.50246  3.72350  4.22925  4.22894  2.87089  3.68292  4.72214  3.53101  4.29805  0.61843  3.13558  3.36858  3.63625  3.93713  5.70190  4.43920    678 - -
          2.68618  4.42225  2.77519  2.73123  3.46354  2.40513  3.72494  3.29354  2.67741  2.69355  4.24690  2.90347  2.73739  3.18146  2.89801  2.37887  2.77519  2.98518  4.58477  3.61503
          0.02015  4.31059  5.03294  0.61958  0.77255  0.48576  0.95510
    631   2.59371  4.50807  3.66102  3.52180  4.55749  3.23341  4.60527  4.15312  3.62782  3.84566  4.74719  3.65457  4.01263  3.94349  3.88178  0.58307  3.11057  3.58529  5.89640  4.65122    679 - -
          2.68618  4.42225  2.77519  2.73123  3.46354  2.40513  3.72494  3.29354  2.67741  2.69355  4.24690  2.90347  2.73739  3.18146  2.89801  2.37887  2.77519  2.98518  4.58477  3.61503
          0.02015  4.31059  5.03294  0.61958  0.77255  0.48576  0.95510
    632   3.87704  5.15456  4.84911  4.66568  0.49917  4.42080  4.15477  3.37245  4.56860  2.64820  4.04713  4.54624  4.88352  4.61894  4.57844  4.10937  4.18543  3.39215  4.30997  2.63702    680 - -
          2.68618  4.42225  2.77519  2.73123  3.46354  2.40513  3.72494  3.29354  2.67741  2.69355  4.24690  2.90347  2.73739  3.18146  2.89801  2.37887  2.77519  2.98518  4.58477  3.61503
          0.02015  4.31059  5.03294  0.61958  0.77255  0.48576  0.95510
    633   2.41638  4.36018  3.64393  3.41355  4.56465  3.12029  4.48648  3.96622  3.46178  3.69146  4.53685  3.52902  3.89329  3.77004  3.74505  0.77740  2.45611  3.39606  5.91466  4.69298    681 - -
          2.68618  4.42225  2.77519  2.73123  3.46354  2.40513  3.72494  3.29354  2.67741  2.69355  4.24690  2.90347  2.73739  3.18146  2.89801  2.37887  2.77519  2.98518  4.58477  3.61503
          0.02015  4.31059  5.03294  0.61958  0.77255  0.48576  0.95510
    634   2.95496  4.79645  3.47863  3.18359  3.60381  3.60979  4.12948  3.60677  3.15686  3.19868  4.20955  3.54920  0.91510  3.55013  3.46492  3.09362  3.30098  3.33757  5.10546  2.83625    682 - -
          2.68618  4.42225  2.77519  2.73123  3.46354  2.40513  3.72494  3.29354  2.67741  2.69355  4.24690  2.90347  2.73739  3.18146  2.89801  2.37887  2.77519  2.98518  4.58477  3.61503
          0.02015  4.31059  5.03294  0.61958  0.77255  0.48576  0.95510
    635   2.67989  4.71937  3.15719  2.78770  4.30549  3.38884  3.95797  3.67957  2.41597  3.32536  4.17924  3.21329  1.41362  3.15083  3.06166  2.77563  2.33413  3.31059  5.57180  4.29356    683 - -
          2.68618  4.42225  2.77519  2.73123  3.46354  2.40513  3.72494  3.29354  2.67741  2.69355  4.24690  2.90347  2.73739  3.18146  2.89801  2.37887  2.77519  2.98518  4.58477  3.61503
          0.06806  4.31059  2.94936  0.61958  0.77255  0.48576  0.95510
    636   2.75529  5.07943  2.90747  2.21024  4.28466  3.47782  2.22391  3.80904  2.38124  3.34350  4.14608  2.97161  3.89498  1.99547  2.79937  2.74279  2.98349  3.44780  5.47277  3.57801    684 - -
          2.68618  4.42225  2.77519  2.73123  3.46354  2.40513  3.72494  3.29354  2.67741  2.69355  4.24690  2.90347  2.73739  3.18146  2.89801  2.37887  2.77519  2.98518  4.58477  3.61503
          0.02113  4.26365  4.98600  0.61958  0.77255  0.54864  0.86213
    637   2.11688  4.94203  2.19470  2.31109  4.21808  3.14804  3.49932  3.64901  2.47330  3.22739  4.02709  2.94905  3.84915  2.81228  2.95136  2.66977  2.73940  2.73008  5.44593  4.08701    685 - -
          2.68618  4.42225  2.77519  2.73123  3.46354  2.40513  3.72494  3.29354  2.67741  2.69355  4.24690  2.90347  2.73739  3.18146  2.89801  2.37887  2.77519  2.98518  4.58477  3.61503
          0.02113  4.26365  4.98600  0.61958  0.77255  0.54864  0.86213
    638   2.44036  4.67975  2.89455  2.04976  3.88068  3.50833  3.75694  3.19755  2.62046  2.03969  3.76985  3.09673  3.91409  2.95583  3.05640  2.75351  2.89918  2.64563  5.23498  3.93748    686 - -
          2.68618  4.42225  2.77519  2.73123  3.46354  2.40513  3.72494  3.29354  2.67741  2.69355  4.24690  2.90347  2.73739  3.18146  2.89801  2.37887  2.77519  2.98518  4.58477  3.61503
          0.02113  4.26365  4.98600  0.61958  0.77255  0.44836  1.01797
    639   2.52548  5.06903  2.65476  2.30002  4.37961  2.79813  3.62498  3.50585  1.97023  3.35938  4.12011  2.76697  3.82636  2.73443  2.66401  2.54013  2.73542  3.22857  5.52333  4.13516    687 - -
          2.68618  4.42225  2.77519  2.73123  3.46354  2.40513  3.72494  3.29354  2.67741  2.69355  4.24690  2.90347  2.73739  3.18146  2.89801  2.37887  2.77519  2.98518  4.58477  3.61503
          0.22763  4.31059  1.65991  0.61958  0.77255  0.48576  0.95510
    640   2.68102  5.04327  2.51612  2.15030  4.34118  3.35856  3.65320  3.44763  2.46679  3.34235  4.13646  2.04318  3.81664  2.78755  2.95884  2.16394  2.92721  3.41535  5.53488  4.14719    688 - -
          2.68618  4.42225  2.77519  2.73123  3.46354  2.40513  3.72494  3.29354  2.67741  2.69355  4.24690  2.90347  2.73739  3.18146  2.89801  2.37887  2.77519  2.98518  4.58477  3.61503
          0.02474  4.10770  4.83004  0.61958  0.77255  0.71678  0.67006
    641   2.61696  4.68726  3.09961  2.26191  3.90101  3.47033  3.67274  3.01122  1.94000  2.91318  3.29088  3.03686  3.85769  2.85114  2.88924  2.68980  2.77131  2.67408  5.21442  3.91353    689 - -
          2.68618  4.42225  2.77519  2.73123  3.46354  2.40513  3.72494  3.29354  2.67741  2.69355  4.24690  2.90347  2.73739  3.18146  2.89801  2.37887  2.77519  2.98518  4.58477  3.61503
          0.02474  4.10770  4.83004  0.61958  0.77255  0.71678  0.67006
    642   2.45161  4.81515  2.38927  2.42023  4.08910  2.79012  3.64418  3.50442  2.45075  3.10717  3.18073  2.58961  3.81138  2.79328  2.91823  2.62856  2.84129  2.95091  5.34571  4.00387    690 - -
          2.68618  4.42225  2.77519  2.73123  3.46354  2.40513  3.72494  3.29354  2.67741  2.69355  4.24690  2.90347  2.73739  3.18146  2.89801  2.37887  2.77519  2.98518  4.58477  3.61503
          0.04510  4.10770  3.58814  0.61958  0.77255  0.71678  0.67006
    643   2.64404  4.98701  2.94998  2.39127  4.29067  3.17787  2.91954  3.72843  2.09225  3.09696  4.04545  2.64901  3.81279  2.36553  2.50763  2.63602  2.86898  3.19571  5.43139  4.08021    691 - -
          2.68618  4.42225  2.77519  2.73123  3.46354  2.40513  3.72494  3.29354  2.67741  2.69355  4.24690  2.90347  2.73739  3.18146  2.89801  2.37887  2.77519  2.98518  4.58477  3.61503
          0.02524  4.08784  4.81018  0.61958  0.77255  0.46525  0.98881
    644   2.69822  4.92473  3.05231  2.50431  4.20262  3.48675  3.66837  3.61607  2.09953  2.85810  4.00717  3.01447  3.88361  1.88009  2.76500  2.35820  2.92647  3.08844  5.40271  4.07831    692 - -
          2.68618  4.42225  2.77519  2.73123  3.46354  2.40513  3.72494  3.29354  2.67741  2.69355  4.24690  2.90347  2.73739  3.18146  2.89801  2.37887  2.77519  2.98518  4.58477  3.61503
          0.02157  4.24309  4.96544  0.61958  0.77255  0.57412  0.82828
    645   2.65656  4.94648  2.99769  2.43957  4.22249  3.45632  3.63947  3.34348  1.87331  3.21509  3.25299  2.54465  3.47905  2.38365  2.81471  2.66422  2.88480  3.30002  5.41736  4.07008    693 - -
          2.68618  4.42225  2.77519  2.73123  3.46354  2.40513  3.72494  3.29354  2.67741  2.69355  4.24690  2.90347  2.73739  3.18146  2.89801  2.37887  2.77519  2.98518  4.58477  3.61503
          0.02157  4.24309  4.96544  0.61958  0.77255  0.57412  0.82828
    646   2.54284  5.11173  2.38900  1.95230  4.43331  3.40649  3.61551  3.90454  2.21405  3.40660  4.16196  2.76209  3.81373  2.72282  2.64873  2.41167  2.88627  3.10154  5.55757  4.15762    694 - -
          2.68618  4.42225  2.77519  2.73123  3.46354  2.40513  3.72494  3.29354  2.67741  2.69355  4.24690  2.90347  2.73739  3.18146  2.89801  2.37887  2.77519  2.98518  4.58477  3.61503
          0.02157  4.24309  4.96544  0.61958  0.77255  0.57412  0.82828
    647   2.63582  4.87366  2.28114  2.28595  4.12080  3.44435  3.65716  3.24297  2.45404  3.13680  3.94359  2.61935  3.84258  2.80121  2.92359  2.53514  2.86846  2.59661  5.36953  3.47027    695 - -
          2.68618  4.42225  2.77519  2.73123  3.46354  2.40513  3.72494  3.29354  2.67741  2.69355  4.24690  2.90347  2.73739  3.18146  2.89801  2.37887  2.77519  2.98518  4.58477  3.61503
          0.40487  4.24309  1.14391  0.61958  0.77255  0.43423  1.04346
    648   2.43411  4.82429  2.74472  2.22002  4.18623  2.68045  3.65563  3.61662  2.47286  3.20165  4.01430  2.88259  2.76257  2.61267  2.93567  2.41712  2.86192  3.25549  5.42393  4.07396    696 - -
          2.68618  4.42225  2.77519  2.73123  3.46354  2.40513  3.72494  3.29354  2.67741  2.69355  4.24690  2.90347  2.73739  3.18146  2.89801  2.37887  2.77519  2.98518  4.58477  3.61503
          0.02855  3.96633  4.68868  0.61958  0.77255  0.39640  1.11699
    649   2.37929  4.49024  3.30788  2.74362  3.43216  3.54871  3.78108  2.74729  2.09973  2.70898  3.18162  3.20021  3.93199  3.03560  2.81479  2.77802  2.56017  2.52672  5.05322  3.79149    697 - -
          2.68618  4.42225  2.77519  2.73123  3.46354  2.40513  3.72494  3.29354  2.67741  2.69355  4.24690  2.90347  2.73739  3.18146  2.89801  2.37887  2.77519  2.98518  4.58477  3.61503
          0.02132  4.25436  4.97671  0.61958  0.77255  0.56030  0.84639
    650   2.70058  5.17079  2.45603  1.77692  4.48865  2.62656  3.64930  3.65238  2.25706  3.46504  4.22721  2.64168  3.83477  2.76229  2.92616  2.66135  2.82246  3.54826  5.61765  4.20790    698 - -
          2.68618  4.42225  2.77519  2.73123  3.46354  2.40513  3.72494  3.29354  2.67741  2.69355  4.24690  2.90347  2.73739  3.18146  2.89801  2.37887  2.77519  2.98518  4.58477  3.61503
          0.07748  4.25436  2.80759  0.61958  0.77255  0.44182  1.02963
    651   2.67528  5.13296  2.40049  1.71913  4.45150  3.41014  3.63172  3.92237  2.28954  3.07032  4.18514  2.80716  3.49511  2.74170  2.75622  2.64228  2.77275  3.51005  5.57857  4.17733    699 - -
          2.68618  4.42225  2.77519  2.73123  3.46354  2.40513  3.72494  3.29354  2.67741  2.69355  4.24690  2.90347  2.73739  3.18146  2.89801  2.37887  2.77519  2.98518  4.58477  3.61503
          0.09702  4.25874  2.54694  0.61958  0.77255  0.55483  0.85371
    652   2.63243  5.04015  2.49729  2.15022  4.34153  3.39827  3.60793  3.80026  2.37055  3.09312  4.09478  2.33451  3.80331  2.52302  2.85717  2.41496  2.86549  3.14276  5.49833  3.85842    700 - -
          2.68618  4.42225  2.77519  2.73123  3.46354  2.40513  3.72494  3.29354  2.67741  2.69355  4.24690  2.90347  2.73739  3.18146  2.89801  2.37887  2.77519  2.98518  4.58477  3.61503
          0.02288  4.18461  4.90695  0.61958  0.77255  0.49563  0.93952
    653   2.64579  4.96263  2.45916  2.29731  4.23720  3.11089  3.64094  3.67312  1.94931  2.77727  3.15353  2.94117  3.83604  2.76888  2.87827  2.64789  2.87737  3.31396  5.43885  4.07693    701 - -
          2.68618  4.42225  2.77519  2.73123  3.46354  2.40513  3.72494  3.29354  2.67741  2.69355  4.24690  2.90347  2.73739  3.18146  2.89801  2.37887  2.77519  2.98518  4.58477  3.61503
          0.02123  4.25874  4.98109  0.61958  0.77255  0.55483  0.85371
    654   2.53242  5.11872  2.85602  2.03802  4.44159  3.16299  3.62406  3.90934  2.17080  3.27984  4.17045  2.67536  3.27045  2.13986  2.84256  2.63881  2.90127  3.49844  5.56180  4.16747    702 - -
          2.68618  4.42225  2.77519  2.73123  3.46354  2.40513  3.72494  3.29354  2.67741  2.69355  4.24690  2.90347  2.73739  3.18146  2.89801  2.37887  2.77519  2.98518  4.58477  3.61503
          0.02123  4.25874  4.98109  0.61958  0.77255  0.55483  0.85371
    655   2.45728  4.92643  2.75973  2.31998  4.19736  3.26144  3.65059  3.63012  2.43482  2.87735  3.99859  2.20455  3.46147  2.78423  2.90986  2.47784  2.87267  2.85900  5.41869  4.06136    703 - -
          2.68618  4.42225  2.77519  2.73123  3.46354  2.40513  3.72494  3.29354  2.67741  2.69355  4.24690  2.90347  2.73739  3.18146  2.89801  2.37887  2.77519  2.98518  4.58477  3.61503
          0.02123  4.25874  4.98109  0.61958  0.77255  0.55483  0.85371
    656   1.81989  4.49513  3.30496  2.76833  3.76977  3.25283  3.82921  2.71992  2.74034  2.82602  3.69219  3.20594  3.49255  2.85513  3.14007  2.73366  2.21513  2.86188  5.15391  3.88961    704 - -
          2.68618  4.42225  2.77519  2.73123  3.46354  2.40513  3.72494  3.29354  2.67741  2.69355  4.24690  2.90347  2.73739  3.18146  2.89801  2.37887  2.77519  2.98518  4.58477  3.61503
          0.02123  4.25874  4.98109  0.61958  0.77255  0.48589  0.95490
    657   2.42474  5.00582  2.32885  2.39552  4.31073  3.42745  3.64955  3.75917  2.42087  3.30497  4.08284  2.68334  3.28806  2.63773  2.90347  2.51336  2.33558  3.02603  5.49330  4.11820    705 - -
          2.68618  4.42225  2.77519  2.73123  3.46354  2.40513  3.72494  3.29354  2.67741  2.69355  4.24690  2.90347  2.73739  3.18146  2.89801  2.37887  2.77519  2.98518  4.58477  3.61503
          0.02055  4.29090  5.01325  0.61958  0.77255  0.51299  0.91306
    658   2.52665  5.05738  2.51750  1.93249  4.35802  3.42861  3.37076  3.81529  2.21493  3.34321  4.11128  2.78611  3.82961  2.74684  2.87717  2.63666  2.88681  2.72425  5.51608  3.68936    706 - -
          2.68618  4.42225  2.77519  2.73123  3.46354  2.40513  3.72494  3.29354  2.67741  2.69355  4.24690  2.90347  2.73739  3.18146  2.89801  2.37887  2.77519  2.98518  4.58477  3.61503
          0.25978  4.29090  1.53672  0.61958  0.77255  0.51299  0.91306
    659   2.40024  4.78405  2.69419  2.30841  3.35726  3.39674  3.62721  3.44939  2.43797  3.05462  3.86971  2.76135  3.41027  2.78052  2.90338  2.49586  2.42495  3.12482  5.30021  3.96392    707 - -
          2.68618  4.42225  2.77519  2.73123  3.46354  2.40513  3.72494  3.29354  2.67741  2.69355  4.24690  2.90347  2.73739  3.18146  2.89801  2.37887  2.77519  2.98518  4.58477  3.61503
          0.02603  4.05716  4.77950  0.61958  0.77255  0.37565  1.16105
    660   2.69002  4.98310  3.01606  2.46455  4.27281  3.47763  3.65858  3.70091  1.76615  3.25746  4.05279  2.60668  3.87159  2.58439  2.71913  2.55202  2.75750  2.64528  5.45057  4.10740    708 - -
          2.68618  4.42225  2.77519  2.73123  3.46354  2.40513  3.72494  3.29354  2.67741  2.69355  4.24690  2.90347  2.73739  3.18146  2.89801  2.37887  2.77519  2.98518  4.58477  3.61503
          0.04643  4.29090  3.45223  0.61958  0.77255  0.51299  0.91306
    661   2.94890  5.52990  1.43522  1.73417  4.82636  3.36553  3.42239  4.34095  2.73201  3.81809  4.62051  2.57395  3.92638  2.94717  3.29794  2.47343  3.21495  3.90240  5.96674  4.48301    709 - -
          2.68618  4.42225  2.77519  2.73123  3.46354  2.40513  3.72494  3.29354  2.67741  2.69355  4.24690  2.90347  2.73739  3.18146  2.89801  2.37887  2.77519  2.98518  4.58477  3.61503
          0.02108  4.26556  4.98790  0.61958  0.77255  0.49131  0.94629
    662   2.66673  4.85971  3.00451  1.90443  4.10190  2.85704  3.69189  3.50874  2.48444  2.52917  3.93781  3.00670  3.87542  2.47455  2.93627  2.70009  2.90032  2.80014  5.36568  4.03284    710 - -
          2.68618  4.42225  2.77519  2.73123  3.46354  2.40513  3.72494  3.29354  2.67741  2.69355  4.24690  2.90347  2.73739  3.18146  2.89801  2.37887  2.77519  2.98518  4.58477  3.61503
          0.02055  4.29090  5.01325  0.61958  0.77255  0.51299  0.91306
    663   3.03959  5.61261  1.45604  2.25158  4.91525  3.37401  3.87596  4.44164  2.58515  3.92450  4.75331  1.55114  3.97288  3.03168  3.41449  2.93230  3.32037  4.00360  6.07122  4.57354    711 - -
          2.68618  4.42225  2.77519  2.73123  3.46354  2.40513  3.72494  3.29354  2.67741  2.69355  4.24690  2.90347  2.73739  3.18146  2.89801  2.37887  2.77519  2.98518  4.58477  3.61503
          0.15761  4.29090  2.02401  0.61958  0.77255  0.51299  0.91306
    664   2.00210  4.93040  2.86726  2.22154  4.25782  3.10657  3.65541  3.69477  2.10556  3.25823  4.05323  2.92509  3.42737  2.79030  2.89318  2.41076  2.88512  3.32716  5.46060  4.10188    712 - -
          2.68618  4.42225  2.77519  2.73123  3.46354  2.40513  3.72494  3.29354  2.67741  2.69355  4.24690  2.90347  2.73739  3.18146  2.89801  2.37887  2.77519  2.98518  4.58477  3.61503
          0.09105  4.15682  2.63985  0.61958  0.77255  0.66950  0.71736
    665   2.57057  4.01618  3.23016  2.68910  3.68197  3.45274  3.36634  3.08571  2.63944  2.30071  3.63139  2.79996  3.87269  2.98874  3.03458  2.00433  2.82258  2.81946  5.06746  3.78633    713 - -
          2.68618  4.42225  2.77519  2.73123  3.46354  2.40513  3.72494  3.29354  2.67741  2.69355  4.24690  2.90347  2.73739  3.18146  2.89801  2.37887  2.77519  2.98518  4.58477  3.61503
          0.06560  4.09093  3.06244  0.61958  0.77255  0.73191  0.65583
    666   2.22335  4.64161  3.11604  2.58591  3.86663  3.46261  3.68862  3.22846  2.33128  2.36059  3.74720  3.06520  3.86780  2.33657  2.84079  2.71652  2.75194  2.95341  5.18559  3.90319    714 - -
          2.68618  4.42225  2.77519  2.73123  3.46354  2.40513  3.72494  3.29354  2.67741  2.69355  4.24690  2.90347  2.73739  3.18146  2.89801  2.37887  2.77519  2.98518  4.58477  3.61503
          0.02618  4.05151  4.77386  0.61958  0.77255  0.60225  0.79314
    667   2.36939  4.24528  3.64585  3.09198  3.42009  3.57527  3.93420  2.48904  3.01709  1.74336  3.38880  3.43720  3.30571  3.31499  3.32627  2.74221  2.56990  2.46352  4.90264  3.68466    715 - -
          2.68618  4.42225  2.77519  2.73123  3.46354  2.40513  3.72494  3.29354  2.67741  2.69355  4.24690  2.90347  2.73739  3.18146  2.89801  2.37887  2.77519  2.98518  4.58477  3.61503
          0.06596  4.14682  3.03614  0.61958  0.77255  0.67950  0.70698
    668   2.63853  4.98837  2.12254  2.13331  4.27370  3.37572  3.62295  3.29661  2.41620  3.27257  4.06119  2.67187  3.80229  2.75199  2.90318  2.35767  2.87682  3.09357  5.46959  4.09152    716 - -
          2.68618  4.42225  2.77519  2.73123  3.46354  2.40513  3.72494  3.29354  2.67741  2.69355  4.24690  2.90347  2.73739  3.18146  2.89801  2.37887  2.77519  2.98518  4.58477  3.61503
          0.02479  4.10565  4.82799  0.61958  0.77255  0.71866  0.66827
    669   2.64043  4.15335  3.96141  3.38635  3.25279  3.52261  4.04176  2.09496  3.28091  1.73136  2.97163  3.65526  4.09827  3.53450  3.51256  2.61713  2.87762  2.12730  4.79941  3.60162    717 - -
          2.68618  4.42225  2.77519  2.73123  3.46354  2.40513  3.72494  3.29354  2.67741  2.69355  4.24690  2.90347  2.73739  3.18146  2.89801  2.37887  2.77519  2.98518  4.58477  3.61503
          0.02479  4.10565  4.82799  0.61958  0.77255  0.71866  0.66827
    670   2.85229  5.35543  1.88606  2.21445  4.66621  3.31581  3.72582  4.16247  2.17314  3.65980  4.46683  1.76099  3.85961  2.86831  3.11438  2.77550  3.11501  3.74372  5.80989  4.36181    718 - -
          2.68618  4.42225  2.77519  2.73123  3.46354  2.40513  3.72494  3.29354  2.67741  2.69355  4.24690  2.90347  2.73739  3.18146  2.89801  2.37887  2.77519  2.98518  4.58477  3.61503
          0.02479  4.10565  4.82799  0.61958  0.77255  0.71866  0.66827
    671   2.60151  4.08510  2.76020  2.37486  4.19260  3.25394  2.98026  3.62962  2.14689  3.19112  3.97940  2.90584  3.79554  2.64531  2.73997  2.21338  2.76975  3.26997  5.39343  4.03337    719 - -
          2.68618  4.42225  2.77519  2.73123  3.46354  2.40513  3.72494  3.29354  2.67741  2.69355  4.24690  2.90347  2.73739  3.18146  2.89801  2.37887  2.77519  2.98518  4.58477  3.61503
          0.15528  4.10565  2.06086  0.61958  0.77255  0.71866  0.66827
    672   2.76203  5.25682  2.18730  1.92992  4.56554  3.29117  3.64158  4.04719  1.93847  3.54161  4.33558  2.30410  3.80052  2.77452  2.96118  2.69464  3.01242  3.63339  5.69205  4.26290    720 - -
          2.68629  4.42177  2.77537  2.73111  3.46359  2.40514  3.72512  3.29343  2.67758  2.69372  4.24707  2.90364  2.73750  3.18164  2.89806  2.37859  2.77496  2.98536  4.58198  3.61497
          0.54918  1.23049  2.03695  1.29358  0.32060  0.52244  0.89911
    673   2.54682  1.60215  2.88256  2.90768  3.75583  3.33060  3.96146  3.10794  2.92440  2.85505  3.76887  3.27366  3.89424  3.00048  3.26189  2.72701  2.88510  2.82659  5.18045  3.91223    727 - -
          2.68618  4.42225  2.77519  2.73123  3.46354  2.40513  3.72494  3.29354  2.67741  2.69355  4.24690  2.90347  2.73739  3.18146  2.89801  2.37887  2.77519  2.98518  4.58477  3.61503
          0.06717  4.06509  3.04065  0.61958  0.77255  0.75431  0.63551
    674   2.44222  4.63510  2.79613  2.50655  3.45041  3.36829  3.69065  3.31783  2.45118  2.96489  3.80480  2.99790  3.81299  2.87662  2.98310  1.87029  2.71616  3.00995  5.24151  3.93146    728 - -
          2.68618  4.42225  2.77519  2.73123  3.46354  2.40513  3.72494  3.29354  2.67741  2.69355  4.24690  2.90347  2.73739  3.18146  2.89801  2.37887  2.77519  2.98518  4.58477  3.61503
          0.02690  4.02482  4.74717  0.61958  0.77255  0.78717  0.60721
    675   2.16356  4.43291  3.15669  2.69915  3.99000  2.45698  3.83596  2.99909  2.71842  3.04621  3.88461  2.80027  3.77583  3.04644  3.12756  1.92953  2.77536  3.02191  5.32347  4.04526    729 - -
          2.68618  4.42225  2.77519  2.73123  3.46354  2.40513  3.72494  3.29354  2.67741  2.69355  4.24690  2.90347  2.73739  3.18146  2.89801  2.37887  2.77519  2.98518  4.58477  3.61503
          0.02690  4.02482  4.74717  0.61958  0.77255  0.78717  0.60721
    676   2.61655  4.93952  2.31727  2.32983  4.17582  3.18939  2.74854  3.46871  2.39236  3.21354  4.00835  2.55822  3.78675  2.73551  2.87136  2.61215  2.85228  3.29350  5.39631  3.57331    730 - -
          2.68618  4.42225  2.77519  2.73123  3.46354  2.40513  3.72494  3.29354  2.67741  2.69355  4.24690  2.90347  2.73739  3.18146  2.89801  2.37887  2.77519  2.98518  4.58477  3.61503
          0.02690  4.02482  4.74717  0.61958  0.77255  0.78717  0.60721
    677   2.50447  3.79917  3.18404  2.64338  3.68985  3.44678  3.70820  3.11516  2.56591  2.78441  3.65315  3.10345  3.85970  2.02735  2.95652  2.59675  2.82391  2.84732  5.06602  3.09523    731 - -
          2.68641  4.42248  2.77549  2.73058  3.46326  2.40512  3.72518  3.29364  2.67714  2.69326  4.24648  2.90319  2.73772  3.18154  2.89793  2.37899  2.77569  2.98477  4.58535  3.61561
          0.67290  0.89568  2.50785  2.07811  0.13372  0.54715  0.86416
    678   2.59851  3.32039  2.86577  2.23308  3.86922  3.44887  3.67244  3.26059  2.31354  2.39314  3.74820  3.02251  3.84425  2.85837  2.94578  2.53834  2.83163  2.97302  5.19234  3.88913    742 - -
          2.68618  4.42225  2.77519  2.73123  3.46354  2.40513  3.72494  3.29354  2.67741  2.69355  4.24690  2.90347  2.73739  3.18146  2.89801  2.37887  2.77519  2.98518  4.58477  3.61503
          0.02479  4.10565  4.82799  0.61958  0.77255  0.71866  0.66827
    679   2.71728  5.18243  1.99241  1.98539  4.49368  3.33748  3.65263  3.96996  2.47828  3.48062  4.25981  2.30622  3.50384  2.77810  2.99270  2.49912  2.96487  3.20897  5.64432  4.22354    743 - -
          2.68618  4.42225  2.77519  2.73123  3.46354  2.40513  3.72494  3.29354  2.67741  2.69355  4.24690  2.90347  2.73739  3.18146  2.89801  2.37887  2.77519  2.98518  4.58477  3.61503
          0.02479  4.10565  4.82799  0.61958  0.77255  0.57876  0.82232
    680   2.65731  4.97279  2.70622  2.38808  4.31379  3.38489  3.67078  3.75775  2.45307  3.31330  4.10528  1.97632  3.10742  2.80400  2.73130  2.65653  2.34182  3.37998  5.50750  4.13933    744 - -
          2.68618  4.42225  2.77519  2.73123  3.46354  2.40513  3.72494  3.29354  2.67741  2.69355  4.24690  2.90347  2.73739  3.18146  2.89801  2.37887  2.77519  2.98518  4.58477  3.61503
          0.07706  4.18272  2.83172  0.61958  0.77255  0.64266  0.74632
    681   2.40960  4.69894  2.88376  2.39164  3.52597  3.24255  3.65670  3.17521  2.48548  2.78964  3.44457  2.57284  3.83422  2.67304  2.93640  2.57842  2.82387  3.01657  5.21964  3.46671    745 - -
          2.68618  4.42225  2.77519  2.73123  3.46354  2.40513  3.72494  3.29354  2.67741  2.69355  4.24690  2.90347  2.73739  3.18146  2.89801  2.37887  2.77519  2.98518  4.58477  3.61503
          0.02419  4.12984  4.85219  0.61958  0.77255  0.69603  0.69027
    682   2.64230  4.96685  2.57789  2.15616  4.24333  2.54951  3.62888  3.68296  2.33003  3.24409  4.03717  2.78183  3.81247  2.76102  2.77518  2.63802  2.87840  2.61085  5.44753  4.07894    746 - -
          2.68618  4.42225  2.77519  2.73123  3.46354  2.40513  3.72494  3.29354  2.67741  2.69355  4.24690  2.90347  2.73739  3.18146  2.89801  2.37887  2.77519  2.98518  4.58477  3.61503
          0.02419  4.12984  4.85219  0.61958  0.77255  0.65215  0.73590
    683   2.90218  5.45810  2.06055  1.51463  4.76572  2.30565  3.76725  4.27414  2.70292  3.76138  4.57026  2.33766  3.87995  2.91283  3.26868  2.80948  3.17272  3.84079  5.91755  4.43818    747 - -
          2.68623  4.42230  2.77524  2.73128  3.46359  2.40510  3.72499  3.29359  2.67745  2.69360  4.24694  2.90351  2.73697  3.18151  2.89805  2.37884  2.77518  2.98523  4.58482  3.61508
          0.45400  1.23529  2.60141  0.18853  1.76129  0.38411  1.14275
    684   2.65739  4.99364  2.84087  1.85529  4.28025  3.43926  3.63866  3.50973  2.38755  3.27079  4.05645  2.77361  3.83872  2.76311  2.24302  2.65361  2.88855  2.83090  5.46251  4.09847    749 - -
          2.68618  4.42225  2.77519  2.73123  3.46354  2.40513  3.72494  3.29354  2.67741  2.69355  4.24690  2.90347  2.73739  3.18146  2.89801  2.37887  2.77519  2.98518  4.58477  3.61503
          0.02137  4.25208  4.97443  0.61958  0.77255  0.44026  1.03246
    685   2.26298  5.14042  2.49667  2.27448  4.45212  2.22179  3.40495  3.91812  2.45623  3.43651  4.20685  2.53028  3.85443  2.79049  2.84006  2.55676  2.94899  3.51650  5.60335  4.20378    750 - -
          2.68618  4.42225  2.77519  2.73123  3.46354  2.40513  3.72494  3.29354  2.67741  2.69355  4.24690  2.90347  2.73739  3.18146  2.89801  2.37887  2.77519  2.98518  4.58477  3.61503
          0.02015  4.31059  5.03294  0.61958  0.77255  0.48576  0.95510
    686   2.63616  4.25992  3.69243  3.12006  3.17648  3.65832  3.92932  2.52651  3.04871  1.83110  3.36373  3.47241  4.03476  3.07032  3.10735  2.33211  2.70497  2.32354  4.85558  3.63906    751 - -
          2.68618  4.42225  2.77519  2.73123  3.46354  2.40513  3.72494  3.29354  2.67741  2.69355  4.24690  2.90347  2.73739  3.18146  2.89801  2.37887  2.77519  2.98518  4.58477  3.61503
          0.02015  4.31059  5.03294  0.61958  0.77255  0.48576  0.95510
    687   2.45226  4.10904  4.15562  3.56733  2.60146  3.75836  3.57632  2.40432  3.43868  1.62041  3.20312  3.75668  4.12469  3.65047  3.60334  3.04785  2.69459  2.16909  4.71244  3.31920    752 - -
          2.68618  4.42225  2.77519  2.73123  3.46354  2.40513  3.72494  3.29354  2.67741  2.69355  4.24690  2.90347  2.73739  3.18146  2.89801  2.37887  2.77519  2.98518  4.58477  3.61503
          0.02015  4.31059  5.03294  0.61958  0.77255  0.48576  0.95510
    688   2.63288  4.34491  3.53204  2.96571  3.10338  3.61346  3.87722  2.75738  2.91643  2.55500  3.02596  3.36451  2.74524  3.21763  3.26480  2.58727  2.00507  2.61622  4.93152  3.48026    753 - -
          2.68618  4.42225  2.77519  2.73123  3.46354  2.40513  3.72494  3.29354  2.67741  2.69355  4.24690  2.90347  2.73739  3.18146  2.89801  2.37887  2.77519  2.98518  4.58477  3.61503
          0.02015  4.31059  5.03294  0.61958  0.77255  0.48576  0.95510
    689   2.53888  4.19517  4.01126  3.43806  3.16721  3.51710  4.08903  1.58424  3.33990  2.20837  3.31409  3.03057  4.14812  3.59021  3.57136  3.05892  2.92176  2.07217  4.84981  3.64678    754 - -
          2.68618  4.42225  2.77519  2.73123  3.46354  2.40513  3.72494  3.29354  2.67741  2.69355  4.24690  2.90347  2.73739  3.18146  2.89801  2.37887  2.77519  2.98518  4.58477  3.61503
          0.02015  4.31059  5.03294  0.61958  0.77255  0.48576  0.95510
    690   2.71734  4.07543  2.54178  1.95413  4.39121  1.94890  3.69975  3.84185  2.37324  3.38720  4.17410  2.92929  3.86957  2.82871  2.98340  2.70136  2.96151  3.46064  5.57576  4.19206    755 - -
          2.68618  4.42225  2.77519  2.73123  3.46354  2.40513  3.72494  3.29354  2.67741  2.69355  4.24690  2.90347  2.73739  3.18146  2.89801  2.37887  2.77519  2.98518  4.58477  3.61503
          0.02015  4.31059  5.03294  0.61958  0.77255  0.48576  0.95510
    691   2.39295  4.30552  4.19323  3.63942  3.38770  3.55341  4.29292  2.24273  3.51922  1.23289  3.32030  3.88232  4.27901  3.77555  3.73695  3.19886  3.05877  2.14515  5.01771  3.83114    756 - -
          2.68618  4.42225  2.77519  2.73123  3.46354  2.40513  3.72494  3.29354  2.67741  2.69355  4.24690  2.90347  2.73739  3.18146  2.89801  2.37887  2.77519  2.98518  4.58477  3.61503
          0.04025  4.31059  3.64886  0.61958  0.77255  0.48576  0.95510
    692   2.26781  4.58391  3.16647  2.82578  4.42259  1.59545  4.04856  3.85309  2.63610  3.47467  4.28799  3.21227  3.87507  3.24179  3.31680  1.73922  2.92759  3.38355  5.69673  4.40975    757 - -
          2.68618  4.42225  2.77519  2.73123  3.46354  2.40513  3.72494  3.29354  2.67741  2.69355  4.24690  2.90347  2.73739  3.18146  2.89801  2.37887  2.77519  2.98518  4.58477  3.61503
          0.02055  4.29090  5.01325  0.61958  0.77255  0.51299  0.91306
    693   2.65965  5.04557  2.93540  2.29749  4.34643  3.44113  2.61457  3.79841  2.24311  3.32845  4.10020  2.83378  3.13025  2.28184  2.84161  2.64543  2.62968  3.41293  5.50141  3.58241    758 - -
          2.68618  4.42225  2.77519  2.73123  3.46354  2.40513  3.72494  3.29354  2.67741  2.69355  4.24690  2.90347  2.73739  3.18146  2.89801  2.37887  2.77519  2.98518  4.58477  3.61503
          0.05475  4.29090  3.22930  0.61958  0.77255  0.51299  0.91306
    694   2.63377  3.91305  3.33501  2.78957  3.66179  2.08206  3.42848  3.05010  2.71678  2.16175  3.61481  3.22986  3.94443  2.78957  3.09252  2.79232  2.87709  2.80012  5.06345  3.79851    759 - -
          2.68618  4.42225  2.77519  2.73123  3.46354  2.40513  3.72494  3.29354  2.67741  2.69355  4.24690  2.90347  2.73739  3.18146  2.89801  2.37887  2.77519  2.98518  4.58477  3.61503
          0.02126  4.25741  4.97976  0.61958  0.77255  0.55650  0.85147
    695   2.99121  5.28771  3.25585  2.66806  4.71455  3.65440  3.67676  4.10106  1.26586  3.53565  4.35334  2.54522  4.03208  2.50857  2.08305  2.96078  3.17879  3.73401  5.59592  4.34805    760 - -
          2.68620  4.42227  2.77521  2.73125  3.46356  2.40515  3.72496  3.29356  2.67743  2.69343  4.24692  2.90349  2.73741  3.18148  2.89803  2.37876  2.77521  2.98520  4.58479  3.61505
          0.13589  2.11873  4.97976  0.31217  1.31622  0.55650  0.85147
    696   3.01583  4.48357  4.35405  3.78410  3.22764  4.12984  4.43342  2.31440  3.64792  1.02386  2.68168  4.06670  3.24242  3.87762  3.85333  3.43419  3.24780  2.42709  5.04796  3.90994    762 - -
          2.68618  4.42225  2.77519  2.73123  3.46354  2.40513  3.72494  3.29354  2.67741  2.69355  4.24690  2.90347  2.73739  3.18146  2.89801  2.37887  2.77519  2.98518  4.58477  3.61503
          0.02126  4.25741  4.97976  0.61958  0.77255  0.55650  0.85147
    697   3.02433  5.19360  3.32960  2.78043  4.66305  3.66003  3.73925  4.04228  1.03173  3.51490  4.36261  3.21817  4.07500  2.87553  2.23321  2.64088  3.23288  3.69329  5.58738  4.36719    763 - -
          2.68618  4.42225  2.77519  2.73123  3.46354  2.40513  3.72494  3.29354  2.67741  2.69355  4.24690  2.90347  2.73739  3.18146  2.89801  2.37887  2.77519  2.98518  4.58477  3.61503
          0.02126  4.25741  4.97976  0.61958  0.77255  0.55650  0.85147
    698   2.26075  4.79874  2.89664  2.49755  4.10935  3.24202  3.69279  3.52902  2.49473  3.13050  3.93999  3.00595  3.18577  2.84346  2.71714  2.23749  2.32669  2.94123  5.36957  4.03621    764 - -
          2.68618  4.42225  2.77519  2.73123  3.46354  2.40513  3.72494  3.29354  2.67741  2.69355  4.24690  2.90347  2.73739  3.18146  2.89801  2.37887  2.77519  2.98518  4.58477  3.61503
          0.02126  4.25741  4.97976  0.61958  0.77255  0.48485  0.95657
    699   2.74980  3.93176  3.24068  2.66198  4.15595  3.08234  2.74365  3.57870  2.36568  3.16939  4.00417  3.13431  3.94984  2.89424  1.55917  2.80199  2.98566  3.26077  5.36977  4.07860    765 - -
          2.68618  4.42225  2.77519  2.73123  3.46354  2.40513  3.72494  3.29354  2.67741  2.69355  4.24690  2.90347  2.73739  3.18146  2.89801  2.37887  2.77519  2.98518  4.58477  3.61503
          0.02055  4.29090  5.01325  0.61958  0.77255  0.51299  0.91306
    700   2.76726  3.50288  3.23685  2.63797  4.15590  3.57239  3.70335  3.54668  2.21537  2.92352  3.97238  3.11957  3.69669  2.49392  1.63817  2.81245  2.98437  3.24100  5.35633  4.07572    766 - -
          2.68618  4.42225  2.77519  2.73123  3.46354  2.40513  3.72494  3.29354  2.67741  2.69355  4.24690  2.90347  2.73739  3.18146  2.89801  2.37887  2.77519  2.98518  4.58477  3.61503
          0.02055  4.29090  5.01325  0.61958  0.77255  0.51299  0.91306
    701   2.67030  4.43943  3.87829  3.47714  3.89470  3.50073  4.39046  2.50785  3.34546  2.75297  3.85357  3.69750  4.12468  3.71950  3.61833  2.92267  1.01636  2.57310  5.47423  4.22579    767 - -
          2.68618  4.42225  2.77519  2.73123  3.46354  2.40513  3.72494  3.29354  2.67741  2.69355  4.24690  2.90347  2.73739  3.18146  2.89801  2.37887  2.77519  2.98518  4.58477  3.61503
          0.02055  4.29090  5.01325  0.61958  0.77255  0.51299  0.91306
    702   3.27046  4.98314  4.02770  3.98919  5.08368  0.30170  5.06228  4.80639  4.22594  4.39860  5.39225  4.19422  4.38503  4.51773  4.39605  3.45740  3.78329  4.25332  6.04710  5.20676    768 - -
          2.68618  4.42225  2.77519  2.73123  3.46354  2.40513  3.72494  3.29354  2.67741  2.69355  4.24690  2.90347  2.73739  3.18146  2.89801  2.37887  2.77519  2.98518  4.58477  3.61503
          0.02055  4.29090  5.01325  0.61958  0.77255  0.51299  0.91306
    703   3.84644  5.12953  4.82101  4.63238  0.51542  4.39855  4.13865  3.34189  4.53511  2.62173  4.01888  4.52094  4.86061  4.59065  4.54995  4.08110  4.15428  3.36041  4.29673  2.62501    769 - -
          2.68618  4.42225  2.77519  2.73123  3.46354  2.40513  3.72494  3.29354  2.67741  2.69355  4.24690  2.90347  2.73739  3.18146  2.89801  2.37887  2.77519  2.98518  4.58477  3.61503
          0.02055  4.29090  5.01325  0.61958  0.77255  0.46911  0.98232
    704   3.29913  5.36423  3.61548  3.02755  4.85461  3.83537  3.83398  4.22956  0.76173  3.65602  4.55391  3.41594  4.24054  2.97776  2.17478  3.29532  3.47650  3.91095  5.65736  4.50909    770 - -
          2.68618  4.42225  2.77519  2.73123  3.46354  2.40513  3.72494  3.29354  2.67741  2.69355  4.24690  2.90347  2.73739  3.18146  2.89801  2.37887  2.77519  2.98518  4.58477  3.61503
          0.02015  4.31059  5.03294  0.61958  0.77255  0.48576  0.95510
    705   3.44188  5.10083  4.09858  4.01550  4.93770  3.76484  5.03546  4.62426  4.11603  4.19006  5.27265  4.26850  0.30774  4.48935  4.29117  3.62770  3.92061  4.21379  5.97759  5.07092    771 - -
          2.68618  4.42225  2.77519  2.73123  3.46354  2.40513  3.72494  3.29354  2.67741  2.69355  4.24690  2.90347  2.73739  3.18146  2.89801  2.37887  2.77519  2.98518  4.58477  3.61503
          0.02015  4.31059  5.03294  0.61958  0.77255  0.48576  0.95510
    706   3.54414  5.06595  4.00091  3.74035  2.43666  4.17533  3.76791  3.65651  3.55264  3.05083  4.23761  3.90316  4.61511  3.38326  3.74377  3.63422  3.80718  3.51209  4.08795  0.69777    772 - -
          2.68618  4.42225  2.77519  2.73123  3.46354  2.40513  3.72494  3.29354  2.67741  2.69355  4.24690  2.90347  2.73739  3.18146  2.89801  2.37887  2.77519  2.98518  4.58477  3.61503
          0.02015  4.31059  5.03294  0.61958  0.77255  0.48576  0.95510
    707   3.25775  5.37123  3.40239  2.91964  4.81149  3.78009  3.82538  4.21515  0.79959  3.64490  4.54392  3.33828  4.20700  2.77419  2.33315  3.24338  3.44653  3.89291  5.66889  4.48097    773 - -
          2.68618  4.42225  2.77519  2.73123  3.46354  2.40513  3.72494  3.29354  2.67741  2.69355  4.24690  2.90347  2.73739  3.18146  2.89801  2.37887  2.77519  2.98518  4.58477  3.61503
          0.02015  4.31059  5.03294  0.61958  0.77255  0.48576  0.95510
    708   3.31900  5.32004  3.64299  2.84649  4.79123  3.83882  3.89631  4.18592  2.16888  3.64248  4.55839  3.47126  4.26565  3.05344  0.76472  3.33484  3.51167  3.87944  5.65372  4.51329    774 - -
          2.68618  4.42225  2.77519  2.73123  3.46354  2.40513  3.72494  3.29354  2.67741  2.69355  4.24690  2.90347  2.73739  3.18146  2.89801  2.37887  2.77519  2.98518  4.58477  3.61503
          0.02015  4.31059  5.03294  0.61958  0.77255  0.48576  0.95510
    709   3.19423  0.36534  4.77472  4.62929  4.55363  3.70396  5.18427  3.79950  4.47144  3.68035  4.82273  4.50736  4.44054  4.79923  4.50932  3.46360  3.69840  3.50665  5.84485  4.83133    775 - -
          2.68618  4.42225  2.77519  2.73123  3.46354  2.40513  3.72494  3.29354  2.67741  2.69355  4.24690  2.90347  2.73739  3.18146  2.89801  2.37887  2.77519  2.98518  4.58477  3.61503
          0.02015  4.31059  5.03294  0.61958  0.77255  0.48576  0.95510
    710   2.38356  3.57498  4.03365  3.72907  4.45580  3.11405  4.60494  3.86768  3.64992  3.62720  4.48811  3.67575  3.90084  3.94425  3.87929  0.69701  2.90423  3.31756  5.84463  4.63708    776 - -
          2.68618  4.42225  2.77519  2.73123  3.46354  2.40513  3.72494  3.29354  2.67741  2.69355  4.24690  2.90347  2.73739  3.18146  2.89801  2.37887  2.77519  2.98518  4.58477  3.61503
          0.02015  4.31059  5.03294  0.61958  0.77255  0.48576  0.95510
    711   2.93229  4.33901  4.51378  3.94964  3.39859  4.11934  4.50066  2.16650  3.80962  1.92511  2.37662  4.14752  4.46361  4.03832  3.97884  3.20598  3.17663  1.21940  5.10271  3.92048    777 - -
          2.68618  4.42225  2.77519  2.73123  3.46354  2.40513  3.72494  3.29354  2.67741  2.69355  4.24690  2.90347  2.73739  3.18146  2.89801  2.37887  2.77519  2.98518  4.58477  3.61503
          0.02015  4.31059  5.03294  0.61958  0.77255  0.48576  0.95510
    712   3.05431  5.34321  2.63988  0.89453  4.39816  3.50132  3.91833  4.04715  2.78124  3.60310  4.51405  3.03100  4.05551  3.11196  3.22637  3.01257  3.32464  3.71639  5.68912  3.67795    778 - -
          2.68618  4.42225  2.77519  2.73123  3.46354  2.40513  3.72494  3.29354  2.67741  2.69355  4.24690  2.90347  2.73739  3.18146  2.89801  2.37887  2.77519  2.98518  4.58477  3.61503
          0.02015  4.31059  5.03294  0.61958  0.77255  0.48576  0.95510
    713   0.85262  4.28899  3.91431  3.57137  4.25054  2.92448  4.48753  3.37803  3.53578  3.28483  4.19580  3.63094  3.93096  3.81960  3.79742  2.64098  2.90167  2.45683  5.68913  4.49463    779 - -
          2.68618  4.42225  2.77519  2.73123  3.46354  2.40513  3.72494  3.29354  2.67741  2.69355  4.24690  2.90347  2.73739  3.18146  2.89801  2.37887  2.77519  2.98518  4.58477  3.61503
          0.02015  4.31059  5.03294  0.61958  0.77255  0.48576  0.95510
    714   2.90102  5.16726  3.25194  2.64691  4.53965  3.62409  3.69012  3.57998  1.23379  3.42911  4.24288  2.87670  3.65273  2.81436  2.17713  2.89231  3.10356  3.58234  5.54280  4.26969    780 - -
          2.68618  4.42225  2.77519  2.73123  3.46354  2.40513  3.72494  3.29354  2.67741  2.69355  4.24690  2.90347  2.73739  3.18146  2.89801  2.37887  2.77519  2.98518  4.58477  3.61503
          0.04025  4.31059  3.64886  0.61958  0.77255  0.48576  0.95510
    715   3.06938  5.61729  2.23129  0.94502  4.90320  3.38961  3.88665  4.41763  2.83344  3.90889  4.75229  2.85099  3.99003  2.74297  3.37860  2.96207  3.34762  3.99723  6.05968  4.57690    781 - -
          2.68618  4.42225  2.77519  2.73123  3.46354  2.40513  3.72494  3.29354  2.67741  2.69355  4.24690  2.90347  2.73739  3.18146  2.89801  2.37887  2.77519  2.98518  4.58477  3.61503
          0.02055  4.29090  5.01325  0.61958  0.77255  0.51299  0.91306
    716   2.56932  4.66836  3.05483  2.73250  4.46037  3.25873  4.00123  3.90555  2.85790  3.51568  4.32487  1.80755  3.87884  3.18140  3.28269  1.53578  2.45056  3.43599  5.71722  4.40096    782 - -
          2.68619  4.42226  2.77521  2.73125  3.46355  2.40514  3.72496  3.29355  2.67742  2.69356  4.24691  2.90348  2.73741  3.18148  2.89785  2.37881  2.77521  2.98520  4.58478  3.61505
          0.33800  2.37188  1.64246  0.35081  1.21778  0.51299  0.91306
    717   2.74998  4.84358  3.22643  2.64126  4.15306  3.52172  3.66695  3.52003  2.22381  3.10726  3.96496  3.10203  3.92088  2.49559  1.65731  2.80024  2.73668  2.82226  5.32954  4.06654    784 - -
          2.68618  4.42225  2.77519  2.73123  3.46354  2.40513  3.72494  3.29354  2.67741  2.69355  4.24690  2.90347  2.73739  3.18146  2.89801  2.37887  2.77519  2.98518  4.58477  3.61503
          0.02533  4.08405  4.80640  0.61958  0.77255  0.73798  0.65024
    718   2.92555  4.29992  4.52534  3.96221  3.36763  4.16956  4.55045  1.64181  3.84970  1.94739  2.54080  4.17935  4.48285  4.06553  4.02810  3.49029  2.79833  1.47764  5.13175  3.96176    785 - -
          2.68618  4.42225  2.77519  2.73123  3.46354  2.40513  3.72494  3.29354  2.67741  2.69355  4.24690  2.90347  2.73739  3.18146  2.89801  2.37887  2.77519  2.98518  4.58477  3.61503
          0.02533  4.08405  4.80640  0.61958  0.77255  0.73798  0.65024
    719   2.26674  4.49761  3.08506  2.68474  4.16186  1.86304  3.87752  3.57477  2.74659  3.00330  4.03781  2.59028  3.78507  3.07272  3.16319  2.29044  2.64359  3.16841  5.46283  4.17285    786 - -
          2.68618  4.42225  2.77519  2.73123  3.46354  2.40513  3.72494  3.29354  2.67741  2.69355  4.24690  2.90347  2.73739  3.18146  2.89801  2.37887  2.77519  2.98518  4.58477  3.61503
          0.02533  4.08405  4.80640  0.61958  0.77255  0.38632  1.13805
    720   2.48607  5.03880  2.91301  2.20288  4.35811  3.17378  3.64690  3.81117  2.40005  3.34336  4.11603  2.35380  3.83802  2.76435  2.39691  2.43631  2.41149  3.42173  5.51851  4.14068    787 - -
          2.68618  4.42225  2.77519  2.73123  3.46354  2.40513  3.72494  3.29354  2.67741  2.69355  4.24690  2.90347  2.73739  3.18146  2.89801  2.37887  2.77519  2.98518  4.58477  3.61503
          0.02055  4.29090  5.01325  0.61958  0.77255  0.51299  0.91306
    721   2.33050  3.97913  3.38048  2.82343  3.67318  3.16332  3.84122  2.87769  2.79217  2.73845  3.61186  2.95662  3.19676  3.11010  3.18277  2.36901  2.39143  2.30071  5.07967  3.82555    788 - -
          2.68618  4.42225  2.77519  2.73123  3.46354  2.40513  3.72494  3.29354  2.67741  2.69355  4.24690  2.90347  2.73739  3.18146  2.89801  2.37887  2.77519  2.98518  4.58477  3.61503
          0.03740  4.29090  3.77134  0.61958  0.77255  0.51299  0.91306
    722   2.50269  3.37561  3.26368  2.76887  4.19750  2.83547  3.91875  3.61764  2.77320  3.24651  4.06236  2.37428  2.27375  3.10429  3.19791  1.92853  2.85412  3.21374  5.49415  4.20327    789 - -
          2.68618  4.42225  2.77519  2.73123  3.46354  2.40513  3.72494  3.29354  2.67741  2.69355  4.24690  2.90347  2.73739  3.18146  2.89801  2.37887  2.77519  2.98518  4.58477  3.61503
          0.02090  4.27439  4.99674  0.61958  0.77255  0.53485  0.88130
    723   2.31961  4.90359  2.97859  2.44472  4.22464  2.83188  3.67111  3.49246  2.45227  3.23131  4.02326  2.50895  2.90536  2.55734  2.92349  2.49026  2.58526  3.29633  5.44178  4.08685    790 - -
          2.68621  4.42173  2.77523  2.73126  3.46357  2.40508  3.72498  3.29306  2.67744  2.69358  4.24693  2.90350  2.73743  3.18149  2.89804  2.37890  2.77523  2.98521  4.58480  3.61506
          0.43157  2.35537  1.36394  0.65780  0.72979  0.53485  0.88130
    724   2.70329  4.82898  2.80691  2.52427  4.22652  3.30914  3.75887  3.74437  2.45037  3.31596  4.19439  2.99704  3.85962  1.51286  2.78963  2.38303  3.01021  3.38168  5.46314  4.12000    793 - -
          2.68618  4.42225  2.77519  2.73123  3.46354  2.40513  3.72494  3.29354  2.67741  2.69355  4.24690  2.90347  2.73739  3.18146  2.89801  2.37887  2.77519  2.98518  4.58477  3.61503
          0.02792  3.98819  4.71053  0.61958  0.77255  0.35192  1.21515
    725   2.51855  4.41972  2.67841  2.15091  4.24070  2.42409  3.67424  3.67630  2.45879  3.24654  4.03756  2.96383  3.84321  2.80669  2.93417  2.18043  2.88243  2.99386  5.45562  4.09683    794 - -
          2.68618  4.42225  2.77519  2.73123  3.46354  2.40513  3.72494  3.29354  2.67741  2.69355  4.24690  2.90347  2.73739  3.18146  2.89801  2.37887  2.77519  2.98518  4.58477  3.61503
          0.02055  4.29090  5.01325  0.61958  0.77255  0.51299  0.91306
    726   2.99376  5.59014  1.62147  1.33677  4.88657  3.37481  3.83711  4.40530  2.78105  3.87850  4.68835  2.82627  3.34182  2.76590  3.35437  2.88943  3.26403  3.96313  6.02640  4.53268    795 - -
          2.68618  4.42225  2.77519  2.73123  3.46354  2.40513  3.72494  3.29354  2.67741  2.69355  4.24690  2.90347  2.73739  3.18146  2.89801  2.37887  2.77519  2.98518  4.58477  3.61503
          0.02055  4.29090  5.01325  0.61958  0.77255  0.51299  0.91306
    727   2.78747  5.24349  2.35786  1.34683  4.54329  3.41341  3.71328  4.01407  2.52122  3.52707  3.69090  2.88573  3.88339  2.58223  3.02126  2.74107  3.03144  3.61182  5.69230  4.27825    796 - -
          2.68618  4.42225  2.77519  2.73123  3.46354  2.40513  3.72494  3.29354  2.67741  2.69355  4.24690  2.90347  2.73739  3.18146  2.89801  2.37887  2.77519  2.98518  4.58477  3.61503
          0.02055  4.29090  5.01325  0.61958  0.77255  0.51299  0.91306
    728   2.87874  5.02377  3.25085  2.69019  4.33282  3.61626  3.73224  3.68340  1.32330  3.26190  4.12017  3.16087  4.01173  2.51196  2.55472  2.90627  3.09318  2.50079  5.46233  4.19383    797 - -
          2.68618  4.42225  2.77519  2.73123  3.46354  2.40513  3.72494  3.29354  2.67741  2.69355  4.24690  2.90347  2.73739  3.18146  2.89801  2.37887  2.77519  2.98518  4.58477  3.61503
          0.02055  4.29090  5.01325  0.61958  0.77255  0.51299  0.91306
    729   2.45066  3.13790  2.89041  2.73034  3.93345  1.81422  3.84190  3.31764  2.71952  2.98457  3.83246  3.17392  3.89403  3.05362  2.89561  2.69675  2.86949  2.82832  5.28233  4.00179    798 - -
          2.68618  4.42225  2.77519  2.73123  3.46354  2.40513  3.72494  3.29354  2.67741  2.69355  4.24690  2.90347  2.73739  3.18146  2.89801  2.37887  2.77519  2.98518  4.58477  3.61503
          0.02055  4.29090  5.01325  0.61958  0.77255  0.51299  0.91306
    730   2.40714  2.42232  3.79600  3.32938  4.04511  3.21101  4.24896  3.41441  3.27186  3.13121  3.99018  3.49962  1.78078  3.56218  3.58078  2.20440  2.07714  3.02348  5.45016  4.24324    799 - -
          2.68618  4.42225  2.77519  2.73123  3.46354  2.40513  3.72494  3.29354  2.67741  2.69355  4.24690  2.90347  2.73739  3.18146  2.89801  2.37887  2.77519  2.98518  4.58477  3.61503
          0.02055  4.29090  5.01325  0.61958  0.77255  0.51299  0.91306
    731   3.41820  5.34987  3.61919  3.18698  4.83573  3.83619  4.07303  4.29858  0.57951  3.78069  4.73882  3.58477  4.32262  3.25442  2.61294  3.44426  3.64909  3.98993  5.72999  4.61537    800 - -
          2.68618  4.42225  2.77519  2.73123  3.46354  2.40513  3.72494  3.29354  2.67741  2.69355  4.24690  2.90347  2.73739  3.18146  2.89801  2.37887  2.77519  2.98518  4.58477  3.61503
          0.02055  4.29090  5.01325  0.61958  0.77255  0.51299  0.91306
    732   3.54817  5.31554  4.08759  3.53479  4.78146  3.92711  4.22268  4.37192  2.53088  3.81128  4.81742  3.85317  4.42483  3.43723  0.49302  3.62320  3.79533  4.08152  5.70259  4.63756    801 - -
          2.68618  4.42225  2.77519  2.73123  3.46354  2.40513  3.72494  3.29354  2.67741  2.69355  4.24690  2.90347  2.73739  3.18146  2.89801  2.37887  2.77519  2.98518  4.58477  3.61503
          0.02055  4.29090  5.01325  0.61958  0.77255  0.51299  0.91306
    733   3.44168  4.70864  5.22997  4.67416  3.31221  4.80682  5.17535  1.18270  4.53672  1.20638  2.74644  4.88511  4.96831  4.61675  4.61768  4.17548  3.66798  2.11208  5.41683  4.35584    802 - -
          2.68618  4.42225  2.77519  2.73123  3.46354  2.40513  3.72494  3.29354  2.67741  2.69355  4.24690  2.90347  2.73739  3.18146  2.89801  2.37887  2.77519  2.98518  4.58477  3.61503
          0.02055  4.29090  5.01325  0.61958  0.77255  0.51299  0.91306
    734   2.89687  2.99995  3.83263  3.22551  4.24153  3.61318  4.03364  3.60714  2.53572  3.25923  4.18891  3.53949  4.13105  3.25509  0.94756  3.03726  3.20699  3.30839  5.46465  4.26575    803 - -
          2.68618  4.42225  2.77519  2.73123  3.46354  2.40513  3.72494  3.29354  2.67741  2.69355  4.24690  2.90347  2.73739  3.18146  2.89801  2.37887  2.77519  2.98518  4.58477  3.61503
          0.02055  4.29090  5.01325  0.61958  0.77255  0.51299  0.91306
    735   3.45890  4.81182  5.00462  4.51451  3.25942  4.63647  5.06764  2.26957  4.31359  0.69072  3.08098  4.74171  4.89686  4.48626  4.43128  4.04800  3.71630  2.08536  5.36478  4.24048    804 - -
          2.68618  4.42225  2.77519  2.73123  3.46354  2.40513  3.72494  3.29354  2.67741  2.69355  4.24690  2.90347  2.73739  3.18146  2.89801  2.37887  2.77519  2.98518  4.58477  3.61503
          0.02055  4.29090  5.01325  0.61958  0.77255  0.51299  0.91306
    736   3.05338  5.67100  1.87826  1.11220  4.96712  2.96186  3.87825  4.49675  2.87119  3.96759  4.79421  2.56738  3.97108  3.03278  3.46931  2.93553  3.33453  4.04877  6.11800  4.60228    805 - -
          2.68618  4.42225  2.77519  2.73123  3.46354  2.40513  3.72494  3.29354  2.67741  2.69355  4.24690  2.90347  2.73739  3.18146  2.89801  2.37887  2.77519  2.98518  4.58477  3.61503
          0.02055  4.29090  5.01325  0.61958  0.77255  0.51299  0.91306
    737   2.58080  4.68592  3.19214  2.71901  4.32665  1.81264  3.88381  3.75083  2.64598  3.34944  4.15947  3.15163  3.87873  3.04988  2.25700  2.10109  2.59580  3.33623  5.56200  4.26384    806 - -
          2.68618  4.42226  2.77520  2.73124  3.46354  2.40506  3.72495  3.29354  2.67741  2.69355  4.24690  2.90347  2.73740  3.18147  2.89801  2.37887  2.77520  2.98519  4.58477  3.61504
          0.05466  3.06746  5.01325  0.47008  0.98070  0.51299  0.91306
    738   2.99403  5.55263  2.21346  1.08049  4.84903  3.39174  3.83032  4.35293  2.60286  3.83358  4.64816  2.84612  3.95724  2.60757  3.26493  2.89688  3.25911  3.92550  5.98142  4.51132    808 - -
          2.68618  4.42225  2.77519  2.73123  3.46354  2.40513  3.72494  3.29354  2.67741  2.69355  4.24690  2.90347  2.73739  3.18146  2.89801  2.37887  2.77519  2.98518  4.58477  3.61503
          0.02055  4.29090  5.01325  0.61958  0.77255  0.51299  0.91306
    739   1.21102  4.33603  3.64707  3.19682  4.17702  2.82888  4.20896  3.54477  3.17575  3.25203  4.09512  3.42503  3.26981  3.47489  3.52150  2.59435  2.05797  2.87966  5.54777  4.32395    809 - -
          2.68618  4.42225  2.77519  2.73123  3.46354  2.40513  3.72494  3.29354  2.67741  2.69355  4.24690  2.90347  2.73739  3.18146  2.89801  2.37887  2.77519  2.98518  4.58477  3.61503
          0.02055  4.29090  5.01325  0.61958  0.77255  0.51299  0.91306
    740   2.70931  4.76637  2.93646  2.49007  4.50622  3.30379  4.10833  3.96360  2.98918  3.60848  4.47126  3.19696  3.96448  3.32381  3.37719  0.92099  3.10829  3.52174  5.78950  4.46986    810 - -
          2.68618  4.42225  2.77519  2.73123  3.46354  2.40513  3.72494  3.29354  2.67741  2.69355  4.24690  2.90347  2.73739  3.18146  2.89801  2.37887  2.77519  2.98518  4.58477  3.61503
          0.02055  4.29090  5.01325  0.61958  0.77255  0.51299  0.91306
    741   2.51572  4.35418  3.98114  3.46028  3.68629  3.70063  4.30835  2.18586  3.37803  2.55871  3.59817  3.73850  4.19528  3.67854  3.67145  3.04289  1.41614  1.97168  5.26300  4.04832    811 - -
          2.68618  4.42226  2.77520  2.73124  3.46354  2.40513  3.72495  3.29354  2.67741  2.69345  4.24690  2.90347  2.73740  3.18147  2.89801  2.37887  2.77520  2.98519  4.58477  3.61504
          0.04798  3.06079        *  0.47008  0.98070  0.00000        *
//
