# Supplementary material for: Potential Conservation of Circadian Clock Proteins in the phylum Nematoda as Revealed by Bioinformatic Searches
Source: PLoS One. 2014 Nov 14;9(11):e112871. doi: 10.1371/journal.pone.0112871 (PMC4232591; doi:10.1371/journal.pone.0112871)
Supplement: File S1 — HMM profiles used in this work and HMMsearch results. (ZIP) [file pone.0112871.s007.zip › HMMs-CE/Arabidopsis/GI_AEE30286-aln.fasta.hmm]

HMMER3/b [3.0 | March 2010]
NAME  GI_AEE30286-aln
LENG  1169
ALPH  amino
RF    no
CS    no
MAP   yes
DATE  Wed Aug 22 12:17:36 2012
NSEQ  24
EFFN  0.665039
CKSUM 3803644178
STATS LOCAL MSV      -13.1872  0.69523
STATS LOCAL VITERBI  -14.0898  0.69523
STATS LOCAL FORWARD   -7.2608  0.69523
HMM          A        C        D        E        F        G        H        I        K        L        M        N        P        Q        R        S        T        V        W        Y   
            m->m     m->i     m->d     i->m     i->i     d->m     d->d
  COMPO   2.37343  4.11509  3.03429  2.71238  3.44626  2.98637  3.69891  2.82481  2.77459  2.33882  3.66029  3.18643  3.23177  3.13079  2.94571  2.56258  2.84818  2.60973  4.36417  3.62332
          2.68615  4.42226  2.77520  2.73124  3.46355  2.40513  3.72495  3.29355  2.67741  2.69356  4.24675  2.90347  2.73740  3.18147  2.89801  2.37885  2.77517  2.98519  4.58478  3.61504
          0.05623  3.39545  3.85611  0.75587  0.63413  0.00000        *
      1   3.05290  4.58588  4.16163  3.76379  3.25630  3.91184  4.47499  2.44238  3.52592  1.83619  1.19254  4.02822  4.37382  3.90146  3.71889  3.41241  3.36065  2.46031  5.11042  3.88085      5 - -
          2.68618  4.42225  2.77519  2.73123  3.46354  2.40513  3.72494  3.29354  2.67741  2.69355  4.24690  2.90347  2.73739  3.18146  2.89801  2.37887  2.77519  2.98518  4.58477  3.61503
          0.02826  3.97612  4.69846  0.61958  0.77255  0.49815  0.93562
      2   1.73803  4.16819  3.48814  3.07812  4.08105  3.01337  4.09778  3.38624  3.05776  3.14440  3.99788  3.28218  3.70711  3.36490  3.38956  1.63440  2.30448  2.76309  5.45374  4.23294      6 - -
          2.68618  4.42225  2.77519  2.73123  3.46354  2.40513  3.72494  3.29354  2.67741  2.69355  4.24690  2.90347  2.73739  3.18146  2.89801  2.37887  2.77519  2.98518  4.58477  3.61503
          0.02826  3.97612  4.69846  0.61958  0.77255  0.49815  0.93562
      3   2.06095  4.35001  3.16343  2.78489  3.77884  3.28812  3.84617  2.84243  2.76981  2.82142  3.70138  3.17505  3.81206  3.09485  3.15647  1.89499  2.76918  2.54305  5.17388  3.91372      7 - -
          2.68618  4.42225  2.77519  2.73123  3.46354  2.40513  3.72494  3.29354  2.67741  2.69355  4.24690  2.90347  2.73739  3.18146  2.89801  2.37887  2.77519  2.98518  4.58477  3.61503
          0.02826  3.97612  4.69846  0.61958  0.77255  0.49815  0.93562
      4   2.30770  4.27478  3.30037  2.88228  4.08930  3.06942  3.97456  3.46671  2.87808  3.15411  3.99429  3.18453  2.75445  3.20667  3.24527  1.58888  2.32067  2.87152  5.42939  4.17850      8 - -
          2.68629  4.42236  2.77531  2.73134  3.46265  2.40517  3.72454  3.29332  2.67743  2.69366  4.24701  2.90358  2.73751  3.18157  2.89812  2.37873  2.77526  2.98517  4.58488  3.61468
          0.14876  2.17611  3.69919  1.57005  0.23324  0.49815  0.93562
      5   2.54322  3.60662  3.06405  2.43471  3.82126  3.39266  3.66205  3.21203  2.50496  2.86282  3.70757  2.69043  3.80753  2.61179  2.93217  2.29822  2.70572  2.74532  5.15256  3.85784     25 - -
          2.68618  4.42225  2.77519  2.73123  3.46354  2.40513  3.72494  3.29354  2.67741  2.69355  4.24690  2.90347  2.73739  3.18146  2.89801  2.37887  2.77519  2.98518  4.58477  3.61503
          0.02872  3.96036  4.68271  0.61958  0.77255  0.48825  0.95114
      6   2.70734  5.07465  2.64944  1.79015  4.38281  2.98904  3.61579  3.82709  2.22430  3.35613  4.15807  2.83763  3.80793  2.30206  2.78740  2.67787  2.94566  3.32613  5.52612  4.15534     26 - -
          2.68618  4.42225  2.77519  2.73123  3.46354  2.40513  3.72494  3.29354  2.67741  2.69355  4.24690  2.90347  2.73739  3.18146  2.89801  2.37887  2.77519  2.98518  4.58477  3.61503
          0.02826  3.97612  4.69846  0.61958  0.77255  0.49815  0.93562
      7   2.86875  4.98932  3.32371  2.68464  4.35443  3.57619  3.60560  3.70560  1.54891  3.23368  4.09387  3.12008  3.95282  2.74798  1.76028  2.88969  3.06366  3.01931  5.37075  4.14788     27 - -
          2.68618  4.42225  2.77519  2.73123  3.46354  2.40513  3.72494  3.29354  2.67741  2.69355  4.24690  2.90347  2.73739  3.18146  2.89801  2.37887  2.77519  2.98518  4.58477  3.61503
          0.02826  3.97612  4.69846  0.61958  0.77255  0.49815  0.93562
      8   2.83760  3.24930  4.10820  3.63751  2.82953  3.65897  3.93682  2.88822  3.39952  2.50706  3.59398  3.77514  4.15519  3.71999  3.57822  3.11681  3.14431  2.71806  1.35178  2.90857     28 - -
          2.68618  4.42225  2.77519  2.73123  3.46354  2.40513  3.72494  3.29354  2.67741  2.69355  4.24690  2.90347  2.73739  3.18146  2.89801  2.37887  2.77519  2.98518  4.58477  3.61503
          0.02826  3.97612  4.69846  0.61958  0.77255  0.47810  0.96748
      9   3.04663  4.42567  4.54202  4.03188  3.40080  4.27828  4.73603  1.18686  3.86563  1.75415  3.24240  4.28924  4.60252  4.15982  4.07153  3.64368  3.08414  1.78129  5.31721  4.12097     29 - -
          2.68618  4.42225  2.77519  2.73123  3.46354  2.40513  3.72494  3.29354  2.67741  2.69355  4.24690  2.90347  2.73739  3.18146  2.89801  2.37887  2.77519  2.98518  4.58477  3.61503
          0.02791  3.98834  4.71069  0.61958  0.77255  0.48576  0.95510
     10   2.71895  5.06811  1.61779  2.24108  4.39650  3.26842  3.31078  3.87520  2.57874  3.43142  4.24992  2.79341  3.80303  2.84828  3.08786  2.48619  2.60886  3.48880  5.61747  4.20601     30 - -
          2.68618  4.42225  2.77519  2.73123  3.46354  2.40513  3.72494  3.29354  2.67741  2.69355  4.24690  2.90347  2.73739  3.18146  2.89801  2.37887  2.77519  2.98518  4.58477  3.61503
          0.02791  3.98834  4.71069  0.61958  0.77255  0.48576  0.95510
     11   2.61299  4.57121  3.13827  2.85400  4.28739  1.23055  3.99145  3.77658  2.73834  3.39314  4.27302  3.22652  3.85818  3.22402  2.43313  2.73017  3.00082  3.36101  5.49831  4.28339     31 - -
          2.68620  4.42175  2.77522  2.73126  3.46356  2.40515  3.72497  3.29356  2.67743  2.69357  4.24692  2.90338  2.73742  3.18149  2.89792  2.37882  2.77522  2.98521  4.58479  3.61505
          0.07159  2.81190  4.71069  0.90515  0.51832  0.48576  0.95510
     12   3.30082  4.67610  4.63248  4.14334  2.57480  4.40538  4.53922  2.27000  3.98878  0.86872  2.95373  4.37859  4.66048  4.15225  4.13685  3.79017  3.53949  2.38352  4.84957  3.49605     36 - -
          2.68618  4.42225  2.77519  2.73123  3.46354  2.40513  3.72494  3.29354  2.67741  2.69355  4.24690  2.90347  2.73739  3.18146  2.89801  2.37887  2.77519  2.98518  4.58477  3.61503
          0.02791  3.98834  4.71069  0.61958  0.77255  0.48576  0.95510
     13   2.75883  4.90748  3.00566  2.53848  4.19483  3.46144  3.64820  3.58387  2.04177  3.15579  4.02646  3.02032  3.89097  1.73301  2.54399  2.78521  2.98900  2.95557  5.36876  4.07641     37 - -
          2.68618  4.42225  2.77519  2.73123  3.46354  2.40513  3.72494  3.29354  2.67741  2.69355  4.24690  2.90347  2.73739  3.18146  2.89801  2.37887  2.77519  2.98518  4.58477  3.61503
          0.02791  3.98834  4.71069  0.61958  0.77255  0.48576  0.95510
     14   2.69539  4.35838  3.56249  3.06628  1.90164  3.62289  3.71426  2.88301  3.01642  2.55282  3.50028  3.03821  4.02820  3.29930  3.32660  2.43554  2.94231  2.66890  4.41112  2.64490     38 - -
          2.68618  4.42225  2.77519  2.73123  3.46354  2.40513  3.72494  3.29354  2.67741  2.69355  4.24690  2.90347  2.73739  3.18146  2.89801  2.37887  2.77519  2.98518  4.58477  3.61503
          0.02791  3.98834  4.71069  0.61958  0.77255  0.48576  0.95510
     15   2.35080  4.34899  3.10468  2.80135  4.22050  3.05838  3.98635  3.63859  2.87814  3.30613  4.13941  2.74858  3.72987  3.21106  3.24693  1.41382  2.29682  3.17392  5.53552  4.26280     39 - -
          2.68618  4.42225  2.77519  2.73123  3.46354  2.40513  3.72494  3.29354  2.67741  2.69355  4.24690  2.90347  2.73739  3.18146  2.89801  2.37887  2.77519  2.98518  4.58477  3.61503
          0.02791  3.98834  4.71069  0.61958  0.77255  0.48576  0.95510
     16   2.37500  4.29632  3.31029  3.13258  4.19318  3.02420  4.23867  3.73201  3.21417  3.44370  4.36085  3.33800  3.77281  3.55464  3.49585  0.92887  2.86402  3.24165  5.55662  4.27762     40 - -
          2.68618  4.42225  2.77519  2.73123  3.46354  2.40513  3.72494  3.29354  2.67741  2.69355  4.24690  2.90347  2.73739  3.18146  2.89801  2.37887  2.77519  2.98518  4.58477  3.61503
          0.02791  3.98834  4.71069  0.61958  0.77255  0.48576  0.95510
     17   3.28689  4.71547  4.37514  4.01667  3.18286  4.12850  4.63612  2.39448  3.78327  0.74469  3.17170  4.28086  4.54468  4.12383  3.93992  3.71458  3.57630  2.46167  5.10300  3.85269     41 - -
          2.68618  4.42225  2.77519  2.73123  3.46354  2.40513  3.72494  3.29354  2.67741  2.69355  4.24690  2.90347  2.73739  3.18146  2.89801  2.37887  2.77519  2.98518  4.58477  3.61503
          0.02791  3.98834  4.71069  0.61958  0.77255  0.48576  0.95510
     18   3.08344  4.48054  4.44603  3.92067  1.64040  4.16981  4.09246  2.41846  3.78789  1.51052  3.09859  4.07676  4.46143  3.93567  3.93797  3.49019  3.31138  2.28372  4.42999  2.82440     42 - -
          2.68618  4.42225  2.77519  2.73123  3.46354  2.40513  3.72494  3.29354  2.67741  2.69355  4.24690  2.90347  2.73739  3.18146  2.89801  2.37887  2.77519  2.98518  4.58477  3.61503
          0.02791  3.98834  4.71069  0.61958  0.77255  0.48576  0.95510
     19   2.86624  4.52604  3.71004  3.14815  2.72793  3.74871  3.64362  3.04826  2.79009  2.63749  3.62899  3.45499  4.11872  3.26083  2.44893  3.04685  3.08962  2.85022  1.98408  2.50233     43 - -
          2.68618  4.42225  2.77519  2.73123  3.46354  2.40513  3.72494  3.29354  2.67741  2.69355  4.24690  2.90347  2.73739  3.18146  2.89801  2.37887  2.77519  2.98518  4.58477  3.61503
          0.02791  3.98834  4.71069  0.61958  0.77255  0.48576  0.95510
     20   1.99969  4.25648  3.23352  2.94416  4.23291  3.00566  4.08520  3.62127  3.01410  3.31533  4.15894  3.20743  1.63882  3.33252  3.35686  2.12093  2.74570  3.13802  5.56943  4.32425     44 - -
          2.68618  4.42225  2.77519  2.73123  3.46354  2.40513  3.72494  3.29354  2.67741  2.69355  4.24690  2.90347  2.73739  3.18146  2.89801  2.37887  2.77519  2.98518  4.58477  3.61503
          0.02791  3.98834  4.71069  0.61958  0.77255  0.48576  0.95510
     21   2.58299  4.44212  3.39168  2.99433  3.74007  3.34494  4.00946  3.04488  2.87917  2.68448  3.11901  3.33935  1.50758  3.29089  3.19187  2.75895  2.93903  2.82137  5.23407  3.95242     45 - -
          2.68618  4.42225  2.77519  2.73123  3.46354  2.40513  3.72494  3.29354  2.67741  2.69355  4.24690  2.90347  2.73739  3.18146  2.89801  2.37887  2.77519  2.98518  4.58477  3.61503
          0.02791  3.98834  4.71069  0.61958  0.77255  0.48576  0.95510
     22   2.64774  4.49819  3.36709  3.05048  3.80596  3.33054  4.07885  3.19546  2.96253  2.47591  3.93248  3.38562  1.29326  3.38647  3.25741  2.81717  3.02730  2.95223  5.26969  3.97159     46 - -
          2.68618  4.42225  2.77519  2.73123  3.46354  2.40513  3.72494  3.29354  2.67741  2.69355  4.24690  2.90347  2.73739  3.18146  2.89801  2.37887  2.77519  2.98518  4.58477  3.61503
          0.02791  3.98834  4.71069  0.61958  0.77255  0.48576  0.95510
     23   2.59043  3.92679  3.09583  2.53185  3.84373  3.44294  3.19712  3.24381  2.42570  2.59326  3.72631  3.02093  3.49834  2.25325  2.68476  2.66870  2.81978  2.95869  5.15478  3.85922     47 - -
          2.68618  4.42225  2.77519  2.73123  3.46354  2.40513  3.72494  3.29354  2.67741  2.69355  4.24690  2.90347  2.73739  3.18146  2.89801  2.37887  2.77519  2.98518  4.58477  3.61503
          0.02791  3.98834  4.71069  0.61958  0.77255  0.48576  0.95510
     24   2.77295  4.97239  1.27493  2.34912  4.28524  3.26576  3.83694  3.60445  2.80131  3.34452  4.28862  2.88484  3.86266  3.03250  3.30280  2.77996  3.09126  2.85606  5.62560  4.21141     48 - -
          2.68618  4.42225  2.77519  2.73123  3.46354  2.40513  3.72494  3.29354  2.67741  2.69355  4.24690  2.90347  2.73739  3.18146  2.89801  2.37887  2.77519  2.98518  4.58477  3.61503
          0.02791  3.98834  4.71069  0.61958  0.77255  0.48576  0.95510
     25   2.15968  4.49295  3.14066  2.41661  3.73504  3.20596  3.70665  3.10041  2.59015  2.54916  3.64330  3.07341  3.46216  2.92750  3.00610  2.61096  2.63055  2.60969  5.10066  3.82236     49 - -
          2.68618  4.42225  2.77519  2.73123  3.46354  2.40513  3.72494  3.29354  2.67741  2.69355  4.24690  2.90347  2.73739  3.18146  2.89801  2.37887  2.77519  2.98518  4.58477  3.61503
          0.02791  3.98834  4.71069  0.61958  0.77255  0.48576  0.95510
     26   2.67402  4.81234  2.95870  2.43467  3.38264  3.44101  2.98373  3.45821  2.38493  3.04162  3.89615  2.98165  3.85257  1.91191  2.77837  2.70961  2.90395  3.15601  5.14871  3.75129     50 - -
          2.68618  4.42225  2.77519  2.73123  3.46354  2.40513  3.72494  3.29354  2.67741  2.69355  4.24690  2.90347  2.73739  3.18146  2.89801  2.37887  2.77519  2.98518  4.58477  3.61503
          0.02791  3.98834  4.71069  0.61958  0.77255  0.48576  0.95510
     27   2.64859  3.84949  2.95262  2.27797  4.06527  3.39884  3.66370  3.45850  2.38357  3.07474  3.92525  2.98700  3.83958  1.81008  2.76584  2.69445  2.89657  3.14626  5.31729  4.00612     51 - -
          2.68618  4.42225  2.77519  2.73123  3.46354  2.40513  3.72494  3.29354  2.67741  2.69355  4.24690  2.90347  2.73739  3.18146  2.89801  2.37887  2.77519  2.98518  4.58477  3.61503
          0.02791  3.98834  4.71069  0.61958  0.77255  0.48576  0.95510
     28   2.74257  4.88109  3.17066  2.57254  3.53134  3.51292  3.25105  3.55794  1.89152  3.11834  3.95942  3.04580  3.89006  2.75849  1.83069  2.77326  2.95100  3.24863  5.26969  3.97261     52 - -
          2.68618  4.42225  2.77519  2.73123  3.46354  2.40513  3.72494  3.29354  2.67741  2.69355  4.24690  2.90347  2.73739  3.18146  2.89801  2.37887  2.77519  2.98518  4.58477  3.61503
          0.02791  3.98834  4.71069  0.61958  0.77255  0.48576  0.95510
     29   2.91195  5.12216  2.98744  2.55705  4.47883  3.50839  3.63506  3.89649  1.66898  3.38119  4.24218  3.03238  3.94229  1.72553  2.35742  2.89686  3.12176  3.56121  5.48174  4.21861     53 - -
          2.68618  4.42225  2.77519  2.73123  3.46354  2.40513  3.72494  3.29354  2.67741  2.69355  4.24690  2.90347  2.73739  3.18146  2.89801  2.37887  2.77519  2.98518  4.58477  3.61503
          0.02791  3.98834  4.71069  0.61958  0.77255  0.48576  0.95510
     30   1.89769  4.52257  2.52371  2.60267  3.95457  3.29739  3.78496  3.19468  2.66348  2.97050  3.83699  3.05715  3.80696  2.98456  3.09446  2.61474  2.51187  2.52506  5.30324  4.00744     54 - -
          2.68618  4.42225  2.77519  2.73123  3.46354  2.40513  3.72494  3.29354  2.67741  2.69355  4.24690  2.90347  2.73739  3.18146  2.89801  2.37887  2.77519  2.98518  4.58477  3.61503
          0.02791  3.98834  4.71069  0.61958  0.77255  0.48576  0.95510
     31   2.86988  5.14457  2.77675  2.30416  4.48427  3.44290  3.63980  3.89803  1.99236  3.40222  4.24553  2.94238  3.90227  1.62969  2.50595  2.84107  3.09063  3.55062  5.53074  4.22995     55 - -
          2.68618  4.42225  2.77519  2.73123  3.46354  2.40513  3.72494  3.29354  2.67741  2.69355  4.24690  2.90347  2.73739  3.18146  2.89801  2.37887  2.77519  2.98518  4.58477  3.61503
          0.02791  3.98834  4.71069  0.61958  0.77255  0.48576  0.95510
     32   2.84950  4.31642  4.28692  3.77860  3.52552  3.98588  4.54700  1.31462  3.65790  2.18390  3.38400  4.03035  4.39989  3.95898  3.90020  3.34409  2.48323  1.69944  5.29504  4.08911     56 - -
          2.68618  4.42225  2.77519  2.73123  3.46354  2.40513  3.72494  3.29354  2.67741  2.69355  4.24690  2.90347  2.73739  3.18146  2.89801  2.37887  2.77519  2.98518  4.58477  3.61503
          0.02791  3.98834  4.71069  0.61958  0.77255  0.48576  0.95510
     33   2.52185  4.23459  3.97099  3.40715  3.31620  3.80050  4.15031  2.24159  3.31045  1.80662  2.70817  3.71018  4.17053  3.58142  3.57108  3.09405  2.55667  1.85873  4.94620  3.75474     57 - -
          2.68618  4.42225  2.77519  2.73123  3.46354  2.40513  3.72494  3.29354  2.67741  2.69355  4.24690  2.90347  2.73739  3.18146  2.89801  2.37887  2.77519  2.98518  4.58477  3.61503
          0.02791  3.98834  4.71069  0.61958  0.77255  0.48576  0.95510
     34   0.85887  4.25296  3.58291  3.38090  4.17031  3.07413  4.38889  3.31337  3.40020  3.18950  4.20961  3.50037  3.82443  3.73098  3.64195  2.60277  2.88822  2.94768  5.58588  4.39937     58 - -
          2.68618  4.42225  2.77519  2.73123  3.46354  2.40513  3.72494  3.29354  2.67741  2.69355  4.24690  2.90347  2.73739  3.18146  2.89801  2.37887  2.77519  2.98518  4.58477  3.61503
          0.02791  3.98834  4.71069  0.61958  0.77255  0.48576  0.95510
     35   3.41777  4.85972  4.01075  3.76289  2.30508  3.96624  3.67777  3.41116  3.61712  2.83492  4.07439  3.86841  4.43788  3.89519  3.77663  3.54253  3.70529  3.28733  3.95292  0.79291     59 - -
          2.68618  4.42225  2.77519  2.73123  3.46354  2.40513  3.72494  3.29354  2.67741  2.69355  4.24690  2.90347  2.73739  3.18146  2.89801  2.37887  2.77519  2.98518  4.58477  3.61503
          0.02791  3.98834  4.71069  0.61958  0.77255  0.48576  0.95510
     36   2.90009  4.41191  4.28460  3.95244  3.63677  3.84247  4.73476  2.05062  3.82197  2.30443  3.58543  4.12334  4.39734  4.17394  4.02313  3.35417  3.25934  0.89057  5.44040  4.17872     60 - -
          2.68618  4.42225  2.77519  2.73123  3.46354  2.40513  3.72494  3.29354  2.67741  2.69355  4.24690  2.90347  2.73739  3.18146  2.89801  2.37887  2.77519  2.98518  4.58477  3.61503
          0.02791  3.98834  4.71069  0.61958  0.77255  0.48576  0.95510
     37   2.93410  5.39836  2.03072  1.14955  4.69891  3.24429  3.77802  4.19152  2.75622  3.73197  4.59801  2.73459  3.85537  2.95014  3.30619  2.84039  3.22228  3.79308  5.88058  4.42502     61 - -
          2.68618  4.42225  2.77519  2.73123  3.46354  2.40513  3.72494  3.29354  2.67741  2.69355  4.24690  2.90347  2.73739  3.18146  2.89801  2.37887  2.77519  2.98518  4.58477  3.61503
          0.02791  3.98834  4.71069  0.61958  0.77255  0.48576  0.95510
     38   3.17955  4.65481  4.09426  3.66591  2.33423  4.03721  3.68154  2.90650  3.46121  1.93683  3.59660  3.80911  4.40440  3.73533  3.65507  3.39678  3.42124  2.82181  4.00649  1.26828     62 - -
          2.68618  4.42225  2.77519  2.73123  3.46354  2.40513  3.72494  3.29354  2.67741  2.69355  4.24690  2.90347  2.73739  3.18146  2.89801  2.37887  2.77519  2.98518  4.58477  3.61503
          0.02791  3.98834  4.71069  0.61958  0.77255  0.48576  0.95510
     39   3.33604  4.71051  4.48869  4.11123  1.09992  4.23238  3.91542  2.64653  3.95934  1.86485  3.35636  4.14289  4.58608  4.08943  4.07471  3.65147  3.59765  2.67514  4.13414  2.49341     63 - -
          2.68618  4.42225  2.77519  2.73123  3.46354  2.40513  3.72494  3.29354  2.67741  2.69355  4.24690  2.90347  2.73739  3.18146  2.89801  2.37887  2.77519  2.98518  4.58477  3.61503
          0.02791  3.98834  4.71069  0.61958  0.77255  0.48576  0.95510
     40   2.16242  4.25209  3.44752  3.02021  3.86380  1.68118  4.03386  2.69122  2.98503  2.87390  3.80125  3.30427  3.81114  3.31459  3.32062  2.57811  2.77433  2.57492  5.29906  4.05682     64 - -
          2.68618  4.42225  2.77519  2.73123  3.46354  2.40513  3.72494  3.29354  2.67741  2.69355  4.24690  2.90347  2.73739  3.18146  2.89801  2.37887  2.77519  2.98518  4.58477  3.61503
          0.02791  3.98834  4.71069  0.61958  0.77255  0.48576  0.95510
     41   2.97663  4.96344  2.98340  2.74108  4.14709  3.44492  3.90002  3.79668  2.55412  3.28742  4.31313  3.20141  4.00075  1.04135  2.83555  3.02000  3.27403  3.51949  5.39910  4.10094     65 - -
          2.68618  4.42225  2.77519  2.73123  3.46354  2.40513  3.72494  3.29354  2.67741  2.69355  4.24690  2.90347  2.73739  3.18146  2.89801  2.37887  2.77519  2.98518  4.58477  3.61503
          0.02791  3.98834  4.71069  0.61958  0.77255  0.48576  0.95510
     42   3.03457  3.93918  4.37718  3.96518  1.11326  3.91169  3.98275  2.65183  3.82075  2.16841  3.44853  4.00794  4.37407  3.99566  3.95788  3.35114  3.34363  2.58395  4.29269  2.69655     66 - -
          2.68618  4.42225  2.77519  2.73123  3.46354  2.40513  3.72494  3.29354  2.67741  2.69355  4.24690  2.90347  2.73739  3.18146  2.89801  2.37887  2.77519  2.98518  4.58477  3.61503
          0.02791  3.98834  4.71069  0.61958  0.77255  0.48576  0.95510
     43   1.99545  4.19241  3.51067  3.20879  4.10315  3.04960  4.22795  3.18669  3.17928  3.08906  4.03925  3.37393  3.77051  3.52040  3.46289  2.50591  1.28178  2.82225  5.53492  4.31916     67 - -
          2.68618  4.42225  2.77519  2.73123  3.46354  2.40513  3.72494  3.29354  2.67741  2.69355  4.24690  2.90347  2.73739  3.18146  2.89801  2.37887  2.77519  2.98518  4.58477  3.61503
          0.02791  3.98834  4.71069  0.61958  0.77255  0.48576  0.95510
     44   2.12106  4.21018  3.31112  3.09866  4.26603  2.95925  4.21428  3.66157  3.17660  3.40327  4.27952  3.28295  3.71338  3.49715  3.47411  1.07009  2.75803  3.15217  5.63453  4.37840     68 - -
          2.68620  4.42227  2.77501  2.73126  3.46356  2.40515  3.72497  3.29356  2.67743  2.69357  4.24692  2.90349  2.73742  3.18149  2.89803  2.37877  2.77519  2.98521  4.58479  3.61506
          0.12191  2.24642  4.71069  0.65393  0.73397  0.48576  0.95510
     45   2.93465  5.44491  1.89663  1.20729  4.73852  3.23490  3.76831  4.24091  2.76024  3.76469  4.62310  2.71216  3.84802  2.93683  3.32911  2.83129  3.22171  3.83086  5.91569  4.44027     71 - -
          2.68618  4.42225  2.77519  2.73123  3.46354  2.40513  3.72494  3.29354  2.67741  2.69355  4.24690  2.90347  2.73739  3.18146  2.89801  2.37887  2.77519  2.98518  4.58477  3.61503
          0.02791  3.98834  4.71069  0.61958  0.77255  0.48576  0.95510
     46   2.71650  5.00796  2.89261  2.31389  4.31816  3.42634  3.29471  3.74571  2.21831  3.27471  4.08385  2.92730  3.83952  1.96278  2.36212  2.45653  2.93831  3.39071  5.43222  4.10841     72 - -
          2.68618  4.42225  2.77519  2.73123  3.46354  2.40513  3.72494  3.29354  2.67741  2.69355  4.24690  2.90347  2.73739  3.18146  2.89801  2.37887  2.77519  2.98518  4.58477  3.61503
          0.02791  3.98834  4.71069  0.61958  0.77255  0.48576  0.95510
     47   3.40857  4.77675  4.39755  4.13510  0.83962  4.06909  3.93288  2.91916  4.03948  2.26303  3.63288  4.15112  4.52588  4.17580  4.13054  3.67184  3.71017  2.91817  4.14959  2.50289     73 - -
          2.68618  4.42225  2.77519  2.73123  3.46354  2.40513  3.72494  3.29354  2.67741  2.69355  4.24690  2.90347  2.73739  3.18146  2.89801  2.37887  2.77519  2.98518  4.58477  3.61503
          0.02791  3.98834  4.71069  0.61958  0.77255  0.48576  0.95510
     48   2.14119  4.33428  3.25101  3.03449  4.21777  3.07470  4.17571  3.54833  3.09859  3.27710  4.21969  3.29722  1.25570  3.45258  3.40274  2.57630  2.87036  3.13280  5.57279  4.34465     74 - -
          2.68618  4.42225  2.77519  2.73123  3.46354  2.40513  3.72494  3.29354  2.67741  2.69355  4.24690  2.90347  2.73739  3.18146  2.89801  2.37887  2.77519  2.98518  4.58477  3.61503
          0.02791  3.98834  4.71069  0.61958  0.77255  0.48576  0.95510
     49   2.94103  5.49023  1.69279  1.31422  4.77876  3.22665  3.76452  4.29086  2.77073  3.80049  4.65500  2.69466  3.84396  2.93115  3.35609  2.82881  3.22837  3.87036  5.95164  4.45882     75 - -
          2.68618  4.42225  2.77519  2.73123  3.46354  2.40513  3.72494  3.29354  2.67741  2.69355  4.24690  2.90347  2.73739  3.18146  2.89801  2.37887  2.77519  2.98518  4.58477  3.61503
          0.02791  3.98834  4.71069  0.61958  0.77255  0.48576  0.95510
     50   3.11718  5.25939  0.76508  2.41349  4.65271  3.30123  4.03754  4.26791  3.14428  3.85610  4.83787  2.97524  3.96233  3.27769  3.67534  3.06726  3.45863  3.89515  5.79852  4.50795     76 - -
          2.68618  4.42225  2.77519  2.73123  3.46354  2.40513  3.72494  3.29354  2.67741  2.69355  4.24690  2.90347  2.73739  3.18146  2.89801  2.37887  2.77519  2.98518  4.58477  3.61503
          0.02791  3.98834  4.71069  0.61958  0.77255  0.48576  0.95510
     51   3.08839  4.41556  4.75890  4.26704  3.53075  4.40956  4.98445  1.18071  4.14754  2.02653  3.34138  4.49055  4.73030  4.41508  4.34720  3.79977  3.35727  1.34143  5.50290  4.29908     77 - -
          2.68618  4.42225  2.77519  2.73123  3.46354  2.40513  3.72494  3.29354  2.67741  2.69355  4.24690  2.90347  2.73739  3.18146  2.89801  2.37887  2.77519  2.98518  4.58477  3.61503
          0.02791  3.98834  4.71069  0.61958  0.77255  0.48576  0.95510
     52   0.98561  4.16564  3.48634  3.26592  4.18587  2.97829  4.29937  3.39500  3.29457  3.26008  4.18974  3.37999  3.73848  3.61388  3.55751  2.36208  2.76082  2.96377  5.60420  4.37367     78 - -
          2.68618  4.42225  2.77519  2.73123  3.46354  2.40513  3.72494  3.29354  2.67741  2.69355  4.24690  2.90347  2.73739  3.18146  2.89801  2.37887  2.77519  2.98518  4.58477  3.61503
          0.02791  3.98834  4.71069  0.61958  0.77255  0.48576  0.95510
     53   2.85676  5.23479  2.45788  1.48062  4.52725  3.32564  3.69543  3.99832  2.45867  3.51306  4.36357  2.81849  3.85927  2.12099  2.87917  2.79988  3.11192  3.62755  5.66881  4.28064     79 - -
          2.68618  4.42225  2.77519  2.73123  3.46354  2.40513  3.72494  3.29354  2.67741  2.69355  4.24690  2.90347  2.73739  3.18146  2.89801  2.37887  2.77519  2.98518  4.58477  3.61503
          0.02791  3.98834  4.71069  0.61958  0.77255  0.48576  0.95510
     54   3.18734  4.63696  4.45751  4.01665  3.12281  4.21991  4.64871  2.22318  3.78087  0.87254  3.04127  4.27398  4.57879  4.08564  3.95517  3.64899  3.46678  2.20392  5.11883  3.88044     80 - -
          2.68618  4.42225  2.77519  2.73123  3.46354  2.40513  3.72494  3.29354  2.67741  2.69355  4.24690  2.90347  2.73739  3.18146  2.89801  2.37887  2.77519  2.98518  4.58477  3.61503
          0.02791  3.98834  4.71069  0.61958  0.77255  0.48576  0.95510
     55   3.01983  4.37450  4.65007  4.14828  3.55692  4.30586  4.87869  1.21279  4.03136  2.09590  3.37035  4.37588  4.65024  4.30874  4.24286  3.68236  3.12780  1.37041  5.46751  4.26805     81 - -
          2.68618  4.42225  2.77519  2.73123  3.46354  2.40513  3.72494  3.29354  2.67741  2.69355  4.24690  2.90347  2.73739  3.18146  2.89801  2.37887  2.77519  2.98518  4.58477  3.61503
          0.02791  3.98834  4.71069  0.61958  0.77255  0.48576  0.95510
     56   2.76258  5.04411  3.16586  2.59627  4.37642  3.54220  3.25611  3.79426  2.03894  3.29319  4.13296  3.05912  3.92929  2.14393  1.67477  2.85416  3.05110  3.46340  5.39856  4.14069     82 - -
          2.68618  4.42225  2.77519  2.73123  3.46354  2.40513  3.72494  3.29354  2.67741  2.69355  4.24690  2.90347  2.73739  3.18146  2.89801  2.37887  2.77519  2.98518  4.58477  3.61503
          0.02791  3.98834  4.71069  0.61958  0.77255  0.48576  0.95510
     57   2.63140  4.96745  2.44922  2.29881  4.28249  3.32354  3.46120  3.73273  2.42578  3.28572  4.08119  2.33180  3.78070  2.75720  2.80907  2.15328  2.64305  3.35706  5.48019  4.10138     83 - -
          2.68618  4.42225  2.77519  2.73123  3.46354  2.40513  3.72494  3.29354  2.67741  2.69355  4.24690  2.90347  2.73739  3.18146  2.89801  2.37887  2.77519  2.98518  4.58477  3.61503
          0.02791  3.98834  4.71069  0.61958  0.77255  0.48576  0.95510
     58   2.59656  3.44339  3.11361  2.54880  3.81686  3.45167  2.76815  3.22609  2.42764  2.86671  3.71482  2.92924  3.83887  2.69191  2.46176  2.63293  2.82475  2.94483  5.13485  3.59188     84 - -
          2.68618  4.42225  2.77519  2.73123  3.46354  2.40513  3.72494  3.29354  2.67741  2.69355  4.24690  2.90347  2.73739  3.18146  2.89801  2.37887  2.77519  2.98518  4.58477  3.61503
          0.02791  3.98834  4.71069  0.61958  0.77255  0.48576  0.95510
     59   3.44354  4.83444  4.23360  3.90579  1.99253  4.16069  3.52690  3.26482  3.76040  2.66146  3.91131  3.89881  4.53922  3.91497  3.90487  3.56565  3.69477  3.16727  3.73780  0.90956     85 - -
          2.68618  4.42225  2.77519  2.73123  3.46354  2.40513  3.72494  3.29354  2.67741  2.69355  4.24690  2.90347  2.73739  3.18146  2.89801  2.37887  2.77519  2.98518  4.58477  3.61503
          0.02791  3.98834  4.71069  0.61958  0.77255  0.48576  0.95510
     60   2.64980  4.48909  3.39817  3.10854  3.36313  3.30462  4.11849  3.31604  3.11057  2.95318  4.01957  3.42478  1.12678  3.47435  3.41371  2.81990  3.04794  3.04738  5.20880  3.87106     86 - -
          2.68618  4.42225  2.77519  2.73123  3.46354  2.40513  3.72494  3.29354  2.67741  2.69355  4.24690  2.90347  2.73739  3.18146  2.89801  2.37887  2.77519  2.98518  4.58477  3.61503
          0.02791  3.98834  4.71069  0.61958  0.77255  0.48576  0.95510
     61   2.49100  4.61037  2.95899  2.54986  3.98681  3.29008  3.08437  3.45762  2.55888  3.08532  3.92631  2.81433  3.80147  2.93280  2.96388  1.71006  2.84401  2.96927  5.29912  3.97215     87 - -
          2.68618  4.42225  2.77519  2.73123  3.46354  2.40513  3.72494  3.29354  2.67741  2.69355  4.24690  2.90347  2.73739  3.18146  2.89801  2.37887  2.77519  2.98518  4.58477  3.61503
          0.02791  3.98834  4.71069  0.61958  0.77255  0.48576  0.95510
     62   2.69238  4.83306  2.97792  2.56012  4.33547  3.06399  3.69551  3.71967  1.42471  3.29520  4.13357  3.02184  3.85897  2.85194  2.59316  2.64444  2.72020  3.35468  5.46469  4.18592     88 - -
          2.68618  4.42225  2.77519  2.73123  3.46354  2.40513  3.72494  3.29354  2.67741  2.69355  4.24690  2.90347  2.73739  3.18146  2.89801  2.37887  2.77519  2.98518  4.58477  3.61503
          0.02791  3.98834  4.71069  0.61958  0.77255  0.48576  0.95510
     63   2.90449  5.38274  2.10245  1.19199  4.67846  3.23845  3.75315  4.17699  2.71317  3.70851  4.56084  2.61593  3.84328  2.92115  3.25535  2.81306  3.18993  3.77306  5.86776  4.39934     89 - -
          2.68618  4.42225  2.77519  2.73123  3.46354  2.40513  3.72494  3.29354  2.67741  2.69355  4.24690  2.90347  2.73739  3.18146  2.89801  2.37887  2.77519  2.98518  4.58477  3.61503
          0.02791  3.98834  4.71069  0.61958  0.77255  0.48576  0.95510
     64   2.51393  4.81035  2.96922  2.43795  4.07630  3.41113  3.60879  3.06016  1.93577  3.07760  3.89709  2.80599  3.16590  2.57845  2.74403  2.64777  2.84801  3.16002  5.30431  3.98407     90 - -
          2.68618  4.42225  2.77519  2.73123  3.46354  2.40513  3.72494  3.29354  2.67741  2.69355  4.24690  2.90347  2.73739  3.18146  2.89801  2.37887  2.77519  2.98518  4.58477  3.61503
          0.04392  3.98834  3.71142  0.61958  0.77255  0.48576  0.95510
     65   2.58064  3.47082  3.36200  2.78217  3.68542  3.45715  3.74797  2.93520  2.52498  2.60085  3.62066  3.19415  3.88461  2.99436  1.92470  2.59908  2.83753  2.76140  5.05885  3.80445     91 - -
          2.68618  4.42225  2.77519  2.73123  3.46354  2.40513  3.72494  3.29354  2.67741  2.69355  4.24690  2.90347  2.73739  3.18146  2.89801  2.37887  2.77519  2.98518  4.58477  3.61503
          0.02836  3.97278  4.69513  0.61958  0.77255  0.50148  0.93048
     66   3.16648  4.61683  4.44956  3.99915  3.12463  4.21097  4.63981  2.20055  3.76923  0.90134  3.03568  4.25876  4.56708  4.07082  3.94767  3.63093  3.44454  2.15563  5.11942  3.88660     92 - -
          2.68618  4.42225  2.77519  2.73123  3.46354  2.40513  3.72494  3.29354  2.67741  2.69355  4.24690  2.90347  2.73739  3.18146  2.89801  2.37887  2.77519  2.98518  4.58477  3.61503
          0.02836  3.97278  4.69513  0.61958  0.77255  0.50148  0.93048
     67   3.12128  4.49697  4.60586  4.05788  2.43237  4.30787  4.53642  2.15462  3.93723  1.15106  2.95954  4.29041  4.56509  4.08635  4.09205  3.64169  3.35349  1.89351  4.92992  3.67581     93 - -
          2.68618  4.42225  2.77519  2.73123  3.46354  2.40513  3.72494  3.29354  2.67741  2.69355  4.24690  2.90347  2.73739  3.18146  2.89801  2.37887  2.77519  2.98518  4.58477  3.61503
          0.02836  3.97278  4.69513  0.61958  0.77255  0.50148  0.93048
     68   2.79393  5.01977  1.26779  2.32949  4.23158  3.28505  3.79802  3.64749  2.73915  3.31275  3.78783  2.87142  3.86167  2.99153  3.23211  2.78742  3.09410  3.33965  5.56918  4.14810     94 - -
          2.68619  4.42226  2.77517  2.73124  3.46355  2.40513  3.72495  3.29355  2.67742  2.69356  4.24672  2.90347  2.73740  3.18147  2.89801  2.37885  2.77520  2.98515  4.58478  3.61504
          0.06083  2.99820  4.69513  0.63686  0.75279  0.50148  0.93048
     69   2.67202  5.02782  1.90996  1.91384  4.25826  3.32819  3.62111  3.74374  2.44242  3.19812  4.10636  2.81994  3.79116  2.76359  2.93018  2.64878  2.91565  3.37952  4.65731  4.07680     97 - -
          2.68618  4.42225  2.77519  2.73123  3.46354  2.40513  3.72494  3.29354  2.67741  2.69355  4.24690  2.90347  2.73739  3.18146  2.89801  2.37887  2.77519  2.98518  4.58477  3.61503
          0.02836  3.97278  4.69513  0.61958  0.77255  0.50148  0.93048
     70   2.60585  4.32496  3.78402  3.39428  3.56694  3.60693  4.27298  2.29649  3.25546  2.36149  3.51295  3.66739  4.13896  3.37709  3.51131  3.01323  3.01951  1.21629  5.22160  3.96987     98 - -
          2.68618  4.42225  2.77519  2.73123  3.46354  2.40513  3.72494  3.29354  2.67741  2.69355  4.24690  2.90347  2.73739  3.18146  2.89801  2.37887  2.77519  2.98518  4.58477  3.61503
          0.04191  3.97278  3.80649  0.61958  0.77255  0.50148  0.93048
     71   2.99888  4.56571  3.97147  3.52571  3.21450  3.88142  4.24440  2.50221  3.18089  1.01687  3.23369  3.83218  4.30212  3.65041  3.14316  3.31728  3.27158  2.50065  4.99355  3.71282     99 - -
          2.68618  4.42225  2.77519  2.73123  3.46354  2.40513  3.72494  3.29354  2.67741  2.69355  4.24690  2.90347  2.73739  3.18146  2.89801  2.37887  2.77519  2.98518  4.58477  3.61503
          0.02874  3.95961  4.68195  0.61958  0.77255  0.48898  0.94998
     72   1.09645  4.25298  3.55909  3.26044  3.91983  3.15259  4.24408  2.98126  3.20209  2.70627  3.93283  3.44508  3.85064  3.56437  3.47314  2.61991  2.85469  2.69587  5.43010  4.17192    100 - -
          2.68618  4.42225  2.77519  2.73123  3.46354  2.40513  3.72494  3.29354  2.67741  2.69355  4.24690  2.90347  2.73739  3.18146  2.89801  2.37887  2.77519  2.98518  4.58477  3.61503
          0.02828  3.97538  4.69772  0.61958  0.77255  0.47764  0.96823
     73   2.72154  4.29546  3.86384  3.30802  3.19333  3.77633  4.12270  2.02547  3.22035  2.14314  2.98441  3.64615  4.15592  3.51066  3.51257  3.06749  1.90148  2.15422  4.98711  3.77287    101 - -
          2.68618  4.42225  2.77519  2.73123  3.46354  2.40513  3.72494  3.29354  2.67741  2.69355  4.24690  2.90347  2.73739  3.18146  2.89801  2.37887  2.77519  2.98518  4.58477  3.61503
          0.02791  3.98834  4.71069  0.61958  0.77255  0.48576  0.95510
     74   3.40857  4.77675  4.39755  4.13510  0.83962  4.06909  3.93288  2.91916  4.03948  2.26303  3.63288  4.15112  4.52588  4.17580  4.13054  3.67184  3.71017  2.91817  4.14959  2.50289    102 - -
          2.68618  4.42225  2.77519  2.73123  3.46354  2.40513  3.72494  3.29354  2.67741  2.69355  4.24690  2.90347  2.73739  3.18146  2.89801  2.37887  2.77519  2.98518  4.58477  3.61503
          0.02791  3.98834  4.71069  0.61958  0.77255  0.48576  0.95510
     75   3.01220  4.41199  4.54148  4.06053  3.50983  4.21775  4.80141  1.78245  3.90428  2.01481  3.37573  4.29429  4.60258  4.22189  4.12527  3.60882  3.29841  1.01170  5.41969  4.16946    103 - -
          2.68618  4.42225  2.77519  2.73123  3.46354  2.40513  3.72494  3.29354  2.67741  2.69355  4.24690  2.90347  2.73739  3.18146  2.89801  2.37887  2.77519  2.98518  4.58477  3.61503
          0.02791  3.98834  4.71069  0.61958  0.77255  0.48576  0.95510
     76   3.25230  4.66121  4.55752  4.08301  3.09026  4.34489  4.68658  2.11005  3.84029  0.86211  2.99413  4.35408  4.64411  4.12451  4.00902  3.75394  3.50991  2.25327  5.11158  3.88420    104 - -
          2.68618  4.42225  2.77519  2.73123  3.46354  2.40513  3.72494  3.29354  2.67741  2.69355  4.24690  2.90347  2.73739  3.18146  2.89801  2.37887  2.77519  2.98518  4.58477  3.61503
          0.02791  3.98834  4.71069  0.61958  0.77255  0.48576  0.95510
     77   2.93979  4.89220  3.11026  2.77963  3.53605  3.51212  1.32226  3.69758  2.46507  3.21520  4.17537  3.20849  4.01349  3.06805  2.58867  2.99121  3.20633  3.41217  4.95141  3.46490    105 - -
          2.68618  4.42225  2.77519  2.73123  3.46354  2.40513  3.72494  3.29354  2.67741  2.69355  4.24690  2.90347  2.73739  3.18146  2.89801  2.37887  2.77519  2.98518  4.58477  3.61503
          0.02791  3.98834  4.71069  0.61958  0.77255  0.48576  0.95510
     78   2.89292  4.88443  2.92962  2.68911  3.44131  3.44132  1.35406  3.73957  2.58401  3.27509  4.22729  2.93219  3.98369  3.09669  2.88554  2.93478  3.18670  3.42959  4.90548  3.36360    106 - -
          2.68618  4.42225  2.77519  2.73123  3.46354  2.40513  3.72494  3.29354  2.67741  2.69355  4.24690  2.90347  2.73739  3.18146  2.89801  2.37887  2.77519  2.98518  4.58477  3.61503
          0.02791  3.98834  4.71069  0.61958  0.77255  0.48576  0.95510
     79   2.56456  4.44306  3.36132  3.02656  3.84970  3.27382  4.06146  3.20396  2.92591  2.86138  3.50303  3.34610  1.31923  3.34920  3.22516  2.73350  2.95549  2.93987  5.31069  4.02008    107 - -
          2.68618  4.42225  2.77519  2.73123  3.46354  2.40513  3.72494  3.29354  2.67741  2.69355  4.24690  2.90347  2.73739  3.18146  2.89801  2.37887  2.77519  2.98518  4.58477  3.61503
          0.02791  3.98834  4.71069  0.61958  0.77255  0.48576  0.95510
     80   2.93042  5.16470  2.43806  1.02719  4.58541  3.03269  3.86067  4.05689  2.75769  3.64339  4.53951  2.89258  3.89730  3.05249  3.20883  2.89480  3.23715  3.68197  5.74306  4.40566    108 - -
          2.68618  4.42225  2.77519  2.73123  3.46354  2.40513  3.72494  3.29354  2.67741  2.69355  4.24690  2.90347  2.73739  3.18146  2.89801  2.37887  2.77519  2.98518  4.58477  3.61503
          0.02791  3.98834  4.71069  0.61958  0.77255  0.48576  0.95510
     81   2.85332  4.74945  3.25566  2.85286  3.20613  3.55239  1.48909  3.36182  2.57611  2.89780  3.57007  3.25568  4.02396  3.10911  2.86209  2.94388  3.12115  3.13471  4.72659  3.18675    109 - -
          2.68618  4.42225  2.77519  2.73123  3.46354  2.40513  3.72494  3.29354  2.67741  2.69355  4.24690  2.90347  2.73739  3.18146  2.89801  2.37887  2.77519  2.98518  4.58477  3.61503
          0.02791  3.98834  4.71069  0.61958  0.77255  0.48576  0.95510
     82   2.35470  4.30052  3.18051  2.96732  4.16259  1.24880  4.11722  3.61911  3.05386  3.08029  4.22078  3.23324  3.75282  3.39631  3.36871  2.36806  2.81556  3.15807  5.53053  4.24244    110 - -
          2.68618  4.42225  2.77519  2.73123  3.46354  2.40513  3.72494  3.29354  2.67741  2.69355  4.24690  2.90347  2.73739  3.18146  2.89801  2.37887  2.77519  2.98518  4.58477  3.61503
          0.02791  3.98834  4.71069  0.61958  0.77255  0.48576  0.95510
     83   2.82605  4.79700  2.98563  2.73159  3.43028  3.41190  1.37851  3.66740  2.61178  3.21960  4.17841  3.15626  3.96716  3.12009  2.90962  2.73227  3.13852  3.35639  4.90440  3.36765    111 - -
          2.68618  4.42225  2.77519  2.73123  3.46354  2.40513  3.72494  3.29354  2.67741  2.69355  4.24690  2.90347  2.73739  3.18146  2.89801  2.37887  2.77519  2.98518  4.58477  3.61503
          0.02791  3.98834  4.71069  0.61958  0.77255  0.48576  0.95510
     84   1.33053  4.21526  3.55430  3.14126  3.50828  3.17588  4.11455  2.94637  3.10494  2.82674  3.79408  3.37433  3.82276  3.42019  3.42065  2.58109  2.38313  2.65301  5.31065  4.06728    112 - -
          2.68618  4.42225  2.77519  2.73123  3.46354  2.40513  3.72494  3.29354  2.67741  2.69355  4.24690  2.90347  2.73739  3.18146  2.89801  2.37887  2.77519  2.98518  4.58477  3.61503
          0.02791  3.98834  4.71069  0.61958  0.77255  0.48576  0.95510
     85   3.06409  4.39026  4.72341  4.20041  3.23417  4.39015  4.85898  1.45045  4.10177  1.98999  3.28641  4.42853  4.68431  4.33114  4.29593  3.75119  3.31799  1.18951  5.36581  4.15532    113 - -
          2.68618  4.42225  2.77519  2.73123  3.46354  2.40513  3.72494  3.29354  2.67741  2.69355  4.24690  2.90347  2.73739  3.18146  2.89801  2.37887  2.77519  2.98518  4.58477  3.61503
          0.02791  3.98834  4.71069  0.61958  0.77255  0.48576  0.95510
     86   2.76325  4.29458  4.21353  3.65946  3.35544  4.00611  4.36917  1.82068  3.53441  1.88930  3.24086  3.94257  4.34841  3.55723  3.76957  3.31803  3.08857  1.41379  5.08198  3.88986    114 - -
          2.68618  4.42225  2.77519  2.73123  3.46354  2.40513  3.72494  3.29354  2.67741  2.69355  4.24690  2.90347  2.73739  3.18146  2.89801  2.37887  2.77519  2.98518  4.58477  3.61503
          0.02791  3.98834  4.71069  0.61958  0.77255  0.48576  0.95510
     87   2.85909  4.66165  3.38863  2.94021  3.07899  3.63660  1.85139  3.11956  2.68235  2.02331  3.71807  3.33144  4.06465  3.17119  2.97010  2.99085  3.10603  2.94198  4.63679  3.11136    115 - -
          2.68618  4.42225  2.77519  2.73123  3.46354  2.40513  3.72494  3.29354  2.67741  2.69355  4.24690  2.90347  2.73739  3.18146  2.89801  2.37887  2.77519  2.98518  4.58477  3.61503
          0.02791  3.98834  4.71069  0.61958  0.77255  0.48576  0.95510
     88   2.64865  4.48650  3.40114  3.10186  3.30225  3.31338  4.10361  3.28684  3.10123  2.92140  3.98987  3.42064  1.15546  3.46242  3.40710  2.81947  3.04177  3.02497  5.18275  3.83483    116 - -
          2.68618  4.42225  2.77519  2.73123  3.46354  2.40513  3.72494  3.29354  2.67741  2.69355  4.24690  2.90347  2.73739  3.18146  2.89801  2.37887  2.77519  2.98518  4.58477  3.61503
          0.02791  3.98834  4.71069  0.61958  0.77255  0.48576  0.95510
     89   2.95911  4.39799  4.30790  3.76443  3.27151  4.10317  4.43297  1.35879  3.53817  1.66506  3.17132  4.04218  4.43086  3.87094  3.48388  3.43814  3.20288  2.00262  5.08520  3.87529    117 - -
          2.68618  4.42225  2.77519  2.73123  3.46354  2.40513  3.72494  3.29354  2.67741  2.69355  4.24690  2.90347  2.73739  3.18146  2.89801  2.37887  2.77519  2.98518  4.58477  3.61503
          0.02791  3.98834  4.71069  0.61958  0.77255  0.48576  0.95510
     90   3.21810  4.55176  4.77653  4.23747  3.19701  4.49133  4.85658  1.60429  4.08619  1.10823  3.00588  4.50013  4.71982  4.27387  4.24635  3.85103  3.45591  1.92006  5.24635  4.11896    118 - -
          2.68618  4.42225  2.77519  2.73123  3.46354  2.40513  3.72494  3.29354  2.67741  2.69355  4.24690  2.90347  2.73739  3.18146  2.89801  2.37887  2.77519  2.98518  4.58477  3.61503
          0.02791  3.98834  4.71069  0.61958  0.77255  0.48576  0.95510
     91   2.37500  4.29632  3.31029  3.13258  4.19318  3.02420  4.23867  3.73201  3.21417  3.44370  4.36085  3.33800  3.77281  3.55464  3.49585  0.92887  2.86402  3.24165  5.55662  4.27762    119 - -
          2.68618  4.42225  2.77519  2.73123  3.46354  2.40513  3.72494  3.29354  2.67741  2.69355  4.24690  2.90347  2.73739  3.18146  2.89801  2.37887  2.77519  2.98518  4.58477  3.61503
          0.02791  3.98834  4.71069  0.61958  0.77255  0.48576  0.95510
     92   2.55388  1.85252  3.70691  3.16502  3.57072  3.41680  3.95642  2.85743  2.80271  2.52489  3.59293  3.43690  3.93929  3.29770  2.47263  2.78778  2.87441  2.62280  5.02862  3.78229    120 - -
          2.68618  4.42225  2.77519  2.73123  3.46354  2.40513  3.72494  3.29354  2.67741  2.69355  4.24690  2.90347  2.73739  3.18146  2.89801  2.37887  2.77519  2.98518  4.58477  3.61503
          0.02791  3.98834  4.71069  0.61958  0.77255  0.48576  0.95510
     93   3.13187  4.44552  4.78211  4.24107  3.36997  4.47338  4.89967  1.22767  4.12407  1.69034  3.00322  4.48922  4.72235  4.33439  4.30448  3.82795  3.37416  1.59396  5.35918  4.21245    121 - -
          2.68618  4.42225  2.77519  2.73123  3.46354  2.40513  3.72494  3.29354  2.67741  2.69355  4.24690  2.90347  2.73739  3.18146  2.89801  2.37887  2.77519  2.98518  4.58477  3.61503
          0.02791  3.98834  4.71069  0.61958  0.77255  0.48576  0.95510
     94   3.08484  4.46221  4.61493  4.16985  3.44726  4.28773  4.88147  1.03146  4.00429  1.96086  3.30880  4.39245  4.66160  4.31160  4.19949  3.70682  3.37162  1.69671  5.41595  4.17752    122 - -
          2.68618  4.42225  2.77519  2.73123  3.46354  2.40513  3.72494  3.29354  2.67741  2.69355  4.24690  2.90347  2.73739  3.18146  2.89801  2.37887  2.77519  2.98518  4.58477  3.61503
          0.02791  3.98834  4.71069  0.61958  0.77255  0.48576  0.95510
     95   2.95998  5.34640  1.06221  2.19706  4.48893  3.24378  3.44554  4.21404  2.85543  3.73878  4.63673  2.76995  3.87523  3.02184  3.40963  2.87632  3.26617  3.81824  5.76105  4.27743    123 - -
          2.68618  4.42225  2.77519  2.73123  3.46354  2.40513  3.72494  3.29354  2.67741  2.69355  4.24690  2.90347  2.73739  3.18146  2.89801  2.37887  2.77519  2.98518  4.58477  3.61503
          0.02791  3.98834  4.71069  0.61958  0.77255  0.48576  0.95510
     96   2.71549  4.52332  3.46762  3.13641  3.76229  0.98033  4.08609  3.55472  3.06547  3.17750  4.13078  3.45809  3.94937  3.46228  3.35333  2.87848  3.09368  3.22841  3.91303  3.82116    124 - -
          2.68618  4.42225  2.77519  2.73123  3.46354  2.40513  3.72494  3.29354  2.67741  2.69355  4.24690  2.90347  2.73739  3.18146  2.89801  2.37887  2.77519  2.98518  4.58477  3.61503
          0.02791  3.98834  4.71069  0.61958  0.77255  0.48576  0.95510
     97   2.23762  3.65708  3.68526  3.27712  4.01275  3.01484  4.19300  3.26452  3.18493  3.08187  3.96548  3.38781  3.72878  3.50523  3.46446  2.17040  1.31539  2.86145  5.42467  4.21593    125 - -
          2.68618  4.42225  2.77519  2.73123  3.46354  2.40513  3.72494  3.29354  2.67741  2.69355  4.24690  2.90347  2.73739  3.18146  2.89801  2.37887  2.77519  2.98518  4.58477  3.61503
          0.02791  3.98834  4.71069  0.61958  0.77255  0.48576  0.95510
     98   3.26183  4.67426  4.56478  4.06758  3.07414  4.35946  4.67780  2.21504  3.81104  0.84848  2.80223  4.34903  4.64054  4.09533  3.98036  3.75432  3.51190  2.31064  5.10738  3.90782    126 - -
          2.68618  4.42225  2.77519  2.73123  3.46354  2.40513  3.72494  3.29354  2.67741  2.69355  4.24690  2.90347  2.73739  3.18146  2.89801  2.37887  2.77519  2.98518  4.58477  3.61503
          0.02791  3.98834  4.71069  0.61958  0.77255  0.48576  0.95510
     99   2.35471  3.96310  3.67864  3.00803  3.37880  3.58604  3.94018  2.32428  3.04378  2.33674  3.34298  3.45497  3.99243  3.33447  3.34659  2.55266  2.82130  1.82617  4.87671  3.65854    127 - -
          2.68618  4.42225  2.77519  2.73123  3.46354  2.40513  3.72494  3.29354  2.67741  2.69355  4.24690  2.90347  2.73739  3.18146  2.89801  2.37887  2.77519  2.98518  4.58477  3.61503
          0.02791  3.98834  4.71069  0.61958  0.77255  0.48576  0.95510
    100   3.03761  4.69370  3.54770  3.20331  2.44402  3.43464  3.26628  3.31852  3.09304  2.84499  3.89191  3.48559  4.21128  3.44121  3.35605  3.15793  3.29519  3.11281  4.06656  1.19526    128 - -
          2.68618  4.42225  2.77519  2.73123  3.46354  2.40513  3.72494  3.29354  2.67741  2.69355  4.24690  2.90347  2.73739  3.18146  2.89801  2.37887  2.77519  2.98518  4.58477  3.61503
          0.02791  3.98834  4.71069  0.61958  0.77255  0.48576  0.95510
    101   2.65626  4.92714  1.57057  2.29576  4.42739  3.02259  3.75804  3.88275  2.67640  3.46873  4.29232  2.82696  3.78895  2.92393  3.18532  2.19107  2.97378  3.25864  5.66548  4.26608    129 - -
          2.68618  4.42225  2.77519  2.73123  3.46354  2.40513  3.72494  3.29354  2.67741  2.69355  4.24690  2.90347  2.73739  3.18146  2.89801  2.37887  2.77519  2.98518  4.58477  3.61503
          0.02791  3.98834  4.71069  0.61958  0.77255  0.48576  0.95510
    102   2.86704  5.02446  3.26175  2.65051  4.40449  3.56195  3.60283  3.77981  1.41901  3.12782  4.13202  3.09616  3.94476  2.74107  1.97724  2.67003  3.06388  3.45370  5.39935  4.16759    130 - -
          2.68618  4.42225  2.77519  2.73123  3.46354  2.40513  3.72494  3.29354  2.67741  2.69355  4.24690  2.90347  2.73739  3.18146  2.89801  2.37887  2.77519  2.98518  4.58477  3.61503
          0.02791  3.98834  4.71069  0.61958  0.77255  0.48576  0.95510
    103   2.53972  4.48636  2.93996  2.31200  4.04630  3.39104  3.02021  3.46434  2.30386  2.97668  3.87211  2.52392  3.78972  2.74945  2.82883  2.52073  2.50978  3.13590  5.29452  3.95977    131 - -
          2.68618  4.42225  2.77519  2.73123  3.46354  2.40513  3.72494  3.29354  2.67741  2.69355  4.24690  2.90347  2.73739  3.18146  2.89801  2.37887  2.77519  2.98518  4.58477  3.61503
          0.02791  3.98834  4.71069  0.61958  0.77255  0.48576  0.95510
    104   2.45661  4.75965  2.68771  2.35064  4.02485  2.90379  3.61613  3.44094  2.42486  2.96238  3.55934  2.83882  3.78443  2.76946  2.88800  2.38878  2.49959  3.11296  5.29075  3.95549    132 - -
          2.68618  4.42225  2.77519  2.73123  3.46354  2.40513  3.72494  3.29354  2.67741  2.69355  4.24690  2.90347  2.73739  3.18146  2.89801  2.37887  2.77519  2.98518  4.58477  3.61503
          0.02791  3.98834  4.71069  0.61958  0.77255  0.48576  0.95510
    105   2.57168  4.52868  3.12459  2.63396  3.38424  3.40421  3.33524  3.17885  2.59786  2.74783  3.70790  3.08895  2.17012  2.95940  2.99308  2.49439  2.83487  2.90010  5.03515  3.68281    133 - -
          2.68618  4.42225  2.77519  2.73123  3.46354  2.40513  3.72494  3.29354  2.67741  2.69355  4.24690  2.90347  2.73739  3.18146  2.89801  2.37887  2.77519  2.98518  4.58477  3.61503
          0.02791  3.98834  4.71069  0.61958  0.77255  0.48576  0.95510
    106   2.91126  4.64815  3.53115  3.38772  4.37113  3.32916  4.45479  3.94740  3.45513  3.56126  4.61679  3.68224  0.63784  3.84039  3.68664  3.08262  3.36217  3.57939  5.52489  4.49373    134 - -
          2.68618  4.42225  2.77519  2.73123  3.46354  2.40513  3.72494  3.29354  2.67741  2.69355  4.24690  2.90347  2.73739  3.18146  2.89801  2.37887  2.77519  2.98518  4.58477  3.61503
          0.02791  3.98834  4.71069  0.61958  0.77255  0.48576  0.95510
    107   3.34388  4.72355  4.46266  4.10992  1.04726  4.20129  3.89093  2.69933  3.96416  1.95787  3.41246  4.12895  4.57631  4.09520  4.07631  3.64147  3.61446  2.72009  4.10650  2.45656    135 - -
          2.68618  4.42225  2.77519  2.73123  3.46354  2.40513  3.72494  3.29354  2.67741  2.69355  4.24690  2.90347  2.73739  3.18146  2.89801  2.37887  2.77519  2.98518  4.58477  3.61503
          0.02791  3.98834  4.71069  0.61958  0.77255  0.48576  0.95510
    108   1.93015  4.42636  3.11649  2.68071  4.07261  2.70464  3.84031  3.48178  2.71118  3.12737  3.72282  2.66758  3.74602  3.04077  3.12213  1.93475  2.76033  3.08536  5.38483  4.10183    136 - -
          2.68618  4.42225  2.77519  2.73123  3.46354  2.40513  3.72494  3.29354  2.67741  2.69355  4.24690  2.90347  2.73739  3.18146  2.89801  2.37887  2.77519  2.98518  4.58477  3.61503
          0.02791  3.98834  4.71069  0.61958  0.77255  0.48576  0.95510
    109   2.40614  4.31404  3.34901  3.02973  3.40348  3.13600  4.04233  3.34517  3.04370  3.05891  4.01128  3.29581  3.80700  3.37710  3.36689  1.18277  2.83347  2.98688  5.21758  3.82667    137 - -
          2.68618  4.42225  2.77519  2.73123  3.46354  2.40513  3.72494  3.29354  2.67741  2.69355  4.24690  2.90347  2.73739  3.18146  2.89801  2.37887  2.77519  2.98518  4.58477  3.61503
          0.02791  3.98834  4.71069  0.61958  0.77255  0.48576  0.95510
    110   3.00491  4.50588  4.13120  3.69527  1.30419  3.93263  3.91647  2.65134  3.56978  1.98548  3.35502  3.86138  3.82395  3.79474  3.76273  3.30351  3.27597  2.59834  4.30218  2.72399    138 - -
          2.68618  4.42225  2.77519  2.73123  3.46354  2.40513  3.72494  3.29354  2.67741  2.69355  4.24690  2.90347  2.73739  3.18146  2.89801  2.37887  2.77519  2.98518  4.58477  3.61503
          0.02791  3.98834  4.71069  0.61958  0.77255  0.48576  0.95510
    111   2.65831  4.17486  3.94669  3.38377  3.19859  3.73275  4.02904  1.61478  3.24172  2.21620  3.24247  3.33125  4.10921  3.52954  3.47412  3.02873  2.90007  2.01687  4.26890  3.51602    139 - -
          2.68618  4.42225  2.77519  2.73123  3.46354  2.40513  3.72494  3.29354  2.67741  2.69355  4.24690  2.90347  2.73739  3.18146  2.89801  2.37887  2.77519  2.98518  4.58477  3.61503
          0.02791  3.98834  4.71069  0.61958  0.77255  0.48576  0.95510
    112   2.37500  4.29632  3.31029  3.13258  4.19318  3.02420  4.23867  3.73201  3.21417  3.44370  4.36085  3.33800  3.77281  3.55464  3.49585  0.92887  2.86402  3.24165  5.55662  4.27762    140 - -
          2.68618  4.42225  2.77519  2.73123  3.46354  2.40513  3.72494  3.29354  2.67741  2.69355  4.24690  2.90347  2.73739  3.18146  2.89801  2.37887  2.77519  2.98518  4.58477  3.61503
          0.02791  3.98834  4.71069  0.61958  0.77255  0.48576  0.95510
    113   2.68362  4.34097  4.07346  3.57367  3.34509  3.82425  4.32544  2.22505  3.41742  1.30014  3.25738  3.84103  4.25724  3.73609  3.65569  3.05269  3.08101  1.92342  5.09122  3.87738    141 - -
          2.68618  4.42225  2.77519  2.73123  3.46354  2.40513  3.72494  3.29354  2.67741  2.69355  4.24690  2.90347  2.73739  3.18146  2.89801  2.37887  2.77519  2.98518  4.58477  3.61503
          0.02791  3.98834  4.71069  0.61958  0.77255  0.48576  0.95510
    114   2.81444  4.28304  4.16730  3.61808  2.11112  3.91385  4.16014  2.22090  3.49929  1.95298  3.14441  3.85927  4.26327  3.49195  3.70548  3.22251  3.05555  1.68469  4.74724  3.43365    142 - -
          2.68618  4.42225  2.77519  2.73123  3.46354  2.40513  3.72494  3.29354  2.67741  2.69355  4.24690  2.90347  2.73739  3.18146  2.89801  2.37887  2.77519  2.98518  4.58477  3.61503
          0.02791  3.98834  4.71069  0.61958  0.77255  0.48576  0.95510
    115   2.17447  2.37227  3.60298  3.14860  3.90289  2.32400  4.08578  3.28469  3.10568  2.99083  3.84569  3.10353  3.72487  3.39421  3.41973  2.08761  2.32741  2.88762  5.30312  4.09484    143 - -
          2.68618  4.42225  2.77519  2.73123  3.46354  2.40513  3.72494  3.29354  2.67741  2.69355  4.24690  2.90347  2.73739  3.18146  2.89801  2.37887  2.77519  2.98518  4.58477  3.61503
          0.02791  3.98834  4.71069  0.61958  0.77255  0.48576  0.95510
    116   2.53527  4.69279  2.98575  2.49773  3.95094  3.39303  3.40934  3.36344  2.43956  2.98589  3.83033  2.99061  2.51255  2.38452  2.84633  2.66157  2.84678  2.73856  5.24367  3.93293    144 - -
          2.68618  4.42225  2.77519  2.73123  3.46354  2.40513  3.72494  3.29354  2.67741  2.69355  4.24690  2.90347  2.73739  3.18146  2.89801  2.37887  2.77519  2.98518  4.58477  3.61503
          0.02791  3.98834  4.71069  0.61958  0.77255  0.48576  0.95510
    117   2.58638  4.77579  2.86745  2.43371  4.16843  3.20746  3.66539  3.59072  2.29519  3.17874  3.99424  2.50559  3.79304  2.82025  2.76753  1.97396  2.58738  3.23154  5.39730  4.06858    145 - -
          2.68618  4.42225  2.77519  2.73123  3.46354  2.40513  3.72494  3.29354  2.67741  2.69355  4.24690  2.90347  2.73739  3.18146  2.89801  2.37887  2.77519  2.98518  4.58477  3.61503
          0.02791  3.98834  4.71069  0.61958  0.77255  0.48576  0.95510
    118   2.49375  4.59784  2.89888  2.52755  3.92792  3.32885  3.71137  3.22388  2.56271  2.98410  3.82705  2.80497  3.80287  2.90495  2.99165  1.76681  2.72395  3.01692  5.25118  3.70040    146 - -
          2.68618  4.42225  2.77519  2.73123  3.46354  2.40513  3.72494  3.29354  2.67741  2.69355  4.24690  2.90347  2.73739  3.18146  2.89801  2.37887  2.77519  2.98518  4.58477  3.61503
          0.02791  3.98834  4.71069  0.61958  0.77255  0.48576  0.95510
    119   2.80604  5.08429  2.51003  1.32165  4.35475  3.32118  3.72373  3.77109  2.52356  3.35584  4.24647  2.85397  3.85998  2.76649  2.94962  2.78312  3.07560  3.23547  5.59067  4.20641    147 - -
          2.68618  4.42225  2.77519  2.73123  3.46354  2.40513  3.72494  3.29354  2.67741  2.69355  4.24690  2.90347  2.73739  3.18146  2.89801  2.37887  2.77519  2.98518  4.58477  3.61503
          0.02791  3.98834  4.71069  0.61958  0.77255  0.48576  0.95510
    120   2.82419  5.10031  2.98115  2.49347  4.46934  3.48401  3.59848  3.87793  1.69296  3.36597  4.18766  2.15082  3.89486  2.65935  2.17986  2.80543  3.03295  3.52105  5.47506  4.19246    148 - -
          2.68618  4.42225  2.77519  2.73123  3.46354  2.40513  3.72494  3.29354  2.67741  2.69355  4.24690  2.90347  2.73739  3.18146  2.89801  2.37887  2.77519  2.98518  4.58477  3.61503
          0.02791  3.98834  4.71069  0.61958  0.77255  0.48576  0.95510
    121   2.94003  5.48602  1.71660  1.30012  4.77497  3.22741  3.76451  4.28619  2.76919  3.79694  4.65157  2.69610  3.84415  2.93119  3.35307  2.82862  3.22725  3.86656  5.94813  4.45684    149 - -
          2.68618  4.42225  2.77519  2.73123  3.46354  2.40513  3.72494  3.29354  2.67741  2.69355  4.24690  2.90347  2.73739  3.18146  2.89801  2.37887  2.77519  2.98518  4.58477  3.61503
          0.02791  3.98834  4.71069  0.61958  0.77255  0.48576  0.95510
    122   3.19805  4.67238  4.09258  3.67263  2.31207  4.04124  3.66572  2.93917  3.46563  2.00474  3.62922  3.80892  4.41160  3.74047  3.65787  3.40555  3.44104  2.85137  3.98320  1.22200    150 - -
          2.68618  4.42225  2.77519  2.73123  3.46354  2.40513  3.72494  3.29354  2.67741  2.69355  4.24690  2.90347  2.73739  3.18146  2.89801  2.37887  2.77519  2.98518  4.58477  3.61503
          0.02791  3.98834  4.71069  0.61958  0.77255  0.48576  0.95510
    123   2.26328  4.20792  3.34447  3.07612  4.24018  2.97507  4.16985  3.60393  3.10856  3.34294  4.20678  3.27299  3.71114  3.43913  3.41649  1.18116  2.28774  3.11281  5.59904  4.35621    151 - -
          2.68618  4.42225  2.77519  2.73123  3.46354  2.40513  3.72494  3.29354  2.67741  2.69355  4.24690  2.90347  2.73739  3.18146  2.89801  2.37887  2.77519  2.98518  4.58477  3.61503
          0.02791  3.98834  4.71069  0.61958  0.77255  0.48576  0.95510
    124   3.05543  5.18666  2.54144  0.87124  4.54794  3.35125  3.94962  4.02501  2.84498  3.62405  4.59418  3.00357  3.96170  3.16363  3.26493  3.02678  3.36094  3.69735  5.69772  4.42144    152 - -
          2.68618  4.42225  2.77519  2.73123  3.46354  2.40513  3.72494  3.29354  2.67741  2.69355  4.24690  2.90347  2.73739  3.18146  2.89801  2.37887  2.77519  2.98518  4.58477  3.61503
          0.02791  3.98834  4.71069  0.61958  0.77255  0.48576  0.95510
    125   2.97663  4.96344  2.98340  2.74108  4.14709  3.44492  3.90002  3.79668  2.55412  3.28742  4.31313  3.20141  4.00075  1.04135  2.83555  3.02000  3.27403  3.51949  5.39910  4.10094    153 - -
          2.68618  4.42225  2.77519  2.73123  3.46354  2.40513  3.72494  3.29354  2.67741  2.69355  4.24690  2.90347  2.73739  3.18146  2.89801  2.37887  2.77519  2.98518  4.58477  3.61503
          0.02791  3.98834  4.71069  0.61958  0.77255  0.48576  0.95510
    126   3.53426  4.86667  4.27232  4.00782  2.79312  3.86328  4.04881  3.56387  3.72806  2.93828  4.19214  4.13373  4.39093  4.10970  3.83567  3.73680  3.84076  3.45740  0.68083  2.78935    154 - -
          2.68618  4.42225  2.77519  2.73123  3.46354  2.40513  3.72494  3.29354  2.67741  2.69355  4.24690  2.90347  2.73739  3.18146  2.89801  2.37887  2.77519  2.98518  4.58477  3.61503
          0.02791  3.98834  4.71069  0.61958  0.77255  0.48576  0.95510
    127   0.85887  4.25296  3.58291  3.38090  4.17031  3.07413  4.38889  3.31337  3.40020  3.18950  4.20961  3.50037  3.82443  3.73098  3.64195  2.60277  2.88822  2.94768  5.58588  4.39937    155 - -
          2.68618  4.42225  2.77519  2.73123  3.46354  2.40513  3.72494  3.29354  2.67741  2.69355  4.24690  2.90347  2.73739  3.18146  2.89801  2.37887  2.77519  2.98518  4.58477  3.61503
          0.02791  3.98834  4.71069  0.61958  0.77255  0.48576  0.95510
    128   3.26569  4.67346  4.58011  4.07521  3.07244  4.37475  4.68696  2.21040  3.82458  0.85099  2.76282  4.35935  4.64630  4.09974  3.99350  3.76368  3.51254  2.30936  5.11164  3.92324    156 - -
          2.68618  4.42225  2.77519  2.73123  3.46354  2.40513  3.72494  3.29354  2.67741  2.69355  4.24690  2.90347  2.73739  3.18146  2.89801  2.37887  2.77519  2.98518  4.58477  3.61503
          0.02791  3.98834  4.71069  0.61958  0.77255  0.48576  0.95510
    129   0.85887  4.25296  3.58291  3.38090  4.17031  3.07413  4.38889  3.31337  3.40020  3.18950  4.20961  3.50037  3.82443  3.73098  3.64195  2.60277  2.88822  2.94768  5.58588  4.39937    157 - -
          2.68618  4.42225  2.77519  2.73123  3.46354  2.40513  3.72494  3.29354  2.67741  2.69355  4.24690  2.90347  2.73739  3.18146  2.89801  2.37887  2.77519  2.98518  4.58477  3.61503
          0.02791  3.98834  4.71069  0.61958  0.77255  0.48576  0.95510
    130   2.72387  0.73292  4.26849  4.03534  4.00127  3.32139  4.65705  3.16536  3.86325  3.07515  4.20062  3.99151  4.03740  4.20468  3.96673  2.99558  3.20047  2.90187  5.39177  4.28785    158 - -
          2.68618  4.42225  2.77519  2.73123  3.46354  2.40513  3.72494  3.29354  2.67741  2.69355  4.24690  2.90347  2.73739  3.18146  2.89801  2.37887  2.77519  2.98518  4.58477  3.61503
          0.02791  3.98834  4.71069  0.61958  0.77255  0.48576  0.95510
    131   2.81452  4.57735  3.51193  3.42662  4.56468  0.57077  4.53882  4.19344  3.62358  3.83276  4.81022  3.67637  3.97216  3.93866  3.84594  2.98993  3.30479  3.69941  5.62821  4.67086    159 - -
          2.68618  4.42225  2.77519  2.73123  3.46354  2.40513  3.72494  3.29354  2.67741  2.69355  4.24690  2.90347  2.73739  3.18146  2.89801  2.37887  2.77519  2.98518  4.58477  3.61503
          0.02791  3.98834  4.71069  0.61958  0.77255  0.48576  0.95510
    132   3.05543  5.18666  2.54144  0.87124  4.54794  3.35125  3.94962  4.02501  2.84498  3.62405  4.59418  3.00357  3.96170  3.16363  3.26493  3.02678  3.36094  3.69735  5.69772  4.42144    160 - -
          2.68618  4.42225  2.77519  2.73123  3.46354  2.40513  3.72494  3.29354  2.67741  2.69355  4.24690  2.90347  2.73739  3.18146  2.89801  2.37887  2.77519  2.98518  4.58477  3.61503
          0.02791  3.98834  4.71069  0.61958  0.77255  0.48576  0.95510
    133   3.12183  4.51001  4.49764  4.11879  3.45420  4.18945  4.82644  0.94502  3.94913  2.01791  3.37292  4.34802  4.61065  4.28625  4.13260  3.69698  3.41940  1.85539  5.36812  4.11559    161 - -
          2.68618  4.42225  2.77519  2.73123  3.46354  2.40513  3.72494  3.29354  2.67741  2.69355  4.24690  2.90347  2.73739  3.18146  2.89801  2.37887  2.77519  2.98518  4.58477  3.61503
          0.02791  3.98834  4.71069  0.61958  0.77255  0.48576  0.95510
    134   3.28689  4.71547  4.37514  4.01667  3.18286  4.12850  4.63612  2.39448  3.78327  0.74469  3.17170  4.28086  4.54468  4.12383  3.93992  3.71458  3.57630  2.46167  5.10300  3.85269    162 - -
          2.68618  4.42225  2.77519  2.73123  3.46354  2.40513  3.72494  3.29354  2.67741  2.69355  4.24690  2.90347  2.73739  3.18146  2.89801  2.37887  2.77519  2.98518  4.58477  3.61503
          0.02791  3.98834  4.71069  0.61958  0.77255  0.48576  0.95510
    135   3.13931  4.96820  3.64209  3.13042  4.35226  3.60365  3.91313  3.90292  2.29092  3.39785  4.39598  3.48081  4.10147  3.12854  0.81514  3.21848  3.39793  3.62210  5.38889  4.25548    163 - -
          2.68618  4.42225  2.77519  2.73123  3.46354  2.40513  3.72494  3.29354  2.67741  2.69355  4.24690  2.90347  2.73739  3.18146  2.89801  2.37887  2.77519  2.98518  4.58477  3.61503
          0.02791  3.98834  4.71069  0.61958  0.77255  0.48576  0.95510
    136   3.10984  4.41789  4.79184  4.26487  3.45700  4.46926  4.94330  1.38559  4.15340  1.76594  3.26111  4.50234  4.73803  4.38597  4.34301  3.83355  3.35960  1.28985  5.42765  4.25179    164 - -
          2.68618  4.42225  2.77519  2.73123  3.46354  2.40513  3.72494  3.29354  2.67741  2.69355  4.24690  2.90347  2.73739  3.18146  2.89801  2.37887  2.77519  2.98518  4.58477  3.61503
          0.02791  3.98834  4.71069  0.61958  0.77255  0.48576  0.95510
    137   3.28689  4.71547  4.37514  4.01667  3.18286  4.12850  4.63612  2.39448  3.78327  0.74469  3.17170  4.28086  4.54468  4.12383  3.93992  3.71458  3.57630  2.46167  5.10300  3.85269    165 - -
          2.68618  4.42225  2.77519  2.73123  3.46354  2.40513  3.72494  3.29354  2.67741  2.69355  4.24690  2.90347  2.73739  3.18146  2.89801  2.37887  2.77519  2.98518  4.58477  3.61503
          0.02791  3.98834  4.71069  0.61958  0.77255  0.48576  0.95510
    138   2.47825  4.32313  3.53428  3.29316  4.07444  3.15820  4.30121  3.21581  3.23841  3.07516  4.11923  3.48296  3.87154  3.62771  3.49073  2.68094  0.98964  2.89828  5.50203  4.29145    166 - -
          2.68618  4.42225  2.77519  2.73123  3.46354  2.40513  3.72494  3.29354  2.67741  2.69355  4.24690  2.90347  2.73739  3.18146  2.89801  2.37887  2.77519  2.98518  4.58477  3.61503
          0.02791  3.98834  4.71069  0.61958  0.77255  0.48576  0.95510
    139   2.95564  4.82659  3.23821  2.90237  3.11915  3.57376  1.33299  3.49913  2.64590  2.80311  4.05585  3.29844  4.06905  3.18594  2.91883  3.03148  3.23116  3.26824  4.65250  3.07832    167 - -
          2.68618  4.42225  2.77519  2.73123  3.46354  2.40513  3.72494  3.29354  2.67741  2.69355  4.24690  2.90347  2.73739  3.18146  2.89801  2.37887  2.77519  2.98518  4.58477  3.61503
          0.02791  3.98834  4.71069  0.61958  0.77255  0.48576  0.95510
    140   3.41777  4.85972  4.01075  3.76289  2.30508  3.96624  3.67777  3.41116  3.61712  2.83492  4.07439  3.86841  4.43788  3.89519  3.77663  3.54253  3.70529  3.28733  3.95292  0.79291    168 - -
          2.68618  4.42225  2.77519  2.73123  3.46354  2.40513  3.72494  3.29354  2.67741  2.69355  4.24690  2.90347  2.73739  3.18146  2.89801  2.37887  2.77519  2.98518  4.58477  3.61503
          0.02791  3.98834  4.71069  0.61958  0.77255  0.48576  0.95510
    141   2.82266  4.82103  2.77775  2.67552  4.20305  3.26419  4.01938  3.93960  2.93345  3.57365  4.52909  0.96820  3.92226  3.29330  3.29122  2.88603  3.20893  3.55005  5.49577  4.14380    169 - -
          2.68618  4.42225  2.77519  2.73123  3.46354  2.40513  3.72494  3.29354  2.67741  2.69355  4.24690  2.90347  2.73739  3.18146  2.89801  2.37887  2.77519  2.98518  4.58477  3.61503
          0.02791  3.98834  4.71069  0.61958  0.77255  0.48576  0.95510
    142   3.13931  4.96820  3.64209  3.13042  4.35226  3.60365  3.91313  3.90292  2.29092  3.39785  4.39598  3.48081  4.10147  3.12854  0.81514  3.21848  3.39793  3.62210  5.38889  4.25548    170 - -
          2.68618  4.42225  2.77519  2.73123  3.46354  2.40513  3.72494  3.29354  2.67741  2.69355  4.24690  2.90347  2.73739  3.18146  2.89801  2.37887  2.77519  2.98518  4.58477  3.61503
          0.02791  3.98834  4.71069  0.61958  0.77255  0.48576  0.95510
    143   2.91126  4.64815  3.53115  3.38772  4.37113  3.32916  4.45479  3.94740  3.45513  3.56126  4.61679  3.68224  0.63784  3.84039  3.68664  3.08262  3.36217  3.57939  5.52489  4.49373    171 - -
          2.68618  4.42225  2.77519  2.73123  3.46354  2.40513  3.72494  3.29354  2.67741  2.69355  4.24690  2.90347  2.73739  3.18146  2.89801  2.37887  2.77519  2.98518  4.58477  3.61503
          0.02791  3.98834  4.71069  0.61958  0.77255  0.48576  0.95510
    144   3.08926  4.44232  4.69290  4.21916  3.48108  4.35196  4.93554  1.06806  4.07606  1.97474  3.31129  4.44393  4.69702  4.35976  4.27416  3.75367  3.36655  1.57041  5.45957  4.24504    172 - -
          2.68618  4.42225  2.77519  2.73123  3.46354  2.40513  3.72494  3.29354  2.67741  2.69355  4.24690  2.90347  2.73739  3.18146  2.89801  2.37887  2.77519  2.98518  4.58477  3.61503
          0.02791  3.98834  4.71069  0.61958  0.77255  0.48576  0.95510
    145   3.56268  4.84305  4.50354  4.16995  1.56817  4.31778  3.46815  3.28130  4.02579  2.63080  3.88916  4.00555  4.63883  4.04516  4.09947  3.68502  3.78929  3.20058  3.62580  1.02348    173 - -
          2.68618  4.42225  2.77519  2.73123  3.46354  2.40513  3.72494  3.29354  2.67741  2.69355  4.24690  2.90347  2.73739  3.18146  2.89801  2.37887  2.77519  2.98518  4.58477  3.61503
          0.02791  3.98834  4.71069  0.61958  0.77255  0.48576  0.95510
    146   2.90962  5.13113  2.94448  2.53722  4.51163  3.49443  3.63330  3.92730  1.29902  3.41316  4.26237  2.72184  3.93684  2.59075  2.36035  2.89110  3.12235  3.58144  5.50080  4.23512    174 - -
          2.68618  4.42225  2.77519  2.73123  3.46354  2.40513  3.72494  3.29354  2.67741  2.69355  4.24690  2.90347  2.73739  3.18146  2.89801  2.37887  2.77519  2.98518  4.58477  3.61503
          0.02791  3.98834  4.71069  0.61958  0.77255  0.48576  0.95510
    147   2.48789  4.25754  3.48364  2.92168  3.43054  3.52425  3.82769  2.54484  2.78064  2.48323  3.28033  3.30836  3.92444  3.16595  3.09885  2.48059  2.54759  2.00923  4.88628  3.65611    175 - -
          2.68618  4.42225  2.77519  2.73123  3.46354  2.40513  3.72494  3.29354  2.67741  2.69355  4.24690  2.90347  2.73739  3.18146  2.89801  2.37887  2.77519  2.98518  4.58477  3.61503
          0.09243  3.98834  2.66269  0.61958  0.77255  0.48576  0.95510
    148   2.89672  5.37905  1.91985  1.26845  4.67279  3.21038  3.73898  4.16570  2.72147  3.70155  4.56245  2.69354  3.81969  2.90884  3.27971  2.80045  3.18315  3.76447  5.85656  4.39237    176 - -
          2.68618  4.42225  2.77520  2.73124  3.46354  2.40513  3.72495  3.29354  2.67741  2.69355  4.24690  2.90347  2.73740  3.18147  2.89792  2.37887  2.77520  2.98519  4.58477  3.61503
          0.16716  2.93262  2.29583  0.50549  0.92436  0.54620  0.86547
    149   2.67640  4.90580  2.92399  2.41780  4.20056  3.40605  2.91226  3.61614  2.11435  3.16397  3.98486  2.70365  3.80997  2.42543  2.31520  2.68318  2.73079  3.28055  5.33594  4.03107    178 - -
          2.68618  4.42225  2.77519  2.73123  3.46354  2.40513  3.72494  3.29354  2.67741  2.69355  4.24690  2.90347  2.73739  3.18146  2.89801  2.37887  2.77519  2.98518  4.58477  3.61503
          0.03278  3.83014  4.55249  0.61958  0.77255  0.62555  0.76565
    150   2.79330  4.93292  2.79731  2.46380  3.91463  3.38991  2.99125  3.67191  2.24774  3.19175  4.08773  2.95131  3.86418  1.77002  2.55921  2.80080  3.03312  3.36100  5.19555  3.79212    179 - -
          2.68618  4.42225  2.77519  2.73123  3.46354  2.40513  3.72494  3.29354  2.67741  2.69355  4.24690  2.90347  2.73739  3.18146  2.89801  2.37887  2.77519  2.98518  4.58477  3.61503
          0.03278  3.83014  4.55249  0.61958  0.77255  0.62555  0.76565
    151   2.64618  4.93325  2.50192  2.26588  4.22378  3.28327  3.31805  3.67399  2.23945  3.23926  4.05816  2.38942  3.76451  2.75775  2.85324  2.20100  2.89757  3.31803  5.43652  4.06922    180 - -
          2.68618  4.42225  2.77519  2.73123  3.46354  2.40513  3.72494  3.29354  2.67741  2.69355  4.24690  2.90347  2.73739  3.18146  2.89801  2.37887  2.77519  2.98518  4.58477  3.61503
          0.05597  3.83014  3.41945  0.61958  0.77255  0.62555  0.76565
    152   2.45155  4.47895  2.94567  2.53682  3.93360  2.82023  3.71156  3.14563  2.54818  2.98483  3.82982  2.88253  3.73618  2.71763  2.94694  2.01813  2.68744  2.99588  5.24921  3.95765    181 - -
          2.68618  4.42225  2.77519  2.73123  3.46354  2.40513  3.72494  3.29354  2.67741  2.69355  4.24690  2.90347  2.73739  3.18146  2.89801  2.37887  2.77519  2.98518  4.58477  3.61503
          0.03354  3.80770  4.53005  0.61958  0.77255  0.51297  0.91308
    153   2.76465  5.15310  2.28043  1.51353  4.46597  3.24385  3.66911  3.92334  2.44761  3.47109  4.30072  2.73985  3.79253  2.82605  3.03494  2.38069  3.03281  3.54162  5.65764  4.24327    182 - -
          2.68618  4.42225  2.77519  2.73123  3.46354  2.40513  3.72494  3.29354  2.67741  2.69355  4.24690  2.90347  2.73739  3.18146  2.89801  2.37887  2.77519  2.98518  4.58477  3.61503
          0.03046  3.90232  4.62467  0.61958  0.77255  0.43818  1.03623
    154   2.04209  4.35013  3.31127  2.77534  3.66374  3.36603  3.79918  2.88406  2.73169  2.71875  3.22375  3.03715  3.83694  3.06222  3.11236  2.41401  2.25769  2.71879  5.06567  3.81279    183 - -
          2.68618  4.42225  2.77519  2.73123  3.46354  2.40513  3.72494  3.29354  2.67741  2.69355  4.24690  2.90347  2.73739  3.18146  2.89801  2.37887  2.77519  2.98518  4.58477  3.61503
          0.02791  3.98834  4.71069  0.61958  0.77255  0.48576  0.95510
    155   2.46136  5.29466  1.98705  1.52865  4.59171  3.26032  3.69018  4.07214  2.59972  3.58998  4.40502  2.73013  3.81215  2.70309  3.13999  2.73180  3.07247  3.66589  5.76435  4.31357    184 - -
          2.68618  4.42225  2.77519  2.73123  3.46354  2.40513  3.72494  3.29354  2.67741  2.69355  4.24690  2.90347  2.73739  3.18146  2.89801  2.37887  2.77519  2.98518  4.58477  3.61503
          0.02791  3.98834  4.71069  0.61958  0.77255  0.48576  0.95510
    156   2.57735  3.57342  2.70868  2.46281  4.01516  3.23210  3.63341  3.42275  2.35959  3.03367  3.85719  2.96370  3.80170  2.79408  2.10177  2.55344  2.82244  3.09986  5.27732  3.96076    185 - -
          2.68618  4.42225  2.77519  2.73123  3.46354  2.40513  3.72494  3.29354  2.67741  2.69355  4.24690  2.90347  2.73739  3.18146  2.89801  2.37887  2.77519  2.98518  4.58477  3.61503
          0.05003  3.98834  3.49764  0.61958  0.77255  0.48576  0.95510
    157   2.37331  3.68471  3.23823  2.75955  3.95169  2.70624  3.85391  3.35413  2.74272  2.88042  3.86014  2.60977  3.74586  3.07671  3.13400  1.77104  2.73443  2.98171  5.29527  4.02720    186 - -
          2.68618  4.42225  2.77519  2.73123  3.46354  2.40513  3.72494  3.29354  2.67741  2.69355  4.24690  2.90347  2.73739  3.18146  2.89801  2.37887  2.77519  2.98518  4.58477  3.61503
          0.02853  3.96684  4.68919  0.61958  0.77255  0.50734  0.92154
    158   2.56000  4.38054  2.84513  2.23693  4.05486  3.12407  3.61431  3.47533  2.41791  3.07386  3.88505  2.59486  3.77601  2.71863  2.88054  2.19069  2.75098  2.97486  5.31091  3.97238    187 - -
          2.68618  4.42225  2.77519  2.73123  3.46354  2.40513  3.72494  3.29354  2.67741  2.69355  4.24690  2.90347  2.73739  3.18146  2.89801  2.37887  2.77519  2.98518  4.58477  3.61503
          0.02853  3.96684  4.68919  0.61958  0.77255  0.50734  0.92154
    159   2.60759  4.77314  2.93187  2.37329  4.04685  3.27408  3.50861  3.45617  2.20656  2.96886  3.88265  2.94481  3.80725  2.78185  2.73976  2.04859  2.59055  3.13474  5.29442  3.97654    188 - -
          2.68618  4.42225  2.77519  2.73123  3.46354  2.40513  3.72494  3.29354  2.67741  2.69355  4.24690  2.90347  2.73739  3.18146  2.89801  2.37887  2.77519  2.98518  4.58477  3.61503
          0.02853  3.96684  4.68919  0.61958  0.77255  0.50734  0.92154
    160   2.54221  4.23440  2.92101  2.41203  3.97036  2.43396  3.65171  3.37695  2.45843  2.93728  3.82697  2.97096  3.78825  2.82173  2.62716  2.32202  2.80012  3.05409  5.25700  3.94412    189 - -
          2.68618  4.42225  2.77519  2.73123  3.46354  2.40513  3.72494  3.29354  2.67741  2.69355  4.24690  2.90347  2.73739  3.18146  2.89801  2.37887  2.77519  2.98518  4.58477  3.61503
          0.02853  3.96684  4.68919  0.61958  0.77255  0.47250  0.97668
    161   2.60267  4.95344  2.48883  2.28026  4.24029  3.35927  3.58009  3.68643  2.25614  3.23375  4.01890  2.59025  3.77216  2.70569  2.70265  2.13843  2.83671  3.31500  4.91786  4.05103    190 - -
          2.68618  4.42225  2.77519  2.73123  3.46354  2.40513  3.72494  3.29354  2.67741  2.69355  4.24690  2.90347  2.73739  3.18146  2.89801  2.37887  2.77519  2.98518  4.58477  3.61503
          0.02791  3.98834  4.71069  0.61958  0.77255  0.48576  0.95510
    162   2.48698  4.86691  2.81393  2.37453  4.13700  3.38125  2.74038  3.56692  2.35425  3.06039  3.94601  2.89940  3.66641  2.43279  2.71683  2.33960  2.83780  3.22261  5.35356  4.00725    191 - -
          2.68618  4.42225  2.77519  2.73123  3.46354  2.40513  3.72494  3.29354  2.67741  2.69355  4.24690  2.90347  2.73739  3.18146  2.89801  2.37887  2.77519  2.98518  4.58477  3.61503
          0.02791  3.98834  4.71069  0.61958  0.77255  0.48576  0.95510
    163   1.24834  4.13688  3.46260  3.15851  4.24317  2.81318  4.20719  3.60623  3.19707  3.33325  4.16744  3.30213  3.68159  3.48578  3.50412  1.87672  2.55893  3.08982  5.59926  4.39323    192 - -
          2.68618  4.42225  2.77519  2.73123  3.46354  2.40513  3.72494  3.29354  2.67741  2.69355  4.24690  2.90347  2.73739  3.18146  2.89801  2.37887  2.77519  2.98518  4.58477  3.61503
          0.02791  3.98834  4.71069  0.61958  0.77255  0.48576  0.95510
    164   2.60306  4.78424  2.52274  2.32367  4.08412  3.33556  3.53434  3.49986  2.49942  3.11167  3.93723  2.90853  3.79726  2.82736  2.96166  2.41165  2.00532  3.06635  5.35736  4.01813    193 - -
          2.68618  4.42225  2.77519  2.73123  3.46354  2.40513  3.72494  3.29354  2.67741  2.69355  4.24690  2.90347  2.73739  3.18146  2.89801  2.37887  2.77519  2.98518  4.58477  3.61503
          0.02791  3.98834  4.71069  0.61958  0.77255  0.48576  0.95510
    165   2.24370  4.34330  3.15638  2.79410  4.14110  3.08995  3.94891  3.53446  2.84322  3.20672  4.04071  2.71953  3.73385  3.17101  3.22266  1.91166  1.78714  3.10320  5.46423  4.20039    194 - -
          2.68618  4.42225  2.77519  2.73123  3.46354  2.40513  3.72494  3.29354  2.67741  2.69355  4.24690  2.90347  2.73739  3.18146  2.89801  2.37887  2.77519  2.98518  4.58477  3.61503
          0.02791  3.98834  4.71069  0.61958  0.77255  0.48576  0.95510
    166   2.28110  3.87485  3.34814  2.95117  4.14753  2.24322  4.03010  3.55977  2.83195  3.23195  4.06140  3.21549  3.70967  3.26999  3.29060  1.44400  2.71602  3.09395  5.48060  4.23824    195 - -
          2.68618  4.42225  2.77519  2.73123  3.46354  2.40513  3.72494  3.29354  2.67741  2.69355  4.24690  2.90347  2.73739  3.18146  2.89801  2.37887  2.77519  2.98518  4.58477  3.61503
          0.02791  3.98834  4.71069  0.61958  0.77255  0.48576  0.95510
    167   2.52187  4.36615  2.32697  2.13502  4.19097  3.26373  3.58041  3.63182  2.31828  3.12601  3.97962  2.74330  3.76839  2.70884  2.84067  2.47557  2.81986  3.26851  5.39313  3.74511    196 - -
          2.68618  4.42225  2.77519  2.73123  3.46354  2.40513  3.72494  3.29354  2.67741  2.69355  4.24690  2.90347  2.73739  3.18146  2.89801  2.37887  2.77519  2.98518  4.58477  3.61503
          0.02791  3.98834  4.71069  0.61958  0.77255  0.48576  0.95510
    168   2.40492  3.85074  3.35259  2.83953  3.60422  3.23821  3.86817  3.15630  2.79663  2.76723  3.73165  3.19738  2.50456  3.12542  3.17170  1.82946  2.74821  2.83698  5.17443  3.90927    197 - -
          2.68618  4.42225  2.77519  2.73123  3.46354  2.40513  3.72494  3.29354  2.67741  2.69355  4.24690  2.90347  2.73739  3.18146  2.89801  2.37887  2.77519  2.98518  4.58477  3.61503
          0.04226  3.98834  3.77902  0.61958  0.77255  0.48576  0.95510
    169   2.19601  4.14605  3.31795  2.75242  3.52067  3.48844  3.74421  2.77899  2.62978  2.45460  3.36856  3.18583  3.87793  3.02659  2.74669  2.65176  2.59981  2.48874  4.93924  3.69027    198 - -
          2.68618  4.42225  2.77519  2.73123  3.46354  2.40513  3.72494  3.29354  2.67741  2.69355  4.24690  2.90347  2.73739  3.18146  2.89801  2.37887  2.77519  2.98518  4.58477  3.61503
          0.04557  3.97440  3.65896  0.61958  0.77255  0.49986  0.93297
    170   2.68761  5.13564  1.97890  2.00909  4.42951  3.13983  3.47477  3.90075  2.44420  3.23553  4.20758  2.63611  3.77596  2.58527  2.95399  2.55018  2.86534  3.50225  5.59142  4.17560    199 - -
          2.68618  4.42225  2.77520  2.73124  3.46354  2.40513  3.72495  3.29354  2.67741  2.69355  4.24690  2.90338  2.73740  3.18147  2.89801  2.37887  2.77520  2.98519  4.58477  3.61503
          0.13553  2.96458  2.58801  0.50549  0.92436  0.46712  0.98565
    171   2.70113  4.99144  2.40401  2.03094  4.34388  2.04187  3.68350  3.78643  2.42708  3.35813  4.18772  2.79465  3.79111  2.84661  3.02995  2.49107  2.97716  3.41664  5.56885  4.18727    201 - -
          2.68618  4.42225  2.77519  2.73123  3.46354  2.40513  3.72494  3.29354  2.67741  2.69355  4.24690  2.90347  2.73739  3.18146  2.89801  2.37887  2.77519  2.98518  4.58477  3.61503
          0.02985  3.92231  4.64466  0.61958  0.77255  0.44803  1.01856
    172   2.69820  4.98723  2.97416  2.07094  4.30545  3.29452  3.58182  3.40838  1.83722  3.25074  4.05577  2.94266  3.83598  2.71006  2.26759  2.69357  2.91593  3.36581  5.41069  4.09426    202 - -
          2.68618  4.42225  2.77519  2.73123  3.46354  2.40513  3.72494  3.29354  2.67741  2.69355  4.24690  2.90347  2.73739  3.18146  2.89801  2.37887  2.77519  2.98518  4.58477  3.61503
          0.02791  3.98834  4.71069  0.61958  0.77255  0.48576  0.95510
    173   1.97361  4.58097  2.61956  2.52623  4.09790  3.23570  3.74417  3.50523  2.59515  3.13445  3.95428  2.99001  3.36071  2.91835  3.04259  2.08672  2.68064  2.99555  5.38362  4.06889    203 - -
          2.68618  4.42225  2.77519  2.73123  3.46354  2.40513  3.72494  3.29354  2.67741  2.69355  4.24690  2.90347  2.73739  3.18146  2.89801  2.37887  2.77519  2.98518  4.58477  3.61503
          0.02791  3.98834  4.71069  0.61958  0.77255  0.48576  0.95510
    174   2.54238  3.89405  3.08315  2.53511  3.82321  2.81483  3.50037  3.14651  2.40467  2.86582  3.70880  2.70274  3.81048  2.85876  2.94245  2.32689  2.73410  2.80427  5.15489  3.85931    204 - -
          2.68618  4.42225  2.77519  2.73123  3.46354  2.40513  3.72494  3.29354  2.67741  2.69355  4.24690  2.90347  2.73739  3.18146  2.89801  2.37887  2.77519  2.98518  4.58477  3.61503
          0.04661  3.98834  3.61144  0.61958  0.77255  0.48576  0.95510
    175   2.44378  4.84059  2.89097  2.37572  4.10144  3.21708  3.06663  3.52919  2.35889  3.11063  3.91662  2.66115  3.78411  2.49868  2.72664  2.34905  2.82387  3.18995  5.32938  3.72238    205 - -
          2.68618  4.42225  2.77519  2.73123  3.46354  2.40513  3.72494  3.29354  2.67741  2.69355  4.24690  2.90347  2.73739  3.18146  2.89801  2.37887  2.77519  2.98518  4.58477  3.61503
          0.02843  3.97017  4.69251  0.61958  0.77255  0.47449  0.97340
    176   2.49588  4.43423  3.20140  2.67558  3.75620  2.69835  3.75366  3.12679  2.64188  2.51433  3.52135  2.94621  3.81705  2.98406  3.04193  2.07887  2.70891  2.73657  5.12600  3.85461    206 - -
          2.68618  4.42225  2.77519  2.73123  3.46354  2.40513  3.72494  3.29354  2.67741  2.69355  4.24690  2.90347  2.73739  3.18146  2.89801  2.37887  2.77519  2.98518  4.58477  3.61503
          0.02791  3.98834  4.71069  0.61958  0.77255  0.48576  0.95510
    177   2.33877  4.39068  3.23866  2.75062  3.84699  3.26683  3.83084  2.94737  2.71687  2.78646  3.76635  3.14684  2.42239  3.06324  3.10243  1.99145  2.77589  2.86944  5.21922  3.95006    207 - -
          2.68618  4.42225  2.77519  2.73123  3.46354  2.40513  3.72494  3.29354  2.67741  2.69355  4.24690  2.90347  2.73739  3.18146  2.89801  2.37887  2.77519  2.98518  4.58477  3.61503
          0.04876  3.98834  3.53830  0.61958  0.77255  0.48576  0.95510
    178   2.57284  4.57614  3.10389  2.51296  3.78290  3.05502  3.65686  3.16842  2.41693  2.39879  3.50726  3.03554  2.99205  2.85787  2.70675  2.60685  2.80595  2.89195  5.11737  3.83195    208 - -
          2.68618  4.42225  2.77519  2.73123  3.46354  2.40513  3.72494  3.29354  2.67741  2.69355  4.24690  2.90347  2.73739  3.18146  2.89801  2.37887  2.77519  2.98518  4.58477  3.61503
          0.02849  3.96808  4.69042  0.61958  0.77255  0.50613  0.92338
    179   2.44466  4.81640  2.64378  2.36798  4.08451  3.23051  3.59627  3.50908  2.39155  2.95081  3.90272  2.57994  3.45469  2.56332  2.86044  2.59100  2.69740  2.89821  5.32597  3.97834    209 - -
          2.68618  4.42225  2.77519  2.73123  3.46354  2.40513  3.72494  3.29354  2.67741  2.69355  4.24690  2.90347  2.73739  3.18146  2.89801  2.37887  2.77519  2.98518  4.58477  3.61503
          0.02849  3.96808  4.69042  0.61958  0.77255  0.50613  0.92338
    180   2.78773  5.28234  2.24394  1.72566  4.57919  3.27311  3.65936  4.06534  2.51647  3.56605  4.37114  2.42205  3.80394  2.11782  3.02695  2.71444  3.04405  3.65548  5.72350  4.28470    210 - -
          2.68618  4.42225  2.77519  2.73123  3.46354  2.40513  3.72494  3.29354  2.67741  2.69355  4.24690  2.90347  2.73739  3.18146  2.89801  2.37887  2.77519  2.98518  4.58477  3.61503
          0.04436  3.96808  3.70970  0.61958  0.77255  0.50613  0.92338
    181   2.62804  4.93735  2.74064  2.32170  4.23535  2.93177  2.91041  3.68024  2.37189  3.23678  4.03744  2.55789  3.13696  2.41553  2.82615  2.57223  2.87025  3.31668  5.43016  4.06644    211 - -
          2.68618  4.42225  2.77519  2.73123  3.46354  2.40513  3.72494  3.29354  2.67741  2.69355  4.24690  2.90347  2.73739  3.18146  2.89801  2.37887  2.77519  2.98518  4.58477  3.61503
          0.02894  3.95266  4.67500  0.61958  0.77255  0.46429  0.99042
    182   2.78008  5.24650  2.10334  1.52549  4.54899  3.29158  3.66242  4.02679  2.49938  3.53650  4.34245  2.76357  3.81207  2.80219  2.61099  2.71561  3.03466  3.62367  5.69437  4.26904    212 - -
          2.68618  4.42225  2.77519  2.73123  3.46354  2.40513  3.72494  3.29354  2.67741  2.69355  4.24690  2.90347  2.73739  3.18146  2.89801  2.37887  2.77519  2.98518  4.58477  3.61503
          0.02791  3.98834  4.71069  0.61958  0.77255  0.48576  0.95510
    183   2.93743  4.99484  3.46156  2.77345  4.27818  3.63876  3.61060  3.70401  1.77930  3.21427  4.08805  3.18431  3.99816  2.76523  1.38442  2.96700  3.11651  3.41137  4.58511  4.09133    213 - -
          2.68618  4.42225  2.77519  2.73123  3.46354  2.40513  3.72494  3.29354  2.67741  2.69355  4.24690  2.90347  2.73739  3.18146  2.89801  2.37887  2.77519  2.98518  4.58477  3.61503
          0.02791  3.98834  4.71069  0.61958  0.77255  0.48576  0.95510
    184   2.40424  4.86255  3.07443  2.65909  4.34526  3.42092  3.72941  3.65462  1.29418  3.27655  4.16752  3.09886  3.91717  2.89362  2.51197  2.82764  3.05244  3.32748  5.46523  4.21218    214 - -
          2.68618  4.42225  2.77519  2.73123  3.46354  2.40513  3.72494  3.29354  2.67741  2.69355  4.24690  2.90347  2.73739  3.18146  2.89801  2.37887  2.77519  2.98518  4.58477  3.61503
          0.02791  3.98834  4.71069  0.61958  0.77255  0.48576  0.95510
    185   2.91126  4.64815  3.53115  3.38772  4.37113  3.32916  4.45479  3.94740  3.45513  3.56126  4.61679  3.68224  0.63784  3.84039  3.68664  3.08262  3.36217  3.57939  5.52489  4.49373    215 - -
          2.68618  4.42225  2.77519  2.73123  3.46354  2.40513  3.72494  3.29354  2.67741  2.69355  4.24690  2.90347  2.73739  3.18146  2.89801  2.37887  2.77519  2.98518  4.58477  3.61503
          0.02791  3.98834  4.71069  0.61958  0.77255  0.48576  0.95510
    186   2.62484  4.26178  3.63162  3.06527  3.22907  3.63537  3.90265  2.41071  2.65050  1.73171  3.30672  3.43107  4.01102  3.27588  3.25022  2.75734  2.85986  2.32081  4.86004  3.63072    216 - -
          2.68618  4.42225  2.77519  2.73123  3.46354  2.40513  3.72494  3.29354  2.67741  2.69355  4.24690  2.90347  2.73739  3.18146  2.89801  2.37887  2.77519  2.98518  4.58477  3.61503
          0.02791  3.98834  4.71069  0.61958  0.77255  0.48576  0.95510
    187   3.13931  4.96820  3.64209  3.13042  4.35226  3.60365  3.91313  3.90292  2.29092  3.39785  4.39598  3.48081  4.10147  3.12854  0.81514  3.21848  3.39793  3.62210  5.38889  4.25548    217 - -
          2.68618  4.42225  2.77519  2.73123  3.46354  2.40513  3.72494  3.29354  2.67741  2.69355  4.24690  2.90347  2.73739  3.18146  2.89801  2.37887  2.77519  2.98518  4.58477  3.61503
          0.02791  3.98834  4.71069  0.61958  0.77255  0.48576  0.95510
    188   2.46578  4.40736  3.37341  2.96068  3.68627  3.37147  3.97792  2.91674  2.86945  2.10327  3.66731  3.31805  1.87412  3.26015  3.19230  2.75337  2.90425  2.70116  5.19293  3.91785    218 - -
          2.68618  4.42225  2.77519  2.73123  3.46354  2.40513  3.72494  3.29354  2.67741  2.69355  4.24690  2.90347  2.73739  3.18146  2.89801  2.37887  2.77519  2.98518  4.58477  3.61503
          0.02791  3.98834  4.71069  0.61958  0.77255  0.48576  0.95510
    189   3.28689  4.71547  4.37514  4.01667  3.18286  4.12850  4.63612  2.39448  3.78327  0.74469  3.17170  4.28086  4.54468  4.12383  3.93992  3.71458  3.57630  2.46167  5.10300  3.85269    219 - -
          2.68618  4.42225  2.77519  2.73123  3.46354  2.40513  3.72494  3.29354  2.67741  2.69355  4.24690  2.90347  2.73739  3.18146  2.89801  2.37887  2.77519  2.98518  4.58477  3.61503
          0.02791  3.98834  4.71069  0.61958  0.77255  0.48576  0.95510
    190   2.26404  4.20760  3.36311  3.06172  4.20975  2.98767  4.14396  3.56426  3.08016  3.30077  4.15917  3.26816  3.71159  3.40860  3.39652  1.33561  1.98671  3.08664  5.56709  4.32886    220 - -
          2.68618  4.42225  2.77519  2.73123  3.46354  2.40513  3.72494  3.29354  2.67741  2.69355  4.24690  2.90347  2.73739  3.18146  2.89801  2.37887  2.77519  2.98518  4.58477  3.61503
          0.02791  3.98834  4.71069  0.61958  0.77255  0.48576  0.95510
    191   2.30498  4.38280  3.25083  3.05676  4.21714  3.10877  4.20055  3.58227  3.12205  3.29269  4.26300  3.32934  1.13323  3.48898  3.41597  2.63722  2.93226  3.17996  5.56285  4.34112    221 - -
          2.68618  4.42225  2.77519  2.73123  3.46354  2.40513  3.72494  3.29354  2.67741  2.69355  4.24690  2.90347  2.73739  3.18146  2.89801  2.37887  2.77519  2.98518  4.58477  3.61503
          0.02791  3.98834  4.71069  0.61958  0.77255  0.48576  0.95510
    192   3.53426  4.86667  4.27232  4.00782  2.79312  3.86328  4.04881  3.56387  3.72806  2.93828  4.19214  4.13373  4.39093  4.10970  3.83567  3.73680  3.84076  3.45740  0.68083  2.78935    222 - -
          2.68618  4.42225  2.77519  2.73123  3.46354  2.40513  3.72494  3.29354  2.67741  2.69355  4.24690  2.90347  2.73739  3.18146  2.89801  2.37887  2.77519  2.98518  4.58477  3.61503
          0.02791  3.98834  4.71069  0.61958  0.77255  0.48576  0.95510
    193   3.12183  4.51001  4.49764  4.11879  3.45420  4.18945  4.82644  0.94502  3.94913  2.01791  3.37292  4.34802  4.61065  4.28625  4.13260  3.69698  3.41940  1.85539  5.36812  4.11559    223 - -
          2.68618  4.42225  2.77519  2.73123  3.46354  2.40513  3.72494  3.29354  2.67741  2.69355  4.24690  2.90347  2.73739  3.18146  2.89801  2.37887  2.77519  2.98518  4.58477  3.61503
          0.02791  3.98834  4.71069  0.61958  0.77255  0.48576  0.95510
    194   2.17684  4.18660  3.42885  3.13166  4.14493  3.00970  4.17580  3.38564  3.12063  3.20166  4.08934  3.31346  3.73299  3.45911  3.41504  2.24252  1.27509  2.96134  5.53288  4.30923    224 - -
          2.68618  4.42225  2.77519  2.73123  3.46354  2.40513  3.72494  3.29354  2.67741  2.69355  4.24690  2.90347  2.73739  3.18146  2.89801  2.37887  2.77519  2.98518  4.58477  3.61503
          0.02791  3.98834  4.71069  0.61958  0.77255  0.48576  0.95510
    195   3.11718  5.25939  0.76508  2.41349  4.65271  3.30123  4.03754  4.26791  3.14428  3.85610  4.83787  2.97524  3.96233  3.27769  3.67534  3.06726  3.45863  3.89515  5.79852  4.50795    225 - -
          2.68618  4.42225  2.77519  2.73123  3.46354  2.40513  3.72494  3.29354  2.67741  2.69355  4.24690  2.90347  2.73739  3.18146  2.89801  2.37887  2.77519  2.98518  4.58477  3.61503
          0.02791  3.98834  4.71069  0.61958  0.77255  0.48576  0.95510
    196   2.69345  4.29090  3.90349  3.48654  3.49783  3.65214  4.29130  1.30790  3.35916  2.35662  3.48642  3.73340  4.16773  3.70805  3.60449  2.58810  3.01726  2.07325  5.14818  3.87834    226 - -
          2.68618  4.42225  2.77519  2.73123  3.46354  2.40513  3.72494  3.29354  2.67741  2.69355  4.24690  2.90347  2.73739  3.18146  2.89801  2.37887  2.77519  2.98518  4.58477  3.61503
          0.02791  3.98834  4.71069  0.61958  0.77255  0.48576  0.95510
    197   3.28689  4.71547  4.37514  4.01667  3.18286  4.12850  4.63612  2.39448  3.78327  0.74469  3.17170  4.28086  4.54468  4.12383  3.93992  3.71458  3.57630  2.46167  5.10300  3.85269    227 - -
          2.68618  4.42225  2.77519  2.73123  3.46354  2.40513  3.72494  3.29354  2.67741  2.69355  4.24690  2.90347  2.73739  3.18146  2.89801  2.37887  2.77519  2.98518  4.58477  3.61503
          0.02791  3.98834  4.71069  0.61958  0.77255  0.48576  0.95510
    198   3.25353  4.66017  4.56467  4.08743  3.09083  4.35147  4.69121  2.10099  3.84651  0.86398  2.99148  4.35909  4.64731  4.12780  4.01512  3.75841  3.51009  2.24828  5.11428  3.88992    228 - -
          2.68618  4.42225  2.77519  2.73123  3.46354  2.40513  3.72494  3.29354  2.67741  2.69355  4.24690  2.90347  2.73739  3.18146  2.89801  2.37887  2.77519  2.98518  4.58477  3.61503
          0.02791  3.98834  4.71069  0.61958  0.77255  0.48576  0.95510
    199   1.29777  4.18621  3.48272  3.11069  4.05130  3.05208  4.12741  3.25430  3.08358  3.09451  3.97975  3.14714  3.74495  3.40780  3.39737  2.47752  2.23163  2.75215  5.44887  4.22647    229 - -
          2.68618  4.42225  2.77519  2.73123  3.46354  2.40513  3.72494  3.29354  2.67741  2.69355  4.24690  2.90347  2.73739  3.18146  2.89801  2.37887  2.77519  2.98518  4.58477  3.61503
          0.02791  3.98834  4.71069  0.61958  0.77255  0.48576  0.95510
    200   1.02558  4.14997  3.47319  3.23942  4.21146  2.95648  4.27862  3.47211  3.27545  3.29990  4.19591  3.35532  3.71671  3.58497  3.54712  2.22663  2.73500  3.00944  5.61071  4.38709    230 - -
          2.68618  4.42225  2.77519  2.73123  3.46354  2.40513  3.72494  3.29354  2.67741  2.69355  4.24690  2.90347  2.73739  3.18146  2.89801  2.37887  2.77519  2.98518  4.58477  3.61503
          0.02791  3.98834  4.71069  0.61958  0.77255  0.48576  0.95510
    201   2.91126  4.64815  3.53115  3.38772  4.37113  3.32916  4.45479  3.94740  3.45513  3.56126  4.61679  3.68224  0.63784  3.84039  3.68664  3.08262  3.36217  3.57939  5.52489  4.49373    231 - -
          2.68618  4.42225  2.77519  2.73123  3.46354  2.40513  3.72494  3.29354  2.67741  2.69355  4.24690  2.90347  2.73739  3.18146  2.89801  2.37887  2.77519  2.98518  4.58477  3.61503
          0.02791  3.98834  4.71069  0.61958  0.77255  0.48576  0.95510
    202   3.14956  4.57327  4.53191  4.04343  3.17391  4.26552  4.69671  2.11974  3.84905  0.97826  3.04030  4.30401  4.59391  4.11367  4.03135  3.65640  3.41704  1.91215  5.17629  3.98582    232 - -
          2.68618  4.42225  2.77519  2.73123  3.46354  2.40513  3.72494  3.29354  2.67741  2.69355  4.24690  2.90347  2.73739  3.18146  2.89801  2.37887  2.77519  2.98518  4.58477  3.61503
          0.02791  3.98834  4.71069  0.61958  0.77255  0.48576  0.95510
    203   2.81452  4.57735  3.51193  3.42662  4.56468  0.57077  4.53882  4.19344  3.62358  3.83276  4.81022  3.67637  3.97216  3.93866  3.84594  2.98993  3.30479  3.69941  5.62821  4.67086    233 - -
          2.68618  4.42225  2.77519  2.73123  3.46354  2.40513  3.72494  3.29354  2.67741  2.69355  4.24690  2.90347  2.73739  3.18146  2.89801  2.37887  2.77519  2.98518  4.58477  3.61503
          0.02791  3.98834  4.71069  0.61958  0.77255  0.48576  0.95510
    204   2.86906  4.35637  4.24400  3.79667  3.53629  3.95006  4.58434  1.18433  3.64768  2.16913  3.40828  4.03689  4.40319  3.98657  3.87777  3.34586  2.65888  1.83171  5.33756  4.11596    234 - -
          2.68618  4.42225  2.77519  2.73123  3.46354  2.40513  3.72494  3.29354  2.67741  2.69355  4.24690  2.90347  2.73739  3.18146  2.89801  2.37887  2.77519  2.98518  4.58477  3.61503
          0.02791  3.98834  4.71069  0.61958  0.77255  0.48576  0.95510
    205   3.06012  5.10955  3.48374  2.84393  4.54550  3.65897  3.63811  3.90738  1.72633  3.37330  4.26404  3.23074  4.04608  2.78440  1.20723  3.07290  3.23681  3.60268  5.42442  4.26154    235 - -
          2.68618  4.42225  2.77519  2.73123  3.46354  2.40513  3.72494  3.29354  2.67741  2.69355  4.24690  2.90347  2.73739  3.18146  2.89801  2.37887  2.77519  2.98518  4.58477  3.61503
          0.02791  3.98834  4.71069  0.61958  0.77255  0.48576  0.95510
    206   2.37500  4.29632  3.31029  3.13258  4.19318  3.02420  4.23867  3.73201  3.21417  3.44370  4.36085  3.33800  3.77281  3.55464  3.49585  0.92887  2.86402  3.24165  5.55662  4.27762    236 - -
          2.68618  4.42225  2.77519  2.73123  3.46354  2.40513  3.72494  3.29354  2.67741  2.69355  4.24690  2.90347  2.73739  3.18146  2.89801  2.37887  2.77519  2.98518  4.58477  3.61503
          0.02791  3.98834  4.71069  0.61958  0.77255  0.48576  0.95510
    207   3.11718  5.25939  0.76508  2.41349  4.65271  3.30123  4.03754  4.26791  3.14428  3.85610  4.83787  2.97524  3.96233  3.27769  3.67534  3.06726  3.45863  3.89515  5.79852  4.50795    237 - -
          2.68618  4.42225  2.77519  2.73123  3.46354  2.40513  3.72494  3.29354  2.67741  2.69355  4.24690  2.90347  2.73739  3.18146  2.89801  2.37887  2.77519  2.98518  4.58477  3.61503
          0.02791  3.98834  4.71069  0.61958  0.77255  0.48576  0.95510
    208   3.41777  4.85972  4.01075  3.76289  2.30508  3.96624  3.67777  3.41116  3.61712  2.83492  4.07439  3.86841  4.43788  3.89519  3.77663  3.54253  3.70529  3.28733  3.95292  0.79291    238 - -
          2.68618  4.42225  2.77519  2.73123  3.46354  2.40513  3.72494  3.29354  2.67741  2.69355  4.24690  2.90347  2.73739  3.18146  2.89801  2.37887  2.77519  2.98518  4.58477  3.61503
          0.02791  3.98834  4.71069  0.61958  0.77255  0.48576  0.95510
    209   3.40857  4.77675  4.39755  4.13510  0.83962  4.06909  3.93288  2.91916  4.03948  2.26303  3.63288  4.15112  4.52588  4.17580  4.13054  3.67184  3.71017  2.91817  4.14959  2.50289    239 - -
          2.68618  4.42225  2.77519  2.73123  3.46354  2.40513  3.72494  3.29354  2.67741  2.69355  4.24690  2.90347  2.73739  3.18146  2.89801  2.37887  2.77519  2.98518  4.58477  3.61503
          0.02791  3.98834  4.71069  0.61958  0.77255  0.48576  0.95510
    210   3.13931  4.96820  3.64209  3.13042  4.35226  3.60365  3.91313  3.90292  2.29092  3.39785  4.39598  3.48081  4.10147  3.12854  0.81514  3.21848  3.39793  3.62210  5.38889  4.25548    240 - -
          2.68618  4.42225  2.77519  2.73123  3.46354  2.40513  3.72494  3.29354  2.67741  2.69355  4.24690  2.90347  2.73739  3.18146  2.89801  2.37887  2.77519  2.98518  4.58477  3.61503
          0.02791  3.98834  4.71069  0.61958  0.77255  0.48576  0.95510
    211   3.53426  4.86667  4.27232  4.00782  2.79312  3.86328  4.04881  3.56387  3.72806  2.93828  4.19214  4.13373  4.39093  4.10970  3.83567  3.73680  3.84076  3.45740  0.68083  2.78935    241 - -
          2.68618  4.42225  2.77519  2.73123  3.46354  2.40513  3.72494  3.29354  2.67741  2.69355  4.24690  2.90347  2.73739  3.18146  2.89801  2.37887  2.77519  2.98518  4.58477  3.61503
          0.02791  3.98834  4.71069  0.61958  0.77255  0.48576  0.95510
    212   2.72387  0.73292  4.26849  4.03534  4.00127  3.32139  4.65705  3.16536  3.86325  3.07515  4.20062  3.99151  4.03740  4.20468  3.96673  2.99558  3.20047  2.90187  5.39177  4.28785    242 - -
          2.68618  4.42225  2.77519  2.73123  3.46354  2.40513  3.72494  3.29354  2.67741  2.69355  4.24690  2.90347  2.73739  3.18146  2.89801  2.37887  2.77519  2.98518  4.58477  3.61503
          0.02791  3.98834  4.71069  0.61958  0.77255  0.48576  0.95510
    213   2.27328  4.23796  3.19055  3.00721  4.38214  1.38175  4.19899  3.85889  3.18527  3.52917  4.35900  3.23168  3.70006  3.46667  3.51158  1.78367  2.76504  3.28014  5.69990  4.46220    243 - -
          2.68618  4.42225  2.77519  2.73123  3.46354  2.40513  3.72494  3.29354  2.67741  2.69355  4.24690  2.90347  2.73739  3.18146  2.89801  2.37887  2.77519  2.98518  4.58477  3.61503
          0.02791  3.98834  4.71069  0.61958  0.77255  0.48576  0.95510
    214   2.81452  4.57735  3.51193  3.42662  4.56468  0.57077  4.53882  4.19344  3.62358  3.83276  4.81022  3.67637  3.97216  3.93866  3.84594  2.98993  3.30479  3.69941  5.62821  4.67086    244 - -
          2.68618  4.42225  2.77519  2.73123  3.46354  2.40513  3.72494  3.29354  2.67741  2.69355  4.24690  2.90347  2.73739  3.18146  2.89801  2.37887  2.77519  2.98518  4.58477  3.61503
          0.02791  3.98834  4.71069  0.61958  0.77255  0.48576  0.95510
    215   2.90009  4.41191  4.28460  3.95244  3.63677  3.84247  4.73476  2.05062  3.82197  2.30443  3.58543  4.12334  4.39734  4.17394  4.02313  3.35417  3.25934  0.89057  5.44040  4.17872    245 - -
          2.68618  4.42225  2.77519  2.73123  3.46354  2.40513  3.72494  3.29354  2.67741  2.69355  4.24690  2.90347  2.73739  3.18146  2.89801  2.37887  2.77519  2.98518  4.58477  3.61503
          0.02791  3.98834  4.71069  0.61958  0.77255  0.48576  0.95510
    216   2.81277  4.41018  3.83565  3.28718  3.28765  3.81018  4.07528  2.47651  2.80872  1.84954  1.79431  3.63371  4.17613  3.43593  3.27183  3.12024  3.05113  2.40111  4.96357  3.74849    246 - -
          2.68618  4.42225  2.77519  2.73123  3.46354  2.40513  3.72494  3.29354  2.67741  2.69355  4.24690  2.90347  2.73739  3.18146  2.89801  2.37887  2.77519  2.98518  4.58477  3.61503
          0.02791  3.98834  4.71069  0.61958  0.77255  0.48576  0.95510
    217   2.81452  4.57735  3.51193  3.42662  4.56468  0.57077  4.53882  4.19344  3.62358  3.83276  4.81022  3.67637  3.97216  3.93866  3.84594  2.98993  3.30479  3.69941  5.62821  4.67086    247 - -
          2.68618  4.42225  2.77519  2.73123  3.46354  2.40513  3.72494  3.29354  2.67741  2.69355  4.24690  2.90347  2.73739  3.18146  2.89801  2.37887  2.77519  2.98518  4.58477  3.61503
          0.02791  3.98834  4.71069  0.61958  0.77255  0.48576  0.95510
    218   3.08046  5.04627  3.26399  2.86530  4.45921  3.55613  3.82741  3.89603  0.89012  3.43646  4.39282  3.28423  4.04924  3.01315  2.45916  3.11553  3.32569  3.59770  5.46716  4.29710    248 - -
          2.68618  4.42225  2.77519  2.73123  3.46354  2.40513  3.72494  3.29354  2.67741  2.69355  4.24690  2.90347  2.73739  3.18146  2.89801  2.37887  2.77519  2.98518  4.58477  3.61503
          0.02791  3.98834  4.71069  0.61958  0.77255  0.48576  0.95510
    219   3.41777  4.85972  4.01075  3.76289  2.30508  3.96624  3.67777  3.41116  3.61712  2.83492  4.07439  3.86841  4.43788  3.89519  3.77663  3.54253  3.70529  3.28733  3.95292  0.79291    249 - -
          2.68618  4.42225  2.77519  2.73123  3.46354  2.40513  3.72494  3.29354  2.67741  2.69355  4.24690  2.90347  2.73739  3.18146  2.89801  2.37887  2.77519  2.98518  4.58477  3.61503
          0.02791  3.98834  4.71069  0.61958  0.77255  0.48576  0.95510
    220   0.85887  4.25296  3.58291  3.38090  4.17031  3.07413  4.38889  3.31337  3.40020  3.18950  4.20961  3.50037  3.82443  3.73098  3.64195  2.60277  2.88822  2.94768  5.58588  4.39937    250 - -
          2.68618  4.42225  2.77519  2.73123  3.46354  2.40513  3.72494  3.29354  2.67741  2.69355  4.24690  2.90347  2.73739  3.18146  2.89801  2.37887  2.77519  2.98518  4.58477  3.61503
          0.02791  3.98834  4.71069  0.61958  0.77255  0.48576  0.95510
    221   1.08277  4.16915  3.42327  3.19095  4.28986  2.27220  4.26824  3.62235  3.27573  3.38533  4.24766  3.33355  3.70859  3.56260  3.56615  2.43306  2.74202  3.11490  5.64137  4.44645    251 - -
          2.68618  4.42225  2.77519  2.73123  3.46354  2.40513  3.72494  3.29354  2.67741  2.69355  4.24690  2.90347  2.73739  3.18146  2.89801  2.37887  2.77519  2.98518  4.58477  3.61503
          0.02791  3.98834  4.71069  0.61958  0.77255  0.48576  0.95510
    222   2.23165  4.30543  3.24984  3.12301  4.40247  0.98223  4.30469  3.82605  3.30978  3.55280  4.45067  3.33855  3.77103  3.60921  3.59636  2.55688  2.88584  3.30283  5.69496  4.51190    252 - -
          2.68618  4.42225  2.77519  2.73123  3.46354  2.40513  3.72494  3.29354  2.67741  2.69355  4.24690  2.90347  2.73739  3.18146  2.89801  2.37887  2.77519  2.98518  4.58477  3.61503
          0.25814  3.98834  1.56551  0.61958  0.77255  0.48576  0.95510
    223   2.54164  4.32354  3.19294  3.08084  4.21728  0.91581  4.20440  3.79373  3.24697  3.46084  4.43859  3.35817  3.71123  3.58034  3.49159  2.71114  3.01470  3.34323  5.33753  4.31676    253 - -
          2.68618  4.42225  2.77519  2.73123  3.46354  2.40513  3.72494  3.29354  2.67741  2.69355  4.24690  2.90347  2.73739  3.18146  2.89801  2.37887  2.77519  2.98518  4.58477  3.61503
          0.03502  3.76522  4.48757  0.61958  0.77255  0.38464  1.14162
    224   2.93396  5.42898  1.94830  1.18424  4.72473  3.23796  3.77111  4.22370  2.75843  3.75308  4.61381  2.71930  3.85024  2.94073  3.32109  2.83383  3.22129  3.81761  5.90358  4.43473    254 - -
          2.68618  4.42225  2.77519  2.73123  3.46354  2.40513  3.72494  3.29354  2.67741  2.69355  4.24690  2.90347  2.73739  3.18146  2.89801  2.37887  2.77519  2.98518  4.58477  3.61503
          0.02791  3.98834  4.71069  0.61958  0.77255  0.48576  0.95510
    225   3.28689  4.71547  4.37514  4.01667  3.18286  4.12850  4.63612  2.39448  3.78327  0.74469  3.17170  4.28086  4.54468  4.12383  3.93992  3.71458  3.57630  2.46167  5.10300  3.85269    255 - -
          2.68618  4.42225  2.77519  2.73123  3.46354  2.40513  3.72494  3.29354  2.67741  2.69355  4.24690  2.90347  2.73739  3.18146  2.89801  2.37887  2.77519  2.98518  4.58477  3.61503
          0.02791  3.98834  4.71069  0.61958  0.77255  0.48576  0.95510
    226   3.03012  5.13006  3.37845  2.77599  4.56558  3.63170  3.62980  3.93117  1.14978  3.39261  4.27177  3.18510  4.02294  2.77128  1.92155  3.03158  3.21083  3.61500  5.44488  4.26506    256 - -
          2.68618  4.42225  2.77519  2.73123  3.46354  2.40513  3.72494  3.29354  2.67741  2.69355  4.24690  2.90347  2.73739  3.18146  2.89801  2.37887  2.77519  2.98518  4.58477  3.61503
          0.02791  3.98834  4.71069  0.61958  0.77255  0.48576  0.95510
    227   2.91126  4.64815  3.53115  3.38772  4.37113  3.32916  4.45479  3.94740  3.45513  3.56126  4.61679  3.68224  0.63784  3.84039  3.68664  3.08262  3.36217  3.57939  5.52489  4.49373    257 - -
          2.68618  4.42225  2.77519  2.73123  3.46354  2.40513  3.72494  3.29354  2.67741  2.69355  4.24690  2.90347  2.73739  3.18146  2.89801  2.37887  2.77519  2.98518  4.58477  3.61503
          0.02791  3.98834  4.71069  0.61958  0.77255  0.48576  0.95510
    228   2.91126  4.64815  3.53115  3.38772  4.37113  3.32916  4.45479  3.94740  3.45513  3.56126  4.61679  3.68224  0.63784  3.84039  3.68664  3.08262  3.36217  3.57939  5.52489  4.49373    258 - -
          2.68618  4.42225  2.77519  2.73123  3.46354  2.40513  3.72494  3.29354  2.67741  2.69355  4.24690  2.90347  2.73739  3.18146  2.89801  2.37887  2.77519  2.98518  4.58477  3.61503
          0.02791  3.98834  4.71069  0.61958  0.77255  0.48576  0.95510
    229   2.40613  4.26691  3.44060  2.99023  3.81307  3.22367  3.98931  2.71096  2.92442  2.84189  3.75977  3.29238  3.82128  3.27148  3.25747  2.18447  1.64498  2.70942  5.24168  3.99580    259 - -
          2.68618  4.42225  2.77519  2.73123  3.46354  2.40513  3.72494  3.29354  2.67741  2.69355  4.24690  2.90347  2.73739  3.18146  2.89801  2.37887  2.77519  2.98518  4.58477  3.61503
          0.02791  3.98834  4.71069  0.61958  0.77255  0.48576  0.95510
    230   2.56534  4.31868  3.67084  3.23934  3.68487  3.42381  4.17448  2.29388  3.11501  2.52757  3.62973  3.51637  4.00041  3.49055  3.40702  2.82030  1.46398  2.35667  5.26836  4.01641    260 - -
          2.68617  4.42202  2.77523  2.73122  3.46358  2.40506  3.72498  3.29358  2.67745  2.69354  4.24671  2.90351  2.73734  3.18150  2.89805  2.37887  2.77513  2.98522  4.58481  3.61507
          0.11290  2.50886  3.67291  1.03441  0.43918  0.48576  0.95510
    231   1.65539  4.33481  3.22023  2.78641  3.82710  2.62391  3.86630  3.21074  2.79514  2.90799  3.77201  3.15899  3.78351  3.12122  3.17098  2.48230  2.68069  2.88201  5.20926  3.34647    272 - -
          2.68618  4.42225  2.77519  2.73123  3.46354  2.40513  3.72494  3.29354  2.67741  2.69355  4.24690  2.90347  2.73739  3.18146  2.89801  2.37887  2.77519  2.98518  4.58477  3.61503
          0.02839  3.97180  4.69415  0.61958  0.77255  0.47547  0.97178
    232   2.50713  4.32555  2.78815  2.51572  3.80953  3.21525  3.65278  3.20476  2.50329  2.69931  3.69722  3.00879  3.81410  2.84505  2.85668  2.20241  2.74238  2.91857  5.14344  3.25761    273 - -
          2.68618  4.42225  2.77519  2.73123  3.46354  2.40513  3.72494  3.29354  2.67741  2.69355  4.24690  2.90347  2.73739  3.18146  2.89801  2.37887  2.77519  2.98518  4.58477  3.61503
          0.02791  3.98834  4.71069  0.61958  0.77255  0.48576  0.95510
    233   2.45041  4.36555  3.26154  2.76497  3.75820  2.66066  3.81622  3.17300  2.72614  2.85092  3.71363  3.15710  3.80349  3.06795  3.10494  1.82942  2.52199  2.86271  3.91421  3.86815    274 - -
          2.68618  4.42225  2.77519  2.73123  3.46354  2.40513  3.72494  3.29354  2.67741  2.69355  4.24690  2.90347  2.73739  3.18146  2.89801  2.37887  2.77519  2.98518  4.58477  3.61503
          0.02791  3.98834  4.71069  0.61958  0.77255  0.48576  0.95510
    234   2.90005  5.04275  3.26350  2.66779  4.41922  3.57545  3.41150  3.80566  1.82955  3.30225  4.15111  3.10801  3.96024  2.74691  1.47652  2.65581  3.09245  3.48219  5.40065  4.17621    275 - -
          2.68618  4.42225  2.77519  2.73123  3.46354  2.40513  3.72494  3.29354  2.67741  2.69355  4.24690  2.90347  2.73739  3.18146  2.89801  2.37887  2.77519  2.98518  4.58477  3.61503
          0.02791  3.98834  4.71069  0.61958  0.77255  0.48576  0.95510
    235   2.63187  4.69303  2.83882  2.58183  4.23907  1.50995  3.82725  3.70818  2.57617  3.30642  4.17105  3.03196  3.83722  2.68454  2.75728  2.70380  2.97084  3.32638  5.48534  4.18558    276 - -
          2.68618  4.42225  2.77519  2.73123  3.46354  2.40513  3.72494  3.29354  2.67741  2.69355  4.24690  2.90347  2.73739  3.18146  2.89801  2.37887  2.77519  2.98518  4.58477  3.61503
          0.02791  3.98834  4.71069  0.61958  0.77255  0.48576  0.95510
    236   2.28333  4.50469  3.09762  2.61254  3.90193  3.29766  3.13056  3.30684  2.59980  2.95946  3.80409  3.05817  3.42834  2.95119  3.01053  1.88581  2.79004  2.75207  5.23476  3.94373    277 - -
          2.68618  4.42225  2.77519  2.73123  3.46354  2.40513  3.72494  3.29354  2.67741  2.69355  4.24690  2.90347  2.73739  3.18146  2.89801  2.37887  2.77519  2.98518  4.58477  3.61503
          0.02791  3.98834  4.71069  0.61958  0.77255  0.48576  0.95510
    237   2.60203  4.54208  3.14779  2.90082  4.30421  1.12334  4.05226  3.80875  2.84280  3.43330  4.32048  3.25720  3.85653  3.30087  2.62176  2.72862  3.00983  3.37829  5.52196  4.31809    278 - -
          2.68618  4.42225  2.77519  2.73123  3.46354  2.40513  3.72494  3.29354  2.67741  2.69355  4.24690  2.90347  2.73739  3.18146  2.89801  2.37887  2.77519  2.98518  4.58477  3.61503
          0.02791  3.98834  4.71069  0.61958  0.77255  0.48576  0.95510
    238   3.08046  5.04627  3.26399  2.86530  4.45921  3.55613  3.82741  3.89603  0.89012  3.43646  4.39282  3.28423  4.04924  3.01315  2.45916  3.11553  3.32569  3.59770  5.46716  4.29710    279 - -
          2.68618  4.42225  2.77519  2.73123  3.46354  2.40513  3.72494  3.29354  2.67741  2.69355  4.24690  2.90347  2.73739  3.18146  2.89801  2.37887  2.77519  2.98518  4.58477  3.61503
          0.02791  3.98834  4.71069  0.61958  0.77255  0.48576  0.95510
    239   3.12826  4.92323  3.24493  3.01766  3.37059  3.54952  0.91984  3.84907  2.85777  3.32800  4.38088  3.42185  4.10901  3.38573  3.11596  3.19822  3.43603  3.58205  4.83389  3.31842    280 - -
          2.68618  4.42225  2.77519  2.73123  3.46354  2.40513  3.72494  3.29354  2.67741  2.69355  4.24690  2.90347  2.73739  3.18146  2.89801  2.37887  2.77519  2.98518  4.58477  3.61503
          0.02791  3.98834  4.71069  0.61958  0.77255  0.48576  0.95510
    240   2.91126  4.64815  3.53115  3.38772  4.37113  3.32916  4.45479  3.94740  3.45513  3.56126  4.61679  3.68224  0.63784  3.84039  3.68664  3.08262  3.36217  3.57939  5.52489  4.49373    281 - -
          2.68618  4.42225  2.77519  2.73123  3.46354  2.40513  3.72494  3.29354  2.67741  2.69355  4.24690  2.90347  2.73739  3.18146  2.89801  2.37887  2.77519  2.98518  4.58477  3.61503
          0.02791  3.98834  4.71069  0.61958  0.77255  0.48576  0.95510
    241   2.97663  4.96344  2.98340  2.74108  4.14709  3.44492  3.90002  3.79668  2.55412  3.28742  4.31313  3.20141  4.00075  1.04135  2.83555  3.02000  3.27403  3.51949  5.39910  4.10094    282 - -
          2.68618  4.42225  2.77519  2.73123  3.46354  2.40513  3.72494  3.29354  2.67741  2.69355  4.24690  2.90347  2.73739  3.18146  2.89801  2.37887  2.77519  2.98518  4.58477  3.61503
          0.02791  3.98834  4.71069  0.61958  0.77255  0.48576  0.95510
    242   3.15048  4.61763  4.23569  3.77809  2.92536  4.14162  4.28635  2.40142  3.54416  0.95072  3.10308  4.04964  4.47721  3.86796  3.73749  3.53156  3.39745  2.45377  4.76744  3.09874    283 - -
          2.68618  4.42225  2.77519  2.73123  3.46354  2.40513  3.72494  3.29354  2.67741  2.69355  4.24690  2.90347  2.73739  3.18146  2.89801  2.37887  2.77519  2.98518  4.58477  3.61503
          0.02791  3.98834  4.71069  0.61958  0.77255  0.48576  0.95510
    243   3.11465  4.48771  4.61026  4.04428  3.15594  4.34053  4.66738  1.88817  3.91901  1.46535  1.79165  4.31600  4.58491  4.09554  4.09189  3.66743  3.34377  1.95539  5.13149  4.02861    284 - -
          2.68618  4.42225  2.77519  2.73123  3.46354  2.40513  3.72494  3.29354  2.67741  2.69355  4.24690  2.90347  2.73739  3.18146  2.89801  2.37887  2.77519  2.98518  4.58477  3.61503
          0.02791  3.98834  4.71069  0.61958  0.77255  0.48576  0.95510
    244   2.47898  4.49774  2.93737  2.67823  4.17793  3.14603  3.90938  3.63900  2.75331  3.27347  4.13450  3.07693  1.62934  2.94066  3.11607  2.24649  2.86733  3.22429  5.48859  4.18640    285 - -
          2.68618  4.42225  2.77519  2.73123  3.46354  2.40513  3.72494  3.29354  2.67741  2.69355  4.24690  2.90347  2.73739  3.18146  2.89801  2.37887  2.77519  2.98518  4.58477  3.61503
          0.02791  3.98834  4.71069  0.61958  0.77255  0.48576  0.95510
    245   2.37500  4.29632  3.31029  3.13258  4.19318  3.02420  4.23867  3.73201  3.21417  3.44370  4.36085  3.33800  3.77281  3.55464  3.49585  0.92887  2.86402  3.24165  5.55662  4.27762    286 - -
          2.68618  4.42225  2.77519  2.73123  3.46354  2.40513  3.72494  3.29354  2.67741  2.69355  4.24690  2.90347  2.73739  3.18146  2.89801  2.37887  2.77519  2.98518  4.58477  3.61503
          0.02791  3.98834  4.71069  0.61958  0.77255  0.48576  0.95510
    246   2.47825  4.32313  3.53428  3.29316  4.07444  3.15820  4.30121  3.21581  3.23841  3.07516  4.11923  3.48296  3.87154  3.62771  3.49073  2.68094  0.98964  2.89828  5.50203  4.29145    287 - -
          2.68618  4.42225  2.77519  2.73123  3.46354  2.40513  3.72494  3.29354  2.67741  2.69355  4.24690  2.90347  2.73739  3.18146  2.89801  2.37887  2.77519  2.98518  4.58477  3.61503
          0.02791  3.98834  4.71069  0.61958  0.77255  0.48576  0.95510
    247   2.91126  4.64815  3.53115  3.38772  4.37113  3.32916  4.45479  3.94740  3.45513  3.56126  4.61679  3.68224  0.63784  3.84039  3.68664  3.08262  3.36217  3.57939  5.52489  4.49373    288 - -
          2.68618  4.42225  2.77519  2.73123  3.46354  2.40513  3.72494  3.29354  2.67741  2.69355  4.24690  2.90347  2.73739  3.18146  2.89801  2.37887  2.77519  2.98518  4.58477  3.61503
          0.02791  3.98834  4.71069  0.61958  0.77255  0.48576  0.95510
    248   2.93640  4.87828  3.42911  2.94039  4.38974  3.14158  3.82663  3.86317  2.24036  3.39907  4.31083  3.31506  4.00679  3.01709  1.01771  3.00894  3.21295  3.52761  5.42243  4.25734    289 - -
          2.68618  4.42225  2.77519  2.73123  3.46354  2.40513  3.72494  3.29354  2.67741  2.69355  4.24690  2.90347  2.73739  3.18146  2.89801  2.37887  2.77519  2.98518  4.58477  3.61503
          0.02791  3.98834  4.71069  0.61958  0.77255  0.48576  0.95510
    249   3.53426  4.86667  4.27232  4.00782  2.79312  3.86328  4.04881  3.56387  3.72806  2.93828  4.19214  4.13373  4.39093  4.10970  3.83567  3.73680  3.84076  3.45740  0.68083  2.78935    290 - -
          2.68618  4.42225  2.77519  2.73123  3.46354  2.40513  3.72494  3.29354  2.67741  2.69355  4.24690  2.90347  2.73739  3.18146  2.89801  2.37887  2.77519  2.98518  4.58477  3.61503
          0.02791  3.98834  4.71069  0.61958  0.77255  0.48576  0.95510
    250   0.85887  4.25296  3.58291  3.38090  4.17031  3.07413  4.38889  3.31337  3.40020  3.18950  4.20961  3.50037  3.82443  3.73098  3.64195  2.60277  2.88822  2.94768  5.58588  4.39937    291 - -
          2.68618  4.42225  2.77519  2.73123  3.46354  2.40513  3.72494  3.29354  2.67741  2.69355  4.24690  2.90347  2.73739  3.18146  2.89801  2.37887  2.77519  2.98518  4.58477  3.61503
          0.02791  3.98834  4.71069  0.61958  0.77255  0.48576  0.95510
    251   2.90009  4.41191  4.28460  3.95244  3.63677  3.84247  4.73476  2.05062  3.82197  2.30443  3.58543  4.12334  4.39734  4.17394  4.02313  3.35417  3.25934  0.89057  5.44040  4.17872    292 - -
          2.68618  4.42225  2.77519  2.73123  3.46354  2.40513  3.72494  3.29354  2.67741  2.69355  4.24690  2.90347  2.73739  3.18146  2.89801  2.37887  2.77519  2.98518  4.58477  3.61503
          0.02791  3.98834  4.71069  0.61958  0.77255  0.48576  0.95510
    252   0.85887  4.25296  3.58291  3.38090  4.17031  3.07413  4.38889  3.31337  3.40020  3.18950  4.20961  3.50037  3.82443  3.73098  3.64195  2.60277  2.88822  2.94768  5.58588  4.39937    293 - -
          2.68618  4.42225  2.77519  2.73123  3.46354  2.40513  3.72494  3.29354  2.67741  2.69355  4.24690  2.90347  2.73739  3.18146  2.89801  2.37887  2.77519  2.98518  4.58477  3.61503
          0.02791  3.98834  4.71069  0.61958  0.77255  0.48576  0.95510
    253   2.82266  4.82103  2.77775  2.67552  4.20305  3.26419  4.01938  3.93960  2.93345  3.57365  4.52909  0.96820  3.92226  3.29330  3.29122  2.88603  3.20893  3.55005  5.49577  4.14380    294 - -
          2.68618  4.42225  2.77519  2.73123  3.46354  2.40513  3.72494  3.29354  2.67741  2.69355  4.24690  2.90347  2.73739  3.18146  2.89801  2.37887  2.77519  2.98518  4.58477  3.61503
          0.02791  3.98834  4.71069  0.61958  0.77255  0.48576  0.95510
    254   2.81452  4.57735  3.51193  3.42662  4.56468  0.57077  4.53882  4.19344  3.62358  3.83276  4.81022  3.67637  3.97216  3.93866  3.84594  2.98993  3.30479  3.69941  5.62821  4.67086    295 - -
          2.68618  4.42225  2.77519  2.73123  3.46354  2.40513  3.72494  3.29354  2.67741  2.69355  4.24690  2.90347  2.73739  3.18146  2.89801  2.37887  2.77519  2.98518  4.58477  3.61503
          0.02791  3.98834  4.71069  0.61958  0.77255  0.48576  0.95510
    255   0.85887  4.25296  3.58291  3.38090  4.17031  3.07413  4.38889  3.31337  3.40020  3.18950  4.20961  3.50037  3.82443  3.73098  3.64195  2.60277  2.88822  2.94768  5.58588  4.39937    296 - -
          2.68618  4.42225  2.77519  2.73123  3.46354  2.40513  3.72494  3.29354  2.67741  2.69355  4.24690  2.90347  2.73739  3.18146  2.89801  2.37887  2.77519  2.98518  4.58477  3.61503
          0.02791  3.98834  4.71069  0.61958  0.77255  0.48576  0.95510
    256   1.93437  4.22808  3.28395  3.11689  4.37961  1.16905  4.27403  3.75339  3.27660  3.49326  4.36132  3.30414  3.72368  3.56290  3.57401  2.46800  2.79302  3.21901  5.70350  4.50448    297 - -
          2.68618  4.42225  2.77519  2.73123  3.46354  2.40513  3.72494  3.29354  2.67741  2.69355  4.24690  2.90347  2.73739  3.18146  2.89801  2.37887  2.77519  2.98518  4.58477  3.61503
          0.02791  3.98834  4.71069  0.61958  0.77255  0.48576  0.95510
    257   2.90009  4.41191  4.28460  3.95244  3.63677  3.84247  4.73476  2.05062  3.82197  2.30443  3.58543  4.12334  4.39734  4.17394  4.02313  3.35417  3.25934  0.89057  5.44040  4.17872    298 - -
          2.68618  4.42225  2.77519  2.73123  3.46354  2.40513  3.72494  3.29354  2.67741  2.69355  4.24690  2.90347  2.73739  3.18146  2.89801  2.37887  2.77519  2.98518  4.58477  3.61503
          0.02791  3.98834  4.71069  0.61958  0.77255  0.48576  0.95510
    258   3.12183  4.51001  4.49764  4.11879  3.45420  4.18945  4.82644  0.94502  3.94913  2.01791  3.37292  4.34802  4.61065  4.28625  4.13260  3.69698  3.41940  1.85539  5.36812  4.11559    299 - -
          2.68618  4.42225  2.77519  2.73123  3.46354  2.40513  3.72494  3.29354  2.67741  2.69355  4.24690  2.90347  2.73739  3.18146  2.89801  2.37887  2.77519  2.98518  4.58477  3.61503
          0.02791  3.98834  4.71069  0.61958  0.77255  0.48576  0.95510
    259   2.69460  4.37372  3.70367  3.30179  3.35996  3.56311  4.12147  2.60932  3.13705  1.28306  3.43792  3.58519  4.08478  3.52570  3.38867  2.51772  3.01951  2.47717  5.00594  3.69432    300 - -
          2.68618  4.42225  2.77519  2.73123  3.46354  2.40513  3.72494  3.29354  2.67741  2.69355  4.24690  2.90347  2.73739  3.18146  2.89801  2.37887  2.77519  2.98518  4.58477  3.61503
          0.02791  3.98834  4.71069  0.61958  0.77255  0.48576  0.95510
    260   2.37500  4.29632  3.31029  3.13258  4.19318  3.02420  4.23867  3.73201  3.21417  3.44370  4.36085  3.33800  3.77281  3.55464  3.49585  0.92887  2.86402  3.24165  5.55662  4.27762    301 - -
          2.68618  4.42225  2.77519  2.73123  3.46354  2.40513  3.72494  3.29354  2.67741  2.69355  4.24690  2.90347  2.73739  3.18146  2.89801  2.37887  2.77519  2.98518  4.58477  3.61503
          0.02791  3.98834  4.71069  0.61958  0.77255  0.48576  0.95510
    261   2.90009  4.41191  4.28460  3.95244  3.63677  3.84247  4.73476  2.05062  3.82197  2.30443  3.58543  4.12334  4.39734  4.17394  4.02313  3.35417  3.25934  0.89057  5.44040  4.17872    302 - -
          2.68618  4.42225  2.77519  2.73123  3.46354  2.40513  3.72494  3.29354  2.67741  2.69355  4.24690  2.90347  2.73739  3.18146  2.89801  2.37887  2.77519  2.98518  4.58477  3.61503
          0.02791  3.98834  4.71069  0.61958  0.77255  0.48576  0.95510
    262   2.72387  0.73292  4.26849  4.03534  4.00127  3.32139  4.65705  3.16536  3.86325  3.07515  4.20062  3.99151  4.03740  4.20468  3.96673  2.99558  3.20047  2.90187  5.39177  4.28785    303 - -
          2.68618  4.42225  2.77519  2.73123  3.46354  2.40513  3.72494  3.29354  2.67741  2.69355  4.24690  2.90347  2.73739  3.18146  2.89801  2.37887  2.77519  2.98518  4.58477  3.61503
          0.02791  3.98834  4.71069  0.61958  0.77255  0.48576  0.95510
    263   3.11718  5.25939  0.76508  2.41349  4.65271  3.30123  4.03754  4.26791  3.14428  3.85610  4.83787  2.97524  3.96233  3.27769  3.67534  3.06726  3.45863  3.89515  5.79852  4.50795    304 - -
          2.68618  4.42225  2.77519  2.73123  3.46354  2.40513  3.72494  3.29354  2.67741  2.69355  4.24690  2.90347  2.73739  3.18146  2.89801  2.37887  2.77519  2.98518  4.58477  3.61503
          0.02791  3.98834  4.71069  0.61958  0.77255  0.48576  0.95510
    264   2.95097  5.51637  1.51068  1.44070  4.80231  3.22175  3.76787  4.31938  2.78613  3.82419  4.68048  2.68676  3.84439  2.93528  3.38075  2.83368  3.24000  3.89479  5.97514  4.47349    305 - -
          2.68618  4.42225  2.77519  2.73123  3.46354  2.40513  3.72494  3.29354  2.67741  2.69355  4.24690  2.90347  2.73739  3.18146  2.89801  2.37887  2.77519  2.98518  4.58477  3.61503
          0.02791  3.98834  4.71069  0.61958  0.77255  0.48576  0.95510
    265   3.05543  5.18666  2.54144  0.87124  4.54794  3.35125  3.94962  4.02501  2.84498  3.62405  4.59418  3.00357  3.96170  3.16363  3.26493  3.02678  3.36094  3.69735  5.69772  4.42144    306 - -
          2.68618  4.42225  2.77519  2.73123  3.46354  2.40513  3.72494  3.29354  2.67741  2.69355  4.24690  2.90347  2.73739  3.18146  2.89801  2.37887  2.77519  2.98518  4.58477  3.61503
          0.02791  3.98834  4.71069  0.61958  0.77255  0.48576  0.95510
    266   2.90009  4.41191  4.28460  3.95244  3.63677  3.84247  4.73476  2.05062  3.82197  2.30443  3.58543  4.12334  4.39734  4.17394  4.02313  3.35417  3.25934  0.89057  5.44040  4.17872    307 - -
          2.68618  4.42225  2.77519  2.73123  3.46354  2.40513  3.72494  3.29354  2.67741  2.69355  4.24690  2.90347  2.73739  3.18146  2.89801  2.37887  2.77519  2.98518  4.58477  3.61503
          0.02791  3.98834  4.71069  0.61958  0.77255  0.48576  0.95510
    267   1.41137  4.26380  3.57754  3.15477  3.78073  3.28034  4.11974  2.76837  3.06787  2.33296  3.71245  3.41650  3.89328  3.42166  3.37244  2.67846  2.62002  2.52311  5.29374  4.05840    308 - -
          2.68618  4.42225  2.77519  2.73123  3.46354  2.40513  3.72494  3.29354  2.67741  2.69355  4.24690  2.90347  2.73739  3.18146  2.89801  2.37887  2.77519  2.98518  4.58477  3.61503
          0.02791  3.98834  4.71069  0.61958  0.77255  0.48576  0.95510
    268   2.50637  4.78204  3.37977  2.86407  4.26945  3.45763  3.76762  3.62795  2.19686  3.21669  4.14368  3.23647  3.95778  2.94768  1.24553  2.88152  3.08257  3.31474  5.39874  4.18141    309 - -
          2.68618  4.42225  2.77519  2.73123  3.46354  2.40513  3.72494  3.29354  2.67741  2.69355  4.24690  2.90347  2.73739  3.18146  2.89801  2.37887  2.77519  2.98518  4.58477  3.61503
          0.02791  3.98834  4.71069  0.61958  0.77255  0.48576  0.95510
    269   2.76992  4.48998  3.48674  2.98286  2.81442  3.65674  3.38848  3.02328  2.85637  2.65421  3.16793  2.98535  4.04481  3.21163  3.17150  2.93906  3.00301  2.80619  4.38277  1.70904    310 - -
          2.68618  4.42225  2.77519  2.73123  3.46354  2.40513  3.72494  3.29354  2.67741  2.69355  4.24690  2.90347  2.73739  3.18146  2.89801  2.37887  2.77519  2.98518  4.58477  3.61503
          0.02791  3.98834  4.71069  0.61958  0.77255  0.48576  0.95510
    270   2.89161  5.25933  2.32245  1.19236  4.57939  3.26485  3.76760  4.07765  2.65228  3.63404  4.50247  2.50269  3.86159  2.94270  3.12329  2.82828  3.18131  3.69193  5.77061  4.34609    311 - -
          2.68618  4.42225  2.77519  2.73123  3.46354  2.40513  3.72494  3.29354  2.67741  2.69355  4.24690  2.90347  2.73739  3.18146  2.89801  2.37887  2.77519  2.98518  4.58477  3.61503
          0.07159  3.98834  2.98462  0.61958  0.77255  0.48576  0.95510
    271   2.30732  4.20764  3.38229  3.11594  4.07131  3.02835  4.16041  3.29045  3.08383  3.13624  4.07174  3.31159  3.74822  3.45464  3.36395  2.36146  1.24207  2.90409  5.48474  4.23443    312 - -
          2.68618  4.42225  2.77519  2.73123  3.46354  2.40513  3.72494  3.29354  2.67741  2.69355  4.24690  2.90347  2.73739  3.18146  2.89801  2.37887  2.77519  2.98518  4.58477  3.61503
          0.02914  3.94590  4.66824  0.61958  0.77255  0.46052  0.99683
    272   1.10705  3.19537  3.89415  3.50986  4.00712  3.00476  4.33936  3.07934  3.40948  3.01929  3.95191  3.50082  3.74655  3.69422  3.64491  2.45155  2.58937  2.71190  5.47005  4.28605    313 - -
          2.68618  4.42225  2.77519  2.73123  3.46354  2.40513  3.72494  3.29354  2.67741  2.69355  4.24690  2.90347  2.73739  3.18146  2.89801  2.37887  2.77519  2.98518  4.58477  3.61503
          0.02791  3.98834  4.71069  0.61958  0.77255  0.48576  0.95510
    273   2.58768  4.75763  2.64367  2.41201  3.98747  3.38152  3.62869  3.21359  2.44924  3.02792  3.85386  2.32456  3.79860  2.79198  2.90746  2.62699  2.39330  3.09061  5.27302  3.51195    314 - -
          2.68618  4.42225  2.77519  2.73123  3.46354  2.40513  3.72494  3.29354  2.67741  2.69355  4.24690  2.90347  2.73739  3.18146  2.89801  2.37887  2.77519  2.98518  4.58477  3.61503
          0.02791  3.98834  4.71069  0.61958  0.77255  0.48576  0.95510
    274   3.28689  4.71547  4.37514  4.01667  3.18286  4.12850  4.63612  2.39448  3.78327  0.74469  3.17170  4.28086  4.54468  4.12383  3.93992  3.71458  3.57630  2.46167  5.10300  3.85269    315 - -
          2.68618  4.42225  2.77519  2.73123  3.46354  2.40513  3.72494  3.29354  2.67741  2.69355  4.24690  2.90347  2.73739  3.18146  2.89801  2.37887  2.77519  2.98518  4.58477  3.61503
          0.02791  3.98834  4.71069  0.61958  0.77255  0.48576  0.95510
    275   2.47825  4.32313  3.53428  3.29316  4.07444  3.15820  4.30121  3.21581  3.23841  3.07516  4.11923  3.48296  3.87154  3.62771  3.49073  2.68094  0.98964  2.89828  5.50203  4.29145    316 - -
          2.68618  4.42225  2.77519  2.73123  3.46354  2.40513  3.72494  3.29354  2.67741  2.69355  4.24690  2.90347  2.73739  3.18146  2.89801  2.37887  2.77519  2.98518  4.58477  3.61503
          0.02791  3.98834  4.71069  0.61958  0.77255  0.48576  0.95510
    276   0.85887  4.25296  3.58291  3.38090  4.17031  3.07413  4.38889  3.31337  3.40020  3.18950  4.20961  3.50037  3.82443  3.73098  3.64195  2.60277  2.88822  2.94768  5.58588  4.39937    317 - -
          2.68618  4.42225  2.77519  2.73123  3.46354  2.40513  3.72494  3.29354  2.67741  2.69355  4.24690  2.90347  2.73739  3.18146  2.89801  2.37887  2.77519  2.98518  4.58477  3.61503
          0.02791  3.98834  4.71069  0.61958  0.77255  0.48576  0.95510
    277   1.31306  4.23932  3.74787  3.31868  3.77358  3.30766  4.24260  2.48654  3.23031  2.62252  3.69791  3.52767  3.93822  3.56257  3.52136  2.71539  2.86169  2.19389  5.34711  4.11278    318 - -
          2.68618  4.42225  2.77519  2.73123  3.46354  2.40513  3.72494  3.29354  2.67741  2.69355  4.24690  2.90347  2.73739  3.18146  2.89801  2.37887  2.77519  2.98518  4.58477  3.61503
          0.02791  3.98834  4.71069  0.61958  0.77255  0.48576  0.95510
    278   0.85887  4.25296  3.58291  3.38090  4.17031  3.07413  4.38889  3.31337  3.40020  3.18950  4.20961  3.50037  3.82443  3.73098  3.64195  2.60277  2.88822  2.94768  5.58588  4.39937    319 - -
          2.68618  4.42225  2.77519  2.73123  3.46354  2.40513  3.72494  3.29354  2.67741  2.69355  4.24690  2.90347  2.73739  3.18146  2.89801  2.37887  2.77519  2.98518  4.58477  3.61503
          0.02791  3.98834  4.71069  0.61958  0.77255  0.48576  0.95510
    279   2.90009  4.41191  4.28460  3.95244  3.63677  3.84247  4.73476  2.05062  3.82197  2.30443  3.58543  4.12334  4.39734  4.17394  4.02313  3.35417  3.25934  0.89057  5.44040  4.17872    320 - -
          2.68618  4.42225  2.77519  2.73123  3.46354  2.40513  3.72494  3.29354  2.67741  2.69355  4.24690  2.90347  2.73739  3.18146  2.89801  2.37887  2.77519  2.98518  4.58477  3.61503
          0.02791  3.98834  4.71069  0.61958  0.77255  0.48576  0.95510
    280   2.91126  4.64815  3.53115  3.38772  4.37113  3.32916  4.45479  3.94740  3.45513  3.56126  4.61679  3.68224  0.63784  3.84039  3.68664  3.08262  3.36217  3.57939  5.52489  4.49373    321 - -
          2.68618  4.42225  2.77519  2.73123  3.46354  2.40513  3.72494  3.29354  2.67741  2.69355  4.24690  2.90347  2.73739  3.18146  2.89801  2.37887  2.77519  2.98518  4.58477  3.61503
          0.02791  3.98834  4.71069  0.61958  0.77255  0.48576  0.95510
    281   0.85887  4.25296  3.58291  3.38090  4.17031  3.07413  4.38889  3.31337  3.40020  3.18950  4.20961  3.50037  3.82443  3.73098  3.64195  2.60277  2.88822  2.94768  5.58588  4.39937    322 - -
          2.68618  4.42225  2.77519  2.73123  3.46354  2.40513  3.72494  3.29354  2.67741  2.69355  4.24690  2.90347  2.73739  3.18146  2.89801  2.37887  2.77519  2.98518  4.58477  3.61503
          0.02791  3.98834  4.71069  0.61958  0.77255  0.48576  0.95510
    282   3.28689  4.71547  4.37514  4.01667  3.18286  4.12850  4.63612  2.39448  3.78327  0.74469  3.17170  4.28086  4.54468  4.12383  3.93992  3.71458  3.57630  2.46167  5.10300  3.85269    323 - -
          2.68618  4.42225  2.77519  2.73123  3.46354  2.40513  3.72494  3.29354  2.67741  2.69355  4.24690  2.90347  2.73739  3.18146  2.89801  2.37887  2.77519  2.98518  4.58477  3.61503
          0.02791  3.98834  4.71069  0.61958  0.77255  0.48576  0.95510
    283   3.28689  4.71547  4.37514  4.01667  3.18286  4.12850  4.63612  2.39448  3.78327  0.74469  3.17170  4.28086  4.54468  4.12383  3.93992  3.71458  3.57630  2.46167  5.10300  3.85269    324 - -
          2.68618  4.42225  2.77519  2.73123  3.46354  2.40513  3.72494  3.29354  2.67741  2.69355  4.24690  2.90347  2.73739  3.18146  2.89801  2.37887  2.77519  2.98518  4.58477  3.61503
          0.02791  3.98834  4.71069  0.61958  0.77255  0.48576  0.95510
    284   3.28689  4.71547  4.37514  4.01667  3.18286  4.12850  4.63612  2.39448  3.78327  0.74469  3.17170  4.28086  4.54468  4.12383  3.93992  3.71458  3.57630  2.46167  5.10300  3.85269    325 - -
          2.68618  4.42225  2.77519  2.73123  3.46354  2.40513  3.72494  3.29354  2.67741  2.69355  4.24690  2.90347  2.73739  3.18146  2.89801  2.37887  2.77519  2.98518  4.58477  3.61503
          0.02791  3.98834  4.71069  0.61958  0.77255  0.48576  0.95510
    285   2.91126  4.64815  3.53115  3.38772  4.37113  3.32916  4.45479  3.94740  3.45513  3.56126  4.61679  3.68224  0.63784  3.84039  3.68664  3.08262  3.36217  3.57939  5.52489  4.49373    326 - -
          2.68618  4.42225  2.77519  2.73123  3.46354  2.40513  3.72494  3.29354  2.67741  2.69355  4.24690  2.90347  2.73739  3.18146  2.89801  2.37887  2.77519  2.98518  4.58477  3.61503
          0.02791  3.98834  4.71069  0.61958  0.77255  0.48576  0.95510
    286   2.91126  4.64815  3.53115  3.38772  4.37113  3.32916  4.45479  3.94740  3.45513  3.56126  4.61679  3.68224  0.63784  3.84039  3.68664  3.08262  3.36217  3.57939  5.52489  4.49373    327 - -
          2.68618  4.42225  2.77519  2.73123  3.46354  2.40513  3.72494  3.29354  2.67741  2.69355  4.24690  2.90347  2.73739  3.18146  2.89801  2.37887  2.77519  2.98518  4.58477  3.61503
          0.02791  3.98834  4.71069  0.61958  0.77255  0.48576  0.95510
    287   2.91126  4.64815  3.53115  3.38772  4.37113  3.32916  4.45479  3.94740  3.45513  3.56126  4.61679  3.68224  0.63784  3.84039  3.68664  3.08262  3.36217  3.57939  5.52489  4.49373    328 - -
          2.68618  4.42225  2.77519  2.73123  3.46354  2.40513  3.72494  3.29354  2.67741  2.69355  4.24690  2.90347  2.73739  3.18146  2.89801  2.37887  2.77519  2.98518  4.58477  3.61503
          0.02791  3.98834  4.71069  0.61958  0.77255  0.48576  0.95510
    288   2.28820  4.20569  3.39713  3.10844  4.13816  3.01540  4.16205  3.43185  3.09933  3.21983  4.10818  3.30318  3.73684  3.44521  3.39506  2.11683  1.28305  3.00094  5.52281  4.28531    329 - -
          2.68618  4.42225  2.77519  2.73123  3.46354  2.40513  3.72494  3.29354  2.67741  2.69355  4.24690  2.90347  2.73739  3.18146  2.89801  2.37887  2.77519  2.98518  4.58477  3.61503
          0.02791  3.98834  4.71069  0.61958  0.77255  0.48576  0.95510
    289   2.39716  4.31199  3.26509  3.00676  4.08195  3.09971  4.10217  3.36957  2.99386  3.18328  4.10328  3.02554  3.79311  3.38182  3.29215  2.56862  1.20862  2.98883  5.46981  4.19926    330 - -
          2.68618  4.42225  2.77519  2.73123  3.46354  2.40513  3.72494  3.29354  2.67741  2.69355  4.24690  2.90347  2.73739  3.18146  2.89801  2.37887  2.77519  2.98518  4.58477  3.61503
          0.04759  3.98834  3.57765  0.61958  0.77255  0.48576  0.95510
    290   1.63557  4.22989  3.28773  2.93996  4.18418  3.00070  4.05208  3.57755  2.98555  3.26195  4.09483  3.20099  2.29340  3.29440  3.34037  1.95881  2.71058  3.09976  5.52028  4.27943    331 - -
          2.68618  4.42225  2.77519  2.73123  3.46354  2.40513  3.72494  3.29354  2.67741  2.69355  4.24690  2.90347  2.73739  3.18146  2.89801  2.37887  2.77519  2.98518  4.58477  3.61503
          0.02846  3.96922  4.69157  0.61958  0.77255  0.50500  0.92509
    291   3.24257  4.66008  4.53549  4.03773  3.06942  4.33682  4.65478  2.20719  3.78214  0.86840  2.79722  4.32149  4.62175  4.07139  3.95530  3.72973  3.49306  2.29806  5.09619  3.89301    332 - -
          2.68618  4.42225  2.77519  2.73123  3.46354  2.40513  3.72494  3.29354  2.67741  2.69355  4.24690  2.90347  2.73739  3.18146  2.89801  2.37887  2.77519  2.98518  4.58477  3.61503
          0.02846  3.96922  4.69157  0.61958  0.77255  0.50500  0.92509
    292   3.09536  5.23620  0.78863  2.39918  4.62664  3.28559  4.01892  4.23722  3.12177  3.82861  4.80947  2.96015  3.94530  3.25870  3.65061  3.04726  3.43623  3.86633  5.77629  4.48440    333 - -
          2.68618  4.42225  2.77519  2.73123  3.46354  2.40513  3.72494  3.29354  2.67741  2.69355  4.24690  2.90347  2.73739  3.18146  2.89801  2.37887  2.77519  2.98518  4.58477  3.61503
          0.02846  3.96922  4.69157  0.61958  0.77255  0.47392  0.97434
    293   3.05543  5.18666  2.54144  0.87124  4.54794  3.35125  3.94962  4.02501  2.84498  3.62405  4.59418  3.00357  3.96170  3.16363  3.26493  3.02678  3.36094  3.69735  5.69772  4.42144    334 - -
          2.68618  4.42225  2.77519  2.73123  3.46354  2.40513  3.72494  3.29354  2.67741  2.69355  4.24690  2.90347  2.73739  3.18146  2.89801  2.37887  2.77519  2.98518  4.58477  3.61503
          0.02791  3.98834  4.71069  0.61958  0.77255  0.48576  0.95510
    294   3.12826  4.92323  3.24493  3.01766  3.37059  3.54952  0.91984  3.84907  2.85777  3.32800  4.38088  3.42185  4.10901  3.38573  3.11596  3.19822  3.43603  3.58205  4.83389  3.31842    335 - -
          2.68618  4.42225  2.77519  2.73123  3.46354  2.40513  3.72494  3.29354  2.67741  2.69355  4.24690  2.90347  2.73739  3.18146  2.89801  2.37887  2.77519  2.98518  4.58477  3.61503
          0.02791  3.98834  4.71069  0.61958  0.77255  0.48576  0.95510
    295   3.28689  4.71547  4.37514  4.01667  3.18286  4.12850  4.63612  2.39448  3.78327  0.74469  3.17170  4.28086  4.54468  4.12383  3.93992  3.71458  3.57630  2.46167  5.10300  3.85269    336 - -
          2.68618  4.42225  2.77519  2.73123  3.46354  2.40513  3.72494  3.29354  2.67741  2.69355  4.24690  2.90347  2.73739  3.18146  2.89801  2.37887  2.77519  2.98518  4.58477  3.61503
          0.02791  3.98834  4.71069  0.61958  0.77255  0.48576  0.95510
    296   2.90009  4.41191  4.28460  3.95244  3.63677  3.84247  4.73476  2.05062  3.82197  2.30443  3.58543  4.12334  4.39734  4.17394  4.02313  3.35417  3.25934  0.89057  5.44040  4.17872    337 - -
          2.68618  4.42225  2.77519  2.73123  3.46354  2.40513  3.72494  3.29354  2.67741  2.69355  4.24690  2.90347  2.73739  3.18146  2.89801  2.37887  2.77519  2.98518  4.58477  3.61503
          0.02791  3.98834  4.71069  0.61958  0.77255  0.48576  0.95510
    297   0.85887  4.25296  3.58291  3.38090  4.17031  3.07413  4.38889  3.31337  3.40020  3.18950  4.20961  3.50037  3.82443  3.73098  3.64195  2.60277  2.88822  2.94768  5.58588  4.39937    338 - -
          2.68618  4.42225  2.77519  2.73123  3.46354  2.40513  3.72494  3.29354  2.67741  2.69355  4.24690  2.90347  2.73739  3.18146  2.89801  2.37887  2.77519  2.98518  4.58477  3.61503
          0.02791  3.98834  4.71069  0.61958  0.77255  0.48576  0.95510
    298   2.81452  4.57735  3.51193  3.42662  4.56468  0.57077  4.53882  4.19344  3.62358  3.83276  4.81022  3.67637  3.97216  3.93866  3.84594  2.98993  3.30479  3.69941  5.62821  4.67086    339 - -
          2.68618  4.42225  2.77519  2.73123  3.46354  2.40513  3.72494  3.29354  2.67741  2.69355  4.24690  2.90347  2.73739  3.18146  2.89801  2.37887  2.77519  2.98518  4.58477  3.61503
          0.02791  3.98834  4.71069  0.61958  0.77255  0.48576  0.95510
    299   3.28689  4.71547  4.37514  4.01667  3.18286  4.12850  4.63612  2.39448  3.78327  0.74469  3.17170  4.28086  4.54468  4.12383  3.93992  3.71458  3.57630  2.46167  5.10300  3.85269    340 - -
          2.68618  4.42225  2.77519  2.73123  3.46354  2.40513  3.72494  3.29354  2.67741  2.69355  4.24690  2.90347  2.73739  3.18146  2.89801  2.37887  2.77519  2.98518  4.58477  3.61503
          0.02791  3.98834  4.71069  0.61958  0.77255  0.48576  0.95510
    300   2.91126  4.64815  3.53115  3.38772  4.37113  3.32916  4.45479  3.94740  3.45513  3.56126  4.61679  3.68224  0.63784  3.84039  3.68664  3.08262  3.36217  3.57939  5.52489  4.49373    341 - -
          2.68618  4.42225  2.77519  2.73123  3.46354  2.40513  3.72494  3.29354  2.67741  2.69355  4.24690  2.90347  2.73739  3.18146  2.89801  2.37887  2.77519  2.98518  4.58477  3.61503
          0.02791  3.98834  4.71069  0.61958  0.77255  0.48576  0.95510
    301   1.44593  4.25042  3.33238  3.03540  4.18109  3.03307  4.13521  3.49602  3.07637  3.23639  4.12460  3.27398  1.96086  3.40006  3.40094  2.48801  2.77186  3.06050  5.54160  4.31467    342 - -
          2.68618  4.42225  2.77519  2.73123  3.46354  2.40513  3.72494  3.29354  2.67741  2.69355  4.24690  2.90347  2.73739  3.18146  2.89801  2.37887  2.77519  2.98518  4.58477  3.61503
          0.02791  3.98834  4.71069  0.61958  0.77255  0.48576  0.95510
    302   3.28689  4.71547  4.37514  4.01667  3.18286  4.12850  4.63612  2.39448  3.78327  0.74469  3.17170  4.28086  4.54468  4.12383  3.93992  3.71458  3.57630  2.46167  5.10300  3.85269    343 - -
          2.68618  4.42225  2.77519  2.73123  3.46354  2.40513  3.72494  3.29354  2.67741  2.69355  4.24690  2.90347  2.73739  3.18146  2.89801  2.37887  2.77519  2.98518  4.58477  3.61503
          0.02791  3.98834  4.71069  0.61958  0.77255  0.48576  0.95510
    303   3.05543  5.18666  2.54144  0.87124  4.54794  3.35125  3.94962  4.02501  2.84498  3.62405  4.59418  3.00357  3.96170  3.16363  3.26493  3.02678  3.36094  3.69735  5.69772  4.42144    344 - -
          2.68618  4.42225  2.77519  2.73123  3.46354  2.40513  3.72494  3.29354  2.67741  2.69355  4.24690  2.90347  2.73739  3.18146  2.89801  2.37887  2.77519  2.98518  4.58477  3.61503
          0.02791  3.98834  4.71069  0.61958  0.77255  0.48576  0.95510
    304   2.91126  4.64815  3.53115  3.38772  4.37113  3.32916  4.45479  3.94740  3.45513  3.56126  4.61679  3.68224  0.63784  3.84039  3.68664  3.08262  3.36217  3.57939  5.52489  4.49373    345 - -
          2.68618  4.42225  2.77519  2.73123  3.46354  2.40513  3.72494  3.29354  2.67741  2.69355  4.24690  2.90347  2.73739  3.18146  2.89801  2.37887  2.77519  2.98518  4.58477  3.61503
          0.02791  3.98834  4.71069  0.61958  0.77255  0.48576  0.95510
    305   3.53341  4.84168  4.43686  4.09781  1.72226  4.28412  3.47925  3.27294  3.95668  2.63310  3.88976  3.97800  4.61589  4.00922  4.05287  3.65500  3.76450  3.18903  3.64873  0.96380    346 - -
          2.68618  4.42225  2.77519  2.73123  3.46354  2.40513  3.72494  3.29354  2.67741  2.69355  4.24690  2.90347  2.73739  3.18146  2.89801  2.37887  2.77519  2.98518  4.58477  3.61503
          0.02791  3.98834  4.71069  0.61958  0.77255  0.48576  0.95510
    306   0.85887  4.25296  3.58291  3.38090  4.17031  3.07413  4.38889  3.31337  3.40020  3.18950  4.20961  3.50037  3.82443  3.73098  3.64195  2.60277  2.88822  2.94768  5.58588  4.39937    347 - -
          2.68618  4.42225  2.77519  2.73123  3.46354  2.40513  3.72494  3.29354  2.67741  2.69355  4.24690  2.90347  2.73739  3.18146  2.89801  2.37887  2.77519  2.98518  4.58477  3.61503
          0.02791  3.98834  4.71069  0.61958  0.77255  0.48576  0.95510
    307   3.13931  4.96820  3.64209  3.13042  4.35226  3.60365  3.91313  3.90292  2.29092  3.39785  4.39598  3.48081  4.10147  3.12854  0.81514  3.21848  3.39793  3.62210  5.38889  4.25548    348 - -
          2.68618  4.42225  2.77519  2.73123  3.46354  2.40513  3.72494  3.29354  2.67741  2.69355  4.24690  2.90347  2.73739  3.18146  2.89801  2.37887  2.77519  2.98518  4.58477  3.61503
          0.02791  3.98834  4.71069  0.61958  0.77255  0.48576  0.95510
    308   3.28689  4.71547  4.37514  4.01667  3.18286  4.12850  4.63612  2.39448  3.78327  0.74469  3.17170  4.28086  4.54468  4.12383  3.93992  3.71458  3.57630  2.46167  5.10300  3.85269    349 - -
          2.68618  4.42225  2.77519  2.73123  3.46354  2.40513  3.72494  3.29354  2.67741  2.69355  4.24690  2.90347  2.73739  3.18146  2.89801  2.37887  2.77519  2.98518  4.58477  3.61503
          0.02791  3.98834  4.71069  0.61958  0.77255  0.48576  0.95510
    309   3.40857  4.77675  4.39755  4.13510  0.83962  4.06909  3.93288  2.91916  4.03948  2.26303  3.63288  4.15112  4.52588  4.17580  4.13054  3.67184  3.71017  2.91817  4.14959  2.50289    350 - -
          2.68618  4.42225  2.77519  2.73123  3.46354  2.40513  3.72494  3.29354  2.67741  2.69355  4.24690  2.90347  2.73739  3.18146  2.89801  2.37887  2.77519  2.98518  4.58477  3.61503
          0.02791  3.98834  4.71069  0.61958  0.77255  0.48576  0.95510
    310   3.12826  4.92323  3.24493  3.01766  3.37059  3.54952  0.91984  3.84907  2.85777  3.32800  4.38088  3.42185  4.10901  3.38573  3.11596  3.19822  3.43603  3.58205  4.83389  3.31842    351 - -
          2.68618  4.42225  2.77519  2.73123  3.46354  2.40513  3.72494  3.29354  2.67741  2.69355  4.24690  2.90347  2.73739  3.18146  2.89801  2.37887  2.77519  2.98518  4.58477  3.61503
          0.02791  3.98834  4.71069  0.61958  0.77255  0.48576  0.95510
    311   3.13931  4.96820  3.64209  3.13042  4.35226  3.60365  3.91313  3.90292  2.29092  3.39785  4.39598  3.48081  4.10147  3.12854  0.81514  3.21848  3.39793  3.62210  5.38889  4.25548    352 - -
          2.68618  4.42225  2.77519  2.73123  3.46354  2.40513  3.72494  3.29354  2.67741  2.69355  4.24690  2.90347  2.73739  3.18146  2.89801  2.37887  2.77519  2.98518  4.58477  3.61503
          0.02791  3.98834  4.71069  0.61958  0.77255  0.48576  0.95510
    312   3.41777  4.85972  4.01075  3.76289  2.30508  3.96624  3.67777  3.41116  3.61712  2.83492  4.07439  3.86841  4.43788  3.89519  3.77663  3.54253  3.70529  3.28733  3.95292  0.79291    353 - -
          2.68618  4.42225  2.77519  2.73123  3.46354  2.40513  3.72494  3.29354  2.67741  2.69355  4.24690  2.90347  2.73739  3.18146  2.89801  2.37887  2.77519  2.98518  4.58477  3.61503
          0.02791  3.98834  4.71069  0.61958  0.77255  0.48576  0.95510
    313   3.41777  4.85972  4.01075  3.76289  2.30508  3.96624  3.67777  3.41116  3.61712  2.83492  4.07439  3.86841  4.43788  3.89519  3.77663  3.54253  3.70529  3.28733  3.95292  0.79291    354 - -
          2.68618  4.42225  2.77519  2.73123  3.46354  2.40513  3.72494  3.29354  2.67741  2.69355  4.24690  2.90347  2.73739  3.18146  2.89801  2.37887  2.77519  2.98518  4.58477  3.61503
          0.02791  3.98834  4.71069  0.61958  0.77255  0.48576  0.95510
    314   0.99912  4.15859  3.48003  3.25515  4.19663  2.96866  4.29108  3.42578  3.28676  3.27749  4.19302  3.36949  3.72920  3.60242  3.55283  2.31482  2.74977  2.98178  5.60736  4.37925    355 - -
          2.68618  4.42225  2.77519  2.73123  3.46354  2.40513  3.72494  3.29354  2.67741  2.69355  4.24690  2.90347  2.73739  3.18146  2.89801  2.37887  2.77519  2.98518  4.58477  3.61503
          0.02791  3.98834  4.71069  0.61958  0.77255  0.48576  0.95510
    315   3.12807  4.48905  4.62119  4.15626  3.10203  4.33294  4.76026  1.05559  4.01974  1.87021  3.22938  4.38530  4.66312  4.27181  4.20540  3.73677  3.39548  1.83413  5.21484  3.91806    356 - -
          2.68618  4.42225  2.77519  2.73123  3.46354  2.40513  3.72494  3.29354  2.67741  2.69355  4.24690  2.90347  2.73739  3.18146  2.89801  2.37887  2.77519  2.98518  4.58477  3.61503
          0.02791  3.98834  4.71069  0.61958  0.77255  0.48576  0.95510
    316   0.85887  4.25296  3.58291  3.38090  4.17031  3.07413  4.38889  3.31337  3.40020  3.18950  4.20961  3.50037  3.82443  3.73098  3.64195  2.60277  2.88822  2.94768  5.58588  4.39937    357 - -
          2.68618  4.42225  2.77519  2.73123  3.46354  2.40513  3.72494  3.29354  2.67741  2.69355  4.24690  2.90347  2.73739  3.18146  2.89801  2.37887  2.77519  2.98518  4.58477  3.61503
          0.02791  3.98834  4.71069  0.61958  0.77255  0.48576  0.95510
    317   2.32887  4.22751  3.41887  3.15666  4.09964  3.04871  4.19665  3.31621  3.12311  3.16487  4.10344  3.34410  3.77229  3.49373  3.39966  2.39620  1.17140  2.92860  5.51499  4.26588    358 - -
          2.68618  4.42225  2.77519  2.73123  3.46354  2.40513  3.72494  3.29354  2.67741  2.69355  4.24690  2.90347  2.73739  3.18146  2.89801  2.37887  2.77519  2.98518  4.58477  3.61503
          0.02791  3.98834  4.71069  0.61958  0.77255  0.48576  0.95510
    318   2.91126  4.64815  3.53115  3.38772  4.37113  3.32916  4.45479  3.94740  3.45513  3.56126  4.61679  3.68224  0.63784  3.84039  3.68664  3.08262  3.36217  3.57939  5.52489  4.49373    359 - -
          2.68618  4.42225  2.77519  2.73123  3.46354  2.40513  3.72494  3.29354  2.67741  2.69355  4.24690  2.90347  2.73739  3.18146  2.89801  2.37887  2.77519  2.98518  4.58477  3.61503
          0.02791  3.98834  4.71069  0.61958  0.77255  0.48576  0.95510
    319   2.27443  4.23664  3.22487  3.01928  4.35139  2.38609  4.18777  3.82773  3.16019  3.50125  4.33344  3.24027  3.70276  3.45489  3.48365  1.12805  2.76219  3.26160  5.67211  4.43164    360 - -
          2.68618  4.42225  2.77519  2.73123  3.46354  2.40513  3.72494  3.29354  2.67741  2.69355  4.24690  2.90347  2.73739  3.18146  2.89801  2.37887  2.77519  2.98518  4.58477  3.61503
          0.02791  3.98834  4.71069  0.61958  0.77255  0.48576  0.95510
    320   0.85887  4.25296  3.58291  3.38090  4.17031  3.07413  4.38889  3.31337  3.40020  3.18950  4.20961  3.50037  3.82443  3.73098  3.64195  2.60277  2.88822  2.94768  5.58588  4.39937    361 - -
          2.68618  4.42225  2.77519  2.73123  3.46354  2.40513  3.72494  3.29354  2.67741  2.69355  4.24690  2.90347  2.73739  3.18146  2.89801  2.37887  2.77519  2.98518  4.58477  3.61503
          0.02791  3.98834  4.71069  0.61958  0.77255  0.48576  0.95510
    321   2.47825  4.32313  3.53428  3.29316  4.07444  3.15820  4.30121  3.21581  3.23841  3.07516  4.11923  3.48296  3.87154  3.62771  3.49073  2.68094  0.98964  2.89828  5.50203  4.29145    362 - -
          2.68618  4.42225  2.77519  2.73123  3.46354  2.40513  3.72494  3.29354  2.67741  2.69355  4.24690  2.90347  2.73739  3.18146  2.89801  2.37887  2.77519  2.98518  4.58477  3.61503
          0.02791  3.98834  4.71069  0.61958  0.77255  0.48576  0.95510
    322   2.97663  4.96344  2.98340  2.74108  4.14709  3.44492  3.90002  3.79668  2.55412  3.28742  4.31313  3.20141  4.00075  1.04135  2.83555  3.02000  3.27403  3.51949  5.39910  4.10094    363 - -
          2.68618  4.42225  2.77519  2.73123  3.46354  2.40513  3.72494  3.29354  2.67741  2.69355  4.24690  2.90347  2.73739  3.18146  2.89801  2.37887  2.77519  2.98518  4.58477  3.61503
          0.02791  3.98834  4.71069  0.61958  0.77255  0.48576  0.95510
    323   3.13931  4.96820  3.64209  3.13042  4.35226  3.60365  3.91313  3.90292  2.29092  3.39785  4.39598  3.48081  4.10147  3.12854  0.81514  3.21848  3.39793  3.62210  5.38889  4.25548    364 - -
          2.68618  4.42225  2.77519  2.73123  3.46354  2.40513  3.72494  3.29354  2.67741  2.69355  4.24690  2.90347  2.73739  3.18146  2.89801  2.37887  2.77519  2.98518  4.58477  3.61503
          0.02791  3.98834  4.71069  0.61958  0.77255  0.48576  0.95510
    324   3.28689  4.71547  4.37514  4.01667  3.18286  4.12850  4.63612  2.39448  3.78327  0.74469  3.17170  4.28086  4.54468  4.12383  3.93992  3.71458  3.57630  2.46167  5.10300  3.85269    365 - -
          2.68618  4.42225  2.77519  2.73123  3.46354  2.40513  3.72494  3.29354  2.67741  2.69355  4.24690  2.90347  2.73739  3.18146  2.89801  2.37887  2.77519  2.98518  4.58477  3.61503
          0.02791  3.98834  4.71069  0.61958  0.77255  0.48576  0.95510
    325   3.28689  4.71547  4.37514  4.01667  3.18286  4.12850  4.63612  2.39448  3.78327  0.74469  3.17170  4.28086  4.54468  4.12383  3.93992  3.71458  3.57630  2.46167  5.10300  3.85269    366 - -
          2.68618  4.42225  2.77519  2.73123  3.46354  2.40513  3.72494  3.29354  2.67741  2.69355  4.24690  2.90347  2.73739  3.18146  2.89801  2.37887  2.77519  2.98518  4.58477  3.61503
          0.02791  3.98834  4.71069  0.61958  0.77255  0.48576  0.95510
    326   3.29864  4.65998  4.66741  4.16872  2.27790  4.41363  4.46403  2.29619  4.02357  0.93352  2.95226  4.37448  4.65656  4.15458  4.15675  3.78401  3.53083  2.41372  4.74591  3.35066    367 - -
          2.68618  4.42225  2.77519  2.73123  3.46354  2.40513  3.72494  3.29354  2.67741  2.69355  4.24690  2.90347  2.73739  3.18146  2.89801  2.37887  2.77519  2.98518  4.58477  3.61503
          0.02791  3.98834  4.71069  0.61958  0.77255  0.48576  0.95510
    327   2.81452  4.57735  3.51193  3.42662  4.56468  0.57077  4.53882  4.19344  3.62358  3.83276  4.81022  3.67637  3.97216  3.93866  3.84594  2.98993  3.30479  3.69941  5.62821  4.67086    368 - -
          2.68618  4.42225  2.77519  2.73123  3.46354  2.40513  3.72494  3.29354  2.67741  2.69355  4.24690  2.90347  2.73739  3.18146  2.89801  2.37887  2.77519  2.98518  4.58477  3.61503
          0.02791  3.98834  4.71069  0.61958  0.77255  0.48576  0.95510
    328   3.28689  4.71547  4.37514  4.01667  3.18286  4.12850  4.63612  2.39448  3.78327  0.74469  3.17170  4.28086  4.54468  4.12383  3.93992  3.71458  3.57630  2.46167  5.10300  3.85269    369 - -
          2.68618  4.42225  2.77519  2.73123  3.46354  2.40513  3.72494  3.29354  2.67741  2.69355  4.24690  2.90347  2.73739  3.18146  2.89801  2.37887  2.77519  2.98518  4.58477  3.61503
          0.02791  3.98834  4.71069  0.61958  0.77255  0.48576  0.95510
    329   3.28689  4.71547  4.37514  4.01667  3.18286  4.12850  4.63612  2.39448  3.78327  0.74469  3.17170  4.28086  4.54468  4.12383  3.93992  3.71458  3.57630  2.46167  5.10300  3.85269    370 - -
          2.68618  4.42225  2.77519  2.73123  3.46354  2.40513  3.72494  3.29354  2.67741  2.69355  4.24690  2.90347  2.73739  3.18146  2.89801  2.37887  2.77519  2.98518  4.58477  3.61503
          0.02791  3.98834  4.71069  0.61958  0.77255  0.48576  0.95510
    330   3.05543  5.18666  2.54144  0.87124  4.54794  3.35125  3.94962  4.02501  2.84498  3.62405  4.59418  3.00357  3.96170  3.16363  3.26493  3.02678  3.36094  3.69735  5.69772  4.42144    371 - -
          2.68618  4.42225  2.77519  2.73123  3.46354  2.40513  3.72494  3.29354  2.67741  2.69355  4.24690  2.90347  2.73739  3.18146  2.89801  2.37887  2.77519  2.98518  4.58477  3.61503
          0.02791  3.98834  4.71069  0.61958  0.77255  0.48576  0.95510
    331   0.85887  4.25296  3.58291  3.38090  4.17031  3.07413  4.38889  3.31337  3.40020  3.18950  4.20961  3.50037  3.82443  3.73098  3.64195  2.60277  2.88822  2.94768  5.58588  4.39937    372 - -
          2.68618  4.42225  2.77519  2.73123  3.46354  2.40513  3.72494  3.29354  2.67741  2.69355  4.24690  2.90347  2.73739  3.18146  2.89801  2.37887  2.77519  2.98518  4.58477  3.61503
          0.02791  3.98834  4.71069  0.61958  0.77255  0.48576  0.95510
    332   2.91126  4.64815  3.53115  3.38772  4.37113  3.32916  4.45479  3.94740  3.45513  3.56126  4.61679  3.68224  0.63784  3.84039  3.68664  3.08262  3.36217  3.57939  5.52489  4.49373    373 - -
          2.68618  4.42225  2.77519  2.73123  3.46354  2.40513  3.72494  3.29354  2.67741  2.69355  4.24690  2.90347  2.73739  3.18146  2.89801  2.37887  2.77519  2.98518  4.58477  3.61503
          0.02791  3.98834  4.71069  0.61958  0.77255  0.48576  0.95510
    333   2.01962  4.30854  3.26336  3.02894  4.21484  3.05888  4.16351  3.53371  3.09000  3.26953  4.19542  3.28535  1.34347  3.43533  3.40025  2.54649  2.83890  3.11072  5.57205  4.34310    374 - -
          2.68618  4.42225  2.77519  2.73123  3.46354  2.40513  3.72494  3.29354  2.67741  2.69355  4.24690  2.90347  2.73739  3.18146  2.89801  2.37887  2.77519  2.98518  4.58477  3.61503
          0.02791  3.98834  4.71069  0.61958  0.77255  0.48576  0.95510
    334   2.37500  4.29632  3.31029  3.13258  4.19318  3.02420  4.23867  3.73201  3.21417  3.44370  4.36085  3.33800  3.77281  3.55464  3.49585  0.92887  2.86402  3.24165  5.55662  4.27762    375 - -
          2.68618  4.42225  2.77519  2.73123  3.46354  2.40513  3.72494  3.29354  2.67741  2.69355  4.24690  2.90347  2.73739  3.18146  2.89801  2.37887  2.77519  2.98518  4.58477  3.61503
          0.02791  3.98834  4.71069  0.61958  0.77255  0.48576  0.95510
    335   3.53426  4.86667  4.27232  4.00782  2.79312  3.86328  4.04881  3.56387  3.72806  2.93828  4.19214  4.13373  4.39093  4.10970  3.83567  3.73680  3.84076  3.45740  0.68083  2.78935    376 - -
          2.68618  4.42225  2.77519  2.73123  3.46354  2.40513  3.72494  3.29354  2.67741  2.69355  4.24690  2.90347  2.73739  3.18146  2.89801  2.37887  2.77519  2.98518  4.58477  3.61503
          0.02791  3.98834  4.71069  0.61958  0.77255  0.48576  0.95510
    336   0.85887  4.25296  3.58291  3.38090  4.17031  3.07413  4.38889  3.31337  3.40020  3.18950  4.20961  3.50037  3.82443  3.73098  3.64195  2.60277  2.88822  2.94768  5.58588  4.39937    377 - -
          2.68618  4.42225  2.77519  2.73123  3.46354  2.40513  3.72494  3.29354  2.67741  2.69355  4.24690  2.90347  2.73739  3.18146  2.89801  2.37887  2.77519  2.98518  4.58477  3.61503
          0.02791  3.98834  4.71069  0.61958  0.77255  0.48576  0.95510
    337   2.91126  4.64815  3.53115  3.38772  4.37113  3.32916  4.45479  3.94740  3.45513  3.56126  4.61679  3.68224  0.63784  3.84039  3.68664  3.08262  3.36217  3.57939  5.52489  4.49373    378 - -
          2.68618  4.42225  2.77519  2.73123  3.46354  2.40513  3.72494  3.29354  2.67741  2.69355  4.24690  2.90347  2.73739  3.18146  2.89801  2.37887  2.77519  2.98518  4.58477  3.61503
          0.02791  3.98834  4.71069  0.61958  0.77255  0.48576  0.95510
    338   3.11718  5.25939  0.76508  2.41349  4.65271  3.30123  4.03754  4.26791  3.14428  3.85610  4.83787  2.97524  3.96233  3.27769  3.67534  3.06726  3.45863  3.89515  5.79852  4.50795    379 - -
          2.68618  4.42225  2.77519  2.73123  3.46354  2.40513  3.72494  3.29354  2.67741  2.69355  4.24690  2.90347  2.73739  3.18146  2.89801  2.37887  2.77519  2.98518  4.58477  3.61503
          0.02791  3.98834  4.71069  0.61958  0.77255  0.48576  0.95510
    339   0.85887  4.25296  3.58291  3.38090  4.17031  3.07413  4.38889  3.31337  3.40020  3.18950  4.20961  3.50037  3.82443  3.73098  3.64195  2.60277  2.88822  2.94768  5.58588  4.39937    380 - -
          2.68618  4.42225  2.77519  2.73123  3.46354  2.40513  3.72494  3.29354  2.67741  2.69355  4.24690  2.90347  2.73739  3.18146  2.89801  2.37887  2.77519  2.98518  4.58477  3.61503
          0.02791  3.98834  4.71069  0.61958  0.77255  0.48576  0.95510
    340   3.28689  4.71547  4.37514  4.01667  3.18286  4.12850  4.63612  2.39448  3.78327  0.74469  3.17170  4.28086  4.54468  4.12383  3.93992  3.71458  3.57630  2.46167  5.10300  3.85269    381 - -
          2.68618  4.42225  2.77519  2.73123  3.46354  2.40513  3.72494  3.29354  2.67741  2.69355  4.24690  2.90347  2.73739  3.18146  2.89801  2.37887  2.77519  2.98518  4.58477  3.61503
          0.02791  3.98834  4.71069  0.61958  0.77255  0.48576  0.95510
    341   3.11718  5.25939  0.76508  2.41349  4.65271  3.30123  4.03754  4.26791  3.14428  3.85610  4.83787  2.97524  3.96233  3.27769  3.67534  3.06726  3.45863  3.89515  5.79852  4.50795    382 - -
          2.68618  4.42225  2.77519  2.73123  3.46354  2.40513  3.72494  3.29354  2.67741  2.69355  4.24690  2.90347  2.73739  3.18146  2.89801  2.37887  2.77519  2.98518  4.58477  3.61503
          0.02791  3.98834  4.71069  0.61958  0.77255  0.48576  0.95510
    342   0.85887  4.25296  3.58291  3.38090  4.17031  3.07413  4.38889  3.31337  3.40020  3.18950  4.20961  3.50037  3.82443  3.73098  3.64195  2.60277  2.88822  2.94768  5.58588  4.39937    383 - -
          2.68618  4.42225  2.77519  2.73123  3.46354  2.40513  3.72494  3.29354  2.67741  2.69355  4.24690  2.90347  2.73739  3.18146  2.89801  2.37887  2.77519  2.98518  4.58477  3.61503
          0.02791  3.98834  4.71069  0.61958  0.77255  0.48576  0.95510
    343   0.85887  4.25296  3.58291  3.38090  4.17031  3.07413  4.38889  3.31337  3.40020  3.18950  4.20961  3.50037  3.82443  3.73098  3.64195  2.60277  2.88822  2.94768  5.58588  4.39937    384 - -
          2.68618  4.42225  2.77519  2.73123  3.46354  2.40513  3.72494  3.29354  2.67741  2.69355  4.24690  2.90347  2.73739  3.18146  2.89801  2.37887  2.77519  2.98518  4.58477  3.61503
          0.02791  3.98834  4.71069  0.61958  0.77255  0.48576  0.95510
    344   2.90009  4.41191  4.28460  3.95244  3.63677  3.84247  4.73476  2.05062  3.82197  2.30443  3.58543  4.12334  4.39734  4.17394  4.02313  3.35417  3.25934  0.89057  5.44040  4.17872    385 - -
          2.68618  4.42225  2.77519  2.73123  3.46354  2.40513  3.72494  3.29354  2.67741  2.69355  4.24690  2.90347  2.73739  3.18146  2.89801  2.37887  2.77519  2.98518  4.58477  3.61503
          0.02791  3.98834  4.71069  0.61958  0.77255  0.48576  0.95510
    345   2.97663  4.96344  2.98340  2.74108  4.14709  3.44492  3.90002  3.79668  2.55412  3.28742  4.31313  3.20141  4.00075  1.04135  2.83555  3.02000  3.27403  3.51949  5.39910  4.10094    386 - -
          2.68618  4.42225  2.77519  2.73123  3.46354  2.40513  3.72494  3.29354  2.67741  2.69355  4.24690  2.90347  2.73739  3.18146  2.89801  2.37887  2.77519  2.98518  4.58477  3.61503
          0.02791  3.98834  4.71069  0.61958  0.77255  0.48576  0.95510
    346   3.28689  4.71547  4.37514  4.01667  3.18286  4.12850  4.63612  2.39448  3.78327  0.74469  3.17170  4.28086  4.54468  4.12383  3.93992  3.71458  3.57630  2.46167  5.10300  3.85269    387 - -
          2.68618  4.42225  2.77519  2.73123  3.46354  2.40513  3.72494  3.29354  2.67741  2.69355  4.24690  2.90347  2.73739  3.18146  2.89801  2.37887  2.77519  2.98518  4.58477  3.61503
          0.02791  3.98834  4.71069  0.61958  0.77255  0.48576  0.95510
    347   2.90009  4.41191  4.28460  3.95244  3.63677  3.84247  4.73476  2.05062  3.82197  2.30443  3.58543  4.12334  4.39734  4.17394  4.02313  3.35417  3.25934  0.89057  5.44040  4.17872    388 - -
          2.68618  4.42225  2.77519  2.73123  3.46354  2.40513  3.72494  3.29354  2.67741  2.69355  4.24690  2.90347  2.73739  3.18146  2.89801  2.37887  2.77519  2.98518  4.58477  3.61503
          0.02791  3.98834  4.71069  0.61958  0.77255  0.48576  0.95510
    348   3.05543  5.18666  2.54144  0.87124  4.54794  3.35125  3.94962  4.02501  2.84498  3.62405  4.59418  3.00357  3.96170  3.16363  3.26493  3.02678  3.36094  3.69735  5.69772  4.42144    389 - -
          2.68618  4.42225  2.77519  2.73123  3.46354  2.40513  3.72494  3.29354  2.67741  2.69355  4.24690  2.90347  2.73739  3.18146  2.89801  2.37887  2.77519  2.98518  4.58477  3.61503
          0.02791  3.98834  4.71069  0.61958  0.77255  0.48576  0.95510
    349   3.28689  4.71547  4.37514  4.01667  3.18286  4.12850  4.63612  2.39448  3.78327  0.74469  3.17170  4.28086  4.54468  4.12383  3.93992  3.71458  3.57630  2.46167  5.10300  3.85269    390 - -
          2.68618  4.42225  2.77519  2.73123  3.46354  2.40513  3.72494  3.29354  2.67741  2.69355  4.24690  2.90347  2.73739  3.18146  2.89801  2.37887  2.77519  2.98518  4.58477  3.61503
          0.02791  3.98834  4.71069  0.61958  0.77255  0.48576  0.95510
    350   3.28689  4.71547  4.37514  4.01667  3.18286  4.12850  4.63612  2.39448  3.78327  0.74469  3.17170  4.28086  4.54468  4.12383  3.93992  3.71458  3.57630  2.46167  5.10300  3.85269    391 - -
          2.68618  4.42225  2.77519  2.73123  3.46354  2.40513  3.72494  3.29354  2.67741  2.69355  4.24690  2.90347  2.73739  3.18146  2.89801  2.37887  2.77519  2.98518  4.58477  3.61503
          0.02791  3.98834  4.71069  0.61958  0.77255  0.48576  0.95510
    351   3.13931  4.96820  3.64209  3.13042  4.35226  3.60365  3.91313  3.90292  2.29092  3.39785  4.39598  3.48081  4.10147  3.12854  0.81514  3.21848  3.39793  3.62210  5.38889  4.25548    392 - -
          2.68618  4.42225  2.77519  2.73123  3.46354  2.40513  3.72494  3.29354  2.67741  2.69355  4.24690  2.90347  2.73739  3.18146  2.89801  2.37887  2.77519  2.98518  4.58477  3.61503
          0.02791  3.98834  4.71069  0.61958  0.77255  0.48576  0.95510
    352   0.85887  4.25296  3.58291  3.38090  4.17031  3.07413  4.38889  3.31337  3.40020  3.18950  4.20961  3.50037  3.82443  3.73098  3.64195  2.60277  2.88822  2.94768  5.58588  4.39937    393 - -
          2.68618  4.42225  2.77519  2.73123  3.46354  2.40513  3.72494  3.29354  2.67741  2.69355  4.24690  2.90347  2.73739  3.18146  2.89801  2.37887  2.77519  2.98518  4.58477  3.61503
          0.02791  3.98834  4.71069  0.61958  0.77255  0.48576  0.95510
    353   0.85887  4.25296  3.58291  3.38090  4.17031  3.07413  4.38889  3.31337  3.40020  3.18950  4.20961  3.50037  3.82443  3.73098  3.64195  2.60277  2.88822  2.94768  5.58588  4.39937    394 - -
          2.68618  4.42225  2.77519  2.73123  3.46354  2.40513  3.72494  3.29354  2.67741  2.69355  4.24690  2.90347  2.73739  3.18146  2.89801  2.37887  2.77519  2.98518  4.58477  3.61503
          0.02791  3.98834  4.71069  0.61958  0.77255  0.48576  0.95510
    354   3.05543  5.18666  2.54144  0.87124  4.54794  3.35125  3.94962  4.02501  2.84498  3.62405  4.59418  3.00357  3.96170  3.16363  3.26493  3.02678  3.36094  3.69735  5.69772  4.42144    395 - -
          2.68618  4.42225  2.77519  2.73123  3.46354  2.40513  3.72494  3.29354  2.67741  2.69355  4.24690  2.90347  2.73739  3.18146  2.89801  2.37887  2.77519  2.98518  4.58477  3.61503
          0.02791  3.98834  4.71069  0.61958  0.77255  0.48576  0.95510
    355   2.99785  5.46457  1.04912  2.01190  4.77219  3.22287  3.83145  4.28777  2.89253  3.83843  4.73613  2.72457  3.87096  3.01869  3.48483  2.89026  3.30581  3.88397  5.97022  4.49647    396 - -
          2.68618  4.42225  2.77519  2.73123  3.46354  2.40513  3.72494  3.29354  2.67741  2.69355  4.24690  2.90347  2.73739  3.18146  2.89801  2.37887  2.77519  2.98518  4.58477  3.61503
          0.02791  3.98834  4.71069  0.61958  0.77255  0.48576  0.95510
    356   3.41777  4.85972  4.01075  3.76289  2.30508  3.96624  3.67777  3.41116  3.61712  2.83492  4.07439  3.86841  4.43788  3.89519  3.77663  3.54253  3.70529  3.28733  3.95292  0.79291    397 - -
          2.68618  4.42225  2.77519  2.73123  3.46354  2.40513  3.72494  3.29354  2.67741  2.69355  4.24690  2.90347  2.73739  3.18146  2.89801  2.37887  2.77519  2.98518  4.58477  3.61503
          0.02791  3.98834  4.71069  0.61958  0.77255  0.48576  0.95510
    357   1.46575  4.50873  2.78412  2.49259  4.12126  3.17553  3.86934  3.48975  2.77933  3.17474  4.02619  3.03428  3.77963  3.08359  3.19426  2.28048  2.84586  3.11407  5.44802  4.15252    398 - -
          2.68618  4.42225  2.77519  2.73123  3.46354  2.40513  3.72494  3.29354  2.67741  2.69355  4.24690  2.90347  2.73739  3.18146  2.89801  2.37887  2.77519  2.98518  4.58477  3.61503
          0.02791  3.98834  4.71069  0.61958  0.77255  0.48576  0.95510
    358   2.26357  4.20823  3.34279  3.07690  4.24164  2.97448  4.17150  3.60632  3.11041  3.34551  4.20995  3.27331  3.71131  3.44121  3.41772  1.17363  2.30549  3.11452  5.60079  4.35742    399 - -
          2.68618  4.42225  2.77519  2.73123  3.46354  2.40513  3.72494  3.29354  2.67741  2.69355  4.24690  2.90347  2.73739  3.18146  2.89801  2.37887  2.77519  2.98518  4.58477  3.61503
          0.02791  3.98834  4.71069  0.61958  0.77255  0.48576  0.95510
    359   2.24280  4.20507  3.23829  3.02475  4.35948  1.34793  4.18777  3.78096  3.16160  3.46842  4.29545  3.23328  3.68737  3.45047  3.48515  2.05723  2.47923  3.21895  5.68801  4.45862    400 - -
          2.68619  4.42226  2.77520  2.73124  3.46355  2.40514  3.72495  3.29355  2.67742  2.69356  4.24691  2.90347  2.73740  3.18147  2.89802  2.37877  2.77520  2.98519  4.58478  3.61504
          0.09588  2.49584  4.71069  0.42550  1.05970  0.48576  0.95510
    360   3.05370  4.42797  4.59885  4.02517  2.63126  4.26126  4.55492  1.93043  3.90956  1.54114  1.86017  4.25939  4.51463  4.05019  4.05446  3.58030  3.27894  2.05303  4.99644  3.86590    402 - -
          2.68618  4.42225  2.77519  2.73123  3.46354  2.40513  3.72494  3.29354  2.67741  2.69355  4.24690  2.90347  2.73739  3.18146  2.89801  2.37887  2.77519  2.98518  4.58477  3.61503
          0.02791  3.98834  4.71069  0.61958  0.77255  0.48576  0.95510
    361   3.04304  5.03491  3.47916  2.89319  4.44382  3.62384  3.69503  3.85293  1.92469  3.34714  4.26474  3.26984  4.04887  2.85827  1.09475  3.07878  3.24863  3.55522  5.40433  4.22997    403 - -
          2.68618  4.42225  2.77519  2.73123  3.46354  2.40513  3.72494  3.29354  2.67741  2.69355  4.24690  2.90347  2.73739  3.18146  2.89801  2.37887  2.77519  2.98518  4.58477  3.61503
          0.02791  3.98834  4.71069  0.61958  0.77255  0.48576  0.95510
    362   3.28689  4.71547  4.37514  4.01667  3.18286  4.12850  4.63612  2.39448  3.78327  0.74469  3.17170  4.28086  4.54468  4.12383  3.93992  3.71458  3.57630  2.46167  5.10300  3.85269    404 - -
          2.68618  4.42225  2.77519  2.73123  3.46354  2.40513  3.72494  3.29354  2.67741  2.69355  4.24690  2.90347  2.73739  3.18146  2.89801  2.37887  2.77519  2.98518  4.58477  3.61503
          0.02791  3.98834  4.71069  0.61958  0.77255  0.48576  0.95510
    363   2.91126  4.64815  3.53115  3.38772  4.37113  3.32916  4.45479  3.94740  3.45513  3.56126  4.61679  3.68224  0.63784  3.84039  3.68664  3.08262  3.36217  3.57939  5.52489  4.49373    405 - -
          2.68618  4.42225  2.77519  2.73123  3.46354  2.40513  3.72494  3.29354  2.67741  2.69355  4.24690  2.90347  2.73739  3.18146  2.89801  2.37887  2.77519  2.98518  4.58477  3.61503
          0.02791  3.98834  4.71069  0.61958  0.77255  0.48576  0.95510
    364   2.93978  5.15025  3.19664  2.33538  4.56324  3.58035  3.59387  3.92798  1.68326  3.38881  4.23104  3.08080  3.96331  2.72376  1.56270  2.92277  3.12259  3.59029  5.46430  4.24356    406 - -
          2.68618  4.42225  2.77519  2.73123  3.46354  2.40513  3.72494  3.29354  2.67741  2.69355  4.24690  2.90347  2.73739  3.18146  2.89801  2.37887  2.77519  2.98518  4.58477  3.61503
          0.02791  3.98834  4.71069  0.61958  0.77255  0.48576  0.95510
    365   2.82266  4.82103  2.77775  2.67552  4.20305  3.26419  4.01938  3.93960  2.93345  3.57365  4.52909  0.96820  3.92226  3.29330  3.29122  2.88603  3.20893  3.55005  5.49577  4.14380    407 - -
          2.68618  4.42225  2.77519  2.73123  3.46354  2.40513  3.72494  3.29354  2.67741  2.69355  4.24690  2.90347  2.73739  3.18146  2.89801  2.37887  2.77519  2.98518  4.58477  3.61503
          0.02791  3.98834  4.71069  0.61958  0.77255  0.48576  0.95510
    366   3.53426  4.86667  4.27232  4.00782  2.79312  3.86328  4.04881  3.56387  3.72806  2.93828  4.19214  4.13373  4.39093  4.10970  3.83567  3.73680  3.84076  3.45740  0.68083  2.78935    408 - -
          2.68618  4.42225  2.77519  2.73123  3.46354  2.40513  3.72494  3.29354  2.67741  2.69355  4.24690  2.90347  2.73739  3.18146  2.89801  2.37887  2.77519  2.98518  4.58477  3.61503
          0.02791  3.98834  4.71069  0.61958  0.77255  0.48576  0.95510
    367   3.17665  4.55663  4.62281  4.05983  2.53537  4.35153  4.55742  2.25371  3.93086  1.27739  1.75172  4.31473  4.57825  4.06523  4.07945  3.67678  3.39781  2.36694  4.93611  3.73817    409 - -
          2.68618  4.42225  2.77519  2.73123  3.46354  2.40513  3.72494  3.29354  2.67741  2.69355  4.24690  2.90347  2.73739  3.18146  2.89801  2.37887  2.77519  2.98518  4.58477  3.61503
          0.02791  3.98834  4.71069  0.61958  0.77255  0.48576  0.95510
    368   2.86343  4.95455  3.09688  2.62984  3.98653  3.52743  1.78656  3.67648  2.16620  3.20578  4.08460  3.08575  3.95064  2.71766  2.18599  2.88759  3.07963  3.37359  5.21616  3.85755    410 - -
          2.68618  4.42225  2.77519  2.73123  3.46354  2.40513  3.72494  3.29354  2.67741  2.69355  4.24690  2.90347  2.73739  3.18146  2.89801  2.37887  2.77519  2.98518  4.58477  3.61503
          0.02791  3.98834  4.71069  0.61958  0.77255  0.48576  0.95510
    369   3.28689  4.71547  4.37514  4.01667  3.18286  4.12850  4.63612  2.39448  3.78327  0.74469  3.17170  4.28086  4.54468  4.12383  3.93992  3.71458  3.57630  2.46167  5.10300  3.85269    411 - -
          2.68618  4.42225  2.77519  2.73123  3.46354  2.40513  3.72494  3.29354  2.67741  2.69355  4.24690  2.90347  2.73739  3.18146  2.89801  2.37887  2.77519  2.98518  4.58477  3.61503
          0.02791  3.98834  4.71069  0.61958  0.77255  0.48576  0.95510
    370   3.12826  4.92323  3.24493  3.01766  3.37059  3.54952  0.91984  3.84907  2.85777  3.32800  4.38088  3.42185  4.10901  3.38573  3.11596  3.19822  3.43603  3.58205  4.83389  3.31842    412 - -
          2.68618  4.42225  2.77519  2.73123  3.46354  2.40513  3.72494  3.29354  2.67741  2.69355  4.24690  2.90347  2.73739  3.18146  2.89801  2.37887  2.77519  2.98518  4.58477  3.61503
          0.02791  3.98834  4.71069  0.61958  0.77255  0.48576  0.95510
    371   3.40857  4.77675  4.39755  4.13510  0.83962  4.06909  3.93288  2.91916  4.03948  2.26303  3.63288  4.15112  4.52588  4.17580  4.13054  3.67184  3.71017  2.91817  4.14959  2.50289    413 - -
          2.68618  4.42225  2.77519  2.73123  3.46354  2.40513  3.72494  3.29354  2.67741  2.69355  4.24690  2.90347  2.73739  3.18146  2.89801  2.37887  2.77519  2.98518  4.58477  3.61503
          0.02791  3.98834  4.71069  0.61958  0.77255  0.48576  0.95510
    372   3.28689  4.71547  4.37514  4.01667  3.18286  4.12850  4.63612  2.39448  3.78327  0.74469  3.17170  4.28086  4.54468  4.12383  3.93992  3.71458  3.57630  2.46167  5.10300  3.85269    414 - -
          2.68618  4.42225  2.77519  2.73123  3.46354  2.40513  3.72494  3.29354  2.67741  2.69355  4.24690  2.90347  2.73739  3.18146  2.89801  2.37887  2.77519  2.98518  4.58477  3.61503
          0.02791  3.98834  4.71069  0.61958  0.77255  0.48576  0.95510
    373   3.13931  4.96820  3.64209  3.13042  4.35226  3.60365  3.91313  3.90292  2.29092  3.39785  4.39598  3.48081  4.10147  3.12854  0.81514  3.21848  3.39793  3.62210  5.38889  4.25548    415 - -
          2.68618  4.42225  2.77519  2.73123  3.46354  2.40513  3.72494  3.29354  2.67741  2.69355  4.24690  2.90347  2.73739  3.18146  2.89801  2.37887  2.77519  2.98518  4.58477  3.61503
          0.02791  3.98834  4.71069  0.61958  0.77255  0.48576  0.95510
    374   1.11968  4.21579  3.39741  3.11616  4.18097  3.01457  4.18883  3.47435  3.15144  3.23660  4.13383  3.31402  2.78365  3.47012  3.45694  2.47920  2.76561  3.03711  5.55420  4.33901    416 - -
          2.68618  4.42225  2.77519  2.73123  3.46354  2.40513  3.72494  3.29354  2.67741  2.69355  4.24690  2.90347  2.73739  3.18146  2.89801  2.37887  2.77519  2.98518  4.58477  3.61503
          0.02791  3.98834  4.71069  0.61958  0.77255  0.48576  0.95510
    375   3.12568  4.47949  4.66651  4.14294  3.29993  4.37868  4.79677  1.16201  3.97738  1.76295  2.63223  4.39616  4.66072  4.22563  4.15893  3.74476  3.37536  1.86146  5.28039  4.11462    417 - -
          2.68618  4.42225  2.77519  2.73123  3.46354  2.40513  3.72494  3.29354  2.67741  2.69355  4.24690  2.90347  2.73739  3.18146  2.89801  2.37887  2.77519  2.98518  4.58477  3.61503
          0.02791  3.98834  4.71069  0.61958  0.77255  0.48576  0.95510
    376   2.81452  4.57735  3.51193  3.42662  4.56468  0.57077  4.53882  4.19344  3.62358  3.83276  4.81022  3.67637  3.97216  3.93866  3.84594  2.98993  3.30479  3.69941  5.62821  4.67086    418 - -
          2.68618  4.42225  2.77519  2.73123  3.46354  2.40513  3.72494  3.29354  2.67741  2.69355  4.24690  2.90347  2.73739  3.18146  2.89801  2.37887  2.77519  2.98518  4.58477  3.61503
          0.02791  3.98834  4.71069  0.61958  0.77255  0.48576  0.95510
    377   2.23229  4.26367  3.64012  3.16650  3.69390  3.39521  4.10621  2.24860  3.08466  2.59269  3.60979  3.45732  3.95287  3.42058  3.39851  2.76186  1.70035  2.34629  5.22033  3.99281    419 - -
          2.68618  4.42225  2.77519  2.73123  3.46354  2.40513  3.72494  3.29354  2.67741  2.69355  4.24690  2.90347  2.73739  3.18146  2.89801  2.37887  2.77519  2.98518  4.58477  3.61503
          0.02791  3.98834  4.71069  0.61958  0.77255  0.48576  0.95510
    378   0.85887  4.25296  3.58291  3.38090  4.17031  3.07413  4.38889  3.31337  3.40020  3.18950  4.20961  3.50037  3.82443  3.73098  3.64195  2.60277  2.88822  2.94768  5.58588  4.39937    420 - -
          2.68618  4.42225  2.77519  2.73123  3.46354  2.40513  3.72494  3.29354  2.67741  2.69355  4.24690  2.90347  2.73739  3.18146  2.89801  2.37887  2.77519  2.98518  4.58477  3.61503
          0.02791  3.98834  4.71069  0.61958  0.77255  0.48576  0.95510
    379   3.10516  4.58718  4.33106  3.83515  3.13258  4.13964  4.50417  2.28383  3.58556  1.56705  1.41509  4.12135  4.48635  3.91578  3.78358  3.52447  3.36789  2.33358  5.07184  3.85488    421 - -
          2.68618  4.42225  2.77519  2.73123  3.46354  2.40513  3.72494  3.29354  2.67741  2.69355  4.24690  2.90347  2.73739  3.18146  2.89801  2.37887  2.77519  2.98518  4.58477  3.61503
          0.02791  3.98834  4.71069  0.61958  0.77255  0.48576  0.95510
    380   2.26328  4.20792  3.34447  3.07612  4.24018  2.97507  4.16985  3.60393  3.10856  3.34294  4.20678  3.27299  3.71114  3.43913  3.41649  1.18116  2.28774  3.11281  5.59904  4.35621    422 - -
          2.68618  4.42225  2.77519  2.73123  3.46354  2.40513  3.72494  3.29354  2.67741  2.69355  4.24690  2.90347  2.73739  3.18146  2.89801  2.37887  2.77519  2.98518  4.58477  3.61503
          0.02791  3.98834  4.71069  0.61958  0.77255  0.48576  0.95510
    381   3.06329  4.59451  4.17515  3.77855  3.26274  3.92116  4.48693  2.45009  3.53991  1.84107  1.17226  4.04138  4.38349  3.91481  3.73138  3.42393  3.37143  2.46938  5.11831  3.88966    423 - -
          2.68618  4.42225  2.77519  2.73123  3.46354  2.40513  3.72494  3.29354  2.67741  2.69355  4.24690  2.90347  2.73739  3.18146  2.89801  2.37887  2.77519  2.98518  4.58477  3.61503
          0.02791  3.98834  4.71069  0.61958  0.77255  0.48576  0.95510
    382   3.06012  5.10955  3.48374  2.84393  4.54550  3.65897  3.63811  3.90738  1.72633  3.37330  4.26404  3.23074  4.04608  2.78440  1.20723  3.07290  3.23681  3.60268  5.42442  4.26154    424 - -
          2.68618  4.42225  2.77519  2.73123  3.46354  2.40513  3.72494  3.29354  2.67741  2.69355  4.24690  2.90347  2.73739  3.18146  2.89801  2.37887  2.77519  2.98518  4.58477  3.61503
          0.02791  3.98834  4.71069  0.61958  0.77255  0.48576  0.95510
    383   1.73897  4.55560  3.04326  2.51159  3.90582  3.34723  3.74855  3.23612  2.57484  2.92811  3.79714  3.05966  3.82940  2.62298  2.96695  2.66159  2.73564  2.76509  5.24228  3.95924    425 - -
          2.68618  4.42225  2.77519  2.73123  3.46354  2.40513  3.72494  3.29354  2.67741  2.69355  4.24690  2.90347  2.73739  3.18146  2.89801  2.37887  2.77519  2.98518  4.58477  3.61503
          0.02791  3.98834  4.71069  0.61958  0.77255  0.48576  0.95510
    384   2.81452  4.57735  3.51193  3.42662  4.56468  0.57077  4.53882  4.19344  3.62358  3.83276  4.81022  3.67637  3.97216  3.93866  3.84594  2.98993  3.30479  3.69941  5.62821  4.67086    426 - -
          2.68618  4.42225  2.77519  2.73123  3.46354  2.40513  3.72494  3.29354  2.67741  2.69355  4.24690  2.90347  2.73739  3.18146  2.89801  2.37887  2.77519  2.98518  4.58477  3.61503
          0.02791  3.98834  4.71069  0.61958  0.77255  0.48576  0.95510
    385   3.11292  4.44832  4.72528  4.20071  3.40061  4.41705  4.88659  1.12180  4.06263  1.86580  2.97023  4.44809  4.70130  4.30945  4.25498  3.78375  3.36683  1.64501  5.38325  4.21375    427 - -
          2.68618  4.42225  2.77519  2.73123  3.46354  2.40513  3.72494  3.29354  2.67741  2.69355  4.24690  2.90347  2.73739  3.18146  2.89801  2.37887  2.77519  2.98518  4.58477  3.61503
          0.02791  3.98834  4.71069  0.61958  0.77255  0.48576  0.95510
    386   0.85887  4.25296  3.58291  3.38090  4.17031  3.07413  4.38889  3.31337  3.40020  3.18950  4.20961  3.50037  3.82443  3.73098  3.64195  2.60277  2.88822  2.94768  5.58588  4.39937    428 - -
          2.68618  4.42225  2.77519  2.73123  3.46354  2.40513  3.72494  3.29354  2.67741  2.69355  4.24690  2.90347  2.73739  3.18146  2.89801  2.37887  2.77519  2.98518  4.58477  3.61503
          0.02791  3.98834  4.71069  0.61958  0.77255  0.48576  0.95510
    387   1.08748  4.14341  3.46631  3.21540  4.22665  2.94555  4.25911  3.52800  3.25601  3.32104  4.19503  3.33750  3.70316  3.55746  3.53773  2.05660  2.71875  3.04351  5.61150  4.39294    429 - -
          2.68618  4.42225  2.77519  2.73123  3.46354  2.40513  3.72494  3.29354  2.67741  2.69355  4.24690  2.90347  2.73739  3.18146  2.89801  2.37887  2.77519  2.98518  4.58477  3.61503
          0.02791  3.98834  4.71069  0.61958  0.77255  0.48576  0.95510
    388   3.11718  5.25939  0.76508  2.41349  4.65271  3.30123  4.03754  4.26791  3.14428  3.85610  4.83787  2.97524  3.96233  3.27769  3.67534  3.06726  3.45863  3.89515  5.79852  4.50795    430 - -
          2.68618  4.42225  2.77519  2.73123  3.46354  2.40513  3.72494  3.29354  2.67741  2.69355  4.24690  2.90347  2.73739  3.18146  2.89801  2.37887  2.77519  2.98518  4.58477  3.61503
          0.02791  3.98834  4.71069  0.61958  0.77255  0.48576  0.95510
    389   1.17259  4.15344  3.56057  3.25633  4.14020  3.00709  4.25946  3.24788  3.23978  3.14298  4.07122  3.38283  3.74347  3.55715  3.52009  2.46381  2.16299  2.85452  5.56353  4.35831    431 - -
          2.68618  4.42225  2.77519  2.73123  3.46354  2.40513  3.72494  3.29354  2.67741  2.69355  4.24690  2.90347  2.73739  3.18146  2.89801  2.37887  2.77519  2.98518  4.58477  3.61503
          0.02791  3.98834  4.71069  0.61958  0.77255  0.48576  0.95510
    390   0.98193  4.16791  3.48851  3.26923  4.18269  2.98134  4.30190  3.38620  3.29705  3.25468  4.18865  3.38329  3.74136  3.61734  3.55912  2.37473  2.76429  2.95871  5.60317  4.37212    432 - -
          2.68618  4.42225  2.77519  2.73123  3.46354  2.40513  3.72494  3.29354  2.67741  2.69355  4.24690  2.90347  2.73739  3.18146  2.89801  2.37887  2.77519  2.98518  4.58477  3.61503
          0.02791  3.98834  4.71069  0.61958  0.77255  0.48576  0.95510
    391   0.85887  4.25296  3.58291  3.38090  4.17031  3.07413  4.38889  3.31337  3.40020  3.18950  4.20961  3.50037  3.82443  3.73098  3.64195  2.60277  2.88822  2.94768  5.58588  4.39937    433 - -
          2.68618  4.42225  2.77519  2.73123  3.46354  2.40513  3.72494  3.29354  2.67741  2.69355  4.24690  2.90347  2.73739  3.18146  2.89801  2.37887  2.77519  2.98518  4.58477  3.61503
          0.02791  3.98834  4.71069  0.61958  0.77255  0.48576  0.95510
    392   0.85887  4.25296  3.58291  3.38090  4.17031  3.07413  4.38889  3.31337  3.40020  3.18950  4.20961  3.50037  3.82443  3.73098  3.64195  2.60277  2.88822  2.94768  5.58588  4.39937    434 - -
          2.68618  4.42225  2.77519  2.73123  3.46354  2.40513  3.72494  3.29354  2.67741  2.69355  4.24690  2.90347  2.73739  3.18146  2.89801  2.37887  2.77519  2.98518  4.58477  3.61503
          0.02791  3.98834  4.71069  0.61958  0.77255  0.48576  0.95510
    393   3.09888  4.57398  4.18702  3.71182  2.84463  4.09222  4.16062  2.45615  3.49374  1.03310  3.14283  3.97081  4.42742  3.80322  3.69306  3.45675  3.33995  2.48417  4.63411  2.79343    435 - -
          2.68618  4.42225  2.77519  2.73123  3.46354  2.40513  3.72494  3.29354  2.67741  2.69355  4.24690  2.90347  2.73739  3.18146  2.89801  2.37887  2.77519  2.98518  4.58477  3.61503
          0.07159  3.98834  2.98462  0.61958  0.77255  0.48576  0.95510
    394   3.23793  4.67854  4.30725  3.94762  3.16436  4.07517  4.58033  2.37264  3.71464  0.78985  3.16474  4.21597  4.49803  4.06541  3.87863  3.65487  3.52891  2.42900  5.07010  3.81030    436 - -
          2.68618  4.42225  2.77519  2.73123  3.46354  2.40513  3.72494  3.29354  2.67741  2.69355  4.24690  2.90347  2.73739  3.18146  2.89801  2.37887  2.77519  2.98518  4.58477  3.61503
          0.02914  3.94590  4.66824  0.61958  0.77255  0.46052  0.99683
    395   3.40857  4.77675  4.39755  4.13510  0.83962  4.06909  3.93288  2.91916  4.03948  2.26303  3.63288  4.15112  4.52588  4.17580  4.13054  3.67184  3.71017  2.91817  4.14959  2.50289    437 - -
          2.68618  4.42225  2.77519  2.73123  3.46354  2.40513  3.72494  3.29354  2.67741  2.69355  4.24690  2.90347  2.73739  3.18146  2.89801  2.37887  2.77519  2.98518  4.58477  3.61503
          0.02791  3.98834  4.71069  0.61958  0.77255  0.48576  0.95510
    396   3.13931  4.96820  3.64209  3.13042  4.35226  3.60365  3.91313  3.90292  2.29092  3.39785  4.39598  3.48081  4.10147  3.12854  0.81514  3.21848  3.39793  3.62210  5.38889  4.25548    438 - -
          2.68618  4.42225  2.77519  2.73123  3.46354  2.40513  3.72494  3.29354  2.67741  2.69355  4.24690  2.90347  2.73739  3.18146  2.89801  2.37887  2.77519  2.98518  4.58477  3.61503
          0.02791  3.98834  4.71069  0.61958  0.77255  0.48576  0.95510
    397   3.00549  4.37083  4.56590  4.03002  3.44537  4.27685  4.73009  1.27395  3.90906  1.82133  3.27149  4.28285  4.58928  4.16858  4.12035  3.62312  2.96965  1.60409  5.32301  4.14320    439 - -
          2.68618  4.42225  2.77519  2.73123  3.46354  2.40513  3.72494  3.29354  2.67741  2.69355  4.24690  2.90347  2.73739  3.18146  2.89801  2.37887  2.77519  2.98518  4.58477  3.61503
          0.02791  3.98834  4.71069  0.61958  0.77255  0.48576  0.95510
    398   3.30134  4.66778  4.65643  4.16028  2.41614  4.41470  4.50095  2.28302  4.01242  0.89920  2.94910  4.38015  4.66044  4.15539  4.15198  3.79012  3.53570  2.40039  4.79364  3.41836    440 - -
          2.68618  4.42225  2.77519  2.73123  3.46354  2.40513  3.72494  3.29354  2.67741  2.69355  4.24690  2.90347  2.73739  3.18146  2.89801  2.37887  2.77519  2.98518  4.58477  3.61503
          0.02791  3.98834  4.71069  0.61958  0.77255  0.48576  0.95510
    399   2.54518  4.55522  2.96287  2.68422  3.90204  3.21164  3.19342  3.61842  2.71483  3.23496  4.11105  3.09219  3.82051  3.11239  3.06906  1.33579  2.91204  3.23170  5.28058  3.88280    441 - -
          2.68618  4.42225  2.77519  2.73123  3.46354  2.40513  3.72494  3.29354  2.67741  2.69355  4.24690  2.90347  2.73739  3.18146  2.89801  2.37887  2.77519  2.98518  4.58477  3.61503
          0.02791  3.98834  4.71069  0.61958  0.77255  0.48576  0.95510
    400   2.73274  4.81994  2.89978  2.58713  4.18915  3.35517  3.77329  3.60835  2.42377  3.18842  4.12410  3.04937  3.89030  1.46088  2.74108  2.78477  2.70456  3.29492  5.44386  4.12988    442 - -
          2.68618  4.42225  2.77519  2.73123  3.46354  2.40513  3.72494  3.29354  2.67741  2.69355  4.24690  2.90347  2.73739  3.18146  2.89801  2.37887  2.77519  2.98518  4.58477  3.61503
          0.02791  3.98834  4.71069  0.61958  0.77255  0.48576  0.95510
    401   2.41590  4.34341  3.24833  3.00907  4.18650  3.09018  4.13893  3.51180  3.03373  3.23679  4.17901  3.28297  1.29635  3.40822  3.33841  2.57953  2.49003  3.10961  5.54560  4.30869    443 - -
          2.68618  4.42225  2.77519  2.73123  3.46354  2.40513  3.72494  3.29354  2.67741  2.69355  4.24690  2.90347  2.73739  3.18146  2.89801  2.37887  2.77519  2.98518  4.58477  3.61503
          0.02791  3.98834  4.71069  0.61958  0.77255  0.48576  0.95510
    402   1.75930  4.29786  3.52495  3.00875  3.64508  3.40467  3.97073  2.70655  2.92509  2.40607  3.34089  3.35321  3.91632  3.26563  3.26333  2.73381  2.25459  2.47931  5.13120  3.89638    444 - -
          2.68618  4.42225  2.77519  2.73123  3.46354  2.40513  3.72494  3.29354  2.67741  2.69355  4.24690  2.90347  2.73739  3.18146  2.89801  2.37887  2.77519  2.98518  4.58477  3.61503
          0.02791  3.98834  4.71069  0.61958  0.77255  0.48576  0.95510
    403   3.28689  4.71547  4.37514  4.01667  3.18286  4.12850  4.63612  2.39448  3.78327  0.74469  3.17170  4.28086  4.54468  4.12383  3.93992  3.71458  3.57630  2.46167  5.10300  3.85269    445 - -
          2.68618  4.42225  2.77519  2.73123  3.46354  2.40513  3.72494  3.29354  2.67741  2.69355  4.24690  2.90347  2.73739  3.18146  2.89801  2.37887  2.77519  2.98518  4.58477  3.61503
          0.02791  3.98834  4.71069  0.61958  0.77255  0.48576  0.95510
    404   2.75718  4.40676  3.78150  3.38647  3.31311  3.63418  4.17422  2.54623  3.20073  1.19197  3.39254  3.66201  4.14494  3.59500  3.43891  2.70115  3.07837  2.44107  5.00211  3.68377    446 - -
          2.68618  4.42225  2.77519  2.73123  3.46354  2.40513  3.72494  3.29354  2.67741  2.69355  4.24690  2.90347  2.73739  3.18146  2.89801  2.37887  2.77519  2.98518  4.58477  3.61503
          0.02791  3.98834  4.71069  0.61958  0.77255  0.48576  0.95510
    405   2.90226  4.48321  3.90867  3.53971  1.20988  3.71523  3.92490  2.85795  3.47380  2.35685  3.54950  3.73603  3.24358  3.72545  3.69107  3.15524  3.21329  2.74341  4.39466  2.82888    447 - -
          2.68618  4.42225  2.77519  2.73123  3.46354  2.40513  3.72494  3.29354  2.67741  2.69355  4.24690  2.90347  2.73739  3.18146  2.89801  2.37887  2.77519  2.98518  4.58477  3.61503
          0.02791  3.98834  4.71069  0.61958  0.77255  0.48576  0.95510
    406   2.91126  4.64815  3.53115  3.38772  4.37113  3.32916  4.45479  3.94740  3.45513  3.56126  4.61679  3.68224  0.63784  3.84039  3.68664  3.08262  3.36217  3.57939  5.52489  4.49373    448 - -
          2.68618  4.42225  2.77519  2.73123  3.46354  2.40513  3.72494  3.29354  2.67741  2.69355  4.24690  2.90347  2.73739  3.18146  2.89801  2.37887  2.77519  2.98518  4.58477  3.61503
          0.02791  3.98834  4.71069  0.61958  0.77255  0.48576  0.95510
    407   2.39349  4.34471  3.15252  2.94827  4.22106  3.05107  4.11878  3.69390  3.03528  3.37883  4.26847  3.23251  1.29558  3.38977  3.35077  2.26072  2.85187  3.22595  5.56048  4.28952    449 - -
          2.68618  4.42225  2.77519  2.73123  3.46354  2.40513  3.72494  3.29354  2.67741  2.69355  4.24690  2.90347  2.73739  3.18146  2.89801  2.37887  2.77519  2.98518  4.58477  3.61503
          0.02791  3.98834  4.71069  0.61958  0.77255  0.48576  0.95510
    408   2.63422  4.32212  3.55979  2.98560  3.37677  3.61489  3.86378  2.60185  2.83330  1.73646  3.03698  3.37351  3.39475  3.19691  2.79517  2.87803  2.86677  2.51231  4.89548  3.67470    450 - -
          2.68618  4.42225  2.77519  2.73123  3.46354  2.40513  3.72494  3.29354  2.67741  2.69355  4.24690  2.90347  2.73739  3.18146  2.89801  2.37887  2.77519  2.98518  4.58477  3.61503
          0.02791  3.98834  4.71069  0.61958  0.77255  0.48576  0.95510
    409   2.63365  4.69523  3.15226  2.62494  4.07459  2.79484  3.68636  3.47698  2.31672  2.81786  3.93412  3.07214  3.85440  2.86124  1.79041  2.53169  2.89872  3.15239  5.29928  4.02272    451 - -
          2.68618  4.42225  2.77519  2.73123  3.46354  2.40513  3.72494  3.29354  2.67741  2.69355  4.24690  2.90347  2.73739  3.18146  2.89801  2.37887  2.77519  2.98518  4.58477  3.61503
          0.02791  3.98834  4.71069  0.61958  0.77255  0.48576  0.95510
    410   2.65685  4.79805  3.05729  2.50238  3.67720  3.45790  2.61628  3.44729  2.31374  2.86998  3.87388  2.99725  3.84686  2.20523  2.53845  2.69609  2.87991  3.14198  5.18534  3.82917    452 - -
          2.68618  4.42225  2.77519  2.73123  3.46354  2.40513  3.72494  3.29354  2.67741  2.69355  4.24690  2.90347  2.73739  3.18146  2.89801  2.37887  2.77519  2.98518  4.58477  3.61503
          0.02791  3.98834  4.71069  0.61958  0.77255  0.48576  0.95510
    411   1.63194  4.16268  3.71326  3.27904  3.79290  3.22244  4.18128  2.72139  3.21794  2.76467  3.72371  3.46733  3.86252  3.52097  3.50668  2.49650  2.64247  1.77931  5.28457  4.07281    453 - -
          2.68618  4.42225  2.77519  2.73123  3.46354  2.40513  3.72494  3.29354  2.67741  2.69355  4.24690  2.90347  2.73739  3.18146  2.89801  2.37887  2.77519  2.98518  4.58477  3.61503
          0.02791  3.98834  4.71069  0.61958  0.77255  0.48576  0.95510
    412   2.84540  5.37710  1.98877  1.49041  4.66544  3.25728  3.69597  4.16472  2.60445  3.66007  4.47756  2.71667  3.82004  2.33242  3.14265  2.75528  3.11101  3.74727  5.81733  4.35299    454 - -
          2.68618  4.42225  2.77519  2.73123  3.46354  2.40513  3.72494  3.29354  2.67741  2.69355  4.24690  2.90347  2.73739  3.18146  2.89801  2.37887  2.77519  2.98518  4.58477  3.61503
          0.07159  3.98834  2.98462  0.61958  0.77255  0.48576  0.95510
    413   2.56478  4.47832  3.14292  2.94499  4.29647  1.04565  4.11178  3.82303  2.97144  3.46069  4.36201  3.27735  3.82674  3.38652  2.88721  2.70384  2.99840  3.37405  5.51913  4.33517    455 - -
          2.68618  4.42225  2.77519  2.73123  3.46354  2.40513  3.72494  3.29354  2.67741  2.69355  4.24690  2.90347  2.73739  3.18146  2.89801  2.37887  2.77519  2.98518  4.58477  3.61503
          0.04315  3.94590  3.77650  0.61958  0.77255  0.52749  0.89180
    414   2.45665  4.27176  4.12623  3.58138  3.07103  3.90941  4.32139  2.04674  3.48737  2.05913  3.12486  3.86619  4.28592  3.75671  3.74209  3.22750  3.04413  1.39152  5.06606  3.84783    456 - -
          2.68618  4.42225  2.77519  2.73123  3.46354  2.40513  3.72494  3.29354  2.67741  2.69355  4.24690  2.90347  2.73739  3.18146  2.89801  2.37887  2.77519  2.98518  4.58477  3.61503
          0.02955  3.93229  4.65464  0.61958  0.77255  0.51879  0.90446
    415   2.76606  5.21828  2.18379  1.53652  4.50507  3.26978  3.65522  3.97734  2.51735  3.50107  4.31445  2.74254  3.79710  2.46828  3.02585  2.70355  3.02309  3.42306  5.67531  4.24668    457 - -
          2.68618  4.42225  2.77519  2.73123  3.46354  2.40513  3.72494  3.29354  2.67741  2.69355  4.24690  2.90347  2.73739  3.18146  2.89801  2.37887  2.77519  2.98518  4.58477  3.61503
          0.02914  3.94590  4.66824  0.61958  0.77255  0.46052  0.99683
    416   2.79241  4.33499  4.45987  3.92153  3.09473  4.17650  4.60280  1.79082  3.82309  2.00990  3.28512  4.17305  4.50871  4.07046  4.04329  3.51257  3.19695  1.17751  5.21937  4.00225    458 - -
          2.68618  4.42225  2.77519  2.73123  3.46354  2.40513  3.72494  3.29354  2.67741  2.69355  4.24690  2.90347  2.73739  3.18146  2.89801  2.37887  2.77519  2.98518  4.58477  3.61503
          0.02791  3.98834  4.71069  0.61958  0.77255  0.48576  0.95510
    417   2.64792  4.88577  2.76330  2.39391  4.13393  3.39597  3.13502  3.57274  2.28643  3.14936  3.96679  2.91457  3.81392  1.98101  2.76335  2.66053  2.87957  2.87323  5.35216  4.01064    459 - -
          2.68618  4.42225  2.77519  2.73123  3.46354  2.40513  3.72494  3.29354  2.67741  2.69355  4.24690  2.90347  2.73739  3.18146  2.89801  2.37887  2.77519  2.98518  4.58477  3.61503
          0.02791  3.98834  4.71069  0.61958  0.77255  0.48576  0.95510
    418   2.65846  3.93989  3.12011  2.61648  3.74611  3.44653  2.03754  3.34295  2.41622  2.95746  3.83172  3.07753  3.87678  2.49054  2.76359  2.73815  2.90557  3.05533  5.09672  3.73381    460 - -
          2.68618  4.42225  2.77519  2.73123  3.46354  2.40513  3.72494  3.29354  2.67741  2.69355  4.24690  2.90347  2.73739  3.18146  2.89801  2.37887  2.77519  2.98518  4.58477  3.61503
          0.02791  3.98834  4.71069  0.61958  0.77255  0.48576  0.95510
    419   2.55056  5.14761  2.34539  1.57139  4.45348  3.29226  3.65656  3.91402  2.41928  3.44874  4.25337  2.77786  3.11758  2.79781  3.01172  2.68517  2.98720  3.52404  5.63146  4.21859    461 - -
          2.68618  4.42225  2.77519  2.73123  3.46354  2.40513  3.72494  3.29354  2.67741  2.69355  4.24690  2.90347  2.73739  3.18146  2.89801  2.37887  2.77519  2.98518  4.58477  3.61503
          0.05045  3.98834  3.48468  0.61958  0.77255  0.48576  0.95510
    420   2.57559  4.39505  3.45644  3.00601  3.60810  3.40962  3.98909  2.79697  2.89289  2.22638  3.60095  3.35677  1.85388  3.27962  3.21520  2.77570  2.90713  2.43848  5.15344  3.86584    462 - -
          2.68618  4.42225  2.77519  2.73123  3.46354  2.40513  3.72494  3.29354  2.67741  2.69355  4.24690  2.90347  2.73739  3.18146  2.89801  2.37887  2.77519  2.98518  4.58477  3.61503
          0.02854  3.96644  4.68879  0.61958  0.77255  0.50773  0.92095
    421   2.95142  4.41750  4.19155  3.64832  2.86897  4.02427  4.11095  2.22923  3.48614  1.28143  3.10672  3.90123  4.34063  3.73838  3.69358  3.33279  3.18142  2.35770  4.61805  2.53555    463 - -
          2.68618  4.42225  2.77519  2.73123  3.46354  2.40513  3.72494  3.29354  2.67741  2.69355  4.24690  2.90347  2.73739  3.18146  2.89801  2.37887  2.77519  2.98518  4.58477  3.61503
          0.02854  3.96644  4.68879  0.61958  0.77255  0.50773  0.92095
    422   2.37646  4.56444  2.45674  2.55666  4.38423  1.36074  3.97074  3.81357  2.95426  3.47737  4.33392  2.99412  3.76563  3.19271  3.39050  2.59732  2.92248  3.35248  5.67562  4.36224    464 - -
          2.68618  4.42225  2.77519  2.73123  3.46354  2.40513  3.72494  3.29354  2.67741  2.69355  4.24690  2.90347  2.73739  3.18146  2.89801  2.37887  2.77519  2.98518  4.58477  3.61503
          0.02854  3.96644  4.68879  0.61958  0.77255  0.50773  0.92095
    423   2.04100  4.24812  3.17280  2.92960  4.30888  1.46029  4.11118  3.71945  3.06665  3.39686  4.23087  3.19101  2.78005  3.35961  3.41446  2.43386  2.74426  3.19700  5.62671  4.39240    465 - -
          2.68618  4.42225  2.77519  2.73123  3.46354  2.40513  3.72494  3.29354  2.67741  2.69355  4.24690  2.90347  2.73739  3.18146  2.89801  2.37887  2.77519  2.98518  4.58477  3.61503
          0.07324  3.96644  2.96272  0.61958  0.77255  0.50773  0.92095
    424   2.83323  4.47102  3.65975  3.18574  2.38868  3.71596  3.63559  2.95859  3.11040  2.54176  3.58042  3.47406  3.11527  3.38807  3.40069  3.02506  3.08275  2.77580  4.16918  1.59700    466 - -
          2.68618  4.42225  2.77519  2.73123  3.46354  2.40513  3.72494  3.29354  2.67741  2.69355  4.24690  2.90347  2.73739  3.18146  2.89801  2.37887  2.77519  2.98518  4.58477  3.61503
          0.02983  3.92303  4.64538  0.61958  0.77255  0.54858  0.86221
    425   2.54340  4.17271  3.74397  3.23148  3.43687  3.03282  4.04475  1.79977  3.14379  2.41356  3.39756  3.51815  3.99798  3.44583  3.42435  2.67685  2.83698  1.94372  4.96844  3.74644    467 - -
          2.68618  4.42225  2.77519  2.73123  3.46354  2.40513  3.72494  3.29354  2.67741  2.69355  4.24690  2.90347  2.73739  3.18146  2.89801  2.37887  2.77519  2.98518  4.58477  3.61503
          0.02983  3.92303  4.64538  0.61958  0.77255  0.48161  0.96179
    426   2.47919  4.51740  3.07645  2.66977  4.13912  3.20493  3.80958  3.56926  2.56093  3.19065  4.03055  3.07580  3.32267  3.00333  2.51192  1.54920  2.82910  3.17518  5.40592  4.12252    468 - -
          2.68618  4.42225  2.77519  2.73123  3.46354  2.40513  3.72494  3.29354  2.67741  2.69355  4.24690  2.90347  2.73739  3.18146  2.89801  2.37887  2.77519  2.98518  4.58477  3.61503
          0.04987  3.96644  3.51640  0.61958  0.77255  0.50773  0.92095
    427   2.48984  3.73562  3.42969  2.88628  3.51645  3.40901  3.83032  2.49662  2.81912  2.46173  3.48410  3.00042  3.86808  3.14359  3.16766  1.99694  2.77046  2.56580  4.95837  3.71286    469 - -
          2.68618  4.42225  2.77519  2.73123  3.46354  2.40513  3.72494  3.29354  2.67741  2.69355  4.24690  2.90347  2.73739  3.18146  2.89801  2.37887  2.77519  2.98518  4.58477  3.61503
          0.02915  3.94572  4.66807  0.61958  0.77255  0.49477  0.94087
    428   2.69071  4.74263  2.48566  2.49482  3.44429  3.43117  3.22594  3.36622  2.60205  2.97454  3.85439  2.99327  3.87428  2.92297  3.03698  2.59634  2.93341  3.08268  4.90345  2.12770    470 - -
          2.68618  4.42225  2.77519  2.73123  3.46354  2.40513  3.72494  3.29354  2.67741  2.69355  4.24690  2.90347  2.73739  3.18146  2.89801  2.37887  2.77519  2.98518  4.58477  3.61503
          0.02854  3.96644  4.68879  0.61958  0.77255  0.50773  0.92095
    429   2.67065  4.90599  3.00764  2.45633  4.22016  3.18537  3.58838  3.63065  1.81462  3.18243  3.99525  2.95723  3.82968  2.56094  2.34905  2.46208  2.89370  3.07425  5.36277  4.05509    471 - -
          2.68618  4.42225  2.77519  2.73123  3.46354  2.40513  3.72494  3.29354  2.67741  2.69355  4.24690  2.90347  2.73739  3.18146  2.89801  2.37887  2.77519  2.98518  4.58477  3.61503
          0.06301  3.96644  3.16717  0.61958  0.77255  0.47226  0.97707
    430   2.81232  4.96257  3.19974  2.60979  4.31551  3.20408  3.59808  3.69503  1.48791  2.97717  4.07013  3.06546  3.91378  2.74095  2.08495  2.83009  3.01685  3.37353  5.36518  4.11943    472 - -
          2.68618  4.42225  2.77519  2.73123  3.46354  2.40513  3.72494  3.29354  2.67741  2.69355  4.24690  2.90347  2.73739  3.18146  2.89801  2.37887  2.77519  2.98518  4.58477  3.61503
          0.02886  3.95560  4.67795  0.61958  0.77255  0.51826  0.90525
    431   2.70516  4.82913  2.87432  2.35654  3.48897  3.41746  3.66122  3.43668  2.40848  3.01574  3.91844  2.97738  3.86250  1.74403  2.78877  2.74187  2.94601  3.15483  5.24166  3.87657    473 - -
          2.68618  4.42225  2.77519  2.73123  3.46354  2.40513  3.72494  3.29354  2.67741  2.69355  4.24690  2.90347  2.73739  3.18146  2.89801  2.37887  2.77519  2.98518  4.58477  3.61503
          0.02886  3.95560  4.67795  0.61958  0.77255  0.51826  0.90525
    432   2.59907  4.27205  3.51644  2.80335  3.36105  3.57752  3.48049  2.08593  2.79403  2.07926  3.34993  3.33753  3.95591  3.16948  2.99091  2.84696  2.82906  2.48802  4.83443  3.59593    474 - -
          2.68618  4.42225  2.77519  2.73123  3.46354  2.40513  3.72494  3.29354  2.67741  2.69355  4.24690  2.90347  2.73739  3.18146  2.89801  2.37887  2.77519  2.98518  4.58477  3.61503
          0.02886  3.95560  4.67795  0.61958  0.77255  0.51826  0.90525
    433   2.53396  4.83076  2.73501  1.53908  4.11581  3.35624  3.72935  3.05077  2.53348  3.07188  3.99035  2.94301  3.85256  2.90348  2.95580  2.72995  2.95919  3.04812  5.43085  4.08801    475 - -
          2.68618  4.42225  2.77519  2.73123  3.46354  2.40513  3.72494  3.29354  2.67741  2.69355  4.24690  2.90347  2.73739  3.18146  2.89801  2.37887  2.77519  2.98518  4.58477  3.61503
          0.02886  3.95560  4.67795  0.61958  0.77255  0.51826  0.90525
    434   2.57433  4.38326  3.25874  2.63239  3.58908  3.46485  3.78799  2.78486  2.70111  2.62583  3.53416  3.19636  3.89481  2.88436  3.05488  2.49865  2.82848  1.87419  5.01213  3.76011    476 - -
          2.68618  4.42225  2.77519  2.73123  3.46354  2.40513  3.72494  3.29354  2.67741  2.69355  4.24690  2.90347  2.73739  3.18146  2.89801  2.37887  2.77519  2.98518  4.58477  3.61503
          0.07406  3.95560  2.95188  0.61958  0.77255  0.51826  0.90525
    435   2.50082  4.36419  3.33198  2.87390  3.69435  3.32394  3.89739  2.93132  2.77369  2.62316  2.95822  3.24250  1.99579  3.16036  3.11078  2.67802  2.69143  2.69731  5.16434  3.90654    477 - -
          2.68587  4.42229  2.77523  2.73113  3.46358  2.40517  3.72498  3.29358  2.67745  2.69352  4.24694  2.90351  2.73744  3.18150  2.89805  2.37887  2.77523  2.98522  4.58481  3.61507
          0.29791  1.39467  4.63406  0.39449  1.12093  0.50639  0.92298
    436   1.44993  4.12978  3.43646  3.11321  4.18803  2.93618  4.16012  3.51396  3.13380  3.26468  4.11128  3.27523  3.66994  3.43388  3.44596  1.70885  2.44169  3.02724  5.55035  4.33752    481 - -
          2.68618  4.42225  2.77519  2.73123  3.46354  2.40513  3.72494  3.29354  2.67741  2.69355  4.24690  2.90347  2.73739  3.18146  2.89801  2.37887  2.77519  2.98518  4.58477  3.61503
          0.17489  3.94590  1.95817  0.61958  0.77255  0.46052  0.99683
    437   2.05436  4.58745  2.78162  2.36111  3.84085  3.34072  3.66434  3.20967  2.53031  2.88361  3.73973  2.96115  3.79066  2.86505  2.96159  2.63488  2.54107  2.92056  5.17935  3.50372    482 - -
          2.68618  4.42225  2.77519  2.73123  3.46354  2.40513  3.72494  3.29354  2.67741  2.69355  4.24690  2.90347  2.73739  3.18146  2.89801  2.37887  2.77519  2.98518  4.58477  3.61503
          0.03201  3.85338  4.57573  0.61958  0.77255  0.41654  1.07683
    438   2.81007  5.15764  2.62354  1.50538  4.47193  3.37440  3.64608  3.91724  2.31816  3.42781  4.25562  2.86451  3.85645  2.46761  2.49444  2.77041  3.04653  3.55012  5.57540  4.22255    483 - -
          2.68618  4.42225  2.77519  2.73123  3.46354  2.40513  3.72494  3.29354  2.67741  2.69355  4.24690  2.90347  2.73739  3.18146  2.89801  2.37887  2.77519  2.98518  4.58477  3.61503
          0.02791  3.98834  4.71069  0.61958  0.77255  0.48576  0.95510
    439   1.45117  4.15904  3.59055  3.15738  3.92605  3.09449  4.11659  3.09812  3.11257  2.96190  3.85586  3.35324  3.76402  3.41709  3.42599  2.28237  2.35285  2.35648  5.34866  4.13449    484 - -
          2.68618  4.42225  2.77519  2.73123  3.46354  2.40513  3.72494  3.29354  2.67741  2.69355  4.24690  2.90347  2.73739  3.18146  2.89801  2.37887  2.77519  2.98518  4.58477  3.61503
          0.02791  3.98834  4.71069  0.61958  0.77255  0.48576  0.95510
    440   2.38840  4.38039  3.08689  2.76474  4.14284  3.10646  3.94251  3.54091  2.82575  3.21900  4.06179  2.60794  3.74992  3.16748  3.19768  2.16639  1.59312  3.11928  5.46734  4.19287    485 - -
          2.68618  4.42225  2.77519  2.73123  3.46354  2.40513  3.72494  3.29354  2.67741  2.69355  4.24690  2.90347  2.73739  3.18146  2.89801  2.37887  2.77519  2.98518  4.58477  3.61503
          0.02791  3.98834  4.71069  0.61958  0.77255  0.48576  0.95510
    441   2.73994  4.34603  3.67597  2.76448  3.52729  3.75049  4.11801  1.50053  3.10189  2.35658  3.43376  3.57129  4.15559  3.45777  3.40687  3.06930  2.85522  2.03137  5.12073  3.89146    486 - -
          2.68618  4.42225  2.77519  2.73123  3.46354  2.40513  3.72494  3.29354  2.67741  2.69355  4.24690  2.90347  2.73739  3.18146  2.89801  2.37887  2.77519  2.98518  4.58477  3.61503
          0.02791  3.98834  4.71069  0.61958  0.77255  0.48576  0.95510
    442   2.93808  5.47601  1.76846  1.27103  4.76600  3.22921  3.76484  4.27511  2.76614  3.78874  4.64388  2.69969  3.84479  2.93178  3.34647  2.82860  3.22510  3.85766  5.93998  4.45240    487 - -
          2.68618  4.42225  2.77519  2.73123  3.46354  2.40513  3.72494  3.29354  2.67741  2.69355  4.24690  2.90347  2.73739  3.18146  2.89801  2.37887  2.77519  2.98518  4.58477  3.61503
          0.02791  3.98834  4.71069  0.61958  0.77255  0.48576  0.95510
    443   0.85887  4.25296  3.58291  3.38090  4.17031  3.07413  4.38889  3.31337  3.40020  3.18950  4.20961  3.50037  3.82443  3.73098  3.64195  2.60277  2.88822  2.94768  5.58588  4.39937    488 - -
          2.68618  4.42225  2.77519  2.73123  3.46354  2.40513  3.72494  3.29354  2.67741  2.69355  4.24690  2.90347  2.73739  3.18146  2.89801  2.37887  2.77519  2.98518  4.58477  3.61503
          0.02791  3.98834  4.71069  0.61958  0.77255  0.48576  0.95510
    444   2.47825  4.32313  3.53428  3.29316  4.07444  3.15820  4.30121  3.21581  3.23841  3.07516  4.11923  3.48296  3.87154  3.62771  3.49073  2.68094  0.98964  2.89828  5.50203  4.29145    489 - -
          2.68618  4.42225  2.77519  2.73123  3.46354  2.40513  3.72494  3.29354  2.67741  2.69355  4.24690  2.90347  2.73739  3.18146  2.89801  2.37887  2.77519  2.98518  4.58477  3.61503
          0.02791  3.98834  4.71069  0.61958  0.77255  0.48576  0.95510
    445   0.85887  4.25296  3.58291  3.38090  4.17031  3.07413  4.38889  3.31337  3.40020  3.18950  4.20961  3.50037  3.82443  3.73098  3.64195  2.60277  2.88822  2.94768  5.58588  4.39937    490 - -
          2.68618  4.42225  2.77519  2.73123  3.46354  2.40513  3.72494  3.29354  2.67741  2.69355  4.24690  2.90347  2.73739  3.18146  2.89801  2.37887  2.77519  2.98518  4.58477  3.61503
          0.02791  3.98834  4.71069  0.61958  0.77255  0.48576  0.95510
    446   2.90296  5.08633  2.90075  2.53869  4.40773  3.47392  3.66858  3.85243  1.95525  3.35854  4.23817  3.02062  3.93810  1.50441  2.45039  2.89531  3.12959  3.52579  5.47854  4.19629    491 - -
          2.68618  4.42225  2.77519  2.73123  3.46354  2.40513  3.72494  3.29354  2.67741  2.69355  4.24690  2.90347  2.73739  3.18146  2.89801  2.37887  2.77519  2.98518  4.58477  3.61503
          0.02791  3.98834  4.71069  0.61958  0.77255  0.48576  0.95510
    447   2.81452  4.57735  3.51193  3.42662  4.56468  0.57077  4.53882  4.19344  3.62358  3.83276  4.81022  3.67637  3.97216  3.93866  3.84594  2.98993  3.30479  3.69941  5.62821  4.67086    492 - -
          2.68618  4.42225  2.77519  2.73123  3.46354  2.40513  3.72494  3.29354  2.67741  2.69355  4.24690  2.90347  2.73739  3.18146  2.89801  2.37887  2.77519  2.98518  4.58477  3.61503
          0.02791  3.98834  4.71069  0.61958  0.77255  0.48576  0.95510
    448   3.09037  4.42604  4.73843  4.25161  3.51105  4.39219  4.96907  1.12074  4.12443  2.00279  3.32685  4.47632  4.71999  4.39601  4.32356  3.78577  3.36177  1.44343  5.48788  4.28251    493 - -
          2.68618  4.42225  2.77519  2.73123  3.46354  2.40513  3.72494  3.29354  2.67741  2.69355  4.24690  2.90347  2.73739  3.18146  2.89801  2.37887  2.77519  2.98518  4.58477  3.61503
          0.02791  3.98834  4.71069  0.61958  0.77255  0.48576  0.95510
    449   0.85887  4.25296  3.58291  3.38090  4.17031  3.07413  4.38889  3.31337  3.40020  3.18950  4.20961  3.50037  3.82443  3.73098  3.64195  2.60277  2.88822  2.94768  5.58588  4.39937    494 - -
          2.68618  4.42225  2.77519  2.73123  3.46354  2.40513  3.72494  3.29354  2.67741  2.69355  4.24690  2.90347  2.73739  3.18146  2.89801  2.37887  2.77519  2.98518  4.58477  3.61503
          0.02791  3.98834  4.71069  0.61958  0.77255  0.48576  0.95510
    450   2.37500  4.29632  3.31029  3.13258  4.19318  3.02420  4.23867  3.73201  3.21417  3.44370  4.36085  3.33800  3.77281  3.55464  3.49585  0.92887  2.86402  3.24165  5.55662  4.27762    495 - -
          2.68618  4.42225  2.77519  2.73123  3.46354  2.40513  3.72494  3.29354  2.67741  2.69355  4.24690  2.90347  2.73739  3.18146  2.89801  2.37887  2.77519  2.98518  4.58477  3.61503
          0.02791  3.98834  4.71069  0.61958  0.77255  0.48576  0.95510
    451   3.21516  4.61689  4.57987  4.03656  3.06804  4.36325  4.65654  2.21714  3.83700  1.15420  1.77483  4.32691  4.60901  4.06183  4.00752  3.71501  3.44765  2.32155  5.09378  3.96288    496 - -
          2.68618  4.42225  2.77519  2.73123  3.46354  2.40513  3.72494  3.29354  2.67741  2.69355  4.24690  2.90347  2.73739  3.18146  2.89801  2.37887  2.77519  2.98518  4.58477  3.61503
          0.02791  3.98834  4.71069  0.61958  0.77255  0.48576  0.95510
    452   3.26846  4.65329  4.65065  4.10953  3.05773  4.43117  4.72041  2.20324  3.90592  0.92233  2.30051  4.40112  4.65796  4.11793  4.06734  3.78987  3.49923  2.32378  5.11712  3.99558    497 - -
          2.68618  4.42225  2.77519  2.73123  3.46354  2.40513  3.72494  3.29354  2.67741  2.69355  4.24690  2.90347  2.73739  3.18146  2.89801  2.37887  2.77519  2.98518  4.58477  3.61503
          0.02791  3.98834  4.71069  0.61958  0.77255  0.48576  0.95510
    453   2.53597  1.42964  3.80598  3.33472  3.73067  3.31343  4.10344  3.04013  2.96853  2.81210  3.78479  3.52758  3.92100  3.46531  2.53521  2.76795  2.91501  2.76913  5.15490  3.93800    498 - -
          2.68618  4.42225  2.77519  2.73123  3.46354  2.40513  3.72494  3.29354  2.67741  2.69355  4.24690  2.90347  2.73739  3.18146  2.89801  2.37887  2.77519  2.98518  4.58477  3.61503
          0.02791  3.98834  4.71069  0.61958  0.77255  0.48576  0.95510
    454   1.54382  4.55993  2.54285  2.59707  3.99541  3.27270  3.83684  3.24874  2.73662  2.79892  3.92206  3.05252  3.82521  3.04958  3.15971  2.65244  2.87285  2.94295  5.36413  4.05079    499 - -
          2.68618  4.42225  2.77519  2.73123  3.46354  2.40513  3.72494  3.29354  2.67741  2.69355  4.24690  2.90347  2.73739  3.18146  2.89801  2.37887  2.77519  2.98518  4.58477  3.61503
          0.02791  3.98834  4.71069  0.61958  0.77255  0.48576  0.95510
    455   3.12826  4.92323  3.24493  3.01766  3.37059  3.54952  0.91984  3.84907  2.85777  3.32800  4.38088  3.42185  4.10901  3.38573  3.11596  3.19822  3.43603  3.58205  4.83389  3.31842    500 - -
          2.68618  4.42225  2.77519  2.73123  3.46354  2.40513  3.72494  3.29354  2.67741  2.69355  4.24690  2.90347  2.73739  3.18146  2.89801  2.37887  2.77519  2.98518  4.58477  3.61503
          0.02791  3.98834  4.71069  0.61958  0.77255  0.48576  0.95510
    456   2.81452  4.57735  3.51193  3.42662  4.56468  0.57077  4.53882  4.19344  3.62358  3.83276  4.81022  3.67637  3.97216  3.93866  3.84594  2.98993  3.30479  3.69941  5.62821  4.67086    501 - -
          2.68618  4.42225  2.77519  2.73123  3.46354  2.40513  3.72494  3.29354  2.67741  2.69355  4.24690  2.90347  2.73739  3.18146  2.89801  2.37887  2.77519  2.98518  4.58477  3.61503
          0.02791  3.98834  4.71069  0.61958  0.77255  0.48576  0.95510
    457   2.68481  4.64989  3.17503  2.81308  4.17225  3.32294  3.89701  3.64218  2.57473  3.24150  4.14967  3.21266  1.40746  3.11585  2.35706  2.78827  3.02344  3.29311  5.40266  4.16550    502 - -
          2.68618  4.42225  2.77519  2.73123  3.46354  2.40513  3.72494  3.29354  2.67741  2.69355  4.24690  2.90347  2.73739  3.18146  2.89801  2.37887  2.77519  2.98518  4.58477  3.61503
          0.02791  3.98834  4.71069  0.61958  0.77255  0.48576  0.95510
    458   2.94814  5.51085  1.55528  1.40631  4.79734  3.22284  3.76653  4.31345  2.78170  3.81885  4.67428  2.68824  3.84399  2.93355  3.37432  2.83193  3.23663  3.88946  5.96982  4.46992    503 - -
          2.68618  4.42225  2.77519  2.73123  3.46354  2.40513  3.72494  3.29354  2.67741  2.69355  4.24690  2.90347  2.73739  3.18146  2.89801  2.37887  2.77519  2.98518  4.58477  3.61503
          0.02791  3.98834  4.71069  0.61958  0.77255  0.48576  0.95510
    459   2.90009  4.41191  4.28460  3.95244  3.63677  3.84247  4.73476  2.05062  3.82197  2.30443  3.58543  4.12334  4.39734  4.17394  4.02313  3.35417  3.25934  0.89057  5.44040  4.17872    504 - -
          2.68618  4.42225  2.77519  2.73123  3.46354  2.40513  3.72494  3.29354  2.67741  2.69355  4.24690  2.90347  2.73739  3.18146  2.89801  2.37887  2.77519  2.98518  4.58477  3.61503
          0.02791  3.98834  4.71069  0.61958  0.77255  0.48576  0.95510
    460   3.05543  5.18666  2.54144  0.87124  4.54794  3.35125  3.94962  4.02501  2.84498  3.62405  4.59418  3.00357  3.96170  3.16363  3.26493  3.02678  3.36094  3.69735  5.69772  4.42144    505 - -
          2.68618  4.42225  2.77519  2.73123  3.46354  2.40513  3.72494  3.29354  2.67741  2.69355  4.24690  2.90347  2.73739  3.18146  2.89801  2.37887  2.77519  2.98518  4.58477  3.61503
          0.02791  3.98834  4.71069  0.61958  0.77255  0.48576  0.95510
    461   3.53426  4.86667  4.27232  4.00782  2.79312  3.86328  4.04881  3.56387  3.72806  2.93828  4.19214  4.13373  4.39093  4.10970  3.83567  3.73680  3.84076  3.45740  0.68083  2.78935    506 - -
          2.68618  4.42225  2.77519  2.73123  3.46354  2.40513  3.72494  3.29354  2.67741  2.69355  4.24690  2.90347  2.73739  3.18146  2.89801  2.37887  2.77519  2.98518  4.58477  3.61503
          0.02791  3.98834  4.71069  0.61958  0.77255  0.48576  0.95510
    462   3.13931  4.96820  3.64209  3.13042  4.35226  3.60365  3.91313  3.90292  2.29092  3.39785  4.39598  3.48081  4.10147  3.12854  0.81514  3.21848  3.39793  3.62210  5.38889  4.25548    507 - -
          2.68618  4.42225  2.77519  2.73123  3.46354  2.40513  3.72494  3.29354  2.67741  2.69355  4.24690  2.90347  2.73739  3.18146  2.89801  2.37887  2.77519  2.98518  4.58477  3.61503
          0.02791  3.98834  4.71069  0.61958  0.77255  0.48576  0.95510
    463   3.12183  4.51001  4.49764  4.11879  3.45420  4.18945  4.82644  0.94502  3.94913  2.01791  3.37292  4.34802  4.61065  4.28625  4.13260  3.69698  3.41940  1.85539  5.36812  4.11559    508 - -
          2.68618  4.42225  2.77519  2.73123  3.46354  2.40513  3.72494  3.29354  2.67741  2.69355  4.24690  2.90347  2.73739  3.18146  2.89801  2.37887  2.77519  2.98518  4.58477  3.61503
          0.02791  3.98834  4.71069  0.61958  0.77255  0.48576  0.95510
    464   2.72387  0.73292  4.26849  4.03534  4.00127  3.32139  4.65705  3.16536  3.86325  3.07515  4.20062  3.99151  4.03740  4.20468  3.96673  2.99558  3.20047  2.90187  5.39177  4.28785    509 - -
          2.68618  4.42225  2.77519  2.73123  3.46354  2.40513  3.72494  3.29354  2.67741  2.69355  4.24690  2.90347  2.73739  3.18146  2.89801  2.37887  2.77519  2.98518  4.58477  3.61503
          0.02791  3.98834  4.71069  0.61958  0.77255  0.48576  0.95510
    465   2.44632  4.24556  3.68814  3.29471  3.82462  3.26320  4.23356  2.69723  3.19275  2.69910  3.76307  3.49843  3.91244  3.54915  3.47442  2.68748  1.39801  2.13935  5.37375  4.13731    510 - -
          2.68618  4.42225  2.77519  2.73123  3.46354  2.40513  3.72494  3.29354  2.67741  2.69355  4.24690  2.90347  2.73739  3.18146  2.89801  2.37887  2.77519  2.98518  4.58477  3.61503
          0.02791  3.98834  4.71069  0.61958  0.77255  0.48576  0.95510
    466   3.18139  4.51298  4.73188  4.22636  3.29952  4.45619  4.86662  1.17524  4.05168  1.53842  3.14567  4.47772  4.72591  4.30631  4.22793  3.83970  3.43192  1.82953  5.30725  4.10857    511 - -
          2.68618  4.42225  2.77519  2.73123  3.46354  2.40513  3.72494  3.29354  2.67741  2.69355  4.24690  2.90347  2.73739  3.18146  2.89801  2.37887  2.77519  2.98518  4.58477  3.61503
          0.02791  3.98834  4.71069  0.61958  0.77255  0.48576  0.95510
    467   3.53426  4.86667  4.27232  4.00782  2.79312  3.86328  4.04881  3.56387  3.72806  2.93828  4.19214  4.13373  4.39093  4.10970  3.83567  3.73680  3.84076  3.45740  0.68083  2.78935    512 - -
          2.68618  4.42225  2.77519  2.73123  3.46354  2.40513  3.72494  3.29354  2.67741  2.69355  4.24690  2.90347  2.73739  3.18146  2.89801  2.37887  2.77519  2.98518  4.58477  3.61503
          0.02791  3.98834  4.71069  0.61958  0.77255  0.48576  0.95510
    468   3.05543  5.18666  2.54144  0.87124  4.54794  3.35125  3.94962  4.02501  2.84498  3.62405  4.59418  3.00357  3.96170  3.16363  3.26493  3.02678  3.36094  3.69735  5.69772  4.42144    513 - -
          2.68618  4.42225  2.77519  2.73123  3.46354  2.40513  3.72494  3.29354  2.67741  2.69355  4.24690  2.90347  2.73739  3.18146  2.89801  2.37887  2.77519  2.98518  4.58477  3.61503
          0.02791  3.98834  4.71069  0.61958  0.77255  0.48576  0.95510
    469   0.85887  4.25296  3.58291  3.38090  4.17031  3.07413  4.38889  3.31337  3.40020  3.18950  4.20961  3.50037  3.82443  3.73098  3.64195  2.60277  2.88822  2.94768  5.58588  4.39937    514 - -
          2.68618  4.42225  2.77519  2.73123  3.46354  2.40513  3.72494  3.29354  2.67741  2.69355  4.24690  2.90347  2.73739  3.18146  2.89801  2.37887  2.77519  2.98518  4.58477  3.61503
          0.02791  3.98834  4.71069  0.61958  0.77255  0.48576  0.95510
    470   0.85887  4.25296  3.58291  3.38090  4.17031  3.07413  4.38889  3.31337  3.40020  3.18950  4.20961  3.50037  3.82443  3.73098  3.64195  2.60277  2.88822  2.94768  5.58588  4.39937    515 - -
          2.68618  4.42225  2.77519  2.73123  3.46354  2.40513  3.72494  3.29354  2.67741  2.69355  4.24690  2.90347  2.73739  3.18146  2.89801  2.37887  2.77519  2.98518  4.58477  3.61503
          0.02791  3.98834  4.71069  0.61958  0.77255  0.48576  0.95510
    471   3.41777  4.85972  4.01075  3.76289  2.30508  3.96624  3.67777  3.41116  3.61712  2.83492  4.07439  3.86841  4.43788  3.89519  3.77663  3.54253  3.70529  3.28733  3.95292  0.79291    516 - -
          2.68618  4.42225  2.77519  2.73123  3.46354  2.40513  3.72494  3.29354  2.67741  2.69355  4.24690  2.90347  2.73739  3.18146  2.89801  2.37887  2.77519  2.98518  4.58477  3.61503
          0.02791  3.98834  4.71069  0.61958  0.77255  0.48576  0.95510
    472   2.81452  4.57735  3.51193  3.42662  4.56468  0.57077  4.53882  4.19344  3.62358  3.83276  4.81022  3.67637  3.97216  3.93866  3.84594  2.98993  3.30479  3.69941  5.62821  4.67086    517 - -
          2.68618  4.42225  2.77519  2.73123  3.46354  2.40513  3.72494  3.29354  2.67741  2.69355  4.24690  2.90347  2.73739  3.18146  2.89801  2.37887  2.77519  2.98518  4.58477  3.61503
          0.02791  3.98834  4.71069  0.61958  0.77255  0.48576  0.95510
    473   3.28689  4.71547  4.37514  4.01667  3.18286  4.12850  4.63612  2.39448  3.78327  0.74469  3.17170  4.28086  4.54468  4.12383  3.93992  3.71458  3.57630  2.46167  5.10300  3.85269    518 - -
          2.68618  4.42225  2.77519  2.73123  3.46354  2.40513  3.72494  3.29354  2.67741  2.69355  4.24690  2.90347  2.73739  3.18146  2.89801  2.37887  2.77519  2.98518  4.58477  3.61503
          0.02791  3.98834  4.71069  0.61958  0.77255  0.48576  0.95510
    474   3.22454  4.55571  4.76804  4.24395  3.20205  4.48921  4.85274  1.45597  4.07489  1.18632  3.02961  4.50203  4.72622  4.28340  4.23370  3.86126  3.46489  1.96117  5.24272  4.08797    519 - -
          2.68618  4.42225  2.77519  2.73123  3.46354  2.40513  3.72494  3.29354  2.67741  2.69355  4.24690  2.90347  2.73739  3.18146  2.89801  2.37887  2.77519  2.98518  4.58477  3.61503
          0.02791  3.98834  4.71069  0.61958  0.77255  0.48576  0.95510
    475   2.91126  4.64815  3.53115  3.38772  4.37113  3.32916  4.45479  3.94740  3.45513  3.56126  4.61679  3.68224  0.63784  3.84039  3.68664  3.08262  3.36217  3.57939  5.52489  4.49373    520 - -
          2.68618  4.42225  2.77519  2.73123  3.46354  2.40513  3.72494  3.29354  2.67741  2.69355  4.24690  2.90347  2.73739  3.18146  2.89801  2.37887  2.77519  2.98518  4.58477  3.61503
          0.02791  3.98834  4.71069  0.61958  0.77255  0.48576  0.95510
    476   2.65749  4.44434  4.02450  3.59910  3.34179  3.82152  4.39907  2.30737  3.41141  1.11018  3.23559  3.87020  4.29019  3.77344  3.63888  3.22107  3.03244  2.24989  5.17116  3.96391    521 - -
          2.68618  4.42225  2.77519  2.73123  3.46354  2.40513  3.72494  3.29354  2.67741  2.69355  4.24690  2.90347  2.73739  3.18146  2.89801  2.37887  2.77519  2.98518  4.58477  3.61503
          0.02791  3.98834  4.71069  0.61958  0.77255  0.48576  0.95510
    477   2.63357  4.91643  2.28532  2.30408  4.39193  3.09578  3.71862  3.85083  2.59726  3.41402  4.22324  2.29272  3.78070  2.87391  3.09553  1.84531  2.80992  3.43952  5.61133  4.22474    522 - -
          2.68618  4.42225  2.77519  2.73123  3.46354  2.40513  3.72494  3.29354  2.67741  2.69355  4.24690  2.90347  2.73739  3.18146  2.89801  2.37887  2.77519  2.98518  4.58477  3.61503
          0.02791  3.98834  4.71069  0.61958  0.77255  0.48576  0.95510
    478   2.56072  4.60376  2.94347  2.64560  4.21275  3.21970  3.84528  3.64678  2.25551  3.28353  4.14472  3.06681  3.81692  3.04685  2.92672  1.39898  2.91703  3.25545  5.47486  4.17612    523 - -
          2.68618  4.42225  2.77519  2.73123  3.46354  2.40513  3.72494  3.29354  2.67741  2.69355  4.24690  2.90347  2.73739  3.18146  2.89801  2.37887  2.77519  2.98518  4.58477  3.61503
          0.02791  3.98834  4.71069  0.61958  0.77255  0.48576  0.95510
    479   2.37500  4.29632  3.31029  3.13258  4.19318  3.02420  4.23867  3.73201  3.21417  3.44370  4.36085  3.33800  3.77281  3.55464  3.49585  0.92887  2.86402  3.24165  5.55662  4.27762    524 - -
          2.68618  4.42225  2.77519  2.73123  3.46354  2.40513  3.72494  3.29354  2.67741  2.69355  4.24690  2.90347  2.73739  3.18146  2.89801  2.37887  2.77519  2.98518  4.58477  3.61503
          0.02791  3.98834  4.71069  0.61958  0.77255  0.48576  0.95510
    480   1.30076  4.17162  3.70579  3.30860  3.92148  3.15394  4.24564  2.81601  3.24604  2.84364  3.83620  3.46492  3.83568  3.56059  3.53236  2.57879  2.55178  2.18801  5.42189  4.21118    525 - -
          2.68618  4.42225  2.77519  2.73123  3.46354  2.40513  3.72494  3.29354  2.67741  2.69355  4.24690  2.90347  2.73739  3.18146  2.89801  2.37887  2.77519  2.98518  4.58477  3.61503
          0.02791  3.98834  4.71069  0.61958  0.77255  0.48576  0.95510
    481   2.90009  4.41191  4.28460  3.95244  3.63677  3.84247  4.73476  2.05062  3.82197  2.30443  3.58543  4.12334  4.39734  4.17394  4.02313  3.35417  3.25934  0.89057  5.44040  4.17872    526 - -
          2.68618  4.42225  2.77519  2.73123  3.46354  2.40513  3.72494  3.29354  2.67741  2.69355  4.24690  2.90347  2.73739  3.18146  2.89801  2.37887  2.77519  2.98518  4.58477  3.61503
          0.02791  3.98834  4.71069  0.61958  0.77255  0.48576  0.95510
    482   3.11718  5.25939  0.76508  2.41349  4.65271  3.30123  4.03754  4.26791  3.14428  3.85610  4.83787  2.97524  3.96233  3.27769  3.67534  3.06726  3.45863  3.89515  5.79852  4.50795    527 - -
          2.68618  4.42225  2.77519  2.73123  3.46354  2.40513  3.72494  3.29354  2.67741  2.69355  4.24690  2.90347  2.73739  3.18146  2.89801  2.37887  2.77519  2.98518  4.58477  3.61503
          0.02791  3.98834  4.71069  0.61958  0.77255  0.48576  0.95510
    483   3.28689  4.71547  4.37514  4.01667  3.18286  4.12850  4.63612  2.39448  3.78327  0.74469  3.17170  4.28086  4.54468  4.12383  3.93992  3.71458  3.57630  2.46167  5.10300  3.85269    528 - -
          2.68618  4.42225  2.77519  2.73123  3.46354  2.40513  3.72494  3.29354  2.67741  2.69355  4.24690  2.90347  2.73739  3.18146  2.89801  2.37887  2.77519  2.98518  4.58477  3.61503
          0.02791  3.98834  4.71069  0.61958  0.77255  0.48576  0.95510
    484   2.91126  4.64815  3.53115  3.38772  4.37113  3.32916  4.45479  3.94740  3.45513  3.56126  4.61679  3.68224  0.63784  3.84039  3.68664  3.08262  3.36217  3.57939  5.52489  4.49373    529 - -
          2.68618  4.42225  2.77519  2.73123  3.46354  2.40513  3.72494  3.29354  2.67741  2.69355  4.24690  2.90347  2.73739  3.18146  2.89801  2.37887  2.77519  2.98518  4.58477  3.61503
          0.02791  3.98834  4.71069  0.61958  0.77255  0.48576  0.95510
    485   3.05543  5.18666  2.54144  0.87124  4.54794  3.35125  3.94962  4.02501  2.84498  3.62405  4.59418  3.00357  3.96170  3.16363  3.26493  3.02678  3.36094  3.69735  5.69772  4.42144    530 - -
          2.68618  4.42225  2.77519  2.73123  3.46354  2.40513  3.72494  3.29354  2.67741  2.69355  4.24690  2.90347  2.73739  3.18146  2.89801  2.37887  2.77519  2.98518  4.58477  3.61503
          0.02791  3.98834  4.71069  0.61958  0.77255  0.48576  0.95510
    486   3.12568  4.47949  4.66651  4.14294  3.29993  4.37868  4.79677  1.16201  3.97738  1.76295  2.63223  4.39616  4.66072  4.22563  4.15893  3.74476  3.37536  1.86146  5.28039  4.11462    531 - -
          2.68618  4.42225  2.77519  2.73123  3.46354  2.40513  3.72494  3.29354  2.67741  2.69355  4.24690  2.90347  2.73739  3.18146  2.89801  2.37887  2.77519  2.98518  4.58477  3.61503
          0.02791  3.98834  4.71069  0.61958  0.77255  0.48576  0.95510
    487   3.08032  4.39911  4.75250  4.22717  3.49278  4.42608  4.92161  1.38673  4.11577  1.99502  3.10997  4.46357  4.71321  4.36181  4.31390  3.79020  3.33418  1.20826  5.44063  4.25884    532 - -
          2.68618  4.42225  2.77519  2.73123  3.46354  2.40513  3.72494  3.29354  2.67741  2.69355  4.24690  2.90347  2.73739  3.18146  2.89801  2.37887  2.77519  2.98518  4.58477  3.61503
          0.02791  3.98834  4.71069  0.61958  0.77255  0.48576  0.95510
    488   3.04492  4.40224  4.66186  4.17676  3.55441  4.31857  4.91686  1.57017  4.05269  2.08501  3.38171  4.40345  4.67373  4.34142  4.26648  3.71007  3.32279  1.03515  5.49231  4.26928    533 - -
          2.68618  4.42225  2.77519  2.73123  3.46354  2.40513  3.72494  3.29354  2.67741  2.69355  4.24690  2.90347  2.73739  3.18146  2.89801  2.37887  2.77519  2.98518  4.58477  3.61503
          0.02791  3.98834  4.71069  0.61958  0.77255  0.48576  0.95510
    489   0.99662  4.15975  3.48102  3.25698  4.19479  2.97025  4.29250  3.42038  3.28807  3.27459  4.19251  3.37124  3.73076  3.60439  3.55357  2.32357  2.75162  2.97859  5.60686  4.37827    534 - -
          2.68618  4.42225  2.77519  2.73123  3.46354  2.40513  3.72494  3.29354  2.67741  2.69355  4.24690  2.90347  2.73739  3.18146  2.89801  2.37887  2.77519  2.98518  4.58477  3.61503
          0.02791  3.98834  4.71069  0.61958  0.77255  0.48576  0.95510
    490   1.67399  4.15795  3.50150  3.15730  4.12200  3.00225  4.17404  3.36238  3.14466  3.17595  4.04904  3.32408  3.72072  3.45810  3.44870  2.31440  1.54690  2.93594  5.50946  4.29720    535 - -
          2.68618  4.42225  2.77519  2.73123  3.46354  2.40513  3.72494  3.29354  2.67741  2.69355  4.24690  2.90347  2.73739  3.18146  2.89801  2.37887  2.77519  2.98518  4.58477  3.61503
          0.02791  3.98834  4.71069  0.61958  0.77255  0.48576  0.95510
    491   2.91126  4.64815  3.53115  3.38772  4.37113  3.32916  4.45479  3.94740  3.45513  3.56126  4.61679  3.68224  0.63784  3.84039  3.68664  3.08262  3.36217  3.57939  5.52489  4.49373    536 - -
          2.68618  4.42225  2.77519  2.73123  3.46354  2.40513  3.72494  3.29354  2.67741  2.69355  4.24690  2.90347  2.73739  3.18146  2.89801  2.37887  2.77519  2.98518  4.58477  3.61503
          0.02791  3.98834  4.71069  0.61958  0.77255  0.48576  0.95510
    492   3.28689  4.71547  4.37514  4.01667  3.18286  4.12850  4.63612  2.39448  3.78327  0.74469  3.17170  4.28086  4.54468  4.12383  3.93992  3.71458  3.57630  2.46167  5.10300  3.85269    537 - -
          2.68618  4.42225  2.77519  2.73123  3.46354  2.40513  3.72494  3.29354  2.67741  2.69355  4.24690  2.90347  2.73739  3.18146  2.89801  2.37887  2.77519  2.98518  4.58477  3.61503
          0.02791  3.98834  4.71069  0.61958  0.77255  0.48576  0.95510
    493   2.97663  4.96344  2.98340  2.74108  4.14709  3.44492  3.90002  3.79668  2.55412  3.28742  4.31313  3.20141  4.00075  1.04135  2.83555  3.02000  3.27403  3.51949  5.39910  4.10094    538 - -
          2.68618  4.42225  2.77519  2.73123  3.46354  2.40513  3.72494  3.29354  2.67741  2.69355  4.24690  2.90347  2.73739  3.18146  2.89801  2.37887  2.77519  2.98518  4.58477  3.61503
          0.02791  3.98834  4.71069  0.61958  0.77255  0.48576  0.95510
    494   2.91126  4.64815  3.53115  3.38772  4.37113  3.32916  4.45479  3.94740  3.45513  3.56126  4.61679  3.68224  0.63784  3.84039  3.68664  3.08262  3.36217  3.57939  5.52489  4.49373    539 - -
          2.68618  4.42225  2.77519  2.73123  3.46354  2.40513  3.72494  3.29354  2.67741  2.69355  4.24690  2.90347  2.73739  3.18146  2.89801  2.37887  2.77519  2.98518  4.58477  3.61503
          0.02791  3.98834  4.71069  0.61958  0.77255  0.48576  0.95510
    495   2.91126  4.64815  3.53115  3.38772  4.37113  3.32916  4.45479  3.94740  3.45513  3.56126  4.61679  3.68224  0.63784  3.84039  3.68664  3.08262  3.36217  3.57939  5.52489  4.49373    540 - -
          2.68618  4.42225  2.77519  2.73123  3.46354  2.40513  3.72494  3.29354  2.67741  2.69355  4.24690  2.90347  2.73739  3.18146  2.89801  2.37887  2.77519  2.98518  4.58477  3.61503
          0.02791  3.98834  4.71069  0.61958  0.77255  0.48576  0.95510
    496   2.59528  4.20987  3.93829  3.37880  3.36409  3.76708  4.13187  1.78133  3.28505  2.03297  3.29395  3.68051  3.78507  3.56396  3.55120  3.06260  2.50899  1.92628  4.95481  3.75092    541 - -
          2.68618  4.42225  2.77519  2.73123  3.46354  2.40513  3.72494  3.29354  2.67741  2.69355  4.24690  2.90347  2.73739  3.18146  2.89801  2.37887  2.77519  2.98518  4.58477  3.61503
          0.02791  3.98834  4.71069  0.61958  0.77255  0.48576  0.95510
    497   3.28689  4.71547  4.37514  4.01667  3.18286  4.12850  4.63612  2.39448  3.78327  0.74469  3.17170  4.28086  4.54468  4.12383  3.93992  3.71458  3.57630  2.46167  5.10300  3.85269    542 - -
          2.68618  4.42225  2.77519  2.73123  3.46354  2.40513  3.72494  3.29354  2.67741  2.69355  4.24690  2.90347  2.73739  3.18146  2.89801  2.37887  2.77519  2.98518  4.58477  3.61503
          0.02791  3.98834  4.71069  0.61958  0.77255  0.48576  0.95510
    498   2.31460  4.26951  3.23055  3.01011  4.26439  2.99306  4.15685  3.74079  3.09888  3.42325  4.28582  3.24762  3.28648  3.42795  3.41422  1.06739  2.79046  3.22530  5.60388  4.34320    543 - -
          2.68618  4.42225  2.77519  2.73123  3.46354  2.40513  3.72494  3.29354  2.67741  2.69355  4.24690  2.90347  2.73739  3.18146  2.89801  2.37887  2.77519  2.98518  4.58477  3.61503
          0.02791  3.98834  4.71069  0.61958  0.77255  0.48576  0.95510
    499   3.53426  4.86667  4.27232  4.00782  2.79312  3.86328  4.04881  3.56387  3.72806  2.93828  4.19214  4.13373  4.39093  4.10970  3.83567  3.73680  3.84076  3.45740  0.68083  2.78935    544 - -
          2.68618  4.42225  2.77519  2.73123  3.46354  2.40513  3.72494  3.29354  2.67741  2.69355  4.24690  2.90347  2.73739  3.18146  2.89801  2.37887  2.77519  2.98518  4.58477  3.61503
          0.02791  3.98834  4.71069  0.61958  0.77255  0.48576  0.95510
    500   2.45919  4.55046  2.86078  2.56606  4.28311  2.95442  3.85115  3.71829  2.71707  3.33562  4.15539  1.83681  3.75091  3.03786  3.14057  2.08423  2.44736  3.27463  5.55170  4.23780    545 - -
          2.68618  4.42225  2.77519  2.73123  3.46354  2.40513  3.72494  3.29354  2.67741  2.69355  4.24690  2.90347  2.73739  3.18146  2.89801  2.37887  2.77519  2.98518  4.58477  3.61503
          0.02791  3.98834  4.71069  0.61958  0.77255  0.48576  0.95510
    501   3.28689  4.71547  4.37514  4.01667  3.18286  4.12850  4.63612  2.39448  3.78327  0.74469  3.17170  4.28086  4.54468  4.12383  3.93992  3.71458  3.57630  2.46167  5.10300  3.85269    546 - -
          2.68618  4.42225  2.77519  2.73123  3.46354  2.40513  3.72494  3.29354  2.67741  2.69355  4.24690  2.90347  2.73739  3.18146  2.89801  2.37887  2.77519  2.98518  4.58477  3.61503
          0.02791  3.98834  4.71069  0.61958  0.77255  0.48576  0.95510
    502   3.55721  4.84299  4.49048  4.15555  1.60417  4.31149  3.47007  3.27993  4.01218  2.63139  3.88944  4.00012  4.63450  4.03802  4.09050  3.67925  3.78463  3.19859  3.62995  1.00710    547 - -
          2.68618  4.42225  2.77519  2.73123  3.46354  2.40513  3.72494  3.29354  2.67741  2.69355  4.24690  2.90347  2.73739  3.18146  2.89801  2.37887  2.77519  2.98518  4.58477  3.61503
          0.02791  3.98834  4.71069  0.61958  0.77255  0.48576  0.95510
    503   2.64110  4.27950  3.64227  3.06343  3.30695  3.63433  3.49803  2.09877  2.83704  1.92232  3.31838  3.41922  4.00547  3.23522  2.76512  2.90891  2.87008  2.47526  4.81473  3.56762    548 - -
          2.68618  4.42225  2.77519  2.73123  3.46354  2.40513  3.72494  3.29354  2.67741  2.69355  4.24690  2.90347  2.73739  3.18146  2.89801  2.37887  2.77519  2.98518  4.58477  3.61503
          0.02791  3.98834  4.71069  0.61958  0.77255  0.48576  0.95510
    504   2.91126  4.64815  3.53115  3.38772  4.37113  3.32916  4.45479  3.94740  3.45513  3.56126  4.61679  3.68224  0.63784  3.84039  3.68664  3.08262  3.36217  3.57939  5.52489  4.49373    549 - -
          2.68618  4.42225  2.77519  2.73123  3.46354  2.40513  3.72494  3.29354  2.67741  2.69355  4.24690  2.90347  2.73739  3.18146  2.89801  2.37887  2.77519  2.98518  4.58477  3.61503
          0.02791  3.98834  4.71069  0.61958  0.77255  0.48576  0.95510
    505   3.30134  4.66778  4.65643  4.16028  2.41614  4.41470  4.50095  2.28302  4.01242  0.89920  2.94910  4.38015  4.66044  4.15539  4.15198  3.79012  3.53570  2.40039  4.79364  3.41836    550 - -
          2.68618  4.42225  2.77519  2.73123  3.46354  2.40513  3.72494  3.29354  2.67741  2.69355  4.24690  2.90347  2.73739  3.18146  2.89801  2.37887  2.77519  2.98518  4.58477  3.61503
          0.02791  3.98834  4.71069  0.61958  0.77255  0.48576  0.95510
    506   3.25588  4.65795  4.57888  4.09638  3.09223  4.36440  4.70066  2.08228  3.85930  0.86794  2.98651  4.36915  4.65362  4.13464  4.02760  3.76732  3.51040  2.23820  5.11983  3.90167    551 - -
          2.68618  4.42225  2.77519  2.73123  3.46354  2.40513  3.72494  3.29354  2.67741  2.69355  4.24690  2.90347  2.73739  3.18146  2.89801  2.37887  2.77519  2.98518  4.58477  3.61503
          0.02791  3.98834  4.71069  0.61958  0.77255  0.48576  0.95510
    507   3.03796  5.14427  3.41471  2.78306  4.58811  3.64576  3.61920  3.94535  1.19342  3.39768  4.27282  3.18893  4.02639  2.75753  1.81484  3.03643  3.21191  3.62821  5.44499  4.27096    552 - -
          2.68618  4.42225  2.77519  2.73123  3.46354  2.40513  3.72494  3.29354  2.67741  2.69355  4.24690  2.90347  2.73739  3.18146  2.89801  2.37887  2.77519  2.98518  4.58477  3.61503
          0.02791  3.98834  4.71069  0.61958  0.77255  0.48576  0.95510
    508   2.90009  4.41191  4.28460  3.95244  3.63677  3.84247  4.73476  2.05062  3.82197  2.30443  3.58543  4.12334  4.39734  4.17394  4.02313  3.35417  3.25934  0.89057  5.44040  4.17872    553 - -
          2.68618  4.42225  2.77519  2.73123  3.46354  2.40513  3.72494  3.29354  2.67741  2.69355  4.24690  2.90347  2.73739  3.18146  2.89801  2.37887  2.77519  2.98518  4.58477  3.61503
          0.02791  3.98834  4.71069  0.61958  0.77255  0.48576  0.95510
    509   3.29864  4.65998  4.66741  4.16872  2.27790  4.41363  4.46403  2.29619  4.02357  0.93352  2.95226  4.37448  4.65656  4.15458  4.15675  3.78401  3.53083  2.41372  4.74591  3.35066    554 - -
          2.68618  4.42225  2.77519  2.73123  3.46354  2.40513  3.72494  3.29354  2.67741  2.69355  4.24690  2.90347  2.73739  3.18146  2.89801  2.37887  2.77519  2.98518  4.58477  3.61503
          0.02791  3.98834  4.71069  0.61958  0.77255  0.48576  0.95510
    510   3.05543  5.18666  2.54144  0.87124  4.54794  3.35125  3.94962  4.02501  2.84498  3.62405  4.59418  3.00357  3.96170  3.16363  3.26493  3.02678  3.36094  3.69735  5.69772  4.42144    555 - -
          2.68618  4.42225  2.77519  2.73123  3.46354  2.40513  3.72494  3.29354  2.67741  2.69355  4.24690  2.90347  2.73739  3.18146  2.89801  2.37887  2.77519  2.98518  4.58477  3.61503
          0.02791  3.98834  4.71069  0.61958  0.77255  0.48576  0.95510
    511   3.29689  4.84696  3.80733  3.45311  2.17280  3.99275  2.69851  3.46303  3.27850  2.88256  4.01390  3.63861  4.38294  3.59531  3.50466  3.36975  3.53209  3.29293  3.82027  1.07995    556 - -
          2.68618  4.42225  2.77519  2.73123  3.46354  2.40513  3.72494  3.29354  2.67741  2.69355  4.24690  2.90347  2.73739  3.18146  2.89801  2.37887  2.77519  2.98518  4.58477  3.61503
          0.02791  3.98834  4.71069  0.61958  0.77255  0.48576  0.95510
    512   3.18566  4.56932  4.62302  4.08962  2.88117  4.36807  4.66007  2.12841  3.95623  0.98964  2.96632  4.35319  4.62610  4.13292  4.12812  3.71791  3.42582  1.94501  5.06426  3.85276    557 - -
          2.68618  4.42225  2.77519  2.73123  3.46354  2.40513  3.72494  3.29354  2.67741  2.69355  4.24690  2.90347  2.73739  3.18146  2.89801  2.37887  2.77519  2.98518  4.58477  3.61503
          0.02791  3.98834  4.71069  0.61958  0.77255  0.48576  0.95510
    513   2.91126  4.64815  3.53115  3.38772  4.37113  3.32916  4.45479  3.94740  3.45513  3.56126  4.61679  3.68224  0.63784  3.84039  3.68664  3.08262  3.36217  3.57939  5.52489  4.49373    558 - -
          2.68618  4.42225  2.77519  2.73123  3.46354  2.40513  3.72494  3.29354  2.67741  2.69355  4.24690  2.90347  2.73739  3.18146  2.89801  2.37887  2.77519  2.98518  4.58477  3.61503
          0.02791  3.98834  4.71069  0.61958  0.77255  0.48576  0.95510
    514   3.04789  5.14385  3.43841  2.79094  4.57546  3.66335  3.60713  3.92585  1.71760  3.37596  4.25009  3.19174  4.03301  2.62011  1.28096  3.04747  3.21318  3.61545  5.43126  4.26151    559 - -
          2.68618  4.42225  2.77519  2.73123  3.46354  2.40513  3.72494  3.29354  2.67741  2.69355  4.24690  2.90347  2.73739  3.18146  2.89801  2.37887  2.77519  2.98518  4.58477  3.61503
          0.02791  3.98834  4.71069  0.61958  0.77255  0.48576  0.95510
    515   2.60021  4.50265  3.19905  3.02062  4.35889  0.93419  4.18978  3.89988  3.07416  3.53767  4.44341  3.33979  3.86279  3.47570  3.00637  2.74413  3.04556  3.43652  5.57240  4.40478    560 - -
          2.68618  4.42225  2.77519  2.73123  3.46354  2.40513  3.72494  3.29354  2.67741  2.69355  4.24690  2.90347  2.73739  3.18146  2.89801  2.37887  2.77519  2.98518  4.58477  3.61503
          0.02791  3.98834  4.71069  0.61958  0.77255  0.48576  0.95510
    516   2.20866  2.90758  3.75675  3.38592  4.04548  2.96753  4.26604  3.39156  3.29922  3.17395  4.05456  3.42589  3.71149  3.60314  3.55531  1.15855  2.69341  2.94477  5.45982  4.24126    561 - -
          2.68618  4.42225  2.77519  2.73123  3.46354  2.40513  3.72494  3.29354  2.67741  2.69355  4.24690  2.90347  2.73739  3.18146  2.89801  2.37887  2.77519  2.98518  4.58477  3.61503
          0.02791  3.98834  4.71069  0.61958  0.77255  0.48576  0.95510
    517   2.68635  4.71948  2.88012  2.62843  4.16441  3.28681  3.86188  3.66476  2.62771  3.24575  4.16415  3.07915  1.50232  2.52452  2.96888  2.76116  3.02247  3.31899  5.44556  4.14262    562 - -
          2.68618  4.42225  2.77519  2.73123  3.46354  2.40513  3.72494  3.29354  2.67741  2.69355  4.24690  2.90347  2.73739  3.18146  2.89801  2.37887  2.77519  2.98518  4.58477  3.61503
          0.02791  3.98834  4.71069  0.61958  0.77255  0.48576  0.95510
    518   2.37500  4.29632  3.31029  3.13258  4.19318  3.02420  4.23867  3.73201  3.21417  3.44370  4.36085  3.33800  3.77281  3.55464  3.49585  0.92887  2.86402  3.24165  5.55662  4.27762    563 - -
          2.68618  4.42225  2.77519  2.73123  3.46354  2.40513  3.72494  3.29354  2.67741  2.69355  4.24690  2.90347  2.73739  3.18146  2.89801  2.37887  2.77519  2.98518  4.58477  3.61503
          0.02791  3.98834  4.71069  0.61958  0.77255  0.48576  0.95510
    519   2.88707  5.25792  2.40273  1.28989  4.54091  3.31027  3.72373  4.01951  2.52206  3.54177  4.41000  2.80936  3.86765  2.47173  2.95228  2.82560  3.15163  3.65333  5.70313  4.30577    564 - -
          2.68618  4.42225  2.77519  2.73123  3.46354  2.40513  3.72494  3.29354  2.67741  2.69355  4.24690  2.90347  2.73739  3.18146  2.89801  2.37887  2.77519  2.98518  4.58477  3.61503
          0.02791  3.98834  4.71069  0.61958  0.77255  0.48576  0.95510
    520   1.16063  4.15325  3.56081  3.25938  4.14256  3.00625  4.26280  3.24806  3.24343  3.14448  4.07414  3.38426  3.74370  3.56099  3.52271  2.46395  2.18926  2.85464  5.56666  4.36159    565 - -
          2.68618  4.42225  2.77519  2.73123  3.46354  2.40513  3.72494  3.29354  2.67741  2.69355  4.24690  2.90347  2.73739  3.18146  2.89801  2.37887  2.77519  2.98518  4.58477  3.61503
          0.02791  3.98834  4.71069  0.61958  0.77255  0.48576  0.95510
    521   2.27690  1.25610  4.00042  3.68816  3.87794  3.03973  4.39342  3.10012  3.51488  3.00902  3.97478  3.59896  3.79143  3.83381  3.68528  2.29386  2.76578  2.74504  5.36208  4.12781    566 - -
          2.68618  4.42225  2.77519  2.73123  3.46354  2.40513  3.72494  3.29354  2.67741  2.69355  4.24690  2.90347  2.73739  3.18146  2.89801  2.37887  2.77519  2.98518  4.58477  3.61503
          0.02791  3.98834  4.71069  0.61958  0.77255  0.48576  0.95510
    522   3.28689  4.71547  4.37514  4.01667  3.18286  4.12850  4.63612  2.39448  3.78327  0.74469  3.17170  4.28086  4.54468  4.12383  3.93992  3.71458  3.57630  2.46167  5.10300  3.85269    567 - -
          2.68618  4.42225  2.77519  2.73123  3.46354  2.40513  3.72494  3.29354  2.67741  2.69355  4.24690  2.90347  2.73739  3.18146  2.89801  2.37887  2.77519  2.98518  4.58477  3.61503
          0.02791  3.98834  4.71069  0.61958  0.77255  0.48576  0.95510
    523   2.76155  4.42476  3.72853  3.16040  3.36368  3.71335  3.97469  2.54932  2.83098  2.14676  1.79521  3.51715  4.09970  3.30283  2.68533  3.02139  3.00471  2.52012  4.97143  3.74442    568 - -
          2.68618  4.42225  2.77519  2.73123  3.46354  2.40513  3.72494  3.29354  2.67741  2.69355  4.24690  2.90347  2.73739  3.18146  2.89801  2.37887  2.77519  2.98518  4.58477  3.61503
          0.02791  3.98834  4.71069  0.61958  0.77255  0.48576  0.95510
    524   3.06340  5.15435  3.49019  2.81797  4.60870  3.67157  3.61345  3.95465  1.49729  3.39907  4.27614  3.21157  4.04107  2.75081  1.37759  3.06260  3.22854  3.64168  5.43972  4.27949    569 - -
          2.68618  4.42225  2.77519  2.73123  3.46354  2.40513  3.72494  3.29354  2.67741  2.69355  4.24690  2.90347  2.73739  3.18146  2.89801  2.37887  2.77519  2.98518  4.58477  3.61503
          0.02791  3.98834  4.71069  0.61958  0.77255  0.48576  0.95510
    525   3.12183  4.51001  4.49764  4.11879  3.45420  4.18945  4.82644  0.94502  3.94913  2.01791  3.37292  4.34802  4.61065  4.28625  4.13260  3.69698  3.41940  1.85539  5.36812  4.11559    570 - -
          2.68618  4.42225  2.77519  2.73123  3.46354  2.40513  3.72494  3.29354  2.67741  2.69355  4.24690  2.90347  2.73739  3.18146  2.89801  2.37887  2.77519  2.98518  4.58477  3.61503
          0.02791  3.98834  4.71069  0.61958  0.77255  0.48576  0.95510
    526   3.40857  4.77675  4.39755  4.13510  0.83962  4.06909  3.93288  2.91916  4.03948  2.26303  3.63288  4.15112  4.52588  4.17580  4.13054  3.67184  3.71017  2.91817  4.14959  2.50289    571 - -
          2.68618  4.42225  2.77519  2.73123  3.46354  2.40513  3.72494  3.29354  2.67741  2.69355  4.24690  2.90347  2.73739  3.18146  2.89801  2.37887  2.77519  2.98518  4.58477  3.61503
          0.02791  3.98834  4.71069  0.61958  0.77255  0.48576  0.95510
    527   2.22211  4.16461  3.73183  3.29675  3.72905  3.27747  4.17726  2.63349  3.22994  2.69962  3.66541  3.49445  3.89666  3.53459  3.51001  2.32992  2.59325  1.47511  5.23294  4.02146    572 - -
          2.68618  4.42225  2.77519  2.73123  3.46354  2.40513  3.72494  3.29354  2.67741  2.69355  4.24690  2.90347  2.73739  3.18146  2.89801  2.37887  2.77519  2.98518  4.58477  3.61503
          0.02791  3.98834  4.71069  0.61958  0.77255  0.48576  0.95510
    528   0.85887  4.25296  3.58291  3.38090  4.17031  3.07413  4.38889  3.31337  3.40020  3.18950  4.20961  3.50037  3.82443  3.73098  3.64195  2.60277  2.88822  2.94768  5.58588  4.39937    573 - -
          2.68618  4.42225  2.77519  2.73123  3.46354  2.40513  3.72494  3.29354  2.67741  2.69355  4.24690  2.90347  2.73739  3.18146  2.89801  2.37887  2.77519  2.98518  4.58477  3.61503
          0.02791  3.98834  4.71069  0.61958  0.77255  0.48576  0.95510
    529   2.49007  4.30390  3.59450  3.21704  3.79945  3.28652  4.17788  2.62285  3.09214  2.69776  3.77714  3.46022  3.92280  3.48504  3.37513  2.71530  1.31030  2.53862  5.34227  4.07867    574 - -
          2.68618  4.42225  2.77519  2.73123  3.46354  2.40513  3.72494  3.29354  2.67741  2.69355  4.24690  2.90347  2.73739  3.18146  2.89801  2.37887  2.77519  2.98518  4.58477  3.61503
          0.02791  3.98834  4.71069  0.61958  0.77255  0.48576  0.95510
    530   2.90009  4.41191  4.28460  3.95244  3.63677  3.84247  4.73476  2.05062  3.82197  2.30443  3.58543  4.12334  4.39734  4.17394  4.02313  3.35417  3.25934  0.89057  5.44040  4.17872    575 - -
          2.68618  4.42225  2.77519  2.73123  3.46354  2.40513  3.72494  3.29354  2.67741  2.69355  4.24690  2.90347  2.73739  3.18146  2.89801  2.37887  2.77519  2.98518  4.58477  3.61503
          0.02791  3.98834  4.71069  0.61958  0.77255  0.48576  0.95510
    531   2.88724  5.41622  1.99338  1.30391  4.69611  3.24485  3.72393  4.19873  2.66773  3.70210  4.53758  2.70678  3.83199  2.66161  3.21699  2.78935  3.16124  3.78612  5.86459  4.39007    576 - -
          2.68618  4.42225  2.77519  2.73123  3.46354  2.40513  3.72494  3.29354  2.67741  2.69355  4.24690  2.90347  2.73739  3.18146  2.89801  2.37887  2.77519  2.98518  4.58477  3.61503
          0.02791  3.98834  4.71069  0.61958  0.77255  0.48576  0.95510
    532   1.12012  4.13207  3.51668  3.22560  4.19994  2.95738  4.24463  3.44180  3.23376  3.26213  4.13491  3.34521  3.70507  3.53868  3.51829  2.23391  2.42325  2.98125  5.58698  4.38274    577 - -
          2.68618  4.42225  2.77519  2.73123  3.46354  2.40513  3.72494  3.29354  2.67741  2.69355  4.24690  2.90347  2.73739  3.18146  2.89801  2.37887  2.77519  2.98518  4.58477  3.61503
          0.02791  3.98834  4.71069  0.61958  0.77255  0.48576  0.95510
    533   3.12183  4.51001  4.49764  4.11879  3.45420  4.18945  4.82644  0.94502  3.94913  2.01791  3.37292  4.34802  4.61065  4.28625  4.13260  3.69698  3.41940  1.85539  5.36812  4.11559    578 - -
          2.68618  4.42225  2.77519  2.73123  3.46354  2.40513  3.72494  3.29354  2.67741  2.69355  4.24690  2.90347  2.73739  3.18146  2.89801  2.37887  2.77519  2.98518  4.58477  3.61503
          0.02791  3.98834  4.71069  0.61958  0.77255  0.48576  0.95510
    534   3.28689  4.71547  4.37514  4.01667  3.18286  4.12850  4.63612  2.39448  3.78327  0.74469  3.17170  4.28086  4.54468  4.12383  3.93992  3.71458  3.57630  2.46167  5.10300  3.85269    579 - -
          2.68618  4.42225  2.77519  2.73123  3.46354  2.40513  3.72494  3.29354  2.67741  2.69355  4.24690  2.90347  2.73739  3.18146  2.89801  2.37887  2.77519  2.98518  4.58477  3.61503
          0.02791  3.98834  4.71069  0.61958  0.77255  0.48576  0.95510
    535   2.79155  4.98280  3.08298  2.56138  4.35239  3.48224  3.61893  3.76670  2.11500  3.28513  4.12104  3.03186  3.89893  2.02825  1.84413  2.51721  3.01270  3.42458  5.41488  4.14303    580 - -
          2.68618  4.42225  2.77519  2.73123  3.46354  2.40513  3.72494  3.29354  2.67741  2.69355  4.24690  2.90347  2.73739  3.18146  2.89801  2.37887  2.77519  2.98518  4.58477  3.61503
          0.02791  3.98834  4.71069  0.61958  0.77255  0.48576  0.95510
    536   3.13931  4.96820  3.64209  3.13042  4.35226  3.60365  3.91313  3.90292  2.29092  3.39785  4.39598  3.48081  4.10147  3.12854  0.81514  3.21848  3.39793  3.62210  5.38889  4.25548    581 - -
          2.68618  4.42225  2.77519  2.73123  3.46354  2.40513  3.72494  3.29354  2.67741  2.69355  4.24690  2.90347  2.73739  3.18146  2.89801  2.37887  2.77519  2.98518  4.58477  3.61503
          0.02791  3.98834  4.71069  0.61958  0.77255  0.48576  0.95510
    537   2.47825  4.32313  3.53428  3.29316  4.07444  3.15820  4.30121  3.21581  3.23841  3.07516  4.11923  3.48296  3.87154  3.62771  3.49073  2.68094  0.98964  2.89828  5.50203  4.29145    582 - -
          2.68618  4.42225  2.77519  2.73123  3.46354  2.40513  3.72494  3.29354  2.67741  2.69355  4.24690  2.90347  2.73739  3.18146  2.89801  2.37887  2.77519  2.98518  4.58477  3.61503
          0.02791  3.98834  4.71069  0.61958  0.77255  0.48576  0.95510
    538   3.40857  4.77675  4.39755  4.13510  0.83962  4.06909  3.93288  2.91916  4.03948  2.26303  3.63288  4.15112  4.52588  4.17580  4.13054  3.67184  3.71017  2.91817  4.14959  2.50289    583 - -
          2.68618  4.42225  2.77519  2.73123  3.46354  2.40513  3.72494  3.29354  2.67741  2.69355  4.24690  2.90347  2.73739  3.18146  2.89801  2.37887  2.77519  2.98518  4.58477  3.61503
          0.02791  3.98834  4.71069  0.61958  0.77255  0.48576  0.95510
    539   2.91126  4.64815  3.53115  3.38772  4.37113  3.32916  4.45479  3.94740  3.45513  3.56126  4.61679  3.68224  0.63784  3.84039  3.68664  3.08262  3.36217  3.57939  5.52489  4.49373    584 - -
          2.68618  4.42225  2.77519  2.73123  3.46354  2.40513  3.72494  3.29354  2.67741  2.69355  4.24690  2.90347  2.73739  3.18146  2.89801  2.37887  2.77519  2.98518  4.58477  3.61503
          0.14669  3.98834  2.13783  0.61958  0.77255  0.48576  0.95510
    540   2.29986  4.41729  3.16871  2.69177  3.63834  3.36783  3.49706  3.02649  2.61760  2.28682  3.61309  3.11989  2.66014  2.99883  2.98055  2.67425  2.80312  2.76826  5.04512  3.76043    585 - -
          2.68618  4.42225  2.77519  2.73123  3.46354  2.40513  3.72494  3.29354  2.67741  2.69355  4.24690  2.90347  2.73739  3.18146  2.89801  2.37887  2.77519  2.98518  4.58477  3.61503
          0.03138  3.87303  4.59538  0.61958  0.77255  0.45587  1.00484
    541   2.69732  5.11400  2.28154  1.73815  4.41133  3.29571  3.63085  3.87490  2.46713  3.40725  4.20433  2.77873  3.78508  2.57390  2.97148  2.31891  2.94771  3.29375  5.58783  4.17849    586 - -
          2.68618  4.42225  2.77519  2.73123  3.46354  2.40513  3.72494  3.29354  2.67741  2.69355  4.24690  2.90347  2.73739  3.18146  2.89801  2.37887  2.77519  2.98518  4.58477  3.61503
          0.02854  3.96644  4.68879  0.61958  0.77255  0.47226  0.97707
    542   2.59746  5.05030  2.38947  2.04203  4.35396  3.31663  3.61473  3.81298  2.43004  3.34875  4.13692  2.72117  3.53832  2.61377  2.92911  2.12438  2.70528  3.42538  5.53232  4.13511    587 - -
          2.68618  4.42225  2.77519  2.73123  3.46354  2.40513  3.72494  3.29354  2.67741  2.69355  4.24690  2.90347  2.73739  3.18146  2.89801  2.37887  2.77519  2.98518  4.58477  3.61503
          0.02791  3.98834  4.71069  0.61958  0.77255  0.48576  0.95510
    543   2.53859  4.42583  3.22005  2.61611  3.64990  3.40757  3.74813  3.05227  2.64517  2.73638  3.61099  3.13883  3.85047  3.00357  3.02334  1.99519  2.35511  2.78529  3.70099  3.76643    588 - -
          2.68618  4.42225  2.77519  2.73123  3.46354  2.40513  3.72494  3.29354  2.67741  2.69355  4.24690  2.90347  2.73739  3.18146  2.89801  2.37887  2.77519  2.98518  4.58477  3.61503
          0.06374  3.98834  3.14142  0.61958  0.77255  0.48576  0.95510
    544   2.62648  4.73585  3.09733  2.52713  4.02016  3.43315  3.62098  3.25021  2.12917  3.01610  3.85247  3.00957  3.83324  2.78384  2.11835  2.35227  2.71643  2.98710  5.25160  3.96322    589 - -
          2.68618  4.42225  2.77519  2.73123  3.46354  2.40513  3.72494  3.29354  2.67741  2.69355  4.24690  2.90347  2.73739  3.18146  2.89801  2.37887  2.77519  2.98518  4.58477  3.61503
          0.02892  3.95352  4.67587  0.61958  0.77255  0.49890  0.93446
    545   2.86959  5.11982  2.44517  1.13406  4.50468  3.28060  3.80670  3.95363  2.67553  3.53535  4.42934  2.86641  3.41248  2.98975  3.12185  2.83949  3.16681  3.59142  5.69017  4.33630    590 - -
          2.68618  4.42225  2.77519  2.73123  3.46354  2.40513  3.72494  3.29354  2.67741  2.69355  4.24690  2.90347  2.73739  3.18146  2.89801  2.37887  2.77519  2.98518  4.58477  3.61503
          0.02853  3.96684  4.68919  0.61958  0.77255  0.50734  0.92154
    546   2.66224  4.91647  2.76562  2.31107  4.22643  3.35683  3.62884  3.65725  2.36517  3.10560  4.04134  2.73486  3.51015  1.92121  2.78215  2.44217  2.90710  3.30692  5.42283  4.08015    591 - -
          2.68618  4.42225  2.77519  2.73123  3.46354  2.40513  3.72494  3.29354  2.67741  2.69355  4.24690  2.90347  2.73739  3.18146  2.89801  2.37887  2.77519  2.98518  4.58477  3.61503
          0.02853  3.96684  4.68919  0.61958  0.77255  0.47250  0.97668
    547   2.48077  4.56540  3.08684  2.56307  3.83388  3.39280  3.68736  2.83365  2.33125  2.87328  3.72286  2.82885  3.82070  2.88671  2.93476  2.26249  2.38681  2.91923  5.16681  3.87826    592 - -
          2.68618  4.42225  2.77519  2.73123  3.46354  2.40513  3.72494  3.29354  2.67741  2.69355  4.24690  2.90347  2.73739  3.18146  2.89801  2.37887  2.77519  2.98518  4.58477  3.61503
          0.02791  3.98834  4.71069  0.61958  0.77255  0.48576  0.95510
    548   2.92703  5.11880  3.22666  2.64522  4.53362  3.57645  3.59800  3.90948  1.66779  3.37628  4.21929  2.65912  3.96235  2.73030  1.57773  2.91754  3.11497  3.57148  5.45067  4.22921    593 - -
          2.68618  4.42225  2.77519  2.73123  3.46354  2.40513  3.72494  3.29354  2.67741  2.69355  4.24690  2.90347  2.73739  3.18146  2.89801  2.37887  2.77519  2.98518  4.58477  3.61503
          0.02791  3.98834  4.71069  0.61958  0.77255  0.48576  0.95510
    549   2.73527  4.93973  3.07558  2.53126  4.31955  2.95254  3.61215  3.71479  1.64205  3.25057  4.07394  3.01032  3.87098  2.75029  2.17225  2.74943  2.67294  3.36862  5.40491  4.12629    594 - -
          2.68618  4.42225  2.77519  2.73123  3.46354  2.40513  3.72494  3.29354  2.67741  2.69355  4.24690  2.90347  2.73739  3.18146  2.89801  2.37887  2.77519  2.98518  4.58477  3.61503
          0.02791  3.98834  4.71069  0.61958  0.77255  0.48576  0.95510
    550   2.10569  4.44501  3.09405  2.65892  4.10016  3.16472  3.83069  3.51118  2.69571  3.14992  3.97298  2.64363  2.86231  3.02444  3.11279  2.20831  2.16322  3.10837  5.40261  4.11531    595 - -
          2.68618  4.42225  2.77519  2.73123  3.46354  2.40513  3.72494  3.29354  2.67741  2.69355  4.24690  2.90347  2.73739  3.18146  2.89801  2.37887  2.77519  2.98518  4.58477  3.61503
          0.02791  3.98834  4.71069  0.61958  0.77255  0.48576  0.95510
    551   2.69319  4.74785  3.16854  2.59920  3.26424  3.49058  3.63629  3.38978  2.12840  2.99843  3.85233  2.98319  3.88287  2.81648  1.80459  2.68881  2.91500  3.09942  5.20198  3.90997    596 - -
          2.68615  4.42227  2.77521  2.73125  3.46356  2.40515  3.72496  3.29356  2.67743  2.69357  4.24692  2.90340  2.73741  3.18148  2.89785  2.37886  2.77521  2.98520  4.58479  3.61505
          0.17506  1.88656  4.71069  0.31861  1.29886  0.48576  0.95510
    552   2.44887  4.41538  3.25385  2.75075  3.27426  3.43939  3.74021  3.01959  2.72677  2.70422  3.59343  3.04132  3.87854  3.05476  3.10701  2.01073  2.82624  2.76259  4.88174  2.62419    598 - -
          2.68618  4.42225  2.77519  2.73123  3.46354  2.40513  3.72494  3.29354  2.67741  2.69355  4.24690  2.90347  2.73739  3.18146  2.89801  2.37887  2.77519  2.98518  4.58477  3.61503
          0.02791  3.98834  4.71069  0.61958  0.77255  0.48576  0.95510
    553   2.39006  4.51865  3.15653  2.59723  3.43294  3.45858  3.05285  3.08037  2.54187  2.40704  3.60826  3.07228  3.71198  2.56360  2.85626  2.68545  2.80033  2.74965  5.05451  3.77135    599 - -
          2.68618  4.42225  2.77519  2.73123  3.46354  2.40513  3.72494  3.29354  2.67741  2.69355  4.24690  2.90347  2.73739  3.18146  2.89801  2.37887  2.77519  2.98518  4.58477  3.61503
          0.02791  3.98834  4.71069  0.61958  0.77255  0.48576  0.95510
    554   2.17146  4.27168  3.36356  2.87363  2.85444  2.79931  3.88394  3.08619  2.85870  2.79427  3.66635  3.22176  3.80005  3.16641  3.22487  1.95616  2.55271  2.78033  5.12281  3.87522    600 - -
          2.68618  4.42225  2.77519  2.73123  3.46354  2.40513  3.72494  3.29354  2.67741  2.69355  4.24690  2.90347  2.73739  3.18146  2.89801  2.37887  2.77519  2.98518  4.58477  3.61503
          0.24635  3.98834  1.61033  0.61958  0.77255  0.48576  0.95510
    555   2.20149  4.11872  3.27069  2.92876  3.96599  1.95137  3.98847  3.24455  2.93135  3.02990  3.90581  3.16811  3.64033  3.26014  3.25502  2.29715  2.37936  2.50365  5.34937  4.11304    601 - -
          2.68618  4.42225  2.77519  2.73123  3.46354  2.40513  3.72494  3.29354  2.67741  2.69355  4.24690  2.90347  2.73739  3.18146  2.89801  2.37887  2.77519  2.98518  4.58477  3.61503
          0.03461  3.77661  4.49895  0.61958  0.77255  0.66446  0.72269
    556   2.64793  4.26347  3.69444  3.13179  3.35828  3.67296  3.98511  2.10601  2.97321  2.06010  3.27615  3.49333  4.05403  3.33345  2.97382  2.96009  2.78128  1.89439  4.95072  3.73077    602 - -
          2.68618  4.42225  2.77519  2.73123  3.46354  2.40513  3.72494  3.29354  2.67741  2.69355  4.24690  2.90347  2.73739  3.18146  2.89801  2.37887  2.77519  2.98518  4.58477  3.61503
          0.05582  3.77661  3.46117  0.61958  0.77255  0.53649  0.87898
    557   2.41354  4.34087  3.15845  2.73768  3.74980  1.89285  3.80407  3.24206  2.69790  2.90892  3.77900  3.11458  3.44516  3.06570  3.05531  2.44866  2.75785  2.90944  4.27272  3.83058    603 - -
          2.68618  4.42225  2.77519  2.73123  3.46354  2.40513  3.72494  3.29354  2.67741  2.69355  4.24690  2.90347  2.73739  3.18146  2.89801  2.37887  2.77519  2.98518  4.58477  3.61503
          0.03198  3.85445  4.57680  0.61958  0.77255  0.57967  0.82117
    558   2.27862  4.25154  3.10540  2.83790  4.16111  2.97139  4.00222  3.61124  2.91721  3.28198  4.13496  3.13026  2.56213  3.24980  3.26136  1.45092  2.72605  3.13114  5.49184  4.22433    604 - -
          2.68618  4.42225  2.77519  2.73123  3.46354  2.40513  3.72494  3.29354  2.67741  2.69355  4.24690  2.90347  2.73739  3.18146  2.89801  2.37887  2.77519  2.98518  4.58477  3.61503
          0.03138  3.87303  4.59538  0.61958  0.77255  0.59163  0.80615
    559   1.52690  4.18485  3.19384  2.87817  4.13304  2.44165  4.00812  3.52537  2.95462  3.21178  4.04432  2.91892  3.65097  3.25628  3.30783  2.27982  2.44913  3.05120  5.47182  4.23440    605 - -
          2.68618  4.42225  2.77519  2.73123  3.46354  2.40513  3.72494  3.29354  2.67741  2.69355  4.24690  2.90347  2.73739  3.18146  2.89801  2.37887  2.77519  2.98518  4.58477  3.61503
          0.03138  3.87303  4.59538  0.61958  0.77255  0.59163  0.80615
    560   2.27237  4.16322  3.41849  3.01501  3.90841  3.05372  4.02520  3.11062  2.97102  2.94545  3.85023  3.25422  3.71723  3.30475  3.29341  1.63971  2.33913  2.34474  5.32231  4.08478    606 - -
          2.68618  4.42225  2.77519  2.73123  3.46354  2.40513  3.72494  3.29354  2.67741  2.69355  4.24690  2.90347  2.73739  3.18146  2.89801  2.37887  2.77519  2.98518  4.58477  3.61503
          0.03138  3.87303  4.59538  0.61958  0.77255  0.45587  1.00484
    561   2.82086  5.12458  2.29191  2.34938  4.46608  3.35239  3.68310  3.91317  1.39820  3.45381  4.29630  2.88078  3.86019  2.83529  2.75811  2.78876  3.07293  3.54674  5.58221  4.23622    607 - -
          2.68618  4.42225  2.77519  2.73123  3.46354  2.40513  3.72494  3.29354  2.67741  2.69355  4.24690  2.90347  2.73739  3.18146  2.89801  2.37887  2.77519  2.98518  4.58477  3.61503
          0.02854  3.96644  4.68879  0.61958  0.77255  0.50773  0.92095
    562   2.57330  4.70153  2.66562  2.46681  4.31126  3.16410  3.82990  3.81196  2.69111  3.41890  4.26278  1.53236  2.93822  3.02398  3.10814  2.54749  2.93507  3.38227  5.57982  4.22154    608 - -
          2.68618  4.42225  2.77519  2.73123  3.46354  2.40513  3.72494  3.29354  2.67741  2.69355  4.24690  2.90347  2.73739  3.18146  2.89801  2.37887  2.77519  2.98518  4.58477  3.61503
          0.02854  3.96644  4.68879  0.61958  0.77255  0.47226  0.97707
    563   2.43536  4.44667  4.01327  3.59403  3.33821  3.80110  4.39040  2.33497  3.42496  1.12992  3.25619  3.86311  4.27888  3.77632  3.65493  3.21047  3.17382  2.27546  5.15436  3.93124    609 - -
          2.68618  4.42225  2.77519  2.73123  3.46354  2.40513  3.72494  3.29354  2.67741  2.69355  4.24690  2.90347  2.73739  3.18146  2.89801  2.37887  2.77519  2.98518  4.58477  3.61503
          0.02791  3.98834  4.71069  0.61958  0.77255  0.48576  0.95510
    564   1.04984  4.16950  3.43156  3.20226  4.28560  2.37129  4.27502  3.60943  3.28324  3.38043  4.24730  3.34102  3.71211  3.57243  3.56972  2.43796  2.74619  3.10730  5.63927  4.44571    610 - -
          2.68618  4.42225  2.77519  2.73123  3.46354  2.40513  3.72494  3.29354  2.67741  2.69355  4.24690  2.90347  2.73739  3.18146  2.89801  2.37887  2.77519  2.98518  4.58477  3.61503
          0.02791  3.98834  4.71069  0.61958  0.77255  0.48576  0.95510
    565   2.96586  4.39470  4.43253  3.91519  3.36426  4.12788  4.61633  1.97863  3.76674  1.91995  2.42079  4.16396  4.49152  4.04389  3.97826  3.48855  3.23530  1.23378  5.23541  4.04737    611 - -
          2.68618  4.42225  2.77519  2.73123  3.46354  2.40513  3.72494  3.29354  2.67741  2.69355  4.24690  2.90347  2.73739  3.18146  2.89801  2.37887  2.77519  2.98518  4.58477  3.61503
          0.02791  3.98834  4.71069  0.61958  0.77255  0.48576  0.95510
    566   0.99073  4.16273  3.48365  3.26158  4.19016  2.97434  4.29605  3.40707  3.29139  3.26716  4.19113  3.37571  3.73472  3.60930  3.55553  2.34422  2.75632  2.97078  5.60552  4.37585    612 - -
          2.68618  4.42225  2.77519  2.73123  3.46354  2.40513  3.72494  3.29354  2.67741  2.69355  4.24690  2.90347  2.73739  3.18146  2.89801  2.37887  2.77519  2.98518  4.58477  3.61503
          0.02791  3.98834  4.71069  0.61958  0.77255  0.48576  0.95510
    567   3.05543  5.18666  2.54144  0.87124  4.54794  3.35125  3.94962  4.02501  2.84498  3.62405  4.59418  3.00357  3.96170  3.16363  3.26493  3.02678  3.36094  3.69735  5.69772  4.42144    613 - -
          2.68618  4.42225  2.77519  2.73123  3.46354  2.40513  3.72494  3.29354  2.67741  2.69355  4.24690  2.90347  2.73739  3.18146  2.89801  2.37887  2.77519  2.98518  4.58477  3.61503
          0.02791  3.98834  4.71069  0.61958  0.77255  0.48576  0.95510
    568   3.28689  4.71547  4.37514  4.01667  3.18286  4.12850  4.63612  2.39448  3.78327  0.74469  3.17170  4.28086  4.54468  4.12383  3.93992  3.71458  3.57630  2.46167  5.10300  3.85269    614 - -
          2.68618  4.42225  2.77519  2.73123  3.46354  2.40513  3.72494  3.29354  2.67741  2.69355  4.24690  2.90347  2.73739  3.18146  2.89801  2.37887  2.77519  2.98518  4.58477  3.61503
          0.02791  3.98834  4.71069  0.61958  0.77255  0.48576  0.95510
    569   3.02666  5.01057  3.44819  2.88527  4.21827  3.61316  3.44221  3.84512  2.04643  3.32176  4.24374  3.26711  4.04407  2.88258  1.09730  3.06490  3.23914  3.54781  5.30293  4.04660    615 - -
          2.68618  4.42225  2.77519  2.73123  3.46354  2.40513  3.72494  3.29354  2.67741  2.69355  4.24690  2.90347  2.73739  3.18146  2.89801  2.37887  2.77519  2.98518  4.58477  3.61503
          0.02791  3.98834  4.71069  0.61958  0.77255  0.48576  0.95510
    570   1.84530  4.18066  3.52321  3.20572  4.10238  3.04051  4.21936  3.20384  3.17927  3.09825  4.03312  3.36796  3.76018  3.51062  3.46798  2.49105  1.36794  2.83072  5.52717  4.31408    616 - -
          2.68618  4.42225  2.77519  2.73123  3.46354  2.40513  3.72494  3.29354  2.67741  2.69355  4.24690  2.90347  2.73739  3.18146  2.89801  2.37887  2.77519  2.98518  4.58477  3.61503
          0.02791  3.98834  4.71069  0.61958  0.77255  0.48576  0.95510
    571   3.14182  4.59376  4.41402  3.89417  3.10744  4.22411  4.54885  2.25078  3.66286  1.44655  1.49134  4.18616  4.52986  3.95774  3.85565  3.58993  3.39041  2.31707  5.07560  3.88753    617 - -
          2.68618  4.42225  2.77519  2.73123  3.46354  2.40513  3.72494  3.29354  2.67741  2.69355  4.24690  2.90347  2.73739  3.18146  2.89801  2.37887  2.77519  2.98518  4.58477  3.61503
          0.02791  3.98834  4.71069  0.61958  0.77255  0.48576  0.95510
    572   3.06870  4.40223  4.73028  4.23761  3.55546  4.38367  4.96499  1.42455  4.12141  2.07022  3.36983  4.46239  4.71376  4.39606  4.32808  3.77170  3.33927  1.10740  5.50853  4.29674    618 - -
          2.68618  4.42225  2.77519  2.73123  3.46354  2.40513  3.72494  3.29354  2.67741  2.69355  4.24690  2.90347  2.73739  3.18146  2.89801  2.37887  2.77519  2.98518  4.58477  3.61503
          0.02791  3.98834  4.71069  0.61958  0.77255  0.48576  0.95510
    573   3.12826  4.92323  3.24493  3.01766  3.37059  3.54952  0.91984  3.84907  2.85777  3.32800  4.38088  3.42185  4.10901  3.38573  3.11596  3.19822  3.43603  3.58205  4.83389  3.31842    619 - -
          2.68618  4.42225  2.77519  2.73123  3.46354  2.40513  3.72494  3.29354  2.67741  2.69355  4.24690  2.90347  2.73739  3.18146  2.89801  2.37887  2.77519  2.98518  4.58477  3.61503
          0.02791  3.98834  4.71069  0.61958  0.77255  0.48576  0.95510
    574   1.90626  2.96193  3.73824  3.31825  4.03347  2.97249  4.21570  3.35149  3.25284  3.11714  3.97463  3.39151  3.69883  3.53541  3.53289  1.38880  2.52603  2.91175  5.43563  4.24387    620 - -
          2.68618  4.42225  2.77519  2.73123  3.46354  2.40513  3.72494  3.29354  2.67741  2.69355  4.24690  2.90347  2.73739  3.18146  2.89801  2.37887  2.77519  2.98518  4.58477  3.61503
          0.02791  3.98834  4.71069  0.61958  0.77255  0.48576  0.95510
    575   3.28689  4.71547  4.37514  4.01667  3.18286  4.12850  4.63612  2.39448  3.78327  0.74469  3.17170  4.28086  4.54468  4.12383  3.93992  3.71458  3.57630  2.46167  5.10300  3.85269    621 - -
          2.68618  4.42225  2.77519  2.73123  3.46354  2.40513  3.72494  3.29354  2.67741  2.69355  4.24690  2.90347  2.73739  3.18146  2.89801  2.37887  2.77519  2.98518  4.58477  3.61503
          0.02791  3.98834  4.71069  0.61958  0.77255  0.48576  0.95510
    576   3.40857  4.77675  4.39755  4.13510  0.83962  4.06909  3.93288  2.91916  4.03948  2.26303  3.63288  4.15112  4.52588  4.17580  4.13054  3.67184  3.71017  2.91817  4.14959  2.50289    622 - -
          2.68618  4.42225  2.77519  2.73123  3.46354  2.40513  3.72494  3.29354  2.67741  2.69355  4.24690  2.90347  2.73739  3.18146  2.89801  2.37887  2.77519  2.98518  4.58477  3.61503
          0.02791  3.98834  4.71069  0.61958  0.77255  0.48576  0.95510
    577   2.84209  4.32661  4.17134  3.62312  3.36136  3.96654  4.37285  2.03008  3.50608  1.52820  3.23263  3.91569  4.33095  3.78605  3.75528  3.28544  2.51432  1.71936  5.11323  3.92762    623 - -
          2.68618  4.42225  2.77519  2.73123  3.46354  2.40513  3.72494  3.29354  2.67741  2.69355  4.24690  2.90347  2.73739  3.18146  2.89801  2.37887  2.77519  2.98518  4.58477  3.61503
          0.02791  3.98834  4.71069  0.61958  0.77255  0.48576  0.95510
    578   2.93160  5.23440  2.40795  1.12401  4.55582  3.30958  3.78569  3.99429  2.50512  3.57194  4.46918  2.84687  3.89278  2.96340  3.03416  2.87884  3.21211  3.64172  5.72496  4.35091    624 - -
          2.68618  4.42225  2.77519  2.73123  3.46354  2.40513  3.72494  3.29354  2.67741  2.69355  4.24690  2.90347  2.73739  3.18146  2.89801  2.37887  2.77519  2.98518  4.58477  3.61503
          0.02791  3.98834  4.71069  0.61958  0.77255  0.48576  0.95510
    579   1.93346  4.18428  3.35690  3.11562  4.27833  2.94746  4.21470  3.64613  3.18368  3.39012  4.25047  3.28655  3.69989  3.49213  3.48653  1.15017  2.73149  3.13114  5.63980  4.40278    625 - -
          2.68618  4.42225  2.77519  2.73123  3.46354  2.40513  3.72494  3.29354  2.67741  2.69355  4.24690  2.90347  2.73739  3.18146  2.89801  2.37887  2.77519  2.98518  4.58477  3.61503
          0.02791  3.98834  4.71069  0.61958  0.77255  0.48576  0.95510
    580   2.49432  1.70801  3.98911  3.51276  2.70554  3.13589  4.10993  2.65551  3.39175  2.47863  3.47715  3.63536  3.96744  3.65293  3.59860  2.79583  2.84831  2.43462  4.84230  3.52608    626 - -
          2.68618  4.42225  2.77519  2.73123  3.46354  2.40513  3.72494  3.29354  2.67741  2.69355  4.24690  2.90347  2.73739  3.18146  2.89801  2.37887  2.77519  2.98518  4.58477  3.61503
          0.02791  3.98834  4.71069  0.61958  0.77255  0.48576  0.95510
    581   1.47172  4.28880  3.72737  3.26759  3.64413  3.42803  4.18288  2.52488  3.16559  2.18649  3.57498  3.53406  3.99813  3.50772  3.46333  2.81043  2.90657  2.19916  5.24146  4.00063    627 - -
          2.68618  4.42225  2.77519  2.73123  3.46354  2.40513  3.72494  3.29354  2.67741  2.69355  4.24690  2.90347  2.73739  3.18146  2.89801  2.37887  2.77519  2.98518  4.58477  3.61503
          0.02791  3.98834  4.71069  0.61958  0.77255  0.48576  0.95510
    582   2.27703  4.26530  3.17698  2.90843  4.33198  2.23384  4.09215  3.78123  3.03521  3.42980  4.24616  3.17986  3.16417  3.32844  3.39635  1.34849  2.74026  3.23752  5.64021  4.39202    628 - -
          2.68618  4.42225  2.77519  2.73123  3.46354  2.40513  3.72494  3.29354  2.67741  2.69355  4.24690  2.90347  2.73739  3.18146  2.89801  2.37887  2.77519  2.98518  4.58477  3.61503
          0.02791  3.98834  4.71069  0.61958  0.77255  0.48576  0.95510
    583   2.61385  4.22188  3.68779  3.00337  3.33221  3.64420  3.94311  2.37920  3.03827  2.28669  2.45973  3.47457  3.32447  3.33562  3.33683  2.91708  2.85266  1.93129  4.86191  3.64984    629 - -
          2.68618  4.42225  2.77519  2.73123  3.46354  2.40513  3.72494  3.29354  2.67741  2.69355  4.24690  2.90347  2.73739  3.18146  2.89801  2.37887  2.77519  2.98518  4.58477  3.61503
          0.02791  3.98834  4.71069  0.61958  0.77255  0.48576  0.95510
    584   2.46172  5.32322  1.91199  1.62857  4.62672  3.25180  3.69293  4.11714  2.61511  3.62559  4.43732  2.40902  3.80987  2.83982  3.16735  2.73175  3.08055  3.70062  5.79372  4.33223    630 - -
          2.68618  4.42225  2.77519  2.73123  3.46354  2.40513  3.72494  3.29354  2.67741  2.69355  4.24690  2.90347  2.73739  3.18146  2.89801  2.37887  2.77519  2.98518  4.58477  3.61503
          0.02791  3.98834  4.71069  0.61958  0.77255  0.48576  0.95510
    585   3.25556  4.65827  4.57692  4.09513  3.09202  4.36263  4.69934  2.08492  3.85750  0.86737  2.98717  4.36776  4.65275  4.13368  4.02586  3.76609  3.51037  2.23960  5.11905  3.90003    631 - -
          2.68618  4.42225  2.77519  2.73123  3.46354  2.40513  3.72494  3.29354  2.67741  2.69355  4.24690  2.90347  2.73739  3.18146  2.89801  2.37887  2.77519  2.98518  4.58477  3.61503
          0.02791  3.98834  4.71069  0.61958  0.77255  0.48576  0.95510
    586   1.01695  4.15216  3.47487  3.24393  4.20750  2.95963  4.28224  3.45913  3.27874  3.29407  4.19539  3.35920  3.72008  3.59006  3.54869  2.25430  2.73899  3.00165  5.60998  4.38505    632 - -
          2.68618  4.42225  2.77519  2.73123  3.46354  2.40513  3.72494  3.29354  2.67741  2.69355  4.24690  2.90347  2.73739  3.18146  2.89801  2.37887  2.77519  2.98518  4.58477  3.61503
          0.02791  3.98834  4.71069  0.61958  0.77255  0.48576  0.95510
    587   2.37500  4.29632  3.31029  3.13258  4.19318  3.02420  4.23867  3.73201  3.21417  3.44370  4.36085  3.33800  3.77281  3.55464  3.49585  0.92887  2.86402  3.24165  5.55662  4.27762    633 - -
          2.68618  4.42225  2.77519  2.73123  3.46354  2.40513  3.72494  3.29354  2.67741  2.69355  4.24690  2.90347  2.73739  3.18146  2.89801  2.37887  2.77519  2.98518  4.58477  3.61503
          0.02791  3.98834  4.71069  0.61958  0.77255  0.48576  0.95510
    588   3.00003  5.06850  3.35903  2.78296  4.42697  3.61201  3.64634  3.85761  1.97410  3.32437  4.22274  3.19010  4.01729  2.40965  1.25743  3.01615  3.19423  3.55375  5.40097  4.19392    634 - -
          2.68618  4.42225  2.77519  2.73123  3.46354  2.40513  3.72494  3.29354  2.67741  2.69355  4.24690  2.90347  2.73739  3.18146  2.89801  2.37887  2.77519  2.98518  4.58477  3.61503
          0.02791  3.98834  4.71069  0.61958  0.77255  0.48576  0.95510
    589   3.28689  4.71547  4.37514  4.01667  3.18286  4.12850  4.63612  2.39448  3.78327  0.74469  3.17170  4.28086  4.54468  4.12383  3.93992  3.71458  3.57630  2.46167  5.10300  3.85269    635 - -
          2.68618  4.42225  2.77519  2.73123  3.46354  2.40513  3.72494  3.29354  2.67741  2.69355  4.24690  2.90347  2.73739  3.18146  2.89801  2.37887  2.77519  2.98518  4.58477  3.61503
          0.02791  3.98834  4.71069  0.61958  0.77255  0.48576  0.95510
    590   3.28689  4.71547  4.37514  4.01667  3.18286  4.12850  4.63612  2.39448  3.78327  0.74469  3.17170  4.28086  4.54468  4.12383  3.93992  3.71458  3.57630  2.46167  5.10300  3.85269    636 - -
          2.68618  4.42225  2.77519  2.73123  3.46354  2.40513  3.72494  3.29354  2.67741  2.69355  4.24690  2.90347  2.73739  3.18146  2.89801  2.37887  2.77519  2.98518  4.58477  3.61503
          0.02791  3.98834  4.71069  0.61958  0.77255  0.48576  0.95510
    591   2.78783  4.41161  3.84582  3.47984  1.33238  3.62423  3.83849  2.89240  3.41801  2.49575  3.61524  3.64740  4.14612  3.66596  3.64112  2.51008  3.11714  2.72278  4.31168  2.71534    637 - -
          2.68618  4.42225  2.77519  2.73123  3.46354  2.40513  3.72494  3.29354  2.67741  2.69355  4.24690  2.90347  2.73739  3.18146  2.89801  2.37887  2.77519  2.98518  4.58477  3.61503
          0.02791  3.98834  4.71069  0.61958  0.77255  0.48576  0.95510
    592   2.70187  4.34934  3.05532  3.10563  3.51662  3.71615  4.05350  2.24378  3.06270  2.37980  3.16118  3.50116  4.10910  3.37695  3.40747  3.00143  2.95230  1.48882  5.09107  3.84619    638 - -
          2.68618  4.42225  2.77519  2.73123  3.46354  2.40513  3.72494  3.29354  2.67741  2.69355  4.24690  2.90347  2.73739  3.18146  2.89801  2.37887  2.77519  2.98518  4.58477  3.61503
          0.02791  3.98834  4.71069  0.61958  0.77255  0.48576  0.95510
    593   2.29983  4.27566  4.10363  3.71986  3.71741  3.61964  4.56307  2.10361  3.62400  2.42788  3.60270  3.88100  4.20958  3.94733  3.86179  3.05206  3.04336  1.11006  5.44359  4.21519    639 - -
          2.68618  4.42225  2.77519  2.73123  3.46354  2.40513  3.72494  3.29354  2.67741  2.69355  4.24690  2.90347  2.73739  3.18146  2.89801  2.37887  2.77519  2.98518  4.58477  3.61503
          0.02791  3.98834  4.71069  0.61958  0.77255  0.48576  0.95510
    594   3.26147  4.65025  4.61883  4.12284  3.09826  4.39956  4.72879  2.02311  3.89825  0.88189  2.97477  4.39816  4.67092  4.15599  4.06522  3.79235  3.51062  2.20799  5.13682  3.93688    640 - -
          2.68618  4.42225  2.77519  2.73123  3.46354  2.40513  3.72494  3.29354  2.67741  2.69355  4.24690  2.90347  2.73739  3.18146  2.89801  2.37887  2.77519  2.98518  4.58477  3.61503
          0.02791  3.98834  4.71069  0.61958  0.77255  0.48576  0.95510
    595   2.47825  4.32313  3.53428  3.29316  4.07444  3.15820  4.30121  3.21581  3.23841  3.07516  4.11923  3.48296  3.87154  3.62771  3.49073  2.68094  0.98964  2.89828  5.50203  4.29145    641 - -
          2.68618  4.42225  2.77519  2.73123  3.46354  2.40513  3.72494  3.29354  2.67741  2.69355  4.24690  2.90347  2.73739  3.18146  2.89801  2.37887  2.77519  2.98518  4.58477  3.61503
          0.02791  3.98834  4.71069  0.61958  0.77255  0.48576  0.95510
    596   2.90009  4.41191  4.28460  3.95244  3.63677  3.84247  4.73476  2.05062  3.82197  2.30443  3.58543  4.12334  4.39734  4.17394  4.02313  3.35417  3.25934  0.89057  5.44040  4.17872    642 - -
          2.68618  4.42225  2.77519  2.73123  3.46354  2.40513  3.72494  3.29354  2.67741  2.69355  4.24690  2.90347  2.73739  3.18146  2.89801  2.37887  2.77519  2.98518  4.58477  3.61503
          0.02791  3.98834  4.71069  0.61958  0.77255  0.48576  0.95510
    597   2.34838  1.14583  4.05897  3.76168  3.85036  3.09841  4.43777  3.02657  3.56871  2.97114  3.98645  3.66955  3.84479  3.90175  3.72597  2.48469  2.83523  2.70526  5.34970  4.10609    643 - -
          2.68618  4.42225  2.77519  2.73123  3.46354  2.40513  3.72494  3.29354  2.67741  2.69355  4.24690  2.90347  2.73739  3.18146  2.89801  2.37887  2.77519  2.98518  4.58477  3.61503
          0.02791  3.98834  4.71069  0.61958  0.77255  0.48576  0.95510
    598   3.06918  4.42380  4.61935  4.07416  3.36172  4.35061  4.75818  1.82303  3.95138  1.63182  2.98544  4.33878  4.63017  4.18862  4.15476  3.69314  3.31378  1.21863  5.29506  4.12944    644 - -
          2.68618  4.42225  2.77519  2.73123  3.46354  2.40513  3.72494  3.29354  2.67741  2.69355  4.24690  2.90347  2.73739  3.18146  2.89801  2.37887  2.77519  2.98518  4.58477  3.61503
          0.02791  3.98834  4.71069  0.61958  0.77255  0.48576  0.95510
    599   2.37500  4.29632  3.31029  3.13258  4.19318  3.02420  4.23867  3.73201  3.21417  3.44370  4.36085  3.33800  3.77281  3.55464  3.49585  0.92887  2.86402  3.24165  5.55662  4.27762    645 - -
          2.68618  4.42225  2.77519  2.73123  3.46354  2.40513  3.72494  3.29354  2.67741  2.69355  4.24690  2.90347  2.73739  3.18146  2.89801  2.37887  2.77519  2.98518  4.58477  3.61503
          0.02791  3.98834  4.71069  0.61958  0.77255  0.48576  0.95510
    600   3.12826  4.92323  3.24493  3.01766  3.37059  3.54952  0.91984  3.84907  2.85777  3.32800  4.38088  3.42185  4.10901  3.38573  3.11596  3.19822  3.43603  3.58205  4.83389  3.31842    646 - -
          2.68618  4.42225  2.77519  2.73123  3.46354  2.40513  3.72494  3.29354  2.67741  2.69355  4.24690  2.90347  2.73739  3.18146  2.89801  2.37887  2.77519  2.98518  4.58477  3.61503
          0.02791  3.98834  4.71069  0.61958  0.77255  0.48576  0.95510
    601   2.85062  5.38888  1.94506  1.48986  4.67648  3.25421  3.69885  4.17786  2.61429  3.67181  4.49015  2.71269  3.82046  2.36621  3.15711  2.75822  3.11733  3.75866  5.82883  4.36062    647 - -
          2.68618  4.42225  2.77519  2.73123  3.46354  2.40513  3.72494  3.29354  2.67741  2.69355  4.24690  2.90347  2.73739  3.18146  2.89801  2.37887  2.77519  2.98518  4.58477  3.61503
          0.02791  3.98834  4.71069  0.61958  0.77255  0.48576  0.95510
    602   1.12006  4.15331  3.56061  3.27038  4.15096  3.00373  4.27533  3.24809  3.25699  3.14940  4.08514  3.38964  3.74511  3.57550  3.53230  2.46531  2.28491  2.85494  5.57829  4.37349    648 - -
          2.68618  4.42225  2.77519  2.73123  3.46354  2.40513  3.72494  3.29354  2.67741  2.69355  4.24690  2.90347  2.73739  3.18146  2.89801  2.37887  2.77519  2.98518  4.58477  3.61503
          0.02791  3.98834  4.71069  0.61958  0.77255  0.48576  0.95510
    603   2.49555  4.46118  3.24145  2.70071  3.62718  3.49023  3.57383  2.99723  2.50559  2.03495  3.56287  3.14761  3.88475  2.57068  2.92149  2.67250  2.83114  2.63014  5.01326  3.75433    649 - -
          2.68618  4.42225  2.77519  2.73123  3.46354  2.40513  3.72494  3.29354  2.67741  2.69355  4.24690  2.90347  2.73739  3.18146  2.89801  2.37887  2.77519  2.98518  4.58477  3.61503
          0.02791  3.98834  4.71069  0.61958  0.77255  0.48576  0.95510
    604   2.58785  4.71199  3.00503  2.46730  3.51304  3.41222  3.47398  3.35479  2.41017  2.97281  3.80383  2.97114  2.68914  2.57528  2.60176  2.43526  2.82136  3.04912  5.22102  3.90255    650 - -
          2.68620  4.42227  2.77522  2.73125  3.46356  2.40504  3.72497  3.29356  2.67743  2.69357  4.24692  2.90349  2.73742  3.18114  2.89803  2.37889  2.77522  2.98521  4.58479  3.61505
          0.13011  2.18034  4.71069  0.57174  0.83136  0.48576  0.95510
    605   2.61751  4.85172  2.72873  2.38045  4.28053  2.70824  3.68313  3.71944  2.35299  3.28986  4.10208  2.13015  3.79252  2.83579  2.82577  2.18314  2.89830  3.33789  5.49085  4.14187    653 - -
          2.68618  4.42225  2.77519  2.73123  3.46354  2.40513  3.72494  3.29354  2.67741  2.69355  4.24690  2.90347  2.73739  3.18146  2.89801  2.37887  2.77519  2.98518  4.58477  3.61503
          0.02791  3.98834  4.71069  0.61958  0.77255  0.48576  0.95510
    606   2.81452  4.57735  3.51193  3.42662  4.56468  0.57077  4.53882  4.19344  3.62358  3.83276  4.81022  3.67637  3.97216  3.93866  3.84594  2.98993  3.30479  3.69941  5.62821  4.67086    654 - -
          2.68618  4.42225  2.77519  2.73123  3.46354  2.40513  3.72494  3.29354  2.67741  2.69355  4.24690  2.90347  2.73739  3.18146  2.89801  2.37887  2.77519  2.98518  4.58477  3.61503
          0.02791  3.98834  4.71069  0.61958  0.77255  0.48576  0.95510
    607   2.26947  4.21399  3.32329  3.08203  4.25007  2.97114  4.18588  3.62845  3.12707  3.36840  4.24039  3.27594  3.71467  3.46054  3.42847  1.11146  2.46674  3.13166  5.61349  4.36217    655 - -
          2.68618  4.42225  2.77519  2.73123  3.46354  2.40513  3.72494  3.29354  2.67741  2.69355  4.24690  2.90347  2.73739  3.18146  2.89801  2.37887  2.77519  2.98518  4.58477  3.61503
          0.02791  3.98834  4.71069  0.61958  0.77255  0.48576  0.95510
    608   2.78248  5.10585  2.46059  2.38688  4.44829  3.40531  3.62481  3.88152  1.47759  3.39266  4.21028  2.90712  3.85736  2.76000  2.46236  2.75527  3.01231  3.51276  5.52494  4.19401    656 - -
          2.68618  4.42225  2.77519  2.73123  3.46354  2.40513  3.72494  3.29354  2.67741  2.69355  4.24690  2.90347  2.73739  3.18146  2.89801  2.37887  2.77519  2.98518  4.58477  3.61503
          0.02791  3.98834  4.71069  0.61958  0.77255  0.48576  0.95510
    609   2.87401  5.02076  3.25068  2.66343  4.43666  3.55072  3.61463  3.81166  1.75721  3.31279  4.15949  3.10316  3.94864  2.75445  1.56058  2.52472  3.07809  3.47941  5.41752  4.19300    657 - -
          2.68618  4.42225  2.77519  2.73123  3.46354  2.40513  3.72494  3.29354  2.67741  2.69355  4.24690  2.90347  2.73739  3.18146  2.89801  2.37887  2.77519  2.98518  4.58477  3.61503
          0.02791  3.98834  4.71069  0.61958  0.77255  0.48576  0.95510
    610   2.41966  4.42705  3.11350  2.73304  4.12911  3.15287  3.88211  3.53522  2.70543  3.18320  4.02391  3.11033  1.85866  3.09153  2.88933  2.16312  2.59552  3.12878  5.43051  4.15857    658 - -
          2.68618  4.42225  2.77519  2.73123  3.46354  2.40513  3.72494  3.29354  2.67741  2.69355  4.24690  2.90347  2.73739  3.18146  2.89801  2.37887  2.77519  2.98518  4.58477  3.61503
          0.02791  3.98834  4.71069  0.61958  0.77255  0.48576  0.95510
    611   2.69083  4.77581  3.17113  2.59096  4.06963  3.47977  3.63590  3.26184  2.02626  3.04332  3.89294  3.05837  3.87660  2.79951  2.11935  2.74679  2.16565  3.13394  5.27236  4.00339    659 - -
          2.68618  4.42225  2.77519  2.73123  3.46354  2.40513  3.72494  3.29354  2.67741  2.69355  4.24690  2.90347  2.73739  3.18146  2.89801  2.37887  2.77519  2.98518  4.58477  3.61503
          0.02791  3.98834  4.71069  0.61958  0.77255  0.48576  0.95510
    612   2.59695  4.73251  2.73436  2.47015  4.30464  1.77994  3.78038  3.74073  2.27756  3.33454  4.16740  2.72605  3.80077  2.95902  2.97720  2.44816  2.92593  3.34072  5.53806  4.21469    660 - -
          2.68618  4.42225  2.77519  2.73123  3.46354  2.40513  3.72494  3.29354  2.67741  2.69355  4.24690  2.90347  2.73739  3.18146  2.89801  2.37887  2.77519  2.98518  4.58477  3.61503
          0.07057  3.98834  3.00364  0.61958  0.77255  0.48576  0.95510
    613   2.59317  4.86907  2.70395  2.00111  4.14253  3.35956  3.58989  3.25617  2.36562  3.14636  3.94925  2.87510  3.77521  2.72866  2.58801  2.34513  2.74797  3.22118  5.36153  4.00853    661 - -
          2.68618  4.42225  2.77519  2.73123  3.46354  2.40513  3.72494  3.29354  2.67741  2.69355  4.24690  2.90347  2.73739  3.18146  2.89801  2.37887  2.77519  2.98518  4.58477  3.61503
          0.02911  3.94689  4.66923  0.61958  0.77255  0.52656  0.89315
    614   2.57721  5.05829  2.06769  1.99468  4.34848  3.30771  3.60559  3.80790  2.42070  3.34431  4.13598  2.79211  3.77255  2.73776  2.75776  2.39392  2.90300  3.42379  5.52696  3.86470    662 - -
          2.68618  4.42225  2.77519  2.73123  3.46354  2.40513  3.72494  3.29354  2.67741  2.69355  4.24690  2.90347  2.73739  3.18146  2.89801  2.37887  2.77519  2.98518  4.58477  3.61503
          0.02911  3.94689  4.66923  0.61958  0.77255  0.52656  0.89315
    615   2.48213  4.68491  2.80756  2.43383  4.01517  3.10928  3.64955  3.12712  2.47716  3.04406  3.86589  2.33704  3.55945  2.81456  2.93253  2.42681  2.54830  3.09237  5.29609  3.97047    663 - -
          2.68618  4.42225  2.77519  2.73123  3.46354  2.40513  3.72494  3.29354  2.67741  2.69355  4.24690  2.90347  2.73739  3.18146  2.89801  2.37887  2.77519  2.98518  4.58477  3.61503
          0.02911  3.94689  4.66923  0.61958  0.77255  0.49548  0.93977
    616   2.50308  4.54197  3.03826  2.56783  3.51981  3.44408  2.53451  3.11653  2.54327  2.70954  3.63590  2.95714  3.83569  2.88588  2.96417  2.55326  2.80054  2.72534  5.03266  3.36402    664 - -
          2.68618  4.42225  2.77519  2.73123  3.46354  2.40513  3.72494  3.29354  2.67741  2.69355  4.24690  2.90347  2.73739  3.18146  2.89801  2.37887  2.77519  2.98518  4.58477  3.61503
          0.02854  3.96644  4.68879  0.61958  0.77255  0.47226  0.97707
    617   2.50676  4.59516  3.01278  2.40891  3.87938  3.37715  3.70338  3.25196  2.53410  2.57366  3.77018  3.02662  3.82642  2.82490  2.94253  1.94303  2.66408  2.95863  5.20857  3.91647    665 - -
          2.68618  4.42225  2.77519  2.73123  3.46354  2.40513  3.72494  3.29354  2.67741  2.69355  4.24690  2.90347  2.73739  3.18146  2.89801  2.37887  2.77519  2.98518  4.58477  3.61503
          0.02791  3.98834  4.71069  0.61958  0.77255  0.48576  0.95510
    618   2.40278  4.57588  3.03586  2.46263  3.91949  3.18608  3.55560  3.31952  2.54374  2.96034  3.79672  3.01143  3.15742  2.88596  2.97672  2.04066  2.64300  2.76768  5.23631  3.93632    666 - -
          2.68618  4.42225  2.77519  2.73123  3.46354  2.40513  3.72494  3.29354  2.67741  2.69355  4.24690  2.90347  2.73739  3.18146  2.89801  2.37887  2.77519  2.98518  4.58477  3.61503
          0.02791  3.98834  4.71069  0.61958  0.77255  0.48576  0.95510
    619   2.85771  5.39276  2.03199  1.44924  4.68936  3.24034  3.71344  4.19323  2.66035  3.69312  4.51576  2.23304  3.82047  2.86634  3.22134  2.65010  3.13162  3.77150  5.85590  4.37881    667 - -
          2.68618  4.42225  2.77519  2.73123  3.46354  2.40513  3.72494  3.29354  2.67741  2.69355  4.24690  2.90347  2.73739  3.18146  2.89801  2.37887  2.77519  2.98518  4.58477  3.61503
          0.11957  3.98834  2.36270  0.61958  0.77255  0.48576  0.95510
    620   2.68399  5.06345  2.29629  1.66252  4.37105  3.26262  3.63202  3.82684  2.48981  3.37613  4.18444  2.67438  3.51749  2.77719  2.99526  2.50416  2.94248  3.24672  5.56911  4.16447    668 - -
          2.68618  4.42225  2.77519  2.73123  3.46354  2.40513  3.72494  3.29354  2.67741  2.69355  4.24690  2.90347  2.73739  3.18146  2.89801  2.37887  2.77519  2.98518  4.58477  3.61503
          0.07852  3.89933  2.89561  0.61958  0.77255  0.56948  0.83429
    621   2.26064  4.33812  3.24130  2.71002  3.54656  3.18607  3.52766  2.53301  2.65938  2.61071  3.49165  3.13852  3.83141  2.88507  3.03369  2.51103  2.75799  2.54094  4.95535  3.70193    669 - -
          2.68618  4.42225  2.77519  2.73123  3.46354  2.40513  3.72494  3.29354  2.67741  2.69355  4.24690  2.90347  2.73739  3.18146  2.89801  2.37887  2.77519  2.98518  4.58477  3.61503
          0.03203  3.85284  4.57518  0.61958  0.77255  0.60792  0.78632
    622   2.52605  4.39136  3.08272  2.59657  3.57583  3.43812  3.69875  2.72027  2.61903  2.62630  3.14970  3.02284  3.83560  2.95290  3.01464  2.61611  2.33681  2.57716  4.97729  3.71485    670 - -
          2.68618  4.42225  2.77519  2.73123  3.46354  2.40513  3.72494  3.29354  2.67741  2.69355  4.24690  2.90347  2.73739  3.18146  2.89801  2.37887  2.77519  2.98518  4.58477  3.61503
          0.03203  3.85284  4.57518  0.61958  0.77255  0.57309  0.82961
    623   2.55721  4.86797  2.69596  1.78187  4.19291  3.02320  3.62172  3.61102  2.39189  3.19595  4.01777  2.78609  3.77912  2.77494  2.66265  2.63846  2.88305  3.09259  5.40878  4.06361    671 - -
          2.68618  4.42225  2.77519  2.73123  3.46354  2.40513  3.72494  3.29354  2.67741  2.69355  4.24690  2.90347  2.73739  3.18146  2.89801  2.37887  2.77519  2.98518  4.58477  3.61503
          0.03126  3.87690  4.59925  0.61958  0.77255  0.58843  0.81012
    624   2.71232  5.10941  1.77859  2.18042  4.38152  3.14418  3.45728  3.86098  2.40064  3.20139  4.21596  2.46073  3.77133  2.77858  2.99647  2.66641  2.96900  3.48070  5.58101  4.16572    672 - -
          2.68618  4.42225  2.77519  2.73123  3.46354  2.40513  3.72494  3.29354  2.67741  2.69355  4.24690  2.90347  2.73739  3.18146  2.89801  2.37887  2.77519  2.98518  4.58477  3.61503
          0.03126  3.87690  4.59925  0.61958  0.77255  0.58843  0.81012
    625   2.54009  4.46671  3.15354  2.59842  3.64294  3.29458  3.66430  2.94394  2.53532  2.46374  3.57021  3.06498  3.48367  2.55727  2.93377  2.39269  2.77510  2.77267  4.55903  3.73947    673 - -
          2.68610  4.42230  2.77517  2.73128  3.46359  2.40518  3.72499  3.29359  2.67746  2.69356  4.24695  2.90352  2.73736  3.18114  2.89806  2.37884  2.77517  2.98518  4.58482  3.61508
          0.27849  1.56428  3.38620  0.66582  0.72124  0.52147  0.90054
    626   2.47341  4.56835  3.10169  2.42084  3.77407  3.43125  3.64008  2.76415  2.35440  2.72179  3.66215  3.02665  3.82156  2.84017  2.56154  2.56085  2.61945  2.87322  5.10380  3.82152    676 - -
          2.68618  4.42225  2.77519  2.73123  3.46354  2.40513  3.72494  3.29354  2.67741  2.69355  4.24690  2.90347  2.73739  3.18146  2.89801  2.37887  2.77519  2.98518  4.58477  3.61503
          0.04628  3.89933  3.69001  0.61958  0.77255  0.53465  0.88159
    627   2.56811  4.66731  2.85114  2.44742  3.89647  3.38463  3.62348  3.29594  2.37787  2.51774  3.76523  2.74338  3.79454  2.64103  2.87249  2.35764  2.73235  2.90541  5.19848  3.88752    677 - -
          2.68618  4.42225  2.77519  2.73123  3.46354  2.40513  3.72494  3.29354  2.67741  2.69355  4.24690  2.90347  2.73739  3.18146  2.89801  2.37887  2.77519  2.98518  4.58477  3.61503
          0.03030  3.90741  4.62976  0.61958  0.77255  0.53964  0.87456
    628   2.55234  4.88822  2.67176  2.11121  4.20320  2.88490  3.63081  3.63349  2.43989  3.21205  4.02701  2.57809  3.77929  2.59252  2.90098  2.63193  2.34572  3.27954  5.42938  4.07222    678 - -
          2.68618  4.42225  2.77519  2.73123  3.46354  2.40513  3.72494  3.29354  2.67741  2.69355  4.24690  2.90347  2.73739  3.18146  2.89801  2.37887  2.77519  2.98518  4.58477  3.61503
          0.02985  3.92231  4.64466  0.61958  0.77255  0.54922  0.86133
    629   2.50639  4.60088  3.04118  2.49538  3.61522  3.26460  3.63255  3.04927  2.41851  2.84957  3.41874  2.39491  3.80326  2.68252  2.89885  2.53416  2.78610  2.91695  5.13609  3.83574    679 - -
          2.68618  4.42225  2.77519  2.73123  3.46354  2.40513  3.72494  3.29354  2.67741  2.69355  4.24690  2.90347  2.73739  3.18146  2.89801  2.37887  2.77519  2.98518  4.58477  3.61503
          0.18151  3.92231  1.92282  0.61958  0.77255  0.54922  0.86133
    630   2.65218  4.82110  2.92240  2.43228  4.11761  3.04804  3.39896  3.52075  2.12630  3.09175  3.92426  2.92584  3.80030  2.39698  2.30297  2.67673  2.67906  3.19871  5.28789  3.99503    680 - -
          2.68618  4.42225  2.77519  2.73123  3.46354  2.40513  3.72494  3.29354  2.67741  2.69355  4.24690  2.90347  2.73739  3.18146  2.89801  2.37887  2.77519  2.98518  4.58477  3.61503
          0.03465  3.77546  4.49780  0.61958  0.77255  0.66525  0.72184
    631   2.58512  4.78702  2.99662  2.51817  4.17805  3.37296  3.58906  3.56227  1.76769  3.13429  3.98246  2.97839  3.81916  2.74803  2.24479  2.42521  2.91677  3.23365  5.31138  4.04786    681 - -
          2.68618  4.42225  2.77519  2.73123  3.46354  2.40513  3.72494  3.29354  2.67741  2.69355  4.24690  2.90347  2.73739  3.18146  2.89801  2.37887  2.77519  2.98518  4.58477  3.61503
          0.03465  3.77546  4.49780  0.61958  0.77255  0.66525  0.72184
    632   2.59877  4.84885  2.46640  2.12545  4.13006  2.96451  3.59670  3.55675  2.38015  3.14753  3.96944  2.55274  3.74312  2.75433  2.91024  2.51910  2.85084  2.90149  5.37757  4.01812    682 - -
          2.68618  4.42225  2.77519  2.73123  3.46354  2.40513  3.72494  3.29354  2.67741  2.69355  4.24690  2.90347  2.73739  3.18146  2.89801  2.37887  2.77519  2.98518  4.58477  3.61503
          0.03465  3.77546  4.49780  0.61958  0.77255  0.50231  0.92920
    633   2.55247  4.56056  3.09167  2.53857  3.77982  2.81546  3.64232  3.06338  2.40388  2.81826  3.13724  2.86959  3.81114  2.84145  2.60698  2.59909  2.67126  2.88523  5.11050  3.82487    683 - -
          2.68618  4.42225  2.77519  2.73123  3.46354  2.40513  3.72494  3.29354  2.67741  2.69355  4.24690  2.90347  2.73739  3.18146  2.89801  2.37887  2.77519  2.98518  4.58477  3.61503
          0.03057  3.89890  4.62124  0.61958  0.77255  0.56986  0.83381
    634   2.83620  5.03059  3.10668  2.47714  4.41681  3.17204  3.57295  3.79377  1.67214  3.29180  4.13012  3.02477  3.90128  2.70894  1.79205  2.83397  3.03539  3.45872  5.40315  4.16181    684 - -
          2.68618  4.42225  2.77519  2.73123  3.46354  2.40513  3.72494  3.29354  2.67741  2.69355  4.24690  2.90347  2.73739  3.18146  2.89801  2.37887  2.77519  2.98518  4.58477  3.61503
          0.03057  3.89890  4.62124  0.61958  0.77255  0.56986  0.83381
    635   2.58107  4.76833  2.80208  2.38578  4.09766  3.31410  3.32384  3.52194  2.35897  3.11757  3.93903  2.40308  3.58886  2.79196  2.85721  2.25617  2.52196  3.17944  5.34542  4.01200    685 - -
          2.68618  4.42225  2.77519  2.73123  3.46354  2.40513  3.72494  3.29354  2.67741  2.69355  4.24690  2.90347  2.73739  3.18146  2.89801  2.37887  2.77519  2.98518  4.58477  3.61503
          0.05216  3.89890  3.48821  0.61958  0.77255  0.53439  0.88196
    636   2.95473  5.06330  3.26360  2.58063  4.47060  3.57879  3.58480  3.82184  1.77120  3.30845  4.17759  3.11342  3.96782  2.72763  1.41418  2.95912  3.13630  3.51014  5.39381  4.20102    686 - -
          2.68618  4.42225  2.77519  2.73123  3.46354  2.40513  3.72494  3.29354  2.67741  2.69355  4.24690  2.90347  2.73739  3.18146  2.89801  2.37887  2.77519  2.98518  4.58477  3.61503
          0.03048  3.90187  4.62422  0.61958  0.77255  0.56729  0.83716
    637   2.39959  3.87254  3.08489  2.53638  3.83429  3.38052  3.65099  3.21299  2.17418  2.86810  3.71394  2.58585  3.79885  2.84247  2.80027  2.62530  2.69620  2.75895  5.15318  3.86367    687 - -
          2.68618  4.42225  2.77519  2.73123  3.46354  2.40513  3.72494  3.29354  2.67741  2.69355  4.24690  2.90347  2.73739  3.18146  2.89801  2.37887  2.77519  2.98518  4.58477  3.61503
          0.03048  3.90187  4.62422  0.61958  0.77255  0.53620  0.87939
    638   2.59322  4.57462  3.16407  2.58610  3.77239  3.46134  3.64932  3.04339  2.08371  2.73326  3.28926  3.05910  3.64886  2.85086  2.49119  2.69409  2.81956  2.60505  5.10205  3.82838    688 - -
          2.68618  4.42225  2.77519  2.73123  3.46354  2.40513  3.72494  3.29354  2.67741  2.69355  4.24690  2.90347  2.73739  3.18146  2.89801  2.37887  2.77519  2.98518  4.58477  3.61503
          0.02985  3.92231  4.64466  0.61958  0.77255  0.44803  1.01856
    639   3.01723  5.08971  3.28003  2.76847  4.50510  3.58847  3.67538  3.89967  1.07119  3.38903  4.28748  3.18496  4.01792  2.82898  2.14321  3.02873  3.22189  3.58687  5.44984  4.25471    689 - -
          2.68618  4.42225  2.77519  2.73123  3.46354  2.40513  3.72494  3.29354  2.67741  2.69355  4.24690  2.90347  2.73739  3.18146  2.89801  2.37887  2.77519  2.98518  4.58477  3.61503
          0.02791  3.98834  4.71069  0.61958  0.77255  0.48576  0.95510
    640   2.70049  5.09965  2.45231  2.21561  4.42317  3.08300  3.59878  3.87282  1.72274  3.38163  4.17113  2.84508  3.80616  2.72337  2.54296  2.66657  2.93368  3.48376  5.53263  4.16163    690 - -
          2.68618  4.42225  2.77519  2.73123  3.46354  2.40513  3.72494  3.29354  2.67741  2.69355  4.24690  2.90347  2.73739  3.18146  2.89801  2.37887  2.77519  2.98518  4.58477  3.61503
          0.02791  3.98834  4.71069  0.61958  0.77255  0.48576  0.95510
    641   2.89703  5.03863  3.12310  2.63658  4.35829  3.52708  3.64822  3.81442  2.08857  3.30422  4.18411  3.09018  3.95431  1.57760  1.99733  2.90532  3.11187  3.49505  5.41260  4.15345    691 - -
          2.68618  4.42225  2.77519  2.73123  3.46354  2.40513  3.72494  3.29354  2.67741  2.69355  4.24690  2.90347  2.73739  3.18146  2.89801  2.37887  2.77519  2.98518  4.58477  3.61503
          0.02791  3.98834  4.71069  0.61958  0.77255  0.48576  0.95510
    642   2.81452  4.57735  3.51193  3.42662  4.56468  0.57077  4.53882  4.19344  3.62358  3.83276  4.81022  3.67637  3.97216  3.93866  3.84594  2.98993  3.30479  3.69941  5.62821  4.67086    692 - -
          2.68618  4.42225  2.77519  2.73123  3.46354  2.40513  3.72494  3.29354  2.67741  2.69355  4.24690  2.90347  2.73739  3.18146  2.89801  2.37887  2.77519  2.98518  4.58477  3.61503
          0.02791  3.98834  4.71069  0.61958  0.77255  0.48576  0.95510
    643   1.87926  4.28728  3.28110  3.02672  4.20780  3.04755  4.15218  3.52187  3.08283  3.26101  4.17208  3.27769  1.45280  3.42020  3.39889  2.52290  2.81298  3.09300  5.56587  4.33697    693 - -
          2.68618  4.42225  2.77519  2.73123  3.46354  2.40513  3.72494  3.29354  2.67741  2.69355  4.24690  2.90347  2.73739  3.18146  2.89801  2.37887  2.77519  2.98518  4.58477  3.61503
          0.02791  3.98834  4.71069  0.61958  0.77255  0.48576  0.95510
    644   2.61806  4.32820  4.19533  3.83476  3.68435  3.74218  4.66500  2.02566  3.71979  2.34533  3.57622  3.99869  4.31327  4.06069  3.94342  3.19155  3.13314  1.00176  5.47603  4.22962    694 - -
          2.68618  4.42225  2.77519  2.73123  3.46354  2.40513  3.72494  3.29354  2.67741  2.69355  4.24690  2.90347  2.73739  3.18146  2.89801  2.37887  2.77519  2.98518  4.58477  3.61503
          0.02791  3.98834  4.71069  0.61958  0.77255  0.48576  0.95510
    645   1.04306  4.16971  3.43347  3.20491  4.28463  2.39281  4.27664  3.60628  3.28497  3.37928  4.24731  3.34282  3.71302  3.57476  3.57053  2.43924  2.74730  3.10549  5.63880  4.44554    695 - -
          2.68618  4.42225  2.77519  2.73123  3.46354  2.40513  3.72494  3.29354  2.67741  2.69355  4.24690  2.90347  2.73739  3.18146  2.89801  2.37887  2.77519  2.98518  4.58477  3.61503
          0.02791  3.98834  4.71069  0.61958  0.77255  0.48576  0.95510
    646   1.65475  4.15950  3.48530  3.12278  4.13158  2.99316  4.14797  3.43765  3.11824  3.20020  4.05377  3.30148  3.70730  3.42377  3.43503  2.09881  1.68649  2.98844  5.50406  4.29003    696 - -
          2.68618  4.42225  2.77519  2.73123  3.46354  2.40513  3.72494  3.29354  2.67741  2.69355  4.24690  2.90347  2.73739  3.18146  2.89801  2.37887  2.77519  2.98518  4.58477  3.61503
          0.02791  3.98834  4.71069  0.61958  0.77255  0.48576  0.95510
    647   3.40857  4.77675  4.39755  4.13510  0.83962  4.06909  3.93288  2.91916  4.03948  2.26303  3.63288  4.15112  4.52588  4.17580  4.13054  3.67184  3.71017  2.91817  4.14959  2.50289    697 - -
          2.68618  4.42225  2.77519  2.73123  3.46354  2.40513  3.72494  3.29354  2.67741  2.69355  4.24690  2.90347  2.73739  3.18146  2.89801  2.37887  2.77519  2.98518  4.58477  3.61503
          0.02791  3.98834  4.71069  0.61958  0.77255  0.48576  0.95510
    648   2.94017  5.23068  0.99375  2.26473  4.71419  2.80509  3.90842  4.26672  2.97375  3.83004  4.72401  2.82755  3.87776  3.11062  3.53529  2.88485  3.27976  3.83751  5.88933  4.50193    698 - -
          2.68618  4.42225  2.77519  2.73123  3.46354  2.40513  3.72494  3.29354  2.67741  2.69355  4.24690  2.90347  2.73739  3.18146  2.89801  2.37887  2.77519  2.98518  4.58477  3.61503
          0.02791  3.98834  4.71069  0.61958  0.77255  0.48576  0.95510
    649   2.37500  4.29632  3.31029  3.13258  4.19318  3.02420  4.23867  3.73201  3.21417  3.44370  4.36085  3.33800  3.77281  3.55464  3.49585  0.92887  2.86402  3.24165  5.55662  4.27762    699 - -
          2.68618  4.42225  2.77519  2.73123  3.46354  2.40513  3.72494  3.29354  2.67741  2.69355  4.24690  2.90347  2.73739  3.18146  2.89801  2.37887  2.77519  2.98518  4.58477  3.61503
          0.02791  3.98834  4.71069  0.61958  0.77255  0.48576  0.95510
    650   3.41777  4.85972  4.01075  3.76289  2.30508  3.96624  3.67777  3.41116  3.61712  2.83492  4.07439  3.86841  4.43788  3.89519  3.77663  3.54253  3.70529  3.28733  3.95292  0.79291    700 - -
          2.68618  4.42225  2.77519  2.73123  3.46354  2.40513  3.72494  3.29354  2.67741  2.69355  4.24690  2.90347  2.73739  3.18146  2.89801  2.37887  2.77519  2.98518  4.58477  3.61503
          0.02791  3.98834  4.71069  0.61958  0.77255  0.48576  0.95510
    651   3.06699  4.42152  4.63628  4.11791  3.45382  4.34990  4.83156  1.73268  3.98426  1.79461  3.28780  4.37113  4.66218  4.25804  4.19740  3.71521  3.32692  1.10068  5.39015  4.18180    701 - -
          2.68618  4.42225  2.77519  2.73123  3.46354  2.40513  3.72494  3.29354  2.67741  2.69355  4.24690  2.90347  2.73739  3.18146  2.89801  2.37887  2.77519  2.98518  4.58477  3.61503
          0.02791  3.98834  4.71069  0.61958  0.77255  0.48576  0.95510
    652   3.27537  4.61924  4.76854  4.21049  3.10063  4.51962  4.81822  1.88343  4.04853  0.94262  2.68928  4.49627  4.71398  4.21454  4.20201  3.86691  3.50064  2.16680  5.17916  4.08530    702 - -
          2.68618  4.42225  2.77519  2.73123  3.46354  2.40513  3.72494  3.29354  2.67741  2.69355  4.24690  2.90347  2.73739  3.18146  2.89801  2.37887  2.77519  2.98518  4.58477  3.61503
          0.02791  3.98834  4.71069  0.61958  0.77255  0.48576  0.95510
    653   0.85887  4.25296  3.58291  3.38090  4.17031  3.07413  4.38889  3.31337  3.40020  3.18950  4.20961  3.50037  3.82443  3.73098  3.64195  2.60277  2.88822  2.94768  5.58588  4.39937    703 - -
          2.68618  4.42225  2.77519  2.73123  3.46354  2.40513  3.72494  3.29354  2.67741  2.69355  4.24690  2.90347  2.73739  3.18146  2.89801  2.37887  2.77519  2.98518  4.58477  3.61503
          0.02791  3.98834  4.71069  0.61958  0.77255  0.48576  0.95510
    654   0.85887  4.25296  3.58291  3.38090  4.17031  3.07413  4.38889  3.31337  3.40020  3.18950  4.20961  3.50037  3.82443  3.73098  3.64195  2.60277  2.88822  2.94768  5.58588  4.39937    704 - -
          2.68618  4.42225  2.77519  2.73123  3.46354  2.40513  3.72494  3.29354  2.67741  2.69355  4.24690  2.90347  2.73739  3.18146  2.89801  2.37887  2.77519  2.98518  4.58477  3.61503
          0.02791  3.98834  4.71069  0.61958  0.77255  0.48576  0.95510
    655   2.74409  4.35141  4.39048  3.93724  3.61350  4.00457  4.72901  1.81821  3.80613  2.22036  3.46607  4.14771  4.46891  4.12915  4.03848  3.40661  3.19983  1.02523  5.45731  4.22391    705 - -
          2.68618  4.42225  2.77519  2.73123  3.46354  2.40513  3.72494  3.29354  2.67741  2.69355  4.24690  2.90347  2.73739  3.18146  2.89801  2.37887  2.77519  2.98518  4.58477  3.61503
          0.02791  3.98834  4.71069  0.61958  0.77255  0.48576  0.95510
    656   2.72387  0.73292  4.26849  4.03534  4.00127  3.32139  4.65705  3.16536  3.86325  3.07515  4.20062  3.99151  4.03740  4.20468  3.96673  2.99558  3.20047  2.90187  5.39177  4.28785    706 - -
          2.68618  4.42225  2.77519  2.73123  3.46354  2.40513  3.72494  3.29354  2.67741  2.69355  4.24690  2.90347  2.73739  3.18146  2.89801  2.37887  2.77519  2.98518  4.58477  3.61503
          0.02791  3.98834  4.71069  0.61958  0.77255  0.48576  0.95510
    657   0.85887  4.25296  3.58291  3.38090  4.17031  3.07413  4.38889  3.31337  3.40020  3.18950  4.20961  3.50037  3.82443  3.73098  3.64195  2.60277  2.88822  2.94768  5.58588  4.39937    707 - -
          2.68618  4.42225  2.77519  2.73123  3.46354  2.40513  3.72494  3.29354  2.67741  2.69355  4.24690  2.90347  2.73739  3.18146  2.89801  2.37887  2.77519  2.98518  4.58477  3.61503
          0.02791  3.98834  4.71069  0.61958  0.77255  0.48576  0.95510
    658   2.99924  4.59926  3.81917  3.40174  3.20625  3.88670  4.19328  2.55367  3.12179  1.05574  3.21336  3.74772  4.29184  3.14787  3.35138  3.29114  3.25956  2.57094  4.99110  3.70511    708 - -
          2.68618  4.42225  2.77519  2.73123  3.46354  2.40513  3.72494  3.29354  2.67741  2.69355  4.24690  2.90347  2.73739  3.18146  2.89801  2.37887  2.77519  2.98518  4.58477  3.61503
          0.02791  3.98834  4.71069  0.61958  0.77255  0.48576  0.95510
    659   1.34759  4.15198  3.44055  3.16062  4.24556  2.94291  4.22006  3.59222  3.20525  3.34244  4.19478  3.30719  3.69195  3.50175  3.50720  1.61155  2.70679  3.08620  5.61135  4.39167    709 - -
          2.68618  4.42225  2.77519  2.73123  3.46354  2.40513  3.72494  3.29354  2.67741  2.69355  4.24690  2.90347  2.73739  3.18146  2.89801  2.37887  2.77519  2.98518  4.58477  3.61503
          0.02791  3.98834  4.71069  0.61958  0.77255  0.48576  0.95510
    660   2.68459  1.66572  4.07248  3.54805  2.79556  3.65168  3.97708  2.59874  3.38160  2.27837  3.34900  3.71386  4.10953  3.64598  3.57761  3.01009  2.97261  2.43796  3.99980  3.11835    710 - -
          2.68618  4.42225  2.77519  2.73123  3.46354  2.40513  3.72494  3.29354  2.67741  2.69355  4.24690  2.90347  2.73739  3.18146  2.89801  2.37887  2.77519  2.98518  4.58477  3.61503
          0.02791  3.98834  4.71069  0.61958  0.77255  0.48576  0.95510
    661   3.05543  5.18666  2.54144  0.87124  4.54794  3.35125  3.94962  4.02501  2.84498  3.62405  4.59418  3.00357  3.96170  3.16363  3.26493  3.02678  3.36094  3.69735  5.69772  4.42144    711 - -
          2.68618  4.42225  2.77519  2.73123  3.46354  2.40513  3.72494  3.29354  2.67741  2.69355  4.24690  2.90347  2.73739  3.18146  2.89801  2.37887  2.77519  2.98518  4.58477  3.61503
          0.02791  3.98834  4.71069  0.61958  0.77255  0.48576  0.95510
    662   3.10807  4.51479  4.54817  4.04517  3.23527  4.26778  4.70887  2.03989  3.87467  1.13147  3.08999  4.30184  4.59194  4.13118  4.06335  3.64564  3.37159  1.63782  5.21221  4.02832    712 - -
          2.68618  4.42225  2.77519  2.73123  3.46354  2.40513  3.72494  3.29354  2.67741  2.69355  4.24690  2.90347  2.73739  3.18146  2.89801  2.37887  2.77519  2.98518  4.58477  3.61503
          0.02791  3.98834  4.71069  0.61958  0.77255  0.48576  0.95510
    663   2.97663  4.96344  2.98340  2.74108  4.14709  3.44492  3.90002  3.79668  2.55412  3.28742  4.31313  3.20141  4.00075  1.04135  2.83555  3.02000  3.27403  3.51949  5.39910  4.10094    713 - -
          2.68618  4.42225  2.77519  2.73123  3.46354  2.40513  3.72494  3.29354  2.67741  2.69355  4.24690  2.90347  2.73739  3.18146  2.89801  2.37887  2.77519  2.98518  4.58477  3.61503
          0.02791  3.98834  4.71069  0.61958  0.77255  0.48576  0.95510
    664   3.24850  4.66407  4.53588  4.06999  3.08917  4.32483  4.67316  2.13617  3.82247  0.85686  3.00267  4.33926  4.63438  4.11517  3.99147  3.74065  3.50935  2.26805  5.10394  3.86777    714 - -
          2.68618  4.42225  2.77519  2.73123  3.46354  2.40513  3.72494  3.29354  2.67741  2.69355  4.24690  2.90347  2.73739  3.18146  2.89801  2.37887  2.77519  2.98518  4.58477  3.61503
          0.02791  3.98834  4.71069  0.61958  0.77255  0.48576  0.95510
    665   2.60831  3.31262  3.99008  3.42867  1.96584  3.66394  3.89514  2.53187  3.31238  2.26651  3.23002  3.63127  4.05477  3.53845  3.51101  2.73796  2.85407  2.27629  4.50397  2.89998    715 - -
          2.68618  4.42225  2.77519  2.73123  3.46354  2.40513  3.72494  3.29354  2.67741  2.69355  4.24690  2.90347  2.73739  3.18146  2.89801  2.37887  2.77519  2.98518  4.58477  3.61503
          0.02791  3.98834  4.71069  0.61958  0.77255  0.48576  0.95510
    666   2.32351  4.28372  3.22122  2.92717  4.19529  3.03739  4.06109  3.56441  2.96250  3.27050  4.12910  3.20591  1.57334  3.30804  3.29745  2.30007  2.33778  3.11117  5.53633  4.28604    716 - -
          2.68618  4.42225  2.77519  2.73123  3.46354  2.40513  3.72494  3.29354  2.67741  2.69355  4.24690  2.90347  2.73739  3.18146  2.89801  2.37887  2.77519  2.98518  4.58477  3.61503
          0.02791  3.98834  4.71069  0.61958  0.77255  0.48576  0.95510
    667   3.16459  4.51180  4.74008  4.16869  2.07468  4.37967  4.60037  1.98834  4.04467  1.19528  2.61800  4.38498  4.59623  4.13998  4.15718  3.70703  3.38380  2.28852  4.94102  3.76184    717 - -
          2.68618  4.42225  2.77519  2.73123  3.46354  2.40513  3.72494  3.29354  2.67741  2.69355  4.24690  2.90347  2.73739  3.18146  2.89801  2.37887  2.77519  2.98518  4.58477  3.61503
          0.02791  3.98834  4.71069  0.61958  0.77255  0.48576  0.95510
    668   2.67148  4.17954  3.97116  3.40152  3.28919  3.77278  4.10113  1.78629  3.29973  2.03327  2.87539  3.68807  4.13883  3.56476  3.54626  2.71109  2.74745  2.01584  4.87625  3.67762    718 - -
          2.68618  4.42225  2.77519  2.73123  3.46354  2.40513  3.72494  3.29354  2.67741  2.69355  4.24690  2.90347  2.73739  3.18146  2.89801  2.37887  2.77519  2.98518  4.58477  3.61503
          0.02791  3.98834  4.71069  0.61958  0.77255  0.48576  0.95510
    669   1.71456  3.01507  3.72786  3.29191  3.99811  2.98840  4.19053  3.32433  3.22999  3.08142  3.93836  3.38387  3.70395  3.50990  3.51721  1.58590  2.43728  2.89621  5.40170  4.20808    719 - -
          2.68618  4.42225  2.77519  2.73123  3.46354  2.40513  3.72494  3.29354  2.67741  2.69355  4.24690  2.90347  2.73739  3.18146  2.89801  2.37887  2.77519  2.98518  4.58477  3.61503
          0.02791  3.98834  4.71069  0.61958  0.77255  0.48576  0.95510
    670   2.39291  4.43170  3.01168  2.45585  4.11068  3.13618  3.61361  3.52395  1.91932  3.10807  3.92025  2.95682  3.49082  2.75934  2.42173  2.57213  2.83403  3.18366  5.32402  4.00545    720 - -
          2.68618  4.42225  2.77519  2.73123  3.46354  2.40513  3.72494  3.29354  2.67741  2.69355  4.24690  2.90347  2.73739  3.18146  2.89801  2.37887  2.77519  2.98518  4.58477  3.61503
          0.02791  3.98834  4.71069  0.61958  0.77255  0.48576  0.95510
    671   2.43286  4.81127  2.54747  2.37205  4.16036  2.52268  3.64351  3.59105  2.46153  3.17784  3.59901  2.51786  3.77521  2.79146  2.93484  2.40341  2.83613  3.23034  5.40077  4.04849    721 - -
          2.68618  4.42225  2.77519  2.73123  3.46354  2.40513  3.72494  3.29354  2.67741  2.69355  4.24690  2.90347  2.73739  3.18146  2.89801  2.37887  2.77519  2.98518  4.58477  3.61503
          0.09588  3.98834  2.61873  0.61958  0.77255  0.48576  0.95510
    672   2.05673  4.33284  3.16704  2.73020  4.00615  2.38547  3.85863  3.40023  2.75595  3.06596  3.90075  2.67310  3.71695  3.07640  3.15408  2.24307  2.54304  2.69073  5.33974  4.07274    722 - -
          2.68618  4.42225  2.77519  2.73123  3.46354  2.40513  3.72494  3.29354  2.67741  2.69355  4.24690  2.90347  2.73739  3.18146  2.89801  2.37887  2.77519  2.98518  4.58477  3.61503
          0.02985  3.92231  4.64466  0.61958  0.77255  0.54922  0.86133
    673   2.56060  4.65821  2.92464  2.46131  3.49750  3.18736  3.65241  3.34645  2.34097  2.98024  3.81772  2.21072  3.79180  2.83246  2.90072  2.57264  2.56388  3.03431  5.23860  3.92285    723 - -
          2.68618  4.42225  2.77519  2.73123  3.46354  2.40513  3.72494  3.29354  2.67741  2.69355  4.24690  2.90347  2.73739  3.18146  2.89801  2.37887  2.77519  2.98518  4.58477  3.61503
          0.02985  3.92231  4.64466  0.61958  0.77255  0.54922  0.86133
    674   2.54964  3.52505  3.17278  2.61743  3.33026  3.44482  2.78715  3.02865  2.45366  2.70271  3.56866  2.90764  3.83681  2.91350  2.89229  2.55540  2.78403  2.76986  5.00955  3.72976    724 - -
          2.68618  4.42225  2.77519  2.73123  3.46354  2.40513  3.72494  3.29354  2.67741  2.69355  4.24690  2.90347  2.73739  3.18146  2.89801  2.37887  2.77519  2.98518  4.58477  3.61503
          0.02985  3.92231  4.64466  0.61958  0.77255  0.54922  0.86133
    675   2.47541  4.34579  3.28689  2.77769  3.42783  3.33704  3.79975  2.97529  2.73074  2.56435  3.61759  3.03586  3.82722  3.07094  3.10385  1.84230  2.70812  2.56058  5.05137  3.76661    725 - -
          2.68618  4.42225  2.77519  2.73123  3.46354  2.40513  3.72494  3.29354  2.67741  2.69355  4.24690  2.90347  2.73739  3.18146  2.89801  2.37887  2.77519  2.98518  4.58477  3.61503
          0.07557  3.92231  2.93761  0.61958  0.77255  0.54922  0.86133
    676   2.43784  4.87909  2.48346  2.29833  4.16891  3.18445  3.59114  3.60350  2.36214  3.08192  3.98082  2.40550  3.75614  2.60696  2.87264  2.53645  2.76923  3.15575  5.39097  4.02749    726 - -
          2.68618  4.42225  2.77519  2.73123  3.46354  2.40513  3.72494  3.29354  2.67741  2.69355  4.24690  2.90347  2.73739  3.18146  2.89801  2.37887  2.77519  2.98518  4.58477  3.61503
          0.03122  3.87797  4.60031  0.61958  0.77255  0.58755  0.81122
    677   2.43648  4.29603  3.35501  2.80930  3.33109  3.42033  3.78851  2.67832  2.76050  2.45685  3.46725  3.21248  3.49457  3.08239  3.12792  2.11244  2.76618  2.43039  4.95548  3.70279    727 - -
          2.68618  4.42225  2.77519  2.73123  3.46354  2.40513  3.72494  3.29354  2.67741  2.69355  4.24690  2.90347  2.73739  3.18146  2.89801  2.37887  2.77519  2.98518  4.58477  3.61503
          0.03122  3.87797  4.60031  0.61958  0.77255  0.58755  0.81122
    678   2.50720  4.93987  2.73722  2.28521  4.27894  3.34231  3.60330  3.69698  1.79335  3.25101  4.07055  2.57563  3.41051  2.74800  2.67303  2.67462  2.91938  3.34225  5.43313  4.10197    728 - -
          2.68618  4.42225  2.77519  2.73123  3.46354  2.40513  3.72494  3.29354  2.67741  2.69355  4.24690  2.90347  2.73739  3.18146  2.89801  2.37887  2.77519  2.98518  4.58477  3.61503
          0.03122  3.87797  4.60031  0.61958  0.77255  0.58755  0.81122
    679   2.64732  4.96367  1.97331  2.24280  4.25426  3.26823  3.45974  3.71291  2.48063  3.28555  4.10135  2.37854  3.76451  2.77993  2.97310  2.63194  2.78964  3.03738  5.48431  4.09316    729 - -
          2.68618  4.42225  2.77519  2.73123  3.46354  2.40513  3.72494  3.29354  2.67741  2.69355  4.24690  2.90347  2.73739  3.18146  2.89801  2.37887  2.77519  2.98518  4.58477  3.61503
          0.03122  3.87797  4.60031  0.61958  0.77255  0.58755  0.81122
    680   2.20419  4.25793  3.29054  2.81283  3.79938  3.03530  3.85714  3.13750  2.78610  2.75744  3.72504  3.15974  3.11765  3.11311  3.15560  1.98250  2.70681  2.40088  5.18326  3.93457    730 - -
          2.68618  4.42225  2.77519  2.73123  3.46354  2.40513  3.72494  3.29354  2.67741  2.69355  4.24690  2.90347  2.73739  3.18146  2.89801  2.37887  2.77519  2.98518  4.58477  3.61503
          0.09246  3.87797  2.69385  0.61958  0.77255  0.58755  0.81122
    681   2.47213  4.51325  2.89042  2.48297  3.70329  3.28853  3.64076  2.73125  2.50362  2.74340  3.19392  3.01080  3.80277  2.57674  2.92086  2.64357  2.77166  2.80074  5.06230  3.77743    731 - -
          2.68618  4.42225  2.77519  2.73123  3.46354  2.40513  3.72494  3.29354  2.67741  2.69355  4.24690  2.90347  2.73739  3.18146  2.89801  2.37887  2.77519  2.98518  4.58477  3.61503
          0.03316  3.81867  4.54102  0.61958  0.77255  0.63419  0.75580
    682   2.49270  4.66394  2.69531  2.43039  3.93883  3.34398  3.62399  3.06964  2.17273  2.95314  3.79937  2.93174  3.77808  2.79806  2.84703  2.61693  2.38682  2.97971  5.23294  3.91982    732 - -
          2.68618  4.42225  2.77519  2.73123  3.46354  2.40513  3.72494  3.29354  2.67741  2.69355  4.24690  2.90347  2.73739  3.18146  2.89801  2.37887  2.77519  2.98518  4.58477  3.61503
          0.03316  3.81867  4.54102  0.61958  0.77255  0.55177  0.85786
    683   2.72149  4.25666  3.92841  3.37171  3.36288  3.80115  4.15280  1.65375  3.20695  2.10346  3.27205  3.69008  4.17683  3.54720  3.16884  3.10585  2.85211  1.84046  5.00546  3.79665    733 - -
          2.68618  4.42225  2.77519  2.73123  3.46354  2.40513  3.72494  3.29354  2.67741  2.69355  4.24690  2.90347  2.73739  3.18146  2.89801  2.37887  2.77519  2.98518  4.58477  3.61503
          0.03122  3.87797  4.60031  0.61958  0.77255  0.58755  0.81122
    684   2.15419  4.45177  3.18199  2.49203  3.66202  3.43303  3.69630  2.83677  2.55974  2.56028  3.57403  3.09343  3.83824  2.92879  2.79975  2.68185  2.58927  2.65873  5.04411  3.77703    734 - -
          2.68618  4.42225  2.77519  2.73123  3.46354  2.40513  3.72494  3.29354  2.67741  2.69355  4.24690  2.90347  2.73739  3.18146  2.89801  2.37887  2.77519  2.98518  4.58477  3.61503
          0.03122  3.87797  4.60031  0.61958  0.77255  0.58755  0.81122
    685   2.50385  4.66826  3.11573  2.56288  3.92165  3.43870  3.63483  3.05204  1.76974  2.91308  3.49682  2.92815  3.84243  2.81398  2.65584  2.70258  2.85936  2.95778  5.19712  3.91596    735 - -
          2.68618  4.42225  2.77519  2.73123  3.46354  2.40513  3.72494  3.29354  2.67741  2.69355  4.24690  2.90347  2.73739  3.18146  2.89801  2.37887  2.77519  2.98518  4.58477  3.61503
          0.05220  3.87797  3.50107  0.61958  0.77255  0.58755  0.81122
    686   2.00515  4.21253  3.14613  2.84085  4.13932  2.96162  3.98589  3.52846  2.90580  3.21807  4.06198  3.12543  2.08735  3.22768  3.25725  1.95411  2.68567  3.06125  5.47481  4.22367    736 - -
          2.68618  4.42225  2.77519  2.73123  3.46354  2.40513  3.72494  3.29354  2.67741  2.69355  4.24690  2.90347  2.73739  3.18146  2.89801  2.37887  2.77519  2.98518  4.58477  3.61503
          0.03188  3.85764  4.57999  0.61958  0.77255  0.60410  0.79091
    687   2.23872  4.23614  3.48117  2.95370  3.54580  2.54710  3.90092  2.48458  2.88980  2.52955  3.32120  3.30794  3.88043  3.21182  3.23208  2.70811  2.77661  2.13060  5.02329  3.78791    737 - -
          2.68618  4.42225  2.77519  2.73123  3.46354  2.40513  3.72494  3.29354  2.67741  2.69355  4.24690  2.90347  2.73739  3.18146  2.89801  2.37887  2.77519  2.98518  4.58477  3.61503
          0.03188  3.85764  4.57999  0.61958  0.77255  0.57452  0.82777
    688   2.80306  4.90750  3.21184  2.62756  4.25893  3.51021  3.58847  3.61022  1.48741  3.01355  4.02850  3.07007  3.90523  2.73830  2.12546  2.83302  2.81131  3.30484  5.32602  4.09143    738 - -
          2.68618  4.42225  2.77519  2.73123  3.46354  2.40513  3.72494  3.29354  2.67741  2.69355  4.24690  2.90347  2.73739  3.18146  2.89801  2.37887  2.77519  2.98518  4.58477  3.61503
          0.03122  3.87797  4.60031  0.61958  0.77255  0.58755  0.81122
    689   2.54966  4.23912  3.49270  2.93552  3.39191  3.53054  3.82932  2.36699  2.84578  2.07494  3.23789  3.06424  3.92734  3.17346  3.17388  2.66792  2.55513  2.39271  4.86809  3.63451    739 - -
          2.68618  4.42225  2.77519  2.73123  3.46354  2.40513  3.72494  3.29354  2.67741  2.69355  4.24690  2.90347  2.73739  3.18146  2.89801  2.37887  2.77519  2.98518  4.58477  3.61503
          0.03122  3.87797  4.60031  0.61958  0.77255  0.58755  0.81122
    690   2.57565  4.65640  2.92502  2.47337  3.89201  3.35021  3.35694  3.34199  2.43881  2.97173  3.36356  2.12045  3.79700  2.83318  2.84282  2.51453  2.76600  3.03496  5.20163  3.87527    740 - -
          2.68618  4.42225  2.77519  2.73123  3.46354  2.40513  3.72494  3.29354  2.67741  2.69355  4.24690  2.90347  2.73739  3.18146  2.89801  2.37887  2.77519  2.98518  4.58477  3.61503
          0.03122  3.87797  4.60031  0.61958  0.77255  0.58755  0.81122
    691   2.48416  4.54698  2.41442  2.49592  4.19010  1.66107  3.85173  3.59996  2.79329  3.28055  4.14327  2.94806  3.73730  3.06532  3.22927  2.56945  2.86227  2.99179  5.50483  4.17643    741 - -
          2.68618  4.42225  2.77519  2.73123  3.46354  2.40513  3.72494  3.29354  2.67741  2.69355  4.24690  2.90347  2.73739  3.18146  2.89801  2.37887  2.77519  2.98518  4.58477  3.61503
          0.03122  3.87797  4.60031  0.61958  0.77255  0.58755  0.81122
    692   2.49333  4.26775  3.40831  2.84648  3.22217  3.50812  3.45769  2.46903  2.78090  2.32895  3.26755  3.24979  3.89459  3.09909  3.12949  2.29006  2.77643  2.51302  4.82748  3.56774    742 - -
          2.68618  4.42225  2.77519  2.73123  3.46354  2.40513  3.72494  3.29354  2.67741  2.69355  4.24690  2.90347  2.73739  3.18146  2.89801  2.37887  2.77519  2.98518  4.58477  3.61503
          0.03122  3.87797  4.60031  0.61958  0.77255  0.52207  0.89966
    693   2.47178  4.34873  3.28112  2.76562  3.67214  3.33338  3.79502  2.89441  2.70655  2.54303  3.62057  3.06689  3.57301  3.05530  3.07849  1.88943  2.76931  2.51261  5.07713  3.81142    743 - -
          2.68618  4.42225  2.77519  2.73123  3.46354  2.40513  3.72494  3.29354  2.67741  2.69355  4.24690  2.90347  2.73739  3.18146  2.89801  2.37887  2.77519  2.98518  4.58477  3.61503
          0.02985  3.92231  4.64466  0.61958  0.77255  0.44803  1.01856
    694   2.58220  4.85260  2.90798  2.25512  4.11549  3.03059  3.47823  3.41257  2.31411  3.12010  3.53409  2.53063  3.77937  2.56728  2.75516  2.41278  2.81319  3.19908  5.33655  3.98772    744 - -
          2.68618  4.42225  2.77519  2.73123  3.46354  2.40513  3.72494  3.29354  2.67741  2.69355  4.24690  2.90347  2.73739  3.18146  2.89801  2.37887  2.77519  2.98518  4.58477  3.61503
          0.02791  3.98834  4.71069  0.61958  0.77255  0.48576  0.95510
    695   2.55299  4.96367  2.58516  1.83356  4.25704  3.11767  3.61504  3.69841  2.36037  3.13193  4.05616  2.84098  3.78239  2.75149  2.90344  2.47639  2.60573  3.33175  5.46082  4.08522    745 - -
          2.68618  4.42225  2.77519  2.73123  3.46354  2.40513  3.72494  3.29354  2.67741  2.69355  4.24690  2.90347  2.73739  3.18146  2.89801  2.37887  2.77519  2.98518  4.58477  3.61503
          0.02791  3.98834  4.71069  0.61958  0.77255  0.48576  0.95510
    696   2.30729  4.19664  3.55406  2.98586  2.96601  3.55699  3.82398  2.59754  2.83599  2.05515  3.30247  3.35212  3.59823  3.21119  3.23655  2.65524  2.78177  2.45463  4.78246  3.27038    746 - -
          2.68618  4.42225  2.77519  2.73123  3.46354  2.40513  3.72494  3.29354  2.67741  2.69355  4.24690  2.90347  2.73739  3.18146  2.89801  2.37887  2.77519  2.98518  4.58477  3.61503
          0.07159  3.98834  2.98462  0.61958  0.77255  0.48576  0.95510
    697   2.51155  4.71879  2.97766  2.37439  3.38397  3.16975  3.31760  3.35548  2.35489  2.97060  3.79432  2.94095  3.51405  2.40371  2.73054  2.61261  2.79674  3.04564  5.22487  3.69855    747 - -
          2.68618  4.42225  2.77519  2.73123  3.46354  2.40513  3.72494  3.29354  2.67741  2.69355  4.24690  2.90347  2.73739  3.18146  2.89801  2.37887  2.77519  2.98518  4.58477  3.61503
          0.02914  3.94590  4.66824  0.61958  0.77255  0.46052  0.99683
    698   2.44170  4.85135  2.42423  2.35611  4.38557  3.20293  3.79696  3.80956  2.69842  3.43529  4.27896  1.51936  3.80252  2.97738  3.16681  2.67335  2.86746  3.40856  5.64351  4.26641    748 - -
          2.68618  4.42225  2.77519  2.73123  3.46354  2.40513  3.72494  3.29354  2.67741  2.69355  4.24690  2.90347  2.73739  3.18146  2.89801  2.37887  2.77519  2.98518  4.58477  3.61503
          0.02791  3.98834  4.71069  0.61958  0.77255  0.48576  0.95510
    699   2.27088  4.23698  3.19432  3.00423  4.38011  1.43849  4.19372  3.85529  3.17772  3.52396  4.35212  3.22964  3.69851  3.45926  3.50630  1.71485  2.76141  3.27713  5.69736  4.45941    749 - -
          2.68618  4.42225  2.77519  2.73123  3.46354  2.40513  3.72494  3.29354  2.67741  2.69355  4.24690  2.90347  2.73739  3.18146  2.89801  2.37887  2.77519  2.98518  4.58477  3.61503
          0.02791  3.98834  4.71069  0.61958  0.77255  0.48576  0.95510
    700   3.07998  4.40773  4.73981  4.18043  2.95300  4.37658  4.74055  1.45128  4.07348  1.56136  2.90115  4.40148  4.62561  4.23071  4.22078  3.71297  3.31307  1.64551  5.17600  4.04089    750 - -
          2.68618  4.42225  2.77519  2.73123  3.46354  2.40513  3.72494  3.29354  2.67741  2.69355  4.24690  2.90347  2.73739  3.18146  2.89801  2.37887  2.77519  2.98518  4.58477  3.61503
          0.02791  3.98834  4.71069  0.61958  0.77255  0.48576  0.95510
    701   2.56635  3.79056  2.56039  2.38598  3.96557  3.25489  3.47457  3.37745  2.43196  2.99252  3.81388  2.82786  3.79158  2.77669  2.89096  2.35488  2.58721  3.06285  5.24824  3.61273    751 - -
          2.68618  4.42225  2.77519  2.73123  3.46354  2.40513  3.72494  3.29354  2.67741  2.69355  4.24690  2.90347  2.73739  3.18146  2.89801  2.37887  2.77519  2.98518  4.58477  3.61503
          0.02791  3.98834  4.71069  0.61958  0.77255  0.48576  0.95510
    702   2.41953  4.43981  2.92978  2.72346  4.25131  3.06680  3.98761  3.77727  2.88953  3.42536  4.27090  2.53157  3.75311  3.22098  3.25941  1.26799  2.84894  3.29392  5.57206  4.24668    752 - -
          2.68618  4.42225  2.77519  2.73123  3.46354  2.40513  3.72494  3.29354  2.67741  2.69355  4.24690  2.90347  2.73739  3.18146  2.89801  2.37887  2.77519  2.98518  4.58477  3.61503
          0.02791  3.98834  4.71069  0.61958  0.77255  0.48576  0.95510
    703   1.08748  4.14341  3.46631  3.21540  4.22665  2.94555  4.25911  3.52800  3.25601  3.32104  4.19503  3.33750  3.70316  3.55746  3.53773  2.05660  2.71875  3.04351  5.61150  4.39294    753 - -
          2.68618  4.42225  2.77519  2.73123  3.46354  2.40513  3.72494  3.29354  2.67741  2.69355  4.24690  2.90347  2.73739  3.18146  2.89801  2.37887  2.77519  2.98518  4.58477  3.61503
          0.02791  3.98834  4.71069  0.61958  0.77255  0.48576  0.95510
    704   2.53889  4.31211  4.46390  3.92764  3.51056  4.16660  4.64598  1.47211  3.82735  2.14975  3.20889  4.17744  4.51199  4.09274  4.05471  3.50720  3.18067  1.34673  5.30754  4.11089    754 - -
          2.68618  4.42225  2.77519  2.73123  3.46354  2.40513  3.72494  3.29354  2.67741  2.69355  4.24690  2.90347  2.73739  3.18146  2.89801  2.37887  2.77519  2.98518  4.58477  3.61503
          0.02791  3.98834  4.71069  0.61958  0.77255  0.48576  0.95510
    705   2.57420  4.23289  3.12298  2.55715  3.75953  3.44973  3.04745  3.08946  2.42868  2.55421  3.65985  2.89889  3.83453  2.78041  2.56983  2.61730  2.80342  2.88053  5.10079  3.29768    755 - -
          2.68618  4.42225  2.77519  2.73123  3.46354  2.40513  3.72494  3.29354  2.67741  2.69355  4.24690  2.90347  2.73739  3.18146  2.89801  2.37887  2.77519  2.98518  4.58477  3.61503
          0.02791  3.98834  4.71069  0.61958  0.77255  0.48576  0.95510
    706   2.88628  4.97317  2.89251  2.57717  3.74198  3.47288  1.63114  3.71385  2.36394  3.23152  4.14908  3.05305  3.95482  2.49930  2.66720  2.90187  3.13096  3.41462  5.10533  3.64187    756 - -
          2.68618  4.42225  2.77519  2.73123  3.46354  2.40513  3.72494  3.29354  2.67741  2.69355  4.24690  2.90347  2.73739  3.18146  2.89801  2.37887  2.77519  2.98518  4.58477  3.61503
          0.02791  3.98834  4.71069  0.61958  0.77255  0.48576  0.95510
    707   1.97187  4.17003  3.47393  3.15514  4.13254  3.00820  4.18273  3.34828  3.14171  3.18000  4.06507  3.32565  3.72985  3.46784  3.43867  2.32461  1.33933  2.92949  5.52416  4.30865    757 - -
          2.68618  4.42225  2.77519  2.73123  3.46354  2.40513  3.72494  3.29354  2.67741  2.69355  4.24690  2.90347  2.73739  3.18146  2.89801  2.37887  2.77519  2.98518  4.58477  3.61503
          0.02791  3.98834  4.71069  0.61958  0.77255  0.48576  0.95510
    708   2.95216  5.02099  3.32645  2.75085  4.14592  3.59900  2.64283  3.79174  2.03723  3.28258  4.16695  3.17107  3.99855  2.81093  1.37878  2.97262  3.15053  3.48614  5.26719  3.96568    758 - -
          2.68618  4.42225  2.77519  2.73123  3.46354  2.40513  3.72494  3.29354  2.67741  2.69355  4.24690  2.90347  2.73739  3.18146  2.89801  2.37887  2.77519  2.98518  4.58477  3.61503
          0.02791  3.98834  4.71069  0.61958  0.77255  0.48576  0.95510
    709   3.13931  4.96820  3.64209  3.13042  4.35226  3.60365  3.91313  3.90292  2.29092  3.39785  4.39598  3.48081  4.10147  3.12854  0.81514  3.21848  3.39793  3.62210  5.38889  4.25548    759 - -
          2.68618  4.42225  2.77519  2.73123  3.46354  2.40513  3.72494  3.29354  2.67741  2.69355  4.24690  2.90347  2.73739  3.18146  2.89801  2.37887  2.77519  2.98518  4.58477  3.61503
          0.02791  3.98834  4.71069  0.61958  0.77255  0.48576  0.95510
    710   3.15911  4.49099  4.76651  4.20233  2.95792  4.43184  4.75104  1.40891  4.08503  1.39302  2.53807  4.44212  4.65179  4.21800  4.22291  3.76787  3.38566  2.03787  5.13458  4.01922    760 - -
          2.68618  4.42225  2.77519  2.73123  3.46354  2.40513  3.72494  3.29354  2.67741  2.69355  4.24690  2.90347  2.73739  3.18146  2.89801  2.37887  2.77519  2.98518  4.58477  3.61503
          0.02791  3.98834  4.71069  0.61958  0.77255  0.48576  0.95510
    711   3.27316  4.63033  4.73136  4.17108  2.65999  4.47245  4.67924  2.22351  4.03909  0.92272  2.43990  4.43893  4.66520  4.15446  4.17812  3.80781  3.49166  2.36588  5.00599  3.83730    761 - -
          2.68618  4.42225  2.77519  2.73123  3.46354  2.40513  3.72494  3.29354  2.67741  2.69355  4.24690  2.90347  2.73739  3.18146  2.89801  2.37887  2.77519  2.98518  4.58477  3.61503
          0.02791  3.98834  4.71069  0.61958  0.77255  0.48576  0.95510
    712   1.81667  4.35208  3.11679  2.77441  4.19050  2.11694  3.95351  3.60252  2.70202  3.25488  4.08140  3.12190  3.72611  3.17071  3.23830  1.97131  2.75923  3.15037  5.50226  4.23667    762 - -
          2.68618  4.42225  2.77519  2.73123  3.46354  2.40513  3.72494  3.29354  2.67741  2.69355  4.24690  2.90347  2.73739  3.18146  2.89801  2.37887  2.77519  2.98518  4.58477  3.61503
          0.02791  3.98834  4.71069  0.61958  0.77255  0.48576  0.95510
    713   2.76047  4.28480  3.99793  3.50041  3.45990  3.82993  4.28475  1.38740  3.37621  2.29482  3.40547  3.26459  4.24959  3.70367  3.63538  3.17025  3.03375  1.77777  5.11182  3.86450    763 - -
          2.68618  4.42225  2.77519  2.73123  3.46354  2.40513  3.72494  3.29354  2.67741  2.69355  4.24690  2.90347  2.73739  3.18146  2.89801  2.37887  2.77519  2.98518  4.58477  3.61503
          0.02791  3.98834  4.71069  0.61958  0.77255  0.48576  0.95510
    714   3.30082  4.67610  4.63248  4.14334  2.57480  4.40538  4.53922  2.27000  3.98878  0.86872  2.95373  4.37859  4.66048  4.15225  4.13685  3.79017  3.53949  2.38352  4.84957  3.49605    764 - -
          2.68618  4.42225  2.77519  2.73123  3.46354  2.40513  3.72494  3.29354  2.67741  2.69355  4.24690  2.90347  2.73739  3.18146  2.89801  2.37887  2.77519  2.98518  4.58477  3.61503
          0.02791  3.98834  4.71069  0.61958  0.77255  0.48576  0.95510
    715   2.86508  5.13485  2.58932  1.27323  4.45713  3.35976  3.72479  3.90854  2.43830  3.45303  4.32224  2.90044  3.88591  2.88798  2.53740  2.83503  3.12328  3.55790  5.59795  4.25753    765 - -
          2.68618  4.42225  2.77519  2.73123  3.46354  2.40513  3.72494  3.29354  2.67741  2.69355  4.24690  2.90347  2.73739  3.18146  2.89801  2.37887  2.77519  2.98518  4.58477  3.61503
          0.02791  3.98834  4.71069  0.61958  0.77255  0.48576  0.95510
    716   1.17232  4.14148  3.41266  3.14783  4.28257  2.39246  4.22483  3.66906  3.22743  3.38408  4.21484  3.29363  3.67841  3.50549  3.53398  2.14962  2.69540  3.13054  5.63430  4.42650    766 - -
          2.68618  4.42225  2.77519  2.73123  3.46354  2.40513  3.72494  3.29354  2.67741  2.69355  4.24690  2.90347  2.73739  3.18146  2.89801  2.37887  2.77519  2.98518  4.58477  3.61503
          0.02791  3.98834  4.71069  0.61958  0.77255  0.48576  0.95510
    717   2.91574  4.45839  4.15657  3.68331  3.28855  3.92621  4.44037  2.24733  3.48375  1.10519  3.17237  3.95516  4.35199  3.82421  3.70705  3.30538  2.83252  2.15245  5.15055  3.95055    767 - -
          2.68618  4.42225  2.77519  2.73123  3.46354  2.40513  3.72494  3.29354  2.67741  2.69355  4.24690  2.90347  2.73739  3.18146  2.89801  2.37887  2.77519  2.98518  4.58477  3.61503
          0.02791  3.98834  4.71069  0.61958  0.77255  0.48576  0.95510
    718   3.28807  4.64776  4.59766  4.13381  1.45797  4.32878  4.14470  2.43576  3.98431  1.38308  3.10829  4.24547  4.61038  4.10417  4.10525  3.69941  3.52463  2.50912  4.39061  2.83982    768 - -
          2.68618  4.42225  2.77519  2.73123  3.46354  2.40513  3.72494  3.29354  2.67741  2.69355  4.24690  2.90347  2.73739  3.18146  2.89801  2.37887  2.77519  2.98518  4.58477  3.61503
          0.02791  3.98834  4.71069  0.61958  0.77255  0.48576  0.95510
    719   2.48073  4.28786  3.50091  3.02205  3.08125  3.33805  3.94895  2.87106  2.97589  2.65011  3.62280  3.33982  3.88569  3.29156  3.31282  1.60954  2.82116  2.32778  5.02241  3.69553    769 - -
          2.68618  4.42225  2.77519  2.73123  3.46354  2.40513  3.72494  3.29354  2.67741  2.69355  4.24690  2.90347  2.73739  3.18146  2.89801  2.37887  2.77519  2.98518  4.58477  3.61503
          0.02791  3.98834  4.71069  0.61958  0.77255  0.48576  0.95510
    720   3.18895  4.54742  4.69604  4.15537  3.19484  4.42981  4.79910  1.88223  4.00671  1.04570  3.00786  4.42778  4.67696  4.20756  4.18174  3.78422  3.42979  1.81735  5.22793  4.09688    770 - -
          2.68618  4.42225  2.77519  2.73123  3.46354  2.40513  3.72494  3.29354  2.67741  2.69355  4.24690  2.90347  2.73739  3.18146  2.89801  2.37887  2.77519  2.98518  4.58477  3.61503
          0.02791  3.98834  4.71069  0.61958  0.77255  0.48576  0.95510
    721   2.90660  5.17498  2.78658  2.04016  4.54577  3.45068  3.65614  3.94238  1.37002  3.44882  4.30059  2.96100  3.91868  2.79989  2.48863  2.87422  3.12885  3.59350  5.55897  4.27086    771 - -
          2.68618  4.42225  2.77519  2.73123  3.46354  2.40513  3.72494  3.29354  2.67741  2.69355  4.24690  2.90347  2.73739  3.18146  2.89801  2.37887  2.77519  2.98518  4.58477  3.61503
          0.02791  3.98834  4.71069  0.61958  0.77255  0.48576  0.95510
    722   2.91126  4.64815  3.53115  3.38772  4.37113  3.32916  4.45479  3.94740  3.45513  3.56126  4.61679  3.68224  0.63784  3.84039  3.68664  3.08262  3.36217  3.57939  5.52489  4.49373    772 - -
          2.68618  4.42225  2.77519  2.73123  3.46354  2.40513  3.72494  3.29354  2.67741  2.69355  4.24690  2.90347  2.73739  3.18146  2.89801  2.37887  2.77519  2.98518  4.58477  3.61503
          0.02791  3.98834  4.71069  0.61958  0.77255  0.48576  0.95510
    723   2.49186  4.33976  3.42141  3.02980  2.76140  3.27734  3.93748  3.12350  3.01941  2.81196  3.79259  3.32656  3.87591  3.33647  3.34865  1.39805  2.86621  2.84191  4.93290  3.49105    773 - -
          2.68618  4.42225  2.77519  2.73123  3.46354  2.40513  3.72494  3.29354  2.67741  2.69355  4.24690  2.90347  2.73739  3.18146  2.89801  2.37887  2.77519  2.98518  4.58477  3.61503
          0.02791  3.98834  4.71069  0.61958  0.77255  0.48576  0.95510
    724   2.07895  4.18148  3.37019  3.10022  4.27855  2.95281  4.19178  3.61699  3.14507  3.36273  4.21493  3.27826  3.69667  3.45963  3.45372  1.16904  2.48763  3.10997  5.63183  4.40631    774 - -
          2.68618  4.42225  2.77519  2.73123  3.46354  2.40513  3.72494  3.29354  2.67741  2.69355  4.24690  2.90347  2.73739  3.18146  2.89801  2.37887  2.77519  2.98518  4.58477  3.61503
          0.02791  3.98834  4.71069  0.61958  0.77255  0.48576  0.95510
    725   2.42967  4.24207  3.79528  3.31084  3.58090  3.52975  4.17682  2.30258  3.22215  2.45627  3.50363  3.58527  3.15884  3.54045  3.51044  2.88918  2.90482  1.40419  5.15536  3.93389    775 - -
          2.68618  4.42225  2.77519  2.73123  3.46354  2.40513  3.72494  3.29354  2.67741  2.69355  4.24690  2.90347  2.73739  3.18146  2.89801  2.37887  2.77519  2.98518  4.58477  3.61503
          0.02791  3.98834  4.71069  0.61958  0.77255  0.48576  0.95510
    726   2.81452  4.57735  3.51193  3.42662  4.56468  0.57077  4.53882  4.19344  3.62358  3.83276  4.81022  3.67637  3.97216  3.93866  3.84594  2.98993  3.30479  3.69941  5.62821  4.67086    776 - -
          2.68619  4.42187  2.77521  2.73124  3.46355  2.40514  3.72496  3.29355  2.67742  2.69356  4.24691  2.90348  2.73741  3.18148  2.89802  2.37888  2.77521  2.98501  4.58478  3.61504
          0.13115  2.17227  4.71069  0.36903  1.17571  0.48576  0.95510
    727   2.31323  4.23165  3.36314  3.09723  4.20012  2.43604  4.17981  3.51429  3.12915  3.28118  4.16179  3.30604  3.74404  3.46163  3.43021  2.49234  1.23104  3.06704  5.55441  4.34068    778 - -
          2.68618  4.42225  2.77519  2.73123  3.46354  2.40513  3.72494  3.29354  2.67741  2.69355  4.24690  2.90347  2.73739  3.18146  2.89801  2.37887  2.77519  2.98518  4.58477  3.61503
          0.02791  3.98834  4.71069  0.61958  0.77255  0.48576  0.95510
    728   2.33074  4.31106  3.17133  2.89455  4.24770  3.02572  4.06192  3.70229  2.97627  3.36434  4.20855  3.18689  2.11090  3.30365  3.32656  1.46081  2.77923  3.20900  5.56978  4.30426    779 - -
          2.68618  4.42225  2.77519  2.73123  3.46354  2.40513  3.72494  3.29354  2.67741  2.69355  4.24690  2.90347  2.73739  3.18146  2.89801  2.37887  2.77519  2.98518  4.58477  3.61503
          0.02791  3.98834  4.71069  0.61958  0.77255  0.48576  0.95510
    729   2.55218  3.91452  3.50789  2.99256  3.28861  3.15085  3.81724  2.92021  2.86422  2.61932  3.52880  2.84610  3.91708  3.22051  3.17118  2.76608  2.83705  2.67383  2.09204  3.41185    780 - -
          2.68618  4.42225  2.77519  2.73123  3.46354  2.40513  3.72494  3.29354  2.67741  2.69355  4.24690  2.90347  2.73739  3.18146  2.89801  2.37887  2.77519  2.98518  4.58477  3.61503
          0.02791  3.98834  4.71069  0.61958  0.77255  0.48576  0.95510
    730   2.39115  4.43493  2.99451  2.67734  4.24878  2.89718  3.91013  3.67898  2.79141  3.31165  4.13214  2.45621  3.73344  3.11119  3.19584  1.58287  2.40208  3.22032  5.53781  4.24846    781 - -
          2.68618  4.42225  2.77519  2.73123  3.46354  2.40513  3.72494  3.29354  2.67741  2.69355  4.24690  2.90347  2.73739  3.18146  2.89801  2.37887  2.77519  2.98518  4.58477  3.61503
          0.02791  3.98834  4.71069  0.61958  0.77255  0.48576  0.95510
    731   2.97700  4.70943  3.37120  3.06531  2.57887  3.67876  3.62574  3.34061  3.02262  2.89431  3.93417  2.70962  4.15140  3.37445  3.31320  3.08381  3.25105  3.12114  4.19218  1.28864    782 - -
          2.68618  4.42225  2.77519  2.73123  3.46354  2.40513  3.72494  3.29354  2.67741  2.69355  4.24690  2.90347  2.73739  3.18146  2.89801  2.37887  2.77519  2.98518  4.58477  3.61503
          0.02791  3.98834  4.71069  0.61958  0.77255  0.48576  0.95510
    732   2.37500  4.29632  3.31029  3.13258  4.19318  3.02420  4.23867  3.73201  3.21417  3.44370  4.36085  3.33800  3.77281  3.55464  3.49585  0.92887  2.86402  3.24165  5.55662  4.27762    783 - -
          2.68618  4.42225  2.77519  2.73123  3.46354  2.40513  3.72494  3.29354  2.67741  2.69355  4.24690  2.90347  2.73739  3.18146  2.89801  2.37887  2.77519  2.98518  4.58477  3.61503
          0.02791  3.98834  4.71069  0.61958  0.77255  0.48576  0.95510
    733   2.31718  4.28769  3.19828  2.94113  4.26036  3.00750  4.10012  3.72094  3.02619  3.38935  4.23728  3.20991  2.79799  3.35197  3.36393  1.19441  2.77760  3.21491  5.58815  4.32716    784 - -
          2.68618  4.42225  2.77519  2.73123  3.46354  2.40513  3.72494  3.29354  2.67741  2.69355  4.24690  2.90347  2.73739  3.18146  2.89801  2.37887  2.77519  2.98518  4.58477  3.61503
          0.02791  3.98834  4.71069  0.61958  0.77255  0.48576  0.95510
    734   2.56987  4.66875  2.67976  2.52137  4.30154  3.14212  3.89237  3.86282  2.77814  3.48501  4.34130  1.41758  3.79532  3.10562  3.18176  2.23604  2.95844  3.41280  5.59922  4.22299    785 - -
          2.68618  4.42225  2.77519  2.73123  3.46354  2.40513  3.72494  3.29354  2.67741  2.69355  4.24690  2.90347  2.73739  3.18146  2.89801  2.37887  2.77519  2.98518  4.58477  3.61503
          0.02791  3.98834  4.71069  0.61958  0.77255  0.48576  0.95510
    735   2.90115  5.42952  1.97406  1.26579  4.70813  3.23976  3.73469  4.21246  2.69333  3.71956  4.56176  2.70356  3.83577  2.75894  3.24855  2.80057  3.17889  3.80070  5.88294  4.40385    786 - -
          2.68618  4.42225  2.77519  2.73123  3.46354  2.40513  3.72494  3.29354  2.67741  2.69355  4.24690  2.90347  2.73739  3.18146  2.89801  2.37887  2.77519  2.98518  4.58477  3.61503
          0.02791  3.98834  4.71069  0.61958  0.77255  0.48576  0.95510
    736   3.16896  4.50613  4.70514  4.21083  3.32653  4.43327  4.86264  1.12017  4.02973  1.64477  3.18388  4.46050  4.71968  4.30419  4.21174  3.82435  3.42461  1.80505  5.32283  4.10578    787 - -
          2.68618  4.42225  2.77519  2.73123  3.46354  2.40513  3.72494  3.29354  2.67741  2.69355  4.24690  2.90347  2.73739  3.18146  2.89801  2.37887  2.77519  2.98518  4.58477  3.61503
          0.02791  3.98834  4.71069  0.61958  0.77255  0.48576  0.95510
    737   2.99195  4.40112  4.53815  4.07939  3.55288  4.17624  4.83371  1.73945  3.93635  2.11930  3.41267  4.29611  4.58989  4.25258  4.15539  3.58314  3.29022  0.98880  5.46180  4.21369    788 - -
          2.68618  4.42225  2.77519  2.73123  3.46354  2.40513  3.72494  3.29354  2.67741  2.69355  4.24690  2.90347  2.73739  3.18146  2.89801  2.37887  2.77519  2.98518  4.58477  3.61503
          0.02791  3.98834  4.71069  0.61958  0.77255  0.48576  0.95510
    738   1.35575  4.57111  2.86938  2.27997  4.14528  3.22411  3.90964  3.39668  2.78089  3.16086  4.06761  3.07145  3.83260  3.13011  3.16346  2.67653  2.92926  3.06380  5.48154  4.19202    789 - -
          2.68618  4.42225  2.77519  2.73123  3.46354  2.40513  3.72494  3.29354  2.67741  2.69355  4.24690  2.90347  2.73739  3.18146  2.89801  2.37887  2.77519  2.98518  4.58477  3.61503
          0.02791  3.98834  4.71069  0.61958  0.77255  0.48576  0.95510
    739   0.85887  4.25296  3.58291  3.38090  4.17031  3.07413  4.38889  3.31337  3.40020  3.18950  4.20961  3.50037  3.82443  3.73098  3.64195  2.60277  2.88822  2.94768  5.58588  4.39937    790 - -
          2.68618  4.42225  2.77519  2.73123  3.46354  2.40513  3.72494  3.29354  2.67741  2.69355  4.24690  2.90347  2.73739  3.18146  2.89801  2.37887  2.77519  2.98518  4.58477  3.61503
          0.02791  3.98834  4.71069  0.61958  0.77255  0.48576  0.95510
    740   0.85887  4.25296  3.58291  3.38090  4.17031  3.07413  4.38889  3.31337  3.40020  3.18950  4.20961  3.50037  3.82443  3.73098  3.64195  2.60277  2.88822  2.94768  5.58588  4.39937    791 - -
          2.68618  4.42225  2.77519  2.73123  3.46354  2.40513  3.72494  3.29354  2.67741  2.69355  4.24690  2.90347  2.73739  3.18146  2.89801  2.37887  2.77519  2.98518  4.58477  3.61503
          0.02791  3.98834  4.71069  0.61958  0.77255  0.48576  0.95510
    741   3.10102  4.53206  4.46134  3.93162  3.16268  4.23233  4.59657  1.93753  3.74317  1.62543  1.52782  4.21307  4.53605  4.00531  3.93676  3.58674  3.35022  2.17426  5.12562  3.96643    792 - -
          2.68618  4.42225  2.77519  2.73123  3.46354  2.40513  3.72494  3.29354  2.67741  2.69355  4.24690  2.90347  2.73739  3.18146  2.89801  2.37887  2.77519  2.98518  4.58477  3.61503
          0.02791  3.98834  4.71069  0.61958  0.77255  0.48576  0.95510
    742   2.90009  4.41191  4.28460  3.95244  3.63677  3.84247  4.73476  2.05062  3.82197  2.30443  3.58543  4.12334  4.39734  4.17394  4.02313  3.35417  3.25934  0.89057  5.44040  4.17872    793 - -
          2.68618  4.42225  2.77519  2.73123  3.46354  2.40513  3.72494  3.29354  2.67741  2.69355  4.24690  2.90347  2.73739  3.18146  2.89801  2.37887  2.77519  2.98518  4.58477  3.61503
          0.02791  3.98834  4.71069  0.61958  0.77255  0.48576  0.95510
    743   0.85887  4.25296  3.58291  3.38090  4.17031  3.07413  4.38889  3.31337  3.40020  3.18950  4.20961  3.50037  3.82443  3.73098  3.64195  2.60277  2.88822  2.94768  5.58588  4.39937    794 - -
          2.68618  4.42225  2.77519  2.73123  3.46354  2.40513  3.72494  3.29354  2.67741  2.69355  4.24690  2.90347  2.73739  3.18146  2.89801  2.37887  2.77519  2.98518  4.58477  3.61503
          0.02791  3.98834  4.71069  0.61958  0.77255  0.48576  0.95510
    744   0.85887  4.25296  3.58291  3.38090  4.17031  3.07413  4.38889  3.31337  3.40020  3.18950  4.20961  3.50037  3.82443  3.73098  3.64195  2.60277  2.88822  2.94768  5.58588  4.39937    795 - -
          2.68618  4.42225  2.77519  2.73123  3.46354  2.40513  3.72494  3.29354  2.67741  2.69355  4.24690  2.90347  2.73739  3.18146  2.89801  2.37887  2.77519  2.98518  4.58477  3.61503
          0.02791  3.98834  4.71069  0.61958  0.77255  0.48576  0.95510
    745   3.12826  4.92323  3.24493  3.01766  3.37059  3.54952  0.91984  3.84907  2.85777  3.32800  4.38088  3.42185  4.10901  3.38573  3.11596  3.19822  3.43603  3.58205  4.83389  3.31842    796 - -
          2.68618  4.42225  2.77519  2.73123  3.46354  2.40513  3.72494  3.29354  2.67741  2.69355  4.24690  2.90347  2.73739  3.18146  2.89801  2.37887  2.77519  2.98518  4.58477  3.61503
          0.02791  3.98834  4.71069  0.61958  0.77255  0.48576  0.95510
    746   3.05405  4.40201  4.68751  4.19907  3.55524  4.34399  4.93482  1.52374  4.07832  2.07986  3.37732  4.42556  4.68919  4.36166  4.28979  3.73378  3.32888  1.05442  5.49865  4.28000    797 - -
          2.68618  4.42225  2.77519  2.73123  3.46354  2.40513  3.72494  3.29354  2.67741  2.69355  4.24690  2.90347  2.73739  3.18146  2.89801  2.37887  2.77519  2.98518  4.58477  3.61503
          0.02791  3.98834  4.71069  0.61958  0.77255  0.48576  0.95510
    747   2.37500  4.29632  3.31029  3.13258  4.19318  3.02420  4.23867  3.73201  3.21417  3.44370  4.36085  3.33800  3.77281  3.55464  3.49585  0.92887  2.86402  3.24165  5.55662  4.27762    798 - -
          2.68618  4.42225  2.77519  2.73123  3.46354  2.40513  3.72494  3.29354  2.67741  2.69355  4.24690  2.90347  2.73739  3.18146  2.89801  2.37887  2.77519  2.98518  4.58477  3.61503
          0.02791  3.98834  4.71069  0.61958  0.77255  0.48576  0.95510
    748   2.78011  5.24701  2.10017  1.52689  4.54950  3.29141  3.66242  4.02743  2.49968  3.53700  4.34288  2.76330  3.81199  2.80216  2.61138  2.71553  3.03471  3.62415  5.69483  4.26928    799 - -
          2.68618  4.42225  2.77519  2.73123  3.46354  2.40513  3.72494  3.29354  2.67741  2.69355  4.24690  2.90347  2.73739  3.18146  2.89801  2.37887  2.77519  2.98518  4.58477  3.61503
          0.02791  3.98834  4.71069  0.61958  0.77255  0.48576  0.95510
    749   3.28689  4.71547  4.37514  4.01667  3.18286  4.12850  4.63612  2.39448  3.78327  0.74469  3.17170  4.28086  4.54468  4.12383  3.93992  3.71458  3.57630  2.46167  5.10300  3.85269    800 - -
          2.68618  4.42225  2.77519  2.73123  3.46354  2.40513  3.72494  3.29354  2.67741  2.69355  4.24690  2.90347  2.73739  3.18146  2.89801  2.37887  2.77519  2.98518  4.58477  3.61503
          0.02791  3.98834  4.71069  0.61958  0.77255  0.48576  0.95510
    750   3.29901  4.66179  4.56718  4.12237  1.33238  4.30569  4.06814  2.48629  3.97022  1.52029  3.17178  4.21154  4.60371  4.09381  4.09135  3.68407  3.54015  2.54591  4.30603  2.72306    801 - -
          2.68618  4.42225  2.77519  2.73123  3.46354  2.40513  3.72494  3.29354  2.67741  2.69355  4.24690  2.90347  2.73739  3.18146  2.89801  2.37887  2.77519  2.98518  4.58477  3.61503
          0.02791  3.98834  4.71069  0.61958  0.77255  0.48576  0.95510
    751   2.71027  4.73584  3.18325  2.75451  4.30983  2.03858  3.80835  3.75813  2.38135  3.33021  4.19372  3.16639  3.89197  2.99240  1.55532  2.78719  3.02185  3.38409  5.44208  4.21595    802 - -
          2.68618  4.42225  2.77519  2.73123  3.46354  2.40513  3.72494  3.29354  2.67741  2.69355  4.24690  2.90347  2.73739  3.18146  2.89801  2.37887  2.77519  2.98518  4.58477  3.61503
          0.02791  3.98834  4.71069  0.61958  0.77255  0.48576  0.95510
    752   3.01975  5.01829  3.43076  2.86237  4.20698  3.61644  3.35614  3.83870  2.03305  3.31617  4.23052  3.24982  4.03898  2.86426  1.12991  3.05362  3.22670  3.54062  5.29485  4.03020    803 - -
          2.68618  4.42225  2.77519  2.73123  3.46354  2.40513  3.72494  3.29354  2.67741  2.69355  4.24690  2.90347  2.73739  3.18146  2.89801  2.37887  2.77519  2.98518  4.58477  3.61503
          0.02791  3.98834  4.71069  0.61958  0.77255  0.48576  0.95510
    753   2.37500  4.29632  3.31029  3.13258  4.19318  3.02420  4.23867  3.73201  3.21417  3.44370  4.36085  3.33800  3.77281  3.55464  3.49585  0.92887  2.86402  3.24165  5.55662  4.27762    804 - -
          2.68618  4.42225  2.77519  2.73123  3.46354  2.40513  3.72494  3.29354  2.67741  2.69355  4.24690  2.90347  2.73739  3.18146  2.89801  2.37887  2.77519  2.98518  4.58477  3.61503
          0.02791  3.98834  4.71069  0.61958  0.77255  0.48576  0.95510
    754   3.04850  5.15758  3.45248  2.79370  4.61013  3.65977  3.61123  3.95967  1.27202  3.40352  4.27632  3.19538  4.03139  2.74714  1.66153  3.04462  3.21634  3.64221  5.44535  4.27772    805 - -
          2.68618  4.42225  2.77519  2.73123  3.46354  2.40513  3.72494  3.29354  2.67741  2.69355  4.24690  2.90347  2.73739  3.18146  2.89801  2.37887  2.77519  2.98518  4.58477  3.61503
          0.02791  3.98834  4.71069  0.61958  0.77255  0.48576  0.95510
    755   1.24164  4.20422  3.38555  3.06681  4.16102  3.01048  4.13952  3.45116  3.08952  3.20944  4.08602  3.27927  2.63678  3.40695  3.41016  2.45294  2.62381  3.01286  5.53384  4.31031    806 - -
          2.68618  4.42225  2.77519  2.73123  3.46354  2.40513  3.72494  3.29354  2.67741  2.69355  4.24690  2.90347  2.73739  3.18146  2.89801  2.37887  2.77519  2.98518  4.58477  3.61503
          0.02791  3.98834  4.71069  0.61958  0.77255  0.48576  0.95510
    756   2.68179  1.69030  4.21103  3.71030  3.37620  3.66761  4.34666  2.16113  3.50940  2.07015  3.38568  3.86183  4.18602  3.82630  3.71342  3.05753  3.01489  2.09723  5.06735  3.79739    807 - -
          2.68618  4.42225  2.77519  2.73123  3.46354  2.40513  3.72494  3.29354  2.67741  2.69355  4.24690  2.90347  2.73739  3.18146  2.89801  2.37887  2.77519  2.98518  4.58477  3.61503
          0.02791  3.98834  4.71069  0.61958  0.77255  0.48576  0.95510
    757   2.79876  4.32920  4.01110  3.44771  3.25653  3.87725  4.20358  2.22961  3.32374  1.73917  2.13611  3.76720  4.22911  3.60749  3.58180  3.17350  2.39690  2.21017  4.97570  3.79890    808 - -
          2.68618  4.42225  2.77519  2.73123  3.46354  2.40513  3.72494  3.29354  2.67741  2.69355  4.24690  2.90347  2.73739  3.18146  2.89801  2.37887  2.77519  2.98518  4.58477  3.61503
          0.02791  3.98834  4.71069  0.61958  0.77255  0.48576  0.95510
    758   2.77146  4.96313  2.78708  2.44921  4.01665  3.40074  2.04286  3.72580  2.36257  3.27378  4.12700  2.22963  3.87683  2.84836  2.62348  2.77656  3.01947  3.38865  5.29482  3.88410    809 - -
          2.68618  4.42225  2.77519  2.73123  3.46354  2.40513  3.72494  3.29354  2.67741  2.69355  4.24690  2.90347  2.73739  3.18146  2.89801  2.37887  2.77519  2.98518  4.58477  3.61503
          0.02791  3.98834  4.71069  0.61958  0.77255  0.48576  0.95510
    759   0.99912  4.15859  3.48003  3.25515  4.19663  2.96866  4.29108  3.42578  3.28676  3.27749  4.19302  3.36949  3.72920  3.60242  3.55283  2.31482  2.74977  2.98178  5.60736  4.37925    810 - -
          2.68618  4.42225  2.77519  2.73123  3.46354  2.40513  3.72494  3.29354  2.67741  2.69355  4.24690  2.90347  2.73739  3.18146  2.89801  2.37887  2.77519  2.98518  4.58477  3.61503
          0.02791  3.98834  4.71069  0.61958  0.77255  0.48576  0.95510
    760   3.28689  4.71547  4.37514  4.01667  3.18286  4.12850  4.63612  2.39448  3.78327  0.74469  3.17170  4.28086  4.54468  4.12383  3.93992  3.71458  3.57630  2.46167  5.10300  3.85269    811 - -
          2.68618  4.42225  2.77519  2.73123  3.46354  2.40513  3.72494  3.29354  2.67741  2.69355  4.24690  2.90347  2.73739  3.18146  2.89801  2.37887  2.77519  2.98518  4.58477  3.61503
          0.02791  3.98834  4.71069  0.61958  0.77255  0.48576  0.95510
    761   2.28129  4.25050  3.27617  2.94653  4.22307  3.00769  4.06698  3.62188  2.98451  3.30353  4.13814  3.20804  3.07349  3.30771  3.33189  1.33289  2.31708  3.13529  5.55289  4.30913    812 - -
          2.68618  4.42225  2.77519  2.73123  3.46354  2.40513  3.72494  3.29354  2.67741  2.69355  4.24690  2.90347  2.73739  3.18146  2.89801  2.37887  2.77519  2.98518  4.58477  3.61503
          0.02791  3.98834  4.71069  0.61958  0.77255  0.48576  0.95510
    762   2.20868  4.18021  3.61793  3.06423  3.07769  3.20080  3.89832  2.47917  3.00125  2.43379  3.35339  3.39807  3.93792  3.28689  3.31016  2.52435  2.78654  1.99991  4.85635  3.63538    813 - -
          2.68618  4.42225  2.77519  2.73123  3.46354  2.40513  3.72494  3.29354  2.67741  2.69355  4.24690  2.90347  2.73739  3.18146  2.89801  2.37887  2.77519  2.98518  4.58477  3.61503
          0.02791  3.98834  4.71069  0.61958  0.77255  0.48576  0.95510
    763   3.27484  4.61829  4.77015  4.21118  3.09915  4.51975  4.81799  1.88502  4.05122  0.94496  2.66774  4.49675  4.71307  4.21435  4.20389  3.86628  3.49964  2.16996  5.17777  4.08665    814 - -
          2.68618  4.42225  2.77519  2.73123  3.46354  2.40513  3.72494  3.29354  2.67741  2.69355  4.24690  2.90347  2.73739  3.18146  2.89801  2.37887  2.77519  2.98518  4.58477  3.61503
          0.02791  3.98834  4.71069  0.61958  0.77255  0.48576  0.95510
    764   2.67842  4.28632  3.72663  3.15557  3.35368  3.71143  3.98587  2.24720  2.56737  2.21702  2.31122  3.51666  4.07674  3.35394  3.31255  2.98424  2.91264  2.05710  4.92281  3.71477    815 - -
          2.68618  4.42225  2.77519  2.73123  3.46354  2.40513  3.72494  3.29354  2.67741  2.69355  4.24690  2.90347  2.73739  3.18146  2.89801  2.37887  2.77519  2.98518  4.58477  3.61503
          0.02791  3.98834  4.71069  0.61958  0.77255  0.48576  0.95510
    765   2.89616  4.93692  3.32511  2.78799  4.33953  3.53436  3.67552  3.78240  2.04442  3.29677  4.18756  3.18375  3.98196  2.74600  1.24913  2.78373  3.13094  3.46175  5.38609  4.15701    816 - -
          2.68618  4.42225  2.77519  2.73123  3.46354  2.40513  3.72494  3.29354  2.67741  2.69355  4.24690  2.90347  2.73739  3.18146  2.89801  2.37887  2.77519  2.98518  4.58477  3.61503
          0.02791  3.98834  4.71069  0.61958  0.77255  0.48576  0.95510
    766   2.72387  0.73292  4.26849  4.03534  4.00127  3.32139  4.65705  3.16536  3.86325  3.07515  4.20062  3.99151  4.03740  4.20468  3.96673  2.99558  3.20047  2.90187  5.39177  4.28785    817 - -
          2.68618  4.42225  2.77519  2.73123  3.46354  2.40513  3.72494  3.29354  2.67741  2.69355  4.24690  2.90347  2.73739  3.18146  2.89801  2.37887  2.77519  2.98518  4.58477  3.61503
          0.02791  3.98834  4.71069  0.61958  0.77255  0.48576  0.95510
    767   3.08046  5.04627  3.26399  2.86530  4.45921  3.55613  3.82741  3.89603  0.89012  3.43646  4.39282  3.28423  4.04924  3.01315  2.45916  3.11553  3.32569  3.59770  5.46716  4.29710    818 - -
          2.68618  4.42225  2.77519  2.73123  3.46354  2.40513  3.72494  3.29354  2.67741  2.69355  4.24690  2.90347  2.73739  3.18146  2.89801  2.37887  2.77519  2.98518  4.58477  3.61503
          0.02791  3.98834  4.71069  0.61958  0.77255  0.48576  0.95510
    768   3.53426  4.86667  4.27232  4.00782  2.79312  3.86328  4.04881  3.56387  3.72806  2.93828  4.19214  4.13373  4.39093  4.10970  3.83567  3.73680  3.84076  3.45740  0.68083  2.78935    819 - -
          2.68618  4.42225  2.77519  2.73123  3.46354  2.40513  3.72494  3.29354  2.67741  2.69355  4.24690  2.90347  2.73739  3.18146  2.89801  2.37887  2.77519  2.98518  4.58477  3.61503
          0.02791  3.98834  4.71069  0.61958  0.77255  0.48576  0.95510
    769   2.93853  5.35453  1.07111  2.16211  4.67819  3.20447  3.83424  4.26705  2.89618  3.82084  4.70980  2.51857  3.85829  3.02750  3.47881  2.85285  3.26248  3.84493  5.91592  4.42820    820 - -
          2.68618  4.42225  2.77519  2.73123  3.46354  2.40513  3.72494  3.29354  2.67741  2.69355  4.24690  2.90347  2.73739  3.18146  2.89801  2.37887  2.77519  2.98518  4.58477  3.61503
          0.02791  3.98834  4.71069  0.61958  0.77255  0.48576  0.95510
    770   2.34991  4.97728  2.67087  2.13055  4.27661  3.34255  3.59357  3.72533  2.15890  3.27004  4.05624  2.66588  3.23616  2.72102  2.85541  2.43846  2.77505  3.34817  5.45851  4.07982    821 - -
          2.68618  4.42225  2.77519  2.73123  3.46354  2.40513  3.72494  3.29354  2.67741  2.69355  4.24690  2.90347  2.73739  3.18146  2.89801  2.37887  2.77519  2.98518  4.58477  3.61503
          0.02791  3.98834  4.71069  0.61958  0.77255  0.48576  0.95510
    771   2.85241  5.12488  2.41667  1.18507  4.56734  2.61754  3.81689  4.03629  2.71857  3.60791  4.47403  2.85077  3.86203  2.99756  3.18991  2.82021  3.15893  3.64366  5.74223  4.37703    822 - -
          2.68618  4.42225  2.77519  2.73123  3.46354  2.40513  3.72494  3.29354  2.67741  2.69355  4.24690  2.90347  2.73739  3.18146  2.89801  2.37887  2.77519  2.98518  4.58477  3.61503
          0.02791  3.98834  4.71069  0.61958  0.77255  0.48576  0.95510
    772   3.12731  4.44641  4.77320  4.25868  3.44258  4.46100  4.95046  1.13857  4.12702  1.82413  3.25419  4.50066  4.74238  4.37851  4.32029  3.83598  3.38318  1.53707  5.43471  4.24710    823 - -
          2.68618  4.42225  2.77519  2.73123  3.46354  2.40513  3.72494  3.29354  2.67741  2.69355  4.24690  2.90347  2.73739  3.18146  2.89801  2.37887  2.77519  2.98518  4.58477  3.61503
          0.02791  3.98834  4.71069  0.61958  0.77255  0.48576  0.95510
    773   2.57429  3.62262  3.33396  2.78916  3.36336  3.48927  2.97565  2.94364  2.72607  2.62898  3.52020  3.20700  3.89665  3.06119  3.09293  2.19868  2.82033  2.70035  4.82378  2.73088    824 - -
          2.68618  4.42225  2.77519  2.73123  3.46354  2.40513  3.72494  3.29354  2.67741  2.69355  4.24690  2.90347  2.73739  3.18146  2.89801  2.37887  2.77519  2.98518  4.58477  3.61503
          0.02791  3.98834  4.71069  0.61958  0.77255  0.48576  0.95510
    774   2.08189  4.41421  3.15495  2.72030  4.02303  3.19242  3.84959  3.39434  2.50522  3.06990  3.91309  3.11103  3.76772  3.06188  3.08782  2.03025  2.03110  3.02477  5.34749  4.07829    825 - -
          2.68618  4.42225  2.77519  2.73123  3.46354  2.40513  3.72494  3.29354  2.67741  2.69355  4.24690  2.90347  2.73739  3.18146  2.89801  2.37887  2.77519  2.98518  4.58477  3.61503
          0.02791  3.98834  4.71069  0.61958  0.77255  0.48576  0.95510
    775   3.06012  5.10955  3.48374  2.84393  4.54550  3.65897  3.63811  3.90738  1.72633  3.37330  4.26404  3.23074  4.04608  2.78440  1.20723  3.07290  3.23681  3.60268  5.42442  4.26154    826 - -
          2.68618  4.42225  2.77519  2.73123  3.46354  2.40513  3.72494  3.29354  2.67741  2.69355  4.24690  2.90347  2.73739  3.18146  2.89801  2.37887  2.77519  2.98518  4.58477  3.61503
          0.02791  3.98834  4.71069  0.61958  0.77255  0.48576  0.95510
    776   0.85887  4.25296  3.58291  3.38090  4.17031  3.07413  4.38889  3.31337  3.40020  3.18950  4.20961  3.50037  3.82443  3.73098  3.64195  2.60277  2.88822  2.94768  5.58588  4.39937    827 - -
          2.68618  4.42225  2.77519  2.73123  3.46354  2.40513  3.72494  3.29354  2.67741  2.69355  4.24690  2.90347  2.73739  3.18146  2.89801  2.37887  2.77519  2.98518  4.58477  3.61503
          0.02791  3.98834  4.71069  0.61958  0.77255  0.48576  0.95510
    777   1.85143  4.17724  3.37353  3.12155  4.27629  2.94540  4.21362  3.63967  3.18499  3.38306  4.23937  3.28859  3.69666  3.49008  3.48947  1.19225  2.72430  3.12425  5.63652  4.40407    828 - -
          2.68618  4.42225  2.77519  2.73123  3.46354  2.40513  3.72494  3.29354  2.67741  2.69355  4.24690  2.90347  2.73739  3.18146  2.89801  2.37887  2.77519  2.98518  4.58477  3.61503
          0.02791  3.98834  4.71069  0.61958  0.77255  0.48576  0.95510
    778   2.27139  4.21582  3.31886  3.08253  4.25013  2.97107  4.18828  3.63261  3.13005  3.37238  4.24628  3.27642  3.71574  3.46413  3.43035  1.10111  2.49629  3.13523  5.61475  4.36119    829 - -
          2.68618  4.42225  2.77519  2.73123  3.46354  2.40513  3.72494  3.29354  2.67741  2.69355  4.24690  2.90347  2.73739  3.18146  2.89801  2.37887  2.77519  2.98518  4.58477  3.61503
          0.02791  3.98834  4.71069  0.61958  0.77255  0.48576  0.95510
    779   3.21972  4.57210  4.72678  4.18691  3.17095  4.46224  4.81885  1.82893  4.03074  1.00720  2.98309  4.46037  4.69736  4.22519  4.19849  3.81963  3.45843  1.93748  5.22211  4.09495    830 - -
          2.68618  4.42225  2.77519  2.73123  3.46354  2.40513  3.72494  3.29354  2.67741  2.69355  4.24690  2.90347  2.73739  3.18146  2.89801  2.37887  2.77519  2.98518  4.58477  3.61503
          0.02791  3.98834  4.71069  0.61958  0.77255  0.48576  0.95510
    780   3.17955  4.65481  4.09426  3.66591  2.33423  4.03721  3.68154  2.90650  3.46121  1.93683  3.59660  3.80911  4.40440  3.73533  3.65507  3.39678  3.42124  2.82181  4.00649  1.26828    831 - -
          2.68618  4.42225  2.77519  2.73123  3.46354  2.40513  3.72494  3.29354  2.67741  2.69355  4.24690  2.90347  2.73739  3.18146  2.89801  2.37887  2.77519  2.98518  4.58477  3.61503
          0.02791  3.98834  4.71069  0.61958  0.77255  0.48576  0.95510
    781   2.26500  4.82015  2.76832  2.42731  4.08703  3.32515  2.39833  3.61644  2.48466  3.20896  4.04702  2.22198  3.82258  2.87009  2.89943  2.68069  2.92458  3.26870  5.36610  3.99609    832 - -
          2.68618  4.42225  2.77519  2.73123  3.46354  2.40513  3.72494  3.29354  2.67741  2.69355  4.24690  2.90347  2.73739  3.18146  2.89801  2.37887  2.77519  2.98518  4.58477  3.61503
          0.02791  3.98834  4.71069  0.61958  0.77255  0.48576  0.95510
    782   3.28689  4.71547  4.37514  4.01667  3.18286  4.12850  4.63612  2.39448  3.78327  0.74469  3.17170  4.28086  4.54468  4.12383  3.93992  3.71458  3.57630  2.46167  5.10300  3.85269    833 - -
          2.68618  4.42225  2.77519  2.73123  3.46354  2.40513  3.72494  3.29354  2.67741  2.69355  4.24690  2.90347  2.73739  3.18146  2.89801  2.37887  2.77519  2.98518  4.58477  3.61503
          0.02791  3.98834  4.71069  0.61958  0.77255  0.48576  0.95510
    783   3.09014  4.43627  4.71160  4.23210  3.49214  4.36853  4.94921  1.08414  4.09546  1.98379  3.31596  4.45716  4.70636  4.37382  4.29407  3.76672  3.36498  1.52613  5.47085  4.26079    834 - -
          2.68618  4.42225  2.77519  2.73123  3.46354  2.40513  3.72494  3.29354  2.67741  2.69355  4.24690  2.90347  2.73739  3.18146  2.89801  2.37887  2.77519  2.98518  4.58477  3.61503
          0.02791  3.98834  4.71069  0.61958  0.77255  0.48576  0.95510
    784   3.11718  5.25939  0.76508  2.41349  4.65271  3.30123  4.03754  4.26791  3.14428  3.85610  4.83787  2.97524  3.96233  3.27769  3.67534  3.06726  3.45863  3.89515  5.79852  4.50795    835 - -
          2.68618  4.42225  2.77519  2.73123  3.46354  2.40513  3.72494  3.29354  2.67741  2.69355  4.24690  2.90347  2.73739  3.18146  2.89801  2.37887  2.77519  2.98518  4.58477  3.61503
          0.02791  3.98834  4.71069  0.61958  0.77255  0.48576  0.95510
    785   2.73769  4.22779  4.07532  3.52212  3.34689  3.14696  4.23126  1.69908  3.41397  1.89211  3.27200  3.79972  4.22782  3.68727  3.65699  3.16136  2.98805  1.79042  4.98853  3.78341    836 - -
          2.68618  4.42225  2.77519  2.73123  3.46354  2.40513  3.72494  3.29354  2.67741  2.69355  4.24690  2.90347  2.73739  3.18146  2.89801  2.37887  2.77519  2.98518  4.58477  3.61503
          0.02791  3.98834  4.71069  0.61958  0.77255  0.48576  0.95510
    786   2.81935  4.94430  2.74912  2.49837  3.75293  3.38622  1.70185  3.76135  2.50574  3.30705  4.20064  2.36976  3.91083  2.96148  2.86099  2.83253  3.09467  3.42827  5.14210  3.64982    837 - -
          2.68618  4.42225  2.77519  2.73123  3.46354  2.40513  3.72494  3.29354  2.67741  2.69355  4.24690  2.90347  2.73739  3.18146  2.89801  2.37887  2.77519  2.98518  4.58477  3.61503
          0.02791  3.98834  4.71069  0.61958  0.77255  0.48576  0.95510
    787   2.58783  4.81428  2.39108  2.37004  4.29822  2.23855  3.71641  3.74571  2.56524  3.32390  4.13476  2.88235  3.77662  2.87439  2.82685  2.04118  2.88977  3.34670  5.53065  4.17015    838 - -
          2.68618  4.42225  2.77519  2.73123  3.46354  2.40513  3.72494  3.29354  2.67741  2.69355  4.24690  2.90347  2.73739  3.18146  2.89801  2.37887  2.77519  2.98518  4.58477  3.61503
          0.02791  3.98834  4.71069  0.61958  0.77255  0.48576  0.95510
    788   3.08046  5.04627  3.26399  2.86530  4.45921  3.55613  3.82741  3.89603  0.89012  3.43646  4.39282  3.28423  4.04924  3.01315  2.45916  3.11553  3.32569  3.59770  5.46716  4.29710    839 - -
          2.68618  4.42225  2.77519  2.73123  3.46354  2.40513  3.72494  3.29354  2.67741  2.69355  4.24690  2.90347  2.73739  3.18146  2.89801  2.37887  2.77519  2.98518  4.58477  3.61503
          0.02791  3.98834  4.71069  0.61958  0.77255  0.48576  0.95510
    789   1.65571  4.18531  3.66811  3.22127  3.84034  3.20450  4.15833  2.78691  3.16089  2.79507  3.75793  3.43032  3.84575  3.47119  3.46732  2.60343  2.03582  2.11772  5.32259  4.10739    840 - -
          2.68618  4.42225  2.77519  2.73123  3.46354  2.40513  3.72494  3.29354  2.67741  2.69355  4.24690  2.90347  2.73739  3.18146  2.89801  2.37887  2.77519  2.98518  4.58477  3.61503
          0.02791  3.98834  4.71069  0.61958  0.77255  0.48576  0.95510
    790   2.90009  4.41191  4.28460  3.95244  3.63677  3.84247  4.73476  2.05062  3.82197  2.30443  3.58543  4.12334  4.39734  4.17394  4.02313  3.35417  3.25934  0.89057  5.44040  4.17872    841 - -
          2.68618  4.42225  2.77519  2.73123  3.46354  2.40513  3.72494  3.29354  2.67741  2.69355  4.24690  2.90347  2.73739  3.18146  2.89801  2.37887  2.77519  2.98518  4.58477  3.61503
          0.02791  3.98834  4.71069  0.61958  0.77255  0.48576  0.95510
    791   1.60837  4.53125  2.91202  2.29651  4.11471  3.20144  3.83417  3.47718  2.70704  3.15481  4.00228  3.03058  3.78208  3.03702  3.11825  2.25604  2.75396  3.10824  5.42723  4.13197    842 - -
          2.68618  4.42225  2.77519  2.73123  3.46354  2.40513  3.72494  3.29354  2.67741  2.69355  4.24690  2.90347  2.73739  3.18146  2.89801  2.37887  2.77519  2.98518  4.58477  3.61503
          0.02791  3.98834  4.71069  0.61958  0.77255  0.48576  0.95510
    792   1.93346  4.18428  3.35690  3.11562  4.27833  2.94746  4.21470  3.64613  3.18368  3.39012  4.25047  3.28655  3.69989  3.49213  3.48653  1.15017  2.73149  3.13114  5.63980  4.40278    843 - -
          2.68618  4.42225  2.77519  2.73123  3.46354  2.40513  3.72494  3.29354  2.67741  2.69355  4.24690  2.90347  2.73739  3.18146  2.89801  2.37887  2.77519  2.98518  4.58477  3.61503
          0.02791  3.98834  4.71069  0.61958  0.77255  0.48576  0.95510
    793   3.09014  4.43627  4.71160  4.23210  3.49214  4.36853  4.94921  1.08414  4.09546  1.98379  3.31596  4.45716  4.70636  4.37382  4.29407  3.76672  3.36498  1.52613  5.47085  4.26079    844 - -
          2.68618  4.42225  2.77519  2.73123  3.46354  2.40513  3.72494  3.29354  2.67741  2.69355  4.24690  2.90347  2.73739  3.18146  2.89801  2.37887  2.77519  2.98518  4.58477  3.61503
          0.02791  3.98834  4.71069  0.61958  0.77255  0.48576  0.95510
    794   3.02114  4.38187  4.58707  4.03949  2.73147  4.27318  4.61163  1.85737  3.93220  1.75392  3.15458  4.27030  4.56164  4.13201  4.11401  3.60694  3.26219  1.26770  5.10686  3.87542    845 - -
          2.68618  4.42225  2.77519  2.73123  3.46354  2.40513  3.72494  3.29354  2.67741  2.69355  4.24690  2.90347  2.73739  3.18146  2.89801  2.37887  2.77519  2.98518  4.58477  3.61503
          0.02791  3.98834  4.71069  0.61958  0.77255  0.48576  0.95510
    795   2.82297  5.25196  1.76457  2.16836  4.61422  3.22196  3.75013  4.11692  2.71211  3.65855  4.49657  1.67468  3.82150  2.91542  3.26101  2.75673  2.97552  3.69932  5.82227  4.35963    846 - -
          2.68618  4.42225  2.77519  2.73123  3.46354  2.40513  3.72494  3.29354  2.67741  2.69355  4.24690  2.90347  2.73739  3.18146  2.89801  2.37887  2.77519  2.98518  4.58477  3.61503
          0.02791  3.98834  4.71069  0.61958  0.77255  0.48576  0.95510
    796   2.82516  4.93559  3.12352  2.60773  4.03552  3.53063  3.62419  3.60940  1.41099  3.15454  4.02841  3.07167  3.93238  2.69578  2.44168  2.85112  3.03495  3.31231  5.24403  3.15274    847 - -
          2.68618  4.42225  2.77519  2.73123  3.46354  2.40513  3.72494  3.29354  2.67741  2.69355  4.24690  2.90347  2.73739  3.18146  2.89801  2.37887  2.77519  2.98518  4.58477  3.61503
          0.02791  3.98834  4.71069  0.61958  0.77255  0.48576  0.95510
    797   1.02296  4.15059  3.47366  3.24074  4.21034  2.95737  4.27968  3.46837  3.27642  3.29826  4.19579  3.35643  3.71767  3.58646  3.54758  2.23490  2.73614  3.00719  5.61052  4.38652    848 - -
          2.68618  4.42225  2.77519  2.73123  3.46354  2.40513  3.72494  3.29354  2.67741  2.69355  4.24690  2.90347  2.73739  3.18146  2.89801  2.37887  2.77519  2.98518  4.58477  3.61503
          0.02791  3.98834  4.71069  0.61958  0.77255  0.48576  0.95510
    798   2.86744  5.36045  2.00817  1.28903  4.66717  3.24255  3.73192  4.15777  2.68350  3.67784  4.51328  2.71936  3.46422  2.89083  3.23657  2.78013  3.14611  3.74777  5.84465  4.38112    849 - -
          2.68618  4.42225  2.77519  2.73123  3.46354  2.40513  3.72494  3.29354  2.67741  2.69355  4.24690  2.90347  2.73739  3.18146  2.89801  2.37887  2.77519  2.98518  4.58477  3.61503
          0.02791  3.98834  4.71069  0.61958  0.77255  0.48576  0.95510
    799   2.60697  4.66231  2.98958  2.58088  4.06101  3.33537  3.73512  3.45697  2.22244  2.93442  3.95187  3.03903  1.97054  2.92378  2.81694  2.53038  2.89635  3.12928  5.33398  4.03874    850 - -
          2.68618  4.42225  2.77519  2.73123  3.46354  2.40513  3.72494  3.29354  2.67741  2.69355  4.24690  2.90347  2.73739  3.18146  2.89801  2.37887  2.77519  2.98518  4.58477  3.61503
          0.02791  3.98834  4.71069  0.61958  0.77255  0.48576  0.95510
    800   2.77518  4.33386  3.92349  3.38912  2.98752  3.76536  3.96335  2.58447  3.16708  1.30793  3.25208  3.65902  4.15421  3.51276  3.39475  2.85294  3.02464  2.48257  4.01796  3.23806    851 - -
          2.68618  4.42225  2.77519  2.73123  3.46354  2.40513  3.72494  3.29354  2.67741  2.69355  4.24690  2.90347  2.73739  3.18146  2.89801  2.37887  2.77519  2.98518  4.58477  3.61503
          0.02791  3.98834  4.71069  0.61958  0.77255  0.48576  0.95510
    801   2.67189  4.93579  2.65884  1.61522  4.26834  3.20019  3.66528  3.68761  2.38375  3.27359  4.09469  2.86657  3.80905  2.81822  2.91312  2.40840  2.93153  3.07807  5.48539  4.12618    852 - -
          2.68618  4.42225  2.77519  2.73123  3.46354  2.40513  3.72494  3.29354  2.67741  2.69355  4.24690  2.90347  2.73739  3.18146  2.89801  2.37887  2.77519  2.98518  4.58477  3.61503
          0.06160  3.98834  3.18908  0.61958  0.77255  0.48576  0.95510
    802   1.35461  4.34289  2.80328  2.73905  4.18467  2.75982  3.97499  3.57432  2.92872  3.25897  4.09816  3.09452  3.71821  3.20664  3.32438  2.31236  2.76947  3.12927  5.51771  4.24595    853 - -
          2.68618  4.42225  2.77519  2.73123  3.46354  2.40513  3.72494  3.29354  2.67741  2.69355  4.24690  2.90347  2.73739  3.18146  2.89801  2.37887  2.77519  2.98518  4.58477  3.61503
          0.02886  3.95560  4.67795  0.61958  0.77255  0.51826  0.90525
    803   2.59457  4.76109  2.74239  2.40491  3.95588  3.37989  2.61431  3.41439  2.43651  3.02428  3.85159  2.75248  3.79728  2.78715  2.88736  2.55790  2.52135  3.09937  5.24773  3.38765    854 - -
          2.68618  4.42225  2.77519  2.73123  3.46354  2.40513  3.72494  3.29354  2.67741  2.69355  4.24690  2.90347  2.73739  3.18146  2.89801  2.37887  2.77519  2.98518  4.58477  3.61503
          0.06105  3.95560  3.21708  0.61958  0.77255  0.51826  0.90525
    804   2.71691  4.33228  3.67776  2.92746  3.26503  3.71924  3.97832  2.45933  3.01094  1.54885  3.25351  3.51510  4.09127  3.35884  3.29990  3.01120  2.95388  2.16490  4.88007  3.40866    855 - -
          2.68618  4.42225  2.77519  2.73123  3.46354  2.40513  3.72494  3.29354  2.67741  2.69355  4.24690  2.90347  2.73739  3.18146  2.89801  2.37887  2.77519  2.98518  4.58477  3.61503
          0.02979  3.92434  4.64669  0.61958  0.77255  0.44907  1.01673
    805   2.56076  4.48024  3.18421  2.52284  3.65371  3.46451  3.68670  2.73157  2.38238  2.60899  3.43349  3.02613  3.84855  2.79230  2.88554  2.68975  2.54457  2.63901  5.03037  3.41369    856 - -
          2.68618  4.42225  2.77519  2.73123  3.46354  2.40513  3.72494  3.29354  2.67741  2.69355  4.24690  2.90347  2.73739  3.18146  2.89801  2.37887  2.77519  2.98518  4.58477  3.61503
          0.02791  3.98834  4.71069  0.61958  0.77255  0.48576  0.95510
    806   2.50095  4.42535  3.25077  2.68739  3.28094  3.48717  2.92931  2.96001  2.63350  2.37755  3.52062  2.95068  3.87018  2.97327  2.75073  2.71923  2.79709  2.57437  4.94773  3.40481    857 - -
          2.68618  4.42225  2.77519  2.73123  3.46354  2.40513  3.72494  3.29354  2.67741  2.69355  4.24690  2.90347  2.73739  3.18146  2.89801  2.37887  2.77519  2.98518  4.58477  3.61503
          0.02791  3.98834  4.71069  0.61958  0.77255  0.48576  0.95510
    807   2.19818  4.47394  3.18163  2.64791  3.75392  3.38720  3.33472  3.13068  2.58432  2.80506  3.66535  3.09647  3.82905  2.94933  2.81946  2.57263  2.18182  2.63659  5.11392  3.84207    858 - -
          2.68618  4.42225  2.77519  2.73123  3.46354  2.40513  3.72494  3.29354  2.67741  2.69355  4.24690  2.90347  2.73739  3.18146  2.89801  2.37887  2.77519  2.98518  4.58477  3.61503
          0.02791  3.98834  4.71069  0.61958  0.77255  0.48576  0.95510
    808   2.42471  4.64864  2.88539  2.48227  3.90702  3.38130  3.31572  3.30942  2.49005  2.67751  3.78048  2.98001  2.71420  2.83635  2.93110  2.41908  2.68786  3.00475  5.21732  3.90689    859 - -
          2.68618  4.42225  2.77519  2.73123  3.46354  2.40513  3.72494  3.29354  2.67741  2.69355  4.24690  2.90347  2.73739  3.18146  2.89801  2.37887  2.77519  2.98518  4.58477  3.61503
          0.02791  3.98834  4.71069  0.61958  0.77255  0.48576  0.95510
    809   2.57301  4.25813  3.49199  2.70461  3.38782  3.56208  3.82832  2.51094  2.86689  2.38689  3.36426  3.32460  3.94505  3.17947  3.20117  2.57554  2.80789  1.93592  4.85622  3.28193    860 - -
          2.68618  4.42225  2.77519  2.73123  3.46354  2.40513  3.72494  3.29354  2.67741  2.69355  4.24690  2.90347  2.73739  3.18146  2.89801  2.37887  2.77519  2.98518  4.58477  3.61503
          0.02791  3.98834  4.71069  0.61958  0.77255  0.48576  0.95510
    810   2.58440  4.70417  3.02589  2.46950  3.92573  3.16327  3.61974  3.33167  2.08084  2.95281  3.78321  2.89144  3.63828  2.65517  2.78192  2.45112  2.81359  3.02975  3.78682  3.61667    861 - -
          2.68618  4.42225  2.77519  2.73123  3.46354  2.40513  3.72494  3.29354  2.67741  2.69355  4.24690  2.90347  2.73739  3.18146  2.89801  2.37887  2.77519  2.98518  4.58477  3.61503
          0.02791  3.98834  4.71069  0.61958  0.77255  0.48576  0.95510
    811   2.89310  5.09570  3.19724  2.62108  4.50903  3.55598  3.59749  3.88788  1.44068  3.36293  4.20015  2.84799  3.94548  2.72923  1.88343  2.76656  3.08750  3.54553  5.44852  4.21674    862 - -
          2.68618  4.42225  2.77519  2.73123  3.46354  2.40513  3.72494  3.29354  2.67741  2.69355  4.24690  2.90347  2.73739  3.18146  2.89801  2.37887  2.77519  2.98518  4.58477  3.61503
          0.02791  3.98834  4.71069  0.61958  0.77255  0.48576  0.95510
    812   2.59981  4.92843  2.18471  2.28817  4.20329  3.36779  3.58075  3.64505  2.30034  3.20092  3.56665  2.86605  3.77538  2.44972  2.73182  2.59599  2.83219  3.28271  5.39764  3.68306    863 - -
          2.68618  4.42225  2.77519  2.73123  3.46354  2.40513  3.72494  3.29354  2.67741  2.69355  4.24690  2.90347  2.73739  3.18146  2.89801  2.37887  2.77519  2.98518  4.58477  3.61503
          0.04132  3.98834  3.81906  0.61958  0.77255  0.48576  0.95510
    813   2.29167  4.56992  2.83618  2.53287  3.87587  3.17799  3.69330  3.14107  2.55150  2.65114  3.76304  2.93872  3.79927  2.88726  2.98603  2.05578  2.79539  2.95721  5.20586  3.90632    864 - -
          2.68618  4.42225  2.77519  2.73123  3.46354  2.40513  3.72494  3.29354  2.67741  2.69355  4.24690  2.90347  2.73739  3.18146  2.89801  2.37887  2.77519  2.98518  4.58477  3.61503
          0.02829  3.97531  4.69766  0.61958  0.77255  0.47760  0.96829
    814   2.52836  4.76389  2.96024  2.30922  4.00657  3.31889  3.60938  3.41717  2.28937  2.65331  3.84293  2.93891  3.38914  2.41211  2.83108  2.56052  2.70114  3.01777  5.26834  3.94250    865 - -
          2.68618  4.42225  2.77519  2.73123  3.46354  2.40513  3.72494  3.29354  2.67741  2.69355  4.24690  2.90347  2.73739  3.18146  2.89801  2.37887  2.77519  2.98518  4.58477  3.61503
          0.02791  3.98834  4.71069  0.61958  0.77255  0.48576  0.95510
    815   2.50897  4.76668  2.83013  2.36045  4.00505  3.21191  3.40709  3.42129  2.25407  2.93799  3.83831  2.92491  3.66817  2.59877  2.85758  2.53995  2.68247  2.79812  5.26873  3.55200    866 - -
          2.68618  4.42225  2.77519  2.73123  3.46354  2.40513  3.72494  3.29354  2.67741  2.69355  4.24690  2.90347  2.73739  3.18146  2.89801  2.37887  2.77519  2.98518  4.58477  3.61503
          0.02791  3.98834  4.71069  0.61958  0.77255  0.48576  0.95510
    816   2.42186  3.04698  3.48422  2.91646  3.22423  3.53162  2.86238  2.51216  2.84556  2.45196  3.35149  3.30209  3.76670  3.15486  3.00583  2.78674  2.78201  2.51035  4.82572  3.59219    867 - -
          2.68618  4.42225  2.77519  2.73123  3.46354  2.40513  3.72494  3.29354  2.67741  2.69355  4.24690  2.90347  2.73739  3.18146  2.89801  2.37887  2.77519  2.98518  4.58477  3.61503
          0.02791  3.98834  4.71069  0.61958  0.77255  0.48576  0.95510
    817   2.45605  4.25821  3.44383  2.79800  3.17701  3.53148  3.51941  2.32966  2.69931  2.31387  3.36219  3.27595  3.91088  3.12496  3.08621  2.58154  2.78090  2.42526  4.84107  3.60862    868 - -
          2.68618  4.42225  2.77519  2.73123  3.46354  2.40513  3.72494  3.29354  2.67741  2.69355  4.24690  2.90347  2.73739  3.18146  2.89801  2.37887  2.77519  2.98518  4.58477  3.61503
          0.02791  3.98834  4.71069  0.61958  0.77255  0.48576  0.95510
    818   2.53742  5.07542  2.24561  2.03118  4.37817  3.06567  3.43722  3.84214  2.43193  3.37122  4.15623  2.63401  3.77694  2.74149  2.93695  2.39889  2.62441  3.44890  5.54985  4.14587    869 - -
          2.68618  4.42225  2.77519  2.73123  3.46354  2.40513  3.72494  3.29354  2.67741  2.69355  4.24690  2.90347  2.73739  3.18146  2.89801  2.37887  2.77519  2.98518  4.58477  3.61503
          0.02791  3.98834  4.71069  0.61958  0.77255  0.48576  0.95510
    819   2.56514  4.53080  3.11649  2.33499  3.70503  2.56195  3.67505  3.10426  2.55082  2.76941  3.62749  2.96414  3.83754  2.89408  2.96934  2.60336  2.79917  2.63462  4.18620  3.49780    870 - -
          2.68618  4.42225  2.77519  2.73123  3.46354  2.40513  3.72494  3.29354  2.67741  2.69355  4.24690  2.90347  2.73739  3.18146  2.89801  2.37887  2.77519  2.98518  4.58477  3.61503
          0.04759  3.98834  3.57765  0.61958  0.77255  0.48576  0.95510
    820   2.59884  4.83132  2.91289  2.24070  3.43525  3.39043  3.59370  3.51038  2.10569  3.09541  3.90566  2.66806  3.79154  2.73812  2.64132  2.36168  2.82949  3.17701  5.31669  3.97968    871 - -
          2.68618  4.42225  2.77519  2.73123  3.46354  2.40513  3.72494  3.29354  2.67741  2.69355  4.24690  2.90347  2.73739  3.18146  2.89801  2.37887  2.77519  2.98518  4.58477  3.61503
          0.02846  3.96922  4.69157  0.61958  0.77255  0.50500  0.92509
    821   2.63582  4.95528  2.88538  2.36814  4.25894  3.10587  3.40598  3.69114  2.00335  3.23088  4.02449  2.59897  3.79494  2.56695  2.53135  2.54844  2.60978  3.32737  5.40755  4.06241    872 - -
          2.68618  4.42225  2.77519  2.73123  3.46354  2.40513  3.72494  3.29354  2.67741  2.69355  4.24690  2.90347  2.73739  3.18146  2.89801  2.37887  2.77519  2.98518  4.58477  3.61503
          0.02846  3.96922  4.69157  0.61958  0.77255  0.50500  0.92509
    822   2.56599  4.66584  3.02989  2.35262  3.66824  3.41593  3.62149  2.99709  2.21861  2.91189  3.74537  2.97482  3.61889  2.62719  2.74377  2.59193  2.62676  2.80556  5.18401  3.87476    873 - -
          2.68618  4.42225  2.77519  2.73123  3.46354  2.40513  3.72494  3.29354  2.67741  2.69355  4.24690  2.90347  2.73739  3.18146  2.89801  2.37887  2.77519  2.98518  4.58477  3.61503
          0.02846  3.96922  4.69157  0.61958  0.77255  0.50500  0.92509
    823   2.77367  5.26263  2.04229  1.91223  4.57532  2.98202  3.67336  4.06410  2.57766  3.57357  4.37869  2.10018  3.79562  2.81702  3.12130  2.35108  3.03936  3.64932  5.74310  4.29333    874 - -
          2.68618  4.42225  2.77519  2.73123  3.46354  2.40513  3.72494  3.29354  2.67741  2.69355  4.24690  2.90347  2.73739  3.18146  2.89801  2.37887  2.77519  2.98518  4.58477  3.61503
          0.09782  3.96922  2.59960  0.61958  0.77255  0.50500  0.92509
    824   2.55984  4.72706  2.82018  2.41128  3.96854  3.38069  3.59346  3.18073  2.33708  2.98886  3.81003  2.83470  3.77835  2.62772  2.61632  2.30725  2.73133  2.87181  5.23804  3.91374    875 - -
          2.68618  4.42225  2.77519  2.73123  3.46354  2.40513  3.72494  3.29354  2.67741  2.69355  4.24690  2.90347  2.73739  3.18146  2.89801  2.37887  2.77519  2.98518  4.58477  3.61503
          0.03048  3.90187  4.62422  0.61958  0.77255  0.56729  0.83716
    825   2.49289  3.31699  3.40948  2.85445  3.44360  3.26397  3.45746  2.71456  2.78785  2.34644  3.41174  3.24072  3.86145  3.10713  3.13441  2.26941  2.66353  2.56354  4.88228  3.64460    876 - -
          2.68618  4.42225  2.77519  2.73123  3.46354  2.40513  3.72494  3.29354  2.67741  2.69355  4.24690  2.90347  2.73739  3.18146  2.89801  2.37887  2.77519  2.98518  4.58477  3.61503
          0.03048  3.90187  4.62422  0.61958  0.77255  0.56729  0.83716
    826   2.37812  4.85691  2.54114  2.20512  4.16910  2.95050  3.60213  3.60322  2.40808  3.17823  3.98129  2.84826  3.75804  2.74455  2.69530  2.39835  2.62156  3.24420  5.39325  4.03308    877 - -
          2.68618  4.42225  2.77519  2.73123  3.46354  2.40513  3.72494  3.29354  2.67741  2.69355  4.24690  2.90347  2.73739  3.18146  2.89801  2.37887  2.77519  2.98518  4.58477  3.61503
          0.03048  3.90187  4.62422  0.61958  0.77255  0.56729  0.83716
    827   2.55218  4.62564  2.96666  2.37663  3.87020  3.27680  3.63814  3.27097  2.46746  2.90957  3.36978  2.78029  3.56769  2.82285  2.89912  2.08115  2.79722  2.97249  5.18435  3.72602    878 - -
          2.68618  4.42225  2.77519  2.73123  3.46354  2.40513  3.72494  3.29354  2.67741  2.69355  4.24690  2.90347  2.73739  3.18146  2.89801  2.37887  2.77519  2.98518  4.58477  3.61503
          0.03048  3.90187  4.62422  0.61958  0.77255  0.56729  0.83716
    828   2.31934  3.93530  3.24993  2.81069  3.58452  2.75972  3.80022  2.69982  2.77318  2.64708  3.52726  3.19558  3.81533  3.08616  3.14488  2.48802  2.40732  2.46580  5.00214  3.75865    879 - -
          2.68618  4.42225  2.77519  2.73123  3.46354  2.40513  3.72494  3.29354  2.67741  2.69355  4.24690  2.90347  2.73739  3.18146  2.89801  2.37887  2.77519  2.98518  4.58477  3.61503
          0.03048  3.90187  4.62422  0.61958  0.77255  0.56729  0.83716
    829   2.29828  4.60472  2.88021  2.47125  3.95469  3.09426  3.66414  3.20374  2.45567  2.99021  3.82077  2.64195  3.76520  2.84213  2.94459  2.33234  2.46520  3.03034  5.25521  3.94412    880 - -
          2.68618  4.42225  2.77519  2.73123  3.46354  2.40513  3.72494  3.29354  2.67741  2.69355  4.24690  2.90347  2.73739  3.18146  2.89801  2.37887  2.77519  2.98518  4.58477  3.61503
          0.03048  3.90187  4.62422  0.61958  0.77255  0.53620  0.87939
    830   2.33426  2.83768  3.69781  3.14377  3.32554  3.27246  3.91115  2.47854  3.05395  2.08673  3.30991  3.43001  3.62568  3.33534  3.33029  2.67442  2.75267  2.37998  4.80984  3.60021    881 - -
          2.68618  4.42225  2.77519  2.73123  3.46354  2.40513  3.72494  3.29354  2.67741  2.69355  4.24690  2.90347  2.73739  3.18146  2.89801  2.37887  2.77519  2.98518  4.58477  3.61503
          0.02985  3.92231  4.64466  0.61958  0.77255  0.54922  0.86133
    831   2.56408  4.60406  2.83960  2.28279  2.99783  3.31672  3.64189  3.19629  2.50281  2.62177  3.69362  2.88154  3.80735  2.76213  2.94187  2.48979  2.79860  2.91431  5.13396  3.82949    882 - -
          2.68618  4.42225  2.77519  2.73123  3.46354  2.40513  3.72494  3.29354  2.67741  2.69355  4.24690  2.90347  2.73739  3.18146  2.89801  2.37887  2.77519  2.98518  4.58477  3.61503
          0.02985  3.92231  4.64466  0.61958  0.77255  0.54922  0.86133
    832   2.55724  4.97244  2.57148  2.30194  4.26956  3.20959  3.25012  3.71705  2.03530  3.12117  4.03342  2.72742  3.76162  2.57367  2.68242  2.52637  2.83429  3.33892  5.42784  4.05656    883 - -
          2.68618  4.42225  2.77519  2.73123  3.46354  2.40513  3.72494  3.29354  2.67741  2.69355  4.24690  2.90347  2.73739  3.18146  2.89801  2.37887  2.77519  2.98518  4.58477  3.61503
          0.02985  3.92231  4.64466  0.61958  0.77255  0.54922  0.86133
    833   2.60428  4.81933  2.95273  2.42028  4.11797  3.38590  3.59009  3.53241  2.00181  2.99701  3.92325  2.78235  3.36374  2.73420  2.54258  2.38312  2.68013  3.19486  5.32042  3.99913    884 - -
          2.68618  4.42225  2.77519  2.73123  3.46354  2.40513  3.72494  3.29354  2.67741  2.69355  4.24690  2.90347  2.73739  3.18146  2.89801  2.37887  2.77519  2.98518  4.58477  3.61503
          0.06269  3.92231  3.19484  0.61958  0.77255  0.54922  0.86133
    834   2.52891  4.93246  2.48808  2.18060  4.21146  2.76513  3.31385  3.65415  2.38660  3.21470  4.01251  2.57130  3.75739  2.72026  2.79884  2.59545  2.84508  3.08903  5.41846  4.04489    885 - -
          2.68618  4.42225  2.77519  2.73123  3.46354  2.40513  3.72494  3.29354  2.67741  2.69355  4.24690  2.90347  2.73739  3.18146  2.89801  2.37887  2.77519  2.98518  4.58477  3.61503
          0.07812  3.89045  2.90575  0.61958  0.77255  0.55011  0.86012
    835   2.37889  4.76215  2.74947  2.28264  4.01258  3.17711  3.59506  3.42510  2.39845  2.82923  3.85361  2.75359  3.76922  2.43852  2.85087  2.60304  2.80970  2.97046  5.27683  3.94284    886 - -
          2.68618  4.42225  2.77519  2.73123  3.46354  2.40513  3.72494  3.29354  2.67741  2.69355  4.24690  2.90347  2.73739  3.18146  2.89801  2.37887  2.77519  2.98518  4.58477  3.61503
          0.03169  3.86340  4.58574  0.61958  0.77255  0.59948  0.79651
    836   2.43500  4.37287  3.17092  2.66249  3.74982  3.03670  3.74275  3.12342  2.63697  2.55351  3.66534  2.95054  3.24908  2.97556  3.03315  2.24459  2.54347  2.63479  5.11770  3.85073    887 - -
          2.68618  4.42225  2.77519  2.73123  3.46354  2.40513  3.72494  3.29354  2.67741  2.69355  4.24690  2.90347  2.73739  3.18146  2.89801  2.37887  2.77519  2.98518  4.58477  3.61503
          0.03169  3.86340  4.58574  0.61958  0.77255  0.59948  0.79651
    837   2.29421  4.33577  3.24390  2.71654  3.65540  2.95584  3.75304  2.76809  2.66691  2.57717  3.58381  3.12845  3.79670  3.00808  2.96587  2.28958  2.52046  2.72162  5.04736  3.79181    888 - -
          2.68618  4.42225  2.77519  2.73123  3.46354  2.40513  3.72494  3.29354  2.67741  2.69355  4.24690  2.90347  2.73739  3.18146  2.89801  2.37887  2.77519  2.98518  4.58477  3.61503
          0.03169  3.86340  4.58574  0.61958  0.77255  0.59948  0.79651
    838   2.42345  4.51550  3.07041  2.54169  3.76334  3.36816  3.29901  3.07351  2.50584  2.68604  3.66540  2.85690  3.59825  2.86323  2.91997  2.22452  2.70759  2.80580  5.10730  3.81863    889 - -
          2.68618  4.42225  2.77519  2.73123  3.46354  2.40513  3.72494  3.29354  2.67741  2.69355  4.24690  2.90347  2.73739  3.18146  2.89801  2.37887  2.77519  2.98518  4.58477  3.61503
          0.03169  3.86340  4.58574  0.61958  0.77255  0.57812  0.82315
    839   2.49034  4.39508  3.23502  2.67035  3.55777  3.46157  3.04186  2.78203  2.46818  2.47245  3.34178  3.12063  3.84652  2.95026  2.98027  2.59817  2.69152  2.53115  4.95701  3.69762    890 - -
          2.68620  4.42228  2.77522  2.73126  3.46356  2.40515  3.72497  3.29357  2.67735  2.69350  4.24655  2.90338  2.73742  3.18142  2.89800  2.37889  2.77522  2.98521  4.58479  3.61506
          0.26416  1.50461  4.60031  0.27206  1.43467  0.58755  0.81122
    840   2.58696  4.75325  2.96134  2.42494  4.00224  3.39127  3.33713  3.41272  2.11706  3.01289  3.43542  2.93204  3.39676  2.56849  2.73211  2.35061  2.81625  3.09667  5.24763  3.93154    892 - -
          2.68618  4.42225  2.77519  2.73123  3.46354  2.40513  3.72494  3.29354  2.67741  2.69355  4.24690  2.90347  2.73739  3.18146  2.89801  2.37887  2.77519  2.98518  4.58477  3.61503
          0.03122  3.87797  4.60031  0.61958  0.77255  0.58755  0.81122
    841   2.57073  4.26713  3.02539  2.47439  3.94970  3.38861  3.60585  3.35046  2.18728  2.81671  3.79917  2.59575  3.79371  2.77298  2.54357  2.35001  2.80780  3.04139  5.21422  3.91172    893 - -
          2.68618  4.42225  2.77519  2.73123  3.46354  2.40513  3.72494  3.29354  2.67741  2.69355  4.24690  2.90347  2.73739  3.18146  2.89801  2.37887  2.77519  2.98518  4.58477  3.61503
          0.03122  3.87797  4.60031  0.61958  0.77255  0.58755  0.81122
    842   2.53112  4.79852  2.68781  2.03819  4.07146  2.81748  3.60412  3.48781  2.41974  3.08901  3.45803  2.76969  3.76535  2.75810  2.88485  2.60095  2.69102  3.15408  5.32672  3.98171    894 - -
          2.68618  4.42225  2.77519  2.73123  3.46354  2.40513  3.72494  3.29354  2.67741  2.69355  4.24690  2.90347  2.73739  3.18146  2.89801  2.37887  2.77519  2.98518  4.58477  3.61503
          0.03122  3.87797  4.60031  0.61958  0.77255  0.58755  0.81122
    843   2.55666  4.67523  2.61992  2.24297  3.24109  3.24845  3.61229  3.29726  2.45157  2.87733  3.76425  2.79063  3.78053  2.78716  2.90627  2.54617  2.79311  2.80894  5.19832  3.87623    895 - -
          2.68618  4.42225  2.77519  2.73123  3.46354  2.40513  3.72494  3.29354  2.67741  2.69355  4.24690  2.90347  2.73739  3.18146  2.89801  2.37887  2.77519  2.98518  4.58477  3.61503
          0.03122  3.87797  4.60031  0.61958  0.77255  0.55208  0.85743
    844   2.43591  3.77839  3.31995  2.67983  3.59583  3.37582  3.78156  2.90197  2.71468  2.58552  3.20586  3.18335  3.83454  3.05596  3.08230  1.94257  2.76128  2.64518  5.01148  3.76071    896 - -
          2.68618  4.42225  2.77519  2.73123  3.46354  2.40513  3.72494  3.29354  2.67741  2.69355  4.24690  2.90347  2.73739  3.18146  2.89801  2.37887  2.77519  2.98518  4.58477  3.61503
          0.03048  3.90187  4.62422  0.61958  0.77255  0.56729  0.83716
    845   2.35189  4.49666  3.13281  2.57466  3.56509  3.42499  3.39975  2.87649  2.52267  2.74217  3.60086  2.96795  3.81880  2.87814  2.59750  2.52668  2.60237  2.75038  5.05253  3.77335    897 - -
          2.68618  4.42225  2.77519  2.73123  3.46354  2.40513  3.72494  3.29354  2.67741  2.69355  4.24690  2.90347  2.73739  3.18146  2.89801  2.37887  2.77519  2.98518  4.58477  3.61503
          0.03048  3.90187  4.62422  0.61958  0.77255  0.56729  0.83716
    846   2.48986  4.51559  3.00093  2.55839  3.65460  3.21214  3.40406  3.09113  2.53532  2.75349  3.61344  3.03743  2.68192  2.87891  2.95252  2.66053  2.78561  2.82372  4.08776  3.45199    898 - -
          2.68618  4.42225  2.77519  2.73123  3.46354  2.40513  3.72494  3.29354  2.67741  2.69355  4.24690  2.90347  2.73739  3.18146  2.89801  2.37887  2.77519  2.98518  4.58477  3.61503
          0.03048  3.90187  4.62422  0.61958  0.77255  0.56729  0.83716
    847   2.56545  4.66450  2.97695  2.46557  3.92366  3.22113  3.62557  3.32677  2.41163  2.58488  3.78671  2.76889  3.42310  2.67168  2.67160  2.30740  2.80773  3.02094  5.21184  3.90560    899 - -
          2.68618  4.42225  2.77519  2.73123  3.46354  2.40513  3.72494  3.29354  2.67741  2.69355  4.24690  2.90347  2.73739  3.18146  2.89801  2.37887  2.77519  2.98518  4.58477  3.61503
          0.03048  3.90187  4.62422  0.61958  0.77255  0.56729  0.83716
    848   2.54249  4.41354  3.12359  2.60381  3.40583  3.20709  3.69323  2.84187  2.34686  2.30241  3.40857  3.10965  3.84581  2.94467  3.00413  2.69272  2.77425  2.57748  4.97551  3.71156    900 - -
          2.68618  4.42225  2.77519  2.73123  3.46354  2.40513  3.72494  3.29354  2.67741  2.69355  4.24690  2.90347  2.73739  3.18146  2.89801  2.37887  2.77519  2.98518  4.58477  3.61503
          0.04909  3.90187  3.58644  0.61958  0.77255  0.53620  0.87939
    849   2.58960  4.90433  2.75886  2.25244  4.18773  3.21741  3.34226  3.62312  2.09664  3.17877  3.97175  2.80840  3.76364  2.69312  2.60863  2.38824  2.69557  3.17823  5.37436  4.01777    901 - -
          2.68618  4.42225  2.77519  2.73123  3.46354  2.40513  3.72494  3.29354  2.67741  2.69355  4.24690  2.90347  2.73739  3.18146  2.89801  2.37887  2.77519  2.98518  4.58477  3.61503
          0.03039  3.90463  4.62698  0.61958  0.77255  0.53791  0.87699
    850   2.52597  3.07130  3.29436  2.83386  3.43077  3.48739  3.77048  2.71302  2.65982  2.30086  3.39177  3.01851  3.88317  3.09172  3.12869  2.68408  2.61046  2.43999  4.87076  3.63414    902 - -
          2.68618  4.42225  2.77519  2.73123  3.46354  2.40513  3.72494  3.29354  2.67741  2.69355  4.24690  2.90347  2.73739  3.18146  2.89801  2.37887  2.77519  2.98518  4.58477  3.61503
          0.02985  3.92231  4.64466  0.61958  0.77255  0.54922  0.86133
    851   2.44906  4.69633  2.97159  2.38142  3.92405  3.31041  3.08063  3.13168  2.33024  2.80101  3.77842  2.77342  3.51316  2.77252  2.85088  2.45315  2.79458  3.02399  5.21140  3.89383    903 - -
          2.68618  4.42225  2.77519  2.73123  3.46354  2.40513  3.72494  3.29354  2.67741  2.69355  4.24690  2.90347  2.73739  3.18146  2.89801  2.37887  2.77519  2.98518  4.58477  3.61503
          0.02985  3.92231  4.64466  0.61958  0.77255  0.54922  0.86133
    852   2.57678  4.84371  2.85547  2.10498  4.13251  3.13003  3.56334  3.42833  2.14897  3.14002  3.93063  2.81122  3.40354  2.65644  2.78405  2.43563  2.80845  3.22004  5.30857  3.98725    904 - -
          2.68618  4.42225  2.77519  2.73123  3.46354  2.40513  3.72494  3.29354  2.67741  2.69355  4.24690  2.90347  2.73739  3.18146  2.89801  2.37887  2.77519  2.98518  4.58477  3.61503
          0.02985  3.92231  4.64466  0.61958  0.77255  0.54922  0.86133
    853   2.48944  4.04254  2.99621  2.34257  3.51632  3.41490  3.39190  3.17651  2.47865  2.82501  3.66900  2.99460  3.80282  2.77478  2.68034  2.50499  2.65909  2.89435  5.11688  3.48942    905 - -
          2.68618  4.42225  2.77519  2.73123  3.46354  2.40513  3.72494  3.29354  2.67741  2.69355  4.24690  2.90347  2.73739  3.18146  2.89801  2.37887  2.77519  2.98518  4.58477  3.61503
          0.02985  3.92231  4.64466  0.61958  0.77255  0.54922  0.86133
    854   2.30398  4.84871  2.74287  2.22546  4.11125  3.08847  3.27188  3.54011  2.32778  3.12094  3.92525  2.73937  3.76740  2.67683  2.84900  2.53261  2.73223  3.04887  5.34306  3.98985    906 - -
          2.68618  4.42225  2.77519  2.73123  3.46354  2.40513  3.72494  3.29354  2.67741  2.69355  4.24690  2.90347  2.73739  3.18146  2.89801  2.37887  2.77519  2.98518  4.58477  3.61503
          0.02985  3.92231  4.64466  0.61958  0.77255  0.54922  0.86133
    855   2.58960  4.78977  2.86045  2.30465  4.04290  3.19031  3.58529  3.27602  2.22013  2.80909  3.86386  2.92485  3.78956  2.73392  2.31000  2.61913  2.74684  3.12951  5.27728  3.95289    907 - -
          2.68618  4.42225  2.77519  2.73123  3.46354  2.40513  3.72494  3.29354  2.67741  2.69355  4.24690  2.90347  2.73739  3.18146  2.89801  2.37887  2.77519  2.98518  4.58477  3.61503
          0.02985  3.92231  4.64466  0.61958  0.77255  0.54922  0.86133
    856   2.44926  4.71937  3.01704  2.45527  3.95411  3.41240  3.17703  3.22680  2.24915  2.78923  3.79746  2.87409  3.80047  2.64726  2.55208  2.57388  2.65360  3.05078  5.21862  3.90931    908 - -
          2.68618  4.42225  2.77519  2.73123  3.46354  2.40513  3.72494  3.29354  2.67741  2.69355  4.24690  2.90347  2.73739  3.18146  2.89801  2.37887  2.77519  2.98518  4.58477  3.61503
          0.02985  3.92231  4.64466  0.61958  0.77255  0.54922  0.86133
    857   2.47825  4.99459  2.50780  2.16632  4.29817  3.29720  3.61214  3.74846  2.43459  3.29960  4.09908  2.31056  3.09405  2.60281  2.92541  2.42439  2.89157  3.37340  5.49608  4.10967    909 - -
          2.68618  4.42225  2.77519  2.73123  3.46354  2.40513  3.72494  3.29354  2.67741  2.69355  4.24690  2.90347  2.73739  3.18146  2.89801  2.37887  2.77519  2.98518  4.58477  3.61503
          0.06843  3.92231  3.07160  0.61958  0.77255  0.54922  0.86133
    858   2.53393  3.88893  2.81123  2.46089  3.85802  2.87730  3.27491  3.26315  2.46428  2.72682  3.73579  2.73127  3.78071  2.80818  2.90702  2.48355  2.77796  2.96254  5.17342  3.86322    910 - -
          2.68618  4.42225  2.77519  2.73123  3.46354  2.40513  3.72494  3.29354  2.67741  2.69355  4.24690  2.90347  2.73739  3.18146  2.89801  2.37887  2.77519  2.98518  4.58477  3.61503
          0.03101  3.88489  4.60723  0.61958  0.77255  0.52605  0.89388
    859   2.49021  4.55809  2.94718  2.41552  3.48386  3.33571  3.64158  2.94015  2.50304  2.68858  3.48381  2.72608  3.80790  2.84181  2.93757  2.42924  2.71235  2.86257  5.09816  3.80462    911 - -
          2.68618  4.42225  2.77519  2.73123  3.46354  2.40513  3.72494  3.29354  2.67741  2.69355  4.24690  2.90347  2.73739  3.18146  2.89801  2.37887  2.77519  2.98518  4.58477  3.61503
          0.04521  3.92231  3.71299  0.61958  0.77255  0.54922  0.86133
    860   2.46672  4.38838  3.21754  2.56334  3.32086  3.09520  3.71391  2.91359  2.64666  2.49179  3.50606  2.83225  3.84661  2.97491  3.04053  2.69250  2.69562  2.34035  4.97445  3.71356    912 - -
          2.68618  4.42225  2.77519  2.73123  3.46354  2.40513  3.72494  3.29354  2.67741  2.69355  4.24690  2.90347  2.73739  3.18146  2.89801  2.37887  2.77519  2.98518  4.58477  3.61503
          0.03030  3.90741  4.62976  0.61958  0.77255  0.53964  0.87456
    861   2.25072  4.51993  3.10001  2.30867  3.74062  3.41153  3.67244  3.09248  2.49113  2.78080  3.23876  3.04076  3.81897  2.88373  2.95080  2.52615  2.62927  2.66586  5.09704  3.81362    913 - -
          2.68618  4.42225  2.77519  2.73123  3.46354  2.40513  3.72494  3.29354  2.67741  2.69355  4.24690  2.90347  2.73739  3.18146  2.89801  2.37887  2.77519  2.98518  4.58477  3.61503
          0.02985  3.92231  4.64466  0.61958  0.77255  0.54922  0.86133
    862   2.61085  5.10906  2.02288  2.03377  4.45349  2.57680  3.66164  3.92336  2.55637  3.46064  4.26967  2.63926  3.77390  2.80976  3.08401  2.27850  2.97887  3.52340  5.64918  4.22748    914 - -
          2.68618  4.42225  2.77519  2.73123  3.46354  2.40513  3.72494  3.29354  2.67741  2.69355  4.24690  2.90347  2.73739  3.18146  2.89801  2.37887  2.77519  2.98518  4.58477  3.61503
          0.02985  3.92231  4.64466  0.61958  0.77255  0.54922  0.86133
    863   2.26016  4.31285  3.30773  2.79923  3.76308  3.25616  3.82916  3.08088  2.72719  2.81188  3.68480  3.17164  3.78751  3.08203  2.85090  2.28601  2.11646  2.42638  5.14709  3.89830    915 - -
          2.68618  4.42225  2.77519  2.73123  3.46354  2.40513  3.72494  3.29354  2.67741  2.69355  4.24690  2.90347  2.73739  3.18146  2.89801  2.37887  2.77519  2.98518  4.58477  3.61503
          0.04807  3.92231  3.60688  0.61958  0.77255  0.54922  0.86133
    864   2.45789  4.38968  3.20744  2.68899  3.75358  2.77958  3.75361  3.12353  2.62878  2.80884  3.25067  3.10642  3.78946  2.98741  2.88257  1.99793  2.75548  2.66856  5.12235  3.85545    916 - -
          2.68616  4.42230  2.77521  2.73128  3.46358  2.40513  3.72499  3.29346  2.67745  2.69350  4.24694  2.90331  2.73744  3.18151  2.89805  2.37883  2.77524  2.98523  4.58481  3.61484
          0.51924  1.45069  1.76833  0.51849  0.90490  0.53791  0.87699
    865   2.47751  4.62927  2.41734  2.34090  4.13997  2.88034  3.67737  3.56872  2.56030  3.17737  4.00280  2.65510  3.45721  2.85387  3.02478  2.29247  2.45149  3.18299  5.41245  4.07327    919 - -
          2.68618  4.42225  2.77519  2.73123  3.46354  2.40513  3.72494  3.29354  2.67741  2.69355  4.24690  2.90347  2.73739  3.18146  2.89801  2.37887  2.77519  2.98518  4.58477  3.61503
          0.03555  3.75032  4.47267  0.61958  0.77255  0.68230  0.70411
    866   2.40440  4.25158  3.28730  2.88537  3.62875  3.20402  3.88498  2.86450  2.78391  2.18880  3.64867  3.21138  3.78569  3.17908  3.09685  2.00830  2.63605  2.60649  5.10225  3.81115    920 - -
[truncated: 139,948 more chars]
