# Supplementary material for: Potential Conservation of Circadian Clock Proteins in the phylum Nematoda as Revealed by Bioinformatic Searches
Source: PLoS One. 2014 Nov 14;9(11):e112871. doi: 10.1371/journal.pone.0112871 (PMC4232591; doi:10.1371/journal.pone.0112871)
Supplement: File S1 — HMM profiles used in this work and HMMsearch results. (ZIP) [file pone.0112871.s007.zip › HMMs-CE/Arabidopsis/DET1_AAB59299-aln.fasta.hmm]

HMMER3/b [3.0 | March 2010]
NAME  DET1_AAB59299-aln
LENG  529
ALPH  amino
RF    no
CS    no
MAP   yes
DATE  Wed Aug 22 12:17:34 2012
NSEQ  13
EFFN  0.504639
CKSUM 2670294801
STATS LOCAL MSV      -11.7117  0.69775
STATS LOCAL VITERBI  -12.8884  0.69775
STATS LOCAL FORWARD   -6.0982  0.69775
HMM          A        C        D        E        F        G        H        I        K        L        M        N        P        Q        R        S        T        V        W        Y   
            m->m     m->i     m->d     i->m     i->i     d->m     d->d
  COMPO   2.60432  4.21007  2.88351  2.80422  2.94227  3.03535  3.59923  2.78075  2.73602  2.39784  3.70945  3.10992  3.40496  3.07168  2.92621  2.56972  2.91752  2.64184  4.75307  3.32146
          2.68568  4.42198  2.77549  2.73152  3.46298  2.40508  3.72468  3.29311  2.67770  2.69354  4.24476  2.90376  2.73748  3.18159  2.89805  2.37909  2.77532  2.98534  4.58506  3.61451
          0.34285  1.27232  4.59761  1.85410  0.17031  0.00000        *
      1   2.66210  4.19347  3.86863  3.29974  2.41643  3.71366  3.88600  2.51521  3.18677  1.95830  2.55965  3.58046  4.06740  3.44232  3.17669  2.99247  2.89167  2.38818  4.55226  2.88412     35 - -
          2.68618  4.42225  2.77519  2.73123  3.46354  2.40513  3.72494  3.29354  2.67741  2.69355  4.24690  2.90347  2.73739  3.18146  2.89801  2.37887  2.77519  2.98518  4.58477  3.61503
          0.10798  3.87527  2.50581  0.61958  0.77255  0.48576  0.95510
      2   2.74901  4.27343  3.94324  3.41645  2.04159  3.77944  3.94107  2.18714  3.30254  1.95915  3.19826  3.67491  4.15592  3.56064  3.54215  2.86218  2.99909  2.25467  4.52301  3.08345     36 - -
          2.68618  4.42225  2.77519  2.73123  3.46354  2.40513  3.72494  3.29354  2.67741  2.69355  4.24690  2.90347  2.73739  3.18146  2.89801  2.37887  2.77519  2.98518  4.58477  3.61503
          0.03376  3.80105  4.52339  0.61958  0.77255  0.44804  1.01855
      3   2.69453  4.73224  3.21572  2.63295  4.05371  3.46530  3.62288  3.38610  2.03980  3.00894  3.87858  3.07600  3.87288  2.79268  1.83309  2.76274  2.70642  2.80177  5.24361  3.99622     37 - -
          2.68618  4.42225  2.77519  2.73123  3.46354  2.40513  3.72494  3.29354  2.67741  2.69355  4.24690  2.90347  2.73739  3.18146  2.89801  2.37887  2.77519  2.98518  4.58477  3.61503
          0.03131  3.87527  4.59761  0.61958  0.77255  0.48576  0.95510
      4   2.29150  4.27234  3.03635  2.79374  4.17191  2.97720  3.98368  3.60703  2.88538  3.29592  4.14380  2.83814  3.67688  3.22790  3.22856  1.37802  2.55971  3.13092  5.50432  4.22304     38 - -
          2.68618  4.42225  2.77519  2.73123  3.46354  2.40513  3.72494  3.29354  2.67741  2.69355  4.24690  2.90347  2.73739  3.18146  2.89801  2.37887  2.77519  2.98518  4.58477  3.61503
          0.03131  3.87527  4.59761  0.61958  0.77255  0.48576  0.95510
      5   2.05539  4.40641  2.87489  2.59350  4.22531  2.42303  3.86309  3.65799  2.76379  3.28782  4.10898  2.27246  3.68454  3.06454  3.17942  2.10479  2.75386  3.19527  5.51433  4.21872     39 - -
          2.68618  4.42225  2.77519  2.73123  3.46354  2.40513  3.72494  3.29354  2.67741  2.69355  4.24690  2.90347  2.73739  3.18146  2.89801  2.37887  2.77519  2.98518  4.58477  3.61503
          0.03131  3.87527  4.59761  0.61958  0.77255  0.48576  0.95510
      6   2.76668  5.06021  2.08351  2.20429  4.40701  3.17438  3.74911  3.96559  2.70914  3.54831  4.41614  1.51769  3.78982  2.93984  3.21327  2.73272  3.08360  3.56798  5.66247  4.22883     40 - -
          2.68618  4.42225  2.77519  2.73123  3.46354  2.40513  3.72494  3.29354  2.67741  2.69355  4.24690  2.90347  2.73739  3.18146  2.89801  2.37887  2.77519  2.98518  4.58477  3.61503
          0.03131  3.87527  4.59761  0.61958  0.77255  0.48576  0.95510
      7   3.00484  4.37366  4.51141  3.96414  3.00010  4.25960  4.61691  1.75288  3.86354  1.62262  3.10687  4.23032  4.54045  4.07811  4.06892  3.59179  3.24575  1.39915  5.14517  3.94642     41 - -
          2.68618  4.42225  2.77519  2.73123  3.46354  2.40513  3.72494  3.29354  2.67741  2.69355  4.24690  2.90347  2.73739  3.18146  2.89801  2.37887  2.77519  2.98518  4.58477  3.61503
          0.03131  3.87527  4.59761  0.61958  0.77255  0.48576  0.95510
      8   2.03295  4.31789  3.28505  2.80275  3.70957  3.29887  3.83723  2.91864  2.74010  2.71486  3.63038  3.18504  3.81591  2.79085  3.09811  2.62865  2.38457  2.27755  5.12574  3.87739     42 - -
          2.68618  4.42225  2.77519  2.73123  3.46354  2.40513  3.72494  3.29354  2.67741  2.69355  4.24690  2.90347  2.73739  3.18146  2.89801  2.37887  2.77519  2.98518  4.58477  3.61503
          0.03131  3.87527  4.59761  0.61958  0.77255  0.48576  0.95510
      9   1.73059  4.37746  3.07431  2.69094  4.01492  3.14054  3.83076  3.36428  2.42001  3.05705  3.90998  3.07477  3.73402  3.04860  3.03032  2.19719  2.60660  2.99420  5.33659  4.07205     43 - -
          2.68618  4.42225  2.77519  2.73123  3.46354  2.40513  3.72494  3.29354  2.67741  2.69355  4.24690  2.90347  2.73739  3.18146  2.89801  2.37887  2.77519  2.98518  4.58477  3.61503
          0.03131  3.87527  4.59761  0.61958  0.77255  0.48576  0.95510
     10   2.91905  4.96754  3.27295  2.72801  4.29397  3.53821  3.61452  3.74233  1.97392  3.22915  4.13743  3.13802  3.95787  2.48037  1.37760  2.94668  3.12611  3.44514  5.32820  4.10565     44 - -
          2.68618  4.42225  2.77519  2.73123  3.46354  2.40513  3.72494  3.29354  2.67741  2.69355  4.24690  2.90347  2.73739  3.18146  2.89801  2.37887  2.77519  2.98518  4.58477  3.61503
          0.03131  3.87527  4.59761  0.61958  0.77255  0.48576  0.95510
     11   2.75536  4.29802  3.89612  3.34133  3.30139  3.83246  4.14064  1.93209  3.20547  1.92612  3.20831  3.68190  4.18766  3.09273  3.48118  3.12647  2.99569  1.70975  4.98049  3.77124     45 - -
          2.68618  4.42225  2.77519  2.73123  3.46354  2.40513  3.72494  3.29354  2.67741  2.69355  4.24690  2.90347  2.73739  3.18146  2.89801  2.37887  2.77519  2.98518  4.58477  3.61503
          0.03131  3.87527  4.59761  0.61958  0.77255  0.48576  0.95510
     12   3.31979  4.67616  4.31507  3.94121  1.16854  4.15018  3.53146  2.95931  3.80734  2.32074  3.59510  3.90942  4.48907  3.90402  3.92722  3.51898  3.55686  2.90830  3.73299  1.84277     46 - -
          2.68618  4.42225  2.77519  2.73123  3.46354  2.40513  3.72494  3.29354  2.67741  2.69355  4.24690  2.90347  2.73739  3.18146  2.89801  2.37887  2.77519  2.98518  4.58477  3.61503
          0.03131  3.87527  4.59761  0.61958  0.77255  0.48576  0.95510
     13   2.61094  3.90761  2.26037  2.01786  4.20208  3.31022  3.59119  3.63735  2.39863  3.20832  4.01363  2.81788  3.75927  2.47691  2.87666  2.60391  2.85423  3.28034  5.41721  4.04548     47 - -
          2.68618  4.42225  2.77519  2.73123  3.46354  2.40513  3.72494  3.29354  2.67741  2.69355  4.24690  2.90347  2.73739  3.18146  2.89801  2.37887  2.77519  2.98518  4.58477  3.61503
          0.03131  3.87527  4.59761  0.61958  0.77255  0.48576  0.95510
     14   2.61740  3.37390  3.47647  2.90821  3.89091  3.36964  3.79313  3.24301  2.39233  2.92209  3.85677  3.25702  3.87727  3.02325  1.50087  2.76011  2.92220  2.96131  5.18424  3.95055     48 - -
          2.68618  4.42225  2.77519  2.73123  3.46354  2.40513  3.72494  3.29354  2.67741  2.69355  4.24690  2.90347  2.73739  3.18146  2.89801  2.37887  2.77519  2.98518  4.58477  3.61503
          0.03131  3.87527  4.59761  0.61958  0.77255  0.48576  0.95510
     15   2.88278  4.86876  2.90458  2.65925  4.03772  3.36776  3.81762  3.66881  2.47982  3.17089  4.19857  3.11905  3.92119  1.22908  2.76398  2.93036  3.17970  3.39827  5.30919  4.00309     49 - -
          2.68618  4.42225  2.77519  2.73123  3.46354  2.40513  3.72494  3.29354  2.67741  2.69355  4.24690  2.90347  2.73739  3.18146  2.89801  2.37887  2.77519  2.98518  4.58477  3.61503
          0.03131  3.87527  4.59761  0.61958  0.77255  0.48576  0.95510
     16   2.69666  4.21017  3.95649  3.40656  2.83577  3.25693  4.08509  1.73838  3.30333  1.95113  3.19213  3.69263  4.14858  3.56976  3.55032  3.07901  2.94173  2.10096  4.81048  3.54591     50 - -
          2.68618  4.42225  2.77519  2.73123  3.46354  2.40513  3.72494  3.29354  2.67741  2.69355  4.24690  2.90347  2.73739  3.18146  2.89801  2.37887  2.77519  2.98518  4.58477  3.61503
          0.03131  3.87527  4.59761  0.61958  0.77255  0.48576  0.95510
     17   2.54915  2.92164  3.70431  3.12917  2.93321  3.58783  3.86482  2.44722  3.01831  2.07575  3.20625  3.44695  3.96398  3.14037  3.04198  2.86062  2.78407  2.34395  4.71217  3.48655     51 - -
          2.68618  4.42225  2.77519  2.73123  3.46354  2.40513  3.72494  3.29354  2.67741  2.69355  4.24690  2.90347  2.73739  3.18146  2.89801  2.37887  2.77519  2.98518  4.58477  3.61503
          0.03131  3.87527  4.59761  0.61958  0.77255  0.48576  0.95510
     18   2.40495  4.37642  3.16214  2.73293  3.98308  3.16387  3.81790  3.35667  2.60682  3.03183  3.89008  3.10349  3.74569  3.03705  2.63300  2.11921  1.90772  2.99301  5.30013  4.03883     52 - -
          2.68618  4.42225  2.77519  2.73123  3.46354  2.40513  3.72494  3.29354  2.67741  2.69355  4.24690  2.90347  2.73739  3.18146  2.89801  2.37887  2.77519  2.98518  4.58477  3.61503
          0.03131  3.87527  4.59761  0.61958  0.77255  0.48576  0.95510
     19   2.07478  4.27387  3.16594  2.93209  4.11596  3.02016  4.07384  3.43252  2.98788  3.16650  4.10784  3.21049  1.51378  3.34445  3.30002  2.51032  2.79642  3.03228  5.47792  4.24109     53 - -
          2.68618  4.42225  2.77519  2.73123  3.46354  2.40513  3.72494  3.29354  2.67741  2.69355  4.24690  2.90347  2.73739  3.18146  2.89801  2.37887  2.77519  2.98518  4.58477  3.61503
          0.03131  3.87527  4.59761  0.61958  0.77255  0.48576  0.95510
     20   1.98787  4.50308  3.08980  2.62908  4.01927  3.23795  3.73912  3.39844  2.48070  3.04154  3.89555  3.04972  2.73824  2.93203  2.34252  2.58210  2.79912  3.05000  5.30019  4.02652     54 - -
          2.68622  4.42229  2.77523  2.73117  3.46358  2.40517  3.72498  3.29358  2.67745  2.69349  4.24694  2.90338  2.73743  3.18150  2.89792  2.37891  2.77513  2.98509  4.58481  3.61507
          0.08413  2.65061  4.59761  1.13303  0.38869  0.48576  0.95510
     21   2.07478  4.27387  3.16594  2.93209  4.11596  3.02016  4.07384  3.43252  2.98788  3.16650  4.10784  3.21049  1.51378  3.34445  3.30002  2.51032  2.79642  3.03228  5.47792  4.24109     61 - -
          2.68618  4.42225  2.77519  2.73123  3.46354  2.40513  3.72494  3.29354  2.67741  2.69355  4.24690  2.90347  2.73739  3.18146  2.89801  2.37887  2.77519  2.98518  4.58477  3.61503
          0.03131  3.87527  4.59761  0.61958  0.77255  0.48576  0.95510
     22   2.53508  4.48424  3.05800  2.78846  4.18871  1.37504  3.93418  3.67753  2.70744  3.30544  4.19189  3.15884  3.78453  3.17490  2.50949  2.65642  2.92717  3.26747  5.41704  4.19848     62 - -
          2.68618  4.42225  2.77519  2.73123  3.46354  2.40513  3.72494  3.29354  2.67741  2.69355  4.24690  2.90347  2.73739  3.18146  2.89801  2.37887  2.77519  2.98518  4.58477  3.61503
          0.03131  3.87527  4.59761  0.61958  0.77255  0.48576  0.95510
     23   1.88944  4.22767  3.46741  3.02692  3.75616  3.22544  4.01415  2.77871  2.94672  2.43346  3.68098  3.31585  3.82462  3.30125  3.26700  2.61013  2.00224  2.51926  5.23385  3.99730     63 - -
          2.68618  4.42225  2.77519  2.73123  3.46354  2.40513  3.72494  3.29354  2.67741  2.69355  4.24690  2.90347  2.73739  3.18146  2.89801  2.37887  2.77519  2.98518  4.58477  3.61503
          0.03131  3.87527  4.59761  0.61958  0.77255  0.48576  0.95510
     24   2.30733  4.42336  3.00103  2.63309  4.04773  3.14247  3.80794  3.43476  2.64465  3.09375  3.94182  3.03789  3.73095  2.68583  3.02373  1.80316  2.36634  3.05501  5.35841  4.07885     64 - -
          2.68618  4.42225  2.77519  2.73123  3.46354  2.40513  3.72494  3.29354  2.67741  2.69355  4.24690  2.90347  2.73739  3.18146  2.89801  2.37887  2.77519  2.98518  4.58477  3.61503
          0.03131  3.87527  4.59761  0.61958  0.77255  0.48576  0.95510
     25   2.93678  4.35942  4.42314  3.95027  3.47428  4.10971  4.71899  1.69146  3.81076  2.04111  3.33513  4.19084  4.51350  4.12578  4.04082  3.50332  3.22891  1.12552  5.37205  4.13005     65 - -
          2.68618  4.42225  2.77519  2.73123  3.46354  2.40513  3.72494  3.29354  2.67741  2.69355  4.24690  2.90347  2.73739  3.18146  2.89801  2.37887  2.77519  2.98518  4.58477  3.61503
          0.03131  3.87527  4.59761  0.61958  0.77255  0.48576  0.95510
     26   2.75067  4.89825  2.67821  2.41978  3.77969  3.32844  2.13272  3.69955  2.45099  3.25217  4.13449  2.17142  3.84750  2.89022  2.82012  2.76124  3.02253  3.36423  5.14836  3.67340     66 - -
          2.68618  4.42225  2.77519  2.73123  3.46354  2.40513  3.72494  3.29354  2.67741  2.69355  4.24690  2.90347  2.73739  3.18146  2.89801  2.37887  2.77519  2.98518  4.58477  3.61503
          0.03131  3.87527  4.59761  0.61958  0.77255  0.48576  0.95510
     27   2.52628  3.09371  3.28723  2.72908  3.61961  3.40837  3.23454  2.99908  2.55227  2.68494  3.56338  3.14697  3.83848  2.97293  2.53247  2.68440  2.40703  2.73862  5.00054  3.74482     67 - -
          2.68618  4.42225  2.77519  2.73123  3.46354  2.40513  3.72494  3.29354  2.67741  2.69355  4.24690  2.90347  2.73739  3.18146  2.89801  2.37887  2.77519  2.98518  4.58477  3.61503
          0.03131  3.87527  4.59761  0.61958  0.77255  0.48576  0.95510
     28   1.69580  4.24202  3.78348  3.30333  3.59363  3.48847  4.20598  2.09964  3.21329  2.38072  3.49376  3.57490  4.02897  3.53894  3.51245  2.85959  2.89839  1.94380  5.22033  3.99151     68 - -
          2.68618  4.42225  2.77519  2.73123  3.46354  2.40513  3.72494  3.29354  2.67741  2.69355  4.24690  2.90347  2.73739  3.18146  2.89801  2.37887  2.77519  2.98518  4.58477  3.61503
          0.03131  3.87527  4.59761  0.61958  0.77255  0.48576  0.95510
     29   3.00845  4.84757  3.49936  3.00973  4.20286  3.49603  3.82603  3.74468  2.23813  3.26009  4.26011  3.36929  3.99840  3.04614  0.97412  3.09243  3.27416  3.46848  5.28471  4.12951     69 - -
          2.68618  4.42225  2.77519  2.73123  3.46354  2.40513  3.72494  3.29354  2.67741  2.69355  4.24690  2.90347  2.73739  3.18146  2.89801  2.37887  2.77519  2.98518  4.58477  3.61503
          0.03131  3.87527  4.59761  0.61958  0.77255  0.48576  0.95510
     30   2.83332  5.00221  3.12133  2.57090  4.28248  3.50994  3.15675  3.74353  2.00579  3.24428  4.09366  3.03028  3.90143  2.12396  1.80767  2.83662  3.03048  3.42048  5.33337  4.06421     70 - -
          2.68618  4.42225  2.77519  2.73123  3.46354  2.40513  3.72494  3.29354  2.67741  2.69355  4.24690  2.90347  2.73739  3.18146  2.89801  2.37887  2.77519  2.98518  4.58477  3.61503
          0.03131  3.87527  4.59761  0.61958  0.77255  0.48576  0.95510
     31   3.26178  4.66269  4.24257  3.95751  1.00715  3.95106  3.87827  2.78504  3.86446  2.15440  3.51472  4.02227  4.40952  4.03164  3.98349  3.53162  3.56289  2.77595  4.12637  2.49297     71 - -
          2.68618  4.42225  2.77519  2.73123  3.46354  2.40513  3.72494  3.29354  2.67741  2.69355  4.24690  2.90347  2.73739  3.18146  2.89801  2.37887  2.77519  2.98518  4.58477  3.61503
          0.03131  3.87527  4.59761  0.61958  0.77255  0.48576  0.95510
     32   3.25097  4.73883  3.84229  3.57212  2.29338  3.83333  3.61960  3.25978  3.42955  2.71301  3.93450  3.72679  4.30707  3.73493  3.61272  3.38742  3.53764  3.13045  3.93727  0.96115     72 - -
          2.68618  4.42225  2.77519  2.73123  3.46354  2.40513  3.72494  3.29354  2.67741  2.69355  4.24690  2.90347  2.73739  3.18146  2.89801  2.37887  2.77519  2.98518  4.58477  3.61503
          0.03131  3.87527  4.59761  0.61958  0.77255  0.48576  0.95510
     33   2.95452  5.06639  2.48851  1.02140  4.41292  3.27574  3.86266  3.86737  2.74353  3.48400  4.45781  2.93423  3.88043  3.07819  3.15273  2.93657  3.25874  3.55089  5.58396  4.30609     73 - -
          2.68618  4.42225  2.77519  2.73123  3.46354  2.40513  3.72494  3.29354  2.67741  2.69355  4.24690  2.90347  2.73739  3.18146  2.89801  2.37887  2.77519  2.98518  4.58477  3.61503
          0.03131  3.87527  4.59761  0.61958  0.77255  0.48576  0.95510
     34   2.72559  4.72240  2.70958  2.59529  4.08634  3.18572  3.92300  3.79723  2.82687  3.44375  4.39891  1.15311  3.83768  3.19568  3.18169  2.79262  3.10750  3.41916  5.39193  4.03442     74 - -
          2.68618  4.42225  2.77519  2.73123  3.46354  2.40513  3.72494  3.29354  2.67741  2.69355  4.24690  2.90347  2.73739  3.18146  2.89801  2.37887  2.77519  2.98518  4.58477  3.61503
          0.03131  3.87527  4.59761  0.61958  0.77255  0.48576  0.95510
     35   3.11549  4.53625  4.46263  3.94539  3.11435  4.25939  4.61754  1.98280  3.74858  1.05435  2.98027  4.23410  4.55533  4.02091  3.94718  3.62404  3.36910  1.99491  5.11652  3.92010     75 - -
          2.68618  4.42225  2.77519  2.73123  3.46354  2.40513  3.72494  3.29354  2.67741  2.69355  4.24690  2.90347  2.73739  3.18146  2.89801  2.37887  2.77519  2.98518  4.58477  3.61503
          0.03131  3.87527  4.59761  0.61958  0.77255  0.48576  0.95510
     36   2.81026  4.35199  4.12926  3.79238  3.55202  3.72686  4.59359  2.04984  3.66021  2.23850  3.51665  3.98179  4.28715  4.01977  3.87246  3.23050  3.17169  1.02137  5.33697  4.06880     76 - -
          2.68618  4.42225  2.77519  2.73123  3.46354  2.40513  3.72494  3.29354  2.67741  2.69355  4.24690  2.90347  2.73739  3.18146  2.89801  2.37887  2.77519  2.98518  4.58477  3.61503
          0.03131  3.87527  4.59761  0.61958  0.77255  0.48576  0.95510
     37   2.75491  4.51191  3.36237  3.20172  4.19685  3.19926  4.27903  3.74287  3.25924  3.36945  4.41935  3.50819  0.82245  3.64793  3.50454  2.92247  3.19667  3.38794  5.38273  4.31751     77 - -
          2.68618  4.42225  2.77519  2.73123  3.46354  2.40513  3.72494  3.29354  2.67741  2.69355  4.24690  2.90347  2.73739  3.18146  2.89801  2.37887  2.77519  2.98518  4.58477  3.61503
          0.03131  3.87527  4.59761  0.61958  0.77255  0.48576  0.95510
     38   2.31623  4.23672  3.20869  3.02449  4.07901  2.96654  4.13432  3.60195  3.09845  3.32193  4.24771  3.24889  3.70555  3.44753  3.38447  1.08685  2.79655  3.13644  5.45125  4.16252     78 - -
          2.68618  4.42225  2.77519  2.73123  3.46354  2.40513  3.72494  3.29354  2.67741  2.69355  4.24690  2.90347  2.73739  3.18146  2.89801  2.37887  2.77519  2.98518  4.58477  3.61503
          0.03131  3.87527  4.59761  0.61958  0.77255  0.48576  0.95510
     39   2.78680  3.48737  3.83272  3.31021  2.37124  3.74112  3.32334  2.82746  3.19896  2.46141  3.46053  3.53895  4.11617  3.44635  3.44780  3.03223  3.02418  2.63915  4.09723  1.68229     79 - -
          2.68618  4.42225  2.77519  2.73123  3.46354  2.40513  3.72494  3.29354  2.67741  2.69355  4.24690  2.90347  2.73739  3.18146  2.89801  2.37887  2.77519  2.98518  4.58477  3.61503
          0.03131  3.87527  4.59761  0.61958  0.77255  0.48576  0.95510
     40   2.41405  4.25916  3.43040  3.18242  3.97118  3.09838  4.19955  3.09864  3.12546  2.96204  4.01230  3.39142  3.80232  3.52011  3.38407  2.61534  1.16718  2.79333  5.40873  4.18778     80 - -
          2.68618  4.42225  2.77519  2.73123  3.46354  2.40513  3.72494  3.29354  2.67741  2.69355  4.24690  2.90347  2.73739  3.18146  2.89801  2.37887  2.77519  2.98518  4.58477  3.61503
          0.03131  3.87527  4.59761  0.61958  0.77255  0.48576  0.95510
     41   3.06648  4.42798  4.57810  4.06729  3.32382  4.32321  4.77034  1.23899  3.90821  1.71197  3.16637  4.33161  4.62513  4.18711  4.11436  3.69423  3.32470  1.67753  5.29736  4.08971     81 - -
          2.68618  4.42225  2.77519  2.73123  3.46354  2.40513  3.72494  3.29354  2.67741  2.69355  4.24690  2.90347  2.73739  3.18146  2.89801  2.37887  2.77519  2.98518  4.58477  3.61503
          0.03131  3.87527  4.59761  0.61958  0.77255  0.48576  0.95510
     42   2.82924  3.67444  3.87190  3.42238  2.54692  3.66946  3.71261  2.87086  3.25049  2.51560  3.60736  3.60904  4.13554  3.55528  3.47653  3.05743  3.12210  2.69582  4.17466  1.37020     82 - -
          2.68618  4.42225  2.77519  2.73123  3.46354  2.40513  3.72494  3.29354  2.67741  2.69355  4.24690  2.90347  2.73739  3.18146  2.89801  2.37887  2.77519  2.98518  4.58477  3.61503
          0.03131  3.87527  4.59761  0.61958  0.77255  0.48576  0.95510
     43   2.90681  5.38495  1.27128  1.87401  4.67838  3.16993  3.74337  4.17748  2.77464  3.72556  4.60648  2.65969  3.80218  2.92312  3.35581  2.80352  3.20477  3.77766  5.87836  4.40329     83 - -
          2.68618  4.42225  2.77519  2.73123  3.46354  2.40513  3.72494  3.29354  2.67741  2.69355  4.24690  2.90347  2.73739  3.18146  2.89801  2.37887  2.77519  2.98518  4.58477  3.61503
          0.03131  3.87527  4.59761  0.61958  0.77255  0.48576  0.95510
     44   2.96474  4.36082  4.48531  3.99983  3.47286  4.18013  4.76030  1.59978  3.86939  2.02026  3.31704  4.24479  4.55557  4.17023  4.09657  3.56602  3.24665  1.15468  5.38587  4.15739     84 - -
          2.68618  4.42225  2.77519  2.73123  3.46354  2.40513  3.72494  3.29354  2.67741  2.69355  4.24690  2.90347  2.73739  3.18146  2.89801  2.37887  2.77519  2.98518  4.58477  3.61503
          0.03131  3.87527  4.59761  0.61958  0.77255  0.48576  0.95510
     45   2.86897  5.34268  1.88528  1.34615  4.63441  3.18857  3.71466  4.12297  2.69508  3.66364  4.52494  2.67283  3.79620  2.88490  3.25100  2.77525  3.15490  3.72528  5.82240  4.36095     85 - -
          2.68618  4.42225  2.77519  2.73123  3.46354  2.40513  3.72494  3.29354  2.67741  2.69355  4.24690  2.90347  2.73739  3.18146  2.89801  2.37887  2.77519  2.98518  4.58477  3.61503
          0.03131  3.87527  4.59761  0.61958  0.77255  0.48576  0.95510
     46   2.21255  1.52967  3.87568  3.53919  3.78848  2.98418  4.27679  3.01324  3.37826  2.91075  3.86774  3.49826  3.72271  3.69978  3.56841  2.19979  2.69067  2.66409  5.26972  4.03429     86 - -
          2.68618  4.42225  2.77519  2.73123  3.46354  2.40513  3.72494  3.29354  2.67741  2.69355  4.24690  2.90347  2.73739  3.18146  2.89801  2.37887  2.77519  2.98518  4.58477  3.61503
          0.03131  3.87527  4.59761  0.61958  0.77255  0.48576  0.95510
     47   2.75491  4.51191  3.36237  3.20172  4.19685  3.19926  4.27903  3.74287  3.25924  3.36945  4.41935  3.50819  0.82245  3.64793  3.50454  2.92247  3.19667  3.38794  5.38273  4.31751     87 - -
          2.68618  4.42225  2.77519  2.73123  3.46354  2.40513  3.72494  3.29354  2.67741  2.69355  4.24690  2.90347  2.73739  3.18146  2.89801  2.37887  2.77519  2.98518  4.58477  3.61503
          0.03131  3.87527  4.59761  0.61958  0.77255  0.48576  0.95510
     48   2.99245  5.12141  0.91405  2.33639  4.49876  3.21265  3.93328  4.08753  3.01789  3.69532  4.67340  2.89294  3.86563  3.17237  3.53456  2.95443  3.33105  3.72639  5.66683  4.37108     88 - -
          2.68618  4.42225  2.77519  2.73123  3.46354  2.40513  3.72494  3.29354  2.67741  2.69355  4.24690  2.90347  2.73739  3.18146  2.89801  2.37887  2.77519  2.98518  4.58477  3.61503
          0.03131  3.87527  4.59761  0.61958  0.77255  0.48576  0.95510
     49   2.97929  4.74878  3.38365  2.97764  2.48552  3.70327  1.86819  3.36444  2.81252  2.85409  3.89375  3.32592  4.11487  3.22002  3.10886  3.05073  3.21602  3.15200  4.09532  1.98774     89 - -
          2.68618  4.42225  2.77519  2.73123  3.46354  2.40513  3.72494  3.29354  2.67741  2.69355  4.24690  2.90347  2.73739  3.18146  2.89801  2.37887  2.77519  2.98518  4.58477  3.61503
          0.03131  3.87527  4.59761  0.61958  0.77255  0.48576  0.95510
     50   2.16476  3.19666  3.63899  3.27060  3.97681  2.92010  4.17578  3.31992  3.18418  3.10736  3.99535  3.34427  3.65667  3.50281  3.44960  1.26898  2.64416  2.88263  5.39039  4.15862     90 - -
          2.68618  4.42225  2.77519  2.73123  3.46354  2.40513  3.72494  3.29354  2.67741  2.69355  4.24690  2.90347  2.73739  3.18146  2.89801  2.37887  2.77519  2.98518  4.58477  3.61503
          0.03131  3.87527  4.59761  0.61958  0.77255  0.48576  0.95510
     51   3.20850  4.60760  4.37587  3.95547  1.36172  4.15680  3.93282  2.49438  3.80793  1.69162  3.21487  4.05760  4.49610  3.96916  3.95352  3.54909  3.46271  2.52264  4.19360  2.58579     91 - -
          2.68618  4.42225  2.77519  2.73123  3.46354  2.40513  3.72494  3.29354  2.67741  2.69355  4.24690  2.90347  2.73739  3.18146  2.89801  2.37887  2.77519  2.98518  4.58477  3.61503
          0.03131  3.87527  4.59761  0.61958  0.77255  0.48576  0.95510
     52   3.00845  4.84757  3.49936  3.00973  4.20286  3.49603  3.82603  3.74468  2.23813  3.26009  4.26011  3.36929  3.99840  3.04614  0.97412  3.09243  3.27416  3.46848  5.28471  4.12951     92 - -
          2.68618  4.42225  2.77519  2.73123  3.46354  2.40513  3.72494  3.29354  2.67741  2.69355  4.24690  2.90347  2.73739  3.18146  2.89801  2.37887  2.77519  2.98518  4.58477  3.61503
          0.03131  3.87527  4.59761  0.61958  0.77255  0.48576  0.95510
     53   2.97453  4.93861  3.15072  2.77154  4.32568  3.46379  3.76052  3.75510  1.03445  3.31953  4.28074  3.19592  3.96385  2.95177  2.43185  3.01628  3.22754  3.46270  5.37911  4.19225     93 - -
          2.68618  4.42225  2.77519  2.73123  3.46354  2.40513  3.72494  3.29354  2.67741  2.69355  4.24690  2.90347  2.73739  3.18146  2.89801  2.37887  2.77519  2.98518  4.58477  3.61503
          0.03131  3.87527  4.59761  0.61958  0.77255  0.48576  0.95510
     54   3.26178  4.66269  4.24257  3.95751  1.00715  3.95106  3.87827  2.78504  3.86446  2.15440  3.51472  4.02227  4.40952  4.03164  3.98349  3.53162  3.56289  2.77595  4.12637  2.49297     94 - -
          2.68618  4.42225  2.77519  2.73123  3.46354  2.40513  3.72494  3.29354  2.67741  2.69355  4.24690  2.90347  2.73739  3.18146  2.89801  2.37887  2.77519  2.98518  4.58477  3.61503
          0.03131  3.87527  4.59761  0.61958  0.77255  0.48576  0.95510
     55   2.41405  4.25916  3.43040  3.18242  3.97118  3.09838  4.19955  3.09864  3.12546  2.96204  4.01230  3.39142  3.80232  3.52011  3.38407  2.61534  1.16718  2.79333  5.40873  4.18778     95 - -
          2.68618  4.42225  2.77519  2.73123  3.46354  2.40513  3.72494  3.29354  2.67741  2.69355  4.24690  2.90347  2.73739  3.18146  2.89801  2.37887  2.77519  2.98518  4.58477  3.61503
          0.03131  3.87527  4.59761  0.61958  0.77255  0.48576  0.95510
     56   2.90379  5.39886  1.31139  1.81891  4.68869  3.17007  3.73590  4.18921  2.76335  3.72952  4.60499  2.65363  3.79966  2.91295  3.34657  2.79787  3.19924  3.78585  5.88477  4.40446     96 - -
          2.68618  4.42225  2.77519  2.73123  3.46354  2.40513  3.72494  3.29354  2.67741  2.69355  4.24690  2.90347  2.73739  3.18146  2.89801  2.37887  2.77519  2.98518  4.58477  3.61503
          0.03131  3.87527  4.59761  0.61958  0.77255  0.48576  0.95510
     57   2.99245  5.12141  0.91405  2.33639  4.49876  3.21265  3.93328  4.08753  3.01789  3.69532  4.67340  2.89294  3.86563  3.17237  3.53456  2.95443  3.33105  3.72639  5.66683  4.37108     97 - -
          2.68618  4.42225  2.77519  2.73123  3.46354  2.40513  3.72494  3.29354  2.67741  2.69355  4.24690  2.90347  2.73739  3.18146  2.89801  2.37887  2.77519  2.98518  4.58477  3.61503
          0.03131  3.87527  4.59761  0.61958  0.77255  0.48576  0.95510
     58   2.66819  4.44345  3.34255  3.24225  4.38471  0.72480  4.36245  3.98492  3.42392  3.63872  4.61441  3.50683  3.83468  3.74784  3.65974  2.84017  3.14964  3.51269  5.47921  4.48667     98 - -
          2.68618  4.42225  2.77519  2.73123  3.46354  2.40513  3.72494  3.29354  2.67741  2.69355  4.24690  2.90347  2.73739  3.18146  2.89801  2.37887  2.77519  2.98518  4.58477  3.61503
          0.03131  3.87527  4.59761  0.61958  0.77255  0.48576  0.95510
     59   2.70481  4.82179  2.97867  2.49972  4.06016  3.43574  3.60469  3.47432  2.07869  2.60775  3.91965  2.83988  3.85060  2.08944  2.54376  2.74126  2.92757  3.17441  5.26787  3.97326     99 - -
          2.68618  4.42225  2.77519  2.73123  3.46354  2.40513  3.72494  3.29354  2.67741  2.69355  4.24690  2.90347  2.73739  3.18146  2.89801  2.37887  2.77519  2.98518  4.58477  3.61503
          0.03131  3.87527  4.59761  0.61958  0.77255  0.48576  0.95510
     60   3.33225  4.72375  4.19316  3.82365  1.84244  4.10740  3.46245  3.12172  3.69213  2.52527  3.76120  3.82651  4.46231  3.82638  3.84448  3.47578  3.57184  3.02751  3.67811  1.10662    100 - -
          2.68618  4.42225  2.77519  2.73123  3.46354  2.40513  3.72494  3.29354  2.67741  2.69355  4.24690  2.90347  2.73739  3.18146  2.89801  2.37887  2.77519  2.98518  4.58477  3.61503
          0.03131  3.87527  4.59761  0.61958  0.77255  0.48576  0.95510
     61   3.19002  4.59427  4.45900  3.97032  2.48657  4.26959  4.38954  2.23717  3.82139  1.00559  2.95194  4.21506  4.55008  4.01442  3.99397  3.64431  3.43202  2.32107  4.74596  3.35721    101 - -
          2.68618  4.42225  2.77519  2.73123  3.46354  2.40513  3.72494  3.29354  2.67741  2.69355  4.24690  2.90347  2.73739  3.18146  2.89801  2.37887  2.77519  2.98518  4.58477  3.61503
          0.03131  3.87527  4.59761  0.61958  0.77255  0.48576  0.95510
     62   3.00615  4.37006  4.57724  4.08291  3.45464  4.26943  4.82287  1.32908  3.95828  1.97038  3.28113  4.32640  4.61124  4.23961  4.17427  3.65169  3.27803  1.34721  5.39731  4.18717    102 - -
          2.68618  4.42225  2.77519  2.73123  3.46354  2.40513  3.72494  3.29354  2.67741  2.69355  4.24690  2.90347  2.73739  3.18146  2.89801  2.37887  2.77519  2.98518  4.58477  3.61503
          0.03131  3.87527  4.59761  0.61958  0.77255  0.48576  0.95510
     63   1.76470  4.12648  3.29268  3.03441  4.17445  2.90116  4.12776  3.51884  3.09253  3.27367  4.13822  3.21864  3.64306  3.40388  3.39999  1.40986  2.66930  3.02916  5.54108  4.30452    103 - -
          2.68618  4.42225  2.77519  2.73123  3.46354  2.40513  3.72494  3.29354  2.67741  2.69355  4.24690  2.90347  2.73739  3.18146  2.89801  2.37887  2.77519  2.98518  4.58477  3.61503
          0.03131  3.87527  4.59761  0.61958  0.77255  0.48576  0.95510
     64   3.26178  4.66269  4.24257  3.95751  1.00715  3.95106  3.87827  2.78504  3.86446  2.15440  3.51472  4.02227  4.40952  4.03164  3.98349  3.53162  3.56289  2.77595  4.12637  2.49297    104 - -
          2.68618  4.42225  2.77519  2.73123  3.46354  2.40513  3.72494  3.29354  2.67741  2.69355  4.24690  2.90347  2.73739  3.18146  2.89801  2.37887  2.77519  2.98518  4.58477  3.61503
          0.03131  3.87527  4.59761  0.61958  0.77255  0.48576  0.95510
     65   2.31623  4.23672  3.20869  3.02449  4.07901  2.96654  4.13432  3.60195  3.09845  3.32193  4.24771  3.24889  3.70555  3.44753  3.38447  1.08685  2.79655  3.13644  5.45125  4.16252    105 - -
          2.68618  4.42225  2.77519  2.73123  3.46354  2.40513  3.72494  3.29354  2.67741  2.69355  4.24690  2.90347  2.73739  3.18146  2.89801  2.37887  2.77519  2.98518  4.58477  3.61503
          0.03131  3.87527  4.59761  0.61958  0.77255  0.48576  0.95510
     66   3.00845  4.84757  3.49936  3.00973  4.20286  3.49603  3.82603  3.74468  2.23813  3.26009  4.26011  3.36929  3.99840  3.04614  0.97412  3.09243  3.27416  3.46848  5.28471  4.12951    106 - -
          2.68618  4.42225  2.77519  2.73123  3.46354  2.40513  3.72494  3.29354  2.67741  2.69355  4.24690  2.90347  2.73739  3.18146  2.89801  2.37887  2.77519  2.98518  4.58477  3.61503
          0.03131  3.87527  4.59761  0.61958  0.77255  0.48576  0.95510
     67   2.53156  4.61774  2.63125  2.47698  4.19627  3.09994  3.83659  3.76713  2.71661  3.40348  4.27185  1.54671  3.75114  3.05759  3.10909  2.31737  2.91736  3.33470  5.50838  4.12668    107 - -
          2.68618  4.42225  2.77519  2.73123  3.46354  2.40513  3.72494  3.29354  2.67741  2.69355  4.24690  2.90347  2.73739  3.18146  2.89801  2.37887  2.77519  2.98518  4.58477  3.61503
          0.03131  3.87527  4.59761  0.61958  0.77255  0.48576  0.95510
     68   2.78331  4.84129  2.78086  2.52666  3.56039  3.35708  1.74356  3.65733  2.47569  3.21005  4.12575  2.64443  3.88529  2.95883  2.80577  2.81432  3.06470  3.33886  4.98421  3.47626    108 - -
          2.68618  4.42225  2.77519  2.73123  3.46354  2.40513  3.72494  3.29354  2.67741  2.69355  4.24690  2.90347  2.73739  3.18146  2.89801  2.37887  2.77519  2.98518  4.58477  3.61503
          0.03131  3.87527  4.59761  0.61958  0.77255  0.48576  0.95510
     69   2.88278  4.86876  2.90458  2.65925  4.03772  3.36776  3.81762  3.66881  2.47982  3.17089  4.19857  3.11905  3.92119  1.22908  2.76398  2.93036  3.17970  3.39827  5.30919  4.00309    109 - -
          2.68618  4.42225  2.77519  2.73123  3.46354  2.40513  3.72494  3.29354  2.67741  2.69355  4.24690  2.90347  2.73739  3.18146  2.89801  2.37887  2.77519  2.98518  4.58477  3.61503
          0.03131  3.87527  4.59761  0.61958  0.77255  0.48576  0.95510
     70   2.89038  5.41227  1.48004  1.62776  4.69802  3.17349  3.71912  4.20088  2.73161  3.72661  4.58919  2.64725  3.79399  2.88990  3.31430  2.78241  3.18001  3.79077  5.88422  4.39818    110 - -
          2.68618  4.42225  2.77519  2.73123  3.46354  2.40513  3.72494  3.29354  2.67741  2.69355  4.24690  2.90347  2.73739  3.18146  2.89801  2.37887  2.77519  2.98518  4.58477  3.61503
          0.03131  3.87527  4.59761  0.61958  0.77255  0.48576  0.95510
     71   3.15831  4.61970  4.19402  3.83379  3.13662  3.98576  4.48864  2.34072  3.60151  0.87175  3.15853  4.10900  4.42058  3.96917  3.77716  3.55682  3.45240  2.37879  5.01702  3.74101    111 - -
          2.68618  4.42225  2.77519  2.73123  3.46354  2.40513  3.72494  3.29354  2.67741  2.69355  4.24690  2.90347  2.73739  3.18146  2.89801  2.37887  2.77519  2.98518  4.58477  3.61503
          0.03131  3.87527  4.59761  0.61958  0.77255  0.48576  0.95510
     72   3.00977  4.39695  4.52263  4.04836  3.40602  4.22107  4.78408  1.19148  3.89972  1.92004  3.25331  4.29063  4.58444  4.19789  4.11142  3.61674  3.28997  1.58759  5.35754  4.13432    112 - -
          2.68618  4.42225  2.77519  2.73123  3.46354  2.40513  3.72494  3.29354  2.67741  2.69355  4.24690  2.90347  2.73739  3.18146  2.89801  2.37887  2.77519  2.98518  4.58477  3.61503
          0.03131  3.87527  4.59761  0.61958  0.77255  0.48576  0.95510
     73   2.81026  4.35199  4.12926  3.79238  3.55202  3.72686  4.59359  2.04984  3.66021  2.23850  3.51665  3.98179  4.28715  4.01977  3.87246  3.23050  3.17169  1.02137  5.33697  4.06880    113 - -
          2.68618  4.42225  2.77519  2.73123  3.46354  2.40513  3.72494  3.29354  2.67741  2.69355  4.24690  2.90347  2.73739  3.18146  2.89801  2.37887  2.77519  2.98518  4.58477  3.61503
          0.03131  3.87527  4.59761  0.61958  0.77255  0.48576  0.95510
     74   3.25097  4.73883  3.84229  3.57212  2.29338  3.83333  3.61960  3.25978  3.42955  2.71301  3.93450  3.72679  4.30707  3.73493  3.61272  3.38742  3.53764  3.13045  3.93727  0.96115    114 - -
          2.68618  4.42225  2.77519  2.73123  3.46354  2.40513  3.72494  3.29354  2.67741  2.69355  4.24690  2.90347  2.73739  3.18146  2.89801  2.37887  2.77519  2.98518  4.58477  3.61503
          0.03131  3.87527  4.59761  0.61958  0.77255  0.48576  0.95510
     75   3.00845  4.84757  3.49936  3.00973  4.20286  3.49603  3.82603  3.74468  2.23813  3.26009  4.26011  3.36929  3.99840  3.04614  0.97412  3.09243  3.27416  3.46848  5.28471  4.12951    115 - -
          2.68618  4.42225  2.77519  2.73123  3.46354  2.40513  3.72494  3.29354  2.67741  2.69355  4.24690  2.90347  2.73739  3.18146  2.89801  2.37887  2.77519  2.98518  4.58477  3.61503
          0.03131  3.87527  4.59761  0.61958  0.77255  0.48576  0.95510
     76   2.75491  4.51191  3.36237  3.20172  4.19685  3.19926  4.27903  3.74287  3.25924  3.36945  4.41935  3.50819  0.82245  3.64793  3.50454  2.92247  3.19667  3.38794  5.38273  4.31751    116 - -
          2.68618  4.42225  2.77519  2.73123  3.46354  2.40513  3.72494  3.29354  2.67741  2.69355  4.24690  2.90347  2.73739  3.18146  2.89801  2.37887  2.77519  2.98518  4.58477  3.61503
          0.03131  3.87527  4.59761  0.61958  0.77255  0.48576  0.95510
     77   2.56402  4.47257  3.20084  2.64981  3.69479  3.43501  3.68276  2.59149  2.34146  2.72979  3.60489  3.09823  3.84262  2.91186  2.61848  2.55074  2.39377  2.77538  5.05130  3.79183    117 - -
          2.68618  4.42225  2.77519  2.73123  3.46354  2.40513  3.72494  3.29354  2.67741  2.69355  4.24690  2.90347  2.73739  3.18146  2.89801  2.37887  2.77519  2.98518  4.58477  3.61503
          0.03131  3.87527  4.59761  0.61958  0.77255  0.48576  0.95510
     78   3.34002  4.71375  4.09530  3.80201  2.66885  3.73316  3.90304  3.36364  3.52412  2.75809  3.99732  3.95048  4.25110  3.91159  3.65201  3.54370  3.64053  3.25405  0.87967  2.67078    118 - -
          2.68618  4.42225  2.77519  2.73123  3.46354  2.40513  3.72494  3.29354  2.67741  2.69355  4.24690  2.90347  2.73739  3.18146  2.89801  2.37887  2.77519  2.98518  4.58477  3.61503
          0.03131  3.87527  4.59761  0.61958  0.77255  0.48576  0.95510
     79   2.83244  4.45337  3.78331  3.38494  3.27571  3.68226  4.19953  2.49309  3.19665  1.15287  3.28544  3.69333  3.53976  3.59323  3.43543  3.12745  3.13780  2.44105  5.01218  3.74495    119 - -
          2.68618  4.42225  2.77519  2.73123  3.46354  2.40513  3.72494  3.29354  2.67741  2.69355  4.24690  2.90347  2.73739  3.18146  2.89801  2.37887  2.77519  2.98518  4.58477  3.61503
          0.03131  3.87527  4.59761  0.61958  0.77255  0.48576  0.95510
     80   2.22805  4.16208  3.29285  2.98661  4.09594  2.95626  4.06374  3.42375  2.99378  3.17897  4.05019  3.20852  3.66807  3.33178  3.30872  1.69485  1.77239  2.97931  5.46439  4.22293    120 - -
          2.68618  4.42225  2.77519  2.73123  3.46354  2.40513  3.72494  3.29354  2.67741  2.69355  4.24690  2.90347  2.73739  3.18146  2.89801  2.37887  2.77519  2.98518  4.58477  3.61503
          0.03131  3.87527  4.59761  0.61958  0.77255  0.48576  0.95510
     81   3.38558  4.70822  4.36933  4.00142  1.35278  4.19100  3.44703  3.09930  3.86507  2.47232  3.71649  3.90713  4.51729  3.92231  3.96592  3.54798  3.61411  3.02020  3.62745  1.40622    121 - -
          2.68618  4.42225  2.77519  2.73123  3.46354  2.40513  3.72494  3.29354  2.67741  2.69355  4.24690  2.90347  2.73739  3.18146  2.89801  2.37887  2.77519  2.98518  4.58477  3.61503
          0.03131  3.87527  4.59761  0.61958  0.77255  0.48576  0.95510
     82   2.31623  4.23672  3.20869  3.02449  4.07901  2.96654  4.13432  3.60195  3.09845  3.32193  4.24771  3.24889  3.70555  3.44753  3.38447  1.08685  2.79655  3.13644  5.45125  4.16252    122 - -
          2.68618  4.42225  2.77519  2.73123  3.46354  2.40513  3.72494  3.29354  2.67741  2.69355  4.24690  2.90347  2.73739  3.18146  2.89801  2.37887  2.77519  2.98518  4.58477  3.61503
          0.03131  3.87527  4.59761  0.61958  0.77255  0.48576  0.95510
     83   2.43804  1.98165  3.77287  3.29104  3.38518  3.33353  4.03033  2.62217  3.13331  2.47487  3.46901  3.48871  3.89724  3.46623  3.37875  2.71448  2.54951  2.39625  4.91896  3.29981    123 - -
          2.68618  4.42225  2.77519  2.73123  3.46354  2.40513  3.72494  3.29354  2.67741  2.69355  4.24690  2.90347  2.73739  3.18146  2.89801  2.37887  2.77519  2.98518  4.58477  3.61503
          0.03131  3.87527  4.59761  0.61958  0.77255  0.48576  0.95510
     84   2.71164  4.94667  2.81492  2.40290  4.26361  3.37983  3.33007  3.69520  1.77089  3.24031  4.06803  2.41714  3.82342  2.74198  2.56544  2.71201  2.72272  3.35020  5.39976  4.08356    124 - -
          2.68618  4.42225  2.77519  2.73123  3.46354  2.40513  3.72494  3.29354  2.67741  2.69355  4.24690  2.90347  2.73739  3.18146  2.89801  2.37887  2.77519  2.98518  4.58477  3.61503
          0.14747  3.87527  2.15105  0.61958  0.77255  0.48576  0.95510
     85   2.75234  5.20420  1.88491  1.80180  4.49408  2.77283  3.63018  3.97378  2.56613  3.50527  4.33818  2.64293  3.73811  2.62619  3.10543  2.67779  3.02510  3.58048  5.69023  4.24345    125 - -
          2.68618  4.42225  2.77519  2.73123  3.46354  2.40513  3.72494  3.29354  2.67741  2.69355  4.24690  2.90347  2.73739  3.18146  2.89801  2.37887  2.77519  2.98518  4.58477  3.61503
          0.03510  3.76290  4.48524  0.61958  0.77255  0.43178  1.04798
     86   2.86628  5.28377  2.03501  1.27807  4.58309  3.19916  3.72523  4.05899  2.68761  3.62028  4.49134  2.70047  3.80402  2.90016  3.21961  2.78508  3.15362  3.67532  5.77699  4.33931    126 - -
          2.68618  4.42225  2.77519  2.73123  3.46354  2.40513  3.72494  3.29354  2.67741  2.69355  4.24690  2.90347  2.73739  3.18146  2.89801  2.37887  2.77519  2.98518  4.58477  3.61503
          0.03131  3.87527  4.59761  0.61958  0.77255  0.48576  0.95510
     87   2.72142  5.16009  1.81758  2.00628  4.44420  3.24127  3.14260  3.92287  2.51060  3.45121  4.26036  2.71819  3.44351  2.77532  3.03334  2.48137  2.97969  3.53046  5.63026  4.20203    127 - -
          2.68618  4.42225  2.77519  2.73123  3.46354  2.40513  3.72494  3.29354  2.67741  2.69355  4.24690  2.90347  2.73739  3.18146  2.89801  2.37887  2.77519  2.98518  4.58477  3.61503
          0.03131  3.87527  4.59761  0.61958  0.77255  0.48576  0.95510
     88   2.27883  1.55261  3.96206  3.60225  3.76959  3.07212  4.33184  2.76337  3.42174  2.74774  3.77589  3.57319  3.79186  3.74895  3.60952  2.54064  2.42212  2.47874  5.29633  4.09071    128 - -
          2.68618  4.42225  2.77519  2.73123  3.46354  2.40513  3.72494  3.29354  2.67741  2.69355  4.24690  2.90347  2.73739  3.18146  2.89801  2.37887  2.77519  2.98518  4.58477  3.61503
          0.03131  3.87527  4.59761  0.61958  0.77255  0.48576  0.95510
     89   2.74621  5.09135  1.51299  2.17733  4.36039  3.20941  3.33538  3.88545  2.62082  3.45253  4.30219  2.73501  3.78233  2.86345  3.13541  2.70433  2.73689  3.50760  5.61594  4.17777    129 - -
          2.68618  4.42225  2.77519  2.73123  3.46354  2.40513  3.72494  3.29354  2.67741  2.69355  4.24690  2.90347  2.73739  3.18146  2.89801  2.37887  2.77519  2.98518  4.58477  3.61503
          0.11378  3.87527  2.44423  0.61958  0.77255  0.48576  0.95510
     90   2.49789  4.55950  2.88631  2.48715  3.99027  3.23692  3.67772  3.38877  2.37691  3.02066  3.86393  2.95157  3.41806  2.69772  2.85909  2.14397  2.39779  3.05017  5.27585  3.98142    130 - -
          2.68618  4.42225  2.77519  2.73123  3.46354  2.40513  3.72494  3.29354  2.67741  2.69355  4.24690  2.90347  2.73739  3.18146  2.89801  2.37887  2.77519  2.98518  4.58477  3.61503
          0.03396  3.79545  4.51780  0.61958  0.77255  0.55366  0.85530
     91   2.81377  4.61905  3.33686  2.86006  2.69078  3.61395  2.18456  3.16211  2.66127  2.48442  3.71359  3.24099  4.00948  3.08998  2.97125  2.91732  3.04521  2.95197  4.27324  2.42771    131 - -
          2.68618  4.42225  2.77519  2.73123  3.46354  2.40513  3.72494  3.29354  2.67741  2.69355  4.24690  2.90347  2.73739  3.18146  2.89801  2.37887  2.77519  2.98518  4.58477  3.61503
          0.03396  3.79545  4.51780  0.61958  0.77255  0.55366  0.85530
     92   2.76450  5.16423  1.54247  2.00063  4.49551  3.15644  3.67511  3.96641  2.64069  3.52602  4.37731  2.66609  3.16650  2.84539  3.18388  2.69994  3.05443  3.57567  5.71008  4.27039    132 - -
          2.68618  4.42225  2.77520  2.73124  3.46354  2.40513  3.72495  3.29354  2.67741  2.69355  4.24690  2.90347  2.73731  3.18147  2.89801  2.37887  2.77520  2.98519  4.58477  3.61503
          0.08208  2.68992  4.51780  0.48856  0.95064  0.44553  1.02299
     93   3.15831  4.61970  4.19402  3.83379  3.13662  3.98576  4.48864  2.34072  3.60151  0.87175  3.15853  4.10900  4.42058  3.96917  3.77716  3.55682  3.45240  2.37879  5.01702  3.74101    134 - -
          2.68618  4.42225  2.77519  2.73123  3.46354  2.40513  3.72494  3.29354  2.67741  2.69355  4.24690  2.90347  2.73739  3.18146  2.89801  2.37887  2.77519  2.98518  4.58477  3.61503
          0.03131  3.87527  4.59761  0.61958  0.77255  0.48576  0.95510
     94   2.75491  4.51191  3.36237  3.20172  4.19685  3.19926  4.27903  3.74287  3.25924  3.36945  4.41935  3.50819  0.82245  3.64793  3.50454  2.92247  3.19667  3.38794  5.38273  4.31751    135 - -
          2.68618  4.42225  2.77519  2.73123  3.46354  2.40513  3.72494  3.29354  2.67741  2.69355  4.24690  2.90347  2.73739  3.18146  2.89801  2.37887  2.77519  2.98518  4.58477  3.61503
          0.03131  3.87527  4.59761  0.61958  0.77255  0.48576  0.95510
     95   2.45484  4.58257  2.86601  2.49416  3.85910  3.34828  3.65060  3.25135  2.48013  2.54162  3.74250  2.97927  3.31953  2.84060  2.72906  2.24053  2.78664  2.95091  5.17856  3.87859    136 - -
          2.68618  4.42225  2.77519  2.73123  3.46354  2.40513  3.72494  3.29354  2.67741  2.69355  4.24690  2.90347  2.73739  3.18146  2.89801  2.37887  2.77519  2.98518  4.58477  3.61503
          0.03131  3.87527  4.59761  0.61958  0.77255  0.48576  0.95510
     96   2.95044  5.08818  3.30244  2.68050  4.50368  3.58565  3.55645  3.86146  1.46112  3.32090  4.18213  3.10324  3.95825  2.55270  1.72872  2.94598  3.12343  3.54233  5.38997  4.19847    137 - -
          2.68618  4.42225  2.77519  2.73123  3.46354  2.40513  3.72494  3.29354  2.67741  2.69355  4.24690  2.90347  2.73739  3.18146  2.89801  2.37887  2.77519  2.98518  4.58477  3.61503
          0.03131  3.87527  4.59761  0.61958  0.77255  0.48576  0.95510
     97   1.15938  4.11333  3.37107  3.13906  4.10519  2.92271  4.19038  3.32807  3.17055  3.18102  4.10046  3.28449  3.67243  3.49484  3.44611  2.25030  2.69426  2.90020  5.51692  4.28036    138 - -
          2.68618  4.42225  2.77519  2.73123  3.46354  2.40513  3.72494  3.29354  2.67741  2.69355  4.24690  2.90347  2.73739  3.18146  2.89801  2.37887  2.77519  2.98518  4.58477  3.61503
          0.03131  3.87527  4.59761  0.61958  0.77255  0.48576  0.95510
     98   2.76865  4.97616  3.02672  2.50900  4.35050  3.45332  3.57277  3.74753  1.68873  3.26220  4.09311  2.70748  3.86348  2.71090  2.04283  2.57503  2.98269  3.40501  5.39077  4.12409    139 - -
          2.68618  4.42225  2.77519  2.73123  3.46354  2.40513  3.72494  3.29354  2.67741  2.69355  4.24690  2.90347  2.73739  3.18146  2.89801  2.37887  2.77519  2.98518  4.58477  3.61503
          0.03131  3.87527  4.59761  0.61958  0.77255  0.48576  0.95510
     99   2.97029  5.05949  3.36389  2.73549  4.48168  3.59124  3.57564  3.84096  1.50029  3.31222  4.18949  3.14151  3.97361  2.71784  1.56518  2.97724  3.14830  3.53020  5.37728  4.19791    140 - -
          2.68618  4.42225  2.77519  2.73123  3.46354  2.40513  3.72494  3.29354  2.67741  2.69355  4.24690  2.90347  2.73739  3.18146  2.89801  2.37887  2.77519  2.98518  4.58477  3.61503
          0.03131  3.87527  4.59761  0.61958  0.77255  0.48576  0.95510
    100   3.26178  4.66269  4.24257  3.95751  1.00715  3.95106  3.87827  2.78504  3.86446  2.15440  3.51472  4.02227  4.40952  4.03164  3.98349  3.53162  3.56289  2.77595  4.12637  2.49297    141 - -
          2.68618  4.42225  2.77519  2.73123  3.46354  2.40513  3.72494  3.29354  2.67741  2.69355  4.24690  2.90347  2.73739  3.18146  2.89801  2.37887  2.77519  2.98518  4.58477  3.61503
          0.03131  3.87527  4.59761  0.61958  0.77255  0.48576  0.95510
    101   2.89987  5.40829  1.35984  1.75750  4.69571  3.17073  3.72928  4.19757  2.75223  3.73130  4.60174  2.64955  3.79738  2.90387  3.33646  2.79229  3.19309  3.79111  5.88795  4.40399    142 - -
          2.68618  4.42225  2.77519  2.73123  3.46354  2.40513  3.72494  3.29354  2.67741  2.69355  4.24690  2.90347  2.73739  3.18146  2.89801  2.37887  2.77519  2.98518  4.58477  3.61503
          0.03131  3.87527  4.59761  0.61958  0.77255  0.48576  0.95510
    102   2.31623  4.23672  3.20869  3.02449  4.07901  2.96654  4.13432  3.60195  3.09845  3.32193  4.24771  3.24889  3.70555  3.44753  3.38447  1.08685  2.79655  3.13644  5.45125  4.16252    143 - -
          2.68618  4.42225  2.77519  2.73123  3.46354  2.40513  3.72494  3.29354  2.67741  2.69355  4.24690  2.90347  2.73739  3.18146  2.89801  2.37887  2.77519  2.98518  4.58477  3.61503
          0.03131  3.87527  4.59761  0.61958  0.77255  0.48576  0.95510
    103   3.26178  4.66269  4.24257  3.95751  1.00715  3.95106  3.87827  2.78504  3.86446  2.15440  3.51472  4.02227  4.40952  4.03164  3.98349  3.53162  3.56289  2.77595  4.12637  2.49297    144 - -
          2.68618  4.42225  2.77519  2.73123  3.46354  2.40513  3.72494  3.29354  2.67741  2.69355  4.24690  2.90347  2.73739  3.18146  2.89801  2.37887  2.77519  2.98518  4.58477  3.61503
          0.03131  3.87527  4.59761  0.61958  0.77255  0.48576  0.95510
    104   3.26178  4.66269  4.24257  3.95751  1.00715  3.95106  3.87827  2.78504  3.86446  2.15440  3.51472  4.02227  4.40952  4.03164  3.98349  3.53162  3.56289  2.77595  4.12637  2.49297    145 - -
          2.68618  4.42225  2.77519  2.73123  3.46354  2.40513  3.72494  3.29354  2.67741  2.69355  4.24690  2.90347  2.73739  3.18146  2.89801  2.37887  2.77519  2.98518  4.58477  3.61503
          0.03131  3.87527  4.59761  0.61958  0.77255  0.48576  0.95510
    105   2.54343  4.56088  3.01260  2.61206  4.04912  3.26806  3.73796  3.38310  2.07393  3.06207  3.92907  3.04232  3.79820  2.93338  2.77322  2.52093  1.91629  3.05166  5.32017  4.04689    146 - -
          2.68618  4.42225  2.77519  2.73123  3.46354  2.40513  3.72494  3.29354  2.67741  2.69355  4.24690  2.90347  2.73739  3.18146  2.89801  2.37887  2.77519  2.98518  4.58477  3.61503
          0.03131  3.87527  4.59761  0.61958  0.77255  0.48576  0.95510
    106   2.88278  4.86876  2.90458  2.65925  4.03772  3.36776  3.81762  3.66881  2.47982  3.17089  4.19857  3.11905  3.92119  1.22908  2.76398  2.93036  3.17970  3.39827  5.30919  4.00309    147 - -
          2.68618  4.42225  2.77519  2.73123  3.46354  2.40513  3.72494  3.29354  2.67741  2.69355  4.24690  2.90347  2.73739  3.18146  2.89801  2.37887  2.77519  2.98518  4.58477  3.61503
          0.03131  3.87527  4.59761  0.61958  0.77255  0.48576  0.95510
    107   3.15831  4.61970  4.19402  3.83379  3.13662  3.98576  4.48864  2.34072  3.60151  0.87175  3.15853  4.10900  4.42058  3.96917  3.77716  3.55682  3.45240  2.37879  5.01702  3.74101    148 - -
          2.68618  4.42225  2.77519  2.73123  3.46354  2.40513  3.72494  3.29354  2.67741  2.69355  4.24690  2.90347  2.73739  3.18146  2.89801  2.37887  2.77519  2.98518  4.58477  3.61503
          0.03131  3.87527  4.59761  0.61958  0.77255  0.48576  0.95510
    108   3.25097  4.73883  3.84229  3.57212  2.29338  3.83333  3.61960  3.25978  3.42955  2.71301  3.93450  3.72679  4.30707  3.73493  3.61272  3.38742  3.53764  3.13045  3.93727  0.96115    149 - -
          2.68618  4.42225  2.77519  2.73123  3.46354  2.40513  3.72494  3.29354  2.67741  2.69355  4.24690  2.90347  2.73739  3.18146  2.89801  2.37887  2.77519  2.98518  4.58477  3.61503
          0.03131  3.87527  4.59761  0.61958  0.77255  0.48576  0.95510
    109   2.16834  2.14632  3.75317  3.37674  3.86516  2.94352  4.20203  3.17264  3.27027  2.98415  3.88451  3.40199  3.67516  3.57208  3.50660  1.61211  2.64147  2.77568  5.30621  4.08966    150 - -
          2.68618  4.42225  2.77519  2.73123  3.46354  2.40513  3.72494  3.29354  2.67741  2.69355  4.24690  2.90347  2.73739  3.18146  2.89801  2.37887  2.77519  2.98518  4.58477  3.61503
          0.03131  3.87527  4.59761  0.61958  0.77255  0.48576  0.95510
    110   2.97892  4.36139  4.52026  4.02966  3.47161  4.21593  4.78401  1.53593  3.90349  2.00917  3.30795  4.27506  4.57741  4.19667  4.12782  3.59894  3.25622  1.18351  5.39309  4.17152    151 - -
          2.68618  4.42225  2.77519  2.73123  3.46354  2.40513  3.72494  3.29354  2.67741  2.69355  4.24690  2.90347  2.73739  3.18146  2.89801  2.37887  2.77519  2.98518  4.58477  3.61503
          0.03131  3.87527  4.59761  0.61958  0.77255  0.48576  0.95510
    111   2.35871  4.39135  2.98154  2.63293  4.12806  3.07901  3.83756  3.54710  2.70684  3.18830  4.01645  2.72505  2.52291  3.04102  3.10544  1.93041  2.47569  3.11968  5.42767  4.14178    152 - -
          2.68618  4.42225  2.77519  2.73123  3.46354  2.40513  3.72494  3.29354  2.67741  2.69355  4.24690  2.90347  2.73739  3.18146  2.89801  2.37887  2.77519  2.98518  4.58477  3.61503
          0.03131  3.87527  4.59761  0.61958  0.77255  0.48576  0.95510
    112   3.15831  4.61970  4.19402  3.83379  3.13662  3.98576  4.48864  2.34072  3.60151  0.87175  3.15853  4.10900  4.42058  3.96917  3.77716  3.55682  3.45240  2.37879  5.01702  3.74101    153 - -
          2.68618  4.42225  2.77519  2.73123  3.46354  2.40513  3.72494  3.29354  2.67741  2.69355  4.24690  2.90347  2.73739  3.18146  2.89801  2.37887  2.77519  2.98518  4.58477  3.61503
          0.03131  3.87527  4.59761  0.61958  0.77255  0.48576  0.95510
    113   1.00974  4.19329  3.46531  3.25663  4.05505  3.01778  4.27836  3.18096  3.27296  3.06246  4.09390  3.40558  3.75726  3.61384  3.52335  2.54352  2.82107  2.83488  5.48192  4.28246    154 - -
          2.68618  4.42225  2.77519  2.73123  3.46354  2.40513  3.72494  3.29354  2.67741  2.69355  4.24690  2.90347  2.73739  3.18146  2.89801  2.37887  2.77519  2.98518  4.58477  3.61503
          0.03131  3.87527  4.59761  0.61958  0.77255  0.48576  0.95510
    114   2.31623  4.23672  3.20869  3.02449  4.07901  2.96654  4.13432  3.60195  3.09845  3.32193  4.24771  3.24889  3.70555  3.44753  3.38447  1.08685  2.79655  3.13644  5.45125  4.16252    155 - -
          2.68618  4.42225  2.77519  2.73123  3.46354  2.40513  3.72494  3.29354  2.67741  2.69355  4.24690  2.90347  2.73739  3.18146  2.89801  2.37887  2.77519  2.98518  4.58477  3.61503
          0.03131  3.87527  4.59761  0.61958  0.77255  0.48576  0.95510
    115   2.14004  3.03636  3.60972  3.22591  4.01244  2.66136  4.15146  3.38907  3.16563  3.12701  3.97882  3.31263  3.63496  3.46524  3.44505  1.37437  2.61601  2.92316  5.40230  4.19602    156 - -
          2.68618  4.42225  2.77519  2.73123  3.46354  2.40513  3.72494  3.29354  2.67741  2.69355  4.24690  2.90347  2.73739  3.18146  2.89801  2.37887  2.77519  2.98518  4.58477  3.61503
          0.03131  3.87527  4.59761  0.61958  0.77255  0.48576  0.95510
    116   2.57363  4.65374  2.61153  2.47590  4.29207  2.63457  3.86613  3.84583  2.76634  3.46625  4.33406  1.44606  3.76048  3.08646  3.16816  2.63742  2.96011  3.40377  5.55679  4.21649    157 - -
          2.68618  4.42225  2.77519  2.73123  3.46354  2.40513  3.72494  3.29354  2.67741  2.69355  4.24690  2.90347  2.73739  3.18146  2.89801  2.37887  2.77519  2.98518  4.58477  3.61503
          0.03131  3.87527  4.59761  0.61958  0.77255  0.48576  0.95510
    117   2.95452  5.06639  2.48851  1.02140  4.41292  3.27574  3.86266  3.86737  2.74353  3.48400  4.45781  2.93423  3.88043  3.07819  3.15273  2.93657  3.25874  3.55089  5.58396  4.30609    158 - -
          2.68618  4.42225  2.77519  2.73123  3.46354  2.40513  3.72494  3.29354  2.67741  2.69355  4.24690  2.90347  2.73739  3.18146  2.89801  2.37887  2.77519  2.98518  4.58477  3.61503
          0.03131  3.87527  4.59761  0.61958  0.77255  0.48576  0.95510
    118   2.82347  4.29968  4.08088  3.53144  2.53863  3.89046  3.95286  2.40977  3.42092  1.63500  3.13674  3.76778  4.22355  3.63716  3.63557  3.18538  3.05403  2.08604  4.45940  2.44595    159 - -
          2.68618  4.42225  2.77519  2.73123  3.46354  2.40513  3.72494  3.29354  2.67741  2.69355  4.24690  2.90347  2.73739  3.18146  2.89801  2.37887  2.77519  2.98518  4.58477  3.61503
          0.03131  3.87527  4.59761  0.61958  0.77255  0.48576  0.95510
    119   3.03326  4.45110  4.33982  3.95565  3.37597  4.06968  4.68319  1.07445  3.78385  1.96134  3.31079  4.20059  4.50054  4.13179  3.98009  3.56518  3.33234  1.84577  5.26745  4.00605    160 - -
          2.68618  4.42225  2.77519  2.73123  3.46354  2.40513  3.72494  3.29354  2.67741  2.69355  4.24690  2.90347  2.73739  3.18146  2.89801  2.37887  2.77519  2.98518  4.58477  3.61503
          0.03131  3.87527  4.59761  0.61958  0.77255  0.48576  0.95510
    120   2.58922  0.93478  4.10898  3.84918  3.83979  3.21168  4.49564  2.98408  3.67611  2.89948  4.02082  3.83542  3.91886  4.02208  3.80002  2.86089  3.05621  2.72849  5.25542  4.12748    161 - -
          2.68618  4.42225  2.77519  2.73123  3.46354  2.40513  3.72494  3.29354  2.67741  2.69355  4.24690  2.90347  2.73739  3.18146  2.89801  2.37887  2.77519  2.98518  4.58477  3.61503
          0.03131  3.87527  4.59761  0.61958  0.77255  0.48576  0.95510
    121   2.97453  4.93861  3.15072  2.77154  4.32568  3.46379  3.76052  3.75510  1.03445  3.31953  4.28074  3.19592  3.96385  2.95177  2.43185  3.01628  3.22754  3.46270  5.37911  4.19225    162 - -
          2.68618  4.42225  2.77519  2.73123  3.46354  2.40513  3.72494  3.29354  2.67741  2.69355  4.24690  2.90347  2.73739  3.18146  2.89801  2.37887  2.77519  2.98518  4.58477  3.61503
          0.03131  3.87527  4.59761  0.61958  0.77255  0.48576  0.95510
    122   2.99245  5.12141  0.91405  2.33639  4.49876  3.21265  3.93328  4.08753  3.01789  3.69532  4.67340  2.89294  3.86563  3.17237  3.53456  2.95443  3.33105  3.72639  5.66683  4.37108    163 - -
          2.68618  4.42225  2.77519  2.73123  3.46354  2.40513  3.72494  3.29354  2.67741  2.69355  4.24690  2.90347  2.73739  3.18146  2.89801  2.37887  2.77519  2.98518  4.58477  3.61503
          0.03131  3.87527  4.59761  0.61958  0.77255  0.48576  0.95510
    123   3.26178  4.66269  4.24257  3.95751  1.00715  3.95106  3.87827  2.78504  3.86446  2.15440  3.51472  4.02227  4.40952  4.03164  3.98349  3.53162  3.56289  2.77595  4.12637  2.49297    164 - -
          2.68618  4.42225  2.77519  2.73123  3.46354  2.40513  3.72494  3.29354  2.67741  2.69355  4.24690  2.90347  2.73739  3.18146  2.89801  2.37887  2.77519  2.98518  4.58477  3.61503
          0.03131  3.87527  4.59761  0.61958  0.77255  0.48576  0.95510
    124   3.26178  4.66269  4.24257  3.95751  1.00715  3.95106  3.87827  2.78504  3.86446  2.15440  3.51472  4.02227  4.40952  4.03164  3.98349  3.53162  3.56289  2.77595  4.12637  2.49297    165 - -
          2.68618  4.42225  2.77519  2.73123  3.46354  2.40513  3.72494  3.29354  2.67741  2.69355  4.24690  2.90347  2.73739  3.18146  2.89801  2.37887  2.77519  2.98518  4.58477  3.61503
          0.03131  3.87527  4.59761  0.61958  0.77255  0.48576  0.95510
    125   3.15831  4.61970  4.19402  3.83379  3.13662  3.98576  4.48864  2.34072  3.60151  0.87175  3.15853  4.10900  4.42058  3.96917  3.77716  3.55682  3.45240  2.37879  5.01702  3.74101    166 - -
          2.68618  4.42225  2.77519  2.73123  3.46354  2.40513  3.72494  3.29354  2.67741  2.69355  4.24690  2.90347  2.73739  3.18146  2.89801  2.37887  2.77519  2.98518  4.58477  3.61503
          0.03131  3.87527  4.59761  0.61958  0.77255  0.48576  0.95510
    126   3.25097  4.73883  3.84229  3.57212  2.29338  3.83333  3.61960  3.25978  3.42955  2.71301  3.93450  3.72679  4.30707  3.73493  3.61272  3.38742  3.53764  3.13045  3.93727  0.96115    167 - -
          2.68618  4.42225  2.77519  2.73123  3.46354  2.40513  3.72494  3.29354  2.67741  2.69355  4.24690  2.90347  2.73739  3.18146  2.89801  2.37887  2.77519  2.98518  4.58477  3.61503
          0.03131  3.87527  4.59761  0.61958  0.77255  0.48576  0.95510
    127   2.64652  4.25338  3.70768  3.14555  3.21465  3.66370  3.45239  2.40643  3.00890  2.12017  2.23224  3.49059  4.03644  3.33332  3.29214  2.94433  2.88440  2.14667  4.80419  3.55905    168 - -
          2.68618  4.42225  2.77519  2.73123  3.46354  2.40513  3.72494  3.29354  2.67741  2.69355  4.24690  2.90347  2.73739  3.18146  2.89801  2.37887  2.77519  2.98518  4.58477  3.61503
          0.03131  3.87527  4.59761  0.61958  0.77255  0.48576  0.95510
    128   2.71675  4.94334  2.62945  1.61553  4.17339  3.33476  3.64434  3.29693  2.39948  3.16536  4.04636  2.86184  3.81892  2.60169  2.80574  2.71686  2.96472  3.26210  5.42020  4.06560    169 - -
          2.68618  4.42225  2.77519  2.73123  3.46354  2.40513  3.72494  3.29354  2.67741  2.69355  4.24690  2.90347  2.73739  3.18146  2.89801  2.37887  2.77519  2.98518  4.58477  3.61503
          0.03131  3.87527  4.59761  0.61958  0.77255  0.48576  0.95510
    129   2.16200  2.87112  3.61874  3.18830  3.92164  2.72385  4.10228  3.27606  3.12559  3.01162  3.86711  3.30825  3.65314  3.41776  3.41720  1.64664  2.23650  2.85230  5.32138  4.12133    170 - -
          2.68618  4.42225  2.77519  2.73123  3.46354  2.40513  3.72494  3.29354  2.67741  2.69355  4.24690  2.90347  2.73739  3.18146  2.89801  2.37887  2.77519  2.98518  4.58477  3.61503
          0.03131  3.87527  4.59761  0.61958  0.77255  0.48576  0.95510
    130   2.65947  4.87443  2.77340  2.38269  4.13180  3.34325  2.96633  3.62685  2.31981  3.19233  4.02085  2.14612  3.80158  2.77050  2.53284  2.47450  2.90616  3.28297  5.34841  3.99808    171 - -
          2.68618  4.42225  2.77519  2.73123  3.46354  2.40513  3.72494  3.29354  2.67741  2.69355  4.24690  2.90347  2.73739  3.18146  2.89801  2.37887  2.77519  2.98518  4.58477  3.61503
          0.03131  3.87527  4.59761  0.61958  0.77255  0.48576  0.95510
    131   2.84687  5.01060  3.04837  2.55818  4.35464  3.48914  3.58331  3.75950  1.95331  3.26349  4.12215  3.02026  3.90289  1.79596  2.06536  2.84913  3.05148  3.43708  5.38227  4.13197    172 - -
          2.68618  4.42225  2.77519  2.73123  3.46354  2.40513  3.72494  3.29354  2.67741  2.69355  4.24690  2.90347  2.73739  3.18146  2.89801  2.37887  2.77519  2.98518  4.58477  3.61503
          0.03131  3.87527  4.59761  0.61958  0.77255  0.48576  0.95510
    132   3.29507  4.66985  4.28427  3.91708  1.15111  4.12762  3.59032  2.88509  3.78587  2.23902  3.53699  3.91816  4.47891  3.90475  3.91483  3.51191  3.54025  2.85139  3.80386  1.99900    173 - -
          2.68618  4.42225  2.77519  2.73123  3.46354  2.40513  3.72494  3.29354  2.67741  2.69355  4.24690  2.90347  2.73739  3.18146  2.89801  2.37887  2.77519  2.98518  4.58477  3.61503
          0.03131  3.87527  4.59761  0.61958  0.77255  0.48576  0.95510
    133   2.66819  4.44345  3.34255  3.24225  4.38471  0.72480  4.36245  3.98492  3.42392  3.63872  4.61441  3.50683  3.83468  3.74784  3.65974  2.84017  3.14964  3.51269  5.47921  4.48667    174 - -
          2.68618  4.42225  2.77519  2.73123  3.46354  2.40513  3.72494  3.29354  2.67741  2.69355  4.24690  2.90347  2.73739  3.18146  2.89801  2.37887  2.77519  2.98518  4.58477  3.61503
          0.03131  3.87527  4.59761  0.61958  0.77255  0.48576  0.95510
    134   3.05325  4.51622  4.34495  3.86896  3.14007  4.12246  4.55672  2.10644  3.66492  1.07935  3.03969  4.14223  4.48299  3.96969  3.86698  3.51602  3.32888  1.93975  5.10364  3.87588    175 - -
          2.68618  4.42225  2.77519  2.73123  3.46354  2.40513  3.72494  3.29354  2.67741  2.69355  4.24690  2.90347  2.73739  3.18146  2.89801  2.37887  2.77519  2.98518  4.58477  3.61503
          0.03131  3.87527  4.59761  0.61958  0.77255  0.48576  0.95510
    135   3.26178  4.66269  4.24257  3.95751  1.00715  3.95106  3.87827  2.78504  3.86446  2.15440  3.51472  4.02227  4.40952  4.03164  3.98349  3.53162  3.56289  2.77595  4.12637  2.49297    176 - -
          2.68618  4.42225  2.77519  2.73123  3.46354  2.40513  3.72494  3.29354  2.67741  2.69355  4.24690  2.90347  2.73739  3.18146  2.89801  2.37887  2.77519  2.98518  4.58477  3.61503
          0.03131  3.87527  4.59761  0.61958  0.77255  0.48576  0.95510
    136   1.00974  4.19329  3.46531  3.25663  4.05505  3.01778  4.27836  3.18096  3.27296  3.06246  4.09390  3.40558  3.75726  3.61384  3.52335  2.54352  2.82107  2.83488  5.48192  4.28246    177 - -
          2.68618  4.42225  2.77519  2.73123  3.46354  2.40513  3.72494  3.29354  2.67741  2.69355  4.24690  2.90347  2.73739  3.18146  2.89801  2.37887  2.77519  2.98518  4.58477  3.61503
          0.03131  3.87527  4.59761  0.61958  0.77255  0.48576  0.95510
    137   2.41405  4.25916  3.43040  3.18242  3.97118  3.09838  4.19955  3.09864  3.12546  2.96204  4.01230  3.39142  3.80232  3.52011  3.38407  2.61534  1.16718  2.79333  5.40873  4.18778    178 - -
          2.68618  4.42225  2.77519  2.73123  3.46354  2.40513  3.72494  3.29354  2.67741  2.69355  4.24690  2.90347  2.73739  3.18146  2.89801  2.37887  2.77519  2.98518  4.58477  3.61503
          0.03131  3.87527  4.59761  0.61958  0.77255  0.48576  0.95510
    138   2.31623  4.23672  3.20869  3.02449  4.07901  2.96654  4.13432  3.60195  3.09845  3.32193  4.24771  3.24889  3.70555  3.44753  3.38447  1.08685  2.79655  3.13644  5.45125  4.16252    179 - -
          2.68618  4.42225  2.77519  2.73123  3.46354  2.40513  3.72494  3.29354  2.67741  2.69355  4.24690  2.90347  2.73739  3.18146  2.89801  2.37887  2.77519  2.98518  4.58477  3.61503
          0.03131  3.87527  4.59761  0.61958  0.77255  0.48576  0.95510
    139   2.41405  4.25916  3.43040  3.18242  3.97118  3.09838  4.19955  3.09864  3.12546  2.96204  4.01230  3.39142  3.80232  3.52011  3.38407  2.61534  1.16718  2.79333  5.40873  4.18778    180 - -
          2.68618  4.42225  2.77519  2.73123  3.46354  2.40513  3.72494  3.29354  2.67741  2.69355  4.24690  2.90347  2.73739  3.18146  2.89801  2.37887  2.77519  2.98518  4.58477  3.61503
          0.03131  3.87527  4.59761  0.61958  0.77255  0.48576  0.95510
    140   1.00974  4.19329  3.46531  3.25663  4.05505  3.01778  4.27836  3.18096  3.27296  3.06246  4.09390  3.40558  3.75726  3.61384  3.52335  2.54352  2.82107  2.83488  5.48192  4.28246    181 - -
          2.68618  4.42225  2.77519  2.73123  3.46354  2.40513  3.72494  3.29354  2.67741  2.69355  4.24690  2.90347  2.73739  3.18146  2.89801  2.37887  2.77519  2.98518  4.58477  3.61503
          0.03131  3.87527  4.59761  0.61958  0.77255  0.48576  0.95510
    141   2.88278  4.86876  2.90458  2.65925  4.03772  3.36776  3.81762  3.66881  2.47982  3.17089  4.19857  3.11905  3.92119  1.22908  2.76398  2.93036  3.17970  3.39827  5.30919  4.00309    182 - -
          2.68618  4.42225  2.77519  2.73123  3.46354  2.40513  3.72494  3.29354  2.67741  2.69355  4.24690  2.90347  2.73739  3.18146  2.89801  2.37887  2.77519  2.98518  4.58477  3.61503
          0.03131  3.87527  4.59761  0.61958  0.77255  0.48576  0.95510
    142   2.63243  4.21718  3.79659  3.27457  2.87808  3.64608  4.01630  1.79198  3.18539  2.21949  3.29166  3.57311  4.06738  3.47317  3.45864  2.45245  2.89986  2.18647  4.81708  3.51748    183 - -
          2.68618  4.42225  2.77519  2.73123  3.46354  2.40513  3.72494  3.29354  2.67741  2.69355  4.24690  2.90347  2.73739  3.18146  2.89801  2.37887  2.77519  2.98518  4.58477  3.61503
          0.03131  3.87527  4.59761  0.61958  0.77255  0.48576  0.95510
    143   2.75857  4.88148  2.70503  2.44679  3.72057  3.33666  1.97880  3.68440  2.45455  3.23801  4.12856  2.33242  3.85727  2.90643  2.81266  2.77478  3.03226  3.35422  5.10448  3.62152    184 - -
          2.68618  4.42225  2.77519  2.73123  3.46354  2.40513  3.72494  3.29354  2.67741  2.69355  4.24690  2.90347  2.73739  3.18146  2.89801  2.37887  2.77519  2.98518  4.58477  3.61503
          0.03131  3.87527  4.59761  0.61958  0.77255  0.48576  0.95510
    144   2.91178  5.33326  1.19203  1.99055  4.64098  3.17151  3.76726  4.13906  2.80664  3.71005  4.60685  2.68449  3.80976  2.95505  3.37906  2.81896  3.21746  3.74885  5.84957  4.39463    185 - -
          2.68618  4.42225  2.77519  2.73123  3.46354  2.40513  3.72494  3.29354  2.67741  2.69355  4.24690  2.90347  2.73739  3.18146  2.89801  2.37887  2.77519  2.98518  4.58477  3.61503
          0.03131  3.87527  4.59761  0.61958  0.77255  0.48576  0.95510
    145   1.57599  4.10576  3.37963  3.05257  4.12862  2.91549  4.10427  3.44195  3.07009  3.20008  4.05159  3.23103  3.64122  3.37621  3.38538  1.76005  2.33269  2.97170  5.49326  4.27696    186 - -
          2.68618  4.42225  2.77519  2.73123  3.46354  2.40513  3.72494  3.29354  2.67741  2.69355  4.24690  2.90347  2.73739  3.18146  2.89801  2.37887  2.77519  2.98518  4.58477  3.61503
          0.03131  3.87527  4.59761  0.61958  0.77255  0.48576  0.95510
    146   2.27216  4.24359  3.14868  2.82735  4.12541  2.99454  3.96748  3.51207  2.86778  3.19937  4.04607  3.12683  2.01024  3.20489  3.21951  2.01150  2.38374  3.06061  5.45856  4.20391    187 - -
          2.68618  4.42225  2.77519  2.73123  3.46354  2.40513  3.72494  3.29354  2.67741  2.69355  4.24690  2.90347  2.73739  3.18146  2.89801  2.37887  2.77519  2.98518  4.58477  3.61503
          0.03131  3.87527  4.59761  0.61958  0.77255  0.48576  0.95510
    147   1.35414  4.14334  3.28402  2.98270  4.12046  2.93511  4.07127  3.47116  3.02702  3.20048  4.05452  3.19979  2.97649  3.33887  3.35034  2.17023  2.66783  3.00510  5.48079  4.25182    188 - -
          2.68618  4.42225  2.77519  2.73123  3.46354  2.40513  3.72494  3.29354  2.67741  2.69355  4.24690  2.90347  2.73739  3.18146  2.89801  2.37887  2.77519  2.98518  4.58477  3.61503
          0.03131  3.87527  4.59761  0.61958  0.77255  0.48576  0.95510
    148   2.51704  4.24570  3.54870  3.02533  3.53061  3.44958  3.95503  2.26325  2.94717  2.46381  3.45861  3.37152  3.41141  3.27486  3.27714  2.76775  2.08744  2.15330  5.04143  3.81117    189 - -
          2.68618  4.42225  2.77519  2.73123  3.46354  2.40513  3.72494  3.29354  2.67741  2.69355  4.24690  2.90347  2.73739  3.18146  2.89801  2.37887  2.77519  2.98518  4.58477  3.61503
          0.03131  3.87527  4.59761  0.61958  0.77255  0.48576  0.95510
    149   2.60490  4.77818  2.50523  1.95537  4.31806  1.98364  3.75390  3.75453  2.64138  3.36050  4.20468  2.83874  3.75917  2.93892  3.09139  2.41610  2.93708  3.35659  5.57114  4.21586    190 - -
          2.68618  4.42225  2.77519  2.73123  3.46354  2.40513  3.72494  3.29354  2.67741  2.69355  4.24690  2.90347  2.73739  3.18146  2.89801  2.37887  2.77519  2.98518  4.58477  3.61503
          0.03131  3.87527  4.59761  0.61958  0.77255  0.48576  0.95510
    150   2.42135  4.40803  2.83722  2.70332  4.26846  1.34541  4.00810  3.80490  2.95110  3.45959  4.32634  2.61960  3.71824  3.26497  3.30627  2.54351  2.86671  3.31223  5.55540  4.27554    191 - -
          2.68618  4.42225  2.77511  2.73124  3.46354  2.40513  3.72495  3.29354  2.67741  2.69355  4.24690  2.90347  2.73740  3.18147  2.89801  2.37887  2.77520  2.98519  4.58477  3.61503
          0.07554  2.76974  4.59761  0.48856  0.95064  0.48576  0.95510
    151   1.00974  4.19329  3.46531  3.25663  4.05505  3.01778  4.27836  3.18096  3.27296  3.06246  4.09390  3.40558  3.75726  3.61384  3.52335  2.54352  2.82107  2.83488  5.48192  4.28246    193 - -
          2.68618  4.42225  2.77519  2.73123  3.46354  2.40513  3.72494  3.29354  2.67741  2.69355  4.24690  2.90347  2.73739  3.18146  2.89801  2.37887  2.77519  2.98518  4.58477  3.61503
          0.03131  3.87527  4.59761  0.61958  0.77255  0.48576  0.95510
    152   3.00722  4.37148  4.57710  4.08326  3.45205  4.26935  4.82273  1.31519  3.95784  1.96662  3.27880  4.32672  4.61129  4.23926  4.17344  3.65202  3.27923  1.36395  5.39601  4.18600    194 - -
          2.68618  4.42225  2.77519  2.73123  3.46354  2.40513  3.72494  3.29354  2.67741  2.69355  4.24690  2.90347  2.73739  3.18146  2.89801  2.37887  2.77519  2.98518  4.58477  3.61503
          0.03131  3.87527  4.59761  0.61958  0.77255  0.48576  0.95510
    153   2.69973  4.90142  2.80111  2.40774  4.08891  3.37259  2.67957  3.63211  2.28463  3.18580  4.02887  2.91389  3.34943  2.06472  2.64811  2.70926  2.93821  3.29978  5.31296  3.95573    195 - -
          2.68618  4.42225  2.77519  2.73123  3.46354  2.40513  3.72494  3.29354  2.67741  2.69355  4.24690  2.90347  2.73739  3.18146  2.89801  2.37887  2.77519  2.98518  4.58477  3.61503
          0.03131  3.87527  4.59761  0.61958  0.77255  0.48576  0.95510
    154   2.66819  4.44345  3.34255  3.24225  4.38471  0.72480  4.36245  3.98492  3.42392  3.63872  4.61441  3.50683  3.83468  3.74784  3.65974  2.84017  3.14964  3.51269  5.47921  4.48667    196 - -
          2.68618  4.42225  2.77519  2.73123  3.46354  2.40513  3.72494  3.29354  2.67741  2.69355  4.24690  2.90347  2.73739  3.18146  2.89801  2.37887  2.77519  2.98518  4.58477  3.61503
          0.03131  3.87527  4.59761  0.61958  0.77255  0.48576  0.95510
    155   2.93467  4.35927  4.41881  3.94700  3.47441  4.10448  4.71618  1.69721  3.80682  2.04271  3.33655  4.18709  4.51041  4.12285  4.03699  3.49875  3.22761  1.12411  5.37108  4.12808    197 - -
          2.68618  4.42225  2.77519  2.73123  3.46354  2.40513  3.72494  3.29354  2.67741  2.69355  4.24690  2.90347  2.73739  3.18146  2.89801  2.37887  2.77519  2.98518  4.58477  3.61503
          0.03131  3.87527  4.59761  0.61958  0.77255  0.48576  0.95510
    156   2.75491  4.51191  3.36237  3.20172  4.19685  3.19926  4.27903  3.74287  3.25924  3.36945  4.41935  3.50819  0.82245  3.64793  3.50454  2.92247  3.19667  3.38794  5.38273  4.31751    198 - -
          2.68618  4.42225  2.77519  2.73123  3.46354  2.40513  3.72494  3.29354  2.67741  2.69355  4.24690  2.90347  2.73739  3.18146  2.89801  2.37887  2.77519  2.98518  4.58477  3.61503
          0.03131  3.87527  4.59761  0.61958  0.77255  0.48576  0.95510
    157   2.36449  4.28020  3.23979  2.94116  3.83465  3.08002  3.99336  3.28092  2.90362  2.76554  3.98205  3.22068  3.75259  3.29123  3.21036  1.34859  2.79098  2.92677  5.27466  3.93313    199 - -
          2.68618  4.42225  2.77519  2.73123  3.46354  2.40513  3.72494  3.29354  2.67741  2.69355  4.24690  2.90347  2.73739  3.18146  2.89801  2.37887  2.77519  2.98518  4.58477  3.61503
          0.03131  3.87527  4.59761  0.61958  0.77255  0.48576  0.95510
    158   3.00977  4.39695  4.52263  4.04836  3.40602  4.22107  4.78408  1.19148  3.89972  1.92004  3.25331  4.29063  4.58444  4.19789  4.11142  3.61674  3.28997  1.58759  5.35754  4.13432    200 - -
          2.68618  4.42225  2.77519  2.73123  3.46354  2.40513  3.72494  3.29354  2.67741  2.69355  4.24690  2.90347  2.73739  3.18146  2.89801  2.37887  2.77519  2.98518  4.58477  3.61503
          0.03131  3.87527  4.59761  0.61958  0.77255  0.48576  0.95510
    159   2.86628  5.28377  2.03501  1.27807  4.58309  3.19916  3.72523  4.05899  2.68761  3.62028  4.49134  2.70047  3.80402  2.90016  3.21961  2.78508  3.15362  3.67532  5.77699  4.33931    201 - -
          2.68618  4.42225  2.77519  2.73123  3.46354  2.40513  3.72494  3.29354  2.67741  2.69355  4.24690  2.90347  2.73739  3.18146  2.89801  2.37887  2.77519  2.98518  4.58477  3.61503
          0.03131  3.87527  4.59761  0.61958  0.77255  0.48576  0.95510
    160   2.95058  5.04346  3.28972  2.70892  4.45417  3.56419  3.58773  3.82542  1.29919  3.30811  4.18821  3.12447  3.96220  2.73328  1.89255  2.95908  3.13897  3.51323  5.38088  4.18888    202 - -
          2.68618  4.42225  2.77519  2.73123  3.46354  2.40513  3.72494  3.29354  2.67741  2.69355  4.24690  2.90347  2.73739  3.18146  2.89801  2.37887  2.77519  2.98518  4.58477  3.61503
          0.03131  3.87527  4.59761  0.61958  0.77255  0.48576  0.95510
    161   3.03326  4.45110  4.33982  3.95565  3.37597  4.06968  4.68319  1.07445  3.78385  1.96134  3.31079  4.20059  4.50054  4.13179  3.98009  3.56518  3.33234  1.84577  5.26745  4.00605    203 - -
          2.68618  4.42225  2.77519  2.73123  3.46354  2.40513  3.72494  3.29354  2.67741  2.69355  4.24690  2.90347  2.73739  3.18146  2.89801  2.37887  2.77519  2.98518  4.58477  3.61503
          0.03131  3.87527  4.59761  0.61958  0.77255  0.48576  0.95510
    162   2.41405  4.25916  3.43040  3.18242  3.97118  3.09838  4.19955  3.09864  3.12546  2.96204  4.01230  3.39142  3.80232  3.52011  3.38407  2.61534  1.16718  2.79333  5.40873  4.18778    204 - -
          2.68618  4.42225  2.77519  2.73123  3.46354  2.40513  3.72494  3.29354  2.67741  2.69355  4.24690  2.90347  2.73739  3.18146  2.89801  2.37887  2.77519  2.98518  4.58477  3.61503
          0.03131  3.87527  4.59761  0.61958  0.77255  0.48576  0.95510
    163   3.26178  4.66269  4.24257  3.95751  1.00715  3.95106  3.87827  2.78504  3.86446  2.15440  3.51472  4.02227  4.40952  4.03164  3.98349  3.53162  3.56289  2.77595  4.12637  2.49297    205 - -
          2.68618  4.42225  2.77519  2.73123  3.46354  2.40513  3.72494  3.29354  2.67741  2.69355  4.24690  2.90347  2.73739  3.18146  2.89801  2.37887  2.77519  2.98518  4.58477  3.61503
          0.03131  3.87527  4.59761  0.61958  0.77255  0.48576  0.95510
    164   2.76854  4.58080  3.33959  2.85327  2.80982  3.59612  2.13130  3.13056  2.70939  2.71659  3.69389  3.24452  3.99786  3.10314  3.03851  2.88769  3.00632  2.66736  4.37877  2.41901    206 - -
          2.68618  4.42225  2.77519  2.73123  3.46354  2.40513  3.72494  3.29354  2.67741  2.69355  4.24690  2.90347  2.73739  3.18146  2.89801  2.37887  2.77519  2.98518  4.58477  3.61503
          0.03131  3.87527  4.59761  0.61958  0.77255  0.48576  0.95510
    165   3.15831  4.61970  4.19402  3.83379  3.13662  3.98576  4.48864  2.34072  3.60151  0.87175  3.15853  4.10900  4.42058  3.96917  3.77716  3.55682  3.45240  2.37879  5.01702  3.74101    207 - -
          2.68618  4.42225  2.77519  2.73123  3.46354  2.40513  3.72494  3.29354  2.67741  2.69355  4.24690  2.90347  2.73739  3.18146  2.89801  2.37887  2.77519  2.98518  4.58477  3.61503
          0.03131  3.87527  4.59761  0.61958  0.77255  0.48576  0.95510
    166   3.02426  4.46981  4.37148  3.87766  3.19511  4.13670  4.57896  2.03387  3.69878  1.20751  3.07437  4.15076  4.48820  3.98932  3.90770  3.51551  3.29482  1.71018  5.14395  3.93161    208 - -
          2.68618  4.42225  2.77519  2.73123  3.46354  2.40513  3.72494  3.29354  2.67741  2.69355  4.24690  2.90347  2.73739  3.18146  2.89801  2.37887  2.77519  2.98518  4.58477  3.61503
          0.03131  3.87527  4.59761  0.61958  0.77255  0.48576  0.95510
    167   3.00845  4.84757  3.49936  3.00973  4.20286  3.49603  3.82603  3.74468  2.23813  3.26009  4.26011  3.36929  3.99840  3.04614  0.97412  3.09243  3.27416  3.46848  5.28471  4.12951    209 - -
          2.68618  4.42225  2.77519  2.73123  3.46354  2.40513  3.72494  3.29354  2.67741  2.69355  4.24690  2.90347  2.73739  3.18146  2.89801  2.37887  2.77519  2.98518  4.58477  3.61503
          0.03131  3.87527  4.59761  0.61958  0.77255  0.48576  0.95510
    168   3.15592  4.59218  4.41543  3.90337  3.04816  4.25039  4.55750  2.16608  3.66318  0.98059  2.69654  4.20311  4.53945  3.96120  3.85490  3.62461  3.40337  2.23923  5.05139  3.84889    210 - -
          2.68618  4.42225  2.77519  2.73123  3.46354  2.40513  3.72494  3.29354  2.67741  2.69355  4.24690  2.90347  2.73739  3.18146  2.89801  2.37887  2.77519  2.98518  4.58477  3.61503
          0.03131  3.87527  4.59761  0.61958  0.77255  0.48576  0.95510
    169   2.74934  5.13238  2.10503  1.51773  4.42018  3.23396  3.66685  3.84179  2.56601  3.43233  4.27542  2.73121  3.78286  2.82549  3.07940  2.70013  3.01900  3.21761  5.63956  4.21614    211 - -
          2.68618  4.42225  2.77519  2.73123  3.46354  2.40513  3.72494  3.29354  2.67741  2.69355  4.24690  2.90347  2.73739  3.18146  2.89801  2.37887  2.77519  2.98518  4.58477  3.61503
          0.03131  3.87527  4.59761  0.61958  0.77255  0.48576  0.95510
    170   2.99245  5.12141  0.91405  2.33639  4.49876  3.21265  3.93328  4.08753  3.01789  3.69532  4.67340  2.89294  3.86563  3.17237  3.53456  2.95443  3.33105  3.72639  5.66683  4.37108    212 - -
          2.68618  4.42225  2.77519  2.73123  3.46354  2.40513  3.72494  3.29354  2.67741  2.69355  4.24690  2.90347  2.73739  3.18146  2.89801  2.37887  2.77519  2.98518  4.58477  3.61503
          0.03131  3.87527  4.59761  0.61958  0.77255  0.48576  0.95510
    171   2.66819  4.44345  3.34255  3.24225  4.38471  0.72480  4.36245  3.98492  3.42392  3.63872  4.61441  3.50683  3.83468  3.74784  3.65974  2.84017  3.14964  3.51269  5.47921  4.48667    213 - -
          2.68618  4.42225  2.77519  2.73123  3.46354  2.40513  3.72494  3.29354  2.67741  2.69355  4.24690  2.90347  2.73739  3.18146  2.89801  2.37887  2.77519  2.98518  4.58477  3.61503
          0.03131  3.87527  4.59761  0.61958  0.77255  0.48576  0.95510
    172   2.26515  4.37613  3.26513  2.39169  3.19805  3.47489  3.79192  2.72009  2.73464  2.55265  3.49740  3.19327  3.89359  3.06449  3.11579  2.74871  2.81555  2.17058  5.01246  3.74782    214 - -
          2.68618  4.42225  2.77519  2.73123  3.46354  2.40513  3.72494  3.29354  2.67741  2.69355  4.24690  2.90347  2.73739  3.18146  2.89801  2.37887  2.77519  2.98518  4.58477  3.61503
          0.03131  3.87527  4.59761  0.61958  0.77255  0.48576  0.95510
    173   2.74993  4.30909  3.90505  3.36490  3.36679  3.78897  4.15261  1.55658  3.13079  2.12917  3.29113  3.68344  4.18284  3.52804  2.99489  3.11412  3.00836  1.95206  5.03101  3.80369    215 - -
          2.68618  4.42225  2.77519  2.73123  3.46354  2.40513  3.72494  3.29354  2.67741  2.69355  4.24690  2.90347  2.73739  3.18146  2.89801  2.37887  2.77519  2.98518  4.58477  3.61503
          0.03131  3.87527  4.59761  0.61958  0.77255  0.48576  0.95510
    174   3.15831  4.61970  4.19402  3.83379  3.13662  3.98576  4.48864  2.34072  3.60151  0.87175  3.15853  4.10900  4.42058  3.96917  3.77716  3.55682  3.45240  2.37879  5.01702  3.74101    216 - -
          2.68618  4.42225  2.77519  2.73123  3.46354  2.40513  3.72494  3.29354  2.67741  2.69355  4.24690  2.90347  2.73739  3.18146  2.89801  2.37887  2.77519  2.98518  4.58477  3.61503
          0.03131  3.87527  4.59761  0.61958  0.77255  0.48576  0.95510
    175   2.99245  5.12141  0.91405  2.33639  4.49876  3.21265  3.93328  4.08753  3.01789  3.69532  4.67340  2.89294  3.86563  3.17237  3.53456  2.95443  3.33105  3.72639  5.66683  4.37108    217 - -
          2.68618  4.42225  2.77519  2.73123  3.46354  2.40513  3.72494  3.29354  2.67741  2.69355  4.24690  2.90347  2.73739  3.18146  2.89801  2.37887  2.77519  2.98518  4.58477  3.61503
          0.03131  3.87527  4.59761  0.61958  0.77255  0.48576  0.95510
    176   2.83942  5.14770  2.43879  1.42447  4.46402  3.29129  3.67470  3.88568  2.17605  3.44498  4.31379  2.80593  3.83377  2.83850  2.80702  2.79405  3.09810  3.53480  5.60594  4.24675    218 - -
          2.68618  4.42225  2.77519  2.73123  3.46354  2.40513  3.72494  3.29354  2.67741  2.69355  4.24690  2.90347  2.73739  3.18146  2.89801  2.37887  2.77519  2.98518  4.58477  3.61503
          0.03131  3.87527  4.59761  0.61958  0.77255  0.48576  0.95510
    177   2.96255  5.05978  3.33821  2.72197  4.47999  3.58315  3.57650  3.84207  1.38641  3.31443  4.19034  3.13259  3.96851  2.71848  1.72205  2.96820  3.14285  3.52932  5.38086  4.19689    219 - -
          2.68618  4.42225  2.77519  2.73123  3.46354  2.40513  3.72494  3.29354  2.67741  2.69355  4.24690  2.90347  2.73739  3.18146  2.89801  2.37887  2.77519  2.98518  4.58477  3.61503
          0.03131  3.87527  4.59761  0.61958  0.77255  0.48576  0.95510
    178   2.06310  4.20884  3.89630  3.50307  3.67774  3.44573  4.38189  2.20273  3.41645  2.43689  3.57790  3.68672  4.05231  3.74268  3.67471  2.87011  2.92379  1.36121  5.34644  4.11814    220 - -
          2.68618  4.42225  2.77519  2.73123  3.46354  2.40513  3.72494  3.29354  2.67741  2.69355  4.24690  2.90347  2.73739  3.18146  2.89801  2.37887  2.77519  2.98518  4.58477  3.61503
          0.03131  3.87527  4.59761  0.61958  0.77255  0.48576  0.95510
    179   3.26178  4.66269  4.24257  3.95751  1.00715  3.95106  3.87827  2.78504  3.86446  2.15440  3.51472  4.02227  4.40952  4.03164  3.98349  3.53162  3.56289  2.77595  4.12637  2.49297    221 - -
          2.68618  4.42225  2.77519  2.73123  3.46354  2.40513  3.72494  3.29354  2.67741  2.69355  4.24690  2.90347  2.73739  3.18146  2.89801  2.37887  2.77519  2.98518  4.58477  3.61503
          0.03131  3.87527  4.59761  0.61958  0.77255  0.48576  0.95510
    180   2.55931  3.51844  3.16522  2.60160  3.68268  3.43781  3.03787  3.07663  2.47192  2.60000  3.60374  3.06543  3.82984  2.69030  2.65547  2.50336  2.79191  2.81258  5.03725  3.76151    222 - -
          2.68618  4.42225  2.77519  2.73123  3.46354  2.40513  3.72494  3.29354  2.67741  2.69355  4.24690  2.90347  2.73739  3.18146  2.89801  2.37887  2.77519  2.98518  4.58477  3.61503
          0.03131  3.87527  4.59761  0.61958  0.77255  0.48576  0.95510
    181   2.75210  4.90874  2.57903  2.38609  3.90292  3.27563  3.13494  3.77273  2.52124  3.32910  4.21721  1.58841  3.83547  2.92779  2.90248  2.75935  3.04666  3.42007  5.25619  3.79085    223 - -
          2.68618  4.42225  2.77519  2.73123  3.46354  2.40513  3.72494  3.29354  2.67741  2.69355  4.24690  2.90347  2.73739  3.18146  2.89801  2.37887  2.77519  2.98518  4.58477  3.61503
          0.03131  3.87527  4.59761  0.61958  0.77255  0.48576  0.95510
    182   2.99245  5.12141  0.91405  2.33639  4.49876  3.21265  3.93328  4.08753  3.01789  3.69532  4.67340  2.89294  3.86563  3.17237  3.53456  2.95443  3.33105  3.72639  5.66683  4.37108    224 - -
          2.68618  4.42225  2.77519  2.73123  3.46354  2.40513  3.72494  3.29354  2.67741  2.69355  4.24690  2.90347  2.73739  3.18146  2.89801  2.37887  2.77519  2.98518  4.58477  3.61503
          0.03131  3.87527  4.59761  0.61958  0.77255  0.48576  0.95510
    183   3.31844  4.67574  4.31345  3.93973  1.16725  4.14911  3.53406  2.95571  3.80596  2.31675  3.59217  3.90964  4.48849  3.90377  3.92636  3.51847  3.55583  2.90552  3.73619  1.85087    225 - -
          2.68618  4.42225  2.77519  2.73123  3.46354  2.40513  3.72494  3.29354  2.67741  2.69355  4.24690  2.90347  2.73739  3.18146  2.89801  2.37887  2.77519  2.98518  4.58477  3.61503
          0.03131  3.87527  4.59761  0.61958  0.77255  0.48576  0.95510
    184   3.00041  4.36555  4.57079  4.07568  3.46305  4.26353  4.81853  1.39009  3.95281  1.98430  3.29006  4.31955  4.60723  4.23536  4.17079  3.64481  3.27253  1.28446  5.39999  4.18811    226 - -
          2.68618  4.42225  2.77519  2.73123  3.46354  2.40513  3.72494  3.29354  2.67741  2.69355  4.24690  2.90347  2.73739  3.18146  2.89801  2.37887  2.77519  2.98518  4.58477  3.61503
          0.03131  3.87527  4.59761  0.61958  0.77255  0.48576  0.95510
    185   2.72559  4.72240  2.70958  2.59529  4.08634  3.18572  3.92300  3.79723  2.82687  3.44375  4.39891  1.15311  3.83768  3.19568  3.18169  2.79262  3.10750  3.41916  5.39193  4.03442    227 - -
          2.68618  4.42225  2.77519  2.73123  3.46354  2.40513  3.72494  3.29354  2.67741  2.69355  4.24690  2.90347  2.73739  3.18146  2.89801  2.37887  2.77519  2.98518  4.58477  3.61503
          0.03131  3.87527  4.59761  0.61958  0.77255  0.48576  0.95510
    186   3.15831  4.61970  4.19402  3.83379  3.13662  3.98576  4.48864  2.34072  3.60151  0.87175  3.15853  4.10900  4.42058  3.96917  3.77716  3.55682  3.45240  2.37879  5.01702  3.74101    228 - -
          2.68618  4.42225  2.77519  2.73123  3.46354  2.40513  3.72494  3.29354  2.67741  2.69355  4.24690  2.90347  2.73739  3.18146  2.89801  2.37887  2.77519  2.98518  4.58477  3.61503
          0.03131  3.87527  4.59761  0.61958  0.77255  0.48576  0.95510
    187   1.36843  4.11526  3.46167  3.15310  4.05185  2.97264  4.17024  3.13900  3.13505  3.04338  3.98180  3.30948  3.69689  3.46236  3.42247  2.42589  2.09528  2.76503  5.47996  4.26735    229 - -
          2.68618  4.42225  2.77519  2.73123  3.46354  2.40513  3.72494  3.29354  2.67741  2.69355  4.24690  2.90347  2.73739  3.18146  2.89801  2.37887  2.77519  2.98518  4.58477  3.61503
          0.03131  3.87527  4.59761  0.61958  0.77255  0.48576  0.95510
    188   2.99767  4.81476  3.12820  2.88834  3.28650  3.44970  1.13661  3.70103  2.73130  3.19468  4.23777  3.29759  4.00234  3.25459  2.99689  3.06830  3.30109  3.43609  4.75153  3.23726    230 - -
          2.68618  4.42225  2.77519  2.73123  3.46354  2.40513  3.72494  3.29354  2.67741  2.69355  4.24690  2.90347  2.73739  3.18146  2.89801  2.37887  2.77519  2.98518  4.58477  3.61503
          0.03131  3.87527  4.59761  0.61958  0.77255  0.48576  0.95510
    189   2.44835  4.51549  2.74087  2.53473  4.20286  3.07239  3.84909  3.72095  2.73116  3.35325  4.19969  2.01491  3.72187  3.06282  3.12780  1.75473  2.84205  3.27260  5.50574  4.15923    231 - -
          2.68618  4.42225  2.77519  2.73123  3.46354  2.40513  3.72494  3.29354  2.67741  2.69355  4.24690  2.90347  2.73739  3.18146  2.89801  2.37887  2.77519  2.98518  4.58477  3.61503
          0.03131  3.87527  4.59761  0.61958  0.77255  0.48576  0.95510
    190   3.03942  4.44946  4.43943  3.90078  3.15743  4.21275  4.57315  1.64588  3.73754  1.62708  1.97100  4.18338  4.50377  3.98616  3.93540  3.55707  3.28336  2.02010  5.10837  3.95556    232 - -
          2.68618  4.42225  2.77519  2.73123  3.46354  2.40513  3.72494  3.29354  2.67741  2.69355  4.24690  2.90347  2.73739  3.18146  2.89801  2.37887  2.77519  2.98518  4.58477  3.61503
          0.03131  3.87527  4.59761  0.61958  0.77255  0.48576  0.95510
    191   2.66819  4.44345  3.34255  3.24225  4.38471  0.72480  4.36245  3.98492  3.42392  3.63872  4.61441  3.50683  3.83468  3.74784  3.65974  2.84017  3.14964  3.51269  5.47921  4.48667    233 - -
          2.68618  4.42225  2.77519  2.73123  3.46354  2.40513  3.72494  3.29354  2.67741  2.69355  4.24690  2.90347  2.73739  3.18146  2.89801  2.37887  2.77519  2.98518  4.58477  3.61503
          0.03131  3.87527  4.59761  0.61958  0.77255  0.48576  0.95510
    192   1.87675  4.19271  3.83401  3.43612  3.69637  3.37534  4.32714  2.29413  3.35619  2.48752  3.60320  3.62082  3.99453  3.67912  3.62247  2.79714  2.88278  1.49487  5.33160  4.10527    234 - -
          2.68618  4.42225  2.77519  2.73123  3.46354  2.40513  3.72494  3.29354  2.67741  2.69355  4.24690  2.90347  2.73739  3.18146  2.89801  2.37887  2.77519  2.98518  4.58477  3.61503
          0.03131  3.87527  4.59761  0.61958  0.77255  0.48576  0.95510
    193   3.36078  4.69287  4.35724  3.98537  1.23741  4.17846  3.47270  3.05028  3.84929  2.42011  3.67211  3.90887  4.50742  3.91718  3.95470  3.53755  3.59133  2.98004  3.65909  1.59987    235 - -
          2.68618  4.42225  2.77519  2.73123  3.46354  2.40513  3.72494  3.29354  2.67741  2.69355  4.24690  2.90347  2.73739  3.18146  2.89801  2.37887  2.77519  2.98518  4.58477  3.61503
          0.03131  3.87527  4.59761  0.61958  0.77255  0.48576  0.95510
    194   3.15411  4.59306  4.40726  3.89946  3.04898  4.24219  4.55248  2.16817  3.65491  0.97791  2.72726  4.19767  4.53656  3.95870  3.84666  3.61991  3.40346  2.23919  5.04895  3.83934    236 - -
          2.68618  4.42225  2.77519  2.73123  3.46354  2.40513  3.72494  3.29354  2.67741  2.69355  4.24690  2.90347  2.73739  3.18146  2.89801  2.37887  2.77519  2.98518  4.58477  3.61503
          0.03131  3.87527  4.59761  0.61958  0.77255  0.48576  0.95510
    195   3.25097  4.73883  3.84229  3.57212  2.29338  3.83333  3.61960  3.25978  3.42955  2.71301  3.93450  3.72679  4.30707  3.73493  3.61272  3.38742  3.53764  3.13045  3.93727  0.96115    237 - -
          2.68618  4.42225  2.77519  2.73123  3.46354  2.40513  3.72494  3.29354  2.67741  2.69355  4.24690  2.90347  2.73739  3.18146  2.89801  2.37887  2.77519  2.98518  4.58477  3.61503
          0.03131  3.87527  4.59761  0.61958  0.77255  0.48576  0.95510
    196   2.89785  5.41091  1.38468  1.72819  4.69762  3.17120  3.72659  4.19995  2.74729  3.73121  4.59958  2.64838  3.79646  2.90017  3.33158  2.78984  3.19013  3.79232  5.88824  4.40320    238 - -
          2.68618  4.42225  2.77519  2.73123  3.46354  2.40513  3.72494  3.29354  2.67741  2.69355  4.24690  2.90347  2.73739  3.18146  2.89801  2.37887  2.77519  2.98518  4.58477  3.61503
          0.03131  3.87527  4.59761  0.61958  0.77255  0.48576  0.95510
    197   2.99245  5.12141  0.91405  2.33639  4.49876  3.21265  3.93328  4.08753  3.01789  3.69532  4.67340  2.89294  3.86563  3.17237  3.53456  2.95443  3.33105  3.72639  5.66683  4.37108    239 - -
          2.68618  4.42225  2.77519  2.73123  3.46354  2.40513  3.72494  3.29354  2.67741  2.69355  4.24690  2.90347  2.73739  3.18146  2.89801  2.37887  2.77519  2.98518  4.58477  3.61503
          0.03131  3.87527  4.59761  0.61958  0.77255  0.48576  0.95510
    198   3.15831  4.61970  4.19402  3.83379  3.13662  3.98576  4.48864  2.34072  3.60151  0.87175  3.15853  4.10900  4.42058  3.96917  3.77716  3.55682  3.45240  2.37879  5.01702  3.74101    240 - -
          2.68618  4.42225  2.77519  2.73123  3.46354  2.40513  3.72494  3.29354  2.67741  2.69355  4.24690  2.90347  2.73739  3.18146  2.89801  2.37887  2.77519  2.98518  4.58477  3.61503
          0.03131  3.87527  4.59761  0.61958  0.77255  0.48576  0.95510
    199   3.06730  4.54276  4.31053  3.85545  3.11218  4.10003  4.53198  2.15413  3.63200  1.02680  3.03809  4.12645  4.47384  3.95472  3.82932  3.50991  3.34837  2.06959  5.07295  3.82298    241 - -
          2.68618  4.42225  2.77519  2.73123  3.46354  2.40513  3.72494  3.29354  2.67741  2.69355  4.24690  2.90347  2.73739  3.18146  2.89801  2.37887  2.77519  2.98518  4.58477  3.61503
          0.03131  3.87527  4.59761  0.61958  0.77255  0.48576  0.95510
    200   1.34961  2.57096  3.87001  3.48500  3.85791  2.99362  4.28103  2.91322  3.37385  2.86597  3.82548  3.48014  3.72187  3.66075  3.59717  2.44406  2.67143  2.58044  5.34068  4.15122    242 - -
          2.68618  4.42225  2.77519  2.73123  3.46354  2.40513  3.72494  3.29354  2.67741  2.69355  4.24690  2.90347  2.73739  3.18146  2.89801  2.37887  2.77519  2.98518  4.58477  3.61503
          0.03131  3.87527  4.59761  0.61958  0.77255  0.48576  0.95510
    201   3.00674  4.40792  4.48030  4.02230  3.38630  4.18571  4.75515  1.16701  3.86046  1.91191  3.25200  4.26279  4.56484  4.17234  4.06991  3.59139  3.29250  1.66368  5.33327  4.09576    243 - -
          2.68618  4.42225  2.77519  2.73123  3.46354  2.40513  3.72494  3.29354  2.67741  2.69355  4.24690  2.90347  2.73739  3.18146  2.89801  2.37887  2.77519  2.98518  4.58477  3.61503
          0.03131  3.87527  4.59761  0.61958  0.77255  0.48576  0.95510
    202   2.90682  4.37623  4.28798  3.83811  3.41129  3.99609  4.59650  1.91357  3.66814  1.89738  3.32836  4.08055  4.43324  4.01175  3.89576  3.40386  3.20983  1.16169  5.27552  4.00284    244 - -
          2.68618  4.42225  2.77519  2.73123  3.46354  2.40513  3.72494  3.29354  2.67741  2.69355  4.24690  2.90347  2.73739  3.18146  2.89801  2.37887  2.77519  2.98518  4.58477  3.61503
          0.03131  3.87527  4.59761  0.61958  0.77255  0.48576  0.95510
    203   2.31623  4.23672  3.20869  3.02449  4.07901  2.96654  4.13432  3.60195  3.09845  3.32193  4.24771  3.24889  3.70555  3.44753  3.38447  1.08685  2.79655  3.13644  5.45125  4.16252    245 - -
          2.68618  4.42225  2.77519  2.73123  3.46354  2.40513  3.72494  3.29354  2.67741  2.69355  4.24690  2.90347  2.73739  3.18146  2.89801  2.37887  2.77519  2.98518  4.58477  3.61503
          0.03131  3.87527  4.59761  0.61958  0.77255  0.48576  0.95510
    204   3.15831  4.61970  4.19402  3.83379  3.13662  3.98576  4.48864  2.34072  3.60151  0.87175  3.15853  4.10900  4.42058  3.96917  3.77716  3.55682  3.45240  2.37879  5.01702  3.74101    246 - -
          2.68618  4.42225  2.77519  2.73123  3.46354  2.40513  3.72494  3.29354  2.67741  2.69355  4.24690  2.90347  2.73739  3.18146  2.89801  2.37887  2.77519  2.98518  4.58477  3.61503
          0.03131  3.87527  4.59761  0.61958  0.77255  0.48576  0.95510
    205   3.00845  4.84757  3.49936  3.00973  4.20286  3.49603  3.82603  3.74468  2.23813  3.26009  4.26011  3.36929  3.99840  3.04614  0.97412  3.09243  3.27416  3.46848  5.28471  4.12951    247 - -
          2.68618  4.42225  2.77519  2.73123  3.46354  2.40513  3.72494  3.29354  2.67741  2.69355  4.24690  2.90347  2.73739  3.18146  2.89801  2.37887  2.77519  2.98518  4.58477  3.61503
          0.03131  3.87527  4.59761  0.61958  0.77255  0.48576  0.95510
    206   3.25097  4.73883  3.84229  3.57212  2.29338  3.83333  3.61960  3.25978  3.42955  2.71301  3.93450  3.72679  4.30707  3.73493  3.61272  3.38742  3.53764  3.13045  3.93727  0.96115    248 - -
          2.68618  4.42225  2.77519  2.73123  3.46354  2.40513  3.72494  3.29354  2.67741  2.69355  4.24690  2.90347  2.73739  3.18146  2.89801  2.37887  2.77519  2.98518  4.58477  3.61503
          0.03131  3.87527  4.59761  0.61958  0.77255  0.48576  0.95510
    207   2.88278  4.86876  2.90458  2.65925  4.03772  3.36776  3.81762  3.66881  2.47982  3.17089  4.19857  3.11905  3.92119  1.22908  2.76398  2.93036  3.17970  3.39827  5.30919  4.00309    249 - -
          2.68618  4.42225  2.77519  2.73123  3.46354  2.40513  3.72494  3.29354  2.67741  2.69355  4.24690  2.90347  2.73739  3.18146  2.89801  2.37887  2.77519  2.98518  4.58477  3.61503
          0.03131  3.87527  4.59761  0.61958  0.77255  0.48576  0.95510
    208   2.52982  4.47464  3.22777  2.77878  3.96653  3.27163  3.79882  3.28581  2.47112  2.97456  3.88857  3.15382  3.81950  3.01629  2.29510  2.66012  1.73715  2.97490  5.27275  4.02057    250 - -
          2.68618  4.42225  2.77519  2.73123  3.46354  2.40513  3.72494  3.29354  2.67741  2.69355  4.24690  2.90347  2.73739  3.18146  2.89801  2.37887  2.77519  2.98518  4.58477  3.61503
          0.03131  3.87527  4.59761  0.61958  0.77255  0.48576  0.95510
    209   3.00646  4.40890  4.47604  4.01976  3.38461  4.18235  4.75233  1.16521  3.85679  1.91164  3.25225  4.26010  4.56298  4.17001  4.06602  3.58908  3.29274  1.66996  5.33092  4.09192    251 - -
          2.68618  4.42225  2.77519  2.73123  3.46354  2.40513  3.72494  3.29354  2.67741  2.69355  4.24690  2.90347  2.73739  3.18146  2.89801  2.37887  2.77519  2.98518  4.58477  3.61503
          0.03131  3.87527  4.59761  0.61958  0.77255  0.48576  0.95510
    210   2.92421  4.78606  3.18767  2.82916  2.78329  3.58658  1.64170  3.43394  2.64184  2.93246  3.95538  3.22621  4.03893  3.11884  2.93730  2.98394  3.17366  3.20349  4.35610  2.54978    252 - -
          2.68618  4.42225  2.77519  2.73123  3.46354  2.40513  3.72494  3.29354  2.67741  2.69355  4.24690  2.90347  2.73739  3.18146  2.89801  2.37887  2.77519  2.98518  4.58477  3.61503
          0.03131  3.87527  4.59761  0.61958  0.77255  0.48576  0.95510
    211   3.05955  4.41129  4.60347  4.08433  3.35118  4.34014  4.79411  1.27091  3.94418  1.73306  3.17821  4.34824  4.63415  4.20942  4.15225  3.70538  3.31510  1.58833  5.32256  4.12891    253 - -
          2.68618  4.42225  2.77519  2.73123  3.46354  2.40513  3.72494  3.29354  2.67741  2.69355  4.24690  2.90347  2.73739  3.18146  2.89801  2.37887  2.77519  2.98518  4.58477  3.61503
          0.03131  3.87527  4.59761  0.61958  0.77255  0.48576  0.95510
    212   3.15831  4.61970  4.19402  3.83379  3.13662  3.98576  4.48864  2.34072  3.60151  0.87175  3.15853  4.10900  4.42058  3.96917  3.77716  3.55682  3.45240  2.37879  5.01702  3.74101    254 - -
          2.68618  4.42225  2.77519  2.73123  3.46354  2.40513  3.72494  3.29354  2.67741  2.69355  4.24690  2.90347  2.73739  3.18146  2.89801  2.37887  2.77519  2.98518  4.58477  3.61503
          0.03131  3.87527  4.59761  0.61958  0.77255  0.48576  0.95510
    213   2.88278  4.86876  2.90458  2.65925  4.03772  3.36776  3.81762  3.66881  2.47982  3.17089  4.19857  3.11905  3.92119  1.22908  2.76398  2.93036  3.17970  3.39827  5.30919  4.00309    255 - -
          2.68618  4.42225  2.77519  2.73123  3.46354  2.40513  3.72494  3.29354  2.67741  2.69355  4.24690  2.90347  2.73739  3.18146  2.89801  2.37887  2.77519  2.98518  4.58477  3.61503
          0.03131  3.87527  4.59761  0.61958  0.77255  0.48576  0.95510
    214   3.03326  4.45110  4.33982  3.95565  3.37597  4.06968  4.68319  1.07445  3.78385  1.96134  3.31079  4.20059  4.50054  4.13179  3.98009  3.56518  3.33234  1.84577  5.26745  4.00605    256 - -
          2.68618  4.42225  2.77519  2.73123  3.46354  2.40513  3.72494  3.29354  2.67741  2.69355  4.24690  2.90347  2.73739  3.18146  2.89801  2.37887  2.77519  2.98518  4.58477  3.61503
          0.03131  3.87527  4.59761  0.61958  0.77255  0.48576  0.95510
    215   3.00845  4.84757  3.49936  3.00973  4.20286  3.49603  3.82603  3.74468  2.23813  3.26009  4.26011  3.36929  3.99840  3.04614  0.97412  3.09243  3.27416  3.46848  5.28471  4.12951    257 - -
          2.68618  4.42225  2.77519  2.73123  3.46354  2.40513  3.72494  3.29354  2.67741  2.69355  4.24690  2.90347  2.73739  3.18146  2.89801  2.37887  2.77519  2.98518  4.58477  3.61503
          0.03131  3.87527  4.59761  0.61958  0.77255  0.48576  0.95510
    216   2.90324  5.40063  1.31830  1.80980  4.69001  3.17014  3.73482  4.19075  2.76162  3.72996  4.60462  2.65287  3.79929  2.91148  3.34507  2.79700  3.19833  3.78688  5.88549  4.40450    258 - -
          2.68618  4.42225  2.77519  2.73123  3.46354  2.40513  3.72494  3.29354  2.67741  2.69355  4.24690  2.90347  2.73739  3.18146  2.89801  2.37887  2.77519  2.98518  4.58477  3.61503
          0.03131  3.87527  4.59761  0.61958  0.77255  0.48576  0.95510
    217   2.31623  4.23672  3.20869  3.02449  4.07901  2.96654  4.13432  3.60195  3.09845  3.32193  4.24771  3.24889  3.70555  3.44753  3.38447  1.08685  2.79655  3.13644  5.45125  4.16252    259 - -
          2.68618  4.42225  2.77519  2.73123  3.46354  2.40513  3.72494  3.29354  2.67741  2.69355  4.24690  2.90347  2.73739  3.18146  2.89801  2.37887  2.77519  2.98518  4.58477  3.61503
          0.03131  3.87527  4.59761  0.61958  0.77255  0.48576  0.95510
    218   2.66819  4.44345  3.34255  3.24225  4.38471  0.72480  4.36245  3.98492  3.42392  3.63872  4.61441  3.50683  3.83468  3.74784  3.65974  2.84017  3.14964  3.51269  5.47921  4.48667    260 - -
          2.68618  4.42225  2.77519  2.73123  3.46354  2.40513  3.72494  3.29354  2.67741  2.69355  4.24690  2.90347  2.73739  3.18146  2.89801  2.37887  2.77519  2.98518  4.58477  3.61503
          0.03131  3.87527  4.59761  0.61958  0.77255  0.48576  0.95510
    219   2.75594  5.11220  2.17415  2.18649  4.30471  3.23534  3.18055  3.89744  2.55822  3.44162  4.28117  1.75379  3.78853  2.83682  3.05046  2.70984  3.02856  3.52019  5.55732  4.11397    261 - -
          2.68618  4.42225  2.77519  2.73123  3.46354  2.40513  3.72494  3.29354  2.67741  2.69355  4.24690  2.90347  2.73739  3.18146  2.89801  2.37887  2.77519  2.98518  4.58477  3.61503
          0.03131  3.87527  4.59761  0.61958  0.77255  0.48576  0.95510
    220   3.15831  4.61970  4.19402  3.83379  3.13662  3.98576  4.48864  2.34072  3.60151  0.87175  3.15853  4.10900  4.42058  3.96917  3.77716  3.55682  3.45240  2.37879  5.01702  3.74101    262 - -
          2.68618  4.42225  2.77519  2.73123  3.46354  2.40513  3.72494  3.29354  2.67741  2.69355  4.24690  2.90347  2.73739  3.18146  2.89801  2.37887  2.77519  2.98518  4.58477  3.61503
          0.03131  3.87527  4.59761  0.61958  0.77255  0.48576  0.95510
    221   2.81026  4.35199  4.12926  3.79238  3.55202  3.72686  4.59359  2.04984  3.66021  2.23850  3.51665  3.98179  4.28715  4.01977  3.87246  3.23050  3.17169  1.02137  5.33697  4.06880    263 - -
          2.68618  4.42225  2.77519  2.73123  3.46354  2.40513  3.72494  3.29354  2.67741  2.69355  4.24690  2.90347  2.73739  3.18146  2.89801  2.37887  2.77519  2.98518  4.58477  3.61503
          0.03131  3.87527  4.59761  0.61958  0.77255  0.48576  0.95510
    222   2.89785  5.41091  1.38468  1.72819  4.69762  3.17120  3.72659  4.19995  2.74729  3.73121  4.59958  2.64838  3.79646  2.90017  3.33158  2.78984  3.19013  3.79232  5.88824  4.40320    264 - -
          2.68618  4.42225  2.77519  2.73123  3.46354  2.40513  3.72494  3.29354  2.67741  2.69355  4.24690  2.90347  2.73739  3.18146  2.89801  2.37887  2.77519  2.98518  4.58477  3.61503
          0.03131  3.87527  4.59761  0.61958  0.77255  0.48576  0.95510
    223   2.39558  4.25119  3.99937  3.62494  3.64479  3.57232  4.48760  2.07866  3.52098  2.34484  3.54141  3.80802  4.15911  3.86111  3.76382  3.00833  3.00853  1.19269  5.38155  4.14200    265 - -
          2.68618  4.42225  2.77519  2.73123  3.46354  2.40513  3.72494  3.29354  2.67741  2.69355  4.24690  2.90347  2.73739  3.18146  2.89801  2.37887  2.77519  2.98518  4.58477  3.61503
          0.03131  3.87527  4.59761  0.61958  0.77255  0.48576  0.95510
    224   3.00845  4.84757  3.49936  3.00973  4.20286  3.49603  3.82603  3.74468  2.23813  3.26009  4.26011  3.36929  3.99840  3.04614  0.97412  3.09243  3.27416  3.46848  5.28471  4.12951    266 - -
          2.68618  4.42225  2.77519  2.73123  3.46354  2.40513  3.72494  3.29354  2.67741  2.69355  4.24690  2.90347  2.73739  3.18146  2.89801  2.37887  2.77519  2.98518  4.58477  3.61503
          0.03131  3.87527  4.59761  0.61958  0.77255  0.48576  0.95510
    225   1.73455  4.50583  3.07015  2.63894  3.98789  3.26088  3.74047  3.35505  2.36550  3.01446  3.87360  3.05874  3.78756  2.94368  2.53945  2.49199  2.82274  3.02217  5.27514  4.00938    267 - -
          2.68618  4.42225  2.77519  2.73123  3.46354  2.40513  3.72494  3.29354  2.67741  2.69355  4.24690  2.90347  2.73739  3.18146  2.89801  2.37887  2.77519  2.98518  4.58477  3.61503
          0.03131  3.87527  4.59761  0.61958  0.77255  0.48576  0.95510
    226   3.03326  4.45110  4.33982  3.95565  3.37597  4.06968  4.68319  1.07445  3.78385  1.96134  3.31079  4.20059  4.50054  4.13179  3.98009  3.56518  3.33234  1.84577  5.26745  4.00605    268 - -
          2.68618  4.42225  2.77519  2.73123  3.46354  2.40513  3.72494  3.29354  2.67741  2.69355  4.24690  2.90347  2.73739  3.18146  2.89801  2.37887  2.77519  2.98518  4.58477  3.61503
          0.03131  3.87527  4.59761  0.61958  0.77255  0.48576  0.95510
    227   2.66819  4.44345  3.34255  3.24225  4.38471  0.72480  4.36245  3.98492  3.42392  3.63872  4.61441  3.50683  3.83468  3.74784  3.65974  2.84017  3.14964  3.51269  5.47921  4.48667    269 - -
          2.68618  4.42225  2.77519  2.73123  3.46354  2.40513  3.72494  3.29354  2.67741  2.69355  4.24690  2.90347  2.73739  3.18146  2.89801  2.37887  2.77519  2.98518  4.58477  3.61503
          0.03131  3.87527  4.59761  0.61958  0.77255  0.48576  0.95510
    228   2.06539  4.59291  2.91994  2.19673  3.84840  3.35165  3.67730  3.20395  2.52254  2.88737  3.75276  2.98192  3.80463  2.87919  2.93822  2.65156  2.62950  2.91854  5.18790  3.44244    270 - -
          2.68618  4.42225  2.77519  2.73123  3.46354  2.40513  3.72494  3.29354  2.67741  2.69355  4.24690  2.90347  2.73739  3.18146  2.89801  2.37887  2.77519  2.98518  4.58477  3.61503
          0.03131  3.87527  4.59761  0.61958  0.77255  0.48576  0.95510
    229   3.26178  4.66269  4.24257  3.95751  1.00715  3.95106  3.87827  2.78504  3.86446  2.15440  3.51472  4.02227  4.40952  4.03164  3.98349  3.53162  3.56289  2.77595  4.12637  2.49297    271 - -
          2.68618  4.42225  2.77519  2.73123  3.46354  2.40513  3.72494  3.29354  2.67741  2.69355  4.24690  2.90347  2.73739  3.18146  2.89801  2.37887  2.77519  2.98518  4.58477  3.61503
          0.03131  3.87527  4.59761  0.61958  0.77255  0.48576  0.95510
    230   2.58922  0.93478  4.10898  3.84918  3.83979  3.21168  4.49564  2.98408  3.67611  2.89948  4.02082  3.83542  3.91886  4.02208  3.80002  2.86089  3.05621  2.72849  5.25542  4.12748    272 - -
          2.68618  4.42225  2.77519  2.73123  3.46354  2.40513  3.72494  3.29354  2.67741  2.69355  4.24690  2.90347  2.73739  3.18146  2.89801  2.37887  2.77519  2.98518  4.58477  3.61503
          0.03131  3.87527  4.59761  0.61958  0.77255  0.48576  0.95510
    231   2.91815  4.97012  3.26927  2.72383  4.29755  3.53834  3.61272  3.74404  1.97281  3.23066  4.13727  3.13515  3.95688  2.46343  1.38628  2.94476  3.12446  3.44618  5.32975  4.10712    273 - -
          2.68618  4.42225  2.77519  2.73123  3.46354  2.40513  3.72494  3.29354  2.67741  2.69355  4.24690  2.90347  2.73739  3.18146  2.89801  2.37887  2.77519  2.98518  4.58477  3.61503
          0.03131  3.87527  4.59761  0.61958  0.77255  0.48576  0.95510
    232   2.95452  5.06639  2.48851  1.02140  4.41292  3.27574  3.86266  3.86737  2.74353  3.48400  4.45781  2.93423  3.88043  3.07819  3.15273  2.93657  3.25874  3.55089  5.58396  4.30609    274 - -
          2.68618  4.42225  2.77519  2.73123  3.46354  2.40513  3.72494  3.29354  2.67741  2.69355  4.24690  2.90347  2.73739  3.18146  2.89801  2.37887  2.77519  2.98518  4.58477  3.61503
          0.03131  3.87527  4.59761  0.61958  0.77255  0.48576  0.95510
    233   2.99245  5.12141  0.91405  2.33639  4.49876  3.21265  3.93328  4.08753  3.01789  3.69532  4.67340  2.89294  3.86563  3.17237  3.53456  2.95443  3.33105  3.72639  5.66683  4.37108    275 - -
          2.68618  4.42225  2.77519  2.73123  3.46354  2.40513  3.72494  3.29354  2.67741  2.69355  4.24690  2.90347  2.73739  3.18146  2.89801  2.37887  2.77519  2.98518  4.58477  3.61503
          0.03131  3.87527  4.59761  0.61958  0.77255  0.48576  0.95510
    234   2.99245  5.12141  0.91405  2.33639  4.49876  3.21265  3.93328  4.08753  3.01789  3.69532  4.67340  2.89294  3.86563  3.17237  3.53456  2.95443  3.33105  3.72639  5.66683  4.37108    276 - -
          2.68618  4.42225  2.77519  2.73123  3.46354  2.40513  3.72494  3.29354  2.67741  2.69355  4.24690  2.90347  2.73739  3.18146  2.89801  2.37887  2.77519  2.98518  4.58477  3.61503
          0.03131  3.87527  4.59761  0.61958  0.77255  0.48576  0.95510
    235   2.95452  5.06639  2.48851  1.02140  4.41292  3.27574  3.86266  3.86737  2.74353  3.48400  4.45781  2.93423  3.88043  3.07819  3.15273  2.93657  3.25874  3.55089  5.58396  4.30609    277 - -
          2.68618  4.42225  2.77519  2.73123  3.46354  2.40513  3.72494  3.29354  2.67741  2.69355  4.24690  2.90347  2.73739  3.18146  2.89801  2.37887  2.77519  2.98518  4.58477  3.61503
          0.03131  3.87527  4.59761  0.61958  0.77255  0.48576  0.95510
    236   3.15831  4.61970  4.19402  3.83379  3.13662  3.98576  4.48864  2.34072  3.60151  0.87175  3.15853  4.10900  4.42058  3.96917  3.77716  3.55682  3.45240  2.37879  5.01702  3.74101    278 - -
          2.68618  4.42225  2.77519  2.73123  3.46354  2.40513  3.72494  3.29354  2.67741  2.69355  4.24690  2.90347  2.73739  3.18146  2.89801  2.37887  2.77519  2.98518  4.58477  3.61503
          0.03131  3.87527  4.59761  0.61958  0.77255  0.48576  0.95510
    237   3.29507  4.66985  4.28427  3.91708  1.15111  4.12762  3.59032  2.88509  3.78587  2.23902  3.53699  3.91816  4.47891  3.90475  3.91483  3.51191  3.54025  2.85139  3.80386  1.99900    279 - -
          2.68618  4.42225  2.77519  2.73123  3.46354  2.40513  3.72494  3.29354  2.67741  2.69355  4.24690  2.90347  2.73739  3.18146  2.89801  2.37887  2.77519  2.98518  4.58477  3.61503
          0.03131  3.87527  4.59761  0.61958  0.77255  0.48576  0.95510
    238   3.15831  4.61970  4.19402  3.83379  3.13662  3.98576  4.48864  2.34072  3.60151  0.87175  3.15853  4.10900  4.42058  3.96917  3.77716  3.55682  3.45240  2.37879  5.01702  3.74101    280 - -
          2.68618  4.42225  2.77519  2.73123  3.46354  2.40513  3.72494  3.29354  2.67741  2.69355  4.24690  2.90347  2.73739  3.18146  2.89801  2.37887  2.77519  2.98518  4.58477  3.61503
          0.03131  3.87527  4.59761  0.61958  0.77255  0.48576  0.95510
    239   2.74726  4.92083  2.62142  2.38481  3.86756  3.30609  2.67235  3.73749  2.46877  3.28921  4.16622  1.79710  3.83631  2.88717  2.85146  2.75094  3.02372  3.39279  5.21821  3.75173    281 - -
          2.68618  4.42225  2.77519  2.73123  3.46354  2.40513  3.72494  3.29354  2.67741  2.69355  4.24690  2.90347  2.73739  3.18146  2.89801  2.37887  2.77519  2.98518  4.58477  3.61503
          0.03131  3.87527  4.59761  0.61958  0.77255  0.48576  0.95510
    240   2.31623  4.23672  3.20869  3.02449  4.07901  2.96654  4.13432  3.60195  3.09845  3.32193  4.24771  3.24889  3.70555  3.44753  3.38447  1.08685  2.79655  3.13644  5.45125  4.16252    282 - -
          2.68618  4.42225  2.77519  2.73123  3.46354  2.40513  3.72494  3.29354  2.67741  2.69355  4.24690  2.90347  2.73739  3.18146  2.89801  2.37887  2.77519  2.98518  4.58477  3.61503
          0.03131  3.87527  4.59761  0.61958  0.77255  0.48576  0.95510
    241   2.63771  4.82563  2.66450  2.36543  4.05951  3.27554  2.77941  3.64753  2.46013  3.22574  4.06548  2.14276  3.78850  2.84127  2.87579  2.28869  2.91618  3.29117  5.34395  3.95220    283 - -
          2.68618  4.42225  2.77519  2.73123  3.46354  2.40513  3.72494  3.29354  2.67741  2.69355  4.24690  2.90347  2.73739  3.18146  2.89801  2.37887  2.77519  2.98518  4.58477  3.61503
          0.03131  3.87527  4.59761  0.61958  0.77255  0.48576  0.95510
    242   1.60508  4.11530  3.38325  3.01674  4.06989  2.53486  4.06053  3.42793  3.03083  3.15140  3.99389  3.21803  3.64524  3.32980  3.36089  1.88376  2.64076  2.73012  5.43405  4.21246    284 - -
          2.68618  4.42225  2.77519  2.73123  3.46354  2.40513  3.72494  3.29354  2.67741  2.69355  4.24690  2.90347  2.73739  3.18146  2.89801  2.37887  2.77519  2.98518  4.58477  3.61503
          0.03131  3.87527  4.59761  0.61958  0.77255  0.48576  0.95510
    243   2.88278  4.86876  2.90458  2.65925  4.03772  3.36776  3.81762  3.66881  2.47982  3.17089  4.19857  3.11905  3.92119  1.22908  2.76398  2.93036  3.17970  3.39827  5.30919  4.00309    285 - -
          2.68614  4.42229  2.77524  2.73128  3.46337  2.40509  3.72499  3.29358  2.67745  2.69359  4.24602  2.90351  2.73744  3.18151  2.89799  2.37891  2.77513  2.98516  4.58481  3.61507
          0.47902  1.64601  1.67243  0.66421  0.72295  0.48576  0.95510
    244   2.12723  4.17712  3.47849  2.99026  3.53956  3.29261  3.92984  2.54148  2.88786  2.46305  3.05299  3.30351  3.83059  3.23971  3.20474  2.48610  2.74414  2.14101  5.05408  3.81478    288 - -
          2.68618  4.42225  2.77519  2.73123  3.46354  2.40513  3.72494  3.29354  2.67741  2.69355  4.24690  2.90347  2.73739  3.18146  2.89801  2.37887  2.77519  2.98518  4.58477  3.61503
          0.03821  3.67960  4.40195  0.61958  0.77255  0.63654  0.75316
    245   2.52731  4.20300  3.49933  2.94635  3.10959  3.30583  3.81615  2.34024  2.86078  2.21513  3.10390  3.31805  3.91172  3.17968  3.18467  2.60904  2.77659  2.31052  4.80191  3.53751    289 - -
          2.68618  4.42225  2.77519  2.73123  3.46354  2.40513  3.72494  3.29354  2.67741  2.69355  4.24690  2.90347  2.73739  3.18146  2.89801  2.37887  2.77519  2.98518  4.58477  3.61503
          0.03821  3.67960  4.40195  0.61958  0.77255  0.63654  0.75316
    246   2.28509  4.43167  2.80505  2.49808  3.99737  3.09592  3.71761  3.40535  2.54010  3.04928  3.90778  2.92899  2.87613  2.63996  2.91395  2.24673  2.75145  3.03614  5.30196  4.00839    290 - -
          2.68630  4.42237  2.77493  2.73135  3.46365  2.40524  3.72506  3.29366  2.67689  2.69361  4.24655  2.90344  2.73751  3.18126  2.89806  2.37881  2.77531  2.98530  4.58488  3.61515
          0.28837  1.43438  4.40195  1.32172  0.31017  0.63654  0.75316
    247   2.70550  4.70505  2.93915  2.54195  3.45609  3.39957  2.52716  3.33569  2.28696  2.73120  3.82934  2.99796  3.84620  2.58937  2.59127  2.76387  2.94399  3.07472  4.87107  3.41667    296 - -
          2.68618  4.42225  2.77519  2.73123  3.46354  2.40513  3.72494  3.29354  2.67741  2.69355  4.24690  2.90347  2.73739  3.18146  2.89801  2.37887  2.77519  2.98518  4.58477  3.61503
          0.03821  3.67960  4.40195  0.61958  0.77255  0.63654  0.75316
    248   2.58141  4.63938  2.70568  2.45172  3.97374  3.18404  3.66592  3.49794  2.37592  3.09898  4.01487  2.90921  3.74948  2.03339  2.69805  2.39604  2.89833  3.16605  5.26990  3.92277    297 - -
          2.68618  4.42225  2.77519  2.73123  3.46354  2.40513  3.72494  3.29354  2.67741  2.69355  4.24690  2.90347  2.73739  3.18146  2.89801  2.37887  2.77519  2.98518  4.58477  3.61503
          0.03821  3.67960  4.40195  0.61958  0.77255  0.56695  0.83761
    249   2.47475  4.23513  3.42984  2.93791  3.47734  3.36811  3.87650  2.61406  2.83282  2.13320  3.44978  3.28669  3.25798  3.19304  3.15349  2.57093  2.77983  2.13216  4.98424  3.72656    298 - -
          2.68618  4.42225  2.77519  2.73123  3.46354  2.40513  3.72494  3.29354  2.67741  2.69355  4.24690  2.90347  2.73739  3.18146  2.89801  2.37887  2.77519  2.98518  4.58477  3.61503
          0.03604  3.73682  4.45917  0.61958  0.77255  0.59766  0.79873
    250   2.35693  4.28886  3.10849  2.72199  3.78512  3.11860  3.80785  3.16667  2.68251  2.56434  3.77756  3.08413  2.83924  3.06117  3.03009  2.02654  2.72140  2.83885  5.17648  3.88470    299 - -
          2.68618  4.42225  2.77519  2.73123  3.46354  2.40513  3.72494  3.29354  2.67741  2.69355  4.24690  2.90347  2.73739  3.18146  2.89801  2.37887  2.77519  2.98518  4.58477  3.61503
          0.03604  3.73682  4.45917  0.61958  0.77255  0.59766  0.79873
    251   2.54091  4.57212  2.95005  2.38869  3.90826  2.70600  3.63857  3.27721  2.37438  2.93015  3.79077  2.97069  3.77103  2.83115  2.42274  2.62431  2.80957  2.70814  5.19588  3.91199    300 - -
          2.68618  4.42225  2.77519  2.73123  3.46354  2.40513  3.72494  3.29354  2.67741  2.69355  4.24690  2.90347  2.73739  3.18146  2.89801  2.37887  2.77519  2.98518  4.58477  3.61503
          0.03604  3.73682  4.45917  0.61958  0.77255  0.59766  0.79873
    252   2.46350  4.52499  2.60492  2.44622  4.07246  3.04187  3.77924  3.63963  2.65379  3.29452  4.17297  1.81095  3.69270  3.00984  3.03171  2.29557  2.85023  3.22304  5.40099  4.02162    301 - -
          2.68618  4.42225  2.77519  2.73123  3.46354  2.40513  3.72494  3.29354  2.67741  2.69355  4.24690  2.90347  2.73739  3.18146  2.89801  2.37887  2.77519  2.98518  4.58477  3.61503
          0.03604  3.73682  4.45917  0.61958  0.77255  0.59766  0.79873
    253   2.72496  4.84997  2.74170  2.41387  3.93121  3.34204  2.35671  3.57648  2.09364  3.14189  4.01206  2.70241  3.81757  2.78018  2.55402  2.74293  2.96686  3.26163  5.19589  3.81962    302 - -
          2.68618  4.42225  2.77519  2.73123  3.46354  2.40513  3.72494  3.29354  2.67741  2.69355  4.24690  2.90347  2.73739  3.18146  2.89801  2.37887  2.77519  2.98518  4.58477  3.61503
          0.03604  3.73682  4.45917  0.61958  0.77255  0.59766  0.79873
    254   2.68186  4.30511  3.61703  2.83785  3.45488  3.68644  4.05968  1.95783  3.01663  2.24170  3.36021  3.50485  4.09338  3.38112  3.33007  3.00412  2.94167  1.70960  5.08001  3.83701    303 - -
          2.68618  4.42225  2.77519  2.73123  3.46354  2.40513  3.72494  3.29354  2.67741  2.69355  4.24690  2.90347  2.73739  3.18146  2.89801  2.37887  2.77519  2.98518  4.58477  3.61503
          0.03604  3.73682  4.45917  0.61958  0.77255  0.59766  0.79873
    255   2.74537  5.15010  1.93182  1.69097  4.47329  2.73346  3.64555  3.94367  2.60393  3.49793  4.34444  2.64050  3.72940  2.81478  3.14302  2.67891  3.03089  3.55419  5.68316  4.24593    304 - -
          2.68618  4.42225  2.77519  2.73123  3.46354  2.40513  3.72494  3.29354  2.67741  2.69355  4.24690  2.90347  2.73739  3.18146  2.89801  2.37887  2.77519  2.98518  4.58477  3.61503
          0.03604  3.73682  4.45917  0.61958  0.77255  0.59766  0.79873
    256   2.68361  4.92578  2.08992  2.18034  4.26680  3.11647  3.69498  3.81839  2.64459  3.42451  4.29986  1.76717  3.72999  2.89354  3.12861  2.66683  3.00419  3.43446  5.54162  4.12120    305 - -
          2.68618  4.42225  2.77519  2.73123  3.46354  2.40513  3.72494  3.29354  2.67741  2.69355  4.24690  2.90347  2.73739  3.18146  2.89801  2.37887  2.77519  2.98518  4.58477  3.61503
          0.03604  3.73682  4.45917  0.61958  0.77255  0.59766  0.79873
    257   2.51810  4.60930  2.71196  2.40381  4.00151  2.55714  3.06896  3.46648  2.48422  3.08486  3.93145  2.60033  3.72941  2.85917  2.88587  2.58046  2.59032  3.11711  5.29499  3.96431    306 - -
          2.68618  4.42225  2.77519  2.73123  3.46354  2.40513  3.72494  3.29354  2.67741  2.69355  4.24690  2.90347  2.73739  3.18146  2.89801  2.37887  2.77519  2.98518  4.58477  3.61503
          0.03604  3.73682  4.45917  0.61958  0.77255  0.59766  0.79873
    258   2.59743  4.19673  3.69981  3.14360  2.89366  3.23444  3.93701  2.36360  3.05714  2.05656  2.84489  3.48151  4.01068  3.34647  3.35060  2.91033  2.84470  2.02156  4.79762  3.54822    307 - -
          2.68618  4.42225  2.77519  2.73123  3.46354  2.40513  3.72494  3.29354  2.67741  2.69355  4.24690  2.90347  2.73739  3.18146  2.89801  2.37887  2.77519  2.98518  4.58477  3.61503
          0.03604  3.73682  4.45917  0.61958  0.77255  0.59766  0.79873
    259   2.64588  4.89834  2.41977  2.11495  4.13460  3.25647  2.63706  3.60530  2.41567  3.18550  4.02084  2.77710  3.21392  2.76062  2.86421  2.63953  2.89784  3.26623  5.38101  4.00951    308 - -
          2.68618  4.42225  2.77519  2.73123  3.46354  2.40513  3.72494  3.29354  2.67741  2.69355  4.24690  2.90347  2.73739  3.18146  2.89801  2.37887  2.77519  2.98518  4.58477  3.61503
          0.03604  3.73682  4.45917  0.61958  0.77255  0.59766  0.79873
    260   2.63522  4.80481  2.66976  2.34163  4.02651  3.28754  2.95624  3.54246  2.33941  3.12496  3.96988  2.63098  3.76932  2.50508  2.72462  2.33964  2.88952  3.21197  5.28335  3.92727    309 - -
          2.68621  4.42228  2.77523  2.73126  3.46357  2.40510  3.72474  3.29357  2.67744  2.69341  4.24693  2.90350  2.73743  3.18150  2.89794  2.37884  2.77523  2.98522  4.58480  3.61506
          0.08726  2.63129  4.45917  1.08501  0.41234  0.59766  0.79873
    261   2.27490  4.28369  2.88547  2.61467  4.11140  2.54015  3.84464  3.53180  2.74509  3.18571  4.01998  2.58764  3.62727  3.06613  3.12709  2.00771  2.38375  3.08003  5.42190  4.14517    316 - -
          2.68618  4.42225  2.77519  2.73123  3.46354  2.40513  3.72494  3.29354  2.67741  2.69355  4.24690  2.90347  2.73739  3.18146  2.89801  2.37887  2.77519  2.98518  4.58477  3.61503
          0.03604  3.73682  4.45917  0.61958  0.77255  0.59766  0.79873
    262   2.72701  4.68435  3.02949  2.64268  3.63639  3.41746  3.69088  3.14009  2.36473  2.39903  3.74201  3.08787  3.88830  1.96243  2.65703  2.81540  2.98761  2.95103  5.07257  3.71377    317 - -
          2.68618  4.42225  2.77519  2.73123  3.46354  2.40513  3.72494  3.29354  2.67741  2.69355  4.24690  2.90347  2.73739  3.18146  2.89801  2.37887  2.77519  2.98518  4.58477  3.61503
          0.03604  3.73682  4.45917  0.61958  0.77255  0.42166  1.06699
    263   2.29873  4.32185  3.33256  2.82266  3.65645  3.35040  3.84201  2.60216  2.75779  2.52728  3.57764  3.21146  2.49603  3.10694  3.12033  2.66295  2.54470  2.57443  5.09686  3.84719    318 - -
          2.68618  4.42225  2.77519  2.73123  3.46354  2.40513  3.72494  3.29354  2.67741  2.69355  4.24690  2.90347  2.73739  3.18146  2.89801  2.37887  2.77519  2.98518  4.58477  3.61503
          0.03131  3.87527  4.59761  0.61958  0.77255  0.48576  0.95510
    264   2.38232  4.76742  2.70157  2.27890  4.14615  2.91617  3.65177  3.57098  2.48084  3.16674  3.98808  2.34535  3.75808  2.69839  2.93646  2.44421  2.61853  3.21389  5.39755  4.05506    319 - -
          2.68618  4.42225  2.77519  2.73123  3.46354  2.40513  3.72494  3.29354  2.67741  2.69355  4.24690  2.90347  2.73739  3.18146  2.89801  2.37887  2.77519  2.98518  4.58477  3.61503
          0.03131  3.87527  4.59761  0.61958  0.77255  0.48576  0.95510
    265   2.54004  4.41588  3.20249  2.64689  3.57712  3.18871  3.68207  2.96324  2.57742  2.56970  3.05271  3.10132  3.83796  2.82693  2.85500  2.34176  2.77383  2.71295  4.96939  3.30737    320 - -
          2.68618  4.42225  2.77519  2.73123  3.46354  2.40513  3.72494  3.29354  2.67741  2.69355  4.24690  2.90347  2.73739  3.18146  2.89801  2.37887  2.77519  2.98518  4.58477  3.61503
          0.03131  3.87527  4.59761  0.61958  0.77255  0.48576  0.95510
    266   2.55832  5.06768  2.12875  2.03963  4.41121  2.44996  3.65205  3.87528  2.55053  3.42200  4.23643  2.51342  3.76047  2.80422  3.07396  2.46566  2.96359  3.48293  5.61816  4.20334    321 - -
          2.68618  4.42225  2.77519  2.73123  3.46354  2.40513  3.72494  3.29354  2.67741  2.69355  4.24690  2.90347  2.73739  3.18146  2.89801  2.37887  2.77519  2.98518  4.58477  3.61503
          0.03131  3.87527  4.59761  0.61958  0.77255  0.48576  0.95510
    267   2.40917  4.46092  2.91732  2.57033  4.10847  2.74586  3.79560  3.51275  2.65557  3.16227  3.99485  2.00421  3.71744  2.99232  3.06490  2.39166  2.51101  2.90835  5.40591  4.10745    322 - -
          2.68618  4.42225  2.77519  2.73123  3.46354  2.40513  3.72494  3.29354  2.67741  2.69355  4.24690  2.90347  2.73739  3.18146  2.89801  2.37887  2.77519  2.98518  4.58477  3.61503
          0.03131  3.87527  4.59761  0.61958  0.77255  0.48576  0.95510
    268   2.31623  4.23672  3.20869  3.02449  4.07901  2.96654  4.13432  3.60195  3.09845  3.32193  4.24771  3.24889  3.70555  3.44753  3.38447  1.08685  2.79655  3.13644  5.45125  4.16252    323 - -
          2.68618  4.42225  2.77519  2.73123  3.46354  2.40513  3.72494  3.29354  2.67741  2.69355  4.24690  2.90347  2.73739  3.18146  2.89801  2.37887  2.77519  2.98518  4.58477  3.61503
          0.03131  3.87527  4.59761  0.61958  0.77255  0.48576  0.95510
    269   3.26178  4.66269  4.24257  3.95751  1.00715  3.95106  3.87827  2.78504  3.86446  2.15440  3.51472  4.02227  4.40952  4.03164  3.98349  3.53162  3.56289  2.77595  4.12637  2.49297    324 - -
          2.68618  4.42225  2.77519  2.73123  3.46354  2.40513  3.72494  3.29354  2.67741  2.69355  4.24690  2.90347  2.73739  3.18146  2.89801  2.37887  2.77519  2.98518  4.58477  3.61503
          0.03131  3.87527  4.59761  0.61958  0.77255  0.48576  0.95510
    270   3.15831  4.61970  4.19402  3.83379  3.13662  3.98576  4.48864  2.34072  3.60151  0.87175  3.15853  4.10900  4.42058  3.96917  3.77716  3.55682  3.45240  2.37879  5.01702  3.74101    325 - -
          2.68618  4.42225  2.77519  2.73123  3.46354  2.40513  3.72494  3.29354  2.67741  2.69355  4.24690  2.90347  2.73739  3.18146  2.89801  2.37887  2.77519  2.98518  4.58477  3.61503
          0.03131  3.87527  4.59761  0.61958  0.77255  0.48576  0.95510
    271   2.20439  3.54248  3.43784  3.01577  4.00565  2.97094  4.02487  3.39296  2.97031  3.09866  3.94764  3.22651  2.56803  3.29302  3.29903  1.56597  2.64691  2.95236  5.37339  4.14110    326 - -
          2.68618  4.42225  2.77519  2.73123  3.46354  2.40513  3.72494  3.29354  2.67741  2.69355  4.24690  2.90347  2.73739  3.18146  2.89801  2.37887  2.77519  2.98518  4.58477  3.61503
          0.03131  3.87527  4.59761  0.61958  0.77255  0.48576  0.95510
    272   2.66819  4.44345  3.34255  3.24225  4.38471  0.72480  4.36245  3.98492  3.42392  3.63872  4.61441  3.50683  3.83468  3.74784  3.65974  2.84017  3.14964  3.51269  5.47921  4.48667    327 - -
          2.68618  4.42225  2.77519  2.73123  3.46354  2.40513  3.72494  3.29354  2.67741  2.69355  4.24690  2.90347  2.73739  3.18146  2.89801  2.37887  2.77519  2.98518  4.58477  3.61503
          0.03131  3.87527  4.59761  0.61958  0.77255  0.48576  0.95510
    273   3.00906  4.39985  4.51250  4.04197  3.40074  4.21231  4.77703  1.18413  3.88988  1.91704  3.25228  4.28381  4.57957  4.19136  4.10105  3.61030  3.29066  1.60857  5.35158  4.12509    328 - -
          2.68618  4.42225  2.77519  2.73123  3.46354  2.40513  3.72494  3.29354  2.67741  2.69355  4.24690  2.90347  2.73739  3.18146  2.89801  2.37887  2.77519  2.98518  4.58477  3.61503
          0.03131  3.87527  4.59761  0.61958  0.77255  0.48576  0.95510
    274   2.97453  4.93861  3.15072  2.77154  4.32568  3.46379  3.76052  3.75510  1.03445  3.31953  4.28074  3.19592  3.96385  2.95177  2.43185  3.01628  3.22754  3.46270  5.37911  4.19225    329 - -
          2.68618  4.42225  2.77519  2.73123  3.46354  2.40513  3.72494  3.29354  2.67741  2.69355  4.24690  2.90347  2.73739  3.18146  2.89801  2.37887  2.77519  2.98518  4.58477  3.61503
          0.03131  3.87527  4.59761  0.61958  0.77255  0.48576  0.95510
    275   2.88278  4.86876  2.90458  2.65925  4.03772  3.36776  3.81762  3.66881  2.47982  3.17089  4.19857  3.11905  3.92119  1.22908  2.76398  2.93036  3.17970  3.39827  5.30919  4.00309    330 - -
          2.68618  4.42225  2.77519  2.73123  3.46354  2.40513  3.72494  3.29354  2.67741  2.69355  4.24690  2.90347  2.73739  3.18146  2.89801  2.37887  2.77519  2.98518  4.58477  3.61503
          0.03131  3.87527  4.59761  0.61958  0.77255  0.48576  0.95510
    276   3.00845  4.84757  3.49936  3.00973  4.20286  3.49603  3.82603  3.74468  2.23813  3.26009  4.26011  3.36929  3.99840  3.04614  0.97412  3.09243  3.27416  3.46848  5.28471  4.12951    331 - -
          2.68618  4.42225  2.77519  2.73123  3.46354  2.40513  3.72494  3.29354  2.67741  2.69355  4.24690  2.90347  2.73739  3.18146  2.89801  2.37887  2.77519  2.98518  4.58477  3.61503
          0.03131  3.87527  4.59761  0.61958  0.77255  0.48576  0.95510
    277   3.15831  4.61970  4.19402  3.83379  3.13662  3.98576  4.48864  2.34072  3.60151  0.87175  3.15853  4.10900  4.42058  3.96917  3.77716  3.55682  3.45240  2.37879  5.01702  3.74101    332 - -
          2.68618  4.42225  2.77519  2.73123  3.46354  2.40513  3.72494  3.29354  2.67741  2.69355  4.24690  2.90347  2.73739  3.18146  2.89801  2.37887  2.77519  2.98518  4.58477  3.61503
          0.03131  3.87527  4.59761  0.61958  0.77255  0.48576  0.95510
    278   3.15831  4.61970  4.19402  3.83379  3.13662  3.98576  4.48864  2.34072  3.60151  0.87175  3.15853  4.10900  4.42058  3.96917  3.77716  3.55682  3.45240  2.37879  5.01702  3.74101    333 - -
          2.68618  4.42225  2.77519  2.73123  3.46354  2.40513  3.72494  3.29354  2.67741  2.69355  4.24690  2.90347  2.73739  3.18146  2.89801  2.37887  2.77519  2.98518  4.58477  3.61503
          0.03131  3.87527  4.59761  0.61958  0.77255  0.48576  0.95510
    279   2.31623  4.23672  3.20869  3.02449  4.07901  2.96654  4.13432  3.60195  3.09845  3.32193  4.24771  3.24889  3.70555  3.44753  3.38447  1.08685  2.79655  3.13644  5.45125  4.16252    334 - -
          2.68618  4.42225  2.77519  2.73123  3.46354  2.40513  3.72494  3.29354  2.67741  2.69355  4.24690  2.90347  2.73739  3.18146  2.89801  2.37887  2.77519  2.98518  4.58477  3.61503
          0.03131  3.87527  4.59761  0.61958  0.77255  0.48576  0.95510
    280   3.34277  4.68461  4.34056  3.96670  1.19854  4.16689  3.49470  3.01378  3.83143  2.38071  3.64054  3.90819  4.49928  3.91072  3.94275  3.52887  3.57556  2.95080  3.68707  1.70835    335 - -
          2.68618  4.42225  2.77519  2.73123  3.46354  2.40513  3.72494  3.29354  2.67741  2.69355  4.24690  2.90347  2.73739  3.18146  2.89801  2.37887  2.77519  2.98518  4.58477  3.61503
          0.03131  3.87527  4.59761  0.61958  0.77255  0.48576  0.95510
    281   3.03326  4.45110  4.33982  3.95565  3.37597  4.06968  4.68319  1.07445  3.78385  1.96134  3.31079  4.20059  4.50054  4.13179  3.98009  3.56518  3.33234  1.84577  5.26745  4.00605    336 - -
          2.68618  4.42225  2.77519  2.73123  3.46354  2.40513  3.72494  3.29354  2.67741  2.69355  4.24690  2.90347  2.73739  3.18146  2.89801  2.37887  2.77519  2.98518  4.58477  3.61503
          0.03131  3.87527  4.59761  0.61958  0.77255  0.48576  0.95510
    282   3.26178  4.66269  4.24257  3.95751  1.00715  3.95106  3.87827  2.78504  3.86446  2.15440  3.51472  4.02227  4.40952  4.03164  3.98349  3.53162  3.56289  2.77595  4.12637  2.49297    337 - -
          2.68618  4.42225  2.77519  2.73123  3.46354  2.40513  3.72494  3.29354  2.67741  2.69355  4.24690  2.90347  2.73739  3.18146  2.89801  2.37887  2.77519  2.98518  4.58477  3.61503
          0.03131  3.87527  4.59761  0.61958  0.77255  0.48576  0.95510
    283   2.69327  4.03001  3.23758  2.64579  4.04118  3.45791  3.62285  3.43606  2.15750  3.02307  3.89467  3.08306  3.87103  2.43027  1.75531  2.76017  2.92641  3.13972  5.23327  3.97664    338 - -
          2.68618  4.42225  2.77519  2.73123  3.46354  2.40513  3.72494  3.29354  2.67741  2.69355  4.24690  2.90347  2.73739  3.18146  2.89801  2.37887  2.77519  2.98518  4.58477  3.61503
          0.03131  3.87527  4.59761  0.61958  0.77255  0.48576  0.95510
    284   2.65785  4.87894  2.63709  2.20235  4.25896  2.31796  3.65070  3.68130  2.07345  3.25737  4.08795  2.85652  3.78838  2.81125  2.81441  2.46346  2.92670  3.32288  5.46011  4.12222    339 - -
          2.68618  4.42225  2.77519  2.73123  3.46354  2.40513  3.72494  3.29354  2.67741  2.69355  4.24690  2.90347  2.73739  3.18146  2.89801  2.37887  2.77519  2.98518  4.58477  3.61503
          0.03131  3.87527  4.59761  0.61958  0.77255  0.48576  0.95510
    285   2.79489  4.30960  4.06662  3.56023  3.43049  3.87780  4.36673  1.48883  3.41467  2.03126  3.31361  3.85378  4.28984  3.75021  3.67366  3.22648  2.45392  1.87175  5.17876  3.95870    340 - -
          2.68618  4.42225  2.77519  2.73123  3.46354  2.40513  3.72494  3.29354  2.67741  2.69355  4.24690  2.90347  2.73739  3.18146  2.89801  2.37887  2.77519  2.98518  4.58477  3.61503
          0.03131  3.87527  4.59761  0.61958  0.77255  0.48576  0.95510
    286   2.75113  4.42226  3.66324  3.25296  2.72227  3.53242  3.72375  3.06209  3.01420  2.65350  3.69626  3.48522  4.04087  3.42137  3.24580  2.56924  3.06263  2.85038  1.69468  2.73403    341 - -
          2.68618  4.42225  2.77519  2.73123  3.46354  2.40513  3.72494  3.29354  2.67741  2.69355  4.24690  2.90347  2.73739  3.18146  2.89801  2.37887  2.77519  2.98518  4.58477  3.61503
          0.03131  3.87527  4.59761  0.61958  0.77255  0.48576  0.95510
    287   2.56155  4.64416  2.61569  2.47687  4.16440  3.11109  3.83971  3.76801  2.71949  3.41271  4.29595  1.46964  3.76477  3.06890  3.10455  2.45549  2.94691  3.34539  5.48872  4.09227    342 - -
          2.68618  4.42225  2.77519  2.73123  3.46354  2.40513  3.72494  3.29354  2.67741  2.69355  4.24690  2.90347  2.73739  3.18146  2.89801  2.37887  2.77519  2.98518  4.58477  3.61503
          0.05707  3.87527  3.36028  0.61958  0.77255  0.48576  0.95510
    288   2.93375  5.03955  2.47908  1.05731  4.38307  3.26015  3.84538  3.83258  2.72315  3.45339  4.42868  2.92112  3.86376  3.06168  3.12948  2.91858  3.23791  3.51882  5.55884  4.28139    343 - -
          2.68618  4.42225  2.77519  2.73123  3.46354  2.40513  3.72494  3.29354  2.67741  2.69355  4.24690  2.90347  2.73739  3.18146  2.89801  2.37887  2.77519  2.98518  4.58477  3.61503
          0.03211  3.85031  4.57266  0.61958  0.77255  0.47205  0.97742
    289   2.69895  5.00213  2.28097  1.61027  4.28458  3.26619  3.65873  3.65778  2.52799  3.29264  4.14064  2.78282  3.78523  2.81875  3.01796  2.67912  2.96249  2.91461  5.53031  4.13780    344 - -
          2.68618  4.42225  2.77519  2.73123  3.46354  2.40513  3.72494  3.29354  2.67741  2.69355  4.24690  2.90347  2.73739  3.18146  2.89801  2.37887  2.77519  2.98518  4.58477  3.61503
          0.03131  3.87527  4.59761  0.61958  0.77255  0.48576  0.95510
    290   2.35687  4.47686  3.08270  2.59837  3.97840  3.22772  3.72625  3.37214  2.52381  3.01361  3.85058  3.02888  3.01612  2.91803  2.54916  2.30168  2.25969  3.01983  5.27485  3.99333    345 - -
          2.68618  4.42225  2.77519  2.73123  3.46354  2.40513  3.72494  3.29354  2.67741  2.69355  4.24690  2.90347  2.73739  3.18146  2.89801  2.37887  2.77519  2.98518  4.58477  3.61503
          0.03131  3.87527  4.59761  0.61958  0.77255  0.48576  0.95510
    291   2.83958  5.21280  1.35844  2.15934  4.30584  3.21221  3.04336  4.02305  2.68534  3.55504  4.42823  2.72585  3.80610  2.90387  3.21028  2.77182  3.12670  3.64200  5.59149  4.11202    346 - -
          2.68618  4.42225  2.77519  2.73123  3.46354  2.40513  3.72494  3.29354  2.67741  2.69355  4.24690  2.90347  2.73739  3.18146  2.89801  2.37887  2.77519  2.98518  4.58477  3.61503
          0.03131  3.87527  4.59761  0.61958  0.77255  0.48576  0.95510
    292   2.71555  5.11390  2.33769  2.23810  4.42321  3.30437  3.59600  3.88039  2.00189  3.39492  4.19983  2.59305  3.78416  2.17699  2.77249  2.67221  2.95657  3.49592  5.55033  4.16810    347 - -
          2.68618  4.42225  2.77519  2.73123  3.46354  2.40513  3.72494  3.29354  2.67741  2.69355  4.24690  2.90347  2.73739  3.18146  2.89801  2.37887  2.77519  2.98518  4.58477  3.61503
          0.07554  3.87527  2.95641  0.61958  0.77255  0.48576  0.95510
    293   2.47683  4.26963  3.49021  3.09190  3.15919  3.29010  4.02432  2.70611  3.02306  2.51955  3.60961  3.37682  3.88206  3.37319  3.32688  2.69863  1.60560  2.49455  5.07377  3.74255    348 - -
          2.68618  4.42225  2.77519  2.73123  3.46354  2.40513  3.72494  3.29354  2.67741  2.69355  4.24690  2.90347  2.73739  3.18146  2.89801  2.37887  2.77519  2.98518  4.58477  3.61503
          0.03270  3.83243  4.55478  0.61958  0.77255  0.52344  0.89766
    294   2.69582  4.34624  3.65139  3.10384  3.28851  3.67882  3.96533  2.48654  2.92565  1.62259  2.88137  3.47752  4.05658  3.09245  3.21677  2.97071  2.67712  2.38969  4.92740  3.71599    349 - -
          2.68618  4.42225  2.77519  2.73123  3.46354  2.40513  3.72494  3.29354  2.67741  2.69355  4.24690  2.90347  2.73739  3.18146  2.89801  2.37887  2.77519  2.98518  4.58477  3.61503
          0.03270  3.83243  4.55478  0.61958  0.77255  0.46290  0.99278
    295   3.00845  4.84757  3.49936  3.00973  4.20286  3.49603  3.82603  3.74468  2.23813  3.26009  4.26011  3.36929  3.99840  3.04614  0.97412  3.09243  3.27416  3.46848  5.28471  4.12951    350 - -
          2.68618  4.42225  2.77519  2.73123  3.46354  2.40513  3.72494  3.29354  2.67741  2.69355  4.24690  2.90347  2.73739  3.18146  2.89801  2.37887  2.77519  2.98518  4.58477  3.61503
          0.03131  3.87527  4.59761  0.61958  0.77255  0.48576  0.95510
    296   2.97489  4.36163  4.46449  3.92757  3.36614  4.21731  4.65714  1.70908  3.80683  1.89416  2.82910  4.20228  4.53163  4.07077  4.03232  3.56105  3.22856  1.26262  5.26513  4.08365    351 - -
          2.68618  4.42225  2.77519  2.73123  3.46354  2.40513  3.72494  3.29354  2.67741  2.69355  4.24690  2.90347  2.73739  3.18146  2.89801  2.37887  2.77519  2.98518  4.58477  3.61503
          0.03131  3.87527  4.59761  0.61958  0.77255  0.48576  0.95510
    297   2.88278  4.86876  2.90458  2.65925  4.03772  3.36776  3.81762  3.66881  2.47982  3.17089  4.19857  3.11905  3.92119  1.22908  2.76398  2.93036  3.17970  3.39827  5.30919  4.00309    352 - -
          2.68618  4.42225  2.77519  2.73123  3.46354  2.40513  3.72494  3.29354  2.67741  2.69355  4.24690  2.90347  2.73739  3.18146  2.89801  2.37887  2.77519  2.98518  4.58477  3.61503
          0.03131  3.87527  4.59761  0.61958  0.77255  0.48576  0.95510
    298   2.52787  2.80436  3.28715  2.74360  3.59876  3.39831  2.91985  3.02013  2.55715  2.70119  3.58055  3.15374  3.83991  2.98645  2.63987  2.52780  2.79191  2.75629  4.98659  3.71433    353 - -
          2.68618  4.42225  2.77519  2.73123  3.46354  2.40513  3.72494  3.29354  2.67741  2.69355  4.24690  2.90347  2.73739  3.18146  2.89801  2.37887  2.77519  2.98518  4.58477  3.61503
          0.03131  3.87527  4.59761  0.61958  0.77255  0.48576  0.95510
    299   3.15831  4.61970  4.19402  3.83379  3.13662  3.98576  4.48864  2.34072  3.60151  0.87175  3.15853  4.10900  4.42058  3.96917  3.77716  3.55682  3.45240  2.37879  5.01702  3.74101    354 - -
          2.68618  4.42225  2.77519  2.73123  3.46354  2.40513  3.72494  3.29354  2.67741  2.69355  4.24690  2.90347  2.73739  3.18146  2.89801  2.37887  2.77519  2.98518  4.58477  3.61503
          0.03131  3.87527  4.59761  0.61958  0.77255  0.48576  0.95510
    300   2.94489  5.03244  3.26176  2.70367  4.43761  3.55234  3.59644  3.81495  1.27021  3.30449  4.18853  3.12144  3.95926  2.74478  1.96434  2.95568  3.13879  3.50357  5.38072  4.18426    355 - -
          2.68618  4.42225  2.77519  2.73123  3.46354  2.40513  3.72494  3.29354  2.67741  2.69355  4.24690  2.90347  2.73739  3.18146  2.89801  2.37887  2.77519  2.98518  4.58477  3.61503
          0.03131  3.87527  4.59761  0.61958  0.77255  0.48576  0.95510
    301   2.84831  4.97366  2.92305  2.55990  4.35794  3.41473  3.64710  3.79735  1.30872  3.34157  4.22038  2.76908  3.89907  2.81141  2.38188  2.85998  3.09298  3.46132  5.42247  4.15343    356 - -
          2.68618  4.42225  2.77519  2.73123  3.46354  2.40513  3.72494  3.29354  2.67741  2.69355  4.24690  2.90347  2.73739  3.18146  2.89801  2.37887  2.77519  2.98518  4.58477  3.61503
          0.06046  3.87527  3.27231  0.61958  0.77255  0.48576  0.95510
    302   2.94936  4.91147  3.12362  2.75026  4.29208  3.44121  3.74595  3.71983  1.07364  3.29064  4.25376  3.17574  3.94360  2.93910  2.42798  2.99320  3.20468  3.42917  5.35744  4.16666    357 - -
          2.68618  4.42225  2.77519  2.73123  3.46354  2.40513  3.72494  3.29354  2.67741  2.69355  4.24690  2.90347  2.73739  3.18146  2.89801  2.37887  2.77519  2.98518  4.58477  3.61503
          0.03222  3.84703  4.56938  0.61958  0.77255  0.47033  0.98028
    303   3.26178  4.66269  4.24257  3.95751  1.00715  3.95106  3.87827  2.78504  3.86446  2.15440  3.51472  4.02227  4.40952  4.03164  3.98349  3.53162  3.56289  2.77595  4.12637  2.49297    358 - -
          2.68618  4.42225  2.77519  2.73123  3.46354  2.40513  3.72494  3.29354  2.67741  2.69355  4.24690  2.90347  2.73739  3.18146  2.89801  2.37887  2.77519  2.98518  4.58477  3.61503
          0.03131  3.87527  4.59761  0.61958  0.77255  0.48576  0.95510
    304   3.25097  4.73883  3.84229  3.57212  2.29338  3.83333  3.61960  3.25978  3.42955  2.71301  3.93450  3.72679  4.30707  3.73493  3.61272  3.38742  3.53764  3.13045  3.93727  0.96115    359 - -
          2.68618  4.42225  2.77519  2.73123  3.46354  2.40513  3.72494  3.29354  2.67741  2.69355  4.24690  2.90347  2.73739  3.18146  2.89801  2.37887  2.77519  2.98518  4.58477  3.61503
          0.03131  3.87527  4.59761  0.61958  0.77255  0.48576  0.95510
    305   3.26178  4.66269  4.24257  3.95751  1.00715  3.95106  3.87827  2.78504  3.86446  2.15440  3.51472  4.02227  4.40952  4.03164  3.98349  3.53162  3.56289  2.77595  4.12637  2.49297    360 - -
          2.68618  4.42225  2.77519  2.73123  3.46354  2.40513  3.72494  3.29354  2.67741  2.69355  4.24690  2.90347  2.73739  3.18146  2.89801  2.37887  2.77519  2.98518  4.58477  3.61503
          0.03131  3.87527  4.59761  0.61958  0.77255  0.48576  0.95510
    306   2.83316  4.83723  3.07530  2.66522  3.66375  3.46619  1.74599  3.59100  2.26621  3.12634  4.04645  3.10376  3.92776  2.89965  2.30029  2.87954  3.07587  3.30109  5.01008  3.58129    361 - -
          2.68618  4.42225  2.77519  2.73123  3.46354  2.40513  3.72494  3.29354  2.67741  2.69355  4.24690  2.90347  2.73739  3.18146  2.89801  2.37887  2.77519  2.98518  4.58477  3.61503
          0.03131  3.87527  4.59761  0.61958  0.77255  0.48576  0.95510
    307   3.26178  4.66269  4.24257  3.95751  1.00715  3.95106  3.87827  2.78504  3.86446  2.15440  3.51472  4.02227  4.40952  4.03164  3.98349  3.53162  3.56289  2.77595  4.12637  2.49297    362 - -
          2.68618  4.42225  2.77519  2.73123  3.46354  2.40513  3.72494  3.29354  2.67741  2.69355  4.24690  2.90347  2.73739  3.18146  2.89801  2.37887  2.77519  2.98518  4.58477  3.61503
          0.03131  3.87527  4.59761  0.61958  0.77255  0.48576  0.95510
    308   2.88278  4.86876  2.90458  2.65925  4.03772  3.36776  3.81762  3.66881  2.47982  3.17089  4.19857  3.11905  3.92119  1.22908  2.76398  2.93036  3.17970  3.39827  5.30919  4.00309    363 - -
          2.68618  4.42225  2.77519  2.73123  3.46354  2.40513  3.72494  3.29354  2.67741  2.69355  4.24690  2.90347  2.73739  3.18146  2.89801  2.37887  2.77519  2.98518  4.58477  3.61503
          0.03131  3.87527  4.59761  0.61958  0.77255  0.48576  0.95510
    309   2.99245  5.12141  0.91405  2.33639  4.49876  3.21265  3.93328  4.08753  3.01789  3.69532  4.67340  2.89294  3.86563  3.17237  3.53456  2.95443  3.33105  3.72639  5.66683  4.37108    364 - -
          2.68618  4.42225  2.77519  2.73123  3.46354  2.40513  3.72494  3.29354  2.67741  2.69355  4.24690  2.90347  2.73739  3.18146  2.89801  2.37887  2.77519  2.98518  4.58477  3.61503
          0.03131  3.87527  4.59761  0.61958  0.77255  0.48576  0.95510
    310   3.25097  4.73883  3.84229  3.57212  2.29338  3.83333  3.61960  3.25978  3.42955  2.71301  3.93450  3.72679  4.30707  3.73493  3.61272  3.38742  3.53764  3.13045  3.93727  0.96115    365 - -
          2.68618  4.42225  2.77519  2.73123  3.46354  2.40513  3.72494  3.29354  2.67741  2.69355  4.24690  2.90347  2.73739  3.18146  2.89801  2.37887  2.77519  2.98518  4.58477  3.61503
          0.03131  3.87527  4.59761  0.61958  0.77255  0.48576  0.95510
    311   2.93678  4.35942  4.42314  3.95027  3.47428  4.10971  4.71899  1.69146  3.81076  2.04111  3.33513  4.19084  4.51350  4.12578  4.04082  3.50332  3.22891  1.12552  5.37205  4.13005    366 - -
          2.68618  4.42225  2.77519  2.73123  3.46354  2.40513  3.72494  3.29354  2.67741  2.69355  4.24690  2.90347  2.73739  3.18146  2.89801  2.37887  2.77519  2.98518  4.58477  3.61503
          0.03131  3.87527  4.59761  0.61958  0.77255  0.48576  0.95510
    312   2.99245  5.12141  0.91405  2.33639  4.49876  3.21265  3.93328  4.08753  3.01789  3.69532  4.67340  2.89294  3.86563  3.17237  3.53456  2.95443  3.33105  3.72639  5.66683  4.37108    367 - -
          2.68618  4.42225  2.77519  2.73123  3.46354  2.40513  3.72494  3.29354  2.67741  2.69355  4.24690  2.90347  2.73739  3.18146  2.89801  2.37887  2.77519  2.98518  4.58477  3.61503
          0.03131  3.87527  4.59761  0.61958  0.77255  0.48576  0.95510
    313   3.15831  4.61970  4.19402  3.83379  3.13662  3.98576  4.48864  2.34072  3.60151  0.87175  3.15853  4.10900  4.42058  3.96917  3.77716  3.55682  3.45240  2.37879  5.01702  3.74101    368 - -
          2.68618  4.42225  2.77519  2.73123  3.46354  2.40513  3.72494  3.29354  2.67741  2.69355  4.24690  2.90347  2.73739  3.18146  2.89801  2.37887  2.77519  2.98518  4.58477  3.61503
          0.03131  3.87527  4.59761  0.61958  0.77255  0.48576  0.95510
    314   3.03326  4.45110  4.33982  3.95565  3.37597  4.06968  4.68319  1.07445  3.78385  1.96134  3.31079  4.20059  4.50054  4.13179  3.98009  3.56518  3.33234  1.84577  5.26745  4.00605    369 - -
          2.68618  4.42225  2.77519  2.73123  3.46354  2.40513  3.72494  3.29354  2.67741  2.69355  4.24690  2.90347  2.73739  3.18146  2.89801  2.37887  2.77519  2.98518  4.58477  3.61503
          0.03131  3.87527  4.59761  0.61958  0.77255  0.48576  0.95510
    315   3.03416  4.39871  4.55985  4.02187  3.30471  4.29654  4.71926  1.31633  3.89173  1.78188  2.75049  4.29054  4.58358  4.13501  4.09665  3.64516  3.28265  1.66498  5.25692  4.09716    370 - -
          2.68618  4.42225  2.77519  2.73123  3.46354  2.40513  3.72494  3.29354  2.67741  2.69355  4.24690  2.90347  2.73739  3.18146  2.89801  2.37887  2.77519  2.98518  4.58477  3.61503
          0.03131  3.87527  4.59761  0.61958  0.77255  0.48576  0.95510
    316   3.34002  4.71375  4.09530  3.80201  2.66885  3.73316  3.90304  3.36364  3.52412  2.75809  3.99732  3.95048  4.25110  3.91159  3.65201  3.54370  3.64053  3.25405  0.87967  2.67078    371 - -
          2.68618  4.42225  2.77519  2.73123  3.46354  2.40513  3.72494  3.29354  2.67741  2.69355  4.24690  2.90347  2.73739  3.18146  2.89801  2.37887  2.77519  2.98518  4.58477  3.61503
          0.03131  3.87527  4.59761  0.61958  0.77255  0.48576  0.95510
    317   2.97453  4.93861  3.15072  2.77154  4.32568  3.46379  3.76052  3.75510  1.03445  3.31953  4.28074  3.19592  3.96385  2.95177  2.43185  3.01628  3.22754  3.46270  5.37911  4.19225    372 - -
          2.68618  4.42225  2.77519  2.73123  3.46354  2.40513  3.72494  3.29354  2.67741  2.69355  4.24690  2.90347  2.73739  3.18146  2.89801  2.37887  2.77519  2.98518  4.58477  3.61503
          0.03131  3.87527  4.59761  0.61958  0.77255  0.48576  0.95510
    318   2.36463  4.24630  3.99007  3.61350  3.64899  3.56008  4.47780  2.08812  3.51157  2.35425  3.54501  3.79641  4.14880  3.85001  3.75593  2.99460  2.99975  1.20544  5.37901  4.14114    373 - -
          2.68618  4.42225  2.77519  2.73123  3.46354  2.40513  3.72494  3.29354  2.67741  2.69355  4.24690  2.90347  2.73739  3.18146  2.89801  2.37887  2.77519  2.98518  4.58477  3.61503
          0.03131  3.87527  4.59761  0.61958  0.77255  0.48576  0.95510
    319   2.88278  4.86876  2.90458  2.65925  4.03772  3.36776  3.81762  3.66881  2.47982  3.17089  4.19857  3.11905  3.92119  1.22908  2.76398  2.93036  3.17970  3.39827  5.30919  4.00309    374 - -
          2.68618  4.42225  2.77519  2.73123  3.46354  2.40513  3.72494  3.29354  2.67741  2.69355  4.24690  2.90347  2.73739  3.18146  2.89801  2.37887  2.77519  2.98518  4.58477  3.61503
          0.03131  3.87527  4.59761  0.61958  0.77255  0.48576  0.95510
    320   3.26178  4.66269  4.24257  3.95751  1.00715  3.95106  3.87827  2.78504  3.86446  2.15440  3.51472  4.02227  4.40952  4.03164  3.98349  3.53162  3.56289  2.77595  4.12637  2.49297    375 - -
          2.68618  4.42225  2.77519  2.73123  3.46354  2.40513  3.72494  3.29354  2.67741  2.69355  4.24690  2.90347  2.73739  3.18146  2.89801  2.37887  2.77519  2.98518  4.58477  3.61503
          0.03131  3.87527  4.59761  0.61958  0.77255  0.48576  0.95510
    321   3.15831  4.61970  4.19402  3.83379  3.13662  3.98576  4.48864  2.34072  3.60151  0.87175  3.15853  4.10900  4.42058  3.96917  3.77716  3.55682  3.45240  2.37879  5.01702  3.74101    376 - -
          2.68618  4.42225  2.77519  2.73123  3.46354  2.40513  3.72494  3.29354  2.67741  2.69355  4.24690  2.90347  2.73739  3.18146  2.89801  2.37887  2.77519  2.98518  4.58477  3.61503
          0.03131  3.87527  4.59761  0.61958  0.77255  0.48576  0.95510
    322   2.99245  5.12141  0.91405  2.33639  4.49876  3.21265  3.93328  4.08753  3.01789  3.69532  4.67340  2.89294  3.86563  3.17237  3.53456  2.95443  3.33105  3.72639  5.66683  4.37108    377 - -
          2.68618  4.42225  2.77519  2.73123  3.46354  2.40513  3.72494  3.29354  2.67741  2.69355  4.24690  2.90347  2.73739  3.18146  2.89801  2.37887  2.77519  2.98518  4.58477  3.61503
          0.03131  3.87527  4.59761  0.61958  0.77255  0.48576  0.95510
    323   3.00845  4.84757  3.49936  3.00973  4.20286  3.49603  3.82603  3.74468  2.23813  3.26009  4.26011  3.36929  3.99840  3.04614  0.97412  3.09243  3.27416  3.46848  5.28471  4.12951    378 - -
          2.68618  4.42225  2.77519  2.73123  3.46354  2.40513  3.72494  3.29354  2.67741  2.69355  4.24690  2.90347  2.73739  3.18146  2.89801  2.37887  2.77519  2.98518  4.58477  3.61503
          0.03131  3.87527  4.59761  0.61958  0.77255  0.48576  0.95510
    324   2.83698  4.88652  2.86083  2.55806  3.59630  3.42390  1.75701  3.62250  2.36089  3.14528  4.07939  3.02629  3.91443  2.62490  2.66206  2.86344  3.08916  3.33276  4.99365  3.51349    379 - -
          2.68618  4.42225  2.77519  2.73123  3.46354  2.40513  3.72494  3.29354  2.67741  2.69355  4.24690  2.90347  2.73739  3.18146  2.89801  2.37887  2.77519  2.98518  4.58477  3.61503
          0.03131  3.87527  4.59761  0.61958  0.77255  0.48576  0.95510
    325   2.99767  4.81476  3.12820  2.88834  3.28650  3.44970  1.13661  3.70103  2.73130  3.19468  4.23777  3.29759  4.00234  3.25459  2.99689  3.06830  3.30109  3.43609  4.75153  3.23726    380 - -
          2.68618  4.42225  2.77519  2.73123  3.46354  2.40513  3.72494  3.29354  2.67741  2.69355  4.24690  2.90347  2.73739  3.18146  2.89801  2.37887  2.77519  2.98518  4.58477  3.61503
          0.03131  3.87527  4.59761  0.61958  0.77255  0.48576  0.95510
    326   3.15831  4.61970  4.19402  3.83379  3.13662  3.98576  4.48864  2.34072  3.60151  0.87175  3.15853  4.10900  4.42058  3.96917  3.77716  3.55682  3.45240  2.37879  5.01702  3.74101    381 - -
          2.68618  4.42225  2.77519  2.73123  3.46354  2.40513  3.72494  3.29354  2.67741  2.69355  4.24690  2.90347  2.73739  3.18146  2.89801  2.37887  2.77519  2.98518  4.58477  3.61503
          0.03131  3.87527  4.59761  0.61958  0.77255  0.48576  0.95510
    327   3.18903  4.58020  4.48576  3.99173  2.18259  4.27241  4.30616  2.27067  3.85041  1.09029  2.96076  4.20608  4.54506  4.01564  4.01001  3.63591  3.42580  2.35499  4.62959  3.19469    382 - -
          2.68618  4.42225  2.77519  2.73123  3.46354  2.40513  3.72494  3.29354  2.67741  2.69355  4.24690  2.90347  2.73739  3.18146  2.89801  2.37887  2.77519  2.98518  4.58477  3.61503
          0.03131  3.87527  4.59761  0.61958  0.77255  0.48576  0.95510
    328   3.00692  4.40732  4.48291  4.02386  3.38735  4.18779  4.75688  1.16815  3.86274  1.91212  3.25188  4.26445  4.56599  4.17378  4.07233  3.59282  3.29236  1.65973  5.33472  4.09812    383 - -
          2.68618  4.42225  2.77519  2.73123  3.46354  2.40513  3.72494  3.29354  2.67741  2.69355  4.24690  2.90347  2.73739  3.18146  2.89801  2.37887  2.77519  2.98518  4.58477  3.61503
          0.03131  3.87527  4.59761  0.61958  0.77255  0.48576  0.95510
    329   2.97453  4.93861  3.15072  2.77154  4.32568  3.46379  3.76052  3.75510  1.03445  3.31953  4.28074  3.19592  3.96385  2.95177  2.43185  3.01628  3.22754  3.46270  5.37911  4.19225    384 - -
          2.68618  4.42225  2.77519  2.73123  3.46354  2.40513  3.72494  3.29354  2.67741  2.69355  4.24690  2.90347  2.73739  3.18146  2.89801  2.37887  2.77519  2.98518  4.58477  3.61503
          0.03131  3.87527  4.59761  0.61958  0.77255  0.48576  0.95510
    330   3.26178  4.66269  4.24257  3.95751  1.00715  3.95106  3.87827  2.78504  3.86446  2.15440  3.51472  4.02227  4.40952  4.03164  3.98349  3.53162  3.56289  2.77595  4.12637  2.49297    385 - -
          2.68618  4.42225  2.77519  2.73123  3.46354  2.40513  3.72494  3.29354  2.67741  2.69355  4.24690  2.90347  2.73739  3.18146  2.89801  2.37887  2.77519  2.98518  4.58477  3.61503
          0.03131  3.87527  4.59761  0.61958  0.77255  0.48576  0.95510
    331   2.66819  4.44345  3.34255  3.24225  4.38471  0.72480  4.36245  3.98492  3.42392  3.63872  4.61441  3.50683  3.83468  3.74784  3.65974  2.84017  3.14964  3.51269  5.47921  4.48667    386 - -
          2.68618  4.42225  2.77519  2.73123  3.46354  2.40513  3.72494  3.29354  2.67741  2.69355  4.24690  2.90347  2.73739  3.18146  2.89801  2.37887  2.77519  2.98518  4.58477  3.61503
          0.03131  3.87527  4.59761  0.61958  0.77255  0.48576  0.95510
    332   2.31623  4.23672  3.20869  3.02449  4.07901  2.96654  4.13432  3.60195  3.09845  3.32193  4.24771  3.24889  3.70555  3.44753  3.38447  1.08685  2.79655  3.13644  5.45125  4.16252    387 - -
          2.68618  4.42225  2.77519  2.73123  3.46354  2.40513  3.72494  3.29354  2.67741  2.69355  4.24690  2.90347  2.73739  3.18146  2.89801  2.37887  2.77519  2.98518  4.58477  3.61503
          0.03131  3.87527  4.59761  0.61958  0.77255  0.48576  0.95510
    333   2.81026  4.35199  4.12926  3.79238  3.55202  3.72686  4.59359  2.04984  3.66021  2.23850  3.51665  3.98179  4.28715  4.01977  3.87246  3.23050  3.17169  1.02137  5.33697  4.06880    388 - -
          2.68618  4.42225  2.77519  2.73123  3.46354  2.40513  3.72494  3.29354  2.67741  2.69355  4.24690  2.90347  2.73739  3.18146  2.89801  2.37887  2.77519  2.98518  4.58477  3.61503
          0.03131  3.87527  4.59761  0.61958  0.77255  0.48576  0.95510
    334   2.99245  5.12141  0.91405  2.33639  4.49876  3.21265  3.93328  4.08753  3.01789  3.69532  4.67340  2.89294  3.86563  3.17237  3.53456  2.95443  3.33105  3.72639  5.66683  4.37108    389 - -
          2.68618  4.42225  2.77519  2.73123  3.46354  2.40513  3.72494  3.29354  2.67741  2.69355  4.24690  2.90347  2.73739  3.18146  2.89801  2.37887  2.77519  2.98518  4.58477  3.61503
          0.03131  3.87527  4.59761  0.61958  0.77255  0.48576  0.95510
    335   2.66819  4.44345  3.34255  3.24225  4.38471  0.72480  4.36245  3.98492  3.42392  3.63872  4.61441  3.50683  3.83468  3.74784  3.65974  2.84017  3.14964  3.51269  5.47921  4.48667    390 - -
          2.68618  4.42225  2.77519  2.73123  3.46354  2.40513  3.72494  3.29354  2.67741  2.69355  4.24690  2.90347  2.73739  3.18146  2.89801  2.37887  2.77519  2.98518  4.58477  3.61503
          0.03131  3.87527  4.59761  0.61958  0.77255  0.48576  0.95510
    336   2.66819  4.44345  3.34255  3.24225  4.38471  0.72480  4.36245  3.98492  3.42392  3.63872  4.61441  3.50683  3.83468  3.74784  3.65974  2.84017  3.14964  3.51269  5.47921  4.48667    391 - -
          2.68618  4.42225  2.77519  2.73123  3.46354  2.40513  3.72494  3.29354  2.67741  2.69355  4.24690  2.90347  2.73739  3.18146  2.89801  2.37887  2.77519  2.98518  4.58477  3.61503
          0.03131  3.87527  4.59761  0.61958  0.77255  0.48576  0.95510
    337   2.81026  4.35199  4.12926  3.79238  3.55202  3.72686  4.59359  2.04984  3.66021  2.23850  3.51665  3.98179  4.28715  4.01977  3.87246  3.23050  3.17169  1.02137  5.33697  4.06880    392 - -
          2.68618  4.42225  2.77519  2.73123  3.46354  2.40513  3.72494  3.29354  2.67741  2.69355  4.24690  2.90347  2.73739  3.18146  2.89801  2.37887  2.77519  2.98518  4.58477  3.61503
          0.03131  3.87527  4.59761  0.61958  0.77255  0.48576  0.95510
    338   2.22554  4.16777  3.23886  2.99036  4.15083  2.92933  4.09688  3.51211  3.02848  3.26107  4.14091  3.20360  3.66216  3.36969  3.33349  1.28724  2.40317  3.04015  5.51929  4.26317    393 - -
          2.68618  4.42225  2.77519  2.73123  3.46354  2.40513  3.72494  3.29354  2.67741  2.69355  4.24690  2.90347  2.73739  3.18146  2.89801  2.37887  2.77519  2.98518  4.58477  3.61503
          0.03131  3.87527  4.59761  0.61958  0.77255  0.48576  0.95510
    339   3.00845  4.84757  3.49936  3.00973  4.20286  3.49603  3.82603  3.74468  2.23813  3.26009  4.26011  3.36929  3.99840  3.04614  0.97412  3.09243  3.27416  3.46848  5.28471  4.12951    394 - -
          2.68618  4.42225  2.77519  2.73123  3.46354  2.40513  3.72494  3.29354  2.67741  2.69355  4.24690  2.90347  2.73739  3.18146  2.89801  2.37887  2.77519  2.98518  4.58477  3.61503
          0.03131  3.87527  4.59761  0.61958  0.77255  0.48576  0.95510
    340   2.43716  4.49706  2.75946  2.55079  4.19706  3.06612  3.85713  3.71379  2.74073  3.34869  4.19510  2.10081  3.71890  3.07305  3.13414  1.68691  2.83452  3.26320  5.50267  4.15966    395 - -
          2.68618  4.42225  2.77519  2.73123  3.46354  2.40513  3.72494  3.29354  2.67741  2.69355  4.24690  2.90347  2.73739  3.18146  2.89801  2.37887  2.77519  2.98518  4.58477  3.61503
          0.03131  3.87527  4.59761  0.61958  0.77255  0.48576  0.95510
    341   1.37563  4.11550  3.46155  3.15191  4.05097  2.97316  4.16897  3.13890  3.13362  3.04281  3.98071  3.30899  3.69694  3.46090  3.42143  2.42600  2.08284  2.76501  5.47877  4.26610    396 - -
          2.68618  4.42225  2.77519  2.73123  3.46354  2.40513  3.72494  3.29354  2.67741  2.69355  4.24690  2.90347  2.73739  3.18146  2.89801  2.37887  2.77519  2.98518  4.58477  3.61503
          0.03131  3.87527  4.59761  0.61958  0.77255  0.48576  0.95510
    342   2.90740  5.38117  1.26299  1.88584  4.67560  3.16996  3.74522  4.17441  2.77729  3.72441  4.60664  2.66137  3.80280  2.92563  3.35787  2.80483  3.20596  3.77543  5.87645  4.40282    397 - -
          2.68618  4.42225  2.77519  2.73123  3.46354  2.40513  3.72494  3.29354  2.67741  2.69355  4.24690  2.90347  2.73739  3.18146  2.89801  2.37887  2.77519  2.98518  4.58477  3.61503
          0.03131  3.87527  4.59761  0.61958  0.77255  0.48576  0.95510
    343   2.66103  4.77927  2.94977  2.47888  3.88801  3.40992  2.56153  3.24723  2.30541  3.03509  3.88986  2.96931  3.83174  2.25309  2.66522  2.60521  2.89386  3.14253  5.17686  3.81851    398 - -
          2.68618  4.42225  2.77519  2.73123  3.46354  2.40513  3.72494  3.29354  2.67741  2.69355  4.24690  2.90347  2.73739  3.18146  2.89801  2.37887  2.77519  2.98518  4.58477  3.61503
          0.03131  3.87527  4.59761  0.61958  0.77255  0.48576  0.95510
    344   2.72614  4.78507  2.92403  2.52628  3.31312  3.44459  2.28898  3.44647  2.47524  3.01572  3.91114  2.47162  3.88243  2.89186  2.85271  2.76479  2.96536  3.15861  4.78466  2.91506    399 - -
          2.68618  4.42225  2.77519  2.73123  3.46354  2.40513  3.72494  3.29354  2.67741  2.69355  4.24690  2.90347  2.73739  3.18146  2.89801  2.37887  2.77519  2.98518  4.58477  3.61503
          0.03131  3.87527  4.59761  0.61958  0.77255  0.48576  0.95510
    345   2.32152  4.33346  3.21266  2.79691  3.78402  3.22044  3.86084  3.08242  2.74167  2.41238  3.74472  3.16322  2.16961  3.11794  3.08827  2.46710  2.77837  2.78800  5.19392  3.92071    400 - -
          2.68618  4.42225  2.77519  2.73123  3.46354  2.40513  3.72494  3.29354  2.67741  2.69355  4.24690  2.90347  2.73739  3.18146  2.89801  2.37887  2.77519  2.98518  4.58477  3.61503
          0.03131  3.87527  4.59761  0.61958  0.77255  0.48576  0.95510
    346   1.37415  4.10500  3.34626  3.07909  4.14872  2.89963  4.14584  3.46662  3.12411  3.24053  4.10895  3.24166  3.64326  3.43098  3.42333  1.80923  2.66077  2.98903  5.52519  4.29813    401 - -
          2.68618  4.42225  2.77519  2.73123  3.46354  2.40513  3.72494  3.29354  2.67741  2.69355  4.24690  2.90347  2.73739  3.18146  2.89801  2.37887  2.77519  2.98518  4.58477  3.61503
          0.03131  3.87527  4.59761  0.61958  0.77255  0.48576  0.95510
    347   3.26178  4.66269  4.24257  3.95751  1.00715  3.95106  3.87827  2.78504  3.86446  2.15440  3.51472  4.02227  4.40952  4.03164  3.98349  3.53162  3.56289  2.77595  4.12637  2.49297    402 - -
          2.68618  4.42225  2.77519  2.73123  3.46354  2.40513  3.72494  3.29354  2.67741  2.69355  4.24690  2.90347  2.73739  3.18146  2.89801  2.37887  2.77519  2.98518  4.58477  3.61503
          0.03131  3.87527  4.59761  0.61958  0.77255  0.48576  0.95510
    348   3.00941  4.47395  4.27807  3.83612  1.50542  3.99159  4.05549  2.37238  3.71661  1.87789  3.20791  3.98218  4.38681  3.90842  3.89238  3.37357  3.28917  2.09783  4.40932  2.86140    403 - -
          2.68618  4.42225  2.77519  2.73123  3.46354  2.40513  3.72494  3.29354  2.67741  2.69355  4.24690  2.90347  2.73739  3.18146  2.89801  2.37887  2.77519  2.98518  4.58477  3.61503
          0.03131  3.87527  4.59761  0.61958  0.77255  0.48576  0.95510
    349   1.00974  4.19329  3.46531  3.25663  4.05505  3.01778  4.27836  3.18096  3.27296  3.06246  4.09390  3.40558  3.75726  3.61384  3.52335  2.54352  2.82107  2.83488  5.48192  4.28246    404 - -
          2.68618  4.42225  2.77519  2.73123  3.46354  2.40513  3.72494  3.29354  2.67741  2.69355  4.24690  2.90347  2.73739  3.18146  2.89801  2.37887  2.77519  2.98518  4.58477  3.61503
          0.03131  3.87527  4.59761  0.61958  0.77255  0.48576  0.95510
    350   2.81026  4.35199  4.12926  3.79238  3.55202  3.72686  4.59359  2.04984  3.66021  2.23850  3.51665  3.98179  4.28715  4.01977  3.87246  3.23050  3.17169  1.02137  5.33697  4.06880    405 - -
          2.68618  4.42225  2.77519  2.73123  3.46354  2.40513  3.72494  3.29354  2.67741  2.69355  4.24690  2.90347  2.73739  3.18146  2.89801  2.37887  2.77519  2.98518  4.58477  3.61503
          0.03131  3.87527  4.59761  0.61958  0.77255  0.48576  0.95510
    351   3.25097  4.73883  3.84229  3.57212  2.29338  3.83333  3.61960  3.25978  3.42955  2.71301  3.93450  3.72679  4.30707  3.73493  3.61272  3.38742  3.53764  3.13045  3.93727  0.96115    406 - -
          2.68618  4.42225  2.77519  2.73123  3.46354  2.40513  3.72494  3.29354  2.67741  2.69355  4.24690  2.90347  2.73739  3.18146  2.89801  2.37887  2.77519  2.98518  4.58477  3.61503
          0.03131  3.87527  4.59761  0.61958  0.77255  0.48576  0.95510
    352   2.72559  4.72240  2.70958  2.59529  4.08634  3.18572  3.92300  3.79723  2.82687  3.44375  4.39891  1.15311  3.83768  3.19568  3.18169  2.79262  3.10750  3.41916  5.39193  4.03442    407 - -
          2.68618  4.42225  2.77519  2.73123  3.46354  2.40513  3.72494  3.29354  2.67741  2.69355  4.24690  2.90347  2.73739  3.18146  2.89801  2.37887  2.77519  2.98518  4.58477  3.61503
          0.03131  3.87527  4.59761  0.61958  0.77255  0.48576  0.95510
    353   2.97129  4.51959  4.05236  3.64597  3.20878  3.83614  4.38046  2.38465  3.41391  1.80298  1.37258  3.92313  4.29670  3.79557  3.61892  3.32072  3.27662  2.39111  5.05002  3.81207    408 - -
          2.68618  4.42225  2.77519  2.73123  3.46354  2.40513  3.72494  3.29354  2.67741  2.69355  4.24690  2.90347  2.73739  3.18146  2.89801  2.37887  2.77519  2.98518  4.58477  3.61503
          0.03131  3.87527  4.59761  0.61958  0.77255  0.48576  0.95510
    354   2.60978  5.25007  1.97327  1.46620  4.55978  3.19850  3.68757  4.01221  2.63540  3.56991  4.41356  2.68486  3.78299  2.84980  3.17907  2.72780  3.08289  3.62080  5.76063  4.30803    409 - -
          2.68618  4.42225  2.77519  2.73123  3.46354  2.40513  3.72494  3.29354  2.67741  2.69355  4.24690  2.90347  2.73739  3.18146  2.89801  2.37887  2.77519  2.98518  4.58477  3.61503
          0.03131  3.87527  4.59761  0.61958  0.77255  0.48576  0.95510
    355   2.41405  4.25916  3.43040  3.18242  3.97118  3.09838  4.19955  3.09864  3.12546  2.96204  4.01230  3.39142  3.80232  3.52011  3.38407  2.61534  1.16718  2.79333  5.40873  4.18778    410 - -
          2.68618  4.42225  2.77519  2.73123  3.46354  2.40513  3.72494  3.29354  2.67741  2.69355  4.24690  2.90347  2.73739  3.18146  2.89801  2.37887  2.77519  2.98518  4.58477  3.61503
          0.03131  3.87527  4.59761  0.61958  0.77255  0.48576  0.95510
    356   2.41405  4.25916  3.43040  3.18242  3.97118  3.09838  4.19955  3.09864  3.12546  2.96204  4.01230  3.39142  3.80232  3.52011  3.38407  2.61534  1.16718  2.79333  5.40873  4.18778    411 - -
          2.68618  4.42225  2.77519  2.73123  3.46354  2.40513  3.72494  3.29354  2.67741  2.69355  4.24690  2.90347  2.73739  3.18146  2.89801  2.37887  2.77519  2.98518  4.58477  3.61503
          0.03131  3.87527  4.59761  0.61958  0.77255  0.48576  0.95510
    357   2.87407  5.37700  1.75324  1.41859  4.66544  3.18240  3.71195  4.16153  2.70351  3.69152  4.54956  2.65926  3.79324  2.88058  3.27215  2.77341  3.16019  3.75608  5.84994  4.37573    412 - -
          2.68618  4.42225  2.77519  2.73123  3.46354  2.40513  3.72494  3.29354  2.67741  2.69355  4.24690  2.90347  2.73739  3.18146  2.89801  2.37887  2.77519  2.98518  4.58477  3.61503
          0.03131  3.87527  4.59761  0.61958  0.77255  0.48576  0.95510
    358   3.03326  4.45110  4.33982  3.95565  3.37597  4.06968  4.68319  1.07445  3.78385  1.96134  3.31079  4.20059  4.50054  4.13179  3.98009  3.56518  3.33234  1.84577  5.26745  4.00605    413 - -
          2.68618  4.42225  2.77519  2.73123  3.46354  2.40513  3.72494  3.29354  2.67741  2.69355  4.24690  2.90347  2.73739  3.18146  2.89801  2.37887  2.77519  2.98518  4.58477  3.61503
          0.03131  3.87527  4.59761  0.61958  0.77255  0.48576  0.95510
    359   2.93467  4.35927  4.41881  3.94700  3.47441  4.10448  4.71618  1.69721  3.80682  2.04271  3.33655  4.18709  4.51041  4.12285  4.03699  3.49875  3.22761  1.12411  5.37108  4.12808    414 - -
          2.68618  4.42225  2.77519  2.73123  3.46354  2.40513  3.72494  3.29354  2.67741  2.69355  4.24690  2.90347  2.73739  3.18146  2.89801  2.37887  2.77519  2.98518  4.58477  3.61503
          0.03131  3.87527  4.59761  0.61958  0.77255  0.48576  0.95510
    360   1.58360  4.11540  3.32119  3.05130  4.16390  2.89989  4.13144  3.50028  3.10217  3.25848  4.12081  3.22692  3.64103  3.40951  3.40880  1.56021  2.66165  3.01361  5.53243  4.30172    415 - -
          2.68618  4.42225  2.77519  2.73123  3.46354  2.40513  3.72494  3.29354  2.67741  2.69355  4.24690  2.90347  2.73739  3.18146  2.89801  2.37887  2.77519  2.98518  4.58477  3.61503
          0.03131  3.87527  4.59761  0.61958  0.77255  0.48576  0.95510
    361   3.19138  4.58262  4.42801  3.96877  1.56092  4.20514  4.05013  2.39909  3.82349  1.46748  3.10295  4.10873  4.51138  3.98021  3.97254  3.57589  3.43416  2.44815  4.32935  2.76979    416 - -
          2.68618  4.42225  2.77519  2.73123  3.46354  2.40513  3.72494  3.29354  2.67741  2.69355  4.24690  2.90347  2.73739  3.18146  2.89801  2.37887  2.77519  2.98518  4.58477  3.61503
          0.03131  3.87527  4.59761  0.61958  0.77255  0.48576  0.95510
    362   3.18924  4.75089  3.70201  3.36435  2.16619  3.88342  3.06204  3.35115  3.19628  2.78864  3.91889  3.56364  4.29213  3.52554  3.42155  3.27944  3.43401  3.18236  3.81105  1.15851    417 - -
          2.68618  4.42225  2.77519  2.73123  3.46354  2.40513  3.72494  3.29354  2.67741  2.69355  4.24690  2.90347  2.73739  3.18146  2.89801  2.37887  2.77519  2.98518  4.58477  3.61503
          0.03131  3.87527  4.59761  0.61958  0.77255  0.48576  0.95510
    363   2.83379  5.00069  2.66070  2.30001  4.26540  3.34929  3.68607  3.74058  2.32871  3.28352  4.19811  2.92516  3.86996  1.54132  2.65229  2.83062  3.09237  3.42633  5.45024  4.12670    418 - -
          2.68618  4.42225  2.77519  2.73123  3.46354  2.40513  3.72494  3.29354  2.67741  2.69355  4.24690  2.90347  2.73739  3.18146  2.89801  2.37887  2.77519  2.98518  4.58477  3.61503
          0.03131  3.87527  4.59761  0.61958  0.77255  0.48576  0.95510
    364   2.72559  4.72240  2.70958  2.59529  4.08634  3.18572  3.92300  3.79723  2.82687  3.44375  4.39891  1.15311  3.83768  3.19568  3.18169  2.79262  3.10750  3.41916  5.39193  4.03442    419 - -
          2.68618  4.42225  2.77519  2.73123  3.46354  2.40513  3.72494  3.29354  2.67741  2.69355  4.24690  2.90347  2.73739  3.18146  2.89801  2.37887  2.77519  2.98518  4.58477  3.61503
          0.03131  3.87527  4.59761  0.61958  0.77255  0.48576  0.95510
    365   2.31623  4.23672  3.20869  3.02449  4.07901  2.96654  4.13432  3.60195  3.09845  3.32193  4.24771  3.24889  3.70555  3.44753  3.38447  1.08685  2.79655  3.13644  5.45125  4.16252    420 - -
          2.68618  4.42225  2.77519  2.73123  3.46354  2.40513  3.72494  3.29354  2.67741  2.69355  4.24690  2.90347  2.73739  3.18146  2.89801  2.37887  2.77519  2.98518  4.58477  3.61503
          0.03131  3.87527  4.59761  0.61958  0.77255  0.48576  0.95510
    366   1.33163  4.10339  3.35053  3.08690  4.14497  2.90009  4.15105  3.45551  3.13083  3.23610  4.10783  3.24608  3.64483  3.43855  3.42721  1.87496  2.66226  2.98142  5.52440  4.29751    421 - -
          2.68618  4.42225  2.77519  2.73123  3.46354  2.40513  3.72494  3.29354  2.67741  2.69355  4.24690  2.90347  2.73739  3.18146  2.89801  2.37887  2.77519  2.98518  4.58477  3.61503
          0.03131  3.87527  4.59761  0.61958  0.77255  0.48576  0.95510
    367   2.89040  5.41228  1.47981  1.62798  4.69803  3.17348  3.71914  4.20089  2.73164  3.72663  4.58922  2.64725  3.79400  2.88992  3.31434  2.78243  3.18003  3.79078  5.88424  4.39820    422 - -
          2.68618  4.42225  2.77519  2.73123  3.46354  2.40513  3.72494  3.29354  2.67741  2.69355  4.24690  2.90347  2.73739  3.18146  2.89801  2.37887  2.77519  2.98518  4.58477  3.61503
          0.03131  3.87527  4.59761  0.61958  0.77255  0.48576  0.95510
    368   2.86628  5.28377  2.03501  1.27807  4.58309  3.19916  3.72523  4.05899  2.68761  3.62028  4.49134  2.70047  3.80402  2.90016  3.21961  2.78508  3.15362  3.67532  5.77699  4.33931    423 - -
          2.68618  4.42225  2.77519  2.73123  3.46354  2.40513  3.72494  3.29354  2.67741  2.69355  4.24690  2.90347  2.73739  3.18146  2.89801  2.37887  2.77519  2.98518  4.58477  3.61503
          0.03131  3.87527  4.59761  0.61958  0.77255  0.48576  0.95510
    369   3.15831  4.61970  4.19402  3.83379  3.13662  3.98576  4.48864  2.34072  3.60151  0.87175  3.15853  4.10900  4.42058  3.96917  3.77716  3.55682  3.45240  2.37879  5.01702  3.74101    424 - -
          2.68618  4.42225  2.77519  2.73123  3.46354  2.40513  3.72494  3.29354  2.67741  2.69355  4.24690  2.90347  2.73739  3.18146  2.89801  2.37887  2.77519  2.98518  4.58477  3.61503
          0.03131  3.87527  4.59761  0.61958  0.77255  0.48576  0.95510
    370   3.25097  4.73883  3.84229  3.57212  2.29338  3.83333  3.61960  3.25978  3.42955  2.71301  3.93450  3.72679  4.30707  3.73493  3.61272  3.38742  3.53764  3.13045  3.93727  0.96115    425 - -
          2.68618  4.42225  2.77519  2.73123  3.46354  2.40513  3.72494  3.29354  2.67741  2.69355  4.24690  2.90347  2.73739  3.18146  2.89801  2.37887  2.77519  2.98518  4.58477  3.61503
          0.03131  3.87527  4.59761  0.61958  0.77255  0.48576  0.95510
    371   2.46955  4.25582  3.45729  2.89804  3.05218  3.52974  3.79522  2.68499  2.82258  2.04197  3.12959  3.29063  3.91554  2.92794  3.15835  2.51744  2.79045  2.48621  4.82619  3.58070    426 - -
          2.68618  4.42225  2.77519  2.73123  3.46354  2.40513  3.72494  3.29354  2.67741  2.69355  4.24690  2.90347  2.73739  3.18146  2.89801  2.37887  2.77519  2.98518  4.58477  3.61503
          0.03131  3.87527  4.59761  0.61958  0.77255  0.48576  0.95510
    372   3.15831  4.61970  4.19402  3.83379  3.13662  3.98576  4.48864  2.34072  3.60151  0.87175  3.15853  4.10900  4.42058  3.96917  3.77716  3.55682  3.45240  2.37879  5.01702  3.74101    427 - -
          2.68618  4.42225  2.77519  2.73123  3.46354  2.40513  3.72494  3.29354  2.67741  2.69355  4.24690  2.90347  2.73739  3.18146  2.89801  2.37887  2.77519  2.98518  4.58477  3.61503
          0.03131  3.87527  4.59761  0.61958  0.77255  0.48576  0.95510
    373   3.26178  4.66269  4.24257  3.95751  1.00715  3.95106  3.87827  2.78504  3.86446  2.15440  3.51472  4.02227  4.40952  4.03164  3.98349  3.53162  3.56289  2.77595  4.12637  2.49297    428 - -
          2.68618  4.42225  2.77519  2.73123  3.46354  2.40513  3.72494  3.29354  2.67741  2.69355  4.24690  2.90347  2.73739  3.18146  2.89801  2.37887  2.77519  2.98518  4.58477  3.61503
          0.03131  3.87527  4.59761  0.61958  0.77255  0.48576  0.95510
    374   2.95452  5.06639  2.48851  1.02140  4.41292  3.27574  3.86266  3.86737  2.74353  3.48400  4.45781  2.93423  3.88043  3.07819  3.15273  2.93657  3.25874  3.55089  5.58396  4.30609    429 - -
          2.68618  4.42225  2.77519  2.73123  3.46354  2.40513  3.72494  3.29354  2.67741  2.69355  4.24690  2.90347  2.73739  3.18146  2.89801  2.37887  2.77519  2.98518  4.58477  3.61503
          0.03131  3.87527  4.59761  0.61958  0.77255  0.48576  0.95510
    375   2.67957  4.73908  3.05677  2.54381  3.59631  3.46460  3.03045  3.35588  2.33982  2.70642  3.81855  3.02139  3.86239  2.08880  2.69330  2.73376  2.90330  3.07748  4.97742  3.32245    430 - -
          2.68618  4.42225  2.77519  2.73123  3.46354  2.40513  3.72494  3.29354  2.67741  2.69355  4.24690  2.90347  2.73739  3.18146  2.89801  2.37887  2.77519  2.98518  4.58477  3.61503
          0.03131  3.87527  4.59761  0.61958  0.77255  0.48576  0.95510
    376   3.26178  4.66269  4.24257  3.95751  1.00715  3.95106  3.87827  2.78504  3.86446  2.15440  3.51472  4.02227  4.40952  4.03164  3.98349  3.53162  3.56289  2.77595  4.12637  2.49297    431 - -
          2.68618  4.42225  2.77519  2.73123  3.46354  2.40513  3.72494  3.29354  2.67741  2.69355  4.24690  2.90347  2.73739  3.18146  2.89801  2.37887  2.77519  2.98518  4.58477  3.61503
          0.03131  3.87527  4.59761  0.61958  0.77255  0.48576  0.95510
    377   2.42982  2.78471  3.53500  3.01628  3.37232  3.09845  3.85698  2.79638  2.93805  2.52667  3.42791  3.32077  3.84355  3.24404  3.24294  2.33031  2.73438  2.54538  4.84171  2.79714    432 - -
          2.68618  4.42225  2.77519  2.73123  3.46354  2.40513  3.72494  3.29354  2.67741  2.69355  4.24690  2.90347  2.73739  3.18146  2.89801  2.37887  2.77519  2.98518  4.58477  3.61503
          0.03131  3.87527  4.59761  0.61958  0.77255  0.48576  0.95510
    378   2.99245  5.12141  0.91405  2.33639  4.49876  3.21265  3.93328  4.08753  3.01789  3.69532  4.67340  2.89294  3.86563  3.17237  3.53456  2.95443  3.33105  3.72639  5.66683  4.37108    433 - -
          2.68618  4.42225  2.77519  2.73123  3.46354  2.40513  3.72494  3.29354  2.67741  2.69355  4.24690  2.90347  2.73739  3.18146  2.89801  2.37887  2.77519  2.98518  4.58477  3.61503
          0.03131  3.87527  4.59761  0.61958  0.77255  0.48576  0.95510
    379   2.99767  4.81476  3.12820  2.88834  3.28650  3.44970  1.13661  3.70103  2.73130  3.19468  4.23777  3.29759  4.00234  3.25459  2.99689  3.06830  3.30109  3.43609  4.75153  3.23726    434 - -
          2.68618  4.42225  2.77519  2.73123  3.46354  2.40513  3.72494  3.29354  2.67741  2.69355  4.24690  2.90347  2.73739  3.18146  2.89801  2.37887  2.77519  2.98518  4.58477  3.61503
          0.03131  3.87527  4.59761  0.61958  0.77255  0.48576  0.95510
    380   3.26178  4.66269  4.24257  3.95751  1.00715  3.95106  3.87827  2.78504  3.86446  2.15440  3.51472  4.02227  4.40952  4.03164  3.98349  3.53162  3.56289  2.77595  4.12637  2.49297    435 - -
          2.68618  4.42225  2.77519  2.73123  3.46354  2.40513  3.72494  3.29354  2.67741  2.69355  4.24690  2.90347  2.73739  3.18146  2.89801  2.37887  2.77519  2.98518  4.58477  3.61503
          0.03131  3.87527  4.59761  0.61958  0.77255  0.48576  0.95510
    381   2.70938  4.60987  3.16230  2.70600  3.10941  3.50370  2.18051  3.20742  2.57450  2.81154  3.74356  3.13760  3.92655  2.99750  2.91712  2.80855  2.71491  2.95802  4.62311  2.64706    436 - -
          2.68618  4.42225  2.77519  2.73123  3.46354  2.40513  3.72494  3.29354  2.67741  2.69355  4.24690  2.90347  2.73739  3.18146  2.89801  2.37887  2.77519  2.98518  4.58477  3.61503
          0.03131  3.87527  4.59761  0.61958  0.77255  0.48576  0.95510
    382   1.62948  4.15213  3.69075  3.27673  3.77949  3.21546  4.20341  2.55198  3.20739  2.65507  3.68675  3.46674  3.86067  3.52719  3.49487  2.62905  2.60625  1.86710  5.32261  4.10683    437 - -
          2.68618  4.42225  2.77519  2.73123  3.46354  2.40513  3.72494  3.29354  2.67741  2.69355  4.24690  2.90347  2.73739  3.18146  2.89801  2.37887  2.77519  2.98518  4.58477  3.61503
          0.03131  3.87527  4.59761  0.61958  0.77255  0.48576  0.95510
    383   2.44825  4.44759  3.07130  2.61227  3.89448  3.23937  3.74454  3.26664  2.59056  2.94623  3.47654  2.50866  3.75908  2.95362  2.98640  2.24713  2.19242  2.93766  5.22937  3.94399    438 - -
          2.68618  4.42225  2.77519  2.73123  3.46354  2.40513  3.72494  3.29354  2.67741  2.69355  4.24690  2.90347  2.73739  3.18146  2.89801  2.37887  2.77519  2.98518  4.58477  3.61503
          0.03131  3.87527  4.59761  0.61958  0.77255  0.48576  0.95510
    384   2.28077  4.25457  3.10494  2.83578  4.16209  2.97395  4.00074  3.61190  2.91491  3.28196  4.13444  3.12982  2.50949  3.24746  3.26011  1.46842  2.72731  3.13241  5.49221  4.22446    439 - -
          2.68618  4.42225  2.77519  2.73123  3.46354  2.40513  3.72494  3.29354  2.67741  2.69355  4.24690  2.90347  2.73739  3.18146  2.89801  2.37887  2.77519  2.98518  4.58477  3.61503
          0.03131  3.87527  4.59761  0.61958  0.77255  0.48576  0.95510
    385   2.80587  4.99150  3.10144  2.54971  4.35632  3.49186  3.56575  3.74260  1.90155  3.25117  4.08936  3.01446  3.88598  2.28343  1.82741  2.60303  3.00764  3.41130  5.37432  4.12553    440 - -
          2.68618  4.42225  2.77519  2.73123  3.46354  2.40513  3.72494  3.29354  2.67741  2.69355  4.24690  2.90347  2.73739  3.18146  2.89801  2.37887  2.77519  2.98518  4.58477  3.61503
          0.03131  3.87527  4.59761  0.61958  0.77255  0.48576  0.95510
    386   2.42761  4.73044  2.48513  2.34973  4.25058  3.17671  3.72023  3.67738  2.59829  3.28580  4.11239  1.94795  3.74242  2.89337  3.06379  2.37570  2.63126  3.28332  5.50802  4.15493    441 - -
          2.68618  4.42225  2.77519  2.73123  3.46354  2.40513  3.72494  3.29354  2.67741  2.69355  4.24690  2.90347  2.73739  3.18146  2.89801  2.37887  2.77519  2.98518  4.58477  3.61503
          0.03131  3.87527  4.59761  0.61958  0.77255  0.48576  0.95510
    387   2.27779  4.24970  3.10936  2.84401  4.16381  2.97001  4.00744  3.61469  2.92372  3.28608  4.13940  3.13371  2.62464  3.25610  3.26653  1.42310  2.72665  3.13298  5.49509  4.22804    442 - -
          2.68618  4.42225  2.77519  2.73123  3.46354  2.40513  3.72494  3.29354  2.67741  2.69355  4.24690  2.90347  2.73739  3.18146  2.89801  2.37887  2.77519  2.98518  4.58477  3.61503
          0.07554  3.87527  2.95641  0.61958  0.77255  0.48576  0.95510
    388   2.58723  4.29559  3.54143  3.01624  3.36032  3.52479  3.90466  2.57736  2.88445  1.90180  2.93218  3.37784  3.96251  3.24427  3.19487  2.28805  2.85925  2.41359  4.92158  3.65916    443 - -
          2.68618  4.42225  2.77519  2.73123  3.46354  2.40513  3.72494  3.29354  2.67741  2.69355  4.24690  2.90347  2.73739  3.18146  2.89801  2.37887  2.77519  2.98518  4.58477  3.61503
          0.03270  3.83243  4.55478  0.61958  0.77255  0.46290  0.99278
    389   2.75410  4.53403  3.39060  2.88336  2.50951  3.61749  2.32184  3.09604  2.81601  2.69570  3.65302  3.26535  4.00389  3.13840  3.16714  2.63334  2.98785  2.86987  4.28307  2.33732    444 - -
          2.68618  4.42225  2.77519  2.73123  3.46354  2.40513  3.72494  3.29354  2.67741  2.69355  4.24690  2.90347  2.73739  3.18146  2.89801  2.37887  2.77519  2.98518  4.58477  3.61503
          0.03131  3.87527  4.59761  0.61958  0.77255  0.48576  0.95510
    390   2.52362  4.28724  3.45860  3.03681  3.53572  2.51931  3.97024  2.80122  2.93297  2.49405  1.93262  3.35708  3.89538  3.30510  3.22800  2.74523  2.85652  2.59345  5.04848  3.79874    445 - -
          2.68618  4.42225  2.77519  2.73123  3.46354  2.40513  3.72494  3.29354  2.67741  2.69355  4.24690  2.90347  2.73739  3.18146  2.89801  2.37887  2.77519  2.98518  4.58477  3.61503
          0.03131  3.87527  4.59761  0.61958  0.77255  0.48576  0.95510
    391   2.75155  4.93318  2.57358  2.37368  4.29011  3.26707  3.70775  3.79209  2.19515  3.37715  4.24997  1.61588  3.82704  2.89193  2.79019  2.75619  3.04385  3.43133  5.49599  4.14052    446 - -
          2.68618  4.42225  2.77519  2.73123  3.46354  2.40513  3.72494  3.29354  2.67741  2.69355  4.24690  2.90347  2.73739  3.18146  2.89801  2.37887  2.77519  2.98518  4.58477  3.61503
          0.03131  3.87527  4.59761  0.61958  0.77255  0.48576  0.95510
    392   3.26178  4.66269  4.24257  3.95751  1.00715  3.95106  3.87827  2.78504  3.86446  2.15440  3.51472  4.02227  4.40952  4.03164  3.98349  3.53162  3.56289  2.77595  4.12637  2.49297    447 - -
          2.68618  4.42225  2.77519  2.73123  3.46354  2.40513  3.72494  3.29354  2.67741  2.69355  4.24690  2.90347  2.73739  3.18146  2.89801  2.37887  2.77519  2.98518  4.58477  3.61503
          0.03131  3.87527  4.59761  0.61958  0.77255  0.48576  0.95510
    393   3.02629  4.38618  4.56704  4.02765  3.32123  4.29877  4.72479  1.34774  3.90537  1.80538  2.77199  4.29389  4.58506  4.14492  4.11079  3.64575  3.27418  1.59117  5.26537  4.10573    448 - -
          2.68618  4.42225  2.77519  2.73123  3.46354  2.40513  3.72494  3.29354  2.67741  2.69355  4.24690  2.90347  2.73739  3.18146  2.89801  2.37887  2.77519  2.98518  4.58477  3.61503
          0.03131  3.87527  4.59761  0.61958  0.77255  0.48576  0.95510
    394   2.22554  4.16777  3.23886  2.99036  4.15083  2.92933  4.09688  3.51211  3.02848  3.26107  4.14091  3.20360  3.66216  3.36969  3.33349  1.28724  2.40317  3.04015  5.51929  4.26317    449 - -
          2.68618  4.42225  2.77519  2.73123  3.46354  2.40513  3.72494  3.29354  2.67741  2.69355  4.24690  2.90347  2.73739  3.18146  2.89801  2.37887  2.77519  2.98518  4.58477  3.61503
          0.03131  3.87527  4.59761  0.61958  0.77255  0.48576  0.95510
    395   2.31623  4.23672  3.20869  3.02449  4.07901  2.96654  4.13432  3.60195  3.09845  3.32193  4.24771  3.24889  3.70555  3.44753  3.38447  1.08685  2.79655  3.13644  5.45125  4.16252    450 - -
          2.68618  4.42225  2.77519  2.73123  3.46354  2.40513  3.72494  3.29354  2.67741  2.69355  4.24690  2.90347  2.73739  3.18146  2.89801  2.37887  2.77519  2.98518  4.58477  3.61503
          0.03131  3.87527  4.59761  0.61958  0.77255  0.48576  0.95510
    396   2.99767  4.81476  3.12820  2.88834  3.28650  3.44970  1.13661  3.70103  2.73130  3.19468  4.23777  3.29759  4.00234  3.25459  2.99689  3.06830  3.30109  3.43609  4.75153  3.23726    451 - -
          2.68618  4.42225  2.77519  2.73123  3.46354  2.40513  3.72494  3.29354  2.67741  2.69355  4.24690  2.90347  2.73739  3.18146  2.89801  2.37887  2.77519  2.98518  4.58477  3.61503
          0.03131  3.87527  4.59761  0.61958  0.77255  0.48576  0.95510
    397   2.31623  4.23672  3.20869  3.02449  4.07901  2.96654  4.13432  3.60195  3.09845  3.32193  4.24771  3.24889  3.70555  3.44753  3.38447  1.08685  2.79655  3.13644  5.45125  4.16252    452 - -
          2.68618  4.42225  2.77519  2.73123  3.46354  2.40513  3.72494  3.29354  2.67741  2.69355  4.24690  2.90347  2.73739  3.18146  2.89801  2.37887  2.77519  2.98518  4.58477  3.61503
          0.03131  3.87527  4.59761  0.61958  0.77255  0.48576  0.95510
    398   2.72559  4.72240  2.70958  2.59529  4.08634  3.18572  3.92300  3.79723  2.82687  3.44375  4.39891  1.15311  3.83768  3.19568  3.18169  2.79262  3.10750  3.41916  5.39193  4.03442    453 - -
          2.68618  4.42225  2.77519  2.73123  3.46354  2.40513  3.72494  3.29354  2.67741  2.69355  4.24690  2.90347  2.73739  3.18146  2.89801  2.37887  2.77519  2.98518  4.58477  3.61503
          0.03131  3.87527  4.59761  0.61958  0.77255  0.48576  0.95510
    399   2.71532  5.02683  2.10483  2.19243  4.42891  3.16754  3.72328  3.94266  2.66712  3.51380  4.35892  1.66215  3.77086  2.90126  3.17758  2.53321  3.02860  3.53532  5.67488  4.24321    454 - -
          2.68618  4.42225  2.77519  2.73123  3.46354  2.40513  3.72494  3.29354  2.67741  2.69355  4.24690  2.90347  2.73739  3.18146  2.89801  2.37887  2.77519  2.98518  4.58477  3.61503
          0.03131  3.87527  4.59761  0.61958  0.77255  0.48576  0.95510
    400   3.00945  4.37588  4.57338  4.08149  3.44408  4.26616  4.82004  1.28045  3.95317  1.95602  3.27237  4.32496  4.60964  4.23569  4.16789  3.65030  3.28221  1.41098  5.39117  4.18085    455 - -
          2.68618  4.42225  2.77519  2.73123  3.46354  2.40513  3.72494  3.29354  2.67741  2.69355  4.24690  2.90347  2.73739  3.18146  2.89801  2.37887  2.77519  2.98518  4.58477  3.61503
          0.03131  3.87527  4.59761  0.61958  0.77255  0.48576  0.95510
    401   2.93250  4.77248  3.24154  2.86281  2.69191  3.61943  1.69794  3.40645  2.68170  2.90439  3.92856  3.24919  4.05674  3.13824  2.98029  2.99550  3.17655  3.18084  4.27682  2.39724    456 - -
          2.68618  4.42225  2.77519  2.73123  3.46354  2.40513  3.72494  3.29354  2.67741  2.69355  4.24690  2.90347  2.73739  3.18146  2.89801  2.37887  2.77519  2.98518  4.58477  3.61503
          0.03131  3.87527  4.59761  0.61958  0.77255  0.48576  0.95510
    402   1.00974  4.19329  3.46531  3.25663  4.05505  3.01778  4.27836  3.18096  3.27296  3.06246  4.09390  3.40558  3.75726  3.61384  3.52335  2.54352  2.82107  2.83488  5.48192  4.28246    457 - -
          2.68618  4.42225  2.77519  2.73123  3.46354  2.40513  3.72494  3.29354  2.67741  2.69355  4.24690  2.90347  2.73739  3.18146  2.89801  2.37887  2.77519  2.98518  4.58477  3.61503
          0.03131  3.87527  4.59761  0.61958  0.77255  0.48576  0.95510
    403   3.18963  4.59507  4.45595  3.96813  2.50475  4.26805  4.39389  2.23553  3.81827  1.00191  2.95260  4.21455  4.54979  4.01379  3.99173  3.64393  3.43220  2.31892  4.75295  3.36677    458 - -
          2.68618  4.42225  2.77519  2.73123  3.46354  2.40513  3.72494  3.29354  2.67741  2.69355  4.24690  2.90347  2.73739  3.18146  2.89801  2.37887  2.77519  2.98518  4.58477  3.61503
          0.03131  3.87527  4.59761  0.61958  0.77255  0.48576  0.95510
    404   2.87211  5.36676  1.79847  1.39212  4.65612  3.18430  3.71237  4.14998  2.70036  3.68293  4.54165  2.66314  3.79395  2.88133  3.26526  2.77351  3.15805  3.74674  5.84153  4.37105    459 - -
          2.68618  4.42225  2.77519  2.73123  3.46354  2.40513  3.72494  3.29354  2.67741  2.69355  4.24690  2.90347  2.73739  3.18146  2.89801  2.37887  2.77519  2.98518  4.58477  3.61503
          0.03131  3.87527  4.59761  0.61958  0.77255  0.48576  0.95510
    405   2.88278  4.86876  2.90458  2.65925  4.03772  3.36776  3.81762  3.66881  2.47982  3.17089  4.19857  3.11905  3.92119  1.22908  2.76398  2.93036  3.17970  3.39827  5.30919  4.00309    460 - -
          2.68618  4.42225  2.77519  2.73123  3.46354  2.40513  3.72494  3.29354  2.67741  2.69355  4.24690  2.90347  2.73739  3.18146  2.89801  2.37887  2.77519  2.98518  4.58477  3.61503
          0.03131  3.87527  4.59761  0.61958  0.77255  0.48576  0.95510
    406   3.15831  4.61970  4.19402  3.83379  3.13662  3.98576  4.48864  2.34072  3.60151  0.87175  3.15853  4.10900  4.42058  3.96917  3.77716  3.55682  3.45240  2.37879  5.01702  3.74101    461 - -
          2.68618  4.42225  2.77519  2.73123  3.46354  2.40513  3.72494  3.29354  2.67741  2.69355  4.24690  2.90347  2.73739  3.18146  2.89801  2.37887  2.77519  2.98518  4.58477  3.61503
          0.03131  3.87527  4.59761  0.61958  0.77255  0.48576  0.95510
    407   2.95838  4.98483  3.36171  2.77747  4.38167  3.56587  3.61420  3.76736  1.80918  3.26913  4.16975  3.17166  3.97694  2.77157  1.31476  2.98714  3.15638  3.46825  5.34833  4.16351    462 - -
          2.68618  4.42225  2.77519  2.73123  3.46354  2.40513  3.72494  3.29354  2.67741  2.69355  4.24690  2.90347  2.73739  3.18146  2.89801  2.37887  2.77519  2.98518  4.58477  3.61503
          0.03131  3.87527  4.59761  0.61958  0.77255  0.48576  0.95510
    408   2.49116  3.58598  3.51450  2.95648  3.36745  3.46021  3.82438  2.67607  2.88461  2.30986  3.34976  3.31234  3.88598  3.18820  3.20788  2.45343  2.33453  2.37137  4.83318  3.26788    463 - -
          2.68618  4.42225  2.77519  2.73123  3.46354  2.40513  3.72494  3.29354  2.67741  2.69355  4.24690  2.90347  2.73739  3.18146  2.89801  2.37887  2.77519  2.98518  4.58477  3.61503
          0.03131  3.87527  4.59761  0.61958  0.77255  0.48576  0.95510
    409   2.76157  4.30281  4.03739  3.58196  3.48962  3.79346  4.40763  1.39578  3.43986  2.16472  3.37697  3.84757  4.26231  3.78773  3.69095  3.17812  2.48926  1.87774  5.24017  4.01343    464 - -
          2.68618  4.42225  2.77519  2.73123  3.46354  2.40513  3.72494  3.29354  2.67741  2.69355  4.24690  2.90347  2.73739  3.18146  2.89801  2.37887  2.77519  2.98518  4.58477  3.61503
          0.03131  3.87527  4.59761  0.61958  0.77255  0.48576  0.95510
    410   2.97453  4.93861  3.15072  2.77154  4.32568  3.46379  3.76052  3.75510  1.03445  3.31953  4.28074  3.19592  3.96385  2.95177  2.43185  3.01628  3.22754  3.46270  5.37911  4.19225    465 - -
          2.68618  4.42225  2.77519  2.73123  3.46354  2.40513  3.72494  3.29354  2.67741  2.69355  4.24690  2.90347  2.73739  3.18146  2.89801  2.37887  2.77519  2.98518  4.58477  3.61503
          0.03131  3.87527  4.59761  0.61958  0.77255  0.48576  0.95510
    411   2.70999  4.99108  2.24281  2.24309  4.12024  3.25998  3.65778  3.72954  2.55499  3.31091  4.15844  1.79574  3.79059  2.84175  3.03908  2.69068  2.97954  3.37787  5.42301  3.56956    466 - -
          2.68618  4.42225  2.77519  2.73123  3.46354  2.40513  3.72494  3.29354  2.67741  2.69355  4.24690  2.90347  2.73739  3.18146  2.89801  2.37887  2.77519  2.98518  4.58477  3.61503
          0.03131  3.87527  4.59761  0.61958  0.77255  0.48576  0.95510
    412   2.97453  4.93861  3.15072  2.77154  4.32568  3.46379  3.76052  3.75510  1.03445  3.31953  4.28074  3.19592  3.96385  2.95177  2.43185  3.01628  3.22754  3.46270  5.37911  4.19225    467 - -
          2.68618  4.42225  2.77519  2.73123  3.46354  2.40513  3.72494  3.29354  2.67741  2.69355  4.24690  2.90347  2.73739  3.18146  2.89801  2.37887  2.77519  2.98518  4.58477  3.61503
          0.03131  3.87527  4.59761  0.61958  0.77255  0.48576  0.95510
    413   1.29297  4.10241  3.35419  3.09497  4.14094  2.90105  4.15676  3.44247  3.13772  3.23118  4.10716  3.25086  3.64699  3.44679  3.43097  1.94124  2.66459  2.97271  5.52383  4.29671    468 - -
          2.68618  4.42225  2.77519  2.73123  3.46354  2.40513  3.72494  3.29354  2.67741  2.69355  4.24690  2.90347  2.73739  3.18146  2.89801  2.37887  2.77519  2.98518  4.58477  3.61503
          0.03131  3.87527  4.59761  0.61958  0.77255  0.48576  0.95510
    414   2.34377  4.35735  2.95641  2.67774  4.16860  3.03418  3.89873  3.59289  2.78017  3.25592  4.09412  2.54162  3.69283  3.11819  3.15632  1.59322  2.45678  3.14347  5.47880  4.19084    469 - -
          2.68618  4.42225  2.77519  2.73123  3.46354  2.40513  3.72494  3.29354  2.67741  2.69355  4.24690  2.90347  2.73739  3.18146  2.89801  2.37887  2.77519  2.98518  4.58477  3.61503
          0.03131  3.87527  4.59761  0.61958  0.77255  0.48576  0.95510
    415   2.39054  4.41663  2.84064  2.63213  4.17011  3.03405  3.90327  3.68974  2.79685  3.33975  4.18990  2.42662  3.70720  3.13385  3.17054  1.48027  2.80762  3.22746  5.49186  4.16075    470 - -
          2.68618  4.42225  2.77519  2.73123  3.46354  2.40513  3.72494  3.29354  2.67741  2.69355  4.24690  2.90347  2.73739  3.18146  2.89801  2.37887  2.77519  2.98518  4.58477  3.61503
          0.03131  3.87527  4.59761  0.61958  0.77255  0.48576  0.95510
    416   2.53977  4.23787  3.55545  3.05898  2.27591  3.46005  3.85507  2.70203  2.98881  2.32779  3.41546  3.37741  3.93155  3.29416  3.29372  2.23820  2.69270  2.49687  4.73229  3.36330    471 - -
          2.68618  4.42225  2.77519  2.73123  3.46354  2.40513  3.72494  3.29354  2.67741  2.69355  4.24690  2.90347  2.73739  3.18146  2.89801  2.37887  2.77519  2.98518  4.58477  3.61503
          0.03131  3.87527  4.59761  0.61958  0.77255  0.48576  0.95510
    417   2.10963  4.18509  3.17346  2.91630  4.19140  2.92774  4.05878  3.59389  2.99335  3.29254  4.14301  3.16110  3.21338  3.31544  3.32217  1.32721  2.69102  3.09670  5.53387  4.28473    472 - -
          2.68618  4.42225  2.77519  2.73123  3.46354  2.40513  3.72494  3.29354  2.67741  2.69355  4.24690  2.90347  2.73739  3.18146  2.89801  2.37887  2.77519  2.98518  4.58477  3.61503
          0.03131  3.87527  4.59761  0.61958  0.77255  0.48576  0.95510
    418   2.88278  4.86876  2.90458  2.65925  4.03772  3.36776  3.81762  3.66881  2.47982  3.17089  4.19857  3.11905  3.92119  1.22908  2.76398  2.93036  3.17970  3.39827  5.30919  4.00309    473 - -
          2.68618  4.42225  2.77519  2.73123  3.46354  2.40513  3.72494  3.29354  2.67741  2.69355  4.24690  2.90347  2.73739  3.18146  2.89801  2.37887  2.77519  2.98518  4.58477  3.61503
          0.03131  3.87527  4.59761  0.61958  0.77255  0.48576  0.95510
    419   3.26178  4.66269  4.24257  3.95751  1.00715  3.95106  3.87827  2.78504  3.86446  2.15440  3.51472  4.02227  4.40952  4.03164  3.98349  3.53162  3.56289  2.77595  4.12637  2.49297    474 - -
          2.68618  4.42225  2.77519  2.73123  3.46354  2.40513  3.72494  3.29354  2.67741  2.69355  4.24690  2.90347  2.73739  3.18146  2.89801  2.37887  2.77519  2.98518  4.58477  3.61503
          0.03131  3.87527  4.59761  0.61958  0.77255  0.48576  0.95510
    420   2.81026  4.35199  4.12926  3.79238  3.55202  3.72686  4.59359  2.04984  3.66021  2.23850  3.51665  3.98179  4.28715  4.01977  3.87246  3.23050  3.17169  1.02137  5.33697  4.06880    475 - -
          2.68618  4.42225  2.77519  2.73123  3.46354  2.40513  3.72494  3.29354  2.67741  2.69355  4.24690  2.90347  2.73739  3.18146  2.89801  2.37887  2.77519  2.98518  4.58477  3.61503
          0.03131  3.87527  4.59761  0.61958  0.77255  0.48576  0.95510
    421   2.97453  4.93861  3.15072  2.77154  4.32568  3.46379  3.76052  3.75510  1.03445  3.31953  4.28074  3.19592  3.96385  2.95177  2.43185  3.01628  3.22754  3.46270  5.37911  4.19225    476 - -
          2.68618  4.42225  2.77519  2.73123  3.46354  2.40513  3.72494  3.29354  2.67741  2.69355  4.24690  2.90347  2.73739  3.18146  2.89801  2.37887  2.77519  2.98518  4.58477  3.61503
          0.03131  3.87527  4.59761  0.61958  0.77255  0.48576  0.95510
    422   2.97453  4.93861  3.15072  2.77154  4.32568  3.46379  3.76052  3.75510  1.03445  3.31953  4.28074  3.19592  3.96385  2.95177  2.43185  3.01628  3.22754  3.46270  5.37911  4.19225    477 - -
          2.68618  4.42225  2.77519  2.73123  3.46354  2.40513  3.72494  3.29354  2.67741  2.69355  4.24690  2.90347  2.73739  3.18146  2.89801  2.37887  2.77519  2.98518  4.58477  3.61503
          0.03131  3.87527  4.59761  0.61958  0.77255  0.48576  0.95510
    423   2.97129  4.51959  4.05236  3.64597  3.20878  3.83614  4.38046  2.38465  3.41391  1.80298  1.37258  3.92313  4.29670  3.79557  3.61892  3.32072  3.27662  2.39111  5.05002  3.81207    478 - -
          2.68618  4.42225  2.77519  2.73123  3.46354  2.40513  3.72494  3.29354  2.67741  2.69355  4.24690  2.90347  2.73739  3.18146  2.89801  2.37887  2.77519  2.98518  4.58477  3.61503
          0.03131  3.87527  4.59761  0.61958  0.77255  0.48576  0.95510
    424   3.11833  4.55174  4.40922  3.87088  3.04813  4.23844  4.53376  2.17800  3.66928  1.20579  1.96676  4.17606  4.51019  3.93107  3.86413  3.58619  3.35545  2.25566  5.03962  3.88090    479 - -
          2.68618  4.42225  2.77519  2.73123  3.46354  2.40513  3.72494  3.29354  2.67741  2.69355  4.24690  2.90347  2.73739  3.18146  2.89801  2.37887  2.77519  2.98518  4.58477  3.61503
          0.03131  3.87527  4.59761  0.61958  0.77255  0.48576  0.95510
    425   1.53451  4.21103  3.48494  3.07756  3.79819  3.18475  4.06503  2.79406  2.99786  2.47762  3.72711  3.33624  3.81468  3.35575  3.30575  2.59027  2.44824  2.52863  5.28732  4.05082    480 - -
          2.68618  4.42225  2.77519  2.73123  3.46354  2.40513  3.72494  3.29354  2.67741  2.69355  4.24690  2.90347  2.73739  3.18146  2.89801  2.37887  2.77519  2.98518  4.58477  3.61503
          0.03131  3.87527  4.59761  0.61958  0.77255  0.48576  0.95510
    426   2.31623  4.23672  3.20869  3.02449  4.07901  2.96654  4.13432  3.60195  3.09845  3.32193  4.24771  3.24889  3.70555  3.44753  3.38447  1.08685  2.79655  3.13644  5.45125  4.16252    481 - -
          2.68618  4.42225  2.77519  2.73123  3.46354  2.40513  3.72494  3.29354  2.67741  2.69355  4.24690  2.90347  2.73739  3.18146  2.89801  2.37887  2.77519  2.98518  4.58477  3.61503
          0.03131  3.87527  4.59761  0.61958  0.77255  0.48576  0.95510
    427   3.15831  4.61970  4.19402  3.83379  3.13662  3.98576  4.48864  2.34072  3.60151  0.87175  3.15853  4.10900  4.42058  3.96917  3.77716  3.55682  3.45240  2.37879  5.01702  3.74101    482 - -
          2.68618  4.42225  2.77519  2.73123  3.46354  2.40513  3.72494  3.29354  2.67741  2.69355  4.24690  2.90347  2.73739  3.18146  2.89801  2.37887  2.77519  2.98518  4.58477  3.61503
          0.03131  3.87527  4.59761  0.61958  0.77255  0.48576  0.95510
    428   2.75491  4.51191  3.36237  3.20172  4.19685  3.19926  4.27903  3.74287  3.25924  3.36945  4.41935  3.50819  0.82245  3.64793  3.50454  2.92247  3.19667  3.38794  5.38273  4.31751    483 - -
          2.68618  4.42225  2.77519  2.73123  3.46354  2.40513  3.72494  3.29354  2.67741  2.69355  4.24690  2.90347  2.73739  3.18146  2.89801  2.37887  2.77519  2.98518  4.58477  3.61503
          0.03131  3.87527  4.59761  0.61958  0.77255  0.48576  0.95510
    429   2.93937  3.75917  4.17161  3.67939  1.57537  3.91012  3.64106  2.73659  3.55121  2.30134  3.41708  3.76587  4.26947  3.71205  3.71609  3.22833  3.17874  2.60464  3.96003  1.94227    484 - -
          2.68618  4.42225  2.77519  2.73123  3.46354  2.40513  3.72494  3.29354  2.67741  2.69355  4.24690  2.90347  2.73739  3.18146  2.89801  2.37887  2.77519  2.98518  4.58477  3.61503
          0.03131  3.87527  4.59761  0.61958  0.77255  0.48576  0.95510
    430   2.22176  4.16202  3.27442  2.98525  4.12832  2.94177  4.07467  3.46972  3.00448  3.21832  4.08772  3.20361  3.66178  3.34141  3.31836  1.45137  2.08439  3.00936  5.49230  4.24786    485 - -
          2.68618  4.42225  2.77519  2.73123  3.46354  2.40513  3.72494  3.29354  2.67741  2.69355  4.24690  2.90347  2.73739  3.18146  2.89801  2.37887  2.77519  2.98518  4.58477  3.61503
          0.03131  3.87527  4.59761  0.61958  0.77255  0.48576  0.95510
    431   2.58922  0.93478  4.10898  3.84918  3.83979  3.21168  4.49564  2.98408  3.67611  2.89948  4.02082  3.83542  3.91886  4.02208  3.80002  2.86089  3.05621  2.72849  5.25542  4.12748    486 - -
          2.68618  4.42225  2.77519  2.73123  3.46354  2.40513  3.72494  3.29354  2.67741  2.69355  4.24690  2.90347  2.73739  3.18146  2.89801  2.37887  2.77519  2.98518  4.58477  3.61503
          0.03131  3.87527  4.59761  0.61958  0.77255  0.48576  0.95510
    432   2.88278  4.86876  2.90458  2.65925  4.03772  3.36776  3.81762  3.66881  2.47982  3.17089  4.19857  3.11905  3.92119  1.22908  2.76398  2.93036  3.17970  3.39827  5.30919  4.00309    487 - -
          2.68618  4.42225  2.77519  2.73123  3.46354  2.40513  3.72494  3.29354  2.67741  2.69355  4.24690  2.90347  2.73739  3.18146  2.89801  2.37887  2.77519  2.98518  4.58477  3.61503
          0.03131  3.87527  4.59761  0.61958  0.77255  0.48576  0.95510
    433   2.31623  4.23672  3.20869  3.02449  4.07901  2.96654  4.13432  3.60195  3.09845  3.32193  4.24771  3.24889  3.70555  3.44753  3.38447  1.08685  2.79655  3.13644  5.45125  4.16252    488 - -
          2.68618  4.42225  2.77519  2.73123  3.46354  2.40513  3.72494  3.29354  2.67741  2.69355  4.24690  2.90347  2.73739  3.18146  2.89801  2.37887  2.77519  2.98518  4.58477  3.61503
          0.03131  3.87527  4.59761  0.61958  0.77255  0.48576  0.95510
    434   2.77514  4.74378  3.10751  2.68761  3.69266  3.48881  3.73213  3.17872  2.40270  2.32214  3.76438  3.13821  3.94097  1.77742  2.70184  2.86115  3.02638  2.99533  5.12814  3.77795    489 - -
          2.68618  4.42225  2.77519  2.73123  3.46354  2.40513  3.72494  3.29354  2.67741  2.69355  4.24690  2.90347  2.73739  3.18146  2.89801  2.37887  2.77519  2.98518  4.58477  3.61503
          0.03131  3.87527  4.59761  0.61958  0.77255  0.48576  0.95510
    435   2.31623  4.23672  3.20869  3.02449  4.07901  2.96654  4.13432  3.60195  3.09845  3.32193  4.24771  3.24889  3.70555  3.44753  3.38447  1.08685  2.79655  3.13644  5.45125  4.16252    490 - -
          2.68618  4.42225  2.77519  2.73123  3.46354  2.40513  3.72494  3.29354  2.67741  2.69355  4.24690  2.90347  2.73739  3.18146  2.89801  2.37887  2.77519  2.98518  4.58477  3.61503
          0.03131  3.87527  4.59761  0.61958  0.77255  0.48576  0.95510
    436   2.75491  4.51191  3.36237  3.20172  4.19685  3.19926  4.27903  3.74287  3.25924  3.36945  4.41935  3.50819  0.82245  3.64793  3.50454  2.92247  3.19667  3.38794  5.38273  4.31751    491 - -
          2.68618  4.42225  2.77519  2.73123  3.46354  2.40513  3.72494  3.29354  2.67741  2.69355  4.24690  2.90347  2.73739  3.18146  2.89801  2.37887  2.77519  2.98518  4.58477  3.61503
          0.03131  3.87527  4.59761  0.61958  0.77255  0.48576  0.95510
    437   2.31623  4.23672  3.20869  3.02449  4.07901  2.96654  4.13432  3.60195  3.09845  3.32193  4.24771  3.24889  3.70555  3.44753  3.38447  1.08685  2.79655  3.13644  5.45125  4.16252    492 - -
          2.68618  4.42225  2.77519  2.73123  3.46354  2.40513  3.72494  3.29354  2.67741  2.69355  4.24690  2.90347  2.73739  3.18146  2.89801  2.37887  2.77519  2.98518  4.58477  3.61503
          0.03131  3.87527  4.59761  0.61958  0.77255  0.48576  0.95510
    438   2.75491  4.51191  3.36237  3.20172  4.19685  3.19926  4.27903  3.74287  3.25924  3.36945  4.41935  3.50819  0.82245  3.64793  3.50454  2.92247  3.19667  3.38794  5.38273  4.31751    493 - -
          2.68618  4.42225  2.77519  2.73123  3.46354  2.40513  3.72494  3.29354  2.67741  2.69355  4.24690  2.90347  2.73739  3.18146  2.89801  2.37887  2.77519  2.98518  4.58477  3.61503
          0.03131  3.87527  4.59761  0.61958  0.77255  0.48576  0.95510
    439   3.25097  4.73883  3.84229  3.57212  2.29338  3.83333  3.61960  3.25978  3.42955  2.71301  3.93450  3.72679  4.30707  3.73493  3.61272  3.38742  3.53764  3.13045  3.93727  0.96115    494 - -
          2.68618  4.42225  2.77519  2.73123  3.46354  2.40513  3.72494  3.29354  2.67741  2.69355  4.24690  2.90347  2.73739  3.18146  2.89801  2.37887  2.77519  2.98518  4.58477  3.61503
          0.03131  3.87527  4.59761  0.61958  0.77255  0.48576  0.95510
    440   3.26178  4.66269  4.24257  3.95751  1.00715  3.95106  3.87827  2.78504  3.86446  2.15440  3.51472  4.02227  4.40952  4.03164  3.98349  3.53162  3.56289  2.77595  4.12637  2.49297    495 - -
          2.68618  4.42225  2.77519  2.73123  3.46354  2.40513  3.72494  3.29354  2.67741  2.69355  4.24690  2.90347  2.73739  3.18146  2.89801  2.37887  2.77519  2.98518  4.58477  3.61503
          0.03131  3.87527  4.59761  0.61958  0.77255  0.48576  0.95510
    441   2.99245  5.12141  0.91405  2.33639  4.49876  3.21265  3.93328  4.08753  3.01789  3.69532  4.67340  2.89294  3.86563  3.17237  3.53456  2.95443  3.33105  3.72639  5.66683  4.37108    496 - -
          2.68618  4.42225  2.77519  2.73123  3.46354  2.40513  3.72494  3.29354  2.67741  2.69355  4.24690  2.90347  2.73739  3.18146  2.89801  2.37887  2.77519  2.98518  4.58477  3.61503
          0.03131  3.87527  4.59761  0.61958  0.77255  0.48576  0.95510
    442   2.77189  4.71143  3.15101  2.71687  3.63935  3.51066  3.74692  3.10074  2.43560  2.16610  3.69691  3.16411  3.95298  1.87311  2.73580  2.87167  3.02027  2.93421  5.10259  3.76059    497 - -
          2.68618  4.42225  2.77519  2.73123  3.46354  2.40513  3.72494  3.29354  2.67741  2.69355  4.24690  2.90347  2.73739  3.18146  2.89801  2.37887  2.77519  2.98518  4.58477  3.61503
          0.03131  3.87527  4.59761  0.61958  0.77255  0.48576  0.95510
    443   2.23231  4.17447  3.22138  2.98980  4.14789  2.92863  4.10308  3.52580  3.03650  3.27326  4.16038  3.20375  3.66529  3.38009  3.33797  1.24631  2.50493  3.05240  5.52096  4.25578    498 - -
          2.68618  4.42225  2.77519  2.73123  3.46354  2.40513  3.72494  3.29354  2.67741  2.69355  4.24690  2.90347  2.73739  3.18146  2.89801  2.37887  2.77519  2.98518  4.58477  3.61503
          0.03131  3.87527  4.59761  0.61958  0.77255  0.48576  0.95510
    444   3.15831  4.61970  4.19402  3.83379  3.13662  3.98576  4.48864  2.34072  3.60151  0.87175  3.15853  4.10900  4.42058  3.96917  3.77716  3.55682  3.45240  2.37879  5.01702  3.74101    499 - -
          2.68618  4.42225  2.77519  2.73123  3.46354  2.40513  3.72494  3.29354  2.67741  2.69355  4.24690  2.90347  2.73739  3.18146  2.89801  2.37887  2.77519  2.98518  4.58477  3.61503
          0.03131  3.87527  4.59761  0.61958  0.77255  0.48576  0.95510
    445   3.26178  4.66269  4.24257  3.95751  1.00715  3.95106  3.87827  2.78504  3.86446  2.15440  3.51472  4.02227  4.40952  4.03164  3.98349  3.53162  3.56289  2.77595  4.12637  2.49297    500 - -
          2.68618  4.42225  2.77519  2.73123  3.46354  2.40513  3.72494  3.29354  2.67741  2.69355  4.24690  2.90347  2.73739  3.18146  2.89801  2.37887  2.77519  2.98518  4.58477  3.61503
          0.03131  3.87527  4.59761  0.61958  0.77255  0.48576  0.95510
    446   3.00845  4.84757  3.49936  3.00973  4.20286  3.49603  3.82603  3.74468  2.23813  3.26009  4.26011  3.36929  3.99840  3.04614  0.97412  3.09243  3.27416  3.46848  5.28471  4.12951    501 - -
          2.68618  4.42225  2.77519  2.73123  3.46354  2.40513  3.72494  3.29354  2.67741  2.69355  4.24690  2.90347  2.73739  3.18146  2.89801  2.37887  2.77519  2.98518  4.58477  3.61503
          0.03131  3.87527  4.59761  0.61958  0.77255  0.48576  0.95510
    447   3.37356  4.69983  4.36625  3.99634  1.28053  4.18576  3.45918  3.07478  3.85990  2.44616  3.69387  3.90906  4.51295  3.92113  3.96200  3.54355  3.60290  3.00004  3.64202  1.51314    502 - -
          2.68618  4.42225  2.77519  2.73123  3.46354  2.40513  3.72494  3.29354  2.67741  2.69355  4.24690  2.90347  2.73739  3.18146  2.89801  2.37887  2.77519  2.98518  4.58477  3.61503
          0.03131  3.87527  4.59761  0.61958  0.77255  0.48576  0.95510
    448   2.99245  5.12141  0.91405  2.33639  4.49876  3.21265  3.93328  4.08753  3.01789  3.69532  4.67340  2.89294  3.86563  3.17237  3.53456  2.95443  3.33105  3.72639  5.66683  4.37108    503 - -
          2.68618  4.42225  2.77519  2.73123  3.46354  2.40513  3.72494  3.29354  2.67741  2.69355  4.24690  2.90347  2.73739  3.18146  2.89801  2.37887  2.77519  2.98518  4.58477  3.61503
          0.03131  3.87527  4.59761  0.61958  0.77255  0.48576  0.95510
    449   2.87213  5.36683  1.79817  1.39229  4.65618  3.18429  3.71236  4.15006  2.70038  3.68299  4.54170  2.66311  3.79394  2.88132  3.26531  2.77350  3.15807  3.74681  5.84159  4.37108    504 - -
          2.68618  4.42225  2.77519  2.73123  3.46354  2.40513  3.72494  3.29354  2.67741  2.69355  4.24690  2.90347  2.73739  3.18146  2.89801  2.37887  2.77519  2.98518  4.58477  3.61503
          0.03131  3.87527  4.59761  0.61958  0.77255  0.48576  0.95510
    450   2.97453  4.93861  3.15072  2.77154  4.32568  3.46379  3.76052  3.75510  1.03445  3.31953  4.28074  3.19592  3.96385  2.95177  2.43185  3.01628  3.22754  3.46270  5.37911  4.19225    505 - -
          2.68618  4.42225  2.77519  2.73123  3.46354  2.40513  3.72494  3.29354  2.67741  2.69355  4.24690  2.90347  2.73739  3.18146  2.89801  2.37887  2.77519  2.98518  4.58477  3.61503
          0.03131  3.87527  4.59761  0.61958  0.77255  0.48576  0.95510
    451   3.15831  4.61970  4.19402  3.83379  3.13662  3.98576  4.48864  2.34072  3.60151  0.87175  3.15853  4.10900  4.42058  3.96917  3.77716  3.55682  3.45240  2.37879  5.01702  3.74101    506 - -
          2.68618  4.42225  2.77519  2.73123  3.46354  2.40513  3.72494  3.29354  2.67741  2.69355  4.24690  2.90347  2.73739  3.18146  2.89801  2.37887  2.77519  2.98518  4.58477  3.61503
          0.03131  3.87527  4.59761  0.61958  0.77255  0.48576  0.95510
    452   3.03326  4.45110  4.33982  3.95565  3.37597  4.06968  4.68319  1.07445  3.78385  1.96134  3.31079  4.20059  4.50054  4.13179  3.98009  3.56518  3.33234  1.84577  5.26745  4.00605    507 - -
          2.68618  4.42225  2.77519  2.73123  3.46354  2.40513  3.72494  3.29354  2.67741  2.69355  4.24690  2.90347  2.73739  3.18146  2.89801  2.37887  2.77519  2.98518  4.58477  3.61503
          0.03131  3.87527  4.59761  0.61958  0.77255  0.48576  0.95510
    453   2.31623  4.23672  3.20869  3.02449  4.07901  2.96654  4.13432  3.60195  3.09845  3.32193  4.24771  3.24889  3.70555  3.44753  3.38447  1.08685  2.79655  3.13644  5.45125  4.16252    508 - -
          2.68618  4.42225  2.77519  2.73123  3.46354  2.40513  3.72494  3.29354  2.67741  2.69355  4.24690  2.90347  2.73739  3.18146  2.89801  2.37887  2.77519  2.98518  4.58477  3.61503
          0.03131  3.87527  4.59761  0.61958  0.77255  0.48576  0.95510
    454   1.00974  4.19329  3.46531  3.25663  4.05505  3.01778  4.27836  3.18096  3.27296  3.06246  4.09390  3.40558  3.75726  3.61384  3.52335  2.54352  2.82107  2.83488  5.48192  4.28246    509 - -
          2.68618  4.42225  2.77519  2.73123  3.46354  2.40513  3.72494  3.29354  2.67741  2.69355  4.24690  2.90347  2.73739  3.18146  2.89801  2.37887  2.77519  2.98518  4.58477  3.61503
          0.03131  3.87527  4.59761  0.61958  0.77255  0.48576  0.95510
    455   2.25571  4.22672  3.72368  3.23997  3.57183  3.49850  4.13692  1.85778  3.15009  2.41723  3.47829  3.53181  4.01407  3.47935  3.44858  2.85626  2.20162  2.11492  5.15294  3.93152    510 - -
          2.68618  4.42225  2.77519  2.73123  3.46354  2.40513  3.72494  3.29354  2.67741  2.69355  4.24690  2.90347  2.73739  3.18146  2.89801  2.37887  2.77519  2.98518  4.58477  3.61503
          0.03131  3.87527  4.59761  0.61958  0.77255  0.48576  0.95510
    456   2.99245  5.12141  0.91405  2.33639  4.49876  3.21265  3.93328  4.08753  3.01789  3.69532  4.67340  2.89294  3.86563  3.17237  3.53456  2.95443  3.33105  3.72639  5.66683  4.37108    511 - -
          2.68618  4.42225  2.77519  2.73123  3.46354  2.40513  3.72494  3.29354  2.67741  2.69355  4.24690  2.90347  2.73739  3.18146  2.89801  2.37887  2.77519  2.98518  4.58477  3.61503
          0.03131  3.87527  4.59761  0.61958  0.77255  0.48576  0.95510
    457   3.00845  4.84757  3.49936  3.00973  4.20286  3.49603  3.82603  3.74468  2.23813  3.26009  4.26011  3.36929  3.99840  3.04614  0.97412  3.09243  3.27416  3.46848  5.28471  4.12951    512 - -
          2.68618  4.42225  2.77519  2.73123  3.46354  2.40513  3.72494  3.29354  2.67741  2.69355  4.24690  2.90347  2.73739  3.18146  2.89801  2.37887  2.77519  2.98518  4.58477  3.61503
          0.03131  3.87527  4.59761  0.61958  0.77255  0.48576  0.95510
    458   2.99767  4.81476  3.12820  2.88834  3.28650  3.44970  1.13661  3.70103  2.73130  3.19468  4.23777  3.29759  4.00234  3.25459  2.99689  3.06830  3.30109  3.43609  4.75153  3.23726    513 - -
          2.68618  4.42225  2.77519  2.73123  3.46354  2.40513  3.72494  3.29354  2.67741  2.69355  4.24690  2.90347  2.73739  3.18146  2.89801  2.37887  2.77519  2.98518  4.58477  3.61503
          0.03131  3.87527  4.59761  0.61958  0.77255  0.48576  0.95510
    459   3.00845  4.84757  3.49936  3.00973  4.20286  3.49603  3.82603  3.74468  2.23813  3.26009  4.26011  3.36929  3.99840  3.04614  0.97412  3.09243  3.27416  3.46848  5.28471  4.12951    514 - -
          2.68618  4.42225  2.77519  2.73123  3.46354  2.40513  3.72494  3.29354  2.67741  2.69355  4.24690  2.90347  2.73739  3.18146  2.89801  2.37887  2.77519  2.98518  4.58477  3.61503
          0.03131  3.87527  4.59761  0.61958  0.77255  0.48576  0.95510
    460   2.66986  4.91670  2.75117  2.35834  4.16885  3.35071  2.98172  3.64986  2.30600  3.20735  4.03150  2.74659  3.10388  2.11499  2.69996  2.67164  2.90896  3.30494  5.36923  4.01792    515 - -
          2.68618  4.42225  2.77519  2.73123  3.46354  2.40513  3.72494  3.29354  2.67741  2.69355  4.24690  2.90347  2.73739  3.18146  2.89801  2.37887  2.77519  2.98518  4.58477  3.61503
          0.03131  3.87527  4.59761  0.61958  0.77255  0.48576  0.95510
    461   2.16530  2.57683  3.70512  3.32414  3.90670  2.93506  4.18468  3.22881  3.22879  3.02677  3.91899  3.37428  3.66630  3.53455  3.48086  1.42491  2.63908  2.81664  5.33564  4.11559    516 - -
          2.68618  4.42225  2.77519  2.73123  3.46354  2.40513  3.72494  3.29354  2.67741  2.69355  4.24690  2.90347  2.73739  3.18146  2.89801  2.37887  2.77519  2.98518  4.58477  3.61503
          0.03131  3.87527  4.59761  0.61958  0.77255  0.48576  0.95510
    462   2.25883  4.16885  3.31626  3.03700  4.04414  2.98329  4.09378  3.29669  3.01679  3.11596  4.02827  3.24671  3.69760  3.37925  3.30831  2.21385  1.40812  2.89598  5.44274  4.19513    517 - -
          2.68618  4.42225  2.77519  2.73123  3.46354  2.40513  3.72494  3.29354  2.67741  2.69355  4.24690  2.90347  2.73739  3.18146  2.89801  2.37887  2.77519  2.98518  4.58477  3.61503
          0.03131  3.87527  4.59761  0.61958  0.77255  0.48576  0.95510
    463   2.89785  5.41091  1.38468  1.72819  4.69762  3.17120  3.72659  4.19995  2.74729  3.73121  4.59958  2.64838  3.79646  2.90017  3.33158  2.78984  3.19013  3.79232  5.88824  4.40320    518 - -
          2.68618  4.42225  2.77519  2.73123  3.46354  2.40513  3.72494  3.29354  2.67741  2.69355  4.24690  2.90347  2.73739  3.18146  2.89801  2.37887  2.77519  2.98518  4.58477  3.61503
          0.03131  3.87527  4.59761  0.61958  0.77255  0.48576  0.95510
    464   2.78699  4.83667  2.79182  2.53806  3.53914  3.35990  1.72051  3.65488  2.47965  3.20707  4.12641  2.67821  3.88919  2.96649  2.80630  2.81986  3.06953  3.33786  4.96799  3.45654    519 - -
          2.68618  4.42225  2.77519  2.73123  3.46354  2.40513  3.72494  3.29354  2.67741  2.69355  4.24690  2.90347  2.73739  3.18146  2.89801  2.37887  2.77519  2.98518  4.58477  3.61503
          0.03131  3.87527  4.59761  0.61958  0.77255  0.48576  0.95510
    465   2.75491  4.51191  3.36237  3.20172  4.19685  3.19926  4.27903  3.74287  3.25924  3.36945  4.41935  3.50819  0.82245  3.64793  3.50454  2.92247  3.19667  3.38794  5.38273  4.31751    520 - -
          2.68618  4.42225  2.77519  2.73123  3.46354  2.40513  3.72494  3.29354  2.67741  2.69355  4.24690  2.90347  2.73739  3.18146  2.89801  2.37887  2.77519  2.98518  4.58477  3.61503
          0.03131  3.87527  4.59761  0.61958  0.77255  0.48576  0.95510
    466   3.03326  4.45110  4.33982  3.95565  3.37597  4.06968  4.68319  1.07445  3.78385  1.96134  3.31079  4.20059  4.50054  4.13179  3.98009  3.56518  3.33234  1.84577  5.26745  4.00605    521 - -
          2.68618  4.42225  2.77519  2.73123  3.46354  2.40513  3.72494  3.29354  2.67741  2.69355  4.24690  2.90347  2.73739  3.18146  2.89801  2.37887  2.77519  2.98518  4.58477  3.61503
          0.03131  3.87527  4.59761  0.61958  0.77255  0.48576  0.95510
    467   2.97453  4.93861  3.15072  2.77154  4.32568  3.46379  3.76052  3.75510  1.03445  3.31953  4.28074  3.19592  3.96385  2.95177  2.43185  3.01628  3.22754  3.46270  5.37911  4.19225    522 - -
          2.68618  4.42225  2.77519  2.73123  3.46354  2.40513  3.72494  3.29354  2.67741  2.69355  4.24690  2.90347  2.73739  3.18146  2.89801  2.37887  2.77519  2.98518  4.58477  3.61503
          0.03131  3.87527  4.59761  0.61958  0.77255  0.48576  0.95510
    468   3.26178  4.66269  4.24257  3.95751  1.00715  3.95106  3.87827  2.78504  3.86446  2.15440  3.51472  4.02227  4.40952  4.03164  3.98349  3.53162  3.56289  2.77595  4.12637  2.49297    523 - -
          2.68618  4.42225  2.77519  2.73123  3.46354  2.40513  3.72494  3.29354  2.67741  2.69355  4.24690  2.90347  2.73739  3.18146  2.89801  2.37887  2.77519  2.98518  4.58477  3.61503
          0.03131  3.87527  4.59761  0.61958  0.77255  0.48576  0.95510
    469   3.03326  4.45110  4.33982  3.95565  3.37597  4.06968  4.68319  1.07445  3.78385  1.96134  3.31079  4.20059  4.50054  4.13179  3.98009  3.56518  3.33234  1.84577  5.26745  4.00605    524 - -
          2.68618  4.42225  2.77519  2.73123  3.46354  2.40513  3.72494  3.29354  2.67741  2.69355  4.24690  2.90347  2.73739  3.18146  2.89801  2.37887  2.77519  2.98518  4.58477  3.61503
          0.03131  3.87527  4.59761  0.61958  0.77255  0.48576  0.95510
    470   2.41097  4.30595  3.27288  2.92590  3.73291  3.15638  3.95168  3.13529  2.85826  2.49473  3.86082  3.23113  3.78925  3.25077  3.17130  1.48669  2.80753  2.82915  5.19398  3.85312    525 - -
          2.68618  4.42225  2.77519  2.73123  3.46354  2.40513  3.72494  3.29354  2.67741  2.69355  4.24690  2.90347  2.73739  3.18146  2.89801  2.37887  2.77519  2.98518  4.58477  3.61503
          0.03131  3.87527  4.59761  0.61958  0.77255  0.48576  0.95510
    471   2.68599  4.57608  3.40184  2.84959  3.81887  3.46733  3.76421  3.05519  2.34844  2.76417  3.76497  3.23477  3.92830  2.98335  1.72424  2.82308  2.95729  2.30047  5.17473  3.91332    526 - -
          2.68618  4.42225  2.77519  2.73123  3.46354  2.40513  3.72494  3.29354  2.67741  2.69355  4.24690  2.90347  2.73739  3.18146  2.89801  2.37887  2.77519  2.98518  4.58477  3.61503
          0.03131  3.87527  4.59761  0.61958  0.77255  0.48576  0.95510
    472   2.87747  4.96668  3.19248  2.66531  4.35765  3.51143  3.59837  3.75877  1.90450  3.27216  4.14113  2.84791  3.93219  2.75199  1.44722  2.89864  3.08707  3.43920  5.36153  4.13943    527 - -
          2.68618  4.42225  2.77519  2.73123  3.46354  2.40513  3.72494  3.29354  2.67741  2.69355  4.24690  2.90347  2.73739  3.18146  2.89801  2.37887  2.77519  2.98518  4.58477  3.61503
          0.03131  3.87527  4.59761  0.61958  0.77255  0.48576  0.95510
    473   2.67970  4.83041  2.96904  2.47656  4.05370  3.41869  3.59504  3.51639  2.22910  3.08502  3.93285  2.96652  3.48057  1.95015  2.40882  2.70946  2.90658  3.20363  5.26709  3.63542    528 - -
          2.68618  4.42225  2.77519  2.73123  3.46354  2.40513  3.72494  3.29354  2.67741  2.69355  4.24690  2.90347  2.73739  3.18146  2.89801  2.37887  2.77519  2.98518  4.58477  3.61503
          0.06046  3.87527  3.27231  0.61958  0.77255  0.48576  0.95510
    474   2.71875  4.47997  3.32323  3.15885  4.15565  3.16894  4.23815  3.69481  3.21403  3.32430  4.37328  3.46796  0.87630  3.60360  3.46218  2.88551  3.15838  3.34305  5.34889  4.27607    529 - -
          2.68618  4.42225  2.77519  2.73123  3.46354  2.40513  3.72494  3.29354  2.67741  2.69355  4.24690  2.90347  2.73739  3.18146  2.89801  2.37887  2.77519  2.98518  4.58477  3.61503
          0.03222  3.84703  4.56938  0.61958  0.77255  0.47033  0.98028
    475   2.56711  3.81381  3.07751  2.54330  3.64403  3.42364  3.21662  3.14946  2.48393  2.79839  3.65772  2.46994  3.82045  2.69953  2.88953  2.66278  2.80059  2.87615  5.01782  3.17410    530 - -
          2.68618  4.42225  2.77519  2.73123  3.46354  2.40513  3.72494  3.29354  2.67741  2.69355  4.24690  2.90347  2.73739  3.18146  2.89801  2.37887  2.77519  2.98518  4.58477  3.61503
          0.03131  3.87527  4.59761  0.61958  0.77255  0.48576  0.95510
    476   2.50310  4.19889  3.63837  3.12053  3.52365  3.44677  4.00913  2.28025  3.03885  2.47827  3.46151  3.43158  3.94329  3.35643  3.35055  2.45603  2.37106  1.84213  5.04048  3.81364    531 - -
          2.68618  4.42225  2.77519  2.73123  3.46354  2.40513  3.72494  3.29354  2.67741  2.69355  4.24690  2.90347  2.73739  3.18146  2.89801  2.37887  2.77519  2.98518  4.58477  3.61503
          0.03131  3.87527  4.59761  0.61958  0.77255  0.48576  0.95510
    477   3.02426  4.46981  4.37148  3.87766  3.19511  4.13670  4.57896  2.03387  3.69878  1.20751  3.07437  4.15076  4.48820  3.98932  3.90770  3.51551  3.29482  1.71018  5.14395  3.93161    532 - -
          2.68618  4.42225  2.77519  2.73123  3.46354  2.40513  3.72494  3.29354  2.67741  2.69355  4.24690  2.90347  2.73739  3.18146  2.89801  2.37887  2.77519  2.98518  4.58477  3.61503
          0.03131  3.87527  4.59761  0.61958  0.77255  0.48576  0.95510
    478   2.97453  4.93861  3.15072  2.77154  4.32568  3.46379  3.76052  3.75510  1.03445  3.31953  4.28074  3.19592  3.96385  2.95177  2.43185  3.01628  3.22754  3.46270  5.37911  4.19225    533 - -
          2.68618  4.42225  2.77519  2.73123  3.46354  2.40513  3.72494  3.29354  2.67741  2.69355  4.24690  2.90347  2.73739  3.18146  2.89801  2.37887  2.77519  2.98518  4.58477  3.61503
          0.03131  3.87527  4.59761  0.61958  0.77255  0.48576  0.95510
    479   3.26178  4.66269  4.24257  3.95751  1.00715  3.95106  3.87827  2.78504  3.86446  2.15440  3.51472  4.02227  4.40952  4.03164  3.98349  3.53162  3.56289  2.77595  4.12637  2.49297    534 - -
          2.68618  4.42225  2.77519  2.73123  3.46354  2.40513  3.72494  3.29354  2.67741  2.69355  4.24690  2.90347  2.73739  3.18146  2.89801  2.37887  2.77519  2.98518  4.58477  3.61503
          0.03131  3.87527  4.59761  0.61958  0.77255  0.48576  0.95510
    480   2.97453  4.93861  3.15072  2.77154  4.32568  3.46379  3.76052  3.75510  1.03445  3.31953  4.28074  3.19592  3.96385  2.95177  2.43185  3.01628  3.22754  3.46270  5.37911  4.19225    535 - -
          2.68618  4.42225  2.77519  2.73123  3.46354  2.40513  3.72494  3.29354  2.67741  2.69355  4.24690  2.90347  2.73739  3.18146  2.89801  2.37887  2.77519  2.98518  4.58477  3.61503
          0.03131  3.87527  4.59761  0.61958  0.77255  0.48576  0.95510
    481   3.05338  4.43639  4.50944  3.99159  3.26240  4.26783  4.68315  1.25744  3.81923  1.74683  2.73726  4.26297  4.57110  4.09725  4.02110  3.63257  3.30738  1.83627  5.22186  4.03511    536 - -
          2.68618  4.42225  2.77519  2.73123  3.46354  2.40513  3.72494  3.29354  2.67741  2.69355  4.24690  2.90347  2.73739  3.18146  2.89801  2.37887  2.77519  2.98518  4.58477  3.61503
          0.03131  3.87527  4.59761  0.61958  0.77255  0.48576  0.95510
    482   2.97453  4.93861  3.15072  2.77154  4.32568  3.46379  3.76052  3.75510  1.03445  3.31953  4.28074  3.19592  3.96385  2.95177  2.43185  3.01628  3.22754  3.46270  5.37911  4.19225    537 - -
          2.68618  4.42225  2.77519  2.73123  3.46354  2.40513  3.72494  3.29354  2.67741  2.69355  4.24690  2.90347  2.73739  3.18146  2.89801  2.37887  2.77519  2.98518  4.58477  3.61503
          0.03131  3.87527  4.59761  0.61958  0.77255  0.48576  0.95510
    483   2.75491  4.51191  3.36237  3.20172  4.19685  3.19926  4.27903  3.74287  3.25924  3.36945  4.41935  3.50819  0.82245  3.64793  3.50454  2.92247  3.19667  3.38794  5.38273  4.31751    538 - -
          2.68618  4.42225  2.77519  2.73123  3.46354  2.40513  3.72494  3.29354  2.67741  2.69355  4.24690  2.90347  2.73739  3.18146  2.89801  2.37887  2.77519  2.98518  4.58477  3.61503
          0.03131  3.87527  4.59761  0.61958  0.77255  0.48576  0.95510
    484   2.66819  4.44345  3.34255  3.24225  4.38471  0.72480  4.36245  3.98492  3.42392  3.63872  4.61441  3.50683  3.83468  3.74784  3.65974  2.84017  3.14964  3.51269  5.47921  4.48667    539 - -
          2.68616  4.42229  2.77524  2.73127  3.46344  2.40512  3.72499  3.29358  2.67745  2.69346  4.24694  2.90343  2.73744  3.18140  2.89805  2.37886  2.77517  2.98522  4.58481  3.61491
          0.06462  2.94691  4.59761  1.28391  0.32428  0.48576  0.95510
    485   2.30610  4.27420  3.07893  2.82982  4.14637  2.98822  4.00153  3.59779  2.91121  3.27403  4.13958  3.13140  1.76853  3.25385  3.24930  1.94392  2.75073  3.13230  5.48112  4.20911    550 - -
          2.68618  4.42225  2.77519  2.73123  3.46354  2.40513  3.72494  3.29354  2.67741  2.69355  4.24690  2.90347  2.73739  3.18146  2.89801  2.37887  2.77519  2.98518  4.58477  3.61503
          0.03131  3.87527  4.59761  0.61958  0.77255  0.48576  0.95510
    486   2.87211  5.36676  1.79847  1.39212  4.65612  3.18430  3.71237  4.14998  2.70036  3.68293  4.54165  2.66314  3.79395  2.88133  3.26526  2.77351  3.15805  3.74674  5.84153  4.37105    551 - -
          2.68618  4.42225  2.77519  2.73123  3.46354  2.40513  3.72494  3.29354  2.67741  2.69355  4.24690  2.90347  2.73739  3.18146  2.89801  2.37887  2.77519  2.98518  4.58477  3.61503
          0.03131  3.87527  4.59761  0.61958  0.77255  0.48576  0.95510
    487   1.43770  3.21859  3.69080  3.28635  3.96881  2.91534  4.17547  3.25176  3.21623  3.04958  3.91877  3.34703  3.64595  3.50241  3.48698  1.89031  2.61146  2.82338  5.38064  4.18627    552 - -
          2.68618  4.42225  2.77519  2.73123  3.46354  2.40513  3.72494  3.29354  2.67741  2.69355  4.24690  2.90347  2.73739  3.18146  2.89801  2.37887  2.77519  2.98518  4.58477  3.61503
          0.03131  3.87527  4.59761  0.61958  0.77255  0.48576  0.95510
    488   2.66819  4.44345  3.34255  3.24225  4.38471  0.72480  4.36245  3.98492  3.42392  3.63872  4.61441  3.50683  3.83468  3.74784  3.65974  2.84017  3.14964  3.51269  5.47921  4.48667    553 - -
          2.68618  4.42225  2.77519  2.73123  3.46354  2.40513  3.72494  3.29354  2.67741  2.69355  4.24690  2.90347  2.73739  3.18146  2.89801  2.37887  2.77519  2.98518  4.58477  3.61503
          0.03131  3.87527  4.59761  0.61958  0.77255  0.48576  0.95510
    489   1.77733  4.11607  3.34670  3.03283  4.15345  2.91231  4.10139  3.47424  3.05946  3.22631  4.07675  3.21964  3.64008  3.36880  3.37684  1.53801  2.37833  2.99538  5.51242  4.29214    554 - -
          2.68618  4.42225  2.77519  2.73123  3.46354  2.40513  3.72494  3.29354  2.67741  2.69355  4.24690  2.90347  2.73739  3.18146  2.89801  2.37887  2.77519  2.98518  4.58477  3.61503
          0.03131  3.87527  4.59761  0.61958  0.77255  0.48576  0.95510
    490   2.39386  4.25518  3.45027  2.89675  3.45689  3.47747  3.82958  2.48068  2.82865  2.38978  3.03592  3.28361  3.89912  3.14974  3.17449  2.39048  2.44324  2.43209  4.92371  3.68963    555 - -
          2.68618  4.42225  2.77519  2.73123  3.46354  2.40513  3.72494  3.29354  2.67741  2.69355  4.24690  2.90347  2.73739  3.18146  2.89801  2.37887  2.77519  2.98518  4.58477  3.61503
          0.03131  3.87527  4.59761  0.61958  0.77255  0.48576  0.95510
    491   2.99245  5.12141  0.91405  2.33639  4.49876  3.21265  3.93328  4.08753  3.01789  3.69532  4.67340  2.89294  3.86563  3.17237  3.53456  2.95443  3.33105  3.72639  5.66683  4.37108    556 - -
          2.68618  4.42225  2.77519  2.73123  3.46354  2.40513  3.72494  3.29354  2.67741  2.69355  4.24690  2.90347  2.73739  3.18146  2.89801  2.37887  2.77519  2.98518  4.58477  3.61503
          0.03131  3.87527  4.59761  0.61958  0.77255  0.48576  0.95510
    492   2.22898  4.19203  3.09425  2.91100  4.27797  1.53066  4.10754  3.74916  3.08344  3.42673  4.26592  3.15432  3.64397  3.37542  3.41102  1.86347  2.71305  3.19673  5.60058  4.35472    557 - -
          2.68618  4.42225  2.77519  2.73123  3.46354  2.40513  3.72494  3.29354  2.67741  2.69355  4.24690  2.90347  2.73739  3.18146  2.89801  2.37887  2.77519  2.98518  4.58477  3.61503
          0.03131  3.87527  4.59761  0.61958  0.77255  0.48576  0.95510
    493   2.91985  4.96485  3.27659  2.73222  4.29022  3.53797  3.61640  3.74055  1.97523  3.22760  4.13759  3.14091  3.95882  2.49696  1.36920  2.94851  3.12772  3.44404  5.32661  4.10409    558 - -
          2.68618  4.42225  2.77519  2.73123  3.46354  2.40513  3.72494  3.29354  2.67741  2.69355  4.24690  2.90347  2.73739  3.18146  2.89801  2.37887  2.77519  2.98518  4.58477  3.61503
          0.03131  3.87527  4.59761  0.61958  0.77255  0.48576  0.95510
    494   1.87494  4.18798  3.41927  2.96931  3.82124  3.12960  3.96996  2.79657  2.91889  2.84860  3.74904  3.24890  3.74890  3.24964  3.25426  2.32113  1.99062  2.68331  5.23804  4.00540    559 - -
          2.68618  4.42225  2.77519  2.73123  3.46354  2.40513  3.72494  3.29354  2.67741  2.69355  4.24690  2.90347  2.73739  3.18146  2.89801  2.37887  2.77519  2.98518  4.58477  3.61503
          0.03131  3.87527  4.59761  0.61958  0.77255  0.48576  0.95510
    495   2.97453  4.93861  3.15072  2.77154  4.32568  3.46379  3.76052  3.75510  1.03445  3.31953  4.28074  3.19592  3.96385  2.95177  2.43185  3.01628  3.22754  3.46270  5.37911  4.19225    560 - -
          2.68618  4.42225  2.77519  2.73123  3.46354  2.40513  3.72494  3.29354  2.67741  2.69355  4.24690  2.90347  2.73739  3.18146  2.89801  2.37887  2.77519  2.98518  4.58477  3.61503
          0.03131  3.87527  4.59761  0.61958  0.77255  0.48576  0.95510
    496   2.95719  5.05386  3.31809  2.71568  4.47030  3.57557  3.58041  3.83593  1.34112  3.31213  4.18925  3.12860  3.96562  2.72359  1.80317  2.96374  3.14058  3.52315  5.38111  4.19374    561 - -
          2.68618  4.42225  2.77519  2.73123  3.46354  2.40513  3.72494  3.29354  2.67741  2.69355  4.24690  2.90347  2.73739  3.18146  2.89801  2.37887  2.77519  2.98518  4.58477  3.61503
          0.03131  3.87527  4.59761  0.61958  0.77255  0.48576  0.95510
    497   3.01108  4.38674  4.55240  4.06774  3.42453  4.24750  4.80510  1.22460  3.93016  1.93460  3.26023  4.31103  4.59919  4.21886  4.14339  3.63656  3.28702  1.50849  5.37587  4.16119    562 - -
          2.68618  4.42225  2.77519  2.73123  3.46354  2.40513  3.72494  3.29354  2.67741  2.69355  4.24690  2.90347  2.73739  3.18146  2.89801  2.37887  2.77519  2.98518  4.58477  3.61503
          0.03131  3.87527  4.59761  0.61958  0.77255  0.48576  0.95510
    498   2.16651  2.37585  3.72621  3.34591  3.88662  2.93926  4.19103  3.20273  3.24628  3.00570  3.90098  3.38597  3.67014  3.54965  3.49193  1.50023  2.63955  2.79771  5.32086  4.10292    563 - -
          2.68618  4.42225  2.77519  2.73123  3.46354  2.40513  3.72494  3.29354  2.67741  2.69355  4.24690  2.90347  2.73739  3.18146  2.89801  2.37887  2.77519  2.98518  4.58477  3.61503
          0.03131  3.87527  4.59761  0.61958  0.77255  0.48576  0.95510
    499   2.31623  4.23672  3.20869  3.02449  4.07901  2.96654  4.13432  3.60195  3.09845  3.32193  4.24771  3.24889  3.70555  3.44753  3.38447  1.08685  2.79655  3.13644  5.45125  4.16252    564 - -
          2.68618  4.42225  2.77519  2.73123  3.46354  2.40513  3.72494  3.29354  2.67741  2.69355  4.24690  2.90347  2.73739  3.18146  2.89801  2.37887  2.77519  2.98518  4.58477  3.61503
          0.03131  3.87527  4.59761  0.61958  0.77255  0.48576  0.95510
    500   3.26178  4.66269  4.24257  3.95751  1.00715  3.95106  3.87827  2.78504  3.86446  2.15440  3.51472  4.02227  4.40952  4.03164  3.98349  3.53162  3.56289  2.77595  4.12637  2.49297    565 - -
          2.68618  4.42225  2.77519  2.73123  3.46354  2.40513  3.72494  3.29354  2.67741  2.69355  4.24690  2.90347  2.73739  3.18146  2.89801  2.37887  2.77519  2.98518  4.58477  3.61503
          0.03131  3.87527  4.59761  0.61958  0.77255  0.48576  0.95510
    501   3.15831  4.61970  4.19402  3.83379  3.13662  3.98576  4.48864  2.34072  3.60151  0.87175  3.15853  4.10900  4.42058  3.96917  3.77716  3.55682  3.45240  2.37879  5.01702  3.74101    566 - -
          2.68618  4.42225  2.77519  2.73123  3.46354  2.40513  3.72494  3.29354  2.67741  2.69355  4.24690  2.90347  2.73739  3.18146  2.89801  2.37887  2.77519  2.98518  4.58477  3.61503
          0.03131  3.87527  4.59761  0.61958  0.77255  0.48576  0.95510
    502   3.26178  4.66269  4.24257  3.95751  1.00715  3.95106  3.87827  2.78504  3.86446  2.15440  3.51472  4.02227  4.40952  4.03164  3.98349  3.53162  3.56289  2.77595  4.12637  2.49297    567 - -
          2.68618  4.42225  2.77519  2.73123  3.46354  2.40513  3.72494  3.29354  2.67741  2.69355  4.24690  2.90347  2.73739  3.18146  2.89801  2.37887  2.77519  2.98518  4.58477  3.61503
          0.03131  3.87527  4.59761  0.61958  0.77255  0.48576  0.95510
    503   2.99767  4.81476  3.12820  2.88834  3.28650  3.44970  1.13661  3.70103  2.73130  3.19468  4.23777  3.29759  4.00234  3.25459  2.99689  3.06830  3.30109  3.43609  4.75153  3.23726    568 - -
          2.68618  4.42225  2.77519  2.73123  3.46354  2.40513  3.72494  3.29354  2.67741  2.69355  4.24690  2.90347  2.73739  3.18146  2.89801  2.37887  2.77519  2.98518  4.58477  3.61503
          0.03131  3.87527  4.59761  0.61958  0.77255  0.48576  0.95510
    504   2.75491  4.51191  3.36237  3.20172  4.19685  3.19926  4.27903  3.74287  3.25924  3.36945  4.41935  3.50819  0.82245  3.64793  3.50454  2.92247  3.19667  3.38794  5.38273  4.31751    569 - -
          2.68618  4.42225  2.77519  2.73123  3.46354  2.40513  3.72494  3.29354  2.67741  2.69355  4.24690  2.90347  2.73739  3.18146  2.89801  2.37887  2.77519  2.98518  4.58477  3.61503
          0.03131  3.87527  4.59761  0.61958  0.77255  0.48576  0.95510
    505   2.78021  4.29067  3.93861  3.41210  2.02095  3.79650  3.29944  2.02676  3.28787  2.14062  3.25411  3.64943  4.15624  3.53723  3.51393  3.09620  3.01528  2.43003  4.33516  2.83491    570 - -
          2.68618  4.42225  2.77519  2.73123  3.46354  2.40513  3.72494  3.29354  2.67741  2.69355  4.24690  2.90347  2.73739  3.18146  2.89801  2.37887  2.77519  2.98518  4.58477  3.61503
          0.03131  3.87527  4.59761  0.61958  0.77255  0.48576  0.95510
    506   3.18903  4.58020  4.48576  3.99173  2.18259  4.27241  4.30616  2.27067  3.85041  1.09029  2.96076  4.20608  4.54506  4.01564  4.01001  3.63591  3.42580  2.35499  4.62959  3.19469    571 - -
          2.68618  4.42225  2.77519  2.73123  3.46354  2.40513  3.72494  3.29354  2.67741  2.69355  4.24690  2.90347  2.73739  3.18146  2.89801  2.37887  2.77519  2.98518  4.58477  3.61503
          0.03131  3.87527  4.59761  0.61958  0.77255  0.48576  0.95510
    507   2.75491  4.51191  3.36237  3.20172  4.19685  3.19926  4.27903  3.74287  3.25924  3.36945  4.41935  3.50819  0.82245  3.64793  3.50454  2.92247  3.19667  3.38794  5.38273  4.31751    572 - -
          2.68618  4.42225  2.77519  2.73123  3.46354  2.40513  3.72494  3.29354  2.67741  2.69355  4.24690  2.90347  2.73739  3.18146  2.89801  2.37887  2.77519  2.98518  4.58477  3.61503
          0.03131  3.87527  4.59761  0.61958  0.77255  0.48576  0.95510
    508   3.18374  4.60032  4.42507  3.94712  2.64465  4.24778  4.42457  2.22522  3.78705  0.97805  2.96353  4.20534  4.54366  4.00631  3.96711  3.63573  3.43206  2.30276  4.80786  3.44090    573 - -
          2.68618  4.42225  2.77519  2.73123  3.46354  2.40513  3.72494  3.29354  2.67741  2.69355  4.24690  2.90347  2.73739  3.18146  2.89801  2.37887  2.77519  2.98518  4.58477  3.61503
          0.03131  3.87527  4.59761  0.61958  0.77255  0.48576  0.95510
    509   1.00974  4.19329  3.46531  3.25663  4.05505  3.01778  4.27836  3.18096  3.27296  3.06246  4.09390  3.40558  3.75726  3.61384  3.52335  2.54352  2.82107  2.83488  5.48192  4.28246    574 - -
          2.68618  4.42225  2.77519  2.73123  3.46354  2.40513  3.72494  3.29354  2.67741  2.69355  4.24690  2.90347  2.73739  3.18146  2.89801  2.37887  2.77519  2.98518  4.58477  3.61503
          0.03131  3.87527  4.59761  0.61958  0.77255  0.48576  0.95510
    510   3.15345  4.56682  4.46031  3.96124  3.08106  4.27773  4.60753  1.94615  3.74422  1.02047  2.97285  4.24955  4.57007  4.02909  3.93393  3.65969  3.40496  2.11761  5.08256  3.86196    575 - -
          2.68618  4.42225  2.77519  2.73123  3.46354  2.40513  3.72494  3.29354  2.67741  2.69355  4.24690  2.90347  2.73739  3.18146  2.89801  2.37887  2.77519  2.98518  4.58477  3.61503
          0.03131  3.87527  4.59761  0.61958  0.77255  0.48576  0.95510
    511   2.31623  4.23672  3.20869  3.02449  4.07901  2.96654  4.13432  3.60195  3.09845  3.32193  4.24771  3.24889  3.70555  3.44753  3.38447  1.08685  2.79655  3.13644  5.45125  4.16252    576 - -
          2.68618  4.42225  2.77519  2.73123  3.46354  2.40513  3.72494  3.29354  2.67741  2.69355  4.24690  2.90347  2.73739  3.18146  2.89801  2.37887  2.77519  2.98518  4.58477  3.61503
          0.03131  3.87527  4.59761  0.61958  0.77255  0.48576  0.95510
    512   3.01104  4.38784  4.54962  4.06589  3.42254  4.24501  4.80312  1.22036  3.92722  1.93276  3.25926  4.30912  4.59780  4.21678  4.14031  3.63468  3.28739  1.51747  5.37408  4.15870    577 - -
          2.68618  4.42225  2.77519  2.73123  3.46354  2.40513  3.72494  3.29354  2.67741  2.69355  4.24690  2.90347  2.73739  3.18146  2.89801  2.37887  2.77519  2.98518  4.58477  3.61503
          0.03131  3.87527  4.59761  0.61958  0.77255  0.48576  0.95510
    513   2.88278  4.86876  2.90458  2.65925  4.03772  3.36776  3.81762  3.66881  2.47982  3.17089  4.19857  3.11905  3.92119  1.22908  2.76398  2.93036  3.17970  3.39827  5.30919  4.00309    578 - -
          2.68618  4.42225  2.77519  2.73123  3.46354  2.40513  3.72494  3.29354  2.67741  2.69355  4.24690  2.90347  2.73739  3.18146  2.89801  2.37887  2.77519  2.98518  4.58477  3.61503
          0.03131  3.87527  4.59761  0.61958  0.77255  0.48576  0.95510
    514   2.88278  4.86876  2.90458  2.65925  4.03772  3.36776  3.81762  3.66881  2.47982  3.17089  4.19857  3.11905  3.92119  1.22908  2.76398  2.93036  3.17970  3.39827  5.30919  4.00309    579 - -
          2.68618  4.42225  2.77519  2.73123  3.46354  2.40513  3.72494  3.29354  2.67741  2.69355  4.24690  2.90347  2.73739  3.18146  2.89801  2.37887  2.77519  2.98518  4.58477  3.61503
          0.03131  3.87527  4.59761  0.61958  0.77255  0.48576  0.95510
    515   2.41405  4.25916  3.43040  3.18242  3.97118  3.09838  4.19955  3.09864  3.12546  2.96204  4.01230  3.39142  3.80232  3.52011  3.38407  2.61534  1.16718  2.79333  5.40873  4.18778    580 - -
          2.68618  4.42225  2.77519  2.73123  3.46354  2.40513  3.72494  3.29354  2.67741  2.69355  4.24690  2.90347  2.73739  3.18146  2.89801  2.37887  2.77519  2.98518  4.58477  3.61503
          0.14747  3.87527  2.15105  0.61958  0.77255  0.48576  0.95510
    516   3.03524  4.53217  4.01106  3.65441  3.10020  3.83875  4.34459  2.30332  3.42305  1.02359  3.16469  3.93994  4.29573  3.81790  3.61549  3.40240  3.33608  2.31138  4.93577  3.63258    581 - -
          2.68618  4.42225  2.77519  2.73123  3.46354  2.40513  3.72494  3.29354  2.67741  2.69355  4.24690  2.90347  2.73739  3.18146  2.89801  2.37887  2.77519  2.98518  4.58477  3.61503
          0.03510  3.76290  4.48524  0.61958  0.77255  0.43178  1.04798
    517   3.36078  4.69287  4.35724  3.98537  1.23741  4.17846  3.47270  3.05028  3.84929  2.42011  3.67211  3.90887  4.50742  3.91718  3.95470  3.53755  3.59133  2.98004  3.65909  1.59987    582 - -
          2.68618  4.42225  2.77519  2.73123  3.46354  2.40513  3.72494  3.29354  2.67741  2.69355  4.24690  2.90347  2.73739  3.18146  2.89801  2.37887  2.77519  2.98518  4.58477  3.61503
          0.03131  3.87527  4.59761  0.61958  0.77255  0.48576  0.95510
    518   3.11971  4.55240  4.41178  3.87327  3.04757  4.24063  4.53567  2.17744  3.67193  1.19981  1.97645  4.17840  4.51160  3.93289  3.86645  3.58835  3.35666  2.25569  5.04009  3.88206    583 - -
          2.68618  4.42225  2.77519  2.73123  3.46354  2.40513  3.72494  3.29354  2.67741  2.69355  4.24690  2.90347  2.73739  3.18146  2.89801  2.37887  2.77519  2.98518  4.58477  3.61503
          0.03131  3.87527  4.59761  0.61958  0.77255  0.48576  0.95510
    519   2.71069  4.81468  2.79264  2.50045  4.16365  3.30305  3.72167  3.66049  2.40598  3.21138  4.12084  2.97887  3.20485  1.57877  2.73983  2.74893  3.00238  3.32946  5.39468  4.08017    584 - -
          2.68618  4.42225  2.77519  2.73123  3.46354  2.40513  3.72494  3.29354  2.67741  2.69355  4.24690  2.90347  2.73739  3.18146  2.89801  2.37887  2.77519  2.98518  4.58477  3.61503
          0.03131  3.87527  4.59761  0.61958  0.77255  0.48576  0.95510
    520   2.05108  4.22550  3.13308  2.86076  4.15187  2.96931  4.01341  3.52759  2.93072  3.23358  4.09189  3.14112  1.78244  3.26251  3.26956  2.18341  2.71095  3.06680  5.49496  4.24133    585 - -
          2.68618  4.42225  2.77519  2.73123  3.46354  2.40513  3.72494  3.29354  2.67741  2.69355  4.24690  2.90347  2.73739  3.18146  2.89801  2.37887  2.77519  2.98518  4.58477  3.61503
          0.03131  3.87527  4.59761  0.61958  0.77255  0.48576  0.95510
    521   2.22176  4.16202  3.27442  2.98525  4.12832  2.94177  4.07467  3.46972  3.00448  3.21832  4.08772  3.20361  3.66178  3.34141  3.31836  1.45137  2.08439  3.00936  5.49230  4.24786    586 - -
          2.68618  4.42225  2.77519  2.73123  3.46354  2.40513  3.72494  3.29354  2.67741  2.69355  4.24690  2.90347  2.73739  3.18146  2.89801  2.37887  2.77519  2.98518  4.58477  3.61503
          0.11378  3.87527  2.44423  0.61958  0.77255  0.48576  0.95510
    522   2.74769  4.31372  4.01683  3.67959  3.49595  3.64192  4.49527  2.06143  3.54608  2.19793  3.47496  3.88116  4.20816  3.91236  3.76560  3.14221  3.11205  1.12840  5.26665  3.99253    587 - -
          2.68618  4.42225  2.77519  2.73123  3.46354  2.40513  3.72494  3.29354  2.67741  2.69355  4.24690  2.90347  2.73739  3.18146  2.89801  2.37887  2.77519  2.98518  4.58477  3.61503
          0.03396  3.79545  4.51780  0.61958  0.77255  0.44553  1.02299
    523   2.88430  4.36906  4.25803  3.82623  3.43456  3.94739  4.59276  1.92572  3.65677  1.97302  3.36211  4.05860  4.40895  4.00829  3.88356  3.36728  3.19814  1.13380  5.28800  4.00732    588 - -
          2.68618  4.42225  2.77519  2.73123  3.46354  2.40513  3.72494  3.29354  2.67741  2.69355  4.24690  2.90347  2.73739  3.18146  2.89801  2.37887  2.77519  2.98518  4.58477  3.61503
          0.03131  3.87527  4.59761  0.61958  0.77255  0.48576  0.95510
    524   2.72559  4.72240  2.70958  2.59529  4.08634  3.18572  3.92300  3.79723  2.82687  3.44375  4.39891  1.15311  3.83768  3.19568  3.18169  2.79262  3.10750  3.41916  5.39193  4.03442    589 - -
          2.68618  4.42225  2.77519  2.73123  3.46354  2.40513  3.72494  3.29354  2.67741  2.69355  4.24690  2.90347  2.73739  3.18146  2.89801  2.37887  2.77519  2.98518  4.58477  3.61503
          0.03131  3.87527  4.59761  0.61958  0.77255  0.48576  0.95510
    525   3.05432  4.42215  4.56187  4.05962  3.34299  4.30044  4.77033  1.21423  3.89784  1.77470  3.19030  4.31986  4.61702  4.18667  4.10622  3.67714  3.31765  1.66152  5.31041  4.09383    590 - -
          2.68618  4.42225  2.77519  2.73123  3.46354  2.40513  3.72494  3.29354  2.67741  2.69355  4.24690  2.90347  2.73739  3.18146  2.89801  2.37887  2.77519  2.98518  4.58477  3.61503
          0.03131  3.87527  4.59761  0.61958  0.77255  0.48576  0.95510
    526   2.99767  4.81476  3.12820  2.88834  3.28650  3.44970  1.13661  3.70103  2.73130  3.19468  4.23777  3.29759  4.00234  3.25459  2.99689  3.06830  3.30109  3.43609  4.75153  3.23726    591 - -
          2.68618  4.42225  2.77519  2.73123  3.46354  2.40513  3.72494  3.29354  2.67741  2.69355  4.24690  2.90347  2.73739  3.18146  2.89801  2.37887  2.77519  2.98518  4.58477  3.61503
          0.03131  3.87527  4.59761  0.61958  0.77255  0.48576  0.95510
    527   3.26178  4.66269  4.24257  3.95751  1.00715  3.95106  3.87827  2.78504  3.86446  2.15440  3.51472  4.02227  4.40952  4.03164  3.98349  3.53162  3.56289  2.77595  4.12637  2.49297    592 - -
          2.68618  4.42225  2.77519  2.73123  3.46354  2.40513  3.72494  3.29354  2.67741  2.69355  4.24690  2.90347  2.73739  3.18146  2.89801  2.37887  2.77519  2.98518  4.58477  3.61503
          0.03131  3.87527  4.59761  0.61958  0.77255  0.48576  0.95510
    528   3.00845  4.84757  3.49936  3.00973  4.20286  3.49603  3.82603  3.74468  2.23813  3.26009  4.26011  3.36929  3.99840  3.04614  0.97412  3.09243  3.27416  3.46848  5.28471  4.12951    593 - -
          2.68618  4.42225  2.77519  2.73123  3.46354  2.40513  3.72494  3.29354  2.67741  2.69355  4.24690  2.90347  2.73739  3.18146  2.89801  2.37887  2.77519  2.98518  4.58477  3.61503
          0.03131  3.87527  4.59761  0.61958  0.77255  0.48576  0.95510
    529   2.70824  4.70737  3.17883  2.73781  4.23848  2.57823  3.74708  3.68674  2.27723  3.25904  4.13829  3.14185  3.86365  2.93537  1.43798  2.78590  3.00776  3.33225  5.35902  4.14506    594 - -
          2.68618  4.42225  2.77519  2.73123  3.46354  2.40513  3.72494  3.29354  2.67741  2.69355  4.24690  2.90347  2.73739  3.18146  2.89801  2.37887  2.77519  2.98518  4.58477  3.61503
          0.02118  3.86514        *  0.61958  0.77255  0.00000        *
//
