# Supplementary material for: Potential Conservation of Circadian Clock Proteins in the phylum Nematoda as Revealed by Bioinformatic Searches
Source: PLoS One. 2014 Nov 14;9(11):e112871. doi: 10.1371/journal.pone.0112871 (PMC4232591; doi:10.1371/journal.pone.0112871)
Supplement: File S1 — HMM profiles used in this work and HMMsearch results. (ZIP) [file pone.0112871.s007.zip › HMMs-CE/Arabidopsis/COP1_NP_180854-aln.fasta.hmm]

HMMER3/b [3.0 | March 2010]
NAME  COP1_NP_180854-aln
LENG  672
ALPH  amino
RF    no
CS    no
MAP   yes
DATE  Wed Aug 22 12:17:33 2012
NSEQ  21
EFFN  0.571655
CKSUM 59787392
STATS LOCAL MSV      -11.9773  0.69678
STATS LOCAL VITERBI  -13.3812  0.69678
STATS LOCAL FORWARD   -6.3735  0.69678
HMM          A        C        D        E        F        G        H        I        K        L        M        N        P        Q        R        S        T        V        W        Y   
            m->m     m->i     m->d     i->m     i->i     d->m     d->d
  COMPO   2.54413  3.94646  2.84091  2.67003  3.32459  3.00303  3.60858  2.87310  2.64517  2.49586  3.68731  3.05675  3.48903  3.11165  2.89310  2.53591  2.84636  2.62554  4.59802  3.52007
          2.68618  4.42226  2.77520  2.73124  3.46354  2.40511  3.72495  3.29354  2.67741  2.69355  4.24661  2.90347  2.73740  3.18147  2.89801  2.37887  2.77520  2.98519  4.58477  3.61504
          0.13494  2.99948  2.57151  0.57943  0.82147  0.00000        *
      1   2.62774  4.34924  3.41110  2.87094  3.46825  3.31154  3.92257  2.67313  2.83081  2.38209  1.85565  3.35387  3.96308  3.25045  3.11664  2.85860  2.91232  2.49996  5.00001  3.74987      3 - -
          2.68618  4.42225  2.77519  2.73123  3.46354  2.40513  3.72494  3.29354  2.67741  2.69355  4.24690  2.90347  2.73739  3.18146  2.89801  2.37887  2.77519  2.98518  4.58477  3.61503
          0.03196  3.85491  4.57726  0.61958  0.77255  0.50473  0.92550
      2   2.58461  4.73426  2.86246  1.98756  4.01766  2.62397  3.62740  3.41020  2.40972  3.03348  3.55469  2.92174  3.78663  2.79321  2.76400  2.62780  2.83395  3.01407  5.28722  3.96431      4 - -
          2.68618  4.42225  2.77519  2.73123  3.46354  2.40513  3.72494  3.29354  2.67741  2.69355  4.24690  2.90347  2.73739  3.18146  2.89801  2.37887  2.77519  2.98518  4.58477  3.61503
          0.03101  3.88481  4.60715  0.61958  0.77255  0.52212  0.89958
      3   2.63236  5.29152  1.87223  1.49409  4.59668  3.19743  3.69059  4.06018  2.64786  3.60590  4.44728  2.67683  3.78560  2.85160  3.20181  2.73424  3.09694  3.66138  5.79099  4.32801      5 - -
          2.68618  4.42225  2.77519  2.73123  3.46354  2.40513  3.72494  3.29354  2.67741  2.69355  4.24690  2.90347  2.73739  3.18146  2.89801  2.37887  2.77519  2.98518  4.58477  3.61503
          0.03101  3.88481  4.60715  0.61958  0.77255  0.52212  0.89958
      4   2.43129  4.52479  3.05819  2.56654  3.78068  3.22794  2.74337  3.05428  2.51454  2.81084  3.72487  3.02863  3.79863  2.89373  2.91050  2.16597  2.79455  2.91592  5.12801  3.82246      6 - -
          2.68618  4.42225  2.77519  2.73123  3.46354  2.40513  3.72494  3.29354  2.67741  2.69355  4.24690  2.90347  2.73739  3.18146  2.89801  2.37887  2.77519  2.98518  4.58477  3.61503
          0.03101  3.88481  4.60715  0.61958  0.77255  0.52212  0.89958
      5   2.44970  4.46386  2.92207  2.53487  4.10628  3.13809  3.83054  3.49816  2.64493  3.16356  4.02292  3.03197  3.74790  3.04360  2.90049  1.52435  2.67795  3.11243  5.40891  4.12189      7 - -
          2.68618  4.42225  2.77519  2.73123  3.46354  2.40513  3.72494  3.29354  2.67741  2.69355  4.24690  2.90347  2.73739  3.18146  2.89801  2.37887  2.77519  2.98518  4.58477  3.61503
          0.03101  3.88481  4.60715  0.61958  0.77255  0.52212  0.89958
      6   2.62234  3.90053  3.98806  3.42621  3.35585  3.78501  4.16377  2.03256  3.21785  2.21538  2.93421  3.71607  4.16425  3.60296  3.57824  3.08615  2.85783  1.50833  4.96544  3.76075      8 - -
          2.68618  4.42225  2.77519  2.73123  3.46354  2.40513  3.72494  3.29354  2.67741  2.69355  4.24690  2.90347  2.73739  3.18146  2.89801  2.37887  2.77519  2.98518  4.58477  3.61503
          0.03101  3.88481  4.60715  0.61958  0.77255  0.52212  0.89958
      7   2.28139  4.71884  2.59400  2.32539  4.13291  2.21160  3.68288  3.55136  2.52795  3.16063  3.98921  2.88446  3.58173  2.85486  2.80800  2.60135  2.84954  3.19373  5.40004  4.06570      9 - -
          2.68619  4.42229  2.77524  2.73124  3.46358  2.40495  3.72499  3.29358  2.67745  2.69359  4.24694  2.90351  2.73741  3.18150  2.89805  2.37884  2.77524  2.98499  4.58481  3.61507
          0.22772  1.64158  4.60715  0.61599  0.77676  0.52212  0.89958
      8   1.73302  4.20533  3.20429  2.90837  4.12625  2.97479  4.03222  3.46951  2.95941  3.19706  4.06138  3.17128  1.97174  3.28636  3.29516  2.33075  2.70304  3.02251  5.48054  4.23557     13 - -
          2.68618  4.42225  2.77519  2.73123  3.46354  2.40513  3.72494  3.29354  2.67741  2.69355  4.24690  2.90347  2.73739  3.18146  2.89801  2.37887  2.77519  2.98518  4.58477  3.61503
          0.03101  3.88481  4.60715  0.61958  0.77255  0.52212  0.89958
      9   2.79478  4.40008  4.04684  3.49763  3.07334  3.94668  4.18565  2.30138  3.32934  1.26281  2.94221  3.81419  4.27743  3.63074  3.57175  3.25387  3.11953  2.23402  4.85776  3.26222     14 - -
          2.68618  4.42225  2.77519  2.73123  3.46354  2.40513  3.72494  3.29354  2.67741  2.69355  4.24690  2.90347  2.73739  3.18146  2.89801  2.37887  2.77519  2.98518  4.58477  3.61503
          0.03101  3.88481  4.60715  0.61958  0.77255  0.52212  0.89958
     10   2.67307  4.27166  4.03505  3.65243  3.62690  3.62656  4.50319  2.05467  3.52451  2.31473  3.52383  3.84314  4.19773  3.87865  3.76325  3.06052  2.78940  1.15852  5.37822  4.13526     15 - -
          2.68618  4.42225  2.77519  2.73123  3.46354  2.40513  3.72494  3.29354  2.67741  2.69355  4.24690  2.90347  2.73739  3.18146  2.89801  2.37887  2.77519  2.98518  4.58477  3.61503
          0.03101  3.88481  4.60715  0.61958  0.77255  0.52212  0.89958
     11   2.42463  4.38570  3.07174  2.73305  3.98984  2.99772  3.87038  3.33912  2.61977  3.04889  3.93549  3.10666  1.81494  3.10440  3.05190  2.56098  2.79833  2.76011  5.33576  4.06132     16 - -
          2.68618  4.42225  2.77519  2.73123  3.46354  2.40513  3.72494  3.29354  2.67741  2.69355  4.24690  2.90347  2.73739  3.18146  2.89801  2.37887  2.77519  2.98518  4.58477  3.61503
          0.03101  3.88481  4.60715  0.61958  0.77255  0.52212  0.89958
     12   1.53378  4.11122  3.36680  3.02677  4.13977  2.56700  4.08797  3.51642  3.06130  3.22332  4.05535  3.21658  3.63534  3.35418  3.38963  1.99433  2.26468  3.02298  5.49157  4.27587     17 - -
          2.68618  4.42225  2.77519  2.73123  3.46354  2.40513  3.72494  3.29354  2.67741  2.69355  4.24690  2.90347  2.73739  3.18146  2.89801  2.37887  2.77519  2.98518  4.58477  3.61503
          0.03101  3.88481  4.60715  0.61958  0.77255  0.52212  0.89958
     13   2.76923  4.30510  3.93857  3.30743  3.07140  3.81421  4.25335  2.09785  3.36735  2.16891  3.34345  3.76539  4.23671  3.68154  3.63495  3.16506  3.04639  1.31171  5.04271  3.74999     18 - -
          2.68618  4.42225  2.77519  2.73123  3.46354  2.40513  3.72494  3.29354  2.67741  2.69355  4.24690  2.90347  2.73739  3.18146  2.89801  2.37887  2.77519  2.98518  4.58477  3.61503
          0.03101  3.88481  4.60715  0.61958  0.77255  0.52212  0.89958
     14   2.54023  4.43662  3.15460  2.68591  3.72809  3.37084  3.74895  3.01867  2.36845  2.76544  3.65559  3.01907  3.01577  2.99068  2.93599  2.68461  2.81548  2.05248  5.10458  3.84070     19 - -
          2.68618  4.42225  2.77519  2.73123  3.46354  2.40513  3.72494  3.29354  2.67741  2.69355  4.24690  2.90347  2.73739  3.18146  2.89801  2.37887  2.77519  2.98518  4.58477  3.61503
          0.03101  3.88481  4.60715  0.61958  0.77255  0.52212  0.89958
     15   2.63789  4.77084  3.00544  2.50995  4.13144  3.37754  3.62460  3.52167  1.66157  3.11580  3.75365  2.98488  3.25559  2.78332  2.58826  2.52931  2.88806  3.19234  5.32158  4.03063     20 - -
          2.68618  4.42225  2.77519  2.73123  3.46354  2.40513  3.72494  3.29354  2.67741  2.69355  4.24690  2.90347  2.73739  3.18146  2.89801  2.37887  2.77519  2.98518  4.58477  3.61503
          0.03101  3.88481  4.60715  0.61958  0.77255  0.52212  0.89958
     16   2.59824  4.95395  2.46402  2.08753  4.24931  3.29033  3.63054  3.68377  2.44989  3.25645  4.07922  2.80930  2.33562  2.68384  2.83490  2.65706  2.92135  3.33090  5.46926  4.10154     21 - -
          2.68618  4.42225  2.77519  2.73123  3.46354  2.40513  3.72494  3.29354  2.67741  2.69355  4.24690  2.90347  2.73739  3.18146  2.89801  2.37887  2.77519  2.98518  4.58477  3.61503
          0.03101  3.88481  4.60715  0.61958  0.77255  0.52212  0.89958
     17   2.56986  4.82381  2.76421  1.75124  4.07831  3.34414  3.61884  3.49285  2.39743  3.09719  3.93418  2.88571  3.52477  2.77976  2.76282  2.64756  2.86941  3.07024  5.33248  3.71115     22 - -
          2.68618  4.42225  2.77519  2.73123  3.46354  2.40513  3.72494  3.29354  2.67741  2.69355  4.24690  2.90347  2.73739  3.18146  2.89801  2.37887  2.77519  2.98518  4.58477  3.61503
          0.03101  3.88481  4.60715  0.61958  0.77255  0.52212  0.89958
     18   2.57058  4.59014  3.06603  2.52793  3.58658  3.41471  3.51981  3.19536  2.38655  2.83755  3.56625  3.01088  2.49766  2.74973  2.72821  2.65781  2.74744  2.91544  5.11727  3.82390     23 - -
          2.68618  4.42225  2.77519  2.73123  3.46354  2.40513  3.72494  3.29354  2.67741  2.69355  4.24690  2.90347  2.73739  3.18146  2.89801  2.37887  2.77519  2.98518  4.58477  3.61503
          0.03101  3.88481  4.60715  0.61958  0.77255  0.52212  0.89958
     19   1.98363  4.40190  3.02849  2.64108  4.04020  3.01775  3.81262  3.43718  2.67261  3.09057  3.92851  3.04237  3.72184  2.68560  3.06542  1.96206  2.53610  3.04993  5.35371  4.07625     24 - -
          2.68618  4.42225  2.77519  2.73123  3.46354  2.40513  3.72494  3.29354  2.67741  2.69355  4.24690  2.90347  2.73739  3.18146  2.89801  2.37887  2.77519  2.98518  4.58477  3.61503
          0.03101  3.88481  4.60715  0.61958  0.77255  0.52212  0.89958
     20   2.59853  4.89661  2.67419  2.33550  4.20792  3.25465  3.57413  3.64058  1.98283  3.19593  3.99405  2.86144  3.30103  2.70765  2.56362  2.47497  2.72054  3.27853  5.38859  4.03796     25 - -
          2.68618  4.42225  2.77519  2.73123  3.46354  2.40513  3.72494  3.29354  2.67741  2.69355  4.24690  2.90347  2.73739  3.18146  2.89801  2.37887  2.77519  2.98518  4.58477  3.61503
          0.03101  3.88481  4.60715  0.61958  0.77255  0.52212  0.89958
     21   2.61082  4.80530  2.74645  2.38825  4.20843  3.18526  3.65037  3.63840  2.29628  3.21672  4.04121  2.23673  3.78074  2.80976  2.65209  2.11706  2.88473  3.27572  5.41792  4.08825     26 - -
          2.68618  4.42225  2.77519  2.73123  3.46354  2.40513  3.72494  3.29354  2.67741  2.69355  4.24690  2.90347  2.73739  3.18146  2.89801  2.37887  2.77519  2.98518  4.58477  3.61503
          0.03101  3.88481  4.60715  0.61958  0.77255  0.52212  0.89958
     22   2.38723  4.19998  3.49930  2.87453  2.81018  2.96852  3.80730  2.59886  2.87516  2.29753  3.21945  3.31222  3.91009  3.17298  3.20374  2.73203  2.76593  2.31990  4.80584  3.57571     27 - -
          2.68618  4.42225  2.77519  2.73123  3.46354  2.40513  3.72494  3.29354  2.67741  2.69355  4.24690  2.90347  2.73739  3.18146  2.89801  2.37887  2.77519  2.98518  4.58477  3.61503
          0.03101  3.88481  4.60715  0.61958  0.77255  0.52212  0.89958
     23   2.49674  4.94240  2.33788  2.18298  4.25219  3.11168  3.61239  3.69545  2.43803  3.25868  4.06519  2.80444  3.76106  2.69176  2.77771  2.11181  2.87981  3.32844  5.46484  4.08815     28 - -
          2.68618  4.42225  2.77519  2.73123  3.46354  2.40513  3.72494  3.29354  2.67741  2.69355  4.24690  2.90347  2.73739  3.18146  2.89801  2.37887  2.77519  2.98518  4.58477  3.61503
          0.04671  3.88481  3.68547  0.61958  0.77255  0.52212  0.89958
     24   2.42958  4.70237  2.66803  2.15583  4.07835  3.05649  3.66930  3.48354  2.52158  3.10669  3.93795  2.88663  3.43344  2.84283  2.97662  2.59875  2.15887  3.14015  5.35824  4.02661     29 - -
          2.68618  4.42225  2.77519  2.73123  3.46354  2.40513  3.72494  3.29354  2.67741  2.69355  4.24690  2.90347  2.73739  3.18146  2.89801  2.37887  2.77519  2.98518  4.58477  3.61503
          0.03149  3.86959  4.59193  0.61958  0.77255  0.53550  0.88039
     25   2.33950  4.65897  2.29161  2.38844  4.20309  2.89722  3.70551  3.63410  2.57375  3.23449  4.04759  2.87974  3.51758  2.87146  3.04413  2.15779  2.50824  3.23260  5.46028  4.11758     30 - -
          2.68618  4.42225  2.77519  2.73123  3.46354  2.40513  3.72494  3.29354  2.67741  2.69355  4.24690  2.90347  2.73739  3.18146  2.89801  2.37887  2.77519  2.98518  4.58477  3.61503
          0.03149  3.86959  4.59193  0.61958  0.77255  0.53550  0.88039
     26   2.14170  4.31741  3.23797  2.73869  3.69589  3.27563  3.44807  3.04950  2.69838  2.75621  3.62737  3.13387  3.62402  3.03868  3.07304  2.47248  2.27309  2.44859  5.08516  3.83053     31 - -
          2.68618  4.42225  2.77519  2.73123  3.46354  2.40513  3.72494  3.29354  2.67741  2.69355  4.24690  2.90347  2.73739  3.18146  2.89801  2.37887  2.77519  2.98518  4.58477  3.61503
          0.03149  3.86959  4.59193  0.61958  0.77255  0.53550  0.88039
     27   2.20000  4.47966  2.87887  2.55675  3.85763  3.27811  3.70532  3.11918  2.57396  2.90199  3.74844  2.87845  3.52744  2.90790  2.99809  2.52584  2.22795  2.84202  5.19499  3.90545     32 - -
          2.68618  4.42225  2.77519  2.73123  3.46354  2.40513  3.72494  3.29354  2.67741  2.69355  4.24690  2.90347  2.73739  3.18146  2.89801  2.37887  2.77519  2.98518  4.58477  3.61503
          0.04461  3.86959  3.78272  0.61958  0.77255  0.53550  0.88039
     28   1.98584  4.34472  3.22475  2.70765  3.40003  3.26060  3.24401  2.97377  2.66816  2.67898  3.55775  3.12734  3.81011  3.00570  3.04819  2.57779  2.69373  2.55402  5.00224  3.73225     33 - -
          2.68618  4.42225  2.77519  2.73123  3.46354  2.40513  3.72494  3.29354  2.67741  2.69355  4.24690  2.90347  2.73739  3.18146  2.89801  2.37887  2.77519  2.98518  4.58477  3.61503
          0.04506  3.85688  3.77542  0.61958  0.77255  0.52786  0.89127
     29   2.19313  4.70029  2.69805  2.40514  3.94709  3.35712  3.47386  3.35470  2.41097  2.82291  3.80252  2.91603  3.64699  2.67220  2.75545  2.60583  2.65381  3.04321  5.23045  3.90916     34 - -
          2.68618  4.42225  2.77519  2.73123  3.46354  2.40513  3.72494  3.29354  2.67741  2.69355  4.24690  2.90347  2.73739  3.18146  2.89801  2.37887  2.77519  2.98518  4.58477  3.61503
          0.03190  3.85700  4.57935  0.61958  0.77255  0.52793  0.89116
     30   2.24114  3.99770  2.92398  2.52274  3.84918  2.57327  3.44168  3.24761  2.51258  2.89340  3.73434  2.99445  3.63129  2.86056  2.80124  2.58331  2.76125  2.93780  5.17472  3.87980     35 - -
          2.68618  4.42225  2.77519  2.73123  3.46354  2.40513  3.72494  3.29354  2.67741  2.69355  4.24690  2.90347  2.73739  3.18146  2.89801  2.37887  2.77519  2.98518  4.58477  3.61503
          0.03149  3.86959  4.59193  0.61958  0.77255  0.53550  0.88039
     31   2.61319  4.90115  2.12814  2.09308  4.18904  3.29843  3.60876  3.59280  2.43716  3.10820  4.01078  2.81796  3.61722  2.75580  2.92035  2.61162  2.63030  3.02313  5.42237  4.05223     36 - -
          2.68618  4.42225  2.77519  2.73123  3.46354  2.40513  3.72494  3.29354  2.67741  2.69355  4.24690  2.90347  2.73739  3.18146  2.89801  2.37887  2.77519  2.98518  4.58477  3.61503
          0.03149  3.86959  4.59193  0.61958  0.77255  0.53550  0.88039
     32   2.41903  4.34610  3.25297  2.60430  3.44258  3.43716  3.72262  2.71433  2.66966  2.59449  3.47663  3.01454  3.51843  2.99491  3.05556  2.59100  2.61400  2.30211  4.95007  3.69598     37 - -
          2.68618  4.42225  2.77519  2.73123  3.46354  2.40513  3.72494  3.29354  2.67741  2.69355  4.24690  2.90347  2.73739  3.18146  2.89801  2.37887  2.77519  2.98518  4.58477  3.61503
          0.05460  3.86959  3.43375  0.61958  0.77255  0.53550  0.88039
     33   1.96123  4.55567  2.63963  2.39412  4.08775  2.99963  3.73386  3.50076  2.62074  3.13132  3.96281  2.92091  3.40405  2.92221  3.06783  2.15707  2.79184  3.12433  5.38448  4.06832     38 - -
          2.68530  4.42243  2.77528  2.73077  3.46370  2.40486  3.72528  3.29387  2.67774  2.69368  4.24683  2.90370  2.73724  3.18148  2.89811  2.37889  2.77545  2.98537  4.58510  3.61536
          0.29136  1.47141  3.76575  2.14285  0.12479  0.55449  0.85417
     34   2.30897  4.52029  2.67022  2.48055  4.05640  2.82082  3.73261  3.45909  2.60731  3.00571  3.93369  2.94012  2.42880  2.92236  3.04398  2.47344  2.70074  3.08641  5.35711  4.04739     70 - -
          2.68618  4.42225  2.77519  2.73123  3.46354  2.40513  3.72494  3.29354  2.67741  2.69355  4.24690  2.90347  2.73739  3.18146  2.89801  2.37887  2.77519  2.98518  4.58477  3.61503
          0.08937  3.83434  2.75077  0.61958  0.77255  0.56506  0.84008
     35   2.36448  4.33112  3.27590  2.52892  3.58383  3.43605  3.79889  2.49274  2.72024  2.56829  3.50440  3.19353  3.87339  3.06955  3.08693  2.65635  2.72829  2.12974  5.03090  3.77855     71 - -
          2.68618  4.42225  2.77519  2.73123  3.46354  2.40513  3.72494  3.29354  2.67741  2.69355  4.24690  2.90347  2.73739  3.18146  2.89801  2.37887  2.77519  2.98518  4.58477  3.61503
          0.03451  3.77948  4.50182  0.61958  0.77255  0.49643  0.93829
     36   2.33411  4.54027  3.01441  2.35640  3.80738  3.24530  3.65994  2.89640  2.51194  2.84717  3.69785  2.89508  2.95627  2.85984  2.93551  2.61591  2.72563  2.82635  5.14482  3.85232     72 - -
          2.68618  4.42225  2.77519  2.73123  3.46354  2.40513  3.72494  3.29354  2.67741  2.69355  4.24690  2.90347  2.73739  3.18146  2.89801  2.37887  2.77519  2.98518  4.58477  3.61503
          0.03171  3.86277  4.58511  0.61958  0.77255  0.54137  0.87216
     37   2.23090  4.41970  2.92593  2.60109  3.89583  2.71934  3.74687  3.27648  2.62628  2.94527  3.58474  3.03090  3.55489  2.95523  3.04211  2.48424  2.16429  2.93771  5.23282  3.95054     73 - -
          2.68618  4.42225  2.77519  2.73123  3.46354  2.40513  3.72494  3.29354  2.67741  2.69355  4.24690  2.90347  2.73739  3.18146  2.89801  2.37887  2.77519  2.98518  4.58477  3.61503
          0.03171  3.86277  4.58511  0.61958  0.77255  0.54137  0.87216
     38   2.44701  4.51657  3.10746  2.31588  3.71314  3.42677  3.65863  3.06987  2.48615  2.74014  2.79545  3.04585  3.82554  2.81875  2.75831  2.67388  2.69443  2.75835  5.06962  3.79536     74 - -
          2.68618  4.42225  2.77519  2.73123  3.46354  2.40513  3.72494  3.29354  2.67741  2.69355  4.24690  2.90347  2.73739  3.18146  2.89801  2.37887  2.77519  2.98518  4.58477  3.61503
          0.03171  3.86277  4.58511  0.61958  0.77255  0.54137  0.87216
     39   2.40221  4.47393  3.06277  2.51142  3.82764  2.87334  3.69386  3.22242  2.55335  2.87687  3.72301  3.01880  3.36612  2.89956  2.96851  2.12362  2.59297  2.91124  4.64582  3.87975     75 - -
          2.68618  4.42225  2.77519  2.73123  3.46354  2.40513  3.72494  3.29354  2.67741  2.69355  4.24690  2.90347  2.73739  3.18146  2.89801  2.37887  2.77519  2.98518  4.58477  3.61503
          0.04614  3.86277  3.72622  0.61958  0.77255  0.54137  0.87216
     40   2.55024  5.17015  1.83056  1.82762  4.48465  3.20589  3.64855  3.94936  2.56494  3.49047  4.31182  2.69385  3.24157  2.80137  3.10150  2.67464  3.00681  3.55397  5.67936  4.24222     76 - -
          2.68618  4.42225  2.77519  2.73123  3.46354  2.40513  3.72494  3.29354  2.67741  2.69355  4.24690  2.90347  2.73739  3.18146  2.89801  2.37887  2.77519  2.98518  4.58477  3.61503
          0.03216  3.84879  4.57114  0.61958  0.77255  0.55317  0.85596
     41   2.32255  4.26005  3.66390  3.16226  3.42178  3.52886  4.04207  2.43221  3.05028  1.69980  3.34500  3.48438  3.58908  3.38768  3.34636  2.86606  2.88132  2.13658  5.02575  3.80470     77 - -
          2.68618  4.42225  2.77519  2.73123  3.46354  2.40513  3.72494  3.29354  2.67741  2.69355  4.24690  2.90347  2.73739  3.18146  2.89801  2.37887  2.77519  2.98518  4.58477  3.61503
          0.03216  3.84879  4.57114  0.61958  0.77255  0.50138  0.93063
     42   3.00259  5.13318  0.90053  2.34217  4.51178  3.21978  3.94153  4.10270  3.02792  3.70877  4.68698  2.89922  3.87342  3.18058  3.54594  2.96344  3.34137  3.74052  5.67801  4.38244     78 - -
          2.68618  4.42225  2.77519  2.73123  3.46354  2.40513  3.72494  3.29354  2.67741  2.69355  4.24690  2.90347  2.73739  3.18146  2.89801  2.37887  2.77519  2.98518  4.58477  3.61503
          0.03101  3.88481  4.60715  0.61958  0.77255  0.52212  0.89958
     43   2.89761  5.02581  3.23372  2.65871  4.44861  3.36542  3.58217  3.81705  1.40911  3.30649  4.16507  3.08962  3.93720  2.72362  1.86292  2.90485  3.09290  3.49148  5.39087  4.18462     79 - -
          2.68618  4.42225  2.77519  2.73123  3.46354  2.40513  3.72494  3.29354  2.67741  2.69355  4.24690  2.90347  2.73739  3.18146  2.89801  2.37887  2.77519  2.98518  4.58477  3.61503
          0.03101  3.88481  4.60715  0.61958  0.77255  0.52212  0.89958
     44   2.91831  5.35121  1.18716  1.98012  4.65697  3.17527  3.76921  4.15635  2.80950  3.72280  4.61759  2.68396  3.81369  2.95589  3.38485  2.82275  3.22317  3.76383  5.86378  4.40440     80 - -
          2.68618  4.42225  2.77519  2.73123  3.46354  2.40513  3.72494  3.29354  2.67741  2.69355  4.24690  2.90347  2.73739  3.18146  2.89801  2.37887  2.77519  2.98518  4.58477  3.61503
          0.03101  3.88481  4.60715  0.61958  0.77255  0.52212  0.89958
     45   3.12677  4.50773  4.54090  3.98878  2.00420  4.28649  4.39729  2.16077  3.86228  1.24067  2.74236  4.22349  4.52585  4.00367  4.01857  3.61047  3.34984  2.29556  4.76005  3.43778     81 - -
          2.68618  4.42225  2.77519  2.73123  3.46354  2.40513  3.72494  3.29354  2.67741  2.69355  4.24690  2.90347  2.73739  3.18146  2.89801  2.37887  2.77519  2.98518  4.58477  3.61503
          0.03101  3.88481  4.60715  0.61958  0.77255  0.52212  0.89958
     46   2.89441  4.50667  3.72804  3.30926  3.28284  3.76303  4.12114  2.47678  2.81644  1.20173  3.30438  3.64994  4.19779  3.49095  3.23535  3.18465  3.16515  2.41705  4.99677  3.71006     82 - -
          2.68618  4.42225  2.77519  2.73123  3.46354  2.40513  3.72494  3.29354  2.67741  2.69355  4.24690  2.90347  2.73739  3.18146  2.89801  2.37887  2.77519  2.98518  4.58477  3.61503
          0.03101  3.88481  4.60715  0.61958  0.77255  0.52212  0.89958
     47   2.59990  0.91576  4.12199  3.86431  3.85265  3.22040  4.50867  2.99846  3.69127  2.91346  4.03508  3.84800  3.92834  4.03684  3.81352  2.87159  3.06768  2.74225  5.26635  4.14030     83 - -
          2.68618  4.42225  2.77519  2.73123  3.46354  2.40513  3.72494  3.29354  2.67741  2.69355  4.24690  2.90347  2.73739  3.18146  2.89801  2.37887  2.77519  2.98518  4.58477  3.61503
          0.03101  3.88481  4.60715  0.61958  0.77255  0.52212  0.89958
     48   2.76740  4.52289  3.37587  3.21654  4.21097  3.20969  4.29312  3.75938  3.27486  3.38495  4.43520  3.52209  0.80502  3.66326  3.51914  2.93523  3.20989  3.40337  5.39431  4.33175     84 - -
          2.68618  4.42225  2.77519  2.73123  3.46354  2.40513  3.72494  3.29354  2.67741  2.69355  4.24690  2.90347  2.73739  3.18146  2.89801  2.37887  2.77519  2.98518  4.58477  3.61503
          0.03101  3.88481  4.60715  0.61958  0.77255  0.52212  0.89958
     49   3.04067  4.45577  4.35348  3.96962  3.38234  4.08006  4.69534  1.06276  3.79800  1.96568  3.31560  4.21322  4.50995  4.14493  3.99315  3.57642  3.33956  1.84593  5.27583  4.01529     85 - -
          2.68618  4.42225  2.77519  2.73123  3.46354  2.40513  3.72494  3.29354  2.67741  2.69355  4.24690  2.90347  2.73739  3.18146  2.89801  2.37887  2.77519  2.98518  4.58477  3.61503
          0.03101  3.88481  4.60715  0.61958  0.77255  0.52212  0.89958
     50   2.59990  0.91576  4.12199  3.86431  3.85265  3.22040  4.50867  2.99846  3.69127  2.91346  4.03508  3.84800  3.92834  4.03684  3.81352  2.87159  3.06768  2.74225  5.26635  4.14030     86 - -
          2.68618  4.42225  2.77519  2.73123  3.46354  2.40513  3.72494  3.29354  2.67741  2.69355  4.24690  2.90347  2.73739  3.18146  2.89801  2.37887  2.77519  2.98518  4.58477  3.61503
          0.03101  3.88481  4.60715  0.61958  0.77255  0.52212  0.89958
     51   3.02597  4.50865  4.24705  3.74325  2.76264  4.06978  4.35475  2.27521  3.59059  1.61571  1.59494  4.02516  4.40797  3.84467  3.80186  3.42923  3.28188  2.32126  4.87666  3.57886     87 - -
          2.68618  4.42225  2.77519  2.73123  3.46354  2.40513  3.72494  3.29354  2.67741  2.69355  4.24690  2.90347  2.73739  3.18146  2.89801  2.37887  2.77519  2.98518  4.58477  3.61503
          0.03101  3.88481  4.60715  0.61958  0.77255  0.52212  0.89958
     52   2.25006  4.68541  2.81123  2.50430  4.16610  3.10984  3.73600  3.56885  2.46743  3.18999  4.06268  2.96885  3.79600  1.77621  2.82388  2.65658  2.90926  3.21577  5.41781  4.10811     88 - -
          2.68618  4.42225  2.77519  2.73123  3.46354  2.40513  3.72494  3.29354  2.67741  2.69355  4.24690  2.90347  2.73739  3.18146  2.89801  2.37887  2.77519  2.98518  4.58477  3.61503
          0.03101  3.88481  4.60715  0.61958  0.77255  0.52212  0.89958
     53   2.81421  4.28878  4.14607  3.60733  3.35161  3.94803  4.35788  1.50074  3.48501  1.93865  3.23486  3.89785  3.73682  3.77616  3.73363  3.27234  3.07111  1.72753  5.09917  3.89591     89 - -
          2.68618  4.42225  2.77519  2.73123  3.46354  2.40513  3.72494  3.29354  2.67741  2.69355  4.24690  2.90347  2.73739  3.18146  2.89801  2.37887  2.77519  2.98518  4.58477  3.61503
          0.03101  3.88481  4.60715  0.61958  0.77255  0.47954  0.96514
     54   3.07755  4.44984  4.56383  4.04233  3.27102  4.30627  4.71963  1.23048  3.87376  1.74653  2.67980  4.30785  4.60041  4.13908  4.06835  3.67006  3.32922  1.84758  5.23781  4.06095     90 - -
          2.68618  4.42225  2.77519  2.73123  3.46354  2.40513  3.72494  3.29354  2.67741  2.69355  4.24690  2.90347  2.73739  3.18146  2.89801  2.37887  2.77519  2.98518  4.58477  3.61503
          0.03012  3.91335  4.63569  0.61958  0.77255  0.49597  0.93899
     55   2.92019  5.08843  3.04307  2.44299  4.48130  3.51548  3.60288  3.85024  1.29557  3.34644  4.20943  3.04197  3.93755  2.74635  2.17697  2.91132  3.11944  3.52489  5.44309  4.21363     91 - -
          2.68618  4.42225  2.77519  2.73123  3.46354  2.40513  3.72494  3.29354  2.67741  2.69355  4.24690  2.90347  2.73739  3.18146  2.89801  2.37887  2.77519  2.98518  4.58477  3.61503
          0.03012  3.91335  4.63569  0.61958  0.77255  0.49597  0.93899
     56   3.03333  5.16820  0.86117  2.36028  4.55065  3.24147  3.96682  4.14809  3.05863  3.74907  4.72792  2.91876  3.89713  3.20592  3.58052  2.99097  3.37272  3.78287  5.71133  4.41661     92 - -
          2.68618  4.42225  2.77519  2.73123  3.46354  2.40513  3.72494  3.29354  2.67741  2.69355  4.24690  2.90347  2.73739  3.18146  2.89801  2.37887  2.77519  2.98518  4.58477  3.61503
          0.03012  3.91335  4.63569  0.61958  0.77255  0.49597  0.93899
     57   1.05129  4.17429  3.41503  3.18172  4.12505  2.98488  4.23059  3.33133  3.20832  3.15898  4.11462  3.34160  3.45026  3.53860  3.48083  2.47776  2.76481  2.93051  5.52725  4.32044     93 - -
          2.68618  4.42225  2.77519  2.73123  3.46354  2.40513  3.72494  3.29354  2.67741  2.69355  4.24690  2.90347  2.73739  3.18146  2.89801  2.37887  2.77519  2.98518  4.58477  3.61503
          0.03012  3.91335  4.63569  0.61958  0.77255  0.49597  0.93899
     58   2.91698  3.75006  4.27387  3.83620  1.28738  3.82066  3.97062  2.56220  3.69701  2.12388  3.37723  3.91552  4.28491  3.89154  3.85394  3.24084  3.22422  2.47861  4.32936  2.76136     94 - -
          2.68618  4.42225  2.77519  2.73123  3.46354  2.40513  3.72494  3.29354  2.67741  2.69355  4.24690  2.90347  2.73739  3.18146  2.89801  2.37887  2.77519  2.98518  4.58477  3.61503
          0.03012  3.91335  4.63569  0.61958  0.77255  0.49597  0.93899
     59   3.20097  4.65103  4.25513  3.89501  3.15111  4.03412  4.53791  2.35721  3.66236  0.82648  3.16101  4.16654  4.46234  4.02092  3.83181  3.60950  3.49330  2.40519  5.04539  3.77820     95 - -
          2.68618  4.42225  2.77519  2.73123  3.46354  2.40513  3.72494  3.29354  2.67741  2.69355  4.24690  2.90347  2.73739  3.18146  2.89801  2.37887  2.77519  2.98518  4.58477  3.61503
          0.03012  3.91335  4.63569  0.61958  0.77255  0.49597  0.93899
     60   2.43453  4.27973  3.46416  3.21788  4.00475  3.11770  4.23211  3.13685  3.16167  2.99890  4.04668  3.42082  3.82461  3.55441  3.41848  2.63623  1.10449  2.82747  5.43896  4.22134     96 - -
          2.68618  4.42225  2.77519  2.73123  3.46354  2.40513  3.72494  3.29354  2.67741  2.69355  4.24690  2.90347  2.73739  3.18146  2.89801  2.37887  2.77519  2.98518  4.58477  3.61503
          0.03012  3.91335  4.63569  0.61958  0.77255  0.49597  0.93899
     61   1.25845  4.11588  3.38817  3.12488  4.17261  2.91410  4.18278  3.48502  3.16777  3.26503  4.13481  3.27355  3.66229  3.47241  3.46130  1.90533  2.67854  3.00526  5.55196  4.32830     97 - -
          2.68618  4.42225  2.77519  2.73123  3.46354  2.40513  3.72494  3.29354  2.67741  2.69355  4.24690  2.90347  2.73739  3.18146  2.89801  2.37887  2.77519  2.98518  4.58477  3.61503
          0.03012  3.91335  4.63569  0.61958  0.77255  0.49597  0.93899
     62   2.63260  0.86119  4.16141  3.91023  3.89199  3.24709  4.54830  3.04250  3.73732  2.95623  4.07878  3.88630  3.95729  4.08173  3.85453  2.90436  3.10278  2.78437  5.29971  4.17944     98 - -
          2.68618  4.42225  2.77519  2.73123  3.46354  2.40513  3.72494  3.29354  2.67741  2.69355  4.24690  2.90347  2.73739  3.18146  2.89801  2.37887  2.77519  2.98518  4.58477  3.61503
          0.03012  3.91335  4.63569  0.61958  0.77255  0.49597  0.93899
     63   2.71573  4.48733  3.39789  3.30238  4.44433  0.66874  4.42033  4.05372  3.48923  3.70277  4.67870  3.56213  3.87978  3.81012  3.72096  2.88878  3.20014  3.57414  5.52888  4.54755     99 - -
          2.68618  4.42225  2.77519  2.73123  3.46354  2.40513  3.72494  3.29354  2.67741  2.69355  4.24690  2.90347  2.73739  3.18146  2.89801  2.37887  2.77519  2.98518  4.58477  3.61503
          0.03012  3.91335  4.63569  0.61958  0.77255  0.49597  0.93899
     64   3.03950  4.84997  3.16549  2.92941  3.31323  3.48193  1.05914  3.74875  2.77134  3.23765  4.28366  3.33715  4.03664  3.29614  3.03468  3.10977  3.34419  3.48308  4.77777  3.26290    100 - -
          2.68618  4.42225  2.77519  2.73123  3.46354  2.40513  3.72494  3.29354  2.67741  2.69355  4.24690  2.90347  2.73739  3.18146  2.89801  2.37887  2.77519  2.98518  4.58477  3.61503
          0.03012  3.91335  4.63569  0.61958  0.77255  0.49597  0.93899
     65   2.33497  4.25600  3.24177  3.05925  4.11691  2.98511  4.16807  3.64496  3.13577  3.36197  4.28453  3.27763  3.72725  3.48186  3.42067  1.03108  2.81812  3.17113  5.48610  4.20060    101 - -
          2.68618  4.42225  2.77519  2.73123  3.46354  2.40513  3.72494  3.29354  2.67741  2.69355  4.24690  2.90347  2.73739  3.18146  2.89801  2.37887  2.77519  2.98518  4.58477  3.61503
          0.03012  3.91335  4.63569  0.61958  0.77255  0.49597  0.93899
     66   3.31022  4.69994  4.29475  4.01689  0.94715  3.99068  3.89518  2.82873  3.92286  2.18931  3.55276  4.06517  4.44825  4.07954  4.03249  3.57814  3.61132  2.82245  4.13191  2.49371    102 - -
          2.68618  4.42225  2.77519  2.73123  3.46354  2.40513  3.72494  3.29354  2.67741  2.69355  4.24690  2.90347  2.73739  3.18146  2.89801  2.37887  2.77519  2.98518  4.58477  3.61503
          0.03012  3.91335  4.63569  0.61958  0.77255  0.49597  0.93899
     67   2.63260  0.86119  4.16141  3.91023  3.89199  3.24709  4.54830  3.04250  3.73732  2.95623  4.07878  3.88630  3.95729  4.08173  3.85453  2.90436  3.10278  2.78437  5.29971  4.17944    103 - -
          2.68618  4.42225  2.77519  2.73123  3.46354  2.40513  3.72494  3.29354  2.67741  2.69355  4.24690  2.90347  2.73739  3.18146  2.89801  2.37887  2.77519  2.98518  4.58477  3.61503
          0.03012  3.91335  4.63569  0.61958  0.77255  0.49597  0.93899
     68   3.24818  4.78453  3.76694  3.44394  2.15452  3.92854  3.14222  3.38780  3.27492  2.81210  3.95834  3.61840  4.33932  3.59217  3.48819  3.33633  3.49560  3.22509  3.80266  1.07232    104 - -
          2.68618  4.42225  2.77519  2.73123  3.46354  2.40513  3.72494  3.29354  2.67741  2.69355  4.24690  2.90347  2.73739  3.18146  2.89801  2.37887  2.77519  2.98518  4.58477  3.61503
          0.03012  3.91335  4.63569  0.61958  0.77255  0.47943  0.96531
     69   2.61250  4.29693  3.56312  3.02414  3.40594  3.56549  3.88876  2.62179  2.69812  2.30589  2.03868  3.38658  3.98013  3.22969  3.12390  2.72423  2.86662  2.37092  4.92059  3.68712    105 - -
          2.68618  4.42225  2.77519  2.73123  3.46354  2.40513  3.72494  3.29354  2.67741  2.69355  4.24690  2.90347  2.73739  3.18146  2.89801  2.37887  2.77519  2.98518  4.58477  3.61503
          0.02980  3.92408  4.64642  0.61958  0.77255  0.48576  0.95510
     70   2.64519  0.84154  4.17643  3.92774  3.90711  3.25735  4.56346  3.05944  3.75491  2.97267  4.09560  3.90095  3.96839  4.09888  3.87019  2.91696  3.11627  2.80058  5.31250  4.19446    106 - -
          2.68618  4.42225  2.77519  2.73123  3.46354  2.40513  3.72494  3.29354  2.67741  2.69355  4.24690  2.90347  2.73739  3.18146  2.89801  2.37887  2.77519  2.98518  4.58477  3.61503
          0.02980  3.92408  4.64642  0.61958  0.77255  0.48576  0.95510
     71   3.07126  4.47559  4.40897  4.02667  3.40898  4.12218  4.74519  1.01624  3.85581  1.98442  3.33626  4.26477  4.54840  4.19875  4.04647  3.62242  3.36949  1.84789  5.31051  4.05329    107 - -
          2.68618  4.42225  2.77519  2.73123  3.46354  2.40513  3.72494  3.29354  2.67741  2.69355  4.24690  2.90347  2.73739  3.18146  2.89801  2.37887  2.77519  2.98518  4.58477  3.61503
          0.02980  3.92408  4.64642  0.61958  0.77255  0.48576  0.95510
     72   2.73800  4.21400  4.10686  3.55301  3.39539  3.87709  4.27945  1.65785  3.44865  2.20310  3.07627  3.83041  4.25099  3.72612  3.69685  3.03167  2.74093  1.59492  5.04601  3.84175    108 - -
          2.68618  4.42225  2.77519  2.73123  3.46354  2.40513  3.72494  3.29354  2.67741  2.69355  4.24690  2.90347  2.73739  3.18146  2.89801  2.37887  2.77519  2.98518  4.58477  3.61503
          0.02980  3.92408  4.64642  0.61958  0.77255  0.48576  0.95510
     73   2.44050  4.28570  3.47389  3.22821  4.01442  3.12329  4.24159  3.14784  3.17220  3.00950  4.05666  3.42937  3.83108  3.56443  3.42845  2.64234  1.08738  2.83730  5.44769  4.23103    109 - -
          2.68618  4.42225  2.77519  2.73123  3.46354  2.40513  3.72494  3.29354  2.67741  2.69355  4.24690  2.90347  2.73739  3.18146  2.89801  2.37887  2.77519  2.98518  4.58477  3.61503
          0.02980  3.92408  4.64642  0.61958  0.77255  0.48576  0.95510
     74   3.05168  4.86013  3.17637  2.94144  3.32104  3.49125  1.03816  3.76257  2.78309  3.25010  4.29701  3.34871  4.04659  3.30832  3.04575  3.12187  3.35676  3.49671  4.78543  3.27043    110 - -
          2.68618  4.42225  2.77519  2.73123  3.46354  2.40513  3.72494  3.29354  2.67741  2.69355  4.24690  2.90347  2.73739  3.18146  2.89801  2.37887  2.77519  2.98518  4.58477  3.61503
          0.02980  3.92408  4.64642  0.61958  0.77255  0.48576  0.95510
     75   3.21310  4.66002  4.27232  3.91232  3.15539  4.04767  4.55186  2.36217  3.67957  0.81421  3.16208  4.18280  4.47410  4.03556  3.84723  3.62442  3.50497  2.41291  5.05349  3.78875    111 - -
          2.68618  4.42225  2.77519  2.73123  3.46354  2.40513  3.72494  3.29354  2.67741  2.69355  4.24690  2.90347  2.73739  3.18146  2.89801  2.37887  2.77519  2.98518  4.58477  3.61503
          0.02980  3.92408  4.64642  0.61958  0.77255  0.48576  0.95510
     76   2.66418  4.86666  2.92858  2.45101  4.19621  3.27506  3.33045  3.62799  2.24882  3.18742  4.00983  2.63359  3.82157  2.75718  1.99299  2.35475  2.90334  3.28371  5.36283  4.05071    112 - -
          2.68618  4.42225  2.77519  2.73123  3.46354  2.40513  3.72494  3.29354  2.67741  2.69355  4.24690  2.90347  2.73739  3.18146  2.89801  2.37887  2.77519  2.98518  4.58477  3.61503
          0.02980  3.92408  4.64642  0.61958  0.77255  0.48576  0.95510
     77   2.68875  4.80823  2.80050  2.46317  3.80558  3.35791  3.16156  3.30978  2.45845  3.13149  4.00519  1.76384  3.84545  2.88167  2.84097  2.72401  2.95374  3.21895  5.16621  3.73316    113 - -
          2.68618  4.42225  2.77519  2.73123  3.46354  2.40513  3.72494  3.29354  2.67741  2.69355  4.24690  2.90347  2.73739  3.18146  2.89801  2.37887  2.77519  2.98518  4.58477  3.61503
          0.02980  3.92408  4.64642  0.61958  0.77255  0.48576  0.95510
     78   2.97065  5.04777  3.24567  2.72622  4.45320  3.55678  3.63688  3.84291  1.16424  3.33787  4.23171  3.14524  3.98105  2.78981  2.09095  2.98344  3.17390  3.53148  5.40996  4.21023    114 - -
          2.68618  4.42225  2.77519  2.73123  3.46354  2.40513  3.72494  3.29354  2.67741  2.69355  4.24690  2.90347  2.73739  3.18146  2.89801  2.37887  2.77519  2.98518  4.58477  3.61503
          0.02980  3.92408  4.64642  0.61958  0.77255  0.48576  0.95510
     79   2.41993  4.45742  2.84483  2.63380  4.21430  3.06115  3.91617  3.73288  2.80818  3.37502  4.22075  2.35141  3.73019  3.14059  3.18983  1.44717  2.83341  3.26725  5.52809  4.19548    115 - -
          2.68618  4.42225  2.77519  2.73123  3.46354  2.40513  3.72494  3.29354  2.67741  2.69355  4.24690  2.90347  2.73739  3.18146  2.89801  2.37887  2.77519  2.98518  4.58477  3.61503
          0.02980  3.92408  4.64642  0.61958  0.77255  0.48576  0.95510
     80   2.88173  5.31268  1.22768  2.12153  4.63216  3.17540  3.77579  4.20190  2.81325  3.74843  4.62277  2.34455  3.81602  2.96152  3.38923  2.79738  3.19657  3.78189  5.86442  4.37764    116 - -
          2.68618  4.42225  2.77519  2.73123  3.46354  2.40513  3.72494  3.29354  2.67741  2.69355  4.24690  2.90347  2.73739  3.18146  2.89801  2.37887  2.77519  2.98518  4.58477  3.61503
          0.02980  3.92408  4.64642  0.61958  0.77255  0.48576  0.95510
     81   2.64519  0.84154  4.17643  3.92774  3.90711  3.25735  4.56346  3.05944  3.75491  2.97267  4.09560  3.90095  3.96839  4.09888  3.87019  2.91696  3.11627  2.80058  5.31250  4.19446    117 - -
          2.68618  4.42225  2.77519  2.73123  3.46354  2.40513  3.72494  3.29354  2.67741  2.69355  4.24690  2.90347  2.73739  3.18146  2.89801  2.37887  2.77519  2.98518  4.58477  3.61503
          0.02980  3.92408  4.64642  0.61958  0.77255  0.48576  0.95510
     82   2.82018  4.56908  3.43290  3.27928  4.27025  3.25367  4.35260  3.82878  3.34096  3.45009  4.50207  3.58085  0.73705  3.72818  3.58076  2.98925  3.26578  3.46830  5.44279  4.39158    118 - -
          2.68618  4.42225  2.77519  2.73123  3.46354  2.40513  3.72494  3.29354  2.67741  2.69355  4.24690  2.90347  2.73739  3.18146  2.89801  2.37887  2.77519  2.98518  4.58477  3.61503
          0.02980  3.92408  4.64642  0.61958  0.77255  0.48576  0.95510
     83   2.34308  1.36079  3.79270  3.45987  3.75250  3.09657  4.23433  3.05315  3.29463  2.93626  3.89724  3.04404  3.80332  3.65724  3.50116  2.57977  2.79719  2.72594  5.21569  3.95574    119 - -
          2.68618  4.42225  2.77519  2.73123  3.46354  2.40513  3.72494  3.29354  2.67741  2.69355  4.24690  2.90347  2.73739  3.18146  2.89801  2.37887  2.77519  2.98518  4.58477  3.61503
          0.02980  3.92408  4.64642  0.61958  0.77255  0.48576  0.95510
     84   2.64519  0.84154  4.17643  3.92774  3.90711  3.25735  4.56346  3.05944  3.75491  2.97267  4.09560  3.90095  3.96839  4.09888  3.87019  2.91696  3.11627  2.80058  5.31250  4.19446    120 - -
          2.68618  4.42225  2.77519  2.73123  3.46354  2.40513  3.72494  3.29354  2.67741  2.69355  4.24690  2.90347  2.73739  3.18146  2.89801  2.37887  2.77519  2.98518  4.58477  3.61503
          0.02980  3.92408  4.64642  0.61958  0.77255  0.48576  0.95510
     85   1.91604  4.15407  3.22969  3.00228  4.30853  1.54261  4.15386  3.72206  3.13995  3.41287  4.23776  3.20278  3.64544  3.41759  3.46709  2.01736  2.68299  3.16339  5.64119  4.41626    121 - -
          2.68618  4.42225  2.77519  2.73123  3.46354  2.40513  3.72494  3.29354  2.67741  2.69355  4.24690  2.90347  2.73739  3.18146  2.89801  2.37887  2.77519  2.98518  4.58477  3.61503
          0.02980  3.92408  4.64642  0.61958  0.77255  0.48576  0.95510
     86   2.64549  4.84717  2.81305  2.40497  4.07082  3.39126  2.37154  3.52805  2.32412  2.95512  3.93530  2.70787  3.81051  2.66109  2.61503  2.58787  2.87640  3.20250  5.30278  3.96492    122 - -
          2.68618  4.42225  2.77519  2.73123  3.46354  2.40513  3.72494  3.29354  2.67741  2.69355  4.24690  2.90347  2.73739  3.18146  2.89801  2.37887  2.77519  2.98518  4.58477  3.61503
          0.02980  3.92408  4.64642  0.61958  0.77255  0.48576  0.95510
     87   3.06093  4.62310  3.81503  3.37599  2.12296  3.88940  3.17174  3.18207  3.26881  2.70130  3.76694  3.57818  4.26427  3.51881  3.52016  2.98289  3.29636  2.99957  3.86185  1.28904    123 - -
          2.68618  4.42225  2.77519  2.73123  3.46354  2.40513  3.72494  3.29354  2.67741  2.69355  4.24690  2.90347  2.73739  3.18146  2.89801  2.37887  2.77519  2.98518  4.58477  3.61503
          0.02980  3.92408  4.64642  0.61958  0.77255  0.48576  0.95510
     88   3.21310  4.66002  4.27232  3.91232  3.15539  4.04767  4.55186  2.36217  3.67957  0.81421  3.16208  4.18280  4.47410  4.03556  3.84723  3.62442  3.50497  2.41291  5.05349  3.78875    124 - -
          2.68618  4.42225  2.77519  2.73123  3.46354  2.40513  3.72494  3.29354  2.67741  2.69355  4.24690  2.90347  2.73739  3.18146  2.89801  2.37887  2.77519  2.98518  4.58477  3.61503
          0.02980  3.92408  4.64642  0.61958  0.77255  0.48576  0.95510
     89   2.44050  4.28570  3.47389  3.22821  4.01442  3.12329  4.24159  3.14784  3.17220  3.00950  4.05666  3.42937  3.83108  3.56443  3.42845  2.64234  1.08738  2.83730  5.44769  4.23103    125 - -
          2.68618  4.42225  2.77519  2.73123  3.46354  2.40513  3.72494  3.29354  2.67741  2.69355  4.24690  2.90347  2.73739  3.18146  2.89801  2.37887  2.77519  2.98518  4.58477  3.61503
          0.02980  3.92408  4.64642  0.61958  0.77255  0.48576  0.95510
     90   2.49893  4.82176  2.77641  2.39329  4.21558  3.30611  3.65089  3.62983  2.13310  3.21514  4.03586  2.09669  3.53337  2.80510  2.81040  2.63693  2.62398  3.26962  5.42396  4.09192    126 - -
          2.68618  4.42225  2.77519  2.73123  3.46354  2.40513  3.72494  3.29354  2.67741  2.69355  4.24690  2.90347  2.73739  3.18146  2.89801  2.37887  2.77519  2.98518  4.58477  3.61503
          0.02980  3.92408  4.64642  0.61958  0.77255  0.48576  0.95510
     91   2.03782  4.59332  2.62622  2.46960  4.18570  3.16633  3.76809  3.60724  2.64829  3.22892  4.05218  2.57561  3.73925  2.94906  3.09938  1.93061  2.74629  3.20586  5.46514  4.14000    127 - -
          2.68618  4.42225  2.77519  2.73123  3.46354  2.40513  3.72494  3.29354  2.67741  2.69355  4.24690  2.90347  2.73739  3.18146  2.89801  2.37887  2.77519  2.98518  4.58477  3.61503
          0.02980  3.92408  4.64642  0.61958  0.77255  0.48576  0.95510
     92   2.70249  4.99775  2.77580  2.36248  4.28529  3.37881  3.24850  3.74150  2.25951  3.27583  4.08922  2.29509  3.81639  2.15803  2.53063  2.60189  2.93305  3.38449  5.42940  4.08605    128 - -
          2.68618  4.42225  2.77519  2.73123  3.46354  2.40513  3.72494  3.29354  2.67741  2.69355  4.24690  2.90347  2.73739  3.18146  2.89801  2.37887  2.77519  2.98518  4.58477  3.61503
          0.02980  3.92408  4.64642  0.61958  0.77255  0.48576  0.95510
     93   3.20180  4.58426  4.58409  4.07187  3.10444  4.37319  4.70193  1.86446  3.87148  0.99713  2.96579  4.35450  4.63615  4.12078  4.04866  3.74903  3.44636  2.10211  5.13336  3.94659    129 - -
          2.68618  4.42225  2.77519  2.73123  3.46354  2.40513  3.72494  3.29354  2.67741  2.69355  4.24690  2.90347  2.73739  3.18146  2.89801  2.37887  2.77519  2.98518  4.58477  3.61503
          0.02980  3.92408  4.64642  0.61958  0.77255  0.48576  0.95510
     94   3.20251  4.57120  4.35691  3.91117  1.43484  4.12886  3.58962  2.63763  3.77509  2.30014  3.51353  3.90714  4.45003  3.87442  3.90170  3.45567  3.42897  2.78362  3.81817  1.66456    130 - -
          2.68618  4.42225  2.77519  2.73123  3.46354  2.40513  3.72494  3.29354  2.67741  2.69355  4.24690  2.90347  2.73739  3.18146  2.89801  2.37887  2.77519  2.98518  4.58477  3.61503
          0.02980  3.92408  4.64642  0.61958  0.77255  0.48576  0.95510
     95   2.82018  4.56908  3.43290  3.27928  4.27025  3.25367  4.35260  3.82878  3.34096  3.45009  4.50207  3.58085  0.73705  3.72818  3.58076  2.98925  3.26578  3.46830  5.44279  4.39158    131 - -
          2.68618  4.42225  2.77519  2.73123  3.46354  2.40513  3.72494  3.29354  2.67741  2.69355  4.24690  2.90347  2.73739  3.18146  2.89801  2.37887  2.77519  2.98518  4.58477  3.61503
          0.02980  3.92408  4.64642  0.61958  0.77255  0.48576  0.95510
     96   2.76621  4.76460  2.73695  2.62758  4.13620  3.21857  3.96267  3.85760  2.87062  3.49860  4.45347  1.06987  3.87292  3.23544  3.22709  2.83138  3.14973  3.47460  5.43619  4.08077    132 - -
          2.68618  4.42225  2.77519  2.73123  3.46354  2.40513  3.72494  3.29354  2.67741  2.69355  4.24690  2.90347  2.73739  3.18146  2.89801  2.37887  2.77519  2.98518  4.58477  3.61503
          0.02980  3.92408  4.64642  0.61958  0.77255  0.48576  0.95510
     97   3.27624  4.67694  4.35936  4.01538  1.10266  4.11019  3.86137  2.67973  3.88100  1.98130  3.40300  4.05801  4.50614  4.03119  4.00567  3.56542  3.55470  2.68957  4.09365  2.44713    133 - -
          2.68618  4.42225  2.77519  2.73123  3.46354  2.40513  3.72494  3.29354  2.67741  2.69355  4.24690  2.90347  2.73739  3.18146  2.89801  2.37887  2.77519  2.98518  4.58477  3.61503
          0.02980  3.92408  4.64642  0.61958  0.77255  0.48576  0.95510
     98   3.21310  4.66002  4.27232  3.91232  3.15539  4.04767  4.55186  2.36217  3.67957  0.81421  3.16208  4.18280  4.47410  4.03556  3.84723  3.62442  3.50497  2.41291  5.05349  3.78875    134 - -
          2.68618  4.42225  2.77519  2.73123  3.46354  2.40513  3.72494  3.29354  2.67741  2.69355  4.24690  2.90347  2.73739  3.18146  2.89801  2.37887  2.77519  2.98518  4.58477  3.61503
          0.02980  3.92408  4.64642  0.61958  0.77255  0.48576  0.95510
     99   3.11258  4.57184  4.39171  3.93167  3.12348  4.16295  4.59323  2.16315  3.71027  0.97319  3.03321  4.19765  4.52322  4.01667  3.89940  3.57203  3.39036  2.07824  5.10391  3.86998    135 - -
          2.68618  4.42225  2.77519  2.73123  3.46354  2.40513  3.72494  3.29354  2.67741  2.69355  4.24690  2.90347  2.73739  3.18146  2.89801  2.37887  2.77519  2.98518  4.58477  3.61503
          0.02980  3.92408  4.64642  0.61958  0.77255  0.48576  0.95510
    100   2.75239  5.12435  1.44552  2.16868  4.54557  3.18301  3.73381  4.02544  2.69765  3.58458  4.42113  2.50691  3.78582  2.90220  3.24007  2.54275  2.83100  3.60843  5.76723  4.32308    136 - -
          2.68618  4.42225  2.77519  2.73123  3.46354  2.40513  3.72494  3.29354  2.67741  2.69355  4.24690  2.90347  2.73739  3.18146  2.89801  2.37887  2.77519  2.98518  4.58477  3.61503
          0.02980  3.92408  4.64642  0.61958  0.77255  0.48576  0.95510
    101   3.01915  4.98513  3.19859  2.81031  4.38334  3.50315  3.78772  3.81582  0.96985  3.36962  4.32823  3.23254  3.99980  2.97623  2.44142  3.05772  3.26855  3.52067  5.41676  4.23692    137 - -
          2.68618  4.42225  2.77519  2.73123  3.46354  2.40513  3.72494  3.29354  2.67741  2.69355  4.24690  2.90347  2.73739  3.18146  2.89801  2.37887  2.77519  2.98518  4.58477  3.61503
          0.02980  3.92408  4.64642  0.61958  0.77255  0.48576  0.95510
    102   3.09986  4.49053  4.53288  3.99025  2.66163  4.27901  4.53755  2.11285  3.87105  1.14639  2.96262  4.24743  4.54531  4.04580  4.04872  3.61464  3.33627  1.86135  4.96704  3.72473    138 - -
          2.68618  4.42225  2.77519  2.73123  3.46354  2.40513  3.72494  3.29354  2.67741  2.69355  4.24690  2.90347  2.73739  3.18146  2.89801  2.37887  2.77519  2.98518  4.58477  3.61503
          0.02980  3.92408  4.64642  0.61958  0.77255  0.48576  0.95510
    103   3.16649  4.57783  4.52823  3.98910  3.09495  4.32250  4.65091  2.12333  3.79511  0.98254  2.72154  4.28532  4.58668  4.04025  3.98416  3.67484  3.40848  2.08307  5.12177  3.97408    139 - -
          2.68618  4.42225  2.77519  2.73123  3.46354  2.40513  3.72494  3.29354  2.67741  2.69355  4.24690  2.90347  2.73739  3.18146  2.89801  2.37887  2.77519  2.98518  4.58477  3.61503
          0.02980  3.92408  4.64642  0.61958  0.77255  0.48576  0.95510
    104   2.85407  5.04242  3.06930  2.49787  4.43749  3.21093  3.59354  3.81571  1.40487  3.31644  4.15947  3.02880  3.91206  2.73263  2.12289  2.85151  3.05877  3.47976  5.42652  4.18432    140 - -
          2.68618  4.42225  2.77519  2.73123  3.46354  2.40513  3.72494  3.29354  2.67741  2.69355  4.24690  2.90347  2.73739  3.18146  2.89801  2.37887  2.77519  2.98518  4.58477  3.61503
          0.02980  3.92408  4.64642  0.61958  0.77255  0.48576  0.95510
    105   2.90352  5.03898  3.07241  2.61998  4.43904  3.49875  3.62476  3.84815  1.25290  3.35351  4.22114  2.89434  3.94006  2.77576  2.21433  2.90820  3.11988  3.51628  5.43139  4.19264    141 - -
          2.68618  4.42225  2.77519  2.73123  3.46354  2.40513  3.72494  3.29354  2.67741  2.69355  4.24690  2.90347  2.73739  3.18146  2.89801  2.37887  2.77519  2.98518  4.58477  3.61503
          0.02980  3.92408  4.64642  0.61958  0.77255  0.48576  0.95510
    106   2.53822  4.27838  3.71483  3.15791  3.41828  3.67654  4.03368  2.20936  3.07277  2.17913  2.99029  3.51911  4.07223  3.38377  3.38955  2.96187  2.05266  2.11057  5.00182  3.78663    142 - -
          2.68618  4.42225  2.77519  2.73123  3.46354  2.40513  3.72494  3.29354  2.67741  2.69355  4.24690  2.90347  2.73739  3.18146  2.89801  2.37887  2.77519  2.98518  4.58477  3.61503
          0.02980  3.92408  4.64642  0.61958  0.77255  0.48576  0.95510
    107   2.45010  4.40538  3.14522  2.70110  3.83331  3.24228  3.79978  3.23279  2.67120  2.79021  3.78859  3.10498  3.42581  3.03411  3.04866  1.68376  2.63055  2.91142  5.20224  3.68609    143 - -
          2.68618  4.42225  2.77519  2.73123  3.46354  2.40513  3.72494  3.29354  2.67741  2.69355  4.24690  2.90347  2.73739  3.18146  2.89801  2.37887  2.77519  2.98518  4.58477  3.61503
          0.02980  3.92408  4.64642  0.61958  0.77255  0.48576  0.95510
    108   1.87699  4.69283  2.02189  2.39441  4.26551  3.17110  3.76629  3.64943  2.66861  3.29784  4.12957  2.88828  3.75185  2.94293  3.14317  2.44847  2.69611  3.25392  5.53887  4.18894    144 - -
          2.68618  4.42225  2.77519  2.73123  3.46354  2.40513  3.72494  3.29354  2.67741  2.69355  4.24690  2.90347  2.73739  3.18146  2.89801  2.37887  2.77519  2.98518  4.58477  3.61503
          0.02980  3.92408  4.64642  0.61958  0.77255  0.48576  0.95510
    109   2.66874  4.73862  3.11482  2.56333  3.56905  3.45785  3.46311  3.39787  2.26485  2.99585  3.84948  3.03429  3.85776  2.70844  1.84117  2.53361  2.89489  3.10239  5.17348  3.85815    145 - -
          2.68618  4.42225  2.77519  2.73123  3.46354  2.40513  3.72494  3.29354  2.67741  2.69355  4.24690  2.90347  2.73739  3.18146  2.89801  2.37887  2.77519  2.98518  4.58477  3.61503
          0.02980  3.92408  4.64642  0.61958  0.77255  0.48576  0.95510
    110   2.81355  4.99170  2.92635  2.50448  4.14723  3.45643  3.08004  3.72838  2.16398  3.24728  4.10738  2.98856  3.89191  1.70290  2.37866  2.81607  3.03399  3.40496  5.31808  3.97947    146 - -
          2.68618  4.42225  2.77519  2.73123  3.46354  2.40513  3.72494  3.29354  2.67741  2.69355  4.24690  2.90347  2.73739  3.18146  2.89801  2.37887  2.77519  2.98518  4.58477  3.61503
          0.02980  3.92408  4.64642  0.61958  0.77255  0.48576  0.95510
    111   2.78379  3.71075  4.44393  3.88949  3.37725  4.11158  4.53208  1.36652  3.77890  1.96634  3.06281  4.12125  4.44148  4.01857  3.98018  3.43985  3.12185  1.66015  5.14966  3.96516    147 - -
          2.68618  4.42225  2.77519  2.73123  3.46354  2.40513  3.72494  3.29354  2.67741  2.69355  4.24690  2.90347  2.73739  3.18146  2.89801  2.37887  2.77519  2.98518  4.58477  3.61503
          0.02980  3.92408  4.64642  0.61958  0.77255  0.48576  0.95510
    112   1.68929  4.13760  3.45123  3.09034  4.07476  2.97398  4.11502  3.35246  3.08081  3.14011  4.01286  3.27411  3.68541  3.39220  3.39687  1.56110  2.67858  2.68600  5.46182  4.23504    148 - -
          2.68618  4.42225  2.77519  2.73123  3.46354  2.40513  3.72494  3.29354  2.67741  2.69355  4.24690  2.90347  2.73739  3.18146  2.89801  2.37887  2.77519  2.98518  4.58477  3.61503
          0.02980  3.92408  4.64642  0.61958  0.77255  0.48576  0.95510
    113   2.72747  4.85692  2.92280  2.55151  4.35619  3.06605  3.68473  3.76148  1.38412  3.32458  4.17629  3.00949  3.85999  2.84661  2.52649  2.59530  3.00480  3.39708  5.46210  4.18853    149 - -
          2.68618  4.42225  2.77519  2.73123  3.46354  2.40513  3.72494  3.29354  2.67741  2.69355  4.24690  2.90347  2.73739  3.18146  2.89801  2.37887  2.77519  2.98518  4.58477  3.61503
          0.02980  3.92408  4.64642  0.61958  0.77255  0.48576  0.95510
    114   2.54648  4.57350  2.90972  2.58125  4.06925  3.24352  3.77898  3.43562  2.42511  3.11181  3.97515  2.61311  3.79969  2.98282  2.91794  2.63989  1.71834  3.09275  5.36380  4.07191    150 - -
          2.68618  4.42225  2.77519  2.73123  3.46354  2.40513  3.72494  3.29354  2.67741  2.69355  4.24690  2.90347  2.73739  3.18146  2.89801  2.37887  2.77519  2.98518  4.58477  3.61503
          0.05162  3.92408  3.48824  0.61958  0.77255  0.48576  0.95510
    115   1.31153  4.22540  3.58822  3.22350  3.77852  3.21388  4.18555  2.50827  3.14499  2.66474  3.74389  3.43927  3.86862  3.50074  3.43031  2.64720  2.83092  2.46058  5.33339  4.07833    151 - -
          2.68618  4.42225  2.77519  2.73123  3.46354  2.40513  3.72494  3.29354  2.67741  2.69355  4.24690  2.90347  2.73739  3.18146  2.89801  2.37887  2.77519  2.98518  4.58477  3.61503
          0.03044  3.90289  4.62524  0.61958  0.77255  0.50572  0.92401
    116   2.24405  4.18678  3.23910  3.01121  4.17039  2.93891  4.12480  3.55586  3.06096  3.30049  4.18667  3.22104  3.67845  3.40287  3.36130  1.19777  2.53302  3.07643  5.54288  4.27734    152 - -
          2.68618  4.42225  2.77519  2.73123  3.46354  2.40513  3.72494  3.29354  2.67741  2.69355  4.24690  2.90347  2.73739  3.18146  2.89801  2.37887  2.77519  2.98518  4.58477  3.61503
          0.03044  3.90289  4.62524  0.61958  0.77255  0.50572  0.92401
    117   2.79143  4.54397  3.40185  3.24509  4.23805  3.22974  4.32023  3.79106  3.30495  3.41469  4.46569  3.54884  0.77297  3.69281  3.54723  2.95982  3.23534  3.43299  5.41648  4.35906    153 - -
          2.68618  4.42225  2.77519  2.73123  3.46354  2.40513  3.72494  3.29354  2.67741  2.69355  4.24690  2.90347  2.73739  3.18146  2.89801  2.37887  2.77519  2.98518  4.58477  3.61503
          0.03044  3.90289  4.62524  0.61958  0.77255  0.47349  0.97505
    118   2.49568  4.20068  4.12865  3.56223  2.92575  3.88848  4.20975  1.93386  3.46417  1.99580  3.18010  3.82732  4.23287  3.70485  3.68898  3.18596  2.98033  1.60676  4.89662  3.51437    154 - -
          2.68618  4.42225  2.77519  2.73123  3.46354  2.40513  3.72494  3.29354  2.67741  2.69355  4.24690  2.90347  2.73739  3.18146  2.89801  2.37887  2.77519  2.98518  4.58477  3.61503
          0.02980  3.92408  4.64642  0.61958  0.77255  0.48576  0.95510
    119   2.90005  5.41574  1.78003  1.34129  4.70533  3.20290  3.73396  4.20636  2.72791  3.72997  4.58658  2.67747  3.81506  2.90176  3.30019  2.79626  3.18634  3.79633  5.88518  4.40651    155 - -
          2.68618  4.42225  2.77519  2.73123  3.46354  2.40513  3.72494  3.29354  2.67741  2.69355  4.24690  2.90347  2.73739  3.18146  2.89801  2.37887  2.77519  2.98518  4.58477  3.61503
          0.02980  3.92408  4.64642  0.61958  0.77255  0.48576  0.95510
    120   2.77058  4.88571  2.96641  2.53232  3.78873  3.46241  2.19828  3.56256  2.27385  2.95516  3.99217  3.01247  3.89251  2.22549  2.59600  2.79591  2.99807  3.26651  5.11399  3.69572    156 - -
          2.68618  4.42225  2.77519  2.73123  3.46354  2.40513  3.72494  3.29354  2.67741  2.69355  4.24690  2.90347  2.73739  3.18146  2.89801  2.37887  2.77519  2.98518  4.58477  3.61503
          0.02980  3.92408  4.64642  0.61958  0.77255  0.48576  0.95510
    121   3.23342  4.61080  4.49849  4.03865  1.50013  4.25613  4.08197  2.41906  3.89133  1.44433  3.11032  4.16395  4.55303  4.03236  4.02827  3.62712  3.47375  2.47714  4.34542  2.78613    157 - -
          2.68618  4.42225  2.77519  2.73123  3.46354  2.40513  3.72494  3.29354  2.67741  2.69355  4.24690  2.90347  2.73739  3.18146  2.89801  2.37887  2.77519  2.98518  4.58477  3.61503
          0.02980  3.92408  4.64642  0.61958  0.77255  0.48576  0.95510
    122   2.81452  4.80298  3.33957  2.83269  4.22415  3.44898  3.71490  3.69400  2.12067  3.25057  4.16499  3.20438  3.94277  2.89944  1.25413  2.71786  3.08935  3.37017  5.33980  4.09889    158 - -
          2.68618  4.42225  2.77519  2.73123  3.46354  2.40513  3.72494  3.29354  2.67741  2.69355  4.24690  2.90347  2.73739  3.18146  2.89801  2.37887  2.77519  2.98518  4.58477  3.61503
          0.02980  3.92408  4.64642  0.61958  0.77255  0.48576  0.95510
    123   2.55356  3.94957  3.02461  2.49023  3.51502  3.42556  3.25680  3.15498  2.48284  2.71069  3.65570  3.01197  3.81260  2.30725  2.82764  2.64468  2.78422  2.87794  5.09169  3.61113    159 - -
          2.68618  4.42225  2.77519  2.73123  3.46354  2.40513  3.72494  3.29354  2.67741  2.69355  4.24690  2.90347  2.73739  3.18146  2.89801  2.37887  2.77519  2.98518  4.58477  3.61503
          0.02980  3.92408  4.64642  0.61958  0.77255  0.48576  0.95510
    124   1.56177  4.25766  3.35027  2.92278  3.83369  3.18796  3.94875  3.03078  2.72553  2.86380  3.76549  3.23780  3.78762  3.22096  3.19931  2.42523  2.75649  2.37629  5.24210  4.00107    160 - -
          2.68618  4.42225  2.77519  2.73123  3.46354  2.40513  3.72494  3.29354  2.67741  2.69355  4.24690  2.90347  2.73739  3.18146  2.89801  2.37887  2.77519  2.98518  4.58477  3.61503
          0.02980  3.92408  4.64642  0.61958  0.77255  0.48576  0.95510
    125   3.09555  4.45547  4.61330  4.07258  3.25494  4.35453  4.74686  1.77040  3.94209  1.28989  3.07239  4.34428  4.62204  4.16371  4.13632  3.70262  3.33934  1.56910  5.23843  4.08736    161 - -
          2.68618  4.42225  2.77519  2.73123  3.46354  2.40513  3.72494  3.29354  2.67741  2.69355  4.24690  2.90347  2.73739  3.18146  2.89801  2.37887  2.77519  2.98518  4.58477  3.61503
          0.02980  3.92408  4.64642  0.61958  0.77255  0.48576  0.95510
    126   2.82065  5.07509  2.58991  2.23609  4.37575  3.34335  3.66645  3.84492  2.33473  3.38544  4.24448  2.73519  3.85850  1.60190  2.68749  2.79749  3.07300  3.49640  5.52564  4.17956    162 - -
          2.68618  4.42225  2.77519  2.73123  3.46354  2.40513  3.72494  3.29354  2.67741  2.69355  4.24690  2.90347  2.73739  3.18146  2.89801  2.37887  2.77519  2.98518  4.58477  3.61503
          0.02980  3.92408  4.64642  0.61958  0.77255  0.48576  0.95510
    127   2.88742  5.09266  3.08743  2.57095  4.47113  3.52360  3.58313  3.86119  1.61474  3.33848  4.18581  3.03393  3.92470  1.94062  2.17171  2.87515  3.08205  3.52643  5.43261  4.19123    163 - -
          2.68733  4.42182  2.77392  2.73169  3.46249  2.40635  3.72299  3.29223  2.67693  2.69173  4.24540  2.90536  2.74033  3.17945  2.89541  2.37855  2.77611  2.98545  4.58848  3.61597
          0.13776  2.12783  4.64642  4.84332  0.00791  0.48576  0.95510
    128   2.72945  4.49992  3.41380  3.31969  4.46132  0.65374  4.43693  4.07336  3.50799  3.72106  4.69713  3.57805  3.89271  3.82805  3.73849  2.90282  3.21470  3.59172  5.54296  4.56491    462 - -
          2.68618  4.42225  2.77519  2.73123  3.46354  2.40513  3.72494  3.29354  2.67741  2.69355  4.24690  2.90347  2.73739  3.18146  2.89801  2.37887  2.77519  2.98518  4.58477  3.61503
          0.02980  3.92408  4.64642  0.61958  0.77255  0.48576  0.95510
    129   2.14738  2.29651  3.41560  2.94584  3.74258  3.17814  3.91839  3.10140  2.86760  2.82081  3.69394  2.61510  3.76740  3.21186  3.05809  2.42671  2.71994  2.77798  5.14537  3.91320    463 - -
          2.68618  4.42225  2.77519  2.73123  3.46354  2.40513  3.72494  3.29354  2.67741  2.69355  4.24690  2.90347  2.73739  3.18146  2.89801  2.37887  2.77519  2.98518  4.58477  3.61503
          0.02980  3.92408  4.64642  0.61958  0.77255  0.48576  0.95510
    130   2.90347  5.43161  1.70092  1.38822  4.71971  3.19997  3.73368  4.22413  2.73328  3.74333  4.59923  2.67172  3.81415  2.90112  3.31124  2.79655  3.19014  3.81074  5.89831  4.41389    464 - -
          2.68618  4.42225  2.77519  2.73123  3.46354  2.40513  3.72494  3.29354  2.67741  2.69355  4.24690  2.90347  2.73739  3.18146  2.89801  2.37887  2.77519  2.98518  4.58477  3.61503
          0.02980  3.92408  4.64642  0.61958  0.77255  0.48576  0.95510
    131   3.00897  4.39138  4.49352  3.93861  3.27229  4.24724  4.61894  1.88083  3.82004  1.65679  2.53132  4.21392  4.53096  4.04873  4.02689  3.57579  3.24880  1.38737  5.17903  4.02716    465 - -
          2.68618  4.42225  2.77519  2.73123  3.46354  2.40513  3.72494  3.29354  2.67741  2.69355  4.24690  2.90347  2.73739  3.18146  2.89801  2.37887  2.77519  2.98518  4.58477  3.61503
          0.02980  3.92408  4.64642  0.61958  0.77255  0.48576  0.95510
    132   2.17856  4.24112  3.24581  2.85272  4.11710  2.69264  3.96677  3.52417  2.88575  3.18788  4.01389  3.14997  2.97785  3.19697  3.25950  1.92467  1.94242  3.06660  5.44626  4.19846    466 - -
          2.68618  4.42225  2.77519  2.73123  3.46354  2.40513  3.72494  3.29354  2.67741  2.69355  4.24690  2.90347  2.73739  3.18146  2.89801  2.37887  2.77519  2.98518  4.58477  3.61503
          0.02980  3.92408  4.64642  0.61958  0.77255  0.48576  0.95510
    133   3.00902  4.38311  4.53703  3.98395  3.26111  4.25179  4.63819  1.66543  3.86620  1.76184  2.19634  4.24285  4.53628  4.08047  4.05848  3.58499  3.25008  1.58758  5.17264  4.03090    467 - -
          2.68618  4.42225  2.77519  2.73123  3.46354  2.40513  3.72494  3.29354  2.67741  2.69355  4.24690  2.90347  2.73739  3.18146  2.89801  2.37887  2.77519  2.98518  4.58477  3.61503
          0.02980  3.92408  4.64642  0.61958  0.77255  0.48576  0.95510
    134   2.93692  5.08325  2.93599  2.41564  4.47265  3.47806  3.65659  3.84167  1.22236  3.37377  4.25985  3.03797  3.94154  2.81172  2.36085  2.93060  3.15687  3.52142  5.47644  4.23749    468 - -
          2.68618  4.42225  2.77519  2.73123  3.46354  2.40513  3.72494  3.29354  2.67741  2.69355  4.24690  2.90347  2.73739  3.18146  2.89801  2.37887  2.77519  2.98518  4.58477  3.61503
          0.02980  3.92408  4.64642  0.61958  0.77255  0.48576  0.95510
    135   2.89493  5.35758  1.97553  1.24533  4.65389  3.21345  3.74180  4.14228  2.71821  3.68543  4.54953  2.70217  3.82169  2.91320  3.26830  2.80296  3.18176  3.74611  5.83993  4.38408    469 - -
          2.68618  4.42225  2.77519  2.73123  3.46354  2.40513  3.72494  3.29354  2.67741  2.69355  4.24690  2.90347  2.73739  3.18146  2.89801  2.37887  2.77519  2.98518  4.58477  3.61503
          0.02980  3.92408  4.64642  0.61958  0.77255  0.48576  0.95510
    136   3.17041  4.54704  4.61076  4.07680  3.14349  4.37951  4.73049  1.85372  3.90827  1.04542  2.97315  4.36056  4.63471  4.13346  4.09187  3.73647  3.41297  1.95861  5.17525  4.02283    470 - -
          2.68618  4.42225  2.77519  2.73123  3.46354  2.40513  3.72494  3.29354  2.67741  2.69355  4.24690  2.90347  2.73739  3.18146  2.89801  2.37887  2.77519  2.98518  4.58477  3.61503
          0.02980  3.92408  4.64642  0.61958  0.77255  0.48576  0.95510
    137   3.04505  5.18130  0.84679  2.36740  4.56524  3.24977  3.97656  4.16516  3.07045  3.76427  4.74343  2.92639  3.90620  3.21574  3.59373  3.00153  3.38469  3.79883  5.72383  4.42952    471 - -
          2.68618  4.42225  2.77519  2.73123  3.46354  2.40513  3.72494  3.29354  2.67741  2.69355  4.24690  2.90347  2.73739  3.18146  2.89801  2.37887  2.77519  2.98518  4.58477  3.61503
          0.02980  3.92408  4.64642  0.61958  0.77255  0.48576  0.95510
    138   2.23936  4.27141  3.21999  2.81464  4.06674  2.68486  3.92979  3.46536  2.83868  3.13467  3.96682  2.92016  3.69719  3.15839  3.21645  1.87147  2.02396  2.90528  5.40041  4.14655    472 - -
          2.68618  4.42225  2.77519  2.73123  3.46354  2.40513  3.72494  3.29354  2.67741  2.69355  4.24690  2.90347  2.73739  3.18146  2.89801  2.37887  2.77519  2.98518  4.58477  3.61503
          0.02980  3.92408  4.64642  0.61958  0.77255  0.48576  0.95510
    139   3.21310  4.66002  4.27232  3.91232  3.15539  4.04767  4.55186  2.36217  3.67957  0.81421  3.16208  4.18280  4.47410  4.03556  3.84723  3.62442  3.50497  2.41291  5.05349  3.78875    473 - -
          2.68618  4.42225  2.77519  2.73123  3.46354  2.40513  3.72494  3.29354  2.67741  2.69355  4.24690  2.90347  2.73739  3.18146  2.89801  2.37887  2.77519  2.98518  4.58477  3.61503
          0.02980  3.92408  4.64642  0.61958  0.77255  0.48576  0.95510
    140   3.19012  4.59667  4.53166  3.98982  3.04640  4.33557  4.62601  2.18411  3.79100  1.04783  2.14328  4.28832  4.58206  4.02381  3.96889  3.68669  3.42295  2.28480  5.07416  3.93826    474 - -
          2.68618  4.42225  2.77519  2.73123  3.46354  2.40513  3.72494  3.29354  2.67741  2.69355  4.24690  2.90347  2.73739  3.18146  2.89801  2.37887  2.77519  2.98518  4.58477  3.61503
          0.02980  3.92408  4.64642  0.61958  0.77255  0.48576  0.95510
    141   2.53894  4.43007  3.19377  2.68612  3.63907  3.39903  3.22602  3.04149  2.60481  2.33359  3.60964  3.12172  3.84165  2.98248  2.97424  2.35505  2.29805  2.77762  5.03212  3.74904    475 - -
          2.68618  4.42225  2.77519  2.73123  3.46354  2.40513  3.72494  3.29354  2.67741  2.69355  4.24690  2.90347  2.73739  3.18146  2.89801  2.37887  2.77519  2.98518  4.58477  3.61503
          0.02980  3.92408  4.64642  0.61958  0.77255  0.48576  0.95510
    142   3.21150  4.61560  4.54929  4.02013  3.06554  4.36003  4.65288  2.07543  3.78981  0.93430  2.82084  4.31459  4.61681  4.05722  3.97204  3.72305  3.45263  2.20242  5.09874  3.91344    476 - -
          2.68618  4.42225  2.77519  2.73123  3.46354  2.40513  3.72494  3.29354  2.67741  2.69355  4.24690  2.90347  2.73739  3.18146  2.89801  2.37887  2.77519  2.98518  4.58477  3.61503
          0.02980  3.92408  4.64642  0.61958  0.77255  0.48576  0.95510
    143   3.19868  4.56952  4.61508  4.09697  3.11969  4.39336  4.72652  1.77559  3.90757  1.03726  2.97006  4.37709  4.64794  4.14506  4.08257  3.76498  3.44102  2.06269  5.15146  3.97611    477 - -
          2.68618  4.42225  2.77519  2.73123  3.46354  2.40513  3.72494  3.29354  2.67741  2.69355  4.24690  2.90347  2.73739  3.18146  2.89801  2.37887  2.77519  2.98518  4.58477  3.61503
          0.02980  3.92408  4.64642  0.61958  0.77255  0.48576  0.95510
    144   1.79859  4.31564  3.22070  2.65940  3.89769  3.17250  3.86972  3.21138  2.77604  2.94606  3.80801  3.14315  3.75385  3.10889  3.15355  2.24557  2.28121  2.72510  5.26446  4.00903    478 - -
          2.68618  4.42225  2.77519  2.73123  3.46354  2.40513  3.72494  3.29354  2.67741  2.69355  4.24690  2.90347  2.73739  3.18146  2.89801  2.37887  2.77519  2.98518  4.58477  3.61503
          0.02980  3.92408  4.64642  0.61958  0.77255  0.48576  0.95510
    145   2.99664  5.11839  2.50937  0.95421  4.47107  3.30730  3.89844  3.93521  2.78545  3.54400  4.51565  2.96219  3.91430  3.11295  3.19971  2.97373  3.30123  3.61369  5.63293  4.35507    479 - -
          2.68618  4.42225  2.77519  2.73123  3.46354  2.40513  3.72494  3.29354  2.67741  2.69355  4.24690  2.90347  2.73739  3.18146  2.89801  2.37887  2.77519  2.98518  4.58477  3.61503
          0.02980  3.92408  4.64642  0.61958  0.77255  0.48576  0.95510
    146   2.87117  4.98858  3.20876  2.66013  4.40553  3.52530  3.61035  3.75727  1.32400  3.27860  4.14522  3.09396  3.93819  2.75598  2.10426  2.88907  2.87005  3.43715  5.39978  4.18059    480 - -
          2.68618  4.42225  2.77519  2.73123  3.46354  2.40513  3.72494  3.29354  2.67741  2.69355  4.24690  2.90347  2.73739  3.18146  2.89801  2.37887  2.77519  2.98518  4.58477  3.61503
          0.02980  3.92408  4.64642  0.61958  0.77255  0.48576  0.95510
    147   2.97621  5.06405  3.28430  2.72974  4.47691  3.57470  3.61958  3.85595  1.19321  3.34006  4.22590  3.14607  3.98380  2.76759  2.00841  2.98512  3.17002  3.54310  5.40874  4.21510    481 - -
          2.68618  4.42225  2.77519  2.73123  3.46354  2.40513  3.72494  3.29354  2.67741  2.69355  4.24690  2.90347  2.73739  3.18146  2.89801  2.37887  2.77519  2.98518  4.58477  3.61503
          0.02980  3.92408  4.64642  0.61958  0.77255  0.48576  0.95510
    148   3.06361  4.89936  3.55952  3.05971  4.26701  3.54186  3.86164  3.81219  2.25819  3.31874  4.31747  3.41557  4.04184  3.07931  0.90242  3.14523  3.32599  3.53388  5.32907  4.18304    482 - -
          2.68618  4.42225  2.77519  2.73123  3.46354  2.40513  3.72494  3.29354  2.67741  2.69355  4.24690  2.90347  2.73739  3.18146  2.89801  2.37887  2.77519  2.98518  4.58477  3.61503
          0.02980  3.92408  4.64642  0.61958  0.77255  0.48576  0.95510
    149   2.90425  5.10151  3.15999  2.59960  4.47569  3.55151  3.33658  3.86691  1.39918  3.33708  4.18136  3.05414  3.93606  2.39272  2.11761  2.89202  3.08916  3.53452  5.41678  4.18483    483 - -
          2.68618  4.42225  2.77519  2.73123  3.46354  2.40513  3.72494  3.29354  2.67741  2.69355  4.24690  2.90347  2.73739  3.18146  2.89801  2.37887  2.77519  2.98518  4.58477  3.61503
          0.02980  3.92408  4.64642  0.61958  0.77255  0.48576  0.95510
    150   2.69362  4.39299  4.11491  3.57927  3.24254  3.92830  4.33830  2.21503  3.41842  1.74277  1.78001  3.88124  4.30223  3.72177  3.66099  3.26070  3.12978  2.07529  5.06563  3.89163    484 - -
          2.68618  4.42225  2.77519  2.73123  3.46354  2.40513  3.72494  3.29354  2.67741  2.69355  4.24690  2.90347  2.73739  3.18146  2.89801  2.37887  2.77519  2.98518  4.58477  3.61503
          0.02980  3.92408  4.64642  0.61958  0.77255  0.48576  0.95510
    151   2.99664  5.11839  2.50937  0.95421  4.47107  3.30730  3.89844  3.93521  2.78545  3.54400  4.51565  2.96219  3.91430  3.11295  3.19971  2.97373  3.30123  3.61369  5.63293  4.35507    485 - -
          2.68618  4.42225  2.77519  2.73123  3.46354  2.40513  3.72494  3.29354  2.67741  2.69355  4.24690  2.90347  2.73739  3.18146  2.89801  2.37887  2.77519  2.98518  4.58477  3.61503
          0.02980  3.92408  4.64642  0.61958  0.77255  0.48576  0.95510
    152   2.82543  4.85096  3.00163  2.65504  3.87742  3.44571  3.74802  3.44684  2.38131  2.78464  3.99560  3.11057  3.94143  1.46288  2.67155  2.88085  3.09369  3.21553  5.23722  3.87568    486 - -
          2.68618  4.42225  2.77519  2.73123  3.46354  2.40513  3.72494  3.29354  2.67741  2.69355  4.24690  2.90347  2.73739  3.18146  2.89801  2.37887  2.77519  2.98518  4.58477  3.61503
          0.02980  3.92408  4.64642  0.61958  0.77255  0.48576  0.95510
    153   2.81183  5.27255  2.20783  1.51327  4.55846  3.25402  3.66882  4.03923  2.53455  3.55488  4.38212  2.72527  3.80473  2.28359  3.03218  2.73776  3.07353  3.64493  5.71980  4.28648    487 - -
          2.68618  4.42225  2.77519  2.73123  3.46354  2.40513  3.72494  3.29354  2.67741  2.69355  4.24690  2.90347  2.73739  3.18146  2.89801  2.37887  2.77519  2.98518  4.58477  3.61503
          0.02980  3.92408  4.64642  0.61958  0.77255  0.48576  0.95510
    154   2.99664  5.11839  2.50937  0.95421  4.47107  3.30730  3.89844  3.93521  2.78545  3.54400  4.51565  2.96219  3.91430  3.11295  3.19971  2.97373  3.30123  3.61369  5.63293  4.35507    488 - -
          2.68618  4.42225  2.77519  2.73123  3.46354  2.40513  3.72494  3.29354  2.67741  2.69355  4.24690  2.90347  2.73739  3.18146  2.89801  2.37887  2.77519  2.98518  4.58477  3.61503
          0.02980  3.92408  4.64642  0.61958  0.77255  0.48576  0.95510
    155   1.22189  4.11922  3.40030  3.13974  4.17899  2.91860  4.19491  3.48763  3.18197  3.27146  4.14283  3.28375  3.66844  3.48644  3.47305  1.94544  2.68456  3.00828  5.55999  4.33707    489 - -
          2.68618  4.42225  2.77519  2.73123  3.46354  2.40513  3.72494  3.29354  2.67741  2.69355  4.24690  2.90347  2.73739  3.18146  2.89801  2.37887  2.77519  2.98518  4.58477  3.61503
          0.02980  3.92408  4.64642  0.61958  0.77255  0.48576  0.95510
    156   2.99664  5.11839  2.50937  0.95421  4.47107  3.30730  3.89844  3.93521  2.78545  3.54400  4.51565  2.96219  3.91430  3.11295  3.19971  2.97373  3.30123  3.61369  5.63293  4.35507    490 - -
          2.68618  4.42225  2.77519  2.73123  3.46354  2.40513  3.72494  3.29354  2.67741  2.69355  4.24690  2.90347  2.73739  3.18146  2.89801  2.37887  2.77519  2.98518  4.58477  3.61503
          0.02980  3.92408  4.64642  0.61958  0.77255  0.48576  0.95510
    157   2.59258  4.65584  3.10906  2.61172  4.11209  3.33882  3.68667  3.50301  2.31531  3.11302  3.95673  2.90877  3.82216  2.86041  1.92006  2.53690  2.26083  3.16104  5.32313  4.05282    491 - -
          2.68618  4.42225  2.77519  2.73123  3.46354  2.40513  3.72494  3.29354  2.67741  2.69355  4.24690  2.90347  2.73739  3.18146  2.89801  2.37887  2.77519  2.98518  4.58477  3.61503
          0.02980  3.92408  4.64642  0.61958  0.77255  0.48576  0.95510
    158   2.59806  4.68360  2.62745  2.49711  4.19185  3.13679  3.86772  3.81294  2.75075  3.45592  4.34326  1.36590  3.79331  3.09885  3.13602  2.51450  2.98465  3.38860  5.51737  4.11488    492 - -
          2.68618  4.42225  2.77519  2.73123  3.46354  2.40513  3.72494  3.29354  2.67741  2.69355  4.24690  2.90347  2.73739  3.18146  2.89801  2.37887  2.77519  2.98518  4.58477  3.61503
          0.02980  3.92408  4.64642  0.61958  0.77255  0.48576  0.95510
    159   3.00991  4.55059  4.10480  3.70215  3.23053  3.87257  4.42536  2.41129  3.46741  1.81746  1.28247  3.97328  4.33347  3.84591  3.66668  3.36440  3.31623  2.42338  5.07823  3.84454    493 - -
          2.68618  4.42225  2.77519  2.73123  3.46354  2.40513  3.72494  3.29354  2.67741  2.69355  4.24690  2.90347  2.73739  3.18146  2.89801  2.37887  2.77519  2.98518  4.58477  3.61503
          0.02980  3.92408  4.64642  0.61958  0.77255  0.48576  0.95510
    160   2.76614  5.11597  2.44659  2.09667  4.41239  3.32336  3.63430  3.86218  2.37221  3.39253  4.21834  2.81414  3.81883  1.76083  2.70887  2.72752  3.01009  3.49622  5.55828  4.18785    494 - -
          2.68618  4.42225  2.77519  2.73123  3.46354  2.40513  3.72494  3.29354  2.67741  2.69355  4.24690  2.90347  2.73739  3.18146  2.89801  2.37887  2.77519  2.98518  4.58477  3.61503
          0.02980  3.92408  4.64642  0.61958  0.77255  0.48576  0.95510
    161   3.04138  4.42648  4.55697  4.09739  3.41851  4.24422  4.82153  1.11273  3.93846  1.93316  3.27460  4.33054  4.61447  4.24271  4.14233  3.65131  3.32536  1.65203  5.37787  4.14609    495 - -
          2.68618  4.42225  2.77519  2.73123  3.46354  2.40513  3.72494  3.29354  2.67741  2.69355  4.24690  2.90347  2.73739  3.18146  2.89801  2.37887  2.77519  2.98518  4.58477  3.61503
          0.02980  3.92408  4.64642  0.61958  0.77255  0.48576  0.95510
    162   3.19857  4.62747  4.46962  3.96911  3.05908  4.28687  4.60273  2.18876  3.71684  0.91809  2.77785  4.25895  4.57898  4.01590  3.89895  3.67412  3.44944  2.26909  5.07151  3.86187    496 - -
          2.68618  4.42225  2.77519  2.73123  3.46354  2.40513  3.72494  3.29354  2.67741  2.69355  4.24690  2.90347  2.73739  3.18146  2.89801  2.37887  2.77519  2.98518  4.58477  3.61503
          0.02980  3.92408  4.64642  0.61958  0.77255  0.48576  0.95510
    163   3.21310  4.66002  4.27232  3.91232  3.15539  4.04767  4.55186  2.36217  3.67957  0.81421  3.16208  4.18280  4.47410  4.03556  3.84723  3.62442  3.50497  2.41291  5.05349  3.78875    497 - -
          2.68618  4.42225  2.77519  2.73123  3.46354  2.40513  3.72494  3.29354  2.67741  2.69355  4.24690  2.90347  2.73739  3.18146  2.89801  2.37887  2.77519  2.98518  4.58477  3.61503
          0.02980  3.92408  4.64642  0.61958  0.77255  0.48576  0.95510
    164   2.68382  4.96612  1.79190  2.12850  4.26219  3.27830  3.67209  3.64266  2.55386  3.27842  4.11593  2.80544  3.79222  2.83328  3.05194  2.57711  2.94916  2.71317  5.51703  4.13101    498 - -
          2.68618  4.42225  2.77519  2.73123  3.46354  2.40513  3.72494  3.29354  2.67741  2.69355  4.24690  2.90347  2.73739  3.18146  2.89801  2.37887  2.77519  2.98518  4.58477  3.61503
          0.02980  3.92408  4.64642  0.61958  0.77255  0.48576  0.95510
    165   3.32404  4.71065  4.30944  4.03369  0.93094  4.00185  3.90022  2.84131  3.93940  2.19945  3.56381  4.07734  4.45924  4.09315  4.04639  3.59137  3.62518  2.83580  4.13391  2.49442    499 - -
          2.68618  4.42225  2.77519  2.73123  3.46354  2.40513  3.72494  3.29354  2.67741  2.69355  4.24690  2.90347  2.73739  3.18146  2.89801  2.37887  2.77519  2.98518  4.58477  3.61503
          0.02980  3.92408  4.64642  0.61958  0.77255  0.48576  0.95510
    166   3.21310  4.66002  4.27232  3.91232  3.15539  4.04767  4.55186  2.36217  3.67957  0.81421  3.16208  4.18280  4.47410  4.03556  3.84723  3.62442  3.50497  2.41291  5.05349  3.78875    500 - -
          2.68618  4.42225  2.77519  2.73123  3.46354  2.40513  3.72494  3.29354  2.67741  2.69355  4.24690  2.90347  2.73739  3.18146  2.89801  2.37887  2.77519  2.98518  4.58477  3.61503
          0.02980  3.92408  4.64642  0.61958  0.77255  0.48576  0.95510
    167   2.63252  4.30238  2.75694  2.49302  3.78713  3.37335  1.99745  3.40428  2.46833  3.01871  3.88077  2.98181  3.83107  2.79759  2.86360  2.68969  2.88906  3.09922  5.14061  3.75197    501 - -
          2.68618  4.42225  2.77519  2.73123  3.46354  2.40513  3.72494  3.29354  2.67741  2.69355  4.24690  2.90347  2.73739  3.18146  2.89801  2.37887  2.77519  2.98518  4.58477  3.61503
          0.02980  3.92408  4.64642  0.61958  0.77255  0.48576  0.95510
    168   2.57282  2.10281  3.81154  3.25301  3.32832  3.55018  3.98809  2.51342  3.03251  2.20603  3.08591  3.52702  4.00144  3.40131  3.06078  2.87573  2.85381  2.33321  4.87535  3.64203    502 - -
          2.68618  4.42225  2.77519  2.73123  3.46354  2.40513  3.72494  3.29354  2.67741  2.69355  4.24690  2.90347  2.73739  3.18146  2.89801  2.37887  2.77519  2.98518  4.58477  3.61503
          0.02980  3.92408  4.64642  0.61958  0.77255  0.48576  0.95510
    169   2.67897  4.36162  3.66443  3.26550  3.33360  3.54259  4.09132  2.57647  3.09504  1.33996  3.42342  3.55476  4.06349  3.49245  3.34847  2.55859  3.00339  2.44470  4.98178  3.66001    503 - -
          2.68618  4.42225  2.77519  2.73123  3.46354  2.40513  3.72494  3.29354  2.67741  2.69355  4.24690  2.90347  2.73739  3.18146  2.89801  2.37887  2.77519  2.98518  4.58477  3.61503
          0.02980  3.92408  4.64642  0.61958  0.77255  0.48576  0.95510
    170   2.71425  3.89387  3.40142  2.79474  4.04830  3.46544  3.69299  3.40346  2.13508  3.03178  3.92547  3.18610  3.91098  2.88064  1.47329  2.81128  2.97000  3.11234  5.24618  4.01520    504 - -
          2.68618  4.42225  2.77519  2.73123  3.46354  2.40513  3.72494  3.29354  2.67741  2.69355  4.24690  2.90347  2.73739  3.18146  2.89801  2.37887  2.77519  2.98518  4.58477  3.61503
          0.02980  3.92408  4.64642  0.61958  0.77255  0.48576  0.95510
    171   2.94195  5.10444  3.15897  2.63207  4.49836  3.55573  3.58949  3.87866  1.30520  3.34790  4.21014  3.07609  3.95569  2.43810  2.11802  2.93319  3.12967  3.55402  5.42860  4.21098    505 - -
          2.68618  4.42225  2.77519  2.73123  3.46354  2.40513  3.72494  3.29354  2.67741  2.69355  4.24690  2.90347  2.73739  3.18146  2.89801  2.37887  2.77519  2.98518  4.58477  3.61503
          0.02980  3.92408  4.64642  0.61958  0.77255  0.48576  0.95510
    172   2.79923  4.89002  2.96764  2.56884  4.05320  3.45344  3.66798  3.52178  2.19114  2.86224  4.01143  3.03942  3.90959  1.62677  2.54009  2.83433  3.03809  3.24899  5.30214  3.98217    506 - -
          2.68618  4.42225  2.77519  2.73123  3.46354  2.40513  3.72494  3.29354  2.67741  2.69355  4.24690  2.90347  2.73739  3.18146  2.89801  2.37887  2.77519  2.98518  4.58477  3.61503
          0.02980  3.92408  4.64642  0.61958  0.77255  0.48576  0.95510
    173   2.97049  5.04717  3.24432  2.72616  4.45234  3.55612  3.63759  3.84246  1.16322  3.33783  4.23201  3.14527  3.98097  2.79071  2.09382  2.98343  3.17410  3.53109  5.41002  4.21007    507 - -
          2.68618  4.42225  2.77519  2.73123  3.46354  2.40513  3.72494  3.29354  2.67741  2.69355  4.24690  2.90347  2.73739  3.18146  2.89801  2.37887  2.77519  2.98518  4.58477  3.61503
          0.02980  3.92408  4.64642  0.61958  0.77255  0.48576  0.95510
    174   2.65041  4.33616  3.69921  3.16934  3.35899  3.70413  4.02693  2.40973  3.01239  1.80753  3.28644  3.53084  4.09602  2.94697  3.30201  3.00672  2.95845  1.80199  4.97856  3.75490    508 - -
          2.68618  4.42225  2.77519  2.73123  3.46354  2.40513  3.72494  3.29354  2.67741  2.69355  4.24690  2.90347  2.73739  3.18146  2.89801  2.37887  2.77519  2.98518  4.58477  3.61503
          0.02980  3.92408  4.64642  0.61958  0.77255  0.48576  0.95510
    175   2.88738  5.44915  1.54581  1.61193  4.72344  3.20064  3.71153  4.23632  2.69658  3.73479  4.57739  2.65843  3.80595  2.72200  3.27369  2.77738  3.16786  3.81586  5.89780  4.40186    509 - -
          2.68618  4.42225  2.77519  2.73123  3.46354  2.40513  3.72494  3.29354  2.67741  2.69355  4.24690  2.90347  2.73739  3.18146  2.89801  2.37887  2.77519  2.98518  4.58477  3.61503
          0.02980  3.92408  4.64642  0.61958  0.77255  0.48576  0.95510
    176   2.99664  5.11839  2.50937  0.95421  4.47107  3.30730  3.89844  3.93521  2.78545  3.54400  4.51565  2.96219  3.91430  3.11295  3.19971  2.97373  3.30123  3.61369  5.63293  4.35507    510 - -
          2.68618  4.42225  2.77519  2.73123  3.46354  2.40513  3.72494  3.29354  2.67741  2.69355  4.24690  2.90347  2.73739  3.18146  2.89801  2.37887  2.77519  2.98518  4.58477  3.61503
          0.02980  3.92408  4.64642  0.61958  0.77255  0.48576  0.95510
    177   3.23015  4.63460  4.49640  4.01951  2.68533  4.30292  4.48859  2.23940  3.85589  0.91814  2.96495  4.27365  4.58988  4.06504  4.02609  3.69644  3.47754  2.32883  4.85255  3.50132    511 - -
          2.68618  4.42225  2.77519  2.73123  3.46354  2.40513  3.72494  3.29354  2.67741  2.69355  4.24690  2.90347  2.73739  3.18146  2.89801  2.37887  2.77519  2.98518  4.58477  3.61503
          0.02980  3.92408  4.64642  0.61958  0.77255  0.48576  0.95510
    178   2.57665  4.95288  2.70672  2.39437  4.34923  3.32915  3.65999  3.77049  1.87719  3.33445  4.17240  1.97371  3.83059  2.81536  2.68440  2.72601  2.98781  3.40802  5.49724  4.16849    512 - -
          2.68618  4.42225  2.77519  2.73123  3.46354  2.40513  3.72494  3.29354  2.67741  2.69355  4.24690  2.90347  2.73739  3.18146  2.89801  2.37887  2.77519  2.98518  4.58477  3.61503
          0.02980  3.92408  4.64642  0.61958  0.77255  0.48576  0.95510
    179   2.79232  5.01442  2.56808  1.41361  4.24985  3.33535  3.70197  3.61964  2.41759  2.99978  4.15966  2.87499  3.85589  2.87553  2.86709  2.78425  3.05272  3.31520  5.49924  4.13468    513 - -
          2.68618  4.42225  2.77519  2.73123  3.46354  2.40513  3.72494  3.29354  2.67741  2.69355  4.24690  2.90347  2.73739  3.18146  2.89801  2.37887  2.77519  2.98518  4.58477  3.61503
          0.02980  3.92408  4.64642  0.61958  0.77255  0.48576  0.95510
    180   3.06392  4.39324  4.68123  4.15538  3.43001  4.39051  4.85968  1.44660  4.03953  1.79634  3.24317  4.40743  4.67519  4.28952  4.24476  3.75146  3.31634  1.28518  5.38489  4.19858    514 - -
          2.68618  4.42225  2.77519  2.73123  3.46354  2.40513  3.72494  3.29354  2.67741  2.69355  4.24690  2.90347  2.73739  3.18146  2.89801  2.37887  2.77519  2.98518  4.58477  3.61503
          0.02980  3.92408  4.64642  0.61958  0.77255  0.48576  0.95510
    181   2.86123  5.02321  2.69448  2.34459  4.28908  3.37320  3.71237  3.77309  2.34845  3.31136  4.22984  2.95566  3.89540  1.44330  2.66794  2.85881  3.12125  3.45848  5.47131  4.14942    515 - -
          2.68618  4.42225  2.77519  2.73123  3.46354  2.40513  3.72494  3.29354  2.67741  2.69355  4.24690  2.90347  2.73739  3.18146  2.89801  2.37887  2.77519  2.98518  4.58477  3.61503
          0.02980  3.92408  4.64642  0.61958  0.77255  0.48576  0.95510
    182   2.31984  4.38810  3.04415  2.69564  4.00377  2.72064  3.62457  3.40643  2.73411  3.07414  3.92482  2.95364  3.74882  3.08604  3.10757  2.54138  1.69111  3.03147  5.34006  4.06728    516 - -
          2.68618  4.42225  2.77519  2.73123  3.46354  2.40513  3.72494  3.29354  2.67741  2.69355  4.24690  2.90347  2.73739  3.18146  2.89801  2.37887  2.77519  2.98518  4.58477  3.61503
          0.02980  3.92408  4.64642  0.61958  0.77255  0.48576  0.95510
    183   3.04505  5.18130  0.84679  2.36740  4.56524  3.24977  3.97656  4.16516  3.07045  3.76427  4.74343  2.92639  3.90620  3.21574  3.59373  3.00153  3.38469  3.79883  5.72383  4.42952    517 - -
          2.68618  4.42225  2.77519  2.73123  3.46354  2.40513  3.72494  3.29354  2.67741  2.69355  4.24690  2.90347  2.73739  3.18146  2.89801  2.37887  2.77519  2.98518  4.58477  3.61503
          0.02980  3.92408  4.64642  0.61958  0.77255  0.48576  0.95510
    184   3.21310  4.66002  4.27232  3.91232  3.15539  4.04767  4.55186  2.36217  3.67957  0.81421  3.16208  4.18280  4.47410  4.03556  3.84723  3.62442  3.50497  2.41291  5.05349  3.78875    518 - -
          2.68618  4.42225  2.77519  2.73123  3.46354  2.40513  3.72494  3.29354  2.67741  2.69355  4.24690  2.90347  2.73739  3.18146  2.89801  2.37887  2.77519  2.98518  4.58477  3.61503
          0.02980  3.92408  4.64642  0.61958  0.77255  0.48576  0.95510
    185   2.84042  4.98546  2.91042  2.53167  4.16385  3.44685  3.47380  3.74440  2.17925  3.25593  4.13955  3.00737  3.90680  1.56806  2.37100  2.84832  3.07163  3.42674  5.33688  4.00714    519 - -
          2.68618  4.42225  2.77519  2.73123  3.46354  2.40513  3.72494  3.29354  2.67741  2.69355  4.24690  2.90347  2.73739  3.18146  2.89801  2.37887  2.77519  2.98518  4.58477  3.61503
          0.02980  3.92408  4.64642  0.61958  0.77255  0.48576  0.95510
    186   3.47048  4.76649  4.44695  4.09589  1.38873  4.25476  3.44886  3.18368  3.95486  2.54487  3.79418  3.95667  4.57593  3.98571  4.03676  3.61537  3.69694  3.10350  3.61485  1.25209    520 - -
          2.68618  4.42225  2.77519  2.73123  3.46354  2.40513  3.72494  3.29354  2.67741  2.69355  4.24690  2.90347  2.73739  3.18146  2.89801  2.37887  2.77519  2.98518  4.58477  3.61503
          0.02980  3.92408  4.64642  0.61958  0.77255  0.48576  0.95510
    187   3.10694  4.45028  4.66251  4.14650  3.33665  4.39069  4.83216  1.20552  3.99264  1.67310  3.16827  4.40479  4.67493  4.25435  4.18900  3.76112  3.36106  1.68795  5.32609  4.13183    521 - -
          2.68618  4.42225  2.77519  2.73123  3.46354  2.40513  3.72494  3.29354  2.67741  2.69355  4.24690  2.90347  2.73739  3.18146  2.89801  2.37887  2.77519  2.98518  4.58477  3.61503
          0.02980  3.92408  4.64642  0.61958  0.77255  0.48576  0.95510
    188   2.97049  5.04717  3.24432  2.72616  4.45234  3.55612  3.63759  3.84246  1.16322  3.33783  4.23201  3.14527  3.98097  2.79071  2.09382  2.98343  3.17410  3.53109  5.41002  4.21007    522 - -
          2.68618  4.42225  2.77519  2.73123  3.46354  2.40513  3.72494  3.29354  2.67741  2.69355  4.24690  2.90347  2.73739  3.18146  2.89801  2.37887  2.77519  2.98518  4.58477  3.61503
          0.02980  3.92408  4.64642  0.61958  0.77255  0.48576  0.95510
    189   2.89717  5.28924  2.12279  1.18305  4.59722  3.22775  3.75958  4.07187  2.71378  3.63987  4.51799  2.74015  3.83404  2.93749  3.23352  2.82038  3.18665  3.69228  5.78798  4.36273    523 - -
          2.68618  4.42225  2.77519  2.73123  3.46354  2.40513  3.72494  3.29354  2.67741  2.69355  4.24690  2.90347  2.73739  3.18146  2.89801  2.37887  2.77519  2.98518  4.58477  3.61503
          0.02980  3.92408  4.64642  0.61958  0.77255  0.48576  0.95510
    190   3.04505  5.18130  0.84679  2.36740  4.56524  3.24977  3.97656  4.16516  3.07045  3.76427  4.74343  2.92639  3.90620  3.21574  3.59373  3.00153  3.38469  3.79883  5.72383  4.42952    524 - -
          2.68618  4.42225  2.77519  2.73123  3.46354  2.40513  3.72494  3.29354  2.67741  2.69355  4.24690  2.90347  2.73739  3.18146  2.89801  2.37887  2.77519  2.98518  4.58477  3.61503
          0.02980  3.92408  4.64642  0.61958  0.77255  0.48576  0.95510
    191   3.08242  4.46781  4.50055  4.05929  3.34830  4.24511  4.75392  1.09404  3.86684  1.85359  3.25277  4.30616  4.60941  4.19679  4.06364  3.67162  3.36102  1.79287  5.29357  4.02978    525 - -
          2.68618  4.42225  2.77519  2.73123  3.46354  2.40513  3.72494  3.29354  2.67741  2.69355  4.24690  2.90347  2.73739  3.18146  2.89801  2.37887  2.77519  2.98518  4.58477  3.61503
          0.02980  3.92408  4.64642  0.61958  0.77255  0.48576  0.95510
    192   2.24216  4.42318  2.92344  2.61955  4.24857  2.23172  3.87696  3.68088  2.76972  3.30601  4.12253  2.36358  3.70159  3.07380  3.18741  2.00219  2.62818  3.21474  5.53208  4.23773    526 - -
          2.68618  4.42225  2.77519  2.73123  3.46354  2.40513  3.72494  3.29354  2.67741  2.69355  4.24690  2.90347  2.73739  3.18146  2.89801  2.37887  2.77519  2.98518  4.58477  3.61503
          0.02980  3.92408  4.64642  0.61958  0.77255  0.48576  0.95510
    193   1.47325  4.18306  3.45791  3.03417  3.88909  3.10265  4.03283  2.83609  2.98992  2.92032  3.82085  3.28234  3.75072  3.31680  3.31546  2.21619  2.54133  2.73768  5.30551  4.07618    527 - -
          2.68618  4.42225  2.77519  2.73123  3.46354  2.40513  3.72494  3.29354  2.67741  2.69355  4.24690  2.90347  2.73739  3.18146  2.89801  2.37887  2.77519  2.98518  4.58477  3.61503
          0.02980  3.92408  4.64642  0.61958  0.77255  0.48576  0.95510
    194   2.84876  4.37700  4.19672  3.86136  3.58779  3.77725  4.65416  2.04793  3.72993  2.26582  3.54504  4.04293  4.33482  4.08597  3.93747  3.28395  3.20902  0.96230  5.38097  4.11582    528 - -
          2.68618  4.42225  2.77519  2.73123  3.46354  2.40513  3.72494  3.29354  2.67741  2.69355  4.24690  2.90347  2.73739  3.18146  2.89801  2.37887  2.77519  2.98518  4.58477  3.61503
          0.02980  3.92408  4.64642  0.61958  0.77255  0.48576  0.95510
    195   2.99664  5.11839  2.50937  0.95421  4.47107  3.30730  3.89844  3.93521  2.78545  3.54400  4.51565  2.96219  3.91430  3.11295  3.19971  2.97373  3.30123  3.61369  5.63293  4.35507    529 - -
          2.68618  4.42225  2.77519  2.73123  3.46354  2.40513  3.72494  3.29354  2.67741  2.69355  4.24690  2.90347  2.73739  3.18146  2.89801  2.37887  2.77519  2.98518  4.58477  3.61503
          0.02980  3.92408  4.64642  0.61958  0.77255  0.48576  0.95510
    196   2.90475  5.04201  3.28113  2.67539  4.46377  3.56236  3.58543  3.82901  1.55422  3.31444  4.16851  3.10432  3.95054  2.72387  1.66104  2.73090  3.09644  3.50229  5.40046  4.19269    530 - -
          2.68618  4.42225  2.77519  2.73123  3.46354  2.40513  3.72494  3.29354  2.67741  2.69355  4.24690  2.90347  2.73739  3.18146  2.89801  2.37887  2.77519  2.98518  4.58477  3.61503
          0.02980  3.92408  4.64642  0.61958  0.77255  0.48576  0.95510
    197   2.82232  4.92263  2.97825  2.56188  3.92711  3.47450  1.88198  3.63606  2.20218  3.17362  4.05425  3.03098  3.91312  2.58594  2.37023  2.84467  3.04615  3.33316  5.18765  3.81056    531 - -
          2.68618  4.42225  2.77519  2.73123  3.46354  2.40513  3.72494  3.29354  2.67741  2.69355  4.24690  2.90347  2.73739  3.18146  2.89801  2.37887  2.77519  2.98518  4.58477  3.61503
          0.02980  3.92408  4.64642  0.61958  0.77255  0.48576  0.95510
    198   3.06361  4.89936  3.55952  3.05971  4.26701  3.54186  3.86164  3.81219  2.25819  3.31874  4.31747  3.41557  4.04184  3.07931  0.90242  3.14523  3.32599  3.53388  5.32907  4.18304    532 - -
          2.68618  4.42225  2.77519  2.73123  3.46354  2.40513  3.72494  3.29354  2.67741  2.69355  4.24690  2.90347  2.73739  3.18146  2.89801  2.37887  2.77519  2.98518  4.58477  3.61503
          0.02980  3.92408  4.64642  0.61958  0.77255  0.48576  0.95510
    199   2.53751  4.25309  3.59562  3.02410  3.32017  3.61539  3.87108  2.30473  2.80552  2.09392  2.55326  3.39700  3.98441  2.91364  3.20507  2.87879  2.83864  2.41342  4.84389  3.63110    533 - -
          2.68618  4.42225  2.77519  2.73123  3.46354  2.40513  3.72494  3.29354  2.67741  2.69355  4.24690  2.90347  2.73739  3.18146  2.89801  2.37887  2.77519  2.98518  4.58477  3.61503
          0.02980  3.92408  4.64642  0.61958  0.77255  0.48576  0.95510
    200   2.92465  5.46551  1.38288  1.65106  4.75094  3.19126  3.74548  4.26121  2.76920  3.77950  4.64347  2.66199  3.81731  2.91671  3.36094  2.81074  3.21608  3.84517  5.93389  4.43887    534 - -
          2.68618  4.42225  2.77519  2.73123  3.46354  2.40513  3.72494  3.29354  2.67741  2.69355  4.24690  2.90347  2.73739  3.18146  2.89801  2.37887  2.77519  2.98518  4.58477  3.61503
          0.02980  3.92408  4.64642  0.61958  0.77255  0.48576  0.95510
    201   3.21310  4.66002  4.27232  3.91232  3.15539  4.04767  4.55186  2.36217  3.67957  0.81421  3.16208  4.18280  4.47410  4.03556  3.84723  3.62442  3.50497  2.41291  5.05349  3.78875    535 - -
          2.68618  4.42225  2.77519  2.73123  3.46354  2.40513  3.72494  3.29354  2.67741  2.69355  4.24690  2.90347  2.73739  3.18146  2.89801  2.37887  2.77519  2.98518  4.58477  3.61503
          0.02980  3.92408  4.64642  0.61958  0.77255  0.48576  0.95510
    202   2.70772  3.62333  3.88743  3.34899  2.83016  3.70226  3.84073  2.57050  3.21095  2.20303  3.34801  3.59598  4.10321  3.49124  3.45515  3.00880  2.96300  2.30026  4.43842  1.80575    536 - -
          2.68618  4.42225  2.77519  2.73123  3.46354  2.40513  3.72494  3.29354  2.67741  2.69355  4.24690  2.90347  2.73739  3.18146  2.89801  2.37887  2.77519  2.98518  4.58477  3.61503
          0.02980  3.92408  4.64642  0.61958  0.77255  0.48576  0.95510
    203   2.81452  4.80298  3.33957  2.83269  4.22415  3.44898  3.71490  3.69400  2.12067  3.25057  4.16499  3.20438  3.94277  2.89944  1.25413  2.71786  3.08935  3.37017  5.33980  4.09889    537 - -
          2.68618  4.42225  2.77519  2.73123  3.46354  2.40513  3.72494  3.29354  2.67741  2.69355  4.24690  2.90347  2.73739  3.18146  2.89801  2.37887  2.77519  2.98518  4.58477  3.61503
          0.02980  3.92408  4.64642  0.61958  0.77255  0.48576  0.95510
    204   1.68050  4.24859  3.39914  2.90206  3.65449  3.25824  3.87295  3.00491  2.82383  2.73357  3.62525  3.23681  3.80256  3.16776  3.16301  2.49428  2.35102  2.71545  4.29623  3.82478    538 - -
          2.68618  4.42225  2.77519  2.73123  3.46354  2.40513  3.72494  3.29354  2.67741  2.69355  4.24690  2.90347  2.73739  3.18146  2.89801  2.37887  2.77519  2.98518  4.58477  3.61503
          0.02980  3.92408  4.64642  0.61958  0.77255  0.48576  0.95510
    205   2.96592  5.11527  3.29236  2.57071  4.54033  3.59741  3.57563  3.88856  1.55193  3.35087  4.20863  3.11192  3.97258  2.71006  1.56926  2.95845  3.13992  3.56623  5.41966  4.22749    539 - -
          2.68618  4.42225  2.77519  2.73123  3.46354  2.40513  3.72494  3.29354  2.67741  2.69355  4.24690  2.90347  2.73739  3.18146  2.89801  2.37887  2.77519  2.98518  4.58477  3.61503
          0.02980  3.92408  4.64642  0.61958  0.77255  0.48576  0.95510
    206   2.84773  5.39362  1.61243  1.71480  4.67589  3.21999  3.68485  4.17671  2.47336  3.67246  4.49811  2.67627  3.79911  2.70109  3.17272  2.74910  3.11783  3.75871  5.83413  4.35849    540 - -
          2.68618  4.42225  2.77519  2.73123  3.46354  2.40513  3.72494  3.29354  2.67741  2.69355  4.24690  2.90347  2.73739  3.18146  2.89801  2.37887  2.77519  2.98518  4.58477  3.61503
          0.02980  3.92408  4.64642  0.61958  0.77255  0.48576  0.95510
    207   2.96828  5.08017  3.27624  2.58078  4.49137  3.59049  3.59180  3.84144  1.77641  3.32403  4.19249  3.12271  3.97810  2.73367  1.38542  2.97091  3.14835  3.52878  5.40602  4.21481    541 - -
          2.68618  4.42225  2.77519  2.73123  3.46354  2.40513  3.72494  3.29354  2.67741  2.69355  4.24690  2.90347  2.73739  3.18146  2.89801  2.37887  2.77519  2.98518  4.58477  3.61503
          0.02980  3.92408  4.64642  0.61958  0.77255  0.48576  0.95510
    208   2.81455  4.01250  3.81927  3.29841  2.41414  3.75126  3.65942  2.84632  3.16238  2.46457  3.49422  3.54515  4.13482  3.44226  3.19440  3.04847  3.05706  2.66847  4.16314  1.55406    542 - -
          2.68618  4.42225  2.77519  2.73123  3.46354  2.40513  3.72494  3.29354  2.67741  2.69355  4.24690  2.90347  2.73739  3.18146  2.89801  2.37887  2.77519  2.98518  4.58477  3.61503
          0.02980  3.92408  4.64642  0.61958  0.77255  0.48576  0.95510
    209   2.07270  4.16862  3.22987  3.00014  4.28308  2.65166  4.14282  3.69886  3.10820  3.39881  4.23310  3.20612  3.65603  3.40799  3.42803  1.22519  2.69638  3.15556  5.61951  4.38425    543 - -
          2.68618  4.42225  2.77519  2.73123  3.46354  2.40513  3.72494  3.29354  2.67741  2.69355  4.24690  2.90347  2.73739  3.18146  2.89801  2.37887  2.77519  2.98518  4.58477  3.61503
          0.02980  3.92408  4.64642  0.61958  0.77255  0.48576  0.95510
    210   2.59518  4.24195  3.84346  3.28021  3.32717  3.74940  4.06510  2.28111  2.96453  2.05797  2.59608  3.61044  4.11888  3.46481  3.42225  3.03745  2.92601  1.71910  4.92977  3.72621    544 - -
          2.68618  4.42225  2.77519  2.73123  3.46354  2.40513  3.72494  3.29354  2.67741  2.69355  4.24690  2.90347  2.73739  3.18146  2.89801  2.37887  2.77519  2.98518  4.58477  3.61503
          0.02980  3.92408  4.64642  0.61958  0.77255  0.48576  0.95510
    211   2.84334  4.93066  3.27186  2.67219  4.24727  3.54940  3.60736  3.28728  1.37566  3.15611  4.03846  3.10811  3.93786  2.76004  2.14186  2.87574  3.04531  3.30641  5.32613  4.09043    545 - -
          2.68618  4.42225  2.77519  2.73123  3.46354  2.40513  3.72494  3.29354  2.67741  2.69355  4.24690  2.90347  2.73739  3.18146  2.89801  2.37887  2.77519  2.98518  4.58477  3.61503
          0.02980  3.92408  4.64642  0.61958  0.77255  0.48576  0.95510
    212   2.82845  4.38589  3.98725  3.49269  3.22033  3.83564  4.22828  2.18201  3.29541  1.26632  3.20783  3.78578  4.24665  3.64980  3.53507  2.94669  3.10262  2.20719  4.97615  3.70177    546 - -
          2.68618  4.42225  2.77519  2.73123  3.46354  2.40513  3.72494  3.29354  2.67741  2.69355  4.24690  2.90347  2.73739  3.18146  2.89801  2.37887  2.77519  2.98518  4.58477  3.61503
          0.02980  3.92408  4.64642  0.61958  0.77255  0.48576  0.95510
    213   2.96336  4.94220  3.39361  2.85432  4.26087  3.55273  3.68931  3.75584  2.03862  3.24330  4.18934  3.23465  4.00138  2.76506  1.16751  3.01199  3.19146  3.46819  5.32850  4.11052    547 - -
          2.68618  4.42225  2.77519  2.73123  3.46354  2.40513  3.72494  3.29354  2.67741  2.69355  4.24690  2.90347  2.73739  3.18146  2.89801  2.37887  2.77519  2.98518  4.58477  3.61503
          0.02980  3.92408  4.64642  0.61958  0.77255  0.48576  0.95510
    214   3.08549  4.55663  4.31916  3.80389  3.09609  4.14963  4.48024  2.23437  3.57172  1.47398  1.58225  4.10234  4.47097  3.88431  3.77502  3.51542  3.33769  2.28715  5.04394  3.84176    548 - -
          2.68618  4.42225  2.77519  2.73123  3.46354  2.40513  3.72494  3.29354  2.67741  2.69355  4.24690  2.90347  2.73739  3.18146  2.89801  2.37887  2.77519  2.98518  4.58477  3.61503
          0.02980  3.92408  4.64642  0.61958  0.77255  0.48576  0.95510
    215   2.69135  4.30693  3.79679  3.30168  3.13144  3.66385  4.08370  2.42145  3.16751  1.41377  3.28075  3.60645  4.10490  3.49799  3.43444  2.81527  2.78797  2.29821  4.91739  3.63893    549 - -
          2.68618  4.42225  2.77519  2.73123  3.46354  2.40513  3.72494  3.29354  2.67741  2.69355  4.24690  2.90347  2.73739  3.18146  2.89801  2.37887  2.77519  2.98518  4.58477  3.61503
          0.02980  3.92408  4.64642  0.61958  0.77255  0.48576  0.95510
    216   2.25646  4.63973  2.33204  2.46144  3.95341  2.98749  3.68232  3.29489  2.53768  2.58693  3.82991  2.95768  3.78949  2.86421  2.98691  2.61756  2.81704  2.87789  5.27210  3.95323    550 - -
          2.68618  4.42225  2.77519  2.73123  3.46354  2.40513  3.72494  3.29354  2.67741  2.69355  4.24690  2.90347  2.73739  3.18146  2.89801  2.37887  2.77519  2.98518  4.58477  3.61503
          0.02980  3.92408  4.64642  0.61958  0.77255  0.48576  0.95510
    217   2.74516  5.08681  1.34402  2.18128  4.56670  3.04108  3.76436  4.05705  2.75335  3.61879  4.46242  2.73567  3.43397  2.94006  3.30023  2.53315  3.07026  3.62655  5.79576  4.35381    551 - -
          2.68618  4.42225  2.77519  2.73123  3.46354  2.40513  3.72494  3.29354  2.67741  2.69355  4.24690  2.90347  2.73739  3.18146  2.89801  2.37887  2.77519  2.98518  4.58477  3.61503
          0.05889  3.92408  3.28524  0.61958  0.77255  0.48576  0.95510
    218   2.65715  4.99207  2.21236  2.00380  4.29658  3.11101  3.63018  3.74291  2.48410  3.09010  4.11985  2.78351  3.76759  2.77843  2.98248  2.12985  2.91519  3.37324  5.51349  4.12321    552 - -
          2.68618  4.42225  2.77519  2.73123  3.46354  2.40513  3.72494  3.29354  2.67741  2.69355  4.24690  2.90347  2.73739  3.18146  2.89801  2.37887  2.77519  2.98518  4.58477  3.61503
          0.05314  3.89585  3.46001  0.61958  0.77255  0.46959  0.98151
    219   2.28123  4.27820  3.05224  2.78532  4.24728  2.04754  3.99325  3.68926  2.91949  3.33784  4.16314  3.10070  2.13135  3.22307  3.29146  2.13745  2.72495  3.18359  5.55479  4.29350    553 - -
          2.68611  4.42228  2.77522  2.73126  3.46356  2.40515  3.72497  3.29343  2.67743  2.69354  4.24692  2.90349  2.73742  3.18149  2.89803  2.37881  2.77513  2.98521  4.58479  3.61506
          0.28207  1.50893  3.70356  0.26863  1.44572  0.50572  0.92401
    220   1.75713  3.46571  3.51945  3.09847  4.03772  1.92717  4.08263  3.42601  3.07063  3.12606  3.96188  3.25863  3.19825  3.36266  3.39159  2.22709  2.62008  2.95904  5.40705  4.19809    555 - -
          2.68618  4.42225  2.77519  2.73123  3.46354  2.40513  3.72494  3.29354  2.67741  2.69355  4.24690  2.90347  2.73739  3.18146  2.89801  2.37887  2.77519  2.98518  4.58477  3.61503
          0.03091  3.88795  4.61030  0.61958  0.77255  0.51931  0.90370
    221   2.61192  4.70900  3.07244  2.50967  3.97498  3.42145  3.60508  3.36590  2.25129  2.97630  3.52916  2.99342  3.81876  2.61404  2.20596  2.45628  2.54777  3.06330  5.21763  3.93028    556 - -
          2.68618  4.42225  2.77519  2.73123  3.46354  2.40513  3.72494  3.29354  2.67741  2.69355  4.24690  2.90347  2.73739  3.18146  2.89801  2.37887  2.77519  2.98518  4.58477  3.61503
          0.03091  3.88795  4.61030  0.61958  0.77255  0.51931  0.90370
    222   2.77269  4.89113  3.13748  2.58915  4.22147  3.48240  3.59758  3.60159  1.48789  2.94806  4.01633  3.04476  3.50169  2.75027  2.27036  2.80232  2.98821  3.29158  5.32443  4.07020    557 - -
          2.68618  4.42225  2.77519  2.73123  3.46354  2.40513  3.72494  3.29354  2.67741  2.69355  4.24690  2.90347  2.73739  3.18146  2.89801  2.37887  2.77519  2.98518  4.58477  3.61503
          0.03091  3.88795  4.61030  0.61958  0.77255  0.51931  0.90370
    223   2.45345  4.60780  2.68112  2.46315  3.90354  3.32598  3.65653  3.29952  2.50590  2.94347  3.07576  2.83938  3.62954  2.84144  2.94793  2.13591  2.79083  2.98898  5.21906  3.90859    558 - -
          2.68618  4.42225  2.77519  2.73123  3.46354  2.40513  3.72494  3.29354  2.67741  2.69355  4.24690  2.90347  2.73739  3.18146  2.89801  2.37887  2.77519  2.98518  4.58477  3.61503
          0.05709  3.88795  3.35235  0.61958  0.77255  0.51931  0.90370
    224   2.63468  4.43653  3.41060  2.83589  3.43232  3.50481  3.69641  2.99297  2.47115  2.64284  3.56790  3.22579  3.91168  2.99997  2.29146  2.80130  2.59427  2.76071  2.73600  3.52639    559 - -
          2.68618  4.42225  2.77519  2.73123  3.46354  2.40513  3.72494  3.29354  2.67741  2.69355  4.24690  2.90347  2.73739  3.18146  2.89801  2.37887  2.77519  2.98518  4.58477  3.61503
          0.03172  3.86258  4.58492  0.61958  0.77255  0.50446  0.92591
    225   2.46556  4.60254  2.97898  2.51686  3.86152  3.33747  2.55272  3.31718  2.46923  2.80652  3.80227  2.99200  2.97316  2.86337  2.86641  2.47151  2.81911  3.00868  5.18429  3.86329    560 - -
          2.68618  4.42225  2.77519  2.73123  3.46354  2.40513  3.72494  3.29354  2.67741  2.69355  4.24690  2.90347  2.73739  3.18146  2.89801  2.37887  2.77519  2.98518  4.58477  3.61503
          0.03091  3.88795  4.61030  0.61958  0.77255  0.51931  0.90370
    226   2.31022  4.31510  3.29401  2.84351  3.60933  3.22917  3.83195  3.15468  2.75442  2.83374  3.73605  3.18961  3.79155  3.13092  3.09165  1.60508  2.77431  2.84610  4.13557  3.70421    561 - -
          2.68618  4.42225  2.77519  2.73123  3.46354  2.40513  3.72494  3.29354  2.67741  2.69355  4.24690  2.90347  2.73739  3.18146  2.89801  2.37887  2.77519  2.98518  4.58477  3.61503
          0.03091  3.88795  4.61030  0.61958  0.77255  0.51931  0.90370
    227   2.41456  4.36962  3.16940  2.69339  3.83124  3.00638  3.78561  2.99489  2.66678  2.75897  3.75381  3.09477  2.90610  3.01486  3.05419  1.92437  2.74248  2.88026  5.19246  3.91895    562 - -
          2.68618  4.42225  2.77519  2.73123  3.46354  2.40513  3.72494  3.29354  2.67741  2.69355  4.24690  2.90347  2.73739  3.18146  2.89801  2.37887  2.77519  2.98518  4.58477  3.61503
          0.03091  3.88795  4.61030  0.61958  0.77255  0.51931  0.90370
    228   2.52979  3.74606  3.69551  3.12359  3.24341  3.56493  3.73679  2.39703  3.02970  2.25850  2.44062  3.43982  3.95267  3.31090  3.30520  2.72464  2.58069  2.28201  4.74240  3.53186    563 - -
          2.68618  4.42225  2.77519  2.73123  3.46354  2.40513  3.72494  3.29354  2.67741  2.69355  4.24690  2.90347  2.73739  3.18146  2.89801  2.37887  2.77519  2.98518  4.58477  3.61503
          0.03091  3.88795  4.61030  0.61958  0.77255  0.48708  0.95300
    229   2.89591  5.40133  1.28485  1.99523  4.67046  3.19105  3.72827  4.18320  2.72776  3.70590  4.57039  2.66415  3.80971  2.68912  3.29571  2.79301  3.18494  3.77974  5.87430  4.38719    564 - -
          2.68618  4.42225  2.77519  2.73123  3.46354  2.40513  3.72494  3.29354  2.67741  2.69355  4.24690  2.90347  2.73739  3.18146  2.89801  2.37887  2.77519  2.98518  4.58477  3.61503
          0.03024  3.90945  4.63179  0.61958  0.77255  0.49963  0.93332
    230   2.74306  4.88038  3.11598  2.54864  4.16772  3.48913  3.58588  3.55995  1.72932  2.59713  3.96265  2.86044  3.87453  2.52825  2.32045  2.77091  2.95050  3.25063  5.29882  4.03218    565 - -
          2.68618  4.42225  2.77519  2.73123  3.46354  2.40513  3.72494  3.29354  2.67741  2.69355  4.24690  2.90347  2.73739  3.18146  2.89801  2.37887  2.77519  2.98518  4.58477  3.61503
          0.03024  3.90945  4.63179  0.61958  0.77255  0.49963  0.93332
    231   2.45119  4.82103  2.78951  2.36369  4.14697  3.12548  3.24224  3.57783  2.39444  3.15873  3.97166  2.21903  3.32478  2.76805  2.71224  2.56608  2.84509  3.22634  5.37335  4.03038    566 - -
          2.68618  4.42225  2.77519  2.73123  3.46354  2.40513  3.72494  3.29354  2.67741  2.69355  4.24690  2.90347  2.73739  3.18146  2.89801  2.37887  2.77519  2.98518  4.58477  3.61503
          0.03024  3.90945  4.63179  0.61958  0.77255  0.49963  0.93332
    232   2.48240  3.88390  3.28250  2.73877  3.46025  3.22588  3.62076  2.82389  2.69141  2.65763  3.53350  3.15447  3.82455  2.95862  3.07085  1.96222  2.69027  2.69711  4.99022  3.73195    567 - -
          2.68618  4.42225  2.77519  2.73123  3.46354  2.40513  3.72494  3.29354  2.67741  2.69355  4.24690  2.90347  2.73739  3.18146  2.89801  2.37887  2.77519  2.98518  4.58477  3.61503
          0.03024  3.90945  4.63179  0.61958  0.77255  0.49963  0.93332
    233   2.36232  3.56791  3.30107  2.79579  3.80042  2.69389  3.83945  2.96974  2.76308  2.86847  3.72399  2.81311  3.74743  3.08881  3.14176  1.92364  2.64749  2.84426  5.17625  3.92389    568 - -
          2.68618  4.42225  2.77519  2.73123  3.46354  2.40513  3.72494  3.29354  2.67741  2.69355  4.24690  2.90347  2.73739  3.18146  2.89801  2.37887  2.77519  2.98518  4.58477  3.61503
          0.03024  3.90945  4.63179  0.61958  0.77255  0.49963  0.93332
    234   2.62497  4.75258  2.88288  2.35618  4.04029  2.24274  3.63589  3.44546  2.37223  2.86273  3.89187  2.94604  3.65350  2.68066  2.58908  2.66955  2.87049  3.13005  5.29131  3.98396    569 - -
          2.68618  4.42225  2.77519  2.73123  3.46354  2.40513  3.72494  3.29354  2.67741  2.69355  4.24690  2.90347  2.73739  3.18146  2.89801  2.37887  2.77519  2.98518  4.58477  3.61503
          0.03024  3.90945  4.63179  0.61958  0.77255  0.49963  0.93332
    235   2.59538  4.19857  3.39629  3.10323  2.63661  3.36443  3.88038  2.38153  3.03486  1.87456  3.25413  3.44527  3.99646  3.31459  3.33026  2.89208  2.83208  2.34511  4.73711  3.46578    570 - -
          2.68618  4.42225  2.77519  2.73123  3.46354  2.40513  3.72494  3.29354  2.67741  2.69355  4.24690  2.90347  2.73739  3.18146  2.89801  2.37887  2.77519  2.98518  4.58477  3.61503
          0.03024  3.90945  4.63179  0.61958  0.77255  0.49963  0.93332
    236   2.00775  4.31666  3.30824  2.76743  3.30000  3.13652  3.76245  2.76739  2.72684  2.42805  3.48573  3.04097  3.62405  3.04952  3.10072  2.68740  2.76378  2.62262  4.95457  3.70129    571 - -
          2.68618  4.42225  2.77519  2.73123  3.46354  2.40513  3.72494  3.29354  2.67741  2.69355  4.24690  2.90347  2.73739  3.18146  2.89801  2.37887  2.77519  2.98518  4.58477  3.61503
          0.03024  3.90945  4.63179  0.61958  0.77255  0.49963  0.93332
    237   2.28402  3.85114  3.35974  2.83924  3.72815  3.22944  3.85046  2.86675  2.78820  2.71555  3.66129  3.19161  3.00869  3.11594  3.15575  1.86660  2.72049  2.74874  5.12743  3.87999    572 - -
          2.68618  4.42225  2.77519  2.73123  3.46354  2.40513  3.72494  3.29354  2.67741  2.69355  4.24690  2.90347  2.73739  3.18146  2.89801  2.37887  2.77519  2.98518  4.58477  3.61503
          0.03024  3.90945  4.63179  0.61958  0.77255  0.49963  0.93332
    238   2.40619  4.45198  2.85172  2.61080  4.22769  3.06467  3.88667  3.68751  2.76502  3.33153  4.16954  2.28060  3.71900  3.09833  3.15493  1.57603  2.70794  3.23220  5.52626  4.21154    573 - -
          2.68618  4.42225  2.77519  2.73123  3.46354  2.40513  3.72494  3.29354  2.67741  2.69355  4.24690  2.90347  2.73739  3.18146  2.89801  2.37887  2.77519  2.98518  4.58477  3.61503
          0.03024  3.90945  4.63179  0.61958  0.77255  0.49963  0.93332
    239   2.21265  4.24713  3.29609  2.85548  3.95528  3.08983  3.92470  3.29351  2.84155  3.01152  3.86762  3.16963  2.43788  3.16830  3.20757  1.93724  2.57811  2.55266  5.31892  4.07169    574 - -
          2.68618  4.42225  2.77519  2.73123  3.46354  2.40513  3.72494  3.29354  2.67741  2.69355  4.24690  2.90347  2.73739  3.18146  2.89801  2.37887  2.77519  2.98518  4.58477  3.61503
          0.03024  3.90945  4.63179  0.61958  0.77255  0.49963  0.93332
    240   2.59707  4.46524  3.27321  2.69263  3.58822  3.49424  3.46643  3.01023  2.48190  2.18393  3.55735  3.13558  3.58314  2.77609  2.45891  2.74016  2.82159  2.76400  4.26314  3.69154    575 - -
          2.68618  4.42225  2.77519  2.73123  3.46354  2.40513  3.72494  3.29354  2.67741  2.69355  4.24690  2.90347  2.73739  3.18146  2.89801  2.37887  2.77519  2.98518  4.58477  3.61503
          0.05979  3.90945  3.27061  0.61958  0.77255  0.49963  0.93332
    241   2.44986  4.66001  2.90294  2.44360  3.98942  3.16890  3.64339  3.40142  2.44725  3.02066  3.85059  2.31842  3.77065  2.81564  2.74445  2.38635  2.63236  3.07320  5.27015  3.68901    576 - -
          2.68618  4.42225  2.77519  2.73123  3.46354  2.40513  3.72494  3.29354  2.67741  2.69355  4.24690  2.90347  2.73739  3.18146  2.89801  2.37887  2.77519  2.98518  4.58477  3.61503
          0.03113  3.88079  4.60314  0.61958  0.77255  0.52568  0.89441
    242   2.42328  4.25002  3.44531  2.89725  3.45246  3.24728  3.82775  2.44559  2.83197  2.16344  3.40255  3.28177  3.11147  3.15139  3.17582  2.74829  2.67961  2.38358  4.91694  3.68393    577 - -
          2.68618  4.42225  2.77519  2.73123  3.46354  2.40513  3.72494  3.29354  2.67741  2.69355  4.24690  2.90347  2.73739  3.18146  2.89801  2.37887  2.77519  2.98518  4.58477  3.61503
          0.03113  3.88079  4.60314  0.61958  0.77255  0.52568  0.89441
    243   2.64803  4.74634  3.07372  2.51774  3.99717  3.22231  3.45190  3.40054  2.23893  2.65179  3.84115  2.99888  3.54109  2.58631  2.08932  2.69929  2.87009  3.10002  5.22176  3.93673    578 - -
          2.68618  4.42225  2.77519  2.73123  3.46354  2.40513  3.72494  3.29354  2.67741  2.69355  4.24690  2.90347  2.73739  3.18146  2.89801  2.37887  2.77519  2.98518  4.58477  3.61503
          0.03113  3.88079  4.60314  0.61958  0.77255  0.52568  0.89441
    244   2.53524  4.67411  2.49169  2.38471  4.24168  1.98773  3.76195  3.68883  2.65978  3.29584  4.13067  2.87446  3.74199  2.74695  3.11276  2.19063  2.87570  3.28556  5.51613  4.17224    579 - -
          2.68618  4.42225  2.77519  2.73123  3.46354  2.40513  3.72494  3.29354  2.67741  2.69355  4.24690  2.90347  2.73739  3.18146  2.89801  2.37887  2.77519  2.98518  4.58477  3.61503
          0.03113  3.88079  4.60314  0.61958  0.77255  0.52568  0.89441
    245   2.21801  4.36069  3.08575  2.72528  4.10259  1.84727  3.86488  3.48286  2.67829  3.14847  3.99581  3.08579  3.71863  3.08056  2.68350  2.49991  2.54550  3.07468  5.40369  4.14399    580 - -
          2.68618  4.42225  2.77519  2.73123  3.46354  2.40513  3.72494  3.29354  2.67741  2.69355  4.24690  2.90347  2.73739  3.18146  2.89801  2.37887  2.77519  2.98518  4.58477  3.61503
          0.03113  3.88079  4.60314  0.61958  0.77255  0.48310  0.95937
    246   2.41901  4.29315  3.34515  2.81352  3.50933  3.21237  3.78119  2.84279  2.74502  2.07983  3.14140  3.06211  3.86049  3.08295  3.09746  2.39977  2.77116  2.60035  4.93932  3.69475    581 - -
          2.68618  4.42225  2.77519  2.73123  3.46354  2.40513  3.72494  3.29354  2.67741  2.69355  4.24690  2.90347  2.73739  3.18146  2.89801  2.37887  2.77519  2.98518  4.58477  3.61503
          0.03024  3.90945  4.63179  0.61958  0.77255  0.49963  0.93332
    247   2.18879  3.54028  3.34492  2.83378  3.61455  2.98731  3.86049  3.17128  2.80396  2.85902  3.71442  3.01158  3.41015  3.11862  3.17912  1.88078  2.55823  2.83279  5.17091  3.92540    582 - -
          2.68618  4.42225  2.77519  2.73123  3.46354  2.40513  3.72494  3.29354  2.67741  2.69355  4.24690  2.90347  2.73739  3.18146  2.89801  2.37887  2.77519  2.98518  4.58477  3.61503
          0.03024  3.90945  4.63179  0.61958  0.77255  0.49963  0.93332
    248   2.37540  4.41806  3.14887  2.65869  3.81750  3.27808  3.75656  3.18568  2.62407  2.59653  3.72677  3.08288  3.07836  2.89870  3.01641  1.98569  2.69728  2.81267  5.17441  3.90181    583 - -
          2.68618  4.42225  2.77519  2.73123  3.46354  2.40513  3.72494  3.29354  2.67741  2.69355  4.24690  2.90347  2.73739  3.18146  2.89801  2.37887  2.77519  2.98518  4.58477  3.61503
          0.03024  3.90945  4.63179  0.61958  0.77255  0.49963  0.93332
    249   2.29768  4.30226  3.28869  2.88491  3.39801  1.76836  3.91905  3.04554  2.87333  2.62971  3.74921  3.22218  3.80445  3.21042  3.22152  2.59749  2.78705  2.75589  5.15396  3.84369    584 - -
          2.68618  4.42225  2.77519  2.73123  3.46354  2.40513  3.72494  3.29354  2.67741  2.69355  4.24690  2.90347  2.73739  3.18146  2.89801  2.37887  2.77519  2.98518  4.58477  3.61503
          0.03024  3.90945  4.63179  0.61958  0.77255  0.49963  0.93332
    250   2.38909  4.46228  2.93626  2.57723  4.18246  2.75644  3.81242  3.61229  2.67974  3.23145  4.04761  2.53237  3.06030  2.99949  3.10441  1.88265  2.53066  3.17795  5.46250  4.16181    585 - -
          2.68618  4.42225  2.77519  2.73123  3.46354  2.40513  3.72494  3.29354  2.67741  2.69355  4.24690  2.90347  2.73739  3.18146  2.89801  2.37887  2.77519  2.98518  4.58477  3.61503
          0.03024  3.90945  4.63179  0.61958  0.77255  0.49963  0.93332
    251   2.59573  4.38714  3.32659  2.78484  3.22555  3.51415  2.73838  2.88946  2.68656  2.10694  3.48327  3.20521  3.90513  3.04660  3.03885  2.67662  2.71149  2.66384  4.78517  3.33168    586 - -
          2.68618  4.42225  2.77519  2.73123  3.46354  2.40513  3.72494  3.29354  2.67741  2.69355  4.24690  2.90347  2.73739  3.18146  2.89801  2.37887  2.77519  2.98518  4.58477  3.61503
          0.03024  3.90945  4.63179  0.61958  0.77255  0.49963  0.93332
    252   2.58924  4.69107  3.01466  2.49383  3.97784  3.38627  3.62773  3.37551  2.35504  2.99283  3.65561  2.91459  3.80735  2.31059  2.62846  2.54869  2.27825  3.06500  5.23893  3.94045    587 - -
          2.68618  4.42225  2.77519  2.73123  3.46354  2.40513  3.72494  3.29354  2.67741  2.69355  4.24690  2.90347  2.73739  3.18146  2.89801  2.37887  2.77519  2.98518  4.58477  3.61503
          0.03024  3.90945  4.63179  0.61958  0.77255  0.49963  0.93332
    253   2.60579  4.80717  2.90526  2.32716  3.87133  3.38691  3.59128  3.47025  2.01231  3.06630  3.88793  2.37979  3.79318  2.74395  2.75324  2.63189  2.83636  2.99957  5.28551  3.77154    588 - -
          2.68618  4.42225  2.77519  2.73123  3.46354  2.40513  3.72494  3.29354  2.67741  2.69355  4.24690  2.90347  2.73739  3.18146  2.89801  2.37887  2.77519  2.98518  4.58477  3.61503
          0.03024  3.90945  4.63179  0.61958  0.77255  0.49963  0.93332
    254   2.90849  5.08363  3.16217  2.60915  4.44157  3.55072  3.25317  3.84295  1.35915  3.31907  4.16946  3.05924  3.93802  2.56568  2.11295  2.90053  3.09352  3.51681  5.39792  4.16631    589 - -
          2.68618  4.42225  2.77519  2.73123  3.46354  2.40513  3.72494  3.29354  2.67741  2.69355  4.24690  2.90347  2.73739  3.18146  2.89801  2.37887  2.77519  2.98518  4.58477  3.61503
          0.03024  3.90945  4.63179  0.61958  0.77255  0.49963  0.93332
    255   2.80750  5.04182  2.98054  2.49839  4.41267  3.46207  3.58394  3.81929  1.69206  3.31983  4.15158  2.27359  3.87936  2.72042  2.11464  2.79808  3.01936  3.47140  5.43169  4.15876    590 - -
          2.68620  4.42227  2.77516  2.73126  3.46356  2.40515  3.72497  3.29356  2.67737  2.69351  4.24692  2.90345  2.73742  3.18139  2.89803  2.37889  2.77522  2.98507  4.58479  3.61505
          0.32190  2.03172  1.93713  0.55492  0.85360  0.49963  0.93332
    256   2.71567  5.09373  1.72915  2.04287  4.40912  2.93062  3.63166  3.87445  2.53139  3.42688  4.26086  2.68615  3.74079  2.79315  2.82067  2.66489  2.98965  3.49251  5.61378  4.19687    593 - -
          2.68618  4.42225  2.77519  2.73123  3.46354  2.40513  3.72494  3.29354  2.67741  2.69355  4.24690  2.90347  2.73739  3.18146  2.89801  2.37887  2.77519  2.98518  4.58477  3.61503
          0.03502  3.76514  4.48748  0.61958  0.77255  0.42982  1.05161
    257   2.25852  4.29557  3.29203  2.83965  3.52012  2.05572  3.86866  3.00969  2.81269  2.40745  3.67536  3.19928  3.80304  3.14795  3.17020  2.53819  2.76413  2.72319  5.12120  3.84812    594 - -
          2.68618  4.42225  2.77519  2.73123  3.46354  2.40513  3.72494  3.29354  2.67741  2.69355  4.24690  2.90347  2.73739  3.18146  2.89801  2.37887  2.77519  2.98518  4.58477  3.61503
          0.04662  3.90945  3.66926  0.61958  0.77255  0.49963  0.93332
    258   2.71218  5.10807  2.11793  2.24836  4.42468  3.30904  3.60085  3.88214  1.85241  3.39794  4.20105  2.65479  3.78730  2.73563  2.64198  2.67107  2.95451  3.49554  5.55204  4.16995    595 - -
          2.68618  4.42225  2.77519  2.73123  3.46354  2.40513  3.72494  3.29354  2.67741  2.69355  4.24690  2.90347  2.73739  3.18146  2.89801  2.37887  2.77519  2.98518  4.58477  3.61503
          0.03073  3.89356  4.61591  0.61958  0.77255  0.51425  0.91118
    259   2.26132  4.24922  3.36293  2.87606  3.68668  3.01915  3.87448  2.96077  2.82479  2.34127  3.63290  3.21932  3.79369  3.15791  3.17533  1.97534  2.73744  2.46769  5.10670  3.86139    596 - -
          2.68618  4.42225  2.77519  2.73123  3.46354  2.40513  3.72494  3.29354  2.67741  2.69355  4.24690  2.90347  2.73739  3.18146  2.89801  2.37887  2.77519  2.98518  4.58477  3.61503
          0.03073  3.89356  4.61591  0.61958  0.77255  0.51425  0.91118
    260   2.66836  4.87792  3.00215  2.45264  4.16616  3.43118  3.46270  3.33071  1.99800  3.13294  3.95378  2.84738  3.82259  2.17014  2.44868  2.68478  2.75868  3.24389  5.31962  4.01903    597 - -
          2.68618  4.42225  2.77519  2.73123  3.46354  2.40513  3.72494  3.29354  2.67741  2.69355  4.24690  2.90347  2.73739  3.18146  2.89801  2.37887  2.77519  2.98518  4.58477  3.61503
          0.04535  3.89356  3.73125  0.61958  0.77255  0.51425  0.91118
    261   2.21521  4.27013  3.34085  2.83794  3.57765  2.88893  3.81485  2.22911  2.76159  2.63177  3.52710  3.21391  3.83274  3.11098  2.92429  2.54460  2.75881  2.61451  5.00102  3.76164    598 - -
          2.68618  4.42225  2.77519  2.73123  3.46354  2.40513  3.72494  3.29354  2.67741  2.69355  4.24690  2.90347  2.73739  3.18146  2.89801  2.37887  2.77519  2.98518  4.58477  3.61503
          0.03118  3.87939  4.60174  0.61958  0.77255  0.52692  0.89262
    262   2.51857  4.56487  3.00112  2.53436  3.92604  3.30390  3.68544  3.10500  2.48345  2.95963  3.81048  2.99933  3.62043  2.42551  2.87969  2.03400  2.66759  2.99692  5.23362  3.93804    599 - -
          2.68618  4.42225  2.77519  2.73123  3.46354  2.40513  3.72494  3.29354  2.67741  2.69355  4.24690  2.90347  2.73739  3.18146  2.89801  2.37887  2.77519  2.98518  4.58477  3.61503
          0.03118  3.87939  4.60174  0.61958  0.77255  0.52692  0.89262
    263   2.42984  4.38274  3.18556  2.58707  3.74501  3.31300  3.79306  2.85720  2.67926  2.77092  3.66901  3.12998  3.81326  3.03589  3.05620  1.90350  2.78161  2.43456  5.14132  3.87372    600 - -
          2.68618  4.42225  2.77519  2.73123  3.46354  2.40513  3.72494  3.29354  2.67741  2.69355  4.24690  2.90347  2.73739  3.18146  2.89801  2.37887  2.77519  2.98518  4.58477  3.61503
          0.03118  3.87939  4.60174  0.61958  0.77255  0.52692  0.89262
    264   2.40676  4.59440  2.89354  2.50181  3.98187  3.25336  2.47749  3.44562  2.51398  3.06832  3.91019  2.96861  3.29144  2.89443  2.91557  2.16274  2.82042  3.09964  5.28484  3.96057    601 - -
          2.68618  4.42225  2.77519  2.73123  3.46354  2.40513  3.72494  3.29354  2.67741  2.69355  4.24690  2.90347  2.73739  3.18146  2.89801  2.37887  2.77519  2.98518  4.58477  3.61503
          0.03118  3.87939  4.60174  0.61958  0.77255  0.50294  0.92823
    265   2.53675  4.54016  2.99883  2.56206  3.39116  2.31327  2.87148  3.27038  2.57538  2.91354  3.77537  3.02284  3.80212  2.92772  2.98188  2.45860  2.81693  2.96630  5.07969  3.71309    602 - -
          2.68618  4.42225  2.77519  2.73123  3.46354  2.40513  3.72494  3.29354  2.67741  2.69355  4.24690  2.90347  2.73739  3.18146  2.89801  2.37887  2.77519  2.98518  4.58477  3.61503
          0.05665  3.89550  3.35990  0.61958  0.77255  0.51249  0.91380
    266   2.55538  4.87824  2.84552  2.40242  4.15616  3.38325  2.53681  3.58161  2.12732  3.14951  3.97705  2.91098  3.64319  2.44721  2.62731  2.61804  2.89989  3.25114  5.34036  4.02276    603 - -
          2.68618  4.42225  2.77519  2.73123  3.46354  2.40513  3.72494  3.29354  2.67741  2.69355  4.24690  2.90347  2.73739  3.18146  2.89801  2.37887  2.77519  2.98518  4.58477  3.61503
          0.03147  3.87032  4.59267  0.61958  0.77255  0.53486  0.88129
    267   2.57837  4.57741  3.03967  2.56216  3.83505  2.23107  3.67022  3.21765  2.34723  2.76515  3.43881  3.02816  3.82028  2.73212  2.80269  2.67302  2.83332  2.93509  5.15873  3.87262    604 - -
          2.68618  4.42225  2.77519  2.73123  3.46354  2.40513  3.72494  3.29354  2.67741  2.69355  4.24690  2.90347  2.73739  3.18146  2.89801  2.37887  2.77519  2.98518  4.58477  3.61503
          0.03147  3.87032  4.59267  0.61958  0.77255  0.47745  0.96855
    268   2.46200  4.19721  3.53547  2.84366  2.95617  3.55108  3.54934  2.20340  2.87902  2.23189  3.29091  3.33678  3.92779  3.18869  3.03219  2.81017  2.77813  2.43996  4.77172  3.53807    605 - -
          2.68618  4.42225  2.77519  2.73123  3.46354  2.40513  3.72494  3.29354  2.67741  2.69355  4.24690  2.90347  2.73739  3.18146  2.89801  2.37887  2.77519  2.98518  4.58477  3.61503
          0.03024  3.90945  4.63179  0.61958  0.77255  0.49963  0.93332
    269   2.65224  4.73926  2.99683  2.51181  3.99066  3.41821  3.63493  2.98250  2.23490  2.99409  3.85583  2.99669  3.68961  1.94721  2.67123  2.65582  2.88771  3.07988  5.24771  3.95269    606 - -
          2.68618  4.42225  2.77519  2.73123  3.46354  2.40513  3.72494  3.29354  2.67741  2.69355  4.24690  2.90347  2.73739  3.18146  2.89801  2.37887  2.77519  2.98518  4.58477  3.61503
          0.03024  3.90945  4.63179  0.61958  0.77255  0.49963  0.93332
    270   2.72307  4.88691  2.87739  2.51243  4.17463  3.46101  3.59084  3.57021  2.02475  2.84323  3.97796  2.99504  3.85916  2.74050  1.80815  2.74590  2.93860  3.25437  5.31869  4.03491    607 - -
          2.68618  4.42225  2.77519  2.73123  3.46354  2.40513  3.72494  3.29354  2.67741  2.69355  4.24690  2.90347  2.73739  3.18146  2.89801  2.37887  2.77519  2.98518  4.58477  3.61503
          0.03024  3.90945  4.63179  0.61958  0.77255  0.49963  0.93332
    271   2.55577  4.87131  2.82312  2.44951  4.18862  3.41013  3.58963  3.58567  2.05455  3.15507  3.97745  2.94782  3.82049  2.73285  1.94393  2.68039  2.82366  3.14390  5.34686  4.04264    608 - -
          2.68618  4.42225  2.77519  2.73123  3.46354  2.40513  3.72494  3.29354  2.67741  2.69355  4.24690  2.90347  2.73739  3.18146  2.89801  2.37887  2.77519  2.98518  4.58477  3.61503
          0.04462  3.90945  3.74713  0.61958  0.77255  0.49963  0.93332
    272   2.85019  5.32850  1.35132  1.98564  4.64886  3.17369  3.72281  4.15105  2.72902  3.68510  4.53737  2.58706  3.79268  2.89430  3.30377  2.56911  3.14629  3.73821  5.85915  4.37518    609 - -
          2.68618  4.42225  2.77519  2.73123  3.46354  2.40513  3.72494  3.29354  2.67741  2.69355  4.24690  2.90347  2.73739  3.18146  2.89801  2.37887  2.77519  2.98518  4.58477  3.61503
          0.03067  3.89550  4.61785  0.61958  0.77255  0.51249  0.91380
    273   1.95300  4.26464  3.30101  2.82555  3.83388  2.75496  3.87611  3.03138  2.80104  2.88326  3.75363  3.16842  2.57626  3.12741  3.17228  2.51565  2.71277  2.54760  5.21772  3.96831    610 - -
          2.68618  4.42225  2.77519  2.73123  3.46354  2.40513  3.72494  3.29354  2.67741  2.69355  4.24690  2.90347  2.73739  3.18146  2.89801  2.37887  2.77519  2.98518  4.58477  3.61503
          0.03067  3.89550  4.61785  0.61958  0.77255  0.51249  0.91380
    274   2.55719  4.17610  3.60813  3.03765  3.27765  3.57789  3.84185  2.16402  2.80223  2.12114  3.26464  3.38902  3.95280  3.16503  3.22292  2.78596  2.72735  2.29604  4.76930  3.21582    611 - -
          2.68618  4.42225  2.77519  2.73123  3.46354  2.40513  3.72494  3.29354  2.67741  2.69355  4.24690  2.90347  2.73739  3.18146  2.89801  2.37887  2.77519  2.98518  4.58477  3.61503
          0.03067  3.89550  4.61785  0.61958  0.77255  0.51249  0.91380
    275   2.41837  4.53061  2.87214  2.39796  4.05475  3.02482  3.75694  3.45654  2.61794  3.09781  3.93567  2.79231  3.74867  2.95258  3.03674  2.22171  2.01446  3.09201  5.35763  4.05807    612 - -
          2.68618  4.42225  2.77519  2.73123  3.46354  2.40513  3.72494  3.29354  2.67741  2.69355  4.24690  2.90347  2.73739  3.18146  2.89801  2.37887  2.77519  2.98518  4.58477  3.61503
          0.03067  3.89550  4.61785  0.61958  0.77255  0.51249  0.91380
    276   2.39380  3.86740  3.31437  2.80941  3.74810  2.12827  3.82697  3.11900  2.72663  2.53062  3.68905  3.16875  3.76932  3.08602  2.93396  2.34057  2.72988  2.80501  5.13230  3.87870    613 - -
          2.68618  4.42225  2.77519  2.73123  3.46354  2.40513  3.72494  3.29354  2.67741  2.69355  4.24690  2.90347  2.73739  3.18146  2.89801  2.37887  2.77519  2.98518  4.58477  3.61503
          0.03067  3.89550  4.61785  0.61958  0.77255  0.51249  0.91380
    277   2.39030  4.41199  2.86547  2.65738  4.18137  3.03595  3.92317  3.70266  2.81941  3.35404  4.20383  2.47620  3.71370  3.15595  3.19020  1.42369  2.81173  3.23532  5.50471  4.17572    614 - -
          2.68617  4.42197  2.77518  2.73128  3.46333  2.40515  3.72500  3.29359  2.67740  2.69357  4.24695  2.90340  2.73745  3.18142  2.89806  2.37885  2.77518  2.98523  4.58482  3.61493
          0.12552  2.36349  3.73518  1.15258  0.37954  0.49005  0.94829
    278   2.81720  5.26742  1.42689  2.02978  4.60665  3.17927  3.71556  4.10291  2.70316  3.63982  4.48399  2.58791  3.78741  2.88428  3.26713  2.41412  3.11210  3.69124  5.81751  4.34796    621 - -
          2.68618  4.42225  2.77519  2.73123  3.46354  2.40513  3.72494  3.29354  2.67741  2.69355  4.24690  2.90347  2.73739  3.18146  2.89801  2.37887  2.77519  2.98518  4.58477  3.61503
          0.03064  3.89645  4.61880  0.61958  0.77255  0.49059  0.94743
    279   2.54480  4.68340  2.74031  2.42861  4.01580  3.30923  3.65254  3.43155  2.47462  3.04922  3.63048  2.92861  3.13212  2.70033  2.91825  1.95689  2.81222  3.09837  5.29827  3.97259    622 - -
          2.68618  4.42225  2.77519  2.73123  3.46354  2.40513  3.72494  3.29354  2.67741  2.69355  4.24690  2.90347  2.73739  3.18146  2.89801  2.37887  2.77519  2.98518  4.58477  3.61503
          0.03021  3.91034  4.63268  0.61958  0.77255  0.49880  0.93460
    280   2.69419  4.90870  2.87927  2.42983  4.19100  3.39777  3.36797  3.64041  2.24006  3.19280  4.02235  2.93275  2.93341  1.98810  2.48789  2.70458  2.92574  3.30338  5.36019  4.03959    623 - -
          2.68618  4.42225  2.77519  2.73123  3.46354  2.40513  3.72494  3.29354  2.67741  2.69355  4.24690  2.90347  2.73739  3.18146  2.89801  2.37887  2.77519  2.98518  4.58477  3.61503
          0.03021  3.91034  4.63268  0.61958  0.77255  0.49880  0.93460
    281   2.55213  4.00099  3.34353  2.78272  3.24572  3.50034  3.26600  2.84226  2.73192  2.45738  3.43076  2.92507  3.88413  3.04984  3.09959  2.58859  2.78536  2.53573  4.79744  2.70366    624 - -
          2.68618  4.42225  2.77519  2.73123  3.46354  2.40513  3.72494  3.29354  2.67741  2.69355  4.24690  2.90347  2.73739  3.18146  2.89801  2.37887  2.77519  2.98518  4.58477  3.61503
          0.03021  3.91034  4.63268  0.61958  0.77255  0.49880  0.93460
    282   2.47979  4.19500  3.58408  3.02126  3.35686  3.55158  3.87288  2.13438  2.94915  2.31256  3.12718  3.38004  3.57135  3.24752  3.26541  2.53189  2.69688  2.24286  4.84613  3.62530    625 - -
          2.68618  4.42225  2.77519  2.73123  3.46354  2.40513  3.72494  3.29354  2.67741  2.69355  4.24690  2.90347  2.73739  3.18146  2.89801  2.37887  2.77519  2.98518  4.58477  3.61503
          0.03021  3.91034  4.63268  0.61958  0.77255  0.49880  0.93460
    283   2.62739  4.89161  2.64651  2.22667  4.23333  3.29084  3.63725  3.66826  2.44501  3.24185  4.05690  2.14928  3.08428  2.67841  2.90282  2.46841  2.71023  3.30589  5.45267  4.09337    626 - -
          2.68618  4.42225  2.77519  2.73123  3.46354  2.40513  3.72494  3.29354  2.67741  2.69355  4.24690  2.90347  2.73739  3.18146  2.89801  2.37887  2.77519  2.98518  4.58477  3.61503
          0.03021  3.91034  4.63268  0.61958  0.77255  0.49880  0.93460
    284   2.57308  4.57486  3.06367  2.57828  3.84290  3.38094  3.69293  2.76792  2.47810  2.86499  3.74656  3.04378  3.82751  2.13290  2.85546  2.38292  2.73536  2.91021  5.17933  3.88923    627 - -
          2.68618  4.42225  2.77519  2.73123  3.46354  2.40513  3.72494  3.29354  2.67741  2.69355  4.24690  2.90347  2.73739  3.18146  2.89801  2.37887  2.77519  2.98518  4.58477  3.61503
          0.03021  3.91034  4.63268  0.61958  0.77255  0.49880  0.93460
    285   2.52797  4.62947  2.96096  2.49165  4.01330  3.13182  3.66947  3.42338  2.45530  3.04169  3.87231  2.96996  3.47152  2.52643  2.76371  1.97912  2.80599  2.91939  5.28859  3.98236    628 - -
          2.68618  4.42225  2.77519  2.73123  3.46354  2.40513  3.72494  3.29354  2.67741  2.69355  4.24690  2.90347  2.73739  3.18146  2.89801  2.37887  2.77519  2.98518  4.58477  3.61503
          0.05499  3.91034  3.39710  0.61958  0.77255  0.49880  0.93460
    286   2.05194  4.14757  3.19065  2.95333  4.27650  1.63505  4.10922  3.68440  3.08149  3.37271  4.19830  3.16993  3.62926  3.36724  3.41386  1.93156  2.57257  3.13716  5.60668  4.37835    629 - -
          2.68620  4.42227  2.77521  2.73125  3.46356  2.40505  3.72496  3.29356  2.67743  2.69357  4.24692  2.90349  2.73742  3.18148  2.89803  2.37887  2.77521  2.98499  4.58479  3.61505
          0.20805  1.72671  4.60865  0.30854  1.32622  0.48484  0.95659
    287   2.54754  4.34912  3.31188  2.82469  3.55295  3.42991  3.81623  2.82809  2.73690  1.87508  3.52045  2.77160  3.53345  3.10715  3.07838  2.73874  2.74927  2.50528  5.00451  3.74424    631 - -
          2.68618  4.42225  2.77519  2.73123  3.46354  2.40513  3.72494  3.29354  2.67741  2.69355  4.24690  2.90347  2.73739  3.18146  2.89801  2.37887  2.77519  2.98518  4.58477  3.61503
          0.03021  3.91034  4.63268  0.61958  0.77255  0.49880  0.93460
    288   1.88040  4.27620  3.33558  2.85665  3.73312  3.25776  3.87344  2.96705  2.64757  2.77092  3.66155  3.21082  3.80225  3.14542  3.15185  2.40570  2.60839  2.22249  5.14093  3.89941    632 - -
          2.68618  4.42225  2.77519  2.73123  3.46354  2.40513  3.72494  3.29354  2.67741  2.69355  4.24690  2.90347  2.73739  3.18146  2.89801  2.37887  2.77519  2.98518  4.58477  3.61503
          0.03021  3.91034  4.63268  0.61958  0.77255  0.49880  0.93460
    289   2.89347  4.37822  4.50471  3.94328  3.22819  4.24128  4.59789  1.71077  3.83471  1.44199  2.69279  4.21195  4.51429  4.03841  4.02898  3.56431  3.23567  1.72545  5.13494  4.00433    633 - -
          2.68618  4.42225  2.77519  2.73123  3.46354  2.40513  3.72494  3.29354  2.67741  2.69355  4.24690  2.90347  2.73739  3.18146  2.89801  2.37887  2.77519  2.98518  4.58477  3.61503
          0.03021  3.91034  4.63268  0.61958  0.77255  0.49880  0.93460
    290   1.93048  4.23098  3.47672  2.97822  3.60845  3.33943  3.92738  2.72518  2.90989  2.62963  3.38461  3.07278  3.86251  3.24034  3.24202  2.60586  2.77419  1.96231  5.06679  3.82976    634 - -
          2.68618  4.42225  2.77519  2.73123  3.46354  2.40513  3.72494  3.29354  2.67741  2.69355  4.24690  2.90347  2.73739  3.18146  2.89801  2.37887  2.77519  2.98518  4.58477  3.61503
          0.03021  3.91034  4.63268  0.61958  0.77255  0.49880  0.93460
    291   2.99601  5.04944  3.40357  2.78451  4.46712  3.60592  3.60605  3.83407  1.70911  3.31445  4.20358  3.17982  3.99810  2.75445  1.32562  3.01229  3.17912  3.53003  5.38063  4.20598    635 - -
          2.68618  4.42225  2.77519  2.73123  3.46354  2.40513  3.72494  3.29354  2.67741  2.69355  4.24690  2.90347  2.73739  3.18146  2.89801  2.37887  2.77519  2.98518  4.58477  3.61503
          0.03021  3.91034  4.63268  0.61958  0.77255  0.49880  0.93460
    292   2.96065  5.03681  3.23420  2.71772  4.43920  3.54804  3.63176  3.82942  1.18125  3.32710  4.22126  3.13752  3.97335  2.78530  2.08985  2.97434  3.16494  3.51854  5.40189  4.20053    636 - -
          2.68618  4.42225  2.77519  2.73123  3.46354  2.40513  3.72494  3.29354  2.67741  2.69355  4.24690  2.90347  2.73739  3.18146  2.89801  2.37887  2.77519  2.98518  4.58477  3.61503
          0.03021  3.91034  4.63268  0.61958  0.77255  0.49880  0.93460
    293   2.97306  5.11748  3.33419  2.69903  4.54330  3.60655  3.56569  3.89727  1.42982  3.34803  4.20765  3.11990  3.97494  2.54608  1.70910  2.96535  3.14273  3.57583  5.40937  4.22197    637 - -
          2.68618  4.42225  2.77519  2.73123  3.46354  2.40513  3.72494  3.29354  2.67741  2.69355  4.24690  2.90347  2.73739  3.18146  2.89801  2.37887  2.77519  2.98518  4.58477  3.61503
          0.03021  3.91034  4.63268  0.61958  0.77255  0.49880  0.93460
    294   2.91869  4.82494  3.52094  2.89543  3.78972  3.59456  3.68136  3.50956  2.15341  3.02077  3.98551  3.27751  4.00329  2.91390  1.25504  2.99687  3.13433  3.26323  4.29106  3.73889    638 - -
          2.68618  4.42225  2.77519  2.73123  3.46354  2.40513  3.72494  3.29354  2.67741  2.69355  4.24690  2.90347  2.73739  3.18146  2.89801  2.37887  2.77519  2.98518  4.58477  3.61503
          0.03021  3.91034  4.63268  0.61958  0.77255  0.47770  0.96814
    295   2.82188  4.35448  4.39798  3.89820  3.50692  4.11177  4.67477  1.77305  3.76124  2.01696  3.35548  4.15435  4.50117  4.07511  4.00060  3.48272  3.20941  1.12511  5.36740  4.14239    639 - -
          2.68618  4.42225  2.77519  2.73123  3.46354  2.40513  3.72494  3.29354  2.67741  2.69355  4.24690  2.90347  2.73739  3.18146  2.89801  2.37887  2.77519  2.98518  4.58477  3.61503
          0.02980  3.92408  4.64642  0.61958  0.77255  0.48576  0.95510
    296   2.71256  4.80818  2.99004  2.52249  3.80434  3.45272  2.31045  3.46176  2.30476  2.73271  3.90916  2.92465  3.86962  2.39177  2.64639  2.75331  2.93930  3.16669  5.12178  3.73526    640 - -
          2.68618  4.42225  2.77519  2.73123  3.46354  2.40513  3.72494  3.29354  2.67741  2.69355  4.24690  2.90347  2.73739  3.18146  2.89801  2.37887  2.77519  2.98518  4.58477  3.61503
          0.02980  3.92408  4.64642  0.61958  0.77255  0.48576  0.95510
    297   1.45288  4.12306  3.46628  3.12926  4.09392  2.96635  4.14778  3.32077  3.11923  3.14466  4.02126  3.29297  3.68741  3.43275  3.42125  2.29114  1.91075  2.89590  5.48359  4.27159    641 - -
          2.68608  4.42180  2.77556  2.73135  3.46295  2.40534  3.72450  3.29326  2.67771  2.69320  4.24697  2.90372  2.73735  3.18139  2.89827  2.37879  2.77530  2.98478  4.58469  3.61508
          0.07055  2.83834  4.64642  3.14528  0.04401  0.48576  0.95510
    298   2.92170  4.90913  2.93702  2.69240  4.08455  3.40008  3.85121  3.72306  2.50959  3.22031  4.24657  3.15264  3.95419  1.14507  2.79283  2.96720  3.21856  3.44948  5.34736  4.04447    726 - -
          2.68618  4.42225  2.77519  2.73123  3.46354  2.40513  3.72494  3.29354  2.67741  2.69355  4.24690  2.90347  2.73739  3.18146  2.89801  2.37887  2.77519  2.98518  4.58477  3.61503
          0.02980  3.92408  4.64642  0.61958  0.77255  0.48576  0.95510
    299   3.32404  4.71065  4.30944  4.03369  0.93094  4.00185  3.90022  2.84131  3.93940  2.19945  3.56381  4.07734  4.45924  4.09315  4.04639  3.59137  3.62518  2.83580  4.13391  2.49442    727 - -
          2.68618  4.42225  2.77519  2.73123  3.46354  2.40513  3.72494  3.29354  2.67741  2.69355  4.24690  2.90347  2.73739  3.18146  2.89801  2.37887  2.77519  2.98518  4.58477  3.61503
          0.02980  3.92408  4.64642  0.61958  0.77255  0.48576  0.95510
    300   2.81782  5.09640  2.37376  2.03321  4.43579  3.23992  3.74781  3.93597  2.60660  3.51675  4.38977  1.48975  3.83293  2.93161  3.04662  2.78452  3.11575  3.56167  5.65475  4.25408    728 - -
          2.68618  4.42225  2.77519  2.73123  3.46354  2.40513  3.72494  3.29354  2.67741  2.69355  4.24690  2.90347  2.73739  3.18146  2.89801  2.37887  2.77519  2.98518  4.58477  3.61503
          0.02980  3.92408  4.64642  0.61958  0.77255  0.48576  0.95510
    301   2.93459  5.45896  1.27589  1.77920  4.74665  3.18964  3.75669  4.25548  2.79032  3.78280  4.65515  2.66610  3.82162  2.93192  3.38269  2.82160  3.22969  3.84385  5.93593  4.44432    729 - -
          2.68618  4.42225  2.77519  2.73123  3.46354  2.40513  3.72494  3.29354  2.67741  2.69355  4.24690  2.90347  2.73739  3.18146  2.89801  2.37887  2.77519  2.98518  4.58477  3.61503
          0.02980  3.92408  4.64642  0.61958  0.77255  0.48576  0.95510
    302   3.21310  4.66002  4.27232  3.91232  3.15539  4.04767  4.55186  2.36217  3.67957  0.81421  3.16208  4.18280  4.47410  4.03556  3.84723  3.62442  3.50497  2.41291  5.05349  3.78875    730 - -
          2.68618  4.42225  2.77519  2.73123  3.46354  2.40513  3.72494  3.29354  2.67741  2.69355  4.24690  2.90347  2.73739  3.18146  2.89801  2.37887  2.77519  2.98518  4.58477  3.61503
          0.02980  3.92408  4.64642  0.61958  0.77255  0.48576  0.95510
    303   2.92170  4.90913  2.93702  2.69240  4.08455  3.40008  3.85121  3.72306  2.50959  3.22031  4.24657  3.15264  3.95419  1.14507  2.79283  2.96720  3.21856  3.44948  5.34736  4.04447    731 - -
          2.68618  4.42225  2.77519  2.73123  3.46354  2.40513  3.72494  3.29354  2.67741  2.69355  4.24690  2.90347  2.73739  3.18146  2.89801  2.37887  2.77519  2.98518  4.58477  3.61503
          0.02980  3.92408  4.64642  0.61958  0.77255  0.48576  0.95510
    304   2.89478  5.33607  2.02730  1.22317  4.63558  3.21762  3.74645  4.11945  2.71629  3.67034  4.53831  2.71291  3.82506  2.91969  3.25738  2.80740  3.18225  3.72853  5.82360  4.37687    732 - -
          2.68618  4.42225  2.77519  2.73123  3.46354  2.40513  3.72494  3.29354  2.67741  2.69355  4.24690  2.90347  2.73739  3.18146  2.89801  2.37887  2.77519  2.98518  4.58477  3.61503
          0.02980  3.92408  4.64642  0.61958  0.77255  0.48576  0.95510
    305   2.27333  2.21100  3.77210  3.26059  3.25845  3.42894  3.96169  2.62932  3.13507  2.43132  3.39537  3.49210  3.93515  3.43612  3.38649  2.77722  2.80167  2.41064  4.78736  2.77918    733 - -
          2.68618  4.42225  2.77519  2.73123  3.46354  2.40513  3.72494  3.29354  2.67741  2.69355  4.24690  2.90347  2.73739  3.18146  2.89801  2.37887  2.77519  2.98518  4.58477  3.61503
          0.02980  3.92408  4.64642  0.61958  0.77255  0.48576  0.95510
    306   3.32170  4.78979  3.91439  3.65338  2.29525  3.89022  3.64282  3.32371  3.50941  2.76435  3.99337  3.78703  4.36283  3.80307  3.68258  3.45330  3.60861  3.19669  3.94102  0.88413    734 - -
          2.68618  4.42225  2.77519  2.73123  3.46354  2.40513  3.72494  3.29354  2.67741  2.69355  4.24690  2.90347  2.73739  3.18146  2.89801  2.37887  2.77519  2.98518  4.58477  3.61503
          0.02980  3.92408  4.64642  0.61958  0.77255  0.48576  0.95510
    307   3.21310  4.66002  4.27232  3.91232  3.15539  4.04767  4.55186  2.36217  3.67957  0.81421  3.16208  4.18280  4.47410  4.03556  3.84723  3.62442  3.50497  2.41291  5.05349  3.78875    735 - -
          2.68618  4.42225  2.77519  2.73123  3.46354  2.40513  3.72494  3.29354  2.67741  2.69355  4.24690  2.90347  2.73739  3.18146  2.89801  2.37887  2.77519  2.98518  4.58477  3.61503
          0.02980  3.92408  4.64642  0.61958  0.77255  0.48576  0.95510
    308   2.75500  4.77480  3.09511  2.65815  3.83307  3.46957  3.72616  3.28621  2.37205  2.79838  3.42974  3.11395  3.92547  1.61788  2.67921  2.82747  3.01022  3.07401  5.21658  3.88458    736 - -
          2.68618  4.42225  2.77519  2.73123  3.46354  2.40513  3.72494  3.29354  2.67741  2.69355  4.24690  2.90347  2.73739  3.18146  2.89801  2.37887  2.77519  2.98518  4.58477  3.61503
          0.02980  3.92408  4.64642  0.61958  0.77255  0.48576  0.95510
    309   2.95135  5.10152  3.31336  2.68407  4.48494  3.59895  3.25000  3.87395  1.38837  3.33495  4.18983  3.11212  3.96815  2.70637  1.81127  2.94599  3.12536  3.55131  5.39424  4.18673    737 - -
          2.68618  4.42225  2.77519  2.73123  3.46354  2.40513  3.72494  3.29354  2.67741  2.69355  4.24690  2.90347  2.73739  3.18146  2.89801  2.37887  2.77519  2.98518  4.58477  3.61503
          0.02980  3.92408  4.64642  0.61958  0.77255  0.48576  0.95510
    310   3.06361  4.89936  3.55952  3.05971  4.26701  3.54186  3.86164  3.81219  2.25819  3.31874  4.31747  3.41557  4.04184  3.07931  0.90242  3.14523  3.32599  3.53388  5.32907  4.18304    738 - -
          2.68618  4.42225  2.77519  2.73123  3.46354  2.40513  3.72494  3.29354  2.67741  2.69355  4.24690  2.90347  2.73739  3.18146  2.89801  2.37887  2.77519  2.98518  4.58477  3.61503
          0.02980  3.92408  4.64642  0.61958  0.77255  0.48576  0.95510
    311   3.06361  4.89936  3.55952  3.05971  4.26701  3.54186  3.86164  3.81219  2.25819  3.31874  4.31747  3.41557  4.04184  3.07931  0.90242  3.14523  3.32599  3.53388  5.32907  4.18304    739 - -
          2.68618  4.42225  2.77519  2.73123  3.46354  2.40513  3.72494  3.29354  2.67741  2.69355  4.24690  2.90347  2.73739  3.18146  2.89801  2.37887  2.77519  2.98518  4.58477  3.61503
          0.12489  3.92408  2.32639  0.61958  0.77255  0.48576  0.95510
    312   2.75847  5.00947  2.77646  2.38737  4.29234  3.38952  3.20997  3.74562  2.00179  3.26955  4.10332  2.69231  3.83128  2.02017  2.48811  2.74466  2.97954  3.40378  5.40007  4.08394    740 - -
          2.68618  4.42225  2.77519  2.73123  3.46354  2.40513  3.72494  3.29354  2.67741  2.69355  4.24690  2.90347  2.73739  3.18146  2.89801  2.37887  2.77519  2.98518  4.58477  3.61503
          0.03272  3.83190  4.55425  0.61958  0.77255  0.43810  1.03637
    313   2.13307  4.19585  3.54015  2.97787  3.33978  3.51263  3.82776  2.66273  2.89518  2.27023  3.32864  3.24352  3.91632  3.20262  3.21102  2.78461  2.50665  2.29266  3.76087  3.57935    741 - -
          2.68618  4.42225  2.77519  2.73123  3.46354  2.40513  3.72494  3.29354  2.67741  2.69355  4.24690  2.90347  2.73739  3.18146  2.89801  2.37887  2.77519  2.98518  4.58477  3.61503
          0.02980  3.92408  4.64642  0.61958  0.77255  0.48576  0.95510
    314   1.61563  4.20764  3.33973  2.92608  3.96608  2.45687  3.98069  3.29409  2.92745  3.03111  3.88648  3.00001  3.71227  3.24072  3.28026  2.45832  2.52896  2.56450  5.33929  4.10315    742 - -
          2.68618  4.42225  2.77519  2.73123  3.46354  2.40513  3.72494  3.29354  2.67741  2.69355  4.24690  2.90347  2.73739  3.18146  2.89801  2.37887  2.77519  2.98518  4.58477  3.61503
          0.02980  3.92408  4.64642  0.61958  0.77255  0.48576  0.95510
    315   2.34495  5.01294  2.09284  2.26419  4.32356  3.30718  3.60684  3.77520  2.39826  3.31787  4.11596  2.67867  3.77360  2.62538  2.50358  2.62902  2.89913  3.39640  5.50193  4.11855    743 - -
          2.68618  4.42225  2.77519  2.73123  3.46354  2.40513  3.72494  3.29354  2.67741  2.69355  4.24690  2.90347  2.73739  3.18146  2.89801  2.37887  2.77519  2.98518  4.58477  3.61503
          0.02980  3.92408  4.64642  0.61958  0.77255  0.48576  0.95510
    316   2.74233  4.97546  2.98317  2.47258  4.30308  3.44940  3.58266  3.71022  1.80069  3.24022  4.06494  2.80918  3.85494  2.09394  2.41241  2.74338  2.95762  3.14779  5.39075  4.09963    744 - -
          2.68618  4.42225  2.77519  2.73123  3.46354  2.40513  3.72494  3.29354  2.67741  2.69355  4.24690  2.90347  2.73739  3.18146  2.89801  2.37887  2.77519  2.98518  4.58477  3.61503
          0.05162  3.92408  3.48824  0.61958  0.77255  0.48576  0.95510
    317   2.31842  4.59420  2.94281  2.50814  4.01093  3.27286  3.69676  3.41512  2.50158  2.94663  3.88273  2.97758  2.60229  2.51055  2.91084  2.32410  2.80630  3.07461  5.30002  3.99562    745 - -
          2.68618  4.42225  2.77519  2.73123  3.46354  2.40513  3.72494  3.29354  2.67741  2.69355  4.24690  2.90347  2.73739  3.18146  2.89801  2.37887  2.77519  2.98518  4.58477  3.61503
          0.03044  3.90289  4.62524  0.61958  0.77255  0.50572  0.92401
    318   2.68640  4.84511  3.00495  2.48405  4.04743  3.21699  2.46726  3.52801  2.21601  3.09927  3.93479  2.90947  3.84082  2.68196  2.19744  2.71372  2.90662  3.21192  5.25599  3.74135    746 - -
          2.68618  4.42225  2.77519  2.73123  3.46354  2.40513  3.72494  3.29354  2.67741  2.69355  4.24690  2.90347  2.73739  3.18146  2.89801  2.37887  2.77519  2.98518  4.58477  3.61503
          0.05541  3.90289  3.38966  0.61958  0.77255  0.50572  0.92401
    319   2.61123  4.80116  2.92126  2.41691  4.08386  2.65443  3.35026  3.49613  2.25604  3.08095  3.90240  2.85011  3.79344  2.63285  2.39438  2.55519  2.79037  3.08685  5.29783  3.98214    747 - -
          2.68618  4.42225  2.77519  2.73123  3.46354  2.40513  3.72494  3.29354  2.67741  2.69355  4.24690  2.90347  2.73739  3.18146  2.89801  2.37887  2.77519  2.98518  4.58477  3.61503
          0.03120  3.87868  4.60103  0.61958  0.77255  0.49160  0.94584
    320   2.77481  5.00629  3.00779  2.43319  4.34067  3.46916  3.57036  3.73885  1.86733  3.09832  4.08271  2.90073  3.86680  1.99257  2.28914  2.77082  2.98085  3.40113  5.39242  4.11578    748 - -
          2.68618  4.42225  2.77519  2.73123  3.46354  2.40513  3.72494  3.29354  2.67741  2.69355  4.24690  2.90347  2.73739  3.18146  2.89801  2.37887  2.77519  2.98518  4.58477  3.61503
          0.03044  3.90289  4.62524  0.61958  0.77255  0.50572  0.92401
    321   2.82002  5.13302  2.51121  1.86595  4.42156  3.32063  3.65877  3.87942  2.37200  3.40627  4.26769  2.82876  3.83946  1.81425  2.75729  2.78004  3.07032  3.52773  5.56804  4.20732    749 - -
          2.68618  4.42225  2.77519  2.73123  3.46354  2.40513  3.72494  3.29354  2.67741  2.69355  4.24690  2.90347  2.73739  3.18146  2.89801  2.37887  2.77519  2.98518  4.58477  3.61503
          0.04429  3.90289  3.76635  0.61958  0.77255  0.47349  0.97505
    322   2.71018  4.92156  2.72061  1.59284  4.17802  3.36594  3.64484  3.53961  2.27700  3.15540  3.60697  2.89740  3.83092  2.80435  2.76417  2.71883  2.95292  3.23057  5.40856  4.07048    750 - -
          2.68618  4.42225  2.77519  2.73123  3.46354  2.40513  3.72494  3.29354  2.67741  2.69355  4.24690  2.90347  2.73739  3.18146  2.89801  2.37887  2.77519  2.98518  4.58477  3.61503
          0.03020  3.91093  4.63328  0.61958  0.77255  0.49824  0.93547
    323   2.73784  4.94072  3.03761  2.34495  4.26058  3.46436  3.57690  3.65513  2.04764  3.19482  4.02253  2.91301  3.85802  2.59508  1.82722  2.69138  2.94835  3.11465  5.35639  4.07785    751 - -
          2.68618  4.42225  2.77519  2.73123  3.46354  2.40513  3.72494  3.29354  2.67741  2.69355  4.24690  2.90347  2.73739  3.18146  2.89801  2.37887  2.77519  2.98518  4.58477  3.61503
          0.03020  3.91093  4.63328  0.61958  0.77255  0.47804  0.96758
    324   2.79550  5.22692  1.51134  2.17414  4.51499  3.25928  3.66665  3.99622  2.39579  3.51883  4.34620  2.73869  3.80424  2.65545  2.84370  2.73057  3.05736  3.60720  5.68579  4.26135    752 - -
          2.68618  4.42225  2.77519  2.73123  3.46354  2.40513  3.72494  3.29354  2.67741  2.69355  4.24690  2.90347  2.73739  3.18146  2.89801  2.37887  2.77519  2.98518  4.58477  3.61503
          0.02980  3.92408  4.64642  0.61958  0.77255  0.48576  0.95510
    325   2.52161  4.58442  2.93124  2.51659  3.79917  3.41033  3.64989  2.82977  2.37902  2.83656  3.68781  2.94997  3.81406  2.68380  2.90488  2.65084  2.25577  2.83982  5.13336  3.84046    753 - -
          2.68618  4.42225  2.77519  2.73123  3.46354  2.40513  3.72494  3.29354  2.67741  2.69355  4.24690  2.90347  2.73739  3.18146  2.89801  2.37887  2.77519  2.98518  4.58477  3.61503
          0.02980  3.92408  4.64642  0.61958  0.77255  0.48576  0.95510
    326   2.58371  4.75801  2.66845  2.29913  4.05109  3.32583  3.64247  3.45381  2.47659  3.07607  3.90319  2.27785  3.78134  2.80748  2.93695  2.49400  2.62593  2.69210  5.32712  3.99080    754 - -
          2.68618  4.42225  2.77519  2.73123  3.46354  2.40513  3.72494  3.29354  2.67741  2.69355  4.24690  2.90347  2.73739  3.18146  2.89801  2.37887  2.77519  2.98518  4.58477  3.61503
          0.02980  3.92408  4.64642  0.61958  0.77255  0.48576  0.95510
    327   2.35501  4.14841  3.64125  3.07464  2.62275  3.55886  3.86734  2.50525  3.00077  2.31388  3.18355  3.24474  3.94942  3.28214  3.29588  2.71592  2.64936  2.15099  4.77194  3.55145    755 - -
          2.68618  4.42225  2.77519  2.73123  3.46354  2.40513  3.72494  3.29354  2.67741  2.69355  4.24690  2.90347  2.73739  3.18146  2.89801  2.37887  2.77519  2.98518  4.58477  3.61503
          0.02980  3.92408  4.64642  0.61958  0.77255  0.48576  0.95510
    328   2.55682  4.18508  3.98848  3.42763  3.31251  3.77486  4.14363  1.79348  3.32232  2.16575  2.52293  3.71104  4.15289  3.59465  3.57075  2.92815  2.83815  1.93428  4.92431  3.72692    756 - -
          2.68618  4.42225  2.77519  2.73123  3.46354  2.40513  3.72494  3.29354  2.67741  2.69355  4.24690  2.90347  2.73739  3.18146  2.89801  2.37887  2.77519  2.98518  4.58477  3.61503
          0.02980  3.92408  4.64642  0.61958  0.77255  0.48576  0.95510
    329   2.64761  4.99697  2.46442  2.27545  4.30259  3.31584  3.60294  3.75116  2.30253  3.29588  4.09459  2.42305  3.77502  2.68128  2.67421  2.11135  2.89227  3.37702  5.48263  4.10554    757 - -
          2.68618  4.42225  2.77519  2.73123  3.46354  2.40513  3.72494  3.29354  2.67741  2.69355  4.24690  2.90347  2.73739  3.18146  2.89801  2.37887  2.77519  2.98518  4.58477  3.61503
          0.02980  3.92408  4.64642  0.61958  0.77255  0.48576  0.95510
    330   2.84451  4.96905  3.23848  2.50677  4.31114  3.55028  3.58580  3.42042  1.85736  3.20306  4.05776  3.08062  3.92750  2.73046  1.57990  2.86356  3.03744  3.36190  5.34550  4.11625    758 - -
          2.68612  4.42230  2.77525  2.73117  3.46347  2.40514  3.72500  3.29359  2.67740  2.69354  4.24695  2.90352  2.73745  3.18152  2.89806  2.37875  2.77519  2.98516  4.58482  3.61508
          0.08939  2.57819  4.64642  1.27746  0.32676  0.48576  0.95510
    331   2.89682  5.29302  2.11563  1.18610  4.60024  3.22687  3.75836  4.07560  2.71390  3.64221  4.51941  2.73773  3.83323  2.93585  3.23545  2.81914  3.18611  3.69509  5.79087  4.36379    768 - -
          2.68618  4.42225  2.77519  2.73123  3.46354  2.40513  3.72494  3.29354  2.67741  2.69355  4.24690  2.90347  2.73739  3.18146  2.89801  2.37887  2.77519  2.98518  4.58477  3.61503
          0.02980  3.92408  4.64642  0.61958  0.77255  0.48576  0.95510
    332   2.38976  4.37911  3.01295  2.76587  4.21714  1.46928  3.95817  3.67800  2.79344  3.32494  4.17561  3.10897  3.73200  3.19109  2.83819  2.35189  2.81317  3.21658  5.51169  4.24021    769 - -
          2.68618  4.42225  2.77519  2.73123  3.46354  2.40513  3.72494  3.29354  2.67741  2.69355  4.24690  2.90347  2.73739  3.18146  2.89801  2.37887  2.77519  2.98518  4.58477  3.61503
          0.02980  3.92408  4.64642  0.61958  0.77255  0.48576  0.95510
    333   3.32170  4.78979  3.91439  3.65338  2.29525  3.89022  3.64282  3.32371  3.50941  2.76435  3.99337  3.78703  4.36283  3.80307  3.68258  3.45330  3.60861  3.19669  3.94102  0.88413    770 - -
          2.68618  4.42225  2.77519  2.73123  3.46354  2.40513  3.72494  3.29354  2.67741  2.69355  4.24690  2.90347  2.73739  3.18146  2.89801  2.37887  2.77519  2.98518  4.58477  3.61503
          0.02980  3.92408  4.64642  0.61958  0.77255  0.48576  0.95510
    334   2.54240  4.06525  3.01692  2.50644  3.89120  3.35705  2.90411  3.31002  2.46188  2.94241  3.78099  2.82157  3.79331  2.72109  2.87742  2.09916  2.75035  3.00060  5.19922  3.89169    771 - -
          2.68618  4.42225  2.77519  2.73123  3.46354  2.40513  3.72494  3.29354  2.67741  2.69355  4.24690  2.90347  2.73739  3.18146  2.89801  2.37887  2.77519  2.98518  4.58477  3.61503
          0.02980  3.92408  4.64642  0.61958  0.77255  0.48576  0.95510
    335   2.21416  3.38007  2.88822  2.43057  3.81548  3.13621  3.54995  3.21033  2.51637  2.85934  3.70395  2.93873  3.59533  2.79419  2.95279  2.53521  2.78364  2.91872  5.15040  3.85284    772 - -
          2.68618  4.42225  2.77519  2.73123  3.46354  2.40513  3.72494  3.29354  2.67741  2.69355  4.24690  2.90347  2.73739  3.18146  2.89801  2.37887  2.77519  2.98518  4.58477  3.61503
          0.02980  3.92408  4.64642  0.61958  0.77255  0.48576  0.95510
    336   2.72945  4.49992  3.41380  3.31969  4.46132  0.65374  4.43693  4.07336  3.50799  3.72106  4.69713  3.57805  3.89271  3.82805  3.73849  2.90282  3.21470  3.59172  5.54296  4.56491    773 - -
          2.68618  4.42225  2.77519  2.73123  3.46354  2.40513  3.72494  3.29354  2.67741  2.69355  4.24690  2.90347  2.73739  3.18146  2.89801  2.37887  2.77519  2.98518  4.58477  3.61503
          0.02980  3.92408  4.64642  0.61958  0.77255  0.48576  0.95510
    337   3.21310  4.66002  4.27232  3.91232  3.15539  4.04767  4.55186  2.36217  3.67957  0.81421  3.16208  4.18280  4.47410  4.03556  3.84723  3.62442  3.50497  2.41291  5.05349  3.78875    774 - -
          2.68618  4.42225  2.77519  2.73123  3.46354  2.40513  3.72494  3.29354  2.67741  2.69355  4.24690  2.90347  2.73739  3.18146  2.89801  2.37887  2.77519  2.98518  4.58477  3.61503
          0.02980  3.92408  4.64642  0.61958  0.77255  0.48576  0.95510
    338   2.57361  5.27424  1.86354  1.78968  4.56797  3.24004  3.65476  4.05601  2.55572  3.56353  4.37071  2.56378  3.78332  2.57984  3.09652  2.61614  3.03452  3.64475  5.73190  4.28049    775 - -
          2.68618  4.42225  2.77519  2.73123  3.46354  2.40513  3.72494  3.29354  2.67741  2.69355  4.24690  2.90347  2.73739  3.18146  2.89801  2.37887  2.77519  2.98518  4.58477  3.61503
          0.02980  3.92408  4.64642  0.61958  0.77255  0.48576  0.95510
    339   2.95437  5.34025  1.07462  2.07874  4.66349  3.19815  3.82042  4.17473  2.87556  3.75451  4.66597  2.73130  3.84473  3.01551  3.44740  2.86594  3.26821  3.78583  5.87030  4.43036    776 - -
          2.68618  4.42225  2.77519  2.73123  3.46354  2.40513  3.72494  3.29354  2.67741  2.69355  4.24690  2.90347  2.73739  3.18146  2.89801  2.37887  2.77519  2.98518  4.58477  3.61503
          0.02980  3.92408  4.64642  0.61958  0.77255  0.48576  0.95510
    340   3.32404  4.71065  4.30944  4.03369  0.93094  4.00185  3.90022  2.84131  3.93940  2.19945  3.56381  4.07734  4.45924  4.09315  4.04639  3.59137  3.62518  2.83580  4.13391  2.49442    777 - -
          2.68618  4.42225  2.77519  2.73123  3.46354  2.40513  3.72494  3.29354  2.67741  2.69355  4.24690  2.90347  2.73739  3.18146  2.89801  2.37887  2.77519  2.98518  4.58477  3.61503
          0.02980  3.92408  4.64642  0.61958  0.77255  0.48576  0.95510
    341   2.85767  5.04341  2.66543  2.29013  4.31624  3.36885  3.70130  3.78967  2.34376  3.32751  4.23450  2.93485  3.88841  1.47868  2.67095  2.84853  3.11408  3.46960  5.48814  4.16307    778 - -
          2.68618  4.42225  2.77519  2.73123  3.46354  2.40513  3.72494  3.29354  2.67741  2.69355  4.24690  2.90347  2.73739  3.18146  2.89801  2.37887  2.77519  2.98518  4.58477  3.61503
          0.02980  3.92408  4.64642  0.61958  0.77255  0.48576  0.95510
    342   2.34044  4.26158  3.25130  3.06934  4.12768  2.99050  4.17783  3.65721  3.14658  3.37342  4.29514  3.28595  3.73353  3.49185  3.43111  1.01586  2.82441  3.18103  5.49603  4.21144    779 - -
          2.68618  4.42225  2.77519  2.73123  3.46354  2.40513  3.72494  3.29354  2.67741  2.69355  4.24690  2.90347  2.73739  3.18146  2.89801  2.37887  2.77519  2.98518  4.58477  3.61503
          0.02980  3.92408  4.64642  0.61958  0.77255  0.48576  0.95510
    343   2.93859  4.37439  4.43082  3.97589  3.50948  4.08519  4.74166  1.76253  3.82871  2.09142  3.38311  4.19991  4.51512  4.15354  4.05410  3.49177  3.24191  1.05362  5.40079  4.14669    780 - -
          2.68618  4.42225  2.77519  2.73123  3.46354  2.40513  3.72494  3.29354  2.67741  2.69355  4.24690  2.90347  2.73739  3.18146  2.89801  2.37887  2.77519  2.98518  4.58477  3.61503
          0.02980  3.92408  4.64642  0.61958  0.77255  0.48576  0.95510
    344   3.21310  4.66002  4.27232  3.91232  3.15539  4.04767  4.55186  2.36217  3.67957  0.81421  3.16208  4.18280  4.47410  4.03556  3.84723  3.62442  3.50497  2.41291  5.05349  3.78875    781 - -
          2.68618  4.42225  2.77519  2.73123  3.46354  2.40513  3.72494  3.29354  2.67741  2.69355  4.24690  2.90347  2.73739  3.18146  2.89801  2.37887  2.77519  2.98518  4.58477  3.61503
          0.02980  3.92408  4.64642  0.61958  0.77255  0.48576  0.95510
    345   2.26530  4.23485  3.39892  3.00038  3.87796  3.14633  4.01380  3.04082  2.92406  2.68917  3.82313  3.27517  3.78204  3.29244  3.23935  2.39696  1.56176  2.72556  5.30224  4.05841    782 - -
          2.68618  4.42225  2.77519  2.73123  3.46354  2.40513  3.72494  3.29354  2.67741  2.69355  4.24690  2.90347  2.73739  3.18146  2.89801  2.37887  2.77519  2.98518  4.58477  3.61503
          0.02980  3.92408  4.64642  0.61958  0.77255  0.48576  0.95510
    346   2.03228  4.20025  3.29488  2.97003  4.08046  3.01264  4.05033  3.37980  2.97840  3.14813  4.01064  3.05209  3.70434  3.31503  3.30237  2.33288  1.49985  2.95983  5.44613  4.21243    783 - -
          2.68618  4.42225  2.77519  2.73123  3.46354  2.40513  3.72494  3.29354  2.67741  2.69355  4.24690  2.90347  2.73739  3.18146  2.89801  2.37887  2.77519  2.98518  4.58477  3.61503
          0.02980  3.92408  4.64642  0.61958  0.77255  0.48576  0.95510
    347   3.32404  4.71065  4.30944  4.03369  0.93094  4.00185  3.90022  2.84131  3.93940  2.19945  3.56381  4.07734  4.45924  4.09315  4.04639  3.59137  3.62518  2.83580  4.13391  2.49442    784 - -
          2.68618  4.42225  2.77519  2.73123  3.46354  2.40513  3.72494  3.29354  2.67741  2.69355  4.24690  2.90347  2.73739  3.18146  2.89801  2.37887  2.77519  2.98518  4.58477  3.61503
          0.02980  3.92408  4.64642  0.61958  0.77255  0.48576  0.95510
    348   2.44050  4.28570  3.47389  3.22821  4.01442  3.12329  4.24159  3.14784  3.17220  3.00950  4.05666  3.42937  3.83108  3.56443  3.42845  2.64234  1.08738  2.83730  5.44769  4.23103    785 - -
          2.68618  4.42225  2.77519  2.73123  3.46354  2.40513  3.72494  3.29354  2.67741  2.69355  4.24690  2.90347  2.73739  3.18146  2.89801  2.37887  2.77519  2.98518  4.58477  3.61503
          0.02980  3.92408  4.64642  0.61958  0.77255  0.48576  0.95510
    349   2.96200  4.96844  3.36309  2.81565  4.29279  3.56209  3.66235  3.76768  2.00558  3.25055  4.18079  3.20562  3.99627  2.67357  1.21696  3.00082  3.17863  3.47636  5.33845  4.12101    786 - -
          2.68618  4.42225  2.77519  2.73123  3.46354  2.40513  3.72494  3.29354  2.67741  2.69355  4.24690  2.90347  2.73739  3.18146  2.89801  2.37887  2.77519  2.98518  4.58477  3.61503
          0.02980  3.92408  4.64642  0.61958  0.77255  0.48576  0.95510
    350   3.32170  4.78979  3.91439  3.65338  2.29525  3.89022  3.64282  3.32371  3.50941  2.76435  3.99337  3.78703  4.36283  3.80307  3.68258  3.45330  3.60861  3.19669  3.94102  0.88413    787 - -
          2.68618  4.42225  2.77519  2.73123  3.46354  2.40513  3.72494  3.29354  2.67741  2.69355  4.24690  2.90347  2.73739  3.18146  2.89801  2.37887  2.77519  2.98518  4.58477  3.61503
          0.02980  3.92408  4.64642  0.61958  0.77255  0.48576  0.95510
    351   2.34044  4.26158  3.25130  3.06934  4.12768  2.99050  4.17783  3.65721  3.14658  3.37342  4.29514  3.28595  3.73353  3.49185  3.43111  1.01586  2.82441  3.18103  5.49603  4.21144    788 - -
          2.68618  4.42225  2.77519  2.73123  3.46354  2.40513  3.72494  3.29354  2.67741  2.69355  4.24690  2.90347  2.73739  3.18146  2.89801  2.37887  2.77519  2.98518  4.58477  3.61503
          0.02980  3.92408  4.64642  0.61958  0.77255  0.48576  0.95510
    352   3.06361  4.89936  3.55952  3.05971  4.26701  3.54186  3.86164  3.81219  2.25819  3.31874  4.31747  3.41557  4.04184  3.07931  0.90242  3.14523  3.32599  3.53388  5.32907  4.18304    789 - -
          2.68618  4.42225  2.77519  2.73123  3.46354  2.40513  3.72494  3.29354  2.67741  2.69355  4.24690  2.90347  2.73739  3.18146  2.89801  2.37887  2.77519  2.98518  4.58477  3.61503
          0.02980  3.92408  4.64642  0.61958  0.77255  0.48576  0.95510
    353   3.20331  4.62600  4.48923  3.97872  3.05707  4.30654  4.61468  2.18319  3.73536  0.92248  2.71745  4.27211  4.58625  4.02179  3.91719  3.68585  3.44986  2.26820  5.07727  3.88321    790 - -
          2.68618  4.42225  2.77519  2.73123  3.46354  2.40513  3.72494  3.29354  2.67741  2.69355  4.24690  2.90347  2.73739  3.18146  2.89801  2.37887  2.77519  2.98518  4.58477  3.61503
          0.02980  3.92408  4.64642  0.61958  0.77255  0.48576  0.95510
    354   3.06361  4.89936  3.55952  3.05971  4.26701  3.54186  3.86164  3.81219  2.25819  3.31874  4.31747  3.41557  4.04184  3.07931  0.90242  3.14523  3.32599  3.53388  5.32907  4.18304    791 - -
          2.68618  4.42225  2.77519  2.73123  3.46354  2.40513  3.72494  3.29354  2.67741  2.69355  4.24690  2.90347  2.73739  3.18146  2.89801  2.37887  2.77519  2.98518  4.58477  3.61503
          0.02980  3.92408  4.64642  0.61958  0.77255  0.48576  0.95510
    355   2.63837  4.31280  4.12859  3.77083  3.63037  3.70626  4.60624  2.02293  3.65078  2.29606  3.53692  3.94777  4.27568  3.99958  3.87724  3.15851  3.10973  1.05653  5.42106  4.16633    792 - -
          2.68618  4.42225  2.77519  2.73123  3.46354  2.40513  3.72494  3.29354  2.67741  2.69355  4.24690  2.90347  2.73739  3.18146  2.89801  2.37887  2.77519  2.98518  4.58477  3.61503
          0.02980  3.92408  4.64642  0.61958  0.77255  0.48576  0.95510
    356   3.04538  4.40086  4.63881  4.15128  3.46459  4.31503  4.87935  1.18573  4.02013  1.96635  3.28966  4.38649  4.65411  4.29949  4.22728  3.70480  3.31845  1.46232  5.42655  4.21756    793 - -
          2.68618  4.42225  2.77519  2.73123  3.46354  2.40513  3.72494  3.29354  2.67741  2.69355  4.24690  2.90347  2.73739  3.18146  2.89801  2.37887  2.77519  2.98518  4.58477  3.61503
          0.02980  3.92408  4.64642  0.61958  0.77255  0.48576  0.95510
    357   1.11961  4.13782  3.49145  3.23309  4.11071  2.98167  4.25459  3.17927  3.22906  3.09278  4.05950  3.36084  3.72567  3.55795  3.49812  2.45407  2.50621  2.80307  5.55386  4.34091    794 - -
          2.68618  4.42225  2.77519  2.73123  3.46354  2.40513  3.72494  3.29354  2.67741  2.69355  4.24690  2.90347  2.73739  3.18146  2.89801  2.37887  2.77519  2.98518  4.58477  3.61503
          0.02980  3.92408  4.64642  0.61958  0.77255  0.48576  0.95510
    358   2.99664  5.11839  2.50937  0.95421  4.47107  3.30730  3.89844  3.93521  2.78545  3.54400  4.51565  2.96219  3.91430  3.11295  3.19971  2.97373  3.30123  3.61369  5.63293  4.35507    795 - -
          2.68618  4.42225  2.77519  2.73123  3.46354  2.40513  3.72494  3.29354  2.67741  2.69355  4.24690  2.90347  2.73739  3.18146  2.89801  2.37887  2.77519  2.98518  4.58477  3.61503
          0.02980  3.92408  4.64642  0.61958  0.77255  0.48576  0.95510
    359   3.18064  4.53356  4.65716  4.13482  3.16388  4.41311  4.76480  1.56220  3.96016  1.17203  3.00361  4.40616  4.66373  4.18896  4.13330  3.78177  3.42241  1.96994  5.18954  4.02094    796 - -
          2.68618  4.42225  2.77519  2.73123  3.46354  2.40513  3.72494  3.29354  2.67741  2.69355  4.24690  2.90347  2.73739  3.18146  2.89801  2.37887  2.77519  2.98518  4.58477  3.61503
          0.02980  3.92408  4.64642  0.61958  0.77255  0.48576  0.95510
    360   2.85709  4.91773  3.24559  2.70393  4.16882  3.52040  3.27053  3.70811  2.04079  3.22976  4.10537  3.12289  3.94421  2.79425  1.40837  2.75287  3.07673  3.39419  5.28318  4.00533    797 - -
          2.68618  4.42225  2.77519  2.73123  3.46354  2.40513  3.72494  3.29354  2.67741  2.69355  4.24690  2.90347  2.73739  3.18146  2.89801  2.37887  2.77519  2.98518  4.58477  3.61503
          0.02980  3.92408  4.64642  0.61958  0.77255  0.48576  0.95510
    361   3.05168  4.86013  3.17637  2.94144  3.32104  3.49125  1.03816  3.76257  2.78309  3.25010  4.29701  3.34871  4.04659  3.30832  3.04575  3.12187  3.35676  3.49671  4.78543  3.27043    798 - -
          2.68618  4.42225  2.77519  2.73123  3.46354  2.40513  3.72494  3.29354  2.67741  2.69355  4.24690  2.90347  2.73739  3.18146  2.89801  2.37887  2.77519  2.98518  4.58477  3.61503
          0.02980  3.92408  4.64642  0.61958  0.77255  0.48576  0.95510
    362   2.72945  4.49992  3.41380  3.31969  4.46132  0.65374  4.43693  4.07336  3.50799  3.72106  4.69713  3.57805  3.89271  3.82805  3.73849  2.90282  3.21470  3.59172  5.54296  4.56491    799 - -
          2.68618  4.42225  2.77519  2.73123  3.46354  2.40513  3.72494  3.29354  2.67741  2.69355  4.24690  2.90347  2.73739  3.18146  2.89801  2.37887  2.77519  2.98518  4.58477  3.61503
          0.02980  3.92408  4.64642  0.61958  0.77255  0.48576  0.95510
    363   3.04505  5.18130  0.84679  2.36740  4.56524  3.24977  3.97656  4.16516  3.07045  3.76427  4.74343  2.92639  3.90620  3.21574  3.59373  3.00153  3.38469  3.79883  5.72383  4.42952    800 - -
          2.68618  4.42225  2.77519  2.73123  3.46354  2.40513  3.72494  3.29354  2.67741  2.69355  4.24690  2.90347  2.73739  3.18146  2.89801  2.37887  2.77519  2.98518  4.58477  3.61503
          0.02980  3.92408  4.64642  0.61958  0.77255  0.48576  0.95510
    364   3.17309  4.52271  4.66207  4.14053  3.18058  4.41352  4.77261  1.49591  3.96792  1.22742  3.02026  4.40929  4.66639  4.19912  4.14201  3.78266  3.41569  1.94060  5.20171  4.03025    801 - -
          2.68618  4.42225  2.77519  2.73123  3.46354  2.40513  3.72494  3.29354  2.67741  2.69355  4.24690  2.90347  2.73739  3.18146  2.89801  2.37887  2.77519  2.98518  4.58477  3.61503
          0.02980  3.92408  4.64642  0.61958  0.77255  0.48576  0.95510
    365   3.32404  4.71065  4.30944  4.03369  0.93094  4.00185  3.90022  2.84131  3.93940  2.19945  3.56381  4.07734  4.45924  4.09315  4.04639  3.59137  3.62518  2.83580  4.13391  2.49442    802 - -
          2.68618  4.42225  2.77519  2.73123  3.46354  2.40513  3.72494  3.29354  2.67741  2.69355  4.24690  2.90347  2.73739  3.18146  2.89801  2.37887  2.77519  2.98518  4.58477  3.61503
          0.02980  3.92408  4.64642  0.61958  0.77255  0.48576  0.95510
    366   3.05168  4.86013  3.17637  2.94144  3.32104  3.49125  1.03816  3.76257  2.78309  3.25010  4.29701  3.34871  4.04659  3.30832  3.04575  3.12187  3.35676  3.49671  4.78543  3.27043    803 - -
          2.68618  4.42225  2.77519  2.73123  3.46354  2.40513  3.72494  3.29354  2.67741  2.69355  4.24690  2.90347  2.73739  3.18146  2.89801  2.37887  2.77519  2.98518  4.58477  3.61503
          0.02980  3.92408  4.64642  0.61958  0.77255  0.48576  0.95510
    367   2.34044  4.26158  3.25130  3.06934  4.12768  2.99050  4.17783  3.65721  3.14658  3.37342  4.29514  3.28595  3.73353  3.49185  3.43111  1.01586  2.82441  3.18103  5.49603  4.21144    804 - -
          2.68618  4.42225  2.77519  2.73123  3.46354  2.40513  3.72494  3.29354  2.67741  2.69355  4.24690  2.90347  2.73739  3.18146  2.89801  2.37887  2.77519  2.98518  4.58477  3.61503
          0.02980  3.92408  4.64642  0.61958  0.77255  0.48576  0.95510
    368   1.20864  4.13025  3.36815  3.09257  4.17433  2.92735  4.15948  3.51061  3.13649  3.26152  4.11972  3.26077  3.40584  3.44202  3.43889  2.09237  2.68206  3.02755  5.54332  4.32401    805 - -
          2.68618  4.42225  2.77519  2.73123  3.46354  2.40513  3.72494  3.29354  2.67741  2.69355  4.24690  2.90347  2.73739  3.18146  2.89801  2.37887  2.77519  2.98518  4.58477  3.61503
          0.02980  3.92408  4.64642  0.61958  0.77255  0.48576  0.95510
    369   2.76621  4.76460  2.73695  2.62758  4.13620  3.21857  3.96267  3.85760  2.87062  3.49860  4.45347  1.06987  3.87292  3.23544  3.22709  2.83138  3.14973  3.47460  5.43619  4.08077    806 - -
          2.68618  4.42225  2.77519  2.73123  3.46354  2.40513  3.72494  3.29354  2.67741  2.69355  4.24690  2.90347  2.73739  3.18146  2.89801  2.37887  2.77519  2.98518  4.58477  3.61503
          0.02980  3.92408  4.64642  0.61958  0.77255  0.48576  0.95510
    370   3.07126  4.47559  4.40897  4.02667  3.40898  4.12218  4.74519  1.01624  3.85581  1.98442  3.33626  4.26477  4.54840  4.19875  4.04647  3.62242  3.36949  1.84789  5.31051  4.05329    807 - -
          2.68618  4.42225  2.77519  2.73123  3.46354  2.40513  3.72494  3.29354  2.67741  2.69355  4.24690  2.90347  2.73739  3.18146  2.89801  2.37887  2.77519  2.98518  4.58477  3.61503
          0.02980  3.92408  4.64642  0.61958  0.77255  0.48576  0.95510
    371   2.84876  4.37700  4.19672  3.86136  3.58779  3.77725  4.65416  2.04793  3.72993  2.26582  3.54504  4.04293  4.33482  4.08597  3.93747  3.28395  3.20902  0.96230  5.38097  4.11582    808 - -
          2.68618  4.42225  2.77519  2.73123  3.46354  2.40513  3.72494  3.29354  2.67741  2.69355  4.24690  2.90347  2.73739  3.18146  2.89801  2.37887  2.77519  2.98518  4.58477  3.61503
          0.02980  3.92408  4.64642  0.61958  0.77255  0.48576  0.95510
    372   2.34044  4.26158  3.25130  3.06934  4.12768  2.99050  4.17783  3.65721  3.14658  3.37342  4.29514  3.28595  3.73353  3.49185  3.43111  1.01586  2.82441  3.18103  5.49603  4.21144    809 - -
          2.68618  4.42225  2.77519  2.73123  3.46354  2.40513  3.72494  3.29354  2.67741  2.69355  4.24690  2.90347  2.73739  3.18146  2.89801  2.37887  2.77519  2.98518  4.58477  3.61503
          0.02980  3.92408  4.64642  0.61958  0.77255  0.48576  0.95510
    373   2.34044  4.26158  3.25130  3.06934  4.12768  2.99050  4.17783  3.65721  3.14658  3.37342  4.29514  3.28595  3.73353  3.49185  3.43111  1.01586  2.82441  3.18103  5.49603  4.21144    810 - -
          2.68618  4.42225  2.77519  2.73123  3.46354  2.40513  3.72494  3.29354  2.67741  2.69355  4.24690  2.90347  2.73739  3.18146  2.89801  2.37887  2.77519  2.98518  4.58477  3.61503
          0.02980  3.92408  4.64642  0.61958  0.77255  0.48576  0.95510
    374   3.07126  4.47559  4.40897  4.02667  3.40898  4.12218  4.74519  1.01624  3.85581  1.98442  3.33626  4.26477  4.54840  4.19875  4.04647  3.62242  3.36949  1.84789  5.31051  4.05329    811 - -
          2.68618  4.42225  2.77519  2.73123  3.46354  2.40513  3.72494  3.29354  2.67741  2.69355  4.24690  2.90347  2.73739  3.18146  2.89801  2.37887  2.77519  2.98518  4.58477  3.61503
          0.02980  3.92408  4.64642  0.61958  0.77255  0.48576  0.95510
    375   2.99664  5.11839  2.50937  0.95421  4.47107  3.30730  3.89844  3.93521  2.78545  3.54400  4.51565  2.96219  3.91430  3.11295  3.19971  2.97373  3.30123  3.61369  5.63293  4.35507    812 - -
          2.68618  4.42225  2.77519  2.73123  3.46354  2.40513  3.72494  3.29354  2.67741  2.69355  4.24690  2.90347  2.73739  3.18146  2.89801  2.37887  2.77519  2.98518  4.58477  3.61503
          0.02980  3.92408  4.64642  0.61958  0.77255  0.48576  0.95510
    376   3.32404  4.71065  4.30944  4.03369  0.93094  4.00185  3.90022  2.84131  3.93940  2.19945  3.56381  4.07734  4.45924  4.09315  4.04639  3.59137  3.62518  2.83580  4.13391  2.49442    813 - -
          2.68618  4.42225  2.77519  2.73123  3.46354  2.40513  3.72494  3.29354  2.67741  2.69355  4.24690  2.90347  2.73739  3.18146  2.89801  2.37887  2.77519  2.98518  4.58477  3.61503
          0.02980  3.92408  4.64642  0.61958  0.77255  0.48576  0.95510
    377   3.04505  5.18130  0.84679  2.36740  4.56524  3.24977  3.97656  4.16516  3.07045  3.76427  4.74343  2.92639  3.90620  3.21574  3.59373  3.00153  3.38469  3.79883  5.72383  4.42952    814 - -
          2.68618  4.42225  2.77519  2.73123  3.46354  2.40513  3.72494  3.29354  2.67741  2.69355  4.24690  2.90347  2.73739  3.18146  2.89801  2.37887  2.77519  2.98518  4.58477  3.61503
          0.02980  3.92408  4.64642  0.61958  0.77255  0.48576  0.95510
    378   3.06361  4.89936  3.55952  3.05971  4.26701  3.54186  3.86164  3.81219  2.25819  3.31874  4.31747  3.41557  4.04184  3.07931  0.90242  3.14523  3.32599  3.53388  5.32907  4.18304    815 - -
          2.68618  4.42225  2.77519  2.73123  3.46354  2.40513  3.72494  3.29354  2.67741  2.69355  4.24690  2.90347  2.73739  3.18146  2.89801  2.37887  2.77519  2.98518  4.58477  3.61503
          0.02980  3.92408  4.64642  0.61958  0.77255  0.48576  0.95510
    379   3.04505  5.18130  0.84679  2.36740  4.56524  3.24977  3.97656  4.16516  3.07045  3.76427  4.74343  2.92639  3.90620  3.21574  3.59373  3.00153  3.38469  3.79883  5.72383  4.42952    816 - -
          2.68618  4.42225  2.77519  2.73123  3.46354  2.40513  3.72494  3.29354  2.67741  2.69355  4.24690  2.90347  2.73739  3.18146  2.89801  2.37887  2.77519  2.98518  4.58477  3.61503
          0.02980  3.92408  4.64642  0.61958  0.77255  0.48576  0.95510
    380   2.95099  5.36580  1.10095  2.04009  4.68106  3.19524  3.80642  4.18866  2.85818  3.75974  4.66362  2.71482  3.83979  2.99746  3.43489  2.85683  3.26108  3.79615  5.88685  4.43448    817 - -
          2.68618  4.42225  2.77519  2.73123  3.46354  2.40513  3.72494  3.29354  2.67741  2.69355  4.24690  2.90347  2.73739  3.18146  2.89801  2.37887  2.77519  2.98518  4.58477  3.61503
          0.02980  3.92408  4.64642  0.61958  0.77255  0.48576  0.95510
    381   2.90490  5.43667  1.67170  1.40704  4.72431  3.19900  3.73389  4.22977  2.73553  3.74776  4.60366  2.66998  3.81399  2.90133  3.31530  2.79699  3.19178  3.81542  5.90266  4.41646    818 - -
          2.68618  4.42225  2.77519  2.73123  3.46354  2.40513  3.72494  3.29354  2.67741  2.69355  4.24690  2.90347  2.73739  3.18146  2.89801  2.37887  2.77519  2.98518  4.58477  3.61503
          0.02980  3.92408  4.64642  0.61958  0.77255  0.48576  0.95510
    382   3.23765  4.62536  4.54373  4.05164  2.46441  4.33235  4.43979  2.25501  3.90321  0.95542  2.94861  4.28655  4.59782  4.07543  4.06219  3.70731  3.47633  2.35344  4.76880  3.38758    819 - -
          2.68618  4.42225  2.77519  2.73123  3.46354  2.40513  3.72494  3.29354  2.67741  2.69355  4.24690  2.90347  2.73739  3.18146  2.89801  2.37887  2.77519  2.98518  4.58477  3.61503
          0.02980  3.92408  4.64642  0.61958  0.77255  0.48576  0.95510
    383   3.32404  4.71065  4.30944  4.03369  0.93094  4.00185  3.90022  2.84131  3.93940  2.19945  3.56381  4.07734  4.45924  4.09315  4.04639  3.59137  3.62518  2.83580  4.13391  2.49442    820 - -
          2.68618  4.42225  2.77519  2.73123  3.46354  2.40513  3.72494  3.29354  2.67741  2.69355  4.24690  2.90347  2.73739  3.18146  2.89801  2.37887  2.77519  2.98518  4.58477  3.61503
          0.02980  3.92408  4.64642  0.61958  0.77255  0.48576  0.95510
    384   0.94189  4.21785  3.51498  3.30856  4.10375  3.04103  4.32451  3.23699  3.32614  3.11622  4.14233  3.44513  3.78512  3.66256  3.57317  2.56768  2.84860  2.88247  5.52575  4.33172    821 - -
          2.68618  4.42225  2.77519  2.73123  3.46354  2.40513  3.72494  3.29354  2.67741  2.69355  4.24690  2.90347  2.73739  3.18146  2.89801  2.37887  2.77519  2.98518  4.58477  3.61503
          0.02980  3.92408  4.64642  0.61958  0.77255  0.48576  0.95510
    385   2.44050  4.28570  3.47389  3.22821  4.01442  3.12329  4.24159  3.14784  3.17220  3.00950  4.05666  3.42937  3.83108  3.56443  3.42845  2.64234  1.08738  2.83730  5.44769  4.23103    822 - -
          2.68618  4.42225  2.77519  2.73123  3.46354  2.40513  3.72494  3.29354  2.67741  2.69355  4.24690  2.90347  2.73739  3.18146  2.89801  2.37887  2.77519  2.98518  4.58477  3.61503
          0.02980  3.92408  4.64642  0.61958  0.77255  0.48576  0.95510
    386   0.94189  4.21785  3.51498  3.30856  4.10375  3.04103  4.32451  3.23699  3.32614  3.11622  4.14233  3.44513  3.78512  3.66256  3.57317  2.56768  2.84860  2.88247  5.52575  4.33172    823 - -
          2.68618  4.42225  2.77519  2.73123  3.46354  2.40513  3.72494  3.29354  2.67741  2.69355  4.24690  2.90347  2.73739  3.18146  2.89801  2.37887  2.77519  2.98518  4.58477  3.61503
          0.02980  3.92408  4.64642  0.61958  0.77255  0.48576  0.95510
    387   2.72945  4.49992  3.41380  3.31969  4.46132  0.65374  4.43693  4.07336  3.50799  3.72106  4.69713  3.57805  3.89271  3.82805  3.73849  2.90282  3.21470  3.59172  5.54296  4.56491    824 - -
          2.68618  4.42225  2.77519  2.73123  3.46354  2.40513  3.72494  3.29354  2.67741  2.69355  4.24690  2.90347  2.73739  3.18146  2.89801  2.37887  2.77519  2.98518  4.58477  3.61503
          0.02980  3.92408  4.64642  0.61958  0.77255  0.48576  0.95510
    388   2.84876  4.37700  4.19672  3.86136  3.58779  3.77725  4.65416  2.04793  3.72993  2.26582  3.54504  4.04293  4.33482  4.08597  3.93747  3.28395  3.20902  0.96230  5.38097  4.11582    825 - -
          2.68618  4.42225  2.77519  2.73123  3.46354  2.40513  3.72494  3.29354  2.67741  2.69355  4.24690  2.90347  2.73739  3.18146  2.89801  2.37887  2.77519  2.98518  4.58477  3.61503
          0.02980  3.92408  4.64642  0.61958  0.77255  0.48576  0.95510
    389   2.34044  4.26158  3.25130  3.06934  4.12768  2.99050  4.17783  3.65721  3.14658  3.37342  4.29514  3.28595  3.73353  3.49185  3.43111  1.01586  2.82441  3.18103  5.49603  4.21144    826 - -
          2.68618  4.42225  2.77519  2.73123  3.46354  2.40513  3.72494  3.29354  2.67741  2.69355  4.24690  2.90347  2.73739  3.18146  2.89801  2.37887  2.77519  2.98518  4.58477  3.61503
          0.02980  3.92408  4.64642  0.61958  0.77255  0.48576  0.95510
    390   3.00956  5.07316  3.42053  2.78835  4.49901  3.62001  3.60435  3.86008  1.66341  3.33206  4.21751  3.18385  4.00588  2.74972  1.33685  3.02137  3.18780  3.55393  5.39275  4.22150    827 - -
          2.68618  4.42225  2.77519  2.73123  3.46354  2.40513  3.72494  3.29354  2.67741  2.69355  4.24690  2.90347  2.73739  3.18146  2.89801  2.37887  2.77519  2.98518  4.58477  3.61503
          0.02980  3.92408  4.64642  0.61958  0.77255  0.48576  0.95510
    391   2.65485  3.42870  3.50602  2.93103  3.94371  3.39859  3.80924  3.30059  2.38539  2.97084  3.90438  3.27980  3.90429  3.03390  1.40007  2.79256  2.95762  3.01584  5.22032  3.99010    828 - -
          2.68618  4.42225  2.77519  2.73123  3.46354  2.40513  3.72494  3.29354  2.67741  2.69355  4.24690  2.90347  2.73739  3.18146  2.89801  2.37887  2.77519  2.98518  4.58477  3.61503
          0.02980  3.92408  4.64642  0.61958  0.77255  0.48576  0.95510
    392   3.07126  4.47559  4.40897  4.02667  3.40898  4.12218  4.74519  1.01624  3.85581  1.98442  3.33626  4.26477  4.54840  4.19875  4.04647  3.62242  3.36949  1.84789  5.31051  4.05329    829 - -
          2.68618  4.42225  2.77519  2.73123  3.46354  2.40513  3.72494  3.29354  2.67741  2.69355  4.24690  2.90347  2.73739  3.18146  2.89801  2.37887  2.77519  2.98518  4.58477  3.61503
          0.02980  3.92408  4.64642  0.61958  0.77255  0.48576  0.95510
    393   3.01915  4.98513  3.19859  2.81031  4.38334  3.50315  3.78772  3.81582  0.96985  3.36962  4.32823  3.23254  3.99980  2.97623  2.44142  3.05772  3.26855  3.52067  5.41676  4.23692    830 - -
          2.68618  4.42225  2.77519  2.73123  3.46354  2.40513  3.72494  3.29354  2.67741  2.69355  4.24690  2.90347  2.73739  3.18146  2.89801  2.37887  2.77519  2.98518  4.58477  3.61503
          0.02980  3.92408  4.64642  0.61958  0.77255  0.48576  0.95510
    394   2.89833  4.36905  4.35715  3.92953  3.51614  3.98761  4.70072  1.84276  3.77485  2.12673  3.41500  4.13877  4.45835  4.11445  3.99811  3.41021  3.21884  1.04165  5.38706  4.11707    831 - -
          2.68618  4.42225  2.77519  2.73123  3.46354  2.40513  3.72494  3.29354  2.67741  2.69355  4.24690  2.90347  2.73739  3.18146  2.89801  2.37887  2.77519  2.98518  4.58477  3.61503
          0.02980  3.92408  4.64642  0.61958  0.77255  0.48576  0.95510
    395   3.32404  4.71065  4.30944  4.03369  0.93094  4.00185  3.90022  2.84131  3.93940  2.19945  3.56381  4.07734  4.45924  4.09315  4.04639  3.59137  3.62518  2.83580  4.13391  2.49442    832 - -
          2.68618  4.42225  2.77519  2.73123  3.46354  2.40513  3.72494  3.29354  2.67741  2.69355  4.24690  2.90347  2.73739  3.18146  2.89801  2.37887  2.77519  2.98518  4.58477  3.61503
          0.02980  3.92408  4.64642  0.61958  0.77255  0.48576  0.95510
    396   2.91768  5.46156  1.46829  1.56582  4.74705  3.19322  3.74000  4.25699  2.75656  3.77253  4.63241  2.66245  3.81534  2.90929  3.34585  2.80473  3.20720  3.83983  5.92709  4.43285    833 - -
          2.68618  4.42225  2.77519  2.73123  3.46354  2.40513  3.72494  3.29354  2.67741  2.69355  4.24690  2.90347  2.73739  3.18146  2.89801  2.37887  2.77519  2.98518  4.58477  3.61503
          0.02980  3.92408  4.64642  0.61958  0.77255  0.48576  0.95510
    397   3.32404  4.71065  4.30944  4.03369  0.93094  4.00185  3.90022  2.84131  3.93940  2.19945  3.56381  4.07734  4.45924  4.09315  4.04639  3.59137  3.62518  2.83580  4.13391  2.49442    834 - -
          2.68618  4.42225  2.77519  2.73123  3.46354  2.40513  3.72494  3.29354  2.67741  2.69355  4.24690  2.90347  2.73739  3.18146  2.89801  2.37887  2.77519  2.98518  4.58477  3.61503
          0.02980  3.92408  4.64642  0.61958  0.77255  0.48576  0.95510
    398   2.09660  4.18305  3.25818  3.04239  4.20714  2.93330  4.16083  3.59454  3.11716  3.34083  4.22217  3.23887  3.68168  3.44250  3.41718  1.16029  2.72676  3.09974  5.57880  4.31859    835 - -
          2.68618  4.42225  2.77519  2.73123  3.46354  2.40513  3.72494  3.29354  2.67741  2.69355  4.24690  2.90347  2.73739  3.18146  2.89801  2.37887  2.77519  2.98518  4.58477  3.61503
          0.02980  3.92408  4.64642  0.61958  0.77255  0.48576  0.95510
    399   1.84203  4.29263  3.25619  2.81669  3.99469  3.10951  3.89762  3.36364  2.77269  3.05126  3.89779  3.14969  3.72457  3.12911  2.89714  2.04467  2.17636  2.97517  5.33528  4.08496    836 - -
          2.68618  4.42225  2.77519  2.73123  3.46354  2.40513  3.72494  3.29354  2.67741  2.69355  4.24690  2.90347  2.73739  3.18146  2.89801  2.37887  2.77519  2.98518  4.58477  3.61503
          0.02980  3.92408  4.64642  0.61958  0.77255  0.48576  0.95510
    400   2.84876  4.37700  4.19672  3.86136  3.58779  3.77725  4.65416  2.04793  3.72993  2.26582  3.54504  4.04293  4.33482  4.08597  3.93747  3.28395  3.20902  0.96230  5.38097  4.11582    837 - -
          2.68618  4.42225  2.77519  2.73123  3.46354  2.40513  3.72494  3.29354  2.67741  2.69355  4.24690  2.90347  2.73739  3.18146  2.89801  2.37887  2.77519  2.98518  4.58477  3.61503
          0.02980  3.92408  4.64642  0.61958  0.77255  0.48576  0.95510
    401   2.89204  4.37154  4.32566  3.87557  3.47842  3.97665  4.64027  1.92392  3.70432  2.08458  3.19989  4.09850  4.43438  4.04727  3.92941  3.38584  3.20501  1.07515  5.33859  4.08283    838 - -
          2.68618  4.42225  2.77519  2.73123  3.46354  2.40513  3.72494  3.29354  2.67741  2.69355  4.24690  2.90347  2.73739  3.18146  2.89801  2.37887  2.77519  2.98518  4.58477  3.61503
          0.02980  3.92408  4.64642  0.61958  0.77255  0.48576  0.95510
    402   2.76621  4.76460  2.73695  2.62758  4.13620  3.21857  3.96267  3.85760  2.87062  3.49860  4.45347  1.06987  3.87292  3.23544  3.22709  2.83138  3.14973  3.47460  5.43619  4.08077    839 - -
          2.68618  4.42225  2.77519  2.73123  3.46354  2.40513  3.72494  3.29354  2.67741  2.69355  4.24690  2.90347  2.73739  3.18146  2.89801  2.37887  2.77519  2.98518  4.58477  3.61503
          0.02980  3.92408  4.64642  0.61958  0.77255  0.48576  0.95510
    403   2.89669  5.29458  2.11266  1.18736  4.60149  3.22650  3.75786  4.07714  2.71395  3.64318  4.52001  2.73674  3.83289  2.93519  3.23625  2.81865  3.18590  3.69626  5.79207  4.36423    840 - -
          2.68618  4.42225  2.77519  2.73123  3.46354  2.40513  3.72494  3.29354  2.67741  2.69355  4.24690  2.90347  2.73739  3.18146  2.89801  2.37887  2.77519  2.98518  4.58477  3.61503
          0.02980  3.92408  4.64642  0.61958  0.77255  0.48576  0.95510
    404   2.50460  4.36808  3.37328  2.97603  3.70269  3.28617  3.98888  2.93771  2.87281  2.49950  3.72820  3.30452  1.72300  3.27268  3.18887  2.68823  2.87222  2.52980  5.21386  3.91095    841 - -
          2.68618  4.42225  2.77519  2.73123  3.46354  2.40513  3.72494  3.29354  2.67741  2.69355  4.24690  2.90347  2.73739  3.18146  2.89801  2.37887  2.77519  2.98518  4.58477  3.61503
          0.02980  3.92408  4.64642  0.61958  0.77255  0.48576  0.95510
    405   1.68406  4.13489  3.42916  3.07011  4.10337  2.96286  4.10548  3.41237  3.07007  3.17148  4.02448  3.25876  3.67485  3.37775  3.39015  1.99039  1.84913  2.96281  5.47296  4.25622    842 - -
          2.68618  4.42225  2.77519  2.73123  3.46354  2.40513  3.72494  3.29354  2.67741  2.69355  4.24690  2.90347  2.73739  3.18146  2.89801  2.37887  2.77519  2.98518  4.58477  3.61503
          0.02980  3.92408  4.64642  0.61958  0.77255  0.48576  0.95510
    406   3.04505  5.18130  0.84679  2.36740  4.56524  3.24977  3.97656  4.16516  3.07045  3.76427  4.74343  2.92639  3.90620  3.21574  3.59373  3.00153  3.38469  3.79883  5.72383  4.42952    843 - -
          2.68618  4.42225  2.77519  2.73123  3.46354  2.40513  3.72494  3.29354  2.67741  2.69355  4.24690  2.90347  2.73739  3.18146  2.89801  2.37887  2.77519  2.98518  4.58477  3.61503
          0.02980  3.92408  4.64642  0.61958  0.77255  0.48576  0.95510
    407   2.02409  4.26903  3.98521  3.45765  3.51138  3.76134  4.29619  1.98755  3.36452  2.26333  3.27196  3.75262  4.20303  3.66895  3.65113  3.09655  2.99521  1.54236  5.18196  3.96699    844 - -
          2.68618  4.42225  2.77519  2.73123  3.46354  2.40513  3.72494  3.29354  2.67741  2.69355  4.24690  2.90347  2.73739  3.18146  2.89801  2.37887  2.77519  2.98518  4.58477  3.61503
          0.02980  3.92408  4.64642  0.61958  0.77255  0.48576  0.95510
    408   2.88088  4.89570  2.90644  2.62355  3.50610  3.45011  1.55558  3.65143  2.43259  3.16471  4.12115  3.08102  3.95439  2.77792  2.72656  2.91319  3.14300  3.36717  4.93783  3.43037    845 - -
          2.68618  4.42225  2.77519  2.73123  3.46354  2.40513  3.72494  3.29354  2.67741  2.69355  4.24690  2.90347  2.73739  3.18146  2.89801  2.37887  2.77519  2.98518  4.58477  3.61503
          0.02980  3.92408  4.64642  0.61958  0.77255  0.48576  0.95510
    409   2.64519  0.84154  4.17643  3.92774  3.90711  3.25735  4.56346  3.05944  3.75491  2.97267  4.09560  3.90095  3.96839  4.09888  3.87019  2.91696  3.11627  2.80058  5.31250  4.19446    846 - -
          2.68618  4.42225  2.77519  2.73123  3.46354  2.40513  3.72494  3.29354  2.67741  2.69355  4.24690  2.90347  2.73739  3.18146  2.89801  2.37887  2.77519  2.98518  4.58477  3.61503
          0.02980  3.92408  4.64642  0.61958  0.77255  0.48576  0.95510
    410   2.82018  4.56908  3.43290  3.27928  4.27025  3.25367  4.35260  3.82878  3.34096  3.45009  4.50207  3.58085  0.73705  3.72818  3.58076  2.98925  3.26578  3.46830  5.44279  4.39158    847 - -
          2.68618  4.42225  2.77519  2.73123  3.46354  2.40513  3.72494  3.29354  2.67741  2.69355  4.24690  2.90347  2.73739  3.18146  2.89801  2.37887  2.77519  2.98518  4.58477  3.61503
          0.02980  3.92408  4.64642  0.61958  0.77255  0.48576  0.95510
    411   2.96715  4.37678  4.48777  4.01677  3.50763  4.15678  4.77759  1.69342  3.87815  2.06962  3.36349  4.24902  4.55694  4.19012  4.10320  3.55360  3.25896  1.06740  5.41361  4.17243    848 - -
          2.68618  4.42225  2.77519  2.73123  3.46354  2.40513  3.72494  3.29354  2.67741  2.69355  4.24690  2.90347  2.73739  3.18146  2.89801  2.37887  2.77519  2.98518  4.58477  3.61503
          0.02980  3.92408  4.64642  0.61958  0.77255  0.48576  0.95510
    412   2.84876  4.37700  4.19672  3.86136  3.58779  3.77725  4.65416  2.04793  3.72993  2.26582  3.54504  4.04293  4.33482  4.08597  3.93747  3.28395  3.20902  0.96230  5.38097  4.11582    849 - -
          2.68618  4.42225  2.77519  2.73123  3.46354  2.40513  3.72494  3.29354  2.67741  2.69355  4.24690  2.90347  2.73739  3.18146  2.89801  2.37887  2.77519  2.98518  4.58477  3.61503
          0.02980  3.92408  4.64642  0.61958  0.77255  0.48576  0.95510
    413   2.99664  5.11839  2.50937  0.95421  4.47107  3.30730  3.89844  3.93521  2.78545  3.54400  4.51565  2.96219  3.91430  3.11295  3.19971  2.97373  3.30123  3.61369  5.63293  4.35507    850 - -
          2.68618  4.42225  2.77519  2.73123  3.46354  2.40513  3.72494  3.29354  2.67741  2.69355  4.24690  2.90347  2.73739  3.18146  2.89801  2.37887  2.77519  2.98518  4.58477  3.61503
          0.02980  3.92408  4.64642  0.61958  0.77255  0.48576  0.95510
    414   3.06058  4.49479  4.40882  3.87632  3.14793  4.19491  4.55449  1.88027  3.69579  1.61741  1.66774  4.16397  4.49880  3.95998  3.89646  3.54421  3.30848  2.12829  5.10101  3.94031    851 - -
          2.68618  4.42225  2.77519  2.73123  3.46354  2.40513  3.72494  3.29354  2.67741  2.69355  4.24690  2.90347  2.73739  3.18146  2.89801  2.37887  2.77519  2.98518  4.58477  3.61503
          0.02980  3.92408  4.64642  0.61958  0.77255  0.48576  0.95510
    415   1.90600  4.19018  3.33594  2.94470  4.09808  2.99468  4.01931  3.47374  2.95579  3.16964  4.00551  3.19776  3.24823  3.26688  3.30780  1.81483  2.00348  3.02008  5.44468  4.21147    852 - -
          2.68618  4.42225  2.77519  2.73123  3.46354  2.40513  3.72494  3.29354  2.67741  2.69355  4.24690  2.90347  2.73739  3.18146  2.89801  2.37887  2.77519  2.98518  4.58477  3.61503
          0.02980  3.92408  4.64642  0.61958  0.77255  0.48576  0.95510
    416   2.29942  4.19943  3.36568  3.09857  4.05462  3.02058  4.14447  3.27050  3.06583  3.11795  4.05540  3.29805  3.73857  3.43805  3.34676  2.35573  1.27540  2.88745  5.46908  4.21747    853 - -
          2.68618  4.42225  2.77519  2.73123  3.46354  2.40513  3.72494  3.29354  2.67741  2.69355  4.24690  2.90347  2.73739  3.18146  2.89801  2.37887  2.77519  2.98518  4.58477  3.61503
          0.02980  3.92408  4.64642  0.61958  0.77255  0.48576  0.95510
    417   3.06361  4.89936  3.55952  3.05971  4.26701  3.54186  3.86164  3.81219  2.25819  3.31874  4.31747  3.41557  4.04184  3.07931  0.90242  3.14523  3.32599  3.53388  5.32907  4.18304    854 - -
          2.68618  4.42225  2.77519  2.73123  3.46354  2.40513  3.72494  3.29354  2.67741  2.69355  4.24690  2.90347  2.73739  3.18146  2.89801  2.37887  2.77519  2.98518  4.58477  3.61503
          0.02980  3.92408  4.64642  0.61958  0.77255  0.48576  0.95510
    418   2.34044  4.26158  3.25130  3.06934  4.12768  2.99050  4.17783  3.65721  3.14658  3.37342  4.29514  3.28595  3.73353  3.49185  3.43111  1.01586  2.82441  3.18103  5.49603  4.21144    855 - -
          2.68618  4.42225  2.77519  2.73123  3.46354  2.40513  3.72494  3.29354  2.67741  2.69355  4.24690  2.90347  2.73739  3.18146  2.89801  2.37887  2.77519  2.98518  4.58477  3.61503
          0.02980  3.92408  4.64642  0.61958  0.77255  0.48576  0.95510
    419   3.01915  4.98513  3.19859  2.81031  4.38334  3.50315  3.78772  3.81582  0.96985  3.36962  4.32823  3.23254  3.99980  2.97623  2.44142  3.05772  3.26855  3.52067  5.41676  4.23692    856 - -
          2.68618  4.42225  2.77519  2.73123  3.46354  2.40513  3.72494  3.29354  2.67741  2.69355  4.24690  2.90347  2.73739  3.18146  2.89801  2.37887  2.77519  2.98518  4.58477  3.61503
          0.02980  3.92408  4.64642  0.61958  0.77255  0.48576  0.95510
    420   3.21310  4.66002  4.27232  3.91232  3.15539  4.04767  4.55186  2.36217  3.67957  0.81421  3.16208  4.18280  4.47410  4.03556  3.84723  3.62442  3.50497  2.41291  5.05349  3.78875    857 - -
          2.68618  4.42225  2.77519  2.73123  3.46354  2.40513  3.72494  3.29354  2.67741  2.69355  4.24690  2.90347  2.73739  3.18146  2.89801  2.37887  2.77519  2.98518  4.58477  3.61503
          0.02980  3.92408  4.64642  0.61958  0.77255  0.48576  0.95510
    421   2.34044  4.26158  3.25130  3.06934  4.12768  2.99050  4.17783  3.65721  3.14658  3.37342  4.29514  3.28595  3.73353  3.49185  3.43111  1.01586  2.82441  3.18103  5.49603  4.21144    858 - -
          2.68618  4.42225  2.77519  2.73123  3.46354  2.40513  3.72494  3.29354  2.67741  2.69355  4.24690  2.90347  2.73739  3.18146  2.89801  2.37887  2.77519  2.98518  4.58477  3.61503
          0.02980  3.92408  4.64642  0.61958  0.77255  0.48576  0.95510
    422   2.25673  1.36287  3.94632  3.62515  3.81313  3.02226  4.33813  3.01931  3.45053  2.93719  3.91285  3.56010  3.76555  3.77618  3.62735  2.30796  2.73916  2.67858  5.30267  4.06258    859 - -
          2.68618  4.42225  2.77519  2.73123  3.46354  2.40513  3.72494  3.29354  2.67741  2.69355  4.24690  2.90347  2.73739  3.18146  2.89801  2.37887  2.77519  2.98518  4.58477  3.61503
          0.02980  3.92408  4.64642  0.61958  0.77255  0.48576  0.95510
    423   3.21310  4.66002  4.27232  3.91232  3.15539  4.04767  4.55186  2.36217  3.67957  0.81421  3.16208  4.18280  4.47410  4.03556  3.84723  3.62442  3.50497  2.41291  5.05349  3.78875    860 - -
          2.68618  4.42225  2.77519  2.73123  3.46354  2.40513  3.72494  3.29354  2.67741  2.69355  4.24690  2.90347  2.73739  3.18146  2.89801  2.37887  2.77519  2.98518  4.58477  3.61503
          0.02980  3.92408  4.64642  0.61958  0.77255  0.48576  0.95510
    424   2.34044  4.26158  3.25130  3.06934  4.12768  2.99050  4.17783  3.65721  3.14658  3.37342  4.29514  3.28595  3.73353  3.49185  3.43111  1.01586  2.82441  3.18103  5.49603  4.21144    861 - -
          2.68618  4.42225  2.77519  2.73123  3.46354  2.40513  3.72494  3.29354  2.67741  2.69355  4.24690  2.90347  2.73739  3.18146  2.89801  2.37887  2.77519  2.98518  4.58477  3.61503
          0.02980  3.92408  4.64642  0.61958  0.77255  0.48576  0.95510
    425   3.42173  4.77802  4.17034  3.88909  2.71963  3.78817  3.96369  3.44740  3.61014  2.83343  4.07882  4.02770  4.31018  3.99508  3.72945  3.62495  3.72471  3.33917  0.78737  2.71901    862 - -
          2.68618  4.42225  2.77519  2.73123  3.46354  2.40513  3.72494  3.29354  2.67741  2.69355  4.24690  2.90347  2.73739  3.18146  2.89801  2.37887  2.77519  2.98518  4.58477  3.61503
          0.02980  3.92408  4.64642  0.61958  0.77255  0.48576  0.95510
    426   2.76621  4.76460  2.73695  2.62758  4.13620  3.21857  3.96267  3.85760  2.87062  3.49860  4.45347  1.06987  3.87292  3.23544  3.22709  2.83138  3.14973  3.47460  5.43619  4.08077    863 - -
          2.68618  4.42225  2.77519  2.73123  3.46354  2.40513  3.72494  3.29354  2.67741  2.69355  4.24690  2.90347  2.73739  3.18146  2.89801  2.37887  2.77519  2.98518  4.58477  3.61503
          0.02980  3.92408  4.64642  0.61958  0.77255  0.48576  0.95510
    427   3.01915  4.98513  3.19859  2.81031  4.38334  3.50315  3.78772  3.81582  0.96985  3.36962  4.32823  3.23254  3.99980  2.97623  2.44142  3.05772  3.26855  3.52067  5.41676  4.23692    864 - -
          2.68618  4.42225  2.77519  2.73123  3.46354  2.40513  3.72494  3.29354  2.67741  2.69355  4.24690  2.90347  2.73739  3.18146  2.89801  2.37887  2.77519  2.98518  4.58477  3.61503
          0.02980  3.92408  4.64642  0.61958  0.77255  0.48576  0.95510
    428   2.79153  3.36593  3.83077  3.31086  2.47545  3.73902  3.34132  2.85153  3.18921  2.49091  3.48576  3.54479  4.12227  3.45077  3.43943  3.03453  3.03281  2.65974  4.13987  1.61349    865 - -
          2.68618  4.42225  2.77519  2.73123  3.46354  2.40513  3.72494  3.29354  2.67741  2.69355  4.24690  2.90347  2.73739  3.18146  2.89801  2.37887  2.77519  2.98518  4.58477  3.61503
          0.02980  3.92408  4.64642  0.61958  0.77255  0.48576  0.95510
    429   2.06252  4.47137  3.08633  2.41779  3.83866  3.30861  3.73807  2.99418  2.60654  2.87794  3.73660  3.05631  3.79269  2.95113  3.01538  2.30552  2.43064  2.87211  5.18947  3.90897    866 - -
          2.68618  4.42225  2.77519  2.73123  3.46354  2.40513  3.72494  3.29354  2.67741  2.69355  4.24690  2.90347  2.73739  3.18146  2.89801  2.37887  2.77519  2.98518  4.58477  3.61503
          0.02980  3.92408  4.64642  0.61958  0.77255  0.48576  0.95510
    430   2.96840  5.03751  3.22358  2.72610  4.43868  3.54545  3.64975  3.83544  1.14673  3.33761  4.23757  3.14654  3.97990  2.80618  2.13907  2.98386  3.17808  3.52507  5.41104  4.20791    867 - -
          2.68618  4.42225  2.77519  2.73123  3.46354  2.40513  3.72494  3.29354  2.67741  2.69355  4.24690  2.90347  2.73739  3.18146  2.89801  2.37887  2.77519  2.98518  4.58477  3.61503
          0.02980  3.92408  4.64642  0.61958  0.77255  0.48576  0.95510
    431   2.54937  4.64168  2.64951  2.49438  4.24195  3.11829  3.86006  3.80958  2.74259  3.43962  4.30301  1.48298  3.77038  3.07771  3.13994  2.29310  2.93618  3.36979  5.54783  4.16798    868 - -
          2.68618  4.42225  2.77519  2.73123  3.46354  2.40513  3.72494  3.29354  2.67741  2.69355  4.24690  2.90347  2.73739  3.18146  2.89801  2.37887  2.77519  2.98518  4.58477  3.61503
          0.02980  3.92408  4.64642  0.61958  0.77255  0.48576  0.95510
    432   2.60997  4.60763  3.12651  2.57624  3.70634  3.45923  2.78936  3.05203  2.43535  2.68615  3.68391  3.05242  3.85035  2.35173  2.81384  2.70181  2.83935  2.63338  5.06836  3.74619    869 - -
          2.68618  4.42225  2.77519  2.73123  3.46354  2.40513  3.72494  3.29354  2.67741  2.69355  4.24690  2.90347  2.73739  3.18146  2.89801  2.37887  2.77519  2.98518  4.58477  3.61503
          0.02980  3.92408  4.64642  0.61958  0.77255  0.48576  0.95510
    433   3.07126  4.47559  4.40897  4.02667  3.40898  4.12218  4.74519  1.01624  3.85581  1.98442  3.33626  4.26477  4.54840  4.19875  4.04647  3.62242  3.36949  1.84789  5.31051  4.05329    870 - -
          2.68618  4.42225  2.77519  2.73123  3.46354  2.40513  3.72494  3.29354  2.67741  2.69355  4.24690  2.90347  2.73739  3.18146  2.89801  2.37887  2.77519  2.98518  4.58477  3.61503
          0.02980  3.92408  4.64642  0.61958  0.77255  0.48576  0.95510
    434   0.94189  4.21785  3.51498  3.30856  4.10375  3.04103  4.32451  3.23699  3.32614  3.11622  4.14233  3.44513  3.78512  3.66256  3.57317  2.56768  2.84860  2.88247  5.52575  4.33172    871 - -
          2.68618  4.42225  2.77519  2.73123  3.46354  2.40513  3.72494  3.29354  2.67741  2.69355  4.24690  2.90347  2.73739  3.18146  2.89801  2.37887  2.77519  2.98518  4.58477  3.61503
          0.02980  3.92408  4.64642  0.61958  0.77255  0.48576  0.95510
    435   2.34044  4.26158  3.25130  3.06934  4.12768  2.99050  4.17783  3.65721  3.14658  3.37342  4.29514  3.28595  3.73353  3.49185  3.43111  1.01586  2.82441  3.18103  5.49603  4.21144    872 - -
          2.68618  4.42225  2.77519  2.73123  3.46354  2.40513  3.72494  3.29354  2.67741  2.69355  4.24690  2.90347  2.73739  3.18146  2.89801  2.37887  2.77519  2.98518  4.58477  3.61503
          0.02980  3.92408  4.64642  0.61958  0.77255  0.48576  0.95510
    436   2.34044  4.26158  3.25130  3.06934  4.12768  2.99050  4.17783  3.65721  3.14658  3.37342  4.29514  3.28595  3.73353  3.49185  3.43111  1.01586  2.82441  3.18103  5.49603  4.21144    873 - -
          2.68618  4.42225  2.77519  2.73123  3.46354  2.40513  3.72494  3.29354  2.67741  2.69355  4.24690  2.90347  2.73739  3.18146  2.89801  2.37887  2.77519  2.98518  4.58477  3.61503
          0.02980  3.92408  4.64642  0.61958  0.77255  0.48576  0.95510
    437   3.04505  5.18130  0.84679  2.36740  4.56524  3.24977  3.97656  4.16516  3.07045  3.76427  4.74343  2.92639  3.90620  3.21574  3.59373  3.00153  3.38469  3.79883  5.72383  4.42952    874 - -
          2.68618  4.42225  2.77519  2.73123  3.46354  2.40513  3.72494  3.29354  2.67741  2.69355  4.24690  2.90347  2.73739  3.18146  2.89801  2.37887  2.77519  2.98518  4.58477  3.61503
          0.02980  3.92408  4.64642  0.61958  0.77255  0.48576  0.95510
    438   3.32170  4.78979  3.91439  3.65338  2.29525  3.89022  3.64282  3.32371  3.50941  2.76435  3.99337  3.78703  4.36283  3.80307  3.68258  3.45330  3.60861  3.19669  3.94102  0.88413    875 - -
          2.68618  4.42225  2.77519  2.73123  3.46354  2.40513  3.72494  3.29354  2.67741  2.69355  4.24690  2.90347  2.73739  3.18146  2.89801  2.37887  2.77519  2.98518  4.58477  3.61503
          0.02980  3.92408  4.64642  0.61958  0.77255  0.48576  0.95510
    439   2.89648  5.29717  2.10770  1.18947  4.60357  3.22591  3.75704  4.07971  2.71404  3.64480  4.52102  2.73511  3.83235  2.93410  3.23757  2.81783  3.18556  3.69820  5.79405  4.36497    876 - -
          2.68618  4.42225  2.77519  2.73123  3.46354  2.40513  3.72494  3.29354  2.67741  2.69355  4.24690  2.90347  2.73739  3.18146  2.89801  2.37887  2.77519  2.98518  4.58477  3.61503
          0.02980  3.92408  4.64642  0.61958  0.77255  0.48576  0.95510
    440   2.72945  4.49992  3.41380  3.31969  4.46132  0.65374  4.43693  4.07336  3.50799  3.72106  4.69713  3.57805  3.89271  3.82805  3.73849  2.90282  3.21470  3.59172  5.54296  4.56491    877 - -
          2.68618  4.42225  2.77519  2.73123  3.46354  2.40513  3.72494  3.29354  2.67741  2.69355  4.24690  2.90347  2.73739  3.18146  2.89801  2.37887  2.77519  2.98518  4.58477  3.61503
          0.02980  3.92408  4.64642  0.61958  0.77255  0.48576  0.95510
    441   3.04007  4.43159  4.53478  4.08400  3.40999  4.22676  4.80676  1.10400  3.91932  1.93171  3.27577  4.31648  4.60484  4.23040  4.12216  3.63925  3.32667  1.68362  5.36580  4.12657    878 - -
          2.68618  4.42225  2.77519  2.73123  3.46354  2.40513  3.72494  3.29354  2.67741  2.69355  4.24690  2.90347  2.73739  3.18146  2.89801  2.37887  2.77519  2.98518  4.58477  3.61503
          0.02980  3.92408  4.64642  0.61958  0.77255  0.48576  0.95510
    442   2.93752  4.37428  4.42881  3.97453  3.50959  4.08257  4.74044  1.76484  3.82707  2.09228  3.38388  4.19819  4.51359  4.15234  4.05243  3.48954  3.24128  1.05323  5.40036  4.14581    879 - -
          2.68618  4.42225  2.77519  2.73123  3.46354  2.40513  3.72494  3.29354  2.67741  2.69355  4.24690  2.90347  2.73739  3.18146  2.89801  2.37887  2.77519  2.98518  4.58477  3.61503
          0.02980  3.92408  4.64642  0.61958  0.77255  0.48576  0.95510
    443   2.44050  4.28570  3.47389  3.22821  4.01442  3.12329  4.24159  3.14784  3.17220  3.00950  4.05666  3.42937  3.83108  3.56443  3.42845  2.64234  1.08738  2.83730  5.44769  4.23103    880 - -
          2.68618  4.42225  2.77519  2.73123  3.46354  2.40513  3.72494  3.29354  2.67741  2.69355  4.24690  2.90347  2.73739  3.18146  2.89801  2.37887  2.77519  2.98518  4.58477  3.61503
          0.02980  3.92408  4.64642  0.61958  0.77255  0.48576  0.95510
    444   2.92018  4.38798  4.32904  3.89530  3.46373  4.00383  4.65174  1.91739  3.72662  1.98719  3.38276  4.12128  4.45763  4.07303  3.94882  3.42420  3.23139  1.07746  5.32723  4.05017    881 - -
          2.68618  4.42225  2.77519  2.73123  3.46354  2.40513  3.72494  3.29354  2.67741  2.69355  4.24690  2.90347  2.73739  3.18146  2.89801  2.37887  2.77519  2.98518  4.58477  3.61503
          0.02980  3.92408  4.64642  0.61958  0.77255  0.48576  0.95510
    445   3.42173  4.77802  4.17034  3.88909  2.71963  3.78817  3.96369  3.44740  3.61014  2.83343  4.07882  4.02770  4.31018  3.99508  3.72945  3.62495  3.72471  3.33917  0.78737  2.71901    882 - -
          2.68618  4.42225  2.77519  2.73123  3.46354  2.40513  3.72494  3.29354  2.67741  2.69355  4.24690  2.90347  2.73739  3.18146  2.89801  2.37887  2.77519  2.98518  4.58477  3.61503
          0.02980  3.92408  4.64642  0.61958  0.77255  0.48576  0.95510
    446   3.04505  5.18130  0.84679  2.36740  4.56524  3.24977  3.97656  4.16516  3.07045  3.76427  4.74343  2.92639  3.90620  3.21574  3.59373  3.00153  3.38469  3.79883  5.72383  4.42952    883 - -
          2.68618  4.42225  2.77519  2.73123  3.46354  2.40513  3.72494  3.29354  2.67741  2.69355  4.24690  2.90347  2.73739  3.18146  2.89801  2.37887  2.77519  2.98518  4.58477  3.61503
          0.02980  3.92408  4.64642  0.61958  0.77255  0.48576  0.95510
    447   2.93752  4.37428  4.42881  3.97453  3.50959  4.08257  4.74044  1.76484  3.82707  2.09228  3.38388  4.19819  4.51359  4.15234  4.05243  3.48954  3.24128  1.05323  5.40036  4.14581    884 - -
          2.68618  4.42225  2.77519  2.73123  3.46354  2.40513  3.72494  3.29354  2.67741  2.69355  4.24690  2.90347  2.73739  3.18146  2.89801  2.37887  2.77519  2.98518  4.58477  3.61503
          0.02980  3.92408  4.64642  0.61958  0.77255  0.48576  0.95510
    448   2.60225  4.71722  2.81432  2.46536  4.11467  3.29087  3.70162  3.52890  2.46684  3.14737  3.99439  2.53772  3.80189  2.44632  2.85530  2.65558  1.97186  3.18660  5.37513  4.05730    885 - -
          2.68618  4.42225  2.77519  2.73123  3.46354  2.40513  3.72494  3.29354  2.67741  2.69355  4.24690  2.90347  2.73739  3.18146  2.89801  2.37887  2.77519  2.98518  4.58477  3.61503
          0.02980  3.92408  4.64642  0.61958  0.77255  0.48576  0.95510
    449   2.44050  4.28570  3.47389  3.22821  4.01442  3.12329  4.24159  3.14784  3.17220  3.00950  4.05666  3.42937  3.83108  3.56443  3.42845  2.64234  1.08738  2.83730  5.44769  4.23103    886 - -
          2.68618  4.42225  2.77519  2.73123  3.46354  2.40513  3.72494  3.29354  2.67741  2.69355  4.24690  2.90347  2.73739  3.18146  2.89801  2.37887  2.77519  2.98518  4.58477  3.61503
          0.02980  3.92408  4.64642  0.61958  0.77255  0.48576  0.95510
    450   2.73348  4.10586  3.33493  2.73292  3.95642  3.48907  3.32166  3.45128  2.17273  3.03820  3.91926  3.14724  3.90974  2.84400  1.52377  2.81217  2.97070  3.15867  5.18244  3.89979    887 - -
          2.68618  4.42225  2.77519  2.73123  3.46354  2.40513  3.72494  3.29354  2.67741  2.69355  4.24690  2.90347  2.73739  3.18146  2.89801  2.37887  2.77519  2.98518  4.58477  3.61503
          0.02980  3.92408  4.64642  0.61958  0.77255  0.48576  0.95510
    451   2.88149  5.07970  2.94847  2.53007  4.42523  3.47700  3.61588  3.84473  1.69274  3.33885  4.20419  3.00607  3.91575  1.80777  2.35068  2.87013  3.09433  3.51404  5.44855  4.18250    888 - -
          2.68618  4.42225  2.77519  2.73123  3.46354  2.40513  3.72494  3.29354  2.67741  2.69355  4.24690  2.90347  2.73739  3.18146  2.89801  2.37887  2.77519  2.98518  4.58477  3.61503
          0.02980  3.92408  4.64642  0.61958  0.77255  0.48576  0.95510
    452   2.34044  4.26158  3.25130  3.06934  4.12768  2.99050  4.17783  3.65721  3.14658  3.37342  4.29514  3.28595  3.73353  3.49185  3.43111  1.01586  2.82441  3.18103  5.49603  4.21144    889 - -
          2.68618  4.42225  2.77519  2.73123  3.46354  2.40513  3.72494  3.29354  2.67741  2.69355  4.24690  2.90347  2.73739  3.18146  2.89801  2.37887  2.77519  2.98518  4.58477  3.61503
          0.02980  3.92408  4.64642  0.61958  0.77255  0.48576  0.95510
    453   3.05759  4.43377  4.53994  3.98945  3.25682  4.30024  4.67466  1.89524  3.86039  1.39530  2.90923  4.26953  4.57449  4.09074  4.06489  3.63655  3.29872  1.45816  5.20688  4.05610    890 - -
          2.68618  4.42225  2.77519  2.73123  3.46354  2.40513  3.72494  3.29354  2.67741  2.69355  4.24690  2.90347  2.73739  3.18146  2.89801  2.37887  2.77519  2.98518  4.58477  3.61503
          0.02980  3.92408  4.64642  0.61958  0.77255  0.48576  0.95510
    454   3.00991  4.55059  4.10480  3.70215  3.23053  3.87257  4.42536  2.41129  3.46741  1.81746  1.28247  3.97328  4.33347  3.84591  3.66668  3.36440  3.31623  2.42338  5.07823  3.84454    891 - -
          2.68618  4.42225  2.77519  2.73123  3.46354  2.40513  3.72494  3.29354  2.67741  2.69355  4.24690  2.90347  2.73739  3.18146  2.89801  2.37887  2.77519  2.98518  4.58477  3.61503
          0.02980  3.92408  4.64642  0.61958  0.77255  0.48576  0.95510
    455   2.99664  5.11839  2.50937  0.95421  4.47107  3.30730  3.89844  3.93521  2.78545  3.54400  4.51565  2.96219  3.91430  3.11295  3.19971  2.97373  3.30123  3.61369  5.63293  4.35507    892 - -
          2.68618  4.42225  2.77519  2.73123  3.46354  2.40513  3.72494  3.29354  2.67741  2.69355  4.24690  2.90347  2.73739  3.18146  2.89801  2.37887  2.77519  2.98518  4.58477  3.61503
          0.02980  3.92408  4.64642  0.61958  0.77255  0.48576  0.95510
    456   3.32170  4.78979  3.91439  3.65338  2.29525  3.89022  3.64282  3.32371  3.50941  2.76435  3.99337  3.78703  4.36283  3.80307  3.68258  3.45330  3.60861  3.19669  3.94102  0.88413    893 - -
          2.68618  4.42225  2.77519  2.73123  3.46354  2.40513  3.72494  3.29354  2.67741  2.69355  4.24690  2.90347  2.73739  3.18146  2.89801  2.37887  2.77519  2.98518  4.58477  3.61503
          0.02980  3.92408  4.64642  0.61958  0.77255  0.48576  0.95510
    457   2.99664  5.11839  2.50937  0.95421  4.47107  3.30730  3.89844  3.93521  2.78545  3.54400  4.51565  2.96219  3.91430  3.11295  3.19971  2.97373  3.30123  3.61369  5.63293  4.35507    894 - -
          2.68618  4.42225  2.77519  2.73123  3.46354  2.40513  3.72494  3.29354  2.67741  2.69355  4.24690  2.90347  2.73739  3.18146  2.89801  2.37887  2.77519  2.98518  4.58477  3.61503
          0.02980  3.92408  4.64642  0.61958  0.77255  0.48576  0.95510
    458   2.99664  5.11839  2.50937  0.95421  4.47107  3.30730  3.89844  3.93521  2.78545  3.54400  4.51565  2.96219  3.91430  3.11295  3.19971  2.97373  3.30123  3.61369  5.63293  4.35507    895 - -
          2.68618  4.42225  2.77519  2.73123  3.46354  2.40513  3.72494  3.29354  2.67741  2.69355  4.24690  2.90347  2.73739  3.18146  2.89801  2.37887  2.77519  2.98518  4.58477  3.61503
          0.02980  3.92408  4.64642  0.61958  0.77255  0.48576  0.95510
    459   3.05168  4.86013  3.17637  2.94144  3.32104  3.49125  1.03816  3.76257  2.78309  3.25010  4.29701  3.34871  4.04659  3.30832  3.04575  3.12187  3.35676  3.49671  4.78543  3.27043    896 - -
          2.68618  4.42225  2.77519  2.73123  3.46354  2.40513  3.72494  3.29354  2.67741  2.69355  4.24690  2.90347  2.73739  3.18146  2.89801  2.37887  2.77519  2.98518  4.58477  3.61503
          0.02980  3.92408  4.64642  0.61958  0.77255  0.48576  0.95510
    460   2.99664  5.11839  2.50937  0.95421  4.47107  3.30730  3.89844  3.93521  2.78545  3.54400  4.51565  2.96219  3.91430  3.11295  3.19971  2.97373  3.30123  3.61369  5.63293  4.35507    897 - -
          2.68618  4.42225  2.77519  2.73123  3.46354  2.40513  3.72494  3.29354  2.67741  2.69355  4.24690  2.90347  2.73739  3.18146  2.89801  2.37887  2.77519  2.98518  4.58477  3.61503
          0.02980  3.92408  4.64642  0.61958  0.77255  0.48576  0.95510
    461   2.97065  5.04777  3.24567  2.72622  4.45320  3.55678  3.63688  3.84291  1.16424  3.33787  4.23171  3.14524  3.98105  2.78981  2.09095  2.98344  3.17390  3.53148  5.40996  4.21023    898 - -
          2.68618  4.42225  2.77519  2.73123  3.46354  2.40513  3.72494  3.29354  2.67741  2.69355  4.24690  2.90347  2.73739  3.18146  2.89801  2.37887  2.77519  2.98518  4.58477  3.61503
          0.02980  3.92408  4.64642  0.61958  0.77255  0.48576  0.95510
    462   3.06361  4.89936  3.55952  3.05971  4.26701  3.54186  3.86164  3.81219  2.25819  3.31874  4.31747  3.41557  4.04184  3.07931  0.90242  3.14523  3.32599  3.53388  5.32907  4.18304    899 - -
          2.68618  4.42225  2.77519  2.73123  3.46354  2.40513  3.72494  3.29354  2.67741  2.69355  4.24690  2.90347  2.73739  3.18146  2.89801  2.37887  2.77519  2.98518  4.58477  3.61503
          0.02980  3.92408  4.64642  0.61958  0.77255  0.48576  0.95510
    463   0.94189  4.21785  3.51498  3.30856  4.10375  3.04103  4.32451  3.23699  3.32614  3.11622  4.14233  3.44513  3.78512  3.66256  3.57317  2.56768  2.84860  2.88247  5.52575  4.33172    900 - -
          2.68618  4.42225  2.77519  2.73123  3.46354  2.40513  3.72494  3.29354  2.67741  2.69355  4.24690  2.90347  2.73739  3.18146  2.89801  2.37887  2.77519  2.98518  4.58477  3.61503
          0.02980  3.92408  4.64642  0.61958  0.77255  0.48576  0.95510
    464   3.42173  4.77802  4.17034  3.88909  2.71963  3.78817  3.96369  3.44740  3.61014  2.83343  4.07882  4.02770  4.31018  3.99508  3.72945  3.62495  3.72471  3.33917  0.78737  2.71901    901 - -
          2.68618  4.42225  2.77519  2.73123  3.46354  2.40513  3.72494  3.29354  2.67741  2.69355  4.24690  2.90347  2.73739  3.18146  2.89801  2.37887  2.77519  2.98518  4.58477  3.61503
          0.02980  3.92408  4.64642  0.61958  0.77255  0.48576  0.95510
    465   2.34044  4.26158  3.25130  3.06934  4.12768  2.99050  4.17783  3.65721  3.14658  3.37342  4.29514  3.28595  3.73353  3.49185  3.43111  1.01586  2.82441  3.18103  5.49603  4.21144    902 - -
          2.68618  4.42225  2.77519  2.73123  3.46354  2.40513  3.72494  3.29354  2.67741  2.69355  4.24690  2.90347  2.73739  3.18146  2.89801  2.37887  2.77519  2.98518  4.58477  3.61503
          0.02980  3.92408  4.64642  0.61958  0.77255  0.48576  0.95510
    466   2.84876  4.37700  4.19672  3.86136  3.58779  3.77725  4.65416  2.04793  3.72993  2.26582  3.54504  4.04293  4.33482  4.08597  3.93747  3.28395  3.20902  0.96230  5.38097  4.11582    903 - -
          2.68618  4.42225  2.77519  2.73123  3.46354  2.40513  3.72494  3.29354  2.67741  2.69355  4.24690  2.90347  2.73739  3.18146  2.89801  2.37887  2.77519  2.98518  4.58477  3.61503
          0.02980  3.92408  4.64642  0.61958  0.77255  0.48576  0.95510
    467   3.04505  5.18130  0.84679  2.36740  4.56524  3.24977  3.97656  4.16516  3.07045  3.76427  4.74343  2.92639  3.90620  3.21574  3.59373  3.00153  3.38469  3.79883  5.72383  4.42952    904 - -
          2.68618  4.42225  2.77519  2.73123  3.46354  2.40513  3.72494  3.29354  2.67741  2.69355  4.24690  2.90347  2.73739  3.18146  2.89801  2.37887  2.77519  2.98518  4.58477  3.61503
          0.02980  3.92408  4.64642  0.61958  0.77255  0.48576  0.95510
    468   3.32404  4.71065  4.30944  4.03369  0.93094  4.00185  3.90022  2.84131  3.93940  2.19945  3.56381  4.07734  4.45924  4.09315  4.04639  3.59137  3.62518  2.83580  4.13391  2.49442    905 - -
          2.68618  4.42225  2.77519  2.73123  3.46354  2.40513  3.72494  3.29354  2.67741  2.69355  4.24690  2.90347  2.73739  3.18146  2.89801  2.37887  2.77519  2.98518  4.58477  3.61503
          0.02980  3.92408  4.64642  0.61958  0.77255  0.48576  0.95510
    469   2.34044  4.26158  3.25130  3.06934  4.12768  2.99050  4.17783  3.65721  3.14658  3.37342  4.29514  3.28595  3.73353  3.49185  3.43111  1.01586  2.82441  3.18103  5.49603  4.21144    906 - -
          2.68618  4.42225  2.77519  2.73123  3.46354  2.40513  3.72494  3.29354  2.67741  2.69355  4.24690  2.90347  2.73739  3.18146  2.89801  2.37887  2.77519  2.98518  4.58477  3.61503
          0.02980  3.92408  4.64642  0.61958  0.77255  0.48576  0.95510
    470   2.71955  3.87753  3.51736  2.93758  4.02694  3.42499  3.79826  3.41011  2.31225  3.04768  3.99192  3.28823  3.92635  3.01076  1.27572  2.84070  3.01555  3.12202  5.25773  4.03273    907 - -
          2.68618  4.42225  2.77519  2.73123  3.46354  2.40513  3.72494  3.29354  2.67741  2.69355  4.24690  2.90347  2.73739  3.18146  2.89801  2.37887  2.77519  2.98518  4.58477  3.61503
          0.02980  3.92408  4.64642  0.61958  0.77255  0.48576  0.95510
    471   2.44050  4.28570  3.47389  3.22821  4.01442  3.12329  4.24159  3.14784  3.17220  3.00950  4.05666  3.42937  3.83108  3.56443  3.42845  2.64234  1.08738  2.83730  5.44769  4.23103    908 - -
          2.68618  4.42225  2.77519  2.73123  3.46354  2.40513  3.72494  3.29354  2.67741  2.69355  4.24690  2.90347  2.73739  3.18146  2.89801  2.37887  2.77519  2.98518  4.58477  3.61503
          0.02980  3.92408  4.64642  0.61958  0.77255  0.48576  0.95510
    472   2.92195  5.46469  1.41457  1.61787  4.75003  3.19195  3.74318  4.26030  2.76417  3.77723  4.63947  2.66190  3.81646  2.91359  3.35513  2.80828  3.21260  3.84366  5.93171  4.43673    909 - -
          2.68618  4.42225  2.77519  2.73123  3.46354  2.40513  3.72494  3.29354  2.67741  2.69355  4.24690  2.90347  2.73739  3.18146  2.89801  2.37887  2.77519  2.98518  4.58477  3.61503
          0.02980  3.92408  4.64642  0.61958  0.77255  0.48576  0.95510
    473   2.41049  4.34561  3.12129  2.92678  4.14012  3.05025  4.08849  3.61703  2.99948  3.30978  4.23263  3.22062  1.29769  3.37083  3.30511  2.40605  2.86339  3.18215  5.48553  4.21241    910 - -
          2.68618  4.42225  2.77519  2.73123  3.46354  2.40513  3.72494  3.29354  2.67741  2.69355  4.24690  2.90347  2.73739  3.18146  2.89801  2.37887  2.77519  2.98518  4.58477  3.61503
          0.02980  3.92408  4.64642  0.61958  0.77255  0.48576  0.95510
    474   2.34965  4.32297  3.08739  2.81664  4.16316  3.04414  3.98098  3.54218  2.73426  3.24805  4.11332  3.13616  3.72384  3.21995  3.17295  1.32473  2.57551  3.10630  5.49365  4.22300    911 - -
          2.68618  4.42225  2.77519  2.73123  3.46354  2.40513  3.72494  3.29354  2.67741  2.69355  4.24690  2.90347  2.73739  3.18146  2.89801  2.37887  2.77519  2.98518  4.58477  3.61503
          0.02980  3.92408  4.64642  0.61958  0.77255  0.48576  0.95510
    475   3.00991  4.55059  4.10480  3.70215  3.23053  3.87257  4.42536  2.41129  3.46741  1.81746  1.28247  3.97328  4.33347  3.84591  3.66668  3.36440  3.31623  2.42338  5.07823  3.84454    912 - -
          2.68618  4.42225  2.77519  2.73123  3.46354  2.40513  3.72494  3.29354  2.67741  2.69355  4.24690  2.90347  2.73739  3.18146  2.89801  2.37887  2.77519  2.98518  4.58477  3.61503
          0.02980  3.92408  4.64642  0.61958  0.77255  0.48576  0.95510
    476   3.21310  4.66002  4.27232  3.91232  3.15539  4.04767  4.55186  2.36217  3.67957  0.81421  3.16208  4.18280  4.47410  4.03556  3.84723  3.62442  3.50497  2.41291  5.05349  3.78875    913 - -
          2.68618  4.42225  2.77519  2.73123  3.46354  2.40513  3.72494  3.29354  2.67741  2.69355  4.24690  2.90347  2.73739  3.18146  2.89801  2.37887  2.77519  2.98518  4.58477  3.61503
          0.02980  3.92408  4.64642  0.61958  0.77255  0.48576  0.95510
    477   2.84876  4.37700  4.19672  3.86136  3.58779  3.77725  4.65416  2.04793  3.72993  2.26582  3.54504  4.04293  4.33482  4.08597  3.93747  3.28395  3.20902  0.96230  5.38097  4.11582    914 - -
          2.68618  4.42225  2.77519  2.73123  3.46354  2.40513  3.72494  3.29354  2.67741  2.69355  4.24690  2.90347  2.73739  3.18146  2.89801  2.37887  2.77519  2.98518  4.58477  3.61503
          0.02980  3.92408  4.64642  0.61958  0.77255  0.48576  0.95510
    478   2.34044  4.26158  3.25130  3.06934  4.12768  2.99050  4.17783  3.65721  3.14658  3.37342  4.29514  3.28595  3.73353  3.49185  3.43111  1.01586  2.82441  3.18103  5.49603  4.21144    915 - -
          2.68618  4.42225  2.77519  2.73123  3.46354  2.40513  3.72494  3.29354  2.67741  2.69355  4.24690  2.90347  2.73739  3.18146  2.89801  2.37887  2.77519  2.98518  4.58477  3.61503
          0.02980  3.92408  4.64642  0.61958  0.77255  0.48576  0.95510
    479   2.72945  4.49992  3.41380  3.31969  4.46132  0.65374  4.43693  4.07336  3.50799  3.72106  4.69713  3.57805  3.89271  3.82805  3.73849  2.90282  3.21470  3.59172  5.54296  4.56491    916 - -
          2.68618  4.42225  2.77519  2.73123  3.46354  2.40513  3.72494  3.29354  2.67741  2.69355  4.24690  2.90347  2.73739  3.18146  2.89801  2.37887  2.77519  2.98518  4.58477  3.61503
          0.02980  3.92408  4.64642  0.61958  0.77255  0.48576  0.95510
    480   2.34044  4.26158  3.25130  3.06934  4.12768  2.99050  4.17783  3.65721  3.14658  3.37342  4.29514  3.28595  3.73353  3.49185  3.43111  1.01586  2.82441  3.18103  5.49603  4.21144    917 - -
          2.68618  4.42225  2.77519  2.73123  3.46354  2.40513  3.72494  3.29354  2.67741  2.69355  4.24690  2.90347  2.73739  3.18146  2.89801  2.37887  2.77519  2.98518  4.58477  3.61503
          0.02980  3.92408  4.64642  0.61958  0.77255  0.48576  0.95510
    481   3.04505  5.18130  0.84679  2.36740  4.56524  3.24977  3.97656  4.16516  3.07045  3.76427  4.74343  2.92639  3.90620  3.21574  3.59373  3.00153  3.38469  3.79883  5.72383  4.42952    918 - -
          2.68618  4.42225  2.77519  2.73123  3.46354  2.40513  3.72494  3.29354  2.67741  2.69355  4.24690  2.90347  2.73739  3.18146  2.89801  2.37887  2.77519  2.98518  4.58477  3.61503
          0.02980  3.92408  4.64642  0.61958  0.77255  0.48576  0.95510
    482   3.04505  5.18130  0.84679  2.36740  4.56524  3.24977  3.97656  4.16516  3.07045  3.76427  4.74343  2.92639  3.90620  3.21574  3.59373  3.00153  3.38469  3.79883  5.72383  4.42952    919 - -
          2.68618  4.42225  2.77519  2.73123  3.46354  2.40513  3.72494  3.29354  2.67741  2.69355  4.24690  2.90347  2.73739  3.18146  2.89801  2.37887  2.77519  2.98518  4.58477  3.61503
          0.10185  3.92408  2.56301  0.61958  0.77255  0.48576  0.95510
    483   2.25751  1.43959  3.83621  3.51749  3.89793  2.36107  4.29288  3.17287  3.40199  3.01810  3.95215  3.51086  3.71637  3.71107  3.59393  2.49281  2.73552  2.79746  5.29431  4.14196    920 - -
          2.68618  4.42225  2.77519  2.73123  3.46354  2.40513  3.72494  3.29354  2.67741  2.69355  4.24690  2.90347  2.73739  3.18146  2.89801  2.37887  2.77519  2.98518  4.58477  3.61503
          0.03199  3.85422  4.57656  0.61958  0.77255  0.44837  1.01796
    484   2.64617  3.25912  3.32010  2.78654  3.98276  3.40065  3.76275  3.27557  1.44725  2.98679  3.89545  3.18643  3.88485  2.96706  2.65554  2.76170  2.93159  2.98902  5.25129  4.00564    921 - -
          2.68620  4.42212  2.77526  2.73129  3.46346  2.40517  3.72493  3.29357  2.67733  2.69353  4.24680  2.90352  2.73746  3.18113  2.89806  2.37888  2.77526  2.98506  4.58488  3.61503
          0.23049  1.62834  4.64642  1.22697  0.34698  0.48576  0.95510
    485   2.84876  4.37700  4.19672  3.86136  3.58779  3.77725  4.65416  2.04793  3.72993  2.26582  3.54504  4.04293  4.33482  4.08597  3.93747  3.28395  3.20902  0.96230  5.38097  4.11582    952 - -
          2.68618  4.42225  2.77519  2.73123  3.46354  2.40513  3.72494  3.29354  2.67741  2.69355  4.24690  2.90347  2.73739  3.18146  2.89801  2.37887  2.77519  2.98518  4.58477  3.61503
          0.02980  3.92408  4.64642  0.61958  0.77255  0.48576  0.95510
    486   3.01915  4.98513  3.19859  2.81031  4.38334  3.50315  3.78772  3.81582  0.96985  3.36962  4.32823  3.23254  3.99980  2.97623  2.44142  3.05772  3.26855  3.52067  5.41676  4.23692    953 - -
          2.68618  4.42225  2.77519  2.73123  3.46354  2.40513  3.72494  3.29354  2.67741  2.69355  4.24690  2.90347  2.73739  3.18146  2.89801  2.37887  2.77519  2.98518  4.58477  3.61503
          0.02980  3.92408  4.64642  0.61958  0.77255  0.48576  0.95510
    487   3.03225  4.38900  4.59600  4.08136  3.45976  4.31635  4.81482  1.61125  3.95420  1.90435  3.28964  4.33777  4.63531  4.23405  4.17466  3.68309  3.29454  1.14008  5.39217  4.18045    954 - -
          2.68618  4.42225  2.77519  2.73123  3.46354  2.40513  3.72494  3.29354  2.67741  2.69355  4.24690  2.90347  2.73739  3.18146  2.89801  2.37887  2.77519  2.98518  4.58477  3.61503
          0.02980  3.92408  4.64642  0.61958  0.77255  0.48576  0.95510
    488   3.42173  4.77802  4.17034  3.88909  2.71963  3.78817  3.96369  3.44740  3.61014  2.83343  4.07882  4.02770  4.31018  3.99508  3.72945  3.62495  3.72471  3.33917  0.78737  2.71901    955 - -
          2.68618  4.42225  2.77519  2.73123  3.46354  2.40513  3.72494  3.29354  2.67741  2.69355  4.24690  2.90347  2.73739  3.18146  2.89801  2.37887  2.77519  2.98518  4.58477  3.61503
          0.02980  3.92408  4.64642  0.61958  0.77255  0.48576  0.95510
    489   2.64519  0.84154  4.17643  3.92774  3.90711  3.25735  4.56346  3.05944  3.75491  2.97267  4.09560  3.90095  3.96839  4.09888  3.87019  2.91696  3.11627  2.80058  5.31250  4.19446    956 - -
          2.68618  4.42225  2.77519  2.73123  3.46354  2.40513  3.72494  3.29354  2.67741  2.69355  4.24690  2.90347  2.73739  3.18146  2.89801  2.37887  2.77519  2.98518  4.58477  3.61503
          0.02980  3.92408  4.64642  0.61958  0.77255  0.48576  0.95510
    490   2.44050  4.28570  3.47389  3.22821  4.01442  3.12329  4.24159  3.14784  3.17220  3.00950  4.05666  3.42937  3.83108  3.56443  3.42845  2.64234  1.08738  2.83730  5.44769  4.23103    957 - -
          2.68618  4.42225  2.77519  2.73123  3.46354  2.40513  3.72494  3.29354  2.67741  2.69355  4.24690  2.90347  2.73739  3.18146  2.89801  2.37887  2.77519  2.98518  4.58477  3.61503
          0.02980  3.92408  4.64642  0.61958  0.77255  0.48576  0.95510
    491   2.79937  5.05807  2.95465  2.47514  4.41787  3.45993  3.58219  3.82590  1.79069  3.32429  4.14980  2.18337  3.87381  2.64519  2.13300  2.78519  3.00987  3.47494  5.44199  4.16000    958 - -
          2.68618  4.42225  2.77519  2.73123  3.46354  2.40513  3.72494  3.29354  2.67741  2.69355  4.24690  2.90347  2.73739  3.18146  2.89801  2.37887  2.77519  2.98518  4.58477  3.61503
          0.02980  3.92408  4.64642  0.61958  0.77255  0.48576  0.95510
    492   2.92170  4.90913  2.93702  2.69240  4.08455  3.40008  3.85121  3.72306  2.50959  3.22031  4.24657  3.15264  3.95419  1.14507  2.79283  2.96720  3.21856  3.44948  5.34736  4.04447    959 - -
          2.68618  4.42225  2.77519  2.73123  3.46354  2.40513  3.72494  3.29354  2.67741  2.69355  4.24690  2.90347  2.73739  3.18146  2.89801  2.37887  2.77519  2.98518  4.58477  3.61503
          0.02980  3.92408  4.64642  0.61958  0.77255  0.48576  0.95510
    493   2.99664  5.11839  2.50937  0.95421  4.47107  3.30730  3.89844  3.93521  2.78545  3.54400  4.51565  2.96219  3.91430  3.11295  3.19971  2.97373  3.30123  3.61369  5.63293  4.35507    960 - -
          2.68618  4.42225  2.77519  2.73123  3.46354  2.40513  3.72494  3.29354  2.67741  2.69355  4.24690  2.90347  2.73739  3.18146  2.89801  2.37887  2.77519  2.98518  4.58477  3.61503
          0.02980  3.92408  4.64642  0.61958  0.77255  0.48576  0.95510
    494   1.17620  4.10974  3.45153  3.17300  4.15611  2.93308  4.20393  3.37367  3.18471  3.21153  4.09633  3.30555  3.67857  3.49741  3.46886  2.23486  2.47334  2.92764  5.54921  4.33876    961 - -
          2.68618  4.42225  2.77519  2.73123  3.46354  2.40513  3.72494  3.29354  2.67741  2.69355  4.24690  2.90347  2.73739  3.18146  2.89801  2.37887  2.77519  2.98518  4.58477  3.61503
          0.02980  3.92408  4.64642  0.61958  0.77255  0.48576  0.95510
    495   2.34044  4.26158  3.25130  3.06934  4.12768  2.99050  4.17783  3.65721  3.14658  3.37342  4.29514  3.28595  3.73353  3.49185  3.43111  1.01586  2.82441  3.18103  5.49603  4.21144    962 - -
          2.68618  4.42225  2.77519  2.73123  3.46354  2.40513  3.72494  3.29354  2.67741  2.69355  4.24690  2.90347  2.73739  3.18146  2.89801  2.37887  2.77519  2.98518  4.58477  3.61503
          0.02980  3.92408  4.64642  0.61958  0.77255  0.48576  0.95510
    496   2.14253  4.23371  3.98004  3.58819  3.69272  3.51404  4.45110  2.16158  3.49859  2.43488  3.58677  3.76271  4.11365  3.82206  3.74899  2.94039  2.96954  1.25412  5.38172  4.15454    963 - -
          2.68618  4.42225  2.77519  2.73123  3.46354  2.40513  3.72494  3.29354  2.67741  2.69355  4.24690  2.90347  2.73739  3.18146  2.89801  2.37887  2.77519  2.98518  4.58477  3.61503
          0.02980  3.92408  4.64642  0.61958  0.77255  0.48576  0.95510
    497   3.19632  4.56296  4.62591  4.10614  3.12686  4.39952  4.73538  1.73673  3.92051  1.05755  2.97388  4.38481  4.65191  4.15447  4.09473  3.76999  3.43812  2.04576  5.15869  3.98656    964 - -
          2.68618  4.42225  2.77519  2.73123  3.46354  2.40513  3.72494  3.29354  2.67741  2.69355  4.24690  2.90347  2.73739  3.18146  2.89801  2.37887  2.77519  2.98518  4.58477  3.61503
          0.02980  3.92408  4.64642  0.61958  0.77255  0.48576  0.95510
    498   2.51531  4.59824  2.70532  2.51603  4.26740  3.11892  3.85463  3.72593  2.71422  3.37997  4.23624  1.53050  3.76088  3.06124  3.10762  2.42921  2.68508  3.29789  5.55754  4.21099    965 - -
          2.68618  4.42225  2.77519  2.73123  3.46354  2.40513  3.72494  3.29354  2.67741  2.69355  4.24690  2.90347  2.73739  3.18146  2.89801  2.37887  2.77519  2.98518  4.58477  3.61503
          0.02980  3.92408  4.64642  0.61958  0.77255  0.48576  0.95510
    499   3.11473  4.46530  4.63398  4.10158  3.27714  4.38327  4.77139  1.20499  3.93271  1.67541  2.87558  4.37073  4.65114  4.19113  4.12540  3.74158  3.36029  1.81810  5.26343  4.08503    966 - -
          2.68618  4.42225  2.77519  2.73123  3.46354  2.40513  3.72494  3.29354  2.67741  2.69355  4.24690  2.90347  2.73739  3.18146  2.89801  2.37887  2.77519  2.98518  4.58477  3.61503
          0.02980  3.92408  4.64642  0.61958  0.77255  0.48576  0.95510
    500   3.04505  5.18130  0.84679  2.36740  4.56524  3.24977  3.97656  4.16516  3.07045  3.76427  4.74343  2.92639  3.90620  3.21574  3.59373  3.00153  3.38469  3.79883  5.72383  4.42952    967 - -
          2.68618  4.42225  2.77519  2.73123  3.46354  2.40513  3.72494  3.29354  2.67741  2.69355  4.24690  2.90347  2.73739  3.18146  2.89801  2.37887  2.77519  2.98518  4.58477  3.61503
          0.02980  3.92408  4.64642  0.61958  0.77255  0.48576  0.95510
    501   3.00991  4.55059  4.10480  3.70215  3.23053  3.87257  4.42536  2.41129  3.46741  1.81746  1.28247  3.97328  4.33347  3.84591  3.66668  3.36440  3.31623  2.42338  5.07823  3.84454    968 - -
          2.68618  4.42225  2.77519  2.73123  3.46354  2.40513  3.72494  3.29354  2.67741  2.69355  4.24690  2.90347  2.73739  3.18146  2.89801  2.37887  2.77519  2.98518  4.58477  3.61503
          0.02980  3.92408  4.64642  0.61958  0.77255  0.48576  0.95510
    502   2.97065  5.04777  3.24567  2.72622  4.45320  3.55678  3.63688  3.84291  1.16424  3.33787  4.23171  3.14524  3.98105  2.78981  2.09095  2.98344  3.17390  3.53148  5.40996  4.21023    969 - -
          2.68618  4.42225  2.77519  2.73123  3.46354  2.40513  3.72494  3.29354  2.67741  2.69355  4.24690  2.90347  2.73739  3.18146  2.89801  2.37887  2.77519  2.98518  4.58477  3.61503
          0.02980  3.92408  4.64642  0.61958  0.77255  0.48576  0.95510
    503   0.94189  4.21785  3.51498  3.30856  4.10375  3.04103  4.32451  3.23699  3.32614  3.11622  4.14233  3.44513  3.78512  3.66256  3.57317  2.56768  2.84860  2.88247  5.52575  4.33172    970 - -
          2.68618  4.42225  2.77519  2.73123  3.46354  2.40513  3.72494  3.29354  2.67741  2.69355  4.24690  2.90347  2.73739  3.18146  2.89801  2.37887  2.77519  2.98518  4.58477  3.61503
          0.02980  3.92408  4.64642  0.61958  0.77255  0.48576  0.95510
    504   2.76621  4.76460  2.73695  2.62758  4.13620  3.21857  3.96267  3.85760  2.87062  3.49860  4.45347  1.06987  3.87292  3.23544  3.22709  2.83138  3.14973  3.47460  5.43619  4.08077    971 - -
          2.68618  4.42225  2.77519  2.73123  3.46354  2.40513  3.72494  3.29354  2.67741  2.69355  4.24690  2.90347  2.73739  3.18146  2.89801  2.37887  2.77519  2.98518  4.58477  3.61503
          0.02980  3.92408  4.64642  0.61958  0.77255  0.48576  0.95510
    505   3.07126  4.47559  4.40897  4.02667  3.40898  4.12218  4.74519  1.01624  3.85581  1.98442  3.33626  4.26477  4.54840  4.19875  4.04647  3.62242  3.36949  1.84789  5.31051  4.05329    972 - -
          2.68618  4.42225  2.77519  2.73123  3.46354  2.40513  3.72494  3.29354  2.67741  2.69355  4.24690  2.90347  2.73739  3.18146  2.89801  2.37887  2.77519  2.98518  4.58477  3.61503
          0.02980  3.92408  4.64642  0.61958  0.77255  0.48576  0.95510
    506   2.64519  0.84154  4.17643  3.92774  3.90711  3.25735  4.56346  3.05944  3.75491  2.97267  4.09560  3.90095  3.96839  4.09888  3.87019  2.91696  3.11627  2.80058  5.31250  4.19446    973 - -
          2.68618  4.42225  2.77519  2.73123  3.46354  2.40513  3.72494  3.29354  2.67741  2.69355  4.24690  2.90347  2.73739  3.18146  2.89801  2.37887  2.77519  2.98518  4.58477  3.61503
          0.02980  3.92408  4.64642  0.61958  0.77255  0.48576  0.95510
    507   2.19038  1.79157  3.83100  3.46815  3.88077  2.96512  4.26004  3.17937  3.35025  3.00307  3.90967  3.45664  3.70422  3.64841  3.56846  1.75271  2.66875  2.78539  5.32984  4.11624    974 - -
          2.68618  4.42225  2.77519  2.73123  3.46354  2.40513  3.72494  3.29354  2.67741  2.69355  4.24690  2.90347  2.73739  3.18146  2.89801  2.37887  2.77519  2.98518  4.58477  3.61503
          0.02980  3.92408  4.64642  0.61958  0.77255  0.48576  0.95510
    508   2.84876  4.37700  4.19672  3.86136  3.58779  3.77725  4.65416  2.04793  3.72993  2.26582  3.54504  4.04293  4.33482  4.08597  3.93747  3.28395  3.20902  0.96230  5.38097  4.11582    975 - -
          2.68618  4.42225  2.77519  2.73123  3.46354  2.40513  3.72494  3.29354  2.67741  2.69355  4.24690  2.90347  2.73739  3.18146  2.89801  2.37887  2.77519  2.98518  4.58477  3.61503
          0.02980  3.92408  4.64642  0.61958  0.77255  0.48576  0.95510
    509   3.01915  4.98513  3.19859  2.81031  4.38334  3.50315  3.78772  3.81582  0.96985  3.36962  4.32823  3.23254  3.99980  2.97623  2.44142  3.05772  3.26855  3.52067  5.41676  4.23692    976 - -
          2.68618  4.42225  2.77519  2.73123  3.46354  2.40513  3.72494  3.29354  2.67741  2.69355  4.24690  2.90347  2.73739  3.18146  2.89801  2.37887  2.77519  2.98518  4.58477  3.61503
          0.02980  3.92408  4.64642  0.61958  0.77255  0.48576  0.95510
    510   3.32170  4.78979  3.91439  3.65338  2.29525  3.89022  3.64282  3.32371  3.50941  2.76435  3.99337  3.78703  4.36283  3.80307  3.68258  3.45330  3.60861  3.19669  3.94102  0.88413    977 - -
          2.68618  4.42225  2.77519  2.73123  3.46354  2.40513  3.72494  3.29354  2.67741  2.69355  4.24690  2.90347  2.73739  3.18146  2.89801  2.37887  2.77519  2.98518  4.58477  3.61503
          0.02980  3.92408  4.64642  0.61958  0.77255  0.48576  0.95510
    511   2.76621  4.76460  2.73695  2.62758  4.13620  3.21857  3.96267  3.85760  2.87062  3.49860  4.45347  1.06987  3.87292  3.23544  3.22709  2.83138  3.14973  3.47460  5.43619  4.08077    978 - -
          2.68618  4.42225  2.77519  2.73123  3.46354  2.40513  3.72494  3.29354  2.67741  2.69355  4.24690  2.90347  2.73739  3.18146  2.89801  2.37887  2.77519  2.98518  4.58477  3.61503
          0.02980  3.92408  4.64642  0.61958  0.77255  0.48576  0.95510
    512   2.82018  4.56908  3.43290  3.27928  4.27025  3.25367  4.35260  3.82878  3.34096  3.45009  4.50207  3.58085  0.73705  3.72818  3.58076  2.98925  3.26578  3.46830  5.44279  4.39158    979 - -
          2.68618  4.42225  2.77519  2.73123  3.46354  2.40513  3.72494  3.29354  2.67741  2.69355  4.24690  2.90347  2.73739  3.18146  2.89801  2.37887  2.77519  2.98518  4.58477  3.61503
          0.02980  3.92408  4.64642  0.61958  0.77255  0.48576  0.95510
    513   2.30248  4.24881  3.11265  2.97702  4.31509  1.17465  4.18319  3.81183  3.17184  3.50644  4.37017  3.21649  3.69772  3.47210  3.47832  2.26401  2.79523  3.26330  5.63210  4.39090    980 - -
          2.68618  4.42225  2.77519  2.73123  3.46354  2.40513  3.72494  3.29354  2.67741  2.69355  4.24690  2.90347  2.73739  3.18146  2.89801  2.37887  2.77519  2.98518  4.58477  3.61503
          0.02980  3.92408  4.64642  0.61958  0.77255  0.48576  0.95510
    514   2.34044  4.26158  3.25130  3.06934  4.12768  2.99050  4.17783  3.65721  3.14658  3.37342  4.29514  3.28595  3.73353  3.49185  3.43111  1.01586  2.82441  3.18103  5.49603  4.21144    981 - -
          2.68618  4.42225  2.77519  2.73123  3.46354  2.40513  3.72494  3.29354  2.67741  2.69355  4.24690  2.90347  2.73739  3.18146  2.89801  2.37887  2.77519  2.98518  4.58477  3.61503
          0.02980  3.92408  4.64642  0.61958  0.77255  0.48576  0.95510
    515   2.29182  4.29465  3.00529  2.77984  4.29601  2.03613  4.01955  3.76231  2.95795  3.40683  4.22963  2.88176  3.67795  3.25254  3.32974  1.54908  2.74473  3.23412  5.60455  4.33107    982 - -
          2.68618  4.42225  2.77519  2.73123  3.46354  2.40513  3.72494  3.29354  2.67741  2.69355  4.24690  2.90347  2.73739  3.18146  2.89801  2.37887  2.77519  2.98518  4.58477  3.61503
          0.02980  3.92408  4.64642  0.61958  0.77255  0.48576  0.95510
    516   2.60922  4.43361  3.29062  2.74893  2.80261  3.51943  3.47931  2.77886  2.70344  2.62249  3.53124  2.27539  3.90571  3.03057  3.08335  2.76461  2.84234  2.66806  4.70926  3.11065    983 - -
          2.68618  4.42225  2.77519  2.73123  3.46354  2.40513  3.72494  3.29354  2.67741  2.69355  4.24690  2.90347  2.73739  3.18146  2.89801  2.37887  2.77519  2.98518  4.58477  3.61503
          0.02980  3.92408  4.64642  0.61958  0.77255  0.48576  0.95510
    517   3.26569  4.74615  4.00748  3.58273  1.91531  4.04976  2.64404  3.31605  3.46064  2.75015  3.88125  3.69285  4.39614  3.65621  3.67822  3.36853  3.49028  3.15802  3.69921  1.20861    984 - -
          2.68618  4.42225  2.77519  2.73123  3.46354  2.40513  3.72494  3.29354  2.67741  2.69355  4.24690  2.90347  2.73739  3.18146  2.89801  2.37887  2.77519  2.98518  4.58477  3.61503
          0.02980  3.92408  4.64642  0.61958  0.77255  0.48576  0.95510
    518   3.03777  4.38340  4.65806  4.16290  3.49655  4.33131  4.89359  1.32171  4.04324  2.00816  3.31518  4.39741  4.66314  4.31811  4.25320  3.71545  3.30768  1.27355  5.44709  4.23921    985 - -
          2.68618  4.42225  2.77519  2.73123  3.46354  2.40513  3.72494  3.29354  2.67741  2.69355  4.24690  2.90347  2.73739  3.18146  2.89801  2.37887  2.77519  2.98518  4.58477  3.61503
          0.02980  3.92408  4.64642  0.61958  0.77255  0.48576  0.95510
    519   0.94189  4.21785  3.51498  3.30856  4.10375  3.04103  4.32451  3.23699  3.32614  3.11622  4.14233  3.44513  3.78512  3.66256  3.57317  2.56768  2.84860  2.88247  5.52575  4.33172    986 - -
          2.68618  4.42225  2.77519  2.73123  3.46354  2.40513  3.72494  3.29354  2.67741  2.69355  4.24690  2.90347  2.73739  3.18146  2.89801  2.37887  2.77519  2.98518  4.58477  3.61503
          0.02980  3.92408  4.64642  0.61958  0.77255  0.48576  0.95510
    520   2.93752  4.37428  4.42881  3.97453  3.50959  4.08257  4.74044  1.76484  3.82707  2.09228  3.38388  4.19819  4.51359  4.15234  4.05243  3.48954  3.24128  1.05323  5.40036  4.14581    987 - -
          2.68618  4.42225  2.77519  2.73123  3.46354  2.40513  3.72494  3.29354  2.67741  2.69355  4.24690  2.90347  2.73739  3.18146  2.89801  2.37887  2.77519  2.98518  4.58477  3.61503
          0.02980  3.92408  4.64642  0.61958  0.77255  0.48576  0.95510
    521   2.72945  4.49992  3.41380  3.31969  4.46132  0.65374  4.43693  4.07336  3.50799  3.72106  4.69713  3.57805  3.89271  3.82805  3.73849  2.90282  3.21470  3.59172  5.54296  4.56491    988 - -
          2.68618  4.42225  2.77519  2.73123  3.46354  2.40513  3.72494  3.29354  2.67741  2.69355  4.24690  2.90347  2.73739  3.18146  2.89801  2.37887  2.77519  2.98518  4.58477  3.61503
          0.02980  3.92408  4.64642  0.61958  0.77255  0.48576  0.95510
    522   2.34044  4.26158  3.25130  3.06934  4.12768  2.99050  4.17783  3.65721  3.14658  3.37342  4.29514  3.28595  3.73353  3.49185  3.43111  1.01586  2.82441  3.18103  5.49603  4.21144    989 - -
          2.68618  4.42225  2.77519  2.73123  3.46354  2.40513  3.72494  3.29354  2.67741  2.69355  4.24690  2.90347  2.73739  3.18146  2.89801  2.37887  2.77519  2.98518  4.58477  3.61503
          0.02980  3.92408  4.64642  0.61958  0.77255  0.48576  0.95510
    523   0.94189  4.21785  3.51498  3.30856  4.10375  3.04103  4.32451  3.23699  3.32614  3.11622  4.14233  3.44513  3.78512  3.66256  3.57317  2.56768  2.84860  2.88247  5.52575  4.33172    990 - -
          2.68618  4.42225  2.77519  2.73123  3.46354  2.40513  3.72494  3.29354  2.67741  2.69355  4.24690  2.90347  2.73739  3.18146  2.89801  2.37887  2.77519  2.98518  4.58477  3.61503
          0.02980  3.92408  4.64642  0.61958  0.77255  0.48576  0.95510
    524   3.04505  5.18130  0.84679  2.36740  4.56524  3.24977  3.97656  4.16516  3.07045  3.76427  4.74343  2.92639  3.90620  3.21574  3.59373  3.00153  3.38469  3.79883  5.72383  4.42952    991 - -
          2.68618  4.42225  2.77519  2.73123  3.46354  2.40513  3.72494  3.29354  2.67741  2.69355  4.24690  2.90347  2.73739  3.18146  2.89801  2.37887  2.77519  2.98518  4.58477  3.61503
          0.02980  3.92408  4.64642  0.61958  0.77255  0.48576  0.95510
    525   3.05168  4.86013  3.17637  2.94144  3.32104  3.49125  1.03816  3.76257  2.78309  3.25010  4.29701  3.34871  4.04659  3.30832  3.04575  3.12187  3.35676  3.49671  4.78543  3.27043    992 - -
          2.68618  4.42225  2.77519  2.73123  3.46354  2.40513  3.72494  3.29354  2.67741  2.69355  4.24690  2.90347  2.73739  3.18146  2.89801  2.37887  2.77519  2.98518  4.58477  3.61503
          0.02980  3.92408  4.64642  0.61958  0.77255  0.48576  0.95510
    526   2.86333  4.83742  2.92726  2.68073  3.37723  3.41547  1.43162  3.68411  2.56267  3.22213  4.18184  2.96406  3.95638  3.07778  2.86040  2.91036  3.15764  3.38014  4.84706  3.30418    993 - -
          2.68618  4.42225  2.77519  2.73123  3.46354  2.40513  3.72494  3.29354  2.67741  2.69355  4.24690  2.90347  2.73739  3.18146  2.89801  2.37887  2.77519  2.98518  4.58477  3.61503
          0.02980  3.92408  4.64642  0.61958  0.77255  0.48576  0.95510
    527   3.07126  4.47559  4.40897  4.02667  3.40898  4.12218  4.74519  1.01624  3.85581  1.98442  3.33626  4.26477  4.54840  4.19875  4.04647  3.62242  3.36949  1.84789  5.31051  4.05329    994 - -
          2.68618  4.42225  2.77519  2.73123  3.46354  2.40513  3.72494  3.29354  2.67741  2.69355  4.24690  2.90347  2.73739  3.18146  2.89801  2.37887  2.77519  2.98518  4.58477  3.61503
          0.02980  3.92408  4.64642  0.61958  0.77255  0.48576  0.95510
    528   3.05168  4.86013  3.17637  2.94144  3.32104  3.49125  1.03816  3.76257  2.78309  3.25010  4.29701  3.34871  4.04659  3.30832  3.04575  3.12187  3.35676  3.49671  4.78543  3.27043    995 - -
          2.68618  4.42225  2.77519  2.73123  3.46354  2.40513  3.72494  3.29354  2.67741  2.69355  4.24690  2.90347  2.73739  3.18146  2.89801  2.37887  2.77519  2.98518  4.58477  3.61503
          0.02980  3.92408  4.64642  0.61958  0.77255  0.48576  0.95510
    529   3.32170  4.78979  3.91439  3.65338  2.29525  3.89022  3.64282  3.32371  3.50941  2.76435  3.99337  3.78703  4.36283  3.80307  3.68258  3.45330  3.60861  3.19669  3.94102  0.88413    996 - -
          2.68618  4.42225  2.77519  2.73123  3.46354  2.40513  3.72494  3.29354  2.67741  2.69355  4.24690  2.90347  2.73739  3.18146  2.89801  2.37887  2.77519  2.98518  4.58477  3.61503
          0.02980  3.92408  4.64642  0.61958  0.77255  0.48576  0.95510
    530   3.46878  4.77023  4.43127  4.07934  1.47274  4.24931  3.44778  3.19029  3.93956  2.55366  3.80212  3.94923  4.57243  3.97702  4.02710  3.61018  3.69589  3.10831  3.61606  1.18477    997 - -
          2.68618  4.42225  2.77519  2.73123  3.46354  2.40513  3.72494  3.29354  2.67741  2.69355  4.24690  2.90347  2.73739  3.18146  2.89801  2.37887  2.77519  2.98518  4.58477  3.61503
          0.02980  3.92408  4.64642  0.61958  0.77255  0.48576  0.95510
    531   3.04505  5.18130  0.84679  2.36740  4.56524  3.24977  3.97656  4.16516  3.07045  3.76427  4.74343  2.92639  3.90620  3.21574  3.59373  3.00153  3.38469  3.79883  5.72383  4.42952    998 - -
          2.68618  4.42225  2.77519  2.73123  3.46354  2.40513  3.72494  3.29354  2.67741  2.69355  4.24690  2.90347  2.73739  3.18146  2.89801  2.37887  2.77519  2.98518  4.58477  3.61503
          0.02980  3.92408  4.64642  0.61958  0.77255  0.48576  0.95510
    532   3.11294  4.57251  4.39070  3.93127  3.12288  4.16231  4.59255  2.16436  3.70939  0.97208  3.03334  4.19719  4.52297  4.01630  3.89840  3.57186  3.39086  2.08139  5.10314  3.86858    999 - -
          2.68618  4.42225  2.77519  2.73123  3.46354  2.40513  3.72494  3.29354  2.67741  2.69355  4.24690  2.90347  2.73739  3.18146  2.89801  2.37887  2.77519  2.98518  4.58477  3.61503
          0.02980  3.92408  4.64642  0.61958  0.77255  0.48576  0.95510
    533   3.06361  4.89936  3.55952  3.05971  4.26701  3.54186  3.86164  3.81219  2.25819  3.31874  4.31747  3.41557  4.04184  3.07931  0.90242  3.14523  3.32599  3.53388  5.32907  4.18304   1000 - -
          2.68618  4.42225  2.77519  2.73123  3.46354  2.40513  3.72494  3.29354  2.67741  2.69355  4.24690  2.90347  2.73739  3.18146  2.89801  2.37887  2.77519  2.98518  4.58477  3.61503
          0.02980  3.92408  4.64642  0.61958  0.77255  0.48576  0.95510
    534   2.58456  4.67294  2.62987  2.49414  4.20866  3.13087  3.86523  3.81438  2.74790  3.45358  4.33371  1.39268  3.78663  3.09234  3.13653  2.46328  2.97136  3.38507  5.52848  4.13174   1001 - -
          2.68618  4.42225  2.77519  2.73123  3.46354  2.40513  3.72494  3.29354  2.67741  2.69355  4.24690  2.90347  2.73739  3.18146  2.89801  2.37887  2.77519  2.98518  4.58477  3.61503
          0.02980  3.92408  4.64642  0.61958  0.77255  0.48576  0.95510
    535   2.42305  4.24852  3.58142  3.09566  3.54395  3.46587  4.01352  1.81951  3.01777  2.46521  3.47432  3.42367  2.82518  3.34925  3.32973  2.80532  2.68599  2.30624  5.06902  3.84392   1002 - -
          2.68618  4.42225  2.77519  2.73123  3.46354  2.40513  3.72494  3.29354  2.67741  2.69355  4.24690  2.90347  2.73739  3.18146  2.89801  2.37887  2.77519  2.98518  4.58477  3.61503
          0.02980  3.92408  4.64642  0.61958  0.77255  0.48576  0.95510
    536   2.54778  4.59101  2.94377  2.60118  4.09655  3.23422  3.77066  3.55998  2.50323  3.17243  4.03249  3.03237  3.79715  2.77177  2.66259  1.54261  2.87953  3.19218  5.37103  4.06700   1003 - -
          2.68618  4.42225  2.77519  2.73123  3.46354  2.40513  3.72494  3.29354  2.67741  2.69355  4.24690  2.90347  2.73739  3.18146  2.89801  2.37887  2.77519  2.98518  4.58477  3.61503
          0.02980  3.92408  4.64642  0.61958  0.77255  0.48576  0.95510
    537   2.39289  4.67955  3.09062  2.52605  3.92657  3.43132  3.62289  3.12995  2.33550  2.81112  3.78119  3.00978  3.82668  2.46147  2.25914  2.60149  2.77926  3.01480  5.19722  3.90907   1004 - -
          2.68618  4.42225  2.77519  2.73123  3.46354  2.40513  3.72494  3.29354  2.67741  2.69355  4.24690  2.90347  2.73739  3.18146  2.89801  2.37887  2.77519  2.98518  4.58477  3.61503
          0.02980  3.92408  4.64642  0.61958  0.77255  0.48576  0.95510
    538   2.82018  4.56908  3.43290  3.27928  4.27025  3.25367  4.35260  3.82878  3.34096  3.45009  4.50207  3.58085  0.73705  3.72818  3.58076  2.98925  3.26578  3.46830  5.44279  4.39158   1005 - -
          2.68618  4.42225  2.77519  2.73123  3.46354  2.40513  3.72494  3.29354  2.67741  2.69355  4.24690  2.90347  2.73739  3.18146  2.89801  2.37887  2.77519  2.98518  4.58477  3.61503
          0.02980  3.92408  4.64642  0.61958  0.77255  0.48576  0.95510
    539   3.01644  4.43481  4.44423  3.94590  3.30070  4.17749  4.64891  1.95089  3.78419  1.43291  3.17143  4.20539  4.52937  4.07114  3.99431  3.55350  3.28656  1.38544  5.22567  4.01116   1006 - -
          2.68618  4.42225  2.77519  2.73123  3.46354  2.40513  3.72494  3.29354  2.67741  2.69355  4.24690  2.90347  2.73739  3.18146  2.89801  2.37887  2.77519  2.98518  4.58477  3.61503
          0.02980  3.92408  4.64642  0.61958  0.77255  0.48576  0.95510
    540   2.99034  4.78825  3.35261  2.95700  2.57285  3.69718  1.67008  3.41414  2.78342  2.90232  3.93774  3.31998  4.11814  3.21138  3.08063  3.05567  3.22942  3.19656  4.17516  2.16835   1007 - -
          2.68618  4.42225  2.77519  2.73123  3.46354  2.40513  3.72494  3.29354  2.67741  2.69355  4.24690  2.90347  2.73739  3.18146  2.89801  2.37887  2.77519  2.98518  4.58477  3.61503
          0.02980  3.92408  4.64642  0.61958  0.77255  0.48576  0.95510
    541   3.00081  4.37769  4.56637  4.08002  3.50746  4.24464  4.83037  1.57861  3.95299  2.04649  3.34314  4.31715  4.60928  4.24729  4.17399  3.63231  3.28020  1.10323  5.43195  4.20705   1008 - -
          2.68618  4.42225  2.77519  2.73123  3.46354  2.40513  3.72494  3.29354  2.67741  2.69355  4.24690  2.90347  2.73739  3.18146  2.89801  2.37887  2.77519  2.98518  4.58477  3.61503
          0.02980  3.92408  4.64642  0.61958  0.77255  0.48576  0.95510
    542   3.32404  4.71065  4.30944  4.03369  0.93094  4.00185  3.90022  2.84131  3.93940  2.19945  3.56381  4.07734  4.45924  4.09315  4.04639  3.59137  3.62518  2.83580  4.13391  2.49442   1009 - -
          2.68618  4.42225  2.77519  2.73123  3.46354  2.40513  3.72494  3.29354  2.67741  2.69355  4.24690  2.90347  2.73739  3.18146  2.89801  2.37887  2.77519  2.98518  4.58477  3.61503
          0.02980  3.92408  4.64642  0.61958  0.77255  0.48576  0.95510
    543   2.55716  4.67646  2.93522  2.46510  4.01241  2.81351  3.39245  3.42227  2.34920  3.03674  3.86636  2.95642  3.78611  2.82242  2.75519  2.18646  2.44149  3.09356  5.28350  3.97285   1010 - -
          2.68618  4.42225  2.77519  2.73123  3.46354  2.40513  3.72494  3.29354  2.67741  2.69355  4.24690  2.90347  2.73739  3.18146  2.89801  2.37887  2.77519  2.98518  4.58477  3.61503
          0.02980  3.92408  4.64642  0.61958  0.77255  0.48576  0.95510
    544   2.72945  4.49992  3.41380  3.31969  4.46132  0.65374  4.43693  4.07336  3.50799  3.72106  4.69713  3.57805  3.89271  3.82805  3.73849  2.90282  3.21470  3.59172  5.54296  4.56491   1011 - -
          2.68618  4.42225  2.77519  2.73123  3.46354  2.40513  3.72494  3.29354  2.67741  2.69355  4.24690  2.90347  2.73739  3.18146  2.89801  2.37887  2.77519  2.98518  4.58477  3.61503
          0.02980  3.92408  4.64642  0.61958  0.77255  0.48576  0.95510
    545   3.05168  4.86013  3.17637  2.94144  3.32104  3.49125  1.03816  3.76257  2.78309  3.25010  4.29701  3.34871  4.04659  3.30832  3.04575  3.12187  3.35676  3.49671  4.78543  3.27043   1012 - -
          2.68618  4.42225  2.77519  2.73123  3.46354  2.40513  3.72494  3.29354  2.67741  2.69355  4.24690  2.90347  2.73739  3.18146  2.89801  2.37887  2.77519  2.98518  4.58477  3.61503
          0.02980  3.92408  4.64642  0.61958  0.77255  0.48576  0.95510
    546   2.99861  5.10229  3.38556  2.75122  4.53641  3.61545  3.59056  3.89337  1.33110  3.35322  4.22738  3.15839  3.99475  2.72967  1.70209  2.99985  3.17355  3.57825  5.40882  4.23162   1013 - -
          2.68618  4.42225  2.77519  2.73123  3.46354  2.40513  3.72494  3.29354  2.67741  2.69355  4.24690  2.90347  2.73739  3.18146  2.89801  2.37887  2.77519  2.98518  4.58477  3.61503
          0.02980  3.92408  4.64642  0.61958  0.77255  0.48576  0.95510
    547   3.01915  4.98513  3.19859  2.81031  4.38334  3.50315  3.78772  3.81582  0.96985  3.36962  4.32823  3.23254  3.99980  2.97623  2.44142  3.05772  3.26855  3.52067  5.41676  4.23692   1014 - -
          2.68618  4.42225  2.77519  2.73123  3.46354  2.40513  3.72494  3.29354  2.67741  2.69355  4.24690  2.90347  2.73739  3.18146  2.89801  2.37887  2.77519  2.98518  4.58477  3.61503
          0.02980  3.92408  4.64642  0.61958  0.77255  0.48576  0.95510
    548   0.94189  4.21785  3.51498  3.30856  4.10375  3.04103  4.32451  3.23699  3.32614  3.11622  4.14233  3.44513  3.78512  3.66256  3.57317  2.56768  2.84860  2.88247  5.52575  4.33172   1015 - -
          2.68618  4.42225  2.77519  2.73123  3.46354  2.40513  3.72494  3.29354  2.67741  2.69355  4.24690  2.90347  2.73739  3.18146  2.89801  2.37887  2.77519  2.98518  4.58477  3.61503
          0.02980  3.92408  4.64642  0.61958  0.77255  0.48576  0.95510
    549   2.84876  4.37700  4.19672  3.86136  3.58779  3.77725  4.65416  2.04793  3.72993  2.26582  3.54504  4.04293  4.33482  4.08597  3.93747  3.28395  3.20902  0.96230  5.38097  4.11582   1016 - -
          2.68618  4.42225  2.77519  2.73123  3.46354  2.40513  3.72494  3.29354  2.67741  2.69355  4.24690  2.90347  2.73739  3.18146  2.89801  2.37887  2.77519  2.98518  4.58477  3.61503
          0.02980  3.92408  4.64642  0.61958  0.77255  0.48576  0.95510
    550   2.34044  4.26158  3.25130  3.06934  4.12768  2.99050  4.17783  3.65721  3.14658  3.37342  4.29514  3.28595  3.73353  3.49185  3.43111  1.01586  2.82441  3.18103  5.49603  4.21144   1017 - -
          2.68618  4.42225  2.77519  2.73123  3.46354  2.40513  3.72494  3.29354  2.67741  2.69355  4.24690  2.90347  2.73739  3.18146  2.89801  2.37887  2.77519  2.98518  4.58477  3.61503
          0.02980  3.92408  4.64642  0.61958  0.77255  0.48576  0.95510
    551   3.32170  4.78979  3.91439  3.65338  2.29525  3.89022  3.64282  3.32371  3.50941  2.76435  3.99337  3.78703  4.36283  3.80307  3.68258  3.45330  3.60861  3.19669  3.94102  0.88413   1018 - -
          2.68618  4.42225  2.77519  2.73123  3.46354  2.40513  3.72494  3.29354  2.67741  2.69355  4.24690  2.90347  2.73739  3.18146  2.89801  2.37887  2.77519  2.98518  4.58477  3.61503
          0.02980  3.92408  4.64642  0.61958  0.77255  0.48576  0.95510
    552   2.84876  4.37700  4.19672  3.86136  3.58779  3.77725  4.65416  2.04793  3.72993  2.26582  3.54504  4.04293  4.33482  4.08597  3.93747  3.28395  3.20902  0.96230  5.38097  4.11582   1019 - -
          2.68618  4.42225  2.77519  2.73123  3.46354  2.40513  3.72494  3.29354  2.67741  2.69355  4.24690  2.90347  2.73739  3.18146  2.89801  2.37887  2.77519  2.98518  4.58477  3.61503
          0.02980  3.92408  4.64642  0.61958  0.77255  0.48576  0.95510
    553   3.01915  4.98513  3.19859  2.81031  4.38334  3.50315  3.78772  3.81582  0.96985  3.36962  4.32823  3.23254  3.99980  2.97623  2.44142  3.05772  3.26855  3.52067  5.41676  4.23692   1020 - -
          2.68618  4.42225  2.77519  2.73123  3.46354  2.40513  3.72494  3.29354  2.67741  2.69355  4.24690  2.90347  2.73739  3.18146  2.89801  2.37887  2.77519  2.98518  4.58477  3.61503
          0.02980  3.92408  4.64642  0.61958  0.77255  0.48576  0.95510
    554   3.32404  4.71065  4.30944  4.03369  0.93094  4.00185  3.90022  2.84131  3.93940  2.19945  3.56381  4.07734  4.45924  4.09315  4.04639  3.59137  3.62518  2.83580  4.13391  2.49442   1021 - -
          2.68618  4.42225  2.77519  2.73123  3.46354  2.40513  3.72494  3.29354  2.67741  2.69355  4.24690  2.90347  2.73739  3.18146  2.89801  2.37887  2.77519  2.98518  4.58477  3.61503
          0.02980  3.92408  4.64642  0.61958  0.77255  0.48576  0.95510
    555   3.19559  4.60797  4.50013  4.01095  3.08113  4.30539  4.63836  2.02517  3.78151  0.94520  2.97898  4.29217  4.60046  4.06687  3.96224  3.69840  3.44962  2.17927  5.09160  3.86736   1022 - -
          2.68618  4.42225  2.77519  2.73123  3.46354  2.40513  3.72494  3.29354  2.67741  2.69355  4.24690  2.90347  2.73739  3.18146  2.89801  2.37887  2.77519  2.98518  4.58477  3.61503
          0.02980  3.92408  4.64642  0.61958  0.77255  0.48576  0.95510
    556   2.34044  4.26158  3.25130  3.06934  4.12768  2.99050  4.17783  3.65721  3.14658  3.37342  4.29514  3.28595  3.73353  3.49185  3.43111  1.01586  2.82441  3.18103  5.49603  4.21144   1023 - -
          2.68618  4.42225  2.77519  2.73123  3.46354  2.40513  3.72494  3.29354  2.67741  2.69355  4.24690  2.90347  2.73739  3.18146  2.89801  2.37887  2.77519  2.98518  4.58477  3.61503
          0.02980  3.92408  4.64642  0.61958  0.77255  0.48576  0.95510
    557   2.48898  4.59591  2.74259  2.49142  4.27406  3.13166  3.81139  3.71779  2.66895  3.33379  4.16396  1.71558  3.33272  2.99962  3.08785  2.28503  2.71287  3.28672  5.53932  4.21118   1024 - -
          2.68618  4.42225  2.77519  2.73123  3.46354  2.40513  3.72494  3.29354  2.67741  2.69355  4.24690  2.90347  2.73739  3.18146  2.89801  2.37887  2.77519  2.98518  4.58477  3.61503
          0.02980  3.92408  4.64642  0.61958  0.77255  0.48576  0.95510
    558   2.76028  5.18266  1.86797  2.16321  4.48266  3.23374  3.46764  3.98489  2.58574  3.51783  4.33957  1.92523  3.78879  2.83235  3.11235  2.70233  2.83247  3.58627  5.68567  4.24548   1025 - -
          2.68618  4.42225  2.77519  2.73123  3.46354  2.40513  3.72494  3.29354  2.67741  2.69355  4.24690  2.90347  2.73739  3.18146  2.89801  2.37887  2.77519  2.98518  4.58477  3.61503
          0.02980  3.92408  4.64642  0.61958  0.77255  0.48576  0.95510
    559   2.99664  5.11839  2.50937  0.95421  4.47107  3.30730  3.89844  3.93521  2.78545  3.54400  4.51565  2.96219  3.91430  3.11295  3.19971  2.97373  3.30123  3.61369  5.63293  4.35507   1026 - -
          2.68618  4.42225  2.77519  2.73123  3.46354  2.40513  3.72494  3.29354  2.67741  2.69355  4.24690  2.90347  2.73739  3.18146  2.89801  2.37887  2.77519  2.98518  4.58477  3.61503
          0.02980  3.92408  4.64642  0.61958  0.77255  0.48576  0.95510
    560   3.21310  4.66002  4.27232  3.91232  3.15539  4.04767  4.55186  2.36217  3.67957  0.81421  3.16208  4.18280  4.47410  4.03556  3.84723  3.62442  3.50497  2.41291  5.05349  3.78875   1027 - -
          2.68618  4.42225  2.77519  2.73123  3.46354  2.40513  3.72494  3.29354  2.67741  2.69355  4.24690  2.90347  2.73739  3.18146  2.89801  2.37887  2.77519  2.98518  4.58477  3.61503
          0.02980  3.92408  4.64642  0.61958  0.77255  0.48576  0.95510
    561   0.94189  4.21785  3.51498  3.30856  4.10375  3.04103  4.32451  3.23699  3.32614  3.11622  4.14233  3.44513  3.78512  3.66256  3.57317  2.56768  2.84860  2.88247  5.52575  4.33172   1028 - -
          2.68618  4.42225  2.77519  2.73123  3.46354  2.40513  3.72494  3.29354  2.67741  2.69355  4.24690  2.90347  2.73739  3.18146  2.89801  2.37887  2.77519  2.98518  4.58477  3.61503
          0.02980  3.92408  4.64642  0.61958  0.77255  0.48576  0.95510
    562   2.34044  4.26158  3.25130  3.06934  4.12768  2.99050  4.17783  3.65721  3.14658  3.37342  4.29514  3.28595  3.73353  3.49185  3.43111  1.01586  2.82441  3.18103  5.49603  4.21144   1029 - -
          2.68618  4.42225  2.77519  2.73123  3.46354  2.40513  3.72494  3.29354  2.67741  2.69355  4.24690  2.90347  2.73739  3.18146  2.89801  2.37887  2.77519  2.98518  4.58477  3.61503
          0.02980  3.92408  4.64642  0.61958  0.77255  0.48576  0.95510
    563   0.94189  4.21785  3.51498  3.30856  4.10375  3.04103  4.32451  3.23699  3.32614  3.11622  4.14233  3.44513  3.78512  3.66256  3.57317  2.56768  2.84860  2.88247  5.52575  4.33172   1030 - -
          2.68618  4.42225  2.77519  2.73123  3.46354  2.40513  3.72494  3.29354  2.67741  2.69355  4.24690  2.90347  2.73739  3.18146  2.89801  2.37887  2.77519  2.98518  4.58477  3.61503
          0.02980  3.92408  4.64642  0.61958  0.77255  0.48576  0.95510
    564   2.34044  4.26158  3.25130  3.06934  4.12768  2.99050  4.17783  3.65721  3.14658  3.37342  4.29514  3.28595  3.73353  3.49185  3.43111  1.01586  2.82441  3.18103  5.49603  4.21144   1031 - -
          2.68618  4.42225  2.77519  2.73123  3.46354  2.40513  3.72494  3.29354  2.67741  2.69355  4.24690  2.90347  2.73739  3.18146  2.89801  2.37887  2.77519  2.98518  4.58477  3.61503
          0.02980  3.92408  4.64642  0.61958  0.77255  0.48576  0.95510
    565   2.44050  4.28570  3.47389  3.22821  4.01442  3.12329  4.24159  3.14784  3.17220  3.00950  4.05666  3.42937  3.83108  3.56443  3.42845  2.64234  1.08738  2.83730  5.44769  4.23103   1032 - -
          2.68618  4.42225  2.77519  2.73123  3.46354  2.40513  3.72494  3.29354  2.67741  2.69355  4.24690  2.90347  2.73739  3.18146  2.89801  2.37887  2.77519  2.98518  4.58477  3.61503
          0.02980  3.92408  4.64642  0.61958  0.77255  0.48576  0.95510
    566   3.04505  5.18130  0.84679  2.36740  4.56524  3.24977  3.97656  4.16516  3.07045  3.76427  4.74343  2.92639  3.90620  3.21574  3.59373  3.00153  3.38469  3.79883  5.72383  4.42952   1033 - -
          2.68618  4.42225  2.77519  2.73123  3.46354  2.40513  3.72494  3.29354  2.67741  2.69355  4.24690  2.90347  2.73739  3.18146  2.89801  2.37887  2.77519  2.98518  4.58477  3.61503
          0.02980  3.92408  4.64642  0.61958  0.77255  0.48576  0.95510
    567   2.34044  4.26158  3.25130  3.06934  4.12768  2.99050  4.17783  3.65721  3.14658  3.37342  4.29514  3.28595  3.73353  3.49185  3.43111  1.01586  2.82441  3.18103  5.49603  4.21144   1034 - -
          2.68618  4.42225  2.77519  2.73123  3.46354  2.40513  3.72494  3.29354  2.67741  2.69355  4.24690  2.90347  2.73739  3.18146  2.89801  2.37887  2.77519  2.98518  4.58477  3.61503
          0.02980  3.92408  4.64642  0.61958  0.77255  0.48576  0.95510
    568   2.44050  4.28570  3.47389  3.22821  4.01442  3.12329  4.24159  3.14784  3.17220  3.00950  4.05666  3.42937  3.83108  3.56443  3.42845  2.64234  1.08738  2.83730  5.44769  4.23103   1035 - -
          2.68618  4.42225  2.77519  2.73123  3.46354  2.40513  3.72494  3.29354  2.67741  2.69355  4.24690  2.90347  2.73739  3.18146  2.89801  2.37887  2.77519  2.98518  4.58477  3.61503
          0.02980  3.92408  4.64642  0.61958  0.77255  0.48576  0.95510
    569   3.21310  4.66002  4.27232  3.91232  3.15539  4.04767  4.55186  2.36217  3.67957  0.81421  3.16208  4.18280  4.47410  4.03556  3.84723  3.62442  3.50497  2.41291  5.05349  3.78875   1036 - -
          2.68618  4.42225  2.77519  2.73123  3.46354  2.40513  3.72494  3.29354  2.67741  2.69355  4.24690  2.90347  2.73739  3.18146  2.89801  2.37887  2.77519  2.98518  4.58477  3.61503
          0.02980  3.92408  4.64642  0.61958  0.77255  0.48576  0.95510
    570   3.06361  4.89936  3.55952  3.05971  4.26701  3.54186  3.86164  3.81219  2.25819  3.31874  4.31747  3.41557  4.04184  3.07931  0.90242  3.14523  3.32599  3.53388  5.32907  4.18304   1037 - -
          2.68618  4.42225  2.77519  2.73123  3.46354  2.40513  3.72494  3.29354  2.67741  2.69355  4.24690  2.90347  2.73739  3.18146  2.89801  2.37887  2.77519  2.98518  4.58477  3.61503
          0.02980  3.92408  4.64642  0.61958  0.77255  0.48576  0.95510
    571   3.21310  4.66002  4.27232  3.91232  3.15539  4.04767  4.55186  2.36217  3.67957  0.81421  3.16208  4.18280  4.47410  4.03556  3.84723  3.62442  3.50497  2.41291  5.05349  3.78875   1038 - -
          2.68618  4.42225  2.77519  2.73123  3.46354  2.40513  3.72494  3.29354  2.67741  2.69355  4.24690  2.90347  2.73739  3.18146  2.89801  2.37887  2.77519  2.98518  4.58477  3.61503
          0.02980  3.92408  4.64642  0.61958  0.77255  0.48576  0.95510
    572   3.42173  4.77802  4.17034  3.88909  2.71963  3.78817  3.96369  3.44740  3.61014  2.83343  4.07882  4.02770  4.31018  3.99508  3.72945  3.62495  3.72471  3.33917  0.78737  2.71901   1039 - -
          2.68618  4.42225  2.77519  2.73123  3.46354  2.40513  3.72494  3.29354  2.67741  2.69355  4.24690  2.90347  2.73739  3.18146  2.89801  2.37887  2.77519  2.98518  4.58477  3.61503
          0.02980  3.92408  4.64642  0.61958  0.77255  0.48576  0.95510
    573   3.04505  5.18130  0.84679  2.36740  4.56524  3.24977  3.97656  4.16516  3.07045  3.76427  4.74343  2.92639  3.90620  3.21574  3.59373  3.00153  3.38469  3.79883  5.72383  4.42952   1040 - -
          2.68618  4.42225  2.77519  2.73123  3.46354  2.40513  3.72494  3.29354  2.67741  2.69355  4.24690  2.90347  2.73739  3.18146  2.89801  2.37887  2.77519  2.98518  4.58477  3.61503
          0.02980  3.92408  4.64642  0.61958  0.77255  0.48576  0.95510
    574   2.84876  4.37700  4.19672  3.86136  3.58779  3.77725  4.65416  2.04793  3.72993  2.26582  3.54504  4.04293  4.33482  4.08597  3.93747  3.28395  3.20902  0.96230  5.38097  4.11582   1041 - -
          2.68618  4.42225  2.77519  2.73123  3.46354  2.40513  3.72494  3.29354  2.67741  2.69355  4.24690  2.90347  2.73739  3.18146  2.89801  2.37887  2.77519  2.98518  4.58477  3.61503
          0.02980  3.92408  4.64642  0.61958  0.77255  0.48576  0.95510
    575   2.94857  5.06953  3.06003  2.63324  4.43031  3.51354  3.63896  3.84687  1.21002  3.34006  4.23696  3.07944  3.95914  2.60745  2.27304  2.94964  3.16095  3.53294  5.43295  4.19680   1042 - -
          2.68618  4.42225  2.77519  2.73123  3.46354  2.40513  3.72494  3.29354  2.67741  2.69355  4.24690  2.90347  2.73739  3.18146  2.89801  2.37887  2.77519  2.98518  4.58477  3.61503
          0.02980  3.92408  4.64642  0.61958  0.77255  0.48576  0.95510
    576   2.74589  5.23165  2.01443  1.92622  4.52961  3.26532  3.63118  4.01013  2.36957  3.51421  4.31296  2.73037  3.78170  2.20970  2.98789  2.54998  2.99878  3.60226  5.67509  4.24276   1043 - -
          2.68618  4.42225  2.77519  2.73123  3.46354  2.40513  3.72494  3.29354  2.67741  2.69355  4.24690  2.90347  2.73739  3.18146  2.89801  2.37887  2.77519  2.98518  4.58477  3.61503
          0.02980  3.92408  4.64642  0.61958  0.77255  0.48576  0.95510
    577   2.77556  5.01453  2.22368  2.27704  4.37949  3.19541  3.79693  3.95953  2.74748  3.55627  4.43356  1.36844  3.81857  2.99782  3.22747  2.75894  3.10456  3.56218  5.64646  4.22533   1044 - -
          2.68618  4.42225  2.77519  2.73123  3.46354  2.40513  3.72494  3.29354  2.67741  2.69355  4.24690  2.90347  2.73739  3.18146  2.89801  2.37887  2.77519  2.98518  4.58477  3.61503
          0.02980  3.92408  4.64642  0.61958  0.77255  0.48576  0.95510
    578   2.64069  2.78221  4.05824  3.49438  3.24447  3.72392  4.13131  2.24290  3.36486  1.72396  3.03172  3.72906  4.12346  3.62478  3.58122  2.93919  2.89994  1.99265  4.85541  3.65407   1045 - -
          2.68618  4.42225  2.77519  2.73123  3.46354  2.40513  3.72494  3.29354  2.67741  2.69355  4.24690  2.90347  2.73739  3.18146  2.89801  2.37887  2.77519  2.98518  4.58477  3.61503
          0.02980  3.92408  4.64642  0.61958  0.77255  0.48576  0.95510
    579   2.22369  4.34270  3.23882  2.89552  3.90825  3.17015  3.98053  3.16829  2.85412  2.69068  3.88671  3.22246  1.70650  3.24049  3.18101  2.59363  2.82253  2.86114  5.33509  4.05941   1046 - -
          2.68618  4.42225  2.77519  2.73123  3.46354  2.40513  3.72494  3.29354  2.67741  2.69355  4.24690  2.90347  2.73739  3.18146  2.89801  2.37887  2.77519  2.98518  4.58477  3.61503
          0.02980  3.92408  4.64642  0.61958  0.77255  0.48576  0.95510
    580   2.90703  4.33546  4.34714  3.82243  3.47864  4.09967  4.59260  1.79143  3.69505  1.94317  3.32529  4.09633  4.46592  3.99690  3.94004  3.44802  2.94007  1.21460  5.30190  4.09321   1047 - -
          2.68618  4.42225  2.77519  2.73123  3.46354  2.40513  3.72494  3.29354  2.67741  2.69355  4.24690  2.90347  2.73739  3.18146  2.89801  2.37887  2.77519  2.98518  4.58477  3.61503
          0.02980  3.92408  4.64642  0.61958  0.77255  0.48576  0.95510
    581   2.71955  3.87753  3.51736  2.93758  4.02694  3.42499  3.79826  3.41011  2.31225  3.04768  3.99192  3.28823  3.92635  3.01076  1.27572  2.84070  3.01555  3.12202  5.25773  4.03273   1048 - -
          2.68618  4.42225  2.77519  2.73123  3.46354  2.40513  3.72494  3.29354  2.67741  2.69355  4.24690  2.90347  2.73739  3.18146  2.89801  2.37887  2.77519  2.98518  4.58477  3.61503
          0.02980  3.92408  4.64642  0.61958  0.77255  0.48576  0.95510
    582   2.49368  4.28664  3.59876  3.14289  3.68122  3.34012  4.08810  2.65200  3.00113  2.53421  3.33072  3.42520  3.92137  3.38534  3.30117  2.72554  1.54011  2.36839  5.23662  3.98898   1049 - -
          2.68618  4.42225  2.77519  2.73123  3.46354  2.40513  3.72494  3.29354  2.67741  2.69355  4.24690  2.90347  2.73739  3.18146  2.89801  2.37887  2.77519  2.98518  4.58477  3.61503
          0.02980  3.92408  4.64642  0.61958  0.77255  0.48576  0.95510
    583   3.21617  4.59412  4.39187  3.93497  1.35922  4.18568  3.77316  2.65449  3.78819  1.76305  3.30236  3.99746  4.49020  3.91712  3.92652  3.52239  3.44475  2.65675  4.01980  2.27545   1050 - -
          2.68618  4.42225  2.77519  2.73123  3.46354  2.40513  3.72494  3.29354  2.67741  2.69355  4.24690  2.90347  2.73739  3.18146  2.89801  2.37887  2.77519  2.98518  4.58477  3.61503
          0.02980  3.92408  4.64642  0.61958  0.77255  0.48576  0.95510
    584   2.98345  4.95156  3.42617  2.87321  4.33476  3.56225  3.69554  3.77108  1.98155  3.28472  4.21712  3.25012  4.00811  2.86994  1.13802  3.03229  3.20734  3.47764  5.35295  4.16568   1051 - -
          2.68618  4.42225  2.77519  2.73123  3.46354  2.40513  3.72494  3.29354  2.67741  2.69355  4.24690  2.90347  2.73739  3.18146  2.89801  2.37887  2.77519  2.98518  4.58477  3.61503
          0.02980  3.92408  4.64642  0.61958  0.77255  0.48576  0.95510
    585   2.72945  4.49992  3.41380  3.31969  4.46132  0.65374  4.43693  4.07336  3.50799  3.72106  4.69713  3.57805  3.89271  3.82805  3.73849  2.90282  3.21470  3.59172  5.54296  4.56491   1052 - -
          2.68618  4.42225  2.77519  2.73123  3.46354  2.40513  3.72494  3.29354  2.67741  2.69355  4.24690  2.90347  2.73739  3.18146  2.89801  2.37887  2.77519  2.98518  4.58477  3.61503
          0.02980  3.92408  4.64642  0.61958  0.77255  0.48576  0.95510
    586   3.05168  4.86013  3.17637  2.94144  3.32104  3.49125  1.03816  3.76257  2.78309  3.25010  4.29701  3.34871  4.04659  3.30832  3.04575  3.12187  3.35676  3.49671  4.78543  3.27043   1053 - -
          2.68618  4.42225  2.77519  2.73123  3.46354  2.40513  3.72494  3.29354  2.67741  2.69355  4.24690  2.90347  2.73739  3.18146  2.89801  2.37887  2.77519  2.98518  4.58477  3.61503
          0.02980  3.92408  4.64642  0.61958  0.77255  0.48576  0.95510
    587   2.08856  4.49840  3.13661  2.61876  3.84251  3.34368  3.71511  3.17933  2.25356  2.87274  3.50843  3.06636  3.80633  2.92177  2.91363  2.53922  2.33496  2.88364  5.17726  3.90175   1054 - -
          2.68618  4.42225  2.77519  2.73123  3.46354  2.40513  3.72494  3.29354  2.67741  2.69355  4.24690  2.90347  2.73739  3.18146  2.89801  2.37887  2.77519  2.98518  4.58477  3.61503
          0.02980  3.92408  4.64642  0.61958  0.77255  0.48576  0.95510
    588   2.76621  4.76460  2.73695  2.62758  4.13620  3.21857  3.96267  3.85760  2.87062  3.49860  4.45347  1.06987  3.87292  3.23544  3.22709  2.83138  3.14973  3.47460  5.43619  4.08077   1055 - -
          2.68618  4.42225  2.77519  2.73123  3.46354  2.40513  3.72494  3.29354  2.67741  2.69355  4.24690  2.90347  2.73739  3.18146  2.89801  2.37887  2.77519  2.98518  4.58477  3.61503
          0.02980  3.92408  4.64642  0.61958  0.77255  0.48576  0.95510
    589   2.99664  5.11839  2.50937  0.95421  4.47107  3.30730  3.89844  3.93521  2.78545  3.54400  4.51565  2.96219  3.91430  3.11295  3.19971  2.97373  3.30123  3.61369  5.63293  4.35507   1056 - -
          2.68618  4.42225  2.77519  2.73123  3.46354  2.40513  3.72494  3.29354  2.67741  2.69355  4.24690  2.90347  2.73739  3.18146  2.89801  2.37887  2.77519  2.98518  4.58477  3.61503
          0.02980  3.92408  4.64642  0.61958  0.77255  0.48576  0.95510
    590   3.01915  4.98513  3.19859  2.81031  4.38334  3.50315  3.78772  3.81582  0.96985  3.36962  4.32823  3.23254  3.99980  2.97623  2.44142  3.05772  3.26855  3.52067  5.41676  4.23692   1057 - -
          2.68618  4.42225  2.77519  2.73123  3.46354  2.40513  3.72494  3.29354  2.67741  2.69355  4.24690  2.90347  2.73739  3.18146  2.89801  2.37887  2.77519  2.98518  4.58477  3.61503
          0.02980  3.92408  4.64642  0.61958  0.77255  0.48576  0.95510
    591   2.76621  4.76460  2.73695  2.62758  4.13620  3.21857  3.96267  3.85760  2.87062  3.49860  4.45347  1.06987  3.87292  3.23544  3.22709  2.83138  3.14973  3.47460  5.43619  4.08077   1058 - -
          2.68618  4.42225  2.77519  2.73123  3.46354  2.40513  3.72494  3.29354  2.67741  2.69355  4.24690  2.90347  2.73739  3.18146  2.89801  2.37887  2.77519  2.98518  4.58477  3.61503
          0.02980  3.92408  4.64642  0.61958  0.77255  0.48576  0.95510
    592   3.32404  4.71065  4.30944  4.03369  0.93094  4.00185  3.90022  2.84131  3.93940  2.19945  3.56381  4.07734  4.45924  4.09315  4.04639  3.59137  3.62518  2.83580  4.13391  2.49442   1059 - -
          2.68618  4.42225  2.77519  2.73123  3.46354  2.40513  3.72494  3.29354  2.67741  2.69355  4.24690  2.90347  2.73739  3.18146  2.89801  2.37887  2.77519  2.98518  4.58477  3.61503
          0.02980  3.92408  4.64642  0.61958  0.77255  0.48576  0.95510
    593   2.84876  4.37700  4.19672  3.86136  3.58779  3.77725  4.65416  2.04793  3.72993  2.26582  3.54504  4.04293  4.33482  4.08597  3.93747  3.28395  3.20902  0.96230  5.38097  4.11582   1060 - -
          2.68618  4.42225  2.77519  2.73123  3.46354  2.40513  3.72494  3.29354  2.67741  2.69355  4.24690  2.90347  2.73739  3.18146  2.89801  2.37887  2.77519  2.98518  4.58477  3.61503
          0.02980  3.92408  4.64642  0.61958  0.77255  0.48576  0.95510
    594   2.72945  4.49992  3.41380  3.31969  4.46132  0.65374  4.43693  4.07336  3.50799  3.72106  4.69713  3.57805  3.89271  3.82805  3.73849  2.90282  3.21470  3.59172  5.54296  4.56491   1061 - -
          2.68618  4.42225  2.77519  2.73123  3.46354  2.40513  3.72494  3.29354  2.67741  2.69355  4.24690  2.90347  2.73739  3.18146  2.89801  2.37887  2.77519  2.98518  4.58477  3.61503
          0.02980  3.92408  4.64642  0.61958  0.77255  0.48576  0.95510
    595   3.21310  4.66002  4.27232  3.91232  3.15539  4.04767  4.55186  2.36217  3.67957  0.81421  3.16208  4.18280  4.47410  4.03556  3.84723  3.62442  3.50497  2.41291  5.05349  3.78875   1062 - -
          2.68618  4.42225  2.77519  2.73123  3.46354  2.40513  3.72494  3.29354  2.67741  2.69355  4.24690  2.90347  2.73739  3.18146  2.89801  2.37887  2.77519  2.98518  4.58477  3.61503
          0.02980  3.92408  4.64642  0.61958  0.77255  0.48576  0.95510
    596   2.13456  4.16306  3.36095  3.03171  4.12594  2.97069  4.09489  3.43804  3.03783  3.19486  4.05452  3.24067  3.68268  3.36180  3.35669  1.79959  1.64495  2.98847  5.49109  4.26447   1063 - -
          2.68618  4.42225  2.77519  2.73123  3.46354  2.40513  3.72494  3.29354  2.67741  2.69355  4.24690  2.90347  2.73739  3.18146  2.89801  2.37887  2.77519  2.98518  4.58477  3.61503
          0.02980  3.92408  4.64642  0.61958  0.77255  0.48576  0.95510
    597   2.84876  4.37700  4.19672  3.86136  3.58779  3.77725  4.65416  2.04793  3.72993  2.26582  3.54504  4.04293  4.33482  4.08597  3.93747  3.28395  3.20902  0.96230  5.38097  4.11582   1064 - -
          2.68618  4.42225  2.77519  2.73123  3.46354  2.40513  3.72494  3.29354  2.67741  2.69355  4.24690  2.90347  2.73739  3.18146  2.89801  2.37887  2.77519  2.98518  4.58477  3.61503
          0.02980  3.92408  4.64642  0.61958  0.77255  0.48576  0.95510
    598   2.48469  4.56753  2.73285  2.53037  4.24877  3.10046  3.86038  3.77045  2.74144  3.39491  4.23868  1.83777  3.74619  3.06892  3.14573  1.82152  2.87403  3.31960  5.54367  4.19148   1065 - -
          2.68618  4.42225  2.77519  2.73123  3.46354  2.40513  3.72494  3.29354  2.67741  2.69355  4.24690  2.90347  2.73739  3.18146  2.89801  2.37887  2.77519  2.98518  4.58477  3.61503
          0.02980  3.92408  4.64642  0.61958  0.77255  0.48576  0.95510
    599   2.44690  4.50538  2.79665  2.58418  4.22968  3.08016  3.88688  3.74589  2.77258  3.37881  4.22201  2.14954  3.73639  3.10223  3.16645  1.56922  2.84821  3.28752  5.53337  4.19349   1066 - -
          2.68618  4.42225  2.77519  2.73123  3.46354  2.40513  3.72494  3.29354  2.67741  2.69355  4.24690  2.90347  2.73739  3.18146  2.89801  2.37887  2.77519  2.98518  4.58477  3.61503
          0.02980  3.92408  4.64642  0.61958  0.77255  0.48576  0.95510
    600   2.90670  5.23240  2.22674  1.13538  4.55327  3.24318  3.78273  4.01848  2.71503  3.60721  4.50179  2.78329  3.84891  2.96781  3.20535  2.84417  3.19973  3.65292  5.74344  4.34895   1067 - -
          2.68618  4.42225  2.77519  2.73123  3.46354  2.40513  3.72494  3.29354  2.67741  2.69355  4.24690  2.90347  2.73739  3.18146  2.89801  2.37887  2.77519  2.98518  4.58477  3.61503
          0.02980  3.92408  4.64642  0.61958  0.77255  0.48576  0.95510
    601   3.38337  4.77137  4.21911  3.86486  1.90106  4.13709  3.48491  3.18119  3.72824  2.58061  3.82270  3.85920  4.49865  3.86596  3.87629  3.51709  3.62637  3.08624  3.69630  1.01597   1068 - -
          2.68618  4.42225  2.77519  2.73123  3.46354  2.40513  3.72494  3.29354  2.67741  2.69355  4.24690  2.90347  2.73739  3.18146  2.89801  2.37887  2.77519  2.98518  4.58477  3.61503
          0.02980  3.92408  4.64642  0.61958  0.77255  0.48576  0.95510
    602   3.09587  4.44237  4.65288  4.14247  3.36146  4.37636  4.83785  1.17901  3.98831  1.74551  3.19499  4.39802  4.67171  4.25897  4.18826  3.75055  3.35381  1.65707  5.34508  4.14324   1069 - -
          2.68618  4.42225  2.77519  2.73123  3.46354  2.40513  3.72494  3.29354  2.67741  2.69355  4.24690  2.90347  2.73739  3.18146  2.89801  2.37887  2.77519  2.98518  4.58477  3.61503
          0.02980  3.92408  4.64642  0.61958  0.77255  0.48576  0.95510
    603   1.15497  4.11308  3.36865  3.12277  4.21702  2.64453  4.19562  3.56021  3.19151  3.31689  4.16661  3.26884  3.65668  3.48506  3.48543  2.20456  2.67635  3.05236  5.58174  4.36926   1070 - -
          2.68618  4.42225  2.77519  2.73123  3.46354  2.40513  3.72494  3.29354  2.67741  2.69355  4.24690  2.90347  2.73739  3.18146  2.89801  2.37887  2.77519  2.98518  4.58477  3.61503
          0.02980  3.92408  4.64642  0.61958  0.77255  0.48576  0.95510
    604   2.64519  0.84154  4.17643  3.92774  3.90711  3.25735  4.56346  3.05944  3.75491  2.97267  4.09560  3.90095  3.96839  4.09888  3.87019  2.91696  3.11627  2.80058  5.31250  4.19446   1071 - -
          2.68618  4.42225  2.77519  2.73123  3.46354  2.40513  3.72494  3.29354  2.67741  2.69355  4.24690  2.90347  2.73739  3.18146  2.89801  2.37887  2.77519  2.98518  4.58477  3.61503
          0.02980  3.92408  4.64642  0.61958  0.77255  0.48576  0.95510
    605   2.72945  4.49992  3.41380  3.31969  4.46132  0.65374  4.43693  4.07336  3.50799  3.72106  4.69713  3.57805  3.89271  3.82805  3.73849  2.90282  3.21470  3.59172  5.54296  4.56491   1072 - -
          2.68618  4.42225  2.77519  2.73123  3.46354  2.40513  3.72494  3.29354  2.67741  2.69355  4.24690  2.90347  2.73739  3.18146  2.89801  2.37887  2.77519  2.98518  4.58477  3.61503
          0.02980  3.92408  4.64642  0.61958  0.77255  0.48576  0.95510
    606   2.34044  4.26158  3.25130  3.06934  4.12768  2.99050  4.17783  3.65721  3.14658  3.37342  4.29514  3.28595  3.73353  3.49185  3.43111  1.01586  2.82441  3.18103  5.49603  4.21144   1073 - -
          2.68618  4.42225  2.77519  2.73123  3.46354  2.40513  3.72494  3.29354  2.67741  2.69355  4.24690  2.90347  2.73739  3.18146  2.89801  2.37887  2.77519  2.98518  4.58477  3.61503
          0.02980  3.92408  4.64642  0.61958  0.77255  0.48576  0.95510
    607   2.76084  4.92112  2.59354  1.35588  4.20212  3.30931  3.76748  3.48522  2.58835  3.18952  4.14276  2.91307  3.85953  2.95342  3.00323  2.77919  3.05006  2.93658  5.51077  4.14716   1074 - -
          2.68618  4.42225  2.77519  2.73123  3.46354  2.40513  3.72494  3.29354  2.67741  2.69355  4.24690  2.90347  2.73739  3.18146  2.89801  2.37887  2.77519  2.98518  4.58477  3.61503
          0.02980  3.92408  4.64642  0.61958  0.77255  0.48576  0.95510
    608   2.28861  4.19323  3.35938  3.08766  4.06556  3.01125  4.13690  3.30026  3.06073  3.13444  4.05858  3.28796  3.72943  3.42752  3.34543  2.30418  1.29524  2.90629  5.47206  4.22341   1075 - -
          2.68618  4.42225  2.77519  2.73123  3.46354  2.40513  3.72494  3.29354  2.67741  2.69355  4.24690  2.90347  2.73739  3.18146  2.89801  2.37887  2.77519  2.98518  4.58477  3.61503
          0.02980  3.92408  4.64642  0.61958  0.77255  0.48576  0.95510
    609   2.76621  4.76460  2.73695  2.62758  4.13620  3.21857  3.96267  3.85760  2.87062  3.49860  4.45347  1.06987  3.87292  3.23544  3.22709  2.83138  3.14973  3.47460  5.43619  4.08077   1076 - -
          2.68618  4.42225  2.77519  2.73123  3.46354  2.40513  3.72494  3.29354  2.67741  2.69355  4.24690  2.90347  2.73739  3.18146  2.89801  2.37887  2.77519  2.98518  4.58477  3.61503
          0.02980  3.92408  4.64642  0.61958  0.77255  0.48576  0.95510
    610   2.99664  5.11839  2.50937  0.95421  4.47107  3.30730  3.89844  3.93521  2.78545  3.54400  4.51565  2.96219  3.91430  3.11295  3.19971  2.97373  3.30123  3.61369  5.63293  4.35507   1077 - -
          2.68618  4.42225  2.77519  2.73123  3.46354  2.40513  3.72494  3.29354  2.67741  2.69355  4.24690  2.90347  2.73739  3.18146  2.89801  2.37887  2.77519  2.98518  4.58477  3.61503
          0.02980  3.92408  4.64642  0.61958  0.77255  0.48576  0.95510
    611   2.90472  4.38374  4.30727  3.88701  3.47935  3.96846  4.64922  1.92894  3.71995  2.03445  3.40516  4.10560  4.43957  4.07078  3.94123  3.39774  3.22368  1.06191  5.33544  4.05418   1078 - -
          2.68618  4.42225  2.77519  2.73123  3.46354  2.40513  3.72494  3.29354  2.67741  2.69355  4.24690  2.90347  2.73739  3.18146  2.89801  2.37887  2.77519  2.98518  4.58477  3.61503
          0.02980  3.92408  4.64642  0.61958  0.77255  0.48576  0.95510
    612   3.35356  4.71210  4.34932  3.99346  1.07346  4.17707  3.60841  2.92841  3.85902  2.27105  3.57661  3.96788  4.52634  3.96233  3.97452  3.56709  3.59883  2.89954  3.80941  2.00729   1079 - -
          2.68618  4.42225  2.77519  2.73123  3.46354  2.40513  3.72494  3.29354  2.67741  2.69355  4.24690  2.90347  2.73739  3.18146  2.89801  2.37887  2.77519  2.98518  4.58477  3.61503
          0.02980  3.92408  4.64642  0.61958  0.77255  0.48576  0.95510
    613   2.55556  4.29495  4.10368  3.73933  3.64936  3.67219  4.58320  2.03608  3.62590  2.32281  3.54675  3.91495  4.24752  3.96985  3.85713  3.11733  3.08142  1.08284  5.42391  4.17720   1080 - -
          2.68618  4.42225  2.77519  2.73123  3.46354  2.40513  3.72494  3.29354  2.67741  2.69355  4.24690  2.90347  2.73739  3.18146  2.89801  2.37887  2.77519  2.98518  4.58477  3.61503
          0.02980  3.92408  4.64642  0.61958  0.77255  0.48576  0.95510
    614   3.32170  4.78979  3.91439  3.65338  2.29525  3.89022  3.64282  3.32371  3.50941  2.76435  3.99337  3.78703  4.36283  3.80307  3.68258  3.45330  3.60861  3.19669  3.94102  0.88413   1081 - -
          2.68618  4.42225  2.77519  2.73123  3.46354  2.40513  3.72494  3.29354  2.67741  2.69355  4.24690  2.90347  2.73739  3.18146  2.89801  2.37887  2.77519  2.98518  4.58477  3.61503
          0.02980  3.92408  4.64642  0.61958  0.77255  0.48576  0.95510
    615   3.05168  4.86013  3.17637  2.94144  3.32104  3.49125  1.03816  3.76257  2.78309  3.25010  4.29701  3.34871  4.04659  3.30832  3.04575  3.12187  3.35676  3.49671  4.78543  3.27043   1082 - -
          2.68618  4.42225  2.77519  2.73123  3.46354  2.40513  3.72494  3.29354  2.67741  2.69355  4.24690  2.90347  2.73739  3.18146  2.89801  2.37887  2.77519  2.98518  4.58477  3.61503
          0.02980  3.92408  4.64642  0.61958  0.77255  0.48576  0.95510
    616   3.01915  4.98513  3.19859  2.81031  4.38334  3.50315  3.78772  3.81582  0.96985  3.36962  4.32823  3.23254  3.99980  2.97623  2.44142  3.05772  3.26855  3.52067  5.41676  4.23692   1083 - -
          2.68618  4.42225  2.77519  2.73123  3.46354  2.40513  3.72494  3.29354  2.67741  2.69355  4.24690  2.90347  2.73739  3.18146  2.89801  2.37887  2.77519  2.98518  4.58477  3.61503
          0.02980  3.92408  4.64642  0.61958  0.77255  0.48576  0.95510
    617   1.77860  4.74756  2.65168  1.82634  4.21454  3.23851  3.78097  3.51321  2.63496  3.21991  4.10449  2.92408  3.80805  2.96985  3.05990  2.68139  2.94890  3.17803  5.50326  4.17202   1084 - -
          2.68618  4.42225  2.77519  2.73123  3.46354  2.40513  3.72494  3.29354  2.67741  2.69355  4.24690  2.90347  2.73739  3.18146  2.89801  2.37887  2.77519  2.98518  4.58477  3.61503
          0.12534  3.92408  2.32239  0.61958  0.77255  0.48576  0.95510
    618   3.02502  4.42115  4.44678  3.92394  3.22848  4.22373  4.62378  1.34152  3.75463  1.71539  2.64812  4.20417  4.52801  4.03259  3.96220  3.58175  3.27720  1.85626  5.17912  3.99562   1085 - -
          2.68618  4.42225  2.77519  2.73123  3.46354  2.40513  3.72494  3.29354  2.67741  2.69355  4.24690  2.90347  2.73739  3.18146  2.89801  2.37887  2.77519  2.98518  4.58477  3.61503
          0.03273  3.83147  4.55382  0.61958  0.77255  0.56738  0.83704
    619   2.21786  4.15867  3.18768  2.95717  4.10965  2.91341  4.07208  3.48340  3.00226  3.23485  4.12697  3.17778  3.64692  3.34962  3.30380  1.31294  2.49681  3.01944  5.48604  4.21732   1086 - -
          2.68618  4.42225  2.77519  2.73123  3.46354  2.40513  3.72494  3.29354  2.67741  2.69355  4.24690  2.90347  2.73739  3.18146  2.89801  2.37887  2.77519  2.98518  4.58477  3.61503
          0.03273  3.83147  4.55382  0.61958  0.77255  0.56738  0.83704
    620   2.90271  4.96642  3.15603  2.67086  4.34864  3.49126  3.61188  3.74549  1.27369  3.26382  4.16440  3.09548  3.92939  2.77177  2.11514  2.92379  3.11719  3.43902  5.35565  4.14300   1087 - -
          2.68618  4.42225  2.77519  2.73123  3.46354  2.40513  3.72494  3.29354  2.67741  2.69355  4.24690  2.90347  2.73739  3.18146  2.89801  2.37887  2.77519  2.98518  4.58477  3.61503
          0.03273  3.83147  4.55382  0.61958  0.77255  0.43791  1.03672
    621   2.82018  4.56908  3.43290  3.27928  4.27025  3.25367  4.35260  3.82878  3.34096  3.45009  4.50207  3.58085  0.73705  3.72818  3.58076  2.98925  3.26578  3.46830  5.44279  4.39158   1088 - -
          2.68618  4.42225  2.77519  2.73123  3.46354  2.40513  3.72494  3.29354  2.67741  2.69355  4.24690  2.90347  2.73739  3.18146  2.89801  2.37887  2.77519  2.98518  4.58477  3.61503
          0.02980  3.92408  4.64642  0.61958  0.77255  0.48576  0.95510
    622   2.11645  4.26706  3.79985  3.25242  3.40923  3.68269  4.09951  2.29285  3.15751  1.84191  3.14096  3.58578  4.09747  3.46444  3.45654  2.98714  2.76936  1.99858  5.02400  3.81683   1089 - -
          2.68618  4.42225  2.77519  2.73123  3.46354  2.40513  3.72494  3.29354  2.67741  2.69355  4.24690  2.90347  2.73739  3.18146  2.89801  2.37887  2.77519  2.98518  4.58477  3.61503
          0.02980  3.92408  4.64642  0.61958  0.77255  0.48576  0.95510
    623   1.74934  3.47590  3.67819  3.23779  3.92641  2.99739  4.14131  3.17118  3.16585  2.98876  3.86461  3.35648  3.69782  3.45975  3.45509  2.27675  1.70444  2.78273  5.34241  4.14347   1090 - -
          2.68618  4.42225  2.77519  2.73123  3.46354  2.40513  3.72494  3.29354  2.67741  2.69355  4.24690  2.90347  2.73739  3.18146  2.89801  2.37887  2.77519  2.98518  4.58477  3.61503
          0.02980  3.92408  4.64642  0.61958  0.77255  0.48576  0.95510
    624   2.58740  4.36982  3.39339  2.94377  3.14328  3.41949  3.75276  3.05732  2.80827  2.72055  3.64716  3.09523  3.91511  3.19625  3.11114  2.18240  2.88572  2.79934  2.24295  3.19244   1091 - -
          2.68618  4.42225  2.77519  2.73123  3.46354  2.40513  3.72494  3.29354  2.67741  2.69355  4.24690  2.90347  2.73739  3.18146  2.89801  2.37887  2.77519  2.98518  4.58477  3.61503
          0.02980  3.92408  4.64642  0.61958  0.77255  0.48576  0.95510
    625   3.05168  4.86013  3.17637  2.94144  3.32104  3.49125  1.03816  3.76257  2.78309  3.25010  4.29701  3.34871  4.04659  3.30832  3.04575  3.12187  3.35676  3.49671  4.78543  3.27043   1092 - -
          2.68618  4.42225  2.77519  2.73123  3.46354  2.40513  3.72494  3.29354  2.67741  2.69355  4.24690  2.90347  2.73739  3.18146  2.89801  2.37887  2.77519  2.98518  4.58477  3.61503
          0.02980  3.92408  4.64642  0.61958  0.77255  0.48576  0.95510
    626   3.06361  4.89936  3.55952  3.05971  4.26701  3.54186  3.86164  3.81219  2.25819  3.31874  4.31747  3.41557  4.04184  3.07931  0.90242  3.14523  3.32599  3.53388  5.32907  4.18304   1093 - -
          2.68618  4.42225  2.77519  2.73123  3.46354  2.40513  3.72494  3.29354  2.67741  2.69355  4.24690  2.90347  2.73739  3.18146  2.89801  2.37887  2.77519  2.98518  4.58477  3.61503
          0.02980  3.92408  4.64642  0.61958  0.77255  0.48576  0.95510
    627   3.32404  4.71065  4.30944  4.03369  0.93094  4.00185  3.90022  2.84131  3.93940  2.19945  3.56381  4.07734  4.45924  4.09315  4.04639  3.59137  3.62518  2.83580  4.13391  2.49442   1094 - -
          2.68618  4.42225  2.77519  2.73123  3.46354  2.40513  3.72494  3.29354  2.67741  2.69355  4.24690  2.90347  2.73739  3.18146  2.89801  2.37887  2.77519  2.98518  4.58477  3.61503
          0.02980  3.92408  4.64642  0.61958  0.77255  0.48576  0.95510
    628   2.31376  4.22008  3.33685  2.94713  3.91607  1.80164  3.99103  3.22658  2.93391  2.88315  3.87524  3.22563  3.73587  3.26451  3.27127  2.23693  2.72326  2.39723  5.31234  4.05970   1095 - -
          2.68618  4.42225  2.77519  2.73123  3.46354  2.40513  3.72494  3.29354  2.67741  2.69355  4.24690  2.90347  2.73739  3.18146  2.89801  2.37887  2.77519  2.98518  4.58477  3.61503
          0.02980  3.92408  4.64642  0.61958  0.77255  0.48576  0.95510
    629   2.23924  4.18118  3.31185  3.01740  4.16386  2.96078  4.10404  3.51143  3.03665  3.25437  4.11869  3.23071  3.68254  3.36970  3.35179  1.39387  2.05141  3.04317  5.52468  4.28296   1096 - -
          2.68618  4.42225  2.77519  2.73123  3.46354  2.40513  3.72494  3.29354  2.67741  2.69355  4.24690  2.90347  2.73739  3.18146  2.89801  2.37887  2.77519  2.98518  4.58477  3.61503
          0.04487  3.92408  3.72474  0.61958  0.77255  0.48576  0.95510
    630   2.52107  4.45385  3.12652  2.64391  3.73777  3.35366  3.73019  3.11241  2.58872  2.27800  3.66431  3.08571  3.01980  2.81408  2.96872  2.24899  2.73565  2.83462  5.10924  3.83552   1097 - -
          2.68618  4.42225  2.77519  2.73123  3.46354  2.40513  3.72494  3.29354  2.67741  2.69355  4.24690  2.90347  2.73739  3.18146  2.89801  2.37887  2.77519  2.98518  4.58477  3.61503
          0.03024  3.90945  4.63179  0.61958  0.77255  0.47719  0.96897
    631   2.88942  5.28381  1.15187  2.14148  4.60557  3.17437  3.79731  4.18665  2.84757  3.75068  4.63852  2.50802  3.82304  2.99097  3.41962  2.81146  3.21224  3.77160  5.84879  4.36983   1098 - -
          2.68618  4.42225  2.77519  2.73123  3.46354  2.40513  3.72494  3.29354  2.67741  2.69355  4.24690  2.90347  2.73739  3.18146  2.89801  2.37887  2.77519  2.98518  4.58477  3.61503
          0.05889  3.92408  3.28524  0.61958  0.77255  0.48576  0.95510
    632   2.74387  4.30040  3.89656  3.33113  3.20922  3.80361  4.10797  2.29851  3.21989  1.68109  2.28406  3.66625  3.45458  3.50267  3.49101  3.09049  2.98216  2.17897  4.90894  3.72705   1099 - -
          2.68618  4.42225  2.77519  2.73123  3.46354  2.40513  3.72494  3.29354  2.67741  2.69355  4.24690  2.90347  2.73739  3.18146  2.89801  2.37887  2.77519  2.98518  4.58477  3.61503
          0.03066  3.89585  4.61819  0.61958  0.77255  0.46959  0.98151
    633   2.88947  5.43328  1.49744  1.63163  4.73345  2.98342  3.72623  4.24262  2.73186  3.75028  4.59629  2.66045  3.80654  2.89123  3.31977  2.78194  3.17687  3.81945  5.91197  4.41828   1100 - -
          2.68618  4.42225  2.77519  2.73123  3.46354  2.40513  3.72494  3.29354  2.67741  2.69355  4.24690  2.90347  2.73739  3.18146  2.89801  2.37887  2.77519  2.98518  4.58477  3.61503
          0.02980  3.92408  4.64642  0.61958  0.77255  0.48576  0.95510
    634   2.91877  5.46898  1.29325  1.83510  4.75073  3.18344  3.74089  4.26909  2.77035  3.78369  4.64424  2.55799  3.81338  2.91272  3.36582  2.80383  3.21223  3.84888  5.94502  4.43663   1101 - -
          2.68618  4.42225  2.77519  2.73123  3.46354  2.40513  3.72494  3.29354  2.67741  2.69355  4.24690  2.90347  2.73739  3.18146  2.89801  2.37887  2.77519  2.98518  4.58477  3.61503
          0.02980  3.92408  4.64642  0.61958  0.77255  0.48576  0.95510
    635   1.36378  4.18606  3.26130  2.94928  4.15629  2.83154  4.05980  3.54182  3.01192  3.23888  4.07380  2.96127  3.67279  3.31622  3.35247  2.12793  2.52730  3.06411  5.50080  4.26999   1102 - -
          2.68618  4.42225  2.77519  2.73123  3.46354  2.40513  3.72494  3.29354  2.67741  2.69355  4.24690  2.90347  2.73739  3.18146  2.89801  2.37887  2.77519  2.98518  4.58477  3.61503
          0.02980  3.92408  4.64642  0.61958  0.77255  0.48576  0.95510
    636   2.91313  5.45575  1.53186  1.51029  4.74170  3.19487  3.73717  4.25075  2.74882  3.76589  4.62375  2.66397  3.81446  2.90552  3.33566  2.80140  3.20158  3.83373  5.92051  4.42797   1103 - -
          2.68618  4.42225  2.77519  2.73123  3.46354  2.40513  3.72494  3.29354  2.67741  2.69355  4.24690  2.90347  2.73739  3.18146  2.89801  2.37887  2.77519  2.98518  4.58477  3.61503
          0.02980  3.92408  4.64642  0.61958  0.77255  0.48576  0.95510
    637   2.94211  5.43582  1.19720  1.89128  4.72996  3.18999  3.77126  4.23632  2.81266  3.77770  4.66029  2.67720  3.82719  2.95149  3.40175  2.83341  3.24179  3.83131  5.92644  4.44429   1104 - -
          2.68618  4.42225  2.77519  2.73123  3.46354  2.40513  3.72494  3.29354  2.67741  2.69355  4.24690  2.90347  2.73739  3.18146  2.89801  2.37887  2.77519  2.98518  4.58477  3.61503
          0.02980  3.92408  4.64642  0.61958  0.77255  0.48576  0.95510
    638   2.91780  5.46168  1.46671  1.56728  4.74716  3.19318  3.74008  4.25711  2.75677  3.77269  4.63263  2.66242  3.81537  2.90940  3.34612  2.80482  3.20735  3.83997  5.92724  4.43297   1105 - -
          2.68618  4.42225  2.77519  2.73123  3.46354  2.40513  3.72494  3.29354  2.67741  2.69355  4.24690  2.90347  2.73739  3.18146  2.89801  2.37887  2.77519  2.98518  4.58477  3.61503
          0.02980  3.92408  4.64642  0.61958  0.77255  0.48576  0.95510
    639   1.70333  4.28777  3.22301  2.79877  4.01446  3.08948  3.90482  3.39382  2.80863  3.07689  3.91677  2.93395  2.66525  3.13433  3.18776  2.33824  2.55170  2.87214  5.35611  4.10047   1106 - -
          2.68618  4.42225  2.77519  2.73123  3.46354  2.40513  3.72494  3.29354  2.67741  2.69355  4.24690  2.90347  2.73739  3.18146  2.89801  2.37887  2.77519  2.98518  4.58477  3.61503
          0.08939  3.92408  2.72194  0.61958  0.77255  0.48576  0.95510
    640   2.32152  4.24298  3.13198  2.98450  4.25188  1.18705  4.16329  3.66328  3.13500  3.39408  4.30189  3.22779  3.69437  3.45902  3.42868  2.48736  2.62895  3.17634  5.55961  4.35303   1107 - -
          2.68618  4.42225  2.77519  2.73123  3.46354  2.40513  3.72494  3.29354  2.67741  2.69355  4.24690  2.90347  2.73739  3.18146  2.89801  2.37887  2.77519  2.98518  4.58477  3.61503
          0.03160  3.86629  4.58863  0.61958  0.77255  0.45423  1.00768
    641   2.25450  4.21444  3.19982  2.94986  4.22021  2.95306  4.09000  3.63477  3.01706  3.33120  4.18555  3.19117  3.30179  3.34864  3.33965  1.22177  2.61429  3.13412  5.56341  4.30954   1108 - -
          2.68618  4.42225  2.77519  2.73123  3.46354  2.40513  3.72494  3.29354  2.67741  2.69355  4.24690  2.90347  2.73739  3.18146  2.89801  2.37887  2.77519  2.98518  4.58477  3.61503
          0.02980  3.92408  4.64642  0.61958  0.77255  0.48576  0.95510
    642   3.25659  4.75973  3.94177  3.53174  2.00493  4.02289  2.77359  3.33492  3.39530  2.76668  3.89855  3.66554  4.38026  3.62485  3.61844  3.35231  3.48437  3.17469  3.72260  1.15931   1109 - -
          2.68618  4.42225  2.77519  2.73123  3.46354  2.40513  3.72494  3.29354  2.67741  2.69355  4.24690  2.90347  2.73739  3.18146  2.89801  2.37887  2.77519  2.98518  4.58477  3.61503
          0.02980  3.92408  4.64642  0.61958  0.77255  0.48576  0.95510
    643   3.32404  4.71065  4.30944  4.03369  0.93094  4.00185  3.90022  2.84131  3.93940  2.19945  3.56381  4.07734  4.45924  4.09315  4.04639  3.59137  3.62518  2.83580  4.13391  2.49442   1110 - -
          2.68618  4.42225  2.77519  2.73123  3.46354  2.40513  3.72494  3.29354  2.67741  2.69355  4.24690  2.90347  2.73739  3.18146  2.89801  2.37887  2.77519  2.98518  4.58477  3.61503
          0.02980  3.92408  4.64642  0.61958  0.77255  0.48576  0.95510
    644   3.07126  4.47559  4.40897  4.02667  3.40898  4.12218  4.74519  1.01624  3.85581  1.98442  3.33626  4.26477  4.54840  4.19875  4.04647  3.62242  3.36949  1.84789  5.31051  4.05329   1111 - -
          2.68618  4.42225  2.77519  2.73123  3.46354  2.40513  3.72494  3.29354  2.67741  2.69355  4.24690  2.90347  2.73739  3.18146  2.89801  2.37887  2.77519  2.98518  4.58477  3.61503
          0.02980  3.92408  4.64642  0.61958  0.77255  0.48576  0.95510
    645   2.34044  4.26158  3.25130  3.06934  4.12768  2.99050  4.17783  3.65721  3.14658  3.37342  4.29514  3.28595  3.73353  3.49185  3.43111  1.01586  2.82441  3.18103  5.49603  4.21144   1112 - -
          2.68618  4.42225  2.77519  2.73123  3.46354  2.40513  3.72494  3.29354  2.67741  2.69355  4.24690  2.90347  2.73739  3.18146  2.89801  2.37887  2.77519  2.98518  4.58477  3.61503
          0.02980  3.92408  4.64642  0.61958  0.77255  0.48576  0.95510
    646   0.94189  4.21785  3.51498  3.30856  4.10375  3.04103  4.32451  3.23699  3.32614  3.11622  4.14233  3.44513  3.78512  3.66256  3.57317  2.56768  2.84860  2.88247  5.52575  4.33172   1113 - -
          2.68618  4.42225  2.77519  2.73123  3.46354  2.40513  3.72494  3.29354  2.67741  2.69355  4.24690  2.90347  2.73739  3.18146  2.89801  2.37887  2.77519  2.98518  4.58477  3.61503
          0.02980  3.92408  4.64642  0.61958  0.77255  0.48576  0.95510
    647   2.84876  4.37700  4.19672  3.86136  3.58779  3.77725  4.65416  2.04793  3.72993  2.26582  3.54504  4.04293  4.33482  4.08597  3.93747  3.28395  3.20902  0.96230  5.38097  4.11582   1114 - -
          2.68618  4.42225  2.77519  2.73123  3.46354  2.40513  3.72494  3.29354  2.67741  2.69355  4.24690  2.90347  2.73739  3.18146  2.89801  2.37887  2.77519  2.98518  4.58477  3.61503
          0.02980  3.92408  4.64642  0.61958  0.77255  0.48576  0.95510
    648   2.64519  0.84154  4.17643  3.92774  3.90711  3.25735  4.56346  3.05944  3.75491  2.97267  4.09560  3.90095  3.96839  4.09888  3.87019  2.91696  3.11627  2.80058  5.31250  4.19446   1115 - -
          2.68618  4.42225  2.77519  2.73123  3.46354  2.40513  3.72494  3.29354  2.67741  2.69355  4.24690  2.90347  2.73739  3.18146  2.89801  2.37887  2.77519  2.98518  4.58477  3.61503
          0.02980  3.92408  4.64642  0.61958  0.77255  0.48576  0.95510
    649   3.42173  4.77802  4.17034  3.88909  2.71963  3.78817  3.96369  3.44740  3.61014  2.83343  4.07882  4.02770  4.31018  3.99508  3.72945  3.62495  3.72471  3.33917  0.78737  2.71901   1116 - -
          2.68618  4.42225  2.77519  2.73123  3.46354  2.40513  3.72494  3.29354  2.67741  2.69355  4.24690  2.90347  2.73739  3.18146  2.89801  2.37887  2.77519  2.98518  4.58477  3.61503
          0.02980  3.92408  4.64642  0.61958  0.77255  0.48576  0.95510
    650   3.01915  4.98513  3.19859  2.81031  4.38334  3.50315  3.78772  3.81582  0.96985  3.36962  4.32823  3.23254  3.99980  2.97623  2.44142  3.05772  3.26855  3.52067  5.41676  4.23692   1117 - -
          2.68618  4.42225  2.77519  2.73123  3.46354  2.40513  3.72494  3.29354  2.67741  2.69355  4.24690  2.90347  2.73739  3.18146  2.89801  2.37887  2.77519  2.98518  4.58477  3.61503
          0.02980  3.92408  4.64642  0.61958  0.77255  0.48576  0.95510
    651   2.39406  4.35834  3.12866  2.85165  4.09846  3.07348  3.97459  3.59881  2.80125  3.26182  4.14409  3.16624  3.74827  3.22669  2.88484  1.24815  2.81970  3.16457  5.43235  4.13712   1118 - -
          2.68618  4.42225  2.77519  2.73123  3.46354  2.40513  3.72494  3.29354  2.67741  2.69355  4.24690  2.90347  2.73739  3.18146  2.89801  2.37887  2.77519  2.98518  4.58477  3.61503
          0.02980  3.92408  4.64642  0.61958  0.77255  0.48576  0.95510
    652   2.94148  5.43885  1.20402  1.88098  4.73213  3.18987  3.76964  4.23872  2.81035  3.77851  4.66001  2.67574  3.82658  2.94932  3.39993  2.83220  3.24065  3.83298  5.92790  4.44453   1119 - -
          2.68618  4.42225  2.77519  2.73123  3.46354  2.40513  3.72494  3.29354  2.67741  2.69355  4.24690  2.90347  2.73739  3.18146  2.89801  2.37887  2.77519  2.98518  4.58477  3.61503
          0.02980  3.92408  4.64642  0.61958  0.77255  0.48576  0.95510
    653   2.55637  4.58841  3.12237  2.68830  4.13143  3.26403  3.76038  3.57972  2.39889  3.18732  4.04661  3.09139  3.81187  2.95124  2.04245  1.72741  2.88447  3.20783  5.36221  4.08236   1120 - -
          2.68618  4.42225  2.77519  2.73123  3.46354  2.40513  3.72494  3.29354  2.67741  2.69355  4.24690  2.90347  2.73739  3.18146  2.89801  2.37887  2.77519  2.98518  4.58477  3.61503
          0.02980  3.92408  4.64642  0.61958  0.77255  0.48576  0.95510
    654   2.82018  4.56908  3.43290  3.27928  4.27025  3.25367  4.35260  3.82878  3.34096  3.45009  4.50207  3.58085  0.73705  3.72818  3.58076  2.98925  3.26578  3.46830  5.44279  4.39158   1121 - -
          2.68618  4.42225  2.77519  2.73123  3.46354  2.40513  3.72494  3.29354  2.67741  2.69355  4.24690  2.90347  2.73739  3.18146  2.89801  2.37887  2.77519  2.98518  4.58477  3.61503
          0.02980  3.92408  4.64642  0.61958  0.77255  0.48576  0.95510
    655   2.48087  4.29802  3.53860  3.12738  3.72941  3.28828  4.08834  2.76582  2.97945  2.61397  3.36478  3.40091  3.89653  3.38434  3.26996  2.69866  1.44737  2.54080  5.26614  4.00715   1122 - -
          2.68618  4.42225  2.77519  2.73123  3.46354  2.40513  3.72494  3.29354  2.67741  2.69355  4.24690  2.90347  2.73739  3.18146  2.89801  2.37887  2.77519  2.98518  4.58477  3.61503
          0.02980  3.92408  4.64642  0.61958  0.77255  0.48576  0.95510
    656   3.07024  4.46616  4.50926  3.96909  3.17237  4.25886  4.62174  1.60494  3.80689  1.63468  1.91548  4.24209  4.54220  4.04300  3.99451  3.60492  3.31287  2.02604  5.13177  3.98640   1123 - -
          2.68618  4.42225  2.77519  2.73123  3.46354  2.40513  3.72494  3.29354  2.67741  2.69355  4.24690  2.90347  2.73739  3.18146  2.89801  2.37887  2.77519  2.98518  4.58477  3.61503
          0.02980  3.92408  4.64642  0.61958  0.77255  0.48576  0.95510
    657   3.21310  4.66002  4.27232  3.91232  3.15539  4.04767  4.55186  2.36217  3.67957  0.81421  3.16208  4.18280  4.47410  4.03556  3.84723  3.62442  3.50497  2.41291  5.05349  3.78875   1124 - -
          2.68618  4.42225  2.77519  2.73123  3.46354  2.40513  3.72494  3.29354  2.67741  2.69355  4.24690  2.90347  2.73739  3.18146  2.89801  2.37887  2.77519  2.98518  4.58477  3.61503
          0.02980  3.92408  4.64642  0.61958  0.77255  0.48576  0.95510
    658   1.90262  4.16088  3.46731  3.15584  4.05788  3.02093  4.17792  3.14106  3.12793  3.04390  3.99030  3.33097  3.73620  3.46740  3.41702  2.47271  1.43241  2.77964  5.48818  4.27090   1125 - -
          2.68618  4.42225  2.77519  2.73123  3.46354  2.40513  3.72494  3.29354  2.67741  2.69355  4.24690  2.90347  2.73739  3.18146  2.89801  2.37887  2.77519  2.98518  4.58477  3.61503
          0.02980  3.92408  4.64642  0.61958  0.77255  0.48576  0.95510
    659   0.94189  4.21785  3.51498  3.30856  4.10375  3.04103  4.32451  3.23699  3.32614  3.11622  4.14233  3.44513  3.78512  3.66256  3.57317  2.56768  2.84860  2.88247  5.52575  4.33172   1126 - -
          2.68618  4.42225  2.77519  2.73123  3.46354  2.40513  3.72494  3.29354  2.67741  2.69355  4.24690  2.90347  2.73739  3.18146  2.89801  2.37887  2.77519  2.98518  4.58477  3.61503
          0.02980  3.92408  4.64642  0.61958  0.77255  0.48576  0.95510
    660   2.76621  4.76460  2.73695  2.62758  4.13620  3.21857  3.96267  3.85760  2.87062  3.49860  4.45347  1.06987  3.87292  3.23544  3.22709  2.83138  3.14973  3.47460  5.43619  4.08077   1127 - -
          2.68618  4.42225  2.77519  2.73123  3.46354  2.40513  3.72494  3.29354  2.67741  2.69355  4.24690  2.90347  2.73739  3.18146  2.89801  2.37887  2.77519  2.98518  4.58477  3.61503
          0.02980  3.92408  4.64642  0.61958  0.77255  0.48576  0.95510
    661   2.34044  4.26158  3.25130  3.06934  4.12768  2.99050  4.17783  3.65721  3.14658  3.37342  4.29514  3.28595  3.73353  3.49185  3.43111  1.01586  2.82441  3.18103  5.49603  4.21144   1128 - -
          2.68618  4.42225  2.77519  2.73123  3.46354  2.40513  3.72494  3.29354  2.67741  2.69355  4.24690  2.90347  2.73739  3.18146  2.89801  2.37887  2.77519  2.98518  4.58477  3.61503
          0.02980  3.92408  4.64642  0.61958  0.77255  0.48576  0.95510
    662   2.92170  4.90913  2.93702  2.69240  4.08455  3.40008  3.85121  3.72306  2.50959  3.22031  4.24657  3.15264  3.95419  1.14507  2.79283  2.96720  3.21856  3.44948  5.34736  4.04447   1129 - -
          2.68618  4.42225  2.77519  2.73123  3.46354  2.40513  3.72494  3.29354  2.67741  2.69355  4.24690  2.90347  2.73739  3.18146  2.89801  2.37887  2.77519  2.98518  4.58477  3.61503
          0.02980  3.92408  4.64642  0.61958  0.77255  0.48576  0.95510
    663   2.72945  4.49992  3.41380  3.31969  4.46132  0.65374  4.43693  4.07336  3.50799  3.72106  4.69713  3.57805  3.89271  3.82805  3.73849  2.90282  3.21470  3.59172  5.54296  4.56491   1130 - -
          2.68618  4.42225  2.77519  2.73123  3.46354  2.40513  3.72494  3.29354  2.67741  2.69355  4.24690  2.90347  2.73739  3.18146  2.89801  2.37887  2.77519  2.98518  4.58477  3.61503
          0.02980  3.92408  4.64642  0.61958  0.77255  0.48576  0.95510
    664   2.44050  4.28570  3.47389  3.22821  4.01442  3.12329  4.24159  3.14784  3.17220  3.00950  4.05666  3.42937  3.83108  3.56443  3.42845  2.64234  1.08738  2.83730  5.44769  4.23103   1131 - -
          2.68618  4.42225  2.77519  2.73123  3.46354  2.40513  3.72494  3.29354  2.67741  2.69355  4.24690  2.90347  2.73739  3.18146  2.89801  2.37887  2.77519  2.98518  4.58477  3.61503
          0.02980  3.92408  4.64642  0.61958  0.77255  0.48576  0.95510
    665   3.07126  4.47559  4.40897  4.02667  3.40898  4.12218  4.74519  1.01624  3.85581  1.98442  3.33626  4.26477  4.54840  4.19875  4.04647  3.62242  3.36949  1.84789  5.31051  4.05329   1132 - -
          2.68618  4.42225  2.77519  2.73123  3.46354  2.40513  3.72494  3.29354  2.67741  2.69355  4.24690  2.90347  2.73739  3.18146  2.89801  2.37887  2.77519  2.98518  4.58477  3.61503
          0.02980  3.92408  4.64642  0.61958  0.77255  0.48576  0.95510
    666   3.01915  4.98513  3.19859  2.81031  4.38334  3.50315  3.78772  3.81582  0.96985  3.36962  4.32823  3.23254  3.99980  2.97623  2.44142  3.05772  3.26855  3.52067  5.41676  4.23692   1133 - -
          2.68618  4.42225  2.77519  2.73123  3.46354  2.40513  3.72494  3.29354  2.67741  2.69355  4.24690  2.90347  2.73739  3.18146  2.89801  2.37887  2.77519  2.98518  4.58477  3.61503
          0.02980  3.92408  4.64642  0.61958  0.77255  0.48576  0.95510
    667   2.84876  4.37700  4.19672  3.86136  3.58779  3.77725  4.65416  2.04793  3.72993  2.26582  3.54504  4.04293  4.33482  4.08597  3.93747  3.28395  3.20902  0.96230  5.38097  4.11582   1134 - -
          2.68618  4.42225  2.77519  2.73123  3.46354  2.40513  3.72494  3.29354  2.67741  2.69355  4.24690  2.90347  2.73739  3.18146  2.89801  2.37887  2.77519  2.98518  4.58477  3.61503
          0.02980  3.92408  4.64642  0.61958  0.77255  0.48576  0.95510
    668   2.96348  4.57076  3.77553  3.36193  3.18258  3.84349  4.15805  2.52628  3.08777  1.11239  3.20436  3.70812  4.25595  3.17372  3.32016  3.25114  3.22750  2.53519  4.96127  3.66398   1135 - -
          2.68618  4.42225  2.77519  2.73123  3.46354  2.40513  3.72494  3.29354  2.67741  2.69355  4.24690  2.90347  2.73739  3.18146  2.89801  2.37887  2.77519  2.98518  4.58477  3.61503
          0.02980  3.92408  4.64642  0.61958  0.77255  0.48576  0.95510
    669   2.84876  4.37700  4.19672  3.86136  3.58779  3.77725  4.65416  2.04793  3.72993  2.26582  3.54504  4.04293  4.33482  4.08597  3.93747  3.28395  3.20902  0.96230  5.38097  4.11582   1136 - -
          2.68618  4.42225  2.77519  2.73123  3.46354  2.40513  3.72494  3.29354  2.67741  2.69355  4.24690  2.90347  2.73739  3.18146  2.89801  2.37887  2.77519  2.98518  4.58477  3.61503
          0.02980  3.92408  4.64642  0.61958  0.77255  0.48576  0.95510
    670   3.21310  4.66002  4.27232  3.91232  3.15539  4.04767  4.55186  2.36217  3.67957  0.81421  3.16208  4.18280  4.47410  4.03556  3.84723  3.62442  3.50497  2.41291  5.05349  3.78875   1137 - -
          2.68618  4.42225  2.77519  2.73123  3.46354  2.40513  3.72494  3.29354  2.67741  2.69355  4.24690  2.90347  2.73739  3.18146  2.89801  2.37887  2.77519  2.98518  4.58477  3.61503
          0.02980  3.92408  4.64642  0.61958  0.77255  0.48576  0.95510
    671   0.94189  4.21785  3.51498  3.30856  4.10375  3.04103  4.32451  3.23699  3.32614  3.11622  4.14233  3.44513  3.78512  3.66256  3.57317  2.56768  2.84860  2.88247  5.52575  4.33172   1138 - -
          2.68618  4.42225  2.77519  2.73123  3.46354  2.40513  3.72494  3.29354  2.67741  2.69355  4.24690  2.90347  2.73739  3.18146  2.89801  2.37887  2.77519  2.98518  4.58477  3.61503
          0.02980  3.92408  4.64642  0.61958  0.77255  0.48576  0.95510
    672   1.53656  4.37071  3.05157  2.64108  4.06841  3.11695  3.91688  3.39349  2.80678  3.11074  3.98321  3.10747  2.58023  3.14768  3.17710  2.53556  2.78797  3.01591  5.41103  4.14624   1139 - -
          2.68618  4.42225  2.77519  2.73123  3.46354  2.40513  3.72494  3.29354  2.67741  2.69355  4.24690  2.90347  2.73739  3.18146  2.89801  2.37887  2.77519  2.98518  4.58477  3.61503
          0.02015  3.91443        *  0.61958  0.77255  0.00000        *
//
