# Supplementary material for: Potential Conservation of Circadian Clock Proteins in the phylum Nematoda as Revealed by Bioinformatic Searches
Source: PLoS One. 2014 Nov 14;9(11):e112871. doi: 10.1371/journal.pone.0112871 (PMC4232591; doi:10.1371/journal.pone.0112871)
Supplement: File S1 — HMM profiles used in this work and HMMsearch results. (ZIP) [file pone.0112871.s007.zip › HMMs-CE/Arabidopsis/CCA1_AAB40525-aln.fasta.hmm]

HMMER3/b [3.0 | March 2010]
NAME  CCA1_AAB40525-aln
LENG  764
ALPH  amino
RF    no
CS    no
MAP   yes
DATE  Wed Aug 22 12:17:32 2012
NSEQ  23
EFFN  1.182007
CKSUM 473230737
STATS LOCAL MSV      -12.6357  0.69634
STATS LOCAL VITERBI  -13.5231  0.69634
STATS LOCAL FORWARD   -6.1174  0.69634
HMM          A        C        D        E        F        G        H        I        K        L        M        N        P        Q        R        S        T        V        W        Y   
            m->m     m->i     m->d     i->m     i->i     d->m     d->d
  COMPO   2.43054  4.26318  2.92814  2.52019  3.52321  3.00589  3.62658  3.11995  2.54013  2.72612  3.80527  2.96886  3.11544  2.93847  2.85233  2.43680  2.73384  2.87668  4.59885  3.79542
          2.68633  4.42304  2.77581  2.73152  3.46190  2.40568  3.72529  3.29375  2.67709  2.69289  4.24693  2.90386  2.73785  3.18147  2.89683  2.37884  2.77529  2.98468  4.58556  3.61501
          0.09369  2.69338  3.82662  3.43937  0.03261  0.00000        *
      1   3.37823  4.78253  4.76056  4.24732  3.20850  4.48613  4.82261  2.37677  3.99154  1.49226  1.09114  4.50686  4.76535  4.25008  4.14359  3.87497  3.62633  2.48350  5.23528  4.06969     74 - -
          2.68618  4.42225  2.77519  2.73123  3.46354  2.40513  3.72494  3.29354  2.67741  2.69355  4.24690  2.90347  2.73739  3.18146  2.89801  2.37887  2.77519  2.98518  4.58477  3.61503
          0.02101  4.26923  4.99157  0.61958  0.77255  0.50636  0.92303
      2   3.02241  5.61890  1.39194  1.48753  4.91931  3.35964  3.85852  4.44159  2.83636  3.91965  4.74286  2.81534  3.05547  3.01114  3.42490  2.91176  3.30104  3.99899  6.07022  4.56664     75 - -
          2.68618  4.42225  2.77519  2.73123  3.46354  2.40513  3.72494  3.29354  2.67741  2.69355  4.24690  2.90347  2.73739  3.18146  2.89801  2.37887  2.77519  2.98518  4.58477  3.61503
          0.02101  4.26923  4.99157  0.61958  0.77255  0.50636  0.92303
      3   2.10582  4.49708  3.10423  2.74883  3.67130  3.54572  3.79160  2.59688  2.71492  2.72535  3.23483  3.20467  3.93538  3.04428  2.80818  2.77893  2.16567  2.77287  5.07054  3.80772     76 - -
          2.68618  4.42225  2.77519  2.73123  3.46354  2.40513  3.72494  3.29354  2.67741  2.69355  4.24690  2.90347  2.73739  3.18146  2.89801  2.37887  2.77519  2.98518  4.58477  3.61503
          0.02101  4.26923  4.99157  0.61958  0.77255  0.50636  0.92303
      4   2.27419  3.42074  3.31824  2.90758  2.95878  3.58943  3.84405  2.87679  2.86699  2.58688  3.47799  2.38795  3.97557  3.17214  3.22824  2.83637  2.86008  2.64797  4.92903  2.69804     77 - -
          2.68593  4.42230  2.77524  2.73128  3.46359  2.40517  3.72499  3.29359  2.67745  2.69360  4.24694  2.90351  2.73744  3.18151  2.89805  2.37882  2.77524  2.98523  4.58482  3.61433
          0.18209  1.83460  4.99157  0.56084  0.84566  0.50636  0.92303
      5   2.35622  4.39929  3.46636  3.06787  4.27570  2.64008  4.15963  3.66597  3.07667  2.98023  4.18255  3.34785  3.85841  3.39672  3.43823  1.12302  2.61778  3.21544  5.61369  4.36866     80 - -
          2.68618  4.42225  2.77519  2.73123  3.46354  2.40513  3.72494  3.29354  2.67741  2.69355  4.24690  2.90347  2.73739  3.18146  2.89801  2.37887  2.77519  2.98518  4.58477  3.61503
          0.02101  4.26923  4.99157  0.61958  0.77255  0.50636  0.92303
      6   2.50922  4.54694  3.10669  2.88896  4.56549  2.67673  4.17714  4.04555  3.10471  3.66490  4.47648  2.63045  3.87138  3.39151  3.50074  1.01786  2.95503  3.49666  5.84759  4.55669     81 - -
          2.68618  4.42225  2.77519  2.73123  3.46354  2.40513  3.72494  3.29354  2.67741  2.69355  4.24690  2.90347  2.73739  3.18146  2.89801  2.37887  2.77519  2.98518  4.58477  3.61503
          0.05074  4.26923  3.33865  0.61958  0.77255  0.50636  0.92303
      7   3.18862  4.91104  3.93613  3.88951  4.99378  0.33563  4.97083  4.69915  4.11979  4.30029  5.29033  4.10230  4.31213  4.41553  4.30004  3.37348  3.69791  4.15602  5.97540  5.11358     82 - -
          2.68618  4.42225  2.77519  2.73123  3.46354  2.40513  3.72494  3.29354  2.67741  2.69355  4.24690  2.90347  2.73739  3.18146  2.89801  2.37887  2.77519  2.98518  4.58477  3.61503
          0.02163  4.24012  4.96246  0.61958  0.77255  0.48241  0.96049
      8   3.03157  5.42276  2.53321  0.99382  4.59333  3.44744  2.99420  4.22183  2.68841  3.72604  4.58189  2.94367  4.00496  3.02945  3.13582  2.96314  3.29606  3.83982  5.79050  4.35580     83 - -
          2.68618  4.42225  2.77519  2.73123  3.46354  2.40513  3.72494  3.29354  2.67741  2.69355  4.24690  2.90347  2.73739  3.18146  2.89801  2.37887  2.77519  2.98518  4.58477  3.61503
          0.02101  4.26923  4.99157  0.61958  0.77255  0.50636  0.92303
      9   2.84739  5.30131  1.78900  1.48534  4.58671  3.39583  3.76157  3.21266  2.62642  3.57856  4.38735  2.86914  3.90559  2.89968  3.14986  2.79199  3.10177  3.63773  5.76604  4.33547     84 - -
          2.68618  4.42225  2.77519  2.73123  3.46354  2.40513  3.72494  3.29354  2.67741  2.69355  4.24690  2.90347  2.73739  3.18146  2.89801  2.37887  2.77519  2.98518  4.58477  3.61503
          0.02101  4.26923  4.99157  0.61958  0.77255  0.50636  0.92303
     10   2.59469  4.18898  4.05961  3.48211  2.85868  3.78586  4.09375  2.48770  3.37266  1.64285  3.23326  3.73192  4.15183  3.30249  3.58539  3.07231  2.51339  1.90520  4.81254  3.62016     85 - -
          2.68618  4.42225  2.77519  2.73123  3.46354  2.40513  3.72494  3.29354  2.67741  2.69355  4.24690  2.90347  2.73739  3.18146  2.89801  2.37887  2.77519  2.98518  4.58477  3.61503
          0.02101  4.26923  4.99157  0.61958  0.77255  0.50636  0.92303
     11   3.26992  4.54465  5.07615  4.56026  3.63906  4.68800  5.21163  1.68296  4.44947  1.81291  3.43274  4.76520  4.94521  4.67366  4.61748  4.06942  3.52231  0.90604  5.63816  4.45747     86 - -
          2.68618  4.42225  2.77519  2.73123  3.46354  2.40513  3.72494  3.29354  2.67741  2.69355  4.24690  2.90347  2.73739  3.18146  2.89801  2.37887  2.77519  2.98518  4.58477  3.61503
          0.02101  4.26923  4.99157  0.61958  0.77255  0.50636  0.92303
     12   2.79883  4.18876  4.51723  3.92867  3.22075  3.98087  4.31289  1.60028  3.77105  1.82104  3.18231  4.05135  4.32156  3.94860  3.87581  3.29094  2.82639  1.76073  3.54935  3.67480     87 - -
          2.68618  4.42225  2.77519  2.73123  3.46354  2.40513  3.72494  3.29354  2.67741  2.69355  4.24690  2.90347  2.73739  3.18146  2.89801  2.37887  2.77519  2.98518  4.58477  3.61503
          0.02101  4.26923  4.99157  0.61958  0.77255  0.50636  0.92303
     13   3.26491  5.35664  3.66097  2.99108  4.85722  3.83295  3.76094  4.20007  0.86312  3.61000  4.49286  3.37496  4.20562  2.89575  1.95162  3.25345  3.42294  3.88089  5.61409  4.47288     88 - -
          2.68632  4.42239  2.77516  2.73137  3.46368  2.40503  3.72463  3.29368  2.67755  2.69337  4.24628  2.90341  2.73754  3.18082  2.89815  2.37901  2.77534  2.98511  4.58491  3.61477
          0.07848  2.67818  4.99157  1.86383  0.16851  0.50636  0.92303
     14   2.12789  4.32127  3.67674  3.19354  3.89313  3.32931  4.14533  3.08839  3.14579  2.92709  3.82894  3.45844  3.26845  3.45115  3.47610  2.69973  1.44994  2.20678  5.32837  4.10621    102 - -
          2.68618  4.42225  2.77519  2.73123  3.46354  2.40513  3.72494  3.29354  2.67741  2.69355  4.24690  2.90347  2.73739  3.18146  2.89801  2.37887  2.77519  2.98518  4.58477  3.61503
          0.02101  4.26923  4.99157  0.61958  0.77255  0.50636  0.92303
     15   3.51598  5.28912  4.05260  3.50214  4.74886  3.90199  4.19698  4.33574  2.50930  3.77918  4.78432  3.82307  4.39931  3.41118  0.51183  3.59097  3.76370  4.04597  5.67814  4.60771    103 - -
          2.68618  4.42225  2.77519  2.73123  3.46354  2.40513  3.72494  3.29354  2.67741  2.69355  4.24690  2.90347  2.73739  3.18146  2.89801  2.37887  2.77519  2.98518  4.58477  3.61503
          0.02101  4.26923  4.99157  0.61958  0.77255  0.50636  0.92303
     16   3.39104  5.32677  3.59081  3.16040  4.80712  3.81410  4.05219  4.26775  0.59861  3.75394  4.71142  3.55999  4.30061  3.23354  2.59821  3.41743  3.62277  3.95965  5.70939  4.59025    104 - -
          2.68618  4.42225  2.77519  2.73123  3.46354  2.40513  3.72494  3.29354  2.67741  2.69355  4.24690  2.90347  2.73739  3.18146  2.89801  2.37887  2.77519  2.98518  4.58477  3.61503
          0.02101  4.26923  4.99157  0.61958  0.77255  0.50636  0.92303
     17   3.36817  5.03850  4.02031  3.92905  4.86065  3.70460  4.95647  4.53113  4.02496  4.10422  5.18271  4.18768  0.33789  4.40011  4.20856  3.55194  3.84342  4.12656  5.91682  4.99223    105 - -
          2.68618  4.42225  2.77519  2.73123  3.46354  2.40513  3.72494  3.29354  2.67741  2.69355  4.24690  2.90347  2.73739  3.18146  2.89801  2.37887  2.77519  2.98518  4.58477  3.61503
          0.02101  4.26923  4.99157  0.61958  0.77255  0.50636  0.92303
     18   3.87097  5.19653  4.45039  4.26984  2.42681  4.31302  3.88028  3.83263  4.11840  3.17918  4.46760  4.24763  4.78455  4.32344  4.21262  3.96044  4.16347  3.72373  4.08007  0.49722    106 - -
          2.68618  4.42225  2.77519  2.73123  3.46354  2.40513  3.72494  3.29354  2.67741  2.69355  4.24690  2.90347  2.73739  3.18146  2.89801  2.37887  2.77519  2.98518  4.58477  3.61503
          0.02101  4.26923  4.99157  0.61958  0.77255  0.50636  0.92303
     19   2.68436  4.52407  3.84591  3.64071  4.38495  3.34447  4.61921  3.56509  3.59211  3.41332  4.45177  3.76715  4.08594  3.96967  3.81767  2.89189  0.64301  3.21283  5.78360  4.60720    107 - -
          2.68618  4.42225  2.77519  2.73123  3.46354  2.40513  3.72494  3.29354  2.67741  2.69355  4.24690  2.90347  2.73739  3.18146  2.89801  2.37887  2.77519  2.98518  4.58477  3.61503
          0.02101  4.26923  4.99157  0.61958  0.77255  0.50636  0.92303
     20   3.35654  4.68916  4.86690  4.51258  3.67626  4.47246  5.18555  0.68791  4.35003  2.19917  3.56860  4.70625  4.88219  4.66855  4.50438  4.02306  3.65513  1.94042  5.63648  4.39833    108 - -
          2.68618  4.42225  2.77519  2.73123  3.46354  2.40513  3.72494  3.29354  2.67741  2.69355  4.24690  2.90347  2.73739  3.18146  2.89801  2.37887  2.77519  2.98518  4.58477  3.61503
          0.02101  4.26923  4.99157  0.61958  0.77255  0.50636  0.92303
     21   2.68436  4.52407  3.84591  3.64071  4.38495  3.34447  4.61921  3.56509  3.59211  3.41332  4.45177  3.76715  4.08594  3.96967  3.81767  2.89189  0.64301  3.21283  5.78360  4.60720    109 - -
          2.68618  4.42225  2.77519  2.73123  3.46354  2.40513  3.72494  3.29354  2.67741  2.69355  4.24690  2.90347  2.73739  3.18146  2.89801  2.37887  2.77519  2.98518  4.58477  3.61503
          0.02101  4.26923  4.99157  0.61958  0.77255  0.50636  0.92303
     22   3.39104  5.32677  3.59081  3.16040  4.80712  3.81410  4.05219  4.26775  0.59861  3.75394  4.71142  3.55999  4.30061  3.23354  2.59821  3.41743  3.62277  3.95965  5.70939  4.59025    110 - -
          2.68618  4.42225  2.77519  2.73123  3.46354  2.40513  3.72494  3.29354  2.67741  2.69355  4.24690  2.90347  2.73739  3.18146  2.89801  2.37887  2.77519  2.98518  4.58477  3.61503
          0.02101  4.26923  4.99157  0.61958  0.77255  0.50636  0.92303
     23   3.27546  5.23068  3.24273  3.02441  4.45163  3.68201  4.17871  4.16626  2.82119  3.62543  4.66169  3.48032  4.25345  0.66443  3.08864  3.31549  3.58140  3.87618  5.65812  4.38957    111 - -
          2.68618  4.42225  2.77519  2.73123  3.46354  2.40513  3.72494  3.29354  2.67741  2.69355  4.24690  2.90347  2.73739  3.18146  2.89801  2.37887  2.77519  2.98518  4.58477  3.61503
          0.02101  4.26923  4.99157  0.61958  0.77255  0.50636  0.92303
     24   3.51598  5.28912  4.05260  3.50214  4.74886  3.90199  4.19698  4.33574  2.50930  3.77918  4.78432  3.82307  4.39931  3.41118  0.51183  3.59097  3.76370  4.04597  5.67814  4.60771    112 - -
          2.68618  4.42225  2.77519  2.73123  3.46354  2.40513  3.72494  3.29354  2.67741  2.69355  4.24690  2.90347  2.73739  3.18146  2.89801  2.37887  2.77519  2.98518  4.58477  3.61503
          0.02101  4.26923  4.99157  0.61958  0.77255  0.50636  0.92303
     25   3.36449  5.49972  2.73949  0.56922  4.90685  3.58245  4.22971  4.44618  3.16728  4.00592  4.98334  3.24366  4.21201  3.45013  3.60349  3.31709  3.67842  4.09589  6.00002  4.74980    113 - -
          2.68618  4.42225  2.77519  2.73123  3.46354  2.40513  3.72494  3.29354  2.67741  2.69355  4.24690  2.90347  2.73739  3.18146  2.89801  2.37887  2.77519  2.98518  4.58477  3.61503
          0.02101  4.26923  4.99157  0.61958  0.77255  0.50636  0.92303
     26   3.32004  5.33100  3.79887  3.09916  4.82992  3.86872  3.79541  4.18036  1.84813  3.60146  4.50577  3.45063  4.24777  2.93939  0.84953  3.32646  3.47852  3.87734  5.60167  4.48109    114 - -
          2.68618  4.42225  2.77519  2.73123  3.46354  2.40513  3.72494  3.29354  2.67741  2.69355  4.24690  2.90347  2.73739  3.18146  2.89801  2.37887  2.77519  2.98518  4.58477  3.61503
          0.02101  4.26923  4.99157  0.61958  0.77255  0.50636  0.92303
     27   4.07893  5.29519  4.74955  4.56654  3.18911  4.22091  4.47897  4.14406  4.29510  3.46158  4.75509  4.64307  4.77431  4.66024  4.34656  4.27863  4.40357  4.04378  0.36194  3.17361    115 - -
          2.68618  4.42225  2.77519  2.73123  3.46354  2.40513  3.72494  3.29354  2.67741  2.69355  4.24690  2.90347  2.73739  3.18146  2.89801  2.37887  2.77519  2.98518  4.58477  3.61503
          0.02101  4.26923  4.99157  0.61958  0.77255  0.50636  0.92303
     28   2.68436  4.52407  3.84591  3.64071  4.38495  3.34447  4.61921  3.56509  3.59211  3.41332  4.45177  3.76715  4.08594  3.96967  3.81767  2.89189  0.64301  3.21283  5.78360  4.60720    116 - -
          2.68618  4.42225  2.77519  2.73123  3.46354  2.40513  3.72494  3.29354  2.67741  2.69355  4.24690  2.90347  2.73739  3.18146  2.89801  2.37887  2.77519  2.98518  4.58477  3.61503
          0.02101  4.26923  4.99157  0.61958  0.77255  0.50636  0.92303
     29   3.14354  5.64227  2.17194  0.82975  4.95677  3.39470  3.96388  4.47842  2.97383  3.99682  4.87285  2.88449  4.02576  3.14013  3.54182  3.03341  3.43979  4.06254  6.11926  4.65089    117 - -
          2.68618  4.42225  2.77519  2.73123  3.46354  2.40513  3.72494  3.29354  2.67741  2.69355  4.24690  2.90347  2.73739  3.18146  2.89801  2.37887  2.77519  2.98518  4.58477  3.61503
          0.02101  4.26923  4.99157  0.61958  0.77255  0.50636  0.92303
     30   2.30281  5.48100  1.82314  1.33666  4.79926  3.36610  3.82509  4.29076  2.75939  3.79576  4.60844  2.83426  3.93426  2.97191  3.32142  2.86126  3.22082  3.86411  5.95878  4.48544    118 - -
          2.68618  4.42225  2.77519  2.73123  3.46354  2.40513  3.72494  3.29354  2.67741  2.69355  4.24690  2.90347  2.73739  3.18146  2.89801  2.37887  2.77519  2.98518  4.58477  3.61503
          0.02101  4.26923  4.99157  0.61958  0.77255  0.50636  0.92303
     31   3.36449  5.49972  2.73949  0.56922  4.90685  3.58245  4.22971  4.44618  3.16728  4.00592  4.98334  3.24366  4.21201  3.45013  3.60349  3.31709  3.67842  4.09589  6.00002  4.74980    119 - -
          2.68618  4.42225  2.77519  2.73123  3.46354  2.40513  3.72494  3.29354  2.67741  2.69355  4.24690  2.90347  2.73739  3.18146  2.89801  2.37887  2.77519  2.98518  4.58477  3.61503
          0.02101  4.26923  4.99157  0.61958  0.77255  0.50636  0.92303
     32   3.53670  5.24823  3.61623  3.43341  3.64968  3.85558  0.52672  4.30472  3.27004  3.73840  4.82729  3.81924  4.43793  3.81017  3.50221  3.60952  3.86133  4.03247  5.10330  3.59307    120 - -
          2.68618  4.42225  2.77519  2.73123  3.46354  2.40513  3.72494  3.29354  2.67741  2.69355  4.24690  2.90347  2.73739  3.18146  2.89801  2.37887  2.77519  2.98518  4.58477  3.61503
          0.02101  4.26923  4.99157  0.61958  0.77255  0.50636  0.92303
     33   2.90494  5.33497  2.37598  2.33206  4.67465  3.39881  3.80025  4.15544  2.22414  3.66888  4.48267  1.33834  3.93674  2.94643  3.11255  2.73090  3.17015  3.74976  5.82466  4.40531    121 - -
          2.68618  4.42225  2.77519  2.73123  3.46354  2.40513  3.72494  3.29354  2.67741  2.69355  4.24690  2.90347  2.73739  3.18146  2.89801  2.37887  2.77519  2.98518  4.58477  3.61503
          0.02101  4.26923  4.99157  0.61958  0.77255  0.50636  0.92303
     34   3.51598  5.28912  4.05260  3.50214  4.74886  3.90199  4.19698  4.33574  2.50930  3.77918  4.78432  3.82307  4.39931  3.41118  0.51183  3.59097  3.76370  4.04597  5.67814  4.60771    122 - -
          2.68618  4.42225  2.77519  2.73123  3.46354  2.40513  3.72494  3.29354  2.67741  2.69355  4.24690  2.90347  2.73739  3.18146  2.89801  2.37887  2.77519  2.98518  4.58477  3.61503
          0.02101  4.26923  4.99157  0.61958  0.77255  0.50636  0.92303
     35   3.81303  5.10224  4.79014  4.59582  0.53389  4.37418  4.12128  3.30866  4.49840  2.59301  3.98819  4.49326  4.83555  4.55967  4.51873  4.05020  4.12027  3.32588  4.28264  2.61231    123 - -
          2.68618  4.42225  2.77519  2.73123  3.46354  2.40513  3.72494  3.29354  2.67741  2.69355  4.24690  2.90347  2.73739  3.18146  2.89801  2.37887  2.77519  2.98518  4.58477  3.61503
          0.02101  4.26923  4.99157  0.61958  0.77255  0.50636  0.92303
     36   3.56276  4.87891  5.08331  4.58206  3.19084  4.77134  5.09479  2.13600  4.35655  0.63965  3.01764  4.83263  4.96309  4.51348  4.45995  4.18485  3.80038  2.41265  5.32745  4.19820    124 - -
          2.68618  4.42225  2.77519  2.73123  3.46354  2.40513  3.72494  3.29354  2.67741  2.69355  4.24690  2.90347  2.73739  3.18146  2.89801  2.37887  2.77519  2.98518  4.58477  3.61503
          0.02101  4.26923  4.99157  0.61958  0.77255  0.50636  0.92303
     37   3.13435  5.68457  2.04221  0.87528  4.98644  3.37932  3.94485  4.51456  2.96855  4.01717  4.88449  2.85391  4.01134  3.11701  3.55739  3.01479  3.42868  4.08752  6.14890  4.65597    125 - -
          2.68618  4.42225  2.77519  2.73123  3.46354  2.40513  3.72494  3.29354  2.67741  2.69355  4.24690  2.90347  2.73739  3.18146  2.89801  2.37887  2.77519  2.98518  4.58477  3.61503
          0.02101  4.26923  4.99157  0.61958  0.77255  0.50636  0.92303
     38   0.56580  4.44312  3.91869  3.75122  4.50024  3.25319  4.71823  3.68979  3.77939  3.55101  4.55256  3.78347  4.03147  4.08540  3.98787  2.79717  3.10310  3.27116  5.88446  4.73788    126 - -
          2.68618  4.42225  2.77519  2.73123  3.46354  2.40513  3.72494  3.29354  2.67741  2.69355  4.24690  2.90347  2.73739  3.18146  2.89801  2.37887  2.77519  2.98518  4.58477  3.61503
          0.02101  4.26923  4.99157  0.61958  0.77255  0.50636  0.92303
     39   3.63462  4.98951  4.82705  4.48662  3.33952  4.48257  5.02117  2.58102  4.25239  0.50519  3.26954  4.72527  4.86089  4.52205  4.35599  4.12922  3.91670  2.71798  5.34288  4.15200    127 - -
          2.68618  4.42225  2.77519  2.73123  3.46354  2.40513  3.72494  3.29354  2.67741  2.69355  4.24690  2.90347  2.73739  3.18146  2.89801  2.37887  2.77519  2.98518  4.58477  3.61503
          0.02101  4.26923  4.99157  0.61958  0.77255  0.50636  0.92303
     40   3.27232  5.37084  3.70323  2.99732  4.88179  3.84687  3.74728  4.21252  0.90491  3.61219  4.49133  3.37705  4.20752  2.87894  1.82629  3.25739  3.42236  3.89286  5.61170  4.47678    128 - -
          2.68618  4.42225  2.77519  2.73123  3.46354  2.40513  3.72494  3.29354  2.67741  2.69355  4.24690  2.90347  2.73739  3.18146  2.89801  2.37887  2.77519  2.98518  4.58477  3.61503
          0.02101  4.26923  4.99157  0.61958  0.77255  0.50636  0.92303
     41   3.63462  4.98951  4.82705  4.48662  3.33952  4.48257  5.02117  2.58102  4.25239  0.50519  3.26954  4.72527  4.86089  4.52205  4.35599  4.12922  3.91670  2.71798  5.34288  4.15200    129 - -
          2.68618  4.42225  2.77519  2.73123  3.46354  2.40513  3.72494  3.29354  2.67741  2.69355  4.24690  2.90347  2.73739  3.18146  2.89801  2.37887  2.77519  2.98518  4.58477  3.61503
          0.02101  4.26923  4.99157  0.61958  0.77255  0.50636  0.92303
     42   3.76538  5.14890  4.27396  4.00612  2.18252  4.37002  3.03384  3.80391  3.80842  3.12872  4.34824  4.01927  4.75047  4.04196  3.95620  3.79652  4.00216  3.66735  3.84461  0.66705    130 - -
          2.68618  4.42225  2.77519  2.73123  3.46354  2.40513  3.72494  3.29354  2.67741  2.69355  4.24690  2.90347  2.73739  3.18146  2.89801  2.37887  2.77519  2.98518  4.58477  3.61503
          0.02101  4.26923  4.99157  0.61958  0.77255  0.50636  0.92303
     43   3.23532  4.95221  3.98843  3.94646  5.04523  0.31572  5.02314  4.76047  4.18047  4.35654  5.34862  4.15481  4.35379  4.47395  4.35496  3.42137  3.74666  4.21163  6.01647  5.16689    131 - -
          2.68618  4.42225  2.77519  2.73123  3.46354  2.40513  3.72494  3.29354  2.67741  2.69355  4.24690  2.90347  2.73739  3.18146  2.89801  2.37887  2.77519  2.98518  4.58477  3.61503
          0.02101  4.26923  4.99157  0.61958  0.77255  0.50636  0.92303
     44   3.51598  5.28912  4.05260  3.50214  4.74886  3.90199  4.19698  4.33574  2.50930  3.77918  4.78432  3.82307  4.39931  3.41118  0.51183  3.59097  3.76370  4.04597  5.67814  4.60771    132 - -
          2.68618  4.42225  2.77519  2.73123  3.46354  2.40513  3.72494  3.29354  2.67741  2.69355  4.24690  2.90347  2.73739  3.18146  2.89801  2.37887  2.77519  2.98518  4.58477  3.61503
          0.02101  4.26923  4.99157  0.61958  0.77255  0.50636  0.92303
     45   0.56580  4.44312  3.91869  3.75122  4.50024  3.25319  4.71823  3.68979  3.77939  3.55101  4.55256  3.78347  4.03147  4.08540  3.98787  2.79717  3.10310  3.27116  5.88446  4.73788    133 - -
          2.68618  4.42225  2.77519  2.73123  3.46354  2.40513  3.72494  3.29354  2.67741  2.69355  4.24690  2.90347  2.73739  3.18146  2.89801  2.37887  2.77519  2.98518  4.58477  3.61503
          0.02101  4.26923  4.99157  0.61958  0.77255  0.50636  0.92303
     46   4.07893  5.29519  4.74955  4.56654  3.18911  4.22091  4.47897  4.14406  4.29510  3.46158  4.75509  4.64307  4.77431  4.66024  4.34656  4.27863  4.40357  4.04378  0.36194  3.17361    134 - -
          2.68618  4.42225  2.77519  2.73123  3.46354  2.40513  3.72494  3.29354  2.67741  2.69355  4.24690  2.90347  2.73739  3.18146  2.89801  2.37887  2.77519  2.98518  4.58477  3.61503
          0.02101  4.26923  4.99157  0.61958  0.77255  0.50636  0.92303
     47   3.27546  5.23068  3.24273  3.02441  4.45163  3.68201  4.17871  4.16626  2.82119  3.62543  4.66169  3.48032  4.25345  0.66443  3.08864  3.31549  3.58140  3.87618  5.65812  4.38957    135 - -
          2.68618  4.42225  2.77519  2.73123  3.46354  2.40513  3.72494  3.29354  2.67741  2.69355  4.24690  2.90347  2.73739  3.18146  2.89801  2.37887  2.77519  2.98518  4.58477  3.61503
          0.02101  4.26923  4.99157  0.61958  0.77255  0.50636  0.92303
     48   3.32307  5.35107  3.80809  3.08539  4.85990  3.87722  3.77641  4.19436  1.76664  3.60505  4.50296  3.43860  4.24425  2.91600  0.88531  3.32255  3.47250  3.88971  5.60279  4.48593    136 - -
          2.68618  4.42225  2.77519  2.73123  3.46354  2.40513  3.72494  3.29354  2.67741  2.69355  4.24690  2.90347  2.73739  3.18146  2.89801  2.37887  2.77519  2.98518  4.58477  3.61503
          0.02101  4.26923  4.99157  0.61958  0.77255  0.50636  0.92303
     49   3.35654  4.68916  4.86690  4.51258  3.67626  4.47246  5.18555  0.68791  4.35003  2.19917  3.56860  4.70625  4.88219  4.66855  4.50438  4.02306  3.65513  1.94042  5.63648  4.39833    137 - -
          2.68618  4.42225  2.77519  2.73123  3.46354  2.40513  3.72494  3.29354  2.67741  2.69355  4.24690  2.90347  2.73739  3.18146  2.89801  2.37887  2.77519  2.98518  4.58477  3.61503
          0.02101  4.26923  4.99157  0.61958  0.77255  0.50636  0.92303
     50   3.36449  5.49972  2.73949  0.56922  4.90685  3.58245  4.22971  4.44618  3.16728  4.00592  4.98334  3.24366  4.21201  3.45013  3.60349  3.31709  3.67842  4.09589  6.00002  4.74980    138 - -
          2.68618  4.42225  2.77519  2.73123  3.46354  2.40513  3.72494  3.29354  2.67741  2.69355  4.24690  2.90347  2.73739  3.18146  2.89801  2.37887  2.77519  2.98518  4.58477  3.61503
          0.02101  4.26923  4.99157  0.61958  0.77255  0.50636  0.92303
     51   3.36449  5.49972  2.73949  0.56922  4.90685  3.58245  4.22971  4.44618  3.16728  4.00592  4.98334  3.24366  4.21201  3.45013  3.60349  3.31709  3.67842  4.09589  6.00002  4.74980    139 - -
          2.68618  4.42225  2.77519  2.73123  3.46354  2.40513  3.72494  3.29354  2.67741  2.69355  4.24690  2.90347  2.73739  3.18146  2.89801  2.37887  2.77519  2.98518  4.58477  3.61503
          0.02101  4.26923  4.99157  0.61958  0.77255  0.50636  0.92303
     52   3.53670  5.24823  3.61623  3.43341  3.64968  3.85558  0.52672  4.30472  3.27004  3.73840  4.82729  3.81924  4.43793  3.81017  3.50221  3.60952  3.86133  4.03247  5.10330  3.59307    140 - -
          2.68618  4.42225  2.77519  2.73123  3.46354  2.40513  3.72494  3.29354  2.67741  2.69355  4.24690  2.90347  2.73739  3.18146  2.89801  2.37887  2.77519  2.98518  4.58477  3.61503
          0.02101  4.26923  4.99157  0.61958  0.77255  0.50636  0.92303
     53   3.28925  4.55166  5.15995  4.68205  3.75878  4.73488  5.38530  0.94619  4.58052  2.21521  3.53550  4.86696  5.01576  4.83131  4.75445  4.14803  3.55570  1.28970  5.79926  4.59648    141 - -
          2.68618  4.42225  2.77519  2.73123  3.46354  2.40513  3.72494  3.29354  2.67741  2.69355  4.24690  2.90347  2.73739  3.18146  2.89801  2.37887  2.77519  2.98518  4.58477  3.61503
          0.02101  4.26923  4.99157  0.61958  0.77255  0.50636  0.92303
     54   2.04318  4.38983  3.57824  3.45434  4.69619  0.78728  4.59332  4.10298  3.64530  3.83288  4.68616  3.56620  3.91524  3.90287  3.91206  2.64429  2.98683  3.49470  6.00467  4.84082    142 - -
          2.68618  4.42225  2.77519  2.73123  3.46354  2.40513  3.72494  3.29354  2.67741  2.69355  4.24690  2.90347  2.73739  3.18146  2.89801  2.37887  2.77519  2.98518  4.58477  3.61503
          0.02101  4.26923  4.99157  0.61958  0.77255  0.50636  0.92303
     55   2.68436  4.52407  3.84591  3.64071  4.38495  3.34447  4.61921  3.56509  3.59211  3.41332  4.45177  3.76715  4.08594  3.96967  3.81767  2.89189  0.64301  3.21283  5.78360  4.60720    143 - -
          2.68618  4.42225  2.77519  2.73123  3.46354  2.40513  3.72494  3.29354  2.67741  2.69355  4.24690  2.90347  2.73739  3.18146  2.89801  2.37887  2.77519  2.98518  4.58477  3.61503
          0.02101  4.26923  4.99157  0.61958  0.77255  0.50636  0.92303
     56   3.39104  5.32677  3.59081  3.16040  4.80712  3.81410  4.05219  4.26775  0.59861  3.75394  4.71142  3.55999  4.30061  3.23354  2.59821  3.41743  3.62277  3.95965  5.70939  4.59025    144 - -
          2.68618  4.42225  2.77519  2.73123  3.46354  2.40513  3.72494  3.29354  2.67741  2.69355  4.24690  2.90347  2.73739  3.18146  2.89801  2.37887  2.77519  2.98518  4.58477  3.61503
          0.02101  4.26923  4.99157  0.61958  0.77255  0.47310  0.97569
     57   2.61867  4.44069  3.80755  3.42675  3.97619  3.40594  4.35700  3.03264  3.27016  2.87661  3.56938  3.63403  4.06066  3.67061  3.53851  2.84136  0.94458  2.78586  5.51147  4.26084    145 - -
          2.68618  4.42225  2.77519  2.73123  3.46354  2.40513  3.72494  3.29354  2.67741  2.69355  4.24690  2.90347  2.73739  3.18146  2.89801  2.37887  2.77519  2.98518  4.58477  3.61503
          0.02069  4.28443  5.00678  0.61958  0.77255  0.48576  0.95510
     58   0.74225  4.28038  3.86796  3.60131  4.40359  2.91020  4.55071  3.60581  3.59132  3.46723  4.36401  3.61930  3.89672  3.87792  3.83636  2.59489  2.89372  2.92157  5.81687  4.62640    146 - -
          2.68618  4.42225  2.77519  2.73123  3.46354  2.40513  3.72494  3.29354  2.67741  2.69355  4.24690  2.90347  2.73739  3.18146  2.89801  2.37887  2.77519  2.98518  4.58477  3.61503
          0.02069  4.28443  5.00678  0.61958  0.77255  0.48576  0.95510
     59   2.98025  3.89582  4.81149  4.39023  3.85482  4.05768  5.05350  2.01817  4.23980  2.50006  3.72564  4.43256  4.60428  4.52875  4.40914  3.51068  3.33782  0.72412  5.68760  4.45353    147 - -
          2.68618  4.42225  2.77519  2.73123  3.46354  2.40513  3.72494  3.29354  2.67741  2.69355  4.24690  2.90347  2.73739  3.18146  2.89801  2.37887  2.77519  2.98518  4.58477  3.61503
          0.02069  4.28443  5.00678  0.61958  0.77255  0.48576  0.95510
     60   3.07042  5.14043  3.04159  2.82227  4.57161  3.23739  4.06063  4.16794  2.72183  3.69331  4.61059  3.29275  4.13067  0.82183  3.02648  3.10138  3.38599  3.79805  5.72698  4.44352    148 - -
          2.68618  4.42225  2.77519  2.73123  3.46354  2.40513  3.72494  3.29354  2.67741  2.69355  4.24690  2.90347  2.73739  3.18146  2.89801  2.37887  2.77519  2.98518  4.58477  3.61503
          0.02069  4.28443  5.00678  0.61958  0.77255  0.48576  0.95510
     61   3.37005  4.70018  4.88638  4.53372  3.68945  4.48759  5.20538  0.67602  4.37171  2.21048  3.58071  4.72565  4.89709  4.68945  4.52459  4.04099  3.66881  1.94720  5.65186  4.41434    149 - -
          2.68618  4.42225  2.77519  2.73123  3.46354  2.40513  3.72494  3.29354  2.67741  2.69355  4.24690  2.90347  2.73739  3.18146  2.89801  2.37887  2.77519  2.98518  4.58477  3.61503
          0.02069  4.28443  5.00678  0.61958  0.77255  0.48576  0.95510
     62   3.33365  5.29940  3.81971  3.16621  4.78052  3.86266  3.86752  4.18143  2.01532  3.62077  4.54483  3.50949  4.27411  3.02388  0.76243  3.35792  3.51730  3.88021  5.61547  4.48851    150 - -
          2.68618  4.42225  2.77519  2.73123  3.46354  2.40513  3.72494  3.29354  2.67741  2.69355  4.24690  2.90347  2.73739  3.18146  2.89801  2.37887  2.77519  2.98518  4.58477  3.61503
          0.02069  4.28443  5.00678  0.61958  0.77255  0.48576  0.95510
     63   2.65372  4.54327  3.57938  3.18740  3.72339  3.39269  4.10876  3.57388  3.08268  3.20571  4.13451  3.47589  4.01512  3.47263  3.39124  0.90066  3.04561  3.22524  4.21958  3.76440    151 - -
          2.68618  4.42225  2.77519  2.73123  3.46354  2.40513  3.72494  3.29354  2.67741  2.69355  4.24690  2.90347  2.73739  3.18146  2.89801  2.37887  2.77519  2.98518  4.58477  3.61503
          0.02069  4.28443  5.00678  0.61958  0.77255  0.48576  0.95510
     64   3.56205  5.26803  3.63958  3.45953  3.66783  3.87447  0.51038  4.33293  3.29618  3.76380  4.85501  3.84418  4.45817  3.83690  3.52669  3.63520  3.88779  4.06034  5.12064  3.61107    152 - -
          2.68618  4.42225  2.77519  2.73123  3.46354  2.40513  3.72494  3.29354  2.67741  2.69355  4.24690  2.90347  2.73739  3.18146  2.89801  2.37887  2.77519  2.98518  4.58477  3.61503
          0.02069  4.28443  5.00678  0.61958  0.77255  0.48576  0.95510
     65   0.70868  4.38025  3.60463  3.41530  4.45189  3.15930  4.48937  3.77493  3.48776  3.58441  4.47451  3.23046  3.92586  3.80056  3.75613  2.65411  2.96638  3.28816  5.83322  4.60284    153 - -
          2.68618  4.42225  2.77519  2.73123  3.46354  2.40513  3.72494  3.29354  2.67741  2.69355  4.24690  2.90347  2.73739  3.18146  2.89801  2.37887  2.77519  2.98518  4.58477  3.61503
          0.03621  4.28443  3.82662  0.61958  0.77255  0.48576  0.95510
     66   3.27546  5.23068  3.24273  3.02441  4.45163  3.68201  4.17871  4.16626  2.82119  3.62543  4.66169  3.48032  4.25345  0.66443  3.08864  3.31549  3.58140  3.87618  5.65812  4.38957    154 - -
          2.68618  4.42225  2.77519  2.73123  3.46354  2.40513  3.72494  3.29354  2.67741  2.69355  4.24690  2.90347  2.73739  3.18146  2.89801  2.37887  2.77519  2.98518  4.58477  3.61503
          0.02101  4.26923  4.99157  0.61958  0.77255  0.50636  0.92303
     67   3.39104  5.32677  3.59081  3.16040  4.80712  3.81410  4.05219  4.26775  0.59861  3.75394  4.71142  3.55999  4.30061  3.23354  2.59821  3.41743  3.62277  3.95965  5.70939  4.59025    155 - -
          2.68618  4.42225  2.77519  2.73123  3.46354  2.40513  3.72494  3.29354  2.67741  2.69355  4.24690  2.90347  2.73739  3.18146  2.89801  2.37887  2.77519  2.98518  4.58477  3.61503
          0.02101  4.26923  4.99157  0.61958  0.77255  0.47310  0.97569
     68   3.89404  5.09018  4.96919  4.69035  0.63002  4.61170  3.74933  3.41907  4.48547  2.64333  3.98575  4.37913  4.92830  4.43162  4.46681  4.04738  4.12515  3.42106  3.44463  2.15242    156 - -
          2.68618  4.42225  2.77519  2.73123  3.46354  2.40513  3.72494  3.29354  2.67741  2.69355  4.24690  2.90347  2.73739  3.18146  2.89801  2.37887  2.77519  2.98518  4.58477  3.61503
          0.02069  4.28443  5.00678  0.61958  0.77255  0.48576  0.95510
     69   3.59459  4.92707  4.83803  4.49945  0.76982  4.48368  4.07281  2.68803  4.33763  2.17182  3.56761  4.41723  4.83657  4.39603  4.39691  3.91433  3.86434  2.88460  4.24141  2.58083    157 - -
          2.68618  4.42225  2.77519  2.73123  3.46354  2.40513  3.72494  3.29354  2.67741  2.69355  4.24690  2.90347  2.73739  3.18146  2.89801  2.37887  2.77519  2.98518  4.58477  3.61503
          0.02069  4.28443  5.00678  0.61958  0.77255  0.48576  0.95510
     70   2.40021  4.34445  3.62419  3.30969  4.43708  3.12835  4.36671  3.81586  3.32348  3.53454  4.37456  3.47159  3.86831  3.63445  3.63473  1.23665  1.51681  3.29709  5.78623  4.56396    158 - -
          2.68618  4.42225  2.77519  2.73123  3.46354  2.40513  3.72494  3.29354  2.67741  2.69355  4.24690  2.90347  2.73739  3.18146  2.89801  2.37887  2.77519  2.98518  4.58477  3.61503
          0.02069  4.28443  5.00678  0.61958  0.77255  0.48576  0.95510
     71   3.23800  5.35834  3.28172  2.72003  4.82357  3.73678  3.84903  4.19066  0.79884  3.66281  4.55758  3.30611  4.18622  2.99801  2.41613  3.22234  3.43960  3.86453  5.69509  4.50826    159 - -
          2.68794  4.41636  2.77641  2.73196  3.45806  2.40679  3.72158  3.29225  2.67860  2.69025  4.24121  2.90538  2.73686  3.18171  2.89884  2.37822  2.77641  2.98532  4.58692  3.61616
          0.12811  2.17548  5.00678  4.75863  0.00861  0.48576  0.95510
     72   3.44723  4.80010  4.99589  4.50352  3.26047  4.62838  5.05958  2.25897  4.30548  0.70385  3.08138  4.73110  4.88922  4.47874  4.42497  4.03748  3.70420  2.05544  5.36222  4.23815    365 - -
          2.68618  4.42225  2.77519  2.73123  3.46354  2.40513  3.72494  3.29354  2.67741  2.69355  4.24690  2.90347  2.73739  3.18146  2.89801  2.37887  2.77519  2.98518  4.58477  3.61503
          0.02069  4.28443  5.00678  0.61958  0.77255  0.48576  0.95510
     73   3.38383  5.51776  2.75289  0.55541  4.92781  3.59697  4.24755  4.47091  3.18774  4.02854  5.00691  3.25941  4.22769  3.46865  3.62454  3.33561  3.69838  4.11952  6.01761  4.76968    366 - -
          2.68618  4.42225  2.77519  2.73123  3.46354  2.40513  3.72494  3.29354  2.67741  2.69355  4.24690  2.90347  2.73739  3.18146  2.89801  2.37887  2.77519  2.98518  4.58477  3.61503
          0.02069  4.28443  5.00678  0.61958  0.77255  0.48576  0.95510
     74   3.41004  5.34295  3.61067  3.17899  4.82716  3.82957  4.06676  4.28934  0.58516  3.77267  4.73060  3.57733  4.31601  3.24813  2.60849  3.43620  3.64119  3.98085  5.72382  4.60783    367 - -
          2.68618  4.42225  2.77519  2.73123  3.46354  2.40513  3.72494  3.29354  2.67741  2.69355  4.24690  2.90347  2.73739  3.18146  2.89801  2.37887  2.77519  2.98518  4.58477  3.61503
          0.02069  4.28443  5.00678  0.61958  0.77255  0.48576  0.95510
     75   3.38383  5.51776  2.75289  0.55541  4.92781  3.59697  4.24755  4.47091  3.18774  4.02854  5.00691  3.25941  4.22769  3.46865  3.62454  3.33561  3.69838  4.11952  6.01761  4.76968    368 - -
          2.68618  4.42225  2.77519  2.73123  3.46354  2.40513  3.72494  3.29354  2.67741  2.69355  4.24690  2.90347  2.73739  3.18146  2.89801  2.37887  2.77519  2.98518  4.58477  3.61503
          0.02069  4.28443  5.00678  0.61958  0.77255  0.48576  0.95510
     76   0.55277  4.45510  3.93872  3.77370  4.51999  3.26451  4.73816  3.71230  3.80241  3.57262  4.57336  3.80065  4.04428  4.10699  4.00865  2.80952  3.11656  3.29052  5.90225  4.75822    369 - -
          2.68618  4.42225  2.77519  2.73123  3.46354  2.40513  3.72494  3.29354  2.67741  2.69355  4.24690  2.90347  2.73739  3.18146  2.89801  2.37887  2.77519  2.98518  4.58477  3.61503
          0.02069  4.28443  5.00678  0.61958  0.77255  0.48576  0.95510
     77   2.82888  4.29665  4.21352  2.83636  3.13138  3.95678  4.26177  2.04642  3.53424  1.44034  3.02386  3.89673  4.29582  3.76016  3.74568  3.24625  3.06020  1.99312  4.94130  3.76741    370 - -
          2.68618  4.42225  2.77519  2.73123  3.46354  2.40513  3.72494  3.29354  2.67741  2.69355  4.24690  2.90347  2.73739  3.18146  2.89801  2.37887  2.77519  2.98518  4.58477  3.61503
          0.02069  4.28443  5.00678  0.61958  0.77255  0.48576  0.95510
     78   2.11521  4.35792  3.56150  3.03349  3.62554  3.53641  3.97423  2.67821  2.98917  2.67289  3.57983  2.66490  3.99705  3.29796  3.33509  2.62202  2.88888  1.69801  5.07741  3.84312    371 - -
          2.68618  4.42225  2.77519  2.73123  3.46354  2.40513  3.72494  3.29354  2.67741  2.69355  4.24690  2.90347  2.73739  3.18146  2.89801  2.37887  2.77519  2.98518  4.58477  3.61503
          0.02069  4.28443  5.00678  0.61958  0.77255  0.48576  0.95510
     79   3.05280  5.28747  3.05526  2.67592  4.71677  3.60896  3.79243  4.15432  1.04277  3.62761  4.47646  2.37910  4.07398  2.93494  2.52351  3.03058  3.27978  3.78725  5.68243  4.41199    372 - -
          2.68618  4.42225  2.77519  2.73123  3.46354  2.40513  3.72494  3.29354  2.67741  2.69355  4.24690  2.90347  2.73739  3.18146  2.89801  2.37887  2.77519  2.98518  4.58477  3.61503
          0.02069  4.28443  5.00678  0.61958  0.77255  0.48576  0.95510
     80   3.25995  4.97389  4.01595  3.97641  5.07220  0.30582  5.05058  4.79267  4.21235  4.38604  5.37921  4.18244  4.37569  4.50464  4.38377  3.44662  3.77233  4.24086  6.03796  5.19485    373 - -
          2.68618  4.42225  2.77519  2.73123  3.46354  2.40513  3.72494  3.29354  2.67741  2.69355  4.24690  2.90347  2.73739  3.18146  2.89801  2.37887  2.77519  2.98518  4.58477  3.61503
          0.02069  4.28443  5.00678  0.61958  0.77255  0.48576  0.95510
     81   2.24572  4.32432  4.25232  3.72848  3.65537  3.87061  4.47341  2.07399  3.63847  2.50105  3.56025  3.95445  4.33362  3.91246  3.88668  3.21939  2.41279  1.21169  5.28170  4.07357    374 - -
          2.68618  4.42225  2.77519  2.73123  3.46354  2.40513  3.72494  3.29354  2.67741  2.69355  4.24690  2.90347  2.73739  3.18146  2.89801  2.37887  2.77519  2.98518  4.58477  3.61503
          0.02069  4.28443  5.00678  0.61958  0.77255  0.48576  0.95510
     82   1.67549  4.36505  3.53517  3.20252  4.45020  3.12913  4.30199  3.86341  3.25398  3.53805  4.35734  3.41284  1.48397  3.54918  3.59728  1.98183  2.86977  3.33059  5.77823  4.55070    375 - -
          2.68618  4.42225  2.77519  2.73123  3.46354  2.40513  3.72494  3.29354  2.67741  2.69355  4.24690  2.90347  2.73739  3.18146  2.89801  2.37887  2.77519  2.98518  4.58477  3.61503
          0.02069  4.28443  5.00678  0.61958  0.77255  0.48576  0.95510
     83   2.88667  4.30109  4.43318  3.85688  3.31714  4.06414  4.40161  1.58737  3.73573  1.70681  2.97544  4.06611  2.94764  3.94277  3.90551  3.36963  3.12130  1.86243  5.00504  3.83680    376 - -
          2.68618  4.42225  2.77519  2.73123  3.46354  2.40513  3.72494  3.29354  2.67741  2.69355  4.24690  2.90347  2.73739  3.18146  2.89801  2.37887  2.77519  2.98518  4.58477  3.61503
          0.02069  4.28443  5.00678  0.61958  0.77255  0.48576  0.95510
     84   2.24711  3.49937  3.64341  3.27719  4.27368  1.04930  4.29235  3.65889  3.24472  3.36228  4.21142  3.46366  3.87885  3.19876  3.55452  2.60243  2.87514  3.20141  5.63919  4.42162    377 - -
          2.68618  4.42225  2.77519  2.73123  3.46354  2.40513  3.72494  3.29354  2.67741  2.69355  4.24690  2.90347  2.73739  3.18146  2.89801  2.37887  2.77519  2.98518  4.58477  3.61503
          0.02069  4.28443  5.00678  0.61958  0.77255  0.48576  0.95510
     85   3.06195  5.32496  2.82797  2.44585  4.66675  3.56064  3.81761  4.10531  2.30024  3.60406  4.47125  3.07627  4.05909  1.10363  2.68747  3.02622  3.29624  3.75795  5.72022  4.41165    378 - -
          2.68618  4.42225  2.77519  2.73123  3.46354  2.40513  3.72494  3.29354  2.67741  2.69355  4.24690  2.90347  2.73739  3.18146  2.89801  2.37887  2.77519  2.98518  4.58477  3.61503
          0.02069  4.28443  5.00678  0.61958  0.77255  0.48576  0.95510
     86   0.87598  4.28494  3.95778  3.59906  4.21002  3.21636  4.50366  3.17307  3.53683  3.16558  4.13139  3.65520  3.94892  3.83204  3.79518  2.66271  2.63164  2.49436  5.68925  4.49687    379 - -
          2.68618  4.42225  2.77519  2.73123  3.46354  2.40513  3.72494  3.29354  2.67741  2.69355  4.24690  2.90347  2.73739  3.18146  2.89801  2.37887  2.77519  2.98518  4.58477  3.61503
          0.02069  4.28443  5.00678  0.61958  0.77255  0.48576  0.95510
     87   2.86817  4.39471  4.05761  3.49754  3.19455  3.92052  2.63954  2.09003  3.31894  1.36418  3.26870  3.79013  4.27063  3.62929  3.55165  3.21412  3.09912  2.47757  4.84107  3.55231    380 - -
          2.68618  4.42225  2.77519  2.73123  3.46354  2.40513  3.72494  3.29354  2.67741  2.69355  4.24690  2.90347  2.73739  3.18146  2.89801  2.37887  2.77519  2.98518  4.58477  3.61503
          0.02069  4.28443  5.00678  0.61958  0.77255  0.48576  0.95510
     88   3.25321  5.80743  0.74497  2.11438  5.11633  3.38795  4.03931  4.67631  3.16340  4.18577  5.09947  2.87407  4.06340  3.23098  3.80466  3.11369  3.57138  4.24284  6.29548  4.78119    381 - -
          2.68618  4.42225  2.77519  2.73123  3.46354  2.40513  3.72494  3.29354  2.67741  2.69355  4.24690  2.90347  2.73739  3.18146  2.89801  2.37887  2.77519  2.98518  4.58477  3.61503
          0.02069  4.28443  5.00678  0.61958  0.77255  0.48576  0.95510
     89   3.37005  4.70018  4.88638  4.53372  3.68945  4.48759  5.20538  0.67602  4.37171  2.21048  3.58071  4.72565  4.89709  4.68945  4.52459  4.04099  3.66881  1.94720  5.65186  4.41434    382 - -
          2.68618  4.42225  2.77519  2.73123  3.46354  2.40513  3.72494  3.29354  2.67741  2.69355  4.24690  2.90347  2.73739  3.18146  2.89801  2.37887  2.77519  2.98518  4.58477  3.61503
          0.02069  4.28443  5.00678  0.61958  0.77255  0.48576  0.95510
     90   2.56558  5.62147  1.32609  1.53212  4.92786  3.36441  3.87702  4.43695  2.86659  3.92981  4.75994  2.82389  3.96728  3.03282  3.45894  2.92741  3.31970  3.99960  6.08976  4.58427    383 - -
          2.68618  4.42225  2.77519  2.73123  3.46354  2.40513  3.72494  3.29354  2.67741  2.69355  4.24690  2.90347  2.73739  3.18146  2.89801  2.37887  2.77519  2.98518  4.58477  3.61503
          0.02069  4.28443  5.00678  0.61958  0.77255  0.48576  0.95510
     91   3.37005  4.70018  4.88638  4.53372  3.68945  4.48759  5.20538  0.67602  4.37171  2.21048  3.58071  4.72565  4.89709  4.68945  4.52459  4.04099  3.66881  1.94720  5.65186  4.41434    384 - -
          2.68618  4.42225  2.77519  2.73123  3.46354  2.40513  3.72494  3.29354  2.67741  2.69355  4.24690  2.90347  2.73739  3.18146  2.89801  2.37887  2.77519  2.98518  4.58477  3.61503
          0.02069  4.28443  5.00678  0.61958  0.77255  0.48576  0.95510
     92   3.39511  5.06130  4.04894  3.96069  4.88887  3.72663  4.98541  4.56520  4.05829  4.13565  5.21563  4.21726  0.32647  4.43278  4.23881  3.57963  3.87165  4.15848  5.93911  5.02105    385 - -
          2.68618  4.42225  2.77519  2.73123  3.46354  2.40513  3.72494  3.29354  2.67741  2.69355  4.24690  2.90347  2.73739  3.18146  2.89801  2.37887  2.77519  2.98518  4.58477  3.61503
          0.02069  4.28443  5.00678  0.61958  0.77255  0.48576  0.95510
     93   3.39511  5.06130  4.04894  3.96069  4.88887  3.72663  4.98541  4.56520  4.05829  4.13565  5.21563  4.21726  0.32647  4.43278  4.23881  3.57963  3.87165  4.15848  5.93911  5.02105    386 - -
          2.68618  4.42225  2.77519  2.73123  3.46354  2.40513  3.72494  3.29354  2.67741  2.69355  4.24690  2.90347  2.73739  3.18146  2.89801  2.37887  2.77519  2.98518  4.58477  3.61503
          0.02069  4.28443  5.00678  0.61958  0.77255  0.48576  0.95510
     94   3.39511  5.06130  4.04894  3.96069  4.88887  3.72663  4.98541  4.56520  4.05829  4.13565  5.21563  4.21726  0.32647  4.43278  4.23881  3.57963  3.87165  4.15848  5.93911  5.02105    387 - -
          2.68618  4.42225  2.77519  2.73123  3.46354  2.40513  3.72494  3.29354  2.67741  2.69355  4.24690  2.90347  2.73739  3.18146  2.89801  2.37887  2.77519  2.98518  4.58477  3.61503
          0.02069  4.28443  5.00678  0.61958  0.77255  0.48576  0.95510
     95   3.53852  5.30763  4.07710  3.52499  4.77170  3.91959  4.21496  4.36109  2.52437  3.80166  4.80750  3.84414  4.41718  3.42940  0.49857  3.61353  3.78584  4.07087  5.69527  4.62861    388 - -
          2.68618  4.42225  2.77519  2.73123  3.46354  2.40513  3.72494  3.29354  2.67741  2.69355  4.24690  2.90347  2.73739  3.18146  2.89801  2.37887  2.77519  2.98518  4.58477  3.61503
          0.02069  4.28443  5.00678  0.61958  0.77255  0.48576  0.95510
     96   3.39511  5.06130  4.04894  3.96069  4.88887  3.72663  4.98541  4.56520  4.05829  4.13565  5.21563  4.21726  0.32647  4.43278  4.23881  3.57963  3.87165  4.15848  5.93911  5.02105    389 - -
          2.68618  4.42225  2.77519  2.73123  3.46354  2.40513  3.72494  3.29354  2.67741  2.69355  4.24690  2.90347  2.73739  3.18146  2.89801  2.37887  2.77519  2.98518  4.58477  3.61503
          0.02069  4.28443  5.00678  0.61958  0.77255  0.48576  0.95510
     97   3.41004  5.34295  3.61067  3.17899  4.82716  3.82957  4.06676  4.28934  0.58516  3.77267  4.73060  3.57733  4.31601  3.24813  2.60849  3.43620  3.64119  3.98085  5.72382  4.60783    390 - -
          2.68618  4.42225  2.77519  2.73123  3.46354  2.40513  3.72494  3.29354  2.67741  2.69355  4.24690  2.90347  2.73739  3.18146  2.89801  2.37887  2.77519  2.98518  4.58477  3.61503
          0.02069  4.28443  5.00678  0.61958  0.77255  0.48576  0.95510
     98   3.53852  5.30763  4.07710  3.52499  4.77170  3.91959  4.21496  4.36109  2.52437  3.80166  4.80750  3.84414  4.41718  3.42940  0.49857  3.61353  3.78584  4.07087  5.69527  4.62861    391 - -
          2.68618  4.42225  2.77519  2.73123  3.46354  2.40513  3.72494  3.29354  2.67741  2.69355  4.24690  2.90347  2.73739  3.18146  2.89801  2.37887  2.77519  2.98518  4.58477  3.61503
          0.02069  4.28443  5.00678  0.61958  0.77255  0.48576  0.95510
     99   3.41004  5.34295  3.61067  3.17899  4.82716  3.82957  4.06676  4.28934  0.58516  3.77267  4.73060  3.57733  4.31601  3.24813  2.60849  3.43620  3.64119  3.98085  5.72382  4.60783    392 - -
          2.68618  4.42225  2.77519  2.73123  3.46354  2.40513  3.72494  3.29354  2.67741  2.69355  4.24690  2.90347  2.73739  3.18146  2.89801  2.37887  2.77519  2.98518  4.58477  3.61503
          0.02069  4.28443  5.00678  0.61958  0.77255  0.48576  0.95510
    100   3.39511  5.06130  4.04894  3.96069  4.88887  3.72663  4.98541  4.56520  4.05829  4.13565  5.21563  4.21726  0.32647  4.43278  4.23881  3.57963  3.87165  4.15848  5.93911  5.02105    393 - -
          2.68618  4.42225  2.77519  2.73123  3.46354  2.40513  3.72494  3.29354  2.67741  2.69355  4.24690  2.90347  2.73739  3.18146  2.89801  2.37887  2.77519  2.98518  4.58477  3.61503
          0.02069  4.28443  5.00678  0.61958  0.77255  0.48576  0.95510
    101   2.59054  4.68458  3.10978  2.66549  4.20319  3.35113  3.86315  3.25783  2.69226  3.24650  4.07202  1.99156  3.87854  3.04024  3.12050  1.65788  2.66057  3.23400  5.48937  4.17606    394 - -
          2.68618  4.42225  2.77519  2.73123  3.46354  2.40513  3.72494  3.29354  2.67741  2.69355  4.24690  2.90347  2.73739  3.18146  2.89801  2.37887  2.77519  2.98518  4.58477  3.61503
          0.02069  4.28443  5.00678  0.61958  0.77255  0.48576  0.95510
    102   2.48532  3.22499  3.39503  2.94773  4.18118  3.25916  4.04976  3.57050  2.93786  3.24891  4.08512  1.38342  3.87416  3.27213  3.32026  2.37841  2.47183  3.16709  5.51636  4.25262    395 - -
          2.68618  4.42225  2.77519  2.73123  3.46354  2.40513  3.72494  3.29354  2.67741  2.69355  4.24690  2.90347  2.73739  3.18146  2.89801  2.37887  2.77519  2.98518  4.58477  3.61503
          0.02069  4.28443  5.00678  0.61958  0.77255  0.48576  0.95510
    103   3.39511  5.06130  4.04894  3.96069  4.88887  3.72663  4.98541  4.56520  4.05829  4.13565  5.21563  4.21726  0.32647  4.43278  4.23881  3.57963  3.87165  4.15848  5.93911  5.02105    396 - -
          2.68618  4.42225  2.77519  2.73123  3.46354  2.40513  3.72494  3.29354  2.67741  2.69355  4.24690  2.90347  2.73739  3.18146  2.89801  2.37887  2.77519  2.98518  4.58477  3.61503
          0.02069  4.28443  5.00678  0.61958  0.77255  0.48576  0.95510
    104   3.89669  5.21588  4.47486  4.29823  2.43646  4.33230  3.89324  3.85697  4.14666  3.19924  4.49034  4.26900  4.80395  4.34747  4.23713  3.98405  4.18952  3.74889  4.08988  0.48499    397 - -
          2.68618  4.42225  2.77519  2.73123  3.46354  2.40513  3.72494  3.29354  2.67741  2.69355  4.24690  2.90347  2.73739  3.18146  2.89801  2.37887  2.77519  2.98518  4.58477  3.61503
          0.02069  4.28443  5.00678  0.61958  0.77255  0.48576  0.95510
    105   3.39511  5.06130  4.04894  3.96069  4.88887  3.72663  4.98541  4.56520  4.05829  4.13565  5.21563  4.21726  0.32647  4.43278  4.23881  3.57963  3.87165  4.15848  5.93911  5.02105    398 - -
          2.68618  4.42225  2.77519  2.73123  3.46354  2.40513  3.72494  3.29354  2.67741  2.69355  4.24690  2.90347  2.73739  3.18146  2.89801  2.37887  2.77519  2.98518  4.58477  3.61503
          0.02069  4.28443  5.00678  0.61958  0.77255  0.48576  0.95510
    106   3.53852  5.30763  4.07710  3.52499  4.77170  3.91959  4.21496  4.36109  2.52437  3.80166  4.80750  3.84414  4.41718  3.42940  0.49857  3.61353  3.78584  4.07087  5.69527  4.62861    399 - -
          2.68618  4.42225  2.77519  2.73123  3.46354  2.40513  3.72494  3.29354  2.67741  2.69355  4.24690  2.90347  2.73739  3.18146  2.89801  2.37887  2.77519  2.98518  4.58477  3.61503
          0.02069  4.28443  5.00678  0.61958  0.77255  0.48576  0.95510
    107   3.41004  5.34295  3.61067  3.17899  4.82716  3.82957  4.06676  4.28934  0.58516  3.77267  4.73060  3.57733  4.31601  3.24813  2.60849  3.43620  3.64119  3.98085  5.72382  4.60783    400 - -
          2.68618  4.42225  2.77519  2.73123  3.46354  2.40513  3.72494  3.29354  2.67741  2.69355  4.24690  2.90347  2.73739  3.18146  2.89801  2.37887  2.77519  2.98518  4.58477  3.61503
          0.02069  4.28443  5.00678  0.61958  0.77255  0.48576  0.95510
    108   2.51913  4.41499  3.45251  2.95817  3.90541  2.81770  3.99246  2.79459  2.93277  2.97040  3.83417  3.31471  3.42929  3.25365  3.30572  2.45346  1.45637  2.94632  5.29363  4.04662    401 - -
          2.68618  4.42225  2.77519  2.73123  3.46354  2.40513  3.72494  3.29354  2.67741  2.69355  4.24690  2.90347  2.73739  3.18146  2.89801  2.37887  2.77519  2.98518  4.58477  3.61503
          0.02069  4.28443  5.00678  0.61958  0.77255  0.48576  0.95510
    109   2.53229  2.97378  3.36637  2.84825  3.94768  1.86733  3.92113  3.33626  2.81928  3.00810  3.85797  2.45378  3.88980  3.15154  3.07837  2.57949  2.75606  2.80452  5.30855  4.04511    402 - -
          2.68618  4.42225  2.77519  2.73123  3.46354  2.40513  3.72494  3.29354  2.67741  2.69355  4.24690  2.90347  2.73739  3.18146  2.89801  2.37887  2.77519  2.98518  4.58477  3.61503
          0.02069  4.28443  5.00678  0.61958  0.77255  0.48576  0.95510
    110   2.28926  4.20524  3.91118  3.34189  3.35597  3.71858  4.04884  2.33831  3.25263  2.08899  3.33946  3.32152  4.10583  3.51576  3.50813  2.82776  2.74272  1.67094  4.86464  3.65894    403 - -
          2.68618  4.42225  2.77519  2.73123  3.46354  2.40513  3.72494  3.29354  2.67741  2.69355  4.24690  2.90347  2.73739  3.18146  2.89801  2.37887  2.77519  2.98518  4.58477  3.61503
          0.02069  4.28443  5.00678  0.61958  0.77255  0.48576  0.95510
    111   1.95835  4.42178  3.39703  3.05619  4.47835  1.40637  4.21647  3.91620  3.14845  3.55594  4.35968  2.94935  3.84566  3.43674  3.52998  2.00441  2.61670  3.37621  5.77965  4.53003    404 - -
          2.68621  4.42228  2.77523  2.73127  3.46357  2.40511  3.72498  3.29357  2.67744  2.69358  4.24693  2.90350  2.73743  3.18150  2.89804  2.37863  2.77514  2.98522  4.58480  3.61506
          0.30291  1.66757  2.62242  0.23272  1.57202  0.48576  0.95510
    112   2.33355  4.76332  2.93580  2.25305  3.99781  3.45282  3.67174  3.19033  2.48748  2.87622  3.84839  3.00468  3.27153  2.83411  2.94404  2.48343  2.27972  2.99192  5.28593  3.96260    406 - -
          2.68618  4.42225  2.77519  2.73123  3.46354  2.40513  3.72494  3.29354  2.67741  2.69355  4.24690  2.90347  2.73739  3.18146  2.89801  2.37887  2.77519  2.98518  4.58477  3.61503
          0.02216  4.21622  4.93857  0.61958  0.77255  0.43496  1.04210
    113   2.18576  4.43211  3.47961  3.03080  4.07042  3.30300  4.08682  3.35483  2.99387  2.83324  3.98470  3.35433  1.55537  3.33483  3.35246  2.67584  2.21074  3.01094  5.45297  4.20653    407 - -
          2.68618  4.42225  2.77519  2.73123  3.46354  2.40513  3.72494  3.29354  2.67741  2.69355  4.24690  2.90347  2.73739  3.18146  2.89801  2.37887  2.77519  2.98518  4.58477  3.61503
          0.02069  4.28443  5.00678  0.61958  0.77255  0.48576  0.95510
    114   2.46124  4.64161  3.17280  2.61939  3.86817  3.48928  3.74305  3.06746  2.60025  2.91266  3.45795  2.93637  3.17886  2.82832  3.03286  2.37154  1.98956  2.97363  5.20918  3.91615    408 - -
          2.68618  4.42225  2.77519  2.73123  3.46354  2.40513  3.72494  3.29354  2.67741  2.69355  4.24690  2.90347  2.73739  3.18146  2.89801  2.37887  2.77519  2.98518  4.58477  3.61503
          0.02069  4.28443  5.00678  0.61958  0.77255  0.48576  0.95510
    115   2.62200  4.37585  3.47988  2.92912  3.54131  3.56996  3.87357  2.90388  2.87659  1.95407  3.51050  3.33235  3.59041  3.19267  3.23183  2.20611  2.26302  2.67119  4.98184  3.32868    409 - -
          2.68618  4.42225  2.77519  2.73123  3.46354  2.40513  3.72494  3.29354  2.67741  2.69355  4.24690  2.90347  2.73739  3.18146  2.89801  2.37887  2.77519  2.98518  4.58477  3.61503
          0.02069  4.28443  5.00678  0.61958  0.77255  0.48576  0.95510
    116   2.70401  5.08574  2.99981  2.43481  4.40846  3.47577  2.66422  3.85318  2.09752  3.36534  4.14029  2.96220  3.43888  2.11160  2.42611  2.57059  2.92785  3.23394  5.51693  4.15988    410 - -
          2.68618  4.42225  2.77519  2.73123  3.46354  2.40513  3.72494  3.29354  2.67741  2.69355  4.24690  2.90347  2.73739  3.18146  2.89801  2.37887  2.77519  2.98518  4.58477  3.61503
          0.02069  4.28443  5.00678  0.61958  0.77255  0.48576  0.95510
    117   2.30627  4.66262  3.15375  2.27739  3.87990  3.49375  3.73199  3.11680  2.58466  2.78186  3.76575  3.09090  3.56387  2.92505  3.02250  2.13000  2.61601  2.62348  5.21635  3.91882    411 - -
          2.68618  4.42225  2.77519  2.73123  3.46354  2.40513  3.72494  3.29354  2.67741  2.69355  4.24690  2.90347  2.73739  3.18146  2.89801  2.37887  2.77519  2.98518  4.58477  3.61503
          0.02069  4.28443  5.00678  0.61958  0.77255  0.48576  0.95510
    118   2.52480  4.74790  3.10971  2.51006  3.97574  1.93728  3.41773  3.37302  2.44088  2.88218  3.84318  3.07115  3.89848  2.89743  2.78875  2.73136  2.89833  2.75755  5.27625  3.97311    412 - -
          2.68618  4.42225  2.77519  2.73123  3.46354  2.40513  3.72494  3.29354  2.67741  2.69355  4.24690  2.90347  2.73739  3.18146  2.89801  2.37887  2.77519  2.98518  4.58477  3.61503
          0.02069  4.28443  5.00678  0.61958  0.77255  0.48576  0.95510
    119   1.95611  4.49509  3.32238  2.77491  3.75168  2.95775  3.82904  3.12070  2.74790  2.67062  3.67652  3.21437  3.09016  2.94332  3.14974  2.74379  2.46677  2.38435  5.13975  3.87602    413 - -
          2.68618  4.42225  2.77519  2.73123  3.46354  2.40513  3.72494  3.29354  2.67741  2.69355  4.24690  2.90347  2.73739  3.18146  2.89801  2.37887  2.77519  2.98518  4.58477  3.61503
          0.06009  4.28443  3.11144  0.61958  0.77255  0.48576  0.95510
    120   2.74556  5.09333  2.92912  2.30366  4.41471  3.47164  3.65988  3.47988  1.54950  3.37404  4.16551  2.39715  3.88440  2.78365  2.73427  2.59178  2.97297  3.47514  5.53283  4.18422    414 - -
          2.68618  4.42225  2.77519  2.73123  3.46354  2.40513  3.72494  3.29354  2.67741  2.69355  4.24690  2.90347  2.73739  3.18146  2.89801  2.37887  2.77519  2.98518  4.58477  3.61503
          0.02151  4.24585  4.96820  0.61958  0.77255  0.53662  0.87880
    121   2.72460  5.04611  1.67841  2.38807  4.22093  3.42978  3.48265  3.76187  2.49546  3.31837  4.12337  2.92848  3.87063  2.83304  2.74805  2.57738  2.96389  3.40353  5.46547  2.96958    415 - -
          2.68618  4.42225  2.77519  2.73123  3.46354  2.40513  3.72494  3.29354  2.67741  2.69355  4.24690  2.90347  2.73739  3.18146  2.89801  2.37887  2.77519  2.98518  4.58477  3.61503
          0.02151  4.24585  4.96820  0.61958  0.77255  0.53662  0.87880
    122   2.58333  5.04208  2.41838  2.42364  4.51202  1.44565  3.84453  3.95612  2.34933  3.52919  4.35217  2.95276  3.90897  3.00705  3.18369  2.78103  3.08166  3.55690  5.73030  4.35410    416 - -
          2.68618  4.42225  2.77519  2.73123  3.46354  2.40513  3.72494  3.29354  2.67741  2.69355  4.24690  2.90347  2.73739  3.18146  2.89801  2.37887  2.77519  2.98518  4.58477  3.61503
          0.03783  4.24585  3.78107  0.61958  0.77255  0.53662  0.87880
    123   2.66037  5.15742  2.53839  2.38750  4.51814  3.41905  3.70640  3.97014  1.38584  3.48687  4.28065  2.78278  3.88724  2.83631  2.86895  2.52628  3.02606  3.57429  5.64180  4.26713    417 - -
          2.68618  4.42225  2.77519  2.73123  3.46354  2.40513  3.72494  3.29354  2.67741  2.69355  4.24690  2.90347  2.73739  3.18146  2.89801  2.37887  2.77519  2.98518  4.58477  3.61503
          0.20702  4.22988  1.75768  0.61958  0.77255  0.55640  0.85161
    124   2.52992  4.32181  3.43450  2.94259  3.61022  3.41035  3.90719  2.88819  2.86434  1.82477  3.56498  3.30566  2.73897  3.21233  3.19834  2.62805  2.45346  2.64705  5.06317  3.82303    418 - -
          2.68618  4.42225  2.77519  2.73123  3.46354  2.40513  3.72494  3.29354  2.67741  2.69355  4.24690  2.90347  2.73739  3.18146  2.89801  2.37887  2.77519  2.98518  4.58477  3.61503
          0.02625  4.04911  4.77146  0.61958  0.77255  0.53505  0.88103
    125   2.60961  4.33004  3.48430  2.91504  3.29296  3.58598  3.83156  2.71094  2.41161  1.84621  3.41777  3.31985  3.73523  2.97312  3.18833  2.83296  2.84051  2.48031  4.90229  3.37242    419 - -
          2.68618  4.42225  2.77519  2.73123  3.46354  2.40513  3.72494  3.29354  2.67741  2.69355  4.24690  2.90347  2.73739  3.18146  2.89801  2.37887  2.77519  2.98518  4.58477  3.61503
          0.02323  4.16976  4.89210  0.61958  0.77255  0.59139  0.80645
    126   2.21046  4.36431  3.42056  2.86969  3.59402  3.48869  3.84902  2.37534  2.83176  2.65968  3.54343  3.03542  3.60457  3.14423  3.20323  2.25474  2.52789  2.46676  5.01881  3.77543    420 - -
          2.68618  4.42225  2.77519  2.73123  3.46354  2.40513  3.72494  3.29354  2.67741  2.69355  4.24690  2.90347  2.73739  3.18146  2.89801  2.37887  2.77519  2.98518  4.58477  3.61503
          0.02283  4.18671  4.90906  0.61958  0.77255  0.60652  0.78799
    127   2.13372  4.60519  3.12512  2.63814  4.06512  3.33407  3.80425  3.47055  2.64803  2.77084  3.93740  2.66727  3.19592  2.98893  3.07799  1.79354  2.84646  3.11942  5.37060  4.06998    421 - -
          2.68618  4.42225  2.77519  2.73123  3.46354  2.40513  3.72494  3.29354  2.67741  2.69355  4.24690  2.90347  2.73739  3.18146  2.89801  2.37887  2.77519  2.98518  4.58477  3.61503
          0.02283  4.18671  4.90906  0.61958  0.77255  0.60652  0.78799
    128   2.37715  4.21997  3.40919  3.16749  3.36136  3.66498  3.95832  2.09753  3.09892  2.40889  3.00847  3.50560  3.70786  3.37554  3.39345  2.93253  2.57823  1.92937  4.85514  3.64074    422 - -
          2.68618  4.42225  2.77519  2.73123  3.46354  2.40513  3.72494  3.29354  2.67741  2.69355  4.24690  2.90347  2.73739  3.18146  2.89801  2.37887  2.77519  2.98518  4.58477  3.61503
          0.02283  4.18671  4.90906  0.61958  0.77255  0.60652  0.78799
    129   2.02146  4.61742  3.06281  2.46582  4.22419  2.81523  3.85223  3.64754  2.70299  3.26384  4.07742  3.08164  3.45744  3.02752  3.14316  1.66886  2.71335  3.24403  5.50180  4.19217    423 - -
          2.68618  4.42225  2.77519  2.73123  3.46354  2.40513  3.72494  3.29354  2.67741  2.69355  4.24690  2.90347  2.73739  3.18146  2.89801  2.37887  2.77519  2.98518  4.58477  3.61503
          0.02283  4.18671  4.90906  0.61958  0.77255  0.60652  0.78799
    130   2.60690  4.44480  3.38275  2.87782  3.18962  3.48207  3.85738  3.03957  2.83608  2.34969  3.65593  3.08970  3.94572  3.16911  3.20381  1.57844  2.88766  2.78694  5.00198  3.66339    424 - -
          2.68618  4.42225  2.77519  2.73123  3.46354  2.40513  3.72494  3.29354  2.67741  2.69355  4.24690  2.90347  2.73739  3.18146  2.89801  2.37887  2.77519  2.98518  4.58477  3.61503
          0.04551  4.18671  3.53042  0.61958  0.77255  0.60652  0.78799
    131   2.58473  4.52346  3.13130  2.58367  3.77686  3.44177  3.67661  3.18357  2.55559  2.71194  3.67662  3.06102  3.23202  2.89701  2.97708  1.81438  2.72769  2.90893  5.02650  3.82991    425 - -
          2.68618  4.42225  2.77519  2.73123  3.46354  2.40513  3.72494  3.29354  2.67741  2.69355  4.24690  2.90347  2.73739  3.18146  2.89801  2.37887  2.77519  2.98518  4.58477  3.61503
          0.02335  4.16455  4.88690  0.61958  0.77255  0.58694  0.81199
    132   2.62466  3.85702  2.88727  2.46153  4.08345  3.43046  2.17207  3.50609  2.45525  3.10621  3.92054  2.59044  3.50611  2.81577  2.82552  2.57866  2.86349  3.17722  5.34232  4.00713    426 - -
          2.68622  4.42229  2.77524  2.73127  3.46358  2.40512  3.72499  3.29358  2.67745  2.69359  4.24694  2.90351  2.73723  3.18150  2.89805  2.37874  2.77508  2.98523  4.58481  3.61507
          0.38769  1.37711  2.67258  0.20378  1.69088  0.60652  0.78799
    133   2.42272  3.21072  3.24922  2.71977  3.81273  2.26098  3.48844  3.19897  2.69646  2.87082  3.72566  2.65480  3.84569  3.02910  3.10194  2.65087  2.54412  2.80368  5.17904  3.90909    428 - -
          2.68618  4.42225  2.77519  2.73123  3.46354  2.40513  3.72494  3.29354  2.67741  2.69355  4.24690  2.90347  2.73739  3.18146  2.89801  2.37887  2.77519  2.98518  4.58477  3.61503
          0.02435  4.12303  4.84538  0.61958  0.77255  0.61107  0.78257
    134   2.39618  4.09285  3.02610  2.46876  4.09717  3.43021  3.64729  3.51184  1.85993  3.10717  3.91847  2.59450  3.83169  2.79458  2.70893  2.57392  2.77392  3.03330  5.33819  4.00929    429 - -
          2.68618  4.42225  2.77519  2.73123  3.46354  2.40513  3.72494  3.29354  2.67741  2.69355  4.24690  2.90347  2.73739  3.18146  2.89801  2.37887  2.77519  2.98518  4.58477  3.61503
          0.05672  4.15580  3.23234  0.61958  0.77255  0.52245  0.89910
    135   2.86778  5.27396  2.71488  2.08282  4.61392  3.45054  3.69353  4.06035  2.14569  3.54529  4.35052  2.71853  3.91697  1.57604  2.73444  2.81823  3.09823  3.67085  5.67085  4.31192    430 - -
          2.68618  4.42225  2.77519  2.73123  3.46354  2.40513  3.72494  3.29354  2.67741  2.69355  4.24690  2.90347  2.73739  3.18146  2.89801  2.37887  2.77519  2.98518  4.58477  3.61503
          0.02284  4.18660  4.90894  0.61958  0.77255  0.60665  0.78784
    136   2.05469  4.17721  3.88131  3.30769  3.30698  3.70214  4.01295  2.23904  3.22047  2.17513  2.73746  3.60133  4.07936  3.48027  3.47657  2.66011  2.76062  2.11090  4.82274  3.61879    431 - -
          2.68618  4.42225  2.77519  2.73123  3.46354  2.40513  3.72494  3.29354  2.67741  2.69355  4.24690  2.90347  2.73739  3.18146  2.89801  2.37887  2.77519  2.98518  4.58477  3.61503
          0.02284  4.18660  4.90894  0.61958  0.77255  0.54577  0.86606
    137   2.48405  4.22084  3.86779  3.14266  3.31256  3.46446  4.02277  2.55042  3.19530  1.53833  2.62168  3.60462  4.09441  3.47394  3.45233  2.99842  2.90192  2.29731  4.84594  3.64603    432 - -
          2.68618  4.42225  2.77519  2.73123  3.46354  2.40513  3.72494  3.29354  2.67741  2.69355  4.24690  2.90347  2.73739  3.18146  2.89801  2.37887  2.77519  2.98518  4.58477  3.61503
          0.02215  4.21702  4.93936  0.61958  0.77255  0.57183  0.83124
    138   2.88500  5.25678  1.22300  2.30914  4.81220  2.17826  3.91940  4.32273  2.92683  3.85396  4.68706  2.86521  3.92085  3.09089  3.49451  2.52369  3.22106  3.85389  6.01925  4.56060    433 - -
          2.68618  4.42225  2.77519  2.73123  3.46354  2.40513  3.72494  3.29354  2.67741  2.69355  4.24690  2.90347  2.73739  3.18146  2.89801  2.37887  2.77519  2.98518  4.58477  3.61503
          0.02215  4.21702  4.93936  0.61958  0.77255  0.51181  0.91482
    139   2.63229  4.47727  2.99521  2.75668  2.85766  3.54724  3.79275  3.00738  2.74387  1.90450  3.57689  2.85070  3.93952  2.89799  3.13894  2.54791  2.86616  2.76388  5.02758  3.75650    434 - -
          2.68618  4.42225  2.77519  2.73123  3.46354  2.40513  3.72494  3.29354  2.67741  2.69355  4.24690  2.90347  2.73739  3.18146  2.89801  2.37887  2.77519  2.98518  4.58477  3.61503
          0.04210  4.24612  3.61531  0.61958  0.77255  0.53629  0.87927
    140   2.56497  5.24124  2.57424  1.34577  4.56597  2.78550  3.74316  4.02868  2.48595  3.55241  4.35577  2.87621  3.89361  2.69176  3.04801  2.77949  3.08119  3.63347  5.72448  4.31806    435 - -
          2.68618  4.42225  2.77519  2.73123  3.46354  2.40513  3.72494  3.29354  2.67741  2.69355  4.24690  2.90347  2.73739  3.18146  2.89801  2.37887  2.77519  2.98518  4.58477  3.61503
          0.02195  4.22596  4.94831  0.61958  0.77255  0.56115  0.84526
    141   2.68932  5.07503  2.99029  2.40206  4.46263  3.49957  3.70778  3.86178  1.29843  3.39858  4.21609  3.03779  3.93794  2.84386  2.64307  2.67805  2.76859  3.50074  5.55337  4.24704    436 - -
          2.68618  4.42225  2.77519  2.73123  3.46354  2.40513  3.72494  3.29354  2.67741  2.69355  4.24690  2.90347  2.73739  3.18146  2.89801  2.37887  2.77519  2.98518  4.58477  3.61503
          0.02195  4.22596  4.94831  0.61958  0.77255  0.56115  0.84526
    142   2.67319  4.97392  2.54395  1.74119  4.23550  3.42689  3.66386  3.65725  2.45661  2.62011  4.04098  2.93098  3.84652  2.66651  2.93241  2.67454  2.90881  2.92260  5.45722  4.09308    437 - -
          2.68618  4.42225  2.77519  2.73123  3.46354  2.40513  3.72494  3.29354  2.67741  2.69355  4.24690  2.90347  2.73739  3.18146  2.89801  2.37887  2.77519  2.98518  4.58477  3.61503
          0.02195  4.22596  4.94831  0.61958  0.77255  0.56115  0.84526
    143   2.71192  4.99590  2.83344  2.34314  4.29622  3.42477  3.35968  3.73543  2.46374  3.29987  4.10621  2.94901  2.16216  2.53082  2.91150  2.11034  2.95610  3.37816  5.50051  4.14391    438 - -
          2.68618  4.42225  2.77519  2.73123  3.46354  2.40513  3.72494  3.29354  2.67741  2.69355  4.24690  2.90347  2.73739  3.18146  2.89801  2.37887  2.77519  2.98518  4.58477  3.61503
          0.02195  4.22596  4.94831  0.61958  0.77255  0.56115  0.84526
    144   2.62603  4.34469  3.49944  2.93253  3.21916  3.59773  3.49917  2.84281  2.73689  1.64965  3.44771  3.16041  3.67771  3.17409  2.98518  2.84897  2.85692  2.54471  4.91347  3.67408    439 - -
          2.68618  4.42225  2.77519  2.73123  3.46354  2.40513  3.72494  3.29354  2.67741  2.69355  4.24690  2.90347  2.73739  3.18146  2.89801  2.37887  2.77519  2.98518  4.58477  3.61503
          0.08849  4.22596  2.65819  0.61958  0.77255  0.56115  0.84526
    145   2.38589  4.38923  3.40944  2.95309  3.77055  3.37616  3.96596  3.07122  2.89762  2.04515  3.72503  3.31214  1.93836  3.24865  3.24146  2.54314  2.86997  2.80022  5.20184  3.95020    440 - -
          2.68618  4.42225  2.77519  2.73123  3.46354  2.40513  3.72494  3.29354  2.67741  2.69355  4.24690  2.90347  2.73739  3.18146  2.89801  2.37887  2.77519  2.98518  4.58477  3.61503
          0.02344  4.16091  4.88326  0.61958  0.77255  0.51405  0.91148
    146   2.67111  5.08979  2.61751  1.16530  4.53498  3.36440  3.84713  3.88199  2.69247  3.52010  4.37354  2.94915  3.92436  3.00878  3.15408  2.81277  2.61886  3.51270  5.75539  4.37405    441 - -
          2.68618  4.42225  2.77519  2.73123  3.46354  2.40513  3.72494  3.29354  2.67741  2.69355  4.24690  2.90347  2.73739  3.18146  2.89801  2.37887  2.77519  2.98518  4.58477  3.61503
          0.02200  4.22346  4.94581  0.61958  0.77255  0.56415  0.84128
    147   2.63473  4.37963  2.96818  2.14055  4.23602  3.43627  3.62367  3.67310  1.97772  3.22929  3.65910  2.83426  3.82658  2.74890  2.41146  2.56921  2.65973  3.31129  5.42573  3.78874    442 - -
          2.68618  4.42225  2.77519  2.73123  3.46354  2.40513  3.72494  3.29354  2.67741  2.69355  4.24690  2.90347  2.73739  3.18146  2.89801  2.37887  2.77519  2.98518  4.58477  3.61503
          0.02200  4.22346  4.94581  0.61958  0.77255  0.56415  0.84128
    148   2.50933  4.51583  3.26094  2.70140  3.68338  3.52543  2.77936  2.83705  2.66509  2.53522  3.61261  3.16548  2.78858  3.00100  3.07060  2.75482  2.36154  2.80777  5.07195  3.61680    443 - -
          2.68618  4.42225  2.77519  2.73123  3.46354  2.40513  3.72494  3.29354  2.67741  2.69355  4.24690  2.90347  2.73739  3.18146  2.89801  2.37887  2.77519  2.98518  4.58477  3.61503
          0.02200  4.22346  4.94581  0.61958  0.77255  0.56415  0.84128
    149   2.55100  5.11282  2.66908  2.33201  4.43556  3.17731  3.62606  3.90462  2.10277  3.41121  4.17261  2.29543  3.81839  2.43138  2.87310  2.29611  2.79268  3.49415  5.56628  4.16760    444 - -
          2.68618  4.42225  2.77519  2.73123  3.46354  2.40513  3.72494  3.29354  2.67741  2.69355  4.24690  2.90347  2.73739  3.18146  2.89801  2.37887  2.77519  2.98518  4.58477  3.61503
          0.05328  4.22346  3.29037  0.61958  0.77255  0.56415  0.84128
    150   2.68144  5.08055  2.34923  2.16353  4.38010  2.25225  3.64386  3.83559  2.17543  3.11988  4.14751  2.88113  3.82737  2.76657  2.91090  2.65731  2.91938  3.29206  5.54519  4.15564    445 - -
          2.68618  4.42225  2.77519  2.73123  3.46354  2.40513  3.72494  3.29354  2.67741  2.69355  4.24690  2.90347  2.73739  3.18146  2.89801  2.37887  2.77519  2.98518  4.58477  3.61503
          0.02269  4.19287  4.91522  0.61958  0.77255  0.55247  0.85691
    151   2.67335  5.01447  1.91581  2.07834  3.87984  3.41212  3.48232  3.73115  2.45015  2.78989  4.08069  2.90754  3.83656  2.78594  2.93585  2.54527  2.90989  3.36655  5.48291  4.10355    446 - -
          2.68618  4.42225  2.77519  2.73123  3.46354  2.40513  3.72494  3.29354  2.67741  2.69355  4.24690  2.90347  2.73739  3.18146  2.89801  2.37887  2.77519  2.98518  4.58477  3.61503
          0.05282  4.21622  3.30520  0.61958  0.77255  0.57277  0.83003
    152   2.71132  5.17868  2.50350  1.65179  4.50218  3.39517  3.63587  3.97369  2.28708  3.30199  4.23444  2.86544  3.83145  2.32837  2.70446  2.66916  2.94674  3.55966  5.61137  4.21009    447 - -
          2.68618  4.42225  2.77519  2.73123  3.46354  2.40513  3.72494  3.29354  2.67741  2.69355  4.24690  2.90347  2.73739  3.18146  2.89801  2.37887  2.77519  2.98518  4.58477  3.61503
          0.02284  4.18625  4.90860  0.61958  0.77255  0.60703  0.78739
    153   2.92106  5.17968  3.23223  2.64024  4.58528  2.66647  3.65395  3.97238  1.71482  3.44032  4.26127  3.11009  3.98961  2.60025  1.61934  2.90573  3.11684  3.61651  5.52986  4.27775    448 - -
          2.68618  4.42225  2.77519  2.73123  3.46354  2.40513  3.72494  3.29354  2.67741  2.69355  4.24690  2.90347  2.73739  3.18146  2.89801  2.37887  2.77519  2.98518  4.58477  3.61503
          0.02284  4.18625  4.90860  0.61958  0.77255  0.60703  0.78739
    154   2.74743  4.93510  3.07295  2.54574  4.21772  3.50652  3.67439  3.62385  1.87473  2.77940  4.02552  3.04245  2.21219  2.58575  2.66488  2.77118  2.97204  3.30137  5.39864  4.09559    449 - -
          2.68618  4.42225  2.77519  2.73123  3.46354  2.40513  3.72494  3.29354  2.67741  2.69355  4.24690  2.90347  2.73739  3.18146  2.89801  2.37887  2.77519  2.98518  4.58477  3.61503
          0.02284  4.18625  4.90860  0.61958  0.77255  0.60703  0.78739
    155   2.67759  5.05691  2.61352  1.99907  4.36528  2.87145  3.65599  3.82038  2.45418  3.35986  4.14356  2.88176  3.46783  2.67533  2.94667  2.53242  2.09826  3.43499  5.54498  4.15666    450 - -
          2.68618  4.42225  2.77519  2.73123  3.46354  2.40513  3.72494  3.29354  2.67741  2.69355  4.24690  2.90347  2.73739  3.18146  2.89801  2.37887  2.77519  2.98518  4.58477  3.61503
          0.02284  4.18625  4.90860  0.61958  0.77255  0.54545  0.86651
    156   2.62210  4.71483  2.98183  2.53223  3.93566  3.46760  3.69224  3.00402  2.42410  2.67920  3.80478  2.39263  3.86409  2.86928  2.96442  2.50430  2.22350  3.03473  5.24648  3.93620    451 - -
          2.68618  4.42225  2.77519  2.73123  3.46354  2.40513  3.72494  3.29354  2.67741  2.69355  4.24690  2.90347  2.73739  3.18146  2.89801  2.37887  2.77519  2.98518  4.58477  3.61503
          0.02214  4.21704  4.93939  0.61958  0.77255  0.49093  0.94690
    157   2.11359  4.72746  3.06214  2.30750  4.01534  3.19297  3.72867  3.42038  2.56241  3.04923  3.87791  2.82372  3.51650  2.90171  3.01265  2.30913  2.87118  2.40054  5.31617  4.00119    452 - -
          2.68618  4.42225  2.77519  2.73123  3.46354  2.40513  3.72494  3.29354  2.67741  2.69355  4.24690  2.90347  2.73739  3.18146  2.89801  2.37887  2.77519  2.98518  4.58477  3.61503
          0.04166  4.25647  3.62565  0.61958  0.77255  0.52308  0.89818
    158   2.76548  5.18416  2.89452  2.03880  4.53357  3.28503  3.64613  3.98266  1.61066  3.46641  4.24349  2.57572  3.88197  2.75993  2.51595  2.73099  2.88838  3.58136  5.59218  4.23294    453 - -
          2.68618  4.42225  2.77519  2.73123  3.46354  2.40513  3.72494  3.29354  2.67741  2.69355  4.24690  2.90347  2.73739  3.18146  2.89801  2.37887  2.77519  2.98518  4.58477  3.61503
          0.02171  4.23652  4.95886  0.61958  0.77255  0.54827  0.86263
    159   2.89932  5.42542  2.38161  1.24973  4.73349  3.38141  3.75903  4.22464  2.37595  3.70778  4.50603  2.58295  3.90968  2.62694  3.10688  2.81970  3.15364  3.80230  5.85239  4.40878    454 - -
          2.68618  4.42225  2.77520  2.73124  3.46354  2.40513  3.72495  3.29354  2.67733  2.69355  4.24690  2.90347  2.73740  3.18147  2.89801  2.37887  2.77520  2.98519  4.58477  3.61503
          0.19041  3.12904  2.04313  0.48826  0.95112  0.54827  0.86263
    160   2.62491  4.69867  2.81846  2.63321  4.35544  3.22094  3.96650  3.79353  2.82199  3.47210  4.34837  1.24712  3.86628  3.17687  3.20848  2.70479  2.51581  3.37778  5.65147  4.30457    456 - -
          2.68618  4.42225  2.77519  2.73123  3.46354  2.40513  3.72494  3.29354  2.67741  2.69355  4.24690  2.90347  2.73739  3.18146  2.89801  2.37887  2.77519  2.98518  4.58477  3.61503
          0.02478  4.10572  4.82807  0.61958  0.77255  0.62924  0.76142
    161   2.64138  3.76641  3.04468  2.48195  4.07844  3.45706  3.63890  3.48883  2.22778  2.76605  3.90283  2.51245  3.84624  2.16690  2.65518  2.67556  2.86863  3.16831  5.31519  3.99593    457 - -
          2.68618  4.42225  2.77519  2.73123  3.46354  2.40513  3.72494  3.29354  2.67741  2.69355  4.24690  2.90347  2.73739  3.18146  2.89801  2.37887  2.77519  2.98518  4.58477  3.61503
          0.02398  4.13817  4.86052  0.61958  0.77255  0.65769  0.72991
    162   2.93566  5.49137  1.32887  2.05607  4.78783  2.63883  3.78383  4.29723  2.74214  3.78890  4.61178  2.76205  3.88771  2.49009  3.31289  2.83592  3.21079  3.86946  5.94982  4.46432    458 - -
          2.68615  4.42228  2.77523  2.73088  3.46357  2.40516  3.72498  3.29357  2.67744  2.69358  4.24693  2.90350  2.73743  3.18150  2.89804  2.37890  2.77523  2.98522  4.58480  3.61485
          0.29528  1.53657  3.20508  0.23510  1.56298  0.49417  0.94180
    163   2.84754  5.35799  1.73845  1.66482  4.65242  2.55159  3.74094  4.14752  2.62757  3.64953  4.44589  2.81320  3.87704  2.87855  3.16873  2.77527  3.10589  3.73014  5.80939  3.80914    460 - -
          2.68618  4.42225  2.77519  2.73123  3.46354  2.40513  3.72494  3.29354  2.67741  2.69355  4.24690  2.90347  2.73739  3.18146  2.89801  2.37887  2.77519  2.98518  4.58477  3.61503
          0.02263  4.19545  4.91780  0.61958  0.77255  0.55461  0.85401
    164   2.62763  4.79415  2.95729  2.53567  4.24282  3.36281  3.77451  3.65963  2.46774  3.26490  4.08142  1.71898  3.85922  2.93457  3.00609  2.16637  2.73041  3.03140  5.48938  4.15973    461 - -
          2.68618  4.42225  2.77519  2.73123  3.46354  2.40513  3.72494  3.29354  2.67741  2.69355  4.24690  2.90347  2.73739  3.18146  2.89801  2.37887  2.77519  2.98518  4.58477  3.61503
          0.02216  4.21622  4.93857  0.61958  0.77255  0.57277  0.83003
    165   2.63143  1.55387  3.83709  3.29160  3.42321  3.57092  3.70938  2.62581  3.02162  2.55138  3.49806  3.55523  4.04328  3.43049  3.04285  2.90719  2.91923  2.58767  4.91514  3.65109    462 - -
          2.68618  4.42225  2.77519  2.73123  3.46354  2.40513  3.72494  3.29354  2.67741  2.69355  4.24690  2.90347  2.73739  3.18146  2.89801  2.37887  2.77519  2.98518  4.58477  3.61503
          0.02216  4.21622  4.93857  0.61958  0.77255  0.57277  0.83003
    166   2.44611  4.40456  3.51040  3.09671  3.87162  3.33781  4.10000  3.16110  3.03433  2.15348  3.87261  3.40161  3.94189  3.39194  3.35961  1.30247  2.91643  2.87427  5.32917  4.05301    463 - -
          2.68618  4.42225  2.77519  2.73123  3.46354  2.40513  3.72494  3.29354  2.67741  2.69355  4.24690  2.90347  2.73739  3.18146  2.89801  2.37887  2.77519  2.98518  4.58477  3.61503
          0.02216  4.21622  4.93857  0.61958  0.77255  0.57277  0.83003
    167   2.88017  5.42917  2.08791  1.44002  4.74082  3.36408  3.74624  4.23982  2.02026  3.71667  4.50829  2.70265  3.89269  2.87931  3.12316  2.79772  3.13583  3.80740  5.85749  4.40310    464 - -
          2.68618  4.42225  2.77519  2.73123  3.46354  2.40513  3.72494  3.29354  2.67741  2.69355  4.24690  2.90347  2.73739  3.18146  2.89801  2.37887  2.77519  2.98518  4.58477  3.61503
          0.02216  4.21622  4.93857  0.61958  0.77255  0.57277  0.83003
    168   2.73230  3.14663  4.48725  3.99890  3.68279  3.77092  4.62419  2.14299  3.86802  2.50350  3.58813  4.07115  4.31479  4.12115  4.04836  3.16867  2.63688  1.02631  5.34375  4.14469    465 - -
          2.68618  4.42225  2.77519  2.73123  3.46354  2.40513  3.72494  3.29354  2.67741  2.69355  4.24690  2.90347  2.73739  3.18146  2.89801  2.37887  2.77519  2.98518  4.58477  3.61503
          0.02216  4.21622  4.93857  0.61958  0.77255  0.57277  0.83003
    169   3.41235  4.71503  5.04548  4.49776  1.68383  4.63208  4.70011  2.14184  4.35576  1.05491  2.97811  4.64965  4.81557  4.38913  4.41577  3.98064  3.62933  2.46824  4.91762  3.60427    466 - -
          2.68618  4.42225  2.77519  2.73123  3.46354  2.40513  3.72494  3.29354  2.67741  2.69355  4.24690  2.90347  2.73739  3.18146  2.89801  2.37887  2.77519  2.98518  4.58477  3.61503
          0.02216  4.21622  4.93857  0.61958  0.77255  0.57277  0.83003
    170   2.62802  4.69585  2.99078  2.65711  4.24517  3.32678  3.89076  3.64723  2.60067  3.28716  4.12769  2.38514  3.88926  3.08251  3.09827  2.60534  1.42735  3.27396  5.52621  4.22403    467 - -
          2.68618  4.42225  2.77519  2.73123  3.46354  2.40513  3.72494  3.29354  2.67741  2.69355  4.24690  2.90347  2.73739  3.18146  2.89801  2.37887  2.77519  2.98518  4.58477  3.61503
          0.02216  4.21622  4.93857  0.61958  0.77255  0.57277  0.83003
    171   2.83962  4.31844  4.18091  3.60986  3.19217  3.93892  3.27034  1.88499  3.44987  1.36796  3.18323  3.86730  4.28020  3.71528  3.65468  3.23562  3.07119  2.27490  4.86017  3.63222    468 - -
          2.68618  4.42225  2.77519  2.73123  3.46354  2.40513  3.72494  3.29354  2.67741  2.69355  4.24690  2.90347  2.73739  3.18146  2.89801  2.37887  2.77519  2.98518  4.58477  3.61503
          0.02216  4.21622  4.93857  0.61958  0.77255  0.49189  0.94538
    172   2.77005  4.27500  4.05275  3.48460  1.95985  3.83391  3.70272  2.47309  3.35655  1.65171  3.25708  3.73390  4.18950  3.02472  3.57255  3.11880  2.99968  2.49269  4.64337  3.30252    469 - -
          2.68618  4.42225  2.77519  2.73123  3.46354  2.40513  3.72494  3.29354  2.67741  2.69355  4.24690  2.90347  2.73739  3.18146  2.89801  2.37887  2.77519  2.98518  4.58477  3.61503
          0.02130  4.25568  4.97802  0.61958  0.77255  0.52410  0.89671
    173   2.75624  5.10831  3.07468  2.48966  4.44483  3.51527  3.11355  3.87663  1.90253  3.37781  4.16378  3.00288  3.89687  2.01875  2.24210  2.73987  2.75634  3.49878  5.51256  3.71325    470 - -
          2.68618  4.42225  2.77519  2.73123  3.46354  2.40513  3.72494  3.29354  2.67741  2.69355  4.24690  2.90347  2.73739  3.18146  2.89801  2.37887  2.77519  2.98518  4.58477  3.61503
          0.02130  4.25568  4.97802  0.61958  0.77255  0.52410  0.89671
    174   2.79105  5.22950  2.31659  1.39043  4.50242  3.40226  3.25249  3.98777  2.53590  2.97541  4.30132  2.87634  3.88023  2.84619  3.03720  2.74566  3.03649  3.59385  5.67236  4.25580    471 - -
          2.68618  4.42225  2.77519  2.73123  3.46354  2.40513  3.72494  3.29354  2.67741  2.69355  4.24690  2.90347  2.73739  3.18146  2.89801  2.37887  2.77519  2.98518  4.58477  3.61503
          0.02130  4.25568  4.97802  0.61958  0.77255  0.46252  0.99343
    175   1.69510  4.55611  3.03228  2.71437  3.85489  3.19717  3.81382  3.23383  2.70405  2.70135  3.76123  3.16758  3.67338  3.03298  3.12344  2.46759  2.71171  2.59223  5.21688  3.93873    472 - -
          2.68618  4.42225  2.77519  2.73123  3.46354  2.40513  3.72494  3.29354  2.67741  2.69355  4.24690  2.90347  2.73739  3.18146  2.89801  2.37887  2.77519  2.98518  4.58477  3.61503
          0.02069  4.28443  5.00678  0.61958  0.77255  0.48576  0.95510
    176   2.45120  4.91940  2.90204  2.51246  4.23932  3.44123  2.95978  3.68215  2.54795  3.27271  4.09809  2.82410  1.74771  2.80214  2.97349  2.75941  2.99191  3.33813  5.48539  4.14621    473 - -
          2.68618  4.42225  2.77519  2.73123  3.46354  2.40513  3.72494  3.29354  2.67741  2.69355  4.24690  2.90347  2.73739  3.18146  2.89801  2.37887  2.77519  2.98518  4.58477  3.61503
          0.04927  4.28443  3.37267  0.61958  0.77255  0.48576  0.95510
    177   1.98697  1.46037  4.13213  3.77404  4.21014  3.08282  4.53890  3.52687  3.68078  3.31305  4.17793  3.66431  3.85215  3.92643  3.88255  1.58422  2.81135  3.06477  5.63796  4.47332    474 - -
          2.68618  4.42225  2.77519  2.73123  3.46354  2.40513  3.72494  3.29354  2.67741  2.69355  4.24690  2.90347  2.73739  3.18146  2.89801  2.37887  2.77519  2.98518  4.58477  3.61503
          0.02128  4.25644  4.97879  0.61958  0.77255  0.46309  0.99245
    178   1.94879  4.42377  3.43793  3.03679  4.35780  3.17986  4.15709  3.77048  3.06739  3.42871  4.24500  2.96861  3.85210  3.37792  3.44629  1.32374  2.10792  3.28685  5.67299  4.42162    475 - -
          2.68618  4.42225  2.77519  2.73123  3.46354  2.40513  3.72494  3.29354  2.67741  2.69355  4.24690  2.90347  2.73739  3.18146  2.89801  2.37887  2.77519  2.98518  4.58477  3.61503
          0.04925  4.28443  3.37340  0.61958  0.77255  0.48576  0.95510
    179   2.48582  4.42785  3.42934  3.07532  4.16722  2.88127  4.15683  3.58994  3.07300  2.72638  4.16098  3.36308  3.89242  3.41807  3.41274  1.05238  2.90768  3.17923  5.54080  4.26338    476 - -
          2.68618  4.42225  2.77519  2.73123  3.46354  2.40513  3.72494  3.29354  2.67741  2.69355  4.24690  2.90347  2.73739  3.18146  2.89801  2.37887  2.77519  2.98518  4.58477  3.61503
          0.02128  4.25647  4.97881  0.61958  0.77255  0.52308  0.89818
    180   2.54841  4.12128  4.25559  3.66766  2.58689  3.81759  4.13687  2.34182  3.53395  2.08075  2.59338  3.83926  3.68808  3.73579  3.68269  3.11370  2.78874  1.66233  4.76037  3.57682    477 - -
          2.68618  4.42225  2.77519  2.73123  3.46354  2.40513  3.72494  3.29354  2.67741  2.69355  4.24690  2.90347  2.73739  3.18146  2.89801  2.37887  2.77519  2.98518  4.58477  3.61503
          0.02128  4.25647  4.97881  0.61958  0.77255  0.52308  0.89818
    181   2.24030  4.71672  3.02460  2.61570  4.22979  3.33965  3.29178  3.66415  2.67437  3.27434  4.09414  2.85492  3.59830  3.01800  3.10787  1.43882  2.91744  3.28235  5.50371  4.18406    478 - -
          2.68618  4.42225  2.77519  2.73123  3.46354  2.40513  3.72494  3.29354  2.67741  2.69355  4.24690  2.90347  2.73739  3.18146  2.89801  2.37887  2.77519  2.98518  4.58477  3.61503
          0.02128  4.25647  4.97881  0.61958  0.77255  0.52308  0.89818
    182   2.35924  4.50038  3.32485  2.87770  4.15531  3.28686  3.99077  3.51217  2.63689  3.20110  4.04514  3.24936  3.87631  3.20457  3.22398  1.25315  2.66308  2.86760  5.48168  4.21645    479 - -
          2.68618  4.42225  2.77519  2.73123  3.46354  2.40513  3.72494  3.29354  2.67741  2.69355  4.24690  2.90347  2.73739  3.18146  2.89801  2.37887  2.77519  2.98518  4.58477  3.61503
          0.02128  4.25647  4.97881  0.61958  0.77255  0.52308  0.89818
    183   1.88997  4.53467  3.26873  2.71667  3.76376  3.29914  3.78611  3.03013  2.51596  2.81716  3.67996  3.17337  3.91130  3.01789  2.90573  2.36444  2.85996  2.36851  5.13814  3.86783    480 - -
          2.68618  4.42225  2.77519  2.73123  3.46354  2.40513  3.72494  3.29354  2.67741  2.69355  4.24690  2.90347  2.73739  3.18146  2.89801  2.37887  2.77519  2.98518  4.58477  3.61503
          0.02128  4.25647  4.97881  0.61958  0.77255  0.52308  0.89818
    184   2.61478  3.99321  2.95754  2.61767  3.89531  3.14431  3.75584  2.66873  2.61660  2.93814  3.78553  1.89205  3.88718  2.95355  3.05058  2.70896  2.72335  2.97971  5.23543  3.94014    481 - -
          2.68618  4.42225  2.77511  2.73124  3.46354  2.40513  3.72495  3.29354  2.67741  2.69355  4.24690  2.90347  2.73740  3.18147  2.89801  2.37887  2.77520  2.98519  4.58477  3.61503
          0.28457  3.14712  1.58629  0.48798  0.95157  0.52308  0.89818
    185   2.92411  5.17981  3.11720  2.23902  4.58658  3.56294  3.61053  3.96581  1.37827  3.42513  4.25744  3.05658  3.95663  2.73770  2.03141  2.89973  3.11506  3.61530  5.50382  4.25994    483 - -
          2.68618  4.42225  2.77519  2.73123  3.46354  2.40513  3.72494  3.29354  2.67741  2.69355  4.24690  2.90347  2.73739  3.18146  2.89801  2.37887  2.77519  2.98518  4.58477  3.61503
          0.02660  4.03607  4.75841  0.61958  0.77255  0.75058  0.63883
    186   2.68916  4.97006  2.33416  2.31175  4.45321  3.23424  3.76982  3.93835  2.67245  3.50258  4.32343  1.82066  3.81239  2.93496  3.17118  1.91399  3.00279  3.51882  5.68210  4.28061    484 - -
          2.68618  4.42225  2.77519  2.73123  3.46354  2.40513  3.72494  3.29354  2.67741  2.69355  4.24690  2.90347  2.73739  3.18146  2.89801  2.37887  2.77519  2.98518  4.58477  3.61503
          0.02660  4.03607  4.75841  0.61958  0.77255  0.75058  0.63883
    187   2.22922  2.81846  3.80465  3.43617  4.08148  2.98786  4.30750  3.43059  3.34920  3.21093  4.08906  3.46130  3.73596  3.64831  3.60081  1.11030  2.71713  2.97775  5.49556  4.28128    485 - -
          2.68618  4.42225  2.77519  2.73123  3.46354  2.40513  3.72494  3.29354  2.67741  2.69355  4.24690  2.90347  2.73739  3.18146  2.89801  2.37887  2.77519  2.98518  4.58477  3.61503
          0.02660  4.03607  4.75841  0.61958  0.77255  0.75058  0.63883
    188   2.52920  4.30169  4.42115  3.88004  3.51422  4.12628  4.58689  1.37807  3.77919  2.08421  3.37299  4.12916  4.47790  4.04452  4.00644  3.45970  2.97786  1.52969  5.26745  4.06894    486 - -
          2.68618  4.42225  2.77519  2.73123  3.46354  2.40513  3.72494  3.29354  2.67741  2.69355  4.24690  2.90347  2.73739  3.18146  2.89801  2.37887  2.77519  2.98518  4.58477  3.61503
          0.02660  4.03607  4.75841  0.61958  0.77255  0.68900  0.69731
    189   2.53989  4.56348  3.13231  2.60550  3.89782  3.37262  3.73170  3.09118  2.44254  2.93724  3.78253  3.06885  2.53985  2.92782  2.98671  2.12285  2.58234  2.86434  5.22628  3.93665    487 - -
          2.68618  4.42225  2.77519  2.73123  3.46354  2.40513  3.72494  3.29354  2.67741  2.69355  4.24690  2.90347  2.73739  3.18146  2.89801  2.37887  2.77519  2.98518  4.58477  3.61503
          0.02565  4.07176  4.79410  0.61958  0.77255  0.72014  0.66686
    190   2.47973  4.24529  3.65154  3.08852  3.35357  3.61799  3.91978  2.52432  3.00443  2.34847  2.48656  3.44359  4.00674  3.30487  3.31093  2.88954  2.05808  2.41373  4.86333  3.31001    488 - -
          2.68618  4.42225  2.77519  2.73123  3.46354  2.40513  3.72494  3.29354  2.67741  2.69355  4.24690  2.90347  2.73739  3.18146  2.89801  2.37887  2.77519  2.98518  4.58477  3.61503
          0.02565  4.07176  4.79410  0.61958  0.77255  0.72014  0.66686
    191   2.34961  4.57760  3.09804  2.59036  3.93144  3.35617  3.73418  3.32396  2.57350  2.69491  3.81280  3.05595  2.74207  2.74922  2.99511  2.06389  2.69310  3.00736  5.25281  3.95887    489 - -
          2.68618  4.42225  2.77519  2.73123  3.46354  2.40513  3.72494  3.29354  2.67741  2.69355  4.24690  2.90347  2.73739  3.18146  2.89801  2.37887  2.77519  2.98518  4.58477  3.61503
          0.02565  4.07176  4.79410  0.61958  0.77255  0.47073  0.97962
    192   2.63032  4.62135  3.05612  2.35926  3.81456  3.31633  3.72713  2.99056  2.25502  2.71805  3.71120  3.09999  3.89474  2.93306  3.00388  2.73129  2.86210  2.02754  5.16585  3.87812    490 - -
          2.68618  4.42225  2.77519  2.73123  3.46354  2.40513  3.72494  3.29354  2.67741  2.69355  4.24690  2.90347  2.73739  3.18146  2.89801  2.37887  2.77519  2.98518  4.58477  3.61503
          0.02214  4.21704  4.93939  0.61958  0.77255  0.57180  0.83128
    193   2.26551  4.60905  3.16091  2.50793  3.93973  3.41197  3.76970  3.18529  2.62298  2.98119  3.82285  3.10102  2.26578  2.96364  3.05321  2.27542  2.69598  2.83576  5.26977  3.97599    491 - -
          2.68618  4.42225  2.77519  2.73123  3.46354  2.40513  3.72494  3.29354  2.67741  2.69355  4.24690  2.90347  2.73739  3.18146  2.89801  2.37887  2.77519  2.98518  4.58477  3.61503
          0.02214  4.21704  4.93939  0.61958  0.77255  0.57180  0.83128
    194   2.63499  4.67663  3.12611  2.58398  3.89582  3.48495  3.71298  3.28665  2.42747  2.19490  3.77693  3.07470  3.53998  2.46072  2.94884  2.34144  2.52330  3.00086  5.21778  3.92295    492 - -
          2.68618  4.42225  2.77519  2.73123  3.46354  2.40513  3.72494  3.29354  2.67741  2.69355  4.24690  2.90347  2.73739  3.18146  2.89801  2.37887  2.77519  2.98518  4.58477  3.61503
          0.02214  4.21704  4.93939  0.61958  0.77255  0.49093  0.94690
    195   2.66546  4.96701  3.00606  2.44499  4.25701  3.21778  3.64208  3.40742  2.03677  3.24373  4.03555  2.96859  3.85218  2.64969  2.34005  2.24567  2.47414  3.33027  5.43701  4.08961    493 - -
          2.68618  4.42225  2.77519  2.73123  3.46354  2.40513  3.72494  3.29354  2.67741  2.69355  4.24690  2.90347  2.73739  3.18146  2.89801  2.37887  2.77519  2.98518  4.58477  3.61503
          0.02128  4.25647  4.97881  0.61958  0.77255  0.46311  0.99242
    196   2.41916  5.07998  2.80770  2.50119  4.52167  3.43182  3.80863  3.95286  2.11294  3.50995  4.33190  1.43004  3.94513  2.95877  2.92468  2.81930  3.09542  3.56642  5.67802  4.33072    494 - -
          2.68618  4.42225  2.77519  2.73123  3.46354  2.40513  3.72494  3.29354  2.67741  2.69355  4.24690  2.90347  2.73739  3.18146  2.89801  2.37887  2.77519  2.98518  4.58477  3.61503
          0.02069  4.28443  5.00678  0.61958  0.77255  0.48576  0.95510
    197   2.38565  4.85000  3.00689  2.35980  4.12945  3.44874  2.91736  3.54916  2.48807  3.03659  3.95909  3.00143  3.67551  2.84317  2.94565  1.86459  2.62582  3.21498  5.38419  4.04785    495 - -
          2.68618  4.42225  2.77519  2.73123  3.46354  2.40513  3.72494  3.29354  2.67741  2.69355  4.24690  2.90347  2.73739  3.18146  2.89801  2.37887  2.77519  2.98518  4.58477  3.61503
          0.02069  4.28443  5.00678  0.61958  0.77255  0.48576  0.95510
    198   2.62003  2.28282  2.86182  2.61629  3.97106  2.73464  3.17956  3.37391  2.64054  3.01771  3.85786  2.97897  3.88885  2.97326  3.07847  2.30524  2.88627  3.06564  5.29866  3.99736    496 - -
          2.68618  4.42225  2.77519  2.73123  3.46354  2.40513  3.72494  3.29354  2.67741  2.69355  4.24690  2.90347  2.73739  3.18146  2.89801  2.37887  2.77519  2.98518  4.58477  3.61503
          0.02069  4.28443  5.00678  0.61958  0.77255  0.48576  0.95510
    199   2.28522  4.49228  3.31698  2.76442  3.31680  3.51615  3.81050  3.07485  2.64168  2.76366  3.63317  3.01683  3.71091  3.06243  3.13776  2.57007  1.90604  2.57372  5.09758  3.83498    497 - -
          2.68618  4.42225  2.77519  2.73123  3.46354  2.40513  3.72494  3.29354  2.67741  2.69355  4.24690  2.90347  2.73739  3.18146  2.89801  2.37887  2.77519  2.98518  4.58477  3.61503
          0.02069  4.28443  5.00678  0.61958  0.77255  0.48576  0.95510
    200   2.67751  4.14700  4.15158  3.57020  1.95839  3.78330  4.08690  2.14603  3.44705  2.01367  3.21836  3.77278  3.76453  3.66489  3.62422  2.62143  2.91266  2.25218  4.74277  3.53088    498 - -
          2.68618  4.42225  2.77519  2.73123  3.46354  2.40513  3.72494  3.29354  2.67741  2.69355  4.24690  2.90347  2.73739  3.18146  2.89801  2.37887  2.77519  2.98518  4.58477  3.61503
          0.02069  4.28443  5.00678  0.61958  0.77255  0.48576  0.95510
    201   2.67241  4.85268  2.96067  2.51993  4.09960  3.18567  3.67920  3.50650  2.24997  2.94290  3.39571  3.02976  3.88269  2.83102  1.82158  2.70909  2.90005  2.95343  5.34536  4.02537    499 - -
          2.68618  4.42225  2.77519  2.73123  3.46354  2.40513  3.72494  3.29354  2.67741  2.69355  4.24690  2.90347  2.73739  3.18146  2.89801  2.37887  2.77519  2.98518  4.58477  3.61503
          0.02069  4.28443  5.00678  0.61958  0.77255  0.48576  0.95510
    202   2.76411  5.20877  2.40665  1.55107  4.52492  2.41240  3.70778  3.99501  2.51886  3.51131  4.29120  2.88573  3.87282  2.83288  2.87535  2.72296  3.01069  3.27981  5.67726  4.26575    500 - -
          2.68618  4.42225  2.77519  2.73123  3.46354  2.40513  3.72494  3.29354  2.67741  2.69355  4.24690  2.90347  2.73739  3.18146  2.89801  2.37887  2.77519  2.98518  4.58477  3.61503
          0.02069  4.28443  5.00678  0.61958  0.77255  0.48576  0.95510
    203   2.64360  4.17039  3.96450  3.39331  1.87270  3.70917  4.02542  2.25433  3.29131  2.26973  3.28058  3.65057  3.40741  3.53874  3.51829  2.77079  2.62168  2.38869  4.77625  3.55984    501 - -
          2.68618  4.42225  2.77519  2.73123  3.46354  2.40513  3.72494  3.29354  2.67741  2.69355  4.24690  2.90347  2.73739  3.18146  2.89801  2.37887  2.77519  2.98518  4.58477  3.61503
          0.02069  4.28443  5.00678  0.61958  0.77255  0.48576  0.95510
    204   2.65015  4.45078  3.40346  2.33179  3.62439  3.59272  3.85452  2.78530  2.80994  2.44344  3.56241  3.28680  3.98293  3.13437  3.19160  2.65613  2.34503  1.97057  5.05370  3.80214    502 - -
          2.68618  4.42225  2.77519  2.73123  3.46354  2.40513  3.72494  3.29354  2.67741  2.69355  4.24690  2.90347  2.73739  3.18146  2.89801  2.37887  2.77519  2.98518  4.58477  3.61503
          0.02069  4.28443  5.00678  0.61958  0.77255  0.48576  0.95510
    205   2.25814  4.43869  3.44214  3.08581  4.19502  3.25043  4.16973  3.53921  3.07275  2.91682  4.14087  3.37698  1.23469  3.42518  3.40916  2.44715  2.92047  3.14727  5.56734  4.31237    503 - -
          2.68618  4.42225  2.77519  2.73123  3.46354  2.40513  3.72494  3.29354  2.67741  2.69355  4.24690  2.90347  2.73739  3.18146  2.89801  2.37887  2.77519  2.98518  4.58477  3.61503
          0.04229  4.28443  3.58904  0.61958  0.77255  0.48576  0.95510
    206   2.63091  4.50912  3.30386  2.58392  3.68907  3.54347  3.79537  2.86551  2.70814  2.46013  3.34123  3.20381  3.93707  3.04359  3.10747  1.82556  2.52472  2.77701  5.08781  3.82347    504 - -
          2.68618  4.42225  2.77519  2.73123  3.46354  2.40513  3.72494  3.29354  2.67741  2.69355  4.24690  2.90347  2.73739  3.18146  2.89801  2.37887  2.77519  2.98518  4.58477  3.61503
          0.02113  4.26328  4.98562  0.61958  0.77255  0.46837  0.98355
    207   2.64974  4.61806  3.22705  2.55037  3.80454  3.53502  3.74539  3.18270  2.11396  2.64902  3.01238  3.13896  3.42795  2.95763  2.71482  2.75853  2.87916  2.25769  5.15716  3.87794    505 - -
          2.68618  4.42225  2.77519  2.73123  3.46354  2.40513  3.72494  3.29354  2.67741  2.69355  4.24690  2.90347  2.73739  3.18146  2.89801  2.37887  2.77519  2.98518  4.58477  3.61503
          0.02069  4.28443  5.00678  0.61958  0.77255  0.48576  0.95510
    208   2.85647  5.19096  3.00096  2.28728  4.54695  3.54069  3.69073  3.96578  1.37060  3.46206  4.26550  3.03176  3.95385  2.60084  2.61060  2.83285  2.48077  3.59353  5.58986  4.27272    506 - -
          2.68618  4.42225  2.77519  2.73123  3.46354  2.40513  3.72494  3.29354  2.67741  2.69355  4.24690  2.90347  2.73739  3.18146  2.89801  2.37887  2.77519  2.98518  4.58477  3.61503
          0.02069  4.28443  5.00678  0.61958  0.77255  0.48576  0.95510
    209   2.55507  5.13170  2.87756  1.59831  4.45226  3.21004  3.65164  3.90715  2.15096  3.23516  4.18935  2.93058  3.86260  2.52344  2.72679  2.69152  2.94865  3.51113  5.56936  4.19271    507 - -
          2.68618  4.42225  2.77519  2.73123  3.46354  2.40513  3.72494  3.29354  2.67741  2.69355  4.24690  2.90347  2.73739  3.18146  2.89801  2.37887  2.77519  2.98518  4.58477  3.61503
          0.02069  4.28443  5.00678  0.61958  0.77255  0.48576  0.95510
    210   2.51207  4.41006  3.41526  2.72165  3.57466  2.50634  3.83882  2.73467  2.82001  2.45223  3.52608  3.13537  3.96309  3.13450  3.19543  2.63760  2.72576  2.09679  5.00114  3.75539    508 - -
          2.68618  4.42225  2.77519  2.73123  3.46354  2.40513  3.72494  3.29354  2.67741  2.69355  4.24690  2.90347  2.73739  3.18146  2.89801  2.37887  2.77519  2.98518  4.58477  3.61503
          0.09588  4.28443  2.55560  0.61958  0.77255  0.48576  0.95510
    211   2.61675  4.41776  3.37834  2.81099  3.57089  3.56027  3.79702  2.27309  2.43311  2.63275  3.19121  3.24592  3.94207  2.91325  2.97707  2.31707  2.84788  2.43945  4.98791  3.74016    509 - -
          2.68618  4.42225  2.77519  2.73123  3.46354  2.40513  3.72494  3.29354  2.67741  2.69355  4.24690  2.90347  2.73739  3.18146  2.89801  2.37887  2.77519  2.98518  4.58477  3.61503
          0.02228  4.21084  4.93318  0.61958  0.77255  0.43154  1.04843
    212   2.52736  5.15519  2.22303  2.34479  4.49113  3.14587  3.70484  3.95894  2.51478  3.48098  4.25932  2.02504  3.86376  2.67681  3.01782  2.70346  2.27884  3.55333  5.65146  4.24658    510 - -
          2.68618  4.42225  2.77519  2.73123  3.46354  2.40513  3.72494  3.29354  2.67741  2.69355  4.24690  2.90347  2.73739  3.18146  2.89801  2.37887  2.77519  2.98518  4.58477  3.61503
          0.02069  4.28443  5.00678  0.61958  0.77255  0.48576  0.95510
    213   2.64040  4.98439  2.76849  2.40363  4.26800  3.44046  3.36546  3.34440  2.39301  3.26210  3.40574  2.58783  3.83220  2.40577  2.27289  2.50677  2.87120  3.20254  5.45468  4.08669    511 - -
          2.68618  4.42225  2.77519  2.73123  3.46354  2.40513  3.72494  3.29354  2.67741  2.69355  4.24690  2.90347  2.73739  3.18146  2.89801  2.37887  2.77519  2.98518  4.58477  3.61503
          0.02069  4.28443  5.00678  0.61958  0.77255  0.48576  0.95510
    214   2.58674  5.26386  1.52740  2.17368  4.58480  3.39229  3.73986  4.06028  2.58578  3.57547  4.36142  2.41785  3.88743  2.87048  3.10670  2.63047  2.91072  3.38970  5.74326  4.31797    512 - -
          2.68618  4.42225  2.77519  2.73123  3.46354  2.40513  3.72494  3.29354  2.67741  2.69355  4.24690  2.90347  2.73739  3.18146  2.89801  2.37887  2.77519  2.98518  4.58477  3.61503
          0.04925  4.28443  3.37340  0.61958  0.77255  0.48576  0.95510
    215   2.38343  5.03069  2.77875  1.85529  4.32999  3.07687  3.62378  3.37839  2.27441  3.31617  4.08706  2.91233  3.82184  2.73953  2.62300  2.62835  2.70096  3.39690  5.49297  4.11280    513 - -
          2.68618  4.42225  2.77519  2.73123  3.46354  2.40513  3.72494  3.29354  2.67741  2.69355  4.24690  2.90347  2.73739  3.18146  2.89801  2.37887  2.77519  2.98518  4.58477  3.61503
          0.07406  4.25647  2.86100  0.61958  0.77255  0.52308  0.89818
    216   2.48810  3.73593  3.71126  3.13860  3.33343  3.63169  3.91875  2.49771  2.96978  2.34202  2.79216  3.32758  4.01220  3.34130  3.35613  2.81123  1.98795  2.34869  4.81326  3.60028    514 - -
          2.68618  4.42225  2.77519  2.73123  3.46354  2.40513  3.72494  3.29354  2.67741  2.69355  4.24690  2.90347  2.73739  3.18146  2.89801  2.37887  2.77519  2.98518  4.58477  3.61503
          0.02242  4.20483  4.92717  0.61958  0.77255  0.48199  0.96116
    217   2.66594  5.05878  2.75966  2.14330  4.35750  3.41880  3.64020  3.81298  2.40801  3.34525  4.11947  2.03469  3.83172  2.75891  2.75429  2.37163  2.59386  3.42599  5.52223  3.72303    515 - -
          2.68618  4.42225  2.77519  2.73123  3.46354  2.40513  3.72494  3.29354  2.67741  2.69355  4.24690  2.90347  2.73739  3.18146  2.89801  2.37887  2.77519  2.98518  4.58477  3.61503
          0.02128  4.25647  4.97881  0.61958  0.77255  0.46311  0.99242
    218   2.70273  5.15812  2.77596  1.74303  4.49296  3.44216  3.63395  3.95889  1.96026  3.44867  4.20813  2.80329  3.84847  2.67212  2.47553  2.66893  2.93198  3.29010  5.58556  4.19855    516 - -
          2.68618  4.42225  2.77519  2.73123  3.46354  2.40513  3.72494  3.29354  2.67741  2.69355  4.24690  2.90347  2.73739  3.18146  2.89801  2.37887  2.77519  2.98518  4.58477  3.61503
          0.02069  4.28443  5.00678  0.61958  0.77255  0.48576  0.95510
    219   2.65602  4.34472  2.82019  2.14964  4.27477  3.43189  3.66247  3.71526  2.31973  3.27432  4.06189  2.83350  3.84438  2.79093  2.91339  1.77023  2.67189  3.34791  5.47429  4.10864    517 - -
          2.68618  4.42225  2.77519  2.73123  3.46354  2.40513  3.72494  3.29354  2.67741  2.69355  4.24690  2.90347  2.73739  3.18146  2.89801  2.37887  2.77519  2.98518  4.58477  3.61503
          0.02069  4.28443  5.00678  0.61958  0.77255  0.48576  0.95510
    220   2.48221  4.32490  3.60430  3.05426  2.37045  3.62083  3.88889  2.83804  3.00264  2.55005  3.45652  3.42051  3.37348  3.29275  3.32973  2.10666  2.88907  2.61669  4.82710  2.62949    518 - -
          2.68618  4.42225  2.77519  2.73123  3.46354  2.40513  3.72494  3.29354  2.67741  2.69355  4.24690  2.90347  2.73739  3.18146  2.89801  2.37887  2.77519  2.98518  4.58477  3.61503
          0.02069  4.28443  5.00678  0.61958  0.77255  0.48576  0.95510
    221   2.54769  4.47195  3.12926  2.77240  3.41960  3.55971  3.79820  2.48372  2.62265  2.63026  3.56957  2.88415  2.82743  3.06385  3.13893  2.79112  2.68525  2.30009  5.03890  3.78075    519 - -
          2.68618  4.42225  2.77519  2.73123  3.46354  2.40513  3.72494  3.29354  2.67741  2.69355  4.24690  2.90347  2.73739  3.18146  2.89801  2.37887  2.77519  2.98518  4.58477  3.61503
          0.02069  4.28443  5.00678  0.61958  0.77255  0.48576  0.95510
    222   2.40156  4.45457  3.40061  2.90052  4.00020  3.32418  3.97324  3.37950  2.88415  3.06154  3.90989  3.05129  3.41901  3.20717  3.27612  2.05727  1.63291  2.56612  5.36174  4.10300    520 - -
          2.68618  4.42225  2.77519  2.73123  3.46354  2.40513  3.72494  3.29354  2.67741  2.69355  4.24690  2.90347  2.73739  3.18146  2.89801  2.37887  2.77519  2.98518  4.58477  3.61503
          0.04925  4.28443  3.37340  0.61958  0.77255  0.48576  0.95510
    223   2.48074  4.56118  2.57263  2.68042  3.76075  3.51671  3.77215  2.70530  2.66911  2.80651  3.67293  3.02209  3.63439  2.99841  3.08903  2.75129  2.44238  2.16425  5.13889  3.86126    521 - -
          2.68618  4.42225  2.77519  2.73123  3.46354  2.40513  3.72494  3.29354  2.67741  2.69355  4.24690  2.90347  2.73739  3.18146  2.89801  2.37887  2.77519  2.98518  4.58477  3.61503
          0.02128  4.25647  4.97881  0.61958  0.77255  0.52308  0.89818
    224   2.77724  5.23323  2.36126  1.52250  4.53505  2.82430  3.70898  4.00848  2.53686  2.91958  4.30818  2.58291  3.87036  2.83686  3.04914  2.73012  3.02429  3.60458  5.69217  4.27372    522 - -
          2.68618  4.42225  2.77519  2.73123  3.46354  2.40513  3.72494  3.29354  2.67741  2.69355  4.24690  2.90347  2.73739  3.18146  2.89801  2.37887  2.77519  2.98518  4.58477  3.61503
          0.02128  4.25647  4.97881  0.61958  0.77255  0.52308  0.89818
    225   2.53861  4.35580  3.46587  2.89906  3.49605  3.58804  3.51240  2.44055  2.85430  2.29878  3.08667  3.10669  3.13722  3.16079  3.07048  2.54574  2.62127  2.48527  4.93563  3.69796    523 - -
          2.68618  4.42225  2.77519  2.73123  3.46354  2.40513  3.72494  3.29354  2.67741  2.69355  4.24690  2.90347  2.73739  3.18146  2.89801  2.37887  2.77519  2.98518  4.58477  3.61503
          0.02128  4.25647  4.97881  0.61958  0.77255  0.52308  0.89818
    226   2.39896  5.08854  2.86777  1.89260  4.40032  2.93286  3.63288  3.85869  2.07137  3.09607  4.14499  2.76747  3.83402  2.56895  2.84616  2.65068  2.90636  3.46249  5.53899  4.15450    524 - -
          2.68618  4.42225  2.77519  2.73123  3.46354  2.40513  3.72494  3.29354  2.67741  2.69355  4.24690  2.90347  2.73739  3.18146  2.89801  2.37887  2.77519  2.98518  4.58477  3.61503
          0.18784  4.25647  1.85098  0.61958  0.77255  0.52308  0.89818
    227   2.45329  4.86848  2.96125  2.34687  3.59364  2.63649  3.61480  3.55523  2.07008  3.13450  3.93947  2.93909  3.81580  2.62699  2.58231  2.63779  2.84976  3.21661  5.35171  4.01281    525 - -
          2.68618  4.42225  2.77519  2.73123  3.46354  2.40513  3.72494  3.29354  2.67741  2.69355  4.24690  2.90347  2.73739  3.18146  2.89801  2.37887  2.77519  2.98518  4.58477  3.61503
          0.02509  4.09371  4.81606  0.61958  0.77255  0.41724  1.07548
    228   2.91086  5.41205  1.91832  2.26894  4.70136  3.36917  3.22026  4.22475  2.70501  3.72571  4.53379  1.47376  3.92045  2.94460  3.24664  2.63443  3.17847  3.80465  5.87312  4.41129    526 - -
          2.68618  4.42225  2.77519  2.73123  3.46354  2.40513  3.72494  3.29354  2.67741  2.69355  4.24690  2.90347  2.73739  3.18146  2.89801  2.37887  2.77519  2.98518  4.58477  3.61503
          0.02128  4.25647  4.97881  0.61958  0.77255  0.52308  0.89818
    229   2.57548  4.75339  3.10845  2.55945  3.97787  3.14075  3.40930  3.37848  2.48798  2.85003  3.84264  3.05878  3.88828  1.90556  2.82663  2.71973  2.88883  2.51647  5.27187  3.96555    527 - -
          2.68618  4.42225  2.77519  2.73123  3.46354  2.40513  3.72494  3.29354  2.67741  2.69355  4.24690  2.90347  2.73739  3.18146  2.89801  2.37887  2.77519  2.98518  4.58477  3.61503
          0.02128  4.25647  4.97881  0.61958  0.77255  0.52308  0.89818
    230   2.52942  4.94830  3.00454  2.28486  4.22661  3.47100  3.65910  3.64752  1.66040  3.21743  3.03323  2.89816  3.52385  2.79478  2.80607  2.69515  2.91221  3.30312  5.42310  4.08514    528 - -
          2.68618  4.42225  2.77519  2.73123  3.46354  2.40513  3.72494  3.29354  2.67741  2.69355  4.24690  2.90347  2.73739  3.18146  2.89801  2.37887  2.77519  2.98518  4.58477  3.61503
          0.02128  4.25647  4.97881  0.61958  0.77255  0.52308  0.89818
    231   2.66795  4.78500  2.47788  2.40449  4.00387  3.46730  3.71940  3.40106  2.56249  1.93146  3.87417  2.85711  3.19627  2.89568  3.01680  2.72167  2.90531  2.96249  5.31167  3.99113    529 - -
          2.68618  4.42225  2.77519  2.73123  3.46354  2.40513  3.72494  3.29354  2.67741  2.69355  4.24690  2.90347  2.73739  3.18146  2.89801  2.37887  2.77519  2.98518  4.58477  3.61503
          0.05106  4.25647  3.33526  0.61958  0.77255  0.52308  0.89818
    232   2.67093  5.06769  2.17777  2.16528  4.36451  3.17894  3.63992  2.95700  2.05179  3.35224  4.12841  2.89420  3.82860  2.76008  2.90037  2.49969  2.90641  3.43245  5.52995  4.14298    530 - -
          2.68618  4.42225  2.77519  2.73123  3.46354  2.40513  3.72494  3.29354  2.67741  2.69355  4.24690  2.90347  2.73739  3.18146  2.89801  2.37887  2.77519  2.98518  4.58477  3.61503
          0.02192  4.22732  4.94967  0.61958  0.77255  0.55951  0.84744
    233   2.67003  4.79946  3.05300  2.53757  4.05545  3.47407  3.70284  2.53491  2.01634  3.07448  3.90733  2.34177  3.88508  2.86905  2.88012  2.36364  2.90744  3.13852  5.32638  4.01373    531 - -
          2.68618  4.42225  2.77519  2.73123  3.46354  2.40513  3.72494  3.29354  2.67741  2.69355  4.24690  2.90347  2.73739  3.18146  2.89801  2.37887  2.77519  2.98518  4.58477  3.61503
          0.02192  4.22732  4.94967  0.61958  0.77255  0.55951  0.84744
    234   2.59778  5.06387  2.04960  2.35038  4.37626  3.39932  3.65191  3.83308  2.33837  3.14141  4.14371  2.73748  2.67890  2.77385  2.92558  2.47542  2.79856  3.44269  5.54514  4.15660    532 - -
          2.68618  4.42225  2.77519  2.73123  3.46354  2.40513  3.72494  3.29354  2.67741  2.69355  4.24690  2.90347  2.73739  3.18146  2.89801  2.37887  2.77519  2.98518  4.58477  3.61503
          0.06345  4.22732  3.06007  0.61958  0.77255  0.55951  0.84744
    235   3.03148  5.54366  1.09339  2.23350  4.81647  3.33383  3.86693  4.37374  2.84989  3.87091  4.73284  2.81443  3.94876  2.23977  3.40950  2.92872  3.32143  3.95571  6.00473  4.51850    533 - -
          2.68618  4.42225  2.77519  2.73123  3.46354  2.40513  3.72494  3.29354  2.67741  2.69355  4.24690  2.90347  2.73739  3.18146  2.89801  2.37887  2.77519  2.98518  4.58477  3.61503
          0.02283  4.18671  4.90906  0.61958  0.77255  0.60652  0.78799
    236   2.38902  4.66892  3.09328  2.23134  3.20705  2.59332  3.69663  3.28549  2.53830  2.93002  3.76998  3.04570  3.85939  2.88214  2.82615  2.68344  2.51448  2.90654  5.21536  3.91170    534 - -
          2.68618  4.42225  2.77519  2.73123  3.46354  2.40513  3.72494  3.29354  2.67741  2.69355  4.24690  2.90347  2.73739  3.18146  2.89801  2.37887  2.77519  2.98518  4.58477  3.61503
          0.02283  4.18671  4.90906  0.61958  0.77255  0.60652  0.78799
    237   2.64330  4.87857  2.85755  2.45571  4.13907  3.45312  3.63808  3.55650  1.84476  3.14040  3.02964  2.82455  3.84302  2.77894  2.52508  2.66485  2.87139  2.91344  5.36083  4.02689    535 - -
          2.68618  4.42225  2.77519  2.73123  3.46354  2.40513  3.72494  3.29354  2.67741  2.69355  4.24690  2.90347  2.73739  3.18146  2.89801  2.37887  2.77519  2.98518  4.58477  3.61503
          0.02283  4.18671  4.90906  0.61958  0.77255  0.60652  0.78799
    238   2.67104  5.03166  2.88281  2.04354  4.32488  3.18499  2.76771  3.77415  2.35627  3.30926  3.67278  2.91633  3.83253  2.06743  2.80636  2.65777  2.90153  3.39875  5.48354  4.11576    536 - -
          2.68618  4.42225  2.77519  2.73123  3.46354  2.40513  3.72494  3.29354  2.67741  2.69355  4.24690  2.90347  2.73739  3.18146  2.89801  2.37887  2.77519  2.98518  4.58477  3.61503
          0.07353  4.18671  2.88787  0.61958  0.77255  0.60652  0.78799
    239   2.60556  4.83317  3.11683  2.57004  4.17685  3.46290  3.67963  3.57219  2.09288  3.15988  3.98710  3.05157  3.88275  2.83330  2.24636  2.58140  1.93647  3.24197  5.37073  4.07925    537 - -
          2.68618  4.42225  2.77519  2.73123  3.46354  2.40513  3.72494  3.29354  2.67741  2.69355  4.24690  2.90347  2.73739  3.18146  2.89801  2.37887  2.77519  2.98518  4.58477  3.61503
          0.08385  4.13719  2.74172  0.61958  0.77255  0.65867  0.72885
    240   2.34053  4.54058  3.16120  2.60317  3.42586  3.46988  3.69785  2.99137  2.57677  2.58870  3.63241  2.71313  3.61503  2.41481  2.99834  2.69315  2.81266  2.63340  5.08982  3.80719    538 - -
          2.68618  4.42225  2.77519  2.73123  3.46354  2.40513  3.72494  3.29354  2.67741  2.69355  4.24690  2.90347  2.73739  3.18146  2.89801  2.37887  2.77519  2.98518  4.58477  3.61503
          0.06374  4.07881  3.10506  0.61958  0.77255  0.71388  0.67284
    241   2.74942  5.05022  2.92909  2.44131  4.36973  3.45285  3.60896  3.79833  1.85129  3.04698  4.12626  2.38690  3.86374  2.15370  2.56023  2.73649  2.96888  3.43958  5.46062  4.13987    539 - -
          2.68618  4.42225  2.77519  2.73123  3.46354  2.40513  3.72494  3.29354  2.67741  2.69355  4.24690  2.90347  2.73739  3.18146  2.89801  2.37887  2.77519  2.98518  4.58477  3.61503
          0.02645  4.04152  4.76387  0.61958  0.77255  0.71198  0.67467
    242   2.70664  5.13992  1.91661  2.25714  4.47434  2.93461  3.65223  3.94655  2.46999  3.46302  4.24857  2.29141  3.80619  2.78181  2.59341  2.66536  2.83678  3.53886  5.62855  4.21701    540 - -
          2.68618  4.42225  2.77519  2.73123  3.46354  2.40513  3.72494  3.29354  2.67741  2.69355  4.24690  2.90347  2.73739  3.18146  2.89801  2.37887  2.77519  2.98518  4.58477  3.61503
          0.02593  4.06106  4.78340  0.61958  0.77255  0.72948  0.65809
    243   2.47184  4.73989  2.48579  2.44711  4.00319  3.39479  3.64811  2.94463  2.46764  3.02766  3.85087  2.58145  3.80906  2.80916  2.92702  2.36849  2.73723  2.84872  5.28648  3.95853    541 - -
          2.68618  4.42225  2.77519  2.73123  3.46354  2.40513  3.72494  3.29354  2.67741  2.69355  4.24690  2.90347  2.73739  3.18146  2.89801  2.37887  2.77519  2.98518  4.58477  3.61503
          0.02593  4.06106  4.78340  0.61958  0.77255  0.66484  0.72228
    244   2.69700  4.96174  2.57673  2.35971  4.27806  1.93759  2.86288  3.73444  2.53554  3.30889  4.12707  2.89332  3.83812  2.71363  3.00368  2.45915  2.96038  3.37353  5.51311  4.14328    542 - -
          2.68618  4.42225  2.77519  2.73123  3.46354  2.40513  3.72494  3.29354  2.67741  2.69355  4.24690  2.90347  2.73739  3.18146  2.89801  2.37887  2.77519  2.98518  4.58477  3.61503
          0.02499  4.09764  4.81998  0.61958  0.77255  0.69675  0.68955
    245   2.64227  4.20108  3.88297  3.32405  3.35300  3.69393  4.06149  1.77999  3.22192  2.31717  2.76342  3.61782  4.09339  3.50366  3.48335  2.69858  2.32904  2.22031  4.89680  3.69088    543 - -
          2.68618  4.42225  2.77519  2.73123  3.46354  2.40513  3.72494  3.29354  2.67741  2.69355  4.24690  2.90347  2.73739  3.18146  2.89801  2.37887  2.77519  2.98518  4.58477  3.61503
          0.02499  4.09764  4.81998  0.61958  0.77255  0.69675  0.68955
    246   2.40242  2.40534  3.65323  3.14764  3.73175  3.25152  4.03882  3.06490  3.04319  2.81008  3.69812  3.39198  3.84792  3.36919  3.06940  1.66393  2.77513  2.54975  5.16311  3.94164    544 - -
          2.68618  4.42225  2.77519  2.73123  3.46354  2.40513  3.72494  3.29354  2.67741  2.69355  4.24690  2.90347  2.73739  3.18146  2.89801  2.37887  2.77519  2.98518  4.58477  3.61503
          0.02499  4.09764  4.81998  0.61958  0.77255  0.69675  0.68955
    247   2.60958  5.06347  2.93384  2.29272  4.39960  3.44119  3.60300  3.83424  1.85440  3.34303  4.13045  2.67296  3.84305  2.72226  2.22957  2.34293  2.92932  3.45442  5.48816  4.14724    545 - -
          2.68618  4.42225  2.77519  2.73123  3.46354  2.40513  3.72494  3.29354  2.67741  2.69355  4.24690  2.90347  2.73739  3.18146  2.89801  2.37887  2.77519  2.98518  4.58477  3.61503
          0.02499  4.09764  4.81998  0.61958  0.77255  0.69675  0.68955
    248   2.21718  4.75438  2.90914  2.45343  3.78432  3.26378  3.64372  3.42644  2.20843  3.03821  3.85622  2.77902  3.81306  2.80091  2.90885  2.51888  2.41398  2.99961  5.28898  3.96074    546 - -
          2.68618  4.42225  2.77519  2.73123  3.46354  2.40513  3.72494  3.29354  2.67741  2.69355  4.24690  2.90347  2.73739  3.18146  2.89801  2.37887  2.77519  2.98518  4.58477  3.61503
          0.02499  4.09764  4.81998  0.61958  0.77255  0.69675  0.68955
    249   2.54500  3.87107  3.39506  2.85059  3.54534  3.45347  3.82004  2.95825  2.79545  2.52583  3.55156  3.25038  3.58723  3.12174  3.16103  1.75525  2.81554  2.70533  4.97879  3.08154    547 - -
          2.68618  4.42225  2.77519  2.73123  3.46354  2.40513  3.72494  3.29354  2.67741  2.69355  4.24690  2.90347  2.73739  3.18146  2.89801  2.37887  2.77519  2.98518  4.58477  3.61503
          0.02499  4.09764  4.81998  0.61958  0.77255  0.69675  0.68955
    250   2.71870  5.18863  2.19670  2.19993  4.51098  3.36073  3.63062  3.98338  1.80627  3.47764  4.25224  2.46897  3.81731  2.75004  2.77613  2.67078  2.85216  3.57031  5.62309  4.21716    548 - -
          2.68618  4.42225  2.77519  2.73123  3.46354  2.40513  3.72494  3.29354  2.67741  2.69355  4.24690  2.90347  2.73739  3.18146  2.89801  2.37887  2.77519  2.98518  4.58477  3.61503
          0.02499  4.09764  4.81998  0.61958  0.77255  0.69675  0.68955
    251   2.61673  4.40486  3.39010  2.82127  3.52725  3.55013  3.13588  2.91865  2.67469  1.88515  3.23254  3.24399  3.93373  3.06335  2.78429  2.51859  2.84723  2.68792  4.94803  3.69051    549 - -
          2.68618  4.42225  2.77519  2.73123  3.46354  2.40513  3.72494  3.29354  2.67741  2.69355  4.24690  2.90347  2.73739  3.18146  2.89801  2.37887  2.77519  2.98518  4.58477  3.61503
          0.02499  4.09764  4.81998  0.61958  0.77255  0.69675  0.68955
    252   2.71497  4.99167  2.64184  1.46702  4.35723  3.13669  3.72640  3.79272  2.55007  3.14768  4.19639  2.89196  3.84492  2.88146  3.01237  2.27927  2.98853  3.42125  5.57593  4.20225    550 - -
          2.68618  4.42225  2.77519  2.73123  3.46354  2.40513  3.72494  3.29354  2.67741  2.69355  4.24690  2.90347  2.73739  3.18146  2.89801  2.37887  2.77519  2.98518  4.58477  3.61503
          0.04428  4.09764  3.62316  0.61958  0.77255  0.69675  0.68955
    253   2.81469  5.14934  2.43069  2.30699  4.28740  3.34151  2.60523  3.93640  2.57197  3.47456  4.31018  1.59741  3.87101  2.89511  3.03623  2.77831  3.07987  3.56274  5.54878  4.10506    551 - -
          2.68618  4.42225  2.77519  2.73123  3.46354  2.40513  3.72494  3.29354  2.67741  2.69355  4.24690  2.90347  2.73739  3.18146  2.89801  2.37887  2.77519  2.98518  4.58477  3.61503
          0.15981  4.07883  2.03434  0.61958  0.77255  0.67981  0.70666
    254   2.62729  4.88108  2.61930  2.06429  3.81952  3.34323  3.41119  3.57701  2.45081  3.16386  3.97979  2.86613  3.79086  2.78014  2.92392  1.95775  2.87160  3.23647  5.37960  4.01562    552 - -
          2.68618  4.42225  2.77519  2.73123  3.46354  2.40513  3.72494  3.29354  2.67741  2.69355  4.24690  2.90347  2.73739  3.18146  2.89801  2.37887  2.77519  2.98518  4.58477  3.61503
          0.05197  3.96950  3.44956  0.61958  0.77255  0.80236  0.59470
    255   2.55717  3.56856  2.54773  2.45671  3.51365  3.20729  3.03421  3.28470  2.46446  2.91724  3.75187  2.75739  3.79575  2.80557  2.91364  2.62052  2.79411  2.98554  5.17907  3.85750    553 - -
          2.68618  4.42225  2.77519  2.73123  3.46354  2.40513  3.72494  3.29354  2.67741  2.69355  4.24690  2.90347  2.73739  3.18146  2.89801  2.37887  2.77519  2.98518  4.58477  3.61503
          0.02912  3.94666  4.66900  0.61958  0.77255  0.81879  0.58155
    256   2.35689  3.11861  3.46504  2.91237  3.44639  3.42870  3.82251  2.79124  2.85389  2.44990  3.41611  3.27966  2.85673  3.15985  3.19419  2.48786  2.75612  2.47079  4.89306  3.38113    554 - -
          2.68618  4.42225  2.77519  2.73123  3.46354  2.40513  3.72494  3.29354  2.67741  2.69355  4.24690  2.90347  2.73739  3.18146  2.89801  2.37887  2.77519  2.98518  4.58477  3.61503
          0.02912  3.94666  4.66900  0.61958  0.77255  0.58726  0.81159
    257   2.54971  2.92089  3.87088  3.30786  2.99354  3.37816  3.97319  2.58047  3.20837  1.82529  3.27387  3.55996  4.00201  3.46376  3.44654  2.38642  2.81061  2.37483  4.76309  3.54850    555 - -
          2.68618  4.42225  2.77519  2.73123  3.46354  2.40513  3.72494  3.29354  2.67741  2.69355  4.24690  2.90347  2.73739  3.18146  2.89801  2.37887  2.77519  2.98518  4.58477  3.61503
          0.02499  4.09764  4.81998  0.61958  0.77255  0.69675  0.68955
    258   2.59964  5.08250  2.26250  2.29855  4.37917  3.36159  2.55182  3.84052  2.31936  3.37143  4.15711  2.84757  3.81126  2.67854  2.91262  2.18923  2.92447  3.45342  5.54736  4.15408    556 - -
          2.68618  4.42225  2.77519  2.73123  3.46354  2.40513  3.72494  3.29354  2.67741  2.69355  4.24690  2.90347  2.73739  3.18146  2.89801  2.37887  2.77519  2.98518  4.58477  3.61503
          0.02499  4.09764  4.81998  0.61958  0.77255  0.69675  0.68955
    259   2.60184  4.86007  2.92111  1.94816  4.13332  3.39805  3.62140  3.35213  2.40450  3.14229  3.73974  2.72516  2.94885  2.76069  2.86982  2.48553  2.67182  3.21357  5.36466  4.01555    557 - -
          2.68618  4.42225  2.77519  2.73123  3.46354  2.40513  3.72494  3.29354  2.67741  2.69355  4.24690  2.90347  2.73739  3.18146  2.89801  2.37887  2.77519  2.98518  4.58477  3.61503
          0.02499  4.09764  4.81998  0.61958  0.77255  0.69675  0.68955
    260   2.71169  4.90201  3.02038  2.43717  4.21446  3.46079  3.65629  3.27067  1.58180  3.19063  4.01892  3.00936  3.87718  2.80417  2.65925  2.27487  2.94392  3.27447  5.39245  4.08696    558 - -
          2.68618  4.42225  2.77519  2.73123  3.46354  2.40513  3.72494  3.29354  2.67741  2.69355  4.24690  2.90347  2.73739  3.18146  2.89801  2.37887  2.77519  2.98518  4.58477  3.61503
          0.02499  4.09764  4.81998  0.61958  0.77255  0.69675  0.68955
    261   2.57963  4.27574  3.51066  2.94468  3.26572  3.56313  3.83638  2.75489  2.87657  1.92570  3.06735  3.33268  3.69417  3.18557  3.06609  2.31162  2.70409  2.53891  4.86925  3.63967    559 - -
          2.68618  4.42225  2.77519  2.73123  3.46354  2.40513  3.72494  3.29354  2.67741  2.69355  4.24690  2.90347  2.73739  3.18146  2.89801  2.37887  2.77519  2.98518  4.58477  3.61503
          0.02499  4.09764  4.81998  0.61958  0.77255  0.59269  0.80483
    262   2.41212  4.39036  3.23200  2.79985  3.16386  3.54334  3.78982  2.79963  2.59088  2.60567  3.49167  3.23457  3.92716  2.73853  3.13863  2.78238  2.69445  1.99492  4.96709  3.71854    560 - -
          2.68618  4.42225  2.77519  2.73123  3.46354  2.40513  3.72494  3.29354  2.67741  2.69355  4.24690  2.90347  2.73739  3.18146  2.89801  2.37887  2.77519  2.98518  4.58477  3.61503
          0.02358  4.15496  4.87730  0.61958  0.77255  0.64057  0.74865
    263   2.93158  5.13076  2.93266  2.57383  4.11960  3.52861  2.69258  3.89978  2.33514  3.39653  4.27204  3.06732  3.99088  1.38729  2.65037  2.92207  3.16397  3.56878  5.36397  3.95639    561 - -
          2.68618  4.42225  2.77519  2.73123  3.46354  2.40513  3.72494  3.29354  2.67741  2.69355  4.24690  2.90347  2.73739  3.18146  2.89801  2.37887  2.77519  2.98518  4.58477  3.61503
          0.02358  4.15496  4.87730  0.61958  0.77255  0.64057  0.74865
    264   2.30990  4.62905  3.11522  2.56008  3.59974  3.11048  3.69244  3.23355  2.54505  2.88341  3.18093  2.65327  3.85470  2.67966  2.98308  2.32305  2.75005  2.84648  5.17635  3.87865    562 - -
          2.68618  4.42225  2.77519  2.73123  3.46354  2.40513  3.72494  3.29354  2.67741  2.69355  4.24690  2.90347  2.73739  3.18146  2.89801  2.37887  2.77519  2.98518  4.58477  3.61503
          0.02358  4.15496  4.87730  0.61958  0.77255  0.64057  0.74865
    265   2.81876  5.32401  2.33769  1.51213  4.64222  3.36448  3.69252  4.12472  2.00449  3.60768  4.39532  2.82597  3.86275  2.57795  2.97122  2.75122  3.06521  3.70489  5.74734  4.32259    563 - -
          2.68618  4.42225  2.77519  2.73123  3.46354  2.40513  3.72494  3.29354  2.67741  2.69355  4.24690  2.90347  2.73739  3.18146  2.89801  2.37887  2.77519  2.98518  4.58477  3.61503
          0.08231  4.15496  2.75949  0.61958  0.77255  0.64057  0.74865
    266   2.81471  4.88478  3.22724  2.68480  4.15023  3.55301  3.70314  3.50146  1.37982  2.51068  3.99731  3.14014  3.57240  2.86938  2.52724  2.86642  3.03950  3.22324  5.34801  4.08087    564 - -
          2.68618  4.42225  2.77519  2.73123  3.46354  2.40513  3.72494  3.29354  2.67741  2.69355  4.24690  2.90347  2.73739  3.18146  2.89801  2.37887  2.77519  2.98518  4.58477  3.61503
          0.02499  4.09764  4.81998  0.61958  0.77255  0.69675  0.68955
    267   2.59202  4.60071  3.14669  2.59580  3.83914  3.44901  3.70191  3.21427  2.24834  2.72608  3.46938  3.07328  3.65328  2.90079  2.92837  2.43840  2.04237  2.93180  5.17188  3.88567    565 - -
          2.68618  4.42225  2.77519  2.73123  3.46354  2.40513  3.72494  3.29354  2.67741  2.69355  4.24690  2.90347  2.73739  3.18146  2.89801  2.37887  2.77519  2.98518  4.58477  3.61503
          0.02499  4.09764  4.81998  0.61958  0.77255  0.69675  0.68955
    268   2.83127  5.26164  1.37805  2.22453  4.62346  3.28266  3.76605  4.11630  2.69648  3.64299  4.46452  2.79049  2.77069  2.76762  3.23744  2.61667  3.11671  3.70051  5.81721  4.37060    566 - -
          2.68618  4.42225  2.77519  2.73123  3.46354  2.40513  3.72494  3.29354  2.67741  2.69355  4.24690  2.90347  2.73739  3.18146  2.89801  2.37887  2.77519  2.98518  4.58477  3.61503
          0.15477  4.09764  2.06535  0.61958  0.77255  0.69675  0.68955
    269   2.83153  5.29843  1.96300  1.70219  4.62952  2.07686  3.72399  4.11896  2.68039  3.64259  4.47241  2.71745  3.81446  2.88309  3.23707  2.75424  3.11385  3.70692  5.81646  4.35938    567 - -
          2.68618  4.42225  2.77519  2.73123  3.46354  2.40513  3.72494  3.29354  2.67741  2.69355  4.24690  2.90347  2.73739  3.18146  2.89801  2.37887  2.77519  2.98518  4.58477  3.61503
          0.02840  3.97127  4.69362  0.61958  0.77255  0.80106  0.59575
    270   2.63407  4.29675  3.59276  3.04394  2.76214  3.61331  3.87048  2.66502  2.94365  1.81103  3.30298  3.41008  2.86275  3.26321  3.09298  2.88963  2.87534  2.50483  4.79028  3.50125    568 - -
          2.68618  4.42225  2.77519  2.73123  3.46354  2.40513  3.72494  3.29354  2.67741  2.69355  4.24690  2.90347  2.73739  3.18146  2.89801  2.37887  2.77519  2.98518  4.58477  3.61503
          0.02840  3.97127  4.69362  0.61958  0.77255  0.80106  0.59575
    271   2.55392  4.66793  2.74260  2.45871  3.96842  3.34652  3.66451  2.98602  2.50213  3.00220  3.83463  2.52742  3.79223  2.83912  2.95139  2.32436  2.33885  3.04454  5.26852  3.94953    569 - -
          2.68626  4.42233  2.77519  2.73111  3.46319  2.40521  3.72503  3.29362  2.67749  2.69363  4.24698  2.90330  2.73739  3.18108  2.89809  2.37880  2.77528  2.98527  4.58485  3.61511
          0.17226  1.90325  4.69362  1.18650  0.36426  0.80106  0.59575
    272   2.38137  3.25681  3.22683  2.56567  3.93032  2.29657  3.87203  3.31941  2.77876  2.99555  3.84257  3.14251  3.75519  3.10591  3.16412  1.90466  2.74365  2.95700  5.28472  4.02500    575 - -
          2.68618  4.42225  2.77519  2.73123  3.46354  2.40513  3.72494  3.29354  2.67741  2.69355  4.24690  2.90347  2.73739  3.18146  2.89801  2.37887  2.77519  2.98518  4.58477  3.61503
          0.02840  3.97127  4.69362  0.61958  0.77255  0.80106  0.59575
    273   1.64884  4.32598  3.22724  2.68801  3.94534  3.16876  3.91539  3.24958  2.82594  2.99453  3.86140  3.16871  3.76912  3.15776  3.19781  2.02469  2.76178  2.65298  5.31481  4.05860    576 - -
          2.68618  4.42225  2.77519  2.73123  3.46354  2.40513  3.72494  3.29354  2.67741  2.69355  4.24690  2.90347  2.73739  3.18146  2.89801  2.37887  2.77519  2.98518  4.58477  3.61503
          0.02840  3.97127  4.69362  0.61958  0.77255  0.80106  0.59575
    274   2.84678  4.47589  3.74488  3.22047  2.83972  3.82042  4.00556  2.58070  3.06732  1.37440  3.19101  3.59096  4.17571  2.70795  3.35371  3.11634  3.08029  2.54692  4.81171  3.48134    577 - -
          2.68618  4.42225  2.77519  2.73123  3.46354  2.40513  3.72494  3.29354  2.67741  2.69355  4.24690  2.90347  2.73739  3.18146  2.89801  2.37887  2.77519  2.98518  4.58477  3.61503
          0.02840  3.97127  4.69362  0.61958  0.77255  0.51562  0.90914
    275   2.64657  4.84639  2.96072  2.47930  4.18207  3.40921  3.68478  3.59966  2.27938  3.18741  4.00225  2.64411  2.56519  2.83527  2.76209  2.67780  2.08386  3.25432  5.40726  4.08002    578 - -
          2.68618  4.42225  2.77519  2.73123  3.46354  2.40513  3.72494  3.29354  2.67741  2.69355  4.24690  2.90347  2.73739  3.18146  2.89801  2.37887  2.77519  2.98518  4.58477  3.61503
          0.02358  4.15496  4.87730  0.61958  0.77255  0.64057  0.74865
    276   2.60387  4.57830  3.16460  2.43042  3.76947  3.24322  3.71251  2.44421  2.34056  2.81618  3.48930  3.09290  3.87608  2.92487  2.99638  2.46945  2.43483  2.87858  5.12634  3.84301    579 - -
          2.68618  4.42225  2.77519  2.73123  3.46354  2.40513  3.72494  3.29354  2.67741  2.69355  4.24690  2.90347  2.73739  3.18146  2.89801  2.37887  2.77519  2.98518  4.58477  3.61503
          0.02358  4.15496  4.87730  0.61958  0.77255  0.39987  1.10990
    277   2.47692  5.01697  1.94196  2.40092  4.36435  3.15577  3.70840  3.80610  2.51496  3.36590  4.15525  2.28991  3.85769  2.84075  3.00417  2.68203  2.72757  2.83139  5.56247  4.18430    580 - -
          2.68618  4.42225  2.77519  2.73123  3.46354  2.40513  3.72494  3.29354  2.67741  2.69355  4.24690  2.90347  2.73739  3.18146  2.89801  2.37887  2.77519  2.98518  4.58477  3.61503
          0.02069  4.28443  5.00678  0.61958  0.77255  0.48576  0.95510
    278   2.88849  5.41229  2.33833  1.32173  4.73171  2.61208  3.78341  4.22896  2.67037  3.72100  4.51411  2.49822  3.31406  2.91955  3.21325  2.81348  3.15036  3.80007  5.87620  4.42017    581 - -
          2.68618  4.42225  2.77519  2.73123  3.46354  2.40513  3.72494  3.29354  2.67741  2.69355  4.24690  2.90347  2.73739  3.18146  2.89801  2.37887  2.77519  2.98518  4.58477  3.61503
          0.02069  4.28443  5.00678  0.61958  0.77255  0.48576  0.95510
    279   2.63490  4.27170  3.66285  2.91900  3.39641  3.64741  3.92219  2.63919  3.01937  2.46318  1.88164  3.45452  4.02785  3.31420  3.32756  2.71390  2.50651  2.45562  4.87036  3.36404    582 - -
          2.68618  4.42225  2.77519  2.73123  3.46354  2.40513  3.72494  3.29354  2.67741  2.69355  4.24690  2.90347  2.73739  3.18146  2.89801  2.37887  2.77519  2.98518  4.58477  3.61503
          0.02069  4.28443  5.00678  0.61958  0.77255  0.48576  0.95510
    280   2.69012  5.04137  2.92282  2.36364  4.34079  3.45106  3.01637  3.78426  2.34021  3.32377  4.10785  2.94736  3.64799  1.88861  2.83999  2.43000  2.48539  3.41040  5.50391  4.13920    583 - -
          2.68618  4.42225  2.77519  2.73123  3.46354  2.40513  3.72494  3.29354  2.67741  2.69355  4.24690  2.90347  2.73739  3.18146  2.89801  2.37887  2.77519  2.98518  4.58477  3.61503
          0.02069  4.28443  5.00678  0.61958  0.77255  0.48576  0.95510
    281   2.02396  4.72703  3.08095  2.45639  3.96352  2.93723  3.51250  3.36649  2.56184  3.00152  3.83672  3.05760  3.88316  2.90407  3.00753  2.15504  2.80132  3.06651  5.27693  3.15926    584 - -
          2.68618  4.42225  2.77519  2.73123  3.46354  2.40513  3.72494  3.29354  2.67741  2.69355  4.24690  2.90347  2.73739  3.18146  2.89801  2.37887  2.77519  2.98518  4.58477  3.61503
          0.02069  4.28443  5.00678  0.61958  0.77255  0.48576  0.95510
    282   2.22911  4.64999  3.16552  2.60973  3.85969  3.49986  3.73424  3.24553  2.45586  2.90283  3.21013  2.44288  3.31772  2.93180  3.02355  2.72145  2.54914  2.55968  5.20100  3.90701    585 - -
          2.68618  4.42225  2.77519  2.73123  3.46354  2.40513  3.72494  3.29354  2.67741  2.69355  4.24690  2.90347  2.73739  3.18146  2.89801  2.37887  2.77519  2.98518  4.58477  3.61503
          0.02069  4.28443  5.00678  0.61958  0.77255  0.48576  0.95510
    283   2.78934  5.23728  2.39411  2.34160  4.56285  3.06061  3.71306  4.03376  2.29823  3.53936  4.32118  2.89541  3.88620  1.57498  2.97929  2.54868  3.03442  3.62584  5.69473  4.28862    586 - -
          2.68618  4.42225  2.77519  2.73123  3.46354  2.40513  3.72494  3.29354  2.67741  2.69355  4.24690  2.90347  2.73739  3.18146  2.89801  2.37887  2.77519  2.98518  4.58477  3.61503
          0.02069  4.28443  5.00678  0.61958  0.77255  0.48576  0.95510
    284   2.66496  4.92865  2.96136  2.37645  4.19782  3.31988  3.67187  3.62711  2.44641  3.20555  4.00750  1.92722  3.85937  2.56643  2.90587  2.56805  2.40344  3.28231  4.58373  4.07374    587 - -
          2.68618  4.42225  2.77519  2.73123  3.46354  2.40513  3.72494  3.29354  2.67741  2.69355  4.24690  2.90347  2.73739  3.18146  2.89801  2.37887  2.77519  2.98518  4.58477  3.61503
          0.02069  4.28443  5.00678  0.61958  0.77255  0.48576  0.95510
    285   2.69581  3.71997  3.92422  3.35596  2.43232  3.74350  3.22216  2.69867  3.26067  2.41843  3.34611  3.62231  4.11407  3.28155  3.50227  2.88570  2.92760  2.35004  4.59872  1.91869    588 - -
          2.68618  4.42225  2.77519  2.73123  3.46354  2.40513  3.72494  3.29354  2.67741  2.69355  4.24690  2.90347  2.73739  3.18146  2.89801  2.37887  2.77519  2.98518  4.58477  3.61503
          0.02069  4.28443  5.00678  0.61958  0.77255  0.48576  0.95510
    286   2.43302  4.56255  3.28190  2.78209  3.88225  3.45361  3.45242  3.25649  2.72230  2.75496  3.80896  3.21531  1.66543  3.09232  3.10588  2.75028  2.76753  2.84418  5.25025  3.97361    589 - -
          2.68618  4.42225  2.77519  2.73123  3.46354  2.40513  3.72494  3.29354  2.67741  2.69355  4.24690  2.90347  2.73739  3.18146  2.89801  2.37887  2.77519  2.98518  4.58477  3.61503
          0.02069  4.28443  5.00678  0.61958  0.77255  0.48576  0.95510
    287   2.37009  4.55380  3.36902  2.78844  3.71512  3.58624  3.79155  3.08525  2.61839  2.58336  3.35273  3.23519  3.96852  3.03594  1.74046  2.82755  2.80475  2.84208  4.19533  3.83857    590 - -
          2.68618  4.42225  2.77519  2.73123  3.46354  2.40513  3.72494  3.29354  2.67741  2.69355  4.24690  2.90347  2.73739  3.18146  2.89801  2.37887  2.77519  2.98518  4.58477  3.61503
          0.02069  4.28443  5.00678  0.61958  0.77255  0.48576  0.95510
    288   2.78072  4.98790  3.03248  2.55294  4.29260  3.31386  1.66763  3.71687  2.29959  3.28161  4.10383  3.05532  3.40382  2.86770  2.53438  2.68605  3.01393  3.37950  5.46873  4.15485    591 - -
          2.68618  4.42225  2.77519  2.73123  3.46354  2.40513  3.72494  3.29354  2.67741  2.69355  4.24690  2.90347  2.73739  3.18146  2.89801  2.37887  2.77519  2.98518  4.58477  3.61503
          0.02069  4.28443  5.00678  0.61958  0.77255  0.48576  0.95510
    289   2.20045  4.23826  3.44180  3.40729  3.13592  3.80345  4.12456  1.92011  3.32785  2.39552  3.36324  3.70301  4.17629  3.58807  3.58695  3.08586  2.82053  1.67360  4.93140  3.72341    592 - -
          2.68618  4.42225  2.77519  2.73123  3.46354  2.40513  3.72494  3.29354  2.67741  2.69355  4.24690  2.90347  2.73739  3.18146  2.89801  2.37887  2.77519  2.98518  4.58477  3.61503
          0.02069  4.28443  5.00678  0.61958  0.77255  0.48576  0.95510
    290   2.60655  4.73220  2.68895  2.62317  4.33597  3.31276  3.90195  3.76088  2.76739  3.37514  4.19145  3.08847  1.70921  3.07594  3.21941  2.34431  2.20170  3.35252  5.60595  4.28028    593 - -
          2.68618  4.42225  2.77519  2.73123  3.46354  2.40513  3.72494  3.29354  2.67741  2.69355  4.24690  2.90347  2.73739  3.18146  2.89801  2.37887  2.77519  2.98518  4.58477  3.61503
          0.02069  4.28443  5.00678  0.61958  0.77255  0.48576  0.95510
    291   2.54420  4.34833  3.57473  2.80588  3.48123  3.65055  3.22410  2.75364  2.94363  2.29533  3.45752  3.41985  4.03907  3.27664  3.26344  2.92082  2.90666  1.56753  4.94770  3.71456    594 - -
          2.68618  4.42225  2.77519  2.73123  3.46354  2.40513  3.72494  3.29354  2.67741  2.69355  4.24690  2.90347  2.73739  3.18146  2.89801  2.37887  2.77519  2.98518  4.58477  3.61503
          0.02069  4.28443  5.00678  0.61958  0.77255  0.48576  0.95510
    292   2.66304  4.85036  2.88040  2.49626  4.06703  3.48044  2.14245  3.50285  2.34284  2.80067  3.92324  3.01222  3.87420  2.63644  2.90564  2.69781  2.78724  3.18371  5.33377  3.20772    595 - -
          2.68618  4.42225  2.77519  2.73123  3.46354  2.40513  3.72494  3.29354  2.67741  2.69355  4.24690  2.90347  2.73739  3.18146  2.89801  2.37887  2.77519  2.98518  4.58477  3.61503
          0.02069  4.28443  5.00678  0.61958  0.77255  0.48576  0.95510
    293   2.67147  4.23932  3.83399  3.26310  3.10990  3.72519  4.00754  2.28421  3.17376  2.31067  3.33501  3.21393  4.09723  2.86306  3.44740  2.99657  2.90498  1.57681  4.85569  3.63914    596 - -
          2.68618  4.42225  2.77519  2.73123  3.46354  2.40513  3.72494  3.29354  2.67741  2.69355  4.24690  2.90347  2.73739  3.18146  2.89801  2.37887  2.77519  2.98518  4.58477  3.61503
          0.02069  4.28443  5.00678  0.61958  0.77255  0.48576  0.95510
    294   2.64232  4.25091  4.13748  3.56341  3.30231  3.86611  4.19279  2.41405  3.45365  1.66653  2.69590  3.81772  3.01136  3.69372  3.66907  3.15851  2.99980  1.74609  4.90472  3.72113    597 - -
          2.68618  4.42225  2.77519  2.73123  3.46354  2.40513  3.72494  3.29354  2.67741  2.69355  4.24690  2.90347  2.73739  3.18146  2.89801  2.37887  2.77519  2.98518  4.58477  3.61503
          0.02069  4.28443  5.00678  0.61958  0.77255  0.48576  0.95510
    295   2.85780  5.32436  1.41731  2.15547  4.61810  3.39336  3.76862  4.09742  2.64136  2.99573  4.41581  2.47062  3.90923  2.90725  3.16984  2.56938  3.11393  3.69435  5.78884  4.35473    598 - -
          2.68618  4.42225  2.77519  2.73123  3.46354  2.40513  3.72494  3.29354  2.67741  2.69355  4.24690  2.90347  2.73739  3.18146  2.89801  2.37887  2.77519  2.98518  4.58477  3.61503
          0.02069  4.28443  5.00678  0.61958  0.77255  0.48576  0.95510
    296   2.69500  4.74935  3.16378  2.66816  4.08480  1.61785  3.78812  3.10235  2.35912  3.10655  3.95148  3.13603  3.93243  2.97143  2.65650  2.65206  2.95726  3.16319  5.36012  4.07438    599 - -
          2.68618  4.42225  2.77519  2.73123  3.46354  2.40513  3.72494  3.29354  2.67741  2.69355  4.24690  2.90347  2.73739  3.18146  2.89801  2.37887  2.77519  2.98518  4.58477  3.61503
          0.02069  4.28443  5.00678  0.61958  0.77255  0.48576  0.95510
    297   2.65368  4.83539  2.92263  2.56684  4.40219  3.34313  3.85338  3.84086  2.57435  3.42612  4.23452  1.89278  3.88544  3.01241  3.10579  1.67778  2.57760  3.42835  5.62935  4.29021    600 - -
          2.68618  4.42225  2.77519  2.73123  3.46354  2.40513  3.72494  3.29354  2.67741  2.69355  4.24690  2.90347  2.73739  3.18146  2.89801  2.37887  2.77519  2.98518  4.58477  3.61503
          0.02069  4.28443  5.00678  0.61958  0.77255  0.48576  0.95510
    298   2.64605  4.14899  4.01625  3.43614  2.46641  2.87622  4.02945  2.44787  3.32786  1.71468  3.02496  3.67889  4.10267  3.56340  3.53782  2.69834  2.88014  2.37609  4.74863  3.54354    601 - -
          2.68618  4.42225  2.77519  2.73123  3.46354  2.40513  3.72494  3.29354  2.67741  2.69355  4.24690  2.90347  2.73739  3.18146  2.89801  2.37887  2.77519  2.98518  4.58477  3.61503
          0.02069  4.28443  5.00678  0.61958  0.77255  0.48576  0.95510
    299   2.24330  4.57375  2.92597  2.72693  3.94089  1.79341  3.85500  2.84345  2.74212  2.98245  3.83922  3.17454  3.90343  3.06794  3.16372  2.71080  2.75099  2.83799  5.29772  4.01514    602 - -
          2.68618  4.42225  2.77519  2.73123  3.46354  2.40513  3.72494  3.29354  2.67741  2.69355  4.24690  2.90347  2.73739  3.18146  2.89801  2.37887  2.77519  2.98518  4.58477  3.61503
          0.02069  4.28443  5.00678  0.61958  0.77255  0.48576  0.95510
    300   2.34511  4.47008  3.39057  2.84143  3.69907  3.53157  3.85466  3.01698  2.63004  2.56826  3.33403  3.26815  3.95635  3.11981  3.14428  2.69586  1.66052  2.76658  5.10524  3.85295    603 - -
          2.68618  4.42225  2.77519  2.73123  3.46354  2.40513  3.72494  3.29354  2.67741  2.69355  4.24690  2.90347  2.73739  3.18146  2.89801  2.37887  2.77519  2.98518  4.58477  3.61503
          0.02069  4.28443  5.00678  0.61958  0.77255  0.48576  0.95510
    301   2.57916  2.68123  3.40878  2.86177  3.70096  2.85787  3.87248  3.07800  2.82558  2.77051  3.64306  2.72753  3.92989  3.14531  3.20817  1.99685  2.70299  2.81070  4.14739  3.85547    604 - -
          2.68618  4.42225  2.77519  2.73123  3.46354  2.40513  3.72494  3.29354  2.67741  2.69355  4.24690  2.90347  2.73739  3.18146  2.89801  2.37887  2.77519  2.98518  4.58477  3.61503
          0.02069  4.28443  5.00678  0.61958  0.77255  0.48576  0.95510
    302   2.54752  4.43014  3.38885  2.82517  3.39568  3.56918  3.82038  2.78308  2.62239  2.65321  3.15283  3.26123  3.59308  3.10542  3.17116  2.39451  1.97452  2.61933  5.00823  3.75835    605 - -
          2.68618  4.42225  2.77519  2.73123  3.46354  2.40513  3.72494  3.29354  2.67741  2.69355  4.24690  2.90347  2.73739  3.18146  2.89801  2.37887  2.77519  2.98518  4.58477  3.61503
          0.02069  4.28443  5.00678  0.61958  0.77255  0.48576  0.95510
    303   2.72540  5.06411  2.93785  2.34172  4.36479  3.47205  3.66440  3.80211  2.24644  2.93621  4.12923  2.81007  3.08911  1.74284  2.79192  2.71470  2.95361  3.43361  5.51299  4.15923    606 - -
          2.68618  4.42225  2.77519  2.73123  3.46354  2.40513  3.72494  3.29354  2.67741  2.69355  4.24690  2.90347  2.73739  3.18146  2.89801  2.37887  2.77519  2.98518  4.58477  3.61503
          0.02069  4.28443  5.00678  0.61958  0.77255  0.48576  0.95510
    304   2.18835  4.77716  2.85098  2.51954  3.66186  3.45205  3.70410  3.45731  2.52051  3.07554  3.89578  2.51551  3.86288  2.86499  2.97802  2.17163  2.54113  2.89554  5.33130  4.00643    607 - -
          2.68618  4.42225  2.77519  2.73123  3.46354  2.40513  3.72494  3.29354  2.67741  2.69355  4.24690  2.90347  2.73739  3.18146  2.89801  2.37887  2.77519  2.98518  4.58477  3.61503
          0.02069  4.28443  5.00678  0.61958  0.77255  0.48576  0.95510
    305   2.66114  4.70172  3.17210  2.61518  3.91194  3.51425  3.01073  3.16298  2.53051  2.75642  3.79926  3.10304  2.10289  2.91943  2.74493  2.74323  2.57561  3.02527  5.23168  3.93536    608 - -
          2.68618  4.42225  2.77519  2.73123  3.46354  2.40513  3.72494  3.29354  2.67741  2.69355  4.24690  2.90347  2.73739  3.18146  2.89801  2.37887  2.77519  2.98518  4.58477  3.61503
          0.10969  4.28443  2.40678  0.61958  0.77255  0.48576  0.95510
    306   2.23719  4.39209  3.39226  2.94396  4.26701  2.46530  4.05748  3.68565  2.95563  3.33283  4.14672  3.25783  2.70235  3.26894  3.34790  1.45666  2.67410  2.95913  5.57895  4.32023    609 - -
          2.68618  4.42225  2.77519  2.73123  3.46354  2.40513  3.72494  3.29354  2.67741  2.69355  4.24690  2.90347  2.73739  3.18146  2.89801  2.37887  2.77519  2.98518  4.58477  3.61503
          0.02259  4.19734  4.91968  0.61958  0.77255  0.42326  1.06395
    307   2.58871  3.82765  3.14216  2.60500  4.09172  3.40343  3.76960  3.50254  2.58535  3.12364  3.94422  3.08228  2.77932  2.24476  3.02526  2.00438  2.49218  3.15917  5.37702  4.06533    610 - -
          2.68618  4.42225  2.77519  2.73123  3.46354  2.40513  3.72494  3.29354  2.67741  2.69355  4.24690  2.90347  2.73739  3.18146  2.89801  2.37887  2.77519  2.98518  4.58477  3.61503
          0.02069  4.28443  5.00678  0.61958  0.77255  0.48576  0.95510
    308   2.89883  5.46610  1.75323  1.73017  4.77869  2.76536  3.77888  4.28701  2.66994  3.76303  4.55016  2.27890  3.11780  2.91170  3.22248  2.81409  3.15888  3.84592  5.90774  4.43795    611 - -
          2.68618  4.42225  2.77519  2.73123  3.46354  2.40513  3.72494  3.29354  2.67741  2.69355  4.24690  2.90347  2.73739  3.18146  2.89801  2.37887  2.77519  2.98518  4.58477  3.61503
          0.02069  4.28443  5.00678  0.61958  0.77255  0.48576  0.95510
    309   2.62678  4.22733  3.74502  3.17423  3.22171  2.98002  3.94718  2.68275  2.96993  2.33155  2.07340  3.50531  4.03924  3.37360  3.38229  2.64301  2.86278  2.15205  4.83471  3.62202    612 - -
          2.68618  4.42225  2.77519  2.73123  3.46354  2.40513  3.72494  3.29354  2.67741  2.69355  4.24690  2.90347  2.73739  3.18146  2.89801  2.37887  2.77519  2.98518  4.58477  3.61503
          0.02069  4.28443  5.00678  0.61958  0.77255  0.48576  0.95510
    310   2.63778  4.71815  2.93322  2.45920  3.93899  3.48435  3.71778  3.33410  2.55719  2.42744  3.81299  2.85226  3.88392  2.89885  3.00305  2.08245  2.40751  2.80149  5.25709  3.94884    613 - -
          2.68618  4.42225  2.77519  2.73123  3.46354  2.40513  3.72494  3.29354  2.67741  2.69355  4.24690  2.90347  2.73739  3.18146  2.89801  2.37887  2.77519  2.98518  4.58477  3.61503
          0.02069  4.28443  5.00678  0.61958  0.77255  0.48576  0.95510
    311   2.48110  4.21978  3.76630  3.19421  2.46897  3.67114  3.11119  2.30963  3.11801  2.41924  3.33027  3.51719  3.19426  3.38675  3.39825  2.78140  2.86565  2.48290  4.77620  2.72158    614 - -
          2.68618  4.42225  2.77519  2.73123  3.46354  2.40513  3.72494  3.29354  2.67741  2.69355  4.24690  2.90347  2.73739  3.18146  2.89801  2.37887  2.77519  2.98518  4.58477  3.61503
          0.02069  4.28443  5.00678  0.61958  0.77255  0.48576  0.95510
    312   2.60192  5.13303  2.45042  2.34793  4.45398  2.94599  3.37135  3.92409  2.39630  3.42867  4.18853  2.89534  2.93543  2.00647  2.73910  2.64921  2.91552  3.51255  5.58192  4.18255    615 - -
          2.68618  4.42225  2.77519  2.73123  3.46354  2.40513  3.72494  3.29354  2.67741  2.69355  4.24690  2.90347  2.73739  3.18146  2.89801  2.37887  2.77519  2.98518  4.58477  3.61503
          0.02069  4.28443  5.00678  0.61958  0.77255  0.48576  0.95510
    313   2.99607  5.58002  1.37387  1.57540  4.88674  3.36714  3.84650  4.40406  2.80550  3.88372  4.69809  2.82438  3.27311  2.99501  3.38562  2.66988  3.27124  3.96251  6.03642  4.54097    616 - -
          2.68618  4.42225  2.77519  2.73123  3.46354  2.40513  3.72494  3.29354  2.67741  2.69355  4.24690  2.90347  2.73739  3.18146  2.89801  2.37887  2.77519  2.98518  4.58477  3.61503
          0.04962  4.28443  3.36323  0.61958  0.77255  0.48576  0.95510
    314   2.65200  4.85922  2.96540  2.48335  3.69137  3.42757  3.70759  3.59576  2.50439  3.18893  4.00191  2.64285  3.64791  2.41561  2.95807  1.70078  2.90394  3.25252  5.40869  4.06345    617 - -
          2.68618  4.42225  2.77519  2.73123  3.46354  2.40513  3.72494  3.29354  2.67741  2.69355  4.24690  2.90347  2.73739  3.18146  2.89801  2.37887  2.77519  2.98518  4.58477  3.61503
          0.02129  4.25610  4.97845  0.61958  0.77255  0.52355  0.89751
    315   2.55306  4.21778  3.83545  3.26377  3.34316  3.69699  4.00447  2.28224  3.17824  2.15630  2.65849  3.57538  4.07820  3.44892  3.44933  2.66234  2.00447  2.37774  4.85136  3.64472    618 - -
          2.68618  4.42225  2.77519  2.73123  3.46354  2.40513  3.72494  3.29354  2.67741  2.69355  4.24690  2.90347  2.73739  3.18146  2.89801  2.37887  2.77519  2.98518  4.58477  3.61503
          0.02129  4.25610  4.97845  0.61958  0.77255  0.52355  0.89751
    316   2.65248  4.26482  3.71553  3.17217  1.94421  3.65543  3.52035  2.75176  3.10011  2.47604  3.39289  3.14288  4.04945  3.38003  3.38777  2.59816  2.89378  2.08056  4.74245  3.43106    619 - -
          2.68618  4.42225  2.77519  2.73123  3.46354  2.40513  3.72494  3.29354  2.67741  2.69355  4.24690  2.90347  2.73739  3.18146  2.89801  2.37887  2.77519  2.98518  4.58477  3.61503
          0.02129  4.25610  4.97845  0.61958  0.77255  0.46284  0.99288
    317   2.67397  4.55046  2.49866  2.38362  4.39944  3.43982  2.30022  3.85842  2.25184  3.37348  4.14033  2.92253  3.83949  2.24647  2.69539  2.65220  2.90403  3.46195  5.53194  4.15106    620 - -
          2.68618  4.42225  2.77519  2.73123  3.46354  2.40513  3.72494  3.29354  2.67741  2.69355  4.24690  2.90347  2.73739  3.18146  2.89801  2.37887  2.77519  2.98518  4.58477  3.61503
          0.02069  4.28443  5.00678  0.61958  0.77255  0.48576  0.95510
    318   2.69024  4.89018  3.05197  2.51150  3.57932  3.49242  3.39108  3.56173  2.42636  3.14940  3.96861  3.02367  2.17781  2.19399  2.65420  2.71900  2.91974  3.23719  5.35461  4.01418    621 - -
          2.68618  4.42225  2.77519  2.73123  3.46354  2.40513  3.72494  3.29354  2.67741  2.69355  4.24690  2.90347  2.73739  3.18146  2.89801  2.37887  2.77519  2.98518  4.58477  3.61503
          0.02069  4.28443  5.00678  0.61958  0.77255  0.48576  0.95510
    319   2.63118  4.16822  3.89581  3.31695  3.27891  3.69843  3.32029  1.89443  3.09276  2.35354  2.60456  3.59951  3.54138  3.47442  3.45705  2.97345  2.78123  2.08514  4.77726  3.57542    622 - -
          2.68618  4.42225  2.77519  2.73123  3.46354  2.40513  3.72494  3.29354  2.67741  2.69355  4.24690  2.90347  2.73739  3.18146  2.89801  2.37887  2.77519  2.98518  4.58477  3.61503
          0.02069  4.28443  5.00678  0.61958  0.77255  0.48576  0.95510
    320   2.59411  4.64732  2.99349  2.54227  4.45585  1.22388  4.07167  3.87582  2.97798  3.51184  4.34266  3.17711  3.90157  3.27746  3.39033  2.42904  2.51782  3.42137  5.74417  4.44694    623 - -
          2.68618  4.42225  2.77519  2.73123  3.46354  2.40513  3.72494  3.29354  2.67741  2.69355  4.24690  2.90347  2.73739  3.18146  2.89801  2.37887  2.77519  2.98518  4.58477  3.61503
          0.17267  4.28443  1.93237  0.61958  0.77255  0.48576  0.95510
    321   2.66183  4.92796  2.47250  2.20048  4.23602  2.12312  3.68680  3.66424  2.51900  3.25082  4.06109  2.90760  3.33702  2.83552  3.00229  2.66978  2.91633  2.74849  5.47474  4.11180    624 - -
          2.68618  4.42225  2.77520  2.73124  3.46354  2.40513  3.72495  3.29354  2.67741  2.69355  4.24690  2.90347  2.73740  3.18147  2.89791  2.37887  2.77520  2.98519  4.58477  3.61503
          0.17992  3.01845  2.15603  0.48674  0.95354  0.39042  1.12940
    322   2.37810  4.30196  3.83870  3.68698  3.55069  3.98304  4.42675  1.37737  3.61059  2.38162  3.45607  3.95699  4.36996  3.87997  3.86010  3.30596  3.09598  1.58435  5.19506  3.98277    626 - -
          2.68618  4.42225  2.77519  2.73123  3.46354  2.40513  3.72494  3.29354  2.67741  2.69355  4.24690  2.90347  2.73739  3.18146  2.89801  2.37887  2.77519  2.98518  4.58477  3.61503
          0.02283  4.18671  4.90906  0.61958  0.77255  0.60652  0.78799
    323   2.70487  5.07185  2.80319  2.36875  4.37314  3.41422  2.65962  3.82652  2.32471  3.35887  4.14732  2.07927  2.93756  2.63614  2.84654  2.59024  2.94073  3.44756  5.53054  4.15703    627 - -
          2.68618  4.42225  2.77519  2.73123  3.46354  2.40513  3.72494  3.29354  2.67741  2.69355  4.24690  2.90347  2.73739  3.18146  2.89801  2.37887  2.77519  2.98518  4.58477  3.61503
          0.02283  4.18671  4.90906  0.61958  0.77255  0.60652  0.78799
    324   2.26655  4.40477  3.40046  2.93715  3.95437  1.65630  3.98208  3.27451  2.87244  3.00400  3.87625  3.28507  3.87536  3.23318  2.88204  2.65787  2.85090  2.29136  5.33006  4.08264    628 - -
          2.68618  4.42225  2.77519  2.73123  3.46354  2.40513  3.72494  3.29354  2.67741  2.69355  4.24690  2.90347  2.73739  3.18146  2.89801  2.37887  2.77519  2.98518  4.58477  3.61503
          0.02283  4.18671  4.90906  0.61958  0.77255  0.60652  0.78799
    325   2.62152  3.85624  3.04496  2.49388  3.99653  3.45423  2.64324  3.41346  2.46008  3.02890  3.85310  2.89648  3.84816  2.20563  2.90285  2.44615  2.75808  3.10275  5.27898  3.67823    629 - -
          2.68618  4.42225  2.77519  2.73123  3.46354  2.40513  3.72494  3.29354  2.67741  2.69355  4.24690  2.90347  2.73739  3.18146  2.89801  2.37887  2.77519  2.98518  4.58477  3.61503
          0.02283  4.18671  4.90906  0.61958  0.77255  0.60652  0.78799
    326   2.62489  4.50118  3.29343  2.74258  3.67364  3.52235  3.55544  3.06005  2.64923  2.60652  2.82951  3.19101  2.12037  3.02269  2.93099  2.63376  2.86369  2.80900  5.06414  3.79699    630 - -
          2.68618  4.42225  2.77519  2.73123  3.46354  2.40513  3.72494  3.29354  2.67741  2.69355  4.24690  2.90347  2.73739  3.18146  2.89801  2.37887  2.77519  2.98518  4.58477  3.61503
          0.02283  4.18671  4.90906  0.61958  0.77255  0.60652  0.78799
    327   2.56239  4.94242  2.55261  2.39893  4.30755  3.09056  3.72414  3.37024  2.55681  3.32404  4.13056  1.67005  3.84517  2.87212  3.03903  2.53375  2.94138  3.37202  5.53651  4.16921    631 - -
          2.68618  4.42225  2.77519  2.73123  3.46354  2.40513  3.72494  3.29354  2.67741  2.69355  4.24690  2.90347  2.73739  3.18146  2.89801  2.37887  2.77519  2.98518  4.58477  3.61503
          0.08936  4.18671  2.65520  0.61958  0.77255  0.60652  0.78799
    328   2.61516  4.33647  3.48972  2.93705  3.46217  3.57534  3.85269  2.67828  2.83901  1.69655  3.42267  3.33359  3.43192  2.84548  3.17190  2.68421  2.85497  2.51827  4.92856  3.69499    632 - -
          2.68618  4.42225  2.77519  2.73123  3.46354  2.40513  3.72494  3.29354  2.67741  2.69355  4.24690  2.90347  2.73739  3.18146  2.89801  2.37887  2.77519  2.98518  4.58477  3.61503
          0.02439  4.12174  4.84408  0.61958  0.77255  0.55360  0.85538
    329   2.80835  2.83786  4.24949  3.70139  1.67858  3.86864  3.38294  2.69867  3.56408  2.38629  3.36001  3.81223  4.22974  3.73944  3.70850  3.16852  3.04030  2.42953  4.27744  2.28664    633 - -
          2.68618  4.42225  2.77519  2.73123  3.46354  2.40513  3.72494  3.29354  2.67741  2.69355  4.24690  2.90347  2.73739  3.18146  2.89801  2.37887  2.77519  2.98518  4.58477  3.61503
          0.02283  4.18671  4.90906  0.61958  0.77255  0.60652  0.78799
    330   2.24556  4.44740  3.31781  2.75983  3.63549  3.51584  3.78795  2.58166  2.72255  2.60604  3.56976  3.20441  3.91589  2.68015  3.11563  2.33104  2.44133  2.60439  5.04133  3.78339    634 - -
          2.68618  4.42225  2.77519  2.73123  3.46354  2.40513  3.72494  3.29354  2.67741  2.69355  4.24690  2.90347  2.73739  3.18146  2.89801  2.37887  2.77519  2.98518  4.58477  3.61503
          0.02283  4.18671  4.90906  0.61958  0.77255  0.60652  0.78799
    331   2.82169  4.99870  2.91270  2.53323  3.62582  3.50719  2.25919  3.70423  2.53889  3.24841  4.11737  1.78359  3.95467  2.93839  2.94556  2.82884  3.06256  3.38495  5.05308  3.18356    635 - -
          2.68618  4.42225  2.77519  2.73123  3.46354  2.40513  3.72494  3.29354  2.67741  2.69355  4.24690  2.90347  2.73739  3.18146  2.89801  2.37887  2.77519  2.98518  4.58477  3.61503
          0.02283  4.18671  4.90906  0.61958  0.77255  0.60652  0.78799
    332   2.61999  4.61890  3.12915  2.69563  3.95274  3.39491  3.39300  3.39949  2.64444  2.82056  3.90842  3.14053  1.67645  3.04102  3.02234  2.53659  2.80694  3.08437  5.29313  3.98646    636 - -
          2.68618  4.42225  2.77519  2.73123  3.46354  2.40513  3.72494  3.29354  2.67741  2.69355  4.24690  2.90347  2.73739  3.18146  2.89801  2.37887  2.77519  2.98518  4.58477  3.61503
          0.05494  4.18671  3.26326  0.61958  0.77255  0.60652  0.78799
    333   1.39903  4.33149  3.49367  3.00466  3.88820  3.27651  4.01353  3.16505  2.95586  2.92402  3.41721  3.32170  3.34883  3.28293  3.31010  2.63249  2.24825  2.84862  5.29362  4.05632    637 - -
          2.68618  4.42225  2.77519  2.73123  3.46354  2.40513  3.72494  3.29354  2.67741  2.69355  4.24690  2.90347  2.73739  3.18146  2.89801  2.37887  2.77519  2.98518  4.58477  3.61503
          0.02357  4.15534  4.87768  0.61958  0.77255  0.64017  0.74909
    334   1.71292  4.33306  3.45097  2.92050  3.68192  3.10004  3.90325  3.02240  2.88068  2.35131  3.62669  3.28878  3.42483  3.19396  3.24466  2.54181  2.70544  2.50960  5.09944  3.85970    638 - -
          2.68618  4.42225  2.77519  2.73123  3.46354  2.40513  3.72494  3.29354  2.67741  2.69355  4.24690  2.90347  2.73739  3.18146  2.89801  2.37887  2.77519  2.98518  4.58477  3.61503
          0.02357  4.15534  4.87768  0.61958  0.77255  0.64017  0.74909
    335   2.35654  4.33507  3.37693  3.04139  4.35615  3.08189  4.16593  3.77045  3.08439  3.43839  4.26223  3.29662  2.81304  3.40087  3.43701  1.15082  2.42665  3.25858  5.67522  4.43209    639 - -
          2.68618  4.42225  2.77519  2.73123  3.46354  2.40513  3.72494  3.29354  2.67741  2.69355  4.24690  2.90347  2.73739  3.18146  2.89801  2.37887  2.77519  2.98518  4.58477  3.61503
          0.02357  4.15534  4.87768  0.61958  0.77255  0.64017  0.74909
    336   2.10957  4.65855  3.07669  2.56033  3.92512  3.42968  3.51290  3.31587  2.48410  2.96285  3.80369  2.31076  3.85485  2.90086  2.97748  2.67910  2.57264  2.59925  5.24385  3.94244    640 - -
          2.68618  4.42225  2.77519  2.73123  3.46354  2.40513  3.72494  3.29354  2.67741  2.69355  4.24690  2.90347  2.73739  3.18146  2.89801  2.37887  2.77519  2.98518  4.58477  3.61503
          0.02357  4.15534  4.87768  0.61958  0.77255  0.64017  0.74909
    337   2.20600  4.67934  2.42326  2.56202  4.08071  3.35939  3.78080  3.21646  2.63195  3.09920  3.94467  3.04464  3.84875  2.95864  3.07984  2.66192  1.83743  3.06869  5.39100  4.07428    641 - -
          2.68618  4.42225  2.77519  2.73123  3.46354  2.40513  3.72494  3.29354  2.67741  2.69355  4.24690  2.90347  2.73739  3.18146  2.89801  2.37887  2.77519  2.98518  4.58477  3.61503
          0.02357  4.15534  4.87768  0.61958  0.77255  0.64017  0.74909
    338   2.47059  4.43003  3.32455  2.81916  3.95553  3.28706  3.90023  3.32008  2.79088  2.85684  3.86119  3.20397  2.85107  3.12580  3.18458  1.88731  1.98505  2.80990  5.31228  4.04711    642 - -
          2.68618  4.42225  2.77519  2.73123  3.46354  2.40513  3.72494  3.29354  2.67741  2.69355  4.24690  2.90347  2.73739  3.18146  2.89801  2.37887  2.77519  2.98518  4.58477  3.61503
          0.05715  4.15534  3.22225  0.61958  0.77255  0.64017  0.74909
    339   2.86789  5.38105  2.19937  1.37822  4.68881  3.33448  3.72406  4.17483  2.08209  3.66630  4.47224  2.79634  3.87038  2.86358  3.07266  2.78821  3.12460  3.75802  5.81343  4.37210    643 - -
          2.68618  4.42225  2.77519  2.73123  3.46354  2.40513  3.72494  3.29354  2.67741  2.69355  4.24690  2.90347  2.73739  3.18146  2.89801  2.37887  2.77519  2.98518  4.58477  3.61503
          0.02437  4.12256  4.84490  0.61958  0.77255  0.67311  0.71360
    340   2.59597  4.10389  3.25314  2.69751  2.94381  3.50362  2.55238  2.91353  2.66374  2.71555  3.58844  2.60169  3.89514  2.99530  3.06609  2.51654  2.83173  2.78309  4.99210  3.68642    644 - -
          2.68618  4.42225  2.77519  2.73123  3.46354  2.40513  3.72494  3.29354  2.67741  2.69355  4.24690  2.90347  2.73739  3.18146  2.89801  2.37887  2.77519  2.98518  4.58477  3.61503
          0.02437  4.12256  4.84490  0.61958  0.77255  0.61224  0.78119
    341   2.74197  5.12266  2.41371  2.31863  4.47623  2.81491  3.70789  3.94212  2.52658  3.47370  4.27076  2.86670  3.23207  1.64319  3.01351  2.71218  3.00288  3.54350  5.64799  4.25007    645 - -
          2.68618  4.42225  2.77519  2.73123  3.46354  2.40513  3.72494  3.29354  2.67741  2.69355  4.24690  2.90347  2.73739  3.18146  2.89801  2.37887  2.77519  2.98518  4.58477  3.61503
          0.02358  4.15496  4.87730  0.61958  0.77255  0.64057  0.74865
    342   2.54736  4.66092  2.86961  2.61330  4.44560  2.95594  3.94035  3.89681  2.81540  3.49897  4.31323  1.46173  3.82606  3.12321  3.24813  2.11041  2.67293  3.42574  5.69816  4.37199    646 - -
          2.68618  4.42225  2.77519  2.73123  3.46354  2.40513  3.72494  3.29354  2.67741  2.69355  4.24690  2.90347  2.73739  3.18146  2.89801  2.37887  2.77519  2.98518  4.58477  3.61503
          0.02358  4.15496  4.87730  0.61958  0.77255  0.64057  0.74865
    343   2.56421  4.66119  2.98466  2.61641  4.22332  3.27962  3.85171  3.39325  2.68263  3.28282  4.11363  1.64366  3.83978  3.03402  3.10142  2.02267  2.77397  3.25346  5.50605  4.18248    647 - -
          2.68618  4.42225  2.77519  2.73123  3.46354  2.40513  3.72494  3.29354  2.67741  2.69355  4.24690  2.90347  2.73739  3.18146  2.89801  2.37887  2.77519  2.98518  4.58477  3.61503
          0.02358  4.15496  4.87730  0.61958  0.77255  0.50277  0.92850
    344   2.30926  4.43963  3.34598  2.79048  3.66402  2.95026  3.81565  3.03308  2.75888  2.59794  2.81969  3.22304  3.54452  3.07982  3.15159  2.21644  2.47739  2.69054  5.06746  3.81135    648 - -
          2.68618  4.42225  2.77519  2.73123  3.46354  2.40513  3.72494  3.29354  2.67741  2.69355  4.24690  2.90347  2.73739  3.18146  2.89801  2.37887  2.77519  2.98518  4.58477  3.61503
          0.02192  4.22732  4.94967  0.61958  0.77255  0.55951  0.84744
    345   1.49291  4.35414  3.50039  3.06334  4.27539  3.14439  4.14170  3.68198  3.06591  3.34831  4.16880  3.32950  2.72962  3.37255  3.43711  1.82555  2.25585  3.20923  5.60549  4.36434    649 - -
          2.68618  4.42225  2.77519  2.73123  3.46354  2.40513  3.72494  3.29354  2.67741  2.69355  4.24690  2.90347  2.73739  3.18146  2.89801  2.37887  2.77519  2.98518  4.58477  3.61503
          0.02192  4.22732  4.94967  0.61958  0.77255  0.55951  0.84744
    346   2.32660  4.69717  3.24787  2.68517  4.01921  3.48625  3.75986  3.03382  2.47480  3.02365  3.87929  3.14415  3.58455  2.94313  1.65056  2.75258  2.74515  3.07025  5.30287  4.02681    650 - -
          2.68618  4.42225  2.77519  2.73123  3.46354  2.40513  3.72494  3.29354  2.67741  2.69355  4.24690  2.90347  2.73739  3.18146  2.89801  2.37887  2.77519  2.98518  4.58477  3.61503
          0.04050  4.22732  3.68491  0.61958  0.77255  0.44226  1.02884
    347   2.43294  4.68394  3.09581  2.68464  4.29522  3.32064  3.89176  3.71049  2.69827  3.32650  4.14755  3.12766  3.87591  2.40026  3.10909  1.40454  2.57971  3.30923  5.55689  4.25155    651 - -
          2.68618  4.42225  2.77519  2.73123  3.46354  2.40513  3.72494  3.29354  2.67741  2.69355  4.24690  2.90347  2.73739  3.18146  2.89801  2.37887  2.77519  2.98518  4.58477  3.61503
          0.02105  4.26727  4.98962  0.61958  0.77255  0.47153  0.97829
    348   2.48824  4.55201  3.23170  2.82471  4.39105  2.69489  4.02054  3.82884  2.88786  3.44358  4.24583  2.90915  2.99777  3.20518  3.30856  1.33977  2.39132  3.35326  5.66415  4.37367    652 - -
          2.68618  4.42225  2.77519  2.73123  3.46354  2.40513  3.72494  3.29354  2.67741  2.69355  4.24690  2.90347  2.73739  3.18146  2.89801  2.37887  2.77519  2.98518  4.58477  3.61503
          0.02069  4.28443  5.00678  0.61958  0.77255  0.48576  0.95510
    349   2.62377  4.31277  3.09300  2.98558  2.88848  3.61650  3.54038  2.30362  2.93484  2.52151  3.08437  3.20784  3.99516  3.23033  3.27461  2.35067  2.77833  2.29338  4.89895  3.67001    653 - -
          2.68618  4.42225  2.77519  2.73123  3.46354  2.40513  3.72494  3.29354  2.67741  2.69355  4.24690  2.90347  2.73739  3.18146  2.89801  2.37887  2.77519  2.98518  4.58477  3.61503
          0.02069  4.28443  5.00678  0.61958  0.77255  0.48576  0.95510
    350   2.70987  4.91141  2.99648  2.50208  4.11544  3.48692  1.89423  3.58644  2.45439  3.17529  3.99640  2.91223  3.08729  2.61260  2.87902  2.73532  2.83224  3.26097  5.37123  3.61850    654 - -
          2.68618  4.42225  2.77519  2.73123  3.46354  2.40513  3.72494  3.29354  2.67741  2.69355  4.24690  2.90347  2.73739  3.18146  2.89801  2.37887  2.77519  2.98518  4.58477  3.61503
          0.02069  4.28443  5.00678  0.61958  0.77255  0.48576  0.95510
    351   3.00069  5.21335  2.99465  2.63305  4.19061  3.59256  2.47493  3.99461  2.38445  3.48183  4.35429  3.12702  4.05350  1.29026  2.69819  2.98624  3.23151  3.65809  5.42846  4.01634    655 - -
          2.68618  4.42225  2.77519  2.73123  3.46354  2.40513  3.72494  3.29354  2.67741  2.69355  4.24690  2.90347  2.73739  3.18146  2.89801  2.37887  2.77519  2.98518  4.58477  3.61503
          0.02069  4.28443  5.00678  0.61958  0.77255  0.48576  0.95510
    352   2.62205  4.67774  3.14706  2.62388  3.97316  3.45097  3.76962  3.37255  2.60367  2.84353  3.29629  2.56082  3.51898  2.95766  3.03176  1.64836  2.88475  3.06533  5.29437  3.99110    656 - -
          2.68618  4.42225  2.77519  2.73123  3.46354  2.40513  3.72494  3.29354  2.67741  2.69355  4.24690  2.90347  2.73739  3.18146  2.89801  2.37887  2.77519  2.98518  4.58477  3.61503
          0.04970  4.28443  3.36098  0.61958  0.77255  0.48576  0.95510
    353   3.27167  4.66672  4.46256  4.02438  1.06119  4.19921  3.76024  3.06460  3.88884  2.57500  3.71615  4.02645  4.55257  4.00711  4.01461  3.53294  2.95178  2.94065  4.01113  1.86905    657 - -
          2.68618  4.42225  2.77519  2.73123  3.46354  2.40513  3.72494  3.29354  2.67741  2.69355  4.24690  2.90347  2.73739  3.18146  2.89801  2.37887  2.77519  2.98518  4.58477  3.61503
          0.02129  4.25602  4.97837  0.61958  0.77255  0.52365  0.89736
    354   1.93344  4.40969  3.45233  3.01651  4.09717  3.25957  4.08135  3.42803  2.99315  2.84493  4.01303  3.33227  1.55535  3.32810  3.35317  2.51767  2.69452  3.05741  5.46518  4.21871    658 - -
          2.68618  4.42225  2.77519  2.73123  3.46354  2.40513  3.72494  3.29354  2.67741  2.69355  4.24690  2.90347  2.73739  3.18146  2.89801  2.37887  2.77519  2.98518  4.58477  3.61503
          0.02129  4.25602  4.97837  0.61958  0.77255  0.46278  0.99299
    355   2.15361  4.80457  2.88136  2.50657  3.70405  3.12912  3.70677  3.53883  2.51415  3.14143  3.95187  2.85703  2.73327  2.85888  2.97642  2.28078  2.56451  3.19865  5.38178  4.04838    659 - -
          2.68618  4.42225  2.77519  2.73123  3.46354  2.40513  3.72494  3.29354  2.67741  2.69355  4.24690  2.90347  2.73739  3.18146  2.89801  2.37887  2.77519  2.98518  4.58477  3.61503
          0.02069  4.28443  5.00678  0.61958  0.77255  0.48576  0.95510
    356   2.80836  2.70280  4.17214  3.62213  1.56594  3.85689  3.13847  2.74593  3.49467  2.44445  3.40210  3.78281  4.22629  3.69896  3.67170  3.00424  3.04277  2.55668  4.37991  2.69385    660 - -
          2.68618  4.42225  2.77519  2.73123  3.46354  2.40513  3.72494  3.29354  2.67741  2.69355  4.24690  2.90347  2.73739  3.18146  2.89801  2.37887  2.77519  2.98518  4.58477  3.61503
          0.28820  4.28443  1.44136  0.61958  0.77255  0.48576  0.95510
    357   2.10549  4.63474  2.97897  2.56514  3.99556  3.31596  2.32767  3.45916  2.55900  3.08633  3.93391  3.03010  2.71637  2.94204  2.95931  2.64817  2.86523  3.12195  5.30695  3.98235    661 - -
          2.68618  4.42225  2.77519  2.73123  3.46354  2.40513  3.72494  3.29354  2.67741  2.69355  4.24690  2.90347  2.73739  3.18146  2.89801  2.37887  2.77519  2.98518  4.58477  3.61503
          0.02695  4.02318  4.74553  0.61958  0.77255  0.47795  0.96772
    358   2.62591  4.64608  3.08431  2.72536  4.09789  3.34343  3.24300  3.57001  2.70882  3.20430  4.06611  3.15633  1.52330  3.11064  3.07807  2.72592  2.45772  3.21703  5.42041  4.10669    662 - -
          2.68618  4.42225  2.77519  2.73123  3.46354  2.40513  3.72494  3.29354  2.67741  2.69355  4.24690  2.90347  2.73739  3.18146  2.89801  2.37887  2.77519  2.98518  4.58477  3.61503
          0.04001  4.19685  3.72238  0.61958  0.77255  0.59516  0.80179
    359   2.58369  4.42230  3.48311  3.00640  3.75917  3.42758  4.00412  3.00788  2.91397  2.70159  2.71149  3.36336  1.66700  3.28140  3.24994  2.77330  2.62687  2.77092  5.22747  3.98443    663 - -
          2.68618  4.42225  2.77519  2.73123  3.46354  2.40513  3.72494  3.29354  2.67741  2.69355  4.24690  2.90347  2.73739  3.18146  2.89801  2.37887  2.77519  2.98518  4.58477  3.61503
          0.02299  4.17984  4.90218  0.61958  0.77255  0.58003  0.82071
    360   3.30552  4.67133  4.74443  4.24300  1.27306  4.39265  4.34861  2.50021  4.09004  1.73426  2.14151  4.36500  4.67034  4.19912  4.19596  3.74793  3.54038  2.58662  4.62084  3.14707    664 - -
          2.68618  4.42225  2.77519  2.73123  3.46354  2.40513  3.72494  3.29354  2.67741  2.69355  4.24690  2.90347  2.73739  3.18146  2.89801  2.37887  2.77519  2.98518  4.58477  3.61503
          0.25206  4.19685  1.57136  0.61958  0.77255  0.59516  0.80179
    361   2.39560  4.66986  2.88864  2.48099  4.12244  2.68721  3.71054  3.53573  2.51511  3.14797  3.97290  2.83693  3.78161  2.30059  2.93941  2.60167  2.22975  3.17421  5.38525  4.06843    665 - -
          2.68618  4.42225  2.77519  2.73123  3.46354  2.40513  3.72494  3.29354  2.67741  2.69355  4.24690  2.90347  2.73739  3.18146  2.89801  2.37887  2.77519  2.98518  4.58477  3.61503
          0.02835  3.97314  4.69548  0.61958  0.77255  0.79969  0.59687
    362   2.40896  2.76585  3.54357  3.02050  3.58534  3.29105  3.92550  2.90942  2.94290  2.65306  3.16318  3.31982  2.36451  3.25733  3.26546  2.37463  2.74301  2.63527  5.02781  3.80056    666 - -
          2.68618  4.42225  2.77519  2.73123  3.46354  2.40513  3.72494  3.29354  2.67741  2.69355  4.24690  2.90347  2.73739  3.18146  2.89801  2.37887  2.77519  2.98518  4.58477  3.61503
          0.02835  3.97314  4.69548  0.61958  0.77255  0.51655  0.90777
    363   2.20882  4.44006  3.29681  2.73564  3.39046  3.52281  3.19294  2.56549  2.70062  2.54794  3.53827  2.87933  3.90758  2.91975  3.09500  2.75543  2.45360  2.72532  5.00458  3.74530    667 - -
          2.68618  4.42225  2.77519  2.73123  3.46354  2.40513  3.72494  3.29354  2.67741  2.69355  4.24690  2.90347  2.73739  3.18146  2.89801  2.37887  2.77519  2.98518  4.58477  3.61503
          0.02358  4.15496  4.87730  0.61958  0.77255  0.64057  0.74865
    364   2.64552  3.01861  3.11646  2.55229  3.97017  3.47921  2.64557  3.37369  2.41989  2.99484  3.83108  3.04557  3.31267  2.55359  2.44486  2.70753  2.87507  3.07529  5.24902  3.94855    668 - -
          2.68618  4.42225  2.77519  2.73123  3.46354  2.40513  3.72494  3.29354  2.67741  2.69355  4.24690  2.90347  2.73739  3.18146  2.89801  2.37887  2.77519  2.98518  4.58477  3.61503
          0.02358  4.15496  4.87730  0.61958  0.77255  0.57899  0.82204
    365   2.77064  5.18792  2.37117  2.30065  4.47899  3.36638  2.53603  3.97664  2.54449  3.50105  4.29663  1.84297  3.86023  2.84666  3.04678  2.37659  3.02491  3.57907  5.66017  4.24218    669 - -
          2.68618  4.42225  2.77519  2.73123  3.46354  2.40513  3.72494  3.29354  2.67741  2.69355  4.24690  2.90347  2.73739  3.18146  2.89801  2.37887  2.77519  2.98518  4.58477  3.61503
          0.16175  4.18671  2.00880  0.61958  0.77255  0.60652  0.78799
    366   2.60882  4.76904  2.93795  2.45591  4.02425  3.39136  2.79763  3.19110  2.44718  3.07395  3.89979  2.18398  3.82068  2.82057  2.88159  2.40504  2.73528  3.14082  5.29978  3.96401    670 - -
          2.68618  4.42225  2.77519  2.73123  3.46354  2.40513  3.72494  3.29354  2.67741  2.69355  4.24690  2.90347  2.73739  3.18146  2.89801  2.37887  2.77519  2.98518  4.58477  3.61503
          0.02619  4.05115  4.77350  0.61958  0.77255  0.53855  0.87609
    367   2.20043  4.89870  2.85557  2.47980  4.32762  3.36959  3.74554  3.75945  2.49845  3.33420  4.15174  2.77538  3.51122  1.63664  2.91419  2.70780  2.96253  3.38406  5.53249  4.19396    671 - -
          2.68618  4.42225  2.77519  2.73123  3.46354  2.40513  3.72494  3.29354  2.67741  2.69355  4.24690  2.90347  2.73739  3.18146  2.89801  2.37887  2.77519  2.98518  4.58477  3.61503
          0.14508  4.16836  2.12387  0.61958  0.77255  0.62647  0.76460
    368   3.03368  5.58160  1.06249  1.87902  4.87234  3.24593  3.84025  4.39733  2.90439  3.91549  4.79867  2.72167  3.89331  3.01982  3.51536  2.90938  3.33564  3.97654  6.05828  4.55263    672 - -
          2.68618  4.42225  2.77519  2.73123  3.46354  2.40513  3.72494  3.29354  2.67741  2.69355  4.24690  2.90347  2.73739  3.18146  2.89801  2.37887  2.77519  2.98518  4.58477  3.61503
          0.02624  4.04952  4.77187  0.61958  0.77255  0.50782  0.92082
    369   2.33655  4.95966  1.61224  2.39515  4.22603  3.38379  3.73509  3.66745  2.59549  3.27841  4.10764  2.92974  3.86764  2.89668  3.08128  2.72189  2.82029  3.32478  5.49741  3.26500    673 - -
          2.68618  4.42225  2.77519  2.73123  3.46354  2.40513  3.72494  3.29354  2.67741  2.69355  4.24690  2.90347  2.73739  3.18146  2.89801  2.37887  2.77519  2.98518  4.58477  3.61503
          0.02283  4.18671  4.90906  0.61958  0.77255  0.60652  0.78799
    370   2.92954  4.65749  3.58212  3.15892  2.86972  3.72404  3.75834  3.27516  2.92045  2.87557  3.86142  3.48054  4.17364  3.36765  2.87620  2.79508  3.19450  3.04902  4.44891  1.21981    674 - -
          2.68618  4.42225  2.77519  2.73123  3.46354  2.40513  3.72494  3.29354  2.67741  2.69355  4.24690  2.90347  2.73739  3.18146  2.89801  2.37887  2.77519  2.98518  4.58477  3.61503
          0.02283  4.18671  4.90906  0.61958  0.77255  0.60652  0.78799
    371   2.77985  5.09804  3.07255  2.50674  4.44397  3.51691  3.42763  3.86380  2.13393  3.36578  4.16380  3.01118  3.49564  2.14540  1.80917  2.51904  2.99297  3.49595  5.49805  4.18680    675 - -
          2.68618  4.42225  2.77519  2.73123  3.46354  2.40513  3.72494  3.29354  2.67741  2.69355  4.24690  2.90347  2.73739  3.18146  2.89801  2.37887  2.77519  2.98518  4.58477  3.61503
          0.02283  4.18671  4.90906  0.61958  0.77255  0.52565  0.89446
    372   2.62315  4.55621  3.30925  2.99012  3.73301  3.33917  4.02819  3.55647  3.00096  3.20963  4.13033  3.33410  3.96066  3.36315  3.34126  1.02681  3.00860  3.20377  5.20305  3.22279    676 - -
          2.68618  4.42225  2.77519  2.73123  3.46354  2.40513  3.72494  3.29354  2.67741  2.69355  4.24690  2.90347  2.73739  3.18146  2.89801  2.37887  2.77519  2.98518  4.58477  3.61503
          0.02192  4.22732  4.94967  0.61958  0.77255  0.55951  0.84744
    373   2.68320  3.63442  4.21671  3.64049  1.64132  3.77975  3.98750  2.56280  3.49913  2.27546  2.99817  3.78506  4.15004  3.69477  3.64388  2.69640  2.91849  2.38156  3.69540  3.19298    677 - -
          2.68618  4.42225  2.77519  2.73123  3.46354  2.40513  3.72494  3.29354  2.67741  2.69355  4.24690  2.90347  2.73739  3.18146  2.89801  2.37887  2.77519  2.98518  4.58477  3.61503
          0.02192  4.22732  4.94967  0.61958  0.77255  0.55951  0.84744
    374   2.55846  4.29651  3.69528  3.14664  3.41872  3.64860  3.97751  2.68718  3.04526  1.50453  3.37682  3.49417  3.47765  3.10607  3.34207  2.93273  2.77144  2.27400  4.92795  3.71662    678 - -
          2.68618  4.42225  2.77519  2.73123  3.46354  2.40513  3.72494  3.29354  2.67741  2.69355  4.24690  2.90347  2.73739  3.18146  2.89801  2.37887  2.77519  2.98518  4.58477  3.61503
          0.02192  4.22732  4.94967  0.61958  0.77255  0.55951  0.84744
    375   2.79160  5.21510  2.57182  2.33869  4.48686  3.41178  2.22374  3.98884  2.47131  3.49997  4.29256  2.07605  3.88113  2.26039  2.93664  2.74883  3.03339  3.59462  5.63953  4.23352    679 - -
          2.68618  4.42225  2.77519  2.73123  3.46354  2.40513  3.72494  3.29354  2.67741  2.69355  4.24690  2.90347  2.73739  3.18146  2.89801  2.37887  2.77519  2.98518  4.58477  3.61503
          0.02192  4.22732  4.94967  0.61958  0.77255  0.55951  0.84744
    376   3.22868  4.55090  4.92488  4.37060  3.33487  4.52232  4.91732  1.44376  4.23610  1.77790  1.66889  4.57942  4.76870  4.39170  4.36537  3.87258  3.46573  1.88083  5.31546  4.20656    680 - -
          2.68618  4.42225  2.77519  2.73123  3.46354  2.40513  3.72494  3.29354  2.67741  2.69355  4.24690  2.90347  2.73739  3.18146  2.89801  2.37887  2.77519  2.98518  4.58477  3.61503
          0.02192  4.22732  4.94967  0.61958  0.77255  0.55951  0.84744
    377   2.42868  4.39131  3.41749  3.19245  4.49371  3.11169  4.33916  3.97863  3.29311  3.64364  4.48303  3.40594  3.03654  3.60433  3.61156  0.84910  2.91566  3.41539  5.81623  4.57197    681 - -
          2.68618  4.42225  2.77519  2.73123  3.46354  2.40513  3.72494  3.29354  2.67741  2.69355  4.24690  2.90347  2.73739  3.18146  2.89801  2.37887  2.77519  2.98518  4.58477  3.61503
          0.02192  4.22732  4.94967  0.61958  0.77255  0.55951  0.84744
    378   2.32727  4.41911  3.38745  2.99376  4.19571  3.20711  4.09461  3.58063  2.99132  2.92643  4.12163  3.30471  3.17004  3.33049  3.35252  1.13937  2.86511  3.16486  5.54398  4.28260    682 - -
          2.68618  4.42225  2.77519  2.73123  3.46354  2.40513  3.72494  3.29354  2.67741  2.69355  4.24690  2.90347  2.73739  3.18146  2.89801  2.37887  2.77519  2.98518  4.58477  3.61503
          0.02192  4.22732  4.94967  0.61958  0.77255  0.55951  0.84744
    379   2.04534  4.29603  3.72936  3.44564  4.30831  3.14567  4.43826  3.41937  3.41830  3.31233  4.24724  3.54924  3.89210  3.74339  3.68402  2.61143  0.96127  3.01943  5.73278  4.53265    683 - -
          2.68618  4.42225  2.77519  2.73123  3.46354  2.40513  3.72494  3.29354  2.67741  2.69355  4.24690  2.90347  2.73739  3.18146  2.89801  2.37887  2.77519  2.98518  4.58477  3.61503
          0.02192  4.22732  4.94967  0.61958  0.77255  0.55951  0.84744
    380   3.74925  5.05026  4.73067  4.52544  0.57142  4.32736  4.08878  3.24563  4.42784  2.53872  3.93008  4.44021  4.78750  4.50024  4.45882  3.99109  4.05538  3.26028  4.25683  2.58935    684 - -
          2.68618  4.42225  2.77519  2.73123  3.46354  2.40513  3.72494  3.29354  2.67741  2.69355  4.24690  2.90347  2.73739  3.18146  2.89801  2.37887  2.77519  2.98518  4.58477  3.61503
          0.02192  4.22732  4.94967  0.61958  0.77255  0.55951  0.84744
    381   2.52993  4.44706  3.56138  3.40993  4.45701  3.17264  4.50097  4.03641  3.50912  3.73365  4.63851  3.56409  3.94378  3.83164  3.77225  0.65957  3.03938  3.48984  5.80260  4.54744    685 - -
          2.68618  4.42225  2.77519  2.73123  3.46354  2.40513  3.72494  3.29354  2.67741  2.69355  4.24690  2.90347  2.73739  3.18146  2.89801  2.37887  2.77519  2.98518  4.58477  3.61503
          0.02192  4.22732  4.94967  0.61958  0.77255  0.55951  0.84744
    382   2.57176  4.63701  2.96833  2.76341  4.47154  3.20327  4.07872  4.00082  2.97699  3.61796  4.44739  2.13858  3.87865  3.28996  3.37727  1.14852  2.99073  3.49740  5.76028  4.42413    686 - -
          2.68618  4.42225  2.77519  2.73123  3.46354  2.40513  3.72494  3.29354  2.67741  2.69355  4.24690  2.90347  2.73739  3.18146  2.89801  2.37887  2.77519  2.98518  4.58477  3.61503
          0.02192  4.22732  4.94967  0.61958  0.77255  0.55951  0.84744
    383   2.72218  4.29723  3.85255  3.28728  3.27275  3.75314  3.44461  2.64425  3.13858  1.40840  2.59868  3.60645  3.63043  3.45243  3.39699  3.03469  2.95514  2.50444  4.84085  3.61446    687 - -
          2.68618  4.42225  2.77519  2.73123  3.46354  2.40513  3.72494  3.29354  2.67741  2.69355  4.24690  2.90347  2.73739  3.18146  2.89801  2.37887  2.77519  2.98518  4.58477  3.61503
          0.02192  4.22732  4.94967  0.61958  0.77255  0.44226  1.02884
    384   3.35491  4.61123  5.20339  4.67863  3.52859  4.78653  5.27101  1.04479  4.56472  1.53513  3.30534  4.87745  4.99747  4.72557  4.69220  4.17056  3.59846  1.64609  5.59352  4.46540    688 - -
          2.68618  4.42225  2.77519  2.73123  3.46354  2.40513  3.72494  3.29354  2.67741  2.69355  4.24690  2.90347  2.73739  3.18146  2.89801  2.37887  2.77519  2.98518  4.58477  3.61503
          0.02069  4.28443  5.00678  0.61958  0.77255  0.48576  0.95510
    385   3.03545  4.40216  4.67636  4.12866  3.55287  4.29575  4.74470  1.88967  4.00990  2.21243  2.63931  4.33655  4.62644  4.24779  4.19454  3.63404  2.90794  1.02329  5.33487  4.15164    689 - -
          2.68618  4.42225  2.77519  2.73123  3.46354  2.40513  3.72494  3.29354  2.67741  2.69355  4.24690  2.90347  2.73739  3.18146  2.89801  2.37887  2.77519  2.98518  4.58477  3.61503
          0.02069  4.28443  5.00678  0.61958  0.77255  0.48576  0.95510
    386   2.57313  4.48842  3.62905  3.48585  4.52544  3.21381  4.57183  4.11586  3.58968  3.80988  4.71243  3.62553  3.99050  3.90756  3.84667  0.60622  3.08767  3.55481  5.86650  4.61807    690 - -
          2.68618  4.42225  2.77519  2.73123  3.46354  2.40513  3.72494  3.29354  2.67741  2.69355  4.24690  2.90347  2.73739  3.18146  2.89801  2.37887  2.77519  2.98518  4.58477  3.61503
          0.02069  4.28443  5.00678  0.61958  0.77255  0.48576  0.95510
    387   1.90985  4.29328  3.76553  3.45554  4.37368  3.13054  4.44247  3.62517  3.44176  3.43902  4.30616  3.54718  3.88118  3.74295  3.71879  2.45986  0.98790  3.15863  5.76139  4.56620    691 - -
          2.68618  4.42225  2.77519  2.73123  3.46354  2.40513  3.72494  3.29354  2.67741  2.69355  4.24690  2.90347  2.73739  3.18146  2.89801  2.37887  2.77519  2.98518  4.58477  3.61503
          0.02069  4.28443  5.00678  0.61958  0.77255  0.48576  0.95510
    388   3.65461  5.00573  4.85168  4.51262  3.34967  4.50193  5.04280  2.59298  4.27853  0.49466  3.27713  4.75006  4.87845  4.54413  4.37909  4.15267  3.93639  2.73363  5.35699  4.16923    692 - -
          2.68618  4.42225  2.77519  2.73123  3.46354  2.40513  3.72494  3.29354  2.67741  2.69355  4.24690  2.90347  2.73739  3.18146  2.89801  2.37887  2.77519  2.98518  4.58477  3.61503
          0.02069  4.28443  5.00678  0.61958  0.77255  0.48576  0.95510
    389   3.60367  4.91949  5.11947  4.59265  3.16348  4.81191  5.10416  2.34575  4.35617  0.61218  2.66781  4.85706  4.97329  4.49627  4.45249  4.21197  3.83095  2.53393  5.32084  4.23532    693 - -
          2.68618  4.42225  2.77519  2.73123  3.46354  2.40513  3.72494  3.29354  2.67741  2.69355  4.24690  2.90347  2.73739  3.18146  2.89801  2.37887  2.77519  2.98518  4.58477  3.61503
          0.02069  4.28443  5.00678  0.61958  0.77255  0.48576  0.95510
    390   2.81135  4.96579  2.93362  2.64597  4.44619  3.41985  3.89919  3.96559  2.59862  3.52163  4.37760  3.11994  3.97857  1.21694  2.95114  2.22140  3.12755  3.57059  5.65456  4.31147    694 - -
          2.68618  4.42225  2.77519  2.73123  3.46354  2.40513  3.72494  3.29354  2.67741  2.69355  4.24690  2.90347  2.73739  3.18146  2.89801  2.37887  2.77519  2.98518  4.58477  3.61503
          0.02069  4.28443  5.00678  0.61958  0.77255  0.48576  0.95510
    391   2.79708  5.03123  2.81001  2.49744  4.30785  3.43254  2.72934  3.86215  2.57879  3.42680  4.25649  1.45197  3.93804  2.96682  2.99879  2.80504  2.65590  3.49371  5.55459  4.16724    695 - -
          2.68618  4.42225  2.77519  2.73123  3.46354  2.40513  3.72494  3.29354  2.67741  2.69355  4.24690  2.90347  2.73739  3.18146  2.89801  2.37887  2.77519  2.98518  4.58477  3.61503
          0.02069  4.28443  5.00678  0.61958  0.77255  0.48576  0.95510
    392   3.39511  5.06130  4.04894  3.96069  4.88887  3.72663  4.98541  4.56520  4.05829  4.13565  5.21563  4.21726  0.32647  4.43278  4.23881  3.57963  3.87165  4.15848  5.93911  5.02105    696 - -
          2.68618  4.42225  2.77519  2.73123  3.46354  2.40513  3.72494  3.29354  2.67741  2.69355  4.24690  2.90347  2.73739  3.18146  2.89801  2.37887  2.77519  2.98518  4.58477  3.61503
          0.02069  4.28443  5.00678  0.61958  0.77255  0.48576  0.95510
    393   0.74260  4.29247  3.86535  3.62091  4.44679  3.12900  4.58427  3.57565  3.61307  3.46717  4.38984  3.63394  3.90844  3.90711  3.85214  2.60773  2.51278  3.12625  5.86811  4.68790    697 - -
          2.68618  4.42225  2.77519  2.73123  3.46354  2.40513  3.72494  3.29354  2.67741  2.69355  4.24690  2.90347  2.73739  3.18146  2.89801  2.37887  2.77519  2.98518  4.58477  3.61503
          0.02069  4.28443  5.00678  0.61958  0.77255  0.48576  0.95510
    394   1.40077  4.38883  4.11015  3.57032  3.57255  3.89297  4.37490  2.11610  3.48149  2.12428  3.47087  3.86533  4.31672  3.76936  3.76048  3.21571  3.11009  1.93109  5.22678  4.01890    698 - -
          2.68618  4.42225  2.77519  2.73123  3.46354  2.40513  3.72494  3.29354  2.67741  2.69355  4.24690  2.90347  2.73739  3.18146  2.89801  2.37887  2.77519  2.98518  4.58477  3.61503
          0.02069  4.28443  5.00678  0.61958  0.77255  0.48576  0.95510
    395   3.35083  5.07505  3.66937  3.31613  2.59655  3.99781  1.02680  3.73826  3.11281  3.16326  4.25375  3.62781  4.42346  3.54297  3.37895  3.39600  3.59215  3.53640  4.21980  2.16580    699 - -
          2.68618  4.42225  2.77519  2.73123  3.46354  2.40513  3.72494  3.29354  2.67741  2.69355  4.24690  2.90347  2.73739  3.18146  2.89801  2.37887  2.77519  2.98518  4.58477  3.61503
          0.02069  4.28443  5.00678  0.61958  0.77255  0.48576  0.95510
    396   0.87807  4.26425  3.88004  3.52662  4.31811  3.13368  4.45955  3.52610  3.48522  3.37285  4.24820  3.58224  3.88173  3.77260  3.75561  2.45706  2.37435  2.88873  5.72369  4.53583    700 - -
          2.68618  4.42225  2.77519  2.73123  3.46354  2.40513  3.72494  3.29354  2.67741  2.69355  4.24690  2.90347  2.73739  3.18146  2.89801  2.37887  2.77519  2.98518  4.58477  3.61503
          0.02069  4.28443  5.00678  0.61958  0.77255  0.48576  0.95510
    397   0.55277  4.45510  3.93872  3.77370  4.51999  3.26451  4.73816  3.71230  3.80241  3.57262  4.57336  3.80065  4.04428  4.10699  4.00865  2.80952  3.11656  3.29052  5.90225  4.75822    701 - -
          2.68618  4.42225  2.77519  2.73123  3.46354  2.40513  3.72494  3.29354  2.67741  2.69355  4.24690  2.90347  2.73739  3.18146  2.89801  2.37887  2.77519  2.98518  4.58477  3.61503
          0.02069  4.28443  5.00678  0.61958  0.77255  0.48576  0.95510
    398   0.55277  4.45510  3.93872  3.77370  4.51999  3.26451  4.73816  3.71230  3.80241  3.57262  4.57336  3.80065  4.04428  4.10699  4.00865  2.80952  3.11656  3.29052  5.90225  4.75822    702 - -
          2.68618  4.42225  2.77519  2.73123  3.46354  2.40513  3.72494  3.29354  2.67741  2.69355  4.24690  2.90347  2.73739  3.18146  2.89801  2.37887  2.77519  2.98518  4.58477  3.61503
          0.02069  4.28443  5.00678  0.61958  0.77255  0.48576  0.95510
    399   2.63935  4.78476  3.11272  2.63492  4.30060  3.39002  3.81064  3.72419  2.54338  3.31285  4.12565  2.81191  3.89028  2.96798  2.38119  1.49111  2.58374  3.33901  5.51927  4.20912    703 - -
          2.68618  4.42225  2.77519  2.73123  3.46354  2.40513  3.72494  3.29354  2.67741  2.69355  4.24690  2.90347  2.73739  3.18146  2.89801  2.37887  2.77519  2.98518  4.58477  3.61503
          0.02069  4.28443  5.00678  0.61958  0.77255  0.48576  0.95510
    400   3.44245  4.76055  4.98854  4.45743  1.19344  4.60482  4.54562  2.47337  4.30444  1.40218  2.70007  4.58054  4.81350  4.35642  4.37622  3.95003  3.66106  2.60579  4.76867  3.34900    704 - -
          2.68618  4.42225  2.77519  2.73123  3.46354  2.40513  3.72494  3.29354  2.67741  2.69355  4.24690  2.90347  2.73739  3.18146  2.89801  2.37887  2.77519  2.98518  4.58477  3.61503
          0.02069  4.28443  5.00678  0.61958  0.77255  0.48576  0.95510
    401   0.55277  4.45510  3.93872  3.77370  4.51999  3.26451  4.73816  3.71230  3.80241  3.57262  4.57336  3.80065  4.04428  4.10699  4.00865  2.80952  3.11656  3.29052  5.90225  4.75822    705 - -
          2.68618  4.42225  2.77519  2.73123  3.46354  2.40513  3.72494  3.29354  2.67741  2.69355  4.24690  2.90347  2.73739  3.18146  2.89801  2.37887  2.77519  2.98518  4.58477  3.61503
          0.02069  4.28443  5.00678  0.61958  0.77255  0.48576  0.95510
    402   0.78162  4.28055  3.78164  3.54954  4.51845  3.07987  4.55104  3.86652  3.59292  3.63291  4.48068  3.57710  3.86704  3.86470  3.84825  2.05919  2.87912  3.30787  5.89247  4.70204    706 - -
          2.68618  4.42225  2.77519  2.73123  3.46354  2.40513  3.72494  3.29354  2.67741  2.69355  4.24690  2.90347  2.73739  3.18146  2.89801  2.37887  2.77519  2.98518  4.58477  3.61503
          0.02069  4.28443  5.00678  0.61958  0.77255  0.48576  0.95510
    403   2.40190  4.34304  3.62812  3.31259  4.42343  3.13146  4.36543  3.79800  3.32374  3.52006  4.36246  3.47401  3.87014  3.63541  3.63348  1.39155  1.34718  3.28601  5.77579  4.55410    707 - -
          2.68618  4.42225  2.77519  2.73123  3.46354  2.40513  3.72494  3.29354  2.67741  2.69355  4.24690  2.90347  2.73739  3.18146  2.89801  2.37887  2.77519  2.98518  4.58477  3.61503
          0.02069  4.28443  5.00678  0.61958  0.77255  0.48576  0.95510
    404   2.87739  4.60325  4.49047  4.02390  1.14197  4.17734  3.81754  2.96904  3.88795  2.50994  3.63805  4.03767  4.52737  4.00598  4.01006  3.50300  3.44344  2.69311  4.08644  1.84923    708 - -
          2.68618  4.42225  2.77519  2.73123  3.46354  2.40513  3.72494  3.29354  2.67741  2.69355  4.24690  2.90347  2.73739  3.18146  2.89801  2.37887  2.77519  2.98518  4.58477  3.61503
          0.02069  4.28443  5.00678  0.61958  0.77255  0.48576  0.95510
    405   3.47615  4.99324  4.30827  4.03481  3.35860  3.03780  4.39521  3.91383  3.81218  3.44146  4.53208  4.21372  4.52141  4.22213  3.96637  3.68115  3.82776  3.68660  0.53591  3.35741    709 - -
          2.68618  4.42225  2.77519  2.73123  3.46354  2.40513  3.72494  3.29354  2.67741  2.69355  4.24690  2.90347  2.73739  3.18146  2.89801  2.37887  2.77519  2.98518  4.58477  3.61503
          0.04925  4.28443  3.37340  0.61958  0.77255  0.48576  0.95510
    406   2.85971  4.68831  3.63329  3.35065  4.02214  3.51354  4.35265  3.44623  3.25705  2.58563  4.18838  3.65176  0.85775  3.68584  3.52966  3.03870  3.26195  3.20047  5.48733  4.19886    710 - -
          2.68618  4.42225  2.77519  2.73123  3.46354  2.40513  3.72494  3.29354  2.67741  2.69355  4.24690  2.90347  2.73739  3.18146  2.89801  2.37887  2.77519  2.98518  4.58477  3.61503
          0.02128  4.25647  4.97881  0.61958  0.77255  0.52308  0.89818
    407   2.32399  3.07695  3.69544  3.14322  3.45175  3.53707  3.96363  2.80954  3.07510  2.53914  3.43935  3.46133  3.55524  3.35896  3.37747  2.58115  2.54070  2.57769  4.91826  2.08594    711 - -
          2.68618  4.42225  2.77519  2.73123  3.46354  2.40513  3.72494  3.29354  2.67741  2.69355  4.24690  2.90347  2.73739  3.18146  2.89801  2.37887  2.77519  2.98518  4.58477  3.61503
          0.02128  4.25647  4.97881  0.61958  0.77255  0.52308  0.89818
    408   1.31306  4.51214  2.93189  2.82487  4.23318  2.80767  4.00071  3.63974  2.90050  3.29150  4.11628  3.20868  3.85141  3.20546  3.31742  2.14700  2.87011  3.00286  5.54934  4.26893    712 - -
          2.68618  4.42225  2.77519  2.73123  3.46354  2.40513  3.72494  3.29354  2.67741  2.69355  4.24690  2.90347  2.73739  3.18146  2.89801  2.37887  2.77519  2.98518  4.58477  3.61503
          0.02128  4.25647  4.97881  0.61958  0.77255  0.52308  0.89818
    409   2.65766  5.31449  2.03223  2.19960  4.64811  3.37018  3.76830  4.13107  2.64663  3.64276  4.43845  1.59036  3.89662  2.90628  3.17926  2.60613  2.86836  3.71400  5.81030  4.37186    713 - -
          2.68620  4.42227  2.77522  2.73125  3.46356  2.40505  3.72496  3.29356  2.67743  2.69357  4.24692  2.90338  2.73742  3.18148  2.89803  2.37881  2.77522  2.98520  4.58479  3.61505
          0.17399  2.08679  3.33526  0.30678  1.33108  0.52308  0.89818
    410   2.54216  4.22645  3.69229  3.12273  3.12951  3.63617  3.92100  2.67325  3.05296  2.37315  2.75411  2.87363  3.59353  3.33301  3.35158  2.79501  2.84668  1.79544  4.83326  3.61706    715 - -
          2.68618  4.42225  2.77519  2.73123  3.46354  2.40513  3.72494  3.29354  2.67741  2.69355  4.24690  2.90347  2.73739  3.18146  2.89801  2.37887  2.77519  2.98518  4.58477  3.61503
          0.04292  4.22732  3.59651  0.61958  0.77255  0.55951  0.84744
    411   2.56099  5.00285  2.63045  1.49905  4.29484  3.40619  3.69158  3.26222  2.50156  3.29159  4.10137  2.91980  3.85471  2.83137  2.98292  2.69492  2.70116  3.33360  5.51553  4.14425    716 - -
          2.68618  4.42225  2.77519  2.73123  3.46354  2.40513  3.72494  3.29354  2.67741  2.69355  4.24690  2.90347  2.73739  3.18146  2.89801  2.37887  2.77519  2.98518  4.58477  3.61503
          0.02238  4.20678  4.92912  0.61958  0.77255  0.54167  0.87174
    412   2.00874  4.56263  3.19710  2.72871  4.24554  3.25410  3.90453  3.66974  2.75346  3.29007  4.09932  2.72496  2.70962  3.08292  3.18302  1.83283  2.34031  3.24698  5.52607  4.22837    717 - -
          2.68618  4.42225  2.77519  2.73123  3.46354  2.40513  3.72494  3.29354  2.67741  2.69355  4.24690  2.90347  2.73739  3.18146  2.89801  2.37887  2.77519  2.98518  4.58477  3.61503
          0.04366  4.22732  3.57103  0.61958  0.77255  0.49880  0.93461
    413   2.49858  4.39039  3.50011  3.01818  3.92704  3.31986  4.04030  2.97989  2.97385  2.97264  3.86630  3.34619  3.39805  3.30500  3.33282  1.28655  2.86262  2.49162  5.33470  4.08205    718 - -
          2.68618  4.42225  2.77519  2.73123  3.46354  2.40513  3.72494  3.29354  2.67741  2.69355  4.24690  2.90347  2.73739  3.18146  2.89801  2.37887  2.77519  2.98518  4.58477  3.61503
          0.02173  4.23582  4.95816  0.61958  0.77255  0.44808  1.01847
    414   1.44738  4.74737  2.39436  2.61464  4.45158  2.44078  3.93691  3.89498  2.82209  3.49112  4.29593  3.07868  3.87093  3.10659  3.28947  2.29493  2.95772  3.44443  5.70392  4.36686    719 - -
          2.68618  4.42225  2.77519  2.73123  3.46354  2.40513  3.72494  3.29354  2.67741  2.69355  4.24690  2.90347  2.73739  3.18146  2.89801  2.37887  2.77519  2.98518  4.58477  3.61503
          0.02069  4.28443  5.00678  0.61958  0.77255  0.48576  0.95510
    415   2.86681  5.38675  1.55255  2.16921  4.71161  2.85313  3.77195  4.20815  2.65170  3.70018  4.48829  2.46611  2.78048  2.90534  3.19391  2.56325  3.12747  3.77776  5.85486  4.40177    720 - -
          2.68618  4.42225  2.77519  2.73123  3.46354  2.40513  3.72494  3.29354  2.67741  2.69355  4.24690  2.90347  2.73739  3.18146  2.89801  2.37887  2.77519  2.98518  4.58477  3.61503
          0.02069  4.28443  5.00678  0.61958  0.77255  0.48576  0.95510
    416   2.47590  3.36188  3.45199  2.95442  4.06913  2.98652  4.02090  3.46370  2.93297  3.13746  3.97820  2.49148  3.87174  3.25383  3.31977  1.40262  2.84861  2.76280  5.42353  4.16723    721 - -
          2.68618  4.42225  2.77519  2.73123  3.46354  2.40513  3.72494  3.29354  2.67741  2.69355  4.24690  2.90347  2.73739  3.18146  2.89801  2.37887  2.77519  2.98518  4.58477  3.61503
          0.02069  4.28443  5.00678  0.61958  0.77255  0.48576  0.95510
    417   2.64616  4.06045  2.76007  2.51226  4.18842  3.41660  3.74070  3.61219  2.54581  3.21123  4.02420  3.01889  1.87278  2.42479  3.00019  2.55413  2.91061  3.26168  5.44289  4.10643    722 - -
          2.68618  4.42225  2.77519  2.73123  3.46354  2.40513  3.72494  3.29354  2.67741  2.69355  4.24690  2.90347  2.73739  3.18146  2.89801  2.37887  2.77519  2.98518  4.58477  3.61503
          0.05005  4.28443  3.35134  0.61958  0.77255  0.48576  0.95510
    418   2.09760  4.83410  3.01979  2.23457  4.08757  3.11112  3.66675  3.37118  2.46248  3.10598  3.91700  2.98866  3.84799  2.69463  2.78001  2.31030  2.73632  2.91714  5.34641  4.01038    723 - -
          2.68618  4.42225  2.77519  2.73123  3.46354  2.40513  3.72494  3.29354  2.67741  2.69355  4.24690  2.90347  2.73739  3.18146  2.89801  2.37887  2.77519  2.98518  4.58477  3.61503
          0.05072  4.25568  3.34465  0.61958  0.77255  0.52410  0.89671
    419   2.50003  2.31768  3.51619  2.98861  3.73512  2.20657  3.95964  2.95070  2.94730  2.80963  3.68304  2.93789  3.44494  3.25533  3.30512  2.49160  2.82525  2.68532  5.15002  3.91432    724 - -
          2.68618  4.42225  2.77519  2.73123  3.46354  2.40513  3.72494  3.29354  2.67741  2.69355  4.24690  2.90347  2.73739  3.18146  2.89801  2.37887  2.77519  2.98518  4.58477  3.61503
          0.02193  4.22688  4.94923  0.61958  0.77255  0.56004  0.84674
    420   2.42800  4.57077  3.20114  2.65087  3.38546  3.22175  3.75471  3.19793  2.63438  2.66208  3.71471  2.88707  3.26957  2.96794  3.05943  2.23464  2.23702  2.91723  5.16901  3.88561    725 - -
          2.68618  4.42225  2.77519  2.73123  3.46354  2.40513  3.72494  3.29354  2.67741  2.69355  4.24690  2.90347  2.73739  3.18146  2.89801  2.37887  2.77519  2.98518  4.58477  3.61503
          0.05263  4.22688  3.30568  0.61958  0.77255  0.56004  0.84674
    421   2.27373  4.76427  3.03080  2.50081  4.03402  3.43413  3.68428  2.94191  2.48885  3.05922  3.88212  2.84693  3.35584  2.11094  2.93571  2.43041  2.85898  3.12293  5.31348  3.99137    726 - -
          2.68618  4.42225  2.77519  2.73123  3.46354  2.40513  3.72494  3.29354  2.67741  2.69355  4.24690  2.90347  2.73739  3.18146  2.89801  2.37887  2.77519  2.98518  4.58477  3.61503
          0.04118  4.19685  3.67690  0.61958  0.77255  0.59516  0.80179
    422   2.57298  5.26935  2.27298  2.00464  4.58141  1.78584  3.74408  4.05716  2.62952  3.58119  4.38616  2.63368  3.87270  2.75153  3.15864  2.76749  3.08648  3.65550  5.76071  4.32996    727 - -
          2.68618  4.42225  2.77519  2.73123  3.46354  2.40513  3.72494  3.29354  2.67741  2.69355  4.24690  2.90347  2.73739  3.18146  2.89801  2.37887  2.77519  2.98518  4.58477  3.61503
          0.02302  4.17869  4.90104  0.61958  0.77255  0.57905  0.82196
    423   2.59453  4.72987  2.70943  2.56395  4.37700  1.53165  3.89816  3.82100  2.78874  3.42489  4.24224  2.56784  3.84796  3.07658  3.24808  2.31402  2.94607  3.16643  5.64358  4.30722    728 - -
          2.68618  4.42225  2.77519  2.73123  3.46354  2.40513  3.72494  3.29354  2.67741  2.69355  4.24690  2.90347  2.73739  3.18146  2.89801  2.37887  2.77519  2.98518  4.58477  3.61503
          0.06548  4.19685  3.02960  0.61958  0.77255  0.59516  0.80179
    424   2.30820  4.29999  4.20806  3.69477  1.64456  3.82038  4.23897  2.38772  3.59114  2.16903  3.31677  3.88510  4.25723  3.81934  3.79344  3.16500  3.06610  1.94892  4.84929  3.51950    729 - -
          2.68618  4.42225  2.77519  2.73123  3.46354  2.40513  3.72494  3.29354  2.67741  2.69355  4.24690  2.90347  2.73739  3.18146  2.89801  2.37887  2.77519  2.98518  4.58477  3.61503
          0.02358  4.15496  4.87730  0.61958  0.77255  0.64057  0.74865
    425   2.62938  4.70651  3.05750  2.56974  3.52953  3.42903  3.72955  3.37930  2.53728  3.00056  3.86281  3.05609  2.14648  2.24805  2.95274  2.70106  2.71030  3.07944  5.27729  3.95764    730 - -
          2.68618  4.42225  2.77519  2.73123  3.46354  2.40513  3.72494  3.29354  2.67741  2.69355  4.24690  2.90347  2.73739  3.18146  2.89801  2.37887  2.77519  2.98518  4.58477  3.61503
          0.02358  4.15496  4.87730  0.61958  0.77255  0.57899  0.82204
    426   2.05817  4.43448  3.28901  2.86789  4.32958  2.33333  4.02734  3.76340  2.91349  3.39055  4.19456  3.02943  3.13868  3.22422  3.32123  1.53883  2.58276  3.27670  5.61901  4.34576    731 - -
          2.68618  4.42225  2.77519  2.73123  3.46354  2.40513  3.72494  3.29354  2.67741  2.69355  4.24690  2.90347  2.73739  3.18146  2.89801  2.37887  2.77519  2.98518  4.58477  3.61503
          0.05494  4.18671  3.26326  0.61958  0.77255  0.60652  0.78799
    427   2.81867  4.86610  3.34173  2.85033  4.46089  3.06365  3.81282  3.87944  2.25829  3.42327  4.28184  3.23995  3.98975  2.97931  1.14034  2.70120  3.11156  3.50389  5.52827  4.30326    732 - -
          2.68618  4.42225  2.77519  2.73123  3.46354  2.40513  3.72494  3.29354  2.67741  2.69355  4.24690  2.90347  2.73739  3.18146  2.89801  2.37887  2.77519  2.98518  4.58477  3.61503
          0.02357  4.15534  4.87768  0.61958  0.77255  0.64017  0.74909
    428   2.68333  4.93208  2.97313  2.45583  4.18228  3.45318  2.95896  3.63443  2.34908  3.20010  3.59109  2.84037  3.57149  1.78628  2.75857  2.69547  2.91215  3.29399  5.38643  4.04442    733 - -
          2.68618  4.42225  2.77519  2.73123  3.46354  2.40513  3.72494  3.29354  2.67741  2.69355  4.24690  2.90347  2.73739  3.18146  2.89801  2.37887  2.77519  2.98518  4.58477  3.61503
          0.02357  4.15534  4.87768  0.61958  0.77255  0.64017  0.74909
    429   2.67512  4.25746  4.26561  3.70375  3.35098  3.95377  4.32395  1.37742  3.57162  2.10617  2.62040  3.93945  4.31441  3.82722  3.77476  2.98736  3.05346  2.02448  5.00498  3.81466    734 - -
          2.68618  4.42225  2.77519  2.73123  3.46354  2.40513  3.72494  3.29354  2.67741  2.69355  4.24690  2.90347  2.73739  3.18146  2.89801  2.37887  2.77519  2.98518  4.58477  3.61503
          0.02357  4.15534  4.87768  0.61958  0.77255  0.50318  0.92787
    430   2.53744  4.63414  3.00631  2.69270  4.41461  1.78929  3.97038  3.86471  2.84315  3.47317  4.28304  1.89503  3.84603  3.15310  3.27510  2.23691  2.91953  3.15016  5.67910  4.36215    735 - -
          2.68618  4.42225  2.77519  2.73123  3.46354  2.40513  3.72494  3.29354  2.67741  2.69355  4.24690  2.90347  2.73739  3.18146  2.89801  2.37887  2.77519  2.98518  4.58477  3.61503
          0.02192  4.22724  4.94959  0.61958  0.77255  0.55961  0.84731
    431   2.39134  4.36882  3.41923  3.11818  4.45242  3.10490  4.25194  3.87941  3.17979  3.54511  4.36742  3.35435  2.72609  3.49218  3.52321  1.01111  2.64780  3.33975  5.76934  4.52873    736 - -
          2.68618  4.42225  2.77519  2.73123  3.46354  2.40513  3.72494  3.29354  2.67741  2.69355  4.24690  2.90347  2.73739  3.18146  2.89801  2.37887  2.77519  2.98518  4.58477  3.61503
          0.02192  4.22724  4.94959  0.61958  0.77255  0.55961  0.84731
    432   1.74750  4.33545  3.54193  3.10712  4.17825  3.17167  4.15244  3.53315  3.09369  3.24506  4.08890  3.36226  1.65294  3.40435  3.44761  2.32395  2.67368  2.80928  5.53838  4.30563    737 - -
          2.68618  4.42225  2.77519  2.73123  3.46354  2.40513  3.72494  3.29354  2.67741  2.69355  4.24690  2.90347  2.73739  3.18146  2.89801  2.37887  2.77519  2.98518  4.58477  3.61503
          0.02192  4.22724  4.94959  0.61958  0.77255  0.44221  1.02894
    433   2.76392  4.77848  3.05855  2.83507  4.32019  2.96804  3.37241  3.91216  2.93782  3.51983  4.38636  3.26014  1.05172  3.32100  3.29737  2.85822  3.13773  3.50468  5.61945  4.29863    738 - -
          2.68618  4.42225  2.77519  2.73123  3.46354  2.40513  3.72494  3.29354  2.67741  2.69355  4.24690  2.90347  2.73739  3.18146  2.89801  2.37887  2.77519  2.98518  4.58477  3.61503
          0.02069  4.28443  5.00678  0.61958  0.77255  0.48576  0.95510
    434   2.57084  4.60436  3.08152  2.89321  4.51544  3.20803  4.18539  4.05769  3.10115  3.68667  4.51866  2.45998  3.91063  3.41299  3.48010  0.95292  3.01398  3.52875  5.81889  4.49514    739 - -
          2.68618  4.42225  2.77519  2.73123  3.46354  2.40513  3.72494  3.29354  2.67741  2.69355  4.24690  2.90347  2.73739  3.18146  2.89801  2.37887  2.77519  2.98518  4.58477  3.61503
          0.02069  4.28443  5.00678  0.61958  0.77255  0.48576  0.95510
    435   3.21967  4.53631  4.95565  4.39079  3.34153  4.51929  4.89326  1.88877  4.26401  1.65753  1.69050  4.58096  4.76260  4.39932  4.37712  3.86069  3.45160  1.51851  5.28874  4.18141    740 - -
          2.68618  4.42225  2.77519  2.73123  3.46354  2.40513  3.72494  3.29354  2.67741  2.69355  4.24690  2.90347  2.73739  3.18146  2.89801  2.37887  2.77519  2.98518  4.58477  3.61503
          0.02069  4.28443  5.00678  0.61958  0.77255  0.48576  0.95510
    436   0.89780  4.28599  3.85144  3.55052  4.38897  3.13404  4.51068  3.55644  3.52983  3.42226  4.32071  3.59879  3.89563  3.82238  3.79116  2.59626  2.01084  3.11048  5.79868  4.61342    741 - -
          2.68618  4.42225  2.77519  2.73123  3.46354  2.40513  3.72494  3.29354  2.67741  2.69355  4.24690  2.90347  2.73739  3.18146  2.89801  2.37887  2.77519  2.98518  4.58477  3.61503
          0.02069  4.28443  5.00678  0.61958  0.77255  0.48576  0.95510
    437   0.83054  4.28056  3.77544  3.53004  4.51856  3.07831  4.53524  3.87905  3.57236  3.63248  4.47381  3.56671  3.86234  3.84307  3.83524  1.91867  2.87332  3.31495  5.88735  4.69666    742 - -
          2.68618  4.42225  2.77519  2.73123  3.46354  2.40513  3.72494  3.29354  2.67741  2.69355  4.24690  2.90347  2.73739  3.18146  2.89801  2.37887  2.77519  2.98518  4.58477  3.61503
          0.02069  4.28443  5.00678  0.61958  0.77255  0.48576  0.95510
    438   2.78499  4.45981  4.84555  4.30528  3.56034  4.44000  4.90917  1.01739  4.18753  2.12866  2.80809  4.50267  4.74286  4.40694  4.35442  3.79149  3.37914  1.70537  5.42720  4.25970    743 - -
          2.68618  4.42225  2.77519  2.73123  3.46354  2.40513  3.72494  3.29354  2.67741  2.69355  4.24690  2.90347  2.73739  3.18146  2.89801  2.37887  2.77519  2.98518  4.58477  3.61503
          0.02069  4.28443  5.00678  0.61958  0.77255  0.48576  0.95510
    439   1.01230  4.32361  4.05523  3.68150  4.03319  3.37307  4.54726  2.78876  3.61144  2.90446  3.95742  3.76515  4.06569  3.90585  3.86054  2.81401  2.99094  1.90986  5.60133  4.39372    744 - -
          2.68618  4.42225  2.77519  2.73123  3.46354  2.40513  3.72494  3.29354  2.67741  2.69355  4.24690  2.90347  2.73739  3.18146  2.89801  2.37887  2.77519  2.98518  4.58477  3.61503
          0.02069  4.28443  5.00678  0.61958  0.77255  0.48576  0.95510
    440   1.00427  4.31556  3.74928  3.33130  4.04046  3.00518  4.28020  2.77615  3.28314  3.06509  3.97771  3.52642  3.93752  3.59239  3.58646  2.68212  2.70947  2.85469  5.47948  4.26503    745 - -
          2.68618  4.42225  2.77519  2.73123  3.46354  2.40513  3.72494  3.29354  2.67741  2.69355  4.24690  2.90347  2.73739  3.18146  2.89801  2.37887  2.77519  2.98518  4.58477  3.61503
          0.02069  4.28443  5.00678  0.61958  0.77255  0.48576  0.95510
    441   0.55277  4.45510  3.93872  3.77370  4.51999  3.26451  4.73816  3.71230  3.80241  3.57262  4.57336  3.80065  4.04428  4.10699  4.00865  2.80952  3.11656  3.29052  5.90225  4.75822    746 - -
          2.68618  4.42225  2.77519  2.73123  3.46354  2.40513  3.72494  3.29354  2.67741  2.69355  4.24690  2.90347  2.73739  3.18146  2.89801  2.37887  2.77519  2.98518  4.58477  3.61503
          0.02069  4.28443  5.00678  0.61958  0.77255  0.48576  0.95510
    442   2.69751  4.53681  3.86510  3.66244  4.40413  3.35629  4.63902  3.58667  3.61423  3.43420  4.47257  3.78484  4.09936  3.99112  3.83793  2.90532  0.62753  3.23227  5.80089  4.62677    747 - -
          2.68618  4.42225  2.77519  2.73123  3.46354  2.40513  3.72494  3.29354  2.67741  2.69355  4.24690  2.90347  2.73739  3.18146  2.89801  2.37887  2.77519  2.98518  4.58477  3.61503
          0.02069  4.28443  5.00678  0.61958  0.77255  0.48576  0.95510
    443   3.15160  4.60329  4.68366  4.37826  3.89202  4.13759  5.12253  2.12643  4.25435  2.51781  3.81083  4.49805  4.68900  4.59289  4.42543  3.68242  3.51156  0.62552  5.73959  4.49000    748 - -
          2.68618  4.42225  2.77519  2.73123  3.46354  2.40513  3.72494  3.29354  2.67741  2.69355  4.24690  2.90347  2.73739  3.18146  2.89801  2.37887  2.77519  2.98518  4.58477  3.61503
          0.02069  4.28443  5.00678  0.61958  0.77255  0.48576  0.95510
    444   0.55277  4.45510  3.93872  3.77370  4.51999  3.26451  4.73816  3.71230  3.80241  3.57262  4.57336  3.80065  4.04428  4.10699  4.00865  2.80952  3.11656  3.29052  5.90225  4.75822    749 - -
          2.68618  4.42225  2.77519  2.73123  3.46354  2.40513  3.72494  3.29354  2.67741  2.69355  4.24690  2.90347  2.73739  3.18146  2.89801  2.37887  2.77519  2.98518  4.58477  3.61503
          0.02069  4.28443  5.00678  0.61958  0.77255  0.48576  0.95510
    445   0.55277  4.45510  3.93872  3.77370  4.51999  3.26451  4.73816  3.71230  3.80241  3.57262  4.57336  3.80065  4.04428  4.10699  4.00865  2.80952  3.11656  3.29052  5.90225  4.75822    750 - -
          2.68618  4.42225  2.77519  2.73123  3.46354  2.40513  3.72494  3.29354  2.67741  2.69355  4.24690  2.90347  2.73739  3.18146  2.89801  2.37887  2.77519  2.98518  4.58477  3.61503
          0.02069  4.28443  5.00678  0.61958  0.77255  0.48576  0.95510
    446   0.55277  4.45510  3.93872  3.77370  4.51999  3.26451  4.73816  3.71230  3.80241  3.57262  4.57336  3.80065  4.04428  4.10699  4.00865  2.80952  3.11656  3.29052  5.90225  4.75822    751 - -
          2.68618  4.42225  2.77519  2.73123  3.46354  2.40513  3.72494  3.29354  2.67741  2.69355  4.24690  2.90347  2.73739  3.18146  2.89801  2.37887  2.77519  2.98518  4.58477  3.61503
          0.02069  4.28443  5.00678  0.61958  0.77255  0.48576  0.95510
    447   2.40403  4.33929  3.63827  3.32992  4.41219  3.13351  4.37570  3.77894  3.33848  3.50920  4.35647  3.48398  3.87409  3.65149  3.64192  1.61342  1.16864  3.27379  5.77033  4.55046    752 - -
          2.68618  4.42225  2.77519  2.73123  3.46354  2.40513  3.72494  3.29354  2.67741  2.69355  4.24690  2.90347  2.73739  3.18146  2.89801  2.37887  2.77519  2.98518  4.58477  3.61503
          0.02069  4.28443  5.00678  0.61958  0.77255  0.48576  0.95510
    448   0.55277  4.45510  3.93872  3.77370  4.51999  3.26451  4.73816  3.71230  3.80241  3.57262  4.57336  3.80065  4.04428  4.10699  4.00865  2.80952  3.11656  3.29052  5.90225  4.75822    753 - -
          2.68618  4.42225  2.77519  2.73123  3.46354  2.40513  3.72494  3.29354  2.67741  2.69355  4.24690  2.90347  2.73739  3.18146  2.89801  2.37887  2.77519  2.98518  4.58477  3.61503
          0.02069  4.28443  5.00678  0.61958  0.77255  0.48576  0.95510
    449   4.11019  5.31968  4.77624  4.59786  3.21346  4.24124  4.50440  4.17816  4.32756  3.49237  4.78807  4.67214  4.79600  4.69166  4.37579  4.30979  4.43589  4.07810  0.34985  3.19741    754 - -
          2.68618  4.42225  2.77519  2.73123  3.46354  2.40513  3.72494  3.29354  2.67741  2.69355  4.24690  2.90347  2.73739  3.18146  2.89801  2.37887  2.77519  2.98518  4.58477  3.61503
          0.02069  4.28443  5.00678  0.61958  0.77255  0.48576  0.95510
    450   4.11019  5.31968  4.77624  4.59786  3.21346  4.24124  4.50440  4.17816  4.32756  3.49237  4.78807  4.67214  4.79600  4.69166  4.37579  4.30979  4.43589  4.07810  0.34985  3.19741    755 - -
          2.68618  4.42225  2.77519  2.73123  3.46354  2.40513  3.72494  3.29354  2.67741  2.69355  4.24690  2.90347  2.73739  3.18146  2.89801  2.37887  2.77519  2.98518  4.58477  3.61503
          0.02069  4.28443  5.00678  0.61958  0.77255  0.48576  0.95510
    451   0.69070  4.31217  3.85602  3.64605  4.46220  3.14073  4.61914  3.58116  3.65109  3.47696  4.42478  3.65461  3.92626  3.94941  3.88002  2.63078  2.74636  3.13884  5.89340  4.70926    756 - -
          2.68618  4.42225  2.77519  2.73123  3.46354  2.40513  3.72494  3.29354  2.67741  2.69355  4.24690  2.90347  2.73739  3.18146  2.89801  2.37887  2.77519  2.98518  4.58477  3.61503
          0.02069  4.28443  5.00678  0.61958  0.77255  0.48576  0.95510
    452   0.99669  4.27380  3.80492  3.46859  4.38664  3.10901  4.44220  3.69829  3.45768  3.46791  4.31375  3.54440  3.86220  3.74069  3.74124  2.34437  1.92154  3.20058  5.76354  4.57363    757 - -
          2.68618  4.42225  2.77519  2.73123  3.46354  2.40513  3.72494  3.29354  2.67741  2.69355  4.24690  2.90347  2.73739  3.18146  2.89801  2.37887  2.77519  2.98518  4.58477  3.61503
          0.02069  4.28443  5.00678  0.61958  0.77255  0.48576  0.95510
    453   2.93140  5.20255  2.83601  2.51652  4.30476  3.52317  1.53724  3.96593  2.43349  3.48374  4.32562  2.62093  3.99682  2.33298  2.79263  2.90934  3.16843  3.61436  5.51772  4.11733    758 - -
          2.68618  4.42225  2.77519  2.73123  3.46354  2.40513  3.72494  3.29354  2.67741  2.69355  4.24690  2.90347  2.73739  3.18146  2.89801  2.37887  2.77519  2.98518  4.58477  3.61503
          0.02069  4.28443  5.00678  0.61958  0.77255  0.48576  0.95510
    454   3.25995  4.97389  4.01595  3.97641  5.07220  0.30582  5.05058  4.79267  4.21235  4.38604  5.37921  4.18244  4.37569  4.50464  4.38377  3.44662  3.77233  4.24086  6.03796  5.19485    759 - -
          2.68618  4.42225  2.77519  2.73123  3.46354  2.40513  3.72494  3.29354  2.67741  2.69355  4.24690  2.90347  2.73739  3.18146  2.89801  2.37887  2.77519  2.98518  4.58477  3.61503
          0.02069  4.28443  5.00678  0.61958  0.77255  0.48576  0.95510
    455   3.47173  4.78348  5.10047  4.54322  3.22396  4.74381  5.08077  2.23850  4.38371  0.74476  2.74200  4.79187  4.91728  4.48419  4.48726  4.10775  3.69830  2.01787  5.34461  4.29346    760 - -
          2.68618  4.42225  2.77519  2.73123  3.46354  2.40513  3.72494  3.29354  2.67741  2.69355  4.24690  2.90347  2.73739  3.18146  2.89801  2.37887  2.77519  2.98518  4.58477  3.61503
          0.02069  4.28443  5.00678  0.61958  0.77255  0.48576  0.95510
    456   3.49610  4.86977  4.94423  4.49425  3.22724  4.60118  5.03379  2.34959  4.25704  0.62403  3.08145  4.72048  4.88918  4.46549  4.37331  4.04435  3.76383  2.35799  5.32868  4.16558    761 - -
          2.68618  4.42225  2.77519  2.73123  3.46354  2.40513  3.72494  3.29354  2.67741  2.69355  4.24690  2.90347  2.73739  3.18146  2.89801  2.37887  2.77519  2.98518  4.58477  3.61503
          0.02069  4.28443  5.00678  0.61958  0.77255  0.48576  0.95510
    457   3.39511  5.06130  4.04894  3.96069  4.88887  3.72663  4.98541  4.56520  4.05829  4.13565  5.21563  4.21726  0.32647  4.43278  4.23881  3.57963  3.87165  4.15848  5.93911  5.02105    762 - -
          2.68618  4.42225  2.77519  2.73123  3.46354  2.40513  3.72494  3.29354  2.67741  2.69355  4.24690  2.90347  2.73739  3.18146  2.89801  2.37887  2.77519  2.98518  4.58477  3.61503
          0.02069  4.28443  5.00678  0.61958  0.77255  0.48576  0.95510
    458   2.90573  4.30197  4.53748  3.95462  2.89800  4.08613  4.40989  2.18080  3.81907  1.25451  3.00876  4.12431  4.40730  3.99187  3.94869  3.09854  3.13740  1.80913  4.94467  3.78162    763 - -
          2.68618  4.42225  2.77519  2.73123  3.46354  2.40513  3.72494  3.29354  2.67741  2.69355  4.24690  2.90347  2.73739  3.18146  2.89801  2.37887  2.77519  2.98518  4.58477  3.61503
          0.02069  4.28443  5.00678  0.61958  0.77255  0.48576  0.95510
    459   2.90360  1.14636  4.53327  4.09448  2.25470  3.80964  4.35198  2.71415  3.93822  2.43739  3.60516  4.10310  4.35345  4.13910  4.06269  3.25162  3.25082  2.57140  4.80538  3.34893    764 - -
          2.68618  4.42225  2.77519  2.73123  3.46354  2.40513  3.72494  3.29354  2.67741  2.69355  4.24690  2.90347  2.73739  3.18146  2.89801  2.37887  2.77519  2.98518  4.58477  3.61503
          0.02069  4.28443  5.00678  0.61958  0.77255  0.48576  0.95510
    460   1.46986  4.49462  3.32111  2.81086  3.84157  3.25142  3.88050  3.22881  2.79413  2.81041  3.77096  3.22998  3.27084  3.12317  3.19051  2.44595  2.87058  2.93361  5.22111  3.40558    765 - -
          2.68618  4.42225  2.77519  2.73123  3.46354  2.40513  3.72494  3.29354  2.67741  2.69355  4.24690  2.90347  2.73739  3.18146  2.89801  2.37887  2.77519  2.98518  4.58477  3.61503
          0.02069  4.28443  5.00678  0.61958  0.77255  0.48576  0.95510
    461   3.39511  5.06130  4.04894  3.96069  4.88887  3.72663  4.98541  4.56520  4.05829  4.13565  5.21563  4.21726  0.32647  4.43278  4.23881  3.57963  3.87165  4.15848  5.93911  5.02105    766 - -
          2.68618  4.42225  2.77519  2.73123  3.46354  2.40513  3.72494  3.29354  2.67741  2.69355  4.24690  2.90347  2.73739  3.18146  2.89801  2.37887  2.77519  2.98518  4.58477  3.61503
          0.05005  4.28443  3.35134  0.61958  0.77255  0.48576  0.95510
    462   2.63356  4.24955  3.70431  3.13946  2.91843  3.65152  3.54400  2.71516  3.06191  1.65390  3.35171  3.48047  3.00228  3.34648  3.35675  2.71499  2.86905  2.43045  4.81227  3.56882    767 - -
          2.68618  4.42225  2.77519  2.73123  3.46354  2.40513  3.72494  3.29354  2.67741  2.69355  4.24690  2.90347  2.73739  3.18146  2.89801  2.37887  2.77519  2.98518  4.58477  3.61503
          0.02130  4.25568  4.97802  0.61958  0.77255  0.52410  0.89671
    463   2.62593  4.57519  3.21902  2.65810  3.36909  3.52131  2.35117  3.01231  2.62900  2.80370  3.17006  3.13528  3.68942  2.52429  3.04795  2.52198  2.85747  2.76905  5.11711  3.83421    768 - -
          2.68620  4.42227  2.77521  2.73125  3.46356  2.40514  3.72496  3.29356  2.67742  2.69357  4.24691  2.90335  2.73741  3.18148  2.89802  2.37876  2.77521  2.98520  4.58479  3.61505
          0.24621  2.20727  2.22339  0.32798  1.27432  0.46252  0.99343
    464   2.17863  4.27540  3.58035  3.15664  4.14280  2.30910  4.17380  3.49514  3.14234  3.21725  4.06275  3.37512  3.81247  3.44321  3.48060  2.39036  1.38865  2.76003  5.51446  4.29297    770 - -
          2.68618  4.42225  2.77519  2.73123  3.46354  2.40513  3.72494  3.29354  2.67741  2.69355  4.24690  2.90347  2.73739  3.18146  2.89801  2.37887  2.77519  2.98518  4.58477  3.61503
          0.02297  4.18076  4.90311  0.61958  0.77255  0.41367  1.08241
    465   1.30203  2.91993  3.86591  3.42964  4.22842  1.90701  4.35415  3.62934  3.38768  3.32541  4.16152  3.52659  3.25676  3.65855  3.68840  2.34022  2.81963  3.15628  5.61229  4.41820    771 - -
          2.68618  4.42225  2.77519  2.73123  3.46354  2.40513  3.72494  3.29354  2.67741  2.69355  4.24690  2.90347  2.73739  3.18146  2.89801  2.37887  2.77519  2.98518  4.58477  3.61503
          0.02069  4.28443  5.00678  0.61958  0.77255  0.48576  0.95510
    466   3.43209  4.76901  4.88402  4.41162  1.03912  4.51368  4.32299  2.53940  4.25549  1.68013  3.25986  4.46544  4.79027  4.33438  4.34207  3.87635  3.67151  2.40108  4.54151  2.98990    772 - -
          2.68618  4.42225  2.77519  2.73123  3.46354  2.40513  3.72494  3.29354  2.67741  2.69355  4.24690  2.90347  2.73739  3.18146  2.89801  2.37887  2.77519  2.98518  4.58477  3.61503
          0.02069  4.28443  5.00678  0.61958  0.77255  0.48576  0.95510
    467   1.62441  4.46167  3.38541  2.93343  4.21623  3.24075  4.04870  3.62282  2.94483  3.27868  4.10467  3.03507  2.66233  3.26389  3.33990  2.43544  1.82066  3.20080  5.54146  4.27873    773 - -
          2.68618  4.42225  2.77519  2.73123  3.46354  2.40513  3.72494  3.29354  2.67741  2.69355  4.24690  2.90347  2.73739  3.18146  2.89801  2.37887  2.77519  2.98518  4.58477  3.61503
          0.02069  4.28443  5.00678  0.61958  0.77255  0.48576  0.95510
    468   2.34489  1.53995  4.17847  3.67767  2.54021  3.49163  4.23368  2.74212  3.55432  2.55661  3.50998  3.75809  4.05591  3.78420  3.73375  2.66154  2.89723  2.51110  4.96112  3.71443    774 - -
          2.68618  4.42225  2.77519  2.73123  3.46354  2.40513  3.72494  3.29354  2.67741  2.69355  4.24690  2.90347  2.73739  3.18146  2.89801  2.37887  2.77519  2.98518  4.58477  3.61503
          0.02069  4.28443  5.00678  0.61958  0.77255  0.48576  0.95510
    469   2.37117  4.52659  3.28820  2.74815  3.73043  3.52157  3.22523  3.10284  2.70849  2.65597  3.66263  3.07729  2.22318  3.05035  3.10532  2.77229  2.87752  2.29134  5.11846  3.84914    775 - -
          2.68618  4.42225  2.77519  2.73123  3.46354  2.40513  3.72494  3.29354  2.67741  2.69355  4.24690  2.90347  2.73739  3.18146  2.89801  2.37887  2.77519  2.98518  4.58477  3.61503
          0.06511  4.28443  3.01071  0.61958  0.77255  0.48576  0.95510
    470   2.58502  4.50047  3.48210  3.29547  4.45374  3.23535  4.41940  3.81299  3.34030  3.52820  4.47828  3.52073  0.85784  3.70966  3.61887  2.75671  2.68230  3.37040  5.79739  4.58568    776 - -
          2.68618  4.42225  2.77519  2.73123  3.46354  2.40513  3.72494  3.29354  2.67741  2.69355  4.24690  2.90347  2.73739  3.18146  2.89801  2.37887  2.77519  2.98518  4.58477  3.61503
          0.02162  4.24094  4.96328  0.61958  0.77255  0.51069  0.91649
    471   1.44333  4.37183  3.52325  3.01558  3.83918  3.36297  4.01247  3.13355  2.97413  2.68780  3.77524  3.35317  2.79723  3.29206  3.33377  2.53326  2.85543  2.47923  5.25203  4.01194    777 - -
          2.68618  4.42225  2.77519  2.73123  3.46354  2.40513  3.72494  3.29354  2.67741  2.69355  4.24690  2.90347  2.73739  3.18146  2.89801  2.37887  2.77519  2.98518  4.58477  3.61503
          0.02129  4.25602  4.97837  0.61958  0.77255  0.52365  0.89736
    472   2.22755  4.38671  3.43129  3.12170  4.47833  3.11914  4.26166  3.90791  3.19427  3.56854  4.38517  3.36310  2.07784  3.49733  3.54686  1.17729  2.87103  3.36240  5.79113  4.54941    778 - -
          2.68618  4.42225  2.77519  2.73123  3.46354  2.40513  3.72494  3.29354  2.67741  2.69355  4.24690  2.90347  2.73739  3.18146  2.89801  2.37887  2.77519  2.98518  4.58477  3.61503
          0.02129  4.25602  4.97837  0.61958  0.77255  0.52365  0.89736
    473   1.82722  4.39036  3.48440  2.99194  4.09993  2.80174  4.05115  3.49632  2.97518  3.16858  4.00506  3.30904  3.22172  3.28705  3.35799  2.25629  1.73063  2.81622  5.45292  4.20414    779 - -
          2.68618  4.42225  2.77519  2.73123  3.46354  2.40513  3.72494  3.29354  2.67741  2.69355  4.24690  2.90347  2.73739  3.18146  2.89801  2.37887  2.77519  2.98518  4.58477  3.61503
          0.05108  4.25602  3.33482  0.61958  0.77255  0.52365  0.89736
    474   1.80283  4.33396  3.56468  3.12376  4.05139  3.23267  4.13904  3.31113  3.09190  3.10302  3.97643  3.09946  3.87441  3.41110  3.43321  2.62257  1.42299  2.69455  5.44528  4.21413    780 - -
          2.68618  4.42225  2.77519  2.73123  3.46354  2.40513  3.72494  3.29354  2.67741  2.69355  4.24690  2.90347  2.73739  3.18146  2.89801  2.37887  2.77519  2.98518  4.58477  3.61503
          0.04485  4.22687  3.53147  0.61958  0.77255  0.49935  0.93376
    475   2.05280  4.33266  3.49399  2.93307  3.24387  3.55750  3.86241  2.85581  2.88813  2.57619  3.46806  3.33004  3.67383  3.19101  3.24233  2.30613  2.52316  2.26023  4.94647  3.40374    781 - -
          2.68618  4.42225  2.77519  2.73123  3.46354  2.40513  3.72494  3.29354  2.67741  2.69355  4.24690  2.90347  2.73739  3.18146  2.89801  2.37887  2.77519  2.98518  4.58477  3.61503
          0.02176  4.23425  4.95660  0.61958  0.77255  0.44699  1.02039
    476   2.19180  4.18338  3.85563  3.28385  2.68600  3.13722  3.98932  2.44420  3.19973  2.39426  3.31137  3.29541  4.05910  3.45807  3.45721  2.95011  2.66948  1.86603  4.80947  3.60400    782 - -
          2.68618  4.42225  2.77519  2.73123  3.46354  2.40513  3.72494  3.29354  2.67741  2.69355  4.24690  2.90347  2.73739  3.18146  2.89801  2.37887  2.77519  2.98518  4.58477  3.61503
          0.02069  4.28443  5.00678  0.61958  0.77255  0.48576  0.95510
    477   2.55520  4.71836  3.01245  2.75902  4.39398  3.31830  4.01764  3.82929  2.82621  3.45005  4.30471  3.18385  1.23160  2.76205  3.19149  2.60518  3.04055  3.41746  5.67131  4.37117    783 - -
          2.68618  4.42225  2.77519  2.73123  3.46354  2.40513  3.72494  3.29354  2.67741  2.69355  4.24690  2.90347  2.73739  3.18146  2.89801  2.37887  2.77519  2.98518  4.58477  3.61503
          0.02069  4.28443  5.00678  0.61958  0.77255  0.48576  0.95510
    478   2.61916  4.57334  3.23475  2.67959  3.47197  3.50481  3.76985  3.16689  2.65685  2.73710  3.41037  2.97010  3.09529  2.99113  3.07686  1.95014  2.32643  2.89630  5.15297  3.87303    784 - -
          2.68618  4.42225  2.77519  2.73123  3.46354  2.40513  3.72494  3.29354  2.67741  2.69355  4.24690  2.90347  2.73739  3.18146  2.89801  2.37887  2.77519  2.98518  4.58477  3.61503
          0.03661  4.28443  3.80927  0.61958  0.77255  0.48576  0.95510
    479   2.23009  3.88722  3.17115  2.83115  3.59079  3.29697  3.82489  2.95191  2.79623  2.50687  3.14494  3.26219  3.58033  3.11111  3.17867  2.79579  2.03643  2.61743  5.01112  3.76203    785 - -
          2.68618  4.42225  2.77519  2.73123  3.46354  2.40513  3.72494  3.29354  2.67741  2.69355  4.24690  2.90347  2.73739  3.18146  2.89801  2.37887  2.77519  2.98518  4.58477  3.61503
          0.02101  4.26884  4.99119  0.61958  0.77255  0.50687  0.92225
    480   2.60391  5.20032  2.05585  2.13850  4.51493  3.24946  3.68802  3.71907  2.49572  3.49921  4.27290  1.95380  3.85742  2.80930  3.00358  2.70052  2.75694  3.57818  5.66178  4.24775    786 - -
          2.68618  4.42225  2.77519  2.73123  3.46354  2.40513  3.72494  3.29354  2.67741  2.69355  4.24690  2.90347  2.73739  3.18146  2.89801  2.37887  2.77519  2.98518  4.58477  3.61503
          0.03695  4.26884  3.80405  0.61958  0.77255  0.50687  0.92225
    481   2.44857  3.79383  3.33303  2.82678  3.42035  3.62769  3.90691  2.27764  2.99259  2.48892  3.39505  3.42066  4.01060  3.28208  3.31746  2.79422  2.38694  1.98964  4.88782  3.66443    787 - -
          2.68618  4.42225  2.77519  2.73123  3.46354  2.40513  3.72494  3.29354  2.67741  2.69355  4.24690  2.90347  2.73739  3.18146  2.89801  2.37887  2.77519  2.98518  4.58477  3.61503
          0.02135  4.25324  4.97558  0.61958  0.77255  0.52724  0.89217
    482   2.43432  5.00616  2.61008  2.29939  4.30147  2.75269  3.62473  3.75184  2.38783  3.29231  3.69553  2.91591  3.58332  2.37773  2.87022  2.30715  2.86701  3.17108  5.47612  4.09903    788 - -
          2.68618  4.42225  2.77519  2.73123  3.46354  2.40513  3.72494  3.29354  2.67741  2.69355  4.24690  2.90347  2.73739  3.18146  2.89801  2.37887  2.77519  2.98518  4.58477  3.61503
          0.02135  4.25324  4.97558  0.61958  0.77255  0.52724  0.89217
    483   2.67886  5.07994  2.96496  2.30903  4.40218  3.22200  3.35801  3.85297  2.05204  3.36276  4.13187  2.93597  3.84264  2.15015  2.37670  2.65886  2.60825  3.45946  5.51429  3.73386    789 - -
          2.68618  4.42225  2.77519  2.73123  3.46354  2.40513  3.72494  3.29354  2.67741  2.69355  4.24690  2.90347  2.73739  3.18146  2.89801  2.37887  2.77519  2.98518  4.58477  3.61503
          0.02135  4.25324  4.97558  0.61958  0.77255  0.52724  0.89217
    484   2.10847  4.80260  3.03922  2.19818  4.04506  3.45762  3.67246  3.23390  2.47680  3.06807  3.88521  2.85763  3.60326  2.82783  2.75539  2.52733  2.51906  2.89300  5.31861  3.98931    790 - -
          2.68618  4.42225  2.77519  2.73123  3.46354  2.40513  3.72494  3.29354  2.67741  2.69355  4.24690  2.90347  2.73739  3.18146  2.89801  2.37887  2.77519  2.98518  4.58477  3.61503
          0.05088  4.25324  3.34147  0.61958  0.77255  0.52724  0.89217
    485   2.51823  4.82753  3.01825  2.48779  4.11907  3.43721  3.68055  3.53418  2.27426  3.13285  3.94623  2.99853  2.29137  2.52338  2.89917  2.50230  2.68798  2.94973  5.36782  4.03796    791 - -
          2.68618  4.42225  2.77519  2.73123  3.46354  2.40513  3.72494  3.29354  2.67741  2.69355  4.24690  2.90347  2.73739  3.18146  2.89801  2.37887  2.77519  2.98518  4.58477  3.61503
          0.02198  4.22434  4.94669  0.61958  0.77255  0.50308  0.92803
    486   2.06612  4.93517  2.94164  2.07517  4.21739  3.43583  3.65848  3.64795  2.31476  3.22064  4.01711  2.95406  2.83417  2.71714  2.89838  2.65978  2.75131  3.09778  5.43262  4.07776    792 - -
          2.68618  4.42225  2.77519  2.73123  3.46354  2.40513  3.72494  3.29354  2.67741  2.69355  4.24690  2.90347  2.73739  3.18146  2.89801  2.37887  2.77519  2.98518  4.58477  3.61503
          0.18575  4.25324  1.86238  0.61958  0.77255  0.52724  0.89217
    487   2.04676  4.66092  3.05579  2.53343  3.95921  3.39701  3.69363  3.34821  2.35056  2.89647  3.82497  2.43834  3.82893  2.87119  2.94217  2.52117  2.71696  2.80034  5.26171  3.95554    793 - -
          2.68618  4.42225  2.77519  2.73123  3.46354  2.40513  3.72494  3.29354  2.67741  2.69355  4.24690  2.90347  2.73739  3.18146  2.89801  2.37887  2.77519  2.98518  4.58477  3.61503
          0.17685  4.09260  1.92829  0.61958  0.77255  0.46987  0.98105
    488   2.76278  5.20578  2.35246  2.27304  4.53797  3.05070  3.67193  4.00996  1.78590  3.51561  4.30737  2.07628  3.83669  2.80313  2.93771  2.71328  3.01290  3.60274  5.66892  4.26136    794 - -
          2.68618  4.42225  2.77519  2.73123  3.46354  2.40513  3.72494  3.29354  2.67741  2.69355  4.24690  2.90347  2.73739  3.18146  2.89801  2.37887  2.77519  2.98518  4.58477  3.61503
          0.02503  4.09615  4.81850  0.61958  0.77255  0.69813  0.68819
    489   2.54840  4.76986  2.99504  2.36583  4.01988  3.42403  3.64486  3.25324  2.35873  3.03930  3.86169  2.81861  3.16563  2.80390  2.75709  2.65138  2.07418  3.11170  5.28853  3.96638    795 - -
          2.68618  4.42225  2.77519  2.73123  3.46354  2.40513  3.72494  3.29354  2.67741  2.69355  4.24690  2.90347  2.73739  3.18146  2.89801  2.37887  2.77519  2.98518  4.58477  3.61503
          0.02503  4.09615  4.81850  0.61958  0.77255  0.69813  0.68819
    490   2.79921  5.31148  1.90574  1.60186  4.62148  3.32865  3.68103  4.10848  2.36745  3.59761  4.38714  2.79014  3.83796  2.81189  2.72148  2.72918  3.05008  3.68801  5.74496  4.30865    796 - -
          2.68618  4.42225  2.77519  2.73123  3.46354  2.40513  3.72494  3.29354  2.67741  2.69355  4.24690  2.90347  2.73739  3.18146  2.89801  2.37887  2.77519  2.98518  4.58477  3.61503
          0.07767  4.09615  2.84569  0.61958  0.77255  0.69813  0.68819
    491   2.81589  5.06841  3.03362  2.52746  4.44167  3.27036  3.62246  3.85352  2.12963  3.35401  4.17581  2.71760  3.90743  2.16197  1.71738  2.80771  3.03085  3.49825  5.47242  4.19000    797 - -
          2.68618  4.42225  2.77519  2.73123  3.46354  2.40513  3.72494  3.29354  2.67741  2.69355  4.24690  2.90347  2.73739  3.18146  2.89801  2.37887  2.77519  2.98518  4.58477  3.61503
          0.04673  4.04484  3.57037  0.61958  0.77255  0.74329  0.64540
    492   2.65516  4.91241  2.89138  2.12822  4.21018  2.41934  3.61608  3.62977  2.22480  3.19595  4.00541  2.92560  3.82064  2.75581  2.41336  2.66401  2.88840  3.04422  5.39535  4.06170    798 - -
          2.68618  4.42225  2.77519  2.73123  3.46354  2.40513  3.72494  3.29354  2.67741  2.69355  4.24690  2.90347  2.73739  3.18146  2.89801  2.37887  2.77519  2.98518  4.58477  3.61503
          0.07824  4.02500  2.85775  0.61958  0.77255  0.72557  0.66174
    493   2.77075  5.24900  1.88209  1.66082  4.54427  3.28424  3.66413  4.01605  2.36303  3.53493  4.33829  2.75258  3.80659  2.80344  3.04981  2.70532  3.02681  3.34779  5.70417  4.26820    799 - -
          2.68618  4.42225  2.77519  2.73123  3.46354  2.40513  3.72494  3.29354  2.67741  2.69355  4.24690  2.90347  2.73739  3.18146  2.89801  2.37887  2.77519  2.98518  4.58477  3.61503
          0.02770  3.99590  4.71824  0.61958  0.77255  0.74848  0.64072
    494   2.57838  4.50925  3.13008  2.55293  3.72280  3.17914  3.72346  2.43230  2.60363  2.68497  3.63878  2.38450  3.86004  2.95252  3.00696  2.70392  2.60033  2.79358  5.09764  3.82179    800 - -
          2.68618  4.42225  2.77519  2.73123  3.46354  2.40513  3.72494  3.29354  2.67741  2.69355  4.24690  2.90347  2.73739  3.18146  2.89801  2.37887  2.77519  2.98518  4.58477  3.61503
          0.02713  4.01633  4.73868  0.61958  0.77255  0.76658  0.62474
    495   2.56552  4.58743  2.95338  2.63208  4.11163  3.26178  3.83253  3.48047  2.50658  3.15906  4.02184  2.61083  3.82992  3.03937  2.98568  2.66367  1.55068  3.13036  5.41104  4.11974    801 - -
          2.68618  4.42225  2.77519  2.73123  3.46354  2.40513  3.72494  3.29354  2.67741  2.69355  4.24690  2.90347  2.73739  3.18146  2.89801  2.37887  2.77519  2.98518  4.58477  3.61503
          0.02713  4.01633  4.73868  0.61958  0.77255  0.73299  0.65483
    496   2.52245  4.37989  3.35520  2.66184  3.29388  3.52870  3.80306  2.81536  2.76492  2.07060  3.46373  3.24173  2.60324  3.09344  3.13468  2.78483  2.83326  2.53009  4.96913  3.71742    802 - -
          2.68643  4.42250  2.77527  2.73139  3.46379  2.40533  3.72436  3.29379  2.67766  2.69311  4.24715  2.90294  2.73626  3.18138  2.89826  2.37898  2.77539  2.98538  4.58502  3.61528
          0.46665  1.00973  4.75841  1.39731  0.28404  0.48445  0.95721
    497   2.62523  3.58643  3.19127  2.62613  3.54528  3.50724  3.42369  3.17804  2.33745  2.75294  3.69217  3.10680  3.89193  1.95997  2.97407  2.72925  2.85499  2.90898  4.43462  3.82817    808 - -
          2.68618  4.42225  2.77519  2.73123  3.46354  2.40513  3.72494  3.29354  2.67741  2.69355  4.24690  2.90347  2.73739  3.18146  2.89801  2.37887  2.77519  2.98518  4.58477  3.61503
          0.07418  4.19685  2.87442  0.61958  0.77255  0.53358  0.88310
    498   2.55004  5.07500  1.96821  2.19959  4.38768  3.01298  3.65934  3.84522  2.46537  3.38200  4.16492  2.78179  2.88679  2.78625  2.96358  2.66026  2.92918  3.03014  5.56465  4.17064    809 - -
          2.68618  4.42225  2.77519  2.73123  3.46354  2.40513  3.72494  3.29354  2.67741  2.69355  4.24690  2.90347  2.73739  3.18146  2.89801  2.37887  2.77519  2.98518  4.58477  3.61503
          0.02303  4.17848  4.90083  0.61958  0.77255  0.57815  0.82311
    499   2.68480  4.83983  3.03599  2.28078  4.07178  3.48264  3.69067  3.43618  2.43593  3.05468  3.62872  3.02730  3.88628  1.77694  2.84752  2.72639  2.91661  2.67115  5.34258  4.02483    810 - -
          2.68618  4.42225  2.77519  2.73123  3.46354  2.40513  3.72494  3.29354  2.67741  2.69355  4.24690  2.90347  2.73739  3.18146  2.89801  2.37887  2.77519  2.98518  4.58477  3.61503
          0.02259  4.19722  4.91956  0.61958  0.77255  0.53387  0.88268
    500   2.62701  4.88664  2.63136  2.25994  4.14214  3.44042  3.38300  3.10825  2.37503  2.54994  3.76276  2.95604  3.83280  2.27244  2.88770  2.64458  2.85811  3.22818  5.37523  4.02695    811 - -
          2.68618  4.42225  2.77519  2.73123  3.46354  2.40513  3.72494  3.29354  2.67741  2.69355  4.24690  2.90347  2.73739  3.18146  2.89801  2.37887  2.77519  2.98518  4.58477  3.61503
          0.03855  4.22732  3.76254  0.61958  0.77255  0.49880  0.93461
    501   2.61981  4.13897  3.21233  2.51094  3.57343  3.51473  3.74251  3.12811  2.62948  2.06893  3.65904  2.70963  3.23914  2.74793  3.04891  2.73843  2.60529  2.86511  5.11702  3.83828    812 - -
          2.68618  4.42225  2.77519  2.73123  3.46354  2.40513  3.72494  3.29354  2.67741  2.69355  4.24690  2.90347  2.73739  3.18146  2.89801  2.37887  2.77519  2.98518  4.58477  3.61503
          0.02162  4.24067  4.96301  0.61958  0.77255  0.50954  0.91823
    502   2.37481  5.06035  1.80298  2.36484  4.35970  3.27688  3.49209  3.81223  2.32033  3.13034  4.13466  2.90826  3.49691  2.78677  2.93485  2.66725  2.81744  3.43023  5.53798  4.15394    813 - -
          2.68618  4.42225  2.77519  2.73123  3.46354  2.40513  3.72494  3.29354  2.67741  2.69355  4.24690  2.90347  2.73739  3.18146  2.89801  2.37887  2.77519  2.98518  4.58477  3.61503
          0.02128  4.25647  4.97881  0.61958  0.77255  0.52308  0.89818
    503   2.66484  4.88563  2.75411  2.36006  4.13220  3.45328  3.68004  3.54969  2.47520  2.52460  3.96203  2.97891  2.30208  2.45163  2.93436  2.68906  2.89921  3.11190  5.38536  4.04429    814 - -
          2.68618  4.42225  2.77519  2.73123  3.46354  2.40513  3.72494  3.29354  2.67741  2.69355  4.24690  2.90347  2.73739  3.18146  2.89801  2.37887  2.77519  2.98518  4.58477  3.61503
          0.02128  4.25647  4.97881  0.61958  0.77255  0.52308  0.89818
    504   2.73177  5.13813  2.82959  1.58857  4.45067  3.19016  3.35266  3.90640  2.06154  3.09818  4.19897  2.79717  3.86475  2.77805  2.82787  2.70324  2.96359  3.51486  5.57585  4.19815    815 - -
          2.68618  4.42225  2.77519  2.73123  3.46354  2.40513  3.72494  3.29354  2.67741  2.69355  4.24690  2.90347  2.73739  3.18146  2.89801  2.37887  2.77519  2.98518  4.58477  3.61503
          0.02128  4.25647  4.97881  0.61958  0.77255  0.52308  0.89818
    505   2.62842  3.37401  3.04268  2.20458  4.03700  3.24553  3.07632  3.23371  2.47143  2.94502  3.87792  2.56337  3.85355  2.70100  2.75327  2.66930  2.85951  3.13368  5.31132  3.45911    816 - -
          2.68618  4.42225  2.77519  2.73123  3.46354  2.40513  3.72494  3.29354  2.67741  2.69355  4.24690  2.90347  2.73739  3.18146  2.89801  2.37887  2.77519  2.98518  4.58477  3.61503
          0.02128  4.25647  4.97881  0.61958  0.77255  0.52308  0.89818
    506   2.55773  3.21475  3.34815  2.80860  3.81601  3.42156  3.86153  3.19457  2.76928  2.75460  3.73712  3.22552  3.48994  2.83630  3.16335  1.68787  2.47727  2.90270  5.19463  3.93302    817 - -
          2.68618  4.42225  2.77519  2.73123  3.46354  2.40513  3.72494  3.29354  2.67741  2.69355  4.24690  2.90347  2.73739  3.18146  2.89801  2.37887  2.77519  2.98518  4.58477  3.61503
          0.06915  4.25647  2.94428  0.61958  0.77255  0.52308  0.89818
    507   2.70340  5.08215  2.79214  1.62411  4.38923  3.08775  3.65678  3.83797  2.35794  3.37164  4.15718  2.90385  3.84568  2.35370  2.87901  2.68220  2.77500  3.19517  5.54789  4.16930    818 - -
          2.68618  4.42225  2.77519  2.73123  3.46354  2.40513  3.72494  3.29354  2.67741  2.69355  4.24690  2.90347  2.73739  3.18146  2.89801  2.37887  2.77519  2.98518  4.58477  3.61503
          0.02231  4.20963  4.93197  0.61958  0.77255  0.58050  0.82012
    508   1.86093  4.61872  2.95869  2.44421  3.40740  3.48606  3.72268  3.19554  2.59175  2.86177  3.71448  3.08544  3.88224  2.78362  3.02456  2.71422  2.71939  2.58566  5.16821  3.87675    819 - -
          2.68618  4.42225  2.77519  2.73123  3.46354  2.40513  3.72494  3.29354  2.67741  2.69355  4.24690  2.90347  2.73739  3.18146  2.89801  2.37887  2.77519  2.98518  4.58477  3.61503
          0.02231  4.20963  4.93197  0.61958  0.77255  0.58050  0.82012
    509   2.32447  4.38357  3.10368  2.83885  3.53628  3.55836  3.81458  2.89023  2.80060  1.90029  3.23967  3.26580  3.72939  3.01863  3.17442  2.66952  2.74165  2.47893  4.96600  3.72135    820 - -
          2.68618  4.42225  2.77519  2.73123  3.46354  2.40513  3.72494  3.29354  2.67741  2.69355  4.24690  2.90347  2.73739  3.18146  2.89801  2.37887  2.77519  2.98518  4.58477  3.61503
          0.02231  4.20963  4.93197  0.61958  0.77255  0.48633  0.95420
    510   2.76403  5.04924  3.05362  2.44554  4.37086  3.51260  3.66698  3.79046  2.28625  3.32326  4.12832  3.02215  3.41152  1.65055  2.26637  2.76257  2.98619  3.17597  5.48870  4.16850    821 - -
          2.68618  4.42225  2.77519  2.73123  3.46354  2.40513  3.72494  3.29354  2.67741  2.69355  4.24690  2.90347  2.73739  3.18146  2.89801  2.37887  2.77519  2.98518  4.58477  3.61503
          0.02129  4.25602  4.97837  0.61958  0.77255  0.52365  0.89736
    511   1.81359  5.12292  2.48536  2.10950  4.43363  2.95934  3.67717  3.89506  2.25840  3.42299  4.20231  2.89162  3.56571  2.80118  2.96959  2.68501  2.95603  3.50068  5.59839  4.20146    822 - -
          2.68618  4.42225  2.77519  2.73123  3.46354  2.40513  3.72494  3.29354  2.67741  2.69355  4.24690  2.90347  2.73739  3.18146  2.89801  2.37887  2.77519  2.98518  4.58477  3.61503
          0.02129  4.25602  4.97837  0.61958  0.77255  0.52365  0.89736
    512   2.87141  4.97223  3.02432  2.72216  4.39056  3.47544  3.91270  3.82645  2.54502  3.38998  4.31953  3.18146  4.02199  1.10636  2.85624  2.91846  2.77552  3.49450  5.61643  4.30473    823 - -
          2.68618  4.42225  2.77519  2.73123  3.46354  2.40513  3.72494  3.29354  2.67741  2.69355  4.24690  2.90347  2.73739  3.18146  2.89801  2.37887  2.77519  2.98518  4.58477  3.61503
          0.02129  4.25602  4.97837  0.61958  0.77255  0.52365  0.89736
    513   2.66225  5.02480  2.77304  2.21649  4.31263  3.01097  2.30712  3.76188  2.41809  3.10817  4.08812  2.53183  3.83475  2.76809  2.89943  2.50675  2.89670  3.21582  5.49507  4.11813    824 - -
          2.68618  4.42225  2.77519  2.73123  3.46354  2.40513  3.72494  3.29354  2.67741  2.69355  4.24690  2.90347  2.73739  3.18146  2.89801  2.37887  2.77519  2.98518  4.58477  3.61503
          0.02129  4.25602  4.97837  0.61958  0.77255  0.52365  0.89736
    514   2.65383  4.80893  3.05915  2.51482  4.03438  3.47715  3.18231  3.45815  2.46591  2.85487  3.54964  2.91039  3.87322  2.50991  2.90035  1.79013  2.88605  3.14550  5.30985  3.98400    825 - -
          2.68618  4.42225  2.77519  2.73123  3.46354  2.40513  3.72494  3.29354  2.67741  2.69355  4.24690  2.90347  2.73739  3.18146  2.89801  2.37887  2.77519  2.98518  4.58477  3.61503
          0.02129  4.25602  4.97837  0.61958  0.77255  0.52365  0.89736
    515   1.88945  4.67854  2.90185  2.58658  3.45252  2.72934  3.75173  3.41228  2.59308  3.04542  3.87483  3.07054  3.22920  2.92979  3.03925  2.43675  2.66561  3.09030  5.31531  4.00690    826 - -
          2.68618  4.42225  2.77519  2.73123  3.46354  2.40513  3.72494  3.29354  2.67741  2.69355  4.24690  2.90347  2.73739  3.18146  2.89801  2.37887  2.77519  2.98518  4.58477  3.61503
          0.02129  4.25602  4.97837  0.61958  0.77255  0.52365  0.89736
    516   2.47846  4.93235  2.77842  1.88856  4.43340  3.34539  3.81910  3.87196  2.65752  3.44962  4.25876  2.98370  3.58305  2.97358  3.12652  1.52371  2.99720  3.46764  5.65419  4.29198    827 - -
          2.68618  4.42225  2.77519  2.73123  3.46354  2.40513  3.72494  3.29354  2.67741  2.69355  4.24690  2.90347  2.73739  3.18146  2.89801  2.37887  2.77519  2.98518  4.58477  3.61503
          0.02129  4.25602  4.97837  0.61958  0.77255  0.46278  0.99299
    517   2.09491  4.92570  3.12848  2.68970  4.47886  3.18808  3.82885  3.86315  1.25100  3.43911  4.26892  3.14756  3.96447  2.98105  2.75530  2.81889  3.06428  3.48057  5.60658  4.32410    828 - -
          2.68618  4.42225  2.77519  2.73123  3.46354  2.40513  3.72494  3.29354  2.67741  2.69355  4.24690  2.90347  2.73739  3.18146  2.89801  2.37887  2.77519  2.98518  4.58477  3.61503
          0.02069  4.28443  5.00678  0.61958  0.77255  0.48576  0.95510
    518   2.59681  4.51004  3.31519  2.76912  3.77832  3.13778  3.83022  3.14865  2.73684  2.63648  3.12641  3.20928  3.09549  3.06964  3.13908  1.69818  2.86449  2.76758  5.16157  3.89441    829 - -
          2.68618  4.42225  2.77519  2.73123  3.46354  2.40513  3.72494  3.29354  2.67741  2.69355  4.24690  2.90347  2.73739  3.18146  2.89801  2.37887  2.77519  2.98518  4.58477  3.61503
          0.02069  4.28443  5.00678  0.61958  0.77255  0.48576  0.95510
    519   2.65071  4.69669  3.16212  2.60041  3.90773  3.51055  3.72230  3.03626  2.29109  2.78545  3.56643  3.09226  2.19147  2.91008  2.84057  2.40499  2.88252  3.01203  5.22828  3.93261    830 - -
          2.68618  4.42225  2.77519  2.73123  3.46354  2.40513  3.72494  3.29354  2.67741  2.69355  4.24690  2.90347  2.73739  3.18146  2.89801  2.37887  2.77519  2.98518  4.58477  3.61503
          0.02069  4.28443  5.00678  0.61958  0.77255  0.48576  0.95510
    520   1.76900  4.52466  3.28800  2.55376  3.73138  3.52762  3.80532  2.96204  2.64454  2.78175  3.65390  3.19952  3.46859  3.04800  3.11743  2.77255  2.73218  2.31284  5.12117  3.85438    831 - -
          2.68618  4.42225  2.77519  2.73123  3.46354  2.40513  3.72494  3.29354  2.67741  2.69355  4.24690  2.90347  2.73739  3.18146  2.89801  2.37887  2.77519  2.98518  4.58477  3.61503
          0.02069  4.28443  5.00678  0.61958  0.77255  0.48576  0.95510
    521   2.47925  4.20346  3.77728  3.20200  3.32231  3.45108  3.94738  2.51776  3.12282  2.12780  2.77989  3.52250  3.77950  3.39158  2.98430  2.78017  2.62141  1.98140  4.80611  3.59693    832 - -
          2.68618  4.42225  2.77519  2.73123  3.46354  2.40513  3.72494  3.29354  2.67741  2.69355  4.24690  2.90347  2.73739  3.18146  2.89801  2.37887  2.77519  2.98518  4.58477  3.61503
          0.02069  4.28443  5.00678  0.61958  0.77255  0.48576  0.95510
    522   2.07355  3.59813  3.72546  3.22195  3.93851  3.28086  4.16038  3.05312  3.16833  3.00247  3.87824  3.46003  3.90527  3.46423  3.49969  1.27934  2.61409  2.72763  5.35589  4.13655    833 - -
          2.68618  4.42225  2.77519  2.73123  3.46354  2.40513  3.72494  3.29354  2.67741  2.69355  4.24690  2.90347  2.73739  3.18146  2.89801  2.37887  2.77519  2.98518  4.58477  3.61503
          0.02069  4.28443  5.00678  0.61958  0.77255  0.48576  0.95510
    523   2.55087  4.46878  3.55097  3.25633  4.11677  3.26528  4.28635  3.60097  3.21918  2.89560  4.27514  3.48886  3.96531  3.59289  3.51692  0.85978  3.00077  3.21124  5.55541  4.21902    834 - -
          2.68618  4.42225  2.77519  2.73123  3.46354  2.40513  3.72494  3.29354  2.67741  2.69355  4.24690  2.90347  2.73739  3.18146  2.89801  2.37887  2.77519  2.98518  4.58477  3.61503
          0.02069  4.28443  5.00678  0.61958  0.77255  0.48576  0.95510
    524   2.60902  4.64918  2.87485  2.69642  4.10382  3.37321  3.88931  3.47735  2.75694  2.72183  4.00436  3.14758  3.90113  3.08808  3.18093  1.34731  2.66959  3.13892  5.43309  4.12839    835 - -
          2.68618  4.42225  2.77519  2.73123  3.46354  2.40513  3.72494  3.29354  2.67741  2.69355  4.24690  2.90347  2.73739  3.18146  2.89801  2.37887  2.77519  2.98518  4.58477  3.61503
          0.02069  4.28443  5.00678  0.61958  0.77255  0.48576  0.95510
    525   3.02813  5.64400  1.30087  1.64429  4.93363  2.92557  3.85512  4.45821  2.69259  3.92773  4.74659  2.81640  3.95931  2.82579  3.41022  2.91419  3.30288  4.01324  6.07665  4.56987    836 - -
          2.68618  4.42225  2.77519  2.73123  3.46354  2.40513  3.72494  3.29354  2.67741  2.69355  4.24690  2.90347  2.73739  3.18146  2.89801  2.37887  2.77519  2.98518  4.58477  3.61503
          0.02069  4.28443  5.00678  0.61958  0.77255  0.48576  0.95510
    526   2.33384  3.39819  3.98608  3.63115  4.40368  3.08384  4.51997  3.75165  3.55307  3.51415  4.36069  3.60985  3.85663  3.83984  3.80320  0.81106  2.63376  3.22490  5.78998  4.60338    837 - -
          2.68618  4.42225  2.77519  2.73123  3.46354  2.40513  3.72494  3.29354  2.67741  2.69355  4.24690  2.90347  2.73739  3.18146  2.89801  2.37887  2.77519  2.98518  4.58477  3.61503
          0.02069  4.28443  5.00678  0.61958  0.77255  0.48576  0.95510
    527   3.01732  5.61560  1.97950  1.17140  4.91767  2.68219  3.85687  4.44041  2.82784  3.91540  4.73393  2.54328  3.95717  3.00749  3.41423  2.90827  3.29440  3.99604  6.06658  4.56348    838 - -
          2.68618  4.42225  2.77519  2.73123  3.46354  2.40513  3.72494  3.29354  2.67741  2.69355  4.24690  2.90347  2.73739  3.18146  2.89801  2.37887  2.77519  2.98518  4.58477  3.61503
          0.05158  4.28443  3.31068  0.61958  0.77255  0.48576  0.95510
    528   2.93442  5.49222  2.09552  1.20931  4.80108  3.10145  3.80253  4.30886  2.72628  3.79357  4.59747  2.61822  3.27782  2.94513  3.28760  2.84369  3.20230  3.87410  5.94713  4.47067    839 - -
          2.68618  4.42225  2.77519  2.73123  3.46354  2.40513  3.72494  3.29354  2.67741  2.69355  4.24690  2.90347  2.73739  3.18146  2.89801  2.37887  2.77519  2.98518  4.58477  3.61503
          0.02133  4.25418  4.97653  0.61958  0.77255  0.46138  0.99536
    529   2.41670  4.46556  3.41498  2.89153  3.90223  3.39377  3.93912  2.97508  2.83931  2.94940  3.81848  3.27970  3.91357  3.18136  3.06632  1.40336  2.60014  2.73139  5.28208  4.02525    840 - -
          2.68618  4.42225  2.77519  2.73123  3.46354  2.40513  3.72494  3.29354  2.67741  2.69355  4.24690  2.90347  2.73739  3.18146  2.89801  2.37887  2.77519  2.98518  4.58477  3.61503
          0.02069  4.28443  5.00678  0.61958  0.77255  0.48576  0.95510
    530   2.69105  5.22078  2.44393  2.09093  4.54748  1.57897  3.77716  4.01004  2.48944  3.54846  4.35374  2.89608  3.45223  2.92099  3.14675  2.78919  3.08999  3.61859  5.73638  4.32727    841 - -
          2.68618  4.42225  2.77519  2.73123  3.46354  2.40513  3.72494  3.29354  2.67741  2.69355  4.24690  2.90347  2.73739  3.18146  2.89801  2.37887  2.77519  2.98518  4.58477  3.61503
          0.02069  4.28443  5.00678  0.61958  0.77255  0.48576  0.95510
    531   2.73412  5.20947  2.21144  2.23330  4.52869  2.33629  3.67503  4.00582  2.08809  3.50551  4.27132  2.45386  3.85463  2.79082  2.96347  2.69072  2.97459  3.29647  5.65764  4.24377    842 - -
          2.68618  4.42225  2.77519  2.73123  3.46354  2.40513  3.72494  3.29354  2.67741  2.69355  4.24690  2.90347  2.73739  3.18146  2.89801  2.37887  2.77519  2.98518  4.58477  3.61503
          0.02069  4.28443  5.00678  0.61958  0.77255  0.48576  0.95510
    532   1.85302  4.71598  3.12551  2.57658  3.98742  2.66923  3.72887  3.38853  2.44582  3.02054  3.52167  3.06964  3.50659  2.90454  2.78305  2.69469  2.61043  3.08031  5.29104  3.98361    843 - -
          2.68618  4.42225  2.77519  2.73123  3.46354  2.40513  3.72494  3.29354  2.67741  2.69355  4.24690  2.90347  2.73739  3.18146  2.89801  2.37887  2.77519  2.98518  4.58477  3.61503
          0.07903  4.28443  2.77734  0.61958  0.77255  0.48576  0.95510
    533   2.96076  5.32870  2.80480  1.91519  4.70501  3.51453  3.72563  4.13251  1.28667  3.60252  4.42356  2.85419  3.98042  2.85769  2.62843  2.91063  3.18412  3.75046  5.70044  4.37660    844 - -
          2.68618  4.42225  2.77519  2.73123  3.46354  2.40513  3.72494  3.29354  2.67741  2.69355  4.24690  2.90347  2.73739  3.18146  2.89801  2.37887  2.77519  2.98518  4.58477  3.61503
          0.02192  4.22732  4.94967  0.61958  0.77255  0.55951  0.84744
    534   2.63430  4.31537  3.57387  3.00419  3.43876  3.62546  3.88154  2.76452  2.68286  1.89952  3.22063  3.38953  3.22284  3.02719  3.23424  2.88099  2.86614  2.04105  4.90423  3.67989    845 - -
          2.68618  4.42225  2.77519  2.73123  3.46354  2.40513  3.72494  3.29354  2.67741  2.69355  4.24690  2.90347  2.73739  3.18146  2.89801  2.37887  2.77519  2.98518  4.58477  3.61503
          0.02192  4.22732  4.94967  0.61958  0.77255  0.55951  0.84744
    535   2.68497  4.31808  2.69803  2.22187  4.33216  3.38705  3.71066  3.77557  2.52091  3.34080  4.13958  1.68564  3.85285  2.85076  3.00000  2.33165  2.94383  3.39991  5.54261  4.17170    846 - -
          2.68618  4.42225  2.77519  2.73123  3.46354  2.40513  3.72494  3.29354  2.67741  2.69355  4.24690  2.90347  2.73739  3.18146  2.89801  2.37887  2.77519  2.98518  4.58477  3.61503
          0.02192  4.22732  4.94967  0.61958  0.77255  0.55951  0.84744
    536   2.58421  4.35885  3.47275  2.92063  3.57865  3.15795  3.87731  2.78227  2.87099  2.28641  3.53272  3.31631  3.43534  3.18553  3.23096  2.69917  1.82851  2.53330  5.01313  3.77432    847 - -
          2.68618  4.42225  2.77519  2.73123  3.46354  2.40513  3.72494  3.29354  2.67741  2.69355  4.24690  2.90347  2.73739  3.18146  2.89801  2.37887  2.77519  2.98518  4.58477  3.61503
          0.02192  4.22732  4.94967  0.61958  0.77255  0.55951  0.84744
    537   2.58745  5.02768  2.72470  2.03234  4.32803  2.98034  2.89749  3.78111  2.40438  3.31882  4.09433  2.90256  3.82079  2.75217  2.88988  2.16814  2.74909  3.17867  5.50073  4.11895    848 - -
          2.68618  4.42225  2.77519  2.73123  3.46354  2.40513  3.72494  3.29354  2.67741  2.69355  4.24690  2.90347  2.73739  3.18146  2.89801  2.37887  2.77519  2.98518  4.58477  3.61503
          0.02192  4.22732  4.94967  0.61958  0.77255  0.44226  1.02884
    538   2.55407  4.50406  3.33011  2.79552  3.89441  3.05311  3.87453  2.88034  2.77329  2.95024  3.80371  3.21580  2.91004  3.10150  3.18030  1.75994  2.36480  2.78199  5.25952  3.99043    849 - -
          2.68618  4.42225  2.77519  2.73123  3.46354  2.40513  3.72494  3.29354  2.67741  2.69355  4.24690  2.90347  2.73739  3.18146  2.89801  2.37887  2.77519  2.98518  4.58477  3.61503
          0.04114  4.28443  3.62968  0.61958  0.77255  0.48576  0.95510
    539   2.71106  5.12882  2.83848  2.00193  4.45668  3.18705  3.65388  3.91525  1.73842  3.42519  4.19740  2.76152  3.57989  2.76994  2.84218  2.68309  2.48931  3.51485  5.57994  4.19692    850 - -
          2.68618  4.42225  2.77519  2.73123  3.46354  2.40513  3.72494  3.29354  2.67741  2.69355  4.24690  2.90347  2.73739  3.18146  2.89801  2.37887  2.77519  2.98518  4.58477  3.61503
          0.02111  4.26440  4.98675  0.61958  0.77255  0.51274  0.91343
    540   1.81340  4.29884  3.69327  3.13529  3.49588  3.62650  3.99623  2.56367  3.07272  2.28870  3.45558  3.48634  3.29555  3.36595  3.39288  2.90796  2.62156  2.03910  4.98245  3.76104    851 - -
          2.68618  4.42225  2.77519  2.73123  3.46354  2.40513  3.72494  3.29354  2.67741  2.69355  4.24690  2.90347  2.73739  3.18146  2.89801  2.37887  2.77519  2.98518  4.58477  3.61503
          0.02111  4.26440  4.98675  0.61958  0.77255  0.51274  0.91343
    541   2.64147  4.96633  2.68104  2.40499  4.25251  3.43175  3.64347  3.53221  2.24166  3.25120  4.03706  2.49887  3.20711  2.76990  2.89052  2.64245  2.10743  3.13055  5.45132  4.08581    852 - -
          2.68618  4.42225  2.77519  2.73123  3.46354  2.40513  3.72494  3.29354  2.67741  2.69355  4.24690  2.90347  2.73739  3.18146  2.89801  2.37887  2.77519  2.98518  4.58477  3.61503
          0.21689  4.26440  1.70969  0.61958  0.77255  0.51274  0.91343
    542   2.56770  3.41033  2.95763  2.97407  3.40259  3.26984  3.85548  2.11211  2.92188  2.38449  3.37308  3.35221  3.95223  3.21613  3.25519  2.67337  2.80881  2.32941  4.86638  3.63932    853 - -
          2.68618  4.42225  2.77519  2.73123  3.46354  2.40513  3.72494  3.29354  2.67741  2.69355  4.24690  2.90347  2.73739  3.18146  2.89801  2.37887  2.77519  2.98518  4.58477  3.61503
          0.02562  4.07313  4.79547  0.61958  0.77255  0.39512  1.11962
    543   2.83037  5.32331  1.87414  2.28802  4.62797  3.38262  2.78459  4.12977  2.59752  3.62915  4.41585  1.93522  3.89001  2.87530  3.12272  2.35485  3.08552  3.70970  5.77926  4.33832    854 - -
          2.68618  4.42225  2.77519  2.73123  3.46354  2.40513  3.72494  3.29354  2.67741  2.69355  4.24690  2.90347  2.73739  3.18146  2.89801  2.37887  2.77519  2.98518  4.58477  3.61503
          0.02111  4.26440  4.98675  0.61958  0.77255  0.51274  0.91343
    544   2.64722  4.97227  2.86125  2.14320  4.24822  3.15286  2.74345  3.68827  2.41779  2.63516  4.03523  2.70688  3.25688  2.77088  2.89461  2.64714  2.63463  3.32597  5.44961  4.08379    855 - -
          2.68618  4.42225  2.77519  2.73123  3.46354  2.40513  3.72494  3.29354  2.67741  2.69355  4.24690  2.90347  2.73739  3.18146  2.89801  2.37887  2.77519  2.98518  4.58477  3.61503
          0.02111  4.26440  4.98675  0.61958  0.77255  0.51274  0.91343
    545   2.44865  5.14878  2.42978  1.89719  4.47673  3.40938  3.36322  3.95363  2.11592  3.44553  4.19713  2.88046  3.82126  2.47542  2.86556  2.63257  2.80674  3.39137  5.58837  4.18243    856 - -
          2.68618  4.42225  2.77519  2.73123  3.46354  2.40513  3.72494  3.29354  2.67741  2.69355  4.24690  2.90347  2.73739  3.18146  2.89801  2.37887  2.77519  2.98518  4.58477  3.61503
          0.02111  4.26440  4.98675  0.61958  0.77255  0.46926  0.98208
    546   2.63694  4.89082  2.54998  2.36135  4.14431  3.45419  3.65634  2.80330  2.44307  2.91415  3.58631  2.60417  3.07071  2.59956  2.91276  2.65654  2.73646  3.23082  5.38271  4.03499    857 - -
          2.68618  4.42225  2.77519  2.73123  3.46354  2.40513  3.72494  3.29354  2.67741  2.69355  4.24690  2.90347  2.73739  3.18146  2.89801  2.37887  2.77519  2.98518  4.58477  3.61503
          0.02069  4.28443  5.00678  0.61958  0.77255  0.48576  0.95510
    547   2.42498  4.15756  3.04077  2.48669  4.09044  3.45998  3.67755  3.50656  2.19129  3.10903  3.92115  2.26244  3.85739  2.66455  2.92871  2.56372  2.52800  2.85934  5.35055  4.01704    858 - -
          2.68618  4.42225  2.77519  2.73123  3.46354  2.40513  3.72494  3.29354  2.67741  2.69355  4.24690  2.90347  2.73739  3.18146  2.89801  2.37887  2.77519  2.98518  4.58477  3.61503
          0.02069  4.28443  5.00678  0.61958  0.77255  0.48576  0.95510
    548   2.14060  4.78341  3.05996  2.46719  4.02377  3.47231  3.69838  3.43008  2.45918  3.05072  3.87570  2.82855  3.87250  2.40325  2.95886  2.58122  2.47113  2.56556  5.31085  3.99017    859 - -
          2.68605  4.42235  2.77516  2.73116  3.46364  2.40523  3.72504  3.29354  2.67745  2.69365  4.24700  2.90357  2.73734  3.18120  2.89811  2.37897  2.77476  2.98528  4.58487  3.61513
          0.34156  1.26355  5.00678  0.62551  0.76569  0.48576  0.95510
    549   2.15955  4.71439  3.12503  2.58912  4.02910  3.19446  3.74810  3.18695  2.27539  3.06022  3.89000  3.07646  2.32562  2.92198  3.00024  2.68891  2.52603  3.10782  5.32665  4.01847    863 - -
          2.68618  4.42225  2.77519  2.73123  3.46354  2.40513  3.72494  3.29354  2.67741  2.69355  4.24690  2.90347  2.73739  3.18146  2.89801  2.37887  2.77519  2.98518  4.58477  3.61503
          0.02069  4.28443  5.00678  0.61958  0.77255  0.48576  0.95510
    550   2.14776  4.30292  3.58651  2.72119  3.44040  3.62604  3.89544  2.23021  2.96455  2.51177  3.03931  3.40135  3.54174  3.25858  3.29750  2.69357  2.75290  2.23246  4.90106  3.67495    864 - -
          2.68618  4.42225  2.77519  2.73123  3.46354  2.40513  3.72494  3.29354  2.67741  2.69355  4.24690  2.90347  2.73739  3.18146  2.89801  2.37887  2.77519  2.98518  4.58477  3.61503
          0.02069  4.28443  5.00678  0.61958  0.77255  0.48576  0.95510
    551   2.29916  4.55155  3.26127  2.78776  4.12724  3.31764  3.63590  3.53506  2.79282  3.18002  4.01093  3.19719  3.23229  3.12788  3.20500  1.92617  1.67287  3.16070  5.44624  4.16429    865 - -
          2.68618  4.42225  2.77519  2.73123  3.46354  2.40513  3.72494  3.29354  2.67741  2.69355  4.24690  2.90347  2.73739  3.18146  2.89801  2.37887  2.77519  2.98518  4.58477  3.61503
          0.02069  4.28443  5.00678  0.61958  0.77255  0.48576  0.95510
    552   2.66564  5.34873  2.26009  1.36386  4.68086  2.58300  3.77144  4.17008  2.64505  3.67125  4.46130  2.85836  3.32382  2.90584  3.18030  2.79024  3.11584  3.74559  5.83114  4.38696    866 - -
          2.68618  4.42225  2.77519  2.73123  3.46354  2.40513  3.72494  3.29354  2.67741  2.69355  4.24690  2.90347  2.73739  3.18146  2.89801  2.37887  2.77519  2.98518  4.58477  3.61503
          0.02069  4.28443  5.00678  0.61958  0.77255  0.48576  0.95510
    553   2.16972  4.79306  2.84783  2.50643  4.01904  3.47506  3.40201  3.42810  2.50404  2.44458  3.87096  2.51004  3.86951  2.63970  2.95938  2.68991  2.87466  2.80278  5.30641  3.98223    867 - -
          2.68618  4.42225  2.77519  2.73123  3.46354  2.40513  3.72494  3.29354  2.67741  2.69355  4.24690  2.90347  2.73739  3.18146  2.89801  2.37887  2.77519  2.98518  4.58477  3.61503
          0.02069  4.28443  5.00678  0.61958  0.77255  0.48576  0.95510
    554   2.64551  5.09998  2.81023  2.11754  4.42260  3.25994  3.24468  3.58586  2.09971  3.18334  4.14737  2.61618  2.94109  2.50634  2.84179  2.61793  2.87679  3.47866  5.54509  4.14885    868 - -
          2.68618  4.42225  2.77519  2.73123  3.46354  2.40513  3.72494  3.29354  2.67741  2.69355  4.24690  2.90347  2.73739  3.18146  2.89801  2.37887  2.77519  2.98518  4.58477  3.61503
          0.02069  4.28443  5.00678  0.61958  0.77255  0.48576  0.95510
    555   2.91829  5.41471  1.35687  2.01842  4.74591  2.81281  3.82015  4.23581  2.74119  3.74503  4.55291  2.85190  3.93078  2.96589  3.29418  2.84413  2.44347  3.81356  5.91331  4.45505    869 - -
          2.68618  4.42225  2.77519  2.73123  3.46354  2.40513  3.72494  3.29354  2.67741  2.69355  4.24690  2.90347  2.73739  3.18146  2.89801  2.37887  2.77519  2.98518  4.58477  3.61503
          0.02069  4.28443  5.00678  0.61958  0.77255  0.48576  0.95510
    556   2.55223  4.58434  3.20644  2.80645  4.22280  3.29585  3.97739  3.65905  2.83154  2.99093  4.13394  2.98059  2.80921  3.18035  3.22956  1.25034  2.91701  3.25673  5.53357  4.23618    870 - -
          2.68618  4.42225  2.77519  2.73123  3.46354  2.40513  3.72494  3.29354  2.67741  2.69355  4.24690  2.90347  2.73739  3.18146  2.89801  2.37887  2.77519  2.98518  4.58477  3.61503
          0.05005  4.28443  3.35134  0.61958  0.77255  0.48576  0.95510
    557   2.66595  5.01817  2.19601  2.38011  3.69536  3.17434  3.66768  3.78437  2.45851  3.33246  4.11572  2.21956  3.83840  2.79448  2.94641  2.35364  2.58315  3.40314  5.52238  4.14272    871 - -
          2.68618  4.42225  2.77519  2.73123  3.46354  2.40513  3.72494  3.29354  2.67741  2.69355  4.24690  2.90347  2.73739  3.18146  2.89801  2.37887  2.77519  2.98518  4.58477  3.61503
          0.02130  4.25568  4.97802  0.61958  0.77255  0.52410  0.89671
    558   2.37279  4.89211  3.06823  2.50671  4.18372  3.03603  3.67176  3.59492  1.67408  2.99053  3.98877  3.01572  3.87395  2.81381  2.62553  2.69910  2.76181  3.11054  5.39428  4.06957    872 - -
          2.68618  4.42225  2.77519  2.73123  3.46354  2.40513  3.72494  3.29354  2.67741  2.69355  4.24690  2.90347  2.73739  3.18146  2.89801  2.37887  2.77519  2.98518  4.58477  3.61503
          0.02130  4.25568  4.97802  0.61958  0.77255  0.52410  0.89671
    559   2.34945  4.23094  3.70120  3.12959  2.81008  3.41612  3.92295  2.69930  3.05466  2.36799  2.37321  3.47176  4.02073  3.33652  3.06036  2.90398  2.26696  2.49031  4.83291  3.61808    873 - -
          2.68618  4.42225  2.77519  2.73123  3.46354  2.40513  3.72494  3.29354  2.67741  2.69355  4.24690  2.90347  2.73739  3.18146  2.89801  2.37887  2.77519  2.98518  4.58477  3.61503
          0.02130  4.25568  4.97802  0.61958  0.77255  0.46252  0.99343
    560   2.81211  5.21265  2.97573  2.12247  4.57389  2.70645  3.66285  4.01286  1.55231  3.48824  4.27083  2.99257  3.91989  2.62756  2.41573  2.77876  3.03032  3.61681  5.60271  4.26268    874 - -
          2.68618  4.42225  2.77519  2.73123  3.46354  2.40513  3.72494  3.29354  2.67741  2.69355  4.24690  2.90347  2.73739  3.18146  2.89801  2.37887  2.77519  2.98518  4.58477  3.61503
          0.02069  4.28443  5.00678  0.61958  0.77255  0.48576  0.95510
    561   2.61575  5.03885  2.45203  2.40692  4.50812  2.17571  3.77139  3.97423  2.60400  3.51140  4.29554  2.17575  3.86739  2.90649  3.10287  2.12717  2.79017  3.54793  5.68947  4.29774    875 - -
          2.68618  4.42225  2.77519  2.73123  3.46354  2.40513  3.72494  3.29354  2.67741  2.69355  4.24690  2.90347  2.73739  3.18146  2.89801  2.37887  2.77519  2.98518  4.58477  3.61503
          0.02069  4.28443  5.00678  0.61958  0.77255  0.48576  0.95510
    562   3.33069  5.41216  3.83943  3.05880  4.95148  3.89918  3.74510  4.25683  1.34453  3.63571  4.51756  3.41858  4.24057  2.87398  1.13070  3.31234  3.46318  3.94239  5.62001  4.50820    876 - -
          2.68618  4.42225  2.77519  2.73123  3.46354  2.40513  3.72494  3.29354  2.67741  2.69355  4.24690  2.90347  2.73739  3.18146  2.89801  2.37887  2.77519  2.98518  4.58477  3.61503
          0.02069  4.28443  5.00678  0.61958  0.77255  0.48576  0.95510
    563   3.12311  5.28928  3.18544  2.78385  4.74141  3.66138  3.81789  4.17391  0.89614  3.64475  4.51369  2.81589  4.12516  2.96616  2.45011  3.11145  3.34618  3.81959  5.67387  4.43691    877 - -
          2.68618  4.42225  2.77519  2.73123  3.46354  2.40513  3.72494  3.29354  2.67741  2.69355  4.24690  2.90347  2.73739  3.18146  2.89801  2.37887  2.77519  2.98518  4.58477  3.61503
          0.02069  4.28443  5.00678  0.61958  0.77255  0.48576  0.95510
    564   2.74914  4.95993  3.09033  2.54630  4.23166  3.52580  3.68969  3.64155  2.05551  2.45918  4.03450  3.05078  3.10974  1.89473  2.72664  2.76963  2.97251  3.31573  5.42059  4.10775    878 - -
          2.68618  4.42225  2.77519  2.73123  3.46354  2.40513  3.72494  3.29354  2.67741  2.69355  4.24690  2.90347  2.73739  3.18146  2.89801  2.37887  2.77519  2.98518  4.58477  3.61503
          0.02069  4.28443  5.00678  0.61958  0.77255  0.48576  0.95510
    565   2.72428  4.32122  4.09168  3.52660  3.43538  3.93174  4.25154  1.92744  3.40982  2.16036  3.36416  3.82680  4.28921  2.76753  3.66230  3.22230  3.05754  1.41992  5.04267  3.84160    879 - -
          2.68618  4.42225  2.77519  2.73123  3.46354  2.40513  3.72494  3.29354  2.67741  2.69355  4.24690  2.90347  2.73739  3.18146  2.89801  2.37887  2.77519  2.98518  4.58477  3.61503
          0.02069  4.28443  5.00678  0.61958  0.77255  0.48576  0.95510
    566   3.49504  5.62445  0.47109  2.69368  5.07150  3.58051  4.37313  4.76721  3.54620  4.30664  5.31314  3.26402  4.26284  3.62597  4.10414  3.42350  3.84848  4.36780  6.15104  4.90105    880 - -
          2.68618  4.42225  2.77519  2.73123  3.46354  2.40513  3.72494  3.29354  2.67741  2.69355  4.24690  2.90347  2.73739  3.18146  2.89801  2.37887  2.77519  2.98518  4.58477  3.61503
          0.02069  4.28443  5.00678  0.61958  0.77255  0.48576  0.95510
    567   3.53852  5.30763  4.07710  3.52499  4.77170  3.91959  4.21496  4.36109  2.52437  3.80166  4.80750  3.84414  4.41718  3.42940  0.49857  3.61353  3.78584  4.07087  5.69527  4.62861    881 - -
          2.68618  4.42225  2.77519  2.73123  3.46354  2.40513  3.72494  3.29354  2.67741  2.69355  4.24690  2.90347  2.73739  3.18146  2.89801  2.37887  2.77519  2.98518  4.58477  3.61503
          0.02069  4.28443  5.00678  0.61958  0.77255  0.48576  0.95510
    568   2.57313  4.48842  3.62905  3.48585  4.52544  3.21381  4.57183  4.11586  3.58968  3.80988  4.71243  3.62553  3.99050  3.90756  3.84667  0.60622  3.08767  3.55481  5.86650  4.61807    882 - -
          2.68618  4.42225  2.77519  2.73123  3.46354  2.40513  3.72494  3.29354  2.67741  2.69355  4.24690  2.90347  2.73739  3.18146  2.89801  2.37887  2.77519  2.98518  4.58477  3.61503
          0.02069  4.28443  5.00678  0.61958  0.77255  0.48576  0.95510
    569   2.57313  4.48842  3.62905  3.48585  4.52544  3.21381  4.57183  4.11586  3.58968  3.80988  4.71243  3.62553  3.99050  3.90756  3.84667  0.60622  3.08767  3.55481  5.86650  4.61807    883 - -
          2.68618  4.42225  2.77519  2.73123  3.46354  2.40513  3.72494  3.29354  2.67741  2.69355  4.24690  2.90347  2.73739  3.18146  2.89801  2.37887  2.77519  2.98518  4.58477  3.61503
          0.02069  4.28443  5.00678  0.61958  0.77255  0.48576  0.95510
    570   2.42400  0.84447  4.30673  4.05320  4.21578  3.16878  4.70803  3.49337  3.87624  3.37884  4.31907  3.83330  3.95804  4.16751  4.00629  2.32104  2.94331  3.07302  5.68099  4.46945    884 - -
          2.68618  4.42225  2.77519  2.73123  3.46354  2.40513  3.72494  3.29354  2.67741  2.69355  4.24690  2.90347  2.73739  3.18146  2.89801  2.37887  2.77519  2.98518  4.58477  3.61503
          0.02069  4.28443  5.00678  0.61958  0.77255  0.48576  0.95510
    571   3.25995  4.97389  4.01595  3.97641  5.07220  0.30582  5.05058  4.79267  4.21235  4.38604  5.37921  4.18244  4.37569  4.50464  4.38377  3.44662  3.77233  4.24086  6.03796  5.19485    885 - -
          2.68618  4.42225  2.77519  2.73123  3.46354  2.40513  3.72494  3.29354  2.67741  2.69355  4.24690  2.90347  2.73739  3.18146  2.89801  2.37887  2.77519  2.98518  4.58477  3.61503
          0.02069  4.28443  5.00678  0.61958  0.77255  0.48576  0.95510
    572   2.57313  4.48842  3.62905  3.48585  4.52544  3.21381  4.57183  4.11586  3.58968  3.80988  4.71243  3.62553  3.99050  3.90756  3.84667  0.60622  3.08767  3.55481  5.86650  4.61807    886 - -
          2.68618  4.42225  2.77519  2.73123  3.46354  2.40513  3.72494  3.29354  2.67741  2.69355  4.24690  2.90347  2.73739  3.18146  2.89801  2.37887  2.77519  2.98518  4.58477  3.61503
          0.02069  4.28443  5.00678  0.61958  0.77255  0.48576  0.95510
    573   3.13429  5.10851  3.03440  2.97185  4.54530  3.51813  4.34740  4.36943  3.30036  3.97193  4.94030  0.59502  4.19827  3.63806  3.65476  3.19608  3.53986  3.94706  5.80161  4.47732    887 - -
          2.68618  4.42225  2.77519  2.73123  3.46354  2.40513  3.72494  3.29354  2.67741  2.69355  4.24690  2.90347  2.73739  3.18146  2.89801  2.37887  2.77519  2.98518  4.58477  3.61503
          0.02069  4.28443  5.00678  0.61958  0.77255  0.48576  0.95510
    574   2.69751  4.53681  3.86510  3.66244  4.40413  3.35629  4.63902  3.58667  3.61423  3.43420  4.47257  3.78484  4.09936  3.99112  3.83793  2.90532  0.62753  3.23227  5.80089  4.62677    888 - -
          2.68618  4.42225  2.77519  2.73123  3.46354  2.40513  3.72494  3.29354  2.67741  2.69355  4.24690  2.90347  2.73739  3.18146  2.89801  2.37887  2.77519  2.98518  4.58477  3.61503
          0.02069  4.28443  5.00678  0.61958  0.77255  0.48576  0.95510
    575   2.14161  4.36744  3.54463  3.19658  4.37403  3.15563  4.27639  3.74179  3.21737  3.44687  4.28240  3.41625  1.32187  3.52903  3.55345  2.47016  2.06733  3.25667  5.71629  4.49134    889 - -
          2.68618  4.42225  2.77519  2.73123  3.46354  2.40513  3.72494  3.29354  2.67741  2.69355  4.24690  2.90347  2.73739  3.18146  2.89801  2.37887  2.77519  2.98518  4.58477  3.61503
          0.02069  4.28443  5.00678  0.61958  0.77255  0.48576  0.95510
    576   2.43906  4.39221  3.52012  3.35012  4.64963  2.62851  4.49704  4.15570  3.50646  3.82519  4.64639  3.50038  3.89248  3.78210  3.80244  0.74022  2.95321  3.51929  5.96216  4.74671    890 - -
          2.68618  4.42225  2.77519  2.73123  3.46354  2.40513  3.72494  3.29354  2.67741  2.69355  4.24690  2.90347  2.73739  3.18146  2.89801  2.37887  2.77519  2.98518  4.58477  3.61503
          0.02069  4.28443  5.00678  0.61958  0.77255  0.48576  0.95510
    577   2.42351  4.38408  3.50532  3.32032  4.65708  2.29628  4.47505  4.15284  3.48232  3.81450  4.62710  3.47923  3.87934  3.75013  3.79075  0.81838  2.93486  3.51145  5.96611  4.75103    891 - -
          2.68618  4.42225  2.77519  2.73123  3.46354  2.40513  3.72494  3.29354  2.67741  2.69355  4.24690  2.90347  2.73739  3.18146  2.89801  2.37887  2.77519  2.98518  4.58477  3.61503
          0.02069  4.28443  5.00678  0.61958  0.77255  0.48576  0.95510
    578   2.50739  2.78256  3.45505  2.69699  4.05351  3.29438  4.07952  3.41813  3.00124  3.12818  3.98967  3.34679  3.90506  3.33720  3.35696  1.22600  2.88922  3.05836  5.42763  4.17861    892 - -
          2.68618  4.42225  2.77519  2.73123  3.46354  2.40513  3.72494  3.29354  2.67741  2.69355  4.24690  2.90347  2.73739  3.18146  2.89801  2.37887  2.77519  2.98518  4.58477  3.61503
          0.19155  4.28443  1.82921  0.61958  0.77255  0.48576  0.95510
    579   3.05342  5.66208  1.22986  1.53405  4.94484  3.27704  3.84962  4.47969  2.90143  3.96884  4.83335  2.73637  3.91614  3.02031  3.52007  2.92131  3.34839  4.04202  6.11381  4.58897    893 - -
          2.68619  4.42226  2.77503  2.73124  3.46355  2.40514  3.72495  3.29355  2.67742  2.69356  4.24691  2.90348  2.73741  3.18147  2.89802  2.37888  2.77520  2.98519  4.58478  3.61504
          0.09409  2.50236  4.83972  0.40437  1.10081  0.38191  1.14746
    580   2.44465  4.40003  3.54358  2.42456  3.57415  3.66495  3.94576  2.41386  2.93768  2.58416  3.51697  3.40742  4.05390  3.26388  3.14573  2.92697  2.92695  1.63285  5.04270  3.80555    895 - -
          2.68618  4.42225  2.77519  2.73123  3.46354  2.40513  3.72494  3.29354  2.67741  2.69355  4.24690  2.90347  2.73739  3.18146  2.89801  2.37887  2.77519  2.98518  4.58477  3.61503
          0.02069  4.28443  5.00678  0.61958  0.77255  0.48576  0.95510
    581   3.14503  5.71244  1.99803  0.87792  5.01127  3.38406  3.95113  4.54321  2.98108  4.03985  4.90569  2.85455  4.01777  3.12253  3.57723  3.02172  3.43943  4.11176  6.17261  4.67158    896 - -
          2.68618  4.42225  2.77519  2.73123  3.46354  2.40513  3.72494  3.29354  2.67741  2.69355  4.24690  2.90347  2.73739  3.18146  2.89801  2.37887  2.77519  2.98518  4.58477  3.61503
          0.02069  4.28443  5.00678  0.61958  0.77255  0.48576  0.95510
    582   1.75244  4.40332  3.46852  3.11134  4.27576  3.20468  4.20517  3.61279  3.13618  3.34333  4.19220  2.89254  3.88407  3.45601  3.48374  2.62390  1.27222  3.18201  5.62964  4.39083    897 - -
          2.68618  4.42225  2.77519  2.73123  3.46354  2.40513  3.72494  3.29354  2.67741  2.69355  4.24690  2.90347  2.73739  3.18146  2.89801  2.37887  2.77519  2.98518  4.58477  3.61503
          0.02069  4.28443  5.00678  0.61958  0.77255  0.48576  0.95510
    583   2.97579  5.48016  1.13599  1.96800  4.79251  3.10218  3.85496  4.27587  2.81076  3.79958  4.62542  2.84734  3.95360  3.00960  3.37630  2.89105  3.25375  3.35548  5.97434  4.50316    898 - -
          2.68618  4.42225  2.77519  2.73123  3.46354  2.40513  3.72494  3.29354  2.67741  2.69355  4.24690  2.90347  2.73739  3.18146  2.89801  2.37887  2.77519  2.98518  4.58477  3.61503
          0.02069  4.28443  5.00678  0.61958  0.77255  0.48576  0.95510
    584   1.44279  4.69447  3.08629  2.64433  4.05510  3.05473  3.13387  3.47723  2.66104  2.98266  3.95541  2.81086  3.90280  3.01703  3.07909  2.72341  2.92540  3.15020  5.37070  4.06323    899 - -
          2.68618  4.42225  2.77519  2.73123  3.46354  2.40513  3.72494  3.29354  2.67741  2.69355  4.24690  2.90347  2.73739  3.18146  2.89801  2.37887  2.77519  2.98518  4.58477  3.61503
          0.02069  4.28443  5.00678  0.61958  0.77255  0.48576  0.95510
    585   2.42916  4.30401  4.14481  3.61852  3.44449  3.79440  4.30306  2.42012  3.49530  1.26126  3.38240  3.84701  4.23989  3.76832  3.71894  2.88896  3.04263  1.98285  5.06631  3.87190    900 - -
          2.68621  4.42228  2.77523  2.73126  3.46357  2.40507  3.72498  3.29357  2.67744  2.69358  4.24693  2.90350  2.73712  3.18149  2.89804  2.37890  2.77523  2.98510  4.58480  3.61506
          0.20349  1.72917  5.00678  0.24241  1.53590  0.48576  0.95510
    586   2.65508  5.25886  2.60415  1.25916  4.59433  3.23245  3.76282  4.06093  2.58410  3.58080  4.37982  2.89779  3.33809  2.58776  3.07323  2.79092  3.09356  3.65938  5.74964  4.34021    902 - -
          2.68618  4.42225  2.77519  2.73123  3.46354  2.40513  3.72494  3.29354  2.67741  2.69355  4.24690  2.90347  2.73739  3.18146  2.89801  2.37887  2.77519  2.98518  4.58477  3.61503
          0.04294  4.28443  3.56662  0.61958  0.77255  0.48576  0.95510
    587   2.93675  5.20261  3.22668  2.65443  4.61376  3.62109  3.68867  4.00468  1.23141  3.47668  4.29563  2.68865  4.01119  2.81292  2.18353  2.92158  2.82866  3.64396  5.56888  4.30890    903 - -
          2.68618  4.42225  2.77519  2.73123  3.46354  2.40513  3.72494  3.29354  2.67741  2.69355  4.24690  2.90347  2.73739  3.18146  2.89801  2.37887  2.77519  2.98518  4.58477  3.61503
          0.02115  4.26264  4.98498  0.61958  0.77255  0.46787  0.98439
    588   2.58625  5.08179  2.41422  2.20498  4.39789  3.31068  3.10716  3.56645  2.36326  3.26200  3.74892  2.63318  3.81708  2.25276  2.85043  2.61769  2.81548  3.45687  5.53167  4.13838    904 - -
          2.68618  4.42225  2.77519  2.73123  3.46354  2.40513  3.72494  3.29354  2.67741  2.69355  4.24690  2.90347  2.73739  3.18146  2.89801  2.37887  2.77519  2.98518  4.58477  3.61503
          0.02069  4.28443  5.00678  0.61958  0.77255  0.48576  0.95510
    589   3.10583  5.74934  1.74393  1.06367  5.03144  3.36052  3.90579  4.57310  2.93340  4.04085  4.88434  2.58199  3.98675  3.06771  3.54795  2.97416  3.39406  4.12206  6.18841  4.65343    905 - -
          2.68618  4.42225  2.77519  2.73123  3.46354  2.40513  3.72494  3.29354  2.67741  2.69355  4.24690  2.90347  2.73739  3.18146  2.89801  2.37887  2.77519  2.98518  4.58477  3.61503
          0.02069  4.28443  5.00678  0.61958  0.77255  0.48576  0.95510
    590   2.70671  5.17094  2.70994  2.16990  4.50334  3.43421  3.63969  3.97284  1.68306  3.46251  3.92019  2.40678  3.84779  2.50872  2.82522  2.67027  2.93793  3.55617  5.60069  4.20716    906 - -
          2.68618  4.42225  2.77519  2.73123  3.46354  2.40513  3.72494  3.29354  2.67741  2.69355  4.24690  2.90347  2.73739  3.18146  2.89801  2.37887  2.77519  2.98518  4.58477  3.61503
          0.02069  4.28443  5.00678  0.61958  0.77255  0.48576  0.95510
    591   2.38618  5.13665  2.48151  2.00669  4.44790  2.06791  3.69254  3.90829  2.35170  3.43830  4.21941  2.90053  3.86232  2.81789  2.99139  2.70010  2.97279  3.31808  5.61520  4.21744    907 - -
          2.68622  4.42229  2.77524  2.73119  3.46358  2.40505  3.72499  3.29358  2.67745  2.69359  4.24694  2.90331  2.73744  3.18151  2.89805  2.37891  2.77497  2.98523  4.58481  3.61507
          0.12056  2.66942  3.11718  1.01288  0.45126  0.48576  0.95510
    592   2.83217  5.26530  2.74559  1.96175  4.61144  3.45165  3.69582  4.06610  1.61825  3.55124  4.34065  2.21147  3.90833  2.81882  2.79263  2.78500  2.94276  3.66315  5.67984  4.30529    913 - -
          2.68618  4.42225  2.77519  2.73123  3.46354  2.40513  3.72494  3.29354  2.67741  2.69355  4.24690  2.90347  2.73739  3.18146  2.89801  2.37887  2.77519  2.98518  4.58477  3.61503
          0.02150  4.24612  4.96847  0.61958  0.77255  0.53629  0.87927
    593   2.85492  5.28660  2.16864  1.26435  4.58417  3.38362  3.77502  4.01181  2.65205  3.58029  4.39807  2.86710  3.90740  2.91891  3.17435  2.80203  3.11560  2.97795  5.77432  4.34563    914 - -
          2.68618  4.42225  2.77519  2.73123  3.46354  2.40513  3.72494  3.29354  2.67741  2.69355  4.24690  2.90347  2.73739  3.18146  2.89801  2.37887  2.77519  2.98518  4.58477  3.61503
          0.02150  4.24612  4.96847  0.61958  0.77255  0.53629  0.87927
    594   2.90179  5.43182  2.21728  1.36617  4.74676  3.38693  3.76160  4.23803  1.93890  3.71878  4.51525  2.84618  3.91353  2.89590  3.09977  2.82203  3.15602  3.81230  5.85830  4.41502    915 - -
          2.68618  4.42225  2.77519  2.73123  3.46354  2.40513  3.72494  3.29354  2.67741  2.69355  4.24690  2.90347  2.73739  3.18146  2.89801  2.37887  2.77519  2.98518  4.58477  3.61503
          0.02150  4.24612  4.96847  0.61958  0.77255  0.45542  1.00563
    595   2.43828  2.71937  3.36312  2.47402  3.69926  3.51028  3.84311  3.04497  2.77949  2.68071  3.63277  3.24581  2.39405  3.10518  3.17013  2.76936  2.66965  2.64806  5.10259  3.84619    916 - -
          2.68618  4.42225  2.77519  2.73123  3.46354  2.40513  3.72494  3.29354  2.67741  2.69355  4.24690  2.90347  2.73739  3.18146  2.89801  2.37887  2.77519  2.98518  4.58477  3.61503
          0.02069  4.28443  5.00678  0.61958  0.77255  0.48576  0.95510
    596   2.74966  5.07902  3.03251  2.37431  4.39805  3.50617  3.65692  3.82541  1.47734  3.17366  4.14182  2.83403  3.89878  2.51925  2.68351  2.73968  2.80864  3.20872  5.50800  4.17310    917 - -
          2.68618  4.42225  2.77519  2.73123  3.46354  2.40513  3.72494  3.29354  2.67741  2.69355  4.24690  2.90347  2.73739  3.18146  2.89801  2.37887  2.77519  2.98518  4.58477  3.61503
          0.02069  4.28443  5.00678  0.61958  0.77255  0.48576  0.95510
    597   2.68916  5.09149  2.53833  1.77895  4.38784  3.42393  3.65672  2.88662  2.43304  3.37530  4.15073  2.76492  3.84498  2.38764  2.92140  2.66681  2.76124  3.45540  5.55203  4.16297    918 - -
          2.68592  4.42228  2.77522  2.73126  3.46357  2.40510  3.72497  3.29357  2.67744  2.69358  4.24693  2.90350  2.73742  3.18149  2.89804  2.37884  2.77522  2.98521  4.58480  3.61506
          0.19133  1.78708  5.00678  0.25168  1.50279  0.48576  0.95510
    598   2.28984  3.94807  2.61192  2.39042  4.16052  3.42517  3.70011  3.58421  2.50079  3.17818  3.98304  2.99958  2.37191  2.84619  2.96696  2.42579  2.66567  3.23573  5.40918  4.06831    920 - -
          2.68618  4.42225  2.77519  2.73123  3.46354  2.40513  3.72494  3.29354  2.67741  2.69355  4.24690  2.90347  2.73739  3.18146  2.89801  2.37887  2.77519  2.98518  4.58477  3.61503
          0.02069  4.28443  5.00678  0.61958  0.77255  0.48576  0.95510
    599   2.68894  3.11878  1.53634  2.50884  4.16929  3.41755  3.41033  3.60061  2.62853  3.22167  4.05142  3.02041  3.89479  2.95021  3.09124  2.72909  2.77928  3.26282  5.45619  4.10874    921 - -
          2.68618  4.42225  2.77519  2.73123  3.46354  2.40513  3.72494  3.29354  2.67741  2.69355  4.24690  2.90347  2.73739  3.18146  2.89801  2.37887  2.77519  2.98518  4.58477  3.61503
          0.02069  4.28443  5.00678  0.61958  0.77255  0.48576  0.95510
    600   1.87849  4.37192  3.50017  2.94563  3.59470  3.53835  3.90040  2.78605  2.90110  2.49217  3.54857  3.17323  3.96930  3.21048  3.26251  2.34146  2.51574  2.28815  5.03087  3.79239    922 - -
          2.68618  4.42225  2.77519  2.73123  3.46354  2.40513  3.72494  3.29354  2.67741  2.69355  4.24690  2.90347  2.73739  3.18146  2.89801  2.37887  2.77519  2.98518  4.58477  3.61503
          0.02069  4.28443  5.00678  0.61958  0.77255  0.48576  0.95510
    601   2.68282  4.03342  2.32281  2.44780  4.39743  3.37149  3.77171  3.85043  2.59857  3.41724  4.21349  1.58844  3.87006  2.91480  3.08190  2.40802  2.96587  3.45078  5.61081  4.23696    923 - -
          2.68618  4.42225  2.77519  2.73123  3.46354  2.40513  3.72494  3.29354  2.67741  2.69355  4.24690  2.90347  2.73739  3.18146  2.89801  2.37887  2.77519  2.98518  4.58477  3.61503
          0.02069  4.28443  5.00678  0.61958  0.77255  0.48576  0.95510
    602   2.65849  4.97091  2.97402  2.42780  4.24934  3.45335  2.54590  3.68616  2.31516  3.11639  4.03460  2.75056  3.66395  2.23674  2.85582  2.38643  2.88889  2.97636  5.44364  4.08620    924 - -
          2.68618  4.42225  2.77519  2.73123  3.46354  2.40513  3.72494  3.29354  2.67741  2.69355  4.24690  2.90347  2.73739  3.18146  2.89801  2.37887  2.77519  2.98518  4.58477  3.61503
          0.02069  4.28443  5.00678  0.61958  0.77255  0.48576  0.95510
    603   2.39417  4.68910  2.90444  2.52084  3.90564  3.48945  3.72368  3.14737  2.57084  2.36053  3.78630  3.07439  2.73490  2.91104  3.01316  2.30796  2.73867  3.00870  5.23367  3.93100    925 - -
          2.68618  4.42225  2.77519  2.73123  3.46354  2.40513  3.72494  3.29354  2.67741  2.69355  4.24690  2.90347  2.73739  3.18146  2.89801  2.37887  2.77519  2.98518  4.58477  3.61503
          0.02069  4.28443  5.00678  0.61958  0.77255  0.48576  0.95510
    604   1.47468  4.81202  2.82096  2.54341  4.25644  3.09475  3.81088  3.68103  2.64837  3.28469  4.10196  3.03900  2.95396  2.62139  3.10473  2.69768  2.94252  3.31151  5.51935  4.18592    926 - -
          2.68618  4.42225  2.77519  2.73123  3.46354  2.40513  3.72494  3.29354  2.67741  2.69355  4.24690  2.90347  2.73739  3.18146  2.89801  2.37887  2.77519  2.98518  4.58477  3.61503
          0.02069  4.28443  5.00678  0.61958  0.77255  0.48576  0.95510
    605   2.34439  4.58400  3.22723  2.72619  4.07348  2.22413  3.86923  3.15445  2.73073  3.12086  3.95253  2.68744  3.87115  3.06343  3.15627  2.43934  1.95926  3.12159  5.39307  4.10346    927 - -
          2.68621  4.42228  2.77522  2.73126  3.46357  2.40515  3.72497  3.29341  2.67743  2.69358  4.24692  2.90349  2.73734  3.18149  2.89803  2.37877  2.77513  2.98521  4.58480  3.61506
          0.18576  2.07750  3.11718  0.40338  1.10279  0.48576  0.95510
    606   3.12470  5.75663  1.44905  1.18047  5.04073  3.34600  3.91620  4.58401  2.96736  4.06023  4.92002  2.80141  3.98457  3.08456  3.59040  2.98867  3.41878  4.13720  6.20038  4.66814    930 - -
          2.68618  4.42225  2.77519  2.73123  3.46354  2.40513  3.72494  3.29354  2.67741  2.69355  4.24690  2.90347  2.73739  3.18146  2.89801  2.37887  2.77519  2.98518  4.58477  3.61503
          0.02150  4.24612  4.96847  0.61958  0.77255  0.53629  0.87927
    607   2.36702  4.46042  3.32631  2.76542  3.34367  3.53498  3.79281  3.00433  2.73483  2.48788  3.23352  3.07510  3.00507  3.05670  3.13102  2.29734  2.38477  2.75673  5.04013  3.78173    931 - -
          2.68618  4.42225  2.77519  2.73123  3.46354  2.40513  3.72494  3.29354  2.67741  2.69355  4.24690  2.90347  2.73739  3.18146  2.89801  2.37887  2.77519  2.98518  4.58477  3.61503
          0.02150  4.24612  4.96847  0.61958  0.77255  0.53629  0.87927
    608   2.58968  4.71818  2.88863  2.64937  4.55137  2.65586  4.00093  4.02866  2.89075  3.61453  4.42073  1.64121  3.86714  3.18104  3.33567  1.65167  2.98059  3.52785  5.79444  4.45696    932 - -
          2.68618  4.42225  2.77519  2.73123  3.46354  2.40513  3.72494  3.29354  2.67741  2.69355  4.24690  2.90347  2.73739  3.18146  2.89801  2.37887  2.77519  2.98518  4.58477  3.61503
          0.02150  4.24612  4.96847  0.61958  0.77255  0.53629  0.87927
    609   2.37932  3.76364  3.08081  2.55899  4.06818  3.41045  2.87481  3.48667  2.55268  3.10475  3.92648  2.07550  3.85659  2.90452  2.99654  2.22675  2.86767  3.15167  5.35338  4.03386    933 - -
          2.68618  4.42225  2.77519  2.73123  3.46354  2.40513  3.72494  3.29354  2.67741  2.69355  4.24690  2.90347  2.73739  3.18146  2.89801  2.37887  2.77519  2.98518  4.58477  3.61503
          0.02150  4.24612  4.96847  0.61958  0.77255  0.45542  1.00563
    610   3.53852  5.30763  4.07710  3.52499  4.77170  3.91959  4.21496  4.36109  2.52437  3.80166  4.80750  3.84414  4.41718  3.42940  0.49857  3.61353  3.78584  4.07087  5.69527  4.62861    934 - -
          2.68618  4.42225  2.77519  2.73123  3.46354  2.40513  3.72494  3.29354  2.67741  2.69355  4.24690  2.90347  2.73739  3.18146  2.89801  2.37887  2.77519  2.98518  4.58477  3.61503
          0.02069  4.28443  5.00678  0.61958  0.77255  0.48576  0.95510
    611   3.30369  5.27891  3.75521  3.12749  4.51296  3.84942  3.47734  4.15728  2.12113  3.58505  4.50686  3.48368  4.25970  3.02638  0.78830  3.32598  3.49028  3.85610  5.50405  4.27671    935 - -
          2.68618  4.42225  2.77519  2.73123  3.46354  2.40513  3.72494  3.29354  2.67741  2.69355  4.24690  2.90347  2.73739  3.18146  2.89801  2.37887  2.77519  2.98518  4.58477  3.61503
          0.05158  4.28443  3.31068  0.61958  0.77255  0.48576  0.95510
    612   2.61097  3.19955  3.61028  3.04631  2.73425  3.03950  3.89234  2.77740  2.98936  2.49886  3.39933  3.02576  3.99790  3.27744  3.31175  2.23183  2.85100  2.55795  4.85906  2.83885    936 - -
          2.68623  4.42202  2.77525  2.73129  3.46359  2.40518  3.72500  3.29344  2.67738  2.69360  4.24695  2.90352  2.73745  3.18152  2.89757  2.37877  2.77525  2.98524  4.58482  3.61508
          0.24113  1.78012  3.08693  0.61048  0.78327  0.46138  0.99536
    613   2.70915  4.81277  2.96127  2.59375  4.05399  3.52846  3.70260  2.85346  2.30917  3.05343  3.89785  3.08507  3.91770  2.86886  1.66912  2.76513  2.93452  2.93592  5.31128  4.01607    942 - -
          2.68618  4.42225  2.77519  2.73123  3.46354  2.40513  3.72494  3.29354  2.67741  2.69355  4.24690  2.90347  2.73739  3.18146  2.89801  2.37887  2.77519  2.98518  4.58477  3.61503
          0.02150  4.24612  4.96847  0.61958  0.77255  0.53629  0.87927
    614   2.19823  4.53704  3.12722  2.85282  4.47332  3.17873  4.10591  3.92033  3.00549  3.55400  4.36909  2.35650  3.85435  3.31164  3.40490  1.17256  2.92146  3.41278  5.75790  4.46634    943 - -
          2.68618  4.42225  2.77519  2.73123  3.46354  2.40513  3.72494  3.29354  2.67741  2.69355  4.24690  2.90347  2.73739  3.18146  2.89801  2.37887  2.77519  2.98518  4.58477  3.61503
          0.02150  4.24612  4.96847  0.61958  0.77255  0.53629  0.87927
    615   2.60089  4.38448  3.42791  2.87462  3.39513  3.27077  3.84859  2.16934  2.83712  2.64044  3.52650  2.84377  3.95045  3.14923  3.20792  2.16690  2.53216  2.61521  5.00136  3.75735    944 - -
          2.68618  4.42225  2.77519  2.73123  3.46354  2.40513  3.72494  3.29354  2.67741  2.69355  4.24690  2.90347  2.73739  3.18146  2.89801  2.37887  2.77519  2.98518  4.58477  3.61503
          0.08273  4.24612  2.73216  0.61958  0.77255  0.53629  0.87927
    616   2.29667  4.53327  3.12574  2.74763  4.15040  3.00815  3.93365  3.58216  2.81510  3.22769  4.06255  2.93639  3.84235  3.14305  3.22130  1.31291  2.87320  3.18962  5.47229  3.77666    945 - -
          2.68618  4.42225  2.77519  2.73123  3.46354  2.40513  3.72494  3.29354  2.67741  2.69355  4.24690  2.90347  2.73739  3.18146  2.89801  2.37887  2.77519  2.98518  4.58477  3.61503
          0.02285  4.18624  4.90858  0.61958  0.77255  0.48895  0.95003
    617   2.60801  3.96529  3.21861  2.66803  3.78689  3.48775  3.76168  2.76948  2.64488  2.84254  3.69991  2.11997  3.54124  2.98138  3.06434  2.17384  2.85453  2.89728  5.15269  3.64720    946 - -
          2.68618  4.42225  2.77519  2.73123  3.46354  2.40513  3.72494  3.29354  2.67741  2.69355  4.24690  2.90347  2.73739  3.18146  2.89801  2.37887  2.77519  2.98518  4.58477  3.61503
          0.02150  4.24612  4.96847  0.61958  0.77255  0.53629  0.87927
    618   2.76285  4.23788  4.16820  3.58950  3.25391  3.87648  4.18983  2.05765  3.47307  1.50714  2.75140  3.83394  3.68777  3.70379  3.67515  3.16798  2.43901  2.28014  4.87266  3.69613    947 - -
          2.68618  4.42225  2.77519  2.73123  3.46354  2.40513  3.72494  3.29354  2.67741  2.69355  4.24690  2.90347  2.73739  3.18146  2.89801  2.37887  2.77519  2.98518  4.58477  3.61503
          0.02150  4.24612  4.96847  0.61958  0.77255  0.45542  1.00563
    619   2.49286  4.59532  3.21963  2.68306  3.87890  3.46439  3.79485  3.24534  2.66463  2.45161  3.77762  2.18283  3.90152  3.00401  3.08624  2.30485  2.40812  2.74543  5.23132  3.94659    948 - -
          2.68618  4.42225  2.77519  2.73123  3.46354  2.40513  3.72494  3.29354  2.67741  2.69355  4.24690  2.90347  2.73739  3.18146  2.89801  2.37887  2.77519  2.98518  4.58477  3.61503
          0.02069  4.28443  5.00678  0.61958  0.77255  0.48576  0.95510
    620   3.21891  5.85320  0.87150  1.82577  5.13541  3.36871  3.98948  4.69178  3.09716  4.17415  5.06475  2.82963  4.03474  3.17041  3.74704  3.06975  3.52664  4.24540  6.30868  4.76218    949 - -
          2.68618  4.42225  2.77519  2.73123  3.46354  2.40513  3.72494  3.29354  2.67741  2.69355  4.24690  2.90347  2.73739  3.18146  2.89801  2.37887  2.77519  2.98518  4.58477  3.61503
          0.02069  4.28443  5.00678  0.61958  0.77255  0.48576  0.95510
    621   2.51597  4.55507  3.17176  2.88673  4.48060  3.20312  4.12550  3.94808  3.01690  3.57060  4.38486  2.90176  2.41195  3.33239  3.41060  1.13532  2.94159  3.43862  5.76471  4.47358    950 - -
          2.68618  4.42225  2.77519  2.73123  3.46354  2.40513  3.72494  3.29354  2.67741  2.69355  4.24690  2.90347  2.73739  3.18146  2.89801  2.37887  2.77519  2.98518  4.58477  3.61503
          0.02069  4.28443  5.00678  0.61958  0.77255  0.48576  0.95510
    622   3.37958  4.94019  4.19825  3.73473  3.06035  4.00662  4.04975  3.59051  3.15214  3.07094  4.17068  3.95339  4.47007  3.75819  2.71676  3.55686  3.64263  3.41767  0.79757  3.05224    951 - -
          2.68618  4.42225  2.77519  2.73123  3.46354  2.40513  3.72494  3.29354  2.67741  2.69355  4.24690  2.90347  2.73739  3.18146  2.89801  2.37887  2.77519  2.98518  4.58477  3.61503
          0.02069  4.28443  5.00678  0.61958  0.77255  0.48576  0.95510
    623   3.41004  5.34295  3.61067  3.17899  4.82716  3.82957  4.06676  4.28934  0.58516  3.77267  4.73060  3.57733  4.31601  3.24813  2.60849  3.43620  3.64119  3.98085  5.72382  4.60783    952 - -
          2.68618  4.42225  2.77519  2.73123  3.46354  2.40513  3.72494  3.29354  2.67741  2.69355  4.24690  2.90347  2.73739  3.18146  2.89801  2.37887  2.77519  2.98518  4.58477  3.61503
          0.02069  4.28443  5.00678  0.61958  0.77255  0.48576  0.95510
    624   2.64198  5.17626  2.57306  1.10984  4.65112  3.36542  3.87952  4.09272  2.75743  3.66304  4.49279  2.94329  3.94317  3.03981  3.24419  2.36027  3.16215  3.68078  5.85047  4.44543    953 - -
          2.68618  4.42225  2.77519  2.73123  3.46354  2.40513  3.72494  3.29354  2.67741  2.69355  4.24690  2.90347  2.73739  3.18146  2.89801  2.37887  2.77519  2.98518  4.58477  3.61503
          0.02069  4.28443  5.00678  0.61958  0.77255  0.48576  0.95510
    625   3.15160  4.60329  4.68366  4.37826  3.89202  4.13759  5.12253  2.12643  4.25435  2.51781  3.81083  4.49805  4.68900  4.59289  4.42543  3.68242  3.51156  0.62552  5.73959  4.49000    954 - -
          2.68618  4.42225  2.77519  2.73123  3.46354  2.40513  3.72494  3.29354  2.67741  2.69355  4.24690  2.90347  2.73739  3.18146  2.89801  2.37887  2.77519  2.98518  4.58477  3.61503
          0.02069  4.28443  5.00678  0.61958  0.77255  0.48576  0.95510
    626   2.57313  4.48842  3.62905  3.48585  4.52544  3.21381  4.57183  4.11586  3.58968  3.80988  4.71243  3.62553  3.99050  3.90756  3.84667  0.60622  3.08767  3.55481  5.86650  4.61807    955 - -
          2.68618  4.42225  2.77519  2.73123  3.46354  2.40513  3.72494  3.29354  2.67741  2.69355  4.24690  2.90347  2.73739  3.18146  2.89801  2.37887  2.77519  2.98518  4.58477  3.61503
          0.02069  4.28443  5.00678  0.61958  0.77255  0.48576  0.95510
    627   2.93899  5.49065  2.18385  1.17634  4.79366  3.38870  3.79707  4.29447  2.45577  3.77542  4.57593  2.84424  3.93317  2.71776  3.21154  2.73761  3.19894  3.86498  5.92255  4.46039    956 - -
          2.68618  4.42225  2.77519  2.73123  3.46354  2.40513  3.72494  3.29354  2.67741  2.69355  4.24690  2.90347  2.73739  3.18146  2.89801  2.37887  2.77519  2.98518  4.58477  3.61503
          0.02069  4.28443  5.00678  0.61958  0.77255  0.48576  0.95510
    628   3.05313  5.38110  2.52480  0.89760  4.85435  2.50824  3.99939  4.35550  2.93367  3.89331  4.75320  2.99367  4.03353  3.17675  3.43340  3.00187  3.36534  3.93329  6.00266  4.61699    957 - -
          2.68618  4.42225  2.77519  2.73123  3.46354  2.40513  3.72494  3.29354  2.67741  2.69355  4.24690  2.90347  2.73739  3.18146  2.89801  2.37887  2.77519  2.98518  4.58477  3.61503
          0.02069  4.28443  5.00678  0.61958  0.77255  0.48576  0.95510
    629   3.25995  4.97389  4.01595  3.97641  5.07220  0.30582  5.05058  4.79267  4.21235  4.38604  5.37921  4.18244  4.37569  4.50464  4.38377  3.44662  3.77233  4.24086  6.03796  5.19485    958 - -
          2.68618  4.42225  2.77519  2.73123  3.46354  2.40513  3.72494  3.29354  2.67741  2.69355  4.24690  2.90347  2.73739  3.18146  2.89801  2.37887  2.77519  2.98518  4.58477  3.61503
          0.02069  4.28443  5.00678  0.61958  0.77255  0.48576  0.95510
    630   3.53852  5.30763  4.07710  3.52499  4.77170  3.91959  4.21496  4.36109  2.52437  3.80166  4.80750  3.84414  4.41718  3.42940  0.49857  3.61353  3.78584  4.07087  5.69527  4.62861    959 - -
          2.68618  4.42225  2.77519  2.73123  3.46354  2.40513  3.72494  3.29354  2.67741  2.69355  4.24690  2.90347  2.73739  3.18146  2.89801  2.37887  2.77519  2.98518  4.58477  3.61503
          0.02069  4.28443  5.00678  0.61958  0.77255  0.48576  0.95510
    631   3.54357  4.81247  5.27737  4.70617  3.19228  4.87141  5.17783  1.78882  4.56451  0.79777  2.48900  4.94113  4.98479  4.58363  4.61891  4.23661  3.75736  2.36593  5.34936  4.33880    960 - -
          2.68618  4.42225  2.77519  2.73123  3.46354  2.40513  3.72494  3.29354  2.67741  2.69355  4.24690  2.90347  2.73739  3.18146  2.89801  2.37887  2.77519  2.98518  4.58477  3.61503
          0.02069  4.28443  5.00678  0.61958  0.77255  0.48576  0.95510
    632   0.55277  4.45510  3.93872  3.77370  4.51999  3.26451  4.73816  3.71230  3.80241  3.57262  4.57336  3.80065  4.04428  4.10699  4.00865  2.80952  3.11656  3.29052  5.90225  4.75822    961 - -
          2.68618  4.42225  2.77519  2.73123  3.46354  2.40513  3.72494  3.29354  2.67741  2.69355  4.24690  2.90347  2.73739  3.18146  2.89801  2.37887  2.77519  2.98518  4.58477  3.61503
          0.02069  4.28443  5.00678  0.61958  0.77255  0.48576  0.95510
    633   3.83644  5.12136  4.81179  4.62146  0.52086  4.39127  4.13343  3.33193  4.52414  2.61311  4.00967  4.51267  4.85312  4.58139  4.54062  4.07186  4.14410  3.35007  4.29248  2.62116    962 - -
          2.68618  4.42225  2.77519  2.73123  3.46354  2.40513  3.72494  3.29354  2.67741  2.69355  4.24690  2.90347  2.73739  3.18146  2.89801  2.37887  2.77519  2.98518  4.58477  3.61503
          0.02069  4.28443  5.00678  0.61958  0.77255  0.48576  0.95510
    634   2.70333  5.07564  2.51069  2.42590  4.36965  3.46713  3.64291  3.83296  2.33898  3.35378  4.13373  2.95617  3.86417  1.94733  2.11164  2.68770  2.93019  3.45129  4.39500  4.14042    963 - -
          2.68618  4.42225  2.77519  2.73123  3.46354  2.40513  3.72494  3.29354  2.67741  2.69355  4.24690  2.90347  2.73739  3.18146  2.89801  2.37887  2.77519  2.98518  4.58477  3.61503
          0.02069  4.28443  5.00678  0.61958  0.77255  0.48576  0.95510
    635   0.89866  4.55362  3.36354  3.07539  4.31859  3.31395  4.19255  3.59245  2.62353  3.35349  4.25814  3.39362  3.97474  3.43873  3.31043  2.77117  3.03061  3.21661  5.65296  4.41152    964 - -
          2.68618  4.42225  2.77519  2.73123  3.46354  2.40513  3.72494  3.29354  2.67741  2.69355  4.24690  2.90347  2.73739  3.18146  2.89801  2.37887  2.77519  2.98518  4.58477  3.61503
          0.02069  4.28443  5.00678  0.61958  0.77255  0.48576  0.95510
    636   3.65461  5.00573  4.85168  4.51262  3.34967  4.50193  5.04280  2.59298  4.27853  0.49466  3.27713  4.75006  4.87845  4.54413  4.37909  4.15267  3.93639  2.73363  5.35699  4.16923    965 - -
          2.68618  4.42225  2.77519  2.73123  3.46354  2.40513  3.72494  3.29354  2.67741  2.69355  4.24690  2.90347  2.73739  3.18146  2.89801  2.37887  2.77519  2.98518  4.58477  3.61503
          0.02069  4.28443  5.00678  0.61958  0.77255  0.48576  0.95510
    637   3.83644  5.12136  4.81179  4.62146  0.52086  4.39127  4.13343  3.33193  4.52414  2.61311  4.00967  4.51267  4.85312  4.58139  4.54062  4.07186  4.14410  3.35007  4.29248  2.62116    966 - -
          2.68618  4.42225  2.77519  2.73123  3.46354  2.40513  3.72494  3.29354  2.67741  2.69355  4.24690  2.90347  2.73739  3.18146  2.89801  2.37887  2.77519  2.98518  4.58477  3.61503
          0.02069  4.28443  5.00678  0.61958  0.77255  0.48576  0.95510
    638   1.94706  4.30210  3.70092  3.41353  4.54327  3.08206  4.45755  3.91516  3.44928  3.63873  4.46208  3.50978  3.85030  3.73318  3.74520  0.90019  2.57853  3.34001  5.88563  4.68851    967 - -
          2.68618  4.42225  2.77519  2.73123  3.46354  2.40513  3.72494  3.29354  2.67741  2.69355  4.24690  2.90347  2.73739  3.18146  2.89801  2.37887  2.77519  2.98518  4.58477  3.61503
          0.02069  4.28443  5.00678  0.61958  0.77255  0.48576  0.95510
    639   3.53852  5.30763  4.07710  3.52499  4.77170  3.91959  4.21496  4.36109  2.52437  3.80166  4.80750  3.84414  4.41718  3.42940  0.49857  3.61353  3.78584  4.07087  5.69527  4.62861    968 - -
          2.68618  4.42225  2.77519  2.73123  3.46354  2.40513  3.72494  3.29354  2.67741  2.69355  4.24690  2.90347  2.73739  3.18146  2.89801  2.37887  2.77519  2.98518  4.58477  3.61503
          0.02069  4.28443  5.00678  0.61958  0.77255  0.48576  0.95510
    640   3.04022  5.36996  2.52551  0.93368  4.84506  2.38896  3.99190  4.34479  2.92455  3.88220  4.73878  2.98928  4.02729  3.16787  3.42548  2.99043  3.35207  3.92142  5.99578  4.60806    969 - -
          2.68618  4.42225  2.77519  2.73123  3.46354  2.40513  3.72494  3.29354  2.67741  2.69355  4.24690  2.90347  2.73739  3.18146  2.89801  2.37887  2.77519  2.98518  4.58477  3.61503
          0.02069  4.28443  5.00678  0.61958  0.77255  0.48576  0.95510
    641   2.77809  4.59536  3.52658  2.92741  3.79388  3.66873  3.84559  2.92669  2.23003  2.78963  3.70356  3.34114  4.05114  3.09013  2.29964  2.94481  3.00282  1.60004  5.15742  3.92511    970 - -
          2.68618  4.42225  2.77519  2.73123  3.46354  2.40513  3.72494  3.29354  2.67741  2.69355  4.24690  2.90347  2.73739  3.18146  2.89801  2.37887  2.77519  2.98518  4.58477  3.61503
          0.02069  4.28443  5.00678  0.61958  0.77255  0.48576  0.95510
    642   3.65461  5.00573  4.85168  4.51262  3.34967  4.50193  5.04280  2.59298  4.27853  0.49466  3.27713  4.75006  4.87845  4.54413  4.37909  4.15267  3.93639  2.73363  5.35699  4.16923    971 - -
          2.68618  4.42225  2.77519  2.73123  3.46354  2.40513  3.72494  3.29354  2.67741  2.69355  4.24690  2.90347  2.73739  3.18146  2.89801  2.37887  2.77519  2.98518  4.58477  3.61503
          0.02069  4.28443  5.00678  0.61958  0.77255  0.48576  0.95510
    643   3.39511  5.06130  4.04894  3.96069  4.88887  3.72663  4.98541  4.56520  4.05829  4.13565  5.21563  4.21726  0.32647  4.43278  4.23881  3.57963  3.87165  4.15848  5.93911  5.02105    972 - -
          2.68618  4.42225  2.77519  2.73123  3.46354  2.40513  3.72494  3.29354  2.67741  2.69355  4.24690  2.90347  2.73739  3.18146  2.89801  2.37887  2.77519  2.98518  4.58477  3.61503
          0.02069  4.28443  5.00678  0.61958  0.77255  0.48576  0.95510
    644   3.29463  5.24691  3.25968  3.04317  4.47011  3.69705  4.19700  4.18903  2.83914  3.64631  4.68362  3.49866  4.26962  0.64724  3.10559  3.33471  3.60127  3.89831  5.67403  4.40758    973 - -
          2.68618  4.42225  2.77519  2.73123  3.46354  2.40513  3.72494  3.29354  2.67741  2.69355  4.24690  2.90347  2.73739  3.18146  2.89801  2.37887  2.77519  2.98518  4.58477  3.61503
          0.02069  4.28443  5.00678  0.61958  0.77255  0.48576  0.95510
    645   2.57313  4.48842  3.62905  3.48585  4.52544  3.21381  4.57183  4.11586  3.58968  3.80988  4.71243  3.62553  3.99050  3.90756  3.84667  0.60622  3.08767  3.55481  5.86650  4.61807    974 - -
          2.68618  4.42225  2.77519  2.73123  3.46354  2.40513  3.72494  3.29354  2.67741  2.69355  4.24690  2.90347  2.73739  3.18146  2.89801  2.37887  2.77519  2.98518  4.58477  3.61503
          0.02069  4.28443  5.00678  0.61958  0.77255  0.48576  0.95510
    646   3.83644  5.12136  4.81179  4.62146  0.52086  4.39127  4.13343  3.33193  4.52414  2.61311  4.00967  4.51267  4.85312  4.58139  4.54062  4.07186  4.14410  3.35007  4.29248  2.62116    975 - -
          2.68618  4.42225  2.77519  2.73123  3.46354  2.40513  3.72494  3.29354  2.67741  2.69355  4.24690  2.90347  2.73739  3.18146  2.89801  2.37887  2.77519  2.98518  4.58477  3.61503
          0.02069  4.28443  5.00678  0.61958  0.77255  0.48576  0.95510
    647   2.39983  4.34436  3.61986  3.37627  4.52944  3.10708  4.44900  3.92463  3.41893  3.64976  4.49466  3.50223  3.87441  3.72885  3.70771  0.82271  2.37638  3.36442  5.87884  4.65644    976 - -
          2.68618  4.42225  2.77519  2.73123  3.46354  2.40513  3.72494  3.29354  2.67741  2.69355  4.24690  2.90347  2.73739  3.18146  2.89801  2.37887  2.77519  2.98518  4.58477  3.61503
          0.02069  4.28443  5.00678  0.61958  0.77255  0.48576  0.95510
    648   2.92871  4.76835  3.45677  3.14653  3.53142  3.59907  4.07879  3.55084  3.11589  3.14528  4.15106  3.51569  0.99033  3.50506  3.42808  3.06700  3.26571  3.28669  5.04052  2.72008    977 - -
          2.68618  4.42225  2.77519  2.73123  3.46354  2.40513  3.72494  3.29354  2.67741  2.69355  4.24690  2.90347  2.73739  3.18146  2.89801  2.37887  2.77519  2.98518  4.58477  3.61503
          0.04925  4.28443  3.37340  0.61958  0.77255  0.48576  0.95510
    649   2.60036  4.58135  3.30690  2.94113  4.28336  3.31403  4.04750  3.66883  2.80426  3.32147  4.19331  3.29770  1.25331  3.26460  2.81983  2.73028  2.51516  3.27771  5.57616  4.32119    978 - -
          2.68618  4.42225  2.77519  2.73123  3.46354  2.40513  3.72494  3.29354  2.67741  2.69355  4.24690  2.90347  2.73739  3.18146  2.89801  2.37887  2.77519  2.98518  4.58477  3.61503
          0.02128  4.25647  4.97881  0.61958  0.77255  0.52308  0.89818
    650   2.77082  5.07698  2.90041  2.21491  4.26570  3.48279  1.98585  3.79856  2.38727  3.33717  4.14673  2.97907  3.90467  2.19348  2.79750  2.76025  2.99899  3.44393  5.46335  3.62863    979 - -
          2.68618  4.42225  2.77519  2.73123  3.46354  2.40513  3.72494  3.29354  2.67741  2.69355  4.24690  2.90347  2.73739  3.18146  2.89801  2.37887  2.77519  2.98518  4.58477  3.61503
          0.02128  4.25647  4.97881  0.61958  0.77255  0.52308  0.89818
    651   2.27629  5.08313  1.85863  2.17564  4.37743  3.08696  3.48619  3.82907  2.49212  3.37541  4.16368  2.90210  3.85373  2.81390  2.98776  2.68996  2.95259  2.93828  5.56638  4.17789    980 - -
          2.68618  4.42225  2.77519  2.73123  3.46354  2.40513  3.72494  3.29354  2.67741  2.69355  4.24690  2.90347  2.73739  3.18146  2.89801  2.37887  2.77519  2.98518  4.58477  3.61503
          0.02128  4.25647  4.97881  0.61958  0.77255  0.46311  0.99242
    652   2.54375  4.70975  2.92906  2.20878  3.91090  3.50099  3.43374  3.30295  2.46675  1.93029  3.79376  3.07260  3.89789  2.91468  3.00239  2.73186  2.88743  2.79196  5.23809  3.93594    981 - -
          2.68618  4.42225  2.77519  2.73123  3.46354  2.40513  3.72494  3.29354  2.67741  2.69355  4.24690  2.90347  2.73739  3.18146  2.89801  2.37887  2.77519  2.98518  4.58477  3.61503
          0.02069  4.28443  5.00678  0.61958  0.77255  0.48576  0.95510
    653   2.50546  4.87703  2.90087  2.45847  4.12999  2.94961  3.66114  2.80957  2.01170  3.14268  3.94735  2.84373  3.85077  2.80303  2.66462  2.58444  2.74473  3.04181  5.37284  4.03007    982 - -
          2.68618  4.42225  2.77519  2.73123  3.46354  2.40513  3.72494  3.29354  2.67741  2.69355  4.24690  2.90347  2.73739  3.18146  2.89801  2.37887  2.77519  2.98518  4.58477  3.61503
          0.02069  4.28443  5.00678  0.61958  0.77255  0.48576  0.95510
    654   2.68342  5.05188  2.71027  2.11518  4.34354  3.42729  3.66321  3.54660  2.44388  3.06011  4.12048  1.99205  3.84806  2.78767  2.92848  2.21768  2.92023  3.41530  5.52541  4.14460    983 - -
          2.68618  4.42225  2.77519  2.73123  3.46354  2.40513  3.72494  3.29354  2.67741  2.69355  4.24690  2.90347  2.73739  3.18146  2.89801  2.37887  2.77519  2.98518  4.58477  3.61503
          0.02069  4.28443  5.00678  0.61958  0.77255  0.48576  0.95510
    655   2.69245  4.87868  3.09419  2.29321  4.13159  3.50777  3.68667  3.25238  1.55259  3.11872  3.48464  3.03941  3.89577  2.83514  2.82191  2.72672  2.84127  2.99857  5.37022  4.05139    984 - -
          2.68618  4.42225  2.77519  2.73123  3.46354  2.40513  3.72494  3.29354  2.67741  2.69355  4.24690  2.90347  2.73739  3.18146  2.89801  2.37887  2.77519  2.98518  4.58477  3.61503
          0.02069  4.28443  5.00678  0.61958  0.77255  0.48576  0.95510
    656   2.52856  5.01006  2.10586  2.19534  4.29700  2.74346  3.65289  3.74079  2.43157  3.29364  3.52942  2.78845  3.84035  2.77763  2.91505  2.65406  2.89592  2.93614  5.48830  4.11420    985 - -
          2.68618  4.42225  2.77519  2.73123  3.46354  2.40513  3.72494  3.29354  2.67741  2.69355  4.24690  2.90347  2.73739  3.18146  2.89801  2.37887  2.77519  2.98518  4.58477  3.61503
          0.03637  4.28443  3.81965  0.61958  0.77255  0.48576  0.95510
    657   2.63993  4.94583  2.97690  2.31229  4.21805  3.23002  3.17139  3.46451  2.24789  2.84135  4.00732  2.42624  3.83687  2.48290  2.79750  2.64580  2.87036  2.84263  5.42286  4.06515    986 - -
          2.68618  4.42225  2.77519  2.73123  3.46354  2.40513  3.72494  3.29354  2.67741  2.69355  4.24690  2.90347  2.73739  3.18146  2.89801  2.37887  2.77519  2.98518  4.58477  3.61503
          0.02101  4.26907  4.99142  0.61958  0.77255  0.47297  0.97590
    658   2.58954  4.93394  3.00626  2.48292  4.23633  3.46403  3.68415  3.65778  2.23963  3.23218  4.03675  2.99974  3.42620  1.74077  2.84800  2.53383  2.92067  2.90551  5.44135  4.10351    987 - -
          2.68618  4.42225  2.77519  2.73123  3.46354  2.40513  3.72494  3.29354  2.67741  2.69355  4.24690  2.90347  2.73739  3.18146  2.89801  2.37887  2.77519  2.98518  4.58477  3.61503
          0.04925  4.28443  3.37340  0.61958  0.77255  0.48576  0.95510
    659   2.65044  4.85553  3.04838  2.48510  4.10260  3.47298  3.66189  3.37134  2.09541  2.89806  2.77454  2.51197  3.54103  2.57450  2.68882  2.68130  2.87897  3.19277  5.34675  4.01746    988 - -
          2.68618  4.42225  2.77519  2.73123  3.46354  2.40513  3.72494  3.29354  2.67741  2.69355  4.24690  2.90347  2.73739  3.18146  2.89801  2.37887  2.77519  2.98518  4.58477  3.61503
          0.02128  4.25647  4.97881  0.61958  0.77255  0.52308  0.89818
    660   2.43812  5.23882  2.05023  1.99978  4.56284  3.07142  3.66425  4.04897  2.13637  3.53520  4.29475  2.74218  3.84345  2.63636  2.96267  2.55357  2.97214  3.61997  5.67743  4.25333    989 - -
          2.68618  4.42225  2.77519  2.73123  3.46354  2.40513  3.72494  3.29354  2.67741  2.69355  4.24690  2.90347  2.73739  3.18146  2.89801  2.37887  2.77519  2.98518  4.58477  3.61503
          0.04233  4.25647  3.60171  0.61958  0.77255  0.52308  0.89818
    661   2.70036  5.16777  2.12228  1.95676  4.48475  3.39249  3.65023  3.72929  2.43607  3.46370  4.22802  2.24186  3.38572  2.76489  2.93836  2.58723  2.93977  3.35002  5.61887  4.20774    990 - -
          2.68609  4.42228  2.77522  2.73126  3.46356  2.40504  3.72497  3.29357  2.67743  2.69357  4.24692  2.90349  2.73733  3.18149  2.89803  2.37885  2.77522  2.98521  4.58479  3.61506
          0.29299  1.86290  2.31517  0.27213  1.43445  0.54908  0.86152
    662   2.46339  4.19083  3.67899  3.10616  2.84341  3.61534  3.89274  2.50906  2.76141  2.38824  2.67223  3.44665  3.99205  3.31166  3.32899  2.55706  2.53603  2.27077  4.79270  3.57892    992 - -
          2.68618  4.42225  2.77519  2.73123  3.46354  2.40513  3.72494  3.29354  2.67741  2.69355  4.24690  2.90347  2.73739  3.18146  2.89801  2.37887  2.77519  2.98518  4.58477  3.61503
          0.02395  4.13965  4.86200  0.61958  0.77255  0.65620  0.73151
    663   2.47215  4.90760  2.79256  2.15760  4.17707  3.09707  3.61002  3.07883  2.08035  3.17977  3.61860  2.77173  3.80332  2.74010  2.85622  2.61265  2.75900  3.25667  5.38902  4.03017    993 - -
          2.68618  4.42225  2.77519  2.73123  3.46354  2.40513  3.72494  3.29354  2.67741  2.69355  4.24690  2.90347  2.73739  3.18146  2.89801  2.37887  2.77519  2.98518  4.58477  3.61503
          0.02395  4.13965  4.86200  0.61958  0.77255  0.65620  0.73151
    664   2.76601  5.27313  1.87125  1.77870  4.58587  3.34565  3.67292  4.07233  2.36996  3.56410  4.34230  2.80939  3.02730  2.79773  2.85216  2.70449  3.01385  3.65005  5.71374  4.28072    994 - -
          2.68618  4.42225  2.77519  2.73123  3.46354  2.40513  3.72494  3.29354  2.67741  2.69355  4.24690  2.90347  2.73739  3.18146  2.89801  2.37887  2.77519  2.98518  4.58477  3.61503
          0.07663  4.13965  2.85015  0.61958  0.77255  0.53115  0.88656
    665   2.65850  5.01619  2.64190  2.21654  4.29576  3.39545  3.63229  3.74513  2.41534  2.90185  4.08056  2.00697  3.81832  2.58859  2.89674  2.48960  2.89417  3.37369  5.48432  3.84819    995 - -
          2.68618  4.42225  2.77519  2.73123  3.46354  2.40513  3.72494  3.29354  2.67741  2.69355  4.24690  2.90347  2.73739  3.18146  2.89801  2.37887  2.77519  2.98518  4.58477  3.61503
          0.06815  4.15809  2.99083  0.61958  0.77255  0.54461  0.86767
    666   2.53667  5.08831  2.53043  1.86488  4.40093  3.07576  3.61274  3.86506  2.00889  3.37908  3.71039  2.86658  3.80588  2.72644  2.85977  2.62474  2.88844  3.46220  5.54013  4.14500    996 - -
          2.68618  4.42225  2.77519  2.73123  3.46354  2.40513  3.72494  3.29354  2.67741  2.69355  4.24690  2.90347  2.73739  3.18146  2.89801  2.37887  2.77519  2.98518  4.58477  3.61503
          0.02335  4.16460  4.88694  0.61958  0.77255  0.63046  0.76002
    667   2.71021  5.09171  2.82541  2.11637  4.40602  3.16551  3.63488  3.85282  2.19909  3.21910  4.15784  2.90787  3.46801  1.83493  2.77844  2.68657  2.94129  3.46932  5.53376  4.16657    997 - -
          2.68618  4.42225  2.77519  2.73123  3.46354  2.40513  3.72494  3.29354  2.67741  2.69355  4.24690  2.90347  2.73739  3.18146  2.89801  2.37887  2.77519  2.98518  4.58477  3.61503
          0.05661  4.16460  3.23151  0.61958  0.77255  0.63046  0.76002
    668   2.49032  5.01192  2.72666  2.25301  4.31114  2.89237  3.62199  3.76010  2.09538  3.30218  4.08475  2.24699  3.80766  2.74643  2.87316  2.63089  2.88221  3.05269  5.48743  4.10909    998 - -
          2.68618  4.42225  2.77519  2.73123  3.46354  2.40513  3.72494  3.29354  2.67741  2.69355  4.24690  2.90347  2.73739  3.18146  2.89801  2.37887  2.77519  2.98518  4.58477  3.61503
          0.02413  4.13212  4.85447  0.61958  0.77255  0.66372  0.72347
    669   2.23133  4.49720  3.21572  2.68637  3.79760  2.85921  3.77647  2.82332  2.66517  2.84969  3.70759  3.13374  3.47197  2.82036  3.07492  2.67479  2.05688  2.88504  5.16344  3.88989    999 - -
          2.68618  4.42225  2.77519  2.73123  3.46354  2.40513  3.72494  3.29354  2.67741  2.69355  4.24690  2.90347  2.73739  3.18146  2.89801  2.37887  2.77519  2.98518  4.58477  3.61503
          0.02413  4.13212  4.85447  0.61958  0.77255  0.66372  0.72347
    670   2.57205  4.92278  1.84458  2.38113  4.28672  3.34611  3.70533  3.69293  2.53850  3.29715  4.10671  2.63402  3.82725  2.85210  3.02320  2.66242  2.37926  2.94114  5.51838  4.15009   1000 - -
          2.68619  4.42226  2.77521  2.73110  3.46355  2.40514  3.72496  3.29355  2.67734  2.69356  4.24691  2.90348  2.73741  3.18148  2.89802  2.37888  2.77521  2.98520  4.58478  3.61504
          0.22887  2.25200  2.30879  0.35770  1.20159  0.66372  0.72347
    671   2.66767  5.07125  2.51158  1.79944  4.35304  3.34484  2.75724  3.82017  2.41128  3.35150  4.13751  2.66640  3.79329  2.74284  2.90098  2.63754  2.77601  3.43471  5.52559  3.81039   1002 - -
          2.68618  4.42225  2.77519  2.73123  3.46354  2.40513  3.72494  3.29354  2.67741  2.69355  4.24690  2.90347  2.73739  3.18146  2.89801  2.37887  2.77519  2.98518  4.58477  3.61503
          0.02660  4.03607  4.75841  0.61958  0.77255  0.75058  0.63883
    672   2.90410  5.12720  3.02949  2.57321  4.52613  3.51978  3.64223  3.93452  1.30713  3.41934  4.26051  2.50640  3.94911  2.78048  2.28159  2.89031  3.11599  3.58390  5.50600  4.24544   1003 - -
          2.68618  4.42225  2.77519  2.73123  3.46354  2.40513  3.72494  3.29354  2.67741  2.69355  4.24690  2.90347  2.73739  3.18146  2.89801  2.37887  2.77519  2.98518  4.58477  3.61503
          0.05454  4.03607  3.34067  0.61958  0.77255  0.63334  0.75676
    673   2.80809  5.32995  1.64994  2.08640  4.62390  3.31010  2.87301  4.12123  2.55468  3.61345  4.40757  2.56384  3.83357  2.46209  3.08253  2.73297  3.06308  3.70091  5.76513  4.31587   1004 - -
          2.68618  4.42225  2.77519  2.73123  3.46354  2.40513  3.72494  3.29354  2.67741  2.69355  4.24690  2.90347  2.73739  3.18146  2.89801  2.37887  2.77519  2.98518  4.58477  3.61503
          0.15970  4.07944  2.03495  0.61958  0.77255  0.66748  0.71949
    674   2.72233  5.06989  2.67444  1.73768  4.39104  2.79578  3.62111  3.83259  2.33043  3.35903  4.16589  2.85524  3.81921  2.58350  2.42519  2.69579  2.96063  3.45939  5.52323  4.16388   1005 - -
          2.68580  4.42236  2.77501  2.73126  3.46365  2.40518  3.72505  3.29365  2.67744  2.69366  4.24701  2.90321  2.73733  3.18157  2.89812  2.37898  2.77530  2.98529  4.58488  3.61472
          0.62573  0.93361  2.63109  0.67755  0.70899  0.63402  0.75599
    675   2.64616  4.23723  3.79078  3.22992  3.32202  3.67992  4.01773  2.44396  3.13420  1.87551  2.80440  3.55696  4.07017  3.42497  3.41811  2.34314  2.89460  2.00977  4.89140  3.68006   1008 - -
          2.68618  4.42225  2.77519  2.73123  3.46354  2.40513  3.72494  3.29354  2.67741  2.69355  4.24690  2.90347  2.73739  3.18146  2.89801  2.37887  2.77519  2.98518  4.58477  3.61503
          0.02701  4.02070  4.74304  0.61958  0.77255  0.76309  0.62778
    676   2.41354  4.74882  2.99718  2.36988  3.98774  3.42807  3.63519  3.38113  2.29670  2.58859  3.83470  2.97864  3.82877  2.30594  2.80693  2.66735  2.56376  3.07692  5.25727  3.94746   1009 - -
          2.68618  4.42225  2.77519  2.73123  3.46354  2.40513  3.72494  3.29354  2.67741  2.69355  4.24690  2.90347  2.73739  3.18146  2.89801  2.37887  2.77519  2.98518  4.58477  3.61503
          0.02701  4.02070  4.74304  0.61958  0.77255  0.76309  0.62778
    677   3.18210  4.54491  4.69779  4.16130  3.22426  4.41682  4.80276  1.95101  4.00953  1.06246  3.04323  4.42577  4.67798  4.21843  4.18509  3.77414  3.42690  1.70866  5.24365  4.10334   1010 - -
          2.68618  4.42225  2.77519  2.73123  3.46354  2.40513  3.72494  3.29354  2.67741  2.69355  4.24690  2.90347  2.73739  3.18146  2.89801  2.37887  2.77519  2.98518  4.58477  3.61503
          0.02701  4.02070  4.74304  0.61958  0.77255  0.37441  1.16378
    678   2.94701  5.50536  1.37349  1.99005  4.79142  3.37015  2.49055  4.30536  2.72480  3.79090  4.59732  2.70903  3.92858  2.94884  3.28122  2.73520  3.21204  3.87619  5.94123  4.46526   1011 - -
          2.68618  4.42225  2.77519  2.73123  3.46354  2.40513  3.72494  3.29354  2.67741  2.69355  4.24690  2.90347  2.73739  3.18146  2.89801  2.37887  2.77519  2.98518  4.58477  3.61503
          0.02111  4.26440  4.98675  0.61958  0.77255  0.51274  0.91343
    679   3.44327  4.75829  5.06252  4.51544  2.84180  4.69349  4.96204  2.26273  4.38184  0.76114  3.00074  4.73778  4.87962  4.45463  4.47716  4.05429  3.67020  2.04453  5.21464  4.06166   1012 - -
          2.68618  4.42225  2.77519  2.73123  3.46354  2.40513  3.72494  3.29354  2.67741  2.69355  4.24690  2.90347  2.73739  3.18146  2.89801  2.37887  2.77519  2.98518  4.58477  3.61503
          0.02111  4.26440  4.98675  0.61958  0.77255  0.51274  0.91343
    680   2.97357  5.52455  2.23829  1.82170  4.82197  3.37511  3.81901  4.32530  2.53795  3.81153  4.62581  1.38678  3.94157  2.96563  3.27216  2.87884  3.24029  3.89914  5.96377  4.49290   1013 - -
          2.68618  4.42225  2.77519  2.73123  3.46354  2.40513  3.72494  3.29354  2.67741  2.69355  4.24690  2.90347  2.73739  3.18146  2.89801  2.37887  2.77519  2.98518  4.58477  3.61503
          0.05027  4.26440  3.35337  0.61958  0.77255  0.51274  0.91343
    681   2.48157  4.10709  2.88834  2.43175  3.65249  3.21131  3.67977  3.43130  2.30627  3.04800  3.86922  3.00772  3.85148  2.84057  2.95032  1.84647  2.85672  3.11587  5.30471  3.97975   1014 - -
          2.68618  4.42225  2.77519  2.73123  3.46354  2.40513  3.72494  3.29354  2.67741  2.69355  4.24690  2.90347  2.73739  3.18146  2.89801  2.37887  2.77519  2.98518  4.58477  3.61503
          0.02173  4.23586  4.95821  0.61958  0.77255  0.54908  0.86152
    682   2.66690  4.35693  3.01136  2.45423  4.23708  3.46052  3.64426  3.66357  1.71857  2.97711  4.02255  2.49360  3.85422  2.57915  2.78783  2.60063  2.75564  3.31148  5.42315  4.08161   1015 - -
          2.68618  4.42225  2.77519  2.73123  3.46354  2.40513  3.72494  3.29354  2.67741  2.69355  4.24690  2.90347  2.73739  3.18146  2.89801  2.37887  2.77519  2.98518  4.58477  3.61503
          0.02173  4.23586  4.95821  0.61958  0.77255  0.54908  0.86152
    683   2.10928  4.93893  2.80597  2.41646  4.22391  3.43166  3.64341  3.49900  1.99024  3.22380  4.01563  2.94539  3.83363  2.61473  2.87379  2.54032  2.48982  3.29975  5.42951  4.07241   1016 - -
          2.68618  4.42225  2.77519  2.73123  3.46354  2.40513  3.72494  3.29354  2.67741  2.69355  4.24690  2.90347  2.73739  3.18146  2.89801  2.37887  2.77519  2.98518  4.58477  3.61503
          0.30367  4.23586  1.39663  0.61958  0.77255  0.54908  0.86152
    684   2.36471  4.34879  3.31543  2.79636  3.53109  3.43223  3.76945  2.94490  2.69543  2.63814  3.52732  3.20219  3.87135  2.85201  3.04039  2.40175  2.66976  2.69477  2.65181  3.68314   1017 - -
          2.68618  4.42225  2.77519  2.73123  3.46354  2.40513  3.72494  3.29354  2.67741  2.69355  4.24690  2.90347  2.73739  3.18146  2.89801  2.37887  2.77519  2.98518  4.58477  3.61503
          0.02870  3.96089  4.68324  0.61958  0.77255  0.80863  0.58963
    685   2.55296  4.53842  3.08541  2.31119  3.76779  2.63989  3.68559  2.85516  2.54787  2.66090  3.66930  3.04310  3.82560  2.89524  2.96666  2.44166  2.79960  2.74551  5.12254  3.83528   1018 - -
          2.68623  4.42157  2.77524  2.73128  3.46349  2.40517  3.72499  3.29344  2.67745  2.69359  4.24694  2.90351  2.73723  3.18151  2.89795  2.37885  2.77524  2.98523  4.58482  3.61487
          0.49176  1.46142  1.85442  0.49737  0.93681  0.49717  0.93713
    686   2.24077  1.44812  3.95898  3.61929  3.96973  3.00980  4.37597  3.26962  3.49110  3.10004  4.00822  3.55205  3.76409  3.78189  3.68718  1.83783  2.73083  2.86368  5.42181  4.21388   1023 - -
          2.68618  4.42225  2.77519  2.73123  3.46354  2.40513  3.72494  3.29354  2.67741  2.69355  4.24690  2.90347  2.73739  3.18146  2.89801  2.37887  2.77519  2.98518  4.58477  3.61503
          0.02660  4.03607  4.75841  0.61958  0.77255  0.75058  0.63883
    687   2.45040  3.25989  3.72238  3.19273  3.48283  3.17226  3.99835  2.08897  3.11240  2.54650  3.45890  3.44813  3.90220  3.39590  3.39711  1.97684  2.66399  2.48615  4.95736  3.74699   1024 - -
          2.68618  4.42225  2.77519  2.73123  3.46354  2.40513  3.72494  3.29354  2.67741  2.69355  4.24690  2.90347  2.73739  3.18146  2.89801  2.37887  2.77519  2.98518  4.58477  3.61503
          0.02660  4.03607  4.75841  0.61958  0.77255  0.75058  0.63883
    688   2.49951  2.94511  3.42221  2.88295  3.20830  2.99872  3.42892  2.91793  2.83661  2.62391  3.50870  3.26085  3.87320  3.14809  3.19230  2.02311  2.78054  2.66223  4.95765  3.70433   1025 - -
          2.68618  4.42225  2.77519  2.73123  3.46354  2.40513  3.72494  3.29354  2.67741  2.69355  4.24690  2.90347  2.73739  3.18146  2.89801  2.37887  2.77519  2.98518  4.58477  3.61503
          0.02660  4.03607  4.75841  0.61958  0.77255  0.75058  0.63883
    689   2.58559  4.16957  3.10388  2.55625  3.72289  3.25882  2.86473  3.07582  2.52303  2.84528  3.69739  2.32432  3.84333  2.87558  2.94736  2.67588  2.81988  2.91787  5.08571  3.19361   1026 - -
          2.68618  4.42225  2.77519  2.73123  3.46354  2.40513  3.72494  3.29354  2.67741  2.69355  4.24690  2.90347  2.73739  3.18146  2.89801  2.37887  2.77519  2.98518  4.58477  3.61503
          0.04687  4.03607  3.57128  0.61958  0.77255  0.75058  0.63883
    690   2.57422  3.04475  2.71477  2.48322  3.89986  3.15955  3.65626  3.30469  2.49092  2.94028  3.77687  2.98427  3.81413  2.30133  2.93326  2.56582  2.81665  3.00431  5.21254  3.68835   1027 - -
          2.68618  4.42225  2.77519  2.73123  3.46354  2.40513  3.72494  3.29354  2.67741  2.69355  4.24690  2.90347  2.73739  3.18146  2.89801  2.37887  2.77519  2.98518  4.58477  3.61503
          0.05026  4.01633  3.47392  0.61958  0.77255  0.76658  0.62474
    691   2.87606  5.44934  1.54402  1.81535  4.73434  3.24197  3.71289  4.24688  2.66166  3.73178  4.55227  2.48607  3.82370  2.46613  3.22830  2.77248  3.14757  3.81744  5.88735  4.39954   1028 - -
          2.68618  4.42225  2.77519  2.73123  3.46354  2.40513  3.72494  3.29354  2.67741  2.69355  4.24690  2.90347  2.73739  3.18146  2.89801  2.37887  2.77519  2.98518  4.58477  3.61503
          0.02776  3.99384  4.71618  0.61958  0.77255  0.75055  0.63886
    692   2.38508  4.64074  3.02825  2.53107  3.92044  2.76422  3.68264  3.30163  2.37197  2.94957  3.79464  3.01656  3.82729  2.37332  2.89674  2.66051  2.83525  2.46996  5.22804  3.93094   1029 - -
          2.68618  4.42225  2.77519  2.73123  3.46354  2.40513  3.72494  3.29354  2.67741  2.69355  4.24690  2.90347  2.73739  3.18146  2.89801  2.37887  2.77519  2.98518  4.58477  3.61503
          0.02720  4.01401  4.73636  0.61958  0.77255  0.73101  0.65667
    693   2.24675  4.68162  2.86738  2.10573  3.55160  3.42321  3.42598  3.29283  2.46634  2.84654  3.59093  2.98105  3.81462  2.81151  2.91622  2.63700  2.80720  2.81450  5.20237  3.88740   1030 - -
          2.68618  4.42225  2.77519  2.73123  3.46354  2.40513  3.72494  3.29354  2.67741  2.69355  4.24690  2.90347  2.73739  3.18146  2.89801  2.37887  2.77519  2.98518  4.58477  3.61503
          0.02660  4.03607  4.75841  0.61958  0.77255  0.75058  0.63883
    694   2.84326  5.08671  3.18077  2.57756  4.44313  3.55228  3.37637  3.84233  1.62388  3.10115  4.15321  3.05058  3.92607  2.03501  2.20925  2.83442  3.03799  3.49807  5.43592  4.17435   1031 - -
          2.68618  4.42225  2.77519  2.73123  3.46354  2.40513  3.72494  3.29354  2.67741  2.69355  4.24690  2.90347  2.73739  3.18146  2.89801  2.37887  2.77519  2.98518  4.58477  3.61503
          0.02660  4.03607  4.75841  0.61958  0.77255  0.58826  0.81034
    695   2.63357  4.92342  2.95185  2.25755  4.19796  3.42616  3.61381  3.00701  2.13949  3.19087  3.73178  2.44742  3.82016  2.31007  2.79199  2.64032  2.86210  3.27529  5.39368  4.04584   1032 - -
          2.68618  4.42225  2.77519  2.73123  3.46354  2.40513  3.72494  3.29354  2.67741  2.69355  4.24690  2.90347  2.73739  3.18146  2.89801  2.37887  2.77519  2.98518  4.58477  3.61503
          0.02413  4.13212  4.85447  0.61958  0.77255  0.54647  0.86509
    696   2.47026  4.98380  2.50753  2.31929  4.28442  2.82959  3.63828  3.29471  2.42215  3.28239  4.06624  2.29593  3.81764  2.76450  2.90655  2.42394  2.73823  3.35593  5.47680  4.10222   1033 - -
          2.68618  4.42225  2.77519  2.73123  3.46354  2.40513  3.72494  3.29354  2.67741  2.69355  4.24690  2.90347  2.73739  3.18146  2.89801  2.37887  2.77519  2.98518  4.58477  3.61503
          0.02265  4.19476  4.91711  0.61958  0.77255  0.59752  0.79889
    697   2.49709  4.41607  3.34852  2.78406  3.56959  3.28963  3.36518  2.84659  2.74363  1.99712  3.37059  3.22462  3.42272  2.94528  3.00481  2.65435  2.73329  2.58240  4.98552  3.73400   1034 - -
          2.68618  4.42225  2.77519  2.73123  3.46354  2.40513  3.72494  3.29354  2.67741  2.69355  4.24690  2.90347  2.73739  3.18146  2.89801  2.37887  2.77519  2.98518  4.58477  3.61503
          0.08866  4.19476  2.66261  0.61958  0.77255  0.59752  0.79889
    698   2.47340  4.42687  3.12921  2.73722  3.60033  3.30980  3.76382  2.96408  2.70746  2.37201  2.99478  3.18423  2.88203  3.02923  3.10247  2.49409  2.81820  2.48486  5.00732  3.74960   1035 - -
          2.68618  4.42225  2.77519  2.73123  3.46354  2.40513  3.72494  3.29354  2.67741  2.69355  4.24690  2.90347  2.73739  3.18146  2.89801  2.37887  2.77519  2.98518  4.58477  3.61503
          0.14949  4.13028  2.09742  0.61958  0.77255  0.54515  0.86691
    699   2.59854  4.78411  2.58039  2.24878  2.78167  3.41218  3.63223  3.43274  2.44345  2.91761  3.85978  2.85336  3.49122  2.78859  2.76232  2.52525  2.83171  3.11432  5.28927  3.95506   1036 - -
          2.68618  4.42225  2.77519  2.73123  3.46354  2.40513  3.72494  3.29354  2.67741  2.69355  4.24690  2.90347  2.73739  3.18146  2.89801  2.37887  2.77519  2.98518  4.58477  3.61503
          0.02542  4.08071  4.80306  0.61958  0.77255  0.64517  0.74355
    700   2.59343  4.57726  2.81797  2.48424  3.56552  3.47520  3.69856  3.14009  2.56681  2.48046  3.66595  3.07520  3.86370  2.90819  2.60402  2.58216  2.82539  2.29988  5.12057  3.83334   1037 - -
          2.68618  4.42225  2.77519  2.73123  3.46354  2.40513  3.72494  3.29354  2.67741  2.69355  4.24690  2.90347  2.73739  3.18146  2.89801  2.37887  2.77519  2.98518  4.58477  3.61503
          0.02448  4.11793  4.84028  0.61958  0.77255  0.41579  1.07827
    701   2.65399  3.78895  2.53829  1.95967  4.39951  3.41534  3.62461  3.86420  2.33300  3.37875  4.14023  2.89606  3.42922  2.22299  2.86974  2.43291  2.88738  3.46065  5.54025  4.14686   1038 - -
          2.68618  4.42225  2.77519  2.73123  3.46354  2.40513  3.72494  3.29354  2.67741  2.69355  4.24690  2.90347  2.73739  3.18146  2.89801  2.37887  2.77519  2.98518  4.58477  3.61503
          0.02111  4.26440  4.98675  0.61958  0.77255  0.51274  0.91343
    702   2.63588  4.26035  2.72062  2.15124  4.32993  3.42347  3.62028  3.78478  2.31800  3.31599  4.08428  2.23450  3.30928  2.73442  2.73837  2.62172  2.55311  3.19547  5.49138  4.10977   1039 - -
          2.68618  4.42225  2.77519  2.73123  3.46354  2.40513  3.72494  3.29354  2.67741  2.69355  4.24690  2.90347  2.73739  3.18146  2.89801  2.37887  2.77519  2.98518  4.58477  3.61503
          0.05265  4.26440  3.29065  0.61958  0.77255  0.51274  0.91343
    703   2.56275  5.03333  2.49972  2.15803  3.87525  3.41377  3.61725  3.78793  2.37828  3.19023  3.78476  2.15717  3.81389  2.58454  2.86339  2.55009  2.86883  3.39910  5.49403  4.11017   1040 - -
          2.68618  4.42225  2.77519  2.73123  3.46354  2.40513  3.72494  3.29354  2.67741  2.69355  4.24690  2.90347  2.73739  3.18146  2.89801  2.37887  2.77519  2.98518  4.58477  3.61503
          0.02178  4.23353  4.95587  0.61958  0.77255  0.55195  0.85761
    704   2.54478  4.97482  2.54852  2.39116  4.25349  3.19083  3.65885  3.69132  2.35569  3.25778  4.05179  1.94595  3.83912  2.79213  2.92911  2.66129  2.89903  2.83808  5.46460  3.84776   1041 - -
          2.68618  4.42225  2.77519  2.73123  3.46354  2.40513  3.72494  3.29354  2.67741  2.69355  4.24690  2.90347  2.73739  3.18146  2.89801  2.37887  2.77519  2.98518  4.58477  3.61503
          0.02178  4.23353  4.95587  0.61958  0.77255  0.50847  0.91984
    705   2.58502  5.17497  2.60576  1.90217  4.49788  2.43947  3.65966  3.97051  2.43298  3.47311  4.23971  2.60281  3.84390  2.77510  2.36291  2.67633  2.95429  3.55737  5.62615  4.22020   1042 - -
          2.68618  4.42225  2.77519  2.73123  3.46354  2.40513  3.72494  3.29354  2.67741  2.69355  4.24690  2.90347  2.73739  3.18146  2.89801  2.37887  2.77519  2.98518  4.58477  3.61503
          0.02133  4.25418  4.97653  0.61958  0.77255  0.46138  0.99536
    706   2.71586  5.17886  2.75570  1.69761  4.49998  3.05334  3.66386  3.97357  2.36556  3.47604  4.24053  2.48959  3.07085  2.64241  2.93389  2.51680  2.84002  3.55956  5.62936  4.22213   1043 - -
          2.68618  4.42225  2.77519  2.73123  3.46354  2.40513  3.72494  3.29354  2.67741  2.69355  4.24690  2.90347  2.73739  3.18146  2.89801  2.37887  2.77519  2.98518  4.58477  3.61503
          0.12811  4.28443  2.23994  0.61958  0.77255  0.48576  0.95510
    707   2.62240  4.97108  2.61993  1.92337  4.25642  3.41026  3.61273  3.27209  2.37666  3.25000  4.03110  2.77393  3.80835  2.73507  2.52621  2.61727  2.72652  2.98104  5.44237  4.07185   1044 - -
          2.68618  4.42225  2.77519  2.73123  3.46354  2.40513  3.72494  3.29354  2.67741  2.69355  4.24690  2.90347  2.73739  3.18146  2.89801  2.37887  2.77519  2.98518  4.58477  3.61503
          0.02301  4.17933  4.90167  0.61958  0.77255  0.41286  1.08398
    708   2.28551  5.05782  2.60476  2.32947  4.36384  1.95012  3.45136  3.81264  2.50182  3.36381  4.15518  2.76798  3.86459  2.83123  2.86627  2.56778  2.95638  3.43699  5.55907  4.17902   1045 - -
          2.68618  4.42225  2.77519  2.73123  3.46354  2.40513  3.72494  3.29354  2.67741  2.69355  4.24690  2.90347  2.73739  3.18146  2.89801  2.37887  2.77519  2.98518  4.58477  3.61503
          0.02069  4.28443  5.00678  0.61958  0.77255  0.48576  0.95510
    709   2.64582  4.20899  3.84492  3.27440  2.35663  3.69345  3.98269  2.64229  3.18298  1.79600  3.29988  3.57603  4.07184  3.12264  3.44285  2.48285  2.73240  2.34861  4.79916  3.58127   1046 - -
          2.68618  4.42225  2.77519  2.73123  3.46354  2.40513  3.72494  3.29354  2.67741  2.69355  4.24690  2.90347  2.73739  3.18146  2.89801  2.37887  2.77519  2.98518  4.58477  3.61503
          0.02069  4.28443  5.00678  0.61958  0.77255  0.48576  0.95510
    710   2.71999  4.20775  4.09439  3.51834  2.72664  3.80535  3.59168  2.57859  3.39687  1.35974  3.23379  3.74737  4.16609  3.62721  3.59529  3.09199  2.72218  2.31495  4.69157  3.21955   1047 - -
          2.68618  4.42225  2.77519  2.73123  3.46354  2.40513  3.72494  3.29354  2.67741  2.69355  4.24690  2.90347  2.73739  3.18146  2.89801  2.37887  2.77519  2.98518  4.58477  3.61503
          0.02069  4.28443  5.00678  0.61958  0.77255  0.48576  0.95510
    711   2.60167  4.55738  3.25356  2.71230  3.82801  3.01288  3.80307  3.21265  2.68977  2.88249  3.41172  3.16823  3.08668  3.02526  3.10429  2.47039  1.77804  2.92925  5.19274  3.63582   1048 - -
          2.68618  4.42225  2.77519  2.73123  3.46354  2.40513  3.72494  3.29354  2.67741  2.69355  4.24690  2.90347  2.73739  3.18146  2.89801  2.37887  2.77519  2.98518  4.58477  3.61503
          0.02069  4.28443  5.00678  0.61958  0.77255  0.48576  0.95510
    712   2.53936  4.14326  4.09990  3.51945  3.13418  3.51737  4.08845  1.64478  3.40514  2.30678  2.62943  3.28023  4.14212  3.63608  3.60062  3.06112  2.89981  2.06967  4.78866  3.59369   1049 - -
          2.68618  4.42225  2.77519  2.73123  3.46354  2.40513  3.72494  3.29354  2.67741  2.69355  4.24690  2.90347  2.73739  3.18146  2.89801  2.37887  2.77519  2.98518  4.58477  3.61503
          0.04925  4.28443  3.37340  0.61958  0.77255  0.48576  0.95510
    713   2.70448  4.11940  2.50946  2.13265  4.32969  1.83655  3.70463  3.77041  2.40290  3.33459  4.13343  2.93036  3.86281  2.84305  2.99641  2.69965  2.95357  3.40262  5.53918  4.16662   1050 - -
          2.68618  4.42225  2.77519  2.73123  3.46354  2.40513  3.72494  3.29354  2.67741  2.69355  4.24690  2.90347  2.73739  3.18146  2.89801  2.37887  2.77519  2.98518  4.58477  3.61503
          0.02128  4.25647  4.97881  0.61958  0.77255  0.52308  0.89818
    714   2.65983  4.37792  4.19655  3.67502  3.37573  3.54634  4.35599  2.21511  3.52423  1.09366  3.29376  3.92553  4.32372  3.81170  3.74018  3.25444  3.12937  2.27731  5.07584  3.88609   1051 - -
          2.68618  4.42225  2.77519  2.73123  3.46354  2.40513  3.72494  3.29354  2.67741  2.69355  4.24690  2.90347  2.73739  3.18146  2.89801  2.37887  2.77519  2.98518  4.58477  3.61503
          0.04233  4.25647  3.60171  0.61958  0.77255  0.46311  0.99242
    715   2.44734  4.86297  2.61934  2.51334  4.42023  1.60541  3.86086  3.86244  2.55024  3.44794  4.25921  3.01254  3.87983  3.02418  3.19793  2.16566  2.98851  3.44938  5.66149  4.30924   1052 - -
          2.68618  4.42225  2.77519  2.73123  3.46354  2.40513  3.72494  3.29354  2.67741  2.69355  4.24690  2.90347  2.73739  3.18146  2.89801  2.37887  2.77519  2.98518  4.58477  3.61503
          0.02111  4.26440  4.98675  0.61958  0.77255  0.51274  0.91343
    716   2.54560  4.99638  2.94303  2.31937  4.28253  3.43847  2.83185  3.72633  2.30572  3.27372  4.05488  2.83612  3.38114  2.15812  2.85336  2.64396  2.75067  3.35565  5.46259  3.21823   1053 - -
          2.68618  4.42225  2.77519  2.73123  3.46354  2.40513  3.72494  3.29354  2.67741  2.69355  4.24690  2.90347  2.73739  3.18146  2.89801  2.37887  2.77519  2.98518  4.58477  3.61503
          0.05073  4.26440  3.34095  0.61958  0.77255  0.51274  0.91343
    717   2.62684  4.56809  3.18370  2.78294  3.93022  1.63774  3.90025  3.33290  2.76168  2.29498  3.88292  3.20726  3.92719  2.89254  3.12926  2.57975  2.93590  3.03131  5.29907  4.01587   1054 - -
          2.68618  4.42225  2.77519  2.73123  3.46354  2.40513  3.72494  3.29354  2.67741  2.69355  4.24690  2.90347  2.73739  3.18146  2.89801  2.37887  2.77519  2.98518  4.58477  3.61503
          0.02174  4.23541  4.95776  0.61958  0.77255  0.54964  0.86076
    718   3.01523  5.28326  3.24221  2.68170  4.71004  3.65674  3.68283  4.09197  1.16861  3.53101  4.35894  2.62457  4.04249  2.61818  2.16944  2.98694  3.20200  3.73378  5.59149  4.35329   1055 - -
          2.68619  4.42227  2.77521  2.73125  3.46355  2.40514  3.72496  3.29356  2.67742  2.69340  4.24691  2.90348  2.73741  3.18148  2.89802  2.37882  2.77521  2.98520  4.58478  3.61505
          0.11605  2.27747  4.95776  0.34393  1.23436  0.54964  0.86076
    719   2.97851  4.41919  4.40399  3.82756  3.20793  4.11857  4.42324  2.09047  3.69986  1.14053  2.58798  4.08205  3.26841  3.90392  3.88378  3.42169  3.20786  2.35495  5.00575  3.87063   1057 - -
          2.68618  4.42225  2.77519  2.73123  3.46354  2.40513  3.72494  3.29354  2.67741  2.69355  4.24690  2.90347  2.73739  3.18146  2.89801  2.37887  2.77519  2.98518  4.58477  3.61503
          0.02174  4.23541  4.95776  0.61958  0.77255  0.54964  0.86076
    720   2.98495  5.15805  3.27920  2.74779  4.62281  3.62658  3.73279  4.00867  1.07389  3.49182  4.33693  3.19161  4.04963  2.87052  2.27689  2.56202  3.20117  3.65693  5.57459  4.34372   1058 - -
          2.68618  4.42225  2.77519  2.73123  3.46354  2.40513  3.72494  3.29354  2.67741  2.69355  4.24690  2.90347  2.73739  3.18146  2.89801  2.37887  2.77519  2.98518  4.58477  3.61503
          0.02174  4.23541  4.95776  0.61958  0.77255  0.54964  0.86076
    721   2.28694  4.80041  2.90408  2.49026  4.14036  2.91810  3.69228  3.56425  2.49024  3.15917  3.96415  2.99726  3.40539  2.83958  2.66870  2.34497  2.19528  3.10135  5.39069  4.05398   1059 - -
          2.68618  4.42225  2.77519  2.73123  3.46354  2.40513  3.72494  3.29354  2.67741  2.69355  4.24690  2.90347  2.73739  3.18146  2.89801  2.37887  2.77519  2.98518  4.58477  3.61503
          0.02174  4.23541  4.95776  0.61958  0.77255  0.48876  0.95033
    722   2.74200  4.02284  3.23381  2.65634  4.15706  3.00398  2.92968  3.57935  2.35446  3.16851  4.00309  3.12729  3.94165  2.88687  1.53624  2.79407  2.97931  3.25956  5.36704  4.07696   1060 - -
          2.68618  4.42225  2.77519  2.73123  3.46354  2.40513  3.72494  3.29354  2.67741  2.69355  4.24690  2.90347  2.73739  3.18146  2.89801  2.37887  2.77519  2.98518  4.58477  3.61503
          0.02111  4.26440  4.98675  0.61958  0.77255  0.51274  0.91343
    723   2.86767  3.80991  3.41438  2.77289  4.19988  3.64912  3.72246  3.56950  2.12487  2.92412  4.01094  3.21603  4.02155  2.70410  1.35673  2.92545  3.07302  3.28071  5.35581  4.11694   1061 - -
          2.68618  4.42225  2.77519  2.73123  3.46354  2.40513  3.72494  3.29354  2.67741  2.69355  4.24690  2.90347  2.73739  3.18146  2.89801  2.37887  2.77519  2.98518  4.58477  3.61503
          0.02111  4.26440  4.98675  0.61958  0.77255  0.51274  0.91343
    724   2.66398  4.42706  3.86071  3.45232  3.86400  3.50170  4.36634  2.46137  3.32212  2.71753  3.81906  3.68169  4.11657  3.69475  3.59784  2.91881  1.06037  2.53744  5.44621  4.19832   1062 - -
          2.68618  4.42225  2.77519  2.73123  3.46354  2.40513  3.72494  3.29354  2.67741  2.69355  4.24690  2.90347  2.73739  3.18146  2.89801  2.37887  2.77519  2.98518  4.58477  3.61503
          0.02111  4.26440  4.98675  0.61958  0.77255  0.51274  0.91343
    725   3.22754  4.94535  3.97972  3.93698  5.03668  0.31894  5.01445  4.75027  4.17038  4.34720  5.33893  4.14607  4.34685  4.46423  4.34583  3.41339  3.73854  4.20238  6.00965  5.15803   1063 - -
          2.68618  4.42225  2.77519  2.73123  3.46354  2.40513  3.72494  3.29354  2.67741  2.69355  4.24690  2.90347  2.73739  3.18146  2.89801  2.37887  2.77519  2.98518  4.58477  3.61503
          0.02111  4.26440  4.98675  0.61958  0.77255  0.51274  0.91343
    726   3.80563  5.09620  4.78328  4.58769  0.53808  4.36876  4.11746  3.30131  4.49024  2.58667  3.98141  4.48711  4.82998  4.55279  4.51180  4.04335  4.11274  3.31824  4.27957  2.60956   1064 - -
          2.68618  4.42225  2.77519  2.73123  3.46354  2.40513  3.72494  3.29354  2.67741  2.69355  4.24690  2.90347  2.73739  3.18146  2.89801  2.37887  2.77519  2.98518  4.58477  3.61503
          0.02111  4.26440  4.98675  0.61958  0.77255  0.46926  0.98208
    727   3.27368  5.34132  3.58636  3.00337  4.82563  3.81385  3.81794  4.20196  0.78457  3.63300  4.53016  3.39439  4.22021  2.96209  2.16738  3.27070  3.45294  3.88343  5.63901  4.48676   1065 - -
          2.68618  4.42225  2.77519  2.73123  3.46354  2.40513  3.72494  3.29354  2.67741  2.69355  4.24690  2.90347  2.73739  3.18146  2.89801  2.37887  2.77519  2.98518  4.58477  3.61503
          0.02069  4.28443  5.00678  0.61958  0.77255  0.48576  0.95510
    728   3.39511  5.06130  4.04894  3.96069  4.88887  3.72663  4.98541  4.56520  4.05829  4.13565  5.21563  4.21726  0.32647  4.43278  4.23881  3.57963  3.87165  4.15848  5.93911  5.02105   1066 - -
          2.68618  4.42225  2.77519  2.73123  3.46354  2.40513  3.72494  3.29354  2.67741  2.69355  4.24690  2.90347  2.73739  3.18146  2.89801  2.37887  2.77519  2.98518  4.58477  3.61503
          0.02069  4.28443  5.00678  0.61958  0.77255  0.48576  0.95510
    729   3.50607  5.03698  3.96594  3.69960  2.43164  4.14427  3.75265  3.62293  3.51354  3.02413  4.20546  3.87168  4.58406  3.36139  3.70901  3.59921  3.76866  3.47678  4.08185  0.72534   1067 - -
          2.68618  4.42225  2.77519  2.73123  3.46354  2.40513  3.72494  3.29354  2.67741  2.69355  4.24690  2.90347  2.73739  3.18146  2.89801  2.37887  2.77519  2.98518  4.58477  3.61503
          0.02069  4.28443  5.00678  0.61958  0.77255  0.48576  0.95510
    730   3.23380  5.34920  3.37684  2.89728  4.78402  3.75977  3.81011  4.18874  0.82286  3.62273  4.52113  3.31808  4.18767  2.76178  2.32602  3.22029  3.42422  3.86669  5.65121  4.45972   1068 - -
          2.68618  4.42225  2.77519  2.73123  3.46354  2.40513  3.72494  3.29354  2.67741  2.69355  4.24690  2.90347  2.73739  3.18146  2.89801  2.37887  2.77519  2.98518  4.58477  3.61503
          0.02069  4.28443  5.00678  0.61958  0.77255  0.48576  0.95510
    731   3.29072  5.29516  3.61273  2.82530  4.75994  3.81588  3.87769  4.15497  2.15677  3.61612  4.53104  3.44725  4.24328  3.03510  0.79075  3.30734  3.48499  3.84867  5.63297  4.48814   1069 - -
          2.68618  4.42225  2.77519  2.73123  3.46354  2.40513  3.72494  3.29354  2.67741  2.69355  4.24690  2.90347  2.73739  3.18146  2.89801  2.37887  2.77519  2.98518  4.58477  3.61503
          0.02069  4.28443  5.00678  0.61958  0.77255  0.48576  0.95510
    732   3.15198  0.38663  4.73167  4.57883  4.50474  3.66958  5.13887  3.74240  4.41903  3.62645  4.76732  4.46243  4.40486  4.74805  4.46254  3.42163  3.65403  3.45235  5.80555  4.78344   1070 - -
          2.68618  4.42225  2.77519  2.73123  3.46354  2.40513  3.72494  3.29354  2.67741  2.69355  4.24690  2.90347  2.73739  3.18146  2.89801  2.37887  2.77519  2.98518  4.58477  3.61503
          0.02069  4.28443  5.00678  0.61958  0.77255  0.48576  0.95510
    733   2.52250  3.76975  3.75447  3.26878  3.81828  3.36062  4.16979  3.10148  3.17217  2.23946  3.82320  3.51157  3.96716  3.50031  3.47972  1.20235  2.90394  2.81461  5.28658  4.03123   1071 - -
          2.68618  4.42225  2.77519  2.73123  3.46354  2.40513  3.72494  3.29354  2.67741  2.69355  4.24690  2.90347  2.73739  3.18146  2.89801  2.37887  2.77519  2.98518  4.58477  3.61503
          0.02069  4.28443  5.00678  0.61958  0.77255  0.48576  0.95510
    734   2.92859  4.34392  4.47976  3.92289  3.43597  4.11100  4.51209  2.12954  3.78371  2.03473  2.55184  4.13368  4.46471  4.03022  3.96863  3.19915  3.17796  1.13697  5.14092  3.94941   1072 - -
          2.68618  4.42225  2.77519  2.73123  3.46354  2.40513  3.72494  3.29354  2.67741  2.69355  4.24690  2.90347  2.73739  3.18146  2.89801  2.37887  2.77519  2.98518  4.58477  3.61503
          0.02069  4.28443  5.00678  0.61958  0.77255  0.48576  0.95510
    735   3.03380  5.31922  2.63081  0.92166  4.37630  3.48712  3.90051  4.01886  2.76082  3.57718  4.48750  3.01710  4.03900  3.09372  3.20479  2.99389  3.30341  3.68950  5.66792  3.66762   1073 - -
          2.68618  4.42225  2.77519  2.73123  3.46354  2.40513  3.72494  3.29354  2.67741  2.69355  4.24690  2.90347  2.73739  3.18146  2.89801  2.37887  2.77519  2.98518  4.58477  3.61503
          0.02069  4.28443  5.00678  0.61958  0.77255  0.48576  0.95510
    736   0.79668  4.27508  3.87506  3.56997  4.33638  2.87199  4.50813  3.52042  3.54829  3.38950  4.28645  3.60861  3.89777  3.83336  3.80425  2.59921  2.88398  2.73786  5.75599  4.56402   1074 - -
          2.68618  4.42225  2.77519  2.73123  3.46354  2.40513  3.72494  3.29354  2.67741  2.69355  4.24690  2.90347  2.73739  3.18146  2.89801  2.37887  2.77519  2.98518  4.58477  3.61503
          0.02069  4.28443  5.00678  0.61958  0.77255  0.48576  0.95510
    737   2.83694  5.04221  3.23196  2.63218  4.36377  3.59384  3.68839  3.03384  1.34236  3.29782  4.12154  2.98686  3.64706  2.82499  2.27818  2.85028  3.04629  3.42433  5.46012  4.18147   1075 - -
          2.68618  4.42225  2.77519  2.73123  3.46354  2.40513  3.72494  3.29354  2.67741  2.69355  4.24690  2.90347  2.73739  3.18146  2.89801  2.37887  2.77519  2.98518  4.58477  3.61503
          0.04114  4.28443  3.62968  0.61958  0.77255  0.48576  0.95510
    738   3.12798  5.70208  1.95016  0.91237  4.99847  3.37008  3.93406  4.53004  2.96349  4.02494  4.88836  2.83828  4.00248  3.10437  3.56159  3.00419  3.42147  4.09747  6.16010  4.65611   1076 - -
          2.68618  4.42225  2.77519  2.73123  3.46354  2.40513  3.72494  3.29354  2.67741  2.69355  4.24690  2.90347  2.73739  3.18146  2.89801  2.37887  2.77519  2.98518  4.58477  3.61503
          0.02111  4.26440  4.98675  0.61958  0.77255  0.51274  0.91343
    739   2.57137  4.67174  3.00393  2.71338  4.47576  3.24314  4.00311  3.92795  2.86570  3.53748  4.34954  1.71883  3.87304  3.18617  3.28899  1.54413  2.63453  3.45201  5.73227  4.41136   1077 - -
          2.68619  4.42227  2.77521  2.73125  3.46355  2.40514  3.72496  3.29356  2.67742  2.69356  4.24691  2.90348  2.73741  3.18148  2.89782  2.37882  2.77521  2.98520  4.58478  3.61505
          0.36115  2.31406  1.58832  0.34527  1.23109  0.51274  0.91343
    740   2.78339  4.68968  3.47811  2.87299  3.86520  3.59506  3.78331  2.82771  2.34583  2.76705  3.77811  3.27902  4.00750  2.98821  1.48527  2.90907  3.02451  2.66498  5.22183  3.96212   1079 - -
          2.68618  4.42225  2.77519  2.73123  3.46354  2.40513  3.72494  3.29354  2.67741  2.69355  4.24690  2.90347  2.73739  3.18146  2.89801  2.37887  2.77519  2.98518  4.58477  3.61503
          0.02637  4.04445  4.76680  0.61958  0.77255  0.58389  0.81583
    741   2.58830  4.24766  3.57421  3.00392  3.37754  2.82337  3.85970  2.41442  2.93712  2.34812  3.01936  3.37793  3.97201  3.02658  3.09918  2.84855  2.61122  2.12912  4.84292  3.62027   1080 - -
          2.68621  4.42228  2.77523  2.73126  3.46357  2.40504  3.72498  3.29357  2.67744  2.69358  4.24693  2.90329  2.73743  3.18150  2.89804  2.37884  2.77523  2.98510  4.58480  3.61506
          0.16572  1.93124  4.86052  0.49671  0.93784  0.65769  0.72991
    742   2.41634  4.49673  3.22464  2.69168  3.80640  2.23626  3.78037  3.18270  2.66715  2.65420  3.37015  2.92916  3.85776  3.00414  3.07670  2.53754  2.36693  2.89251  5.17057  3.89663   1083 - -
          2.68618  4.42225  2.77519  2.73123  3.46354  2.40513  3.72494  3.29354  2.67741  2.69355  4.24690  2.90347  2.73739  3.18146  2.89801  2.37887  2.77519  2.98518  4.58477  3.61503
          0.02398  4.13817  4.86052  0.61958  0.77255  0.65769  0.72991
    743   2.32084  4.55803  3.03731  2.68859  4.27402  3.20921  3.91994  3.67726  2.78045  3.32225  4.14677  1.83571  3.81386  3.11092  3.19463  2.41776  1.90242  3.25338  5.55945  4.26067   1084 - -
          2.68618  4.42225  2.77519  2.73123  3.46354  2.40513  3.72494  3.29354  2.67741  2.69355  4.24690  2.90347  2.73739  3.18146  2.89801  2.37887  2.77519  2.98518  4.58477  3.61503
          0.02398  4.13817  4.86052  0.61958  0.77255  0.42620  1.05838
    744   2.15240  3.56395  3.08816  2.40580  4.00271  3.32250  3.70232  3.40990  2.52130  3.03337  3.85856  2.94910  3.29357  2.86946  2.60352  2.43847  2.50584  3.09689  5.29670  3.97954   1085 - -
          2.68618  4.42225  2.77519  2.73123  3.46354  2.40513  3.72494  3.29354  2.67741  2.69355  4.24690  2.90347  2.73739  3.18146  2.89801  2.37887  2.77519  2.98518  4.58477  3.61503
          0.03712  4.26440  3.79962  0.61958  0.77255  0.51274  0.91343
    745   2.57621  2.56936  3.59399  3.03672  3.48848  2.93163  3.91727  2.56098  2.98249  2.56645  3.46104  2.98806  3.45112  3.27534  3.31333  2.46063  2.84042  2.29753  4.94188  3.71740   1086 - -
          2.68618  4.42225  2.77519  2.73123  3.46354  2.40513  3.72494  3.29354  2.67741  2.69355  4.24690  2.90347  2.73739  3.18146  2.89801  2.37887  2.77519  2.98518  4.58477  3.61503
          0.02145  4.24873  4.97107  0.61958  0.77255  0.53299  0.88394
    746   2.57930  3.95601  3.19084  2.64800  3.92003  2.94786  3.77422  2.81125  2.63417  2.96644  3.80781  2.39135  2.82670  2.97144  3.06509  2.18737  2.84968  3.00815  5.25530  3.96356   1087 - -
          2.68618  4.42225  2.77519  2.73123  3.46354  2.40513  3.72494  3.29354  2.67741  2.69355  4.24690  2.90347  2.73739  3.18146  2.89801  2.37887  2.77519  2.98518  4.58477  3.61503
          0.02145  4.24873  4.97107  0.61958  0.77255  0.53299  0.88394
    747   2.43279  4.93974  2.93727  2.46241  4.27210  3.43106  3.37401  3.70454  2.44443  3.27245  4.07542  2.98074  3.39347  1.68011  2.88193  2.56506  2.80073  3.34436  5.47493  4.12953   1088 - -
          2.68618  4.42225  2.77519  2.73123  3.46354  2.40513  3.72494  3.29354  2.67741  2.69355  4.24690  2.90347  2.73739  3.18146  2.89801  2.37887  2.77519  2.98518  4.58477  3.61503
          0.02145  4.24873  4.97107  0.61958  0.77255  0.49940  0.93368
    748   2.55152  4.33187  2.78304  2.30488  4.02905  2.47568  3.71036  3.43393  2.53550  3.05892  3.88359  3.02956  3.86333  2.87653  2.99106  2.35069  2.86982  2.39922  5.32085  3.99965   1089 - -
          2.68618  4.42225  2.77519  2.73123  3.46354  2.40513  3.72494  3.29354  2.67741  2.69355  4.24690  2.90347  2.73739  3.18146  2.89801  2.37887  2.77519  2.98518  4.58477  3.61503
          0.02111  4.26440  4.98675  0.61958  0.77255  0.51274  0.91343
    749   2.98274  5.57139  1.79026  1.23284  4.86732  3.36286  3.82666  4.38391  2.77078  3.86047  4.67246  2.81564  3.40190  2.78883  3.34209  2.87946  3.25341  3.94474  6.01038  4.51893   1090 - -
          2.68618  4.42225  2.77519  2.73123  3.46354  2.40513  3.72494  3.29354  2.67741  2.69355  4.24690  2.90347  2.73739  3.18146  2.89801  2.37887  2.77519  2.98518  4.58477  3.61503
          0.02111  4.26440  4.98675  0.61958  0.77255  0.51274  0.91343
    750   2.79466  5.23941  2.45635  1.31409  4.53613  3.40768  3.71453  4.00412  2.52136  3.52111  3.83643  2.88182  3.88361  2.53550  3.01481  2.74840  3.03949  3.60700  5.68879  4.27770   1091 - -
          2.68618  4.42225  2.77519  2.73123  3.46354  2.40513  3.72494  3.29354  2.67741  2.69355  4.24690  2.90347  2.73739  3.18146  2.89801  2.37887  2.77519  2.98518  4.58477  3.61503
          0.02111  4.26440  4.98675  0.61958  0.77255  0.51274  0.91343
    751   2.74585  4.91250  3.14293  2.58822  4.21176  3.52763  3.70386  3.58567  1.53525  3.18450  4.01756  3.07992  3.92868  2.62522  2.70775  2.78023  2.45689  2.72708  5.40615  4.10827   1092 - -
          2.68618  4.42225  2.77519  2.73123  3.46354  2.40513  3.72494  3.29354  2.67741  2.69355  4.24690  2.90347  2.73739  3.18146  2.89801  2.37887  2.77519  2.98518  4.58477  3.61503
          0.02111  4.26440  4.98675  0.61958  0.77255  0.51274  0.91343
    752   2.42799  3.40163  2.73408  2.68691  4.09865  1.64249  3.85714  3.50075  2.71392  3.14419  3.97598  3.13378  3.87003  3.04767  2.91121  2.66320  2.88059  3.14735  5.41067  4.11431   1093 - -
          2.68618  4.42225  2.77519  2.73123  3.46354  2.40513  3.72494  3.29354  2.67741  2.69355  4.24690  2.90347  2.73739  3.18146  2.89801  2.37887  2.77519  2.98518  4.58477  3.61503
          0.02111  4.26440  4.98675  0.61958  0.77255  0.51274  0.91343
    753   2.38150  2.74375  3.80964  3.36200  4.08813  3.17451  4.27789  3.44774  3.29800  3.17441  4.03260  3.50427  1.45823  3.59168  3.59677  2.33129  2.25318  3.03917  5.49018  4.28731   1094 - -
          2.68618  4.42225  2.77519  2.73123  3.46354  2.40513  3.72494  3.29354  2.67741  2.69355  4.24690  2.90347  2.73739  3.18146  2.89801  2.37887  2.77519  2.98518  4.58477  3.61503
          0.02111  4.26440  4.98675  0.61958  0.77255  0.51274  0.91343
    754   3.38505  5.32166  3.58455  3.15456  4.80079  3.80923  4.04762  4.26094  0.60293  3.74803  4.70537  3.55454  4.29576  3.22896  2.59501  3.41152  3.61698  3.95295  5.70484  4.58471   1095 - -
          2.68618  4.42225  2.77519  2.73123  3.46354  2.40513  3.72494  3.29354  2.67741  2.69355  4.24690  2.90347  2.73739  3.18146  2.89801  2.37887  2.77519  2.98518  4.58477  3.61503
          0.02111  4.26440  4.98675  0.61958  0.77255  0.51274  0.91343
    755   3.50887  5.28326  4.04487  3.49494  4.74164  3.89644  4.19133  4.32774  2.50458  3.77208  4.77701  3.81643  4.39367  3.40546  0.51610  3.58386  3.75672  4.03811  5.67274  4.60112   1096 - -
          2.68618  4.42225  2.77519  2.73123  3.46354  2.40513  3.72494  3.29354  2.67741  2.69355  4.24690  2.90347  2.73739  3.18146  2.89801  2.37887  2.77519  2.98518  4.58477  3.61503
          0.02111  4.26440  4.98675  0.61958  0.77255  0.51274  0.91343
    756   3.39091  4.66804  5.16453  4.60598  3.29847  4.74073  5.10664  1.16527  4.46952  1.32799  2.51901  4.81389  4.91721  4.55997  4.55664  4.10309  3.61772  2.09696  5.37717  4.30909   1097 - -
          2.68618  4.42225  2.77519  2.73123  3.46354  2.40513  3.72494  3.29354  2.67741  2.69355  4.24690  2.90347  2.73739  3.18146  2.89801  2.37887  2.77519  2.98518  4.58477  3.61503
          0.02111  4.26440  4.98675  0.61958  0.77255  0.51274  0.91343
    757   2.91820  3.43593  3.81611  3.20395  4.28151  3.61598  4.00970  3.65761  2.48129  3.29186  4.22550  3.52372  4.12887  3.22180  0.90300  3.04723  3.22312  3.35579  5.47591  4.27853   1098 - -
          2.68618  4.42225  2.77519  2.73123  3.46354  2.40513  3.72494  3.29354  2.67741  2.69355  4.24690  2.90347  2.73739  3.18146  2.89801  2.37887  2.77519  2.98518  4.58477  3.61503
          0.02111  4.26440  4.98675  0.61958  0.77255  0.51274  0.91343
    758   3.43889  4.80048  4.95818  4.47283  3.24276  4.60144  5.03215  2.26824  4.26668  0.69638  3.07116  4.70287  4.87053  4.45162  4.38953  4.01488  3.69840  2.11971  5.34186  4.20817   1099 - -
          2.68618  4.42225  2.77519  2.73123  3.46354  2.40513  3.72494  3.29354  2.67741  2.69355  4.24690  2.90347  2.73739  3.18146  2.89801  2.37887  2.77519  2.98518  4.58477  3.61503
          0.02111  4.26440  4.98675  0.61958  0.77255  0.51274  0.91343
    759   3.04494  5.63686  2.02132  1.03370  4.93890  3.00171  3.87437  4.46306  2.86954  3.94416  4.77716  2.67490  3.96288  3.03245  3.46193  2.93071  3.32897  4.02204  6.09890  4.58975   1100 - -
          2.68618  4.42225  2.77519  2.73123  3.46354  2.40513  3.72494  3.29354  2.67741  2.69355  4.24690  2.90347  2.73739  3.18146  2.89801  2.37887  2.77519  2.98518  4.58477  3.61503
          0.02111  4.26440  4.98675  0.61958  0.77255  0.51274  0.91343
    760   2.55525  4.62875  3.21094  2.75884  4.30649  1.64251  3.91593  3.72701  2.69353  3.33783  4.15390  3.17244  3.87096  3.09306  2.41638  2.23531  2.52099  3.30910  5.55881  4.27101   1101 - -
          2.68618  4.42225  2.77520  2.73124  3.46354  2.40507  3.72495  3.29354  2.67741  2.69355  4.24690  2.90347  2.73740  3.18147  2.89801  2.37887  2.77520  2.98519  4.58477  3.61503
          0.05030  3.16476  4.98675  0.48947  0.94921  0.51274  0.91343
    761   2.89020  5.44415  2.10182  1.41978  4.75100  2.55164  3.76714  4.25333  2.55467  3.73376  4.52336  2.83184  3.90635  2.53395  3.18718  2.80794  3.14782  3.81952  5.88059  4.41882   1103 - -
          2.68618  4.42225  2.77519  2.73123  3.46354  2.40513  3.72494  3.29354  2.67741  2.69355  4.24690  2.90347  2.73739  3.18146  2.89801  2.37887  2.77519  2.98518  4.58477  3.61503
          0.02111  4.26440  4.98675  0.61958  0.77255  0.51274  0.91343
    762   1.86643  4.45979  3.24209  2.69354  3.70347  3.23993  3.74125  3.09813  2.66652  2.78010  3.62527  3.14880  3.64096  2.99368  3.07249  2.73156  2.17254  2.77012  4.98979  3.80762   1104 - -
          2.68618  4.42225  2.77519  2.73123  3.46354  2.40513  3.72494  3.29354  2.67741  2.69355  4.24690  2.90347  2.73739  3.18146  2.89801  2.37887  2.77519  2.98518  4.58477  3.61503
          0.02111  4.26440  4.98675  0.61958  0.77255  0.51274  0.91343
    763   2.68029  4.72396  2.95535  2.53513  4.47816  3.28214  4.11031  3.93513  2.99232  3.58690  4.45213  3.20196  3.94844  3.33062  3.37285  0.92647  3.08554  3.49147  5.76796  4.45317   1105 - -
          2.68618  4.42225  2.77519  2.73123  3.46354  2.40513  3.72494  3.29354  2.67741  2.69355  4.24690  2.90347  2.73739  3.18146  2.89801  2.37887  2.77519  2.98518  4.58477  3.61503
          0.02111  4.26440  4.98675  0.61958  0.77255  0.51274  0.91343
    764   2.57635  4.34048  4.05796  3.53148  3.63134  3.78103  4.34308  1.88768  3.44384  2.47951  3.53975  3.80508  4.24665  3.73725  3.72259  3.11809  1.53755  1.97316  5.23510  4.02432   1106 - -
          2.68618  4.42225  2.77520  2.73124  3.46354  2.40513  3.72495  3.29354  2.67741  2.69347  4.24690  2.90347  2.73740  3.18147  2.89801  2.37887  2.77520  2.98519  4.58477  3.61503
          0.04344  3.15791        *  0.48947  0.94921  0.00000        *
//
