# Supplementary material for: Potential Conservation of Circadian Clock Proteins in the phylum Nematoda as Revealed by Bioinformatic Searches
Source: PLoS One. 2014 Nov 14;9(11):e112871. doi: 10.1371/journal.pone.0112871 (PMC4232591; doi:10.1371/journal.pone.0112871)
Supplement: File S1 — HMM profiles used in this work and HMMsearch results. (ZIP) [file pone.0112871.s007.zip › HMMs-CE/Arabidopsis/TOC1_AED97460-aln.fasta.hmm.res]

# hmmsearch :: search profile(s) against a sequence database
# HMMER 3.0 (March 2010); http://hmmer.org/
# Copyright (C) 2010 Howard Hughes Medical Institute.
# Freely distributed under the GNU General Public License (GPLv3).
# - - - - - - - - - - - - - - - - - - - - - - - - - - - - - - - - - - - -
# query HMM file:                  TOC1_AED97460-aln.fasta.hmm
# target sequence database:        ../../../../ProteomasGus/wormpep229
# Max sensitivity mode:            on [all heuristic filters off]
# - - - - - - - - - - - - - - - - - - - - - - - - - - - - - - - - - - - -

Query:       TOC1_AED97460-aln  [M=557]
Scores for complete sequences (score includes all domains):
   --- full sequence ---   --- best 1 domain ---    -#dom-
    E-value  score  bias    E-value  score  bias    exp  N  Sequence    Description
    ------- ------ -----    ------- ------ -----   ---- --  --------    -----------
  ------ inclusion threshold ------
      0.084   12.0   0.3      0.085   12.0   0.2    1.1  1  K01A11.1    CE33529	WBGene00010449	status:Partially_confirme
       0.38    9.8   1.0       0.52    9.4   0.7    1.1  1  Y69E1A.8    CE35696	WBGene00013478	status:Confirmed	UniProt:
       0.65    9.1   0.0         21    4.1   0.0    2.1  2  F47B10.1    CE03351	WBGene00009812	succinate-CoA ligase	stat
       0.73    8.9   0.2       0.94    8.6   0.2    1.2  1  F09E5.13    CE02608	WBGene00000094	locus:agt-2	status:Confir
       0.99    8.5   2.7        1.5    7.9   1.9    1.2  1  Y11D7A.12c  CE20195	WBGene00012435	locus:flh-1	status:Confir
          1    8.5   2.7        1.5    7.9   1.9    1.2  1  Y11D7A.12a  CE35915	WBGene00012435	locus:flh-1	status:Confir
        1.1    8.4   0.6        1.5    7.9   0.4    1.2  1  T04A8.8     CE01077	WBGene00011410	status:Confirmed	UniProt:
        1.1    8.3   0.2        1.5    7.9   0.1    1.1  1  Y25C1A.6    CE21473	WBGene00021293	status:Confirmed	UniProt:
        1.4    8.0   3.6        2.1    7.4   2.5    1.4  1  T08H4.3     CE19576	WBGene00020368	locus:ast-1	ETS protein	s
        1.5    7.9   1.0        1.9    7.6   0.7    1.1  1  F12E12.5    CE20674	WBGene00017406	locus:sdz-12	status:Parti
        1.6    7.8   1.5        1.9    7.6   1.0    1.1  1  ZK688.11    CE40003	WBGene00044762	status:Confirmed	UniProt:
        1.6    7.8   1.0        2.3    7.3   0.7    1.2  1  K05G3.2     CE35739	WBGene00019423	status:Partially_confirme
        1.6    7.8   0.2        2.4    7.2   0.1    1.3  1  C01G6.9     CE00871	WBGene00007229	status:Partially_confirme
        1.8    7.7   0.5        3.2    6.8   0.4    1.4  1  C47E8.5     CE05441	WBGene00000915	locus:daf-21	heat shock p
        1.9    7.5   0.4        2.7    7.1   0.3    1.1  1  F42E11.2c   CE31512	WBGene00009632	locus:ttyh-1	status:Confi
          2    7.5   0.4          3    6.9   0.3    1.2  1  F42E11.2a   CE03309	WBGene00009632	locus:ttyh-1	status:Confi
          2    7.5   0.0        2.6    7.1   0.0    1.1  1  C36A4.2     CE37617	WBGene00007964	locus:cyp-25A2	cytochrome
        2.1    7.4   0.0        3.6    6.6   0.0    1.4  2  C33H5.19    CE26908	WBGene00044325	locus:tag-321	status:Conf
        2.1    7.4   3.7        3.1    6.8   2.5    1.2  1  Y11D7A.12b  CE41463	WBGene00012435	locus:flh-1	status:Confir
        2.4    7.2   0.4        2.4    7.2   0.3    1.0  1  C06A8.8b    CE32117	WBGene00015517	status:Confirmed	UniProt:
        2.9    6.9   3.8        2.9    6.9   2.6    1.0  1  ZK1248.11   CE02895	WBGene00022881	status:Confirmed	UniProt:
        3.4    6.7   0.1        3.9    6.5   0.1    1.0  1  C42C1.6     CE16912	WBGene00016584	status:Partially_confirme
        3.7    6.6   0.2        3.6    6.6   0.1    1.0  1  W06G6.2     CE42886	WBGene00012309	status:Predicted	UniProt:
        3.7    6.6   0.1        4.6    6.3   0.1    1.1  1  C53D6.2     CE24863	WBGene00006852	locus:unc-129	bone morpho
        3.7    6.6   0.0          5    6.2   0.0    1.1  1  F53F10.2b   CE30374	WBGene00018764	status:Confirmed	UniProt:
        3.9    6.5   0.1        5.1    6.1   0.1    1.1  1  C49C3.8b    CE19747	WBGene00008198	status:Confirmed	UniProt:
        4.9    6.2   1.4          6    5.9   1.0    1.1  1  Y53C12A.11  CE44388	WBGene00194906	status:Confirmed	UniProt:
        5.1    6.1   0.5        5.1    6.1   0.3    1.1  1  C44C10.12   CE38294	WBGene00044133	status:Predicted	UniProt:
        5.3    6.1   4.1        6.2    5.9   2.9    1.1  1  C37A5.4     CE17530	WBGene00007990	locus:fipr-23	status:Part
        5.3    6.1   1.5        8.2    5.5   1.0    1.2  1  K02F3.4     CE23848	WBGene00019327	locus:zip-2	status:Confir
        5.4    6.1   0.5        7.5    5.6   0.3    1.2  1  F47F6.1a    CE29325	WBGene00018572	locus:lin-42	status:Confi
        5.5    6.0   3.1        5.7    6.0   0.6    1.9  2  T01C3.9     CE12924	WBGene00011324	status:Confirmed	UniProt:
        5.7    6.0   4.4        6.9    5.7   3.1    1.1  1  C37A5.2     CE17529	WBGene00007989	locus:fipr-22	status:Part
          6    5.9   0.1        7.9    5.5   0.1    1.1  1  C49C3.8a    CE40756	WBGene00008198	status:Confirmed	UniProt:
        6.1    5.9   0.2        8.4    5.4   0.2    1.1  1  C36F7.4b    CE24830	WBGene00004372	locus:rig-5	status:Partia
        6.3    5.8   0.1        6.6    5.8   0.1    1.1  1  C52D10.11   CE17594	WBGene00001460	locus:flp-17	status:Confi
        6.3    5.8   1.0          9    5.3   0.7    1.1  1  T21B6.1     CE03679	WBGene00000961	locus:dgn-1	status:Partia
        6.3    5.8   0.0        7.8    5.5   0.0    1.0  1  D1037.4     CE30373	WBGene00004272	locus:rab-8	RAS-related p
        6.4    5.8   2.3        8.4    5.4   1.6    1.3  1  Y62F5A.1a   CE24544	WBGene00007013	locus:mdt-8	status:Partia
        6.6    5.8   8.1        7.9    5.5   5.6    1.1  1  B0261.8     CE34240	WBGene00015096	status:Confirmed	UniProt:
          7    5.7   0.9         13    4.7   0.6    1.5  1  R04A9.5     CE45204	WBGene00019864	locus:ceh-93	status:Parti
        7.1    5.7   0.3         12    4.9   0.0    1.4  1  F53A2.8c    CE37116	WBGene00003478	locus:mtm-6	status:Confir
        7.1    5.7   0.3         12    4.9   0.0    1.4  1  F53A2.8a    CE16100	WBGene00003478	locus:mtm-6	FYVE zinc fin
        7.4    5.6   0.7        9.2    5.3   0.5    1.1  1  F29G9.4a    CE27375	WBGene00001345	locus:fos-1	BZIP transcri
        7.5    5.6   1.2          7    5.7   0.8    1.1  1  C41D11.10   CE45175	WBGene00195180	status:Confirmed	protein_
        7.5    5.6   0.2         10    5.1   0.1    1.1  1  C36F7.4c    CE41506	WBGene00004372	locus:rig-5	status:Partia
        7.5    5.6   0.9         13    4.8   0.6    1.4  1  F29G9.4b    CE39151	WBGene00001345	locus:fos-1	status:Confir
        7.8    5.5   5.8        8.3    5.4   4.0    1.2  1  W05E10.5a   CE35045	WBGene00012282	status:Partially_confirme
        7.9    5.5   0.0        7.9    5.5   0.0    1.2  1  T26H2.5     CE16491	WBGene00012067	Zinc finger present in dy
        8.1    5.5   0.0         11    5.0   0.0    1.1  1  F53F10.2a   CE10982	WBGene00018764	decarbaxylase	status:Conf
        8.2    5.5   0.1         15    4.6   0.0    1.4  1  F53A2.8b    CE32050	WBGene00003478	locus:mtm-6	status:Confir
        8.5    5.4   1.9         10    5.1   1.3    1.2  1  F58E6.5     CE06020	WBGene00010254	status:Confirmed	UniProt:
        9.2    5.3   0.5         15    4.6   0.4    1.2  1  F47F6.1b    CE37237	WBGene00018572	locus:lin-42	status:Confi
        9.7    5.2   2.3         17    4.4   1.6    1.3  1  F14F9.3     CE09389	WBGene00017466	status:Partially_confirme
        9.7    5.2   0.7         19    4.2   0.5    1.4  1  W08D2.7     CE06562	WBGene00012342	locus:mtr-4	Human myeloid


Domain annotation for each sequence (and alignments):
>> K01A11.1  CE33529	WBGene00010449	status:Partially_confirmed	UniProt:Q21068	protein_id:CAA91341.3
   #    score  bias  c-Evalue  i-Evalue hmmfrom  hmm to    alifrom  ali to    envfrom  env to     acc
 ---   ------ ----- --------- --------- ------- -------    ------- -------    ------- -------    ----
   1 ?   12.0   0.2   0.00018     0.085     295     383 ..      29     116 ..      16     185 .. 0.82

  Alignments for each domain:
  == domain 1    score: 12.0 bits;  conditional E-value: 0.00018
  TOC1_AED97460-aln 295 klqavaqkgvndlksaenqealesksqredlvssksipdskslersatlpaslesssnkkykeeeleqvqvekrnesqvdvsglpaqsa 383
                        ++   +  ++n++++  + +++ +ks+ +d   ++ i+++ks+  + t p +++ + ++++++++ ++ + e+  esq  +  l +qs+
           K01A11.1  29 RHRHQKPSVMNETDELYEMSMVTQKSD-DDSDLASRIRSEKSIPSTLTTPPTVTYHRRHHHHHKKNRREKNEELCESQRKIVELNTQSH 116
                        455566788999999999999999988.78888899***********999999999999888887777777777788887777666654 PP

>> Y69E1A.8  CE35696	WBGene00013478	status:Confirmed	UniProt:Q9XW35	protein_id:CAA22260.2
   #    score  bias  c-Evalue  i-Evalue hmmfrom  hmm to    alifrom  ali to    envfrom  env to     acc
 ---   ------ ----- --------- --------- ------- -------    ------- -------    ------- -------    ----
   1 ?    9.4   0.7    0.0011      0.52     235     351 ..     226     341 ..     201     363 .. 0.84

  Alignments for each domain:
  == domain 1    score: 9.4 bits;  conditional E-value: 0.0011
  TOC1_AED97460-aln 235 vpeksd.srtaqlssapkkseLkigessafltyvkssvlkknsqdvaevdengalhlrleeklqavaqkgvndlksaenqealesksqredl 325
                        +p+k++ ++t + +s   k ++ ++ ss   t  +ss++   ++d++e+++  a++++ +e   +  +  vn l++a++ ++++ +++ +dl
           Y69E1A.8 226 SPTKNSfHSTLENLSPILKHDMVVASSSEISTQSQSSLK-AVFHDLVELNHIFAQQVEEAEAQRSSFDDYVNCLTTARSFSNISLSTH-HDL 315
                        444444578888899999**************9999987.999****************************************99988.9** PP

  TOC1_AED97460-aln 326 vssksipdskslersatlpaslesss 351
                        v+++s    +s e ++  p   ++ s
           Y69E1A.8 316 VTGESWSAPTSTEATVVAPKNSTMFS 341
                        *************9998887655443 PP

>> F47B10.1  CE03351	WBGene00009812	succinate-CoA ligase	status:Confirmed	UniProt:P53588	protein_id:CAA91981.1
   #    score  bias  c-Evalue  i-Evalue hmmfrom  hmm to    alifrom  ali to    envfrom  env to     acc
 ---   ------ ----- --------- --------- ------- -------    ------- -------    ------- -------    ----
   1 ?    2.7   0.0      0.12        57     184     285 ..     110     213 ..     107     243 .. 0.86
   2 ?    4.1   0.0     0.044        21      18      49 ..     384     415 ..     372     420 .. 0.85

  Alignments for each domain:
  == domain 1    score: 2.7 bits;  conditional E-value: 0.12
  TOC1_AED97460-aln 184 tllsDdtDdkskrstnpetg..vssqqekessvasaaaaaeppkldkleerpdvpeksdsrtaqlssapkkseLkigessafltyvkssvlk 273
                        +l+  +tD + k++    +   + +++e+  s++    ++ p  + ++++  +++e + +++  ++ +p+  ++ i+   a    vk    k
           F47B10.1 110 NLITKQTDHRGKKCEEVMVCkrLFTRREYYFSITLDRNTNGPIVIASSQGGVNIEEVAATNPDAIVKMPIDVNVGITKELAHEIAVKMGFSK 201
                        799999****999988776511568999999***************************************************999**99998 PP

  TOC1_AED97460-aln 274 knsqdvaevden 285
                        +  q+++e+ e+
           F47B10.1 202 DCEQQASEIIEK 213
                        888877776554 PP

  == domain 2    score: 4.1 bits;  conditional E-value: 0.044
  TOC1_AED97460-aln  18 gagggdgfiDRskvRiLlCDnDsksseevftL 49 
                         +++++++i  s+ RiL CDn  ++++ v++L
           F47B10.1 384 KVEDAKALIATSQLRILPCDNLDEAAKMVVKL 415
                        5677899**************99988888776 PP

>> F09E5.13  CE02608	WBGene00000094	locus:agt-2	status:Confirmed	UniProt:Q19263	protein_id:CCD68765.1
   #    score  bias  c-Evalue  i-Evalue hmmfrom  hmm to    alifrom  ali to    envfrom  env to     acc
 ---   ------ ----- --------- --------- ------- -------    ------- -------    ------- -------    ----
   1 ?    8.6   0.2     0.002      0.94     349     478 ..      82     216 ..      50     234 .. 0.72

  Alignments for each domain:
  == domain 1    score: 8.6 bits;  conditional E-value: 0.002
  TOC1_AED97460-aln 349 sssnkkykeeeleqvqvekrne..sqvdvsglpaqsayPyylsGvvnqvmmqssaqlyqknikelqnhtpsamlpqYnhlpqc.....hgts 433
                        ss+    +++ +++v +++ +e  +     g+p +++ P   s ++n  ++   + +++knik  +++t++a +      + +       + 
           F09E5.13  82 SSH----EHDPMDEVLLQEVKEeaHSLAFKGIPIETKGPTPSSTIMNPEVTLRDVLTFHKNIKRRPQETKPAKFDFSAMPSTSrlpptSPKR 169
                        333....34556666666555534667789***********************************999999887766666666332113333 PP

  TOC1_AED97460-aln 434 lasfqyyplsislqsgqlstqnswssvgssss..sevklskvdRRea 478
                          +f   p+s+ + +    ++ s +s+++  s  + + ++k+++ ++
           F09E5.13 170 YRQFAPPPISMKQSPKICAKTVSCPSTSEVKSppKKMIIQKIQKHQE 216
                        44455567888888877888888888887655113444566666655 PP

>> Y11D7A.12c  CE20195	WBGene00012435	locus:flh-1	status:Confirmed	UniProt:D3NQA3	protein_id:CBK19487.1
   #    score  bias  c-Evalue  i-Evalue hmmfrom  hmm to    alifrom  ali to    envfrom  env to     acc
 ---   ------ ----- --------- --------- ------- -------    ------- -------    ------- -------    ----
   1 ?    7.9   1.9    0.0032       1.5     247     447 ..     125     327 ..      96     347 .. 0.63

  Alignments for each domain:
  == domain 1    score: 7.9 bits;  conditional E-value: 0.0032
  TOC1_AED97460-aln 247 ssapkkseLkigessafltyvkssvlkknsqdvaevdengalhlrleeklqavaqkgvndlksaenqealesksqredlvssksipdsksle 338
                        +  pkk++Lk+     f+t+ k s  +k+   + + + +++ ++r+  +++ v++k +   ++++++  ++++     l  ++  +++  + 
         Y11D7A.12c 125 TDIPKKTRLKVFSNGFFMTFDKLSSCQKKY--FWRCEYKNTCKARM--HTDIVTEKILTFIHEHNHSAPIDEEVRLYGLDPTNIERNRVYIV 212
                        467*******************98884444..45555555554444..56778888888888888888888888766666554445555555 PP

  TOC1_AED97460-aln 339 rsatlpasl.esssnkkykeeeleqvqvekrnesqvdvsglpaqsayPyylsGvvnqvmmqss.aqly.qknikelqnhtpsamlpqYnhlp 427
                          +  p    ++ ++   +e   ++ + ++++e+q++ s+ + + a   y + + n ++ +ss + ++ q +  +++  + s +l+q   l+
         Y11D7A.12c 213 GNVADPNQRrKIRKQVADREAAAKRLVQQQEEEQQKQQSASSIVAARAAYAQAMQNGSIPTSSgVASFlQSTSATAPMTSHSMLLAQMPFLN 304
                        55555554404444444455555555555555566777777777777788888889888776635555455555554444444444444443 PP

  TOC1_AED97460-aln 428 qc...hgtslasfqyyplsislq 447
                        +    +++ +++ q++p   +++
         Y11D7A.12c 305 NIkteMSNMVKNEQFTPERYTQH 327
                        32222555555567777666554 PP

>> Y11D7A.12a  CE35915	WBGene00012435	locus:flh-1	status:Confirmed	UniProt:Q9XWR1	protein_id:CAA21587.2
   #    score  bias  c-Evalue  i-Evalue hmmfrom  hmm to    alifrom  ali to    envfrom  env to     acc
 ---   ------ ----- --------- --------- ------- -------    ------- -------    ------- -------    ----
   1 ?    7.9   1.9    0.0033       1.5     247     447 ..     131     333 ..     102     353 .. 0.63

  Alignments for each domain:
  == domain 1    score: 7.9 bits;  conditional E-value: 0.0033
  TOC1_AED97460-aln 247 ssapkkseLkigessafltyvkssvlkknsqdvaevdengalhlrleeklqavaqkgvndlksaenqealesksqredlvssksipdsksle 338
                        +  pkk++Lk+     f+t+ k s  +k+   + + + +++ ++r+  +++ v++k +   ++++++  ++++     l  ++  +++  + 
         Y11D7A.12a 131 TDIPKKTRLKVFSNGFFMTFDKLSSCQKKY--FWRCEYKNTCKARM--HTDIVTEKILTFIHEHNHSAPIDEEVRLYGLDPTNIERNRVYIV 218
                        467*******************98884444..45555555554444..56778888888888888888888888766666554445555555 PP

  TOC1_AED97460-aln 339 rsatlpasl.esssnkkykeeeleqvqvekrnesqvdvsglpaqsayPyylsGvvnqvmmqss.aqly.qknikelqnhtpsamlpqYnhlp 427
                          +  p    ++ ++   +e   ++ + ++++e+q++ s+ + + a   y + + n ++ +ss + ++ q +  +++  + s +l+q   l+
         Y11D7A.12a 219 GNVADPNQRrKIRKQVADREAAAKRLVQQQEEEQQKQQSASSIVAARAAYAQAMQNGSIPTSSgVASFlQSTSATAPMTSHSMLLAQMPFLN 310
                        55555554404444444455555555555555566777777777777788888889888776635555455555554444444444444443 PP

  TOC1_AED97460-aln 428 qc...hgtslasfqyyplsislq 447
                        +    +++ +++ q++p   +++
         Y11D7A.12a 311 NIkteMSNMVKNEQFTPERYTQH 333
                        32222555555567777666554 PP

>> T04A8.8  CE01077	WBGene00011410	status:Confirmed	UniProt:Q22144	protein_id:CAA84734.1
   #    score  bias  c-Evalue  i-Evalue hmmfrom  hmm to    alifrom  ali to    envfrom  env to     acc
 ---   ------ ----- --------- --------- ------- -------    ------- -------    ------- -------    ----
   1 ?    7.9   0.4    0.0032       1.5     157     209 ..      28      81 ..      15     149 .. 0.73

  Alignments for each domain:
  == domain 1    score: 7.9 bits;  conditional E-value: 0.0032
  TOC1_AED97460-aln 157 GLaeknilsydfdlvasdpsDantnsttllsDdtDdkskrstnpetgvs.sqqe 209
                         + e +   +dfd  +  p    t  t+l+ Dd Dd  +  + +et  + +++e
            T04A8.8  28 RVCESDDSDDDFDTSGPSPMRKKTRETQLFPDDSDDDECVEVEKETYSQkVRHE 81 
                        5566666689**************************999888888753303333 PP

>> Y25C1A.6  CE21473	WBGene00021293	status:Confirmed	UniProt:Q9TYM3	protein_id:CCD61982.1
   #    score  bias  c-Evalue  i-Evalue hmmfrom  hmm to    alifrom  ali to    envfrom  env to     acc
 ---   ------ ----- --------- --------- ------- -------    ------- -------    ------- -------    ----
   1 ?    7.9   0.1    0.0032       1.5     320     388 ..      22      89 ..       6      91 .. 0.71

  Alignments for each domain:
  == domain 1    score: 7.9 bits;  conditional E-value: 0.0032
  TOC1_AED97460-aln 320 sqredlvssksipdskslersatlpaslesssnkkykeeeleqvqvekrne..sqvdvsglpaqsayPyyl 388
                         q++   +s +i d k+ e ++++p+  +  +++   ++++e+ +++  n+   + ++ ++p  +a+ yy+
           Y25C1A.6  22 VQEDTQYKSMGIYDLKTCEIPMRPPTHQNPAQKE---HNTMEDEMMAVLNSfsRRIEIMSAPEPKAFRYYF 89 
                        34444467899**************999888866...34444455555554447889999*********97 PP

>> T08H4.3  CE19576	WBGene00020368	locus:ast-1	ETS protein	status:Confirmed	UniProt:Q22355	protein_id:CCD73307.1
   #    score  bias  c-Evalue  i-Evalue hmmfrom  hmm to    alifrom  ali to    envfrom  env to     acc
 ---   ------ ----- --------- --------- ------- -------    ------- -------    ------- -------    ----
   1 ?    7.4   2.5    0.0046       2.1     394     472 ..      29     109 ..      24     190 .. 0.73

  Alignments for each domain:
  == domain 1    score: 7.4 bits;  conditional E-value: 0.0046
  TOC1_AED97460-aln 394 qvmmqssaqlyqknikelqnhtpsamlpqYnhlpqchgtslas.fqyypl...sislqsgqlst.qnswssvgsssssevklsk 472
                        +v+  s++q+ +++ +++q++++++ lp Yn       +++++ f+ + +   ++++q+++  + + +  s+++sss + + sk
            T08H4.3  29 DVIKYSAIQTIKQEQQQQQQQQSNTALPSYNFP---FFNGMQNdFPPNRMlynDNTMQKSENDHfTGMNLSTSASSSGNSTSSK 109
                        678889999999999999999999999999998...445555544443331112222222222201222233333333333333 PP

>> F12E12.5  CE20674	WBGene00017406	locus:sdz-12	status:Partially_confirmed	UniProt:Q9BLC4	protein_id:CCD67483.1
   #    score  bias  c-Evalue  i-Evalue hmmfrom  hmm to    alifrom  ali to    envfrom  env to     acc
 ---   ------ ----- --------- --------- ------- -------    ------- -------    ------- -------    ----
   1 ?    7.6   0.7    0.0041       1.9     295     428 ..      28     177 ..       7     213 .. 0.63

  Alignments for each domain:
  == domain 1    score: 7.6 bits;  conditional E-value: 0.0041
  TOC1_AED97460-aln 295 klqavaqkgvndlksaenqealesksqredlvss........ksipds.........kslersatlpaslesssnkkykeeeleqvqvekrn 369
                        + q++++k +n+ + +++ +++  +  r+++v+         k    +         + + +s   +  + + +++ ++e++l++  +++ +
           F12E12.5  28 QCQVCKRKFANQKTLRTHMKHITCRPGRSNVVNHkfrcenceK----QftnkpnlkrHQITHSGSKSKKCSTCQRTFFREDQLQRHLHNHLK 115
                        4555566666666666666655555555555555444433331....133334444477888889999999999999999999887666655 PP

  TOC1_AED97460-aln 370 e.sqvdvsglpaqsayPyylsGvvnqvmmqssaqlyqknikelqnht....psamlpqYnhlpq 428
                        e s+ d   l  + ++ +y +Gv n+ + ++   +y ++  + + h+    p  +l +Y+  ++
           F12E12.5 116 ErSHFDCPVLNCSMQFVFY-EGVENHLVNHHH-FSYSESAPCGKCHKlfgsPRHLLVHYHFDHK 177
                        5599*********999987.788888665554.4454444444444311113555666665544 PP

>> ZK688.11  CE40003	WBGene00044762	status:Confirmed	UniProt:Q27GV3	protein_id:CCD62542.1
   #    score  bias  c-Evalue  i-Evalue hmmfrom  hmm to    alifrom  ali to    envfrom  env to     acc
 ---   ------ ----- --------- --------- ------- -------    ------- -------    ------- -------    ----
   1 ?    7.6   1.0     0.004       1.9     273     384 ..      35     146 ..       8     155 .. 0.69

  Alignments for each domain:
  == domain 1    score: 7.6 bits;  conditional E-value: 0.004
  TOC1_AED97460-aln 273 kknsqdvaevdengalhlrleeklqavaqkgvndlksaenqealesksqredlvssksip.dskslersatlpaslesssnkkykeeeleqv 363
                        +++   + +v+++  +    +e++ ++ +k +++ +s+  + +++s++  + +++s s + d++sl++++    s  s  n+ + e + e v
           ZK688.11  35 RNQEMTMKNVEKKVEQMGAKNEEMFSMISKIMQKPNSTG-HLQWDSQTLADLMNKSDSFDdDQESLNMPRSSESSAMSVRNR-TLERQSEPV 124
                        444455677888777777777777777777777776654.457888888777788888862578*****9998888888877.455555555 PP

  TOC1_AED97460-aln 364 qvekrne.sqvdvsglpaqsay 384
                        +  ++ + + ++ +g++a++++
           ZK688.11 125 RKSPKAApKVKNEAGITASYVF 146
                        5555555344455566555544 PP

>> K05G3.2  CE35739	WBGene00019423	status:Partially_confirmed	UniProt:Q21249	protein_id:CCD72691.1
   #    score  bias  c-Evalue  i-Evalue hmmfrom  hmm to    alifrom  ali to    envfrom  env to     acc
 ---   ------ ----- --------- --------- ------- -------    ------- -------    ------- -------    ----
   1 ?    7.3   0.7    0.0049       2.3     302     381 ..      34     123 ..       8     133 .. 0.70

  Alignments for each domain:
  == domain 1    score: 7.3 bits;  conditional E-value: 0.0049
  TOC1_AED97460-aln 302 kgvndlksaenqealesksqredlvssksipds.........kslersatlpaslesss.nkkykeeeleqvqvekrnesqvdvsglpaq 381
                           +d++ + +  + + + qr+d + +++++++            e s+t+p+ +e  + +++++e + + ++ +  ne++ +  g+  q
            K05G3.2  34 TCGDDMQPSWHIGNRQAQDQRRDSRMGSNVNNDgmrntdqslRRQEISCTPPMRYENRHgSQHFHERQQQMSSNNVGNEQRSEGRGTVGQ 123
                        55566666666677777788888888888887778888866566699******9997551556777666666666677777777776655 PP

>> C01G6.9  CE00871	WBGene00007229	status:Partially_confirmed	UniProt:Q17575	protein_id:CAA84638.1
   #    score  bias  c-Evalue  i-Evalue hmmfrom  hmm to    alifrom  ali to    envfrom  env to     acc
 ---   ------ ----- --------- --------- ------- -------    ------- -------    ------- -------    ----
   1 ?    7.2   0.1    0.0052       2.4     209     291 ..     146     229 ..     125     295 .. 0.74

  Alignments for each domain:
  == domain 1    score: 7.2 bits;  conditional E-value: 0.0052
  TOC1_AED97460-aln 209 ekessvasaaaaaeppkldkleerpdvpeksdsrtaqlssapkkseLkigessafltyvkssvlkknsqdv.aevdengalhlr 291
                         +  +  + +  +e+  ++  e+ ++++e++ +++    s  k+ ++ki es  f  + k    +k+++++ ++  +++++h+ 
            C01G6.9 146 MYSENGRTLSGLKEEVVIKMAECAQHEEEIRPHKPEDSNSPKKQRKIKIIESPPFSLCLKYLQCQKDAHQMrVNCSKTSNAHSI 229
                        444444466677888899999****************999999999*********99999887766655431444444444433 PP

>> C47E8.5  CE05441	WBGene00000915	locus:daf-21	heat shock protein (HSP90)	status:Confirmed	UniProt:Q18688	protein_id:CA
   #    score  bias  c-Evalue  i-Evalue hmmfrom  hmm to    alifrom  ali to    envfrom  env to     acc
 ---   ------ ----- --------- --------- ------- -------    ------- -------    ------- -------    ----
   1 ?    6.8   0.4    0.0068       3.2     257     335 ..     195     271 ..     139     318 .. 0.77

  Alignments for each domain:
  == domain 1    score: 6.8 bits;  conditional E-value: 0.0068
  TOC1_AED97460-aln 257 igessafltyvkssvlkknsqdvaevdengalhlrleeklqavaqkgvndlksaenqealesksqredlvssksipdsk 335
                        +   s f+ y    v+  + +   ev++++a++++ eek + +++++++d+++++ ++ +e++ ++e+l+++k i +++
            C47E8.5 195 VKKHSQFIGYPIKLVV--EKEREKEVEDEEAVEAKDEEKKEGEVENVADDADKKKTKKIKEKYFEDEELNKTKPIWTRN 271
                        4567888888544444..3444578999*************************************9*999997775554 PP

>> F42E11.2c  CE31512	WBGene00009632	locus:ttyh-1	status:Confirmed	UniProt:Q20332	protein_id:CAD44123.1
   #    score  bias  c-Evalue  i-Evalue hmmfrom  hmm to    alifrom  ali to    envfrom  env to     acc
 ---   ------ ----- --------- --------- ------- -------    ------- -------    ------- -------    ----
   1 ?    7.1   0.3    0.0058       2.7     256     342 ..     129     216 ..     105     229 .. 0.83

  Alignments for each domain:
  == domain 1    score: 7.1 bits;  conditional E-value: 0.0058
  TOC1_AED97460-aln 256 kigessafl.tyvkssvlkknsqdvaevdengalhlrleeklqavaqkgvndlksaenqealesksqredlvssksipdskslersat 342
                          +  s f  +   ++v  kn +d+++v++++++++ + +++++++ + +++ ++  ++ +l ++ + +d+ + ++i++  sl  s +
          F42E11.2c 129 STAQISQFQeAALNTTVHLKNLEDTVHVESKKTKNATIVQQIDQILTNITDEIDIIAKNGKLFQAKHGDDIGKLEKIRKVLSLYESER 216
                        55556666525567888899***********************************9999999999999*********99999877765 PP

>> F42E11.2a  CE03309	WBGene00009632	locus:ttyh-1	status:Confirmed	UniProt:Q20332	protein_id:CAA91464.1
   #    score  bias  c-Evalue  i-Evalue hmmfrom  hmm to    alifrom  ali to    envfrom  env to     acc
 ---   ------ ----- --------- --------- ------- -------    ------- -------    ------- -------    ----
   1 ?    6.9   0.3    0.0065         3     256     342 ..     129     216 ..     105     229 .. 0.83

  Alignments for each domain:
  == domain 1    score: 6.9 bits;  conditional E-value: 0.0065
  TOC1_AED97460-aln 256 kigessafl.tyvkssvlkknsqdvaevdengalhlrleeklqavaqkgvndlksaenqealesksqredlvssksipdskslersat 342
                          +  s f  +   ++v  kn +d+++v++++++++ + +++++++ + +++ ++  ++ +l ++ + +d+ + ++i++  sl  s +
          F42E11.2a 129 STAQISQFQeAALNTTVHLKNLEDTVHVESKKTKNATIVQQIDQILTNITDEIDIIAKNGKLFQAKHGDDIGKLEKIRKVLSLYESER 216
                        55556666525567888899***********************************9999999999999*********99999877765 PP

>> C36A4.2  CE37617	WBGene00007964	locus:cyp-25A2	cytochrome P450	status:Partially_confirmed	UniProt:Q27476	protein_id:C
   #    score  bias  c-Evalue  i-Evalue hmmfrom  hmm to    alifrom  ali to    envfrom  env to     acc
 ---   ------ ----- --------- --------- ------- -------    ------- -------    ------- -------    ----
   1 ?    7.1   0.0    0.0056       2.6     486     553 ..     366     434 ..     298     436 .. 0.86

  Alignments for each domain:
  == domain 1    score: 7.1 bits;  conditional E-value: 0.0056
  TOC1_AED97460-aln 486 kRkeRCfDkkiRYvnRkkLaerRPRvrGqfvRklngvn...vDlngqpdsidededddeeeeeeeeardss 553
                        k   RC+   i ++nR+ La+    +rGqf  k + v+     +  +p++ d+ e+ ++e  e+ e++ ss
            C36A4.2 366 KETLRCYPPVIHFINRRCLADI--TIRGQFYPKGSVVTclpHTVHLNPENWDSPEEFHPERFENWEEKSSS 434
                        6777****************98..599****9998887444467777888888888888877777766666 PP

>> C33H5.19  CE26908	WBGene00044325	locus:tag-321	status:Confirmed	UniProt:Q95QS6	protein_id:CCD66583.1
   #    score  bias  c-Evalue  i-Evalue hmmfrom  hmm to    alifrom  ali to    envfrom  env to     acc
 ---   ------ ----- --------- --------- ------- -------    ------- -------    ------- -------    ----
   1 ?    6.6   0.0    0.0078       3.6     336     444 ..      52     160 ..      15     187 .. 0.73
   2 ?   -2.7   0.2       5.4   2.5e+03     186     199 ..     204     217 ..     202     222 .. 0.68

  Alignments for each domain:
  == domain 1    score: 6.6 bits;  conditional E-value: 0.0078
  TOC1_AED97460-aln 336 slersatlpaslesssnkkykeeeleqvqvekrne.sqvdvsglpaqsayPyylsGvvnqvmmqssaqlyqknikelqnhtpsamlpqYnhl 426
                        ++e +++l +  + + ++   ++ l++ +  k +e +q++v g+  ++  P+   Gv+++ +m  + +  ++++    + +++a  +  n  
           C33H5.19  52 AMEIASRLTIIEQQMLKS-ALDDCLTKKEDGKVEElTQEQVKGIFLVNSIPFIGFGVLDNMIMILAGEYIDQKLGAVLAISTMAAAALGNLI 142
                        455544443333333333.334444443333333368999**************************9999****999999999999999999 PP

  TOC1_AED97460-aln 427 pqchgtslasfqyyplsi 444
                        ++  g++la++  + ++ 
           C33H5.19 143 SDIAGVGLAHYVEVAVQR 160
                        999999999987776653 PP

  == domain 2    score: -2.7 bits;  conditional E-value: 5.4
  TOC1_AED97460-aln 186 lsDdtDdkskrstn 199
                        +sDd Dd  k+ + 
           C33H5.19 204 FSDDEDDEKKKKKE 217
                        78888887776554 PP

>> Y11D7A.12b  CE41463	WBGene00012435	locus:flh-1	status:Confirmed	UniProt:A7DTF1	protein_id:CAO82067.1
   #    score  bias  c-Evalue  i-Evalue hmmfrom  hmm to    alifrom  ali to    envfrom  env to     acc
 ---   ------ ----- --------- --------- ------- -------    ------- -------    ------- -------    ----
   1 ?    6.8   2.5    0.0067       3.1     247     447 ..     131     333 ..     102     367 .. 0.65

  Alignments for each domain:
  == domain 1    score: 6.8 bits;  conditional E-value: 0.0067
  TOC1_AED97460-aln 247 ssapkkseLkigessafltyvkssvlkknsqdvaevdengalhlrleeklqavaqkgvndlksaenqealesksqredlvssksipdsksle 338
                        +  pkk++Lk+     f+t+ k s  +k+   + + + +++ ++r+  +++ v++k +   ++++++  ++++     l  ++  +++  + 
         Y11D7A.12b 131 TDIPKKTRLKVFSNGFFMTFDKLSSCQKKY--FWRCEYKNTCKARM--HTDIVTEKILTFIHEHNHSAPIDEEVRLYGLDPTNIERNRVYIV 218
                        467*******************98884444..45555555554444..56778888888888888888888888766666554445555555 PP

  TOC1_AED97460-aln 339 rsatlpasl.esssnkkykeeeleqvqvekrnesqvdvsglpaqsayPyylsGvvnqvmmqss.aqly.qknikelqnhtpsamlpqYnhlp 427
                          +  p    ++ ++   +e   ++ + ++++e+q++ s+ + + a   y + + n ++ +ss + ++ q +  +++  + s +l+q   l+
         Y11D7A.12b 219 GNVADPNQRrKIRKQVADREAAAKRLVQQQEEEQQKQQSASSIVAARAAYAQAMQNGSIPTSSgVASFlQSTSATAPMTSHSMLLAQMPFLN 310
                        55555554404444444455555555555555566777777777777788888889888776624555455555554444444444444443 PP

  TOC1_AED97460-aln 428 qc...hgtslasfqyyplsislq 447
                        +    +++ +++ q++p   +++
         Y11D7A.12b 311 NIkteMSNMVKNEQFTPERYTQH 333
                        32221555555566666665554 PP

>> C06A8.8b  CE32117	WBGene00015517	status:Confirmed	UniProt:Q8IG54	protein_id:CCD61466.1
   #    score  bias  c-Evalue  i-Evalue hmmfrom  hmm to    alifrom  ali to    envfrom  env to     acc
 ---   ------ ----- --------- --------- ------- -------    ------- -------    ------- -------    ----
   1 ?    7.2   0.3    0.0052       2.4     303     356 ..      20      73 ..       4      82 .. 0.72

  Alignments for each domain:
  == domain 1    score: 7.2 bits;  conditional E-value: 0.0052
  TOC1_AED97460-aln 303 gvndlksaenqealesksqredlvssksipdskslersatlpaslesssnkkyk 356
                         + + ++ ++ ++ e   ++ +l+++++i ++ ++++s++ +a++ sss++k++
           C06A8.8b  20 ILFSKEMLNRLRKREAVMKNPQLPTTSAITETIAIDTSCEKSAPVSSSSSSKQQ 73 
                        44445555555566666666779****************999998888866333 PP

>> ZK1248.11  CE02895	WBGene00022881	status:Confirmed	UniProt:Q23420	protein_id:CCD72510.1
   #    score  bias  c-Evalue  i-Evalue hmmfrom  hmm to    alifrom  ali to    envfrom  env to     acc
 ---   ------ ----- --------- --------- ------- -------    ------- -------    ------- -------    ----
   1 ?    6.9   2.6    0.0063       2.9     271     411 ..      16     164 ..       6     201 .] 0.70

  Alignments for each domain:
  == domain 1    score: 6.9 bits;  conditional E-value: 0.0063
  TOC1_AED97460-aln 271 vlkknsqdvaevdengalhlr..leeklqavaqkgvndlksaenqeale..sksqredlvs.sksipdskslersatlp..aslesssnkky 355
                        + +k ++dv ++++++a + +   ee  +++++ +++ ++  +++ +++   ++ ++dl+  s ++p++k+le   + +  +  +++++++y
          ZK1248.11  16 L-RKAAEDVLHINSKNAISNEvdSEEFKETLMKDAMKLMELETEGAQMQhiFEALHNDLKDgSDEVPNEKALEELYEKAkkTHKNVKGERQY 106
                        3.477888989988776655521455556666666665555555555654444555677652579*******98766551145567788888 PP

  TOC1_AED97460-aln 356 keeeleqvqvekrne.sqvdvsglpaqsayPyylsGvvnqvmmqssaqly.qknikel 411
                         ++ +++ + e++n+ ++++v  ++ +++ P   + +vn v+ ++  + y +++i+e 
          ZK1248.11 107 FKDIIKSIRDESKNDeNEMEVMQVQHSRKDPISKKDIVNPVISKNCGHVYdRDSIHEF 164
                        888888888777776588999999999999*9999****9999999999955556654 PP

>> C42C1.6  CE16912	WBGene00016584	status:Partially_confirmed	UniProt:A3QMB5	protein_id:CAM36347.1
   #    score  bias  c-Evalue  i-Evalue hmmfrom  hmm to    alifrom  ali to    envfrom  env to     acc
 ---   ------ ----- --------- --------- ------- -------    ------- -------    ------- -------    ----
   1 ?    6.5   0.1    0.0083       3.9     313     448 ..      63     199 ..      18     210 .. 0.63

  Alignments for each domain:
  == domain 1    score: 6.5 bits;  conditional E-value: 0.0083
  TOC1_AED97460-aln 313 qealesksqredlvssksipdskslersatlpaslesssnkkykeeeleqvqvekrnesqvdvsglpaqsa..yPyylsGvvnqvmmqssaq 402
                              +sq+ +++  k ++  + + r+++l +++  ++ + ++ ee e+ +   + +  +d   lp +++   P+ ++  +++    ss +
            C42C1.6  63 VGDRRGNSQNIHTTDLKLVQLLQVFRRPRKLQIVCSWMEAMVVRLEETEEIEKTCSCGV-TDEYKLPGSRHvgLPFVFTHKLQH----SSSN 149
                        33333455555555556666668999999999999999988877777666555554443.355555544441167766555555....4444 PP

  TOC1_AED97460-aln 403 ly.qknikelqnhtp.samlpqYnhlpqc..hgtslasfqyyplsislqs 448
                            +++++ q+h++    +++Yn + +    g  l +f++ +l ++l s
            C42C1.6 150 VQqAQHVQQVQQHQQlLQHIQRYNDVIDIerSGRRLNKFPQFSLFVALVS 199
                        33146677777777768899999988776445666777888777666655 PP

>> W06G6.2  CE42886	WBGene00012309	status:Predicted	UniProt:Q9U339	protein_id:CAB63326.2
   #    score  bias  c-Evalue  i-Evalue hmmfrom  hmm to    alifrom  ali to    envfrom  env to     acc
 ---   ------ ----- --------- --------- ------- -------    ------- -------    ------- -------    ----
   1 ?    6.6   0.1    0.0078       3.6     176     250 ..       2      83 ..       1      90 [. 0.58

  Alignments for each domain:
  == domain 1    score: 6.6 bits;  conditional E-value: 0.0078
  TOC1_AED97460-aln 176 sDantnsttllsDdtDdkskr.stnpetgvssq.qekessva........saaaaaeppkldkleerpdvpeksdsrtaqlssap 250
                        +Da  n+ + + DdtD  s++ s npe +  ++   +es  a        +   a  ++++d+++  ++  +  d ++++l+ +p
            W06G6.2   2 ADASLNAESQYQDDTDHESRKlSSNPEPSGNQDaSPQESP-AlnsmntdgF--GAGVETPTDRQHFFESLIQFYDAQPRRLMPRP 83 
                        699999999*******999765889996544330344443.3233333221..22334444455555555555566666666555 PP

>> C53D6.2  CE24863	WBGene00006852	locus:unc-129	bone morphogenetic protein like	status:Confirmed	UniProt:O44371	protein
   #    score  bias  c-Evalue  i-Evalue hmmfrom  hmm to    alifrom  ali to    envfrom  env to     acc
 ---   ------ ----- --------- --------- ------- -------    ------- -------    ------- -------    ----
   1 ?    6.3   0.1    0.0099       4.6     381     471 ..     198     291 ..     113     317 .. 0.74

  Alignments for each domain:
  == domain 1    score: 6.3 bits;  conditional E-value: 0.0099
  TOC1_AED97460-aln 381 qsayPyy.lsGvvnqvmmqssaqlyqknikelqnhtp.samlpqYnhlpqc.hgtslasfqyyplsislqsgqlstqnswssvgsssssevk 469
                        ++  P+  +   vn+++ + s+++  +++k ++     + + ++Yn+ +    +    + + ++ + +  s ++s++++w+ +g+++s e++
            C53D6.2 198 RKSTPFLvIYSKVNHTLDTVSVMKQTEQTKRKRRDLGnEELREYYNYNSIPlDNDDREPIKRKNGKKNSLSEEISSEDVWQGFGEETSREER 289
                        4556664256789********999977777666666615555555555444566667778888888888888****************9988 PP

  TOC1_AED97460-aln 470 ls 471
                         +
            C53D6.2 290 ER 291
                        65 PP

>> F53F10.2b  CE30374	WBGene00018764	status:Confirmed	UniProt:Q8T3B3	protein_id:CCD66420.1
   #    score  bias  c-Evalue  i-Evalue hmmfrom  hmm to    alifrom  ali to    envfrom  env to     acc
 ---   ------ ----- --------- --------- ------- -------    ------- -------    ------- -------    ----
   1 ?    6.2   0.0     0.011         5      49      89 ..     141     177 ..     124     180 .. 0.83

  Alignments for each domain:
  == domain 1    score: 6.2 bits;  conditional E-value: 0.011
  TOC1_AED97460-aln  49 LLleCsYqvtsvksaRqvidaLnaegaeidiiLaevDlPva 89 
                        +L+ Cs  v  v s +qv d++na ++e +iiLa v lP +
          F53F10.2b 141 VLAGCSTFV--VESEKQVTDVMNA-SPEAEIILA-VCLPYS 177
                        678888766..89**********9.5899****9.667765 PP

>> C49C3.8b  CE19747	WBGene00008198	status:Confirmed	UniProt:D4PHA1	protein_id:CBK55581.1
   #    score  bias  c-Evalue  i-Evalue hmmfrom  hmm to    alifrom  ali to    envfrom  env to     acc
 ---   ------ ----- --------- --------- ------- -------    ------- -------    ------- -------    ----
   1 ?    6.1   0.1     0.011       5.1     301     401 ..     105     210 ..      91     230 .. 0.72

  Alignments for each domain:
  == domain 1    score: 6.1 bits;  conditional E-value: 0.011
  TOC1_AED97460-aln 301 qkgvndlksaenqeale.....sksqredlvssksipdskslersatlpaslesssnkkykeeeleqvqvekrnesqvdvsglpaqsayPyy 387
                        ++ +ndl+  ++ ++++     s+s++++++s++ +++ k + + a      ++ ++ k+ +e l  ++ + ++++ ++ sg p  +ay   
           C49C3.8b 105 KRRMNDLEDLRKIKECSkrafiSNSDQSEVPSTSMLNSMKEMITEAVETSNKKLIEELKTSNEALVAQVANFKSKHIEQSSGKPGMRAYLEG 196
                        55666776666666666555558889899999988888766655555555555666665666767666666666677788999******999 PP

  TOC1_AED97460-aln 388 lsGvvnqvmmqssa 401
                        l+G + +  m++ a
           C49C3.8b 197 LKGFLHHLNMPELA 210
                        99999998887765 PP

>> Y53C12A.11  CE44388	WBGene00194906	status:Confirmed	UniProt:D2YW13	protein_id:CBI83244.1
   #    score  bias  c-Evalue  i-Evalue hmmfrom  hmm to    alifrom  ali to    envfrom  env to     acc
 ---   ------ ----- --------- --------- ------- -------    ------- -------    ------- -------    ----
   1 ?    5.9   1.0     0.013         6     250     364 ..      17     129 ..       3     145 .. 0.71

  Alignments for each domain:
  == domain 1    score: 5.9 bits;  conditional E-value: 0.013
  TOC1_AED97460-aln 250 pkkseLkigessafltyvkssvlkknsqdvaevdengalhlrleeklqavaqkgvndlksaenqealesksqredlvss.ksipdskslers 340
                        + ks Lk g +s  +    +s+  + ++ ++   + ++++++++ k + +a+   ++ ++ ++++ l++k +r++l s  ++i++s+ l  +
         Y53C12A.11  17 SSKSSLKSGKASMKVEPTDASIHDSLIRPISAPGTISSENANVNVKSEREAS--KSNPNIPRSENLLDTKLDRQELASFpRNIQQSENLQSA 106
                        5688888888888888888888866666555555555555555555555555..556666677777888888889988559*********** PP

  TOC1_AED97460-aln 341 atlpaslesssnkkykeeeleqvq 364
                        +t+pa+    +++ + +e+ ++++
         Y53C12A.11 107 QTFPAVNRGRKRQ-ITHENADNAN 129
                        ****999888876.5556555554 PP

>> C44C10.12  CE38294	WBGene00044133	status:Predicted	UniProt:Q565B1	protein_id:CAI79148.1
   #    score  bias  c-Evalue  i-Evalue hmmfrom  hmm to    alifrom  ali to    envfrom  env to     acc
 ---   ------ ----- --------- --------- ------- -------    ------- -------    ------- -------    ----
   1 ?    6.1   0.3     0.011       5.1     404     483 ..      73     151 ..       8     154 .. 0.72

  Alignments for each domain:
  == domain 1    score: 6.1 bits;  conditional E-value: 0.011
  TOC1_AED97460-aln 404 yqknikelqnhtp..samlpqYnhlpqchgtslasfqyyplsislqsgqlstqnswssvgsssssevklskvdRReaaLlkf 483
                         ++ +++ +n  +  ++++ +Y+ +++ +++ +++++  + + s    ++++  +   v +++++    s++ RReaa+  f
          C44C10.12  73 THDVPNNWRNVCTaiETIMDEYQLMERKKKVQMQQHSTHNRQSSDICFKVPN--QI-RVKAQTKCSDLASEMKRREAAIQEF 151
                        3445555555444458999999999999999998866666655555555665..33.3445566666789999*****9988 PP

>> C37A5.4  CE17530	WBGene00007990	locus:fipr-23	status:Partially_confirmed	UniProt:O62091	protein_id:CAB07333.1
   #    score  bias  c-Evalue  i-Evalue hmmfrom  hmm to    alifrom  ali to    envfrom  env to     acc
 ---   ------ ----- --------- --------- ------- -------    ------- -------    ------- -------    ----
   1 ?    5.9   2.9     0.013       6.2     273     363 ..      52     141 ..      14     159 .. 0.67

  Alignments for each domain:
  == domain 1    score: 5.9 bits;  conditional E-value: 0.013
  TOC1_AED97460-aln 273 kknsqdvaevdengalhlrleeklqavaqkgvndlksaenqealesksqredlvssksipdskslersatlpaslesssnkkykeeeleqv 363
                        ++++q   ++d++g+  +++e ++++ + +  +  +++e + ++e ++ + +++ ++++++ ++ler ++    ++++++ +  + e++q+
            C37A5.4  52 RSETQSSMKMDGQGSG-VKTEMNMNSQTPQIRDTRSETETKMKMEGQGSDMKTEINQQMDTPHTLERRSETESQIKMEGQGSGVKTEMNQQ 141
                        4455666666666654.66777777777777777777777777777777777777788888888888777777777766654444444433 PP

>> K02F3.4  CE23848	WBGene00019327	locus:zip-2	status:Confirmed	UniProt:Q21148	protein_id:CCD61873.1
   #    score  bias  c-Evalue  i-Evalue hmmfrom  hmm to    alifrom  ali to    envfrom  env to     acc
 ---   ------ ----- --------- --------- ------- -------    ------- -------    ------- -------    ----
   1 ?    5.5   1.0     0.018       8.2     441     490 ..     218     266 ..     189     282 .. 0.80

  Alignments for each domain:
  == domain 1    score: 5.5 bits;  conditional E-value: 0.018
  TOC1_AED97460-aln 441 plsislqsgqlstqnswssvgsssssevklskvdRReaaLlkfRqkRkeR 490
                        + s s+ ++ ++  ++ ssv+s sss+ +++  d+ + a  k RqkR+ +
            K02F3.4 218 SSSSSTVETTITRGRKTSSVSSDSSSDYRHK-RDKNNLASQKSRQKRQAK 266
                        445556666788888999*********9975.599999*********976 PP

>> F47F6.1a  CE29325	WBGene00018572	locus:lin-42	status:Confirmed	UniProt:P91314	protein_id:CCD71435.1
   #    score  bias  c-Evalue  i-Evalue hmmfrom  hmm to    alifrom  ali to    envfrom  env to     acc
 ---   ------ ----- --------- --------- ------- -------    ------- -------    ------- -------    ----
   1 ?    5.6   0.3     0.016       7.5     362     418 ..      20      76 ..      12     135 .. 0.69

  Alignments for each domain:
  == domain 1    score: 5.6 bits;  conditional E-value: 0.016
  TOC1_AED97460-aln 362 qvqvekrnesqvdvsglpaqsayPyylsGvvnqvmmqssaqlyqknikelqnhtpsa 418
                        +++++++++ + +  g+pa+     y+  +v+q +++s+aq+ qk    + + +++a
           F47F6.1a  20 HSHHHHHSSLKDQNQGFPANIDLGAYIDKIVEQLVVNSTAQQQQKVAVAAAAAAQAA 76 
                        455666667777889**************************9988765554444333 PP

>> T01C3.9  CE12924	WBGene00011324	status:Confirmed	UniProt:Q22058	protein_id:CAB01662.1
   #    score  bias  c-Evalue  i-Evalue hmmfrom  hmm to    alifrom  ali to    envfrom  env to     acc
 ---   ------ ----- --------- --------- ------- -------    ------- -------    ------- -------    ----
   1 ?   -0.4   0.0         1   4.8e+02       6      40 ..      18      52 ..      13      61 .. 0.76
   2 ?    6.0   0.6     0.012       5.7     505     547 ..     245     287 ..     235     296 .. 0.78

  Alignments for each domain:
  == domain 1    score: -0.4 bits;  conditional E-value: 1
  TOC1_AED97460-aln  6 eldrngesksgagagggdgfiDRskvRiLlCDnDs 40
                       ++ ++++s+ ++  ++  ++i R    i+lC+ D 
            T01C3.9 18 KMAEADNSSVQQKFDAIRDYIGRKETTIILCEHDD 52
                       5566666666667777889************9985 PP

  == domain 2    score: 6.0 bits;  conditional E-value: 0.012
  TOC1_AED97460-aln 505 aerRPRvrGqfvRklngvnvDlngqpdsidededddeeeeeee 547
                           RP  +G++   +  +n+D+  + d+ + de +++e+e + 
            T01C3.9 245 RQIRPNAQGRYFVPARMINMDIEMSNDEYSPDESENDENEYDY 287
                        567*******9999************99999988865555433 PP

>> C37A5.2  CE17529	WBGene00007989	locus:fipr-22	status:Partially_confirmed	UniProt:O62092	protein_id:CAB07334.1
   #    score  bias  c-Evalue  i-Evalue hmmfrom  hmm to    alifrom  ali to    envfrom  env to     acc
 ---   ------ ----- --------- --------- ------- -------    ------- -------    ------- -------    ----
   1 ?    5.7   3.1     0.015       6.9     273     363 ..      52     141 ..      15     158 .. 0.73

  Alignments for each domain:
  == domain 1    score: 5.7 bits;  conditional E-value: 0.015
  TOC1_AED97460-aln 273 kknsqdvaevdengalhlrleeklqavaqkgvndlksaenqealesksqredlvssksipdskslersatlpaslesssnkkykeeeleqv 363
                        ++++q   ++d++++  +++e ++++ + +  +  +++e + ++e ++ + +++ ++++++ ++ler ++    ++++++ +  + e++q+
            C37A5.2  52 RSEAQSSMKLDGQKSG-VKTEMSMDSQTPQIRDTRSETETKMKMEGQGSDMKTEINQQMDTPHTLERRSETESQIKMEGQGSGVKTEMNQQ 141
                        4455666666665554.77888888888888888888888888888888888888899999999999888777777777664444444443 PP

>> C49C3.8a  CE40756	WBGene00008198	status:Confirmed	UniProt:Q9XUF7	protein_id:CAB05161.2
   #    score  bias  c-Evalue  i-Evalue hmmfrom  hmm to    alifrom  ali to    envfrom  env to     acc
 ---   ------ ----- --------- --------- ------- -------    ------- -------    ------- -------    ----
   1 ?    5.5   0.1     0.017       7.9     301     401 ..     157     262 ..     143     282 .. 0.72

  Alignments for each domain:
  == domain 1    score: 5.5 bits;  conditional E-value: 0.017
  TOC1_AED97460-aln 301 qkgvndlksaenqeale.....sksqredlvssksipdskslersatlpaslesssnkkykeeeleqvqvekrnesqvdvsglpaqsayPyy 387
                        ++ +ndl+  ++ ++++     s+s++++++s++ +++ k + + a      ++ ++ k+ +e l  ++ + ++++ ++ sg p  +ay   
           C49C3.8a 157 KRRMNDLEDLRKIKECSkrafiSNSDQSEVPSTSMLNSMKEMITEAVETSNKKLIEELKTSNEALVAQVANFKSKHIEQSSGKPGMRAYLEG 248
                        55666666666666666555558889899999988888766655555555555666665666767666666666677788999******999 PP

  TOC1_AED97460-aln 388 lsGvvnqvmmqssa 401
                        l+G + +  m++ a
           C49C3.8a 249 LKGFLHHLNMPELA 262
                        99999998887765 PP

>> C36F7.4b  CE24830	WBGene00004372	locus:rig-5	status:Partially_confirmed	UniProt:Q9NAR0	protein_id:CAB54202.2
   #    score  bias  c-Evalue  i-Evalue hmmfrom  hmm to    alifrom  ali to    envfrom  env to     acc
 ---   ------ ----- --------- --------- ------- -------    ------- -------    ------- -------    ----
   1 ?    5.4   0.2     0.018       8.4     302     380 ..     312     388 ..     277     401 .. 0.68

  Alignments for each domain:
  == domain 1    score: 5.4 bits;  conditional E-value: 0.018
  TOC1_AED97460-aln 302 kgvndlksaenqealesksqredlvssksipdskslersatlpaslesssnkkykeeeleqvqvekrnesqvdvsglpa 380
                         + nd+ ++++q +l++ s+ +++++s+ ip+++  e s+ +p   + s+ +  +e +   ++  + ++ qvd +++p+
           C36F7.4b 312 VAKNDNGIHHSQVTLNQISH-NHFTNSNLIPEDSEEEDSQSPPQLEFYSQAR-RHESRNAPTTRSELRAIQVDSASFPS 388
                        34556666666666666665.99999999*9998888888887777777766.33433333344445678999998886 PP

>> C52D10.11  CE17594	WBGene00001460	locus:flp-17	status:Confirmed	UniProt:A3QM96	protein_id:CAM36328.1
   #    score  bias  c-Evalue  i-Evalue hmmfrom  hmm to    alifrom  ali to    envfrom  env to     acc
 ---   ------ ----- --------- --------- ------- -------    ------- -------    ------- -------    ----
   1 ?    5.8   0.1     0.014       6.6     444     484 ..      65     108 ..      15     118 .. 0.67

  Alignments for each domain:
  == domain 1    score: 5.8 bits;  conditional E-value: 0.014
  TOC1_AED97460-aln 444 islqsg..ql.stqnswssvgsssssevklskvdRReaaLlkfR 484
                        + +q g  ++ + +  +  +g+ s +e++  ++++R+ a ++f 
          C52D10.11  65 NQQQAGaqEVqKRKSAFVRFGKRSAPEEEAMEMEKRKSAFVRFG 108
                        33333311220234456778888888888888888888888885 PP

>> T21B6.1  CE03679	WBGene00000961	locus:dgn-1	status:Partially_confirmed	UniProt:Q22629	protein_id:CAA92012.1
   #    score  bias  c-Evalue  i-Evalue hmmfrom  hmm to    alifrom  ali to    envfrom  env to     acc
 ---   ------ ----- --------- --------- ------- -------    ------- -------    ------- -------    ----
   1 ?    5.3   0.7     0.019         9     230     351 ..     336     467 ..     308     472 .. 0.73

  Alignments for each domain:
  == domain 1    score: 5.3 bits;  conditional E-value: 0.019
  TOC1_AED97460-aln 230 eerpdvpeksd.srtaqlssapkkseLkigess.afltyvkssvl.....kknsqdvaevdengalhlrleeklqavaqkgvndlksaenqe 314
                         +++ v+ + d  ++ q+ ++p k +L +   + +  + v s ++     k+n   va  +++   ++  e  ++a+a+k++ ++k+++++e
            T21B6.1 336 PTNHRVQLEMDqPTPQQMATNPSKRNLLVRALArSLKAPVNSFTIqeigyKNNKTMVAFSNNSIPYKVCDEAAINAMASKMIIKQKMRTKTE 427
                        44555555555378999999****99999654426667788876612222445555555666667778889999****************** PP

  TOC1_AED97460-aln 315 alesksqredlvssksipds...kslersatlpaslesss 351
                         +++ +++  +++++ i++    +++e s+t p++  +++
            T21B6.1 428 FVKTMGNQFYVRTATMIRHGncdETVEISTTAPTVESIQE 467
                        *******99*****999986444899*****999866554 PP

>> D1037.4  CE30373	WBGene00004272	locus:rab-8	RAS-related protein	status:Confirmed	UniProt:Q9TYS2	protein_id:CCD68351.1
   #    score  bias  c-Evalue  i-Evalue hmmfrom  hmm to    alifrom  ali to    envfrom  env to     acc
 ---   ------ ----- --------- --------- ------- -------    ------- -------    ------- -------    ----
   1 ?    5.5   0.0     0.017       7.8     186     289 ..      87     191 ..      83     205 .. 0.62

  Alignments for each domain:
  == domain 1    score: 5.5 bits;  conditional E-value: 0.017
  TOC1_AED97460-aln 186 lsDdtDdkskrst.npetgvssqqekessvasaaaaaeppkldkleerpdvpeksd.srtaqlssapkkseLkigessaflty...vkssvl 272
                        + D t+++s +++ n  +++ ++  ++++  +     +    ++ e ++d  e+   +  ++++ ++ k++L i e  af+t    +ks + 
            D1037.4  87 VYDITNERSFENIkNWIRNIEEHAASDVERMIIGNKCDI--EERREVSRDRGEQLAiEYGTKFLETSAKANLNIDE--AFFTLardIKSKME 174
                        567788888877524455555555555443333333333..33333333333333336778999***********9..78886334788888 PP

  TOC1_AED97460-aln 273 kknsqdvaevdengalh 289
                        +++++   +v ++g ++
            D1037.4 175 QNEMRAGGSVSNTGRVN 191
                        88887777777776665 PP

>> Y62F5A.1a  CE24544	WBGene00007013	locus:mdt-8	status:Partially_confirmed	UniProt:Q9U1W2	protein_id:CAB57912.1
   #    score  bias  c-Evalue  i-Evalue hmmfrom  hmm to    alifrom  ali to    envfrom  env to     acc
 ---   ------ ----- --------- --------- ------- -------    ------- -------    ------- -------    ----
   1 ?    5.4   1.6     0.018       8.4     405     451 ..     253     302 ..     151     322 .. 0.85

  Alignments for each domain:
  == domain 1    score: 5.4 bits;  conditional E-value: 0.018
  TOC1_AED97460-aln 405 qknikelqnhtpsamlpqYnhlpqc...hgtslasfqyyplsislqsgql 451
                        ++++   q +t++a lp Y+h++q    h++++ + ++ p+ +    +++
          Y62F5A.1a 253 RQQLSGGQPQTSQAHLPMYSHHQQPqysHQQPMNPQHHSPMTMMAPGQMI 302
                        566777789999*********9987777999**99888888876544444 PP

>> B0261.8  CE34240	WBGene00015096	status:Confirmed	UniProt:Q7Z116	protein_id:CCD61577.1
   #    score  bias  c-Evalue  i-Evalue hmmfrom  hmm to    alifrom  ali to    envfrom  env to     acc
 ---   ------ ----- --------- --------- ------- -------    ------- -------    ------- -------    ----
   1 ?    5.5   5.6     0.017       7.9     275     381 ..      40     149 ..       2     157 .. 0.51

  Alignments for each domain:
  == domain 1    score: 5.5 bits;  conditional E-value: 0.017
  TOC1_AED97460-aln 275 nsqdvaevdengalhlrleeklqavaqkgvndlksaenqealesksqredlvssksipdskslersatlpaslesssnkkykeeele..... 361
                        ++q + ev++++a++ ++e +++   ++  ++ +++++q++ +++ +++d ++++ +  +ks e+  +lp++ +  +    +e++le     
            B0261.8  40 KVQRTCEVQDEEAEEENIEFEHEIDEEEIEEQDEIVHEQSENDQNLKDSDEKKNEIVALEKSTEKDEELPIPEKEAQVD--QEDTLEnlfek 129
                        2344444555555555555555555555555555555555555555555555556666668888888888876655533..33333200001 PP

  TOC1_AED97460-aln 362 qvqvekrnesqvdvsglpaq 381
                        +++ +++ne+q++v ++ ++
            B0261.8 130 ETESNNTNEQQENVETNDTT 149
                        23344445566666555554 PP

>> R04A9.5  CE45204	WBGene00019864	locus:ceh-93	status:Partially_confirmed	UniProt:Q86DC2	protein_id:CCD62914.1
   #    score  bias  c-Evalue  i-Evalue hmmfrom  hmm to    alifrom  ali to    envfrom  env to     acc
 ---   ------ ----- --------- --------- ------- -------    ------- -------    ------- -------    ----
   1 ?    4.7   0.6     0.029        13     173     327 ..     216     377 ..     195     445 .. 0.67

  Alignments for each domain:
  == domain 1    score: 4.7 bits;  conditional E-value: 0.029
  TOC1_AED97460-aln 173 sdpsDantnsttllsDdtDdkskrstnpetgvssqqekessvasaaaaa...eppkldkleerpdvpeksdsrtaqlssapkkseLkigess 261
                         +  Da      +ls +tD  s   + +e+++  + e e  + s +  +    +  ++k++  p+    + ++ ++ +s+  +   kig+s 
            R04A9.5 216 CETNDACCRIREFLSRETDTTSYIEITNEVQTVLEDEIELHLLSRKRFTlgyVHVIMEKTDLAPSYIRAQYENWRRKLSTKDRGSWKIGDSE 307
                        4566777777889**********99999999999999998876544333111455567778888888888899999999999********** PP

  TOC1_AED97460-aln 262 afltyvkssvlkknsqdvaevdenga.lhlrleeklqavaqkgvndlksaenqeale...sksqredlvs 327
                        a  +   + v k+  + + +  +n   + lr ++     +q  +n+ ++ +   ++    s s++++ ++
            R04A9.5 308 AENSVLSAEVSKQLEEAFLQRTNNREdKTLRPKDIKALSTQLEINEKEIENWIAKKTeatSGSNSTEQQQ 377
                        *999999999977766665544444404444444444444444554444332222221112222222333 PP

>> F53A2.8c  CE37116	WBGene00003478	locus:mtm-6	status:Confirmed	UniProt:Q69Z15	protein_id:CAH10812.1
   #    score  bias  c-Evalue  i-Evalue hmmfrom  hmm to    alifrom  ali to    envfrom  env to     acc
 ---   ------ ----- --------- --------- ------- -------    ------- -------    ------- -------    ----
   1 ?    4.9   0.0     0.026        12     177     216 ..     225     271 ..     220     328 .. 0.65

  Alignments for each domain:
  == domain 1    score: 4.9 bits;  conditional E-value: 0.026
  TOC1_AED97460-aln 177 DantnsttllsDdtDdkskrstnpetgvssqqekessva.......s 216
                         antns +l+  dt  + +  +n+ +g   + e++ s          
           F53A2.8c 225 KANTNSDNLFLVDTRPRVNAMVNKVQGKGFEDERNYSNMrfhffdiE 271
                        59**********************99988888877654445554442 PP

>> F53A2.8a  CE16100	WBGene00003478	locus:mtm-6	FYVE zinc finger	status:Confirmed	UniProt:O45553	protein_id:CAB04456.1
   #    score  bias  c-Evalue  i-Evalue hmmfrom  hmm to    alifrom  ali to    envfrom  env to     acc
 ---   ------ ----- --------- --------- ------- -------    ------- -------    ------- -------    ----
   1 ?    4.9   0.0     0.027        12     177     216 ..     227     273 ..     222     330 .. 0.65

  Alignments for each domain:
  == domain 1    score: 4.9 bits;  conditional E-value: 0.027
  TOC1_AED97460-aln 177 DantnsttllsDdtDdkskrstnpetgvssqqekessva.......s 216
                         antns +l+  dt  + +  +n+ +g   + e++ s          
           F53A2.8a 227 KANTNSDNLFLVDTRPRVNAMVNKVQGKGFEDERNYSNMrfhffdiE 273
                        59**********************99988888877654445554442 PP

>> F29G9.4a  CE27375	WBGene00001345	locus:fos-1	BZIP transcription factor	status:Confirmed	UniProt:O16367	protein_id:CCD
   #    score  bias  c-Evalue  i-Evalue hmmfrom  hmm to    alifrom  ali to    envfrom  env to     acc
 ---   ------ ----- --------- --------- ------- -------    ------- -------    ------- -------    ----
   1 ?    5.3   0.5      0.02       9.2     268     339 ..       9      84 ..       3     166 .. 0.69

  Alignments for each domain:
  == domain 1    score: 5.3 bits;  conditional E-value: 0.02
  TOC1_AED97460-aln 268 kssvlkknsqdvaevd..eng..alhlrleeklqavaqkgvndlksaenqealesksqredlvssksipdsksler 339
                        kss  +k  ++    d  +++  + + r +e    + q+ ++ +k+ ++q +  ++s+++++ ++++i+++    +
           F29G9.4a   9 KSSAGRKPKEEDNMEDddDDKrlKRRQRNKEAAARCRQRRIDLMKELQDQVNDFKNSNDKKMAECNNIRNKLNSLK 84 
                        55555544333332220022200334446777888999999999999999999999999**********9943322 PP

>> C41D11.10  CE45175	WBGene00195180	status:Confirmed	protein_id:CCD64263.1
   #    score  bias  c-Evalue  i-Evalue hmmfrom  hmm to    alifrom  ali to    envfrom  env to     acc
 ---   ------ ----- --------- --------- ------- -------    ------- -------    ------- -------    ----
   1 ?    5.7   0.8     0.015         7     267     324 ..     104     161 ..      49     167 .] 0.81

  Alignments for each domain:
  == domain 1    score: 5.7 bits;  conditional E-value: 0.015
  TOC1_AED97460-aln 267 vkssvlkknsqdvaevdengalhlr.leeklqavaqkgvndlksaenqealesksqred 324
                        vk+  +  ++++  +v+e ++ ++   ee++q+v+++  n++k+++n++++e+++ ++ 
          C41D11.10 104 VKAEKP-MKMEKNEKVEELKSGEVIeEEEETQVVVKRKNNNNKRNKNSQNIEKNGITDS 161
                        566555.5566677788777766543788899999999999999999999998876554 PP

>> C36F7.4c  CE41506	WBGene00004372	locus:rig-5	status:Partially_confirmed	UniProt:A7UQ11	protein_id:CAO94907.1
   #    score  bias  c-Evalue  i-Evalue hmmfrom  hmm to    alifrom  ali to    envfrom  env to     acc
 ---   ------ ----- --------- --------- ------- -------    ------- -------    ------- -------    ----
   1 ?    5.1   0.1     0.022        10     302     380 ..     366     442 ..     331     455 .. 0.68

  Alignments for each domain:
  == domain 1    score: 5.1 bits;  conditional E-value: 0.022
  TOC1_AED97460-aln 302 kgvndlksaenqealesksqredlvssksipdskslersatlpaslesssnkkykeeeleqvqvekrnesqvdvsglpa 380
                         + nd+ ++++q +l++ s+ +++++s+ ip+++  e s+ +p   + s+ +  +e +   ++  + ++ qvd +++p+
           C36F7.4c 366 VAKNDNGIHHSQVTLNQISH-NHFTNSNLIPEDSEEEDSQSPPQLEFYSQAR-RHESRNAPTTRSELRAIQVDSASFPS 442
                        34456666666666666665.99999999*9998888888887777777766.33433333344445678999998886 PP

>> F29G9.4b  CE39151	WBGene00001345	locus:fos-1	status:Confirmed	UniProt:Q4KTU6	protein_id:CCD64134.1
   #    score  bias  c-Evalue  i-Evalue hmmfrom  hmm to    alifrom  ali to    envfrom  env to     acc
 ---   ------ ----- --------- --------- ------- -------    ------- -------    ------- -------    ----
   1 ?    4.8   0.6     0.028        13     266     338 ..     143     219 ..     128     295 .. 0.69

  Alignments for each domain:
  == domain 1    score: 4.8 bits;  conditional E-value: 0.028
  TOC1_AED97460-aln 266 yvkssvlkknsqdvaevde..ng..alhlrleeklqavaqkgvndlksaenqealesksqredlvssksipdsksle 338
                          kss  +k  ++    d+  ++  + + r +e    + q+ ++ +k+ ++q +  ++s+++++ ++++i+++    
           F29G9.4b 143 VKKSSAGRKPKEEDNMEDDddDKrlKRRQRNKEAAARCRQRRIDLMKELQDQVNDFKNSNDKKMAECNNIRNKLNSL 219
                        3355555544433332222002200333446777788999999999999999999999999**********994332 PP

>> W05E10.5a  CE35045	WBGene00012282	status:Partially_confirmed	UniProt:Q7YWS3	protein_id:CAE17973.1
   #    score  bias  c-Evalue  i-Evalue hmmfrom  hmm to    alifrom  ali to    envfrom  env to     acc
 ---   ------ ----- --------- --------- ------- -------    ------- -------    ------- -------    ----
   1 ?    5.4   4.0     0.018       8.3     291     368 ..      67     141 ..       7     181 .. 0.57

  Alignments for each domain:
  == domain 1    score: 5.4 bits;  conditional E-value: 0.018
  TOC1_AED97460-aln 291 rleeklqavaqkgvndlksaenqealesksqredlvssksipdskslersatlpaslesssnkkykeeeleqvqvekr 368
                        +++   + + +  +n+lk+++ +++++++ + ++ + +ks+++sks++ s+    +++ + +++ +++++ +  ve+r
          W05E10.5a  67 EMQMAKNDLIRLRMNELKNNRLKDRTNNNNN-NNKNDCKSVKTSKSFNASSMANHTMTKQYTEQNHNDQYYD--VESR 141
                        3333333333444444444444444444333.4445555555555555555554444444433333332222..2222 PP

>> T26H2.5  CE16491	WBGene00012067	Zinc finger present in dystrophin, CBP\/p300	status:Partially_confirmed	UniProt:O1813
   #    score  bias  c-Evalue  i-Evalue hmmfrom  hmm to    alifrom  ali to    envfrom  env to     acc
 ---   ------ ----- --------- --------- ------- -------    ------- -------    ------- -------    ----
   1 ?    5.5   0.0     0.017       7.9     243     274 ..      90     121 ..      19     201 .. 0.73

  Alignments for each domain:
  == domain 1    score: 5.5 bits;  conditional E-value: 0.017
  TOC1_AED97460-aln 243 taqlssapkkseLkigessafltyvkssvlkk 274
                         + +s +p  s++ i  ss  ++y+k +++  
            T26H2.5  90 WRIFSGNPYHSNVEIHSSSEIYSYIKRTTICG 121
                        4568889********************99833 PP

>> F53F10.2a  CE10982	WBGene00018764	decarbaxylase	status:Confirmed	UniProt:O01579	protein_id:CCD66419.1
   #    score  bias  c-Evalue  i-Evalue hmmfrom  hmm to    alifrom  ali to    envfrom  env to     acc
 ---   ------ ----- --------- --------- ------- -------    ------- -------    ------- -------    ----
   1 ?    5.0   0.0     0.024        11      49      89 ..     141     177 ..     124     180 .. 0.83

  Alignments for each domain:
  == domain 1    score: 5.0 bits;  conditional E-value: 0.024
  TOC1_AED97460-aln  49 LLleCsYqvtsvksaRqvidaLnaegaeidiiLaevDlPva 89 
                        +L+ Cs  v  v s +qv d++na ++e +iiLa v lP +
          F53F10.2a 141 VLAGCSTFV--VESEKQVTDVMNA-SPEAEIILA-VCLPYS 177
                        678888766..89**********9.5899****9.667765 PP

>> F53A2.8b  CE32050	WBGene00003478	locus:mtm-6	status:Confirmed	UniProt:Q8I4I2	protein_id:CAD45596.2
   #    score  bias  c-Evalue  i-Evalue hmmfrom  hmm to    alifrom  ali to    envfrom  env to     acc
 ---   ------ ----- --------- --------- ------- -------    ------- -------    ------- -------    ----
   1 ?    4.6   0.0     0.032        15     177     216 ..     333     379 ..     328     436 .. 0.66

  Alignments for each domain:
  == domain 1    score: 4.6 bits;  conditional E-value: 0.032
  TOC1_AED97460-aln 177 DantnsttllsDdtDdkskrstnpetgvssqqekessva.......s 216
                         antns +l+  dt  + +  +n+ +g   + e++ s          
           F53A2.8b 333 KANTNSDNLFLVDTRPRVNAMVNKVQGKGFEDERNYSNMrfhffdiE 379
                        59**********************99988888877654445554442 PP

>> F58E6.5  CE06020	WBGene00010254	status:Confirmed	UniProt:Q20981	protein_id:CAA94775.1
   #    score  bias  c-Evalue  i-Evalue hmmfrom  hmm to    alifrom  ali to    envfrom  env to     acc
 ---   ------ ----- --------- --------- ------- -------    ------- -------    ------- -------    ----
   1 ?    5.1   1.3     0.022        10     285     366 ..     107     189 ..      18     209 .. 0.66

  Alignments for each domain:
  == domain 1    score: 5.1 bits;  conditional E-value: 0.022
  TOC1_AED97460-aln 285 ngalhlrleeklqavaqkgvndlksaenqealesksqredlvssksipdskslersa..tlpaslesssnk.kykeeeleqvqve 366
                        n+ +   +++k  a++ +gvnd+k++e q+ +++  + ed   + ++++++ +e++   +  +++++ ++  ++ +ee +++ ve
            F58E6.5 107 NAHKTCTMKHK-IAILFQGVNDQKENETQQPTNNDDD-EDKDRQGQLRSKSKVETAKgkKATVVMFVRKEGdSVSDEEDDEGAVE 189
                        22222223333.3566788888888888888776666.77777778888888887651144455555544323445555555544 PP

>> F47F6.1b  CE37237	WBGene00018572	locus:lin-42	status:Confirmed	UniProt:Q65ZG8	protein_id:CCD71436.1
   #    score  bias  c-Evalue  i-Evalue hmmfrom  hmm to    alifrom  ali to    envfrom  env to     acc
 ---   ------ ----- --------- --------- ------- -------    ------- -------    ------- -------    ----
   1 ?    4.6   0.4     0.031        15     361     418 ..     319     376 ..     288     432 .. 0.69

  Alignments for each domain:
  == domain 1    score: 4.6 bits;  conditional E-value: 0.031
  TOC1_AED97460-aln 361 eqvqvekrnesqvdvsglpaqsayPyylsGvvnqvmmqssaqlyqknikelqnhtpsa 418
                        ++++++++++ + +  g+pa+     y+  +v+q +++s+aq+ qk    + + +++a
           F47F6.1b 319 RHSHHHHHSSLKDQNQGFPANIDLGAYIDKIVEQLVVNSTAQQQQKVAVAAAAAAQAA 376
                        34455555666777899*************************9988765554444333 PP

>> F14F9.3  CE09389	WBGene00017466	status:Partially_confirmed	UniProt:Q9GUC7	protein_id:CCD62731.1
   #    score  bias  c-Evalue  i-Evalue hmmfrom  hmm to    alifrom  ali to    envfrom  env to     acc
 ---   ------ ----- --------- --------- ------- -------    ------- -------    ------- -------    ----
   1 ?    4.4   1.6     0.036        17     180     301 ..     168     290 ..     152     333 .. 0.68

  Alignments for each domain:
  == domain 1    score: 4.4 bits;  conditional E-value: 0.036
  TOC1_AED97460-aln 180 tnsttllsDdtDdks.krstnpetgvssqqekessvasaaaaaeppkldkleerpdvpeksdsrtaqlssapkkse.Lkigessafltyvks 269
                           t+l+      ks +  +n+++   + ++++ +   ++ ++ +++ d+le +  +++  d +   +  + kks+  ki+essaf    k 
            F14F9.3 168 VAGTQLFMSKSVSKSgCSRRNKKIDFREFENYDEECEDEDETELEKSSDELEAHSPTTSSLDLSLCFVEKRNKKSRkSKISESSAFEVIEKE 259
                        5567777655555551455677888777777777777888888888899999888888888999999999999997369*******988887 PP

  TOC1_AED97460-aln 270 svlkknsqdvaevdengalhlrleeklqavaq 301
                         ++ ++   + +++e  +++  + e+ + + +
            F14F9.3 260 KLV-TKYTSLLNIQEFLKTEGYTLENADIIFK 290
                        766.4444455555544444444444443333 PP

>> W08D2.7  CE06562	WBGene00012342	locus:mtr-4	Human myeloid cell line protein 2 like	status:Confirmed	UniProt:Q23223	pr
   #    score  bias  c-Evalue  i-Evalue hmmfrom  hmm to    alifrom  ali to    envfrom  env to     acc
 ---   ------ ----- --------- --------- ------- -------    ------- -------    ------- -------    ----
   1 ?    4.2   0.5     0.041        19     284     425 ..      25     161 ..       8     188 .. 0.64

  Alignments for each domain:
  == domain 1    score: 4.2 bits;  conditional E-value: 0.041
  TOC1_AED97460-aln 284 engalhlrleeklqavaqkgvndlksaenqealesksqredlvssksipdskslersatlpaslesssnkkykeeeleqvqvekrne..sqv 373
                        en  ++l  ++k qa  + ++n l +++n+  + +  + e +++   +++++ +e ++   + +++  +   +e+  ++v + ++ e  +  
            W08D2.7  25 ENPMEKLDSAKKRQA-REDMTNLLANMHNDVGVGNF-D-EATSKRARVEEEEEVEEARMENIIVHTIRTD--NENCTHEVAIPPNAEfaELR 111
                        333333333333333.23334444444444443333.2.4566668899999999999887766665544..67777888888887776667 PP

  TOC1_AED97460-aln 374 dvsglpaqsayPyylsGvvnqvmmqssaqlyqknikelqnhtpsamlpqYnh 425
                        + sg+ +++ yP+ l    +q++    + + q  + ++ + + +++++ Y  
            W08D2.7 112 ENSGTEPAKYYPFQLDAFQKQAILC--IDNNQSVLVSAHTSAGKTVVATYAI 161
                        99************99998887764..4455555666666666666666665 PP


Internal pipeline statistics summary:
-------------------------------------
Query model(s):                            1  (557 nodes)
Target sequences:                      25547  (11210993 residues)
Passed MSV filter:                     25547  (1); expected 25547.0 (1)
Passed bias filter:                    25547  (1); expected 25547.0 (1)
Passed Vit filter:                     25547  (1); expected 25547.0 (1)
Passed Fwd filter:                     25547  (1); expected 25547.0 (1)
Initial search space (Z):              25547  [actual number of targets]
Domain search space  (domZ):              55  [number of targets reported over threshold]
# CPU time: 144.94u 0.10s 00:02:25.04 Elapsed: 00:00:37.79
# Mc/sec: 165.24
//
