# Supplementary material for: Potential Conservation of Circadian Clock Proteins in the phylum Nematoda as Revealed by Bioinformatic Searches
Source: PLoS One. 2014 Nov 14;9(11):e112871. doi: 10.1371/journal.pone.0112871 (PMC4232591; doi:10.1371/journal.pone.0112871)
Supplement: File S1 — HMM profiles used in this work and HMMsearch results. (ZIP) [file pone.0112871.s007.zip › HMMs-CE/Arabidopsis/PRR9_AEC10754-aln.fasta.hmm.res]

# hmmsearch :: search profile(s) against a sequence database
# HMMER 3.0 (March 2010); http://hmmer.org/
# Copyright (C) 2010 Howard Hughes Medical Institute.
# Freely distributed under the GNU General Public License (GPLv3).
# - - - - - - - - - - - - - - - - - - - - - - - - - - - - - - - - - - - -
# query HMM file:                  PRR9_AEC10754-aln.fasta.hmm
# target sequence database:        ../../../../ProteomasGus/wormpep229
# Max sensitivity mode:            on [all heuristic filters off]
# - - - - - - - - - - - - - - - - - - - - - - - - - - - - - - - - - - - -

Query:       PRR9_AEC10754-aln  [M=502]
Scores for complete sequences (score includes all domains):
   --- full sequence ---   --- best 1 domain ---    -#dom-
    E-value  score  bias    E-value  score  bias    exp  N  Sequence    Description
    ------- ------ -----    ------- ------ -----   ---- --  --------    -----------
  ------ inclusion threshold ------
       0.14   11.7   2.3       0.15   11.6   1.6    1.0  1  Y45F10D.2   CE16641	WBGene00012883	status:Confirmed	UniProt:
       0.29   10.7   5.3       0.59    9.6   3.7    1.5  1  F44D12.1    CE05865	WBGene00009678	Tight junction protein li
       0.36   10.3   3.3       0.49    9.9   2.3    1.1  1  K01B6.3     CE27190	WBGene00010454	status:Partially_confirme
       0.45   10.0  12.0       0.61    9.6   8.3    1.1  1  C35D10.7b   CE32161	WBGene00016444	status:Confirmed	UniProt:
       0.45   10.0  12.2       0.45   10.0   8.5    1.1  1  C13F10.7    CE08148	WBGene00015746	status:Confirmed	UniProt:
        0.5    9.9   4.4       0.59    9.6   3.0    1.2  1  C49H3.6b    CE29380	WBGene00016792	status:Partially_confirme
       0.54    9.8  11.9       0.72    9.3   8.2    1.1  1  C35D10.7a   CE32160	WBGene00016444	status:Confirmed	UniProt:
       0.55    9.7   6.9        0.7    9.4   4.8    1.3  1  F44D12.8b   CE43902	WBGene00009685	status:Confirmed	UniProt:
       0.59    9.6   1.1       0.83    9.1   0.8    1.3  1  F11C1.6a    CE03191	WBGene00003623	locus:nhr-25	nuclear horm
       0.62    9.6   3.9       0.67    9.4   2.7    1.1  1  C30H6.12    CE43622	WBGene00044238	status:Partially_confirme
       0.67    9.5   4.6       0.83    9.1   3.2    1.2  1  C49H3.6a    CE30506	WBGene00016792	status:Partially_confirme
       0.81    9.2   0.1       0.86    9.1   0.1    1.1  1  F42C5.8     CE04561	WBGene00004477	locus:rps-8	40S ribosomal
       0.98    8.9   5.4          1    8.9   3.7    1.1  1  Y39G10AR.16 CE21755	WBGene00021472	status:Confirmed	UniProt:
        1.2    8.6   1.4        1.4    8.4   1.0    1.1  1  R74.8b      CE37038	WBGene00011282	status:Partially_confirme
        1.2    8.6   7.4        1.5    8.3   5.1    1.3  1  F44D12.8a   CE03331	WBGene00009685	status:Confirmed	UniProt:
        1.3    8.6   1.3        1.5    8.3   0.9    1.1  1  F13G3.1     CE05613	WBGene00008762	locus:ztf-2	Zinc finger, 
        1.3    8.5   2.3        1.5    8.3   1.6    1.0  1  B0365.9     CE38482	WBGene00219208	status:Confirmed	UniProt:
        1.3    8.5   2.6        1.5    8.3   1.8    1.0  1  F20D12.6b   CE04436	WBGene00000442	locus:ceh-19	status:Confi
        1.4    8.4   0.1        1.4    8.4   0.0    1.1  1  C41D11.1f   CE43740	WBGene00016561	locus:eri-6	status:Confir
        1.4    8.4   3.5        1.6    8.2   2.4    1.2  1  AC8.11      CE20439	WBGene00043989	status:Predicted	UniProt:
        1.4    8.4   3.5        1.6    8.2   2.4    1.2  1  AC8.4       CE20439	WBGene00007076	status:Predicted	UniProt:
        1.6    8.2   0.3        1.5    8.3   0.2    1.2  1  K07D4.8     CE25937	WBGene00004135	locus:pqn-48	status:Confi
        1.7    8.1   0.9          2    7.9   0.6    1.0  1  F10D11.3    CE09325	WBGene00008649	status:Partially_confirme
        1.8    8.0   5.4          2    7.9   3.8    1.1  1  C17E7.4     CE08264	WBGene00015899	status:Confirmed	UniProt:
        1.8    8.0   3.7        2.2    7.7   2.5    1.1  1  C38C10.3    CE00106	WBGene00008001	status:Partially_confirme
        1.9    7.9   1.7        2.3    7.7   1.2    1.1  1  R74.8a      CE35361	WBGene00011282	status:Partially_confirme
        1.9    7.9   5.6        2.1    7.8   3.9    1.0  1  Y69A2AR.21  CE27517	WBGene00022092	status:Confirmed	UniProt:
          2    7.9   1.8        2.1    7.8   1.2    1.1  1  F23C8.4     CE20713	WBGene00017733	locus:ubxn-1	status:Confi
        2.1    7.8   0.2        1.9    7.9   0.1    1.1  1  H28G03.3    CE46500	WBGene00019251	intermediate filament pro
        2.3    7.7   0.1        2.1    7.8   0.1    1.1  1  F31A3.3     CE39927	WBGene00017938	status:Partially_confirme
        2.4    7.6   0.9        3.3    7.2   0.6    1.2  1  T03D8.1e    CE45856	WBGene00003830	locus:num-1	status:Confir
        2.5    7.6   5.1        3.1    7.3   3.5    1.2  1  Y37D8A.11b  CE37167	WBGene00012551	locus:cec-7	status:Confir
        2.5    7.6   0.9        3.5    7.1   0.6    1.2  1  T03D8.1c    CE30563	WBGene00003830	locus:num-1	Phosphotyrosi
        2.7    7.4   3.8        3.3    7.2   2.6    1.2  1  T26C11.5    CE05024	WBGene00000462	locus:ceh-41	paired-type 
        2.8    7.4   5.8          3    7.3   4.0    1.1  1  F17A2.3     CE05646	WBGene00008902	locus:phf-32	PHD-finger.	
          3    7.3   1.1        4.6    6.7   0.7    1.3  1  T03D8.1a    CE18918	WBGene00003830	locus:num-1	Phosphotyrosi
        3.1    7.2   7.1        5.3    6.5   4.9    1.3  1  F44E2.2c    CE41402	WBGene00018416	locus:retr-1	status:Confi
        3.2    7.2  19.2        3.8    7.0  13.3    1.2  1  C54D10.7    CE43116	WBGene00008301	locus:dct-3	status:Partia
        3.4    7.1   1.9        3.9    6.9   1.3    1.0  1  Y47G6A.3    CE45641	WBGene00021633	status:Confirmed	UniProt:
        3.4    7.1   5.5        4.1    6.8   3.8    1.1  1  F43G9.4     CE10360	WBGene00009667	status:Confirmed	UniProt:
        3.5    7.1   4.5        4.1    6.8   3.1    1.2  1  ZK353.8     CE00392	WBGene00022703	locus:ubxn-4	status:Confi
        3.6    7.1   1.1        5.8    6.4   0.7    1.3  1  T03D8.1d    CE42883	WBGene00003830	locus:num-1	status:Partia
        3.8    7.0   2.4        4.4    6.7   1.7    1.1  1  R05G6.1     CE07414	WBGene00019896	status:Partially_confirme
        3.8    7.0  10.2          5    6.6   7.1    1.1  1  M02F4.1     CE04762	WBGene00019735	status:Predicted	UniProt:
        3.8    7.0   6.4        4.7    6.6   4.5    1.2  1  B0416.4     CE02434	WBGene00015180	status:Partially_confirme
        3.8    6.9  15.8        4.7    6.7  10.9    1.0  1  Y47G6A.15   CE22105	WBGene00021641	status:Confirmed	UniProt:
        3.9    6.9   8.7        5.7    6.4   6.1    1.2  1  T28B11.1    CE14335	WBGene00012117	status:Confirmed	UniProt:
        4.2    6.8   0.7        4.5    6.7   0.5    1.1  1  T03D8.3     CE18921	WBGene00011392	locus:sbt-1	neuroendocrin
        4.3    6.8  12.8          6    6.3   8.8    1.3  1  F53H1.4c    CE33652	WBGene00018778	status:Partially_confirme
        4.3    6.8   3.8          4    6.9   2.6    1.1  1  F13C5.1     CE46510	WBGene00017422	status:Confirmed	UniProt:
        4.4    6.8   5.6        4.8    6.6   3.9    1.1  1  R11G11.7    CE12752	WBGene00004144	locus:pqn-60	status:Confi
        4.6    6.7   1.0        4.9    6.6   0.7    1.1  1  H06H21.11   CE38837	WBGene00044483	status:Confirmed	UniProt:
        4.7    6.6   2.3        7.6    6.0   1.6    1.3  1  F55C7.7f    CE43472	WBGene00006805	locus:unc-73	status:Confi
        4.8    6.6   2.5        7.6    6.0   1.8    1.3  1  F55C7.7g    CE43442	WBGene00006805	locus:unc-73	status:Confi
          5    6.6   1.9         25    4.3   0.0    2.1  2  C34B2.6     CE16894	WBGene00016391	protease	status:Confirmed
        5.1    6.6   2.9        6.1    6.3   2.0    1.1  1  F11G11.14   CE38701	WBGene00044384	status:Partially_confirme
        5.1    6.6   2.2        6.4    6.2   1.5    1.1  1  C47E12.4b   CE33768	WBGene00008149	locus:pyp-1	inorganic pyr
        5.1    6.5  15.5         10    5.6  10.7    1.4  1  Y50D7A.6    CE26143	WBGene00002230	locus:klp-20	status:Confi
        5.2    6.5   3.0        6.2    6.3   2.1    1.2  1  C23H3.9d    CE36980	WBGene00016022	status:Confirmed	UniProt:
        5.4    6.5  10.0        6.1    6.3   6.9    1.2  1  F42A9.7     CE25889	WBGene00018336	status:Partially_confirme
        5.4    6.4   1.4        5.7    6.4   1.0    1.1  1  Y73F8A.13a  CE43794	WBGene00013522	status:Partially_confirme
        5.6    6.4   5.4        5.4    6.5   3.8    1.2  1  Y53G8AR.5   CE35106	WBGene00021812	status:Confirmed	UniProt:
        5.6    6.4   7.4        7.5    6.0   5.1    1.1  1  F26D11.2    CE17706	WBGene00017819	status:Partially_confirme
        5.6    6.4   3.2        6.6    6.2   2.2    1.1  1  F23F12.9a   CE01256	WBGene00017755	locus:zip-8	status:Confir
        5.7    6.4  13.1        5.6    6.4   9.1    1.2  1  C11G6.1c    CE45783	WBGene00006384	locus:taf-3	status:Partia
        5.8    6.4   0.2        7.4    6.0   0.2    1.1  1  Y14H12B.2   CE21366	WBGene00021192	status:Confirmed	UniProt:
        5.9    6.3   0.4        7.9    5.9   0.3    1.1  1  C47D12.2    CE20567	WBGene00008136	status:Confirmed	UniProt:
        5.9    6.3   2.0        7.1    6.1   1.4    1.1  1  W02A2.3     CE21233	WBGene00004156	locus:pqn-74	status:Parti
          6    6.3   0.5        5.8    6.4   0.3    1.0  1  T11B7.2b    CE44676	WBGene00011707	status:Confirmed	UniProt:
          6    6.3   0.1        5.3    6.5   0.1    1.1  1  T19B10.4b   CE16415	WBGene00004152	locus:pqn-70	status:Confi
          6    6.3   7.7        6.5    6.2   5.3    1.0  1  R10F2.4     CE40209	WBGene00019995	status:Partially_confirme
        6.1    6.3   1.8        7.7    6.0   1.3    1.2  1  T16H12.9    CE41453	WBGene00011817	status:Partially_confirme
        6.1    6.3   0.8        7.6    6.0   0.6    1.1  1  F26A1.13    CE02681	WBGene00017811	status:Partially_confirme
        6.3    6.2   0.5        6.2    6.3   0.4    1.0  1  T11B7.2a    CE03648	WBGene00011707	status:Confirmed	UniProt:
        6.3    6.2  13.4        7.8    5.9   9.3    1.1  1  F53H1.4b    CE33651	WBGene00018778	status:Partially_confirme
        6.4    6.2  16.2        8.4    5.8  11.2    1.1  1  C49C3.15    CE37493	WBGene00008204	status:Confirmed	UniProt:
        6.6    6.2   3.7        7.7    5.9   2.6    1.1  1  R02F2.9     CE29441	WBGene00019838	status:Confirmed	UniProt:
        6.8    6.1  12.0        7.6    6.0   8.3    1.0  1  Y50E8A.10   CE22317	WBGene00013053	status:Partially_confirme
          7    6.1   0.3        8.5    5.8   0.2    1.1  1  B0563.1     CE02439	WBGene00015261	status:Partially_confirme
        7.3    6.0   0.2         11    5.5   0.1    1.3  1  Y106G6G.4   CE23214	WBGene00013713	status:Confirmed	UniProt:
        7.4    6.0   3.2        8.7    5.8   2.2    1.1  1  Y62F5A.10   CE35131	WBGene00013388	status:Partially_confirme
        7.4    6.0   0.6        8.2    5.9   0.4    1.1  1  C02D4.1     CE44488	WBGene00007262	locus:jud-4	status:Partia
        7.5    6.0   2.1        7.8    5.9   1.4    1.1  1  Y49F6B.14   CE38748	WBGene00044378	status:Predicted	UniProt:
        7.9    5.9   4.1        9.8    5.6   2.8    1.2  1  F56A6.4     CE45820	WBGene00018923	status:Confirmed	UniProt:
          8    5.9   6.9        9.1    5.7   4.8    1.2  1  C34E7.1c    CE46092	WBGene00004108	locus:pqn-18	status:Parti
          8    5.9   2.4         13    5.1   1.7    1.3  1  F55C7.7c    CE19466	WBGene00006805	locus:unc-73	status:Confi
        8.1    5.9   1.5        9.6    5.6   1.0    1.2  1  F17A9.3     CE19799	WBGene00017535	locus:atf-8	BZIP transcri
        8.2    5.9   3.6         10    5.5   2.5    1.3  1  R10E4.2q    CE44636	WBGene00006331	locus:sup-26	status:Parti
        8.3    5.8   5.9         11    5.4   4.1    1.4  1  F18A1.2     CE27972	WBGene00003012	locus:lin-26	transcriptio
        8.3    5.8   0.1        9.4    5.7   0.1    1.2  1  C15F1.3c    CE43762	WBGene00006605	locus:tra-2	status:Confir
        8.3    5.8   0.1         17    4.8   0.0    1.4  1  T24F1.3a    CE02363	WBGene00011995	DAG binding domain	status
        8.3    5.8   0.4         14    5.1   0.3    1.4  1  F16H11.5    CE40252	WBGene00003635	locus:nhr-45	zinc finger 
        8.4    5.8  10.2        9.5    5.6   7.0    1.1  1  F56H9.6     CE38378	WBGene00044198	status:Partially_confirme
        8.4    5.8   5.6         10    5.5   3.9    1.0  1  F58A4.1     CE20889	WBGene00010226	status:Partially_confirme
        8.6    5.8   1.0        9.3    5.7   0.7    1.1  1  H21P03.1    CE18819	WBGene00003148	locus:mbf-1	Helix-turn-he
        8.8    5.8   0.7        9.7    5.6   0.5    1.0  1  F29G9.1     CE35297	WBGene00017930	status:Confirmed	UniProt:
        8.8    5.8   0.1         15    5.0   0.0    1.2  1  T24F1.3b    CE38227	WBGene00011995	DAG binding domain	status
          9    5.7   0.5         11    5.5   0.3    1.1  1  Y47D3A.31   CE22031	WBGene00012937	status:Confirmed	UniProt:
          9    5.7   3.9         12    5.3   2.7    1.1  1  F08G5.7     CE45006	WBGene00023502	locus:clec-184	status:Con
          9    5.7  14.9         12    5.3  10.3    1.1  1  Y6E2A.8     CE40882	WBGene00012401	status:Partially_confirme
          9    5.7   0.8         41    3.5   0.0    1.9  2  Y38C1AA.5c  CE41521	WBGene00021396	locus:cutl-24	status:Conf
          9    5.7   5.3         12    5.3   3.7    1.2  1  ZC328.3a    CE34444	WBGene00022593	status:Partially_confirme
        9.1    5.7   2.6         12    5.4   1.8    1.1  1  T25E12.7    CE43655	WBGene00012022	locus:clec-39	Lectin C-ty
        9.2    5.7   0.9         10    5.6   0.6    1.0  1  F46C3.7     CE43170	WBGene00164974	status:Predicted	UniProt:
        9.2    5.7   9.4         11    5.5   6.5    1.1  1  K01A2.10    CE19519	WBGene00019284	status:Confirmed	UniProt:
        9.3    5.7   4.3         10    5.6   3.0    1.1  1  F54D11.4    CE29392	WBGene00018814	status:Partially_confirme
        9.3    5.7   4.9         10    5.5   3.4    1.1  1  Y47G6A.9    CE22108	WBGene00021638	status:Partially_confirme
        9.6    5.6   0.8         10    5.5   0.5    1.1  1  F35C11.6    CE02212	WBGene00009405	status:Confirmed	UniProt:
        9.6    5.6   3.5         12    5.3   2.4    1.2  1  ZK809.1     CE24741	WBGene00014085	protein-tyrosine phosphat
        9.8    5.6   5.5         13    5.2   3.8    1.1  1  F45H7.4     CE31517	WBGene00004183	locus:prk-2	serine\/threo


Domain annotation for each sequence (and alignments):
>> Y45F10D.2  CE16641	WBGene00012883	status:Confirmed	UniProt:O45945	protein_id:CAA16377.1
   #    score  bias  c-Evalue  i-Evalue hmmfrom  hmm to    alifrom  ali to    envfrom  env to     acc
 ---   ------ ----- --------- --------- ------- -------    ------- -------    ------- -------    ----
   1 ?   11.6   1.6   0.00063      0.15     323     405 ..      64     146 ..      23     165 .. 0.60

  Alignments for each domain:
  == domain 1    score: 11.6 bits;  conditional E-value: 0.00063
  PRR9_AEC10754-aln 323 klqesaealeeesssaesktpsesekkiskvatdsdsatsasnlqksgvssvsvqqkeeqvatsslsqkkkslrievkeqrlk 405
                         ++   +  + +s s+ +  +s s+   s ++t +++++s++ +++ +++s+ v+qk++ v t+++++   s+  + ++q++ 
          Y45F10D.2  64 AINSALPGYLVSSRSSTPPASSASSSASSMTPTGNGAQASTIPMNQGSSTSMPVRQKRQAVSTTTTTASPMSTSSPTPSQQPS 146
                        33333344444445555555555555556666666666666666666666666666666665555555555555555544443 PP

>> F44D12.1  CE05865	WBGene00009678	Tight junction protein like	status:Partially_confirmed	UniProt:Q20398	protein_id:CAA
   #    score  bias  c-Evalue  i-Evalue hmmfrom  hmm to    alifrom  ali to    envfrom  env to     acc
 ---   ------ ----- --------- --------- ------- -------    ------- -------    ------- -------    ----
   1 ?    9.6   3.7    0.0026      0.59     260     424 ..      16     183 ..       2     273 .. 0.64

  Alignments for each domain:
  == domain 1    score: 9.6 bits;  conditional E-value: 0.0026
  PRR9_AEC10754-aln 260 dvetevakdasrsvdsknedvspqldlslrRslssslenkdeeverrtlshsnasa..fkryasrklqesaealeeesssaesktpsesekk 349
                          + ++ +d   ++ +++e++   l+++ +Rs + ++e++ e+++r  l++   +    + +++r++  + +  ++e  +  +k + + +++
           F44D12.1  16 VRKASEERDDIGKKIDEFEEKIDSLQIQVHRSETYKMEIE-EANKRLRLQYEALQRdyEETMQERSIVLEENSRQNEERDRLQKEIEKMKED 106
                        344445555555555568888899***************7.555777776655544335555566666666666666667777777788888 PP

  PRR9_AEC10754-aln 350 iskvatdsdsatsasnlqksgvssvsvqqkeeqvatsslsq.kkkslrievkeqrlkkls.kavgsvlssvvltqsg 424
                         ++va  +++  ++  l k++++++++ + +++ a   l++ +++  ri  + ++  +++ +++g+++  + +t+s 
           F44D12.1 107 SEEVAALKQKLENTRRLLKVNMEETAQANARKEAAIARLTEaEQNGARITEERDEALRKCqQTTGDAIVDIWNTHSV 183
                        88888888888888888888888888888777766666554145556776666665555514566776666666554 PP

>> K01B6.3  CE27190	WBGene00010454	status:Partially_confirmed	UniProt:P34491	protein_id:CAA80130.2
   #    score  bias  c-Evalue  i-Evalue hmmfrom  hmm to    alifrom  ali to    envfrom  env to     acc
 ---   ------ ----- --------- --------- ------- -------    ------- -------    ------- -------    ----
   1 ?    9.9   2.3    0.0021      0.49     294     407 ..     229     345 ..     220     372 .. 0.67

  Alignments for each domain:
  == domain 1    score: 9.9 bits;  conditional E-value: 0.0021
  PRR9_AEC10754-aln 294 sslenkdeeverrtlshsnasa.fkryasrklqesaealeeesssaesktpsesekkisk..vatdsds.atsasnlqksgvssvsvqqkee 381
                         sl+n + +  r+   +  +s  ++++++++lq++++ +e+ + +++++   + ++k +   +++  d+   +a+ +q++ + s+  ++  +
            K01B6.3 229 KSLNNSKWR-YRKRVHFTYCSImQEDFKNERLQNKTKSVESRFRDGQEEILKQIQRKQNVtnISIAPDEpFDEAQLPQNARSISTLSTTPSN 319
                        455555444.334444445555478899999*****************99888777766511444333212344444555444444444466 PP

  PRR9_AEC10754-aln 382 qvatsslsqkkkslrievkeqrlkkl 407
                          ++ss+  k+k+ ++ v ++++++ 
            K01B6.3 320 SATVSSPLGKRKHHTVSVSSKKMRDN 345
                        66777778889999999999999876 PP

>> C35D10.7b  CE32161	WBGene00016444	status:Confirmed	UniProt:Q8IG40	protein_id:CCD66779.1
   #    score  bias  c-Evalue  i-Evalue hmmfrom  hmm to    alifrom  ali to    envfrom  env to     acc
 ---   ------ ----- --------- --------- ------- -------    ------- -------    ------- -------    ----
   1 ?    9.6   8.3    0.0026      0.61     216     466 ..      18     333 ..       8     338 .. 0.68

  Alignments for each domain:
  == domain 1    score: 9.6 bits;  conditional E-value: 0.0026
  PRR9_AEC10754-aln 216 qeisksndknkevedslkldeedklaesek.aeldlegasdkretdvetevakdasrsvdsk.nedvspqldlslrRslssslenkdeever 305
                        q+ sk ++++ + + +++++++++  +s      +++ +sd+++ ++ +   k +s ++ ++  e+++ +l+++   ++ s+l    e ve+
          C35D10.7b  18 QKYSKIEERKYREN-DMHVNDDSHSSDSRPtSDNEVSSSSDRNNDEPSV-RRKRKSVENMCHeREHHGDHLQMQVASVIASNLGPMVEIVEK 107
                        55555555444444.4555555545555540455666677777666666.455555567777689999************************ PP

  PRR9_AEC10754-aln 306 rtlshsnasa........fkryasrklqesaealeeesssaesktpsesekkisk....vatdsdsatsasnlqksgvssvsvqqkeeqvat 385
                        + l+h+na++        f ++ +++ q++ ++  +++  a + + ++++++ ++    +   s s++++s  q++ + +   +  e+++a+
          C35D10.7b 108 KLLQHKNAEKllndgrevFIKTLEEHNQKKEKVERKAKLVAIPPMKARNRRSSRNslvyIDGPSTSESHSSMVQQVPIIDNIPEVLENETAV 199
                        *********98887777644444444444444333333334444444444444332211333333444444445555555555555999999 PP

  PRR9_AEC10754-aln 386 sslsqkkkslrievkeqrlkklskavgsvlssvvltqsg..................................................... 424
                         s s++  +    +k+++  +   + + + +  ++++                                                       
          C35D10.7b 200 CSISSEADHNSRGIKDNQEFAIEISGEVSRTDDICDDFAvflkkctvlltkfidsyydfrstmklkpedaiehwsaerltkeehaarvtrfd 291
                        9999999999999999988888444444444455555557999999********************************************99 PP

  PRR9_AEC10754-aln 425 vntvsaaseskkeeeeaseakr.hlsiqREAALnKFRLKRKdR 466
                        v++ +a+  + + + ++ ++++     +REAA+nK RL R +R
          C35D10.7b 292 VAIARATRVQYNIDIKLLTKQSfVFDDDREAAINK-RLARIER 333
                        8888888777777765544444144569******9.9999888 PP

>> C13F10.7  CE08148	WBGene00015746	status:Confirmed	UniProt:O01489	protein_id:CCD63117.1
   #    score  bias  c-Evalue  i-Evalue hmmfrom  hmm to    alifrom  ali to    envfrom  env to     acc
 ---   ------ ----- --------- --------- ------- -------    ------- -------    ------- -------    ----
   1 ?   10.0   8.5    0.0019      0.45     266     367 ..     106     211 ..      20     221 .. 0.66

  Alignments for each domain:
  == domain 1    score: 10.0 bits;  conditional E-value: 0.0019
  PRR9_AEC10754-aln 266 akdasrsvdsknedvspqldlslrRslssslenkdeeverrtlshsnasa.fkryasrkl.....qesaealeeesssaesktpsesekkis 351
                        + ++s +++++ +d +p   l+++R ++ +l++k+++ +++++   +++  ++r ++r++     +   +  ++e ++ ++k++ es+k+ +
           C13F10.7 106 Y-EVSSTSSESSDDETPLIALEKQRKKEKKLKKKAKKEKKKAKKLEKKERkKERKEKRRRrddsdD---SSDSDEEEDRKRKKSKESKKEKR 193
                        2.33333445588899999***********999977766666555555542444444444332211...22222233333334434444333 PP

  PRR9_AEC10754-aln 352 kvat..dsdsatsasnlq 367
                        k +   ++d ++s+ + +
           C13F10.7 194 KRRHssSDDRSASSDSDD 211
                        333300333333333344 PP

>> C49H3.6b  CE29380	WBGene00016792	status:Partially_confirmed	UniProt:Q95QR0	protein_id:CCD67708.1
   #    score  bias  c-Evalue  i-Evalue hmmfrom  hmm to    alifrom  ali to    envfrom  env to     acc
 ---   ------ ----- --------- --------- ------- -------    ------- -------    ------- -------    ----
   1 ?    9.6   3.0    0.0025      0.59     201     414 ..     122     341 ..      87     468 .. 0.75

  Alignments for each domain:
  == domain 1    score: 9.6 bits;  conditional E-value: 0.0025
  PRR9_AEC10754-aln 201 viqknielse..kgsdaqeisksndknkevedslkldeedklaesekaeldleg..asdkretdvetevakdasrsvdsknedvspqldlsl 288
                         ++k ++     + + a      ++k+ +  ++l+ d+e  +++  k++ dl    ++++++ ++++e+  +++r+++  +++++  l+ ++
           C49H3.6b 122 QLDKMMAVQKqsQRNAAVLLVALEKKQYKLVKKLEADREA-KIRYAKQGDDLVAhlEKERNQLQQQIEFHIEEKRKAEIAKDKMEMTLGNEK 212
                        3333333322003333334444445555555555555555.455555666665545667777778888888889988999999********* PP

  PRR9_AEC10754-aln 289 rRslssslenkdeeverrtlshsnasafkryasrklqesaealeeesssaesktpsesekkiskvatdsdsatsasnlqksgv...s.svsv 376
                        +R  s  l   +e+ ++  l   +  ++ ++   + q++ ++   +s  +e++ + e +k+++ ++ +++s t+++++ k++      +v +
           C49H3.6b 213 KRHESIVLYLIQER-KQMLLKMHELRVKAEQIMLQNQNDPTKPGPSSALSERELIEELKKEVTFLRAERESLTKTQKMVKTENlslReTVRG 303
                        **999999987555.777777777788888888888888888888899999**********************9998765544111313444 PP

  PRR9_AEC10754-aln 377 qqkeeqvatsslsqkkkslrievkeqrlkklskavgsv 414
                        q+ + q+++ +l+    ++ i+ +++ l +l +++gs 
           C49H3.6b 304 QEADLQMLRRNLTLTGAKMSIDKPGNVLPQLPPDTGSL 341
                        55577888888888888888888888887777777665 PP

>> C35D10.7a  CE32160	WBGene00016444	status:Confirmed	UniProt:Q8IG41	protein_id:CCD66778.1
   #    score  bias  c-Evalue  i-Evalue hmmfrom  hmm to    alifrom  ali to    envfrom  env to     acc
 ---   ------ ----- --------- --------- ------- -------    ------- -------    ------- -------    ----
   1 ?    9.3   8.2    0.0031      0.72     215     466 ..      68     384 ..      57     389 .. 0.68

  Alignments for each domain:
  == domain 1    score: 9.3 bits;  conditional E-value: 0.0031
  PRR9_AEC10754-aln 215 aqeisksndknkevedslkldeedklaesek.aeldlegasdkretdvetevakdasrsvdsk.nedvspqldlslrRslssslenkdeeve 304
                         q+ sk ++++ + + +++++++++  +s      +++ +sd+++ ++ +   k +s ++ ++  e+++ +l+++   ++ s+l    e ve
          C35D10.7a  68 IQKYSKIEERKYREN-DMHVNDDSHSSDSRPtSDNEVSSSSDRNNDEPSV-RRKRKSVENMCHeREHHGDHLQMQVASVIASNLGPMVEIVE 157
                        455555555544444.4555555545555540455666677777666666.455555567777689999*********************** PP

  PRR9_AEC10754-aln 305 rrtlshsnasa........fkryasrklqesaealeeesssaesktpsesekkisk....vatdsdsatsasnlqksgvssvsvqqkeeqva 384
                        ++ l+h+na++        f ++ +++ q++ ++  +++  a + + ++++++ ++    +   s s++++s  q++ + +   +  e+++a
          C35D10.7a 158 KKLLQHKNAEKllndgrevFIKTLEEHNQKKEKVERKAKLVAIPPMKARNRRSSRNslvyIDGPSTSESHSSMVQQVPIIDNIPEVLENETA 249
                        **********9888777764444444444444433333333444444444444433221133333344444444555555555555599999 PP

  PRR9_AEC10754-aln 385 tsslsqkkkslrievkeqrlkklskavgsvlssvvltqsg.................................................... 424
                        + s s++  +    +k+++  +   + + + +  ++++                                                      
          C35D10.7a 250 VCSISSEADHNSRGIKDNQEFAIEISGEVSRTDDICDDFAvflkkctvlltkfidsyydfrstmklkpedaiehwsaerltkeehaarvtrf 341
                        99999999999999999988888444444444455555557999999********************************************9 PP

  PRR9_AEC10754-aln 425 .vntvsaaseskkeeeeaseakr.hlsiqREAALnKFRLKRKdR 466
                         v++ +a+  + + + ++ ++++     +REAA+nK RL R +R
          C35D10.7a 342 dVAIARATRVQYNIDIKLLTKQSfVFDDDREAAINK-RLARIER 384
                        98888888777777765544444144569******9.9999888 PP

>> F44D12.8b  CE43902	WBGene00009685	status:Confirmed	UniProt:C6KRJ6	protein_id:CAZ65500.1
   #    score  bias  c-Evalue  i-Evalue hmmfrom  hmm to    alifrom  ali to    envfrom  env to     acc
 ---   ------ ----- --------- --------- ------- -------    ------- -------    ------- -------    ----
   1 ?    9.4   4.8     0.003       0.7     231     352 ..      97     222 ..      67     360 .. 0.60

  Alignments for each domain:
  == domain 1    score: 9.4 bits;  conditional E-value: 0.003
  PRR9_AEC10754-aln 231 slkldeedklaesekaeldlegasdkretdvetevakdasr.svdsk..nedvspqldlslrRsls..sslenkdeeverrtlshsnasa.f 316
                        ++k++++  +++  k++ +++ +  +++t+++t++ +d+   s+++k  +++++   d ++rRs +  ss  ++de+   ++ ++  a++ f
          F44D12.8b  97 KEKVEKDPPKTTVRKKKNQVNQSLSAENTNAKTSSDNDERAgSKNDKpkKKNSHTSSDSRRRRSSEipSSGSKEDEK-SGQKFNKDLAKNfF 187
                        22333333333333333333333333333333333333222022333323333333344444443211222222333.33333333333313 PP

  PRR9_AEC10754-aln 317 kryasrklqesaealeeesssaesktpsesekkisk 352
                        k+++s+++q++   +  e    es +   s + ++k
          F44D12.8b 188 KHVQSQRAQKRSDDARLERM-PESSQLNASARAMRK 222
                        44444444443333333222.222222222333333 PP

>> F11C1.6a  CE03191	WBGene00003623	locus:nhr-25	nuclear hormone receptor	status:Confirmed	UniProt:Q19345	protein_id:CAA
   #    score  bias  c-Evalue  i-Evalue hmmfrom  hmm to    alifrom  ali to    envfrom  env to     acc
 ---   ------ ----- --------- --------- ------- -------    ------- -------    ------- -------    ----
   1 ?    9.1   0.8    0.0036      0.83     275     425 ..      21     193 ..       2     325 .. 0.69

  Alignments for each domain:
  == domain 1    score: 9.1 bits;  conditional E-value: 0.0036
  PRR9_AEC10754-aln 275 sknedvspqldlslrRslssslenkdeeverrtlshsnasafkryasrkl............qesaealeee.sssaesktpsesekkiskv 353
                        + +  ++ +++l  + s+++ ++   ++ +++     +a+   + + rk+              ++ea+  + +  + +k  s ++k+  + 
           F11C1.6a  21 CGDRVSGYHYGLLTCESCKGFFKRTVQN-KKQYQCSAEANCHVDRTCRKRcpscrfqkcltmGMKMEAVRADrMRGGRNKFGSFYKKDRAH- 110
                        44788899************99997555.78877777777755555555556777788887766777766651455566666666665554. PP

  PRR9_AEC10754-aln 354 atdsdsa.tsasnl....qksgvssvsvqqkeeqvatsslsqkkkslrievkeqrlkklskavgsvlssvvltqsg......v 425
                        ++++++   s+ +        +  ++++q  e+qv +s++ q+++   ++  + +++   +++++ l+s  l++s       +
           F11C1.6a 111 RMQRNAMrVSTVQVpavlGAQSQAQTFYQPPEHQVSSSTTDQNNQINYFDQTKIKTEYIKTEYDAHLQSPTLSSSTnqqlsvS 193
                        44444430333332001133445556666669999999999999999999999999999999999999877766654444440 PP

>> C30H6.12  CE43622	WBGene00044238	status:Partially_confirmed	UniProt:Q564W5	protein_id:CAI79147.3
   #    score  bias  c-Evalue  i-Evalue hmmfrom  hmm to    alifrom  ali to    envfrom  env to     acc
 ---   ------ ----- --------- --------- ------- -------    ------- -------    ------- -------    ----
   1 ?    9.4   2.7    0.0029      0.67     322     383 ..      67     128 ..      39     167 .. 0.62

  Alignments for each domain:
  == domain 1    score: 9.4 bits;  conditional E-value: 0.0029
  PRR9_AEC10754-aln 322 rklqesaealeeesssaesktpsesekkiskvatdsdsatsasnlqksgvssvsvqqkeeqv 383
                        r+++e++e+ +++s s+++k +s ++kk+++++t + s+ +a++++   v++ + ++  e  
           C30H6.12  67 RRSSEEKEKKKSKSRSGSKKRSSSQKKKTTTTTTTKTSQKTAKKKEAKDVTKEKDRESSEGS 128
                        34444555555555666666666666666666666655555555554444444433333333 PP

>> C49H3.6a  CE30506	WBGene00016792	status:Partially_confirmed	UniProt:Q95QQ9	protein_id:CCD67707.1
   #    score  bias  c-Evalue  i-Evalue hmmfrom  hmm to    alifrom  ali to    envfrom  env to     acc
 ---   ------ ----- --------- --------- ------- -------    ------- -------    ------- -------    ----
   1 ?    9.1   3.2    0.0036      0.83     201     414 ..     122     341 ..      87     491 .. 0.75

  Alignments for each domain:
  == domain 1    score: 9.1 bits;  conditional E-value: 0.0036
  PRR9_AEC10754-aln 201 viqknielse..kgsdaqeisksndknkevedslkldeedklaesekaeldleg..asdkretdvetevakdasrsvdsknedvspqldlsl 288
                         ++k ++     + + a      ++k+ +  ++l+ d+e  +++  k++ dl    ++++++ ++++e+  +++r+++  +++++  l+ ++
           C49H3.6a 122 QLDKMMAVQKqsQRNAAVLLVALEKKQYKLVKKLEADREA-KIRYAKQGDDLVAhlEKERNQLQQQIEFHIEEKRKAEIAKDKMEMTLGNEK 212
                        3333333322003333334444445555555555555555.455555666665545667777778888888889988999999********* PP

  PRR9_AEC10754-aln 289 rRslssslenkdeeverrtlshsnasafkryasrklqesaealeeesssaesktpsesekkiskvatdsdsatsasnlqksgv...s.svsv 376
                        +R  s  l   +e+ ++  l   +  ++ ++   + q++ ++   +s  +e++ + e +k+++ ++ +++s t+++++ k++      +v +
           C49H3.6a 213 KRHESIVLYLIQER-KQMLLKMHELRVKAEQIMLQNQNDPTKPGPSSALSERELIEELKKEVTFLRAERESLTKTQKMVKTENlslReTVRG 303
                        **999999987555.777777777788888888888888888888899999**********************9998765544111313445 PP

  PRR9_AEC10754-aln 377 qqkeeqvatsslsqkkkslrievkeqrlkklskavgsv 414
                        q+ + q+++ +l+    ++ i+ +++ l +l +++gs 
           C49H3.6a 304 QEADLQMLRRNLTLTGAKMSIDKPGNVLPQLPPDTGSL 341
                        55577888888888888888888888888777777765 PP

>> F42C5.8  CE04561	WBGene00004477	locus:rps-8	40S ribosomal protein S8	status:Confirmed	UniProt:P48156	protein_id:CCD63
   #    score  bias  c-Evalue  i-Evalue hmmfrom  hmm to    alifrom  ali to    envfrom  env to     acc
 ---   ------ ----- --------- --------- ------- -------    ------- -------    ------- -------    ----
   1 ?    9.1   0.1    0.0037      0.86     232     327 ..      58     157 ..      10     181 .. 0.74

  Alignments for each domain:
  == domain 1    score: 9.1 bits;  conditional E-value: 0.0037
  PRR9_AEC10754-aln 232 lkldeedklaesekaeldleg.....asdkretdvetevakdasrsvdsk..nedvspqldlslrRslssslenkdeeverrtlshsnasaf 316
                        l+ld+ +    se++++ + +     + +++e     + +k a +svd+    +  + ++ l l R ++++l ++d+++ +++ sh ++++ 
            F42C5.8  58 LRLDSGNFSWASEQTTRKTRIvdtmyNATNNELVRTKTLVKGAIISVDAApfRQWYEAHYALPLARKKNAKLSEEDNAILNKKRSHHTMKK- 148
                        5555555555555555555554444488888877777788999999999987788899****************99998888888877655. PP

  PRR9_AEC10754-aln 317 kryasrklqes 327
                          y++r+    
            F42C5.8 149 --YTERQKTAA 157
                        ..444444333 PP

>> Y39G10AR.16  CE21755	WBGene00021472	status:Confirmed	UniProt:Q95XQ6	protein_id:CCD69915.1
   #    score  bias  c-Evalue  i-Evalue hmmfrom  hmm to    alifrom  ali to    envfrom  env to     acc
 ---   ------ ----- --------- --------- ------- -------    ------- -------    ------- -------    ----
   1 ?    8.9   3.7    0.0044         1     289     368 ..      57     136 ..      25     217 .. 0.50

  Alignments for each domain:
  == domain 1    score: 8.9 bits;  conditional E-value: 0.0044
  PRR9_AEC10754-aln 289 rRslssslenkdeeverrtlshsnasafkryasrkl.qesaealee...esssaesktpsesekkiskvatdsdsatsasnlqk 368
                        +R ++ + + ++++ +r+++ +sn+ a    a++ + ++sae+++e    s   ++++ se++kk  + ++ + +++s+   +k
        Y39G10AR.16  57 KRDKKQNSK-RQQNSKRQKKIKSNSAAPAPPAKSGVpAKSAEKAKEgsqRSARLKKEQKSEKKKKEGSQRSARSKKASS---EK 136
                        111111111.122334555555554442222222221222222222000222222222222222221111111111111...11 PP

>> R74.8b  CE37038	WBGene00011282	status:Partially_confirmed	UniProt:Q6BEV8	protein_id:CAH04738.1
   #    score  bias  c-Evalue  i-Evalue hmmfrom  hmm to    alifrom  ali to    envfrom  env to     acc
 ---   ------ ----- --------- --------- ------- -------    ------- -------    ------- -------    ----
   1 ?    8.4   1.0     0.006       1.4     290     413 ..      53     172 ..      27     276 .. 0.59

  Alignments for each domain:
  == domain 1    score: 8.4 bits;  conditional E-value: 0.006
  PRR9_AEC10754-aln 290 Rslssslenkdeev.errtlshsnasafkryasrklqesaealeeesssaesktpsesekkiskvatdsdsatsasnlqksgvssvsvqqke 380
                        Rs+   ++ +++++ e++  ++ +++   +  +++++e+ + ++ee+  +e++   e +++  +v +   +++  s   +++ s ++ ++ +
             R74.8b  53 RSHRVAVKAEEKRKaEEKRRQEEKEEEARKAREKQIEEERK-AKEEQRANEERAKEERDRRALEVIVPPRQNSANS---NINASVAFITN-R 139
                        45544444432221022222222222233333334444333.3333333333333333333333333222222222...22222223233.4 PP

  PRR9_AEC10754-aln 381 eqvatsslsqkkkslrievkeqrlkklskavgs 413
                         ++ + s ++++ + +i+   + + ++s++  +
             R74.8b 140 LEMGSFSENNETVDRTIDTTATTVLSASSNAAQ 172
                        455555555556666666655554444443333 PP

>> F44D12.8a  CE03331	WBGene00009685	status:Confirmed	UniProt:Q20395	protein_id:CAA92604.1
   #    score  bias  c-Evalue  i-Evalue hmmfrom  hmm to    alifrom  ali to    envfrom  env to     acc
 ---   ------ ----- --------- --------- ------- -------    ------- -------    ------- -------    ----
   1 ?    8.3   5.1    0.0066       1.5     231     352 ..      97     223 ..      68     360 .. 0.58

  Alignments for each domain:
  == domain 1    score: 8.3 bits;  conditional E-value: 0.0066
  PRR9_AEC10754-aln 231 slkldeedklaesekaeldlegasdkretdvetevakdasr.svdsk.nedvspq.ldlslrRsl...ssslenkdeeverrtlshsnasa. 315
                        ++k++++  +++  k++ +++ +  +++t+++t++ +d+   s+++k +++ s+   d ++rRs    +ss  ++de+   ++ ++  a++ 
          F44D12.8a  97 KEKVEKDPPKTTVRKKKNQVNQSLSAENTNAKTSSDNDERAgSKNDKpKKKNSHTsSDSRRRRSSaeiPSSGSKEDEK-SGQKFNKDLAKNf 187
                        222233222223333333333333333333333333322220222233333333303333333321111222222222.2333333333331 PP

  PRR9_AEC10754-aln 316 fkryasrklqesaealeeesssaesktpsesekkisk 352
                        fk+++s+++q++   +  e    es +   s + ++k
          F44D12.8a 188 FKHVQSQRAQKRSDDARLERM-PESSQLNASARAMRK 223
                        333333333333333333222.222222222222332 PP

>> F13G3.1  CE05613	WBGene00008762	locus:ztf-2	Zinc finger, C2H2 type	status:Confirmed	UniProt:Q19418	protein_id:CAA9578
   #    score  bias  c-Evalue  i-Evalue hmmfrom  hmm to    alifrom  ali to    envfrom  env to     acc
 ---   ------ ----- --------- --------- ------- -------    ------- -------    ------- -------    ----
   1 ?    8.3   0.9    0.0066       1.5     246     376 ..      40     177 ..      17     231 .. 0.67

  Alignments for each domain:
  == domain 1    score: 8.3 bits;  conditional E-value: 0.0066
  PRR9_AEC10754-aln 246 aeldlegasdkretdveteva..kdasrsvdsknedvspql..dlslrRslssslenk..deeverrtlshsnasafkryasrklqesaeal 331
                         +ld  +a +++++  e      ++a  ++d++ e+++ +l  d+s r   + +++ k  +e ++++    s+  +++ry sr+++ +a  +
            F13G3.1  40 NTLDALVARKADDQPFEKRYLseQEAIEGPDDEIEMKKMELdpDVSTRTCSTCGYQGKwvSEMIRHKRVHTSERPFKCRYCSRTSKWKADLI 131
                        55666666666666555544300333444555533333333114566655556666655345555556666667779*************** PP

  PRR9_AEC10754-aln 332 eeesssaesktpsesekkiskvatdsdsats.asnlqksgvssvsv 376
                         +  + +  +  s+++++    at+s  ++s +s+ +++++s+  +
            F13G3.1 132 RHVAKTHGIRVVSKYSRSKVFDATNSSMDSScSSDSDRCIISEKRT 177
                        *****99999999999988777777766665145567787776554 PP

>> B0365.9  CE38482	WBGene00219208	status:Confirmed	UniProt:Q52GY3	protein_id:CAI91176.1
   #    score  bias  c-Evalue  i-Evalue hmmfrom  hmm to    alifrom  ali to    envfrom  env to     acc
 ---   ------ ----- --------- --------- ------- -------    ------- -------    ------- -------    ----
   1 ?    8.3   1.6    0.0063       1.5     193     329 ..      82     219 ..      61     224 .] 0.78

  Alignments for each domain:
  == domain 1    score: 8.3 bits;  conditional E-value: 0.0063
  PRR9_AEC10754-aln 193 saasnsesviqknielsekg.sdaqeisksndknkevedslkldeedklaesekaeldlegasdkretdvetevakdasrsvdsk..nedvs 281
                         ++ ++e+ iq +  ++ k   da  ++k + k++++ +++  +e+++++e+ ++e  +    d+      + +a+++  + +    +++ s
            B0365.9  82 IHCIDYEEDIQEHLTCIAKAaEDADLVCKDKCKQAHKVEKTASKETKMKKECLTLECSTLCYFDEL--AESCPEARNVLLKINVGqvHSMAS 171
                        455666777888888887752688899999999999999999999999999999999888866555..445666677766555544589999 PP

  PRR9_AEC10754-aln 282 pqldlslrRslssslenkdeeverrtlshsnasafkryasrklqesae 329
                          + + + + l+  ++++++e  r +l  s++s  ++ + ++++++++
            B0365.9 172 AVHPITMEKMLPECQNIHNTEYMRSKLLASSSSLLMDHTPSEMETEQQ 219
                        9999*****************************999998888877665 PP

>> F20D12.6b  CE04436	WBGene00000442	locus:ceh-19	status:Confirmed	UniProt:P26797	protein_id:CCD67722.1
   #    score  bias  c-Evalue  i-Evalue hmmfrom  hmm to    alifrom  ali to    envfrom  env to     acc
 ---   ------ ----- --------- --------- ------- -------    ------- -------    ------- -------    ----
   1 ?    8.3   1.8    0.0064       1.5     197     362 ..       4     169 ..       1     180 [. 0.63

  Alignments for each domain:
  == domain 1    score: 8.3 bits;  conditional E-value: 0.0064
  PRR9_AEC10754-aln 197 nsesviqknielsekgsdaqeisks...ndknkevedslkldeedklaesekaeldlegasdkretdvetevakdasrsvdsknedvspqld 285
                        n es ++k+ + +e+g+d  e + s   +++++e e+++ +d  +++a+s+ a + +  ++ +  t ve ++   +s  +++ +        
          F20D12.6b   4 NIESLLEKKSNPVEEGNDFEEENDSeknGEEDEEEEEKNVIDGWTNMATSQLAMFAI-ANDLRTPTLVELQMLLGVSARKHDYKRSR---KS 91 
                        56778999999999**99986553300033444444555555555555554444443.34444447777777777766444444444...44 PP

  PRR9_AEC10754-aln 286 lslrRslssslenkdeeverrtlshsnasafkryasrkl.qesaealeeesssaesktpsesekkiskvatdsdsats 362
                        +  r+  ++    + ++ e +  +++  s++kr++ +++ +   +++++ +++   k   + + +i+++  d  ++ts
          F20D12.6b  92 VCERKPRQAYSARQLDRLETEFQTDKYLSVNKRIQLSQTlNLTETQIKTWFQNRRTKWKKQLTSSIRQMVKDAPTSTS 169
                        444444444444455555667777888899999987765388889999999999999999999999987776665554 PP

>> C41D11.1f  CE43740	WBGene00016561	locus:eri-6	status:Confirmed	protein_id:CCD73359.1
   #    score  bias  c-Evalue  i-Evalue hmmfrom  hmm to    alifrom  ali to    envfrom  env to     acc
 ---   ------ ----- --------- --------- ------- -------    ------- -------    ------- -------    ----
   1 ?    8.4   0.0    0.0062       1.4     294     425 ..       4     144 ..       1     187 [. 0.72

  Alignments for each domain:
  == domain 1    score: 8.4 bits;  conditional E-value: 0.0062
  PRR9_AEC10754-aln 294 sslenkdeeverrtlshsnasafkryasrklqesaealeeesssaesktpsesekkiskvatdsdsatsasnlqksgvssvsvqqkeeqvat 385
                        s+l ++++e+e r  +   a+ f+r  + kl +     +++s+s +  ++ +++ k+     ds  a+++++l +     v +qqk++q + 
          C41D11.1f   4 SQLSQRQTEFEYRSAN-AAANSFTRKDHGKLYHCFDIKNQDSTSVSDTMTCRCSMKPCVFYLDSLPAAKTPSLTQLRRIVVLMQQKPSQKID 94 
                        5556666676666544.4566688888899999999999999999999999***********************************999987 PP

  PRR9_AEC10754-aln 386 ssls..qkkkslrievkeqrlkklskavgsvlssvvltqsg........v 425
                         +      + +l+++++e  ++      g ++s +++++ g        v
          C41D11.1f  95 PKEMllMTSMHLPFPMQEPSTEYFNAISGCSTSYICVEEMGigfsfrrhV 144
                        66551145666666666666666656666777777777666444444440 PP

>> AC8.11  CE20439	WBGene00043989	status:Predicted	UniProt:A4F2Z3	protein_id:CCD61173.1
   #    score  bias  c-Evalue  i-Evalue hmmfrom  hmm to    alifrom  ali to    envfrom  env to     acc
 ---   ------ ----- --------- --------- ------- -------    ------- -------    ------- -------    ----
   1 ?    8.2   2.4     0.007       1.6     324     417 ..      64     155 ..      29     210 .. 0.74

  Alignments for each domain:
  == domain 1    score: 8.2 bits;  conditional E-value: 0.007
  PRR9_AEC10754-aln 324 lqesaealeeesssaesktpsesekkiskvatdsdsatsasnlqksgvssvsvqqkeeqvatsslsqkkkslrievkeqrlkklskavgsvl 415
                         q  ++++++ +s++e + p+ s+ +  ++ +++ s++ +++ +ks+ ss+s+++++++  +s+    + + +i+ ++q+  + s++     
             AC8.11  64 FQDTTNNADDVISEDEAEVPAGSTSSRGSTFSKRRSEAMSEESEKSENSSLSYKKVQNKPEQSHGR--RPKRKINTRSQKRFSPSPSPVRPR 153
                        467778888889999999999999999999999999999999999999999999999998888844..456667666666555555444444 PP

  PRR9_AEC10754-aln 416 ss 417
                        +s
             AC8.11 154 KS 155
                        44 PP

>> AC8.4  CE20439	WBGene00007076	status:Predicted	UniProt:A4F2Z3	protein_id:CCD61170.1
   #    score  bias  c-Evalue  i-Evalue hmmfrom  hmm to    alifrom  ali to    envfrom  env to     acc
 ---   ------ ----- --------- --------- ------- -------    ------- -------    ------- -------    ----
   1 ?    8.2   2.4     0.007       1.6     324     417 ..      64     155 ..      29     210 .. 0.74

  Alignments for each domain:
  == domain 1    score: 8.2 bits;  conditional E-value: 0.007
  PRR9_AEC10754-aln 324 lqesaealeeesssaesktpsesekkiskvatdsdsatsasnlqksgvssvsvqqkeeqvatsslsqkkkslrievkeqrlkklskavgsvl 415
                         q  ++++++ +s++e + p+ s+ +  ++ +++ s++ +++ +ks+ ss+s+++++++  +s+    + + +i+ ++q+  + s++     
              AC8.4  64 FQDTTNNADDVISEDEAEVPAGSTSSRGSTFSKRRSEAMSEESEKSENSSLSYKKVQNKPEQSHGR--RPKRKINTRSQKRFSPSPSPVRPR 153
                        467778888889999999999999999999999999999999999999999999999998888844..456667666666555555444444 PP

  PRR9_AEC10754-aln 416 ss 417
                        +s
              AC8.4 154 KS 155
                        44 PP

>> K07D4.8  CE25937	WBGene00004135	locus:pqn-48	status:Confirmed	UniProt:O76576	protein_id:CCD72751.1
   #    score  bias  c-Evalue  i-Evalue hmmfrom  hmm to    alifrom  ali to    envfrom  env to     acc
 ---   ------ ----- --------- --------- ------- -------    ------- -------    ------- -------    ----
   1 ?    8.3   0.2    0.0062       1.5     345     420 ..      22      96 ..       8     272 .. 0.72

  Alignments for each domain:
  == domain 1    score: 8.3 bits;  conditional E-value: 0.0062
  PRR9_AEC10754-aln 345 esekkiskvatdsdsatsasnlqksgvssvsvqqk.eeqvatsslsqkkkslrievkeqrlkklskavgsvlssvvl 420
                        es+ + ++ ++ ++ + +  n ++    + ++qq+  +q  +++ sq++++++ + ++    ++ ka++++ +sv +
            K07D4.8  22 ESQYRQHQPSYPQNYQNHNYNAHQQHYHQQQQQQQhAHQ--QKQASQQQQQQQYPYNNYPSPNAIKAYQAAYPSVPH 96 
                        344444444444444444444333333333333321222..223334445555555555555555566665555544 PP

>> F10D11.3  CE09325	WBGene00008649	status:Partially_confirmed	UniProt:O17778	protein_id:CAB02915.1
   #    score  bias  c-Evalue  i-Evalue hmmfrom  hmm to    alifrom  ali to    envfrom  env to     acc
 ---   ------ ----- --------- --------- ------- -------    ------- -------    ------- -------    ----
   1 ?    7.9   0.6    0.0088         2     298     363 ..      31     102 ..      13     106 .. 0.66

  Alignments for each domain:
  == domain 1    score: 7.9 bits;  conditional E-value: 0.0088
  PRR9_AEC10754-aln 298 nkdeeverrtlshsnasa......fkryasrklqesaealeeesssaesktpsesekkiskvatdsdsatsa 363
                        +++e+ e+ +l++   +a          + rk+++++++l++e++sa +k +s s+   ++  td+++++ +
           F10D11.3  31 MRNEDREQYKLMNGRVDAlekdrsLRTKKRRKINKDKTKLDKEKKSAAQKVISTSNMTNTPKITDENKQAFS 102
                        455666666777666666544442233345566777888888888888888877777777777777776655 PP

>> C17E7.4  CE08264	WBGene00015899	status:Confirmed	UniProt:O16393	protein_id:CCD64869.1
   #    score  bias  c-Evalue  i-Evalue hmmfrom  hmm to    alifrom  ali to    envfrom  env to     acc
 ---   ------ ----- --------- --------- ------- -------    ------- -------    ------- -------    ----
   1 ?    7.9   3.8    0.0086         2     303     422 ..     115     238 ..      77     352 .. 0.62

  Alignments for each domain:
  == domain 1    score: 7.9 bits;  conditional E-value: 0.0086
  PRR9_AEC10754-aln 303 verrtlshsnasafkryasrklqesaealeeesss..aesktpsesekk...iskvatdsdsatsasnlqksgvssvsvqqkeeqvatssls 389
                         +++    s++++ kr +++  +e++ea++e +s    +++  se++++    ++ +++++ ++  s + ++    +s qq  eq+ ++  +
            C17E7.4 115 RNHKIRESSSMEFAKRDQKEGDDEDNEAMLERKSRyyMQKWENSEKQRReerRKQERYEQERESIQSVMSNMAYCMASAQQ-LEQLKKERDQ 205
                        223333344444456666665555555555554441123333333332200023345555555555555666555555555.4555555555 PP

  PRR9_AEC10754-aln 390 qkkkslrievkeqrlkklskavgsvlssvvltq 422
                         kk+  r ++k ++l++++++ ++ ++s    q
            C17E7.4 206 YKKEMRRYKAKCEQLESKCEQLQTMSPSYGAFQ 238
                        555555566666666666666555555543333 PP

>> C38C10.3  CE00106	WBGene00008001	status:Partially_confirmed	UniProt:Q03568	protein_id:CAA79547.1
   #    score  bias  c-Evalue  i-Evalue hmmfrom  hmm to    alifrom  ali to    envfrom  env to     acc
 ---   ------ ----- --------- --------- ------- -------    ------- -------    ------- -------    ----
   1 ?    7.7   2.5    0.0096       2.2     222     370 ..      31     177 ..      15     240 .. 0.65

  Alignments for each domain:
  == domain 1    score: 7.7 bits;  conditional E-value: 0.0096
  PRR9_AEC10754-aln 222 ndknkevedslkldeedklaesekaeldlegasdkretdvetevakdasrsvdsknedvspqldlslrRslssslenk.deeverrtlshsn 312
                        +++n e++++ +l++ +  +  +++ l+   + +k +++ve  + k++++ +d ++ + +p+  ++    l s++ +  + e +rrtl+  +
           C38C10.3  31 HKHNIETSNDGTLHSYT--IVLSREPLESPTSYNKYQKNVEPVQ-KENQKPKDLNKMTAGPHIAVKNSSGLVSQISSTtSSERKRRTLARPS 119
                        33444444444444444..3333444444444455555566644.44444467778889999999888777776666534556899999999 PP

  PRR9_AEC10754-aln 313 asafkryasrklqesaealeeesssaesktpsesekkis.kvatdsdsatsasnlqksg 370
                        +s  ++ +  ++q+s++  +  s  + s  ++e+ kk+  + +t+s s + as++ ks 
           C38C10.3 120 SSSESDLKVGNIQQSNQYFTLPSVMKPSALSTEDPKKVIvQSNTSSSSMSDASSK-KSL 177
                        999****************999999999999888777651344444444444433.332 PP

>> R74.8a  CE35361	WBGene00011282	status:Partially_confirmed	UniProt:O45722	protein_id:CAA85278.2
   #    score  bias  c-Evalue  i-Evalue hmmfrom  hmm to    alifrom  ali to    envfrom  env to     acc
 ---   ------ ----- --------- --------- ------- -------    ------- -------    ------- -------    ----
   1 ?    7.7   1.2      0.01       2.3     290     413 ..      53     172 ..      28     273 .. 0.59

  Alignments for each domain:
  == domain 1    score: 7.7 bits;  conditional E-value: 0.01
  PRR9_AEC10754-aln 290 Rslssslenkdeev.errtlshsnasafkryasrklqesaealeeesssaesktpsesekkiskvatdsdsatsasnlqksgvssvsvqqke 380
                        Rs+   ++ +++++ e++  ++ +++   +  +++++e+ + ++ee+  +e++   e +++  +v +   +++  s   +++ s ++ ++ +
             R74.8a  53 RSHRVAVKAEEKRKaEEKRRQEEKEEEARKAREKQIEEERK-AKEEQRANEERAKEERDRRALEVIVPPRQNSANS---NINASVAFITN-R 139
                        45444444432221022222222222233333334444333.3333333333333333333333333222222222...22222223223.4 PP

  PRR9_AEC10754-aln 381 eqvatsslsqkkkslrievkeqrlkklskavgs 413
                         ++ + s ++++ + +i+   + + ++s++  +
             R74.8a 140 LEMGSFSENNETVDRTIDTTATTVLSASSNAAQ 172
                        455555555556666666655554444433333 PP

>> Y69A2AR.21  CE27517	WBGene00022092	status:Confirmed	UniProt:Q95XJ1	protein_id:CCD74125.1
   #    score  bias  c-Evalue  i-Evalue hmmfrom  hmm to    alifrom  ali to    envfrom  env to     acc
 ---   ------ ----- --------- --------- ------- -------    ------- -------    ------- -------    ----
   1 ?    7.8   3.9    0.0088       2.1     171     308 ..       3     139 ..       1     167 [. 0.70

  Alignments for each domain:
  == domain 1    score: 7.8 bits;  conditional E-value: 0.0088
  PRR9_AEC10754-aln 171 dengtaqeesvaqekleatdetsaasnses...viqknielse.kgsdaqeisksndknkevedslkldeedklaesekaeldlegasdkre 258
                        d+n++  +e++ +  +++t+   aa+ ++    +++ +i+ +e ++ d  e  +s +k +ev  +++ ++ d  + ++++ +dl + + +  
         Y69A2AR.21   3 DKNNSDSDEDIESLTNHETSLEAAAKARKRrllAMKSKIHGIEmQEEDYDEGETSTKKSREVGREFRNHKPDDAVGTQNVDMDLDIVQREIT 94 
                        455556666666655555555554444444465777777777758899999999999***************9**********999777664 PP

  PRR9_AEC10754-aln 259 tdvetevakdasrsvdsknedvspqldlslrRslssslenkdeeverrtl 308
                        ++ +  v +++ +++ +      ++ d  l+R ++s+l++ +    rrt 
         Y69A2AR.21  95 EHLKD-VLHEKAIDSVDLAMLAPKKIDWDLKRDIESKLQKLE----RRTQ 139
                        44444.45555554444467777889******9999887753....3332 PP

>> F23C8.4  CE20713	WBGene00017733	locus:ubxn-1	status:Confirmed	UniProt:Q9TXH9	protein_id:CCD69888.1
   #    score  bias  c-Evalue  i-Evalue hmmfrom  hmm to    alifrom  ali to    envfrom  env to     acc
 ---   ------ ----- --------- --------- ------- -------    ------- -------    ------- -------    ----
   1 ?    7.8   1.2    0.0091       2.1     230     336 ..      80     187 ..       8     261 .. 0.49

  Alignments for each domain:
  == domain 1    score: 7.8 bits;  conditional E-value: 0.0091
  PRR9_AEC10754-aln 230 dslkldeedklaesekaeldlegasdkretdvetevakdasrsvdsk..nedvspqldlslrRslsss.lenkdeeverrtlshsnasafkr 318
                        d  + +++++++e ++++ + +   +++e+ +++ +++++ +  ++k  + + + + + +++R   ++ + +++e+  r       a+   r
            F23C8.4  80 DAIMFHASKTKHENFSESSEAIKPLTAEEKAAKVLEIREKIKVHQAKkaKLEAEENREKEKKRREDGKaMISHKEA-ARDREIREAAQD-RR 169
                        3334444444444444444444444444444444444444433333322222222222222222222202222222.222222222222.22 PP

  PRR9_AEC10754-aln 319 yasrklqesaealeeess 336
                         ++++ ++  ++++e++ 
            F23C8.4 170 REKNEDEIARKRVLEQIR 187
                        222222222222222222 PP

>> H28G03.3  CE46500	WBGene00019251	intermediate filament protein	status:Partially_confirmed	UniProt:Q9TXP5	protein_id:C
   #    score  bias  c-Evalue  i-Evalue hmmfrom  hmm to    alifrom  ali to    envfrom  env to     acc
 ---   ------ ----- --------- --------- ------- -------    ------- -------    ------- -------    ----
   1 ?    7.9   0.1    0.0084       1.9     362     417 ..      93     148 ..      18     191 .. 0.63

  Alignments for each domain:
  == domain 1    score: 7.9 bits;  conditional E-value: 0.0084
  PRR9_AEC10754-aln 362 sasnlqksgvssvsvqqkeeqvatsslsqkkkslrievkeqrlkklskavgsvlss 417
                        s+ + ++++ ++   q+++ ++ +s + ++++ +r+  k++rl++  +++ + ++s
           H28G03.3  93 STVEYEQMKNKNEYLQREHAEMQKSIKRKDREIERLRSKNRRLEEEGRNIREQMPS 148
                        44444444444444444444444444444455555555555555555555555555 PP

>> F31A3.3  CE39927	WBGene00017938	status:Partially_confirmed	UniProt:Q19916	protein_id:CCD70291.1
   #    score  bias  c-Evalue  i-Evalue hmmfrom  hmm to    alifrom  ali to    envfrom  env to     acc
 ---   ------ ----- --------- --------- ------- -------    ------- -------    ------- -------    ----
   1 ?    7.8   0.1    0.0092       2.1     356     408 ..       5      57 ..       1     116 [. 0.86

  Alignments for each domain:
  == domain 1    score: 7.8 bits;  conditional E-value: 0.0092
  PRR9_AEC10754-aln 356 dsdsatsasnlqksgvssvsvqqkeeqvatsslsqkkkslrievkeqrlkkls 408
                        ++ +++s  n ++ ++s+ ++++  +q++++++ ++k+ l+++v+ +++k++ 
            F31A3.3   5 ENMENSSIANFNNRKSSNNNQENAVNQMVVKKPIKRKTALPLQVPAKKFKEVV 57 
                        5556677788889999999989999************************9983 PP

>> T03D8.1e  CE45856	WBGene00003830	locus:num-1	status:Confirmed	protein_id:CBZ42127.1
   #    score  bias  c-Evalue  i-Evalue hmmfrom  hmm to    alifrom  ali to    envfrom  env to     acc
 ---   ------ ----- --------- --------- ------- -------    ------- -------    ------- -------    ----
   1 ?    7.2   0.6     0.014       3.3     286     392 ..     136     240 ..     108     314 .. 0.73

  Alignments for each domain:
  == domain 1    score: 7.2 bits;  conditional E-value: 0.014
  PRR9_AEC10754-aln 286 lslrRslssslenkdeeverrtlshsnasafkryasrklqesaealeeesssaesktpsesekkiskvatdsdsatsasnlq.ksgvssvsv 376
                         s+r  +++ l +k++    + lsh    af+   ++k  ++ e+++ + +sa++ t+s   k+i + + +++++  +s ++ +++ s++++
           T03D8.1e 136 ASRRWMCHGFLATKETG---ERLSHAVGCAFSICLEKKKRRDEETAQVNVQSAQESTSSTPPKDIFHPNWEDNTSEGTSTQNpSNSRSNLAY 224
                        56666666666666444...678999999999999999999999999999**************9987765554433333331456678889 PP

  PRR9_AEC10754-aln 377 qqkeeqvatsslsqkk 392
                        q+ +++v  +    + 
           T03D8.1e 225 QSFRKHVSIEDRYLDP 240
                        9988887766554444 PP

>> Y37D8A.11b  CE37167	WBGene00012551	locus:cec-7	status:Confirmed	UniProt:Q69Z09	protein_id:CAH10813.1
   #    score  bias  c-Evalue  i-Evalue hmmfrom  hmm to    alifrom  ali to    envfrom  env to     acc
 ---   ------ ----- --------- --------- ------- -------    ------- -------    ------- -------    ----
   1 ?    7.3   3.5     0.013       3.1     277     416 ..     114     221 ..      47     332 .. 0.48

  Alignments for each domain:
  == domain 1    score: 7.3 bits;  conditional E-value: 0.013
  PRR9_AEC10754-aln 277 nedvspqldlslrRslssslenkdeeverrtlshsnasafkryasrklqesaealeeesssaesktpsesekkiskvatdsdsatsasnlqk 368
                         + ++  +  s +++ +s+ e  d+                                   +a+ k +s+s  k+++  t ++s+ ++ +   
         Y37D8A.11b 114 AKAPAATMRKSAKKVGESNSEATDP-----------------------------------EAKAKESSQSALKVEPPLTTHNSSRKTVEATG 170
                        1111111111222222222222222...................................23334455555555555555555555554444 PP

  PRR9_AEC10754-aln 369 sgvssvsvqqkeeqvatsslsqkkkslr..ievkeqr.lkklskavgsvls 416
                        +    +  +++e++ ++s+++++ ++++   ++k++  +k++s+  +++ s
         Y37D8A.11b 171 AMKRLTVAKETEDEALKSQKKARIEPVEdaSKAKGSAaPKSASSRAEDGES 221
                        444444444445555555444433332200122221101222222222222 PP

>> T03D8.1c  CE30563	WBGene00003830	locus:num-1	Phosphotyrosine interaction domain (PTB\/PID).	status:Confirmed	UniProt:
   #    score  bias  c-Evalue  i-Evalue hmmfrom  hmm to    alifrom  ali to    envfrom  env to     acc
 ---   ------ ----- --------- --------- ------- -------    ------- -------    ------- -------    ----
   1 ?    7.1   0.6     0.015       3.5     286     392 ..     150     254 ..     122     328 .. 0.73

  Alignments for each domain:
  == domain 1    score: 7.1 bits;  conditional E-value: 0.015
  PRR9_AEC10754-aln 286 lslrRslssslenkdeeverrtlshsnasafkryasrklqesaealeeesssaesktpsesekkiskvatdsdsatsasnlq.ksgvssvsv 376
                         s+r  +++ l +k++    + lsh    af+   ++k  ++ e+++ + +sa++ t+s   k+i + + +++++  +s ++ +++ s++++
           T03D8.1c 150 ASRRWMCHGFLATKETG---ERLSHAVGCAFSICLEKKKRRDEETAQVNVQSAQESTSSTPPKDIFHPNWEDNTSEGTSTQNpSNSRSNLAY 238
                        56666666666666444...678999999999999999999999999999**************9987765554433333331456678889 PP

  PRR9_AEC10754-aln 377 qqkeeqvatsslsqkk 392
                        q+ +++v  +    + 
           T03D8.1c 239 QSFRKHVSIEDRYLDP 254
                        9988887766554444 PP

>> T26C11.5  CE05024	WBGene00000462	locus:ceh-41	paired-type homeobox protein	status:Partially_confirmed	UniProt:Q22810	
   #    score  bias  c-Evalue  i-Evalue hmmfrom  hmm to    alifrom  ali to    envfrom  env to     acc
 ---   ------ ----- --------- --------- ------- -------    ------- -------    ------- -------    ----
   1 ?    7.2   2.6     0.014       3.3     180     276 ..      86     182 ..      73     270 .. 0.72

  Alignments for each domain:
  == domain 1    score: 7.2 bits;  conditional E-value: 0.014
  PRR9_AEC10754-aln 180 svaqekleatdetsaasnsesviqknielsekgsdaqeisksnd.knkevedslkldeedklaesekaeldlegasdkretdvetevakdas 270
                          + +k  ++de++  + + ++++k+ e  ek sdaq +++ n  ++k+  ++++  ++    e +++  ++eg+s++  t  ++ v+ d+ 
           T26C11.5  86 TDSLQKDTKSDEACIGNMTTNSVEKSEEEGEK-SDAQPSNQGNPsRQKQPPTGKRKRDDLPAREHSETFSNVEGSSERSTTRSQSRVSLDED 176
                        44557777888888888888899999777776.89997776554044444455555555545555555567777777776767776666666 PP

  PRR9_AEC10754-aln 271 rsvdsk 276
                        r++++ 
           T26C11.5 177 RQNSAP 182
                        655443 PP

>> F17A2.3  CE05646	WBGene00008902	locus:phf-32	PHD-finger.	status:Partially_confirmed	UniProt:Q19511	protein_id:CAA9215
   #    score  bias  c-Evalue  i-Evalue hmmfrom  hmm to    alifrom  ali to    envfrom  env to     acc
 ---   ------ ----- --------- --------- ------- -------    ------- -------    ------- -------    ----
   1 ?    7.3   4.0     0.013         3     247     401 ..     165     319 ..     116     456 .. 0.67

  Alignments for each domain:
  == domain 1    score: 7.3 bits;  conditional E-value: 0.013
  PRR9_AEC10754-aln 247 eldlegasdkretdvetevakdasrsvdsknedvspqldlslrRslssslenkdeeverrtlshsnasafkryasrklqesaealeeesssa 338
                        + d++ ++++   d +++++ d +   +   +++  +  l+lr+ l+++l+ ++e+  ++   h n + ++ y+ +      ++++++ s++
            F17A2.3 165 NTDIQTSTKNTSLDGKIKQYSDLEE-RNLDIFIKCCESMLELRKILEAELDVEEED-GEQIVEH-NFQSTSSYKLNIKTAAIHQVNHQESDH 253
                        2222222222223344555555554.455577888888999999999999998555.5555555.455555666666666777888888888 PP

  PRR9_AEC10754-aln 339 esktpsesekkiskvatdsdsatsasnlqksgvssvsvqqk..eeqvatsslsqkkk..slrievke 401
                         +   s++ ++ ++    +d  + ++ +  +++s++++ ++  e++v++s  s+ ++  s++iev+ 
            F17A2.3 254 TRPNKSKDLRSSEDQVLTEDLPAASK-TPPASISELDMGEQgaEQRVTRSVHSTSSNelSEPIEVHL 319
                        88888888877766555555444444.3344444444443333777777766555550145555543 PP

>> T03D8.1a  CE18918	WBGene00003830	locus:num-1	Phosphotyrosine interaction domain (PTB\/PID).	status:Confirmed	UniProt:
   #    score  bias  c-Evalue  i-Evalue hmmfrom  hmm to    alifrom  ali to    envfrom  env to     acc
 ---   ------ ----- --------- --------- ------- -------    ------- -------    ------- -------    ----
   1 ?    6.7   0.7      0.02       4.6     286     391 ..     194     297 ..     166     371 .. 0.74

  Alignments for each domain:
  == domain 1    score: 6.7 bits;  conditional E-value: 0.02
  PRR9_AEC10754-aln 286 lslrRslssslenkdeeverrtlshsnasafkryasrklqesaealeeesssaesktpsesekkiskvatdsdsatsasnlq.ksgvssvsv 376
                         s+r  +++ l +k++    + lsh    af+   ++k  ++ e+++ + +sa++ t+s   k+i + + +++++  +s ++ +++ s++++
           T03D8.1a 194 ASRRWMCHGFLATKETG---ERLSHAVGCAFSICLEKKKRRDEETAQVNVQSAQESTSSTPPKDIFHPNWEDNTSEGTSTQNpSNSRSNLAY 282
                        56666666666666444...678999999999999999999999999999**************9987765554433333331456678889 PP

  PRR9_AEC10754-aln 377 qqkeeqvatsslsqk 391
                        q+ +++v  +    +
           T03D8.1a 283 QSFRKHVSIEDRYLD 297
                        998888776655444 PP

>> F44E2.2c  CE41402	WBGene00018416	locus:retr-1	status:Confirmed	UniProt:P34431	protein_id:CCD71231.1
   #    score  bias  c-Evalue  i-Evalue hmmfrom  hmm to    alifrom  ali to    envfrom  env to     acc
 ---   ------ ----- --------- --------- ------- -------    ------- -------    ------- -------    ----
   1 ?    6.5   4.9     0.023       5.3     184     369 ..      34     218 ..      14     278 .. 0.56

  Alignments for each domain:
  == domain 1    score: 6.5 bits;  conditional E-value: 0.023
  PRR9_AEC10754-aln 184 ekleatdetsaasnses.viqknielsekgsdaqeisksndknkevedslkldeedklaesekaeldlegasdkretdvetevakdasrsvd 274
                        + l ++ +t++++ ++   iqk++     +  +q  + ++ +++++++ l ++e ++ + s++ ++  e   +kret+ + +   +++ ++ 
           F44E2.2c  34 DLLRESMDTTEKTFENGfQIQKEQIRQHLQDSSQRGTAEDAETQKMKQFLDTNELHN-MASDSWAMMREEIMEKRETNRDLNRQLKEKSEEL 124
                        333333333333333223577776655556667777777777777777666655443.3333333333334455556666655544444455 PP

  PRR9_AEC10754-aln 275 sknedvspqldlslrRslssslenkdeeverrtlshsnasafkryasrklqesaealeeesssaesktpsesekkiskvatdsdsatsasnl 366
                         +++++  +  l+l+ + + + + k+ee+ r++ + sn  a+k+   +  +++ ++ e  s+    +++ ++  k+   ++    +++++++
           F44E2.2c 125 MQKSQILVETTLKLKAVEEERDKRKKEEQFREADARSNNYARKDHGYKMHNIELKN-EYTSTTYRCRYICRCALKPCMFNMTLVPEAHTPSP 215
                        56888999999999999999988887776677777777666655544444444333.33345556667777777776666666666666655 PP

  PRR9_AEC10754-aln 367 qks 369
                         + 
           F44E2.2c 216 TQL 218
                        554 PP

>> C54D10.7  CE43116	WBGene00008301	locus:dct-3	status:Partially_confirmed	UniProt:B6EU64	protein_id:CAR81366.1
   #    score  bias  c-Evalue  i-Evalue hmmfrom  hmm to    alifrom  ali to    envfrom  env to     acc
 ---   ------ ----- --------- --------- ------- -------    ------- -------    ------- -------    ----
   1 ?    7.0  13.3     0.016       3.8     213     424 ..      40     252 ..      23     363 .. 0.54

  Alignments for each domain:
  == domain 1    score: 7.0 bits;  conditional E-value: 0.016
  PRR9_AEC10754-aln 213 sdaqeisksndknkevedslkldeedklaesekaeldleg.asdkretdvetevakdasrsvdsk......nedvspqldlslrRslsssle 297
                         d+q++ ++  k++e +   + +e+   ++se+a+ + +  ++d++++++e    +++ +++d+k        +++++l ++  Rs s +  
           C54D10.7  40 DDSQSAHQKALKDAEENRR-QYEES--AKRSEQAANERIRsQIDENNKSIEK--LRAQFKEQDDKydeemkSMNIAHDLKMKELRSESKEAR 126
                        3445444444444433332.22222..2334433333222255555554443..33333333443333322444555555555555555555 PP

  PRR9_AEC10754-aln 298 nkdeeverrtlshsnasafkryasrklqesaealeeesssaesktpsesekkiskvatdsdsatsas.nlqksgvssvsvqqkeeqvatssl 388
                        +k+e  e+++++  + ++ ++ +++ +qe+ e+ ++e   + +    e+ek i++  ++ d+ t+   +  ++  +++++ q+++++++ + 
           C54D10.7 127 EKAEM-EHKMKV-EKVEQEHKKEKHLAQEKLEQTKKEGALKIETVEKEKEKIIENRLIELDKYTEEMkEIARVHREQLQQIQERNRTLKIE- 215
                        54333.444443.344444444444455555555444333333333333333333334444444333022333333333333344444433. PP

  PRR9_AEC10754-aln 389 sqkkkslrievkeqrlkk.lskavgsvlssvvltqsg 424
                        ++k++ +++e++++++ + l  ++++ l+ + +++++
           C54D10.7 216 NAKQRREQLEIENSKIVQkLDGDIQKLLDHISHQNAR 252
                        4446667777777665430334455555555555555 PP

>> Y47G6A.3  CE45641	WBGene00021633	status:Confirmed	UniProt:Q9N3R8	protein_id:CCD72584.1
   #    score  bias  c-Evalue  i-Evalue hmmfrom  hmm to    alifrom  ali to    envfrom  env to     acc
 ---   ------ ----- --------- --------- ------- -------    ------- -------    ------- -------    ----
   1 ?    6.9   1.3     0.017       3.9     271     377 ..      89     195 ..      78     208 .] 0.51

  Alignments for each domain:
  == domain 1    score: 6.9 bits;  conditional E-value: 0.017
  PRR9_AEC10754-aln 271 rsvdsk.nedvspqldlslrRslssslenkdeeverrtlshsnasafkryasrklqesaealeeesssaesktpsesekkiskvatdsdsat 361
                        ++vd+    d +p+l +sl R+++ +  + d+  +  +      ++ ++    + +e+  +++ e+++++ ktp +s+++ ++ + +  +++
           Y47G6A.3  89 IAVDEMaGRDLHPKLKMSLSRTIPRGTSMLDDIWKLLKEPSALFDNANDLLPGQKEERIDRMN-EKKEEDAKTPKNSKNSKTPKKAKMPKNA 179
                        455555577889999******999998887555222211111112222222222233333332.3455555555555555555555555555 PP

  PRR9_AEC10754-aln 362 sasnlqksgvssvsvq 377
                        +++ + ks+ s++   
           Y47G6A.3 180 KTPRTPKSSASKTPKA 195
                        5555555554444333 PP

>> F43G9.4  CE10360	WBGene00009667	status:Confirmed	UniProt:Q93718	protein_id:CAB02108.1
   #    score  bias  c-Evalue  i-Evalue hmmfrom  hmm to    alifrom  ali to    envfrom  env to     acc
 ---   ------ ----- --------- --------- ------- -------    ------- -------    ------- -------    ----
   1 ?    6.8   3.8     0.018       4.1     315     419 ..     134     243 ..      74     295 .. 0.61

  Alignments for each domain:
  == domain 1    score: 6.8 bits;  conditional E-value: 0.018
  PRR9_AEC10754-aln 315 afkryasrklqesaealeeesssaesktpsesekkiskvatdsdsatsasn..lqksgvssvsvqqk......eeqvatsslsqkkkslrie 398
                         + + +  + q+++e+ +e+  s  sk+ps se+++ + + ++   t+ ++  + k++    +v          ++va+s+ ++ k +++i+
            F43G9.4 134 EKRKKKVDSEQQENEEDDEDLMSPVSKKPSSSERSTPSGSQQQPPITEEQSksMMKMIDDRFEV--LineiwkSDEVAQSKNQTMKDKMTIK 223
                        1111122222333333344444444555555555554444444443332220022222222211..12223448899999999999999999 PP

  PRR9_AEC10754-aln 399 vkeqrlkklskavgsvlssvv 419
                        +k++++ k  ++++ v++ ++
            F43G9.4 224 LKNNQFLKE-SDYDIVFERIF 243
                        999998887.56777666665 PP

>> ZK353.8  CE00392	WBGene00022703	locus:ubxn-4	status:Confirmed	UniProt:P34631	protein_id:CCD73207.1
   #    score  bias  c-Evalue  i-Evalue hmmfrom  hmm to    alifrom  ali to    envfrom  env to     acc
 ---   ------ ----- --------- --------- ------- -------    ------- -------    ------- -------    ----
   1 ?    6.8   3.1     0.018       4.1     295     370 ..     182     257 ..     136     431 .. 0.55

  Alignments for each domain:
  == domain 1    score: 6.8 bits;  conditional E-value: 0.018
  PRR9_AEC10754-aln 295 slenkdeeverrtlshsnasafkryasrklqesaealeeesssaesktpsesekkiskvatdsdsatsasnlqksg 370
                        + ++kd e++r++  h +++++k  ++++       ++ +++ + +k ++es+kk    +++ d ++  ++  k  
            ZK353.8 182 QKKQKDAEKKREADKHVKEEMTKAREAKQERDAEALVKAAKQRKMEKLAAESDKKRILAQIKADREAAQKKFGKLV 257
                        1111222222222222222222222222222222222222222223333333333222222222222222211111 PP

>> T03D8.1d  CE42883	WBGene00003830	locus:num-1	status:Partially_confirmed	UniProt:B5BM46	protein_id:CAR31500.1
   #    score  bias  c-Evalue  i-Evalue hmmfrom  hmm to    alifrom  ali to    envfrom  env to     acc
 ---   ------ ----- --------- --------- ------- -------    ------- -------    ------- -------    ----
   1 ?    6.4   0.7     0.025       5.8     286     391 ..     283     386 ..     255     460 .. 0.74

  Alignments for each domain:
  == domain 1    score: 6.4 bits;  conditional E-value: 0.025
  PRR9_AEC10754-aln 286 lslrRslssslenkdeeverrtlshsnasafkryasrklqesaealeeesssaesktpsesekkiskvatdsdsatsasnlq.ksgvssvsv 376
                         s+r  +++ l +k++    + lsh    af+   ++k  ++ e+++ + +sa++ t+s   k+i + + +++++  +s ++ +++ s++++
           T03D8.1d 283 ASRRWMCHGFLATKETG---ERLSHAVGCAFSICLEKKKRRDEETAQVNVQSAQESTSSTPPKDIFHPNWEDNTSEGTSTQNpSNSRSNLAY 371
                        56666666666666444...678999999999999999999999999999**************9987765554433333331456678889 PP

  PRR9_AEC10754-aln 377 qqkeeqvatsslsqk 391
                        q+ +++v  +    +
           T03D8.1d 372 QSFRKHVSIEDRYLD 386
                        998888776655444 PP

>> R05G6.1  CE07414	WBGene00019896	status:Partially_confirmed	UniProt:Q21760	protein_id:CCD71553.1
   #    score  bias  c-Evalue  i-Evalue hmmfrom  hmm to    alifrom  ali to    envfrom  env to     acc
 ---   ------ ----- --------- --------- ------- -------    ------- -------    ------- -------    ----
   1 ?    6.7   1.7     0.019       4.4     301     368 ..      22      88 ..       6     176 .. 0.55

  Alignments for each domain:
  == domain 1    score: 6.7 bits;  conditional E-value: 0.019
  PRR9_AEC10754-aln 301 eeverrtlshsnasafkryasrkl......qesaealeeesssaesktpsesekkiskvatdsdsatsasnlqk 368
                        e+ ++r + h +as++ + +++++      q+++++   e+s++ +   +++ +++s+v+ +          q 
            R05G6.1  22 ENSHQRRKKHLTASTTAEKEAKRAkreskkQKEKNQKAAEKSNNAPDGMTNTGRRTSSVTAQIS-------RQA 88 
                        2333333333333333332222220000113333333333444444444444444444333222.......222 PP

>> M02F4.1  CE04762	WBGene00019735	status:Predicted	UniProt:Q21472	protein_id:CCD66485.1
   #    score  bias  c-Evalue  i-Evalue hmmfrom  hmm to    alifrom  ali to    envfrom  env to     acc
 ---   ------ ----- --------- --------- ------- -------    ------- -------    ------- -------    ----
   1 ?    6.6   7.1     0.022         5     211     358 ..     104     248 ..      58     287 .. 0.52

  Alignments for each domain:
  == domain 1    score: 6.6 bits;  conditional E-value: 0.022
  PRR9_AEC10754-aln 211 kgsdaqeisksndknkevedslkldeedklaesekaeldlegasdkretdvetevakdasrsvdsk.nedvspqldlslrRslssslenkde 301
                        +gs   e+ +s++k+   ++ ++l ++ k ++  ++e+  e +s++r    ++   + ++ + d+  +e++s++ + s++Rs+  +++ +de
            M02F4.1 104 RGSSMEEVLTSDEKDLLSKAINNLPKSPKSKSDRDLERSAESGSKTR----DSRLRRRHEVEDDDVvEEKKSHRRGTSKCRSQDLEYDYEDE 191
                        33333466666666666666666666655555555555555555555....55555555554454469***************999988866 PP

  PRR9_AEC10754-aln 302 everrtlshsnasa..fkryasrklqesaealeeesssaesktpsesekkisk.vatdsd 358
                        + e +++s  +     + r  s+  +++  + + e+++ e+    ++++k ++  +td+d
            M02F4.1 192 DRE-EMKSRPTRRHnnNARGRSSLNHRDEDESDYENEDYEE--EENKSRKANRrSRTDDD 248
                        632.2222222222013333333333333333333333332..22333332220223322 PP

>> B0416.4  CE02434	WBGene00015180	status:Partially_confirmed	UniProt:Q11072	protein_id:CCD61922.1
   #    score  bias  c-Evalue  i-Evalue hmmfrom  hmm to    alifrom  ali to    envfrom  env to     acc
 ---   ------ ----- --------- --------- ------- -------    ------- -------    ------- -------    ----
   1 ?    6.6   4.5      0.02       4.7     293     398 ..       7     110 ..       4     172 .. 0.69

  Alignments for each domain:
  == domain 1    score: 6.6 bits;  conditional E-value: 0.02
  PRR9_AEC10754-aln 293 ssslenkdeeverrtlshsnasafkryasrklqesaealeeesssaesktpsesekkiskvatdsdsatsasnlqksgvssvsvqqkeeqva 384
                        ss+l ++ +++e ++ s +  + + + ++++ + ++++le+e++ +e + ++  ++k+ + +  ++s   ++n + ++++s++ q +e++  
            B0416.4   7 SSRLAERYDAIESKKRSLKRLEEQIKAEEEQFSDKMKQLEDEIKIKE-QVITMFKRKTVRREWMRNSRQATTNINIAQIESLKLQLEEGEKD 97 
                        46777777888999999999999*****************9988665.57788888887777777777777777777777777777644433 PP

  PRR9_AEC10754-aln 385 tsslsqkkkslrie 398
                          + +++ ++ + +
            B0416.4  98 IAEAEKQAEP-TTP 110
                        3332222222.222 PP

>> Y47G6A.15  CE22105	WBGene00021641	status:Confirmed	UniProt:Q65XX4	protein_id:CCD72560.1
   #    score  bias  c-Evalue  i-Evalue hmmfrom  hmm to    alifrom  ali to    envfrom  env to     acc
 ---   ------ ----- --------- --------- ------- -------    ------- -------    ------- -------    ----
   1 ?    6.7  10.9      0.02       4.7     186     384 ..      22     223 ..      10     257 .. 0.57

  Alignments for each domain:
  == domain 1    score: 6.7 bits;  conditional E-value: 0.02
  PRR9_AEC10754-aln 186 leatdetsaasnsesviqknielsekgsdaqeisksndknkevedslkldeedklaesekaeldlegasdkretdvetevakdasrsvdsk. 276
                        ++a   +s++++ +s+++  ++l   g +aq++++  + n+ ve+ +k  ++  + e+ek +l+ e+ s kr+ d ++ +  +++  ++   
          Y47G6A.15  22 KNAVLGASTSTQLASIMNSLHNLQGGGPNAQQTYTGAQYNRLVEKFKKEVDKADELEAEKRQLEAEMVSLKRNFDSQSAELVKSQ--NQVLk 111
                        3333344444455556677777888899***************998776666669999999999999888886655554433333..33323 PP

  PRR9_AEC10754-aln 277 nedvspqldlslrRslssslenk...deeverrtlshsnasa.fkryasrklqesaealeeesssaesktpsesekkisk..vatdsdsats 362
                         +    +l+ +l  s+      k   +++++r++ ++ +a+  + + +++k +++a++++ +   +   +++++ +++++   +++++ + +
          Y47G6A.15 112 LDLNVMRLEAKLTSSDANLDRAKdevETANRRQKRAEDDAKDaRDELEKEKNANRANKALVDELRNAAAQTTNEMRSLRNrlDECNNQRNGQ 203
                        55566677777776665444433222355566666655554325556666666666666665555555666666666555332333333444 PP

  PRR9_AEC10754-aln 363 asnlqksgvssvsvqqkeeqva 384
                        ++ + + g   vs qq  +q  
          Y47G6A.15 204 TTTTTQDGYPFVSNQQ--NQPR 223
                        4444444444444444..2222 PP

>> T28B11.1  CE14335	WBGene00012117	status:Confirmed	UniProt:Q22842	protein_id:CAA98290.1
   #    score  bias  c-Evalue  i-Evalue hmmfrom  hmm to    alifrom  ali to    envfrom  env to     acc
 ---   ------ ----- --------- --------- ------- -------    ------- -------    ------- -------    ----
   1 ?    6.4   6.1     0.024       5.7     253     387 ..      45     179 ..       6     207 .. 0.71

  Alignments for each domain:
  == domain 1    score: 6.4 bits;  conditional E-value: 0.024
  PRR9_AEC10754-aln 253 asdkretdvetevakdasrsvdsknedvspqldlslrRslssslenkdeeverrtlshsnasa....fkryasrklqesaealeeesssaes 340
                        +++ re   ++e  +++s     +  ++++ +   +rR++  ++ +  ++   rt  +s++s      +   +++++ +a  ++++s+ + +
           T28B11.1  45 NKQFREVIEDMEDERAES----LRSCQKAKIFICDRRRAILEGVSTVTPSRLPRTPKNSESSDsgsaSSSSIASTSSSEADSVSSSSKTKTK 132
                        444444444443333333....3455566667777888888888877777667777777666623325556666668889999999999999 PP

  PRR9_AEC10754-aln 341 ktpsesekkiskvatdsdsatsasnlqksgvssvsvqqkeeqvatss 387
                        ++++e ek++++ ++++ +++s+s++++sg+ s ++    +q + ++
           T28B11.1 133 QQQTEREKELRRRNISDRTKSSSSSTDSSGIHSKATSFLSDQYTDTT 179
                        9**************************99999888776666655554 PP

>> T03D8.3  CE18921	WBGene00011392	locus:sbt-1	neuroendocrine protein 7B2	status:Confirmed	UniProt:Q9XTY3	protein_id:CAB
   #    score  bias  c-Evalue  i-Evalue hmmfrom  hmm to    alifrom  ali to    envfrom  env to     acc
 ---   ------ ----- --------- --------- ------- -------    ------- -------    ------- -------    ----
   1 ?    6.7   0.5     0.019       4.5     221     300 ..     115     191 ..      61     208 .. 0.80

  Alignments for each domain:
  == domain 1    score: 6.7 bits;  conditional E-value: 0.019
  PRR9_AEC10754-aln 221 sndknkevedslkldeedklaesekaeldlegasdkretdvetevakdasrsvdsknedvspqldlslrRslssslenkd 300
                        +  +n + +++  +d+e++   +ek++ d++ + +k     e + +++++++++ +++ +s ++  +++Rs++ss ++ +
            T03D8.3 115 EFSRNYQADQHCICDQEHMFNCAEKEAQDVSESLQKI---LEENNMHANTIAKKFHDKRSSDEYVPRRKRSIPSSAHKVN 191
                        4457778888889999998888888999998887777...667777888887888899999************9987755 PP

>> F53H1.4c  CE33652	WBGene00018778	status:Partially_confirmed	UniProt:Q86MG3	protein_id:CCD71738.1
   #    score  bias  c-Evalue  i-Evalue hmmfrom  hmm to    alifrom  ali to    envfrom  env to     acc
 ---   ------ ----- --------- --------- ------- -------    ------- -------    ------- -------    ----
   1 ?    6.3   8.8     0.026         6     222     406 ..     175     355 ..      94     365 .. 0.59

  Alignments for each domain:
  == domain 1    score: 6.3 bits;  conditional E-value: 0.026
  PRR9_AEC10754-aln 222 ndknkevedslkldeedklaesekaeldlegasdkretdvetevakdasrsvdsknedvspqldlslrRslssslenkdeeverrtlshsna 313
                        n k + ++++l++ +e  + + +++++d e + ++ ++   +++ + a r        ++    ls rR ++ + e+ ++e+e+  + ++++
           F53H1.4c 175 NRKSTPKTAQLSVAAEADDSDVQEVSMDAESGAEAANK-SAMKTPRGAPR-------ASGGPVILSSRRLQEKQKEKDEKEKEKLEKKQKEQ 258
                        33344444444455555555555555555554444433.23333333333.......44555668888887777776544444433444444 PP

  PRR9_AEC10754-aln 314 safkryasrklqesaealeeesssaesktpsesekkisk....vatdsdsatsasnlqksgvssvsvqqkeeqvatsslsqkkkslrievke 401
                        + +k+ ++++ +++ ++ ee+ +++e+k + + ekk ++     ++ ++++ s s+++    s+ +  +k+  v ++++++  k   +evk 
           F53H1.4c 259 EEKKQKKEEEKAKKLKEKEEKLKEKEEKAARKAEKKEKNngtmDKFLKKDTGSPSSKNAPLFSPSKWGEKRIAVGVKKMEDAWKRRDLEVKM 350
                        44444444444444444444444444444444444443311113333444444444555566667777777777777777777778888887 PP

  PRR9_AEC10754-aln 402 qrlkk 406
                        q++ k
           F53H1.4c 351 QKIWK 355
                        77654 PP

>> F13C5.1  CE46510	WBGene00017422	status:Confirmed	UniProt:O76564	protein_id:CCD69437.1
   #    score  bias  c-Evalue  i-Evalue hmmfrom  hmm to    alifrom  ali to    envfrom  env to     acc
 ---   ------ ----- --------- --------- ------- -------    ------- -------    ------- -------    ----
   1 ?    6.9   2.6     0.017         4     276     338 ..     101     161 ..      30     186 .] 0.67

  Alignments for each domain:
  == domain 1    score: 6.9 bits;  conditional E-value: 0.017
  PRR9_AEC10754-aln 276 k.nedvspqldlslrRslssslenkdeeverrtlshsnasafkryasrklqesaealeeesssa 338
                        +  ++++ +  +s  Rs sss++++ ++++   +s s+a++ ++ as +++e++++ +      
            F13C5.1 101 ElADQSQSHKIISHSRSESSSVQTEGTATKSSSKSSSDANFEENGASAEIDEETKKKQR---GV 161
                        23455566666888999999999888888888888888888776666666554444332...22 PP

>> R11G11.7  CE12752	WBGene00004144	locus:pqn-60	status:Confirmed	UniProt:O16948	protein_id:CCD64483.1
   #    score  bias  c-Evalue  i-Evalue hmmfrom  hmm to    alifrom  ali to    envfrom  env to     acc
 ---   ------ ----- --------- --------- ------- -------    ------- -------    ------- -------    ----
   1 ?    6.6   3.9      0.02       4.8     322     396 ..      29     100 ..      16     150 .. 0.43

  Alignments for each domain:
  == domain 1    score: 6.6 bits;  conditional E-value: 0.02
  PRR9_AEC10754-aln 322 rklqesaealeees..ssaesktpsesekkiskvatdsdsatsasnlqksgvssvsvqqkeeqvatsslsqkkkslr 396
                        r++q+s  a+ ++   s+ +++++ ++  ++++++ +  s t+  ++q+ +vs+ + q   +q      + +++ + 
           R11G11.7  29 RNIQQSYFAIAKNYqlSQMQKNQQLQQWAQMNNLSNEYSSYTQQRSQQEQQVSQQTSQI-ISQ----LSTVQNQLES 100
                        55544444444332112333333333333344444444444443333333333332222.111....1111111111 PP

>> H06H21.11  CE38837	WBGene00044483	status:Confirmed	UniProt:Q400L6	protein_id:CCD72246.1
   #    score  bias  c-Evalue  i-Evalue hmmfrom  hmm to    alifrom  ali to    envfrom  env to     acc
 ---   ------ ----- --------- --------- ------- -------    ------- -------    ------- -------    ----
   1 ?    6.6   0.7     0.021       4.9     317     380 ..      40     103 ..      25     135 .. 0.67

  Alignments for each domain:
  == domain 1    score: 6.6 bits;  conditional E-value: 0.021
  PRR9_AEC10754-aln 317 kryasrklqesaealeeesssaesktpsesekkiskvatdsdsatsasnlqksgvssvsvqqke 380
                        +r   ++++ +a ++e+   +++    s+se   ++v++ +d++++as++q++++     ++ +
          H06H21.11  40 NRNMPENASADAFHIENVEDDSSDDSDSNSESISEEVPVTTDEKSTASSTQRIEIDLDVFKEMN 103
                        4444445555566666655555666666777777778888888888888888887655555544 PP

>> F55C7.7f  CE43472	WBGene00006805	locus:unc-73	status:Confirmed	UniProt:B9WRS7	protein_id:CCD63882.1
   #    score  bias  c-Evalue  i-Evalue hmmfrom  hmm to    alifrom  ali to    envfrom  env to     acc
 ---   ------ ----- --------- --------- ------- -------    ------- -------    ------- -------    ----
   1 ?    6.0   1.6     0.033       7.6     285     378 ..     101     192 ..      41     266 .. 0.54

  Alignments for each domain:
  == domain 1    score: 6.0 bits;  conditional E-value: 0.033
  PRR9_AEC10754-aln 285 dlslrRslssslenkdeeverrtlshsnasafkryasrklqesaealeeesssaesktpsesekkiskvatdsdsatsasnlqksgvssvsv 376
                         +s+r+sl   + n   + er + ++s++s+++  a+r++    + ++ +   +es t++      s  +t+s+s  s+s + ++ +ssv  
           F55C7.7f 101 TVSKRKSLRRIFANS-SK-ERAAAANSSSSNNNSPATRQSTSTSSPVTANGHTTESSTSAPIGVLSSGEPTSSNSIPSSSTPTHTVPSSVPA 190
                        334444444444433.11.3444444444444444444443333333333333344443333333333333333333333333333333333 PP

  PRR9_AEC10754-aln 377 qq 378
                        + 
           F55C7.7f 191 TV 192
                        32 PP

>> F55C7.7g  CE43442	WBGene00006805	locus:unc-73	status:Confirmed	UniProt:B9WRS9	protein_id:CCD63881.1
   #    score  bias  c-Evalue  i-Evalue hmmfrom  hmm to    alifrom  ali to    envfrom  env to     acc
 ---   ------ ----- --------- --------- ------- -------    ------- -------    ------- -------    ----
   1 ?    6.0   1.8     0.033       7.6     284     379 ..      92     185 ..      24     261 .. 0.55

  Alignments for each domain:
  == domain 1    score: 6.0 bits;  conditional E-value: 0.033
  PRR9_AEC10754-aln 284 ldlslrRslssslenkdeeverrtlshsnasafkryasrklqesaealeeesssaesktpsesekkiskvatdsdsatsasnlqksgvssvs 375
                          +s+r+sl   + n   + er + ++s++s+++  a+r++    + ++ +   +es t++      s  +t+s+s  s+s + ++ +ssv 
           F55C7.7g  92 STVSKRKSLRRIFANS-SK-ERAAAANSSSSNNNSPATRQSTSTSSPVTANGHTTESSTSAPIGVLSSGEPTSSNSIPSSSTPTHTVPSSVP 181
                        3444444444444443.22.344444444444444444444444444444444444444444444444444444444444444444444433 PP

  PRR9_AEC10754-aln 376 vqqk 379
                         +  
           F55C7.7g 182 ATVI 185
                        3332 PP

>> C34B2.6  CE16894	WBGene00016391	protease	status:Confirmed	UniProt:O44952	protein_id:CCD62124.1
   #    score  bias  c-Evalue  i-Evalue hmmfrom  hmm to    alifrom  ali to    envfrom  env to     acc
 ---   ------ ----- --------- --------- ------- -------    ------- -------    ------- -------    ----
   1 ?    1.4   0.2      0.77   1.8e+02     339     483 ..     247     388 ..     120     394 .. 0.61
   2 ?    4.3   0.0      0.11        25     151     197 ..     695     744 ..     685     783 .. 0.64

  Alignments for each domain:
  == domain 1    score: 1.4 bits;  conditional E-value: 0.77
  PRR9_AEC10754-aln 339 esktpsesekkiskvatdsdsatsasnlqksgvssvsvqqkeeqvatsslsqkkkslrievkeqrlkklskavgsvlssvvltqsg...... 424
                         s t  +++k i  v+t++                                     ++++ k++++k++  a+ +++        +      
            C34B2.6 247 PSATGEKQKKGIIMVRTEN----------------------------------VVAEPVP-KNNETKATMMAIVQTIR-------Dvvqfnq 296
                        1111122222222222222..................................2222222.11111111122222222.......2333333 PP

  PRR9_AEC10754-aln 425 ................................vntvsaaseskkeeeease.akrhlsiqREAALnKFRLKRKdRCfeKKvRYqsRKkL.AE 482
                                                        ++++++ +e  +e +  ++ +   l iq+E A+ K +    ++  eKKv  + RK L  E
            C34B2.6 297 lfgqqinlllhpsqnvidnpvylcdlvatlvqSAETKDLQEMMDEIDVSKRlKIALLLIQKEKAVAKLKYDI-NKDVEKKVQDHHRKYLlNE 387
                        455555666666666777777777775444444444444444333322222033345699*****9988763.45579***99999975155 PP

  PRR9_AEC10754-aln 483 q 483
                        q
            C34B2.6 388 Q 388
                        5 PP

  == domain 2    score: 4.3 bits;  conditional E-value: 0.11
  PRR9_AEC10754-aln 151 RKnELrnLWqHv...WRrqsssadengtaqeesvaqekleatdetsaasn 197
                        R   +rnL qH+   +R+ +++ +e++++ ee++ +  +  t++++a+  
            C34B2.6 695 RESGVRNLQQHIeriFRKAALQIAEQQNEDEEPAEKATTAITENSEAEPI 744
                        77789******733367777777777755555555444444444444322 PP

>> F11G11.14  CE38701	WBGene00044384	status:Partially_confirmed	UniProt:Q4TT87	protein_id:CCD69265.1
   #    score  bias  c-Evalue  i-Evalue hmmfrom  hmm to    alifrom  ali to    envfrom  env to     acc
 ---   ------ ----- --------- --------- ------- -------    ------- -------    ------- -------    ----
   1 ?    6.3   2.0     0.026       6.1     230     343 ..      49     165 ..      28     186 .. 0.65

  Alignments for each domain:
  == domain 1    score: 6.3 bits;  conditional E-value: 0.026
  PRR9_AEC10754-aln 230 dslkldeedklaesekaeldlegasdkretdvetevakdasrsvdsknedvspqldlsl.....rRslssslenkdeeverrtlshsnasaf 316
                        +s+++ e  k+++++k e +++ ++++ + d + ++++     v+     + +q+ l+      + +++++ + k+ e + ++ +++na ++
          F11G11.14  49 ASQSTSECAKTQKTDKSEANVKFNITTTQIDKKADEFEGDDE-VNPVALLPVKQHKLKPqaaaeKDVKPAEKNAKAAE-KDHKPAEKNARPM 138
                        444555555677888888888888888877777777777665.44443334444444430000033444444444333.6677777777778 PP

  PRR9_AEC10754-aln 317 kryasrklqesaealeeesssaesktp 343
                        +  a+++ +++++++++ ss ++ kt 
          F11G11.14 139 TPKAASTCKTQMTTISKVSSMNKTKTC 165
                        888888888888888887777777664 PP

>> C47E12.4b  CE33768	WBGene00008149	locus:pyp-1	inorganic pyrophosphatase	status:Confirmed	UniProt:Q18680	protein_id:CA
   #    score  bias  c-Evalue  i-Evalue hmmfrom  hmm to    alifrom  ali to    envfrom  env to     acc
 ---   ------ ----- --------- --------- ------- -------    ------- -------    ------- -------    ----
   1 ?    6.2   1.5     0.027       6.4     305     411 ..      18     114 ..       3     192 .. 0.59

  Alignments for each domain:
  == domain 1    score: 6.2 bits;  conditional E-value: 0.027
  PRR9_AEC10754-aln 305 rrtlshsnasafkryasrklqesaealeeesssaesktpsesekkiskvatdsdsat.sasnlqksgvssvsvqqkeeqvatsslsqkkksl 395
                         +t + s++s ++ +++ ++ +s ++ +  + s            i+++++ds+s+t + +++  s ++ vs+ +   q  +s  s+++ ++
          C47E12.4b  18 SNTATTSTSSSNTSQKWATSRTSRPVTNVTQVS-----------AIHTTSMDSGSSTvQLPSPRGSLTTAVSTSSSGAQRQMSANSERSLHT 98 
                        122222222222222222222222222222222...........333345555444313344444555555555555566666666666666 PP

  PRR9_AEC10754-aln 396 rievkeqrlkklskav 411
                        r+++ e+ +  +s+av
          C47E12.4b  99 RLPLSETAVILQSQAV 114
                        6666666555444444 PP

>> Y50D7A.6  CE26143	WBGene00002230	locus:klp-20	status:Confirmed	UniProt:Q965T6	protein_id:CCD73793.1
   #    score  bias  c-Evalue  i-Evalue hmmfrom  hmm to    alifrom  ali to    envfrom  env to     acc
 ---   ------ ----- --------- --------- ------- -------    ------- -------    ------- -------    ----
   1 ?    5.6  10.7     0.043        10     185     385 ..     314     517 ..     293     550 .. 0.59

  Alignments for each domain:
  == domain 1    score: 5.6 bits;  conditional E-value: 0.043
  PRR9_AEC10754-aln 185 kleatdetsaasnsesviqknielsekgsdaq................eisksndknkevedslkldeed..klaesekaeldlegasdkre 258
                        + ++t  t  + n+++ iq   +  e   daq                e             ++  d+e+  +  e++ +e+++e++++++ 
           Y50D7A.6 314 NYDETLSTLRYANRAKNIQNVAKINEDPKDAQlrkfqleiealrkildE-------------ENPGDDENqeEAWEAKMQEREVEMEKKRKI 392
                        4566777788888888999999999*******87665533222111111.............222222221123334444444444333332 PP

  PRR9_AEC10754-aln 259 tdvetevakdasrsvdsk..nedvspqldlslrRslssslenkdeeverrtlshsnasafkryasrklqesaealeeesssaesktpsesek 348
                         +  +++a + + +   +  +e+++ + +l++ Rs + +l +k e++e++  +  +    k  ++ kl e +++ +e+s+ +e +  ++ e+
           Y50D7A.6 393 LEERVNSAVNDEETH--RlvKEMMENEAELKKARSEHEKLRSKLEKIEKKLIVGGENLLEKVEEQAKLLEVNNKELEQSKFQEAHLRTQLEE 482
                        222222222222222..24599999******************9998777666665555555555566566666666677777788888777 PP

  PRR9_AEC10754-aln 349 kiskvatdsdsatsasnlqksgvssvsvqqkeeqvat 385
                        ++  v+++ ++  s+  ++++ v+s + +++ +++  
           Y50D7A.6 483 RTA-VKVEIEERYSSL-QEEAFVKSKKIKKVSNELKD 517
                        665.555555555554.45555555555555444432 PP

>> C23H3.9d  CE36980	WBGene00016022	status:Confirmed	UniProt:Q6A5A0	protein_id:CCD65330.1
   #    score  bias  c-Evalue  i-Evalue hmmfrom  hmm to    alifrom  ali to    envfrom  env to     acc
 ---   ------ ----- --------- --------- ------- -------    ------- -------    ------- -------    ----
   1 ?    6.3   2.1     0.027       6.2     327     391 ..     128     191 ..      20     259 .. 0.66

  Alignments for each domain:
  == domain 1    score: 6.3 bits;  conditional E-value: 0.027
  PRR9_AEC10754-aln 327 saealeeesssaesktpsesekkiskvatdsdsatsasnlqksgvssvsvqqkeeqvatsslsqk 391
                        sae+++ +++s+ ++t++ ++ ++++++t + ++t+++ + +++++++++++++  ++t++ ++ 
           C23H3.9d 128 SAEKAL-QKTSTTQETTTSTTAQPTTTTTATTTTTTTPLPTTTTTQPTTTTTEPTTTTTTTEPTT 191
                        333333.3444444555555555555566666666666555555555555555444444443332 PP

>> F42A9.7  CE25889	WBGene00018336	status:Partially_confirmed	UniProt:Q95ZT8	protein_id:CCD67659.1
   #    score  bias  c-Evalue  i-Evalue hmmfrom  hmm to    alifrom  ali to    envfrom  env to     acc
 ---   ------ ----- --------- --------- ------- -------    ------- -------    ------- -------    ----
   1 ?    6.3   6.9     0.026       6.1     308     407 ..      34     136 ..      16     251 .. 0.46

  Alignments for each domain:
  == domain 1    score: 6.3 bits;  conditional E-value: 0.026
  PRR9_AEC10754-aln 308 lshsnasafkryasrklqesaealeeesssaesktpsesekkiskvatdsdsatsasnlqksgvssvsvqqk...eeqvatsslsqkkkslr 396
                         + s++s ++   sr+++ + ++ + + +s+ s ++ +s+k+ ++++t   +++++s  q+s+ s+  v++     ++ ++    +++k   
            F42A9.7  34 SQRSTKSRKSSRRSRRRNGRSRKSSRSGKSSRSSKSGRSSKSSNSTKTTGSKSSKSSRSQRSNKSNKMVTNPkgfSDRKIRAAILADQKAAA 125
                        11111111111111111111111111111111111111111111111111111111111111111111111101122222222222222222 PP

  PRR9_AEC10754-aln 397 ievkeqrlkkl 407
                          vk+q+l + 
            F42A9.7 126 DAVKSQKLSSN 136
                        22222222221 PP

>> Y73F8A.13a  CE43794	WBGene00013522	status:Partially_confirmed	UniProt:Q9NA58	protein_id:CAB60538.3
   #    score  bias  c-Evalue  i-Evalue hmmfrom  hmm to    alifrom  ali to    envfrom  env to     acc
 ---   ------ ----- --------- --------- ------- -------    ------- -------    ------- -------    ----
   1 ?    6.4   1.0     0.024       5.7     241     318 ..      92     172 ..      15     178 .. 0.62

  Alignments for each domain:
  == domain 1    score: 6.4 bits;  conditional E-value: 0.024
  PRR9_AEC10754-aln 241 aesekaeldleg....asdkretdvetevakdasrsvdsknedvspqldlslrRsl..ssslenkdeeverrtlshsnasafkr 318
                        ++++k+ ++       ++ kr+++++t    ++s   d  n+ vs+q d    R++  + +l +kdee+e+ +l+  +as+ +r
         Y73F8A.13a  92 IHTKKKCMESDYvavpENRKRNKSPKTVNESAVS---DIMNKFVSQQTDTLQMRVMelEEKLMEKDEENEKLKLMLRDASPLHR 172
                        2222222222222223556666666664444433...44455555555555555541134556667777888888888887655 PP

>> Y53G8AR.5  CE35106	WBGene00021812	status:Confirmed	UniProt:Q9N3F9	protein_id:CCD73813.1
   #    score  bias  c-Evalue  i-Evalue hmmfrom  hmm to    alifrom  ali to    envfrom  env to     acc
 ---   ------ ----- --------- --------- ------- -------    ------- -------    ------- -------    ----
   1 ?    6.5   3.8     0.023       5.4     296     407 ..     158     276 ..      25     286 .. 0.61

  Alignments for each domain:
  == domain 1    score: 6.5 bits;  conditional E-value: 0.023
  PRR9_AEC10754-aln 296 lenkdeeverrtlshsnasafkryasrkl......qesaealeeesss..aesktpsesekkiskvatdsdsatsasnlqksgvssvsvqqk 379
                        +e++  +++++++ + +++ f+ +   +l      ++  e+++  +++  +++kt  +++++ s+++ d +++ +   +++ ++s++  +qk
          Y53G8AR.5 158 QEIQ--DAQKHMKEQVETNIFCPVCRAQLtdsntiHNYRENVQLMIKNckKNQKTLKNKKRRSSTTTEDVQKTIKRWHEEQRKLSKIYEKQK 247
                        3333..33455555555555555544444222222222222222223200333333333333333333333333333444444455444444 PP

  PRR9_AEC10754-aln 380 .eeqvatsslsqkkkslrievkeqrlkkl 407
                         ++ ++  + ++k+++  ie  +++  + 
          Y53G8AR.5 248 eKGGIIDIEEEKKRRQFFIETTTNEETDE 276
                        23344444444444455555555554444 PP

>> F26D11.2  CE17706	WBGene00017819	status:Partially_confirmed	UniProt:O61965	protein_id:CCD70048.1
   #    score  bias  c-Evalue  i-Evalue hmmfrom  hmm to    alifrom  ali to    envfrom  env to     acc
 ---   ------ ----- --------- --------- ------- -------    ------- -------    ------- -------    ----
   1 ?    6.0   5.1     0.032       7.5     327     479 ..      93     292 ..      53     296 .. 0.69

  Alignments for each domain:
  == domain 1    score: 6.0 bits;  conditional E-value: 0.032
  PRR9_AEC10754-aln 327 saealeeesssaesktpsesekkiskvatdsdsatsasnlqksgvssvsvqqkeeqvatsslsqkkkslrievkeqrlkklskavgsvlssv 418
                          +++++ +  ++sk + ++  +  +  + s++a   +++ +s ++  +  qk +++ + + ++  +++rie  +++ ++  +a   +++sv
           F26D11.2  93 ILHKVQNVNLPQNSKGAINDFLDFVEDLIYSNAAERIEKKLQSDLTGSN-AQKANKIHMGEATKTVSKERIEYGDEKDHRRRDAPALSQNSV 183
                        4444444444455555555555555445555554444434344444333.344888888888899999999999999988888999999999 PP

  PRR9_AEC10754-aln 419 vltqsg.................................................vntvsaaseskkeeeeaseakrhlsiqREAALnKFRL 461
                        + ++++                                                  +++  a ++ ++e   +e ++ l+ +R A L+  R 
           F26D11.2 184 LIEEDDnypavrqpleptkmmfmshsepnflrgdytigreikrsptklrrrsrltKAQLETAIKNAEKEARIAEMEKILK-RRKAQLKERRS 274
                        999888999999***************************************99763444444444444444444444443.78999999999 PP

  PRR9_AEC10754-aln 462 KRKdRCfeKKvRYqsRKk 479
                         RK+R    K R +sRK+
           F26D11.2 275 ARKQRELAMKKRRESRKL 292
                        999999999999999995 PP

>> F23F12.9a  CE01256	WBGene00017755	locus:zip-8	status:Confirmed	UniProt:P46505	protein_id:CCD69928.1
   #    score  bias  c-Evalue  i-Evalue hmmfrom  hmm to    alifrom  ali to    envfrom  env to     acc
 ---   ------ ----- --------- --------- ------- -------    ------- -------    ------- -------    ----
   1 ?    6.2   2.2     0.028       6.6     184     285 ..      67     162 ..      36     170 .. 0.47

  Alignments for each domain:
  == domain 1    score: 6.2 bits;  conditional E-value: 0.028
  PRR9_AEC10754-aln 184 ekleatdetsaasnsesviqknielsekgsdaqeisksndknkevedslkldeedklaesekaeldlegasdkretdvetevakdasrsvds 275
                        ++le+  ++++a +++   + ++++ e+ +++ +    + kn++ e++lk  +  +la+ + + +d++++ ++  ++ e+ ++ +++  +ds
          F23F12.9a  67 KYLEKRMKNNEAAKKS---RASRKHREQKNQTENEL-LKRKNAALEEELKQAK-CELAQMQITIRDMSIEREAYRRENEMLKMVNNKF-ADS 152
                        3333333333333332...22233333333333333.2223333333222221.1233444444455556666556666666666665.566 PP

  PRR9_AEC10754-aln 276 knedvspqld 285
                        k+e ++p  d
          F23F12.9a 153 KFEPPQPLRD 162
                        6666666555 PP

>> C11G6.1c  CE45783	WBGene00006384	locus:taf-3	status:Partially_confirmed	protein_id:CBZ01779.1
   #    score  bias  c-Evalue  i-Evalue hmmfrom  hmm to    alifrom  ali to    envfrom  env to     acc
 ---   ------ ----- --------- --------- ------- -------    ------- -------    ------- -------    ----
   1 ?    6.4   9.1     0.024       5.6     289     397 ..       4     111 ..       1     199 [. 0.58

  Alignments for each domain:
  == domain 1    score: 6.4 bits;  conditional E-value: 0.024
  PRR9_AEC10754-aln 289 rRslssslenkdeeverrtlshsnasafkryasrklqesaealeeesssaesktpsesekkiskvatdsdsatsasnlqksgvssvsvqqke 380
                        +R+ + + e ++e+ +rr   +++++  k+ + ++++e+ ++le e++++ +k   ++++k ++ + +++ + + +  +k   ++ + ++k+
           C11G6.1c   4 KRVAEEEEERRKEKEKRREEKKKQKELLKEKERSERKEKERELEREKEKSREKEREKEREKEREKEREKEREKQKE-REKEREKEREKEKKR 94 
                        5555555555555555555555555555555555555555555544433333333333333333333333333333.333333333333334 PP

  PRR9_AEC10754-aln 381 eqvatsslsqkkkslri 397
                        e+ a+ ++++ ++++ i
           C11G6.1c  95 EEEARRKKEEASTPVII 111
                        44444444443444333 PP

>> Y14H12B.2  CE21366	WBGene00021192	status:Confirmed	UniProt:Q9TYP8	protein_id:CCD71679.1
   #    score  bias  c-Evalue  i-Evalue hmmfrom  hmm to    alifrom  ali to    envfrom  env to     acc
 ---   ------ ----- --------- --------- ------- -------    ------- -------    ------- -------    ----
   1 ?    6.0   0.2     0.032       7.4     289     425 ..      95     270 ..      66     335 .. 0.57

  Alignments for each domain:
  == domain 1    score: 6.0 bits;  conditional E-value: 0.032
  PRR9_AEC10754-aln 289 rRslssslenkdeeverrtlshsnasafkryasrklqesaealeeesss.aesktpsesekkiskvatdsdsatsasnlqksgvssvsvqqk 379
                          s + ++ ++    e+ t    n +  + y+s kl+ ++++++ ++ + ++++ +s s++++ + + + ++  sa  +++    ++ v ++
          Y14H12B.2  95 STSAKEEFLKRL--REKATVDVDNLQRITYYKSTKLEFKGKHAKGNFADlSQRRSSSASNQSVAQSPPQLQQINSADLQEEEDEDEIIVIDQ 184
                        333344444432..235566666666667777777777777777777662344555556666666666666666666555555555655555 PP

  PRR9_AEC10754-aln 380 eeqvatsslsqkkkslrievkeqrlkklskavgsvlssvvltqsg.........................................v 425
                         ++ a + ++ k+  ++ e +e r+    ++ gs + sv++ ++g                                          
          Y14H12B.2 185 TSNPAINYPKMKQIAVKTEFQEPRIDYP-PSDGSDTISVINVNAGyslycpqpafypnvdrsmftamgqmmtgvlqmqsqmmkevlN 270
                        6666666666655555555555555555.6777777777777777666666666666666666666666655555555555555550 PP

>> C47D12.2  CE20567	WBGene00008136	status:Confirmed	UniProt:Q18668	protein_id:CAA93767.1
   #    score  bias  c-Evalue  i-Evalue hmmfrom  hmm to    alifrom  ali to    envfrom  env to     acc
 ---   ------ ----- --------- --------- ------- -------    ------- -------    ------- -------    ----
   1 ?    5.9   0.3     0.034       7.9     277     374 ..      72     170 ..      33     263 .. 0.67

  Alignments for each domain:
  == domain 1    score: 5.9 bits;  conditional E-value: 0.034
  PRR9_AEC10754-aln 277 nedvspqldlslrRslssslenkdeeverrtlshsnasafkryasrklqesaealeee..sssaesktpsesekkiskvatdsdsatsasnl 366
                          + +    l lrR+++ +  ++ e+ +    + sna    ry +r l +++++ e    + ++++ t +es+   s+   ++d++ +++n+
           C47D12.2  72 TGNFAAFIRLFLRRATELKTSEQCEN-KIYLWQTSNALLILRYIARFLTQRMTEKEFVriFAKSHESTETESSSTSSSSDEEDDDEQKSENE 162
                        34444556788899988888887555.77777778888899999998877776655440044444445555555555555566666777777 PP

  PRR9_AEC10754-aln 367 qksgvssv 374
                        +++g ++ 
           C47D12.2 163 NNNGATKY 170
                        77776653 PP

>> W02A2.3  CE21233	WBGene00004156	locus:pqn-74	status:Partially_confirmed	UniProt:Q9XUB6	protein_id:CAB05306.1
   #    score  bias  c-Evalue  i-Evalue hmmfrom  hmm to    alifrom  ali to    envfrom  env to     acc
 ---   ------ ----- --------- --------- ------- -------    ------- -------    ------- -------    ----
   1 ?    6.1   1.4     0.031       7.1     304     417 ..     131     242 ..      52     300 .. 0.62

  Alignments for each domain:
  == domain 1    score: 6.1 bits;  conditional E-value: 0.031
  PRR9_AEC10754-aln 304 errtlshsnasafkryasrklqesaealeeesssaesktpsesekkiskvatdsdsatsasnlqksgvssvsvqqkeeqvatsslsqkkksl 395
                          r+ +  n ++++   s ++ e  +a+++   sa+++    s+    + + ++ + t ++n+q+++   vs    ++q +t++ +   + +
            W02A2.3 131 APRQCACPNGEQNCVCPSPEILEPISAVKKVRRSAQQQPLRFSQYPSCPCPQNQPACTCSTNNQQNEQILVSISCCQQQETTTQAP--VQMQ 220
                        33444444444444444444444555555444444444444444444457788888888888888888777777755554444433..4566 PP

  PRR9_AEC10754-aln 396 rievkeqrlkklskavgsvlss 417
                        + ++  +++++ ++++ + ++ 
            W02A2.3 221 PCQCTPTQIQQNCQTTTTQQQY 242
                        6777777788887776655443 PP

>> T11B7.2b  CE44676	WBGene00011707	status:Confirmed	UniProt:D3YT11	protein_id:CBK19472.1
   #    score  bias  c-Evalue  i-Evalue hmmfrom  hmm to    alifrom  ali to    envfrom  env to     acc
 ---   ------ ----- --------- --------- ------- -------    ------- -------    ------- -------    ----
   1 ?    6.4   0.3     0.025       5.8     289     346 ..      24      83 ..       2      86 .] 0.66

  Alignments for each domain:
  == domain 1    score: 6.4 bits;  conditional E-value: 0.025
  PRR9_AEC10754-aln 289 rRslssslenkdeeverrtlshsnasa..fkryasrklqesaealeeesssaesktpses 346
                        rR++++++ +k+ +++ + +    +    + r+ +++++es+e ++++ +++ +kt+ ++
           T11B7.2b  24 RRVCYPQYTQKSLDMRAQEKLVGRKRDmkMARFLAKQAKESKEMVKKAAKETTEKTTKND 83 
                        788998888886555555444433332247788888888888888888888777776654 PP

>> T19B10.4b  CE16415	WBGene00004152	locus:pqn-70	status:Confirmed	UniProt:Q22558	protein_id:CAA98546.1
   #    score  bias  c-Evalue  i-Evalue hmmfrom  hmm to    alifrom  ali to    envfrom  env to     acc
 ---   ------ ----- --------- --------- ------- -------    ------- -------    ------- -------    ----
   1 ?    6.5   0.1     0.023       5.3     181     216 ..      20      56 ..       5     117 .. 0.59

  Alignments for each domain:
  == domain 1    score: 6.5 bits;  conditional E-value: 0.023
  PRR9_AEC10754-aln 181 vaqekleatdetsaas.nsesviqknielsekgsdaq 216
                        ++++++++++++s+++ + ++  +kn +  + g+  q
          T19B10.4b  20 TTNNNNKKAGNNSNNQkKGNNQNNKNNKNQNGGNRNQ 56 
                        2222222222222221022222222222222222222 PP

>> R10F2.4  CE40209	WBGene00019995	status:Partially_confirmed	UniProt:O01910	protein_id:CCD72205.1
   #    score  bias  c-Evalue  i-Evalue hmmfrom  hmm to    alifrom  ali to    envfrom  env to     acc
 ---   ------ ----- --------- --------- ------- -------    ------- -------    ------- -------    ----
   1 ?    6.2   5.3     0.028       6.5     235     371 ..      11     149 ..       2     167 .] 0.62

  Alignments for each domain:
  == domain 1    score: 6.2 bits;  conditional E-value: 0.028
  PRR9_AEC10754-aln 235 deedklaesekaeldlegasdkretdv.etevakdasrsvdsk..nedvspqldlslrRslssslenkdeeverrtlshsnasafkryasrk 323
                          +++  +se  ++ l  + + ++t + e+e+++ ++r   sk  ++ ++   d++l +  ++      e+ +++t+ +s  ++f +  +r 
            R10F2.4  11 TTTSNVEDSEVWGMSLFDNAEDENTYTkEVEESNPVTRIDASKkkKSLKKAMDDMKLDKRPPTAAAPGGEK-KKKTKGESVLNMFDEAVARP 101
                        44556677777777777766655565515556666665443435566677778999998888888888777.999**********9999998 PP

  PRR9_AEC10754-aln 324 lqesaealeeesssaesktpsesekkiskvatdsdsatsasnlqksgv 371
                        +  ++++  +es  ++  t+   +++ s+  t+s   t+as+  +s  
            R10F2.4 102 ATAKTKVKRSESAGSSTTTTKPRTRSGSRPGTSSRPGTNASERATSAA 149
                        877766666655555555555566777777777666666654433322 PP

>> T16H12.9  CE41453	WBGene00011817	status:Partially_confirmed	UniProt:P34572	protein_id:CAA87428.3
   #    score  bias  c-Evalue  i-Evalue hmmfrom  hmm to    alifrom  ali to    envfrom  env to     acc
 ---   ------ ----- --------- --------- ------- -------    ------- -------    ------- -------    ----
   1 ?    6.0   1.3     0.033       7.7     393     454 ..     104     167 ..      39     208 .. 0.62

  Alignments for each domain:
  == domain 1    score: 6.0 bits;  conditional E-value: 0.033
  PRR9_AEC10754-aln 393 kslrievkeqrlkklskavgsvls..svvltqsgvntvsaaseskkeeeeaseakrhlsiqREA 454
                            i + + + +++++++g + +     +++++ +  s++ esk+eee+++++++h++ +R A
           T16H12.9 104 DINDIVASQVDSNSTCTKYGFTRQqqKKSHDDDDDDDDSDSDESKEEEEKKKRDRKHRRDKRQA 167
                        2334445555556666666544330033444445555555556666665555555555555544 PP

>> F26A1.13  CE02681	WBGene00017811	status:Partially_confirmed	UniProt:Q19803	protein_id:CCD66804.1
   #    score  bias  c-Evalue  i-Evalue hmmfrom  hmm to    alifrom  ali to    envfrom  env to     acc
 ---   ------ ----- --------- --------- ------- -------    ------- -------    ------- -------    ----
   1 ?    6.0   0.6     0.033       7.6     343     454 ..     255     366 ..     157     373 .. 0.78

  Alignments for each domain:
  == domain 1    score: 6.0 bits;  conditional E-value: 0.033
  PRR9_AEC10754-aln 343 psesekkiskvatdsdsatsasnlqksgvssvsvqqkeeqvatsslsqkkkslrievkeqrlkklskavg.svlssvvltqsgvntvsaase 433
                           +  k+++ +t+s++ +s++++ + ++ + s +++e++ +++   ++++ ++i++   r++++ +a   ++++s+   + +  ++ +  +
           F26A1.13 255 ENTYAVKLKPKPTWSKKVASSPSPLRLSLPKKSKKEEENHFLKKRSGRHSQLEEIQLLAIRTRQKIEADRiTSSNSMAAAKYRQLIIVDRAS 346
                        444556777789*********************9**9******9999999999999999999888655441344455555555566666666 PP

  PRR9_AEC10754-aln 434 skkeeeeaseakrhlsiqREA 454
                        + k e+  + ++  ++  REA
           F26A1.13 347 RMKIEKSSEVKELDRK-IREA 366
                        6666655555555544.4666 PP

>> T11B7.2a  CE03648	WBGene00011707	status:Confirmed	UniProt:Q22388	protein_id:CAA90988.1
   #    score  bias  c-Evalue  i-Evalue hmmfrom  hmm to    alifrom  ali to    envfrom  env to     acc
 ---   ------ ----- --------- --------- ------- -------    ------- -------    ------- -------    ----
   1 ?    6.3   0.4     0.027       6.2     284     346 ..      28      91 ..       5      94 .] 0.65

  Alignments for each domain:
  == domain 1    score: 6.3 bits;  conditional E-value: 0.027
  PRR9_AEC10754-aln 284 ldlslrRslssslenkdeeverrtlshsnasa..fkryasrklqesaealeeesssaesktpses 346
                        l l  rR++++++ +k+ +++ + +    +    + r+ +++++es+e ++++ +++ +kt+ ++
           T11B7.2a  28 LRLA-RRVCYPQYTQKSLDMRAQEKLVGRKRDmkMARFLAKQAKESKEMVKKAAKETTEKTTKND 91 
                        4443.789999888886555555444433332247888888888888888888888777776654 PP

>> F53H1.4b  CE33651	WBGene00018778	status:Partially_confirmed	UniProt:Q86MG4	protein_id:CCD71737.1
   #    score  bias  c-Evalue  i-Evalue hmmfrom  hmm to    alifrom  ali to    envfrom  env to     acc
 ---   ------ ----- --------- --------- ------- -------    ------- -------    ------- -------    ----
   1 ?    5.9   9.3     0.034       7.8     222     406 ..     139     319 ..      79     329 .. 0.57

  Alignments for each domain:
  == domain 1    score: 5.9 bits;  conditional E-value: 0.034
  PRR9_AEC10754-aln 222 ndknkevedslkldeedklaesekaeldlegasdkretdvetevakdasrsvdsknedvspqldlslrRslssslenkdeeverrtlshsna 313
                        n k + ++++l++ +e  + + +++++d e + ++ ++   +++ + a r        ++    ls rR ++ + e+ ++e+e+  + ++++
           F53H1.4b 139 NRKSTPKTAQLSVAAEADDSDVQEVSMDAESGAEAANK-SAMKTPRGAPR-------ASGGPVILSSRRLQEKQKEKDEKEKEKLEKKQKEQ 222
                        33444444445555555555555555555554444433.23333444433.......45555668888887777776544444433444444 PP

  PRR9_AEC10754-aln 314 safkryasrklqesaealeeesssaesktpsesekkisk....vatdsdsatsasnlqksgvssvsvqqkeeqvatsslsqkkkslrievke 401
                        + +k+ ++++ +++ ++ ee+ +++e+k + + ekk ++     ++ ++++ s s+++    s+ +  +k+  v ++++++  k   +evk 
           F53H1.4b 223 EEKKQKKEEEKAKKLKEKEEKLKEKEEKAARKAEKKEKNngtmDKFLKKDTGSPSSKNAPLFSPSKWGEKRIAVGVKKMEDAWKRRDLEVKM 314
                        44444444444444444444444444444444444433311113333444444444555566667777777777777777777788888887 PP

  PRR9_AEC10754-aln 402 qrlkk 406
                        q++ k
           F53H1.4b 315 QKIWK 319
                        77654 PP

>> C49C3.15  CE37493	WBGene00008204	status:Confirmed	UniProt:Q9XUF1	protein_id:CAB05167.2
   #    score  bias  c-Evalue  i-Evalue hmmfrom  hmm to    alifrom  ali to    envfrom  env to     acc
 ---   ------ ----- --------- --------- ------- -------    ------- -------    ------- -------    ----
   1 ?    5.8  11.2     0.036       8.4     184     382 ..      10     212 ..       2     244 .. 0.50

  Alignments for each domain:
  == domain 1    score: 5.8 bits;  conditional E-value: 0.036
  PRR9_AEC10754-aln 184 ekleatdetsaasnsesviqknielsekgsdaqeisksndknkevedslkldeed.............klaesekaeldlegasdkretdve 262
                        +++e+ ++++aa+n+++  ++++  s   s +q+ + ++ + +                          +++s k+++++  +s ++   v+
           C49C3.15  10 KRIENLHKNKAAKNEQKDPKRKKVESPATSSTQQEQAPKSSAT-----------VapksasprkiiarFKIDSRKLQMEVAKQSAAEAAAVD 90 
                        4455555566665555544555555555555554433333322...........02222233333443578888888888888888877777 PP

  PRR9_AEC10754-aln 263 tevakdasrsvdsknedvspqldlslrR..slssslenkdeeverrtlshsnasa...fkryas.rklqesaealeeesssaesktpsesek 348
                        + ++ ++s    ++  +   +l ls  R  sl+++l++++ +++r+    +n++    +++y+  ++ +   ++ + +   + ++   e ek
           C49C3.15  91 VASTSASSS-DAQELTILREKLKLSEERnfSLETRLKMQEAAFHRKLQEVKNEQDadmKQKYTIlENYSVMCKKNNLQLVAELKEAKCEIEK 181
                        755544443.4444778889999998884456677777766655444333332222213333321333444445555555566666666666 PP

  PRR9_AEC10754-aln 349 kiskvatdsdsatsasnlqksgvssvsvqqkeeq 382
                        k+++ a  + +a+  ++  k  ++ +   q ++q
           C49C3.15 182 KTRECADLKMAAAFYKSSSKYASTITP--Q-RKQ 212
                        666655444444444333333222222..1.222 PP

>> R02F2.9  CE29441	WBGene00019838	status:Confirmed	UniProt:Q95QC2	protein_id:CCD68403.1
   #    score  bias  c-Evalue  i-Evalue hmmfrom  hmm to    alifrom  ali to    envfrom  env to     acc
 ---   ------ ----- --------- --------- ------- -------    ------- -------    ------- -------    ----
   1 ?    5.9   2.6     0.033       7.7     424     472 ..      80     157 ..       3     162 .. 0.52

  Alignments for each domain:
  == domain 1    score: 5.9 bits;  conditional E-value: 0.033
  PRR9_AEC10754-aln 424 g...............................vntvsaaseskkeeeeaseakrhlsiqREAALnKFRLKRKdRCfeKKv 472
                        +                               +++   ++e+ k e + +++k  +  +R A  ++ RL+ K R  eKK 
            R02F2.9  80 ShrintageliidsdrtrerhlnvadcfdklrSAIYAIENEQGKREMTEKDEKILR--ERAAIATQHRLQEKRRTSEKKA 157
                        02222333344444444444555555554443666666677777665555555555..899999**************95 PP

>> Y50E8A.10  CE22317	WBGene00013053	status:Partially_confirmed	UniProt:Q9NAE8	protein_id:CAB55058.1
   #    score  bias  c-Evalue  i-Evalue hmmfrom  hmm to    alifrom  ali to    envfrom  env to     acc
 ---   ------ ----- --------- --------- ------- -------    ------- -------    ------- -------    ----
   1 ?    6.0   8.3     0.033       7.6     297     391 ..      61     155 ..      31     186 .. 0.60

  Alignments for each domain:
  == domain 1    score: 6.0 bits;  conditional E-value: 0.033
  PRR9_AEC10754-aln 297 enkdeeverrtlshsnasafkryasrklqesaealeeesssaesktpsesekkiskvatdsdsatsa.snlqksgvssvsvqqkeeqvatss 387
                           +ee+++r +  s++s++k+ ++++++ s++  +++s+s+ + + se+ kk++    d++++++  s   +++  +v+ ++  +++a+s 
          Y50E8A.10  61 ALDKEEKKKRSKDSSKKSNKKNKKKKSADSSMKISKKSSKSK-KSKKSEKGKKPEARGRDEGENSTQrSGAAETNGPPVTAKSALSKTAKSV 151
                        333455466666666666666666665555555555555544.4455555556555555544443330333444444566666677777777 PP

  PRR9_AEC10754-aln 388 lsqk 391
                        +++ 
          Y50E8A.10 152 PNAP 155
                        6553 PP

>> B0563.1  CE02439	WBGene00015261	status:Partially_confirmed	UniProt:Q11078	protein_id:CCD62250.1
   #    score  bias  c-Evalue  i-Evalue hmmfrom  hmm to    alifrom  ali to    envfrom  env to     acc
 ---   ------ ----- --------- --------- ------- -------    ------- -------    ------- -------    ----
   1 ?    5.8   0.2     0.036       8.5     180     291 ..      53     166 ..      37     177 .. 0.65

  Alignments for each domain:
  == domain 1    score: 5.8 bits;  conditional E-value: 0.036
  PRR9_AEC10754-aln 180 svaqekleatde..tsaasnsesviqknielsekgsdaqeisksndknkevedslkldeedklaese.kaeldlegasdkretdvetevakd 268
                         +++ + + t e  t+a    ++vi++ + + + gs + +  +s ++ k+  d++ l+ + k++ s+ +  ++  +++d+ e+ ++ ++ ++
            B0563.1  53 LTNETNYKVTIEvsTKAIRALKKVIRRGVGQYQPGSKTDQLITSFKEVKQEYDEMILKMDIKMVPSKaDYVIECWLKKDAAEKAAKESKDRK 144
                        445555555544114444455569**************999988888777777777777776766651456788889999998888777777 PP

  PRR9_AEC10754-aln 269 asrsvdsknedvspqldlslrRs 291
                        a +++  k e+   + + s  R+
            B0563.1 145 ALKNAARKAEKN-AHEESSYFRV 166
                        776444444443.3444455555 PP

>> Y106G6G.4  CE23214	WBGene00013713	status:Confirmed	UniProt:Q9XWA9	protein_id:CAA22054.1
   #    score  bias  c-Evalue  i-Evalue hmmfrom  hmm to    alifrom  ali to    envfrom  env to     acc
 ---   ------ ----- --------- --------- ------- -------    ------- -------    ------- -------    ----
   1 ?    5.5   0.1     0.046        11     308     425 ..      66     220 ..      44     291 .. 0.64

  Alignments for each domain:
  == domain 1    score: 5.5 bits;  conditional E-value: 0.046
  PRR9_AEC10754-aln 308 lshsnasafkryasrklqesa.ealeeesssaesktpsesekkisk...................................vatdsdsatsa 363
                        ls+s+  + kr +++ + +s  ++ +e+ +++  k   ++++k sk                                     t+sd+ t  
          Y106G6G.4  66 LSFSDGVNPKRSEQSVVPISRsSESDEHVQNNGAKNKKKYKRKNSKfgtcwccfaavtiflavicilglgamlllneflaeEDTKSDALTGG 157
                        45555555555555544333202333444555555555566666668888999999999999999999999999999886666666666666 PP

  PRR9_AEC10754-aln 364 snlqksgvssvsvqqkeeqvatsslsqkkkslrievkeqrlkklska..vgsvlssvvltqsgv 425
                        sn+ ++++ + ++++  + + t  ++ +++ +  +vke+ + ++++a  +g++  +v++t  g 
          Y106G6G.4 158 SNTTNTTTAPPATNS-TQIISTLRPPLNRSTSSTDVKENGTTHVTSAnlTGTTKIPVIVTTIGF 220
                        666666655555444.344445567778888889999988888754412566666666666653 PP

>> Y62F5A.10  CE35131	WBGene00013388	status:Partially_confirmed	UniProt:Q7YWN5	protein_id:CAE18038.1
   #    score  bias  c-Evalue  i-Evalue hmmfrom  hmm to    alifrom  ali to    envfrom  env to     acc
 ---   ------ ----- --------- --------- ------- -------    ------- -------    ------- -------    ----
   1 ?    5.8   2.2     0.037       8.7     276     376 ..       7     108 ..       1     174 [. 0.63

  Alignments for each domain:
  == domain 1    score: 5.8 bits;  conditional E-value: 0.037
  PRR9_AEC10754-aln 276 k.nedvspqldlslrRslssslenkdeeverrt.lshsnasafkryasrklqesaealeeesssaesktpsesekkiskvatdsdsatsasn 365
                        k ++++++++    + s+    ++k++++++ t + +sn+   +++as+   +++   ++ +s++++  ++ s+ ++ + +    + +s++ 
          Y62F5A.10   7 KpKKHQHHHHHHHQKGSVALPKKSKNNRKKKITrKEKSNTA-LNKTASNDDLRKHGSTNDVTSDGNPALITVSDTNVFHEQLTAPARSSTPL 97 
                        22233333333334444443333333332333303333333.44444444445555566668888888888888888888888888888876 PP

  PRR9_AEC10754-aln 366 lqksgvssvsv 376
                        +  +  s++ +
          Y62F5A.10  98 KTPAAQSPTPT 108
                        66665555544 PP

>> C02D4.1  CE44488	WBGene00007262	locus:jud-4	status:Partially_confirmed	UniProt:Q6LA91	protein_id:CAB02717.3
   #    score  bias  c-Evalue  i-Evalue hmmfrom  hmm to    alifrom  ali to    envfrom  env to     acc
 ---   ------ ----- --------- --------- ------- -------    ------- -------    ------- -------    ----
   1 ?    5.9   0.4     0.035       8.2     353     444 ..     169     261 ..      65     269 .. 0.68

  Alignments for each domain:
  == domain 1    score: 5.9 bits;  conditional E-value: 0.035
  PRR9_AEC10754-aln 353 vatdsdsatsasnlqksgvssvsvqqk.eeqvatsslsqkkkslrievkeqrlkklskavgsvlssvvltqsgvntvsaaseskkeeeease 443
                         ++++d++  +++l + ++++++v     +q+++ +  + k+   ++++eq++++ls++ +s+l  + +++++++++  + e ++e +++ +
            C02D4.1 169 QKIWEDQNIPSESLRTLKIQTLAVSLLtSKQLTEYNRWATKRRRVLKAREQEMRHLSSDAKSALRKLSVQRDDISHIAVPIEVRNELTTFVQ 260
                        45566666666666666666666665524455555555667777889999999999999999999988899999888888888877766555 PP

  PRR9_AEC10754-aln 444 a 444
                        +
            C02D4.1 261 R 261
                        5 PP

>> Y49F6B.14  CE38748	WBGene00044378	status:Predicted	UniProt:Q4W5S7	protein_id:CCD64724.1
   #    score  bias  c-Evalue  i-Evalue hmmfrom  hmm to    alifrom  ali to    envfrom  env to     acc
 ---   ------ ----- --------- --------- ------- -------    ------- -------    ------- -------    ----
   1 ?    5.9   1.4     0.033       7.8     213     400 ..      62     134 ..       5     170 .. 0.44

  Alignments for each domain:
  == domain 1    score: 5.9 bits;  conditional E-value: 0.033
  PRR9_AEC10754-aln 213 sdaqeisksndknkevedslkldeedklaesekaeldlegasdkretdvetevakdasrsvdsk.nedvspqldlslrRslssslenkdeev 303
                        sda       ++++   ++ + d++++  +s k+ ++l+++ d  + + + + +++ +++++ + +e + +  dlsl               
          Y49F6B.14  62 SDA-------QEDQMLVGKIQKDQNSSGSKSGKVLVNLKLQADSSQISNDQNLVGKIQKDQKIQaDESTRKSKDLSL--------------- 131
                        222.......2222233333333333333333333333333333222222222222222111112222222222222............... PP

  PRR9_AEC10754-aln 304 errtlshsnasafkryasrklqesaealeeesssaesktpsesekkiskvatdsdsatsasnlqksgvssvsvqqkeeqvatsslsqkkksl 395
                                                                                                                    
          Y49F6B.14   - --------------------------------------------------------------------------------------------   -
                        ............................................................................................ PP

  PRR9_AEC10754-aln 396 rievk 400
                          ++ 
          Y49F6B.14 132 --DLS 134
                        ..222 PP

>> F56A6.4  CE45820	WBGene00018923	status:Confirmed	UniProt:Q9GZG5	protein_id:CCD71918.1
   #    score  bias  c-Evalue  i-Evalue hmmfrom  hmm to    alifrom  ali to    envfrom  env to     acc
 ---   ------ ----- --------- --------- ------- -------    ------- -------    ------- -------    ----
   1 ?    5.6   2.8     0.042       9.8     253     330 ..      82     159 ..      30     259 .. 0.57

  Alignments for each domain:
  == domain 1    score: 5.6 bits;  conditional E-value: 0.042
  PRR9_AEC10754-aln 253 asdkretdvetevakdasrsvdsknedvspqldlslrRslssslenkdeev..errtlshsnasafkryasrklqesaea 330
                        +s++ +td+++ va+ ++r+  + +++++++l  + +R+ +++ e k  e+  ++  ++   +++ k+ ++rk++++ +a
            F56A6.4  82 SSQE-NTDINV-VARPEKRKLTDDEKETQKELRENAKRAREAEKERKTLEKdkKKSEMARRREEKEKDKETRKIEREISA 159
                        2222.233333.22222222233333333333333333333333333111100111111111111222222222222211 PP

>> C34E7.1c  CE46092	WBGene00004108	locus:pqn-18	status:Partially_confirmed	protein_id:CCA65539.1
   #    score  bias  c-Evalue  i-Evalue hmmfrom  hmm to    alifrom  ali to    envfrom  env to     acc
 ---   ------ ----- --------- --------- ------- -------    ------- -------    ------- -------    ----
   1 ?    5.7   4.8     0.039       9.1     235     344 ..      64     171 ..       2     272 .. 0.55

  Alignments for each domain:
  == domain 1    score: 5.7 bits;  conditional E-value: 0.039
  PRR9_AEC10754-aln 235 deedklaesekaeldlegasdkretdvetevakdasrsvdsknedvspqldlslrRslssslenkdeeverrtlshsnasa.fkrya.srkl 324
                        ++++++ + +  + ++ g++++ +++  + + +    +++  n ++s    l+lr s+++++++++++  ++  ++++  +  ++ + +r +
           C34E7.1c  64 QNNNMMGNPQVSGHQMAGGQQQLQHH-AMMHGGPGGSQSQYPNTKSSEMVRLELRNSIQAKQQQQKQK--EQPPMDQQHRVpAQQAQmQRAM 152
                        33346667777778888888877554.444544444445555999999************99998666..3444443333313333303333 PP

  PRR9_AEC10754-aln 325 qesaealeeesssaesktps 344
                        q++ + +   ++ ++ +++ 
           C34E7.1c 153 QQDSSMMMG-NQMGQYQYSQ 171
                        333333322.2222222221 PP

>> F55C7.7c  CE19466	WBGene00006805	locus:unc-73	status:Confirmed	UniProt:Q7JNG6	protein_id:CCD63878.1
   #    score  bias  c-Evalue  i-Evalue hmmfrom  hmm to    alifrom  ali to    envfrom  env to     acc
 ---   ------ ----- --------- --------- ------- -------    ------- -------    ------- -------    ----
   1 ?    5.1   1.7     0.058        13     285     378 ..      93     184 ..      24     256 .. 0.55

  Alignments for each domain:
  == domain 1    score: 5.1 bits;  conditional E-value: 0.058
  PRR9_AEC10754-aln 285 dlslrRslssslenkdeeverrtlshsnasafkryasrklqesaealeeesssaesktpsesekkiskvatdsdsatsasnlqksgvssvsv 376
                         +s+r+sl   + n   + er + ++s++s+++  a+r++    + ++ +   +es t++      s  +t+s+s  s+s + ++ +ssv  
           F55C7.7c  93 TVSKRKSLRRIFANS-SK-ERAAAANSSSSNNNSPATRQSTSTSSPVTANGHTTESSTSAPIGVLSSGEPTSSNSIPSSSTPTHTVPSSVPA 182
                        344444444444443.12.3444444444444444444444444444444444444444444443333444444444444334443333333 PP

  PRR9_AEC10754-aln 377 qq 378
                        + 
           F55C7.7c 183 TV 184
                        33 PP

>> F17A9.3  CE19799	WBGene00017535	locus:atf-8	BZIP transcription factor	status:Confirmed	UniProt:O16213	protein_id:CCD6
   #    score  bias  c-Evalue  i-Evalue hmmfrom  hmm to    alifrom  ali to    envfrom  env to     acc
 ---   ------ ----- --------- --------- ------- -------    ------- -------    ------- -------    ----
   1 ?    5.6   1.0     0.041       9.6     190     247 ..      73     152 ..      41     227 .. 0.43

  Alignments for each domain:
  == domain 1    score: 5.6 bits;  conditional E-value: 0.041
  PRR9_AEC10754-aln 190 detsaasnsesviqknielsekgsdaq......................eisksndknkevedslkldeedklaesekae 247
                        ++++++s+++s+ + +  +s  gs                            k+nd  k+  d+ +++e+++ ++++++e
            F17A9.3  73 EKAESCSSRDSSHDSSSPTSTGGSSRDnvivrnelkrkkdqvkdvayweRRRKNNDAAKRSRDQRRMKEDEMAHRATSLE 152
                        11111111111111111111111111111100000000000111111111111111111122222222222222222222 PP

>> R10E4.2q  CE44636	WBGene00006331	locus:sup-26	status:Partially_confirmed	UniProt:D5MCR3	protein_id:CBK55601.1
   #    score  bias  c-Evalue  i-Evalue hmmfrom  hmm to    alifrom  ali to    envfrom  env to     acc
 ---   ------ ----- --------- --------- ------- -------    ------- -------    ------- -------    ----
   1 ?    5.5   2.5     0.044        10     321     397 ..      27     105 ..       6     258 .. 0.70

  Alignments for each domain:
  == domain 1    score: 5.5 bits;  conditional E-value: 0.044
  PRR9_AEC10754-aln 321 srklqe.saealeeesssaesktpsesekkiskvatdsds...atsasnlqksgvssvsvqqkeeqvatsslsqkkkslri 397
                        s++ q+ ++++ +++ss+++ + p    ++ ++   +++s   a+sa+++q+ + ++ ++q  + q+ ++ ++q++ +++ 
           R10E4.2q  27 SSSHQHqNHQHYHSSSSNQQFNRPPPPPHNSQHHHHHNNSrmnASSAPQQQQQQQQPQQGQA-P-QQQQQGPPQHQYQQQR 105
                        33333303333344444444343333333333322222220103333333333333333333.2.2233333443333333 PP

>> F18A1.2  CE27972	WBGene00003012	locus:lin-26	transcription factor	status:Confirmed	UniProt:Q27355	protein_id:CCD62034
   #    score  bias  c-Evalue  i-Evalue hmmfrom  hmm to    alifrom  ali to    envfrom  env to     acc
 ---   ------ ----- --------- --------- ------- -------    ------- -------    ------- -------    ----
   1 ?    5.4   4.1     0.049        11     273     361 ..      87     193 ..      39     288 .. 0.67

  Alignments for each domain:
  == domain 1    score: 5.4 bits;  conditional E-value: 0.049
  PRR9_AEC10754-aln 273 vdsknedvspqldlslrRslssslenkdeeverrtlshsnasafkryasrklqesaealeees..ssaesktpsesekkisk.......... 352
                        +++++++ +   +ls +++ +ss+e++ +++ ++   h+ + +    + +kl e+++++++ +  +++++++++e ++ + +          
            F18A1.2  87 NKQRHSIDKIAANLSTKKVSPSSIEKQLQRTSHN-PLHQLSTPHALSQLQKLLEEQHKINQMNiqKKEQERQQAEIQRILLQqanaaqinhs 177
                        3334666777889**************9985554.455555555555555554444444442100223333444444444433444444434 PP

  PRR9_AEC10754-aln 353 .......vatdsdsat 361
                                ++d++ ++
            F18A1.2 178 fglerltPEYDDNHHS 193
                        4433333222222222 PP

>> C15F1.3c  CE43762	WBGene00006605	locus:tra-2	status:Confirmed	protein_id:CCD64620.1
   #    score  bias  c-Evalue  i-Evalue hmmfrom  hmm to    alifrom  ali to    envfrom  env to     acc
 ---   ------ ----- --------- --------- ------- -------    ------- -------    ------- -------    ----
   1 ?    5.7   0.1     0.041       9.4     279     349 ..     173     220 ..      57     275 .. 0.65

  Alignments for each domain:
  == domain 1    score: 5.7 bits;  conditional E-value: 0.041
  PRR9_AEC10754-aln 279 dvspqldlslrRslssslenkdeeverrtlshsnasafkryasrklqesaealeeesssaesktpsesekk 349
                        +   + +l  +Rs+  + e++                       ++++ ++  e+  ++++++++ses+k+
           C15F1.3c 173 MLDRERNLMNKRSTAQRRESR-----------------------NIEKMKKSQENLDKEKSEEKISESKKN 220
                        333333333333333333333.......................222222221111222222222222222 PP

>> T24F1.3a  CE02363	WBGene00011995	DAG binding domain	status:Confirmed	UniProt:Q22744	protein_id:CAA90137.1
   #    score  bias  c-Evalue  i-Evalue hmmfrom  hmm to    alifrom  ali to    envfrom  env to     acc
 ---   ------ ----- --------- --------- ------- -------    ------- -------    ------- -------    ----
   1 ?    4.8   0.0     0.072        17      36      65 ..     405     434 ..     384     441 .. 0.79

  Alignments for each domain:
  == domain 1    score: 4.8 bits;  conditional E-value: 0.072
  PRR9_AEC10754-aln  36 ekfLpkmvlrvLLvEaDdstRqiiaALLrK 65 
                          fLp+ + +v+ +++    R++i  LL+K
           T24F1.3a 405 SFFLPRNTAKVINIDSKTTARKMIVTLLKK 434
                        458**************************9 PP

>> F16H11.5  CE40252	WBGene00003635	locus:nhr-45	zinc finger DNA-binding protein	status:Confirmed	UniProt:Q19496	protein
   #    score  bias  c-Evalue  i-Evalue hmmfrom  hmm to    alifrom  ali to    envfrom  env to     acc
 ---   ------ ----- --------- --------- ------- -------    ------- -------    ------- -------    ----
   1 ?    5.1   0.3     0.059        14     262     400 ..      76     247 ..       4     299 .. 0.57

  Alignments for each domain:
  == domain 1    score: 5.1 bits;  conditional E-value: 0.059
  PRR9_AEC10754-aln 262 etevakdasrsvdsk......nedvspqldlslrRslssslenkdeever.rtlshsnasafkryasrklqesaealeeesssaesktpses 346
                         ++v++++s +++++         +sp+  l+     ++s+e+++++++    l   n  +f +  ++ + + ++ +++ + s ++  + e 
           F16H11.5  76 PVSVVQNKSETEKDSsgnetdSIGHSPHSSLESYTCRPPSFEQQQQNQNPdPPLLMGNNGTFVQEVASDAYQPNSDMHQLNFSFHRTVIEEV 167
                        33333333332222223222244566777777666667777766444332133444444455555555554444444444555566666666 PP

  PRR9_AEC10754-aln 347 ekkisk.......................vatdsdsatsasnlqksgvssvsvqqk...eeqvatsslsqkkkslrievk 400
                         + + +                        + +++s++  s+  + +  + +++++   ++q+     +q +++l+++v+
           F16H11.5 168 GRAVMPtppfqqppihipqpfdyqytdllSTDEQNSSAIPSSFTQYNQVPQEYNNEsgnQNQMFAMAAQQATQDLHVNVQ 247
                        66666677777777777777666666653222233333333333333333333333334445444444555555555554 PP

>> F56H9.6  CE38378	WBGene00044198	status:Partially_confirmed	UniProt:Q564Z3	protein_id:CAI79195.1
   #    score  bias  c-Evalue  i-Evalue hmmfrom  hmm to    alifrom  ali to    envfrom  env to     acc
 ---   ------ ----- --------- --------- ------- -------    ------- -------    ------- -------    ----
   1 ?    5.6   7.0     0.041       9.5     335     421 ..      34     120 ..      14     190 .. 0.56

  Alignments for each domain:
  == domain 1    score: 5.6 bits;  conditional E-value: 0.041
  PRR9_AEC10754-aln 335 sssaesktpsesekkiskvatdsdsatsasnlqksgvssvsvqqkeeqvatsslsqkkkslrievkeqrlkklskavgsvlssvvlt 421
                        ++ +e  t++e +  +++v+t ++  t+++ + +++++s+++++++  ++t+++++ ++ +     ++ + ++s+++ ++++++  t
            F56H9.6  34 TTTTEATTTTEITTTTEEVTTTTEPVTTTTTPTTTSTTSTTTTTTPTTTTTTTPTTTTSTTSTTTTTTPTTTTSTTTTTTTTTTTAT 120
                        334444444555555555555555544444444444444444444444444444443333333333333333333332222222222 PP

>> F58A4.1  CE20889	WBGene00010226	status:Partially_confirmed	UniProt:P34468	protein_id:CAA80169.1
   #    score  bias  c-Evalue  i-Evalue hmmfrom  hmm to    alifrom  ali to    envfrom  env to     acc
 ---   ------ ----- --------- --------- ------- -------    ------- -------    ------- -------    ----
   1 ?    5.5   3.9     0.044        10     318     400 ..      67     148 ..      49     180 .. 0.60

  Alignments for each domain:
  == domain 1    score: 5.5 bits;  conditional E-value: 0.044
  PRR9_AEC10754-aln 318 ryasrklqesaealeeesssaesktpsesekkiskvatdsdsatsasnlqksgvssvsvqqkeeqvatsslsqkkkslrievk 400
                         + ++++++  e+l++  ++++   p++s+ ++s+ ++ s s++++++  +s+v++++  +    +ats++++ +k ++  ++
            F58A4.1  67 SISTSTVSTTPERLTKPYEETDTPIPTHSSPSTSTSTSTSTSTSTSTSRSTSTVTPTTRSS-TTTTATSTPTSSSKATTTSAQ 148
                        4555666666666666666666666666666666655555555555555555555555444.445555555554444433333 PP

>> H21P03.1  CE18819	WBGene00003148	locus:mbf-1	Helix-turn-helix	status:Confirmed	UniProt:Q9XTV4	protein_id:CAB09112.1
   #    score  bias  c-Evalue  i-Evalue hmmfrom  hmm to    alifrom  ali to    envfrom  env to     acc
 ---   ------ ----- --------- --------- ------- -------    ------- -------    ------- -------    ----
   1 ?    5.7   0.7      0.04       9.3     203     299 ..      26      95 ..       5     142 .. 0.41

  Alignments for each domain:
  == domain 1    score: 5.7 bits;  conditional E-value: 0.04
  PRR9_AEC10754-aln 203 qknielsekgsdaqeisksndknkevedslkldeedklaesekaeldlegasdkretd.vetevakdasrsvdsknedvspqldlslrRsls 293
                        +k  + + + + aq                            +a++d++ ++++      + +  k++ r  ++++e ++++  lsl ++++
           H21P03.1  26 NKTLKSAAQLNAAQ----------------------------RAGVDISTEKKTMSGGnRQHSANKNTLRLDEETEELHHQKVALSLGKVMQ 89 
                        33333333333333............................33333333222222210122222222222222233333334444444333 PP

  PRR9_AEC10754-aln 294 sslenk 299
                            +k
           H21P03.1  90 QARATK 95 
                        332222 PP

>> F29G9.1  CE35297	WBGene00017930	status:Confirmed	UniProt:O16373	protein_id:CCD64129.1
   #    score  bias  c-Evalue  i-Evalue hmmfrom  hmm to    alifrom  ali to    envfrom  env to     acc
 ---   ------ ----- --------- --------- ------- -------    ------- -------    ------- -------    ----
   1 ?    5.6   0.5     0.042       9.7     265     337 ..      16      87 ..       5      94 .. 0.60

  Alignments for each domain:
  == domain 1    score: 5.6 bits;  conditional E-value: 0.042
  PRR9_AEC10754-aln 265 vakdasrsvdsknedvspqldlslrRslssslenkdeeverrtlshsnasa.fkryasrklqesaealeeesss 337
                          ++   + +++ e+ + + ++ ++R+ + +     ++ +++  +h+ +    kr++ r+++++ ++  +e  +
            F29G9.1  16 AHTAIRSGGSCSMEYLGDDVQFLRCRASHEEATPI-QSYRHHLHNHQATARiSKRTTVRQQKKKERTT-TERRH 87 
                        44555556678888888888998888766665554.45577777777655525555555555544444.33443 PP

>> T24F1.3b  CE38227	WBGene00011995	DAG binding domain	status:Confirmed	UniProt:Q58AA9	protein_id:CAI70412.1
   #    score  bias  c-Evalue  i-Evalue hmmfrom  hmm to    alifrom  ali to    envfrom  env to     acc
 ---   ------ ----- --------- --------- ------- -------    ------- -------    ------- -------    ----
   1 ?    5.0   0.0     0.063        15      36      65 ..     344     373 ..     323     380 .. 0.79

  Alignments for each domain:
  == domain 1    score: 5.0 bits;  conditional E-value: 0.063
  PRR9_AEC10754-aln  36 ekfLpkmvlrvLLvEaDdstRqiiaALLrK 65 
                          fLp+ + +v+ +++    R++i  LL+K
           T24F1.3b 344 SFFLPRNTAKVINIDSKTTARKMIVTLLKK 373
                        458**************************9 PP

>> Y47D3A.31  CE22031	WBGene00012937	status:Confirmed	UniProt:Q7YWP8	protein_id:CAE18009.1
   #    score  bias  c-Evalue  i-Evalue hmmfrom  hmm to    alifrom  ali to    envfrom  env to     acc
 ---   ------ ----- --------- --------- ------- -------    ------- -------    ------- -------    ----
   1 ?    5.5   0.3     0.047        11     333     403 ..     106     174 ..      78     190 .. 0.67

  Alignments for each domain:
  == domain 1    score: 5.5 bits;  conditional E-value: 0.047
  PRR9_AEC10754-aln 333 eesssaesktpsesekkiskvatdsdsatsasnlqksgvssvsvqqkeeqvatsslsqkkkslrievkeqr 403
                        ++++++esk  +++  +++k++ d dsa++    + + v+ +  ++   +  +    ++ ++l i +++ +
          Y47D3A.31 106 KAFTQNESKLHTNTIANLNKTRLDMDSAANKYASNDTDVNRTRFDDATREFEVAC--DRMRELAISIQTIE 174
                        4577888888888888888888888888887777777777777666544433333..33445555555544 PP

>> F08G5.7  CE45006	WBGene00023502	locus:clec-184	status:Confirmed	UniProt:Q5WRN9	protein_id:CAH60781.3
   #    score  bias  c-Evalue  i-Evalue hmmfrom  hmm to    alifrom  ali to    envfrom  env to     acc
 ---   ------ ----- --------- --------- ------- -------    ------- -------    ------- -------    ----
   1 ?    5.3   2.7     0.052        12     319     422 ..     208     289 ..     184     348 .. 0.55

  Alignments for each domain:
  == domain 1    score: 5.3 bits;  conditional E-value: 0.052
  PRR9_AEC10754-aln 319 yasrklqesaealeeesssaesktpsesekkiskvatdsdsatsasnlqksgvssvsvqqkeeqvatsslsqkkkslrievkeqrlkklska 410
                        y  r                      e++  ++ ++t +++at  +++ ++++++v++++ +  + ts+ ++  k ++  +++++  ++s++
            F08G5.7 208 YCPR----------------------ETTSTTTVTPTTTKAATIKTSTTTVTPTTVTTTKAPTTTKTSTSTTTPKFTTTTIQTTKKITTSPT 277
                        3333......................333344444445555555555555555555555555555555555555555555555444444444 PP

  PRR9_AEC10754-aln 411 vgsvlssvvltq 422
                          +++ ++ +t+
            F08G5.7 278 STTASIPITCTS 289
                        444444444333 PP

>> Y6E2A.8  CE40882	WBGene00012401	status:Partially_confirmed	UniProt:O45975	protein_id:CAA15969.2
   #    score  bias  c-Evalue  i-Evalue hmmfrom  hmm to    alifrom  ali to    envfrom  env to     acc
 ---   ------ ----- --------- --------- ------- -------    ------- -------    ------- -------    ----
   1 ?    5.3  10.3     0.051        12     274     395 ..     272     397 ..     233     434 .. 0.57

  Alignments for each domain:
  == domain 1    score: 5.3 bits;  conditional E-value: 0.051
  PRR9_AEC10754-aln 274 dsk...nedvspqldlslrRsls....sslenkdeeverrtlshsnasa.fkryasrklqesaealeeesssaesktpsesekkiskvatds 357
                        d+    +e+++   d+ +r  +     ++ e+k  + err+l + +++  + + ++ k++e+++++e ++++++sk   e+++k ++v+++s
            Y6E2A.8 272 DCIkiaDEKHAWMNDFARRTQDDpyhaPGEEKK-WADERRKLRKIEKDLkMRKRETMKRAEKMKEAELKKKKESSKSKEEDKNKKKEVKIKS 362
                        333344666666667776665431110333444.4457888777776662334456677888888888888888888888888888888888 PP

  PRR9_AEC10754-aln 358 dsatsasnlqksgvssvsvqqkeeqvatsslsqkkksl 395
                          +tsa++  k + ++ + +   ++  ++++++k +++
            Y6E2A.8 363 APKTSAKKSAKKSAKKEQKK---SEKKVKEVPEKAQKS 397
                        88888874444444333333...333333333222222 PP

>> Y38C1AA.5c  CE41521	WBGene00021396	locus:cutl-24	status:Confirmed	UniProt:A7WK38	protein_id:CCD70258.1
   #    score  bias  c-Evalue  i-Evalue hmmfrom  hmm to    alifrom  ali to    envfrom  env to     acc
 ---   ------ ----- --------- --------- ------- -------    ------- -------    ------- -------    ----
   1 ?    3.5   0.0      0.18        41     305     409 ..      72     178 ..      32     186 .. 0.72
   2 ?    0.6   0.1       1.3   3.1e+02      12      50 ..     275     312 ..     260     317 .. 0.63

  Alignments for each domain:
  == domain 1    score: 3.5 bits;  conditional E-value: 0.18
  PRR9_AEC10754-aln 305 rrtlshsnasafkryasrklqesaea.l.eeesssaesktpsesekkiskvatdsdsatsasnlqksgvssvsvqqkeeqvatsslsqkkks 394
                        r t  +s  s+ + ++ +++ +++   + +    + ++ t++  +k+ s v   +d    a  ++    ++ s+qq + + + ss+s+k +s
         Y38C1AA.5c  72 RDTVLFSIPSQLCGTKLQRTTRNMIDqMeNRVYVQMDKDTQTSADKQFSFVCRLTDPMKMAAAKDDGFGTKDSYQQAPIKPVASSVSTKMHS 163
                        55566666666444443333333322020222345667777778888888888888888888788888888889999999999999999*** PP

  PRR9_AEC10754-aln 395 lrievkeqrlkklsk 409
                        + +++k ++++++s 
         Y38C1AA.5c 164 SLMPIKPSEVRQVSA 178
                        ******999999865 PP

  == domain 2    score: 0.6 bits;  conditional E-value: 1.3
  PRR9_AEC10754-aln  12 ksvrvegeeeedaarekskevvrwekfLpkmvlrvLLvE 50 
                        ++++ +++  ++++ + s e   +ek L  +v+ vLLv 
         Y38C1AA.5c 275 ELENRDSNV-KTEQLSTSPETCSEEKHLYIVVITVLLVS 312
                        233333333.33445556668999999999999999995 PP

>> ZC328.3a  CE34444	WBGene00022593	status:Partially_confirmed	UniProt:O02054	protein_id:CCD73297.1
   #    score  bias  c-Evalue  i-Evalue hmmfrom  hmm to    alifrom  ali to    envfrom  env to     acc
 ---   ------ ----- --------- --------- ------- -------    ------- -------    ------- -------    ----
   1 ?    5.3   3.7     0.052        12     225     436 ..     176     288 ..     119     400 .. 0.58

  Alignments for each domain:
  == domain 1    score: 5.3 bits;  conditional E-value: 0.052
  PRR9_AEC10754-aln 225 nkevedslkldeedklaesekaeldlegasdkretdvetevakdasrsvdsknedvspqldlslrRslssslenkdeeverrtlshsnasaf 316
                        +  +++++k+  ed++a + ++  d+  +s+ ++ + +  +  d s+ +++kn  ++   +ls  Rs                         
           ZC328.3a 176 QVLTTAHQKVAGEDEKAMTREEVWDMVYNSEDKNSQNQ--TPPDGSTPASTKNTSTENMTNLSS-RS------------------------- 239
                        22222222222222333333333333332222222111..122222222222222222222221.22......................... PP

  PRR9_AEC10754-aln 317 kryasrklqesaealeeesssaesktpsesekkiskvatdsdsatsasnlqksgvssvsvqqkeeqvatsslsqkkkslrievkeqrlkkls 408
                                                                                            +ss s +++ ++++ ++++     
           ZC328.3a 240 -------------------------------------------------------------------FNSSISPRTEASTLKNNNDKD---- 260
                        ...................................................................222222222222322222222.... PP

  PRR9_AEC10754-aln 409 kavgsvlssvvltqsgvntvsaaseskk 436
                        ++ +s++ss ++++++ ++ s++ e+++
           ZC328.3a 261 NTSQSSTSSDFHDEDSATHFSEQFEQED 288
                        2335555555555555555555444443 PP

>> T25E12.7  CE43655	WBGene00012022	locus:clec-39	Lectin C-type domain short and long forms (2 domains)	status:Partially
   #    score  bias  c-Evalue  i-Evalue hmmfrom  hmm to    alifrom  ali to    envfrom  env to     acc
 ---   ------ ----- --------- --------- ------- -------    ------- -------    ------- -------    ----
   1 ?    5.4   1.8      0.05        12     334     398 ..      66     131 ..      52     191 .. 0.64

  Alignments for each domain:
  == domain 1    score: 5.4 bits;  conditional E-value: 0.05
  PRR9_AEC10754-aln 334 esssaesktpsesekkiskvatdsdsatsasnlqksgvssvsv.qqkeeqvatsslsqkkkslrie 398
                        e+s+  + ++++ e  ++ ++t+++++++as++ ++++ss+++  ++ +   ts+ +  +++ +i 
           T25E12.7  66 ENSEPTKYYTTNAEITTTITTTNQKTTSTASSHLTTISSSATQiYSESSSSSTSQSTFTQSPPEIS 131
                        466666777777777777677777766666665555444444302322222233322233333333 PP

>> F46C3.7  CE43170	WBGene00164974	status:Predicted	UniProt:B6VQ63	protein_id:CAR97830.1
   #    score  bias  c-Evalue  i-Evalue hmmfrom  hmm to    alifrom  ali to    envfrom  env to     acc
 ---   ------ ----- --------- --------- ------- -------    ------- -------    ------- -------    ----
   1 ?    5.6   0.6     0.043        10     266     336 ..      17      86 ..       5      94 .. 0.57

  Alignments for each domain:
  == domain 1    score: 5.6 bits;  conditional E-value: 0.043
  PRR9_AEC10754-aln 266 akdasrsvdsknedvspqldlslrRslssslenkdeeverrtlshsnasa.fkryasrklqesaealeeess 336
                         ++   + +++ e+ + + ++ ++R+ + +     ++ +++  +h+ +    kr++ r+++++ ++  +e  
            F46C3.7  17 HTAIRSGGSCSMEYLGDDVQFLRCRASHEEATPI-QSYRHHLHNHQATARsSKRTTVRQQKKKERTT-TERR 86 
                        4555555677788888888888888766655553.45467777776554425555555554444443.3333 PP

>> K01A2.10  CE19519	WBGene00019284	status:Confirmed	UniProt:Q9TZ50	protein_id:CCD61961.1
   #    score  bias  c-Evalue  i-Evalue hmmfrom  hmm to    alifrom  ali to    envfrom  env to     acc
 ---   ------ ----- --------- --------- ------- -------    ------- -------    ------- -------    ----
   1 ?    5.5   6.5     0.046        11     306     429 ..      58     182 ..      14     221 .. 0.61

  Alignments for each domain:
  == domain 1    score: 5.5 bits;  conditional E-value: 0.046
  PRR9_AEC10754-aln 306 rtlshsnasa..fkryasrklqesaealeeesssaesktpsesekkiskvatdsdsats.asnlqksgvssvsvqqkeeqvatsslsqkkks 394
                        ++l + +a+    ++ + + lq+++++++++  ++ ++   e +++ +k+   +d+++    +l+k+++++ +++++  +  +s++  +k +
           K01A2.10  58 KALKERDAEWrkHEKSQIQFLQNETSNMLKSLHNEINRLGNELREEKRKTLHGDDDSADkIAELEKVITEKEAYTKN-LEKKVSTTI-QKLQ 147
                        33444444431133334444578888888888888888888887777777665555444044556665555555443.333334433.4678 PP

  PRR9_AEC10754-aln 395 lrievkeqrlkklskavgsvlssvvltqsgvntvs 429
                        ++i ++++r+++l ++  +  ++v + +++   ++
           K01A2.10 148 EQITIQSDRIRQLNEELSDRNQTVTHLSQQLRAIK 182
                        89999999999998888888888877766633322 PP

>> F54D11.4  CE29392	WBGene00018814	status:Partially_confirmed	UniProt:Q95Q53	protein_id:CCD71037.1
   #    score  bias  c-Evalue  i-Evalue hmmfrom  hmm to    alifrom  ali to    envfrom  env to     acc
 ---   ------ ----- --------- --------- ------- -------    ------- -------    ------- -------    ----
   1 ?    5.6   3.0     0.044        10     344     451 ..      22     128 ..       6     180 .. 0.51

  Alignments for each domain:
  == domain 1    score: 5.6 bits;  conditional E-value: 0.044
  PRR9_AEC10754-aln 344 sesekkiskvatdsdsatsas.nlqksgvssvsvqqkeeqvatsslsqkkkslrievkeqrlkklskavgsvlssvvltqsg.......... 424
                        +  + ++ k+   ++++t+++ + ++s+ s ++   kee++++s++++  k ++    +++ +k  ka +  ++s v+++ +          
           F54D11.4  22 TSVTSQTPKT-LGRKKQTTTPaKIESSTASAAKNPVKEEEIVHSKPERTPKRSPRSPSTEKREKRNKAKKRFSPSPVTKKRKsiltprpavs 112
                        2222222222.223333333303344444444444447777777776666655554444444444455555555544444442222222222 PP

  PRR9_AEC10754-aln 425 ...vntvsaaseskkeeeeaseakrhlsiq 451
                                            +++k + + q
           F54D11.4 113 ndaT--------------SIPARKIKIASQ 128
                        2220..............233333333333 PP

>> Y47G6A.9  CE22108	WBGene00021638	status:Partially_confirmed	UniProt:Q9N3T3	protein_id:CCD72554.1
   #    score  bias  c-Evalue  i-Evalue hmmfrom  hmm to    alifrom  ali to    envfrom  env to     acc
 ---   ------ ----- --------- --------- ------- -------    ------- -------    ------- -------    ----
   1 ?    5.5   3.4     0.045        10     278     354 ..     115     191 ..      30     214 .. 0.48

  Alignments for each domain:
  == domain 1    score: 5.5 bits;  conditional E-value: 0.045
  PRR9_AEC10754-aln 278 edvspqldlslrRslssslenkdeeverrtlshsnasa...fkryasrklqesaealeeesssaesktpsesekkiskva 354
                        ++++   +l  rR+ s s e+ +   +rr+ ++ ++      k+ +++++q++    ++e+ ++++   se++   ++ +
           Y47G6A.9 115 DMSHMPNELIWRRASSKSKESLA---KRRKVANDDSMIkekLKKLEEKEAQNKDDDDDDEKADNDKDSGSEKSAAEEEEN 191
                        33333345666665555555531...333333333222122333333333333333333333333333333222222111 PP

>> F35C11.6  CE02212	WBGene00009405	status:Confirmed	UniProt:Q20020	protein_id:CAA90243.1
   #    score  bias  c-Evalue  i-Evalue hmmfrom  hmm to    alifrom  ali to    envfrom  env to     acc
 ---   ------ ----- --------- --------- ------- -------    ------- -------    ------- -------    ----
   1 ?    5.5   0.5     0.044        10     215     334 ..      69     190 ..      20     205 .. 0.77

  Alignments for each domain:
  == domain 1    score: 5.5 bits;  conditional E-value: 0.044
  PRR9_AEC10754-aln 215 aqeisksn...dknkevedslkldeedklaesekaeldlegasdkretdvetevakdasrsvdsknedvspqldlslrRslssslenkdeev 303
                        aq++ ++n   +++  +++  +l e+ kl++s++ +  ++++ d +++ +e+++++ +s+ +   ++ ++   +++   + +  + +++e+ 
           F35C11.6  69 AQKMIRENcekKETGPMATIRRLSEKLKLKKSKSSAAMMNLDLDLDQKIPEVSEIESSST-TAVPQSPQQFVTNIRIEEANPVFFVQQSESL 159
                        554444430004555678888888888888888888888888888888999988887776.4444777777888999999999999999999 PP

  PRR9_AEC10754-aln 304 errtlshsnasafkryasrklqesaealeee 334
                        +r  + + ++s+  r  ++++q+++ + + +
           F35C11.6 160 DRPHMLFEETSVLARLLEESSQIDKMEKDFA 190
                        9999999999999998888777655444333 PP

>> ZK809.1  CE24741	WBGene00014085	protein-tyrosine phosphatase	status:Partially_confirmed	UniProt:Q23602	protein_id:CAA
   #    score  bias  c-Evalue  i-Evalue hmmfrom  hmm to    alifrom  ali to    envfrom  env to     acc
 ---   ------ ----- --------- --------- ------- -------    ------- -------    ------- -------    ----
   1 ?    5.3   2.4     0.053        12     361     460 ..      13     127 ..       2     234 .. 0.66

  Alignments for each domain:
  == domain 1    score: 5.3 bits;  conditional E-value: 0.053
  PRR9_AEC10754-aln 361 tsasnlqksgvssvsvqqkeeqvatsslsqkkkslrievkeqrlkklskavgsvlssvvltqsg.................vntvsaasesk 435
                        +++++ ++++  + + +  ee++a+    + k +++  v++ ++k++  +   +  sv+++++                  ++t  + +  +
            ZK809.1  13 STSKSSNNNKRREPESRY-EEKTAVH-GGKTKYEEKTVVHGGKTKNVVAKKVPSKASVIVDKKAsttettvpitvkksmlsISTAYDRTVTE 102
                        233322333222222222.2222222.22333333444444444444333333334443333333555555555555555666666666666 PP

  PRR9_AEC10754-aln 436 keeeeaseakrhlsiqREAALnKFR 460
                        ++e+e++++k + +   E A  KF+
            ZK809.1 103 EKEKEKPKKKEKEKWSGEDASIKFK 127
                        6666667776666666777777775 PP

>> F45H7.4  CE31517	WBGene00004183	locus:prk-2	serine\/threonine kinase	status:Partially_confirmed	UniProt:Q20443	protei
   #    score  bias  c-Evalue  i-Evalue hmmfrom  hmm to    alifrom  ali to    envfrom  env to     acc
 ---   ------ ----- --------- --------- ------- -------    ------- -------    ------- -------    ----
   1 ?    5.2   3.8     0.056        13     151     282 ..     272     411 ..     267     436 .. 0.53

  Alignments for each domain:
  == domain 1    score: 5.2 bits;  conditional E-value: 0.056
  PRR9_AEC10754-aln 151 RKnELrnLWqHvWRrqsss..adengtaqeesvaqekleatdetsaasnses........viqknielsekgsdaqeisksndknkevedsl 232
                         +  L  +  H W +q +   ++ ++++++++++++  ++ +et  ++++ +        ++ ++   +++g +  ++s sn++n+++ +++
            F45H7.4 272 QRCSLEAILNHPWVKQQTLswDALTKNKVQKKTSESSDDHHSETLGDHSETEedrspptsSVSQQPGSADEGVGLSASS-SNTHNQKKPNHK 362
                        5556677778888777654444444433333333333333333322222221223356668888888888888876666.777777777767 PP

  PRR9_AEC10754-aln 233 kldeedklaesekaeldlegasdkretdvetevakdasrsvdsknedvsp 282
                        +    ++   +  ++++++ a ++ +t ++ +v ++ + + + k +++sp
            F45H7.4 363 EFRMAKTSLLAPPTSIEMKAAVQASKTPTQFNVHTALKNQRQIK-KHHSP 411
                        66666666677777777777666666655555555544433333.22222 PP


Internal pipeline statistics summary:
-------------------------------------
Query model(s):                            1  (502 nodes)
Target sequences:                      25547  (11210993 residues)
Passed MSV filter:                     25547  (1); expected 25547.0 (1)
Passed bias filter:                    25547  (1); expected 25547.0 (1)
Passed Vit filter:                     25547  (1); expected 25547.0 (1)
Passed Fwd filter:                     25547  (1); expected 25547.0 (1)
Initial search space (Z):              25547  [actual number of targets]
Domain search space  (domZ):             110  [number of targets reported over threshold]
# CPU time: 162.98u 0.15s 00:02:43.13 Elapsed: 00:00:43.01
# Mc/sec: 130.85
//
