# Supplementary material for: Potential Conservation of Circadian Clock Proteins in the phylum Nematoda as Revealed by Bioinformatic Searches
Source: PLoS One. 2014 Nov 14;9(11):e112871. doi: 10.1371/journal.pone.0112871 (PMC4232591; doi:10.1371/journal.pone.0112871)
Supplement: File S1 — HMM profiles used in this work and HMMsearch results. (ZIP) [file pone.0112871.s007.zip › HMMs-CE/Arabidopsis/PRR7_AED90520-aln.fasta.hmm.res]

# hmmsearch :: search profile(s) against a sequence database
# HMMER 3.0 (March 2010); http://hmmer.org/
# Copyright (C) 2010 Howard Hughes Medical Institute.
# Freely distributed under the GNU General Public License (GPLv3).
# - - - - - - - - - - - - - - - - - - - - - - - - - - - - - - - - - - - -
# query HMM file:                  PRR7_AED90520-aln.fasta.hmm
# target sequence database:        ../../../../ProteomasGus/wormpep229
# Max sensitivity mode:            on [all heuristic filters off]
# - - - - - - - - - - - - - - - - - - - - - - - - - - - - - - - - - - - -

Query:       PRR7_AED90520-aln  [M=782]
Scores for complete sequences (score includes all domains):
   --- full sequence ---   --- best 1 domain ---    -#dom-
    E-value  score  bias    E-value  score  bias    exp  N  Sequence     Description
    ------- ------ -----    ------- ------ -----   ---- --  --------     -----------
  ------ inclusion threshold ------
      0.036   13.0   3.1      0.042   12.7   2.2    1.0  1  C35A11.3     CE08582	WBGene00016430	status:Predicted	UniProt
      0.045   12.7   0.0      0.047   12.6   0.0    1.1  1  F56D6.12     CE38831	WBGene00044474	status:Predicted	UniProt
       0.31    9.9   3.5       0.53    9.1   2.4    1.4  1  C01G5.3      CE06749	WBGene00015305	status:Partially_confirm
       0.69    8.7   3.5       0.74    8.6   2.4    1.0  1  ZK822.6      CE37868	WBGene00044009	status:Confirmed	UniProt
        1.1    8.1   0.5        1.4    7.7   0.3    1.1  1  Y38F1A.1     CE32962	WBGene00012605	status:Confirmed	UniProt
        1.1    8.0   1.1        1.4    7.7   0.8    1.1  1  F15G9.1b     CE23660	WBGene00008865	status:Confirmed	UniProt
        1.1    8.0   2.0       0.99    8.2   1.4    1.0  1  C30H6.12     CE43622	WBGene00044238	status:Partially_confirm
        1.6    7.5   2.3        1.6    7.5   1.6    1.0  1  C06G1.2      CE03965	WBGene00015546	status:Confirmed	UniProt
        2.2    7.1   1.0        2.4    6.9   0.7    1.1  1  F54B11.6     CE05930	WBGene00000262	locus:bra-1	status:Parti
        2.4    6.9   0.2        4.6    6.0   0.1    1.4  2  T28F4.4      CE06526	WBGene00012139	status:Confirmed	UniProt
        2.6    6.8   8.8        4.2    6.2   6.1    1.2  1  F14F9.3      CE09389	WBGene00017466	status:Partially_confirm
        2.7    6.8   1.0        3.8    6.3   0.7    1.1  1  K11G12.2     CE07380	WBGene00000042	locus:acr-2	nicotinic ac
        2.7    6.8   2.4        3.2    6.5   1.7    1.0  1  C53D6.10     CE36990	WBGene00023424	status:Partially_confirm
          3    6.6   7.0        4.1    6.2   4.9    1.2  1  ZK353.8      CE00392	WBGene00022703	locus:ubxn-4	status:Conf
        3.6    6.3   1.0          4    6.2   0.7    1.0  1  Y45F10D.14   CE35088	WBGene00012892	status:Confirmed	UniProt
        3.7    6.3  10.4        5.3    5.8   7.2    1.1  1  F45E1.7a     CE29323	WBGene00018467	locus:sdpn-1	status:Conf
        3.7    6.3   0.9        4.5    6.0   0.6    1.1  1  Y46G5A.12    CE21987	WBGene00012903	locus:vps-2	status:Confi
        3.8    6.3  10.4        5.5    5.8   7.2    1.1  1  F45E1.7b     CE37111	WBGene00018467	locus:sdpn-1	status:Conf
        4.1    6.2   0.0        5.8    5.7   0.0    1.1  1  ZK856.1      CE41096	WBGene00000840	locus:cul-5	Cullin famil
        4.4    6.1   0.2         11    4.7   0.1    1.6  1  M116.5       CE43709	WBGene00019792	status:Partially_confirm
        4.5    6.0   3.2        6.3    5.6   2.2    1.1  1  Y41C4A.7     CE34116	WBGene00012754	status:Confirmed	UniProt
        4.6    6.0   0.8        4.1    6.2   0.6    1.1  1  F02E9.1      CE09183	WBGene00008528	status:Confirmed	UniProt
        4.7    6.0   3.5        8.6    5.1   2.4    1.4  1  Y75B7B.1     CE39989	WBGene00022288	status:Partially_confirm
        4.7    6.0   8.2        7.6    5.3   5.7    1.2  1  F29G9.4b     CE39151	WBGene00001345	locus:fos-1	status:Confi
        5.5    5.8   2.1        7.7    5.3   1.4    1.3  1  T17H7.4k     CE31618	WBGene00003936	locus:pat-12	status:Conf
        5.6    5.7   1.9        8.1    5.2   1.3    1.3  1  T17H7.4j     CE31617	WBGene00003936	locus:pat-12	status:Conf
        5.6    5.7   2.1        7.9    5.2   1.4    1.3  1  T17H7.4a     CE28670	WBGene00003936	locus:pat-12	status:Conf
        5.9    5.7   4.9        9.1    5.0   3.4    1.3  1  T22C8.4      CE43401	WBGene00011925	Zinc finger, C2H2 type	s
        6.2    5.6   5.2         11    4.8   3.6    1.3  1  F07G6.3      CE07036	WBGene00017223	status:Predicted	UniProt
        6.5    5.5   7.1        6.9    5.4   4.9    1.0  1  F43E2.6b     CE32663	WBGene00018394	status:Confirmed	UniProt
        6.7    5.5   1.4        7.5    5.3   1.0    1.2  1  F20G2.6b     CE38503	WBGene00008989	status:Confirmed	UniProt
        6.7    5.5   0.5        7.5    5.3   0.4    1.1  1  F55C5.11     CE40071	WBGene00044791	status:Partially_confirm
        6.8    5.5   0.0        9.4    5.0   0.0    1.1  1  F56B6.5a     CE31186	WBGene00006864	locus:npr-16	G-protein c
        7.1    5.4   0.0        9.6    5.0   0.0    1.1  1  F56B6.5b     CE39375	WBGene00006864	locus:npr-16	status:Conf
        7.2    5.4   1.1        7.4    5.3   0.8    1.0  1  F09C6.11a    CE45897	WBGene00044181	status:Partially_confirm
        7.5    5.3   1.0        8.5    5.1   0.7    1.1  1  F23H11.1     CE09609	WBGene00017757	locus:bra-2	status:Confi
        7.7    5.3   3.7          9    5.0   2.6    1.1  1  F38G1.3      CE38817	WBGene00044556	status:Partially_confirm
        7.8    5.3   0.5        9.5    5.0   0.4    1.1  1  F57B10.11    CE11318	WBGene00000236	locus:bag-1	status:Confi
        8.1    5.2   5.8        8.9    5.1   4.0    1.2  1  F23C8.6      CE20715	WBGene00017735	status:Confirmed	UniProt
        8.5    5.1   0.4         17    4.1   0.0    1.6  2  F26D11.4     CE17708	WBGene00017821	status:Predicted	UniProt
        8.6    5.1   0.4         10    4.9   0.3    1.1  1  T08G5.1      CE42301	WBGene00011622	status:Partially_confirm
        8.8    5.1   5.4         10    4.9   3.7    1.0  1  ZK688.11     CE40003	WBGene00044762	status:Confirmed	UniProt
        9.2    5.0   1.4         14    4.4   1.0    1.3  1  T17H7.4g     CE31614	WBGene00003936	locus:pat-12	status:Conf
        9.4    5.0   0.0        8.8    5.1   0.0    1.2  1  B0546.1      CE16792	WBGene00015248	locus:mai-2	ATPase inhib
        9.8    4.9   2.2         10    4.9   1.5    1.0  1  D1007.12     CE09047	WBGene00004436	locus:rpl-24.1	60S ribos
        9.9    4.9   0.8         14    4.4   0.5    1.1  1  C50F2.8      CE34276	WBGene00016841	status:Partially_confirm


Domain annotation for each sequence (and alignments):
>> C35A11.3  CE08582	WBGene00016430	status:Predicted	UniProt:O16545	protein_id:CCD65615.1
   #    score  bias  c-Evalue  i-Evalue hmmfrom  hmm to    alifrom  ali to    envfrom  env to     acc
 ---   ------ ----- --------- --------- ------- -------    ------- -------    ------- -------    ----
   1 ?   12.7   2.2   7.6e-05     0.042     488     598 ..      33     142 ..      21     196 .. 0.77

  Alignments for each domain:
  == domain 1    score: 12.7 bits;  conditional E-value: 7.6e-05
  PRR7_AED90520-aln 488 saakqaptgnvgscspldnsseakktesaqnlksnsnstap.nqqSngssnnidmgsttknaitkpsalkekaksksavkslqstsafqpvq 578
                         + + ++t  ++s+    ++  +  t ++  + sns st      S  +s n  ++stt+ a+t p+++  ++  k  + + q+  +fq+ +
           C35A11.3  33 CTRETSTTTATESTTVSTSTTATSSTPTTEIFSSNSPSTETtTCASPTTSTNGHLTSTTDGAATSPIKT--EVLNKYYIVCQQKKLNFQTPK 122
                        44556677788888888888888888899999****999996778999************988887655..568899*************** PP

  PRR7_AED90520-aln 579 nnkvsaaqkvvkekadeeia 598
                        ++  +++++ + ++ ++ i 
           C35A11.3 123 HQICFTPNQATFSRNSTLIQ 142
                        *8888888887666555444 PP

>> F56D6.12  CE38831	WBGene00044474	status:Predicted	UniProt:Q4R114	protein_id:CCD70729.1
   #    score  bias  c-Evalue  i-Evalue hmmfrom  hmm to    alifrom  ali to    envfrom  env to     acc
 ---   ------ ----- --------- --------- ------- -------    ------- -------    ------- -------    ----
   1 ?   12.6   0.0   8.4e-05     0.047      38      96 ..      32      89 ..      16     121 .. 0.65

  Alignments for each domain:
  == domain 1    score: 12.6 bits;  conditional E-value: 8.4e-05
  PRR7_AED90520-aln 38 eeeeekinevaedvkngksgavqsselqallqsqqqeeqg.aivrWerFLpvrslkVLLV 96
                       ++ ++++ +  ++ +++++++ +  e +++  ++++e+++ +  +We+FL   ++ V++V
           F56D6.12 32 NDFDKNTADSIKNFNDEAAKNKK--EHEKIAAENHKEHEEiKKSMWEKFLAFGTVVVVVV 89
                       22233333344444444443333..55666666666655416789*********999876 PP

>> C01G5.3  CE06749	WBGene00015305	status:Partially_confirmed	UniProt:Q17565	protein_id:CCD62444.1
   #    score  bias  c-Evalue  i-Evalue hmmfrom  hmm to    alifrom  ali to    envfrom  env to     acc
 ---   ------ ----- --------- --------- ------- -------    ------- -------    ------- -------    ----
   1 ?    9.1   2.4   0.00095      0.53     502     590 ..       5      95 ..       1     152 [. 0.76

  Alignments for each domain:
  == domain 1    score: 9.1 bits;  conditional E-value: 0.00095
  PRR7_AED90520-aln 502 spldnsseakktesaqnlksnsnstapnqqSngssnnidmgstt..knaitkpsalkekaksksavkslqstsafqpvqnnkvsaaqkvvk 590
                        s+  ++ +++k +s+q+ +s+ n+++p+q+S+gs    d++  t  k+   k +  k+  k k+  k   +t  f++ q++ v   + v+ 
            C01G5.3   5 SKRGSKRKTQKKNSKQKKRSKPNDKKPRQKSKGSRTPTDVSVGTpeKDKNLKDEGGKKVEKMKKKKKDDSRTEDFREQQEDAVKDDEDVQP 95 
                        6667788899**************************9999877621444555555565566677777778888999999988877666554 PP

>> ZK822.6  CE37868	WBGene00044009	status:Confirmed	UniProt:Q5FC55	protein_id:CAI46588.1
   #    score  bias  c-Evalue  i-Evalue hmmfrom  hmm to    alifrom  ali to    envfrom  env to     acc
 ---   ------ ----- --------- --------- ------- -------    ------- -------    ------- -------    ----
   1 ?    8.6   2.4    0.0013      0.74     381     472 ..      12     102 ..       1     106 [. 0.84

  Alignments for each domain:
  == domain 1    score: 8.6 bits;  conditional E-value: 0.0013
  PRR7_AED90520-aln 381 klekeqlelnsekkssklraeaadlkssiaakskdkqvesneleapnklskvsdtkdkaskeskelpslelslkrlrgvkdagaevqdernv 472
                         le+e+  ++++++  ++ ae+ +++s+ a+ +kd++v+++++e +n +  +s+ +  +s+ +k l +  l++k +r++ d+ +e qde+++
            ZK822.6  12 ILENETIAVDLKNTGFEKWAETYKVTSQYAQYQKDQKVSKAQME-SNITQLISKLSSVNSQITKILDNSSLGVKEQREAVDELEEQQDEKEI 102
                        5677888889999999999999*****99999999999999855.55555678888889999999999********************9877 PP

>> Y38F1A.1  CE32962	WBGene00012605	status:Confirmed	UniProt:Q9XWM5	protein_id:CAA21628.2
   #    score  bias  c-Evalue  i-Evalue hmmfrom  hmm to    alifrom  ali to    envfrom  env to     acc
 ---   ------ ----- --------- --------- ------- -------    ------- -------    ------- -------    ----
   1 ?    7.7   0.3    0.0026       1.4     373     491 ..      52     173 ..      17     182 .. 0.56

  Alignments for each domain:
  == domain 1    score: 7.7 bits;  conditional E-value: 0.0026
  PRR7_AED90520-aln 373 kssskkkkklekeqlelnsekkssklraeaadlkssiaakskdkqvesne.leapnklskvsdtkdkaskeskelps....lelslkrlrgv 459
                        +s  kk+++ + + ++++++++s++l+  ++++ +s +++   kq+++ +   + ++ s v d     +++  ++      l  ++k++ g 
           Y38F1A.1  52 ISDYKKSHQHRTQRTKEKLTDMSKDLTITGKNIVKSCEERL--KQISDVTePYINSGISSVEDHTSSVVERCIQMLGaisgLGGAMKKTEGL 141
                        22222222233333444455555555555444444433333..3333322234444444444444444444445443111145567888888 PP

  PRR7_AED90520-aln 460 kdagaevqdernvlrrSdlSAFsrYntasaak 491
                        + +  e + +  ++ + +  A srY+ a+  +
           Y38F1A.1 142 SSKVLEHHRKLAIMEHKQADAISRYEKAVGVQ 173
                        888888899999**************998655 PP

>> F15G9.1b  CE23660	WBGene00008865	status:Confirmed	UniProt:Q10033	protein_id:CAB54215.1
   #    score  bias  c-Evalue  i-Evalue hmmfrom  hmm to    alifrom  ali to    envfrom  env to     acc
 ---   ------ ----- --------- --------- ------- -------    ------- -------    ------- -------    ----
   1 ?    7.7   0.8    0.0026       1.4     449     562 ..      15     128 ..       3     139 .. 0.75

  Alignments for each domain:
  == domain 1    score: 7.7 bits;  conditional E-value: 0.0026
  PRR7_AED90520-aln 449 lelslkrlrgvkdagaevqdernvlrrSdlSAFsrYntasaakqaptgnvgscspldnsseakktesaqnlksnsnstapnqqSngssnnid 540
                        +els +    ++ ++++v   r+vl+ S+ S F   +   +++  + + + ++ p ++ +e+  ++ ++  +    st+ +++S +ss   +
           F15G9.1b  15 EELSYDAKTPTTPTEETVDAPREVLQESQISDFVEEDDDQQTEVEEVKLTLASEPEESEEEEDDEDVRKAQELLAASTQIRESSPVSSPVKE 106
                        577888888888999999999*************999999888887777777666666666666666655555556666699999****999 PP

  PRR7_AED90520-aln 541 mgsttknaitkpsalkekaksk 562
                        ++s++  ++ ++ +  e+ + +
           F15G9.1b 107 VSSAASLFANDNGNETENRTPS 128
                        9999987766666555554444 PP

>> C30H6.12  CE43622	WBGene00044238	status:Partially_confirmed	UniProt:Q564W5	protein_id:CAI79147.3
   #    score  bias  c-Evalue  i-Evalue hmmfrom  hmm to    alifrom  ali to    envfrom  env to     acc
 ---   ------ ----- --------- --------- ------- -------    ------- -------    ------- -------    ----
   1 ?    8.2   1.4    0.0018      0.99     366     410 ..      74     121 ..      11     176 .. 0.55

  Alignments for each domain:
  == domain 1    score: 8.2 bits;  conditional E-value: 0.0018
  PRR7_AED90520-aln 366 eqekllekssskkkk.klekeqlelnsekkssk..lraeaadlkssia 410
                        e++k+ ++s skk++ +++k+++ ++++k+s+k  +++ea+d++++ +
           C30H6.12  74 EKKKSKSRSGSKKRSsSQKKKTTTTTTTKTSQKtaKKKEAKDVTKEKD 121
                        111111111111111011111111111111111001111222222222 PP

>> C06G1.2  CE03965	WBGene00015546	status:Confirmed	UniProt:Q17742	protein_id:CCD63410.1
   #    score  bias  c-Evalue  i-Evalue hmmfrom  hmm to    alifrom  ali to    envfrom  env to     acc
 ---   ------ ----- --------- --------- ------- -------    ------- -------    ------- -------    ----
   1 ?    7.5   1.6     0.003       1.6     502     584 ..      43     131 ..      11     177 .. 0.41

  Alignments for each domain:
  == domain 1    score: 7.5 bits;  conditional E-value: 0.003
  PRR7_AED90520-aln 502 spldn..sseakktesaqnlksnsnstap.nqqSngssnnidmgsttkna...itkpsalkekaksksavkslqstsafqpvqnnkvsa 584
                        s ++   + + + t++    + +++ t+  + +  ++  + +  +tt+++   +t+++a+  +a++++++ +  ++ + +++++ +++ 
            C06G1.2  43 STTEAttTTVVETTTTVDSTTTEVETTPTtEATTTVAETTTEAETTTTTVestTTTTEATTTEAATTTTTTTEEPATTTKEITTTEIVI 131
                        22222112222222222222222222222222233333333333222221000111112222222222222222223333333333333 PP

>> F54B11.6  CE05930	WBGene00000262	locus:bra-1	status:Partially_confirmed	UniProt:Q20741	protein_id:CAA94138.1
   #    score  bias  c-Evalue  i-Evalue hmmfrom  hmm to    alifrom  ali to    envfrom  env to     acc
 ---   ------ ----- --------- --------- ------- -------    ------- -------    ------- -------    ----
   1 ?    6.9   0.7    0.0044       2.4     338     425 ..      35     120 ..       6     146 .. 0.74

  Alignments for each domain:
  == domain 1    score: 6.9 bits;  conditional E-value: 0.0044
  PRR7_AED90520-aln 338 dLeigvprnsslqleskseelsknlaekeqekllekssskkkkklekeqlelnsekkssklraeaadlkssiaakskdkqvesnelea 425
                         + +  +r+  ++++++ e+  + l+ek +++++e +++ +++ l + + el+ +k++ ++++   +lk++i++ s +k+ ++  +  
           F54B11.6  35 RMIVDLQRQWLTDYHDSREKSLVALTEKLHQEFMEDQERVRRDLLVQFKIELDQTKEELEKKHA-ENLKEEIEKLS-EKHQRELAVAK 120
                        4455667777789999999999*************99999999999999888888877776555.56666555544.55554444443 PP

>> T28F4.4  CE06526	WBGene00012139	status:Confirmed	UniProt:Q22853	protein_id:CAA96695.1
   #    score  bias  c-Evalue  i-Evalue hmmfrom  hmm to    alifrom  ali to    envfrom  env to     acc
 ---   ------ ----- --------- --------- ------- -------    ------- -------    ------- -------    ----
   1 ?    6.0   0.1    0.0083       4.6     605     713 ..     193     302 ..      90     313 .. 0.62
   2 ?   -3.9   0.0         8   4.4e+03     499     559 ..     394     453 ..     391     459 .. 0.80

  Alignments for each domain:
  == domain 1    score: 6.0 bits;  conditional E-value: 0.0083
  PRR7_AED90520-aln 605 srgsevqlqvehhhhhvhnlkhvvhkaqq....lslkerakaapqcgsSnvldepiegnaanysvngsasgsnhGsNgqngsstalnaggtN 692
                        s++s   ++ e+     +n+ + +++ ++      + ++ +++p+ + S  l++p    + +ys   s++ s   s  ++ ss ++      
            T28F4.4 193 SSSSRNPISDEKI---NTNMREPIDQLHKdfysMWSYDTPQTSPRRAQSASLSPPYGVPSPSYSFPSSVASSASSSPAPQRSSEGILDDLSD 281
                        2333333333333...334444444444445456677888999************************************************* PP

  PRR7_AED90520-aln 693 meskngaadkggagggdgsgs 713
                        +es+n   dk++ ++ d +++
            T28F4.4 282 VESENEDDDKKEEEKEDVKKK 302
                        ****99998888777666554 PP

  == domain 2    score: -3.9 bits;  conditional E-value: 8
  PRR7_AED90520-aln 499 gscspldnsseakktesaqnlksnsnstapnqqSngssnnidmgsttknaitkpsalkeka 559
                        +sc + d++se  + e   ++ s+++++  + + n    + d    tk ai+k + +ke+ 
            T28F4.4 394 KSCKQCDKCSEHGR-EILREFASHVDNSYGDAHINSQFTKEDFVHRTKGAIAKIVLVKERI 453
                        68888888887765.5566999999999989999999999999999999999998888765 PP

>> F14F9.3  CE09389	WBGene00017466	status:Partially_confirmed	UniProt:Q9GUC7	protein_id:CCD62731.1
   #    score  bias  c-Evalue  i-Evalue hmmfrom  hmm to    alifrom  ali to    envfrom  env to     acc
 ---   ------ ----- --------- --------- ------- -------    ------- -------    ------- -------    ----
   1 ?    6.2   6.1    0.0075       4.2     374     600 ..      53     279 ..      24     323 .. 0.77

  Alignments for each domain:
  == domain 1    score: 6.2 bits;  conditional E-value: 0.0075
  PRR7_AED90520-aln 374 ssskkkkklekeqlelnsekkssklraeaadlkssiaakskdkqvesneleapnklskvsdtkdkaskeskelpslelslkrlrgvkdagae 465
                        +   ++k  e+  ++ + ++  +k+ + +a+l+++ ++k++++ ++  +++++ +l k    +  +s +      ++l ++ + +++ ++++
            F14F9.3  53 E---RHKGKERLYKDIKDKNVMDKTIQLEANLSKNAIKKIESSTADGFQFNVAYSLEKKNRWETVDSVSLLAGAPENLNSEVVENIGFHKKV 141
                        3...33444555566666666666666778899999*************************99999999999999***************** PP

  PRR7_AED90520-aln 466 vqdernvlrrSdlSAFsrYntasaakqaptgnvgscspldn.sseakktesaqnlksnsnstap..nqqSngssnnidmgsttknaitkpsa 554
                        + ++  v    ++  +  Y t  +a+ a+t    s+s  ++ +s  +k     +++   ++     + + + ss++++  s t+ ++  +  
            F14F9.3 142 ISQNERVNAMQQTITYNIYRTHPSAEVAGTQLFMSKSVSKSgCSRRNKKIDFREFENYDEECEDedETELEKSSDELEAHSPTTSSLDLSLC 233
                        999999999999*********************999999888666666555557765544444323677789******************** PP

  PRR7_AED90520-aln 555 lkekaksksavkslqstsafqpvqnnkvsaaqkvvkekadeeiana 600
                        + ek ++ks   ++ ++saf+ ++++k+++  ++  + +++ +++ 
            F14F9.3 234 FVEKRNKKSRKSKISESSAFEVIEKEKLVTKYTSLLNIQEFLKTEG 279
                        ****9999999999999********999887777666555544443 PP

>> K11G12.2  CE07380	WBGene00000042	locus:acr-2	nicotinic acetylcholine receptor subunit	status:Confirmed	UniProt:P48182
   #    score  bias  c-Evalue  i-Evalue hmmfrom  hmm to    alifrom  ali to    envfrom  env to     acc
 ---   ------ ----- --------- --------- ------- -------    ------- -------    ------- -------    ----
   1 ?    6.3   0.7    0.0069       3.8     368     464 ..     429     522 ..     411     531 .. 0.67

  Alignments for each domain:
  == domain 1    score: 6.3 bits;  conditional E-value: 0.0069
  PRR7_AED90520-aln 368 ekllekssskkkkklekeqlelnse.kkssklraeaadlkssiaakskdkqvesneleapnklskvsdtkdkaskeskelpslelslkrlrg 458
                        + +++ +ss+++++ +k ++ l+ + +k+  +ra   d ++ i+ +++ ++v+s +    +k sk  +t  +a+    e+++ e+slk++r+
           K11G12.2 429 SSTSSGQSSEHHENCSKWKKRLSIRmSKRRAPRARLDDDSEDIIDDTNGNHVDSLQ----EKISKEMKTTVEAIAYIAEHMKREMSLKKMRD 516
                        33334444455556666666666541344455666666777788888888888888....7777778888899999***************7 PP

  PRR7_AED90520-aln 459 vkdaga 464
                             a
           K11G12.2 517 DWKYVA 522
                        555555 PP

>> C53D6.10  CE36990	WBGene00023424	status:Partially_confirmed	UniProt:Q6BEU2	protein_id:CAH04652.1
   #    score  bias  c-Evalue  i-Evalue hmmfrom  hmm to    alifrom  ali to    envfrom  env to     acc
 ---   ------ ----- --------- --------- ------- -------    ------- -------    ------- -------    ----
   1 ?    6.5   1.7    0.0058       3.2     358     424 ..      55     123 ..      32     138 .. 0.64

  Alignments for each domain:
  == domain 1    score: 6.5 bits;  conditional E-value: 0.0058
  PRR7_AED90520-aln 358 lsknlaekeqekllekssskkkkklekeqlelnsekk..ssklraeaadlkssiaakskdkqvesnele 424
                          +n++e +++ ++ k+ssk ++k+ k + + + +k+  ss+++++++  k++++a+++++q+ s+e  
           C53D6.10  55 PLANPTEDNKKAVSVKDSSKVDSKIVKATGDGKKKKNgkSSETKTKNKVKKNKSKASADESQMGSAEER 123
                        456788888888888888888888888777665555411444445545556667777777888777633 PP

>> ZK353.8  CE00392	WBGene00022703	locus:ubxn-4	status:Confirmed	UniProt:P34631	protein_id:CCD73207.1
   #    score  bias  c-Evalue  i-Evalue hmmfrom  hmm to    alifrom  ali to    envfrom  env to     acc
 ---   ------ ----- --------- --------- ------- -------    ------- -------    ------- -------    ----
   1 ?    6.2   4.9    0.0074       4.1     349     461 ..     156     271 ..      98     299 .. 0.59

  Alignments for each domain:
  == domain 1    score: 6.2 bits;  conditional E-value: 0.0074
  PRR7_AED90520-aln 349 lqleskseelsknlaekeqekllekssskkkkklekeqlelnsekkssklraeaadl.kssiaakskdkqvesne..leapnklskvsdtkd 437
                        +q  s+s+e++ +laek        +++k+k+  +k+ ++++ +++ +k r  +++   ++ ++ +k++++e+     +    l+++   ++
            ZK353.8 156 IQSSSTSQEMTRELAEKVARAKALLEQKKQKDAEKKREADKHVKEEMTKAREAKQERdAEALVKAAKQRKMEKLAaeSDKKRILAQIKADRE 247
                        55566666666666666544444444444444555555566655555554443333303445555566666666522333444556666667 PP

  PRR7_AED90520-aln 438 kaskeskelpslelslkrlrgvkd 461
                        +a+k++ +l+++e +++ + + ++
            ZK353.8 248 AAQKKFGKLVNTENASENTEKKQE 271
                        777777777777776654432222 PP

>> Y45F10D.14  CE35088	WBGene00012892	status:Confirmed	UniProt:Q7YWQ7	protein_id:CAE17999.1
   #    score  bias  c-Evalue  i-Evalue hmmfrom  hmm to    alifrom  ali to    envfrom  env to     acc
 ---   ------ ----- --------- --------- ------- -------    ------- -------    ------- -------    ----
   1 ?    6.2   0.7    0.0071         4     339     435 ..     134     232 ..      61     246 .. 0.61

  Alignments for each domain:
  == domain 1    score: 6.2 bits;  conditional E-value: 0.0071
  PRR7_AED90520-aln 339 Leigvprnsslqleskseelsknlaekeqekllekssskkkkklekeqlelnsekkssklrae..aadlkssiaakskdkqvesneleapnk 428
                          +++      +l++ ++el ++  + +++k+ ek+++++k+k++++   +   k+++++++    ++ +ss +ak +++++ ++ +ea+++
         Y45F10D.14 134 RRVTIDEYGGQALDQLEDELAAEKYKYNKQKIREKEEKERKEKQKQGRIRVFKIKPHKSPKVSngMVEWQSSQVAKYTNEKAVQKFIEATSE 225
                        34555555556677777888888888888999999988888888888887777776666555411466777777777777777777776666 PP

  PRR7_AED90520-aln 429 lskvsdt 435
                        + ++ + 
         Y45F10D.14 226 SNDLNEN 232
                        5544433 PP

>> F45E1.7a  CE29323	WBGene00018467	locus:sdpn-1	status:Confirmed	UniProt:Q09989	protein_id:CCD66642.1
   #    score  bias  c-Evalue  i-Evalue hmmfrom  hmm to    alifrom  ali to    envfrom  env to     acc
 ---   ------ ----- --------- --------- ------- -------    ------- -------    ------- -------    ----
   1 ?    5.8   7.2    0.0095       5.3     319     569 ..     133     383 ..     111     401 .. 0.64

  Alignments for each domain:
  == domain 1    score: 5.8 bits;  conditional E-value: 0.0095
  PRR7_AED90520-aln 319 akkevkeqkeelddvamGkdLeigvprnssl.qleskseelsknlaekeqekllekssskkkkklekeqlelnse.kkssklraeaadlkss 408
                        a+k  k+  ++++d + Gk+ ++  + +s+l +l++ ++++s+++  +   k+ e++ +k k+++++++ + + +  + ++ ++  ++ +  
           F45E1.7a 133 AQKPWKKLVDKMED-KRGKYYNVCRQEKSALvNLQNCQTDTSVSPDAA--TKFRERH-EKLKEEVQRTKVDYQKTlTNLNEYKNVYMEAMAH 220
                        56778888899999.99****999887765425555555555555444..4555544.4444455555444433303334444445667777 PP

  PRR7_AED90520-aln 409 iaakskdkqvesneleapnklskvsdtkdkaskeskelpslelslkrlrgvkdagaevqdernvlrrSdlSAFsrYntasaak...qaptgn 497
                        + + +++k++++ ++    +  + ++++ +++ ++ ++  l + l+++    d++a+ +d  +        AFs + + ++ +   +  ++ 
           F45E1.7a 221 VFKMCQEKEMDRSQF--LIGIVQKTQRHYANIIRNSQMSGLHQQLEQSIRSADSEAVKRDLAQWSSVNGVDAFSEWPSFVEYSpeiRNIAAR 310
                        888888999998884..445555566677888888888888888888888888888888886666666667777776655322111333445 PP

  PRR7_AED90520-aln 498 vgscspldnsseakktesaqnlksnsnstapnqqSngssnnidmgsttknaitkpsa..lkekaksksavkslq 569
                         gs+        + + ++  ++ s  ++t+p    n +s + d+g ++ +++ ++ +  ++ +   +s+ ++++
           F45E1.7a 311 GGSTKDAGGVILTRQINRSEDIPSTHSNTLPSVAVNTASSHEDVGKSSPKSSSESDTstFDSRK-HNSTANKYK 383
                        566655556777888889999*999999****************98877655544330033333.222222222 PP

>> Y46G5A.12  CE21987	WBGene00012903	locus:vps-2	status:Confirmed	UniProt:Q9U2F6	protein_id:CAB60355.1
   #    score  bias  c-Evalue  i-Evalue hmmfrom  hmm to    alifrom  ali to    envfrom  env to     acc
 ---   ------ ----- --------- --------- ------- -------    ------- -------    ------- -------    ----
   1 ?    6.0   0.6    0.0081       4.5     543     707 ..      45     209 ..      15     232 .. 0.57

  Alignments for each domain:
  == domain 1    score: 6.0 bits;  conditional E-value: 0.0081
  PRR7_AED90520-aln 543 sttknaitkpsalkekaksksavkslqstsafqpvqnnkvsaaqkvvkekadeeianavkaqsrgsevqlqvehhhhhvhnlkhvvhkaqq. 633
                        +  kn++ k++  + k+++k  v++     +f  +++n  + + kv++ k+++++a+a+k     +   +q ++++ ++ ++++++ + ++ 
          Y46G5A.12  45 ADIKNMAKKNQMDSVKVMAKDLVRTRRYIKKFIVMKANIQAVSLKVQTLKSQDAMASAMKG----VTKAMQSMNRQLNLPQIQKIMMEFEKq 132
                        4455666666666777777777777777777887777776777777777777777665554....344455555555555555555443332 PP

  PRR7_AED90520-aln 634 lslkerakaapqcgsSnvldepiegnaanysvngsas..gsnhGs..NgqngsstalnaggtNmeskngaadkggagg 707
                         ++ +++++    +  ++l+++ + + ++  vn      g + G    g   ++ +lnagg  ++ ++++a  gg+gg
          Y46G5A.12 133 SEIMDMKEEVMGDAIDDALGDAGDEEETDQIVNQVLDelGIQMGEemAGLPSAAGGLNAGGERIGGRQAVA-AGGSGG 209
                        56667776666666666666666666666666654431134444411333344445677777776666655.344444 PP

>> F45E1.7b  CE37111	WBGene00018467	locus:sdpn-1	status:Confirmed	UniProt:Q6AHQ8	protein_id:CCD66643.1
   #    score  bias  c-Evalue  i-Evalue hmmfrom  hmm to    alifrom  ali to    envfrom  env to     acc
 ---   ------ ----- --------- --------- ------- -------    ------- -------    ------- -------    ----
   1 ?    5.8   7.2    0.0098       5.5     319     569 ..     139     389 ..     117     407 .. 0.64

  Alignments for each domain:
  == domain 1    score: 5.8 bits;  conditional E-value: 0.0098
  PRR7_AED90520-aln 319 akkevkeqkeelddvamGkdLeigvprnssl.qleskseelsknlaekeqekllekssskkkkklekeqlelnse.kkssklraeaadlkss 408
                        a+k  k+  ++++d + Gk+ ++  + +s+l +l++ ++++s+++  +   k+ e++ +k k+++++++ + + +  + ++ ++  ++ +  
           F45E1.7b 139 AQKPWKKLVDKMED-KRGKYYNVCRQEKSALvNLQNCQTDTSVSPDAA--TKFRERH-EKLKEEVQRTKVDYQKTlTNLNEYKNVYMEAMAH 226
                        56778888899999.99****999887765425555555555555444..4555544.4444455555444433303334444445667777 PP

  PRR7_AED90520-aln 409 iaakskdkqvesneleapnklskvsdtkdkaskeskelpslelslkrlrgvkdagaevqdernvlrrSdlSAFsrYntasaak...qaptgn 497
                        + + +++k++++ ++    +  + ++++ +++ ++ ++  l + l+++    d++a+ +d  +        AFs + + ++ +   +  ++ 
           F45E1.7b 227 VFKMCQEKEMDRSQF--LIGIVQKTQRHYANIIRNSQMSGLHQQLEQSIRSADSEAVKRDLAQWSSVNGVDAFSEWPSFVEYSpeiRNIAAR 316
                        888888999998884..445555566677888888888888888888888888888888886666666667777776655322111333445 PP

  PRR7_AED90520-aln 498 vgscspldnsseakktesaqnlksnsnstapnqqSngssnnidmgsttknaitkpsa..lkekaksksavkslq 569
                         gs+        + + ++  ++ s  ++t+p    n +s + d+g ++ +++ ++ +  ++ +   +s+ ++++
           F45E1.7b 317 GGSTKDAGGVILTRQINRSEDIPSTHSNTLPSVAVNTASSHEDVGKSSPKSSSESDTstFDSRK-HNSTANKYK 389
                        566655556777888889999*999999****************98877655544330033333.222222222 PP

>> ZK856.1  CE41096	WBGene00000840	locus:cul-5	Cullin family	status:Partially_confirmed	UniProt:Q23639	protein_id:CAA948
   #    score  bias  c-Evalue  i-Evalue hmmfrom  hmm to    alifrom  ali to    envfrom  env to     acc
 ---   ------ ----- --------- --------- ------- -------    ------- -------    ------- -------    ----
   1 ?    5.7   0.0      0.01       5.8     551     692 ..     367     513 ..     358     528 .. 0.68

  Alignments for each domain:
  == domain 1    score: 5.7 bits;  conditional E-value: 0.01
  PRR7_AED90520-aln 551 kpsalkekak.sksavkslqstsafqpvqnnkvsaaqkvvkekadeeianavkaqsrgsevqlqvehhhhhvhnlkhvvhkaqqlslkerak 641
                        k++ +++k    +   k+    +++ +    k+  ++k ++e+ de+  +++ +     +  + ++ h+ h++    +  +a+q++ + + +
            ZK856.1 367 KTEMMNKKGRtLSVESKCAELLANYCDLLLRKTQLSKKLTSEEIDEKLNQVLLVLKYVENKDVFMRFHRAHLSRRLILEMSADQEKEEMMVT 458
                        4444444443033345677777788888888999999********99988888886666666666666655554443333344455555666 PP

  PRR7_AED90520-aln 642 aapqcgs.S...nvldepiegnaanysvngsasgsnhGsNgqngsstalnaggtN 692
                        +  +cg  S   n l+ +++    n  +n s+ ++  G+N ++  + ++n++  N
            ZK856.1 459 KLRECGMpSdavNKLSRMLQDIELNKDMNSSFKKALTGTNNNKSIADSINMKVLN 513
                        777888533222667788899999****************998777777777666 PP

>> M116.5  CE43709	WBGene00019792	status:Partially_confirmed	UniProt:Q965L0	protein_id:CCD68524.1
   #    score  bias  c-Evalue  i-Evalue hmmfrom  hmm to    alifrom  ali to    envfrom  env to     acc
 ---   ------ ----- --------- --------- ------- -------    ------- -------    ------- -------    ----
   1 ?    4.7   0.1      0.02        11     341     473 ..     143     274 ..     138     280 .. 0.84

  Alignments for each domain:
  == domain 1    score: 4.7 bits;  conditional E-value: 0.02
  PRR7_AED90520-aln 341 igvprnsslqleskseelsknlaekeqekllekssskkkkklekeqlelnsekkssklraeaadlkssiaakskdkqvesneleapnklskv 432
                        ++v r+  l   s++e++ ++ ++++q+ ++ +++++ ++ l +  + +++e ++ +  + +++  ++ a+++  ++ +s  ++  +  s++
             M116.5 143 VSVIRQRLLLESSQHEQTNEKHTTNSQDSIHRSETTSARDALLQWAKRTTAEYPRGNVINFSNSWRDGLAFNAIIHRYRSSAIDWNKINSDS 234
                        5666665555667777788888889999999999999999999**************9999************9999999999988888866 PP

  PRR7_AED90520-aln 433 sdtkdkaskeskelpslelslkrlrgvkdagaevqdernvl 473
                             +  + +    + e +++rl +++d++++  de++++
             M116.5 235 VSN-TERLNIAFAAADREFGVERLLDAEDVDTNNPDEKSII 274
                        554.456667778889*********************9986 PP

>> Y41C4A.7  CE34116	WBGene00012754	status:Confirmed	UniProt:Q9U2I5	protein_id:CAB63356.2
   #    score  bias  c-Evalue  i-Evalue hmmfrom  hmm to    alifrom  ali to    envfrom  env to     acc
 ---   ------ ----- --------- --------- ------- -------    ------- -------    ------- -------    ----
   1 ?    5.6   2.2     0.011       6.3     375     442 ..     158     225 ..     147     236 .. 0.81

  Alignments for each domain:
  == domain 1    score: 5.6 bits;  conditional E-value: 0.011
  PRR7_AED90520-aln 375 sskkkkklekeqlelnsekkssklraeaadlkssiaakskdkqvesneleapnklskvsdtkdkaske 442
                         ++ +++ eke+++++ ekkss ++ e ++++++++a+ ++  v+++ ++++n l+  s+  d+++k+
           Y41C4A.7 158 GEQLNEQWEKEMKKTSQEKKSSLETSEVSSVNEFVDAEEDNFPVQRAAMNITNVLTVASQVPDESNKN 225
                        56788999999999999999999999*9*************99*999999999876555555544443 PP

>> F02E9.1  CE09183	WBGene00008528	status:Confirmed	UniProt:O01314	protein_id:CAB04047.1
   #    score  bias  c-Evalue  i-Evalue hmmfrom  hmm to    alifrom  ali to    envfrom  env to     acc
 ---   ------ ----- --------- --------- ------- -------    ------- -------    ------- -------    ----
   1 ?    6.2   0.6    0.0074       4.1     375     401 ..      66      92 ..      14     148 .. 0.60

  Alignments for each domain:
  == domain 1    score: 6.2 bits;  conditional E-value: 0.0074
  PRR7_AED90520-aln 375 sskkkkklekeqlelnsekkssklrae 401
                        s+++++k +k+ ++++ e+ks+k++  
            F02E9.1  66 SENEEEKNDKKNKKKKDENKSEKKNSG 92 
                        111111111111111111111111111 PP

>> Y75B7B.1  CE39989	WBGene00022288	status:Partially_confirmed	UniProt:Q9N4D3	protein_id:CCD67097.1
   #    score  bias  c-Evalue  i-Evalue hmmfrom  hmm to    alifrom  ali to    envfrom  env to     acc
 ---   ------ ----- --------- --------- ------- -------    ------- -------    ------- -------    ----
   1 ?    5.1   2.4     0.015       8.6     509     632 ..      12     139 ..       3     162 .. 0.62

  Alignments for each domain:
  == domain 1    score: 5.1 bits;  conditional E-value: 0.015
  PRR7_AED90520-aln 509 eakktesaqnlksnsnstapnqqSn.gssnnidmgsttknaitkpsalkekaksksavkslqstsafqpvqnnkvsa.....aqkvvkekad 594
                        +a+k + + + ks+ +s++p+ +Sn  ss +i  +s+t       ++ +e+ k+k++ + +++t  f++ +++ v +     + k+ + k++
           Y75B7B.1  12 KAQKKNIKIKKKSEAKSNKPRPKSNrTSSGKIPSKSSTPLKERGLTVEQEQQKKKKTSE-NTRTEDFREQEEDAVNEeadakPSKKARGKSS 102
                        56777777888888888888666662577788888888765555555555554444444.44458888877777754111113444444444 PP

  PRR7_AED90520-aln 595 eeianavkaqsrgsevqlqvehhhhhvhnlkhvvhkaq 632
                         +    v +   g++++++v+ +    +++k+vv+k +
           Y75B7B.1 103 RRREGLVPT-PIGQDLNVEVTSRGIDDTEMKRVVEKFK 139
                        444444444.4777777777777777777777777544 PP

>> F29G9.4b  CE39151	WBGene00001345	locus:fos-1	status:Confirmed	UniProt:Q4KTU6	protein_id:CCD64134.1
   #    score  bias  c-Evalue  i-Evalue hmmfrom  hmm to    alifrom  ali to    envfrom  env to     acc
 ---   ------ ----- --------- --------- ------- -------    ------- -------    ------- -------    ----
   1 ?    5.3   5.7     0.014       7.6     368     468 ..     135     234 ..     114     241 .. 0.84

  Alignments for each domain:
  == domain 1    score: 5.3 bits;  conditional E-value: 0.014
  PRR7_AED90520-aln 368 ekllekssskkkkklekeqlelnsekkssklraeaadlkssiaakskdkqvesneleapnklskvsdtkdkaskeskelpslelslkrlrgv 459
                        + +++ s+ kk++  +k ++e n+e++++++r +  + +++ aa++++++++ ++ e +++  ++ +++dk++ e +++ +   slk   ++
           F29G9.4b 135 SPMVQYSTVKKSSAGRKPKEEDNMEDDDDDKRLKRRQRNKEAAARCRQRRIDLMK-ELQDQVNDFKNSNDKKMAECNNIRNKLNSLKNYLET 225
                        455566666777777888999999***************************9999.*********************************999 PP

  PRR7_AED90520-aln 460 kdagaevqd 468
                        +d + + ++
           F29G9.4b 226 HDCKLSREE 234
                        998766555 PP

>> T17H7.4k  CE31618	WBGene00003936	locus:pat-12	status:Confirmed	UniProt:Q8MPW9	protein_id:CCD65377.1
   #    score  bias  c-Evalue  i-Evalue hmmfrom  hmm to    alifrom  ali to    envfrom  env to     acc
 ---   ------ ----- --------- --------- ------- -------    ------- -------    ------- -------    ----
   1 ?    5.3   1.4     0.014       7.7     522     680 ..     268     423 ..     134     462 .. 0.75

  Alignments for each domain:
  == domain 1    score: 5.3 bits;  conditional E-value: 0.014
  PRR7_AED90520-aln 522 nsnstap.nqqSngssnnidmgsttknaitkpsalkekaksksavkslqstsa.fqpvqnnkvsaaqkvvkekadeeianavkaqsrgsevq 611
                        ns +t+  ++  + s    d++++t n++t   + +  ++ + a + + +  +    +++n ++  +++    +d+++++ v ++ + +e+ 
           T17H7.4k 268 NSVETTTtQRDHDKSGYVTDVSTATWNFSTVDYSPRSVVSMNGASHDILKDDKpRSIMKRNDLVRREQMLYPTVDTQVVKSVVKKPTVTETV 359
                        34444442444455666778888888888877777776666666555444444044567788888889999999999999998888888888 PP

  PRR7_AED90520-aln 612 lqvehhhhhvhnlkhvvhkaqqlslkerakaapqcgsSnvldepiegnaanysvngsasgs..nhGsNgqn 680
                        +++e+++  ++++++ v++      +e+++   +  sS   ++  eg+++ y   +s s s   hG  gq+
           T17H7.4k 360 QRFEETR-RTEEVERRVQR------REKKERRSRHHSSSRHHSGWEGHTGGYQGHRSSSLSrgGHGGGGQE 423
                        8888876.56667777763......33444556666777788889*******9888766551156666664 PP

>> T17H7.4j  CE31617	WBGene00003936	locus:pat-12	status:Confirmed	UniProt:Q8MPX0	protein_id:CCD65376.1
   #    score  bias  c-Evalue  i-Evalue hmmfrom  hmm to    alifrom  ali to    envfrom  env to     acc
 ---   ------ ----- --------- --------- ------- -------    ------- -------    ------- -------    ----
   1 ?    5.2   1.3     0.015       8.1     522     680 ..     327     482 ..     195     521 .. 0.75

  Alignments for each domain:
  == domain 1    score: 5.2 bits;  conditional E-value: 0.015
  PRR7_AED90520-aln 522 nsnstap.nqqSngssnnidmgsttknaitkpsalkekaksksavkslqstsa.fqpvqnnkvsaaqkvvkekadeeianavkaqsrgsevq 611
                        ns +t+  ++  + s    d++++t n++t   + +  ++ + a + + +  +    +++n ++  +++    +d+++++ v ++ + +e+ 
           T17H7.4j 327 NSVETTTtQRDHDKSGYVTDVSTATWNFSTVDYSPRSVVSMNGASHDILKDDKpRSIMKRNDLVRREQMLYPTVDTQVVKSVVKKPTVTETV 418
                        34444442444455666778888888888877777776666666555444444044567788888888999999999999998888888888 PP

  PRR7_AED90520-aln 612 lqvehhhhhvhnlkhvvhkaqqlslkerakaapqcgsSnvldepiegnaanysvngsasgs..nhGsNgqn 680
                        +++e+++  ++++++ v++      +e+++   +  sS   ++  eg+++ y   +s s s   hG  gq+
           T17H7.4j 419 QRFEETR-RTEEVERRVQR------REKKERRSRHHSSSRHHSGWEGHTGGYQGHRSSSLSrgGHGGGGQE 482
                        8888876.56667777763......33444556666777788889*******9888766551156666664 PP

>> T17H7.4a  CE28670	WBGene00003936	locus:pat-12	status:Confirmed	UniProt:Q95QA6	protein_id:CCD65367.1
   #    score  bias  c-Evalue  i-Evalue hmmfrom  hmm to    alifrom  ali to    envfrom  env to     acc
 ---   ------ ----- --------- --------- ------- -------    ------- -------    ------- -------    ----
   1 ?    5.2   1.4     0.014       7.9     522     680 ..     274     429 ..     140     468 .. 0.75

  Alignments for each domain:
  == domain 1    score: 5.2 bits;  conditional E-value: 0.014
  PRR7_AED90520-aln 522 nsnstap.nqqSngssnnidmgsttknaitkpsalkekaksksavkslqstsa.fqpvqnnkvsaaqkvvkekadeeianavkaqsrgsevq 611
                        ns +t+  ++  + s    d++++t n++t   + +  ++ + a + + +  +    +++n ++  +++    +d+++++ v ++ + +e+ 
           T17H7.4a 274 NSVETTTtQRDHDKSGYVTDVSTATWNFSTVDYSPRSVVSMNGASHDILKDDKpRSIMKRNDLVRREQMLYPTVDTQVVKSVVKKPTVTETV 365
                        34444442444455666778888888888877777776666666555444444044567788888889999999999999998888888888 PP

  PRR7_AED90520-aln 612 lqvehhhhhvhnlkhvvhkaqqlslkerakaapqcgsSnvldepiegnaanysvngsasgs..nhGsNgqn 680
                        +++e+++  ++++++ v++      +e+++   +  sS   ++  eg+++ y   +s s s   hG  gq+
           T17H7.4a 366 QRFEETR-RTEEVERRVQR------REKKERRSRHHSSSRHHSGWEGHTGGYQGHRSSSLSrgGHGGGGQE 429
                        8888876.56667777763......33444556666777788889*******9888766551156666664 PP

>> T22C8.4  CE43401	WBGene00011925	Zinc finger, C2H2 type	status:Partially_confirmed	UniProt:Q22677	protein_id:CAA88876.
   #    score  bias  c-Evalue  i-Evalue hmmfrom  hmm to    alifrom  ali to    envfrom  env to     acc
 ---   ------ ----- --------- --------- ------- -------    ------- -------    ------- -------    ----
   1 ?    5.0   3.4     0.016       9.1     357     446 ..     113     200 ..      41     208 .. 0.56

  Alignments for each domain:
  == domain 1    score: 5.0 bits;  conditional E-value: 0.016
  PRR7_AED90520-aln 357 elsknlaekeqekllekssskkkkklekeqlelnsekkssklraeaadlkssiaakskdkqvesneleapnklskvsdtkdkaskeskel 446
                        ++s ++  ++ e +++k+ +k+  + ek  l++  e  ++k+++ aa+ ++ + a s+d++++  ++++   l k +d+k ++ +++k+ 
            T22C8.4 113 STSSEAKIQRMEDAMKKKLEKE--QKEKARLKKREETLKKKSETAAAKKNKIVGAPSEDPKIRALQCDICFALFKNADKKKRHDHSHKDE 200
                        1222222222333333332222..233333344444444444444444555556677777777777777777777777766666666655 PP

>> F07G6.3  CE07036	WBGene00017223	status:Predicted	UniProt:Q19171	protein_id:CCD66887.1
   #    score  bias  c-Evalue  i-Evalue hmmfrom  hmm to    alifrom  ali to    envfrom  env to     acc
 ---   ------ ----- --------- --------- ------- -------    ------- -------    ------- -------    ----
   1 ?    4.8   3.6     0.019        11     323     428 ..     205     315 ..     189     349 .. 0.70

  Alignments for each domain:
  == domain 1    score: 4.8 bits;  conditional E-value: 0.019
  PRR7_AED90520-aln 323 vkeqkeelddv.amGkdLeigvprnssl....qleskseelsknlaekeqekllekssskkkkklekeqlelnsekkssklraeaadlkssi 409
                         +e++ e+d+v +  kd  +g p ns++    q  ++++ ++ +  +++ e+ +e++   + + ++ke++  +s   ++k+  +++d ++ i
            F07G6.3 205 HTENDLEMDKVdQKAKDTYLGPPLNSNIlenfQNCESTSIVTIECSKTDYETEHETQIIDSPDAIQKETTAIESITIQEKSCDNENDKIEHI 296
                        4444444444422345555555555554110044444444555566666777777888888999**************************** PP

  PRR7_AED90520-aln 410 aakskdkqvesneleapnk 428
                        +++s ++qv+++ l+ p  
            F07G6.3 297 THNSLNNQVQKTGLQKPGD 315
                        ***********99887754 PP

>> F43E2.6b  CE32663	WBGene00018394	status:Confirmed	UniProt:Q95R16	protein_id:CCD63546.1
   #    score  bias  c-Evalue  i-Evalue hmmfrom  hmm to    alifrom  ali to    envfrom  env to     acc
 ---   ------ ----- --------- --------- ------- -------    ------- -------    ------- -------    ----
   1 ?    5.4   4.9     0.012       6.9      13      87 ..      10      85 ..       1      92 [. 0.43

  Alignments for each domain:
  == domain 1    score: 5.4 bits;  conditional E-value: 0.012
  PRR7_AED90520-aln 13 eeeeqaleekkekkdgvvgeeqglseeeeekinevaedvkngksgavqss.elqallqsqqqeeqgaivrWerFLp 87
                       +ee  +  ++++ + ++++ eq++  +e ++ ne++e++++ ++++++ s +++a++q+  q ++      + F+p
           F43E2.6b 10 KEERDNRYNRRHAERESAQAEQENVGDETDRSNEIDENCEDISETSANGSnDTNAMQQNVAQAKTVSDHKMDNFMP 85
                       2222222223333333344444444444455555555555555544444434444444444444444444555554 PP

>> F20G2.6b  CE38503	WBGene00008989	status:Confirmed	UniProt:Q52GY4	protein_id:CAI91165.1
   #    score  bias  c-Evalue  i-Evalue hmmfrom  hmm to    alifrom  ali to    envfrom  env to     acc
 ---   ------ ----- --------- --------- ------- -------    ------- -------    ------- -------    ----
   1 ?    5.3   1.0     0.013       7.5     638     693 ..      83     138 ..       6     143 .. 0.83

  Alignments for each domain:
  == domain 1    score: 5.3 bits;  conditional E-value: 0.013
  PRR7_AED90520-aln 638 erakaapqcgsSnvldepiegnaanysvngsasgsnhGsNgqngsstalnaggtNm 693
                        +r +a   c  S + ++ +e   +n+  n s+   n+ +N  n s  +  a+ + +
           F20G2.6b  83 KRRRARRGCPQSSIANNDTEISCNNFNSNSSFNRNNNSNNTSNPSPPSYYAEVMAT 138
                        55667778999999999999999999999999999999999988766665555544 PP

>> F55C5.11  CE40071	WBGene00044791	status:Partially_confirmed	UniProt:Q1ZXU0	protein_id:CAJ85750.1
   #    score  bias  c-Evalue  i-Evalue hmmfrom  hmm to    alifrom  ali to    envfrom  env to     acc
 ---   ------ ----- --------- --------- ------- -------    ------- -------    ------- -------    ----
   1 ?    5.3   0.4     0.013       7.5     305     405 ..      11     111 ..       5     171 .. 0.51

  Alignments for each domain:
  == domain 1    score: 5.3 bits;  conditional E-value: 0.013
  PRR7_AED90520-aln 305 skpeilsnklvpvaakkevkeqkeelddvamGkdLeigvprns..slqleskseelsknlaekeqekllekssskkkkklekeqlelnsekk 394
                        s p  + n+++++ a k  + q +++    +G+d  i  +  +  s +   + e  ++    +++ekl+e+ +++k +k+ek+ ++ +++  
           F55C5.11  11 SMPHLIYNSWLSLNAPKLAQLQLQSIKL--VGQDKSINQSELPvnSENISIRVETETNIDSLAKEEKLSEHVHDEKADKIEKTSEDNDTSTL 100
                        5566666666666666666666666653..44444444333220011111111111111222334566666666666666666666555544 PP

  PRR7_AED90520-aln 395 ssklraeaadl 405
                         + +r  a d+
           F55C5.11 101 LKLKRRVACDI 111
                        44444444443 PP

>> F56B6.5a  CE31186	WBGene00006864	locus:npr-16	G-protein coupled receptor	status:Confirmed	UniProt:Q22995	protein_id:C
   #    score  bias  c-Evalue  i-Evalue hmmfrom  hmm to    alifrom  ali to    envfrom  env to     acc
 ---   ------ ----- --------- --------- ------- -------    ------- -------    ------- -------    ----
   1 ?    5.0   0.0     0.017       9.4     540     621 ..     327     410 ..     321     420 .. 0.80

  Alignments for each domain:
  == domain 1    score: 5.0 bits;  conditional E-value: 0.017
  PRR7_AED90520-aln 540 dmgsttknaitkpsalkekaksksavkslqs.tsafqpvqnnkvsaaqkvvkekadeeianavkaq.srgsevqlqvehhhhhv 621
                        d+ st+  ++ ++s++ +  ks+  +ks+++ +s +qp +++ v ++++   e++++e  +    + ++   +++q +hh++ +
           F56B6.5a 327 DVRSTSASTYYRNSSNLDCLKSSLPIKSTMEpASVYQPEEESPVDSTENLEMERKKAELQAWRPYDgTNCEVLEVQYDHHKCSA 410
                        999************************98762699******9999999988887777776555555244444577888887765 PP

>> F56B6.5b  CE39375	WBGene00006864	locus:npr-16	status:Confirmed	UniProt:Q2V4S5	protein_id:CCD64322.1
   #    score  bias  c-Evalue  i-Evalue hmmfrom  hmm to    alifrom  ali to    envfrom  env to     acc
 ---   ------ ----- --------- --------- ------- -------    ------- -------    ------- -------    ----
   1 ?    5.0   0.0     0.017       9.6     540     621 ..     321     404 ..     318     414 .. 0.79

  Alignments for each domain:
  == domain 1    score: 5.0 bits;  conditional E-value: 0.017
  PRR7_AED90520-aln 540 dmgsttknaitkpsalkekaksksavkslqs.tsafqpvqnnkvsaaqkvvkekadeeianavkaq.srgsevqlqvehhhhhv 621
                        d+ st+  ++ ++s++ +  ks+  +ks+++ +s +qp +++ v ++++   e++++e  +    + ++   +++q +hh++ +
           F56B6.5b 321 DVRSTSASTYYRNSSNLDCLKSSLPIKSTMEpASVYQPEEESPVDSTENLEMERKKAELQAWRPYDgTNCEVLEVQYDHHKCSA 404
                        999************************98762699******9999999988887777776555555244444577888887765 PP

>> F09C6.11a  CE45897	WBGene00044181	status:Partially_confirmed	protein_id:CCA65548.1
   #    score  bias  c-Evalue  i-Evalue hmmfrom  hmm to    alifrom  ali to    envfrom  env to     acc
 ---   ------ ----- --------- --------- ------- -------    ------- -------    ------- -------    ----
   1 ?    5.3   0.8     0.013       7.4     362     419 ..      10      64 ..       4      76 .. 0.68

  Alignments for each domain:
  == domain 1    score: 5.3 bits;  conditional E-value: 0.013
  PRR7_AED90520-aln 362 laekeqekllekssskkkkklekeqlelnsekkssklraeaadlkssiaakskdkqve 419
                        +++++ ++ +e+s s+++++++++q   + +++++++r ++   +   +++ ++++++
          F09C6.11a  10 TTTTNCDNYTERSGSERDNRVDNRQRIIHNRNEKDEQRIDSI--IA-QTTQEHNEHMS 64 
                        455567888999999999999999888888888888877732..22.23333345554 PP

>> F23H11.1  CE09609	WBGene00017757	locus:bra-2	status:Confirmed	UniProt:O01918	protein_id:CCD69942.1
   #    score  bias  c-Evalue  i-Evalue hmmfrom  hmm to    alifrom  ali to    envfrom  env to     acc
 ---   ------ ----- --------- --------- ------- -------    ------- -------    ------- -------    ----
   1 ?    5.1   0.7     0.015       8.5     340     421 ..      63     142 ..      39     179 .. 0.71

  Alignments for each domain:
  == domain 1    score: 5.1 bits;  conditional E-value: 0.015
  PRR7_AED90520-aln 340 eigvprnsslqleskseelsknlaekeqekllekssskkkkklekeqlelnsekkssklraeaadlkssiaakskdkqvesn 421
                         i  +r    +++ + e++ ++l+ek +++++  +++ +++ l++ + el+ +  + ++++ ++  ++  +ak ++k+ ++ 
           F23H11.1  63 IIDLQRHWLSEYHASREKCLVELTEKLHQEFMMDQQKIRSELLQQFKDELEQTRADLENKHRENLKME--SAKLNEKHKREL 142
                        55666666678899999999999999998888888888888888877777777666666666554444..333434444443 PP

>> F38G1.3  CE38817	WBGene00044556	status:Partially_confirmed	UniProt:Q4R176	protein_id:CCD61760.1
   #    score  bias  c-Evalue  i-Evalue hmmfrom  hmm to    alifrom  ali to    envfrom  env to     acc
 ---   ------ ----- --------- --------- ------- -------    ------- -------    ------- -------    ----
   1 ?    5.0   2.6     0.016         9     572     640 ..     104     167 ..      78     186 .. 0.54

  Alignments for each domain:
  == domain 1    score: 5.0 bits;  conditional E-value: 0.016
  PRR7_AED90520-aln 572 safqpvqnnkvsaaqkvvkekadeeianavkaqsrgsevqlqvehhhhhvhnlkhvvhkaqqlslkera 640
                         af+++q+   ++ ++  +  +++++ +++++q ++s  + +++hhhhh +n+ h  hk++ql   +++
            F38G1.3 104 CAFEHIQK---CECDVCRSPTTSTST-TTTTTQITPSMHRKKHHHHHHHKENSSH-YHKHDQLVFPNNT 167
                        56666666...333333333333333.3333443344444444444444444444.4545555555444 PP

>> F57B10.11  CE11318	WBGene00000236	locus:bag-1	status:Confirmed	UniProt:O44739	protein_id:CCD71479.1
   #    score  bias  c-Evalue  i-Evalue hmmfrom  hmm to    alifrom  ali to    envfrom  env to     acc
 ---   ------ ----- --------- --------- ------- -------    ------- -------    ------- -------    ----
   1 ?    5.0   0.4     0.017       9.5     328     390 ..     125     188 ..     102     206 .. 0.70

  Alignments for each domain:
  == domain 1    score: 5.0 bits;  conditional E-value: 0.017
  PRR7_AED90520-aln 328 eelddvamGkdLeigvpr.nsslqleskseelsknlaekeqekllekssskkkkklekeqleln 390
                        e++ +v+mGk+Le  v+  n++ + + ++ + ++ ++e++ e+  +++++k+k+ ++  q+ ln
          F57B10.11 125 EKPKQVEMGKKLEKKVKYfNEEAERHLETLDGMNIITETTPENQAKRNREKRKTLVNGIQTLLN 188
                        6777888999999888762555555556666677777777777777777777655555554444 PP

>> F23C8.6  CE20715	WBGene00017735	status:Confirmed	UniProt:Q9TXI3	protein_id:CCD69890.1
   #    score  bias  c-Evalue  i-Evalue hmmfrom  hmm to    alifrom  ali to    envfrom  env to     acc
 ---   ------ ----- --------- --------- ------- -------    ------- -------    ------- -------    ----
   1 ?    5.1   4.0     0.016       8.9     313     428 ..      52     165 ..       9     200 .. 0.75

  Alignments for each domain:
  == domain 1    score: 5.1 bits;  conditional E-value: 0.016
  PRR7_AED90520-aln 313 klvpvaakkevkeqkeelddvamGkdLeigvprnsslqleskseelsknlaekeqekllekssskkkkklekeqlelnsekkssklraeaad 404
                        ++ +v a+  +++++e ++ ++m   ++  ++r +  + +++ +  +  ++++ ++ + + + +k ++ +++   + +  + ++k++ +++d
            F23C8.6  52 EVAQVHAENAIRKKNEAVNYIKMAARIDAVAARVQTAATQKRVTASMSGVVKAMESAMKSMNLEKVQQLMDRFERDFEDLDVTTKTMEKTMD 143
                        33345566678889999999999999999999999988888888888778777777777777777777777776666666666666666555 PP

  PRR7_AED90520-aln 405 lkssiaakskdkqvesneleapnk 428
                         +   + ++ ++qv+    ea++k
            F23C8.6 144 GTT--VLNAPKSQVDALIAEAADK 165
                        444..5555556666665555554 PP

>> F26D11.4  CE17708	WBGene00017821	status:Predicted	UniProt:O61960	protein_id:CCD70049.1
   #    score  bias  c-Evalue  i-Evalue hmmfrom  hmm to    alifrom  ali to    envfrom  env to     acc
 ---   ------ ----- --------- --------- ------- -------    ------- -------    ------- -------    ----
   1 ?   -2.0   0.1       2.2   1.2e+03     406     432 ..      60      85 ..      39     107 .. 0.41
   2 ?    4.1   0.0     0.031        17     250     276 ..     142     168 ..     134     197 .. 0.85

  Alignments for each domain:
  == domain 1    score: -2.0 bits;  conditional E-value: 2.2
  PRR7_AED90520-aln 406 kssiaakskdkqvesneleapnklskv 432
                         + i+++++++++++      n++ +v
           F26D11.4  60 VDDIEETTESPKIQNDV-VCLNSFIDV 85 
                        12222222222222222.222222222 PP

  == domain 2    score: 4.1 bits;  conditional E-value: 0.031
  PRR7_AED90520-aln 250 dngsiglnarDgSdnGSGtQSSWtkra 276
                        +ng ++ ++ DgS+n S  QS W ++ 
           F26D11.4 142 KNGTTAFEIADGSSNHSYLQSAWYTES 168
                        57889999***************8765 PP

>> T08G5.1  CE42301	WBGene00011622	status:Partially_confirmed	UniProt:Q9XUQ7	protein_id:CAB04717.2
   #    score  bias  c-Evalue  i-Evalue hmmfrom  hmm to    alifrom  ali to    envfrom  env to     acc
 ---   ------ ----- --------- --------- ------- -------    ------- -------    ------- -------    ----
   1 ?    4.9   0.3     0.018        10     315     457 ..      66     202 ..      40     213 .. 0.49

  Alignments for each domain:
  == domain 1    score: 4.9 bits;  conditional E-value: 0.018
  PRR7_AED90520-aln 315 vpvaakkevkeqkeelddvamGkdLeigvprnsslqles.kseelsknlaekeqekllekssskkkkklekeqlelnsekkssklraeaadl 405
                        v +++ + +++++ e+dd  m  +  ++++     +     + ++ ++ ++k++ k+ ++ ++  ++k++k+ + ++s+++++++++     
            T08G5.1  66 VITEQPRLFDNHSREQDDDRMMNYEVMTIREV---ESPIiLPGPIYTTETHKKKRKVKKQPKRIVRRKMRKQRNTSTSRNTQNNEDVT---- 150
                        55556666666666666545534433333333...32220223444444444444554444444444444444444444444443333.... PP

  PRR7_AED90520-aln 406 kssiaakskdkqvesne.leapnklskvsdtkdkaskeskelpslelslkrlr 457
                            +++s +++ + ++    p ++s     ++  ++ +   p+++ +lk  r
            T08G5.1 151 -VLRNFNSIKHHQKPRNiAYRPRHHSRKIRVHQDPRYPTIPPPTINYGLKFRR 202
                        .3333333333333333144566666666666666666666666666666555 PP

>> ZK688.11  CE40003	WBGene00044762	status:Confirmed	UniProt:Q27GV3	protein_id:CCD62542.1
   #    score  bias  c-Evalue  i-Evalue hmmfrom  hmm to    alifrom  ali to    envfrom  env to     acc
 ---   ------ ----- --------- --------- ------- -------    ------- -------    ------- -------    ----
   1 ?    4.9   3.7     0.018        10     384     495 ..      15     124 ..       2     143 .. 0.73

  Alignments for each domain:
  == domain 1    score: 4.9 bits;  conditional E-value: 0.018
  PRR7_AED90520-aln 384 keqlelnsekkssklraeaadlkssiaakskdkqvesneleapnklskvsdtkdkaskeskelpslelslkrlrgvkdagaevqdernvlrr 475
                        + + e+++ k++  +r+ ++  ++++  k+ +k+ve++  ++ + +s +s++ +k  +++ +l    ++l  l + +d+    q+  n+ r 
           ZK688.11  15 RDVIESDLVKMRGYKRNIGSRNQEMT-MKNVEKKVEQMGAKNEEMFSMISKIMQKP-NSTGHLQWDSQTLADLMNKSDSFDDDQESLNMPRS 104
                        45556666666666666666666644.44558999999999999999999996665.445566666778888888899999999999999** PP

  PRR7_AED90520-aln 476 SdlSAFsrYntasaakqapt 495
                        S++SA s  n +++ +  p 
           ZK688.11 105 SESSAMSVRNRTLERQSEPV 124
                        *****999999887666555 PP

>> T17H7.4g  CE31614	WBGene00003936	locus:pat-12	status:Confirmed	UniProt:Q8MPW5	protein_id:CCD65373.1
   #    score  bias  c-Evalue  i-Evalue hmmfrom  hmm to    alifrom  ali to    envfrom  env to     acc
 ---   ------ ----- --------- --------- ------- -------    ------- -------    ------- -------    ----
   1 ?    4.4   1.0     0.026        14     578     680 ..      44     141 ..       5     181 .. 0.59

  Alignments for each domain:
  == domain 1    score: 4.4 bits;  conditional E-value: 0.026
  PRR7_AED90520-aln 578 qnnkvsaaqkvvkekadeeianavkaqsrgsevqlqvehhhhhvhnlkhvvhkaqqlslkerakaapqcgsSnvldepiegnaanysvngsa 669
                        ++n ++  +++    +d+++++ v ++ + +e+ +++e+++  ++++++ v+       +e+++   +  sS   ++  eg+++ y   +s 
           T17H7.4g  44 KRNDLVRREQMLYPTVDTQVVKSVVKKPTVTETVQRFEETR-RTEEVERRVQ------RREKKERRSRHHSSSRHHSGWEGHTGGYQGHRSS 128
                        34444444555555566666666655555555555555554.3444455444......3444555566667777888899999999988776 PP

  PRR7_AED90520-aln 670 sgs..nhGsNgqn 680
                        s s   hG  gq+
           T17H7.4g 129 SLSrgGHGGGGQE 141
                        6551156666664 PP

>> B0546.1  CE16792	WBGene00015248	locus:mai-2	ATPase inhibitor	status:Confirmed	UniProt:O44441	protein_id:CCD62188.1
   #    score  bias  c-Evalue  i-Evalue hmmfrom  hmm to    alifrom  ali to    envfrom  env to     acc
 ---   ------ ----- --------- --------- ------- -------    ------- -------    ------- -------    ----
   1 ?    5.1   0.0     0.016       8.8     601     639 ..      62      99 ..      13     108 .. 0.73

  Alignments for each domain:
  == domain 1    score: 5.1 bits;  conditional E-value: 0.016
  PRR7_AED90520-aln 601 vkaqsrgsevqlqvehhhhhvhnlkhvvhkaqqlslker 639
                         + q    ++q +v+hh+ +++n+k+v++++qq+ ++e 
            B0546.1  62 AQLQELREHIQEEVKHHEGQLENHKKVLERHQQR-ISEI 99 
                        3334455677888888888889888888866653.3333 PP

>> D1007.12  CE09047	WBGene00004436	locus:rpl-24.1	60S ribosomal protein L24	status:Confirmed	UniProt:O01868	protein_id:
   #    score  bias  c-Evalue  i-Evalue hmmfrom  hmm to    alifrom  ali to    envfrom  env to     acc
 ---   ------ ----- --------- --------- ------- -------    ------- -------    ------- -------    ----
   1 ?    4.9   1.5     0.018        10     319     390 ..      70     141 ..      17     156 .. 0.49

  Alignments for each domain:
  == domain 1    score: 4.9 bits;  conditional E-value: 0.018
  PRR7_AED90520-aln 319 akkevkeqkeelddvamGkdLe.igvprnsslqleskseelsknlaekeqekllekssskkkkklekeqleln 390
                        ++k++k+  + ++  + G  L+ i ++rn+  +++++++e  +++a+   +k++   +   +k+ +  q +++
           D1007.12  70 TRKKTKKSVQVVNRAVAGLSLDaILAKRNQTEDFRRQQREQAAKIAKD-ANKAVRAAKAAANKEKKASQPKTQ 141
                        233344444444444444444313333444444444444443333333.222222222222211111111111 PP

>> C50F2.8  CE34276	WBGene00016841	status:Partially_confirmed	UniProt:P91182	protein_id:CCD67776.1
   #    score  bias  c-Evalue  i-Evalue hmmfrom  hmm to    alifrom  ali to    envfrom  env to     acc
 ---   ------ ----- --------- --------- ------- -------    ------- -------    ------- -------    ----
   1 ?    4.4   0.5     0.026        14      27      94 ..      29      96 ..       2     105 .. 0.75

  Alignments for each domain:
  == domain 1    score: 4.4 bits;  conditional E-value: 0.026
  PRR7_AED90520-aln 27 dgvvgeeqglseeeeekinevaedvkngksgavqsselqallqsqqqeeqgaivrWerFLpvrslkVL 94
                       +++ + ++++++ + +k n++++  k+gk++  q++  +++ ++ +   ++++++ er L  ++ + L
            C50F2.8 29 ENIEKKNGKEQDADSTKSNGTSSSNKDGKEKFEQVEIEEKTEIDPKTGLKKRTIVTERVLTTKTFHAL 96
                       33455555577778889999999999999988888877788888898899999999999999998877 PP


Internal pipeline statistics summary:
-------------------------------------
Query model(s):                            1  (782 nodes)
Target sequences:                      25547  (11210993 residues)
Passed MSV filter:                     25547  (1); expected 25547.0 (1)
Passed bias filter:                    25547  (1); expected 25547.0 (1)
Passed Vit filter:                     25547  (1); expected 25547.0 (1)
Passed Fwd filter:                     25547  (1); expected 25547.0 (1)
Initial search space (Z):              25547  [actual number of targets]
Domain search space  (domZ):              46  [number of targets reported over threshold]
# CPU time: 196.70u 0.11s 00:03:16.81 Elapsed: 00:00:51.91
# Mc/sec: 168.89
//
