# Supplementary material for: Potential Conservation of Circadian Clock Proteins in the phylum Nematoda as Revealed by Bioinformatic Searches
Source: PLoS One. 2014 Nov 14;9(11):e112871. doi: 10.1371/journal.pone.0112871 (PMC4232591; doi:10.1371/journal.pone.0112871)
Supplement: File S1 — HMM profiles used in this work and HMMsearch results. (ZIP) [file pone.0112871.s007.zip › HMMs-CE/Arabidopsis/PRR5_AED93314-aln.fasta.hmm.res]

# hmmsearch :: search profile(s) against a sequence database
# HMMER 3.0 (March 2010); http://hmmer.org/
# Copyright (C) 2010 Howard Hughes Medical Institute.
# Freely distributed under the GNU General Public License (GPLv3).
# - - - - - - - - - - - - - - - - - - - - - - - - - - - - - - - - - - - -
# query HMM file:                  PRR5_AED93314-aln.fasta.hmm
# target sequence database:        ../../../../ProteomasGus/wormpep229
# Max sensitivity mode:            on [all heuristic filters off]
# - - - - - - - - - - - - - - - - - - - - - - - - - - - - - - - - - - - -

Query:       PRR5_AED93314-aln  [M=699]
Scores for complete sequences (score includes all domains):
   --- full sequence ---   --- best 1 domain ---    -#dom-
    E-value  score  bias    E-value  score  bias    exp  N  Sequence    Description
    ------- ------ -----    ------- ------ -----   ---- --  --------    -----------
  ------ inclusion threshold ------
      0.038   13.6   9.4      0.043   13.4   6.5    1.0  1  F37A4.2     CE00710	WBGene00018132	status:Confirmed	UniProt:
      0.087   12.4  12.5       0.12   11.9   8.6    1.1  1  C38C10.3    CE00106	WBGene00008001	status:Partially_confirme
       0.29   10.7   8.9       0.34   10.4   6.1    1.0  1  R11G11.7    CE12752	WBGene00004144	locus:pqn-60	status:Confi
       0.33   10.5   2.7       0.31   10.6   1.9    1.0  1  C30H6.12    CE43622	WBGene00044238	status:Partially_confirme
       0.33   10.5   4.9       0.44   10.1   3.4    1.1  1  F32D1.4     CE34839	WBGene00001722	locus:grl-13	status:Parti
        0.4   10.2   8.6       0.56    9.7   6.0    1.1  1  F56D6.6     CE17910	WBGene00006488	status:Predicted	UniProt:
       0.41   10.1   5.1       0.51    9.8   3.5    1.2  1  T26C11.5    CE05024	WBGene00000462	locus:ceh-41	paired-type 
       0.59    9.6   0.8        0.8    9.2   0.5    1.1  1  C47D12.2    CE20567	WBGene00008136	status:Confirmed	UniProt:
       0.78    9.2   7.6        1.2    8.6   5.3    1.2  1  ZK353.8     CE00392	WBGene00022703	locus:ubxn-4	status:Confi
       0.88    9.0  18.7        1.2    8.6  13.0    1.2  1  C17D12.2    CE36103	WBGene00006807	locus:unc-75	RNA recognit
       0.96    8.9  23.6          1    8.8  16.4    1.2  1  K08E3.2     CE18865	WBGene00010662	status:Partially_confirme
          1    8.8   2.2        1.3    8.5   1.6    1.0  1  C04G6.6     CE06767	WBGene00015456	status:Partially_confirme
        1.1    8.7   3.5        1.5    8.3   2.4    1.2  1  Y57G11C.40  CE35117	WBGene00013329	status:Confirmed	UniProt:
        1.1    8.7  11.8        1.9    8.0   8.2    1.4  1  F44D12.8a   CE03331	WBGene00009685	status:Confirmed	UniProt:
        1.2    8.6   1.1        1.5    8.3   0.8    1.1  1  ZC477.10    CE43789	WBGene00022622	status:Partially_confirme
        1.2    8.6   3.5        1.4    8.4   2.4    1.0  1  T12A7.9     CE43571	WBGene00185100	status:Predicted	UniProt:
        1.3    8.5   9.3       0.44   10.0   4.0    1.9  2  Y48A6B.10a  CE40632	WBGene00012971	status:Partially_confirme
        1.3    8.5  11.2        1.7    8.1   7.7    1.1  1  Y47G6A.9    CE22108	WBGene00021638	status:Partially_confirme
        1.4    8.4   1.4        1.8    8.0   1.0    1.3  1  F29G9.4b    CE39151	WBGene00001345	locus:fos-1	status:Confir
        1.4    8.3   0.2        2.2    7.7   0.2    1.3  1  Y43F8B.2a   CE21886	WBGene00012813	status:Partially_confirme
        1.5    8.3  11.7        2.4    7.6   8.1    1.4  1  F44D12.8b   CE43902	WBGene00009685	status:Confirmed	UniProt:
        1.6    8.2   0.4        2.5    7.6   0.3    1.3  1  Y43F8B.2d   CE45265	WBGene00012813	status:Confirmed	UniProt:
        1.6    8.2   9.4        1.8    8.0   6.5    1.0  1  C24G6.1     CE17456	WBGene00006376	locus:syp-2	status:Confir
        1.7    8.1   2.1        1.9    7.9   1.5    1.1  1  Y57G11C.5c  CE46167	WBGene00013303	status:Confirmed	protein_
        1.7    8.1   3.9        2.3    7.7   2.7    1.1  1  T22C8.7     CE02355	WBGene00011928	locus:cutl-12	cuticulin	s
        2.1    7.8   0.5        2.4    7.6   0.3    1.1  1  C30G7.3     CE40918	WBGene00044177	status:Confirmed	UniProt:
        2.2    7.7   1.4        2.3    7.7   1.0    1.2  1  F29G9.4a    CE27375	WBGene00001345	locus:fos-1	BZIP transcri
        2.2    7.7   2.4          3    7.3   1.7    1.1  1  T14E8.2     CE04957	WBGene00020505	status:Partially_confirme
        2.3    7.6   1.7        2.6    7.5   1.2    1.0  1  Y87G2A.25   CE46798	WBGene00219288	status:Partially_confirme
        2.4    7.6   5.1        2.8    7.4   3.5    1.0  1  ZK909.4     CE15479	WBGene00000469	locus:ces-2	albumin D-bin
        2.5    7.6   5.6          3    7.3   3.9    1.1  1  C30F2.5     CE34719	WBGene00007819	status:Partially_confirme
        2.5    7.5  13.6        3.7    7.0   9.4    1.1  1  C09F5.3     CE39319	WBGene00015649	status:Partially_confirme
        2.5    7.5  17.2        2.8    7.4  11.9    1.1  1  ZC116.1b    CE42966	WBGene00013853	status:Confirmed	UniProt:
        2.5    7.5   0.8        2.5    7.6   0.6    1.1  1  Y71D11A.2a  CE24602	WBGene00004891	locus:smr-1	status:Confir
        2.6    7.5   1.3        2.3    7.7   0.9    1.0  1  F02E9.1     CE09183	WBGene00008528	status:Confirmed	UniProt:
        2.7    7.4   5.2        3.5    7.1   3.6    1.1  1  R74.8b      CE37038	WBGene00011282	status:Partially_confirme
        2.8    7.4  14.2        4.1    6.9   9.9    1.2  1  M163.5      CE12454	WBGene00010937	status:Partially_confirme
        2.9    7.4   5.6        5.3    6.5   3.9    1.3  1  F15D4.4     CE35487	WBGene00008861	cysteine protease	status:
        3.2    7.2   8.5        3.3    7.2   5.9    1.1  1  ZK488.7     CE15363	WBGene00004177	locus:pqn-98	status:Parti
        3.3    7.2   4.9        3.3    7.2   3.4    1.1  1  Y11D7A.7    CE20190	WBGene00012431	status:Partially_confirme
        3.3    7.2   3.2        4.2    6.8   2.2    1.2  1  F17A9.3     CE19799	WBGene00017535	locus:atf-8	BZIP transcri
        3.4    7.1   1.1        3.5    7.1   0.8    1.1  1  Y17G7B.20d  CE46714	WBGene00012471	status:Confirmed
        3.4    7.1  12.3        3.9    6.9   8.5    1.0  1  F46A8.6     CE34187	WBGene00009749	status:Partially_confirme
        3.5    7.1  13.3        4.5    6.7   9.2    1.2  1  F52G3.5     CE35720	WBGene00018713	status:Partially_confirme
        3.5    7.1   8.2        4.6    6.7   5.7    1.1  1  K07D4.8     CE25937	WBGene00004135	locus:pqn-48	status:Confi
        3.6    7.0  10.8          4    6.9   7.5    1.1  1  T10C6.5     CE16380	WBGene00011687	status:Confirmed	UniProt:
        3.6    7.0   3.4        5.5    6.4   2.4    1.2  1  F01F1.1c    CE32351	WBGene00017158	locus:hpo-10	status:Confi
        3.6    7.0   3.4        5.6    6.4   2.4    1.2  1  F01F1.1a    CE29249	WBGene00017158	locus:hpo-10	status:Confi
        3.6    7.0   0.3        4.2    6.8   0.2    1.2  1  F48A9.1     CE10716	WBGene00018581	status:Confirmed	UniProt:
        3.9    6.9   2.4        4.7    6.6   1.6    1.0  1  F54F12.2a   CE41406	WBGene00010073	status:Confirmed	UniProt:
          4    6.9   5.5        5.3    6.5   3.8    1.1  1  R74.8a      CE35361	WBGene00011282	status:Partially_confirme
        4.1    6.8   4.2        5.5    6.4   2.9    1.1  1  K11D12.1    CE30382	WBGene00000862	locus:cwp-4	status:Confir
        4.2    6.8   4.4        3.9    6.9   3.0    1.0  1  T13F2.2     CE13621	WBGene00011743	single-stranded DNA bindi
        4.3    6.8   5.5        5.1    6.5   3.8    1.1  1  T13B5.8a    CE36017	WBGene00020475	locus:sut-1	status:Partia
        4.4    6.8   6.4        4.8    6.6   4.5    1.0  1  C18A3.7     CE01799	WBGene00015944	status:Confirmed	UniProt:
        4.6    6.7   3.4          5    6.5   2.3    1.0  1  C08C3.1a    CE29076	WBGene00001174	locus:egl-5	status:Confir
        4.6    6.7   5.1        5.1    6.5   3.6    1.0  1  T05G5.12    CE31363	WBGene00000932	locus:dao-6	status:Confir
        4.9    6.6   0.7        4.9    6.6   0.5    1.1  1  C34E10.11   CE29031	WBGene00016412	locus:mrps-26	status:Part
          5    6.5  12.9        6.4    6.2   8.9    1.1  1  Y43C5A.4    CE19153	WBGene00012784	status:Partially_confirme
        5.1    6.5   5.0        5.2    6.5   3.5    1.0  1  Y105E8B.1f  CE36224	WBGene00002978	locus:lev-11	status:Confi
        5.1    6.5  11.4        7.2    6.0   7.9    1.2  1  F42A9.7     CE25889	WBGene00018336	status:Partially_confirme
        5.1    6.5   5.2        6.4    6.2   3.6    1.1  1  F56A6.4     CE45820	WBGene00018923	status:Confirmed	UniProt:
        5.3    6.5   0.8        6.1    6.3   0.5    1.0  1  C46C2.7     CE44874	WBGene00045078	status:Confirmed	UniProt:
        5.8    6.3   3.1        5.8    6.3   2.1    1.1  1  F23F12.9a   CE01256	WBGene00017755	locus:zip-8	status:Confir
        5.9    6.3  14.4        6.9    6.1  10.0    1.0  1  B0261.8     CE34240	WBGene00015096	status:Confirmed	UniProt:
          6    6.3   2.8        7.2    6.0   1.9    1.0  1  F54F12.2c   CE45896	WBGene00010073	status:Confirmed	protein_
        6.1    6.3  12.3        8.6    5.8   8.5    1.2  1  Y6E2A.4     CE42248	WBGene00012398	status:Partially_confirme
        6.2    6.3   1.6        8.7    5.8   1.1    1.2  1  M01E11.5    CE12296	WBGene00000474	locus:cey-3	status:Confir
        6.2    6.2   0.2          7    6.1   0.1    1.0  1  C16A11.8    CE19358	WBGene00015821	locus:clec-135	status:Par
        6.2    6.2   1.9        9.2    5.7   1.3    1.1  1  C34G6.7b    CE32816	WBGene00004109	locus:stam-1	status:Confi
        6.6    6.1   1.7         13    5.2   1.2    1.4  1  B0001.2     CE36776	WBGene00007087	status:Partially_confirme
        6.7    6.1   2.2         10    5.5   1.5    1.3  1  Y57G11C.5a  CE43636	WBGene00013303	status:Partially_confirme
        6.8    6.1   0.3        7.9    5.9   0.2    1.0  1  F35C12.3b   CE38339	WBGene00009408	status:Confirmed	UniProt:
        6.9    6.1   1.4        6.8    6.1   1.0    1.0  1  R02D5.10    CE44155	WBGene00194788	status:Partially_confirme
          7    6.1   7.7        9.6    5.6   5.3    1.1  1  F15H9.1     CE15857	WBGene00008870	status:Partially_confirme
        7.1    6.1   0.9        7.4    6.0   0.6    1.1  1  Y7A5A.8     CE21333	WBGene00012414	status:Partially_confirme
        7.2    6.0   5.4        8.3    5.8   3.8    1.1  1  C14B1.8     CE00905	WBGene00007579	status:Partially_confirme
        7.2    6.0   2.9        8.2    5.9   2.0    1.0  1  T04G9.7     CE30161	WBGene00020218	status:Confirmed	UniProt:
        7.2    6.0   1.9         10    5.5   1.3    1.2  1  T21G5.5b    CE13896	WBGene00006423	locus:asd-2	status:Confir
        7.3    6.0   7.8        7.8    5.9   5.4    1.0  1  Y51H4A.4    CE22330	WBGene00013100	locus:zip-7	status:Confir
        7.4    6.0   4.4        8.1    5.9   3.1    1.0  1  ZC15.8      CE16689	WBGene00004173	locus:pqn-94	status:Confi
        7.5    6.0   6.6        9.7    5.6   4.6    1.1  1  Y38F1A.10a  CE40478	WBGene00003144	locus:max-2	Eukaryotic pr
        7.5    6.0   9.6        8.3    5.8   6.7    1.1  1  ZK488.10    CE15369	WBGene00004176	locus:pqn-97	status:Parti
        7.6    6.0  10.9        8.6    5.8   7.6    1.1  1  Y50E8A.10   CE22317	WBGene00013053	status:Partially_confirme
        7.7    5.9   5.7        8.7    5.8   4.0    1.1  1  F23C8.4     CE20713	WBGene00017733	locus:ubxn-1	status:Confi
        7.8    5.9   4.6         11    5.5   3.2    1.2  1  R06F6.6     CE01622	WBGene00011069	locus:ceh-62	Homeobox dom
        7.8    5.9   3.4        9.5    5.6   2.3    1.1  1  R05G6.1     CE07414	WBGene00019896	status:Partially_confirme
          8    5.9   4.9         10    5.5   3.4    1.0  1  C18D11.2    CE18513	WBGene00007680	locus:maa-1	Acyl CoA bind
        8.1    5.9   2.4         11    5.4   1.7    1.2  1  Y57G11C.5b  CE40536	WBGene00013303	status:Partially_confirme
        8.1    5.9   1.9         13    5.2   1.3    1.3  1  T21G5.5c    CE37411	WBGene00006423	locus:asd-2	status:Confir
        8.3    5.8   1.0         11    5.4   0.7    1.1  1  C16A3.4     CE04004	WBGene00015809	status:Confirmed	UniProt:
        8.4    5.8   6.1         10    5.6   4.2    1.1  1  D1081.9     CE23619	WBGene00008387	status:Partially_confirme
        8.5    5.8   1.5         11    5.5   1.0    1.2  1  C01A2.5     CE07787	WBGene00007217	S.pombe hypothetical prot
        8.6    5.8   1.7        9.1    5.7   1.2    1.0  1  C53D6.10    CE36990	WBGene00023424	status:Partially_confirme
        8.7    5.8  13.4         11    5.4   9.3    1.1  1  C25D7.12    CE46412	WBGene00007721	status:Partially_confirme
        8.8    5.8  10.8         10    5.5   7.5    1.1  1  B0261.5     CE07707	WBGene00015093	status:Partially_confirme
        8.8    5.7   3.5         11    5.5   2.4    1.1  1  C06H2.2     CE43824	WBGene00007386	phosphatidylcholine trans
        8.8    5.7   5.1         10    5.5   3.5    1.1  1  Y23H5B.2    CE23008	WBGene00021273	status:Predicted	UniProt:
        8.9    5.7   1.9         11    5.4   1.3    1.1  1  Y66D12A.1   CE15689	WBGene00013427	status:Partially_confirme
          9    5.7   1.6        9.2    5.7   1.1    1.2  1  T07A9.14    CE40120	WBGene00044789	status:Partially_confirme
          9    5.7   2.8         11    5.4   1.9    1.2  1  F16C3.3     CE46209	WBGene00023415	status:Partially_confirme
        9.1    5.7   2.6         11    5.4   1.8    1.0  1  D1022.1b    CE39712	WBGene00006703	locus:ubc-6	status:Confir
        9.2    5.7   8.8         11    5.4   6.1    1.0  1  F26B1.1     CE44051	WBGene00017815	status:Partially_confirme
        9.4    5.7   6.2         11    5.4   4.3    1.1  1  F43G6.4     CE31700	WBGene00009657	transcriptional regulator
        9.4    5.7   1.3        9.8    5.6   0.9    1.0  1  Y80D3A.2c   CE45156	WBGene00001258	locus:emb-4	status:Confir
        9.5    5.6   3.6         11    5.4   2.5    1.3  1  F33D11.2    CE45187	WBGene00018001	status:Confirmed	UniProt:
        9.6    5.6   3.5         10    5.5   2.4    1.1  1  F55A12.10   CE28451	WBGene00018867	status:Confirmed	UniProt:
        9.6    5.6   4.6         11    5.5   3.2    1.1  1  Y60A9.1     CE24534	WBGene00013368	status:Predicted	UniProt:
        9.8    5.6   0.2        9.7    5.6   0.2    1.0  1  W03D8.3     CE26953	WBGene00020986	status:Confirmed	UniProt:
        9.8    5.6   2.6         12    5.3   1.8    1.1  1  D1022.1a    CE29241	WBGene00006703	locus:ubc-6	Ubiquitin-con
         10    5.6   6.2         15    5.0   4.3    1.2  1  H05L14.1    CE16168	WBGene00010366	casein kinase	status:Part
         10    5.6   0.9         12    5.2   0.6    1.1  1  C05D10.2a   CE29020	WBGene00015478	status:Confirmed	UniProt:


Domain annotation for each sequence (and alignments):
>> F37A4.2  CE00710	WBGene00018132	status:Confirmed	UniProt:P41880	protein_id:CCD70700.1
   #    score  bias  c-Evalue  i-Evalue hmmfrom  hmm to    alifrom  ali to    envfrom  env to     acc
 ---   ------ ----- --------- --------- ------- -------    ------- -------    ------- -------    ----
   1 ?   13.4   6.5   0.00019     0.043     460     629 ..      14     184 ..       3     189 .] 0.55

  Alignments for each domain:
  == domain 1    score: 13.4 bits;  conditional E-value: 0.00019
  PRR5_AED93314-aln 460 sdskesslakqetsspgqssvptpipvkgvrfdnkstaygsvlapvfysq.sgssvmpseksvvqkessqaasstskssneesksseqkeee 550
                        ++s +  ++ + +  +++   p pip+k+ +++ +++ +  v + v  s  +gs   ++   + +ke++     +   ++ee ++  +++ e
            F37A4.2  14 ANSATDLIRMRLARLQQNIDKPAPIPIKKETLRAPKEPLEFVRNVVGSSAaAGSAEFHIYRNNRRKEQNRLDYIDAVAKKEELDDAYRHKVE 105
                        44444555555666777788899999999998888877765544443333033344444444455555555445555555555555444445 PP

  PRR5_AED93314-aln 551 k.eeeaesakkeaekeeeksesveerrhvspatdqsasssllsesgssnsssveegsssdanatvavakkaaseskneeg 629
                        k e+e es++ ++++++  ++   ++r+ + ++++s  ss  + s s+  s+  ++s+ ++n++v+ + k+ +e+  +e 
            F37A4.2 106 KlEKEEESKTAKKRAKRLRQKAAAKKRKLTKKNNESDESSSDD-SDSDSGSGSDNESEGKQNTEVEDKDKVEKEETDDEK 184
                        5555555555555555555666677777777777777777777.333333333334445666666666665555555554 PP

>> C38C10.3  CE00106	WBGene00008001	status:Partially_confirmed	UniProt:Q03568	protein_id:CAA79547.1
   #    score  bias  c-Evalue  i-Evalue hmmfrom  hmm to    alifrom  ali to    envfrom  env to     acc
 ---   ------ ----- --------- --------- ------- -------    ------- -------    ------- -------    ----
   1 ?   11.9   8.6   0.00051      0.12     380     529 ..      24     175 ..      16     198 .. 0.77

  Alignments for each domain:
  == domain 1    score: 11.9 bits;  conditional E-value: 0.00051
  PRR5_AED93314-aln 380 ek.qeteerrtLnhSnaSAFsrYnnrklqsklsaspsvtsqkkneaaseseeelstkltqnnsdespesaesrqssseletsdskesslakq 470
                        ++ q +  ++ +++Sn      Y+     ++l++ +s ++ +kn++ +++e+++ ++l++++      + + ++ss  + + +s++ss +k+
           C38C10.3  24 KSyQYSTHKHNIETSNDGTLHSYTIVLSREPLESPTSYNKYQKNVEPVQKENQKPKDLNKMTAGP---HIAVKNSSGLVSQISSTTSSERKR 112
                        44588999****************************************99999999999997555...445555555566666666666777 PP

  PRR5_AED93314-aln 471 etsspgqssvptpipvkgvrfdnkstaygsvlapvfysqsgssvmpsek....svvqkessqa 529
                         t   + ss+   + v +++  n+ +++ sv++p  +s  +++ +  ++    s++ ++ss++
           C38C10.3 113 RTLARPSSSSESDLKVGNIQQSNQYFTLPSVMKPSALSTEDPKKVIVQSntssSSMSDASSKK 175
                        8888999999***********************999887666544433300003333333333 PP

>> R11G11.7  CE12752	WBGene00004144	locus:pqn-60	status:Confirmed	UniProt:O16948	protein_id:CCD64483.1
   #    score  bias  c-Evalue  i-Evalue hmmfrom  hmm to    alifrom  ali to    envfrom  env to     acc
 ---   ------ ----- --------- --------- ------- -------    ------- -------    ------- -------    ----
   1 ?   10.4   6.1    0.0015      0.34     398     493 ..      23     123 ..      16     140 .. 0.78

  Alignments for each domain:
  == domain 1    score: 10.4 bits;  conditional E-value: 0.0015
  PRR5_AED93314-aln 398 FsrYnnrklqskl.....saspsvtsqkkneaaseseeelstkltqnnsdespesaesrqssseletsdskesslakqetsspgqssvptpi 484
                        F rY+ r++q++      + + s  +++++ +++ + ++ls++ ++++++ s+++++ +q++s++ ++ s+ +++ ++  +  +q       
           R11G11.7  23 FLRYQPRNIQQSYfaiakNYQLSQMQKNQQLQQWAQMNNLSNEYSSYTQQRSQQEQQVSQQTSQIISQLSTVQNQLESILNNDNQTGAQKRQ 114
                        99*********99887765556666677888999999999********99999999999999888888888777766666666666666666 PP

  PRR5_AED93314-aln 485 pvkgvrfdn 493
                         ++++r++ 
           R11G11.7 115 AIQSLRYQY 123
                        666666665 PP

>> C30H6.12  CE43622	WBGene00044238	status:Partially_confirmed	UniProt:Q564W5	protein_id:CAI79147.3
   #    score  bias  c-Evalue  i-Evalue hmmfrom  hmm to    alifrom  ali to    envfrom  env to     acc
 ---   ------ ----- --------- --------- ------- -------    ------- -------    ------- -------    ----
   1 ?   10.6   1.9    0.0014      0.31     237     287 ..      71     121 ..       5     161 .. 0.49

  Alignments for each domain:
  == domain 1    score: 10.6 bits;  conditional E-value: 0.0014
  PRR5_AED93314-aln 237 ctrpeleaesadvensqelkqlksstklskvksekeeesnklekklakkes 287
                          +++    s++ +++ + +q k++t+++++k+++++ ++k+ k  +k+++
           C30H6.12  71 EEKEKKKSKSRSGSKKRSSSQKKKTTTTTTTKTSQKTAKKKEAKDVTKEKD 121
                        111111111111111111111111111111111111111111111111111 PP

>> F32D1.4  CE34839	WBGene00001722	locus:grl-13	status:Partially_confirmed	UniProt:O16295	protein_id:CCD68484.1
   #    score  bias  c-Evalue  i-Evalue hmmfrom  hmm to    alifrom  ali to    envfrom  env to     acc
 ---   ------ ----- --------- --------- ------- -------    ------- -------    ------- -------    ----
   1 ?   10.1   3.4    0.0019      0.44     473     615 ..      79     227 ..      67     245 .. 0.44

  Alignments for each domain:
  == domain 1    score: 10.1 bits;  conditional E-value: 0.0019
  PRR5_AED93314-aln 473 sspgqssvptpipvkgvrfdnkstaygsvlapvfysqs.gssvmpseksvvqkessqaasstskssneesksseqkeeekeeeaesakkeae 563
                        +++++ svp pip+++ +f+n+ ++   v+++ + +++ +ss + s++++ ++++  +++s++++s ++ ++  qk++    e+++ k+  +
            F32D1.4  79 QQQPYYSVPHPIPIQTQQFHNSYQQTP-VFTSSYNAPPfASSSSYSNAPNSFQNAPIQVASAKETSADTFDTLIQKSKP---ETTDMKNDLD 166
                        6778899********999999666655.555555443314444445555444444444444444443333322222221...2222222333 PP

  PRR5_AED93314-aln 564 keeeksesveerrhvs........patdqsasssllsesgssnsssveegsssdanat.va 615
                         + +  ++ e   +           +++  ++ +  ++s +  ++ +ee +ss+  ++ ++
            F32D1.4 167 VDVNALSNFETSLQAYksmnrngiRRAQAAKTEKAGKCSSERLQQIMEEAMSSNVSVSkLK 227
                        3333332222222222000000002222222222222223333333333333333333333 PP

>> F56D6.6  CE17910	WBGene00006488	status:Predicted	UniProt:Q8ITX7	protein_id:CCD70723.1
   #    score  bias  c-Evalue  i-Evalue hmmfrom  hmm to    alifrom  ali to    envfrom  env to     acc
 ---   ------ ----- --------- --------- ------- -------    ------- -------    ------- -------    ----
   1 ?    9.7   6.0    0.0025      0.56     255     357 ..      46     176 ..      23     187 .. 0.44

  Alignments for each domain:
  == domain 1    score: 9.7 bits;  conditional E-value: 0.0025
  PRR5_AED93314-aln 255 lkqlksstklskvksekeeesnklekklakkeseae....................kkttg............kkanekeekkpeskkeeae 314
                         ++++ s+ ls+ ++ek+++++ +e+k + +++++                         +            ++a +    +++ ++++a+
            F56D6.6  46 KTSNDNSSALSTNEMEKNANKTAEEQKEKDRKKNESfseailsfgvvwivqimmiiP---QlvclsmifiletSQAPDAAALQKTFNNSSAQ 134
                        222223444444444444444444444444443333444444444444444333330...03334444444333333444444444444444 PP

  PRR5_AED93314-aln 315 ssselhkdlaeleessskeaidligasdnkkknsneesskees 357
                        ++ + ++++a++++++ ++++d +++ +nk+k++ne++ ke++
            F56D6.6 135 MKAN-FDKNAAESKENFEKKKDEMEKDFNKTKEENEKKAKEDK 176
                        4433.33333333333355555555555555555555444222 PP

>> T26C11.5  CE05024	WBGene00000462	locus:ceh-41	paired-type homeobox protein	status:Partially_confirmed	UniProt:Q22810	
   #    score  bias  c-Evalue  i-Evalue hmmfrom  hmm to    alifrom  ali to    envfrom  env to     acc
 ---   ------ ----- --------- --------- ------- -------    ------- -------    ------- -------    ----
   1 ?    9.8   3.5    0.0022      0.51     489     607 ..      56     182 ..      35     227 .. 0.57

  Alignments for each domain:
  == domain 1    score: 9.8 bits;  conditional E-value: 0.0022
  PRR5_AED93314-aln 489 vrfdnkstaygsvlapvfysqsgssvmpseksvvqkessqaasstskssneesksseqkeeek........eeeaesakkeaekeeeksesv 572
                        +++++ +  +g+v ++v+ ++s+  +  s + ++qk++++  +   ++ +++ ++se++ e++        + + +++ +++++++++    
           T26C11.5  56 MALKGVEDPHGNVAPSVISEPSAIAPEVSATDSLQKDTKSDEACIGNMTTNSVEKSEEEGEKSdaqpsnqgNPSRQKQPPTGKRKRDDLPAR 147
                        566777888999***********999999999999998776655544444444333333322221111112222222333333344444444 PP

  PRR5_AED93314-aln 573 eerrhvspatdqsasssllsesgssnsssveegss 607
                        e+ +  s+  + s+ s+  s+s+ s  +  +++  
           T26C11.5 148 EHSETFSNVEGSSERSTTRSQSRVSLDEDRQNSAP 182
                        44444444444444444444444444444333333 PP

>> C47D12.2  CE20567	WBGene00008136	status:Confirmed	UniProt:Q18668	protein_id:CAA93767.1
   #    score  bias  c-Evalue  i-Evalue hmmfrom  hmm to    alifrom  ali to    envfrom  env to     acc
 ---   ------ ----- --------- --------- ------- -------    ------- -------    ------- -------    ----
   1 ?    9.2   0.5    0.0035       0.8     357     500 ..      69     209 ..      46     244 .. 0.63

  Alignments for each domain:
  == domain 1    score: 9.2 bits;  conditional E-value: 0.0035
  PRR5_AED93314-aln 357 stakfdsspqLelslrrsdpsesekqeteerrtLnhSnaSAFsrYnnrklqsklsaspsvtsqkkneaaseseeelstkltqnnsdespesa 448
                        +++  +++  + l lrr    ++ +q ++     ++Sna    rY +r l ++++++  v     ++ +s++ e++st+ ++ +     e +
           C47D12.2  69 TQTTGNFAAFIRLFLRRATELKTSEQCENKIYLWQTSNALLILRYIARFLTQRMTEKEFVRIF-AKSHESTETESSSTSSSSDE-----EDD 154
                        455556678888999***999998888888888899***************997766666555.33444433434433333332.....233 PP

  PRR5_AED93314-aln 449 esrqssseletsdskessl..akq.etsspgqssvptpipvkgvrfdnkstaygs 500
                        ++++s++e++++ +k  ++  +++ e  + + +s+++ i+v++++++ + +a+ +
           C47D12.2 155 DEQKSENENNNGATKYIPIvfQNTaEEFTYELVSILINISVNETTLAIHVEAVRC 209
                        3333333333333333333002220223334456666777777766665555555 PP

>> ZK353.8  CE00392	WBGene00022703	locus:ubxn-4	status:Confirmed	UniProt:P34631	protein_id:CCD73207.1
   #    score  bias  c-Evalue  i-Evalue hmmfrom  hmm to    alifrom  ali to    envfrom  env to     acc
 ---   ------ ----- --------- --------- ------- -------    ------- -------    ------- -------    ----
   1 ?    8.6   5.3    0.0053       1.2     234     628 ..     157     272 ..      99     295 .. 0.38

  Alignments for each domain:
  == domain 1    score: 8.6 bits;  conditional E-value: 0.0053
  PRR5_AED93314-aln 234 qssctrpeleaesadvensqelkqlksstklskvksekeeesnklekklakkeseaekkttgkkanekeekkpeskkeeaessselhkdlae 325
                        qss t++e+  e a++   ++                                                                       
            ZK353.8 157 QSSSTSQEMTRELAEKVARAK----------------------------------------------------------------------- 177
                        333333333333222222222....................................................................... PP

  PRR5_AED93314-aln 326 leessskeaidligasdnkkknsneesskeestakfdsspqLelslrrsdpsesekqeteerrtLnhSnaSAFsrYnnrklqsklsaspsvt 417
                                                                                                                    
            ZK353.8   - --------------------------------------------------------------------------------------------   -
                        ............................................................................................ PP

  PRR5_AED93314-aln 418 sqkkneaaseseeelstkltqnnsdespesaesrqssseletsdskesslakqetsspgqssvptpipvkgvrfdnkstaygsvlapvfysq 509
                                                                                                                    
            ZK353.8   - --------------------------------------------------------------------------------------------   -
                        ............................................................................................ PP

  PRR5_AED93314-aln 510 sgssvmpseksvvqkessqaasstskssneesksseqkeeekeeeaesakkeaekeeeksesveerrhvspatdqsasssllsesgssnsss 601
                                             ++++++  e++          +e+ ++ k+e++k++e +++ + +  v+ a + +      ++ ++    +
            ZK353.8 178 ------------------ALLEQKKQKDAEKK----------READKHVKEEMTKAREAKQERDAEALVKAAKQRKMEKLAAESDKKRILAQ 241
                        ..................11111111111111..........11111222222222222222222222222222222222222222222222 PP

  PRR5_AED93314-aln 602 veegss..sdanat.vavakk.aasesknee 628
                        ++++ +  +++ ++ v++++  +++e+k+e 
            ZK353.8 242 IKADREaaQKKFGKlVNTENAsENTEKKQET 272
                        2222222122222223333333333333333 PP

>> C17D12.2  CE36103	WBGene00006807	locus:unc-75	RNA recognition motif. (aka RRM, RBD, or RNP domain) (2 domains)	status
   #    score  bias  c-Evalue  i-Evalue hmmfrom  hmm to    alifrom  ali to    envfrom  env to     acc
 ---   ------ ----- --------- --------- ------- -------    ------- -------    ------- -------    ----
   1 ?    8.6  13.0    0.0051       1.2     392     616 ..     162     402 ..      72     414 .. 0.63

  Alignments for each domain:
  == domain 1    score: 8.6 bits;  conditional E-value: 0.0051
  PRR5_AED93314-aln 392 hSnaSAFsrYnnrklqskl.............saspsvtsqkkneaases.eeelstkltqnnsdespesaesrqs....sseletsdskes 465
                         S++ AF +Y++   ++               s+s +v+  +++ +++++  ++++ ++      +++  ++   +    ++ l++++  ++
           C17D12.2 162 ASKGCAFVKYKHGLDAHMAisalhgsqtmpgaSSSLVVKYADTEKERQNRrMQQMAAQMGML---NPMLVNQVGMQynayQQVLQQQSLAAQ 250
                        58888999999876666557778888776655333333222222222222022222222221...222221211110000122222222222 PP

  PRR5_AED93314-aln 466 slakqetsspgqssvptpipvkgvrfdnkstaygsvlapvfysqsgssvmpseksvvqkessqaasstskssneesksseqkeeek.eeeae 556
                          a  ++   +  ++ t+ p + ++++    a  ++ +pv+ +q++++  ++++ + q + ++aa+++ ++  + +   +q+ +++ +  + 
           C17D12.2 251 TNAMASAAYLPLLQQQTTDPLHVLQLQAAAAAAQAAANPVLSQQTQQQQQQQQQLAAQLQLQSAAAQNPHYALAAQALAQQQAAQQaQAVVA 342
                        22222223333345566678888888888899999999999999988888888888887766666666666666666666655555344444 PP

  PRR5_AED93314-aln 557 sakkeaekeeeksesveerrhvspatdqsasssllsesgssnsssveegsssdanatvav 616
                        + + ++++++  + ++   ++++++   s+++sl  ++++ n ss  +g++s+ na +a 
           C17D12.2 343 HSHAQVHQHQTAQVTSTASHAQTENPAASSYGSLAAAAAAANYSSLLSGMESQHNAAAAL 402
                        445555556655556666666666777888889999999999999999999777776333 PP

>> K08E3.2  CE18865	WBGene00010662	status:Partially_confirmed	UniProt:Q9XUT1	protein_id:CAB04590.1
   #    score  bias  c-Evalue  i-Evalue hmmfrom  hmm to    alifrom  ali to    envfrom  env to     acc
 ---   ------ ----- --------- --------- ------- -------    ------- -------    ------- -------    ----
   1 ?    8.8  16.4    0.0046         1     217     362 ..      67     168 ..      23     267 .. 0.50

  Alignments for each domain:
  == domain 1    score: 8.8 bits;  conditional E-value: 0.0046
  PRR5_AED93314-aln 217 vasiqknkecsekgsdaqssctrpeleaesadvensqelkqlksstklskvksekeeesnklekklakkeseae...k.kttgkkanekeek 304
                         ++                                                  ek ee++++ek  +kke+++e   + k  +k ++++++k
            K08E3.2  67 EKKK-------------------------------------------------EKGEEKEEEEKGEKKKEDKEEkkdDsKEDKKDEDHEKKK 109
                        1111.................................................111111111111111111111111111112223333333 PP

  PRR5_AED93314-aln 305 kpeskkeeaessselhkdlaeleessskeaidligasdnkkknsneessk.eestakfd 362
                        + e+k+++ ++ ++ +k+++e +++++ e++d  ++ +n++k++++++++ ++++ak  
            K08E3.2 110 TAEEKENNEKKDENKNKNKDERKDEKKDEKKDDEKDERNDEKKEEKKDDQkDDKKAKSM 168
                        33333333333333333333333333333333333333333322222222132222222 PP

>> C04G6.6  CE06767	WBGene00015456	status:Partially_confirmed	UniProt:Q17640	protein_id:CCD63055.1
   #    score  bias  c-Evalue  i-Evalue hmmfrom  hmm to    alifrom  ali to    envfrom  env to     acc
 ---   ------ ----- --------- --------- ------- -------    ------- -------    ------- -------    ----
   1 ?    8.5   1.6    0.0055       1.3     183     234 ..      24      75 ..      20      84 .. 0.87

  Alignments for each domain:
  == domain 1    score: 8.5 bits;  conditional E-value: 0.0055
  PRR5_AED93314-aln 183 sagsengpqdesvsqqkleaasennaasnksegsvasiqknkecsekgsdaq 234
                          + ++gp++e ++ +k+  ++ +n++s +se +++++ k ++c+ + sda 
            C04G6.6  24 KKTASKGPKKELKNPKKKPKKNLKNKKSRNSESEMSDSGKTTDCEMEISDAD 75 
                        35667799999999999999999***********************999985 PP

>> Y57G11C.40  CE35117	WBGene00013329	status:Confirmed	UniProt:Q7YTI7	protein_id:CAE18023.1
   #    score  bias  c-Evalue  i-Evalue hmmfrom  hmm to    alifrom  ali to    envfrom  env to     acc
 ---   ------ ----- --------- --------- ------- -------    ------- -------    ------- -------    ----
   1 ?    8.3   2.4    0.0067       1.5     216     291 ..      52     137 ..      33     179 .. 0.60

  Alignments for each domain:
  == domain 1    score: 8.3 bits;  conditional E-value: 0.0067
  PRR5_AED93314-aln 216 svasiqknkecsek.gsdaqssctrpeleaesadvensqelkqlksstklskvksekeeesnklekklakkeseae.........k 291
                          ++++k  e+s k +++ q ++t++ + ++sa+ e  ++l+++++ t  ++ ++ k++  ++++++++++ s  e         +
         Y57G11C.40  52 TFQENKKTVEQSRKcTGELQCDVTKSIVKMDSAKLEFVEKLSKINWCTGNNVYSKVKQQCAKSTKAAKQSCSSYSEfvtcieenlA 137
                        333344444777763577899*******************9999995544444444444333344433444433334444432220 PP

>> F44D12.8a  CE03331	WBGene00009685	status:Confirmed	UniProt:Q20395	protein_id:CAA92604.1
   #    score  bias  c-Evalue  i-Evalue hmmfrom  hmm to    alifrom  ali to    envfrom  env to     acc
 ---   ------ ----- --------- --------- ------- -------    ------- -------    ------- -------    ----
   1 ?    8.0   8.2    0.0082       1.9     238     381 ..      96     228 ..       6     243 .. 0.52

  Alignments for each domain:
  == domain 1    score: 8.0 bits;  conditional E-value: 0.0082
  PRR5_AED93314-aln 238 trpeleaesadvensqelkqlksstklskvksekeeesnklekklakkeseaekkttgkkanekeekkpeskkeeaessselhkdlaelees 329
                        t++++e +  ++++ ++ +q+++  +ls+ +++++++s++ e++ +k+++        kk+n++++++++ ++++ae++s+  k   e e+s
          F44D12.8a  96 TKEKVEKDPPKTTVRKKKNQVNQ--SLSAENTNAKTSSDNDERAGSKNDKP-------KKKNSHTSSDSRRRRSSAEIPSSGSK---EDEKS 175
                        33333333222222222222111..12222222222222222222222221.......22233333333333333333332222...22222 PP

  PRR5_AED93314-aln 330 sskeaidligasdnkkknsneessk.eestakfdsspqLelslrrsdpsesek 381
                         +k  +dl ++++++ +++++++ + +   +++ +s qL+ s r  ++++++ 
          F44D12.8a 176 GQKFNKDLAKNFFKHVQSQRAQKRSdDARLERMPESSQLNASARAMRKKKTNA 228
                        22334444444444433333333332444555555556666555555544443 PP

>> ZC477.10  CE43789	WBGene00022622	status:Partially_confirmed	UniProt:Q95ZI8	protein_id:CCD66637.1
   #    score  bias  c-Evalue  i-Evalue hmmfrom  hmm to    alifrom  ali to    envfrom  env to     acc
 ---   ------ ----- --------- --------- ------- -------    ------- -------    ------- -------    ----
   1 ?    8.3   0.8    0.0067       1.5     345     466 ..     239     355 ..     209     366 .] 0.60

  Alignments for each domain:
  == domain 1    score: 8.3 bits;  conditional E-value: 0.0067
  PRR5_AED93314-aln 345 kknsneessk.eestakfdsspqLelslrrsdpsesekqeteerrtLnhSnaSAFsrYnnrklqskl....saspsvtsqkkneaaseseee 431
                        + ++++     ++++ kf +++q++l  r+++   +  +   +++ +   +a A+s Y+n+++  ++     +s +  + + +  +++++++
           ZC477.10 239 HPEKHKY--YtDQAVLKFCEKTQIDLIVRSQEVPPNGFRFLADKKLITIFSAAAYSNYKNKAAFLRVdkngACSVVQMKPSAHKLRWKEDKR 328
                        3334433..3368999************9999988888***********************9988875555333333333333333333333 PP

  PRR5_AED93314-aln 432 lstkltqnnsdespesaesrqssseletsdskess 466
                        +  +  + n ++ ++s+        + +  +k+ s
           ZC477.10 329 KQAEEPGKNIESAENSK--------YVKEPVKKAS 355
                        32222222222222211........1111111111 PP

>> T12A7.9  CE43571	WBGene00185100	status:Predicted	UniProt:C1P645	protein_id:CAX65072.1
   #    score  bias  c-Evalue  i-Evalue hmmfrom  hmm to    alifrom  ali to    envfrom  env to     acc
 ---   ------ ----- --------- --------- ------- -------    ------- -------    ------- -------    ----
   1 ?    8.4   2.4    0.0062       1.4     270     354 ..      52     148 ..      14     163 .. 0.65

  Alignments for each domain:
  == domain 1    score: 8.4 bits;  conditional E-value: 0.0062
  PRR5_AED93314-aln 270 ekeeesnklekklakkeseae..................kkttg.....kkanekeekkpeskkeeaessselhkdlaeleessskeaidli 338
                         + e++++++k+                           k         + +++ e+  +e++ke++e++++++ ++++ +++  +++i +i
            T12A7.9  52 LDAEQEKHVKKQ--------LetlkpltkfiggdyweyaK---LrktywEAMESYEDAVTEQHKERSEQAEQATTKSQTYKNDCRQKMIGFI 132
                        222222222222........12233333455666665542...0444568899999999999********99999***9999999******* PP

  PRR5_AED93314-aln 339 gasdnkkknsneessk 354
                        ++s n++k s++e+  
            T12A7.9 133 KKSINEQKGSHAECVL 148
                        ********99998754 PP

>> Y48A6B.10a  CE40632	WBGene00012971	status:Partially_confirmed	UniProt:Q9U2B0	protein_id:CAA19525.3
   #    score  bias  c-Evalue  i-Evalue hmmfrom  hmm to    alifrom  ali to    envfrom  env to     acc
 ---   ------ ----- --------- --------- ------- -------    ------- -------    ------- -------    ----
   1 ?   -2.1   0.0       9.3   2.1e+03     331     358 ..      75     104 ..      47     146 .. 0.56
   2 ?   10.0   4.0    0.0019      0.44     474     595 ..     296     415 ..     260     433 .. 0.59

  Alignments for each domain:
  == domain 1    score: -2.1 bits;  conditional E-value: 9.3
  PRR5_AED93314-aln 331 skeaidligasdnkkknsneessk..eest 358
                        ++++i+++g +d+ kk+ n+e+ +  + +t
         Y48A6B.10a  75 TENHISIMGLVDEAKKRLNAEITEqhNRNT 104
                        233333333333333333333222111111 PP

  == domain 2    score: 10.0 bits;  conditional E-value: 0.0019
  PRR5_AED93314-aln 474 spgqssvptpipvk.gvrfdnkstaygsvlapvfysqsgssvmpseksvvqkessqaasstskssneesksseqkeeekeeeaesakkeaek 564
                         p  +  p + p++  +++++  ta++++ +p + s s++++ p ++   +k ++   s +++  +ee++++++++ e++e+ +    +++k
         Y48A6B.10a 296 PPRSRPAPQKPPITiMLQSNSRLTANNTITPPSSASTSPPPPDPENQKKKKKLKKADESEDHEEAEEEEDKENEISVEEREARR---AKNRK 384
                        444455556666661356677778888888888888888887777666665554444444444444444444444444433333...33333 PP

  PRR5_AED93314-aln 565 eeeksesveerrhvspatdqsasssllsesg 595
                         +ek+   + ++   +a+++  +  +l++++
         Y48A6B.10a 385 IREKKARKKAAQEARQAAEEARQAEHLQREE 415
                        3333344444444444444444455555444 PP

>> Y47G6A.9  CE22108	WBGene00021638	status:Partially_confirmed	UniProt:Q9N3T3	protein_id:CCD72554.1
   #    score  bias  c-Evalue  i-Evalue hmmfrom  hmm to    alifrom  ali to    envfrom  env to     acc
 ---   ------ ----- --------- --------- ------- -------    ------- -------    ------- -------    ----
   1 ?    8.1   7.7    0.0073       1.7     221     341 ..      90     209 ..      75     227 .. 0.77

  Alignments for each domain:
  == domain 1    score: 8.1 bits;  conditional E-value: 0.0073
  PRR5_AED93314-aln 221 qknk.ecsekgsdaqssctrpeleaesadvensqelkqlksstklskvksekeeesnklekklakkeseaekkttgkkanekeekkpeskke 311
                        + +k + +++  d+ s ++r++l  + +++ n+   + ++s++k s +k +k ++++++ k++ kk +e+e+   +k  +++ ek++++k++
           Y47G6A.9  90 EAEKdDEIKRYLDKYSNIKREKLSIDMSHMPNELIWRRASSKSKESLAKRRKVANDDSMIKEKLKKLEEKEA--QNKDDDDDDEKADNDKDS 179
                        445548888899*********************999999999999999999999999998888888877775..345566677777777777 PP

  PRR5_AED93314-aln 312 eaessselhkdlaeleessskeaidligas 341
                         +e+s  +++++  + +++++e +d i a 
           Y47G6A.9 180 GSEKSAAEEEENPLSDDDNQEEDNDYISAY 209
                        777777777777777777777777777664 PP

>> F29G9.4b  CE39151	WBGene00001345	locus:fos-1	status:Confirmed	UniProt:Q4KTU6	protein_id:CCD64134.1
   #    score  bias  c-Evalue  i-Evalue hmmfrom  hmm to    alifrom  ali to    envfrom  env to     acc
 ---   ------ ----- --------- --------- ------- -------    ------- -------    ------- -------    ----
   1 ?    8.0   1.0    0.0079       1.8     282     369 ..     141     225 ..     115     345 .. 0.66

  Alignments for each domain:
  == domain 1    score: 8.0 bits;  conditional E-value: 0.0079
  PRR5_AED93314-aln 282 lakkeseaekkttgkkanekeekkpeskkeeaessselhkdlaeleessskeaidligasdnkkknsneessk.eestakfds.spqLel 369
                        ++ k+s+a++k   ++ n++ + +++  k++ + ++ + ++ +   + + ke +d++++++n++ ++ +e+++ +++    +s +  Le+
           F29G9.4b 141 STVKKSSAGRKPK-EEDNMEDDDDDKRLKRRQRNKEAAARCRQRRIDLM-KELQDQVNDFKNSNDKKMAECNNiRNKL---NSlKNYLET 225
                        3333333332111.22222222222222222222223445555555555.7777777777777777777766533333...222333333 PP

>> Y43F8B.2a  CE21886	WBGene00012813	status:Partially_confirmed	UniProt:Q9XWX7	protein_id:CAA21509.1
   #    score  bias  c-Evalue  i-Evalue hmmfrom  hmm to    alifrom  ali to    envfrom  env to     acc
 ---   ------ ----- --------- --------- ------- -------    ------- -------    ------- -------    ----
   1 ?    7.7   0.2    0.0097       2.2     466     530 ..      83     147 ..      27     169 .. 0.79

  Alignments for each domain:
  == domain 1    score: 7.7 bits;  conditional E-value: 0.0097
  PRR5_AED93314-aln 466 slakqetsspgqssvptpipvkgvrfdnkstaygsvlapvfysqsgssvmpseksvvqkessqaa 530
                        + +k++ + ++ + +p  +p ++ r+ +++ ayg  ++ + ++qs  +++ ++ s++++++ +++
          Y43F8B.2a  83 KKNKSKSQYHSPERSPAGTPHHHRRLSHNHLAYGGSMSELNCTQSSVPMSLHKVSSINRSAGTNP 147
                        22333344556678899999999********************************9998765554 PP

>> F44D12.8b  CE43902	WBGene00009685	status:Confirmed	UniProt:C6KRJ6	protein_id:CAZ65500.1
   #    score  bias  c-Evalue  i-Evalue hmmfrom  hmm to    alifrom  ali to    envfrom  env to     acc
 ---   ------ ----- --------- --------- ------- -------    ------- -------    ------- -------    ----
   1 ?    7.6   8.1     0.011       2.4     237     381 ..      95     227 ..       6     242 .. 0.51

  Alignments for each domain:
  == domain 1    score: 7.6 bits;  conditional E-value: 0.011
  PRR5_AED93314-aln 237 ctrpeleaesadvensqelkqlksstklskvksekeeesnklekklakkeseaekkttgkkanekeekkpeskkeeaessselhkdl.aele 327
                        +t++++e +  ++++ ++ +q+++  +ls+ +++++++s++ e++ +k++            + k++++++s++++ ++sse+ ++  +e e
          F44D12.8b  95 VTKEKVEKDPPKTTVRKKKNQVNQ--SLSAENTNAKTSSDNDERAGSKND------------KPKKKNSHTSSDSRRRRSSEIPSSGsKEDE 172
                        233333333332222222222222..122222222222222222222222............222222222222222222222222202222 PP

  PRR5_AED93314-aln 328 essskeaidligasdnkkknsneessk.eestakfdsspqLelslrrsdpsesek 381
                        +s +k  +dl ++++++ +++++++ + +   +++ +s qL+ s r  ++++++ 
          F44D12.8b 173 KSGQKFNKDLAKNFFKHVQSQRAQKRSdDARLERMPESSQLNASARAMRKKKTNA 227
                        2223334455555544444444433333555555555666666666555555444 PP

>> Y43F8B.2d  CE45265	WBGene00012813	status:Confirmed	UniProt:D9PTN9	protein_id:CBW44397.1
   #    score  bias  c-Evalue  i-Evalue hmmfrom  hmm to    alifrom  ali to    envfrom  env to     acc
 ---   ------ ----- --------- --------- ------- -------    ------- -------    ------- -------    ----
   1 ?    7.6   0.3     0.011       2.5     466     530 ..      62     126 ..      20     148 .. 0.78

  Alignments for each domain:
  == domain 1    score: 7.6 bits;  conditional E-value: 0.011
  PRR5_AED93314-aln 466 slakqetsspgqssvptpipvkgvrfdnkstaygsvlapvfysqsgssvmpseksvvqkessqaa 530
                        + +k++ + ++ + +p  +p ++ r+ +++ ayg  ++ + ++qs  +++ ++ s++++++ +++
          Y43F8B.2d  62 KKNKSKSQYHSPERSPAGTPHHHRRLSHNHLAYGGSMSELNCTQSSVPMSLHKVSSINRSAGTNP 126
                        22333344556678899999999********************************9998765554 PP

>> C24G6.1  CE17456	WBGene00006376	locus:syp-2	status:Confirmed	UniProt:O76388	protein_id:CCD65128.1
   #    score  bias  c-Evalue  i-Evalue hmmfrom  hmm to    alifrom  ali to    envfrom  env to     acc
 ---   ------ ----- --------- --------- ------- -------    ------- -------    ------- -------    ----
   1 ?    8.0   6.5    0.0078       1.8     457     628 ..      21     191 ..       1     204 [. 0.63

  Alignments for each domain:
  == domain 1    score: 8.0 bits;  conditional E-value: 0.0078
  PRR5_AED93314-aln 457 letsdskesslakqetsspgqssvptpi.pvkgvrfdnkstaygsvlapvfysqsgssvmpseksvvqkessqaasstskssneesksseqk 547
                        +  ++  +ss+++ ++  + q  +p ++   +++++++k+ +  + +a ++   s++s +  + s ++++  ++a++t+   +e ++s e++
            C24G6.1  21 VSFASPVSSSQKTAAVTVAAQTKQPAKAkNLRTMHSTPKKSKPAHDVADIISLVSKQSDILDDVSEIEHKMIKQAKMTQDLTMELANSIERI 112
                        33334444444455556666666665541456677778888888888888888888889999**********************99999998 PP

  PRR5_AED93314-aln 548 eeek.eeeaesakkeaekeeeksesve..errhvspatdqsasssllsesgssnsssveegsssdanatvavakkaasesknee 628
                         +    e++   ++++ek+ +k  s+e   ++ v+ a++ s++  +  +++s++s    ++++  a  +++ + k ++++++e+
            C24G6.1 113 ANMAlAESKL--SDQMEKQSKKLISLEgkTKELVEKANNWSKTLENRVDARSHHST-CLNDVQ--AAIKIINNAKINNDGFSED 191
                        8888543333..44555555555555411677888888888877777766665554.333333..3333333333566666666 PP

>> Y57G11C.5c  CE46167	WBGene00013303	status:Confirmed	protein_id:CCD31153.1
   #    score  bias  c-Evalue  i-Evalue hmmfrom  hmm to    alifrom  ali to    envfrom  env to     acc
 ---   ------ ----- --------- --------- ------- -------    ------- -------    ------- -------    ----
   1 ?    7.9   1.5    0.0083       1.9     523     580 ..     159     218 ..      60     248 .. 0.47

  Alignments for each domain:
  == domain 1    score: 7.9 bits;  conditional E-value: 0.0083
  PRR5_AED93314-aln 523 qkessqaasstskssneesksseqkeeek..eeeaesakkeaekeeeksesveerrhvsp 580
                        ++++ ++ + ++k   +  ks+++++e++  + ++e++++++e+ e++ + +      sp
         Y57G11C.5c 159 KHRRYPKETRKQKLMRRVRKSEDREKEKDkkRARKEQKNQKVENLEQSTTASSTSSLSSP 218
                        222222222222222211111111111110011111111111111111111111112222 PP

>> T22C8.7  CE02355	WBGene00011928	locus:cutl-12	cuticulin	status:Partially_confirmed	UniProt:Q22680	protein_id:CAA88879
   #    score  bias  c-Evalue  i-Evalue hmmfrom  hmm to    alifrom  ali to    envfrom  env to     acc
 ---   ------ ----- --------- --------- ------- -------    ------- -------    ------- -------    ----
   1 ?    7.7   2.7    0.0099       2.3     324     513 ..     323     509 ..     251     565 .. 0.60

  Alignments for each domain:
  == domain 1    score: 7.7 bits;  conditional E-value: 0.0099
  PRR5_AED93314-aln 324 aeleessskeaidligasdnkkknsneesskeestakfds.spqLelslrrsdpsesekqeteerrtLnhSnaSAFsrYnnrklqsklsasp 414
                         + + ++ ++a+ + +++++ +++s+ + ++ + ++  +  +  Lels    + ++  ++et++r++L++  +S F + nn+   s+ + + 
            T22C8.7 323 TVRSTTTRERAQAFSTTTHKTTTSSSLQLKTVQRDEDVSNlESFLELSGTFGEVQR-LSDETRDRKILKP-RTSPFLWRNNSFSPSSKFRNG 412
                        22222222344444444444444444444444444444444788888877766655.5589*******98.689********9999999999 PP

  PRR5_AED93314-aln 415 svtsqkkneaaseseeelstkltqnnsdespesaesrqssseletsdskesslakqetsspgqssvptpipvkgvrfdnkstaygsvlapvf 506
                         + ++ +  + +++++ +   +++ +sd+  ++   + ++ e ++ + k s   ++  + p+ +++ + +  k+++++ ++  y +  a+v+
            T22C8.7 413 YNFPNVESGEGVGQDNTAEFGVKRKSSDAGVNEYGIEIAKDESQAKQNKISL-VAEPEKLPKREVFHVETISKTMDSELEPLPYPT-KASVY 502
                        9999988888888888777777777777765554444443333333322222.233445555566666655555555555555542.23333 PP

  PRR5_AED93314-aln 507 ysqsgss 513
                         ++s+ s
            T22C8.7 503 QHRSPRS 509
                        3333322 PP

>> C30G7.3  CE40918	WBGene00044177	status:Confirmed	UniProt:Q564Y3	protein_id:CAI79141.2
   #    score  bias  c-Evalue  i-Evalue hmmfrom  hmm to    alifrom  ali to    envfrom  env to     acc
 ---   ------ ----- --------- --------- ------- -------    ------- -------    ------- -------    ----
   1 ?    7.6   0.3     0.011       2.4     384     469 ..      98     185 ..      70     291 .. 0.64

  Alignments for each domain:
  == domain 1    score: 7.6 bits;  conditional E-value: 0.011
  PRR5_AED93314-aln 384 teerrtLnhSnaSAFsrYnnrklqskl..saspsvtsqkkneaaseseeelstkltqnnsdespesaesrqssseletsdskesslak 469
                        ++ r+  n+  + AF  Y++r  ++kl  +++++++++k++++ +e +++ ++++ + + ++ ++ + s++++ e++  + +++ + k
            C30G7.3  98 FDKRKYNNRTASDAFDAYQHRLKLKKLpeTKQKVTKTTKRHVTINEAATQVIQDVCHLQPKSYQKIRISNCRNDEVKIDSFSANRVPK 185
                        5677777888888********9999985444444445555555555566666666666555544444444444444444444443333 PP

>> F29G9.4a  CE27375	WBGene00001345	locus:fos-1	BZIP transcription factor	status:Confirmed	UniProt:O16367	protein_id:CCD
   #    score  bias  c-Evalue  i-Evalue hmmfrom  hmm to    alifrom  ali to    envfrom  env to     acc
 ---   ------ ----- --------- --------- ------- -------    ------- -------    ------- -------    ----
   1 ?    7.7   1.0      0.01       2.3     295     370 ..      17      90 ..       1     218 [. 0.66

  Alignments for each domain:
  == domain 1    score: 7.7 bits;  conditional E-value: 0.01
  PRR5_AED93314-aln 295 gkkanekeekkpeskkeeaessselhkdlaeleessskeaidligasdnkkknsneessk.eestakfds.spqLels 370
                        +++ n++ + +++  k++ + ++ + ++ +   + + ke +d++++++n++ ++ +e+++ +++    +s +  Le+ 
           F29G9.4a  17 KEEDNMEDDDDDKRLKRRQRNKEAAARCRQRRIDLM-KELQDQVNDFKNSNDKKMAECNNiRNK---LNSlKNYLETH 90 
                        122222222222222222222223455555555665.777777777777777777776653333...33324444332 PP

>> T14E8.2  CE04957	WBGene00020505	status:Partially_confirmed	UniProt:Q22488	protein_id:CCD83403.1
   #    score  bias  c-Evalue  i-Evalue hmmfrom  hmm to    alifrom  ali to    envfrom  env to     acc
 ---   ------ ----- --------- --------- ------- -------    ------- -------    ------- -------    ----
   1 ?    7.3   1.7     0.013         3     209     256 ..     249     297 ..     222     311 .. 0.58

  Alignments for each domain:
  == domain 1    score: 7.3 bits;  conditional E-value: 0.013
  PRR5_AED93314-aln 209 asnksegsvasiqknk.ecsekgsdaqssctrpeleaesadvensqelk 256
                        ++++++++++s+++++ e ++++s++q +  + e e e +++e+ ++++
            T14E8.2 249 NEKDDDDVNKSVEESDeEEENQESEEQEDNDKAEKEEERRRQEEAARQH 297
                        3444444444444444444445555555555555555444444444322 PP

>> Y87G2A.25  CE46798	WBGene00219288	status:Partially_confirmed
   #    score  bias  c-Evalue  i-Evalue hmmfrom  hmm to    alifrom  ali to    envfrom  env to     acc
 ---   ------ ----- --------- --------- ------- -------    ------- -------    ------- -------    ----
   1 ?    7.5   1.2     0.011       2.6     518     571 ..      51     104 ..      21     129 .. 0.34

  Alignments for each domain:
  == domain 1    score: 7.5 bits;  conditional E-value: 0.011
  PRR5_AED93314-aln 518 eksvvqkessqaasstskssneesksseqkeeek..eeeaesakkeaekeeekses 571
                        +   + k++  +a+++ + s+ e+k++++ e+++  + e  + kk+   +++++++
          Y87G2A.25  51 K--KCGKRKRRFAKKDIRASEMEEKNRHKAEKREesKAERVKLKKAEGGHQKQKQK 104
                        1..11222222222222222222222222222221111111111111111111111 PP

>> ZK909.4  CE15479	WBGene00000469	locus:ces-2	albumin D-binding protein like	status:Confirmed	UniProt:Q94126	protein_id
   #    score  bias  c-Evalue  i-Evalue hmmfrom  hmm to    alifrom  ali to    envfrom  env to     acc
 ---   ------ ----- --------- --------- ------- -------    ------- -------    ------- -------    ----
   1 ?    7.4   3.5     0.012       2.8     502     631 ..      83     203 ..      40     210 .. 0.46

  Alignments for each domain:
  == domain 1    score: 7.4 bits;  conditional E-value: 0.012
  PRR5_AED93314-aln 502 lapvfysqsgssvmpseksvvqkessqaasstskssneesksseqkeeekeeeaesakkeaekeeeksesveerrhvspatdqsasssllse 593
                        +++          +++ +s+ +++ + ++s +++   +e+k+ + + e+++++++ ak++++++++k+e++  + h  ++ + +  +++ s 
            ZK909.4  83 VSSR---------SSTVSSSHFSSPQRSPSRKMSVPIPEEKKDSAYFERRRKNNDAAKRSRDARRQKEEQIASKAHALERENMQLRGKVSSL 165
                        2222.........2222222222223333333444444444444444555555666666666666666666666666666555555444443 PP

  PRR5_AED93314-aln 594 sgssnsssveegss.sdanatvavakkaaseskneegas 631
                        +++  +  +   s+ s an++v  +++ ++e  n+++ s
            ZK909.4 166 EQEAAQLRFLLFSKiSPANSEVSCESNDSTE-TNDSNDS 203
                        3333333333333333444443333332222.2222222 PP

>> C30F2.5  CE34719	WBGene00007819	status:Partially_confirmed	UniProt:Q7YX85	protein_id:CAE17703.1
   #    score  bias  c-Evalue  i-Evalue hmmfrom  hmm to    alifrom  ali to    envfrom  env to     acc
 ---   ------ ----- --------- --------- ------- -------    ------- -------    ------- -------    ----
   1 ?    7.3   3.9     0.013         3     431     587 ..      53     203 ..      22     214 .. 0.67

  Alignments for each domain:
  == domain 1    score: 7.3 bits;  conditional E-value: 0.013
  PRR5_AED93314-aln 431 elstkltqnnsdespesaesrqssseletsdskesslakqetsspgqssvptpipvkgvrfdnkstaygsvlapvfysqsgssvmpseksvv 522
                        +   ++ +++s ++++ ++ r++++++ ++ds++s+ + +  + +   s++ + p + ++  ++s +   + +++f s   + +  ++ks++
            C30F2.5  53 NHLINILEHESASQTQLQAIRCDNNNKYDTDSINSESEITVIEREIVASSSSTSPCS-SEKSGSSGGGIMTSPSLFRSTDHHDLFRCDKSSC 143
                        333445555666668889999999999999999999998888888888888888886.4444445555567777888888888999999999 PP

  PRR5_AED93314-aln 523 qkessqaasstskssneesksseqkeeekeeeaesakkeaekeeeksesveerrhvspatdqsas 587
                        + e++ ++++  + + e +++     +  +++ e  +  ++ +++ +e+++ + + +++ +q a+
            C30F2.5 144 KCETKLEQAMVDRERLELQNE-----QLLKQWEEALEYVSSVQRQLQEELKRNGQLKSEMNQRAK 203
                        988554444433333332222.....223666666666777777777777777777777777665 PP

>> C09F5.3  CE39319	WBGene00015649	status:Partially_confirmed	UniProt:Q09452	protein_id:CCD63977.1
   #    score  bias  c-Evalue  i-Evalue hmmfrom  hmm to    alifrom  ali to    envfrom  env to     acc
 ---   ------ ----- --------- --------- ------- -------    ------- -------    ------- -------    ----
   1 ?    7.0   9.4     0.016       3.7     367     561 ..      37     230 ..      30     242 .. 0.58

  Alignments for each domain:
  == domain 1    score: 7.0 bits;  conditional E-value: 0.016
  PRR5_AED93314-aln 367 LelslrrsdpsesekqeteerrtLnhSnaSAFsrYnnrklqskl.....saspsvtsqkkneaaseseeelstkltqnnsdes...pesaes 450
                        L+ + r+++ s++   ++eer    hSn+ A s+  +++++ k+            s+ ++ ++ +  e+   k  ++++++s   ++  + 
            C09F5.3  37 LKVEYRQPHNSSHV--KQEERADDSHSNSPASSKSIKQENLLKCelcstV-----CSSISQLQSHTLSEHVPEKKPSISTSNSapsTKRVAC 121
                        66667777777755..69999999*****************999655332.....3333333333333333333333333333000333334 PP

  PRR5_AED93314-aln 451 rqssseletsdskesslakqetsspgqssvptpipvkgvrfdnkstaygsvlapvfysqsgssvmpseksvvqkessqaasstskssneesk 542
                        +q + ++e+    + +++ +  s  +q ++   +pv g+ f++k+ ++ +  ++ +  q  +++ ++  s++ ++++q+++ +  +++ + +
            C09F5.3 122 QQCEDTFEDFAQFAIHMKSHLSSVTSQLFFCPICPV-GTPFRDKKSQLEHLTTQHLQIQVTQHICSICDSAFPSPQAQSVHFAEAHKKYSCT 212
                        444444445445555555556677777777777777.6999999999999999999999999998888888877755555544433333332 PP

  PRR5_AED93314-aln 543 sseqkeeekeeeaesakke 561
                        + +  e+e+e+++++++k+
            C09F5.3 213 NCDF-ETENEKTFKEHSKQ 230
                        2222.22222222222221 PP

>> ZC116.1b  CE42966	WBGene00013853	status:Confirmed	UniProt:B5U8M5	protein_id:CAR64691.1
   #    score  bias  c-Evalue  i-Evalue hmmfrom  hmm to    alifrom  ali to    envfrom  env to     acc
 ---   ------ ----- --------- --------- ------- -------    ------- -------    ------- -------    ----
   1 ?    7.4  11.9     0.012       2.8     445     596 ..     101     206 ..      34     217 .. 0.51

  Alignments for each domain:
  == domain 1    score: 7.4 bits;  conditional E-value: 0.012
  PRR5_AED93314-aln 445 pesaesrqssseletsdskesslakqetsspgqssvptpipvkgvrfdnkstaygsvlapvfysqsgssvmpseksvvqkessqaasstsks 536
                        +++++   s++++++++ +++++ +q t++++q+ +p ++   g + +  +++ g + +pv y qsg+                        
           ZC116.1b 101 QQTQAGGASQQAYAQQQPQQNQQYAQGTQQQQQQYYPQQTQQ-GQQQQTLQYQQGVQQQPVQYDQSGN------------------------ 167
                        222222233333333333333333333444444444433332.3344444444444444444444443........................ PP

  PRR5_AED93314-aln 537 sneesksseqkeeekeeeaesakkeaekeeeksesveerrhvspatdqsasssllsesgs 596
                                            +++ + +++ + +++ +++++ +p+ dqs+ +++ ++ g 
           ZC116.1b 168 --------------------TQQVQYDQSSQMQQQPQQQQQYTPQYDQSGNTQNHQQ-GT 206
                        ....................3333333334444444444444444444443333332.22 PP

>> Y71D11A.2a  CE24602	WBGene00004891	locus:smr-1	status:Confirmed	UniProt:Q95Y51	protein_id:CCD72050.1
   #    score  bias  c-Evalue  i-Evalue hmmfrom  hmm to    alifrom  ali to    envfrom  env to     acc
 ---   ------ ----- --------- --------- ------- -------    ------- -------    ------- -------    ----
   1 ?    7.6   0.6     0.011       2.5     519     608 ..     122     207 ..      23     232 .. 0.54

  Alignments for each domain:
  == domain 1    score: 7.6 bits;  conditional E-value: 0.011
  PRR5_AED93314-aln 519 ksvvqkessqaasstskssneesksseqkeeekeeeaesakkeaekeeeksesveerrhvspatdqsasssllsesgssnsssveegsss 608
                        k   ++++++aa + +++ ++e + +++    +++++  +k++++ke ++ ++ e++  ++ +t+ +a++    ++ s + ss   + ss
         Y71D11A.2a 122 KNYAFDNTKSAAGPSTQHGKKEWQAEKE----RRRQKALKKQQKQKELDSIKDGEKKSWQKFNTKANAKGLKGLKKVSATGSSQDGSASS 207
                        2223333222222222222222211111....1111122233333334444444444444444444444444443333332222222222 PP

>> F02E9.1  CE09183	WBGene00008528	status:Confirmed	UniProt:O01314	protein_id:CAB04047.1
   #    score  bias  c-Evalue  i-Evalue hmmfrom  hmm to    alifrom  ali to    envfrom  env to     acc
 ---   ------ ----- --------- --------- ------- -------    ------- -------    ------- -------    ----
   1 ?    7.7   0.9    0.0099       2.3     296     329 ..      67     100 ..      14     153 .. 0.54

  Alignments for each domain:
  == domain 1    score: 7.7 bits;  conditional E-value: 0.0099
  PRR5_AED93314-aln 296 kkanekeekkpeskkeeaessselhkdlaelees 329
                        ++++ek++kk+++kk+e++s+++  ++++++ee+
            F02E9.1  67 ENEEEKNDKKNKKKKDENKSEKKNSGESEDVEEA 100
                        1111111111111111112221112222222222 PP

>> R74.8b  CE37038	WBGene00011282	status:Partially_confirmed	UniProt:Q6BEV8	protein_id:CAH04738.1
   #    score  bias  c-Evalue  i-Evalue hmmfrom  hmm to    alifrom  ali to    envfrom  env to     acc
 ---   ------ ----- --------- --------- ------- -------    ------- -------    ------- -------    ----
   1 ?    7.1   3.6     0.015       3.5     271     607 ..      60     145 ..      20     180 .. 0.43

  Alignments for each domain:
  == domain 1    score: 7.1 bits;  conditional E-value: 0.015
  PRR5_AED93314-aln 271 keeesnklekklakkeseaekkttgkkanekeekkpeskkeeaessselhk..dlaeleessskeaidligasdnkkknsneesskeestak 360
                        k ee+ k e+k+ ++e+e+e++++ +k+ e+e+k++e+++++ e+++e+++   l++ + + ++ a+++i+as +                 
             R74.8b  60 KAEEKRKAEEKRRQEEKEEEARKAREKQIEEERKAKEEQRANEERAKEERDrrALEVIVPPRQNSANSNINASVA----------------- 134
                        222222222222222222222222233333333333333333333332222002222233333333333333333................. PP

  PRR5_AED93314-aln 361 fdsspqLelslrrsdpsesekqeteerrtLnhSnaSAFsrYnnrklqsklsaspsvtsqkkneaaseseeelstkltqnnsdespesaesrq 452
                                                                                                                    
             R74.8b   - --------------------------------------------------------------------------------------------   -
                        ............................................................................................ PP

  PRR5_AED93314-aln 453 ssseletsdskesslakqetsspgqssvptpipvkgvrfdnkstaygsvlapvfysqsgssvmpseksvvqkessqaasstskssneeskss 544
                                                                                                                    
             R74.8b   - --------------------------------------------------------------------------------------------   -
                        ............................................................................................ PP

  PRR5_AED93314-aln 545 eqkeeekeeeaesakkeaekeeeksesveerrhvspatdqsasssllsesgssnsssveegss 607
                                                                              ++  e gs 
             R74.8b 135 ----------------------------------------------------FITNRLEMGSF 145
                        ....................................................33333333332 PP

>> M163.5  CE12454	WBGene00010937	status:Partially_confirmed	UniProt:Q93900	protein_id:CAB01891.1
   #    score  bias  c-Evalue  i-Evalue hmmfrom  hmm to    alifrom  ali to    envfrom  env to     acc
 ---   ------ ----- --------- --------- ------- -------    ------- -------    ------- -------    ----
   1 ?    6.9   9.9     0.018       4.1     430     539 ..     259     365 ..     223     406 .. 0.64

  Alignments for each domain:
  == domain 1    score: 6.9 bits;  conditional E-value: 0.018
  PRR5_AED93314-aln 430 eelstkltqnnsdespesaesrqssseletsdskesslakqetsspgqssvptpipvkgvrfdnkstaygsvlapvfysqsgssvmpseksv 521
                        ++   + ++++s + + +++s +s+ +  +s+s +ss + ++t  p q++v +p p  +++ +++s ++ + la ++ s+s+s++++++  +
             M163.5 259 TS---QSANYSSFNRHLNKNSTNSKPKSVHSESRDSSKQRSTTTNPVQKQVDLPKPKADLTTKHSSSNSPHKLAEASTSKSPSPISECSRRS 347
                        11...222233333344555555555566667777777778889999**********************************99999998777 PP

  PRR5_AED93314-aln 522 vqkessqaasstskssne 539
                          ++s+++     k++ +
             M163.5 348 SSSASTSKNLVVDKHNLA 365
                        666544333333333322 PP

>> F15D4.4  CE35487	WBGene00008861	cysteine protease	status:Partially_confirmed	UniProt:Q93512	protein_id:CAB02487.3
   #    score  bias  c-Evalue  i-Evalue hmmfrom  hmm to    alifrom  ali to    envfrom  env to     acc
 ---   ------ ----- --------- --------- ------- -------    ------- -------    ------- -------    ----
   1 ?    6.5   3.9     0.023       5.3     417     507 ..     504     588 ..     479     602 .. 0.57

  Alignments for each domain:
  == domain 1    score: 6.5 bits;  conditional E-value: 0.023
  PRR5_AED93314-aln 417 tsqkkneaaseseeelstkltqnnsdespesaesrqssseletsdskesslakqetsspgqssvptpipvkgvrfdnkstaygsvlapvfy 507
                        ++++ ++ + ++e e st++++ +s     +++s   +s+ ++++++++s+++++ts++++ss + ++p++ vr   + t  +++ +p   
            F15D4.4 504 EDDEDEVDEEDKE-ETSTTTSSTTS-----TEASTPTTSTSTSTSTSTPSTTTSTTSTSTTSSTSSSAPIRAVRTSTPTTRRTTTTTPRRT 588
                        3443333333333.33333333322.....2233333333444555555555666777777777888888888888777777776666544 PP

>> ZK488.7  CE15363	WBGene00004177	locus:pqn-98	status:Partially_confirmed	UniProt:O17021	protein_id:CCD71526.1
   #    score  bias  c-Evalue  i-Evalue hmmfrom  hmm to    alifrom  ali to    envfrom  env to     acc
 ---   ------ ----- --------- --------- ------- -------    ------- -------    ------- -------    ----
   1 ?    7.2   5.9     0.014       3.3     407     476 ..      46     120 ..      10     158 .. 0.47

  Alignments for each domain:
  == domain 1    score: 7.2 bits;  conditional E-value: 0.014
  PRR5_AED93314-aln 407 qskl.....saspsvtsqkkneaaseseeelstkltqnnsdespesaesrqssseletsdskesslakqetsspg 476
                        q++      ++s + ++++++ +++ + ++ls++ t ++++  +++++++q++s++ ++ s+ +++ ++  +  +
            ZK488.7  46 QQSYytiasNSSLTQNQKDQQLQQWAQTNNLSNQYTDYTQQRDQQEQRMNQNTSQIISQLSSVQNQLESILNNDN 120
                        333333332222233333344444444444444444444444444444444333333332222222221111111 PP

>> Y11D7A.7  CE20190	WBGene00012431	status:Partially_confirmed	UniProt:Q9XWR5	protein_id:CAA21583.1
   #    score  bias  c-Evalue  i-Evalue hmmfrom  hmm to    alifrom  ali to    envfrom  env to     acc
 ---   ------ ----- --------- --------- ------- -------    ------- -------    ------- -------    ----
   1 ?    7.2   3.4     0.014       3.3     542     629 ..      95     184 ..       2     199 .] 0.50

  Alignments for each domain:
  == domain 1    score: 7.2 bits;  conditional E-value: 0.014
  PRR5_AED93314-aln 542 ksseqkeeekeeeaesakkeaekeeeksesveerrhvspatdqsasssllsesgssnsssveegss.sdanat.vavakkaaseskneeg 629
                        k  e++++ kee+ + +k  +e ++++ e+ + r+  +++  + +sss+ ++  ++n++s++++ + s + ++     k+++++s++e+ 
           Y11D7A.7  95 KILEECQRVKEEDEKWQKIFKEMKQRDAENKKRRDLANSSSRDGSSSSIANSRSNDNHESFKSSKNkSTTLGHaSFLLKTQKLSSFHEQR 184
                        333344444443444444444444445555555666656566666677777777778888887777644333322223335666666664 PP

>> F17A9.3  CE19799	WBGene00017535	locus:atf-8	BZIP transcription factor	status:Confirmed	UniProt:O16213	protein_id:CCD6
   #    score  bias  c-Evalue  i-Evalue hmmfrom  hmm to    alifrom  ali to    envfrom  env to     acc
 ---   ------ ----- --------- --------- ------- -------    ------- -------    ------- -------    ----
   1 ?    6.8   2.2     0.018       4.2     221     363 ..      62     143 ..       5     175 .. 0.45

  Alignments for each domain:
  == domain 1    score: 6.8 bits;  conditional E-value: 0.018
  PRR5_AED93314-aln 221 qknkecsekgsdaqssctrpeleaesadvensqelkqlksstklskvksekeeesnklekklakkeseaekkttgkkanekeekkpeskkee 312
                        ++  e+++++s++  sc++ +   +s++ + +   +  ++  + + ++++++ ++  + + + k++++a++                     
            F17A9.3  62 ERLFEQNNNNSEKAESCSSRDSSHDSSSPTSTGGSSRDNVIVRNELKRKKDQVKDVAYWERRRKNNDAAKR--------------------- 132
                        22224444444444444444444433333333332222221111111111111111111111111111111..................... PP

  PRR5_AED93314-aln 313 aessselhkdlaeleessskeaidligasdnkkknsneesskeestakfds 363
                                                                s ++   k d+
            F17A9.3 133 ----------------------------------------SRDQRRMKEDE 143
                        ........................................11111111111 PP

>> Y17G7B.20d  CE46714	WBGene00012471	status:Confirmed
   #    score  bias  c-Evalue  i-Evalue hmmfrom  hmm to    alifrom  ali to    envfrom  env to     acc
 ---   ------ ----- --------- --------- ------- -------    ------- -------    ------- -------    ----
   1 ?    7.1   0.8     0.015       3.5     504     589 ..      38     122 ..       7     208 .. 0.46

  Alignments for each domain:
  == domain 1    score: 7.1 bits;  conditional E-value: 0.015
  PRR5_AED93314-aln 504 pvfysqsgssvmpseksvvqkessqaasstskssneesksseqkeeek.eeeaesakkeaekeeeksesveerrhvspatdqsasss 589
                        p f + s  ++++s++s   ++  ++++s+sk+ n   + +eqk++e  + ++++ + eae +   +e+ +++++   a d+ ++ +
         Y17G7B.20d  38 PYFNPYSSGPLVKSPSSKRGRP--SKVTSNSKMANYARNYREQKKNEMsTLQMHNSELEAELRLAREENAKMKKALAKASDEITQLK 122
                        3333333333333333333333..122222222222222222222221111111112222222222222222222222222222222 PP

>> F46A8.6  CE34187	WBGene00009749	status:Partially_confirmed	UniProt:O01332	protein_id:CAB04392.2
   #    score  bias  c-Evalue  i-Evalue hmmfrom  hmm to    alifrom  ali to    envfrom  env to     acc
 ---   ------ ----- --------- --------- ------- -------    ------- -------    ------- -------    ----
   1 ?    6.9   8.5     0.017       3.9     229     319 ..      51     149 ..      35     187 .. 0.49

  Alignments for each domain:
  == domain 1    score: 6.9 bits;  conditional E-value: 0.017
  PRR5_AED93314-aln 229 kgsdaqssctrpeleaesadvensqelkqlks.stklskvksekeeesnklekklakkeseae......k.kttgkkanekeekkpeskkee 312
                        + sd  ++ tr +++ ++++++++++    k+ ++  s+ k +k++++ + +kk+a+k++ +       + k+t+++a+++e+ +++ + ++
            F46A8.6  51 QVSDVGPDSTRTAMDNQKKSKKKKSKEPAKKKkKSADSSQKVSKKKKKSSKSKKSAEKKKPEVvapmdpDvKSTQRSAERSEQPDQTAQTKT 142
                        44555555555555555555444444333333222222222222222222222233333322245544323444444444444444444444 PP

  PRR5_AED93314-aln 313 aesssel 319
                        a+s +++
            F46A8.6 143 AKSGKDM 149
                        4443322 PP

>> F52G3.5  CE35720	WBGene00018713	status:Partially_confirmed	UniProt:Q9GZH9	protein_id:CCD66180.1
   #    score  bias  c-Evalue  i-Evalue hmmfrom  hmm to    alifrom  ali to    envfrom  env to     acc
 ---   ------ ----- --------- --------- ------- -------    ------- -------    ------- -------    ----
   1 ?    6.7   9.2      0.02       4.5     213     316 ..     138     245 ..     117     291 .. 0.60

  Alignments for each domain:
  == domain 1    score: 6.7 bits;  conditional E-value: 0.02
  PRR5_AED93314-aln 213 segsvasiqknkecsekgsdaqssctrpele.aesadvensqelkqlks.stklskvksekeeesnklekklakkeseaek.kttg.kkane 300
                        +e+s ++  k+  +se+ s+++ s+  p+ e ++++d e ++e +q++s +t+++++++++ee+s+  e  +++k+++ ++ ktt+ +++++
            F52G3.5 138 DENSENEARKKMKGSEEDSEERNSTFAPDKEiVDEEDSELEEEEEQTTSsTTTTTTTTTTTEEPSTTSEYRKKSKKNRSKRpKTTKtTTTST 229
                        45666666666699999999999998888883455666666666666664444444445555555544444444444444223333211111 PP

  PRR5_AED93314-aln 301 keekkpeskkeeaess 316
                        +++++p+ + ee   +
            F52G3.5 230 TTTEAPTTTTEEYTTT 245
                        1222222222221111 PP

>> K07D4.8  CE25937	WBGene00004135	locus:pqn-48	status:Confirmed	UniProt:O76576	protein_id:CCD72751.1
   #    score  bias  c-Evalue  i-Evalue hmmfrom  hmm to    alifrom  ali to    envfrom  env to     acc
 ---   ------ ----- --------- --------- ------- -------    ------- -------    ------- -------    ----
   1 ?    6.7   5.7      0.02       4.6     427     506 ..      27     104 ..       6     140 .. 0.46

  Alignments for each domain:
  == domain 1    score: 6.7 bits;  conditional E-value: 0.02
  PRR5_AED93314-aln 427 eseeelstkltqnnsdespesaesrqssseletsdskesslakqetsspgqssvptpipvkgvrfdnkstaygsvlapvf 506
                        +++ +  ++ +++n ++ +++ + +q+++++++++ ++++ ++q++++ +++ +p p  +k  + + +s  + sv+++  
            K07D4.8  27 QHQPSYPQNYQNHNYNA-HQQ-HYHQQQQQQQHAHQQKQASQQQQQQQYPYNNYPSPNAIKAYQAAYPSVPHASVFNQPT 104
                        11111222222222222.222.2222222222333333333333445555555666666655555555555555444444 PP

>> T10C6.5  CE16380	WBGene00011687	status:Confirmed	UniProt:O45766	protein_id:CAB07655.1
   #    score  bias  c-Evalue  i-Evalue hmmfrom  hmm to    alifrom  ali to    envfrom  env to     acc
 ---   ------ ----- --------- --------- ------- -------    ------- -------    ------- -------    ----
   1 ?    6.9   7.5     0.018         4     518     644 ..      29     158 ..      16     208 .. 0.58

  Alignments for each domain:
  == domain 1    score: 6.9 bits;  conditional E-value: 0.018
  PRR5_AED93314-aln 518 eksvvqkessqaasstskssneesksseqkeeek..eeeaesakkeaekeeek.sesveerrhvspatdqsasssllsesgssnsssveegs 606
                        ++s+   +s+++++  ++ +++e++ +++  +++  ++e +  ++++ ++  + s+s  +r+ + + + +sa s   +e+ ++ +ss  ++s
            T10C6.5  29 QYSSKDMPSHTKMKYRQTGQETEADLRKKDLRREleDKERNAIREKRARDSASsSSSHSKRQRMDQIAAESAASVDADEAVDELNSSDDDDS 120
                        33443333333333333333333333333222323323333333333222222023333333333445566666666667777777777777 PP

  PRR5_AED93314-aln 607 ssdanat.vavakkaaseskneegasssegtksqrssqR 644
                        + d  a  +a  +k ++e  +e+ a+ +e  k+++  qR
            T10C6.5 121 DEDDTAAlMAELEKIKKERAEEKAARDEE-IKEKEEKQR 158
                        75555555666665666666666544444.555555555 PP

>> F01F1.1c  CE32351	WBGene00017158	locus:hpo-10	status:Confirmed	UniProt:Q8I7L2	protein_id:CCD65983.1
   #    score  bias  c-Evalue  i-Evalue hmmfrom  hmm to    alifrom  ali to    envfrom  env to     acc
 ---   ------ ----- --------- --------- ------- -------    ------- -------    ------- -------    ----
   1 ?    6.4   2.4     0.024       5.5     216     296 ..     270     358 ..     243     419 .. 0.56

  Alignments for each domain:
  == domain 1    score: 6.4 bits;  conditional E-value: 0.024
  PRR5_AED93314-aln 216 svasiqknkecsekgsdaqssctrpeleaesadvensqelkqlksstklskvksekeeesnklekklakkeseae.......kkttg..... 295
                        s + + +  +    g++ q   +r + +++s+d +ns+ l++++ s +++++k++++++ +k  +k akk ++++       +         
           F01F1.1c 270 SRRRSDEMSNSGAAGGGGQMKRARRDSDGASSDSDNSDPLEKMHFS-SMNQKKTKAQKKAEKAARKAAKKLQKQQtpqkvknA---Wkvagg 357
                        2222222223334445555577788888888888888887777773.334444555555555555555555555533222220...112222 PP

  PRR5_AED93314-aln 296 k 296
                        +
           F01F1.1c 358 D 358
                        1 PP

>> F01F1.1a  CE29249	WBGene00017158	locus:hpo-10	status:Confirmed	UniProt:Q19094	protein_id:CCD65981.1
   #    score  bias  c-Evalue  i-Evalue hmmfrom  hmm to    alifrom  ali to    envfrom  env to     acc
 ---   ------ ----- --------- --------- ------- -------    ------- -------    ------- -------    ----
   1 ?    6.4   2.4     0.024       5.6     216     296 ..     275     363 ..     248     424 .. 0.56

  Alignments for each domain:
  == domain 1    score: 6.4 bits;  conditional E-value: 0.024
  PRR5_AED93314-aln 216 svasiqknkecsekgsdaqssctrpeleaesadvensqelkqlksstklskvksekeeesnklekklakkeseae.......kkttg..... 295
                        s + + +  +    g++ q   +r + +++s+d +ns+ l++++ s +++++k++++++ +k  +k akk ++++       +         
           F01F1.1a 275 SRRRSDEMSNSGAAGGGGQMKRARRDSDGASSDSDNSDPLEKMHFS-SMNQKKTKAQKKAEKAARKAAKKLQKQQtpqkvknA---Wkvagg 362
                        2222222223334445555577788888888888888887777773.334444555555555555555555555533222220...112222 PP

  PRR5_AED93314-aln 296 k 296
                        +
           F01F1.1a 363 D 363
                        1 PP

>> F48A9.1  CE10716	WBGene00018581	status:Confirmed	UniProt:O01568	protein_id:CCD68503.1
   #    score  bias  c-Evalue  i-Evalue hmmfrom  hmm to    alifrom  ali to    envfrom  env to     acc
 ---   ------ ----- --------- --------- ------- -------    ------- -------    ------- -------    ----
   1 ?    6.8   0.2     0.019       4.2     537     580 ..     222     262 ..      91     298 .. 0.54

  Alignments for each domain:
  == domain 1    score: 6.8 bits;  conditional E-value: 0.019
  PRR5_AED93314-aln 537 sneesksseqkeeekeeeaesakkeaekeeeksesveerrhvsp 580
                        ++   +++e  +e+k+e+ +++++e+++++++++s+ +   vs 
            F48A9.1 222 RK---DTEELRDERKRENEQNQNRERYHHRRSKSSNRDDASVSH 262
                        11...111111111111111112222222222222222222221 PP

>> F54F12.2a  CE41406	WBGene00010073	status:Confirmed	UniProt:A7LPI9	protein_id:CAO82040.1
   #    score  bias  c-Evalue  i-Evalue hmmfrom  hmm to    alifrom  ali to    envfrom  env to     acc
 ---   ------ ----- --------- --------- ------- -------    ------- -------    ------- -------    ----
   1 ?    6.6   1.6     0.021       4.7     227     289 ..      38      98 ..      13     129 .. 0.65

  Alignments for each domain:
  == domain 1    score: 6.6 bits;  conditional E-value: 0.021
  PRR5_AED93314-aln 227 sekgsdaqssctrpeleaesadvensqelkqlksstklskvkse.keeesnklekklakkesea 289
                          +gsd+q+  t+++  + s+d +++++   +k++  +  ++++ +e e++k+e+k+ ++e+  
          F54F12.2a  38 GVNGSDQQKKLTKKKSKGVSEDDDEDEK---TKCKVATIRIEDHdEEVEKKKVERKKRTQEDMV 98 
                        4589999999999999999888887776...344333333333303444555555555554443 PP

>> R74.8a  CE35361	WBGene00011282	status:Partially_confirmed	UniProt:O45722	protein_id:CAA85278.2
   #    score  bias  c-Evalue  i-Evalue hmmfrom  hmm to    alifrom  ali to    envfrom  env to     acc
 ---   ------ ----- --------- --------- ------- -------    ------- -------    ------- -------    ----
   1 ?    6.5   3.8     0.023       5.3     271     607 ..      60     145 ..      21     180 .. 0.43

  Alignments for each domain:
  == domain 1    score: 6.5 bits;  conditional E-value: 0.023
  PRR5_AED93314-aln 271 keeesnklekklakkeseaekkttgkkanekeekkpeskkeeaessselhk..dlaeleessskeaidligasdnkkknsneesskeestak 360
                        k ee+ k e+k+ ++e+e+e++++ +k+ e+e+k++e+++++ e+++e+++   l++ + + ++ a+++i+as +                 
             R74.8a  60 KAEEKRKAEEKRRQEEKEEEARKAREKQIEEERKAKEEQRANEERAKEERDrrALEVIVPPRQNSANSNINASVA----------------- 134
                        222222222222222222222222233333333333333333333333222002222333333333333333333................. PP

  PRR5_AED93314-aln 361 fdsspqLelslrrsdpsesekqeteerrtLnhSnaSAFsrYnnrklqsklsaspsvtsqkkneaaseseeelstkltqnnsdespesaesrq 452
                                                                                                                    
             R74.8a   - --------------------------------------------------------------------------------------------   -
                        ............................................................................................ PP

  PRR5_AED93314-aln 453 ssseletsdskesslakqetsspgqssvptpipvkgvrfdnkstaygsvlapvfysqsgssvmpseksvvqkessqaasstskssneeskss 544
                                                                                                                    
             R74.8a   - --------------------------------------------------------------------------------------------   -
                        ............................................................................................ PP

  PRR5_AED93314-aln 545 eqkeeekeeeaesakkeaekeeeksesveerrhvspatdqsasssllsesgssnsssveegss 607
                                                                              ++  e gs 
             R74.8a 135 ----------------------------------------------------FITNRLEMGSF 145
                        ....................................................33333333332 PP

>> K11D12.1  CE30382	WBGene00000862	locus:cwp-4	status:Confirmed	UniProt:O44626	protein_id:CCD64396.1
   #    score  bias  c-Evalue  i-Evalue hmmfrom  hmm to    alifrom  ali to    envfrom  env to     acc
 ---   ------ ----- --------- --------- ------- -------    ------- -------    ------- -------    ----
   1 ?    6.4   2.9     0.024       5.5     412     522 ..     188     296 ..     142     327 .. 0.55

  Alignments for each domain:
  == domain 1    score: 6.4 bits;  conditional E-value: 0.024
  PRR5_AED93314-aln 412 aspsvtsqkkneaaseseeelstkltqnnsdespesaesrqssseletsdskesslakqetsspgqssvptpipvkgvrfdnkstaygs.vl 502
                        +++++t++ +++++  + +  ++ +++ ++++ p+++ + +   + +t+++++++   ++t sp +++ +t++p++g++ + +s+++ + + 
           K11D12.1 188 TTTTTTTTTTTTTSPMNTTTTTVLINGTTTTTVPTNETTTTVPLNGTTTTVPTNE---TTTTSPLNGTTTTTVPINGATTTIPSNGNITsTT 276
                        3333333333333334455566777777777777766666655555555555555...4558899999999999999888877766543033 PP

  PRR5_AED93314-aln 503 apvfysqsgssvmpseksvv 522
                        + v  +++ +++++s++ ++
           K11D12.1 277 TTVPSTNTTTTAVNSNSTTT 296
                        33333333333333322222 PP

>> T13F2.2  CE13621	WBGene00011743	single-stranded DNA binding protein P9	status:Confirmed	UniProt:Q94045	protein_id:CAB
   #    score  bias  c-Evalue  i-Evalue hmmfrom  hmm to    alifrom  ali to    envfrom  env to     acc
 ---   ------ ----- --------- --------- ------- -------    ------- -------    ------- -------    ----
   1 ?    6.9   3.0     0.017       3.9     190     579 ..      12      57 ..       1     118 [. 0.40

  Alignments for each domain:
  == domain 1    score: 6.9 bits;  conditional E-value: 0.017
  PRR5_AED93314-aln 190 pqdesvsqqkleaasennaasnksegsvasiqknkecsekgsdaqssctrpeleaesadvensqelkqlksstklskvksekeeesnklekk 281
                        +++ ++                                                                                      
            T13F2.2  12 EKKVTK-------------------------------------------------------------------------------------- 17 
                        111111...................................................................................... PP

  PRR5_AED93314-aln 282 lakkeseaekkttgkkanekeekkpeskkeeaessselhkdlaeleessskeaidligasdnkkknsneesskeestakfdsspqLelslrr 373
                                                                                                                    
            T13F2.2   - --------------------------------------------------------------------------------------------   -
                        ............................................................................................ PP

  PRR5_AED93314-aln 374 sdpsesekqeteerrtLnhSnaSAFsrYnnrklqsklsaspsvtsqkkneaaseseeelstkltqnnsdespesaesrqssseletsdskes 465
                                                                                                                    
            T13F2.2   - --------------------------------------------------------------------------------------------   -
                        ............................................................................................ PP

  PRR5_AED93314-aln 466 slakqetsspgqssvptpipvkgvrfdnkstaygsvlapvfysqsgssvmpseksvvqkessqaasstskssneesksseqkeeekeeeaes 557
                                                                                                 e++k++++ +++++e++e+
            T13F2.2  18 -------------------------------------------------------------------------EQKKKETKSKKRQSEAVEE 36 
                        .........................................................................1111111111111222222 PP

  PRR5_AED93314-aln 558 akkeaekeeeksesveerrhvs 579
                        +k+e++k+++ +e+v  r + s
            T13F2.2  37 EKQEVKKAKN-EEEVSGRLKDS 57 
                        1111111111.12222222222 PP

>> T13B5.8a  CE36017	WBGene00020475	locus:sut-1	status:Partially_confirmed	UniProt:O17378	protein_id:CCD63491.1
   #    score  bias  c-Evalue  i-Evalue hmmfrom  hmm to    alifrom  ali to    envfrom  env to     acc
 ---   ------ ----- --------- --------- ------- -------    ------- -------    ------- -------    ----
   1 ?    6.5   3.8     0.022       5.1     192     294 ..      16     117 ..       3     172 .. 0.53

  Alignments for each domain:
  == domain 1    score: 6.5 bits;  conditional E-value: 0.022
  PRR5_AED93314-aln 192 desvsqqkleaasennaasnksegsvasiqknkecsekgsdaqssctrpeleaesadvensqelkqlksstklskvksekeeesnklekkla 283
                        + ++   + e  +enn++s  +e  ++   ++ e+ ek+ +a+ s ++++  a+  d+e ++    + +s ++  +++ +  e+++++k  a
           T13B5.8a  16 QYADYRAQFEQWKENNKGSIGTEAYNS-YVQQFEQWEKEVEARTSQQQKHRKAAAVDKEAEAAAAAYAQSQEAYMAHHLRGMEQTEMQKRAA 106
                        334444455555555555544444433.3334456666666666665555555555555555544444433333333333333333333222 PP

  PRR5_AED93314-aln 284 kkeseaekktt 294
                        +  + +++++ 
           T13B5.8a 107 AAAQLQQQQMM 117
                        22222222111 PP

>> C18A3.7  CE01799	WBGene00015944	status:Confirmed	UniProt:Q09960	protein_id:CCD65022.1
   #    score  bias  c-Evalue  i-Evalue hmmfrom  hmm to    alifrom  ali to    envfrom  env to     acc
 ---   ------ ----- --------- --------- ------- -------    ------- -------    ------- -------    ----
   1 ?    6.6   4.5     0.021       4.8     519     584 ..      18      85 ..       3     109 .. 0.38

  Alignments for each domain:
  == domain 1    score: 6.6 bits;  conditional E-value: 0.021
  PRR5_AED93314-aln 519 ksvvqkessqaasstskssneesksseqkeeek..eeeaesakkeaekeeeksesveerrhvspatdq 584
                        k +  ++++++++++ ++++++s+ ++++++    +e+a+++k+e ek++++++ ++e++ + ++ + 
            C18A3.7  18 KKTGTDRQKPSVKQNASQNSKKSSRQKKTPSVGkeREQATDKKREIEKKPQEKTALDEQQRKAQTETI 85 
                        22222222222222222222222222222221112223333333333333333444433333333222 PP

>> C08C3.1a  CE29076	WBGene00001174	locus:egl-5	status:Confirmed	UniProt:P17486	protein_id:CCD63638.1
   #    score  bias  c-Evalue  i-Evalue hmmfrom  hmm to    alifrom  ali to    envfrom  env to     acc
 ---   ------ ----- --------- --------- ------- -------    ------- -------    ------- -------    ----
   1 ?    6.5   2.3     0.022         5     416     578 ..      19     179 ..       1     201 [. 0.58

  Alignments for each domain:
  == domain 1    score: 6.5 bits;  conditional E-value: 0.022
  PRR5_AED93314-aln 416 vtsqkkneaaseseeelstkltqnnsdespesaesrqssseletsdskesslakqetsspgqssvptpipvkgvrfdnkstaygsvlapvfy 507
                         ts+ + + +++++ +    +tq       +++++ +s+ ++e+s  ++ s a  +    +q+   +  p   ++f + ++ y ++  p + 
           C08C3.1a  19 ATSTTSSQPDANDHLSRLAAMTQGV----GKEDPETSSTPSTEASLYPGISAAYMQSYGWPQNYNYFGQPLGPATFPGWPQCYPNTAWPNYA 106
                        2222222333333333333344433....334455555555666666666666555555666777788899999999988888877766554 PP

  PRR5_AED93314-aln 508 s.qsgssvmpseksvvqkessqaasstskssneesksseqkeeek.eeeaesakkeaekeeeksesveerrhv 578
                        s + g ++ +  + +v +++ q+ s  sk++ ee + ++q ++++ + ++++ + +a+ke++  ++  e++  
           C08C3.1a 107 SsKKGRQTYQRYQTSVLEAKFQQSSYVSKKQREELRLQTQLTDRQiKIWFQNRRMKAKKEKQRVDDHTEHTPL 179
                        4044455555555555566566666667777777777777777777878888777777666666666555555 PP

>> T05G5.12  CE31363	WBGene00000932	locus:dao-6	status:Confirmed	UniProt:Q8MPY0	protein_id:CAD44154.1
   #    score  bias  c-Evalue  i-Evalue hmmfrom  hmm to    alifrom  ali to    envfrom  env to     acc
 ---   ------ ----- --------- --------- ------- -------    ------- -------    ------- -------    ----
   1 ?    6.5   3.6     0.022       5.1     419     518 ..      11      71 ..       2      87 .. 0.33

  Alignments for each domain:
  == domain 1    score: 6.5 bits;  conditional E-value: 0.022
  PRR5_AED93314-aln 419 qkkneaaseseeelstkltqnnsdespesaesrqssseletsdskesslakqetsspgqssvptpipvkgvrfdnkstaygsvlapvfysqs 510
                        +k+++ +++se++++ + ++ +                                        + ++pv++ + +++++++ s+ +  + ++s
           T05G5.12  11 KKVESDEQDSEKQNTFNYQKLS---------------------------------------ESETMPVHQKTRKGSNHSNASTASTCSTTSS 63 
                        2222222333333333333322.......................................2222222222222222222222222222222 PP

  PRR5_AED93314-aln 511 gssvmpse 518
                         +  ++s+
           T05G5.12  64 SKRYTSSQ 71 
                        22222222 PP

>> C34E10.11  CE29031	WBGene00016412	locus:mrps-26	status:Partially_confirmed	UniProt:Q95QS3	protein_id:CCD66655.1
   #    score  bias  c-Evalue  i-Evalue hmmfrom  hmm to    alifrom  ali to    envfrom  env to     acc
 ---   ------ ----- --------- --------- ------- -------    ------- -------    ------- -------    ----
   1 ?    6.6   0.5     0.021       4.9     219     385 ..     115     170 ..      27     229 .. 0.56

  Alignments for each domain:
  == domain 1    score: 6.6 bits;  conditional E-value: 0.021
  PRR5_AED93314-aln 219 siqknkecsekgsdaqssctrpeleaesadvensqelkqlksstklskvksekeeesnklekklakkeseaekkttgkkanekeekkpeskk 310
                        +  + + ++ek+++++   +r+e eae+a+ ++s  l+++++                                                  
          C34E10.11 115 ELDELIAQNEKRNEEK-RAARKEREAEDAKETKSVILEEIRV-------------------------------------------------- 155
                        1111112222222222.1222222333222222222222111.................................................. PP

  PRR5_AED93314-aln 311 eeaessselhkdlaeleessskeaidligasdnkkknsneesskeestakfdsspqLelslrrsdpsesekqete 385
                                                                                   +l + ++++++ +e e
          C34E10.11 156 -----------------------------------------------------------ELEKRNAGKKQ-AEDE 170
                        ...........................................................11111111111.1111 PP

>> Y43C5A.4  CE19153	WBGene00012784	status:Partially_confirmed	UniProt:Q9XXF0	protein_id:CAA19504.1
   #    score  bias  c-Evalue  i-Evalue hmmfrom  hmm to    alifrom  ali to    envfrom  env to     acc
 ---   ------ ----- --------- --------- ------- -------    ------- -------    ------- -------    ----
   1 ?    6.2   8.9     0.028       6.4     202     346 ..      48     136 ..      32     160 .. 0.43

  Alignments for each domain:
  == domain 1    score: 6.2 bits;  conditional E-value: 0.028
  PRR5_AED93314-aln 202 aasennaasnksegsvasiqknkecsekgsdaqssctrpeleaesadvensqelkqlksstklskvksekeeesnklekklakkeseaekkt 293
                         ++                                                        s++++k++se+++++nk +     + +ea++ t
           Y43C5A.4  48 KKKL-------------------------------------------------------SSSHEKKRSENKARNNKKKPVELDTTDEAKS-T 83 
                        1111.......................................................2222222222222222222222222222221.2 PP

  PRR5_AED93314-aln 294 tgkkanekeekkpeskkeeaessselhkdlaeleessskeaidligasdnkkk 346
                         ++ ++ek +k+p+ k++++++++  +k+++++++++ +e++ + ++ d+k+ 
           Y43C5A.4  84 VNEDEKEKSSKRPTAKSKKSKKATGSKKKNKKTKKPDGSEKKTQTQTEDQKAP 136
                        22344444444444444455555444444444444444444444444444333 PP

>> Y105E8B.1f  CE36224	WBGene00002978	locus:lev-11	status:Confirmed	UniProt:Q22866	protein_id:CAE54913.1
   #    score  bias  c-Evalue  i-Evalue hmmfrom  hmm to    alifrom  ali to    envfrom  env to     acc
 ---   ------ ----- --------- --------- ------- -------    ------- -------    ------- -------    ----
   1 ?    6.5   3.5     0.023       5.2     251     376 ..       7     129 ..       1     148 [. 0.43

  Alignments for each domain:
  == domain 1    score: 6.5 bits;  conditional E-value: 0.023
  PRR5_AED93314-aln 251 nsqelkqlksstklskvksekeeesnklekklakkeseaekkttgkkanekeekkpeskkeeaessselhkdlaeleessskeaidligasd 342
                        ++q +k  k+  ++ +  + +ee+  ++++kl   e+e     t+kk+ ++ +  ++ +++ +  +s+l+++ ++++e++ +e  +l + ++
         Y105E8B.1f   7 KMQAMKIEKD--NALDRADAAEEKVRQITEKLERVEEELR--DTQKKMTQTGDDLDKAQEDLSAATSKLEEKEKTVQEAE-AEVASLNRRMT 93 
                        3333333222..2222233333333333333333333333..34444444444444444444444444444443333333.56666655555 PP

  PRR5_AED93314-aln 343 nkkknsneessk.eestakfds.spqLelslrrsdp 376
                          +++ n      + +t++  + sp L+l lr  + 
         Y105E8B.1f  94 LLEEELNFSPRRlTANTTRSPVsSPWLKLILRELRS 129
                        555554444444445555555557777777776654 PP

>> F42A9.7  CE25889	WBGene00018336	status:Partially_confirmed	UniProt:Q95ZT8	protein_id:CCD67659.1
   #    score  bias  c-Evalue  i-Evalue hmmfrom  hmm to    alifrom  ali to    envfrom  env to     acc
 ---   ------ ----- --------- --------- ------- -------    ------- -------    ------- -------    ----
   1 ?    6.0   7.9     0.031       7.2     204     321 ..      31     147 ..      14     187 .. 0.41

  Alignments for each domain:
  == domain 1    score: 6.0 bits;  conditional E-value: 0.031
  PRR5_AED93314-aln 204 sennaasnksegsvasiqknkecsekgsdaqssctrpeleaesadvensqelkqlksstklskvksekeeesnklekklakkeseae..kkt 293
                        + + + s+ks +s + + +++  s k+s + +s ++++  + s++ +ns +++    s + ++++s+++++snk+  + +   +++   +  
            F42A9.7  31 QRKSQRSTKSRKSSRRSRRRNGRSRKSSRSGKSSRSSK-SGRSSKSSNSTKTTG---SKSSKSSRSQRSNKSNKMVTNPKGFSDRKIraAIL 118
                        22222222222222222222233333332222222222.222222222222111...11122222222222222222222222222211112 PP

  PRR5_AED93314-aln 294 tg.kkanekeekkpeskkeeaessselhk 321
                        ++ k a + +++++ s+++++e++ ++h+
            F42A9.7 119 ADqKAAADAVKSQKLSSNNSSEKQLNAHN 147
                        22122222222222233333333333333 PP

>> F56A6.4  CE45820	WBGene00018923	status:Confirmed	UniProt:Q9GZG5	protein_id:CCD71918.1
   #    score  bias  c-Evalue  i-Evalue hmmfrom  hmm to    alifrom  ali to    envfrom  env to     acc
 ---   ------ ----- --------- --------- ------- -------    ------- -------    ------- -------    ----
   1 ?    6.2   3.6     0.028       6.4     293     576 ..      95     155 ..      36     229 .. 0.49

  Alignments for each domain:
  == domain 1    score: 6.2 bits;  conditional E-value: 0.028
  PRR5_AED93314-aln 293 ttgkkanekeekkpeskkeeaessselhkdlaeleessskeaidligasdnkkknsneesskeestakfdsspqLelslrrsdpsesekqet 384
                          ++k  ++e++++++ +e+a+++ e++k+ ++le+++                                                      
            F56A6.4  95 PEKRKLTDDEKETQKELRENAKRAREAEKERKTLEKDK------------------------------------------------------ 132
                        11111122222222222222222221111111111111...................................................... PP

  PRR5_AED93314-aln 385 eerrtLnhSnaSAFsrYnnrklqsklsaspsvtsqkkneaaseseeelstkltqnnsdespesaesrqssseletsdskesslakqetsspg 476
                                                                                                                    
            F56A6.4   - --------------------------------------------------------------------------------------------   -
                        ............................................................................................ PP

  PRR5_AED93314-aln 477 qssvptpipvkgvrfdnkstaygsvlapvfysqsgssvmpseksvvqkessqaasstskssneesksseqkeeekeeeaesakkeaekeeek 568
                                                                                                     ++++ ++ +e++e++
            F56A6.4 133 -----------------------------------------------------------------------------KKSEMARRREEKEKD 147
                        .............................................................................111111111111111 PP

  PRR5_AED93314-aln 569 sesveerr 576
                        +e+ + +r
            F56A6.4 148 KETRKIER 155
                        11111111 PP

>> C46C2.7  CE44874	WBGene00045078	status:Confirmed	UniProt:A0FLR2	protein_id:CAL63992.2
   #    score  bias  c-Evalue  i-Evalue hmmfrom  hmm to    alifrom  ali to    envfrom  env to     acc
 ---   ------ ----- --------- --------- ------- -------    ------- -------    ------- -------    ----
   1 ?    6.3   0.5     0.027       6.1     176     227 ..       4      55 ..       3      67 .. 0.52

  Alignments for each domain:
  == domain 1    score: 6.3 bits;  conditional E-value: 0.027
  PRR5_AED93314-aln 176 VWRrqqssagsengpqdesvsqqkleaasennaasnksegsvasiqknkecs 227
                        VW r ++s+ + +  +   +s++k+e +  +++++ +  + + s ++n+e++
            C46C2.7   4 VWNRSSTSSFIRKRLRASRKSKKKIEKEGGHESSEASVHQAQYSCENNAEAT 55 
                        8888777666665555555555555444444333333333333333333443 PP

>> F23F12.9a  CE01256	WBGene00017755	locus:zip-8	status:Confirmed	UniProt:P46505	protein_id:CCD69928.1
   #    score  bias  c-Evalue  i-Evalue hmmfrom  hmm to    alifrom  ali to    envfrom  env to     acc
 ---   ------ ----- --------- --------- ------- -------    ------- -------    ------- -------    ----
   1 ?    6.3   2.1     0.026       5.8     254     303 ..      72     124 ..       6     166 .. 0.44

  Alignments for each domain:
  == domain 1    score: 6.3 bits;  conditional E-value: 0.026
  PRR5_AED93314-aln 254 elkqlksstklskvksekeeesnklekklakkeseae....kkttg.kkanekee 303
                        ++k+++ ++k s ++ +++e++n++e++l k++++a     k +++ + a+++++
          F23F12.9a  72 RMKNNE-AAKKSRASRKHREQKNQTENELLKRKNAALeeelK-QAKcELAQMQIT 124
                        111111.11111111122222222222222222221111110.111111112222 PP

>> B0261.8  CE34240	WBGene00015096	status:Confirmed	UniProt:Q7Z116	protein_id:CCD61577.1
   #    score  bias  c-Evalue  i-Evalue hmmfrom  hmm to    alifrom  ali to    envfrom  env to     acc
 ---   ------ ----- --------- --------- ------- -------    ------- -------    ------- -------    ----
   1 ?    6.1  10.0      0.03       6.9     233     371 ..      41     156 ..      12     175 .. 0.48

  Alignments for each domain:
  == domain 1    score: 6.1 bits;  conditional E-value: 0.03
  PRR5_AED93314-aln 233 aqssctrpeleaesadvensqelkqlksstklskvksekeeesnklekklakkeseaekkttgkkanekeekkpeskkeeaessselhkdla 324
                         q +                            ++ ++e+eee+ ++e++  ++e e+++++ +++ +++++ k+ ++k++  ++ e   +++
            B0261.8  41 VQRT---------------------------CEVQDEEAEEENIEFEHEIDEEEIEEQDEIVHEQSENDQNLKDSDEKKNEIVALEKSTEKD 105
                        2222...........................2334445555555555555555555554444444444444444444444433333322222 PP

  PRR5_AED93314-aln 325 el....eessskeaidligasdnkkknsneesskeestakfdsspqLelsl 371
                        e+    e++++ ++ d+ ++ ++k+++sn+ ++++e+++ +d++ +++l+ 
            B0261.8 106 EElpipEKEAQVDQEDTLENLFEKETESNNTNEQQENVETNDTTSNFDLNE 156
                        220000222223334444444444444444434466666666666666654 PP

>> F54F12.2c  CE45896	WBGene00010073	status:Confirmed	protein_id:CCA65567.1
   #    score  bias  c-Evalue  i-Evalue hmmfrom  hmm to    alifrom  ali to    envfrom  env to     acc
 ---   ------ ----- --------- --------- ------- -------    ------- -------    ------- -------    ----
   1 ?    6.0   1.9     0.032       7.2     228     289 ..      14      73 ..       3     105 .. 0.63

  Alignments for each domain:
  == domain 1    score: 6.0 bits;  conditional E-value: 0.032
  PRR5_AED93314-aln 228 ekgsdaqssctrpeleaesadvensqelkqlksstklskvkse.keeesnklekklakkesea 289
                         +gsd+q+  t+++  + s+d +++++   +k++  +  ++++ +e e++k+e+k+ ++e+  
          F54F12.2c  14 VNGSDQQKKLTKKKSKGVSEDDDEDEK---TKCKVATIRIEDHdEEVEKKKVERKKRTQEDMV 73 
                        58999******9999999888888776...344333333333303444555555555554443 PP

>> Y6E2A.4  CE42248	WBGene00012398	status:Partially_confirmed	UniProt:O45969	protein_id:CAA15963.3
   #    score  bias  c-Evalue  i-Evalue hmmfrom  hmm to    alifrom  ali to    envfrom  env to     acc
 ---   ------ ----- --------- --------- ------- -------    ------- -------    ------- -------    ----
   1 ?    5.8   8.5     0.038       8.6     258     413 ..     242     406 ..     189     446 .. 0.56

  Alignments for each domain:
  == domain 1    score: 5.8 bits;  conditional E-value: 0.038
  PRR5_AED93314-aln 258 lksstklskvksekeeesnklekklakkeseaekkttg...kkanekeekkpeskkeeaessselhkdlaeleessskeaidligasdnkkk 346
                        +k + +++++++  +e+++ l++kl   ++e+ +       +++  + e +  ++++e ++ ++++++  +++ ++++e + +i++ d ++k
            Y6E2A.4 242 TKFHESMKNSENVISEKEQDLQNKLNVYQKEISA---RlevQEKRLHAEIDAFEHEKEQRR-KQEEEEFSKKMMEQDQEFQKIIRKIDVDRK 329
                        1222233333333333444444444444433332...122222333333333333333333.334455555555555777777777777777 PP

  PRR5_AED93314-aln 347 nsneessk...eestakfds.spqLelslrrsdpsesek......qeteerrtLnhSnaSAFsrYnnrklqsklsas 413
                        +  ee++    e +++++++  + L+ sl++ +  e+e+      ++ ++  +L +S+   F rY  ++++++  + 
            Y6E2A.4 330 TFAEEKHLklmEACENQDEVlLKLLNSSLKSFHWEEHEEywasrlNVLRNSLSLIRSEFWSFERYFRQQAENPEMCP 406
                        7766655435344455555577888999999888777664433233456667788999999****999999886433 PP

>> M01E11.5  CE12296	WBGene00000474	locus:cey-3	status:Confirmed	UniProt:P91398	protein_id:CCD71344.1
   #    score  bias  c-Evalue  i-Evalue hmmfrom  hmm to    alifrom  ali to    envfrom  env to     acc
 ---   ------ ----- --------- --------- ------- -------    ------- -------    ------- -------    ----
   1 ?    5.8   1.1     0.038       8.7     538     591 ..     168     222 ..     119     254 .. 0.41

  Alignments for each domain:
  == domain 1    score: 5.8 bits;  conditional E-value: 0.038
  PRR5_AED93314-aln 538 neesksseqkeeek.eeeaesakkeaekeeeksesveerrhvspatdqsasssll 591
                        ++e+++  + ++   e+++++++++++++++k ++     + s+at++s  +s  
           M01E11.5 168 SKETEKLVEAPAVAmEKKKQRKQRKNKNRKQKDQKGAGDAADSSATTESLGTSSE 222
                        3333333332222211111111111111111222222222233333332222211 PP

>> C16A11.8  CE19358	WBGene00015821	locus:clec-135	status:Partially_confirmed	UniProt:O76586	protein_id:CCD62423.1
   #    score  bias  c-Evalue  i-Evalue hmmfrom  hmm to    alifrom  ali to    envfrom  env to     acc
 ---   ------ ----- --------- --------- ------- -------    ------- -------    ------- -------    ----
   1 ?    6.1   0.1     0.031         7     445     526 ..      33     114 ..      16     149 .. 0.73

  Alignments for each domain:
  == domain 1    score: 6.1 bits;  conditional E-value: 0.031
  PRR5_AED93314-aln 445 pesaesrqssseletsdskesslakqetsspgqssvptpipvkgvrfdnkstaygsvlapvfysqsgssvmpseksvvqkes 526
                        +e+++++ +  +  ++   ++  ++++t++ + ++v++ ++v++++ ++ ++  gsvl+   + + +++++ + +  +++++
           C16A11.8  33 EEQEKQKVKCPKHYKGYFRAPTATNNMTKMWCLRVVTVNVSVSEAAAQEACNREGSVLSTFACYDEQKHIVRHASKYFRRNN 114
                        2222223333334455566667777788899999*************************99999999998888776665554 PP

>> C34G6.7b  CE32816	WBGene00004109	locus:stam-1	status:Confirmed	UniProt:O01498	protein_id:CCD66688.1
   #    score  bias  c-Evalue  i-Evalue hmmfrom  hmm to    alifrom  ali to    envfrom  env to     acc
 ---   ------ ----- --------- --------- ------- -------    ------- -------    ------- -------    ----
   1 ?    5.7   1.3      0.04       9.2     417     635 ..     154     372 ..     137     382 .. 0.66

  Alignments for each domain:
  == domain 1    score: 5.7 bits;  conditional E-value: 0.04
  PRR5_AED93314-aln 417 tsqkkneaaseseeel.stkltqnnsdespesaesrqssseletsdskesslakqetsspgqssvptpipvkgvrfdnkstaygsvlapvfy 507
                          ++ n   s +eee+ ++ ++    d+ ++++++++ s+ + +++++++++  q++s  +++ v      + +++++ s+  g +++  + 
           C34G6.7b 154 FANDPNYVGSAQEEEAiAKAIAASLADAEKQEKAKKSTSTMYPSAKASSPAV--QTNSNIPEKNVRALYDFEAAESNELSFVAGDIIT--IT 241
                        4444555555454444045555555566555555555555555555555555..5577777888888899999999999999997775..44 PP

  PRR5_AED93314-aln 508 sqsgssvmpseksvvqk...essqaasstskssneesksseqkeeekeeeaesakkeaekeeeksesveerrhvspatdqsasssllsesgs 596
                         +s+++ +++    +q+   +ss+ +++    +++e++ss++ +e     +e     + +  ++ +++ er+  ++ ++ +a s    +  +
           C34G6.7b 242 DESNPH-WWTGRIGTQQglfPSSFVTNQLDDLKSKETDSSQKAPEVVASINEAILVRCLQVLHECDPTGERQDPEDLAQLEAASYAQGNLID 332
                        555444.5555555555121444445555555555555555544444777777788889999999999999999999999999999888999 PP

  PRR5_AED93314-aln 597 snsssveegsssdanatvavakk.aaseskneegassseg 635
                         +  s+ ++s+s a+ +va+    a+ +   ++g +++++
           C34G6.7b 333 AHLASIDRQSNSLAQIDVAIRDVlALYDDAIQKGGFQHQS 372
                        9999999999988888888888888999999999888887 PP

>> B0001.2  CE36776	WBGene00007087	status:Partially_confirmed	UniProt:Q17411	protein_id:CAA93451.2
   #    score  bias  c-Evalue  i-Evalue hmmfrom  hmm to    alifrom  ali to    envfrom  env to     acc
 ---   ------ ----- --------- --------- ------- -------    ------- -------    ------- -------    ----
   1 ?    5.2   1.2     0.055        13     469     591 ..     258     383 ..     223     454 .. 0.58

  Alignments for each domain:
  == domain 1    score: 5.2 bits;  conditional E-value: 0.055
  PRR5_AED93314-aln 469 kqetsspgqssvptpipvkgvrfdnkst...aygsvlapvfysqsgssvmpseksvvqkessqaasstskssneesksseqkeeekeeeaes 557
                        + + + p+ +   +++p+ +v+ ++ +    +  ++ ++++ s+s+  v  ++   +q    ++a+ ++k   +++k+se+  + ++e+++s
            B0001.2 258 TWAGNGPQVKIRNFQFPAGHVQGQSVEDrflGTIAISKKIVTSESKVDVLIKHRKLFQAGDGKQATWFFKNVIKSEKDSEDSGDSENENSSS 349
                        44555566666666666555554444331113445555666666666666666666666655666655555544444444433333323333 PP

  PRR5_AED93314-aln 558 akkeaekeeeksesveerrhvspatdqsasssll 591
                        + +  +k +++ e+ + +++++++ +++++ss++
            B0001.2 350 TDSRPSKPKKNVENKKSEEKINNSSEKKEYSSNV 383
                        2333333333333333333333333333333333 PP

>> Y57G11C.5a  CE43636	WBGene00013303	status:Partially_confirmed	UniProt:O18231	protein_id:CAB16507.4
   #    score  bias  c-Evalue  i-Evalue hmmfrom  hmm to    alifrom  ali to    envfrom  env to     acc
 ---   ------ ----- --------- --------- ------- -------    ------- -------    ------- -------    ----
   1 ?    5.5   1.5     0.046        10     526     589 ..     446     499 ..     350     532 .. 0.49

  Alignments for each domain:
  == domain 1    score: 5.5 bits;  conditional E-value: 0.046
  PRR5_AED93314-aln 526 ssqaasstskssneesksseqkeeekeeeaesakkeaeke.eeksesveerrhvspatdqsasss 589
                        + ++ + ++k   +  ks+++           +k++ +k+ ++++++ + ++ ++++t  s+ss 
         Y57G11C.5a 446 RYPKETRKQKLMRRVRKSEDR-----------EKEKDKKRaRKEQKNQKVENLEQSTTASSTSSL 499
                        222222211111111111111...........111111110111111111111111111111111 PP

>> F35C12.3b  CE38339	WBGene00009408	status:Confirmed	UniProt:Q564W1	protein_id:CAI79228.1
   #    score  bias  c-Evalue  i-Evalue hmmfrom  hmm to    alifrom  ali to    envfrom  env to     acc
 ---   ------ ----- --------- --------- ------- -------    ------- -------    ------- -------    ----
   1 ?    5.9   0.2     0.035       7.9     457     589 ..      47     179 ..      25     187 .. 0.69

  Alignments for each domain:
  == domain 1    score: 5.9 bits;  conditional E-value: 0.035
  PRR5_AED93314-aln 457 letsdskesslakqetsspgqssvptpipvkgvrfdnkstaygsvlapvfysqsgssvmpseksvvqkessqaasstskssneesksseqke 548
                        ++++ s +s ++++++ ++  + +  +    g++f+n + ++ +  +p++ + ++  + ++++  ++ e ++++++  k + ++  +s++ +
          F35C12.3b  47 YNMTASAASLIEVTKAGCSMWRCMFAQNKCIGTTFQNIPISLCCCNTPLCNAGGEGAIQSQNSGGWNAEPEHRVTNLNKDEVQSRFDSAELD 138
                        5566666666666666666667777777777899********99999999998877777777778888888888888888888887888888 PP

  PRR5_AED93314-aln 549 eekeeeaesakkeaekeeeksesveerrhvspatdqsasss 589
                        e +++ ++s +  + k      ++  ++  ++ t++s++s 
          F35C12.3b 139 EDHPHGSSSRAARSGKPDTTDPTTVAMEESKNITETSEMSE 179
                        88888777755544444444334444444445566666665 PP

>> R02D5.10  CE44155	WBGene00194788	status:Partially_confirmed	UniProt:C9IY33	protein_id:CBG22744.1
   #    score  bias  c-Evalue  i-Evalue hmmfrom  hmm to    alifrom  ali to    envfrom  env to     acc
 ---   ------ ----- --------- --------- ------- -------    ------- -------    ------- -------    ----
   1 ?    6.1   1.0      0.03       6.8     219     312 ..      40      77 ..      16      97 .] 0.33

  Alignments for each domain:
  == domain 1    score: 6.1 bits;  conditional E-value: 0.03
  PRR5_AED93314-aln 219 siqknkecsekgsdaqssctrpeleaesadvensqelkqlksstklskvksekeeesnklekklakkeseaekkttgkkanekeekkpeskk 310
                        ++++nk+ +e+g ++  sc+                                                         +  ++++++k++ ++
           R02D5.10  40 EENENKQRNEEGTETTTSCSA--------------------------------------------------------SPSSRTNKRKKKRHR 75 
                        111111111111111111111........................................................111111111111111 PP

  PRR5_AED93314-aln 311 ee 312
                        ++
           R02D5.10  76 RR 77 
                        11 PP

>> F15H9.1  CE15857	WBGene00008870	status:Partially_confirmed	UniProt:O45371	protein_id:CAB04116.1
   #    score  bias  c-Evalue  i-Evalue hmmfrom  hmm to    alifrom  ali to    envfrom  env to     acc
 ---   ------ ----- --------- --------- ------- -------    ------- -------    ------- -------    ----
   1 ?    5.6   5.3     0.042       9.6     466     583 ..     280     395 ..     267     411 .. 0.64

  Alignments for each domain:
  == domain 1    score: 5.6 bits;  conditional E-value: 0.042
  PRR5_AED93314-aln 466 slakqetsspgqssvptpipvkgvrfdnkstaygsvlapvfysqsgssvmpseksvvqkessqaasstskssneesksseqkeeek..eeea 555
                        +++++ +s +++ s+p +   +  + +++  ++++ + +  ++++++  ++s +s++q+++++++sst +s +++s+ss+ +  ++  +ee 
            F15H9.1 280 KQKTTIASIKTTTSIPSTSTLQINHTTGSTVNSTTRMISSTIPSTPNLQINSTTSSIQNSTTSMISSTISSTSSNSTSSTINVPKTaaPEEE 371
                        34455566666677777777776677777777777888888888888888899999999988888888887777777766655554342222 PP

  PRR5_AED93314-aln 556 esakkeaekeeeksesveerrhvspatd 583
                         ++ +    +eek e+v+e++ ++++t+
            F15H9.1 372 IEEGP----SEEKDENVDEKDDIENETE 395
                        22222....2333334444444444443 PP

>> Y7A5A.8  CE21333	WBGene00012414	status:Partially_confirmed	UniProt:Q9XVY6	protein_id:CAA22468.1
   #    score  bias  c-Evalue  i-Evalue hmmfrom  hmm to    alifrom  ali to    envfrom  env to     acc
 ---   ------ ----- --------- --------- ------- -------    ------- -------    ------- -------    ----
   1 ?    6.0   0.6     0.032       7.4     510     576 ..      62     123 ..       2     154 .. 0.38

  Alignments for each domain:
  == domain 1    score: 6.0 bits;  conditional E-value: 0.032
  PRR5_AED93314-aln 510 sgssvmpseksvvqkessqaasstskssneesksseqkeeekeeeaesakkeaekeeeksesveerr 576
                        s +++ ++++  +q++ + a  ++ ++ n+ sk++e     k +++e +k +a+ +++++e+++ + 
            Y7A5A.8  62 SVPQIFSNQQHLLQDKPKRA-MAQGEHGNDASKEQEA----KAQKVEIKKLTANGKNKDKEKMNSNV 123
                        22222222222222221111.1111111111111111....11122222222222222222222222 PP

>> C14B1.8  CE00905	WBGene00007579	status:Partially_confirmed	UniProt:Q17964	protein_id:CAA85488.1
   #    score  bias  c-Evalue  i-Evalue hmmfrom  hmm to    alifrom  ali to    envfrom  env to     acc
 ---   ------ ----- --------- --------- ------- -------    ------- -------    ------- -------    ----
   1 ?    5.8   3.8     0.036       8.3     193     316 ..      84     219 ..      65     231 .] 0.73

  Alignments for each domain:
  == domain 1    score: 5.8 bits;  conditional E-value: 0.036
  PRR5_AED93314-aln 193 esvsqqkleaasennaasnksegsvasiqknkecsekgsd.aqssctrpeleaesadvensqelkqlksstklskvksekeeesnklekkla 283
                        + ++ q +e+++e  a+  +  +s a+i+ ++e+ + +sd +  ++ r  +e++++d+e   + k l+++ ++++ ++ ++ee+++l+ + +
            C14B1.8  84 QDENRQLRETTQEYLATMRNILDSHAEIEGSIEMGQMNSDiDDADIDRIIFEMANTDQEARLKKKALEMELMMDDLEKMRKEEYQELQLAVQ 175
                        3456666788999999999999**************999944569******************************************99999 PP

  PRR5_AED93314-aln 284 kkeseae........kkttg...kkanekeekkpeskkeeaess 316
                         +++ +e        +++++   ++a + +++++  +++ea+ +
            C14B1.8 176 RNKNYKElfklacfsNQSANsilNSAMKIISEGDGFDDDEAQEN 219
                        99888888877776523333333333333333333333333333 PP

>> T04G9.7  CE30161	WBGene00020218	status:Confirmed	UniProt:Q9TXQ6	protein_id:CCD62718.1
   #    score  bias  c-Evalue  i-Evalue hmmfrom  hmm to    alifrom  ali to    envfrom  env to     acc
 ---   ------ ----- --------- --------- ------- -------    ------- -------    ------- -------    ----
   1 ?    5.9   2.0     0.036       8.2     195     280 ..      30     113 ..      19     130 .. 0.67

  Alignments for each domain:
  == domain 1    score: 5.9 bits;  conditional E-value: 0.036
  PRR5_AED93314-aln 195 vsqqkleaasennaasnksegsvasiqknkecsekgsdaqssctrpeleaesadvensqelkqlksstklskvksekeeesnklek 280
                         sqq l ++ ++++ + ++++++ ++  +k+    + d+ ss ++ + + +++ +  s ++++ kss  + k  +++++  +k ek
            T04G9.7  30 RSQQALTTTPSSEEHEDHESHEMPDMPVKKDEVMGSMDTLSSLAKVQRDQAETFRMWSTQFRTFKSS--VMKYMEQSSDLLQKHEK 113
                        57888888999999999999****9999999999999*****9998887777777777777776662..22222222222222222 PP

>> T21G5.5b  CE13896	WBGene00006423	locus:asd-2	status:Confirmed	UniProt:Q7Z153	protein_id:CCD67594.1
   #    score  bias  c-Evalue  i-Evalue hmmfrom  hmm to    alifrom  ali to    envfrom  env to     acc
 ---   ------ ----- --------- --------- ------- -------    ------- -------    ------- -------    ----
   1 ?    5.5   1.3     0.046        10     449     610 ..     216     373 ..     187     399 .. 0.59

  Alignments for each domain:
  == domain 1    score: 5.5 bits;  conditional E-value: 0.046
  PRR5_AED93314-aln 449 esrqssseletsdskesslakqetsspgqssvptpipvkgvrfdnkstaygsvlapvfysqsgssvmpseksvvqkessqaasstskssnee 540
                        +s  ++ +l++ + +++++a+  +  + q    +p+ ++g++  +    +    ap+++s+sg   +   +++ q +   +++s+ +  n+ 
           T21G5.5b 216 QSALAAAQLAAVKHQQQPFAAALQAAALQ-RGVLPMMANGLSRSPTMAVC---GAPIVMSPSGRASSAGATATSQAALIMQQQSQLHAANAG 303
                        44444445555555555555533333333.22233334444444433333...478888889988888888888888888888888888887 PP

  PRR5_AED93314-aln 541 sksseqkeeekeeeaesakkeaekeeeksesveerrhvspatdqsasssllsesgssnsssveegsssda 610
                        +   +q+ +  ++++  + ++   ++    +   ++++  a +q+a     +++++ + +   +   +++
           T21G5.5b 304 NAALQQQAALLQQQQAAEYQQLLLSQAGLYDFSAMQQQYAAVGQNAAVAAAQAQAQAQYGALAAAAAANS 373
                        7777776666666666666777777777777777777777777777666666555555554444444222 PP

>> Y51H4A.4  CE22330	WBGene00013100	locus:zip-7	status:Confirmed	UniProt:Q9NAE4	protein_id:CAB61136.1
   #    score  bias  c-Evalue  i-Evalue hmmfrom  hmm to    alifrom  ali to    envfrom  env to     acc
 ---   ------ ----- --------- --------- ------- -------    ------- -------    ------- -------    ----
   1 ?    5.9   5.4     0.034       7.8     466     589 ..      41     134 ..       2     167 .. 0.41

  Alignments for each domain:
  == domain 1    score: 5.9 bits;  conditional E-value: 0.034
  PRR5_AED93314-aln 466 slakqetsspgqssvptpipvkgvrfdnkstaygsvlapvfysqsgssvmpseksvvqkessqaasstskssneesksseqkeeek...eee 554
                          a+++     q++ p   p  +++f                                ++ss+++sst++s+n++s ss +k+++    + e
           Y51H4A.4  41 YSAATALPFFAQHFAPYANPHATSSF--------------------------------SPSSSSTSSTTSSQNQQSGSSGSKKKKPvpvP-E 99 
                        22222223333333333333333333................................33333333333333333333333333333221.2 PP

  PRR5_AED93314-aln 555 aesakkeaekeeeksesveerrhvspatdqsasss 589
                        +++++   +++++++e   + r    + dq++s  
           Y51H4A.4 100 NQKDEAYLDRRRRNNEAARKSRESRKKVDQDNSVR 134
                        22222222233333333333333333333333332 PP

>> ZC15.8  CE16689	WBGene00004173	locus:pqn-94	status:Confirmed	UniProt:O18271	protein_id:CAB07715.1
   #    score  bias  c-Evalue  i-Evalue hmmfrom  hmm to    alifrom  ali to    envfrom  env to     acc
 ---   ------ ----- --------- --------- ------- -------    ------- -------    ------- -------    ----
   1 ?    5.9   3.1     0.035       8.1     395     588 ..      12      76 ..       6     106 .. 0.41

  Alignments for each domain:
  == domain 1    score: 5.9 bits;  conditional E-value: 0.035
  PRR5_AED93314-aln 395 aSAFsrYnnrklqsklsaspsvtsqkkneaaseseeelstkltqnnsdespesaesrqssseletsdskesslakqetsspgqssvptpipv 486
                        aS F +Y++++ q++  +++  ++++ ++++  +++++  +++q  ++++p    + +s+s + t++s                        
             ZC15.8  12 ASVFAQYQQQQYQQQPYNNQQYSNNQYQTTRGYNQQQQYGQTNQFGQTTTP----RYTSQSMYGTTQS------------------------ 75 
                        566666666666665333333222222222222222222222222222222....2222222222222........................ PP

  PRR5_AED93314-aln 487 kgvrfdnkstaygsvlapvfysqsgssvmpseksvvqkessqaasstskssneesksseqkeeekeeeaesakkeaekeeeksesveerrhv 578
                                                                                                                    
             ZC15.8   - --------------------------------------------------------------------------------------------   -
                        ............................................................................................ PP

  PRR5_AED93314-aln 579 spatdqsass 588
                                 +
             ZC15.8  76 ---------G 76 
                        .........2 PP

>> Y38F1A.10a  CE40478	WBGene00003144	locus:max-2	Eukaryotic protein kinase domain	status:Confirmed	UniProt:Q19KC5	prote
   #    score  bias  c-Evalue  i-Evalue hmmfrom  hmm to    alifrom  ali to    envfrom  env to     acc
 ---   ------ ----- --------- --------- ------- -------    ------- -------    ------- -------    ----
   1 ?    5.6   4.6     0.043       9.7     350     573 ..      95     310 ..      74     372 .. 0.60

  Alignments for each domain:
  == domain 1    score: 5.6 bits;  conditional E-value: 0.043
  PRR5_AED93314-aln 350 eesskeestakfdsspqLelslrrsdpsesek.qeteerrtLnhSnaSAFsrYnnrklqsklsaspsvtsqkkneaaseseeelstkltqnn 440
                        ++s ke+ ++kf ++ ++ +++  +d   + + q+te  r L+ Sn+SA s  ++ +++s+ sa p+++ +++ ++as   ++ s +l++ n
         Y38F1A.10a  95 AQSMKENEKTKFMTTNSVFTNSDDDDVDVQLTgQVTEHLRNLQCSNGSATSPSTSVSASSS-SARPLTNGNNHLSTAS--STDTSLSLSERN 183
                        3434466777888877777777777766666669***************999998888886.7777777765555555..555555666655 PP

  PRR5_AED93314-aln 441 sdespesaesrqssseletsdskesslakqetsspgqssvptpipvkgvrfdnkstaygsvlapvfysqsgssvmpseksvvqkessqaass 532
                        +  sp   + ++s+ +l+t + ++++        ++ s +p + pv   r++  s   +++ +p   + ++++v  s+ + v  + s++ s+
         Y38F1A.10a 184 NVPSPAPVPYSESAPQLKTFTGETPK-------LHPRSPFPPQPPVLPQRSKTASAVATTTTNPTTSNGAPPPVPGSKGPPVPPKPSKENSN 268
                        43333333444434333333333333.......45556677777777777777777777777777776666555555555554444444444 PP

  PRR5_AED93314-aln 533 tskssneesksseqkeeek.eeeaesakkeaekeeeksesve 573
                        +++   ++ +++++k++ + +   e   + +  ++ek +++e
         Y38F1A.10a 269 DKSVGDKNGNTTTNKTTVEpPPPEEPPVRVRASHREKLSDSE 310
                        444444444433333333323333333444444444444444 PP

>> ZK488.10  CE15369	WBGene00004176	locus:pqn-97	status:Partially_confirmed	UniProt:O17024	protein_id:CCD71528.1
   #    score  bias  c-Evalue  i-Evalue hmmfrom  hmm to    alifrom  ali to    envfrom  env to     acc
 ---   ------ ----- --------- --------- ------- -------    ------- -------    ------- -------    ----
   1 ?    5.8   6.7     0.036       8.3     411     478 ..      52     119 ..      23     155 .. 0.39

  Alignments for each domain:
  == domain 1    score: 5.8 bits;  conditional E-value: 0.036
  PRR5_AED93314-aln 411 saspsvtsqkkneaaseseeelstkltqnnsdespesaesrqssseletsdskesslakqetsspgqs 478
                        ++s + ++++++ +++ + ++ls++ + ++++  +++++++q++s++ ++ s+ +++ ++  +  +q 
           ZK488.10  52 NSSLTQNQKDQQLQQWAQTNNLSSQYSDYTQQRDQQEQQMSQNTSQIISQLSSVQNQLESILNNDNQT 119
                        12222222222333333333333333333333333333333322222222222222111111111111 PP

>> Y50E8A.10  CE22317	WBGene00013053	status:Partially_confirmed	UniProt:Q9NAE8	protein_id:CAB55058.1
   #    score  bias  c-Evalue  i-Evalue hmmfrom  hmm to    alifrom  ali to    envfrom  env to     acc
 ---   ------ ----- --------- --------- ------- -------    ------- -------    ------- -------    ----
   1 ?    5.8   7.6     0.038       8.6     230     310 ..      50     130 ..      25     185 .. 0.45

  Alignments for each domain:
  == domain 1    score: 5.8 bits;  conditional E-value: 0.038
  PRR5_AED93314-aln 230 gsdaqssctrpeleaesadvensqelkqlksstklskvksekeeesnklekklakkeseaekkttgkkanekeekkpeskk 310
                         sda ++ tr +l+ e+++++ +++ k+ +++ k +k+ +++ + s+k +k++++k+se++kk  ++ ++e e+++++s  
          Y50E8A.10  50 ISDAIPDSTRTALDKEEKKKRSKDSSKKSNKKNKKKKSADSSMKISKKSSKSKKSKKSEKGKKPEARGRDEGENSTQRSGA 130
                        455555555555555544444444333322222222222222222222222222222222222222222222222222111 PP

>> F23C8.4  CE20713	WBGene00017733	locus:ubxn-1	status:Confirmed	UniProt:Q9TXH9	protein_id:CCD69888.1
   #    score  bias  c-Evalue  i-Evalue hmmfrom  hmm to    alifrom  ali to    envfrom  env to     acc
 ---   ------ ----- --------- --------- ------- -------    ------- -------    ------- -------    ----
   1 ?    5.8   4.0     0.038       8.7     284     378 ..      95     199 ..      14     210 .. 0.54

  Alignments for each domain:
  == domain 1    score: 5.8 bits;  conditional E-value: 0.038
  PRR5_AED93314-aln 284 kkeseae......kkttg.......kkanekeekkpeskkeeaessselhkdlaeleessskeaidligasdnkkknsneesskeestakfd 362
                        ++ sea       +k  +       k + ++ +k++ + +e+ e+++  ++++ + + s+++ a d      ++ ++  +e++++e++ k  
            F23C8.4  95 SESSEAIkpltaeEKA-AkvleireKIKVHQAKKAKLEAEENREKEK-KRREDGKAMISHKEAARDREIREAAQDRR--REKNEDEIARKRV 182
                        1111111111111111.123333312222233333333333333333.33333333333323444433332222222..2223345555555 PP

  PRR5_AED93314-aln 363 s.spqLelslrrsdpse 378
                          ++ L+ + r+ ++s 
            F23C8.4 183 LeQIRLDKEARKAKASG 199
                        55777887777777665 PP

>> R06F6.6  CE01622	WBGene00011069	locus:ceh-62	Homeobox domain	status:Partially_confirmed	UniProt:Q09602	protein_id:CAA
   #    score  bias  c-Evalue  i-Evalue hmmfrom  hmm to    alifrom  ali to    envfrom  env to     acc
 ---   ------ ----- --------- --------- ------- -------    ------- -------    ------- -------    ----
   1 ?    5.5   3.2     0.047        11     432     528 ..     165     258 ..     129     275 .. 0.64

  Alignments for each domain:
  == domain 1    score: 5.5 bits;  conditional E-value: 0.047
  PRR5_AED93314-aln 432 lstkltqnnsdespesaesrqssseletsdskesslakqetsspgqssvptpipvkgvrfdnkstaygsvlapvfysqsgssvmpseksvvq 523
                        +s kl++n++++  ++++ + +   + +  s++ s + ++  s + ss +tp+p++ ++fd++ +   ++ +p   ++s+  + +s++s +q
            R06F6.6 165 QSLKLSENQVKTWFQNRRAKDKRDRKSENASNHTSNSRRSSPSRKSSSDSTPTPTQATQFDMPTQI-QTASPP-TTADSAIFPPTSPESIIQ 254
                        455556666655555544444444333333333343444556666778889999999999985544.444444.455577777777788777 PP

  PRR5_AED93314-aln 524 kessq 528
                        k  +q
            R06F6.6 255 KI-EQ 258
                        75.33 PP

>> R05G6.1  CE07414	WBGene00019896	status:Partially_confirmed	UniProt:Q21760	protein_id:CCD71553.1
   #    score  bias  c-Evalue  i-Evalue hmmfrom  hmm to    alifrom  ali to    envfrom  env to     acc
 ---   ------ ----- --------- --------- ------- -------    ------- -------    ------- -------    ----
   1 ?    5.6   2.3     0.041       9.5     550     605 ..      28      83 ..       8     149 .. 0.46

  Alignments for each domain:
  == domain 1    score: 5.6 bits;  conditional E-value: 0.041
  PRR5_AED93314-aln 550 ekeeeaesakkeaekeeeksesveerrhvspatdqsasssllsesgssnsssveeg 605
                        +k++ + s++ e+e+++ k+es +++++ + a+++s+      ++    +ssv+++
            R05G6.1  28 RKKHLTASTTAEKEAKRAKRESKKQKEKNQKAAEKSNNAPDGMTNTGRRTSSVTAQ 83 
                        11111111122222222222222222222222222222221111111112222111 PP

>> C18D11.2  CE18513	WBGene00007680	locus:maa-1	Acyl CoA binding protein	status:Partially_confirmed	UniProt:Q9XTZ5	prote
   #    score  bias  c-Evalue  i-Evalue hmmfrom  hmm to    alifrom  ali to    envfrom  env to     acc
 ---   ------ ----- --------- --------- ------- -------    ------- -------    ------- -------    ----
   1 ?    5.5   3.4     0.046        10     252     390 ..      69     218 ..      57     220 .. 0.53

  Alignments for each domain:
  == domain 1    score: 5.5 bits;  conditional E-value: 0.046
  PRR5_AED93314-aln 252 sqelkqlksstklskvksekeeesnklekklakkeseae................kkttg...kkanekeekkpeskkeeaessselhkdla 324
                        ++e kq+ +++ ++k+    +e +++++ +  +k ++ e                +  +    kk+++ke+++++++ e+++ss     +++
           C18D11.2  69 MDEAKQAYVDSIVQKI----REVQKEYKTEEWMKGDTYEllapkfevlgvlegkdQ--AVehpKKTENKETENETDNVETPNSSA-CILSDN 153
                        3333333333333333....333333333444444444456666777777765321..223333333333333333444444443.344445 PP

  PRR5_AED93314-aln 325 eleessskeaidligasdnkkknsneesskeestakfdsspqLelslrrsdpsesek.qeteerrtL 390
                        e +++ + e ++   ++++ +++ n+ +s   + +  +s + Le +l+    s ++  ++ eer+ L
           C18D11.2 154 EYADAIDDEIQSRSSSFTEPHNSFNRRISR--QSSLKSSCHRLEKELKVITESIDKLgKAVEERHNL 218
                        555556577777777777777777777665..34445557889999998888777667899999877 PP

>> Y57G11C.5b  CE40536	WBGene00013303	status:Partially_confirmed	UniProt:D3YTA3	protein_id:CBK19507.1
   #    score  bias  c-Evalue  i-Evalue hmmfrom  hmm to    alifrom  ali to    envfrom  env to     acc
 ---   ------ ----- --------- --------- ------- -------    ------- -------    ------- -------    ----
   1 ?    5.4   1.7     0.047        11     526     578 ..     423     477 ..     326     509 .. 0.49

  Alignments for each domain:
  == domain 1    score: 5.4 bits;  conditional E-value: 0.047
  PRR5_AED93314-aln 526 ssqaasstskssneesksseqkeeek..eeeaesakkeaekeeeksesveerrhv 578
                        + ++ + ++k   +  ks+++++e++  + ++e++++++e+ e++ + +      
         Y57G11C.5b 423 RYPKETRKQKLMRRVRKSEDREKEKDkkRARKEQKNQKVENLEQSTTASSTSSLS 477
                        2222222111111111111111111100111111111111111111111111111 PP

>> T21G5.5c  CE37411	WBGene00006423	locus:asd-2	status:Confirmed	UniProt:Q65CM6	protein_id:CCD67595.1
   #    score  bias  c-Evalue  i-Evalue hmmfrom  hmm to    alifrom  ali to    envfrom  env to     acc
 ---   ------ ----- --------- --------- ------- -------    ------- -------    ------- -------    ----
   1 ?    5.2   1.3     0.057        13     450     610 ..     259     415 ..     229     441 .. 0.59

  Alignments for each domain:
  == domain 1    score: 5.2 bits;  conditional E-value: 0.057
  PRR5_AED93314-aln 450 srqssseletsdskesslakqetsspgqssvptpipvkgvrfdnkstaygsvlapvfysqsgssvmpseksvvqkessqaasstskssnees 541
                        s  ++ +l++ + +++++a+  +  + q    +p+ ++g++  +    +    ap+++s+sg   +   +++ q +   +++s+ +  n+ +
           T21G5.5c 259 SALAAAQLAAVKHQQQPFAAALQAAALQ-RGVLPMMANGLSRSPTMAVC---GAPIVMSPSGRASSAGATATSQAALIMQQQSQLHAANAGN 346
                        4444444555555555555533333333.22233334444444333333...4788888899888888888888888888888888888777 PP

  PRR5_AED93314-aln 542 ksseqkeeekeeeaesakkeaekeeeksesveerrhvspatdqsasssllsesgssnsssveegsssda 610
                           +q+ +  ++++  + ++   ++    +   ++++  a +q+a     +++++ + +   +   +++
           T21G5.5c 347 AALQQQAALLQQQQAAEYQQLLLSQAGLYDFSAMQQQYAAVGQNAAVAAAQAQAQAQYGALAAAAAANS 415
                        777776666666666666777777777777777777777777777666666555555554444444222 PP

>> C16A3.4  CE04004	WBGene00015809	status:Confirmed	UniProt:Q18037	protein_id:CCD63224.1
   #    score  bias  c-Evalue  i-Evalue hmmfrom  hmm to    alifrom  ali to    envfrom  env to     acc
 ---   ------ ----- --------- --------- ------- -------    ------- -------    ------- -------    ----
   1 ?    5.4   0.7     0.048        11     477     575 ..      35     133 ..      12     177 .. 0.58

  Alignments for each domain:
  == domain 1    score: 5.4 bits;  conditional E-value: 0.048
  PRR5_AED93314-aln 477 qssvptpipvkgvrfdnkstaygsvlapvfysqsgssvmpseksvvqkessqaasstskssneesksseqkeeekeeeaesakkeaekeeek 568
                         + ++  +p+ g+++ n++ a+ +  +pv+ ++ ++   +    ++++e++ + + +sk+++e++k+ e+  ++ +++ +++ ++  k++e+
            C16A3.4  35 LKRQAAELPAIGIELFNEKAASFNPTKPVVAASVEPLYCKACRKSIKSENAMTDHVASKKHKENEKKIEDDVKKGPKQPRKKPENLPKKPES 126
                        45667777777888777788877888888877666655555555565555555555555555555555554444433333333333333222 PP

  PRR5_AED93314-aln 569 sesveer 575
                         ++ e+ 
            C16A3.4 127 LKEPEND 133
                        2222211 PP

>> D1081.9  CE23619	WBGene00008387	status:Partially_confirmed	UniProt:Q9U3L0	protein_id:CAB54207.1
   #    score  bias  c-Evalue  i-Evalue hmmfrom  hmm to    alifrom  ali to    envfrom  env to     acc
 ---   ------ ----- --------- --------- ------- -------    ------- -------    ------- -------    ----
   1 ?    5.6   4.2     0.044        10     225     377 ..      92     204 ..      57     223 .. 0.40

  Alignments for each domain:
  == domain 1    score: 5.6 bits;  conditional E-value: 0.044
  PRR5_AED93314-aln 225 ecsekgsdaqssctrpeleaesadvensqelkqlksstklskvksekeeesnklekklakkeseaekkttgkkanekeekkpeskkeeaess 316
                          + k+++a++++     ea s++ve++qe+++ k++   ++vk                                        k+++ e++
            D1081.9  92 YVKCKNAEAKKDT-ERFAEARSKHVEKTQEIEKRKKAFLEDNVK---------------------------------------LKNAKEEKN 143
                        1222222222222.222233333333333333322222211111.......................................111111111 PP

  PRR5_AED93314-aln 317 selhkdlaeleessskeaidligasdnkkknsneessk.eestakfdsspqLelslrrsdps 377
                         +l+  l+el e+ s++   + + s+++++    ++s         + s+++ l+lr +++s
            D1081.9 144 -QLMARLKELREQPSQNLSVNKRRSNTRTEPPFSKISRtGPPSVMRKASHEFSLNLRDQSTS 204
                        .2222222222222222222222333333333333333222222333355555555555444 PP

>> C01A2.5  CE07787	WBGene00007217	S.pombe hypothetical protein C1D4.09C like	status:Confirmed	UniProt:O02209	protein_id
   #    score  bias  c-Evalue  i-Evalue hmmfrom  hmm to    alifrom  ali to    envfrom  env to     acc
 ---   ------ ----- --------- --------- ------- -------    ------- -------    ------- -------    ----
   1 ?    5.5   1.0     0.047        11     387     633 ..      21     262 ..       9     288 .. 0.45

  Alignments for each domain:
  == domain 1    score: 5.5 bits;  conditional E-value: 0.047
  PRR5_AED93314-aln 387 rrtLnhSnaSAFsrYnnrklqsklsaspsvtsqkkneaaseseeelstkltqnnsdespesaesrqssseletsdskesslakqetssp... 475
                        +++L +    A ++ n++ +q +  + p++ ++  +  ++   e+ ++++ + + ++s ++++ +  + ++e   + ++ ++  +++     
            C01A2.5  21 KEKLDKHVKNATKWRNCQLTQLP-LKRPVIACRFGKLYNK---EDVINSILSKTISKSASASHIKGPKDFVELKLTLNKDFKRGDVKGDdyn 108
                        55555555566666666666666.3444444443333333...3344444444444444555555555555555555555544444333000 PP

  PRR5_AED93314-aln 476 gqssvptpipvkgvrfdnkstaygsvlapvfysqsgssvmpseksvvqkessqaasstskssneesksseqkeeek.eeeaesakkeaekee 566
                          ++  + +p+++v +++ +  + +     +ys+ +++ ++s++  v     +  ++++   n+e ++ e ++ +   e+ae  k +a+k++
            C01A2.5 109 DVNQTEFICPITNVPMNGIQSFLVNWQCGCVYSEKAQQEVKSSNCHVCG--GPYDATKMVILNPEPEQLELYKLKWeAEKAE--KAAAKKDK 196
                        3344556677777777776666666666666655554444443333333..3444455555566665565544333222333..33333333 PP

  PRR5_AED93314-aln 567 eksesveerrhvspatdqsasssllsesgssnsssveegsssdanat.vavakkaaseskneegasss 633
                         k++  +++ + s a++  +  s +  +     s+v++ ++ +++ + ++ +   +se+k e+   + 
            C01A2.5 197 AKKTAEKMEAAASLAAGSGGEASSVAPG--PSGSGVGKHVDLKKKLEiAKLTGGSTSEKKAEKRKANT 262
                        3334444444444444444433333322..22223333333333344222222245555555443332 PP

>> C53D6.10  CE36990	WBGene00023424	status:Partially_confirmed	UniProt:Q6BEU2	protein_id:CAH04652.1
   #    score  bias  c-Evalue  i-Evalue hmmfrom  hmm to    alifrom  ali to    envfrom  env to     acc
 ---   ------ ----- --------- --------- ------- -------    ------- -------    ------- -------    ----
   1 ?    5.7   1.2      0.04       9.1     218     254 ..      77     113 ..      19     138 .. 0.42

  Alignments for each domain:
  == domain 1    score: 5.7 bits;  conditional E-value: 0.04
  PRR5_AED93314-aln 218 asiqknk.ecsekgsdaqssctrpeleaesadvensqe 254
                        ++i k + ++++k+ + +ss t+ +  + +++ + s++
           C53D6.10  77 SKIVKATgDGKKKK-NGKSSETKTKNKVKKNKSKASAD 113
                        11111110000000.00011111111111111111111 PP

>> C25D7.12  CE46412	WBGene00007721	status:Partially_confirmed	UniProt:O17603	protein_id:CAB02938.3
   #    score  bias  c-Evalue  i-Evalue hmmfrom  hmm to    alifrom  ali to    envfrom  env to     acc
 ---   ------ ----- --------- --------- ------- -------    ------- -------    ------- -------    ----
   1 ?    5.4   9.3     0.047        11     235     347 ..      55     177 ..      32     194 .. 0.48

  Alignments for each domain:
  == domain 1    score: 5.4 bits;  conditional E-value: 0.047
  PRR5_AED93314-aln 235 ssctrpeleaesadvensqelkqlksstklskvksekeeesnklekklakkeseae...kkttg..........kkanekeekkpeskkeea 313
                          c++++ +a+ ++ ++ + +k+ + s + +++ks+++ +s k ++++  k s+ +   +   +          + a ++e+kk + +k+++
           C25D7.12  55 AMCSSKDRQADRKKSKKASATKSSRASKSQKSAKSTRSGKSSKSGHSSRGKPSKSKkskS---KsvrplavpgaRVAPNSESKKLRRDKDKS 143
                        345555555555554444444444443333333333333333333333333333332210...12334444445444444444444444444 PP

  PRR5_AED93314-aln 314 essselhkdlaeleessskeaidligasdnkkkn 347
                        ++s++ ++++++++ ++s+++ dl +a +++++n
           C25D7.12 144 SKSERSRRSSKSKKCDKSAKKCDLNKAKKRSPRN 177
                        4444455555555555555666666665555544 PP

>> B0261.5  CE07707	WBGene00015093	status:Partially_confirmed	UniProt:O01439	protein_id:CCD61573.1
   #    score  bias  c-Evalue  i-Evalue hmmfrom  hmm to    alifrom  ali to    envfrom  env to     acc
 ---   ------ ----- --------- --------- ------- -------    ------- -------    ------- -------    ----
   1 ?    5.5   7.5     0.045        10     230     607 ..      36     158 ..      22     189 .. 0.33

  Alignments for each domain:
  == domain 1    score: 5.5 bits;  conditional E-value: 0.045
  PRR5_AED93314-aln 230 gsdaqssctrpeleaesadvensqelkqlksstklskvksekeeesnklekklakkeseaekkttgkkanekeekkpeskkeeaessselhk 321
                        +  + s++t+  +  e                                                                            
            B0261.5  36 KPSKVSTVTSTTISQE---------------------------------------------------------------------------- 51 
                        2222222222222222............................................................................ PP

  PRR5_AED93314-aln 322 dlaeleessskeaidligasdnkkknsneesskeestakfdsspqLelslrrsdpsesekqeteerrtLnhSnaSAFsrYnnrklqsklsas 413
                                                                                                                    
            B0261.5   - --------------------------------------------------------------------------------------------   -
                        ............................................................................................ PP

  PRR5_AED93314-aln 414 psvtsqkkneaaseseeelstkltqnnsdespesaesrqssseletsdskesslakqetsspgqssvptpipvkgvrfdnkstaygsvlapv 505
                                                                                                         +t++    + +
            B0261.5  52 ---------------------------------------------------------------------------------KTNSKRGSKDA 62 
                        .................................................................................22222222222 PP

  PRR5_AED93314-aln 506 fysqsgssvmpseksvvqkessqaasstskssneesksseqkeeekeeeaesakkeaekeeeksesveerrhvspatdqsasssllsesgss 597
                        ++  s++       +++ +++++  +++sk+++ ++++++  + ek+ + +++kk+++k+++ +e+ e   + s +td+s++ + +   +++
            B0261.5  63 VVDVSKPGKL----PTLGENNKNLSDKKSKQRSLKAQKQDGLKMEKKASDKRKKKANKKSPRTQETQEVVIKNSKNTDDSCMHTAIR--ANT 148
                        2222211111....1111111111111222222222222222222222222233334444444444444444444444444333333..222 PP

  PRR5_AED93314-aln 598 nsssveegss 607
                        + + v e s+
            B0261.5 149 MMHTVREPSK 158
                        3333333333 PP

>> C06H2.2  CE43824	WBGene00007386	phosphatidylcholine transfer protein	status:Partially_confirmed	UniProt:Q17764	protei
   #    score  bias  c-Evalue  i-Evalue hmmfrom  hmm to    alifrom  ali to    envfrom  env to     acc
 ---   ------ ----- --------- --------- ------- -------    ------- -------    ------- -------    ----
   1 ?    5.5   2.4     0.046        11     515     582 ..     271     338 ..     185     355 .. 0.50

  Alignments for each domain:
  == domain 1    score: 5.5 bits;  conditional E-value: 0.046
  PRR5_AED93314-aln 515 mpseksvvqkessqaasstskssneesksseqkeeekeeeaesakkeaekeeeksesveerrhvspat 582
                         ++e+s  + +s+++ +   k     +++++++ee++++++e+++k +++e+e ++++e+ ++  ++t
            C06H2.2 271 REIESSGREVRSATEKALLRKNDRVLQRQTKENEEKEKKRNEEETKLNNQENEGEKKLEKPQKARSTT 338
                        33333322222111111111111111111111111112222222333333333333333333332222 PP

>> Y23H5B.2  CE23008	WBGene00021273	status:Predicted	UniProt:Q9N473	protein_id:CCD68132.1
   #    score  bias  c-Evalue  i-Evalue hmmfrom  hmm to    alifrom  ali to    envfrom  env to     acc
 ---   ------ ----- --------- --------- ------- -------    ------- -------    ------- -------    ----
   1 ?    5.5   3.5     0.045        10     259     312 ..      54     113 ..      23     132 .. 0.30

  Alignments for each domain:
  == domain 1    score: 5.5 bits;  conditional E-value: 0.045
  PRR5_AED93314-aln 259 ksstklskvksekeeesnklekklakkeseae.........kkttgkkanekeekkpeskkee 312
                        k s   +++k++++ ++n+ ++k++k++s+a          +k++ +ka+e  +++ + kke+
           Y23H5B.2  54 KRS--KRDKKQNSKRQQNSKRQKKIKSNSAAPappaksgvpAKSA-EKAKEGSQRSARLKKEQ 113
                        110..0001111111111111111111111111111111110111.11111111111111111 PP

>> Y66D12A.1  CE15689	WBGene00013427	status:Partially_confirmed	UniProt:Q9BI35	protein_id:CAC35913.1
   #    score  bias  c-Evalue  i-Evalue hmmfrom  hmm to    alifrom  ali to    envfrom  env to     acc
 ---   ------ ----- --------- --------- ------- -------    ------- -------    ------- -------    ----
   1 ?    5.4   1.3     0.048        11     485     573 ..      32     122 ..       5     142 .. 0.54

  Alignments for each domain:
  == domain 1    score: 5.4 bits;  conditional E-value: 0.048
  PRR5_AED93314-aln 485 pvkgvrfdnkstaygsvlapvfysqsgssvmpseksvvqkessqaasstskssneesksseqkeeek..eeeaesakkeaekeeeksesve 573
                          k+++++ +  +   +   ++ +q++ + +  +ks+ ++++s+  + +++  + + +++e+ +ee+  +++++ ++++++ + ++++sv+
          Y66D12A.1  32 QSKKLEIRRQLPQTAMIRGELVTEQPPAHEIVVPKSSQFQNESDDDTGMYEDTEIDVEHEEEVQEEQihDRTKRGESSSSSMSSKSGNSVD 122
                        4445555555555555556667777777777777777777767666666666555555555544444322222222222222222222222 PP

>> T07A9.14  CE40120	WBGene00044789	status:Partially_confirmed	UniProt:Q1XFY8	protein_id:CCD73989.1
   #    score  bias  c-Evalue  i-Evalue hmmfrom  hmm to    alifrom  ali to    envfrom  env to     acc
 ---   ------ ----- --------- --------- ------- -------    ------- -------    ------- -------    ----
   1 ?    5.7   1.1      0.04       9.2     265     326 ..      73     141 ..      18     196 .. 0.51

  Alignments for each domain:
  == domain 1    score: 5.7 bits;  conditional E-value: 0.04
  PRR5_AED93314-aln 265 skvksekeeesnklekklakkeseae...kkttg....kkanekeekkpeskkeeaessselhkdlael 326
                        s+ ++ ++++ +++++ + k+  e+     + t+     k++e +++k+e  k+++e+++e+ ++   +
           T07A9.14  73 SSNHDGASTSRTSISRRKEKRRREQApkvPEPTAdeieAKEEEYKKNKSEYYKRRNEVKTEEARERRRV 141
                        222222222222222222221111111110111111111111111122222222222222222222222 PP

>> F16C3.3  CE46209	WBGene00023415	status:Partially_confirmed	UniProt:Q6BES0	protein_id:CAH04732.2
   #    score  bias  c-Evalue  i-Evalue hmmfrom  hmm to    alifrom  ali to    envfrom  env to     acc
 ---   ------ ----- --------- --------- ------- -------    ------- -------    ------- -------    ----
   1 ?    5.4   1.9     0.048        11     241     333 ..     236     323 ..     154     384 .. 0.63

  Alignments for each domain:
  == domain 1    score: 5.4 bits;  conditional E-value: 0.048
  PRR5_AED93314-aln 241 eleaesadvensqelkqlksstklskvksekeeesnklekklakkeseae..kkttgkkanekeekkpeskkeeaessselhkdlaeleess 330
                        +leae++ + + +  + +  + +l++v+ +++ es+  ++k+++k++e e  k    +++ +  e ++  ++++ e+++++ ++l   e++s
            F16C3.3 236 NLEAENTIRAVRKTAEAT--EHELRAVTRKQNIESADWRRKMMEKNNELEtwK----EQEANAREAQKLAQMTCEEVTKNTLENLRIFERNS 321
                        455555554444443332..345666667777777777777777776666321....22222333333333333344433333333333333 PP

  PRR5_AED93314-aln 331 ske 333
                         k+
            F16C3.3 322 -KK 323
                        .33 PP

>> D1022.1b  CE39712	WBGene00006703	locus:ubc-6	status:Confirmed	UniProt:B1Q233	protein_id:CCD68334.1
   #    score  bias  c-Evalue  i-Evalue hmmfrom  hmm to    alifrom  ali to    envfrom  env to     acc
 ---   ------ ----- --------- --------- ------- -------    ------- -------    ------- -------    ----
   1 ?    5.4   1.8     0.049        11     188     241 ..     167     222 ..     125     243 .. 0.53

  Alignments for each domain:
  == domain 1    score: 5.4 bits;  conditional E-value: 0.049
  PRR5_AED93314-aln 188 ngpqdesvsqqkleaasen.naasnksegsvasiqknk.ecsekgsdaqssctrpe 241
                         + qdesv ++++eaa+++ n ++++ +++++s+  ++ e se+ +d++   t+ +
           D1022.1b 167 LKFQDESVVKKEVEAANNQkNPTETEPSEETSSVPTENvEESEEDADEREEGTTVN 222
                        23344555555555443321334444445555554444455555555544433322 PP

>> F26B1.1  CE44051	WBGene00017815	status:Partially_confirmed	UniProt:C7FZT0	protein_id:CCD64201.1
   #    score  bias  c-Evalue  i-Evalue hmmfrom  hmm to    alifrom  ali to    envfrom  env to     acc
 ---   ------ ----- --------- --------- ------- -------    ------- -------    ------- -------    ----
   1 ?    5.4   6.1     0.049        11     280     340 ..      49     110 ..      39     145 .. 0.32

  Alignments for each domain:
  == domain 1    score: 5.4 bits;  conditional E-value: 0.049
  PRR5_AED93314-aln 280 kklakkeseaek.kttgkkanekeekkpeskkeeaessselhkdlaeleessskeaidliga 340
                        kk +kk ++++k +  +++  ++++kk + kk+e ++s++  +d+++ ++s+s++++ +  a
            F26B1.1  49 KKESKKRKKTQKeEDCDSESIKQKKKKARVKKKEVRKSKKDVEDDEDDSNSKSAKKKAVKVA 110
                        11111111111111111111122222222222222222222222222222111111111111 PP

>> F43G6.4  CE31700	WBGene00009657	transcriptional regulatory protein (RPD3)	status:Confirmed	UniProt:Q20373	protein_id:
   #    score  bias  c-Evalue  i-Evalue hmmfrom  hmm to    alifrom  ali to    envfrom  env to     acc
 ---   ------ ----- --------- --------- ------- -------    ------- -------    ------- -------    ----
   1 ?    5.4   4.3      0.05        11     193     366 ..      51     222 ..      37     254 .. 0.48

  Alignments for each domain:
  == domain 1    score: 5.4 bits;  conditional E-value: 0.05
  PRR5_AED93314-aln 193 esvsqqkleaasennaasnksegsvasiqknk.ecsekgsdaqssctrpeleaesadvensqelkqlksstklskvksekeeesnklekkla 283
                        +++ qq+l+    +  +s +++ + +s q +k    e+g  + s ct +  eae ++  + ++ + +++ t +++++++++e++     ++ 
            F43G6.4  51 QQQYQQRLSS-GGSPVNSDQASSRSESPQTKKlILDEDGCATCSVCTEKVPEAEWNSHIELEKERLISYITLTKEKRERDRENTPDHFDQKR 141
                        3333333322.233334444455555555555577788888888888888888866665555555555533333333333333322222233 PP

  PRR5_AED93314-aln 284 kkeseaekkttgkkanekeekkpeskkee.aessselhkdlaeleessskeaidligasdnkkknsneesskeestakfds.spq 366
                        k+e e ++   ++++ ++ +++p+  +++    s + ++++ ++e+++ k+  ++ ++ +    + ++ +s + + ++fd  + q
            F43G6.4 142 KRELELQRIRNNQNKRQSLKRGPQLVRDClTPFSRQSNDETGSSESPDMKKDDEFYMKCT----TCHQPCSYAIVMSAFDRpKCQ 222
                        333344432233344444444444444430334443344444444444333333333322....222233444444455544555 PP

>> Y80D3A.2c  CE45156	WBGene00001258	locus:emb-4	status:Confirmed	UniProt:D8FRP9	protein_id:CBO26657.1
   #    score  bias  c-Evalue  i-Evalue hmmfrom  hmm to    alifrom  ali to    envfrom  env to     acc
 ---   ------ ----- --------- --------- ------- -------    ------- -------    ------- -------    ----
   1 ?    5.6   0.9     0.043       9.8     268     574 ..      42      77 ..       4      95 .. 0.36

  Alignments for each domain:
  == domain 1    score: 5.6 bits;  conditional E-value: 0.043
  PRR5_AED93314-aln 268 ksekeeesnklekklakkeseaekkttgkkanekeekkpeskkeeaessselhkdlaeleessskeaidligasdnkkknsneesskeesta 359
                        +++ e+e++k +++                                                                              
          Y80D3A.2c  42 QMDVETEHEKKHREA----------------------------------------------------------------------------- 56 
                        111111111111111............................................................................. PP

  PRR5_AED93314-aln 360 kfdsspqLelslrrsdpsesekqeteerrtLnhSnaSAFsrYnnrklqsklsaspsvtsqkkneaaseseeelstkltqnnsdespesaesr 451
                                                                                                                    
          Y80D3A.2c   - --------------------------------------------------------------------------------------------   -
                        ............................................................................................ PP

  PRR5_AED93314-aln 452 qssseletsdskesslakqetsspgqssvptpipvkgvrfdnkstaygsvlapvfysqsgssvmpseksvvqkessqaasstskssneesks 543
                                                                                                                    
          Y80D3A.2c   - --------------------------------------------------------------------------------------------   -
                        ............................................................................................ PP

  PRR5_AED93314-aln 544 seqkeeekeeeaesakkeaekeeeksesvee 574
                                    +++k+e++ ++e   + e+
          Y80D3A.2c  57 ----------MERKKKQEMDDKKEADIHFED 77 
                        ..........111111222222222222222 PP

>> F33D11.2  CE45187	WBGene00018001	status:Confirmed	UniProt:O44776	protein_id:CCD66447.1
   #    score  bias  c-Evalue  i-Evalue hmmfrom  hmm to    alifrom  ali to    envfrom  env to     acc
 ---   ------ ----- --------- --------- ------- -------    ------- -------    ------- -------    ----
   1 ?    5.4   2.5      0.05        11     190     235 ..     111     156 ..      25     306 .. 0.58

  Alignments for each domain:
  == domain 1    score: 5.4 bits;  conditional E-value: 0.05
  PRR5_AED93314-aln 190 pqdesvsqqkleaasennaasnksegsvasiqknkecsekgsdaqs 235
                        pq e+++++ +++ + ++++++ ++ + a ++ +ke++e+gsd   
           F33D11.2 111 PQAEAQKNTPKSVVARKKETKEAKDAKEAREELKKEQKEQGSDFEA 156
                        2222222233333333333333333333334444444444444444 PP

>> F55A12.10  CE28451	WBGene00018867	status:Confirmed	UniProt:Q95R14	protein_id:CCD65448.1
   #    score  bias  c-Evalue  i-Evalue hmmfrom  hmm to    alifrom  ali to    envfrom  env to     acc
 ---   ------ ----- --------- --------- ------- -------    ------- -------    ------- -------    ----
   1 ?    5.5   2.4     0.045        10     508     586 ..      88     166 ..      46     218 .. 0.46

  Alignments for each domain:
  == domain 1    score: 5.5 bits;  conditional E-value: 0.045
  PRR5_AED93314-aln 508 sqsgssvmpseksvvqkessqaasstskssneesksseqkeeekeeeaesakkeaekeeeksesveerrhvspatdqsa 586
                        ++s +  m+++ksv++ke++++++++++  + + ++ ++ ee+++++ e+ ++e+ek ++  + +e + + s   d+++
          F55A12.10  88 QKSIQLKMENKKSVMRKEQTKKVEKKTEEMHCQLSKLTSFEENNRKKLEDIERENEKLRNLISALELKVASSRDIDDDE 166
                        3344444444444444444444444333333333333333333333444444444444443333333333333333222 PP

>> Y60A9.1  CE24534	WBGene00013368	status:Predicted	UniProt:Q9U1Y4	protein_id:CAB60408.1
   #    score  bias  c-Evalue  i-Evalue hmmfrom  hmm to    alifrom  ali to    envfrom  env to     acc
 ---   ------ ----- --------- --------- ------- -------    ------- -------    ------- -------    ----
   1 ?    5.5   3.2     0.046        11     473     568 ..     131     219 ..      78     264 .. 0.47

  Alignments for each domain:
  == domain 1    score: 5.5 bits;  conditional E-value: 0.046
  PRR5_AED93314-aln 473 sspgqssvptpipvkgvrfdnkstaygsvlapvfysqsgssvmpseksvvqkessqaasstskssneesksseqkeeekeeeaesakkeaek 564
                        +s++++  p+  p     + + s+    vl+pvf++  +++ +   ks v k+++q + ++ +++ + +k+++   e++++++++ +k +++
            Y60A9.1 131 KSKKKKKTPMIKPK----SVKTSH-QEPVLEPVFVPIKPKKSAVPIKSKVVKPKEQIIRQQREQRYRAQKTEQM--ERTQHANSNLRKVKSE 215
                        22222222222221....111111.2224444444433333333334444444344443333333333322222..2222222222222222 PP

  PRR5_AED93314-aln 565 eeek 568
                        ++ k
            Y60A9.1 216 SNLK 219
                        2222 PP

>> W03D8.3  CE26953	WBGene00020986	status:Confirmed	UniProt:O61214	protein_id:CCD73377.1
   #    score  bias  c-Evalue  i-Evalue hmmfrom  hmm to    alifrom  ali to    envfrom  env to     acc
 ---   ------ ----- --------- --------- ------- -------    ------- -------    ------- -------    ----
   1 ?    5.6   0.2     0.043       9.7     201     234 ..      57      91 ..      21     113 .. 0.62

  Alignments for each domain:
  == domain 1    score: 5.6 bits;  conditional E-value: 0.043
  PRR5_AED93314-aln 201 eaasennaasnksegsvasiqknk.ecsekgsdaq 234
                         a++ ++++sn+s+g++++ +k+k    + gs ++
            W03D8.3  57 PAQKGSKSKSNQSSGDNSKDKKKKrTKRSGGSKSK 91 
                        24455555566666655555555522222222222 PP

>> D1022.1a  CE29241	WBGene00006703	locus:ubc-6	Ubiquitin-conjugating enzyme	status:Confirmed	UniProt:Q18931	protein_id:
   #    score  bias  c-Evalue  i-Evalue hmmfrom  hmm to    alifrom  ali to    envfrom  env to     acc
 ---   ------ ----- --------- --------- ------- -------    ------- -------    ------- -------    ----
   1 ?    5.3   1.8     0.053        12     188     241 ..     182     237 ..     140     258 .. 0.53

  Alignments for each domain:
  == domain 1    score: 5.3 bits;  conditional E-value: 0.053
  PRR5_AED93314-aln 188 ngpqdesvsqqkleaasen.naasnksegsvasiqknk.ecsekgsdaqssctrpe 241
                         + qdesv ++++eaa+++ n ++++ +++++s+  ++ e se+ +d++   t+ +
           D1022.1a 182 LKFQDESVVKKEVEAANNQkNPTETEPSEETSSVPTENvEESEEDADEREEGTTVN 237
                        23344555555555443321334444455555554444455555555544443322 PP

>> H05L14.1  CE16168	WBGene00010366	casein kinase	status:Partially_confirmed	UniProt:O18107	protein_id:CAB16921.1
   #    score  bias  c-Evalue  i-Evalue hmmfrom  hmm to    alifrom  ali to    envfrom  env to     acc
 ---   ------ ----- --------- --------- ------- -------    ------- -------    ------- -------    ----
   1 ?    5.0   4.3     0.067        15     450     551 ..      15     114 ..       2     151 .. 0.59

  Alignments for each domain:
  == domain 1    score: 5.0 bits;  conditional E-value: 0.067
  PRR5_AED93314-aln 450 srqssseletsdskess.lakqetsspgqssvptpipvkgvrfdnkstaygsvlapvfysqsgssvmpseksvvqkessqaasstskssnee 540
                        +++++++l++  s e s + + ++  ++  + p+p+pv++ + ++   +  s++++v  ++s+++  + +k   +++++++ +++s s+ +e
           H05L14.1  15 RSNRKKNLTKELSREASrMGAPSQMGAPSAVTPIPVPVSDPTKKG---TTMSTMSQVKSTKSKNHKKEEKKKGSKNDEADSKKPDSASKDDE 103
                        333333333333333320222233344445566666665444444...44557777777888888877777777777777777777777777 PP

  PRR5_AED93314-aln 541 sksseqkeeek 551
                        s+++++ke +k
           H05L14.1 104 SSTKKEKEPKK 114
                        76666655444 PP

>> C05D10.2a  CE29020	WBGene00015478	status:Confirmed	UniProt:Q11179	protein_id:CCD63173.1
   #    score  bias  c-Evalue  i-Evalue hmmfrom  hmm to    alifrom  ali to    envfrom  env to     acc
 ---   ------ ----- --------- --------- ------- -------    ------- -------    ------- -------    ----
   1 ?    5.2   0.6     0.055        12     571     640 ..     371     444 ..     272     452 .. 0.44

  Alignments for each domain:
  == domain 1    score: 5.2 bits;  conditional E-value: 0.055
  PRR5_AED93314-aln 571 sveerrhvspatdqsasssllsesgssnsssveegss.....sdanatvavakkaaseskneegassseg.tksqr 640
                        +   +   s++  ++a s + ++s ++n+ss +++ss       a a+  ++k+ + e +n +g++  ++ ++ +r
          C05D10.2a 371 P-IAQAECSDTDYDTARSLQRTTSMDKNNSSSHDSSSgtlreRAASAESRTSKDSNGEMRNGNGNT-PSSiKQRRR 444
                        1.1222222222233333333333333443333333323211111122222222223333333322.222233444 PP


Internal pipeline statistics summary:
-------------------------------------
Query model(s):                            1  (699 nodes)
Target sequences:                      25547  (11210993 residues)
Passed MSV filter:                     25547  (1); expected 25547.0 (1)
Passed bias filter:                    25547  (1); expected 25547.0 (1)
Passed Vit filter:                     25547  (1); expected 25547.0 (1)
Passed Fwd filter:                     25547  (1); expected 25547.0 (1)
Initial search space (Z):              25547  [actual number of targets]
Domain search space  (domZ):             112  [number of targets reported over threshold]
# CPU time: 211.03u 0.10s 00:03:31.13 Elapsed: 00:00:55.08
# Mc/sec: 142.27
//
