# Supplementary material for: Potential Conservation of Circadian Clock Proteins in the phylum Nematoda as Revealed by Bioinformatic Searches
Source: PLoS One. 2014 Nov 14;9(11):e112871. doi: 10.1371/journal.pone.0112871 (PMC4232591; doi:10.1371/journal.pone.0112871)
Supplement: File S1 — HMM profiles used in this work and HMMsearch results. (ZIP) [file pone.0112871.s007.zip › HMMs-CE/Arabidopsis/LUX_AEE78188-aln.fasta.hmm.res]

# hmmsearch :: search profile(s) against a sequence database
# HMMER 3.0 (March 2010); http://hmmer.org/
# Copyright (C) 2010 Howard Hughes Medical Institute.
# Freely distributed under the GNU General Public License (GPLv3).
# - - - - - - - - - - - - - - - - - - - - - - - - - - - - - - - - - - - -
# query HMM file:                  LUX_AEE78188-aln.fasta.hmm
# target sequence database:        ../../../../ProteomasGus/wormpep229
# Max sensitivity mode:            on [all heuristic filters off]
# - - - - - - - - - - - - - - - - - - - - - - - - - - - - - - - - - - - -

Query:       LUX_AEE78188-aln  [M=314]
Scores for complete sequences (score includes all domains):
   --- full sequence ---   --- best 1 domain ---    -#dom-
    E-value  score  bias    E-value  score  bias    exp  N  Sequence   Description
    ------- ------ -----    ------- ------ -----   ---- --  --------   -----------
  ------ inclusion threshold ------
       0.81    9.9   1.1        2.1    8.5   0.8    1.7  1  M110.5c    CE36393	WBGene00000894	locus:dab-1	status:Confirm
       0.83    9.8   1.1        2.2    8.4   0.8    1.7  1  M110.5a    CE36446	WBGene00000894	locus:dab-1	disabled-like 
       0.85    9.8   1.1        2.3    8.4   0.8    1.7  1  M110.5d    CE40986	WBGene00000894	locus:dab-1	status:Confirm
        0.9    9.7   1.1        2.3    8.4   0.8    1.7  1  M110.5b    CE37844	WBGene00000894	locus:dab-1	status:Confirm
       0.94    9.7   5.6        1.1    9.5   3.9    1.0  1  F22H10.3   CE09572	WBGene00017727	status:Confirmed	UniProt:Q
        1.6    8.9   4.1        2.3    8.4   2.8    1.2  1  F56A8.3a   CE28340	WBGene00010139	Leucine Rich Repeat (2 cop
          2    8.6   0.0        3.4    7.8   0.0    1.3  1  ZK829.9    CE06657	WBGene00014097	glucose transporter	status
        2.7    8.1   1.6        4.6    7.4   1.1    1.3  1  K07D4.8    CE25937	WBGene00004135	locus:pqn-48	status:Confir
        2.7    8.1  11.0       0.14   12.4   2.7    2.2  2  Y73E7A.2   CE32277	WBGene00022269	status:Partially_confirmed
        2.9    8.1   0.0        3.4    7.8   0.0    1.1  1  F09E5.16   CE39349	WBGene00017292	status:Confirmed	UniProt:Q
        3.4    7.8   0.3        7.7    6.7   0.1    1.6  1  ZK632.3    CE00420	WBGene00014012	locus:riok-3	Hypothetical 
        4.7    7.4   0.4        9.3    6.4   0.3    1.4  1  C10H11.1   CE29081	WBGene00015691	locus:viln-1	status:Partia
        5.2    7.2   1.5        5.9    7.0   1.0    1.1  1  C29G2.2    CE08463	WBGene00016230	status:Partially_confirmed
        5.6    7.1   0.0         11    6.2   0.0    1.4  1  W02H5.4    CE26021	WBGene00020959	status:Predicted	UniProt:Q
        6.1    7.0   3.3          7    6.8   2.3    1.0  1  C04G6.6    CE06767	WBGene00015456	status:Partially_confirmed
        7.1    6.8   0.1        7.4    6.7   0.1    1.1  1  T21G5.6    CE40311	WBGene00044898	status:Confirmed	UniProt:A
        7.2    6.8   1.6        5.5    7.1   0.1    1.5  2  C41G7.5b   CE38293	WBGene00000096	locus:ahr-1	status:Confirm
        7.9    6.6   1.6        6.1    7.0   0.1    1.5  1  C41G7.5a   CE20561	WBGene00000096	locus:ahr-1	aryl hydrocarb
        8.7    6.5   3.5         16    5.6   2.4    1.4  1  F25E2.5c   CE26364	WBGene00000899	locus:daf-3	status:Partial
        9.4    6.4   0.9         15    5.7   0.6    1.4  1  F16C3.3    CE46209	WBGene00023415	status:Partially_confirmed
        9.6    6.3   3.5         17    5.5   2.4    1.4  1  F25E2.5b   CE30963	WBGene00000899	locus:daf-3	status:Partial


Domain annotation for each sequence (and alignments):
>> M110.5c  CE36393	WBGene00000894	locus:dab-1	status:Confirmed	UniProt:Q8I4G9	protein_id:CAB54272.2
   #    score  bias  c-Evalue  i-Evalue hmmfrom  hmm to    alifrom  ali to    envfrom  env to     acc
 ---   ------ ----- --------- --------- ------- -------    ------- -------    ------- -------    ----
   1 ?    8.5   0.8    0.0017       2.1     212     293 ..     212     292 ..     201     315 .. 0.63

  Alignments for each domain:
  == domain 1    score: 8.5 bits;  conditional E-value: 0.0017
  LUX_AEE78188-aln 212 psssdklfastpvpqslqesakggessnsnghaelsvqlp.vpyaaavqsmvpmpmlgmsklgvskknsshasshykhhpynm 293
                       p++ d  f   p  + + +s +++++sn+ +++  ++q+p    + ++ + ++mpm+++++++ ++  +s+a s     +++ 
           M110.5c 212 PTNCD-AFGASPFGDPFVDSFNSTATSNGTANM-SGTQVPfGGLQLPQVQQMQMPMVQIPQQSHQNWPTSGAGSFDAWGQQQQ 292
                       66666.566667777788888866667744443.346777556677888999***9999977766655554443333222222 PP

>> M110.5a  CE36446	WBGene00000894	locus:dab-1	disabled-like protein	status:Confirmed	UniProt:Q8I4H0	protein_id:CAB54270
   #    score  bias  c-Evalue  i-Evalue hmmfrom  hmm to    alifrom  ali to    envfrom  env to     acc
 ---   ------ ----- --------- --------- ------- -------    ------- -------    ------- -------    ----
   1 ?    8.4   0.8    0.0018       2.2     212     293 ..     228     308 ..     217     331 .. 0.63

  Alignments for each domain:
  == domain 1    score: 8.4 bits;  conditional E-value: 0.0018
  LUX_AEE78188-aln 212 psssdklfastpvpqslqesakggessnsnghaelsvqlp.vpyaaavqsmvpmpmlgmsklgvskknsshasshykhhpynm 293
                       p++ d  f   p  + + +s +++++sn+ +++  ++q+p    + ++ + ++mpm+++++++ ++  +s+a s     +++ 
           M110.5a 228 PTNCD-AFGASPFGDPFVDSFNSTATSNGTANM-SGTQVPfGGLQLPQVQQMQMPMVQIPQQSHQNWPTSGAGSFDAWGQQQQ 308
                       66666.566667777788888866667744443.346777556677888999***9999977766655554443333222222 PP

>> M110.5d  CE40986	WBGene00000894	locus:dab-1	status:Confirmed	UniProt:A5JYR4	protein_id:CAN86616.1
   #    score  bias  c-Evalue  i-Evalue hmmfrom  hmm to    alifrom  ali to    envfrom  env to     acc
 ---   ------ ----- --------- --------- ------- -------    ------- -------    ------- -------    ----
   1 ?    8.4   0.8    0.0018       2.3     212     293 ..     230     310 ..     219     333 .. 0.63

  Alignments for each domain:
  == domain 1    score: 8.4 bits;  conditional E-value: 0.0018
  LUX_AEE78188-aln 212 psssdklfastpvpqslqesakggessnsnghaelsvqlp.vpyaaavqsmvpmpmlgmsklgvskknsshasshykhhpynm 293
                       p++ d  f   p  + + +s +++++sn+ +++  ++q+p    + ++ + ++mpm+++++++ ++  +s+a s     +++ 
           M110.5d 230 PTNCD-AFGASPFGDPFVDSFNSTATSNGTANM-SGTQVPfGGLQLPQVQQMQMPMVQIPQQSHQNWPTSGAGSFDAWGQQQQ 310
                       66666.566667777788888866667744443.346777556677888999***9999977766655554443333222222 PP

>> M110.5b  CE37844	WBGene00000894	locus:dab-1	status:Confirmed	UniProt:Q9U3A6	protein_id:CAB54271.3
   #    score  bias  c-Evalue  i-Evalue hmmfrom  hmm to    alifrom  ali to    envfrom  env to     acc
 ---   ------ ----- --------- --------- ------- -------    ------- -------    ------- -------    ----
   1 ?    8.4   0.8    0.0018       2.3     212     293 ..     228     308 ..     217     331 .. 0.63

  Alignments for each domain:
  == domain 1    score: 8.4 bits;  conditional E-value: 0.0018
  LUX_AEE78188-aln 212 psssdklfastpvpqslqesakggessnsnghaelsvqlp.vpyaaavqsmvpmpmlgmsklgvskknsshasshykhhpynm 293
                       p++ d  f   p  + + +s +++++sn+ +++  ++q+p    + ++ + ++mpm+++++++ ++  +s+a s     +++ 
           M110.5b 228 PTNCD-AFGASPFGDPFVDSFNSTATSNGTANM-SGTQVPfGGLQLPQVQQMQMPMVQIPQQSHQNWPTSGAGSFDAWGQQQQ 308
                       66666.566667777788888866667744443.346777556677888999***9999977766655554443333222222 PP

>> F22H10.3  CE09572	WBGene00017727	status:Confirmed	UniProt:Q94188	protein_id:CCD69881.1
   #    score  bias  c-Evalue  i-Evalue hmmfrom  hmm to    alifrom  ali to    envfrom  env to     acc
 ---   ------ ----- --------- --------- ------- -------    ------- -------    ------- -------    ----
   1 ?    9.5   3.9   0.00087       1.1     246     292 ..      30      78 ..      23      79 .] 0.77

  Alignments for each domain:
  == domain 1    score: 9.5 bits;  conditional E-value: 0.00087
  LUX_AEE78188-aln 246 lsvqlpvpyaaavqsmvpmpmlgms..klgvskknsshasshykhhpyn 292
                       +++++++p++++v  m+  pm+gm+    +++++ ++h + + +hh+++
          F22H10.3  30 APIPMVAPMPVPVAPMMAAPMYGMPppVVVIEEPYHHHHHWNPFHHHHH 78 
                       578888999999************9766666666666666666666665 PP

>> F56A8.3a  CE28340	WBGene00010139	Leucine Rich Repeat (2 copies) (2 domains)	status:Confirmed	UniProt:Q95ZS5	protein_i
   #    score  bias  c-Evalue  i-Evalue hmmfrom  hmm to    alifrom  ali to    envfrom  env to     acc
 ---   ------ ----- --------- --------- ------- -------    ------- -------    ------- -------    ----
   1 ?    8.4   2.8    0.0019       2.3      58     138 ..     142     222 ..     136     258 .. 0.54

  Alignments for each domain:
  == domain 1    score: 8.4 bits;  conditional E-value: 0.0019
  LUX_AEE78188-aln  58 tlldvnR.asentlsslrrasaassssnnkslseeregesteeeekeekdrdgegsdsrkerkidsaaeeadsaleteesks 138
                        ++dv   + ++ + sl+ ++a   ++ +k+++eer ++++e++ek++++++++ +++r++ +++s  ++  s++ ++++k+
          F56A8.3a 142 QVVDVYMgEQKKAIDSLKAQEAKHKAKVQKAQEEERMKKNQEKKEKAAAKKEKDAKQQRETVNAAS-HKNNHSQQPKSQKKE 222
                       556665413456777888777777666666666666655553333333333333333333333333.222223322222222 PP

>> ZK829.9  CE06657	WBGene00014097	glucose transporter	status:Partially_confirmed	UniProt:Q23626	protein_id:CAA98077.1
   #    score  bias  c-Evalue  i-Evalue hmmfrom  hmm to    alifrom  ali to    envfrom  env to     acc
 ---   ------ ----- --------- --------- ------- -------    ------- -------    ------- -------    ----
   1 ?    7.8   0.0    0.0028       3.4      37     111 ..     192     263 ..     184     283 .. 0.69

  Alignments for each domain:
  == domain 1    score: 7.8 bits;  conditional E-value: 0.0028
  LUX_AEE78188-aln  37 sqpLiPpeLAsAFsi.sPepartlldvnRasentlsslrrasaassssnnkslseeregesteeeekeekdrdgeg 111
                         p+iP  L +AF +  P+  + ll v++   + l slr  +++  +++    s e+++++   +++++++   e 
           ZK829.9 192 FVPVIPGILSTAFILwMPDTPKFLLLVKKDKVAALKSLRFFQGSLPDQTLLIDSMEHHHKED-ANNNNNSE---EK 263
                       5689*********8757**********************99987766654433333332222.11111111...11 PP

>> K07D4.8  CE25937	WBGene00004135	locus:pqn-48	status:Confirmed	UniProt:O76576	protein_id:CCD72751.1
   #    score  bias  c-Evalue  i-Evalue hmmfrom  hmm to    alifrom  ali to    envfrom  env to     acc
 ---   ------ ----- --------- --------- ------- -------    ------- -------    ------- -------    ----
   1 ?    7.4   1.1    0.0038       4.6      65     117 ..      17      70 ..       9      88 .. 0.53

  Alignments for each domain:
  == domain 1    score: 7.4 bits;  conditional E-value: 0.0038
  LUX_AEE78188-aln  65 asentlsslrrasaassssnnkslseeregest..eeeekeekdrdgegsdsrke 117
                       a +nt s+ r+++ +   ++++ ++++ ++++   ++++++++ ++++ s+++++
           K07D4.8  17 AVQNTESQYRQHQPSYPQNYQN-HNYNAHQQHYhqQQQQQQHAHQQKQASQQQQQ 70 
                       5678888888877665433333.33333333331022222222222333333322 PP

>> Y73E7A.2  CE32277	WBGene00022269	status:Partially_confirmed	UniProt:Q9GUM5	protein_id:CCD73526.1
   #    score  bias  c-Evalue  i-Evalue hmmfrom  hmm to    alifrom  ali to    envfrom  env to     acc
 ---   ------ ----- --------- --------- ------- -------    ------- -------    ------- -------    ----
   1 ?   12.4   2.7   0.00011      0.14      70     154 ..      72     158 ..      68     178 .. 0.71
   2 ?   -1.4   0.4       1.8   2.2e+03      75     127 ..     190     244 ..     178     260 .. 0.54

  Alignments for each domain:
  == domain 1    score: 12.4 bits;  conditional E-value: 0.00011
  LUX_AEE78188-aln  70 lsslrrasaassssnnkslseeregest..eeeekeekdrdgegsdsrkerkidsaaeeadsaleteesksaektalKRPRLvWtPq 154
                       +s l+++   s s++ + ++e+ ++ ++   e e+ee+++d e++++++ ++id+++  ++ +l++ee k+ ++++++  RLvW   
          Y73E7A.2  72 ISGLQGNFDKSESEEDEDEEEKIDNFDEsePEIEDEEENEDLEDEEDENPEEIDTNMGMTTLSLKDEEDKADKAASVRNQRLVWDDL 158
                       56677766555555555555555544441123445556667777777888889998999999999999998888889*******755 PP

  == domain 2    score: -1.4 bits;  conditional E-value: 1.8
  LUX_AEE78188-aln  75 rasaassssnnkslseeregesteeeekeekdrdgegsdsrkerkids..aaeea 127
                       ++++ s  s+++++ + r+  ++++e   e + ++ g+d+++ + ++   + ee 
          Y73E7A.2 190 EHTQKSMESAMENMGKLRNLMKNAMELIGEGKGKAAGEDEEDDDDVEEipSDEEI 244
                       4444444555555556666555556666666666666666666665553334444 PP

>> F09E5.16  CE39349	WBGene00017292	status:Confirmed	UniProt:Q8IG32	protein_id:CCD68768.1
   #    score  bias  c-Evalue  i-Evalue hmmfrom  hmm to    alifrom  ali to    envfrom  env to     acc
 ---   ------ ----- --------- --------- ------- -------    ------- -------    ------- -------    ----
   1 ?    7.8   0.0    0.0028       3.4      37      78 ..      40      81 ..      26      92 .. 0.83

  Alignments for each domain:
  == domain 1    score: 7.8 bits;  conditional E-value: 0.0028
  LUX_AEE78188-aln 37 sqpLiPpeLAsAFsisPepartlldvnRasentlsslrrasa 78
                      + +++  +LAs   +  +p  ++++ +Ras++  s +rr+sa
          F09E5.16 40 ADQVVAKQLASDGDLLVDPEEAMMEAKRASSSRGSVMRRRSA 81
                      56789999*****************************99874 PP

>> ZK632.3  CE00420	WBGene00014012	locus:riok-3	Hypothetical protein 186 (T. acidophilum)	status:Partially_confirmed	Uni
   #    score  bias  c-Evalue  i-Evalue hmmfrom  hmm to    alifrom  ali to    envfrom  env to     acc
 ---   ------ ----- --------- --------- ------- -------    ------- -------    ------- -------    ----
   1 ?    6.7   0.1    0.0064       7.7     180     251 ..      71     138 ..      68     183 .. 0.71

  Alignments for each domain:
  == domain 1    score: 6.7 bits;  conditional E-value: 0.0064
  LUX_AEE78188-aln 180 mnveGLtREnvAsHLqKYRLYlkrmqGlsnegpsssd.klfastpvpqslqesakggessnsnghaelsvqlp 251
                        n eG+t E vA  Lq+    + r + +++  +sss  ++      p+++qe+ +++e    ++  ++++ ++
           ZK632.3  71 INTEGMTDEEVALALQRH---FDREADVARAVGSSSSvHFTPDRYHPKTMQETDSENEDD--DALRQAATDML 138
                       599*************84...788888888877776625555566789999887744444..45555555555 PP

>> C10H11.1  CE29081	WBGene00015691	locus:viln-1	status:Partially_confirmed	UniProt:P91041	protein_id:CCD64214.1
   #    score  bias  c-Evalue  i-Evalue hmmfrom  hmm to    alifrom  ali to    envfrom  env to     acc
 ---   ------ ----- --------- --------- ------- -------    ------- -------    ------- -------    ----
   1 ?    6.4   0.3    0.0076       9.3      57      96 ..     290     330 ..     287     356 .. 0.76

  Alignments for each domain:
  == domain 1    score: 6.4 bits;  conditional E-value: 0.0076
  LUX_AEE78188-aln  57 rtlldvnRasentlsslrras.aassssnnkslseereges 96 
                        +++ v  as++tls+l   s ++ sss+n+++++ ++ e+
          C10H11.1 290 ESIVTVTGASRSTLSKLLFCSeNSESSSENNNYHQASSVEP 330
                       67999***********9877645666666776666655544 PP

>> C29G2.2  CE08463	WBGene00016230	status:Partially_confirmed	UniProt:O16888	protein_id:CCD66092.1
   #    score  bias  c-Evalue  i-Evalue hmmfrom  hmm to    alifrom  ali to    envfrom  env to     acc
 ---   ------ ----- --------- --------- ------- -------    ------- -------    ------- -------    ----
   1 ?    7.0   1.0    0.0049       5.9      92     147 ..      37      95 ..       2      97 .. 0.53

  Alignments for each domain:
  == domain 1    score: 7.0 bits;  conditional E-value: 0.0049
  LUX_AEE78188-aln  92 regesteeeekeekdrdgegsdsrkerkidsaaeeadsaleteesks.....aektalKRP 147
                       + g++ +++++e++ +d+eg++++  +k++   ee+d   +++++ +     +  +  KRP
           C29G2.2  37 DVGDD-DQTKEEDDVEDSEGEEDNMGKKVNG-FEEGDDDFDENTTVDeqdneNYVNVEKRP 95 
                       22333.3445555566666777777777776.88888888777766533221222335666 PP

>> W02H5.4  CE26021	WBGene00020959	status:Predicted	UniProt:Q7KX58	protein_id:CCD71682.1
   #    score  bias  c-Evalue  i-Evalue hmmfrom  hmm to    alifrom  ali to    envfrom  env to     acc
 ---   ------ ----- --------- --------- ------- -------    ------- -------    ------- -------    ----
   1 ?    6.2   0.0    0.0087        11     196     251 ..     217     277 ..     212     309 .. 0.70

  Alignments for each domain:
  == domain 1    score: 6.2 bits;  conditional E-value: 0.0087
  LUX_AEE78188-aln 196 KYRLYlkrmqGlsnegpsssdklfastpvpqslqesakggessn........snghaelsvqlp 251
                        Y LY+++m+   +e+  +  ++fas   +  l  s + + ++         + gh ++ v+++
           W02H5.4 217 DYILYVEKMR---SENNYANSHIFASDETAVYLDFSNSLTLNEKgakevpvkTTGHEKMHVTVL 277
                       599******9...6777788899*9988775444333322222234555566777777777776 PP

>> C04G6.6  CE06767	WBGene00015456	status:Partially_confirmed	UniProt:Q17640	protein_id:CCD63055.1
   #    score  bias  c-Evalue  i-Evalue hmmfrom  hmm to    alifrom  ali to    envfrom  env to     acc
 ---   ------ ----- --------- --------- ------- -------    ------- -------    ------- -------    ----
   1 ?    6.8   2.3    0.0058         7      67     129 ..      10      76 ..       5      89 .. 0.59

  Alignments for each domain:
  == domain 1    score: 6.8 bits;  conditional E-value: 0.0058
  LUX_AEE78188-aln  67 entlsslrras....aassssnnkslseeregesteeeekeekdrdgegsdsrkerkidsaaeeads 129
                       ++t++ +r+a     ++ s   +k l++ +++ +++ ++k+++++++e sds k+   ++++++ad 
           C04G6.6  10 SSTVAVIRGAGkkskKTASKGPKKELKNPKKKPKKNLKNKKSRNSESEMSDSGKTTDCEMEISDADD 76 
                       5799999988753322222222233333233223345556666666677777777777777777775 PP

>> T21G5.6  CE40311	WBGene00044898	status:Confirmed	UniProt:A4V4W1	protein_id:CCD67596.1
   #    score  bias  c-Evalue  i-Evalue hmmfrom  hmm to    alifrom  ali to    envfrom  env to     acc
 ---   ------ ----- --------- --------- ------- -------    ------- -------    ------- -------    ----
   1 ?    6.7   0.1    0.0061       7.4     270     300 ..      35      66 ..       9      79 .. 0.56

  Alignments for each domain:
  == domain 1    score: 6.7 bits;  conditional E-value: 0.0061
  LUX_AEE78188-aln 270 sklgvskknsshasshykhhpynm.lqqrdws 300
                        + g++ ++ sha +h+++h+     ++r+ +
           T21G5.6  35 VEDGLEIEKPSHARHHHHKHHIRHkHRRRSLT 66 
                       25677777788877666555555524444433 PP

>> C41G7.5b  CE38293	WBGene00000096	locus:ahr-1	status:Confirmed	UniProt:O44712	protein_id:CAI79126.1
   #    score  bias  c-Evalue  i-Evalue hmmfrom  hmm to    alifrom  ali to    envfrom  env to     acc
 ---   ------ ----- --------- --------- ------- -------    ------- -------    ------- -------    ----
   1 ?    7.1   0.1    0.0045       5.5     211     285 ..     396     465 ..     388     476 .. 0.61
   2 ?   -3.8   0.1       9.4   1.1e+04      33      45 ..     509     521 ..     502     545 .. 0.61

  Alignments for each domain:
  == domain 1    score: 7.1 bits;  conditional E-value: 0.0045
  LUX_AEE78188-aln 211 gpsssdklfastpvpqslqesakggessnsnghaelsvqlpvpyaaavqsmvpmpmlgmsklgvskknsshassh 285
                        ps+s+ lf s pvp   + +a+  +++ns+  + +  ++p+p++   ++m+ ++     ++gv+ +   h+ +h
          C41G7.5b 396 EPSTSNSLFPSVPVPTPTTTKANRRRKENSHEIVPTIPSIPIPTH-FDMQMFDPSW----NHGVHPPAWPHDVYH 465
                       59*************888887776666664443333333443222.3344444332....455555555555544 PP

  == domain 2    score: -3.8 bits;  conditional E-value: 9.4
  LUX_AEE78188-aln  33 ltpLsqpLiPpeL 45 
                       +tp +q+L+Pp  
          C41G7.5b 509 FTPDAQKLVPPHP 521
                       5677777777753 PP

>> C41G7.5a  CE20561	WBGene00000096	locus:ahr-1	aryl hydrocarbon (AH) receptor	status:Confirmed	UniProt:O44712	protein_i
   #    score  bias  c-Evalue  i-Evalue hmmfrom  hmm to    alifrom  ali to    envfrom  env to     acc
 ---   ------ ----- --------- --------- ------- -------    ------- -------    ------- -------    ----
   1 ?    7.0   0.1     0.005       6.1     211     285 ..     438     507 ..     430     518 .. 0.61

  Alignments for each domain:
  == domain 1    score: 7.0 bits;  conditional E-value: 0.005
  LUX_AEE78188-aln 211 gpsssdklfastpvpqslqesakggessnsnghaelsvqlpvpyaaavqsmvpmpmlgmsklgvskknsshassh 285
                        ps+s+ lf s pvp   + +a+  +++ns+  + +  ++p+p++   ++m+ ++     ++gv+ +   h+ +h
          C41G7.5a 438 EPSTSNSLFPSVPVPTPTTTKANRRRKENSHEIVPTIPSIPIPTH-FDMQMFDPSW----NHGVHPPAWPHDVYH 507
                       59*************888887776666664443333333443222.3344444332....455555555555544 PP

>> F25E2.5c  CE26364	WBGene00000899	locus:daf-3	status:Partially_confirmed	UniProt:O17532	protein_id:CCD69988.1
   #    score  bias  c-Evalue  i-Evalue hmmfrom  hmm to    alifrom  ali to    envfrom  env to     acc
 ---   ------ ----- --------- --------- ------- -------    ------- -------    ------- -------    ----
   1 ?    5.6   2.4     0.013        16     241     300 ..     335     395 ..     298     403 .. 0.62

  Alignments for each domain:
  == domain 1    score: 5.6 bits;  conditional E-value: 0.013
  LUX_AEE78188-aln 241 nghaelsvqlpvpyaaavqsmvpmp...mlgmsklgvskknsshasshykhhpynmlqqrdws 300
                         +++ ++++     +++++m +mp    +g  + g s +++++++ h++hh ++  +   +s
          F25E2.5c 335 APQTHYPLNMN--PIPQMPQMPQMPpplHQGYGMNGPSCSSENNNPFHQNHHYNDISHPNHYS 395
                       44555666665..44455555555543344555777777777877778866666666666665 PP

>> F16C3.3  CE46209	WBGene00023415	status:Partially_confirmed	UniProt:Q6BES0	protein_id:CAH04732.2
   #    score  bias  c-Evalue  i-Evalue hmmfrom  hmm to    alifrom  ali to    envfrom  env to     acc
 ---   ------ ----- --------- --------- ------- -------    ------- -------    ------- -------    ----
   1 ?    5.7   0.6     0.012        15      51     122 ..     235     308 ..     206     356 .. 0.62

  Alignments for each domain:
  == domain 1    score: 5.7 bits;  conditional E-value: 0.012
  LUX_AEE78188-aln  51 isPepartlldvnRasentlsslrras..aassssnnkslseeregesteeeekeekdrdgegsdsrkerkids 122
                       i  e   t+  v + +e+t  +lr  +  +++ s   +    e+++e ++ +e+e+++r+++   +   +++ +
           F16C3.3 235 INLEAENTIRAVRKTAEATEHELRAVTrkQNIESADWRRKMMEKNNELETWKEQEANAREAQKLAQMTCEEVTK 308
                       66678888888888888888888866633444444433333333333333333333333333333333333333 PP

>> F25E2.5b  CE30963	WBGene00000899	locus:daf-3	status:Partially_confirmed	UniProt:Q95QI8	protein_id:CCD69987.1
   #    score  bias  c-Evalue  i-Evalue hmmfrom  hmm to    alifrom  ali to    envfrom  env to     acc
 ---   ------ ----- --------- --------- ------- -------    ------- -------    ------- -------    ----
   1 ?    5.5   2.4     0.014        17     241     300 ..     403     463 ..     366     471 .. 0.62

  Alignments for each domain:
  == domain 1    score: 5.5 bits;  conditional E-value: 0.014
  LUX_AEE78188-aln 241 nghaelsvqlpvpyaaavqsmvpmp...mlgmsklgvskknsshasshykhhpynmlqqrdws 300
                         +++ ++++     +++++m +mp    +g  + g s +++++++ h++hh ++  +   +s
          F25E2.5b 403 APQTHYPLNMN--PIPQMPQMPQMPpplHQGYGMNGPSCSSENNNPFHQNHHYNDISHPNHYS 463
                       44555666665..44455555555543344555777777777877778866666666666665 PP


Internal pipeline statistics summary:
-------------------------------------
Query model(s):                            1  (314 nodes)
Target sequences:                      25547  (11210993 residues)
Passed MSV filter:                     25547  (1); expected 25547.0 (1)
Passed bias filter:                    25547  (1); expected 25547.0 (1)
Passed Vit filter:                     25547  (1); expected 25547.0 (1)
Passed Fwd filter:                     25547  (1); expected 25547.0 (1)
Initial search space (Z):              25547  [actual number of targets]
Domain search space  (domZ):              21  [number of targets reported over threshold]
# CPU time: 85.33u 0.04s 00:01:25.37 Elapsed: 00:00:22.55
# Mc/sec: 156.11
//
