# Supplementary material for: Potential Conservation of Circadian Clock Proteins in the phylum Nematoda as Revealed by Bioinformatic Searches
Source: PLoS One. 2014 Nov 14;9(11):e112871. doi: 10.1371/journal.pone.0112871 (PMC4232591; doi:10.1371/journal.pone.0112871)
Supplement: File S1 — HMM profiles used in this work and HMMsearch results. (ZIP) [file pone.0112871.s007.zip › HMMs-CE/Arabidopsis/LHY_AEE27223-aln.fasta.hmm.res]

# hmmsearch :: search profile(s) against a sequence database
# HMMER 3.0 (March 2010); http://hmmer.org/
# Copyright (C) 2010 Howard Hughes Medical Institute.
# Freely distributed under the GNU General Public License (GPLv3).
# - - - - - - - - - - - - - - - - - - - - - - - - - - - - - - - - - - - -
# query HMM file:                  LHY_AEE27223-aln.fasta.hmm
# target sequence database:        ../../../../ProteomasGus/wormpep229
# Max sensitivity mode:            on [all heuristic filters off]
# - - - - - - - - - - - - - - - - - - - - - - - - - - - - - - - - - - - -

Query:       LHY_AEE27223-aln  [M=741]
Scores for complete sequences (score includes all domains):
   --- full sequence ---   --- best 1 domain ---    -#dom-
    E-value  score  bias    E-value  score  bias    exp  N  Sequence     Description
    ------- ------ -----    ------- ------ -----   ---- --  --------     -----------
  ------ inclusion threshold ------
      0.036   13.3   1.5       0.04   13.1   1.0    1.1  1  F17A9.3      CE19799	WBGene00017535	locus:atf-8	BZIP transcr
      0.069   12.4   8.2      0.079   12.2   5.7    1.0  1  Y50E8A.10    CE22317	WBGene00013053	status:Partially_confirm
      0.077   12.2   0.2      0.077   12.2   0.2    2.5  2  Y113G7B.23   CE25208	WBGene00004203	locus:swsn-1	SWI\/SNF pr
       0.13   11.4   1.5       0.14   11.4   1.0    1.1  1  Y51H4A.4     CE22330	WBGene00013100	locus:zip-7	status:Confi
       0.17   11.0   2.5       0.19   10.9   1.8    1.1  1  F43C11.7     CE23722	WBGene00018384	status:Confirmed	UniProt
       0.23   10.7   3.4       0.32   10.2   2.4    1.2  1  C17E7.4      CE08264	WBGene00015899	status:Confirmed	UniProt
       0.25   10.5  16.4       0.39    9.9  11.4    1.2  1  F55F8.7      CE44981	WBGene00018895	protein-tyrosine phospha
       0.32   10.1   5.5       0.39    9.9   3.8    1.1  1  T13B5.8a     CE36017	WBGene00020475	locus:sut-1	status:Parti
       0.37    9.9   0.5       0.45    9.7   0.3    1.1  1  Y59A8B.9     CE26218	WBGene00007062	locus:ebp-3	status:Predi
       0.44    9.7   2.9       0.54    9.4   2.0    1.1  1  F31A3.4      CE07161	WBGene00001968	locus:hlh-29	status:Part
       0.56    9.3   2.5       0.85    8.8   1.7    1.2  1  R05A10.1a    CE46731	WBGene00011018	status:Partially_confirm
       0.63    9.2   1.8       0.76    8.9   1.3    1.0  1  F55C5.11     CE40071	WBGene00044791	status:Partially_confirm
       0.65    9.1   2.4       0.66    9.1   1.7    1.0  1  R02E4.3      CE40987	WBGene00044724	status:Confirmed	UniProt
       0.68    9.1   4.7        0.8    8.8   3.2    1.1  1  T13B5.8b     CE13617	WBGene00020475	locus:sut-1	status:Parti
       0.74    8.9   2.1       0.91    8.7   1.4    1.1  1  F31A3.2      CE43458	WBGene00001967	locus:hlh-28	status:Part
       0.75    8.9   0.4        1.1    8.4   0.3    1.2  1  F02D8.1      CE36124	WBGene00008520	status:Partially_confirm
       0.76    8.9   0.2       0.86    8.7   0.1    1.1  1  Y7A5A.8      CE21333	WBGene00012414	status:Partially_confirm
        0.9    8.7   5.0       0.95    8.6   3.4    1.1  1  F26B1.1      CE44051	WBGene00017815	status:Partially_confirm
          1    8.5   0.2        1.4    8.0   0.1    1.1  1  Y59A8B.7     CE26217	WBGene00013344	locus:ebp-1	status:Parti
          1    8.5   0.7        1.2    8.2   0.5    1.0  1  Y54G2A.10a   CE27482	WBGene00021875	status:Confirmed	UniProt
        1.1    8.4   3.2        1.4    8.0   2.2    1.1  1  Y65B4A.3     CE22731	WBGene00022027	locus:vps-20	status:Conf
        1.2    8.3  10.6        1.4    8.0   7.3    1.0  1  R05A10.2     CE16288	WBGene00011019	status:Confirmed	UniProt
        1.2    8.2   8.3        1.4    8.0   5.8    1.0  1  C16C8.16     CE44995	WBGene00015853	status:Confirmed	UniProt
        1.3    8.2   2.3        1.3    8.1   1.6    1.0  1  Y53H1A.2a    CE42547	WBGene00013178	status:Confirmed	UniProt
        1.3    8.1   2.3        1.4    8.0   1.6    1.0  1  Y53H1A.2b    CE42483	WBGene00013178	status:Confirmed	UniProt
        1.6    7.9   2.6        1.9    7.6   1.8    1.0  1  F36A2.11     CE34181	WBGene00009458	status:Confirmed	UniProt
        1.6    7.8  10.3        1.8    7.7   7.1    1.0  1  F46A8.6      CE34187	WBGene00009749	status:Partially_confirm
        1.7    7.7   0.7          2    7.5   0.5    1.0  1  M04F3.2      CE40571	WBGene00019768	status:Partially_confirm
        1.8    7.7   3.1        1.8    7.7   2.2    1.2  1  B0379.2      CE07725	WBGene00007156	status:Confirmed	UniProt
        1.8    7.6   2.6        2.1    7.4   1.8    1.0  1  F43D9.5      CE44335	WBGene00006395	locus:taf-11.3	status:Co
        1.9    7.6   1.4        2.1    7.4   1.0    1.0  1  T08A9.13     CE38867	WBGene00044442	status:Partially_confirm
        1.9    7.6  13.4      0.075   12.2   5.4    1.5  1  T08B2.11     CE13439	WBGene00020349	status:Confirmed	UniProt
          2    7.5   6.1        2.4    7.3   4.2    1.1  1  M02F4.1      CE04762	WBGene00019735	status:Predicted	UniProt
        2.1    7.4   4.1        2.3    7.3   2.9    1.1  1  F26F4.9a     CE28923	WBGene00017829	ankyrin and desmoplakin 
        2.2    7.4  16.8        2.1    7.5  11.6    1.1  1  C11G6.1c     CE45783	WBGene00006384	locus:taf-3	status:Parti
        2.5    7.2   1.6        2.7    7.1   1.1    1.1  1  F28D1.6      CE44478	WBGene00009216	status:Predicted	UniProt
        2.5    7.2   7.5        4.2    6.4   5.2    1.4  1  R74.5b       CE33537	WBGene00011279	locus:asd-1	status:Confi
        2.5    7.2   4.4        5.2    6.2   3.0    1.4  1  C33A11.1     CE24824	WBGene00007877	Ank repeat	status:Confir
        2.6    7.1   4.5        2.8    7.0   3.1    1.1  1  T05G5.12     CE31363	WBGene00000932	locus:dao-6	status:Confi
        2.7    7.1   4.9        3.2    6.9   3.4    1.1  1  F54F12.2a    CE41406	WBGene00010073	status:Confirmed	UniProt
        2.8    7.0   4.4        3.4    6.7   3.0    1.1  1  F56A6.4      CE45820	WBGene00018923	status:Confirmed	UniProt
        2.9    7.0   1.9        4.3    6.4   1.3    1.3  1  Y53H1A.1b    CE42806	WBGene00013177	locus:rsy-1	status:Parti
        2.9    7.0  13.7        4.1    6.5   9.5    1.2  1  R10D12.10    CE40993	WBGene00011191	serine\/threonine kinase
        2.9    7.0  27.6        3.6    6.7  19.1    1.1  1  K08E3.2      CE18865	WBGene00010662	status:Partially_confirm
        2.9    7.0   1.8        2.8    7.1   1.2    1.1  1  T16H12.9     CE41453	WBGene00011817	status:Partially_confirm
        3.1    6.9   2.4        3.5    6.7   1.6    1.0  1  C44C10.8     CE05415	WBGene00001981	locus:hnd-1	Helix-loop-h
        3.1    6.9   4.6        3.6    6.7   3.2    1.1  1  D1086.4a     CE09062	WBGene00001864	locus:him-5	status:Confi
        3.1    6.9   4.4        4.1    6.5   3.1    1.1  1  C14A6.13     CE41764	WBGene00050956	status:Confirmed	UniProt
        3.2    6.9   1.5        2.9    7.0   1.1    1.0  1  F02E9.1      CE09183	WBGene00008528	status:Confirmed	UniProt
        3.3    6.8   2.6        3.8    6.6   1.8    1.1  1  Y87G2A.25    CE46798	WBGene00219288	status:Partially_confirm
        3.4    6.8   2.1          5    6.2   1.5    1.4  1  T08B2.5g     CE33172	WBGene00020346	status:Partially_confirm
        3.4    6.7   6.5       0.44    9.7   1.5    1.6  1  F19H8.4      CE32632	WBGene00008964	locus:mltn-9	status:Conf
        3.5    6.7   1.6         39    3.2   0.0    2.0  2  B0507.3a     CE07762	WBGene00015220	status:Partially_confirm
        3.6    6.7  15.4        6.1    5.9  10.7    1.3  1  F25H5.7      CE15903	WBGene00009129	Protein-tyrosine phospha
        3.8    6.6   7.4        8.1    5.5   5.1    1.5  1  R74.5a       CE01058	WBGene00011279	locus:asd-1	RNA binding 
        3.8    6.6   3.8        6.9    5.7   2.7    1.3  1  R06A4.2      CE18109	WBGene00011047	status:Partially_confirm
        3.8    6.6   0.8        4.3    6.4   0.6    1.1  1  Y53C10A.2    CE40288	WBGene00013133	status:Partially_confirm
        3.8    6.6   1.0        5.4    6.1   0.7    1.1  1  R13A1.2      CE04838	WBGene00006504	locus:kcc-1	status:Confi
        3.8    6.6   7.4        4.6    6.3   5.2    1.1  1  EEED8.14     CE43657	WBGene00017142	status:Confirmed	UniProt
        3.8    6.6   5.4        4.5    6.3   3.8    1.0  1  T01H3.5      CE35755	WBGene00011351	status:Confirmed	UniProt
        3.9    6.6  12.9        6.5    5.8   8.9    1.3  1  F43G9.4      CE10360	WBGene00009667	status:Confirmed	UniProt
        3.9    6.6   6.5        5.9    6.0   4.5    1.2  1  T04D3.2      CE13155	WBGene00011432	locus:sdz-30	status:Part
        3.9    6.6   4.7        4.8    6.3   3.2    1.1  1  F47D12.1e    CE32893	WBGene00001518	locus:gar-2	G-protein-li
        4.1    6.5  13.5        4.6    6.3   9.4    1.0  1  F30A10.12    CE34834	WBGene00009269	status:Confirmed	UniProt
        4.1    6.5   2.4        4.3    6.4   1.7    1.0  1  Y113G7A.12   CE36453	WBGene00013749	status:Partially_confirm
        4.1    6.5  12.5        5.2    6.2   8.6    1.0  1  F21D5.2a     CE03245	WBGene00009007	Yeast YHB3-like protein	
        4.3    6.4   2.8        5.7    6.0   2.0    1.1  1  F40F9.10     CE42760	WBGene00009586	status:Partially_confirm
        4.4    6.4   1.8          5    6.2   1.2    1.2  1  K02A11.2     CE41675	WBGene00010487	status:Partially_confirm
        4.5    6.4   0.9        5.4    6.1   0.6    1.0  1  Y49A3A.4     CE22212	WBGene00013027	status:Partially_confirm
        4.5    6.3   0.1        6.4    5.8   0.1    1.2  1  Y39B6A.38    CE37856	WBGene00012696	locus:reps-1	status:Conf
        4.8    6.3  21.8        5.6    6.0  15.1    1.0  1  F11G11.10    CE31783	WBGene00000606	locus:col-17	collagen	st
        4.8    6.3   0.7        5.9    6.0   0.5    1.2  1  F29F11.5b    CE40611	WBGene00000445	locus:ceh-22	status:Conf
        5.2    6.1   2.6        5.7    6.0   1.8    1.1  1  F36H12.14    CE09984	WBGene00018127	status:Partially_confirm
        5.3    6.1   0.4        6.1    5.9   0.3    1.0  1  R03A10.1     CE06207	WBGene00010981	status:Partially_confirm
        5.5    6.1   6.8        5.6    6.0   4.7    1.1  1  ZK488.10     CE15369	WBGene00004176	locus:pqn-97	status:Part
        5.5    6.1  10.0        7.3    5.7   7.0    1.2  1  C15H7.3      CE00081	WBGene00007610	Protein tyrosine phospha
        5.5    6.1   3.6        5.5    6.1   2.5    1.1  1  C43D7.5      CE18549	WBGene00008068	locus:sdz-6	status:Parti
        5.6    6.0   9.3        6.2    5.9   6.4    1.1  1  F42A9.7      CE25889	WBGene00018336	status:Partially_confirm
        5.7    6.0   2.4        6.7    5.8   1.7    1.1  1  R08C7.11     CE07434	WBGene00019954	status:Predicted	UniProt
        5.9    6.0  11.2        7.1    5.7   7.8    1.1  1  T10C6.5      CE16380	WBGene00011687	status:Confirmed	UniProt
        5.9    6.0   1.6        7.1    5.7   1.1    1.1  1  Y57G11C.40   CE35117	WBGene00013329	status:Confirmed	UniProt
          6    5.9   1.6        8.7    5.4   1.1    1.1  1  C30F8.4b     CE30493	WBGene00002213	locus:kin-32	status:Conf
        6.2    5.9   2.6        7.5    5.6   1.8    1.1  1  R12C12.5     CE29820	WBGene00020025	status:Confirmed	UniProt
        6.3    5.9   0.5        7.6    5.6   0.3    1.0  1  T23G11.7a    CE16459	WBGene00011972	status:Confirmed	UniProt
        6.7    5.8   4.3        8.1    5.5   3.0    1.3  1  F58E6.5      CE06020	WBGene00010254	status:Confirmed	UniProt
        6.8    5.8   1.6        9.9    5.2   1.1    1.1  1  C30F8.4a     CE25798	WBGene00002213	locus:kin-32	protein kin
        6.9    5.7   0.4        8.6    5.4   0.3    1.1  1  F29F11.5c    CE40612	WBGene00000445	locus:ceh-22	status:Part
        7.1    5.7   0.2        7.8    5.6   0.1    1.1  1  C29F7.10     CE45767	WBGene00206389	status:Partially_confirm
        7.2    5.7   1.3        9.5    5.3   0.9    1.1  1  Y71G12B.25   CE44015	WBGene00022160	status:Confirmed	UniProt
        7.3    5.7   2.8        8.3    5.5   1.9    1.0  1  Y39G10AL.1   CE26987	WBGene00021458	status:Confirmed	UniProt
        7.3    5.7   2.4        8.4    5.5   1.6    1.0  1  D1007.12     CE09047	WBGene00004436	locus:rpl-24.1	60S ribos
        7.4    5.6   6.7        8.3    5.5   4.7    1.1  1  Y47G6A.9     CE22108	WBGene00021638	status:Partially_confirm
        7.5    5.6  17.2        9.4    5.3  11.9    1.0  1  F21D5.2b     CE46110	WBGene00009007	status:Confirmed	protein
        7.6    5.6   0.2        9.4    5.3   0.1    1.1  1  Y39A1A.21a   CE19141	WBGene00012658	status:Confirmed	UniProt
        7.7    5.6   0.3        8.3    5.5   0.2    1.0  1  F29G9.1      CE35297	WBGene00017930	status:Confirmed	UniProt
        7.7    5.6  22.2        1.9    7.6   9.6    2.2  2  K01B6.1      CE00238	WBGene00010453	locus:fozi-1	Zinc-finger
        7.7    5.6   1.8        8.8    5.4   1.3    1.1  1  Y48B6A.6c    CE41853	WBGene00012980	status:Partially_confirm
        7.7    5.6   1.2         14    4.8   0.9    1.4  1  C41D11.3b    CE08660	WBGene00016562	status:Partially_confirm
        7.8    5.6   9.4         11    5.1   6.5    1.1  1  F11A3.2b     CE38501	WBGene00008670	status:Confirmed	UniProt
        7.8    5.6   1.2        8.5    5.4   0.8    1.1  1  Y66D12A.1    CE15689	WBGene00013427	status:Partially_confirm
        7.9    5.6   7.3         11    5.1   5.1    1.2  1  T09B4.9      CE13473	WBGene00020383	status:Confirmed	UniProt
        7.9    5.5  22.1         18    4.4  15.3    1.5  1  ZC101.1      CE16690	WBGene00013851	low-density lipoprotein 
          8    5.5   3.9         10    5.2   2.7    1.1  1  Y45F10D.14   CE35088	WBGene00012892	status:Confirmed	UniProt
          8    5.5   5.1        7.4    5.6   3.5    1.1  1  T13F2.2      CE13621	WBGene00011743	single-stranded DNA bind
        8.1    5.5   0.5         13    4.9   0.3    1.3  1  F14F3.1b     CE28216	WBGene00006870	locus:vab-3	status:Confi
        8.3    5.5   2.1        8.4    5.5   1.5    1.1  1  ZK858.8      CE35173	WBGene00014121	status:Partially_confirm
        8.3    5.5   0.4         14    4.7   0.3    1.4  1  F29F11.5a    CE05771	WBGene00000445	locus:ceh-22	homeobox pr
        8.4    5.5   0.6        9.9    5.2   0.4    1.3  1  B0304.1b     CE02423	WBGene00001948	locus:hlh-1	helix-loop-h
        8.6    5.4   0.4         12    4.9   0.3    1.1  1  C47D12.2     CE20567	WBGene00008136	status:Confirmed	UniProt
        8.6    5.4   1.6        9.4    5.3   1.1    1.0  1  W01B11.1     CE18305	WBGene00020913	status:Partially_confirm
        8.6    5.4   2.4         11    5.0   1.7    1.2  1  JC8.6b       CE17990	WBGene00003037	locus:lin-54	status:Part
        8.7    5.4   1.3         10    5.2   0.9    1.0  1  Y65B4BR.9    CE36343	WBGene00000434	locus:ceh-9	status:Parti
        8.8    5.4   3.6         11    5.1   2.5    1.1  1  F23C8.4      CE20713	WBGene00017733	locus:ubxn-1	status:Conf
        8.8    5.4   1.7         11    5.1   1.1    1.1  1  Y48B6A.6b    CE41852	WBGene00012980	status:Confirmed	UniProt
        8.9    5.4   1.9         13    4.9   1.3    1.1  1  T19B10.7     CE06461	WBGene00002072	locus:ima-1	importin alp
        8.9    5.4   0.9         12    5.0   0.6    1.1  1  C41H7.5      CE41366	WBGene00016575	status:Partially_confirm
        9.1    5.3   4.3          8    5.5   3.0    1.0  1  F59A6.2      CE01980	WBGene00019084	status:Confirmed	UniProt
        9.2    5.3   1.2         11    5.1   0.8    1.1  1  Y5F2A.3      CE44628	WBGene00012384	status:Predicted	UniProt
        9.3    5.3   0.5        9.8    5.2   0.3    1.0  1  F46C3.7      CE43170	WBGene00164974	status:Predicted	UniProt
        9.3    5.3   1.7         10    5.1   1.2    1.1  1  F57C7.3a     CE05996	WBGene00004749	locus:sdn-1	syndecan lik
        9.3    5.3   0.2         13    4.8   0.1    1.2  1  F14F3.1c     CE28217	WBGene00006870	locus:vab-3	status:Confi
        9.5    5.3   1.6         11    5.1   1.1    1.1  1  F57C7.3b     CE32681	WBGene00004749	locus:sdn-1	syndecan lik
        9.5    5.3   2.3         11    5.1   1.6    1.1  1  R05G6.1      CE07414	WBGene00019896	status:Partially_confirm
        9.5    5.3  11.5         10    5.2   8.0    1.1  1  T12A2.3      CE01396	WBGene00020438	status:Confirmed	UniProt
        9.6    5.3   4.8         11    5.1   3.3    1.0  1  F35F10.5     CE09930	WBGene00018055	status:Partially_confirm
        9.6    5.3   3.3         11    5.1   2.3    1.1  1  Y23H5B.2     CE23008	WBGene00021273	status:Predicted	UniProt
        9.8    5.2   7.2         11    5.1   5.0    1.0  1  W05E10.5b    CE45899	WBGene00012282	status:Partially_confirm
        9.8    5.2   3.1         12    4.9   2.1    1.1  1  B0513.2a     CE23510	WBGene00007195	status:Confirmed	UniProt
         10    5.2   0.2         16    4.6   0.1    1.2  1  R05A10.1b    CE46761	WBGene00011018	status:Confirmed


Domain annotation for each sequence (and alignments):
>> F17A9.3  CE19799	WBGene00017535	locus:atf-8	BZIP transcription factor	status:Confirmed	UniProt:O16213	protein_id:CCD6
   #    score  bias  c-Evalue  i-Evalue hmmfrom  hmm to    alifrom  ali to    envfrom  env to     acc
 ---   ------ ----- --------- --------- ------- -------    ------- -------    ------- -------    ----
   1 ?   13.1   1.0    0.0002      0.04     138     243 ..      49     154 ..      30     216 .. 0.75

  Alignments for each domain:
  == domain 1    score: 13.1 bits;  conditional E-value: 0.0002
  LHY_AEE27223-aln 138 dlekeplpektngdekktqakenqdencsevltllqeapsssvssankksvstkealkksealkefvpsvkevenkdesnesaetveeeknqk 230
                        l++ + p + +++e+  ++++n+ e+   + +   +  sss +s+  +s  +  + ++ +  k++v++v+  e++ ++n++a++ ++++  k
           F17A9.3  49 HLNTYN-PTTYESTERLFEQNNNNSEKAESCSSRDSSHDSSSPTSTGGSSRDNVIVRNELKRKKDQVKDVAYWERRRKNNDAAKRSRDQRRMK 140
                       444433.55666677777777777788888888888888888999997777777788888899999999999999999999999999998888 PP

  LHY_AEE27223-aln 231 lekedakqts.dnd 243
                       +++ ++ +ts + +
           F17A9.3 141 EDEMAHRATSlERE 154
                       88888777764333 PP

>> Y50E8A.10  CE22317	WBGene00013053	status:Partially_confirmed	UniProt:Q9NAE8	protein_id:CAB55058.1
   #    score  bias  c-Evalue  i-Evalue hmmfrom  hmm to    alifrom  ali to    envfrom  env to     acc
 ---   ------ ----- --------- --------- ------- -------    ------- -------    ------- -------    ----
   1 ?   12.2   5.7    0.0004     0.079     194     323 ..      32     165 ..      11     191 .. 0.70

  Alignments for each domain:
  == domain 1    score: 12.2 bits;  conditional E-value: 0.0004
  LHY_AEE27223-aln 194 lkksealkefvpsvkevenkdesnesaetveeeknqklekedakqtsdndtskesklensaklveklvqse....emqavqnyprhvpvevld 282
                       +k+s++++e+++s+++   +d+  +s+ t  +++++k+ ++d+ + s++++ k+++ ++s+k ++k  +s+      + ++  +r  +     
         Y50E8A.10  32 QKNSCHVREMTNSMRAAPISDAIPDSTRTALDKEEKKKRSKDSSKKSNKKNKKKKSADSSMKISKKSSKSKkskkSEKGKKPEARGRDEGENS 124
                       689999********9999999999999999999999988888888877777777788888888887777773321222222222222222333 PP

  LHY_AEE27223-aln 283 gslgtstqapssdvsfqdsifdqvgeingspnlfshpaasa 323
                        +    ++++ + v+ +  +++  + +++ pn+ ++p++ a
         Y50E8A.10 125 TQRSGAAETNGPPVTAKSALSKTAKSVPNAPNTSVKPTSLA 165
                       33344556677778888888888888888888777775433 PP

>> Y113G7B.23  CE25208	WBGene00004203	locus:swsn-1	SWI\/SNF protein	status:Confirmed	UniProt:Q9U2W6	protein_id:CAB54337.
   #    score  bias  c-Evalue  i-Evalue hmmfrom  hmm to    alifrom  ali to    envfrom  env to     acc
 ---   ------ ----- --------- --------- ------- -------    ------- -------    ------- -------    ----
   1 ?   12.2   0.2   0.00039     0.077      27      57 ..     257     287 ..     255     290 .. 0.96
   2 ?    0.6   1.2       1.3   2.5e+02     157     321 ..     420     539 ..     357     621 .. 0.40

  Alignments for each domain:
  == domain 1    score: 12.2 bits;  conditional E-value: 0.00039
  LHY_AEE27223-aln  27 WTeeEHnRFLeALkLYGRAWQrIEEHigTKt 57 
                       WTe+E    LeAL ++   W ++ +H+gT+t
        Y113G7B.23 257 WTEQETCLLLEALEMFKDDWNKVCDHVGTRT 287
                       *****************************99 PP

  == domain 2    score: 0.6 bits;  conditional E-value: 1.3
  LHY_AEE27223-aln 157 akenqdencsevltllqeapsssvssankksvstkealkksealkefvpsvkevenkdesnesaetveeeknqklekedakqtsdndtskesk 249
                         e+ d n  + +  ++ea+s+  + +                                                           + + +s+
        Y113G7B.23 420 SDEKMDTNTNDDVPSTTEAKSAIDKGV-----------------------------------------------------------QAAAASC 453
                       222222222222222222221111111...........................................................1111111 PP

  LHY_AEE27223-aln 250 lensaklveklvqse..............emqavqnyprhvpv..evldgslgtstqapssdvsfqdsifdqvgeingspnlfshpaa 321
                       l   a + ++l+q e              +m++ +   rh++   +++d++  +s + ++ ++  + ++f ++++ +  +n  +h+a+
        Y113G7B.23 454 LAAAAVKAKHLAQIEerrikslvaqlvetQMKKLEMKLRHFDEleQIMDKE-RESLEYQRHQLILERQAF-HMDQLKYLENRAKHEAH 539
                       111111111111111122222222222222222222222221110111111.111111111111111111.12222222222222222 PP

>> Y51H4A.4  CE22330	WBGene00013100	locus:zip-7	status:Confirmed	UniProt:Q9NAE4	protein_id:CAB61136.1
   #    score  bias  c-Evalue  i-Evalue hmmfrom  hmm to    alifrom  ali to    envfrom  env to     acc
 ---   ------ ----- --------- --------- ------- -------    ------- -------    ------- -------    ----
   1 ?   11.4   1.0    0.0007      0.14     437     519 ..      50     134 ..       8     173 .. 0.61

  Alignments for each domain:
  == domain 1    score: 11.4 bits;  conditional E-value: 0.0007
  LHY_AEE27223-aln 437 aahGLLPlcaPlh.tafacvpasatavpsveeaqekaaktereeaeke.eqqadkelsealqaqnsaskspassssdseekgevk 519
                        a+ + P   P+  ++f++ ++s+ +++s +++q+ ++  ++++  +  e+q+d+ + +  + +n+a+++++ s ++ ++ + v+
          Y51H4A.4  50 FAQHFAPYANPHAtSSFSPSSSSTSSTTSSQNQQSGSSGSKKKKPVPVpENQKDEAYLDRRRRNNEAARKSRESRKKVDQDNSVR 134
                       4555677777777666666666666666555555444333333222222444455555555555555555555555444444333 PP

>> F43C11.7  CE23722	WBGene00018384	status:Confirmed	UniProt:Q9U5C1	protein_id:CCD69621.1
   #    score  bias  c-Evalue  i-Evalue hmmfrom  hmm to    alifrom  ali to    envfrom  env to     acc
 ---   ------ ----- --------- --------- ------- -------    ------- -------    ------- -------    ----
   1 ?   10.9   1.8   0.00095      0.19     163     307 ..     109     256 ..      43     290 .. 0.62

  Alignments for each domain:
  == domain 1    score: 10.9 bits;  conditional E-value: 0.00095
  LHY_AEE27223-aln 163 encsevltllqea.psssvssankksvstkealkksealkefvpsvk.evenkdesnesaetveeeknqklekedakqts.dndtskesklen 252
                        ncs   +l+  + +   v++  +k + + ea k  ++l e  ++ + + ++ d++ ++ e+ + +kn++l ke+  +++ ++d+ ++s  e 
          F43C11.7 109 PNCSSRSKLMCRTcEEFGVHAGHRKGLLQVEAKKVRQNLLERQRKLQvNKKQVDDKIQALEKAALKKNDELYKEKYDEITrHYDRIRSSVAER 201
                       5666666655433033334444566555555555555554444433303334566788999999999***999999998889*********** PP

  LHY_AEE27223-aln 253 saklveklvqseemqavqnyprhvpvevldgslgtstqapssdvsfqdsifdqvg 307
                        ++++e+l +s+ +++ +n + +++ +v+ + l +  ++ ++ v ++d    +v+
          F43C11.7 202 EKTSKEVLKKSVLTSEEDNRMGQISNHVIRHLLEKKCEEVEQLVGMTDFELYRVK 256
                       ****999999998888888888888888888887777777776666666555554 PP

>> C17E7.4  CE08264	WBGene00015899	status:Confirmed	UniProt:O16393	protein_id:CCD64869.1
   #    score  bias  c-Evalue  i-Evalue hmmfrom  hmm to    alifrom  ali to    envfrom  env to     acc
 ---   ------ ----- --------- --------- ------- -------    ------- -------    ------- -------    ----
   1 ?   10.2   2.4    0.0016      0.32     205     340 ..     108     244 ..      64     283 .. 0.53

  Alignments for each domain:
  == domain 1    score: 10.2 bits;  conditional E-value: 0.0016
  LHY_AEE27223-aln 205 psvkevenkdesnesaetveeeknqkl.ekedakqts.dndtskesklensaklveklvqseemqavqnyprhvpvevldgslgtstqapssd 295
                        + ++ +++++  es++ +  +++qk+ + ed+ ++   +++   +k ens+k+ ++  +++e  + q+  +  +v       ++s+q+ ++ 
           C17E7.4 108 DDFERGSRNHKIRESSSMEFAKRDQKEgDDEDNEAMLeRKSRYYMQKWENSEKQRREERRKQER-YEQERESIQSVMSNMAYCMASAQQLEQL 199
                       3333444444334443333333333331233333333345555566666666554444433332.2233333233333333444455555555 PP

  LHY_AEE27223-aln 296 vsfqdsifdqvgeingspnlfshpaasatsesqnssarssvhqsf 340
                        + +d+  ++++  +++ +++ ++    ++ s++  a +s+++  
           C17E7.4 200 KKERDQYKKEMRRYKAKCEQLESKCEQLQTMSPSYGAFQSMQNLQ 244
                       666666666666666666655555555555555555555554432 PP

>> F55F8.7  CE44981	WBGene00018895	protein-tyrosine phosphatase	status:Partially_confirmed	UniProt:P91345	protein_id:CCD
   #    score  bias  c-Evalue  i-Evalue hmmfrom  hmm to    alifrom  ali to    envfrom  env to     acc
 ---   ------ ----- --------- --------- ------- -------    ------- -------    ------- -------    ----
   1 ?    9.9  11.4     0.002      0.39     150     270 ..      32     153 ..       7     213 .. 0.68

  Alignments for each domain:
  == domain 1    score: 9.9 bits;  conditional E-value: 0.002
  LHY_AEE27223-aln 150 gdekktqakenqd.encsevltllqeapsssvssankksvstkealkksealkefvpsvkevenkdesnesaetveee.knqklekedakqts 240
                        ++kk+ + e++  +++ ++ +l+++ +  s s ++k++++++++ +k+ ++ke+v++ k+ +++d   ++++tv++e +++k +k+d+ +  
           F55F8.7  32 KKNKKDINSETKTlDKRPQTAELVKDEKN-SNSEEKKTASANEVPAQKKLNSKEEVKKEKKKSEDDL-LDVKKTVSKEdDKKKVDKKDGSKKL 122
                       34455566666666888888888888874.4555556777788888889999999999998877776.5555555554045667888888877 PP

  LHY_AEE27223-aln 241 dndtskesklensaklveklvqse.emqavq 270
                       ++++ ke+k e+s+k  +++  s+ e ++ +
           F55F8.7 123 SKKKLKEEKKEKSKKVNKEKKISKtESDDED 153
                       8888888888888776554443332333322 PP

>> T13B5.8a  CE36017	WBGene00020475	locus:sut-1	status:Partially_confirmed	UniProt:O17378	protein_id:CCD63491.1
   #    score  bias  c-Evalue  i-Evalue hmmfrom  hmm to    alifrom  ali to    envfrom  env to     acc
 ---   ------ ----- --------- --------- ------- -------    ------- -------    ------- -------    ----
   1 ?    9.9   3.8     0.002      0.39     191     311 ..      31     146 ..       3     168 .. 0.64

  Alignments for each domain:
  == domain 1    score: 9.9 bits;  conditional E-value: 0.002
  LHY_AEE27223-aln 191 kealkksealkefvpsvkevenkdesnesaetveeeknqklekedakqtsdndtskesklensaklveklvqseemqavqnyprhvpvevldg 283
                       ++ +  +ea ++ v++ ++ e++ e   ++++++++k    +ke++ ++     + +++ e +++++   ++++emq+    +++ +++++ +
          T13B5.8a  31 NKGSIGTEAYNSYVQQFEQWEKEVE-ARTSQQQKHRKAAAVDKEAEAAA----AAYAQSQEAYMAHHLRGMEQTEMQKRAAAAAQLQQQQMMQ 118
                       3444444445455554444433333.22223333333444444444333....3445556667777777888889999999999999999999 PP

  LHY_AEE27223-aln 284 slgtstqapssdvsfqdsifdqvgeing 311
                       ++++  + ++++   qd +f  vg + +
          T13B5.8a 119 NMMMQRPPQHQQPPPQDVMFGAVGRVAQ 146
                       9999988888999999999999997654 PP

>> Y59A8B.9  CE26218	WBGene00007062	locus:ebp-3	status:Predicted	UniProt:Q9GRZ0	protein_id:CAC14409.1
   #    score  bias  c-Evalue  i-Evalue hmmfrom  hmm to    alifrom  ali to    envfrom  env to     acc
 ---   ------ ----- --------- --------- ------- -------    ------- -------    ------- -------    ----
   1 ?    9.7   0.3    0.0023      0.45     444     532 ..      77     170 ..      50     184 .. 0.78

  Alignments for each domain:
  == domain 1    score: 9.7 bits;  conditional E-value: 0.0023
  LHY_AEE27223-aln 444 lcaPlh.tafacvpasatavpsveeaqekaaktereeaekeeqqadk...elsealqaqnsaskspassssdseekgevklntevkvt.dkea 531
                        caP++ +a + ++a+a+a p v+ a+ ++ k+e ee +++  ++d+    l+++ +   s+ ++ +++ +d+e+ g+v++n  ++v  ++e+
          Y59A8B.9  77 TCAPPVrSASTVAAAAAAAPPGVDMATFNKLKEELEEVTRQLTESDNviaSLEKERDFYFSKLRTIEVICQDNESIGNVEVNRVLEVLyETEE 169
                       59999977777777777888899999*************99555554010334445556899999999**************99999855554 PP

  LHY_AEE27223-aln 532 e 532
                        
          Y59A8B.9 170 G 170
                       4 PP

>> F31A3.4  CE07161	WBGene00001968	locus:hlh-29	status:Partially_confirmed	UniProt:Q19917	protein_id:CCD70292.1
   #    score  bias  c-Evalue  i-Evalue hmmfrom  hmm to    alifrom  ali to    envfrom  env to     acc
 ---   ------ ----- --------- --------- ------- -------    ------- -------    ------- -------    ----
   1 ?    9.4   2.0    0.0027      0.54     155     325 ..      21     184 ..       5     207 .. 0.72

  Alignments for each domain:
  == domain 1    score: 9.4 bits;  conditional E-value: 0.0027
  LHY_AEE27223-aln 155 tqakenqd.encsevltllqeapsssvssankksvstkealkksealkefvpsvkevenkdesnesaetveeeknqklekedakqtsdndtsk 246
                       +++k  ++ + + e+++ll++ + +    +n  s s++++++++  ++ f + v+ v  +++ n++ +  + e+n k+ek++ k+  + ++ +
           F31A3.4  21 QTRKSVSErKRRDEINELLENLK-T--IVQN-PSDSNEKISHETILFRVFER-VSGVDLETKFNSTVDIPKAEGNTKEEKQKVKT--KREQIR 106
                       55666666333444444444444.3..2334.67788999999999988877.56665555556666666777777777777666..689999 PP

  LHY_AEE27223-aln 247 esklensaklveklvqseemqavqnyprhvpvevldgslgtstqapssdvsfqdsifdqvgeingspnlfshpaasats 325
                       +sk +   +   + v+++   ++++  +   v+vl+  l  + q p+++   + + ++++ ++  +p  +++p +s++s
           F31A3.4 107 RSKQDICYTELGNFVHKNRLGNTEQRNKLERVTVLQIILEYICQMPEQSEAIEKE-NSPMYQVYLEPTKCISPEQSVAS 184
                       9999999999999999998888888888888888888888888888665555444.66999999999999999888765 PP

>> R05A10.1a  CE46731	WBGene00011018	status:Partially_confirmed
   #    score  bias  c-Evalue  i-Evalue hmmfrom  hmm to    alifrom  ali to    envfrom  env to     acc
 ---   ------ ----- --------- --------- ------- -------    ------- -------    ------- -------    ----
   1 ?    8.8   1.7    0.0043      0.85     175     342 ..     231     405 ..     221     423 .. 0.64

  Alignments for each domain:
  == domain 1    score: 8.8 bits;  conditional E-value: 0.0043
  LHY_AEE27223-aln 175 apsssvssankksvstkealkksealkefvpsvkevenkdesnesaetveeeknqklekedakqtsdndtskesklensaklveklvqse... 264
                       a+sss  s    s+s +  ++k+  +++   s +++++ d+++   ++ +++++qk++ +d++++   ++++ sk++   k  ++l +++   
         R05A10.1a 231 AHSSSSMS---PSSSSSPSSSKIIGTQTVGASLQTIKSGDKHDTGLVDLNQRNDQKMSGSDKMKA---GSVHGSKSNVDWKGRKMLNHHKakf 317
                       34443333...34444444555555555566666666667777899999************8885...6666666666665555555555567 PP

  LHY_AEE27223-aln 265 .........emqavqnyprhvpvevldgslgtstqapssdvsfqdsifdqvgeingspnlfshpaa..satsesqnssarssvhqsfpa 342
                                + +   +  ++ p e+ld    +++q+p ++ +++ +  + + ei+++ +l++  a+  s++++  ++s+r+ + q+ ++
         R05A10.1a 318 qfwlglmiaQYKILSSKIEEYP-ETLDIRHHATMQHPLKEKVKRKEKRKIILEIEKTFKLLIDCASriSVKQDYATKSTRQLFFQNTTT 405
                       8899986543333333333333.567888888899998998888888999999999999888765311455555555555555555443 PP

>> F55C5.11  CE40071	WBGene00044791	status:Partially_confirmed	UniProt:Q1ZXU0	protein_id:CAJ85750.1
   #    score  bias  c-Evalue  i-Evalue hmmfrom  hmm to    alifrom  ali to    envfrom  env to     acc
 ---   ------ ----- --------- --------- ------- -------    ------- -------    ------- -------    ----
   1 ?    8.9   1.3    0.0038      0.76     125     252 ..      56     184 ..      38     194 .. 0.63

  Alignments for each domain:
  == domain 1    score: 8.9 bits;  conditional E-value: 0.0038
  LHY_AEE27223-aln 125 lssvsssknkqvldleke.plpektngdekktqakenqdencsevltllqeapsssvssankksvstkealkksealkefvp.svkevenkde 215
                         s+ + +++++ +l+ke +l+e+ + ++  + +k ++d+  s  l+l + +++  +s +  +   + ++ +++ +l+e+   +v+   ++ +
          F55C5.11  56 NISIRVETETNIDSLAKEeKLSEHVHDEKADKIEKTSEDNDTSTLLKLKRRVACDICSKSFCD-KGALKIHTSAVHLREMHTcTVTGCGKQFS 147
                       3444444444555555550456666655555556666668899999********988877733.33344444444555544414556667777 PP

  LHY_AEE27223-aln 216 snesaetveeeknqklekedakqtsdndtskesklen 252
                       s  s +++++++n kl+  ++ +++ ++ s +++l++
          F55C5.11 148 SRRSRNRHSSNNNPKLHMPESLTLTGSGLSMKTSLDT 184
                       7888888888888888888887776666666666665 PP

>> R02E4.3  CE40987	WBGene00044724	status:Confirmed	UniProt:Q2L6X2	protein_id:CCD69113.1
   #    score  bias  c-Evalue  i-Evalue hmmfrom  hmm to    alifrom  ali to    envfrom  env to     acc
 ---   ------ ----- --------- --------- ------- -------    ------- -------    ------- -------    ----
   1 ?    9.1   1.7    0.0034      0.66     645     713 ..      16      81 ..       3      87 .] 0.53

  Alignments for each domain:
  == domain 1    score: 9.1 bits;  conditional E-value: 0.0034
  LHY_AEE27223-aln 645 kedekeeekenadeekdedasaldlnkecssdqeeneeeeglltiglgkgklksrrtGFkPykrCsvea 713
                       ke +  e++++a+++++++   l+++ e++++q+++e++++l++  + + k k  +   kP   C v+a
           R02E4.3  16 KELAELEKHQDAAKANEQN---LKTEAETKEEQNQEEVQKSLVVDAIHSAKAKWDQCFLKPDNCCVVKA 81 
                       2322223334444433333...33333333444334444555555666778888888889988888887 PP

>> T13B5.8b  CE13617	WBGene00020475	locus:sut-1	status:Partially_confirmed	UniProt:A9D649	protein_id:CCD63494.1
   #    score  bias  c-Evalue  i-Evalue hmmfrom  hmm to    alifrom  ali to    envfrom  env to     acc
 ---   ------ ----- --------- --------- ------- -------    ------- -------    ------- -------    ----
   1 ?    8.8   3.2     0.004       0.8     191     311 ..      31     147 ..       2     168 .. 0.53

  Alignments for each domain:
  == domain 1    score: 8.8 bits;  conditional E-value: 0.004
  LHY_AEE27223-aln 191 kealkksealkefvpsvkevenkdesnesaetveeeknqklekedakqtsdndtskesklensaklveklvqseemqavqnyprhvpvevldg 283
                       ++ +  +ea ++ v++ ++ e++ e   ++++++++k    +ke++ ++     + +++ e +++++   ++++emq+    +++ +++++ +
          T13B5.8b  31 NKGSIGTEAYNSYVQQFEQWEKEVE-ARTSQQQKHRKAAAVDKEAEAAA----AAYAQSQEAYMAHHLRGMEQTEMQKRAAAAAQLQQQQMMQ 118
                       3333344444444444444433322.22222223333333333333332....3344445555666666667777777777777777666666 PP

  LHY_AEE27223-aln 284 slgtstqap.ssdvsfqdsifdqvgeing 311
                       ++++  + p +++   qd +f  vg + +
          T13B5.8b 119 NMMMQRPPPeHQQPPPQDVMFGAVGRVAQ 147
                       55544443304445567888888886544 PP

>> F31A3.2  CE43458	WBGene00001967	locus:hlh-28	status:Partially_confirmed	UniProt:Q19918	protein_id:CCD70294.1
   #    score  bias  c-Evalue  i-Evalue hmmfrom  hmm to    alifrom  ali to    envfrom  env to     acc
 ---   ------ ----- --------- --------- ------- -------    ------- -------    ------- -------    ----
   1 ?    8.7   1.4    0.0046      0.91     155     325 ..      21     184 ..       5     206 .. 0.69

  Alignments for each domain:
  == domain 1    score: 8.7 bits;  conditional E-value: 0.0046
  LHY_AEE27223-aln 155 tqakenqd.encsevltllqeapsssvssankksvstkealkksealkefvpsvkevenkdesnesaetveeeknqklekedakqtsdndtsk 246
                       +++k  ++ + + e+++ll++ + +    +n  s s++++++++  ++ f + v+ v  +++ n++ +  + e+n k+ek++ k+  + ++ +
           F31A3.2  21 QTRKSVSErKRRDEINELLENLK-T--IVQN-PSDSNEKISHETILFRVFER-VSGVDLETKFNSTVDIPKAEGNTKEEKQKVKT--KREQIR 106
                       55666666333344444444444.3..2333.66788999999999988877.55665555555566666677777777777666..689999 PP

  LHY_AEE27223-aln 247 esklensaklveklvqseemqavqnyprhvpvevldgslgtstqapssdvsfqdsifdqvgeingspnlfshpaasats 325
                       +sk +   +   + v+++   ++++  +   v+vl+  l  + q p+++   + + ++++  +  +p  +++p +s++s
           F31A3.2 107 RSKQDICYTELGNFVHKNRLGNTEQRNKLERVTVLQIILEYICQMPEQSEAIEKE-NSPMYPVYLEPTKCISPEQSVAS 184
                       9999999999999999998777777777777888888887777777555554444.55788788888888888777665 PP

>> F02D8.1  CE36124	WBGene00008520	status:Partially_confirmed	UniProt:Q19118	protein_id:CAB01644.2
   #    score  bias  c-Evalue  i-Evalue hmmfrom  hmm to    alifrom  ali to    envfrom  env to     acc
 ---   ------ ----- --------- --------- ------- -------    ------- -------    ------- -------    ----
   1 ?    8.4   0.3    0.0055       1.1     100     176 ..      79     160 ..      75     174 .. 0.69

  Alignments for each domain:
  == domain 1    score: 8.4 bits;  conditional E-value: 0.0055
  LHY_AEE27223-aln 100 PnnPYPRKtgvgsetsqveakdgkll....ssvsssk.nkqvldlekeplpektngdekktqakenqdencsevltllqeap 176
                       P+nP PR+++++++  +++ kd   +      vs+ + ++q+ d+ + +  e+ + +  +  +k ++d+n+ e+ + l ++ 
           F02D8.1  79 PSNPRPRRQSLAATLRRTSIKDDLKKiwdtRRVSLCSlKTQIKDKMTGRSHENLANRATHYCQKTSCDQNQNETEESLDDSS 160
                       89********999999988877533211113445545567788887777788888777778888888888877776666554 PP

>> Y7A5A.8  CE21333	WBGene00012414	status:Partially_confirmed	UniProt:Q9XVY6	protein_id:CAA22468.1
   #    score  bias  c-Evalue  i-Evalue hmmfrom  hmm to    alifrom  ali to    envfrom  env to     acc
 ---   ------ ----- --------- --------- ------- -------    ------- -------    ------- -------    ----
   1 ?    8.7   0.1    0.0044      0.86     628     684 ..      63     118 ..      30     136 .. 0.70

  Alignments for each domain:
  == domain 1    score: 8.7 bits;  conditional E-value: 0.0044
  LHY_AEE27223-aln 628 LPQSFsppqalknkdkqkedekeeekenadeekdedasaldlnkecssdqeeneeee 684
                        PQ Fs +q+l + + ++  +++e+ ++a++e++ +a++++++k  +++ +++++e+
           Y7A5A.8  63 VPQIFSNQQHLLQDKPKRAMAQGEHGNDASKEQEAKAQKVEIKKL-TANGKNKDKEK 118
                       688888888888777777777777777777777777777777774.33333333332 PP

>> F26B1.1  CE44051	WBGene00017815	status:Partially_confirmed	UniProt:C7FZT0	protein_id:CCD64201.1
   #    score  bias  c-Evalue  i-Evalue hmmfrom  hmm to    alifrom  ali to    envfrom  env to     acc
 ---   ------ ----- --------- --------- ------- -------    ------- -------    ------- -------    ----
   1 ?    8.6   3.4    0.0048      0.95     187     247 ..      52     115 ..      33     168 .. 0.44

  Alignments for each domain:
  == domain 1    score: 8.6 bits;  conditional E-value: 0.0048
  LHY_AEE27223-aln 187 svstkealkksealkefvpsv..kevenkdesnesaetveeeknqklekedakqts.dndtske 247
                       s + k+++k+     e ++++  k+ ++k+e  +s+++ve+ +++ ++k+++k+++  +++ +e
           F26B1.1  52 SKKRKKTQKEEDCDSESIKQKkkKARVKKKEVRKSKKDVEDDEDDSNSKSAKKKAVkVAKKPEE 115
                       1111111111111111111110011111112222222222222222222222221111111112 PP

>> Y59A8B.7  CE26217	WBGene00013344	locus:ebp-1	status:Partially_confirmed	UniProt:Q9GRZ1	protein_id:CAC14408.1
   #    score  bias  c-Evalue  i-Evalue hmmfrom  hmm to    alifrom  ali to    envfrom  env to     acc
 ---   ------ ----- --------- --------- ------- -------    ------- -------    ------- -------    ----
   1 ?    8.0   0.1    0.0071       1.4     444     532 ..     206     299 ..     198     313 .. 0.76

  Alignments for each domain:
  == domain 1    score: 8.0 bits;  conditional E-value: 0.0071
  LHY_AEE27223-aln 444 lcaPlh.tafacvpasatavpsveeaqekaaktereeaekeeqqadk...elsealqaqnsaskspassssdseekgevklntevkvt.dkea 531
                        caP++ +a + ++a+a+a p v+ a+ ++ k+e ee +++  ++d+    l+++ +   s+ ++ +++ +d+e+ g+v++n  ++v  ++e+
          Y59A8B.7 206 TCAPPVrSASTVAAAAAAAPPGVDMATFNKLKEELEEVTRQLTESDNviaSLEKERDFYFSKLRTIEVICQDNESIGNVEVNRVLEVLyETEE 298
                       59999977777777777888899999*************995555540103344455568999999999*************99999855554 PP

  LHY_AEE27223-aln 532 e 532
                        
          Y59A8B.7 299 G 299
                       4 PP

>> Y54G2A.10a  CE27482	WBGene00021875	status:Confirmed	UniProt:Q95XX7	protein_id:CCD83497.1
   #    score  bias  c-Evalue  i-Evalue hmmfrom  hmm to    alifrom  ali to    envfrom  env to     acc
 ---   ------ ----- --------- --------- ------- -------    ------- -------    ------- -------    ----
   1 ?    8.2   0.5    0.0063       1.2     174     323 ..      34     180 ..      17     187 .. 0.63

  Alignments for each domain:
  == domain 1    score: 8.2 bits;  conditional E-value: 0.0063
  LHY_AEE27223-aln 174 eapsssvssankksvstkealkksealkefvpsvkevenkdesnesaetveeeknqklekedakqtsdndtskesklensak..lveklvqse 264
                       +a++++v++ + +  +++ + k+++ +k+ vp      n +++n + + ++  ++q   +++a +  d+  s  ++++   k   ++k   + 
        Y54G2A.10a  34 YAAAAKVTALTTNLNKQTAIAKSKTVVKNWVPA-----NWKAANAKPDAKNPLSKQAYAQNKALTFIDYRYSLVKYVNYLFKqgVSSKFLTQA 121
                       445555555554433333333334444444443.....3333344444444444444444444444466666666555543311456777778 PP

  LHY_AEE27223-aln 265 emqavqnyprhvpvevldgslgtstqapssdvsfqdsifdqvgeingspnlfshpaasa 323
                       e ++++++ + ++v+ +++ ++t+ q      s      + + e+++++nlf +   + 
        Y54G2A.10a 122 EANNMKKVFWAADVKAANNYTMTCGQFMMDAASLVKDSDKLMAEVQKNTNLFAKANPTD 180
                       **************************999999988888999999******998776554 PP

>> Y65B4A.3  CE22731	WBGene00022027	locus:vps-20	status:Confirmed	UniProt:Q9BL60	protein_id:CCD71921.1
   #    score  bias  c-Evalue  i-Evalue hmmfrom  hmm to    alifrom  ali to    envfrom  env to     acc
 ---   ------ ----- --------- --------- ------- -------    ------- -------    ------- -------    ----
   1 ?    8.0   2.2    0.0072       1.4     184     328 ..      11     156 ..       4     177 .. 0.82

  Alignments for each domain:
  == domain 1    score: 8.0 bits;  conditional E-value: 0.0072
  LHY_AEE27223-aln 184 nkksvstkealkksealkefvpsvkevenkdesnesaetveeeknqklekedakqts.dndtskesklensaklveklvqseemqavqnyprh 275
                         ks+++++  + + alk++  ++k++++++e+   +e++  ++  k  ++d+  +  ++++ +e+ ++++ ++ +k+ q ++  +  +++++
          Y65B4A.3  11 SPKSAPVSDQDNAILALKTQRDKMKQMIKRKENCLEKERQLAKQLIKDGRKDRALLLlKKKRYQEKIIDQTLNHLSKIEQMVNDLEFAEVQQR 103
                       44788888899999999**********99998877777777777788889999888889**************99999999988888889999 PP

  LHY_AEE27223-aln 276 vpvevldgslgtstqapssdvsfqdsifdqvgeingspnlfshpaasatsesq 328
                       v+  + +g+ +    ++  d+   d+i+++++e+ + ++ +s+  + + s+++
          Y65B4A.3 104 VTDGLRQGNEALKKMNQLFDIDEIDRIMEETKEAAEYQEEISNMLSGQLSNTD 156
                       99999999999998899899999999999999888888877776655555554 PP

>> R05A10.2  CE16288	WBGene00011019	status:Confirmed	UniProt:O45698	protein_id:CAB05262.1
   #    score  bias  c-Evalue  i-Evalue hmmfrom  hmm to    alifrom  ali to    envfrom  env to     acc
 ---   ------ ----- --------- --------- ------- -------    ------- -------    ------- -------    ----
   1 ?    8.0   7.3    0.0071       1.4     468     589 ..      25     148 ..       5     154 .. 0.61

  Alignments for each domain:
  == domain 1    score: 8.0 bits;  conditional E-value: 0.0071
  LHY_AEE27223-aln 468 aqekaaktereeaeke.eqqadkelsealqaqnsaskspassssdseekgev..klntevkvtdkeaeataateaedsdktknkkqvDRSScG 557
                       +++ +++  r++ ++e   ++d e   +++a ns  ++++ ss++s+++ge   k+  ++ ++++ ++  +  + ++++ ++++ +vD  S  
          R05A10.2  25 SESDTMESSRSSSSEEmRYNEDLEDLVKVDAGNSTIEEVKDSSENSKKSGEIevKKADKPAAENDLEKFDKGLNSDKKEYVQKRSHVDSISTN 117
                       122222222222222223334445555677778888888877777777776500444555566777777777788888888999999988887 PP

  LHY_AEE27223-aln 558 SnTpssSdeetdalekeekakeepkeadansa 589
                       S T   Sd+e d++ + +k+ + ++++++n++
          R05A10.2 118 S-TENLSDDEMDVMAHLNKTMDSEEDMQKNNE 148
                       7.667779999999988888777777655554 PP

>> C16C8.16  CE44995	WBGene00015853	status:Confirmed	UniProt:P91055	protein_id:CCD64710.1
   #    score  bias  c-Evalue  i-Evalue hmmfrom  hmm to    alifrom  ali to    envfrom  env to     acc
 ---   ------ ----- --------- --------- ------- -------    ------- -------    ------- -------    ----
   1 ?    8.0   5.8    0.0071       1.4     152     289 ..      50     175 ..       4     205 .. 0.42

  Alignments for each domain:
  == domain 1    score: 8.0 bits;  conditional E-value: 0.0071
  LHY_AEE27223-aln 152 ekktqakenqdencsevltllqeapsssvssankksvstkealkksealkefvpsvkevenkdesnesaetveeeknqklekedakqtsdndt 244
                       e +++ k+ q++ +se  ++ +e          k+++s+k+ l+  e ++++ +++ e + + ++n++++ ++ +++ k+ k + ++t+++++
          C16C8.16  50 EFNDEMKQIQQNVMSELKSVKKEL---------KQATSIKDLLEILEIIQKIFKKQDEFQ-QVQENQNKSIENLNSELKTVKAELNETKKQQE 132
                       122222222222222222222222.........222333333333333333333222221.11112222222222222222333333334445 PP

  LHY_AEE27223-aln 245 skesklensaklveklvqseemqavqnyprhvpvevldgslgtst 289
                       s+e+ ++ns k  +++ +   + + q+ + ++ +++++gs ++ +
          C16C8.16 133 SQEKLIDNSDKNLKLILE--SILKFQKSQDQIMMKIMEGSAVQDV 175
                       555555555555444443..4555566666666666666665554 PP

>> Y53H1A.2a  CE42547	WBGene00013178	status:Confirmed	UniProt:B1V8K3	protein_id:CAQ35074.1
   #    score  bias  c-Evalue  i-Evalue hmmfrom  hmm to    alifrom  ali to    envfrom  env to     acc
 ---   ------ ----- --------- --------- ------- -------    ------- -------    ------- -------    ----
   1 ?    8.1   1.6    0.0067       1.3     116     261 ..      23     162 ..       4     202 .. 0.67

  Alignments for each domain:
  == domain 1    score: 8.1 bits;  conditional E-value: 0.0067
  LHY_AEE27223-aln 116 qveakdgkllssvsssk.nkqvldlekeplpektngdekktqakenqdencsevltllqeapsssvssankksvstkealkksealkefvpsv 207
                       q++ +d +  s+ +s +   +vl   ++ ++e+++ de +    +n+++  +++    q++p++sv++a   s   +  +++ e ++e+v++ 
         Y53H1A.2a  23 QSGIEDISCSSNYTSDEdGPKVLTTMRNMFAEQKT-DEYELVYDNNSQNVPQNCSPKNQYSPPQSVQQAH-YSNLSHFHPRNPEFSQEIVENR 113
                       66777777777777777788899998888888876.7888888888888889999999999999999999.6677788888988888888844 PP

  LHY_AEE27223-aln 208 kevenkdesnesaetveeeknqklekedakqtsdndts.kesklensaklveklv 261
                            k+e     e+ e++++++  +++ k+  ++ ++ k+ ++e   k++ ++ 
         Y53H1A.2a 114 VIS-PKSE---HPEEIEDHEDDEDGQSEMKH--NCPECpKKYTSERRLKHHIVVH 162
                       444.3333...44444444444444444444..3333303333444444433333 PP

>> Y53H1A.2b  CE42483	WBGene00013178	status:Confirmed	UniProt:B1V8K4	protein_id:CAQ35075.1
   #    score  bias  c-Evalue  i-Evalue hmmfrom  hmm to    alifrom  ali to    envfrom  env to     acc
 ---   ------ ----- --------- --------- ------- -------    ------- -------    ------- -------    ----
   1 ?    8.0   1.6    0.0071       1.4     116     261 ..      26     165 ..       7     205 .. 0.67

  Alignments for each domain:
  == domain 1    score: 8.0 bits;  conditional E-value: 0.0071
  LHY_AEE27223-aln 116 qveakdgkllssvsssk.nkqvldlekeplpektngdekktqakenqdencsevltllqeapsssvssankksvstkealkksealkefvpsv 207
                       q++ +d +  s+ +s +   +vl   ++ ++e+++ de +    +n+++  +++    q++p++sv++a   s   +  +++ e ++e+v++ 
         Y53H1A.2b  26 QSGIEDISCSSNYTSDEdGPKVLTTMRNMFAEQKT-DEYELVYDNNSQNVPQNCSPKNQYSPPQSVQQAH-YSNLSHFHPRNPEFSQEIVENR 116
                       66777777777777777788889998888888876.7888888888888889999999999999999999.6677788888988888888844 PP

  LHY_AEE27223-aln 208 kevenkdesnesaetveeeknqklekedakqtsdndts.kesklensaklveklv 261
                            k+e     e+ e++++++  +++ k+  ++ ++ k+ ++e   k++ ++ 
         Y53H1A.2b 117 VIS-PKSE---HPEEIEDHEDDEDGQSEMKH--NCPECpKKYTSERRLKHHIVVH 165
                       444.3333...44444444444444444444..3333303333444444433333 PP

>> F36A2.11  CE34181	WBGene00009458	status:Confirmed	UniProt:Q9XVN7	protein_id:CAB03068.2
   #    score  bias  c-Evalue  i-Evalue hmmfrom  hmm to    alifrom  ali to    envfrom  env to     acc
 ---   ------ ----- --------- --------- ------- -------    ------- -------    ------- -------    ----
   1 ?    7.6   1.8    0.0095       1.9     114     318 ..      19     218 ..      11     240 .. 0.65

  Alignments for each domain:
  == domain 1    score: 7.6 bits;  conditional E-value: 0.0095
  LHY_AEE27223-aln 114 tsqveakdgkllssvsssknkqvldlekeplpektngdekktqakenqdencsevltllqeapsssvssankksvstkealkksealkefvps 206
                       + +++ k+gk   +  +  nk+++d+ ++        d k+ q+ +++  +c+  l+ +  + ss+ s  ++   + +   +    +k+fvp+
          F36A2.11  19 S-EQDPKEGKRFFNFVFNVNKKITDETEMT--QDFMNDLKHYQEFDETVTKCAGYLENVFIPYSSKGSKPEE--EAFTRLATALGDFKSFVPQ 106
                       3.3355788888888887788777765533..3444466666666666677777777766666554444443..3444555678899999998 PP

  LHY_AEE27223-aln 207 vkevenkd.esnesaetveeeknqklekedakqtsdndtskesklensaklveklvqse.emqavqnyprhvpvevldgslgtstqapssdvs 297
                         + + ++ +++ +a+ v+++  q l+ +d  ++   ++ ++++ e + ++ +k  +s+ +m++++  +r ++++++ ++ + + q +  d+ 
          F36A2.11 107 AYTAIFENfSTKMKAAGVSRKCHQALQAHDLRHM---KKFHTESYEAFVEQRKKFDESRkKMDQAKADVRDAKTTTAIEKKAICYQLTVDDFD 196
                       8766555504555566678888888898888886...67888888888888777766544899999999999999999999999998888876 PP

  LHY_AEE27223-aln 298 fq.dsifdqvgeingspnlfsh 318
                       ++ +++ + ++  ++ ++ +++
          F36A2.11 197 QKtEELIKIIEALPKVKQEYVR 218
                       5414455555555555555555 PP

>> F46A8.6  CE34187	WBGene00009749	status:Partially_confirmed	UniProt:O01332	protein_id:CAB04392.2
   #    score  bias  c-Evalue  i-Evalue hmmfrom  hmm to    alifrom  ali to    envfrom  env to     acc
 ---   ------ ----- --------- --------- ------- -------    ------- -------    ------- -------    ----
   1 ?    7.7   7.1    0.0092       1.8     193     307 ..      33     142 ..      11     184 .. 0.42

  Alignments for each domain:
  == domain 1    score: 7.7 bits;  conditional E-value: 0.0092
  LHY_AEE27223-aln 193 alkksealkefvpsvkevenkdesnesaetveeeknqklekedakqtsdndtskesklensaklveklvqseemqavqnyprhvpvevldgsl 285
                       ++k++++++ ++ s++e + +d   +s+ t  ++  qk++k+++ +  +  + k+++ ++s+k ++k+ +s++ +++ + ++   v  +d   
           F46A8.6  33 PPKSQCPVRPMTMSMREAQVSDVGPDSTRTAMDN--QKKSKKKKSK--EPAKKKKKSADSSQKVSKKKKKSSKSKKSAEKKKPEVVAPMD-PD 120
                       4555555555555555554444444443333222..2222222211..112222222222222222222222111111111111111111.11 PP

  LHY_AEE27223-aln 286 gtstqapssdvsfqdsifdqvg 307
                       ++stq+ ++   ++d++ +   
           F46A8.6 121 VKSTQRSAERSEQPDQTAQTKT 142
                       2222222222222333222221 PP

>> M04F3.2  CE40571	WBGene00019768	status:Partially_confirmed	UniProt:Q95Y98	protein_id:CCD64228.1
   #    score  bias  c-Evalue  i-Evalue hmmfrom  hmm to    alifrom  ali to    envfrom  env to     acc
 ---   ------ ----- --------- --------- ------- -------    ------- -------    ------- -------    ----
   1 ?    7.5   0.5      0.01         2     443     511 ..      24      91 ..      16     115 .. 0.67

  Alignments for each domain:
  == domain 1    score: 7.5 bits;  conditional E-value: 0.01
  LHY_AEE27223-aln 443 PlcaPlhtafacvpasatavpsveeaqekaaktereeaekeeqqadkelsealqaqnsaskspassssd 511
                       P+ +P+h++ ++v a a      ++a+e++ k+ re+a+++ q a++ + e++++q+++ ++  +  + 
           M04F3.2  24 PFLQPPHGPASAVVANACLHSGQQDAEETEVKEIRENATRK-QGATTGQVEEVENQTEKDREIVMNRER 91 
                       88999998888887777776666666666666656555555.555555557778888777766655443 PP

>> B0379.2  CE07725	WBGene00007156	status:Confirmed	UniProt:O02203	protein_id:CAB05891.1
   #    score  bias  c-Evalue  i-Evalue hmmfrom  hmm to    alifrom  ali to    envfrom  env to     acc
 ---   ------ ----- --------- --------- ------- -------    ------- -------    ------- -------    ----
   1 ?    7.7   2.2     0.009       1.8     503     586 ..      37     117 ..      24     215 .. 0.72

  Alignments for each domain:
  == domain 1    score: 7.7 bits;  conditional E-value: 0.009
  LHY_AEE27223-aln 503 kspassssdseekgevklntevkvtdkeaeataateaedsdktknkkqvDRSScGSnTpssSdeetdalekeekakeepkeada 586
                       +++++s s  e+++e    +e+ + ++ ++ ++++e+   ++t      DRS +  n + s + ++ +  ++ek+ke+ k  ++
           B0379.2  37 RKLTMSTSTLESEKEELNSVEMVLAEEIKKEEKEPENPLINET---MSEDRSVACGNKSDSKELKEMVSPDKEKKKEDSKAEQE 117
                       3444444444433333333443333333333444555444444...47899977777777878888888888888888877544 PP

>> F43D9.5  CE44335	WBGene00006395	locus:taf-11.3	status:Confirmed	UniProt:Q20361	protein_id:CAA84701.3
   #    score  bias  c-Evalue  i-Evalue hmmfrom  hmm to    alifrom  ali to    envfrom  env to     acc
 ---   ------ ----- --------- --------- ------- -------    ------- -------    ------- -------    ----
   1 ?    7.4   1.8     0.011       2.1     127     253 ..      31     156 ..      12     183 .. 0.77

  Alignments for each domain:
  == domain 1    score: 7.4 bits;  conditional E-value: 0.011
  LHY_AEE27223-aln 127 svsssknkqvldlekeplpektngdekktqakenqd.encsevltllqeapsssvssankksvstkealkksealkefvpsvkevenkdesne 218
                          ss++ ++++l k+  pek++  ++      +   e+ se    l++ +s s +     s+st+++ +ks+a+   ++++ + +nk+++++
           F43D9.5  31 LEMSSEEDEIAELSKDTPPEKKRKISESGASSSSFIpESTSEESLSLKSKKSGSRKRILTASSSTNSIAMKSSAS--WIQEKDTPINKSDEEK 121
                       344555889999999999999876555554444444599999999999999998888888888888888887777..6777788889999999 PP

  LHY_AEE27223-aln 219 saetveeeknqklekedakqtsdndtskesklens 253
                       s ++   ++n  +e+ d++++ + ++ ++  ++n 
           F43D9.5 122 SIAESLLIANFSNEQLDRYTAFKRSRFNRRIIKNV 156
                       99999999999999999999888777777666665 PP

>> T08A9.13  CE38867	WBGene00044442	status:Partially_confirmed	UniProt:Q22339	protein_id:CCD63526.1
   #    score  bias  c-Evalue  i-Evalue hmmfrom  hmm to    alifrom  ali to    envfrom  env to     acc
 ---   ------ ----- --------- --------- ------- -------    ------- -------    ------- -------    ----
   1 ?    7.4   1.0     0.011       2.1     451     537 ..      16     105 ..       7     116 .. 0.61

  Alignments for each domain:
  == domain 1    score: 7.4 bits;  conditional E-value: 0.011
  LHY_AEE27223-aln 451 afacvpasatavpsveeaqek.aaktereeaeke.eqqadkelsealqaqnsaskspassssdseekgev.klntevkvtdkeaeataat 537
                       + a+ p   ++ p+++++ e  +a+ e+ +++ke eq ++ e+++al++    +k p++++++ +e++   k+++   + + +++ +a+ 
          T08A9.13  16 STAPIPVDNITDPHARRTAELrNAELEKLQKAKElEQRTRVECQQALDQYDVLKKIPTLTEQERKENETLtKKKIAKAIIAAQKASQAVM 105
                       44556666666666544433303333333333336999999**99999999999999999888777665504444444444444444444 PP

>> T08B2.11  CE13439	WBGene00020349	status:Confirmed	UniProt:Q9GYS6	protein_id:CCD67617.1
   #    score  bias  c-Evalue  i-Evalue hmmfrom  hmm to    alifrom  ali to    envfrom  env to     acc
 ---   ------ ----- --------- --------- ------- -------    ------- -------    ------- -------    ----
   1 ?   12.2   5.4   0.00038     0.075     489     599 ..      78     188 ..      36     221 .. 0.62

  Alignments for each domain:
  == domain 1    score: 12.2 bits;  conditional E-value: 0.00038
  LHY_AEE27223-aln 489 kelsealqaqnsaskspassssdseekgevklntevkvtdkeaeataateaedsdktknkkqvDRSScGSnTpssSdeetdalekeekakeep 581
                       ke + + ++++s  k+ +   + +  k++++l ++++ +++ ++ ++ +e+++s++   kkqvD  S GS  p   +++++ l+k + ak   
          T08B2.11  78 KEGKATRRKEKSIEKKEHEQPKTTHRKKKSSLSASLEGKTSGENEAPKAEQKKSSTESGKKQVDLNSDGSKEPPEEEKNKQKLNK-DLAKHFF 169
                       3443444444444444444444455555555555555555555557888999999999999999999999999986666666654.4555555 PP

  LHY_AEE27223-aln 582 keadansaad.elnnRrsr 599
                       k+ +++++++ +++ Rr++
          T08B2.11 170 KHIQESHKSRkKADDRRIE 188
                       5544444433256777762 PP

>> M02F4.1  CE04762	WBGene00019735	status:Predicted	UniProt:Q21472	protein_id:CCD66485.1
   #    score  bias  c-Evalue  i-Evalue hmmfrom  hmm to    alifrom  ali to    envfrom  env to     acc
 ---   ------ ----- --------- --------- ------- -------    ------- -------    ------- -------    ----
   1 ?    7.3   4.2     0.012       2.4     126     284 ..     126     282 ..     103     359 .. 0.75

  Alignments for each domain:
  == domain 1    score: 7.3 bits;  conditional E-value: 0.012
  LHY_AEE27223-aln 126 ssvsssknkqvldlekeplpektngdekktqakenqdencsevltllqeapsssvssankksvstkealkksealkefvpsvkevenkdesne 218
                       +  +s+k k   dle++  +  ++ d++  +++e +d+   e  + ++   s+ + s+       ++  ++  +++ + ++ ++   +++ n+
           M02F4.1 126 NLPKSPKSKSDRDLERSAESGSKTRDSRLRRRHEVEDDDVVEEKKSHRRGTSK-CRSQD-LEYDYEDEDREEMKSRPTRRHNNNARGRSSLNH 216
                       23334446777788888888888889999999999999999988888888866.44444.345666666777777777777777777888888 PP

  LHY_AEE27223-aln 219 saetveeeknqklekedakqtsdndtskesklensaklveklvqseemqavqnyprhvpvevldgs 284
                         e++++ +n++ e+e++k+ + n +s++++ +n     + +++ +  q++q+  ++ + evld  
           M02F4.1 217 RDEDESDYENEDYEEEENKSRKANRRSRTDDDDNLDDGDNFKPRRKPLQDTQEEDNRPKREVLDLP 282
                       888888888988888888887788999999999998888888888877777777776666666654 PP

>> F26F4.9a  CE28923	WBGene00017829	ankyrin and desmoplakin repeat regions	status:Confirmed	UniProt:Q19822	protein_id:CC
   #    score  bias  c-Evalue  i-Evalue hmmfrom  hmm to    alifrom  ali to    envfrom  env to     acc
 ---   ------ ----- --------- --------- ------- -------    ------- -------    ------- -------    ----
   1 ?    7.3   2.9     0.011       2.3     118     193 ..      59     134 ..      47     199 .. 0.67

  Alignments for each domain:
  == domain 1    score: 7.3 bits;  conditional E-value: 0.011
  LHY_AEE27223-aln 118 eakdgkllssvsssknkqvldlekeplpektngdekktqakenqd.encsevltllqeapsssvssankksvstkea 193
                       +++d +   ++ ++++kq  +++++++ e+ + +ek +++ e+++ e + +  t     +sss+ss+ k+s+ +k+ 
          F26F4.9a  59 QVQDRE-ADKMRLARQKQQREHDEKEKIETSKREEKLKEEAEKRQrEYEEQEKTCNVLGHSSSTSSVLKTSIINKNE 134
                       455555.4455555544444444444456665566655555555544455555556667778888888777666543 PP

>> C11G6.1c  CE45783	WBGene00006384	locus:taf-3	status:Partially_confirmed	protein_id:CBZ01779.1
   #    score  bias  c-Evalue  i-Evalue hmmfrom  hmm to    alifrom  ali to    envfrom  env to     acc
 ---   ------ ----- --------- --------- ------- -------    ------- -------    ------- -------    ----
   1 ?    7.5  11.6      0.01       2.1     134     240 ..       4     111 ..       1     196 [. 0.73

  Alignments for each domain:
  == domain 1    score: 7.5 bits;  conditional E-value: 0.01
  LHY_AEE27223-aln 134 kqvldlekeplpektngdekktqakenqd.encsevltllqeapsssvssankksvstkealkksealkefvpsvkevenkdesnesaetvee 225
                       k+v+++e+e+  ek++ +e+k+++ke  + +++se  +  +e + ++ +s++k+  + +e  +++e  ke  +++++ ++++++ e++++ ee
          C11G6.1c   4 KRVAEEEEERRKEKEKRREEKKKQKELLKeKERSERKEKERELEREKEKSREKEREKEREKEREKEREKEREKQKEREKEREKEREKEKKREE 96 
                       677888889999999999999999988765888999999999998888888877777777777777776666655555555555555555555 PP

  LHY_AEE27223-aln 226 eknqklekedakqts 240
                       e+ +k+e+ ++  + 
          C11G6.1c  97 EARRKKEEASTPVII 111
                       555555444443333 PP

>> F28D1.6  CE44478	WBGene00009216	status:Predicted	UniProt:Q19871	protein_id:CAA94595.2
   #    score  bias  c-Evalue  i-Evalue hmmfrom  hmm to    alifrom  ali to    envfrom  env to     acc
 ---   ------ ----- --------- --------- ------- -------    ------- -------    ------- -------    ----
   1 ?    7.1   1.1     0.014       2.7     217     272 ..      27      75 ..      11     152 .. 0.42

  Alignments for each domain:
  == domain 1    score: 7.1 bits;  conditional E-value: 0.014
  LHY_AEE27223-aln 217 nesaetveeeknqklekedakqtsdndtskesklensaklveklvqseemqavqny 272
                       ++++ ++e++++++++++d+k        k+++ e+ +k ++++ ++ee +++q+ 
           F28D1.6  27 DDKHGNDEHSGDEEEKEHDGKD-------KATEKEKEKKETKLTKSEEEYDETQSK 75 
                       2222222222222222222222.......112222222222222222222222222 PP

>> R74.5b  CE33537	WBGene00011279	locus:asd-1	status:Confirmed	UniProt:Q86G94	protein_id:CAD82915.1
   #    score  bias  c-Evalue  i-Evalue hmmfrom  hmm to    alifrom  ali to    envfrom  env to     acc
 ---   ------ ----- --------- --------- ------- -------    ------- -------    ------- -------    ----
   1 ?    6.4   5.2     0.021       4.2     445     535 ..     105     195 ..      99     217 .. 0.79

  Alignments for each domain:
  == domain 1    score: 6.4 bits;  conditional E-value: 0.021
  LHY_AEE27223-aln 445 caPlhtafacvpasatavpsveeaqekaaktereeaekeeqqadkelsealqaqnsaskspassssdseekgevklntevkvtdkeaeata 535
                         P h  +  +p+sa+a+ ++++ q ++a    ++++++ q+ +  ls ++q+q +a+ +p+s+ +  +++++  ++   +++++ a+a+ 
            R74.5b 105 LVPRHQQLMMPPTSAAAISQLQALQYQQALLAAQQQQQQMQNPQFLLSLQQQQQAQAQAPPTSMAQLIQHQQQFAMDPMAQAQAQAAQAQM 195
                       679999*********************9999888888888877777777778888888888888888888777777777777655555443 PP

>> C33A11.1  CE24824	WBGene00007877	Ank repeat	status:Confirmed	UniProt:Q93318	protein_id:CAB61033.1
   #    score  bias  c-Evalue  i-Evalue hmmfrom  hmm to    alifrom  ali to    envfrom  env to     acc
 ---   ------ ----- --------- --------- ------- -------    ------- -------    ------- -------    ----
   1 ?    6.2   3.0     0.026       5.2     149     251 ..      37     140 ..      11     180 .. 0.46

  Alignments for each domain:
  == domain 1    score: 6.2 bits;  conditional E-value: 0.026
  LHY_AEE27223-aln 149 ngdekktqakenqdencsevltllqeapsssvssankksvstkealkksealkefvpsvkevenkdesnesaetveeeknqklekedakqts. 240
                       ++++k  ++ e+q +     ++ +q+  ss ++ ++k+s  + +  +    l    +s+k++en++++++ +e +e+++   ++ ++ k+ + 
          C33A11.1  37 DANQKSVNKFESQHGVTPSDFRDIQNIRSSALAKKTKTSKFQLDGVTLFADLTPNSKSKKKTENQETKEKDEEAEEKKDGPPKDDKELKMKKe 129
                       444555555566666666666666666666666555554444444333333333333333333333222222222222111111111111111 PP

  LHY_AEE27223-aln 241 dndtskeskle 251
                       ++++ ++ +l+
          C33A11.1 130 KEQEDENAELD 140
                       11111222222 PP

>> T05G5.12  CE31363	WBGene00000932	locus:dao-6	status:Confirmed	UniProt:Q8MPY0	protein_id:CAD44154.1
   #    score  bias  c-Evalue  i-Evalue hmmfrom  hmm to    alifrom  ali to    envfrom  env to     acc
 ---   ------ ----- --------- --------- ------- -------    ------- -------    ------- -------    ----
   1 ?    7.0   3.1     0.014       2.8     278     348 ..      13      82 ..       1      88 [. 0.57

  Alignments for each domain:
  == domain 1    score: 7.0 bits;  conditional E-value: 0.014
  LHY_AEE27223-aln 278 vevldgslgtstqapssdvsfqdsifdqvgeingspnlfshpaasatsesqnssarssvhqsfpafappft 348
                       ve  ++ + + +  + +++s ++++  + +   +  n    ++as+ s +++s+  +s++qsf+ ++p f 
          T05G5.12  13 VESDEQDSEKQNTFNYQKLSESETMPVHQKTR-KGSNHSNASTASTCSTTSSSKRYTSSQQSFAFVPPVFP 82 
                       33333334444444445555555554433333.33455666777777777788888888999998888775 PP

>> F54F12.2a  CE41406	WBGene00010073	status:Confirmed	UniProt:A7LPI9	protein_id:CAO82040.1
   #    score  bias  c-Evalue  i-Evalue hmmfrom  hmm to    alifrom  ali to    envfrom  env to     acc
 ---   ------ ----- --------- --------- ------- -------    ------- -------    ------- -------    ----
   1 ?    6.9   3.4     0.016       3.2     457     541 ..       8      90 ..       1     100 [. 0.64

  Alignments for each domain:
  == domain 1    score: 6.9 bits;  conditional E-value: 0.016
  LHY_AEE27223-aln 457 asatavpsveeaqekaaktereeaekeeqqadkelsealqaqnsaskspassssdseekgevklntevkvtdkeaeataateaed 541
                       ++++a  s+ ++  +  + e+ + +++ qq +     ++q++ +++ks  +s++d e+++  ++ ++++++d+ +e+++ + +++
         F54F12.2a   8 PATFALSSAAKMMVP--DYEMYKIHRQGQQLNGVNGSDQQKKLTKKKSKGVSEDDDEDEKTKCKVATIRIEDHDEEVEKKKVERK 90 
                       345566666555555..57778888887777766666777777888888888777777777777777999988888544333222 PP

>> F56A6.4  CE45820	WBGene00018923	status:Confirmed	UniProt:Q9GZG5	protein_id:CCD71918.1
   #    score  bias  c-Evalue  i-Evalue hmmfrom  hmm to    alifrom  ali to    envfrom  env to     acc
 ---   ------ ----- --------- --------- ------- -------    ------- -------    ------- -------    ----
   1 ?    6.7   3.0     0.017       3.4     433     532 ..      54     151 ..      17     238 .. 0.48

  Alignments for each domain:
  == domain 1    score: 6.7 bits;  conditional E-value: 0.017
  LHY_AEE27223-aln 433 tAWWaahGLLPlcaPlhtafacvpasatavpsveeaqekaaktereeaekeeqqadkelsealqaqnsaskspassssdseekgevklntevk 525
                       +  W  +G+L l   +    ++   s  +  + +++ +  a+ e+++ + +e++++kel e+ +   +a k+ ++ ++d+++++ ++   e k
           F56A6.4  54 AKTWLDEGMLNLDEMIRQNQTSS-YSLCSSSQENTDINVVARPEKRKLTDDEKETQKELRENAKRAREAEKERKTLEKDKKKSEMARRREE-K 144
                       33333333333322222111111.1111111111111111122222222222222223333333333333333333222222222222111.1 PP

  LHY_AEE27223-aln 526 vtdkeae 532
                        +dke++
           F56A6.4 145 EKDKETR 151
                       1111111 PP

>> Y53H1A.1b  CE42806	WBGene00013177	locus:rsy-1	status:Partially_confirmed	UniProt:A8XQ35	protein_id:CAP16295.2
   #    score  bias  c-Evalue  i-Evalue hmmfrom  hmm to    alifrom  ali to    envfrom  env to     acc
 ---   ------ ----- --------- --------- ------- -------    ------- -------    ------- -------    ----
   1 ?    6.4   1.3     0.022       4.3     529     598 ..     285     356 ..     238     405 .. 0.68

  Alignments for each domain:
  == domain 1    score: 6.4 bits;  conditional E-value: 0.022
  LHY_AEE27223-aln 529 keaeataateaedsdktknkkqvDRSScG.SnTpssSdeetdalekeekakeepke.adansaadelnnRrs 598
                       +++++++ +++e+ +k+++ k   R  +G S   ssSdee    ek   ++ + +   d n ++d+l++Rr 
         Y53H1A.1b 285 EREKQKQWEKEEKLKKAEEEKARRRAEAGkSKFDSSSDEESPENEKFPVGNGKSEYqEDDNDSEDDLEERRE 356
                       222334445555556666666666666665666677776666666655554444333444444445666665 PP

>> R10D12.10  CE40993	WBGene00011191	serine\/threonine kinase	status:Partially_confirmed	UniProt:Q9XVK4	protein_id:CAB03
   #    score  bias  c-Evalue  i-Evalue hmmfrom  hmm to    alifrom  ali to    envfrom  env to     acc
 ---   ------ ----- --------- --------- ------- -------    ------- -------    ------- -------    ----
   1 ?    6.5   9.5      0.02       4.1     191     289 ..     357     462 ..     314     493 .. 0.52

  Alignments for each domain:
  == domain 1    score: 6.5 bits;  conditional E-value: 0.02
  LHY_AEE27223-aln 191 kealkksealkefvpsvkevenkdesnesaetveeeknqklekedakqts..dndtskesklensaklveklvqse.....emqavqnyprhv 276
                       k++ k++e+ +e+ +++++ ++kd+++e+++++e+ek++++e+e++k+ +  ++++ k  +le++++ ++++++++     + ++  + p + 
         R10D12.10 357 KVVKKNKEKEREKEKDKEKEKEKDKEKEKEKEKEKEKDKEKEREKRKSKEkiKEKEKKMGSLEKTTERTSEAPSTNalpkaKPKKIRTLPPKQ 449
                       344444555555555555555555555555555555555544444444322222333333333333333333333333333222233333333 PP

  LHY_AEE27223-aln 277 pvevldgslgtst 289
                       +++ + +++  s 
         R10D12.10 450 KHTKTSSTSSVSH 462
                       3333322222222 PP

>> K08E3.2  CE18865	WBGene00010662	status:Partially_confirmed	UniProt:Q9XUT1	protein_id:CAB04590.1
   #    score  bias  c-Evalue  i-Evalue hmmfrom  hmm to    alifrom  ali to    envfrom  env to     acc
 ---   ------ ----- --------- --------- ------- -------    ------- -------    ------- -------    ----
   1 ?    6.7  19.1     0.018       3.6     133     327 ..      66     253 ..      29     273 .. 0.47

  Alignments for each domain:
  == domain 1    score: 6.7 bits;  conditional E-value: 0.018
  LHY_AEE27223-aln 133 nkqvldlekeplpektngdekktqakenqdencsevltllqeapsssvssankksvstkealkksealkefvpsvkevenkdesnesaetvee 225
                        ++  + + e++ e+++g++kk++++e++d+++ +     +e + +  + +n +  + ++  k++ + k++ ++ k+  +kde n+ + ++e+
           K08E3.2  66 VEKKKE-KGEEKEEEEKGEKKKEDKEEKKDDSKEDKKDEDHEKKKTAEEKEN-NEKKDENKNKNKDERKDEKKDEKKDDEKDERNDEK-KEEK 155
                       111111.222334555566667777777777777777777777755444444.55666666777777777777777777777655544.4444 PP

  LHY_AEE27223-aln 226 eknqklekedakqts.dndtskesklensaklveklvqse.........emqavqnyprhvpvevldgslgtstqapssdvsfqdsifdqvge 308
                       +++qk +k+++ ++s d+ +   ++  +s+  +++l ++          +        ++v+v++++   g++ +  + +v+ + +       
           K08E3.2 156 KDDQKDDKKAKSMISvDAPELIFERTITSQ--KKLLLKNLtakkvmfkiK-------CSSVNVYFINPVFGKIDPMSTAEVTITHR-----PS 234
                       557777777777776444333332222222..222222222212233330.......33333333333333333333222222222.....22 PP

  LHY_AEE27223-aln 309 ingspnlfshpaasatses 327
                        +++ +l++ pa+ + +e+
           K08E3.2 235 EKQEDKLVIVPAKMKGKEI 253
                       2333334444444444443 PP

>> T16H12.9  CE41453	WBGene00011817	status:Partially_confirmed	UniProt:P34572	protein_id:CAA87428.3
   #    score  bias  c-Evalue  i-Evalue hmmfrom  hmm to    alifrom  ali to    envfrom  env to     acc
 ---   ------ ----- --------- --------- ------- -------    ------- -------    ------- -------    ----
   1 ?    7.1   1.2     0.014       2.8     166     244 ..      89     167 ..      41     273 .. 0.69

  Alignments for each domain:
  == domain 1    score: 7.1 bits;  conditional E-value: 0.014
  LHY_AEE27223-aln 166 sevltllqeapsssvssankksvstkealkksealkefvpsvke.venkdesnesaetveeeknqklekedakqts.dndt 244
                       +++ ++lq++    ++  n + v+ ++ ++++++   f++++++  +++d+ ++ ++++e++++++++k+d+k+ + + + 
          T16H12.9  89 KDMRKQLQKVG-LLAKDIN-DIVASQVDSNSTCTKYGFTRQQQKkSHDDDDDDDDSDSDESKEEEEKKKRDRKHRRdKRQA 167
                       23333333332.2333333.4455555555555555555544330333444444445555555566666666665523332 PP

>> C44C10.8  CE05415	WBGene00001981	locus:hnd-1	Helix-loop-helix DNA-binding domain	status:Confirmed	UniProt:Q18612	prot
   #    score  bias  c-Evalue  i-Evalue hmmfrom  hmm to    alifrom  ali to    envfrom  env to     acc
 ---   ------ ----- --------- --------- ------- -------    ------- -------    ------- -------    ----
   1 ?    6.7   1.6     0.018       3.5     134     303 ..      10     191 ..       1     218 [. 0.57

  Alignments for each domain:
  == domain 1    score: 6.7 bits;  conditional E-value: 0.018
  LHY_AEE27223-aln 134 kqvldlekeplpektngdekktqakenqdenc.sevltllqeapsssvssankksvstkealkksealkefvpsvkevenkdesnesaetvee 225
                       + v +le++   + ++++++k+++ke++  +c    +++lq+     ++s+++ks+++ ++l+ + +  + +++    ++  e++ ++++  +
          C44C10.8  10 NAVSSLEST---DSKKSRKEKSREKEHRRAQCiNSAFEILQQHI-PYLKSEERKSLPKIKTLRLAMQYIDHLKKLLGGNEMLETDCNESRPLT 98 
                       334444443...23344566777788877555155677777666.45899999*****99999999998888888777555555555555556 PP

  LHY_AEE27223-aln 226 eknqklekedakqts..dndtskesklensaklveklvqse.......................emqavqnyprhvpvevldgslgtstqaps 293
                       +++   + +++++++    +++++++l++ + +  ++ +++                                  ++ +v +   ++ +q ++
          C44C10.8  99 HSDFRVNISNEIRIRnsYRERAHNQELDEATVKRILAREDQrrrcssvpegiqrytpyqsrqfgP----------ISNNVCNFRHVDANQYNT 181
                       66667777777776642457778888887666544444444778888777666544333333332..........333333333333333333 PP

  LHY_AEE27223-aln 294 sdvsfqdsif 303
                       + + +q +++
          C44C10.8 182 NFMEYQTQMV 191
                       3333333333 PP

>> D1086.4a  CE09062	WBGene00001864	locus:him-5	status:Confirmed	UniProt:O17724	protein_id:CAB04017.1
   #    score  bias  c-Evalue  i-Evalue hmmfrom  hmm to    alifrom  ali to    envfrom  env to     acc
 ---   ------ ----- --------- --------- ------- -------    ------- -------    ------- -------    ----
   1 ?    6.7   3.2     0.018       3.6     181     342 ..      72     234 ..      28     241 .. 0.59

  Alignments for each domain:
  == domain 1    score: 6.7 bits;  conditional E-value: 0.018
  LHY_AEE27223-aln 181 ssankksvstkealkksealkefvpsvkevenkdesnesaetveeeknqklekedakqts.dndtskesklensaklveklvqse....emqa 268
                       + +n+  +  +e lkk e++  ++++ ++   +++ +e +++v++  n++ +++++ + + +++ sk+ ++e+s++ +  l +s       ++
          D1086.4a  72 EVVNEAFSNLREYLKKREPFYAKLRKANSK-YSSKPKEREKSVDS--NDEADRRNKGNKKtQKNASKNCQIEKSSNNSGILKKSGsgisVASK 161
                       334555555666777777776666533332.22222222222222..3333333332222256677777777777766666665555545556 PP

  LHY_AEE27223-aln 269 vqnyprhvpvevldgslgtstqapssdvsfqdsifdqvgeingspnlfshpaasatsesqnssarssvhqsfpa 342
                        ++ ++ +p    d s+ +  +  +s ++++d+ ++q ++  + +     p++  ++e +++ + s  ++ fp+
          D1086.4a 162 PKKSVAFAPGVYEDLSTDDDLEFLNSVIVNSDRPTSQCDNPARRM-CGRPPTKHRDTEQSQEITGSKKQKIFPT 234
                       666777777777788888888888888888888888887433333.3455666666666666777777777765 PP

>> C14A6.13  CE41764	WBGene00050956	status:Confirmed	UniProt:A8WI10	protein_id:CAP19318.1
   #    score  bias  c-Evalue  i-Evalue hmmfrom  hmm to    alifrom  ali to    envfrom  env to     acc
 ---   ------ ----- --------- --------- ------- -------    ------- -------    ------- -------    ----
   1 ?    6.5   3.1     0.021       4.1     169     343 ..      24     200 ..       3     206 .. 0.57

  Alignments for each domain:
  == domain 1    score: 6.5 bits;  conditional E-value: 0.021
  LHY_AEE27223-aln 169 ltllqeapsssvssankksvstkealkksealkefvpsvkeven.kdesnesaetveeeknqklekedakqtsdndtskesklensaklvekl 260
                       ++ ++e     +  +  ++++++e  ++  +++efv+ +    + ++++ e+ ++ e+  +q+++ +++++++d++     kl++ a++  + 
          C14A6.13  24 VKEMRENS---AYWMD-TTLPKAEQRRNYGKMEEFVKRMDMCRErQKATVENLKNLEKLVEQDENGNAEISAEDQEILSMLKLDQNAHKAILN 112
                       44444433...33333.5678889999999999999999877541556677778888888888888888887788888888888777666666 PP

  LHY_AEE27223-aln 261 vqse.......emqavqnyprhvpvevldgslgts.tqapssdvsfqdsifdqvgeingspnlfshpaasatsesqnssarssvhqsfpaf 343
                        +++       e++++  y r+   e+ d+  g+  ++a  sd   ++s++++  ei+  ++  +++   +t e++  s+  +++ s p+f
          C14A6.13 113 LRNSdfeglepEVKDTIMYFRK--IEMEDEVFGKEpVDASDSDENVKNSTTSEP-EIEDDTDSDIESEILETDEMDDVSTSPTMTSSAPKF 200
                       6665577875533333333333..333344333330233333333344433332.355555555555555555555555555555555555 PP

>> F02E9.1  CE09183	WBGene00008528	status:Confirmed	UniProt:O01314	protein_id:CAB04047.1
   #    score  bias  c-Evalue  i-Evalue hmmfrom  hmm to    alifrom  ali to    envfrom  env to     acc
 ---   ------ ----- --------- --------- ------- -------    ------- -------    ------- -------    ----
   1 ?    7.0   1.1     0.014       2.9     208     246 ..      64     101 ..      13     149 .. 0.56

  Alignments for each domain:
  == domain 1    score: 7.0 bits;  conditional E-value: 0.014
  LHY_AEE27223-aln 208 kevenkdesnesaetveeeknqklekedakqtsdndtsk 246
                       k+ en++e+n++++++++ +n+  ek+++ + +d +++k
           F02E9.1  64 KNSENEEEKNDKKNKKKKDENK-SEKKNSGESEDVEEAK 101
                       2222222222222222222111.1111111112222222 PP

>> Y87G2A.25  CE46798	WBGene00219288	status:Partially_confirmed
   #    score  bias  c-Evalue  i-Evalue hmmfrom  hmm to    alifrom  ali to    envfrom  env to     acc
 ---   ------ ----- --------- --------- ------- -------    ------- -------    ------- -------    ----
   1 ?    6.6   1.8     0.019       3.8     621     698 ..      29     103 ..      24     125 .. 0.50

  Alignments for each domain:
  == domain 1    score: 6.6 bits;  conditional E-value: 0.019
  LHY_AEE27223-aln 621 aLFsRevLPQSFsppqalknkdkqked...ekeeekenadeekdedasaldlnkecssdqeeneee.eglltiglgkgklks 698
                        +F R   PQS  p  + +n +k+  +      +++ +a+e +++++++++  +e       ++ e  +l  ++ g++k k+
         Y87G2A.25  29 SIFHRPHTPQSGNPSGNPENSNKKCGKrkrRFAKKDIRASEMEEKNRHKAEKREE-------SKAErVKLKKAEGGHQKQKQ 103
                       6788888888888766555444333220002223333333333333333322222.......22222444444444444443 PP

>> T08B2.5g  CE33172	WBGene00020346	status:Partially_confirmed	UniProt:Q86NJ9	protein_id:CCD67609.1
   #    score  bias  c-Evalue  i-Evalue hmmfrom  hmm to    alifrom  ali to    envfrom  env to     acc
 ---   ------ ----- --------- --------- ------- -------    ------- -------    ------- -------    ----
   1 ?    6.2   1.5     0.025         5     460     562 ..     379     480 ..     314     562 .. 0.62

  Alignments for each domain:
  == domain 1    score: 6.2 bits;  conditional E-value: 0.025
  LHY_AEE27223-aln 460 tavpsveeaqekaaktereeaekeeqqadkelsealqaqnsaskspassssdseekgevklntevkvtdkeaeataateaedsdktknkkqvD 552
                        av +  + +e++  +++ee  k  q   k++++  + q++++k++++s + +e kg   +n+ ++ ++k+ ++taa   +d ++ ++ +   
          T08B2.5g 379 PAVINSADPEEEK-MKKNEEGPKTAQDLVKDMAKWAKRQEKDKKKVQISIKGKETKGIELKNVFSNEKQKRIAQTAALFDDDEEEDQEEEVRG 470
                       2222222222222.2223344444556666666666666666666666666666666555555555554444433333333333333333333 PP

  LHY_AEE27223-aln 553 RSScGSnTps 562
                       R S    T+s
          T08B2.5g 471 RRSEEPSTSS 480
                       3333333333 PP

>> F19H8.4  CE32632	WBGene00008964	locus:mltn-9	status:Confirmed	UniProt:O45381	protein_id:CAB07585.3
   #    score  bias  c-Evalue  i-Evalue hmmfrom  hmm to    alifrom  ali to    envfrom  env to     acc
 ---   ------ ----- --------- --------- ------- -------    ------- -------    ------- -------    ----
   1 ?    9.7   1.5    0.0022      0.44     453     582 ..     121     258 ..     117     289 .. 0.57

  Alignments for each domain:
  == domain 1    score: 9.7 bits;  conditional E-value: 0.0022
  LHY_AEE27223-aln 453 acvpasatavpsveeaqekaaktereeaekeeqqadk.el...sealqaqnsaskspassssdseekgevklntevkvtdkeaeataateaed 541
                       a+ p++++++p++++ + k+ ++ r+   ke q  +  e+    ++++ q  ++ s +s +++  ek+    +  +  + ++ +++++  +++
           F19H8.4 121 AAIPTTTVKTPKLKKLSIKKVEAMRKALPKELQFPTAtEVpkiRNEVKIQARKVDSHNSEKKNLLEKKRK--DLAIARKMHKLKISKILSEDH 211
                       5679999999999999999999989888888665433033000333333333333333333333333333..333344455555555544444 PP

  LHY_AEE27223-aln 542 sd.ktknkkqvD....RSSc.GSnTpssSdeetdalekeekakeepk 582
                       s+  +kn ++v     RS c G n  ssS++e+ +le + k +++ +
           F19H8.4 212 SEkMKKNERRVElcgsRSYCsGNNLRSSSNKENLILEFKRKWRNQRN 258
                       44045556666444449988678889999999988887666544433 PP

>> B0507.3a  CE07762	WBGene00015220	status:Partially_confirmed	UniProt:Q22884	protein_id:CCD62070.1
   #    score  bias  c-Evalue  i-Evalue hmmfrom  hmm to    alifrom  ali to    envfrom  env to     acc
 ---   ------ ----- --------- --------- ------- -------    ------- -------    ------- -------    ----
   1 ?    3.2   0.0       0.2        39     281     364 ..      39     121 ..      25     125 .. 0.77
   2 ?    2.7   0.3       0.3        59     456     527 ..     160     229 ..     142     329 .. 0.58

  Alignments for each domain:
  == domain 1    score: 3.2 bits;  conditional E-value: 0.2
  LHY_AEE27223-aln 281 ldgslgtstqapssdvsfqdsifdqvgeingspnlfshpaasatsesqnssarssvhqsfpafappftstknqddyrsflhiss 364
                       l+  ++ +  +ps+ +sf d++ ++++  ++ ++  +++  s+ + s+++s+ s+ + ++     +  + + q+d++ +l++s 
          B0507.3a  39 LNLLNALNCTEPSQRISFLDEMISRLQRLKQYHQ-RIESLISKPVVSEKTSTGSPCPTEHKPLDHQQIKRCIQEDQQMLLNMSK 121
                       55555667788999***********997776654.6777778777777788888877777777666667789**********95 PP

  == domain 2    score: 2.7 bits;  conditional E-value: 0.3
  LHY_AEE27223-aln 456 pasatavpsveeaqekaaktereeaekeeqqadkelsealqaqnsaskspassssdseekgevklntevkvt 527
                       pas ++vp+  ++qe+  k+    + + +  +++    al +  ++++s++ ++++++ek   ++ +++++ 
          B0507.3a 160 PASLAPVPMEIQSQEQPIKKSPAPTPSLDASNKP--VAALASTPQQKESTKKTEKEQKEKAAPSVTAQPRIP 229
                       5555555554444444433333333222222221..123333333333333344444444333333333332 PP

>> F25H5.7  CE15903	WBGene00009129	Protein-tyrosine phosphatase	status:Partially_confirmed	UniProt:O17840	protein_id:CAB
   #    score  bias  c-Evalue  i-Evalue hmmfrom  hmm to    alifrom  ali to    envfrom  env to     acc
 ---   ------ ----- --------- --------- ------- -------    ------- -------    ------- -------    ----
   1 ?    5.9  10.7     0.031       6.1     146     268 ..      28     151 ..      14     211 .. 0.66

  Alignments for each domain:
  == domain 1    score: 5.9 bits;  conditional E-value: 0.031
  LHY_AEE27223-aln 146 ektngdekktqakenqdencsevltllqeapsssvssankksvstkealkksealkefvpsvkevenkdesnesaetveeeknqklekedakq 238
                        k+n +e kt++k+++d   + +  +  e +s+s + ++ +s+ ++++++k+   +++v++ k+ +++d  + +++  +e +++ ++k+d  +
           F25H5.7  28 SKKNKKETKTETKKSHDCPPQTIEPVKDEKNSNSEEKKT-TSSNNEVPPQKKLIGNDEVKKEKKKSEDDLLDVKKTASKEDDKKRMDKKDPSK 119
                       455555555555555544444444444455555444444.77888888888888899999999998888766666666666667789999888 PP

  LHY_AEE27223-aln 239 tsdndtskesklensaklveklvqse..emqa 268
                         ++++ +e+k e+s+k  +++  ++   +++
           F25H5.7 120 KLSKEKLREEKKEQSKKVNKEKKMNKseSVDE 151
                       77788888888887777655443333222222 PP

>> R74.5a  CE01058	WBGene00011279	locus:asd-1	RNA binding protein	status:Confirmed	UniProt:Q22030	protein_id:CAA85276.1
   #    score  bias  c-Evalue  i-Evalue hmmfrom  hmm to    alifrom  ali to    envfrom  env to     acc
 ---   ------ ----- --------- --------- ------- -------    ------- -------    ------- -------    ----
   1 ?    5.5   5.1     0.041       8.1     445     535 ..     223     313 ..     217     330 .. 0.79

  Alignments for each domain:
  == domain 1    score: 5.5 bits;  conditional E-value: 0.041
  LHY_AEE27223-aln 445 caPlhtafacvpasatavpsveeaqekaaktereeaekeeqqadkelsealqaqnsaskspassssdseekgevklntevkvtdkeaeata 535
                         P h  +  +p+sa+a+ ++++ q ++a    ++++++ q+ +  ls ++q+q +a+ +p+s+ +  +++++  ++   +++++ a+a+ 
            R74.5a 223 LVPRHQQLMMPPTSAAAISQLQALQYQQALLAAQQQQQQMQNPQFLLSLQQQQQAQAQAPPTSMAQLIQHQQQFAMDPMAQAQAQAAQAQM 313
                       579999*********************9999888888888877777777778888888888888888888777777777777655555443 PP

>> R06A4.2  CE18109	WBGene00011047	status:Partially_confirmed	UniProt:O62329	protein_id:CAB05583.1
   #    score  bias  c-Evalue  i-Evalue hmmfrom  hmm to    alifrom  ali to    envfrom  env to     acc
 ---   ------ ----- --------- --------- ------- -------    ------- -------    ------- -------    ----
   1 ?    5.7   2.7     0.035       6.9     210     364 ..     488     638 ..     467     645 .. 0.69

  Alignments for each domain:
  == domain 1    score: 5.7 bits;  conditional E-value: 0.035
  LHY_AEE27223-aln 210 venkdesnesaetveeeknqklekedakqtsdndtskesklensaklveklvqseemqavqnyprhvpvevldgslgtstqapssdvsfqdsi 302
                       v++kd+++e a + e + + +    d kq       k+ k e+  ++  + v++++ +  +++p + + +++d++l ts+ ++++ +  ++  
           R06A4.2 488 VVEKDKKSEEAREIEAI-DVDDGDADVKQE---VVEKDGKAEEAPEHEAMDVEDDDEDLDETIPLESDEQMMDENLDTSVASKKEAMDVDELS 576
                       44455544444444444.222223333332...234555666666676777777788888999999****************99999999888 PP

  LHY_AEE27223-aln 303 fdqvgeingspnlfshpaasatsesqnssarssvhqsfpafappftstk.nqddyrsflhiss 364
                       ++ ++ +n+ ++ +++++  +t+   + +a+    +s  +f+  + ++k + d ++s+  +ss
           R06A4.2 577 NKMTDAVNNLQKSITESTNETTVLEGAAAAVILLSESLQNFS-RVGMEKsSSDVSSSSEPVSS 638
                       877788888888888888888777777777777777777774.44444437777777777777 PP

>> Y53C10A.2  CE40288	WBGene00013133	status:Partially_confirmed	UniProt:Q9XW55	protein_id:CAA22136.2
   #    score  bias  c-Evalue  i-Evalue hmmfrom  hmm to    alifrom  ali to    envfrom  env to     acc
 ---   ------ ----- --------- --------- ------- -------    ------- -------    ------- -------    ----
   1 ?    6.4   0.6     0.022       4.3     142     216 ..      69     146 ..      39     167 .. 0.70

  Alignments for each domain:
  == domain 1    score: 6.4 bits;  conditional E-value: 0.022
  LHY_AEE27223-aln 142 eplpektngdekktqake..nqd.encsevltllqeapsssvssankksvstkealkksealkefvpsvkevenkdes 216
                       ++l e+ +++ ++ +++    ++ +ncs++ ++ +++p+ s++ +  k   ++e lk++e   ++ +  ke+ +++e+
         Y53C10A.2  69 QSLEENLDAKLEQFKKEHspVKErGNCSKTRKISENQPPPSFEVVMAKIRGIQESLKNMEDQMNEEERGKEMPDSTEN 146
                       333344433333322222113455999999999999999999999999889999999998888777777777554443 PP

>> R13A1.2  CE04838	WBGene00006504	locus:kcc-1	status:Confirmed	UniProt:Q21977	protein_id:CCD67150.1
   #    score  bias  c-Evalue  i-Evalue hmmfrom  hmm to    alifrom  ali to    envfrom  env to     acc
 ---   ------ ----- --------- --------- ------- -------    ------- -------    ------- -------    ----
   1 ?    6.1   0.7     0.027       5.4     193     264 ..     882     949 ..     842     991 .. 0.65

  Alignments for each domain:
  == domain 1    score: 6.1 bits;  conditional E-value: 0.027
  LHY_AEE27223-aln 193 alkksealkefvpsvkevenkdesnesaetveeeknqklekedakqtsdndtskesklensaklveklvqse 264
                         ++s+ + e +p+    ++++++++s++t++e++nq+++++++ +    d+sk sk+ +  +l e+l q++
           R13A1.2 882 RRANSKDSDEGTPT---ESEETTEKKSTSTDNEQANQETKTKKERMK-ALDRSKVSKMHTAVRLNELLLQHS 949
                       33344444444442...223344455666666666666655554443.578888888888888777777766 PP

>> EEED8.14  CE43657	WBGene00017142	status:Confirmed	UniProt:Q19069	protein_id:CCD68744.1
   #    score  bias  c-Evalue  i-Evalue hmmfrom  hmm to    alifrom  ali to    envfrom  env to     acc
 ---   ------ ----- --------- --------- ------- -------    ------- -------    ------- -------    ----
   1 ?    6.3   5.2     0.023       4.6     163     315 ..      62     205 ..      26     247 .. 0.52

  Alignments for each domain:
  == domain 1    score: 6.3 bits;  conditional E-value: 0.023
  LHY_AEE27223-aln 163 encsevltllqeapsssvssankksvstkealkksealkefvpsvkevenkdesnesaetveeeknqklekedakqts.dndtskesklensa 254
                       +   e l  +q++p++s  s+ +  + tk+ l+++ +  + v+s +++       + +e    +++q+++k++ +++s +  + k+++ ++ +
          EEED8.14  62 GLLNESLMNIQKQPATSEPSNAEFISNTKTELREMRSEIKYVESEQKL-------QDHELRLMRNDQDNDKKSIQALSvEVTELKSTQRDSEN 147
                       555555666666666655555533222222232222222222222222.......22222222334444444333333223333332222222 PP

  LHY_AEE27223-aln 255 klveklvqseemqavqnyprhvpvevldgslgtstqapssdvsfqdsifdqvgeingspnl 315
                       +  ++ +q +e +  ++ +   +v+ ++g+++++ ++++ +  f++++ ++ + in++++ 
          EEED8.14 148 E--NESIQYQEFKIHKEEVL-NDVKSIHGEIMEMKKKQNVSELFNEEVIKEFKAINREMKA 205
                       2..22233333333333222.3455566666666666666666666666666666666554 PP

>> T01H3.5  CE35755	WBGene00011351	status:Confirmed	UniProt:Q22091	protein_id:CAA92689.2
   #    score  bias  c-Evalue  i-Evalue hmmfrom  hmm to    alifrom  ali to    envfrom  env to     acc
 ---   ------ ----- --------- --------- ------- -------    ------- -------    ------- -------    ----
   1 ?    6.3   3.8     0.023       4.5     192     307 ..      32     153 ..      13     164 .. 0.43

  Alignments for each domain:
  == domain 1    score: 6.3 bits;  conditional E-value: 0.023
  LHY_AEE27223-aln 192 ealkksealkefvpsvkevenkdesnesaetveeeknqklekedakqtsdndtskesklensaklveklvqse.....emqavqnyprhvpve 279
                       + l+ks+++ + +++++e  ++++ ++  et ++++++k+e++   +  + d + e k+en+     ++++++     + +++ + p+++  e
           T01H3.5  32 DQLSKSNES-TSLKDITEEPKDEKLESIIETAKNKESEKEENSHVFNDCEFDAMTERKIENFYFRNVEQAEKKmkhltTLKSKWSEPWQTGEE 123
                       333333332.33333444323333333333333333333333333333356666677777654333222222233333445555555555555 PP

  LHY_AEE27223-aln 280 vldgslg..tstqapssdvsfqdsifdqvg 307
                       ++ +     ++ ++p +d +fq++   +++
           T01H3.5 124 IVAKVYLkpKNHENPWKDGTFQEKEAVEMQ 153
                       555544311334444455555555544444 PP

>> F43G9.4  CE10360	WBGene00009667	status:Confirmed	UniProt:Q93718	protein_id:CAB02108.1
   #    score  bias  c-Evalue  i-Evalue hmmfrom  hmm to    alifrom  ali to    envfrom  env to     acc
 ---   ------ ----- --------- --------- ------- -------    ------- -------    ------- -------    ----
   1 ?    5.8   8.9     0.033       6.5     101     307 ..      33     243 ..      31     293 .. 0.44

  Alignments for each domain:
  == domain 1    score: 5.8 bits;  conditional E-value: 0.033
  LHY_AEE27223-aln 101 nnPYPRKtgvgsetsqveakdgkllssvsssknkqvldlekeplpektngdekktqakenqd.....encsevltllqeapsssvssankksv 188
                       nn YP+K + +      ++ + k  s  s + +   +   +eplpe+ n+d kk ++   +      +++   ++ l ea+  s + ++ +  
           F43G9.4  33 NNAYPKKVSYSFFPLAPGVDETK-RSRFSCAPKLTYALVTTEPLPENANSDLKKAHRAACEYlssngKTRGSNIQSLGEAAGGSEKMKKMNGE 124
                       66677777777666666665555.444444444444455566777777766665544321111011122222223333333333333333333 PP

  LHY_AEE27223-aln 189 stkealkksealkefvpsvkevenkd.esnesaetveeeknqklekedakqts.dndtskesklensaklveklvqse.............em 266
                        tk+ + k e+ k++v s ++ +++d e   s ++++ ++++  + + ++q             e+++k+                     e+
           F43G9.4 125 VTKNKTGKPEKRKKKVDSEQQENEEDdEDLMSPVSKKPSSSERSTPSGSQQQPpI--------TEEQSKS-------MmkmiddrfevlinEI 202
                       4444444444444444433332222202222222222222222222222221111........1111111.......0112222233334455 PP

  LHY_AEE27223-aln 267 qavqnyprhvpvevldgslgtstqapssdvsfqdsifdqvg 307
                        ++++++++ ++++ d+ +++  +++  + s  d +f+++ 
           F43G9.4 203 WKSDEVAQSKNQTMKDKMTIKLKNNQFLKESDYDIVFERIF 243
                       55555555555555555555555555555555555555544 PP

>> T04D3.2  CE13155	WBGene00011432	locus:sdz-30	status:Partially_confirmed	UniProt:O02297	protein_id:CAB03286.1
   #    score  bias  c-Evalue  i-Evalue hmmfrom  hmm to    alifrom  ali to    envfrom  env to     acc
 ---   ------ ----- --------- --------- ------- -------    ------- -------    ------- -------    ----
   1 ?    6.0   4.5      0.03       5.9     196     343 ..     438     593 ..     422     604 .] 0.62

  Alignments for each domain:
  == domain 1    score: 6.0 bits;  conditional E-value: 0.03
  LHY_AEE27223-aln 196 ksealkefvpsvkevenkdesnesaetveeeknqklekedakqtsdndt.....skesklensaklveklvqse....emqavqnyprhvpve 279
                          ++k+f+ +++e  +k +++  +++v+  k++++e + +k++ ++++     +++ +lens+ +++k   ++     +++++n  +++pv 
           T04D3.2 438 TPVTVKTFIVQMEEERRK-KTKIIYDKVQLAKKKNKEIKLKKKVLEEEEktekmMENMTLENSEDQSKKDEATVdaeiRTEESDNPFKRIPVI 529
                       556778888877776444.44555555555555555555444444333300000344445555555444444448878899999********* PP

  LHY_AEE27223-aln 280 vldgslgtstqapssdvsfqdsifdqvg.eingspnlfshpaasatsesqnssarssvhqsfpaf 343
                        +++ l++ + + + d   +ds  ++++ +i++  + f+ + + a +  ++++a+++ +q++ a 
           T04D3.2 530 DAQKRLIDAIFQRQIDCNIEDSEKQRINiDIQRGLKWFQ-ECKEARKRKEAEAAQKTLEQKHRAA 593
                       *********99999********99999834555555444.4455555556666777777776555 PP

>> F47D12.1e  CE32893	WBGene00001518	locus:gar-2	G-protein-linked acetylcholine receptor GAR-2	status:Confirmed	UniProt:
   #    score  bias  c-Evalue  i-Evalue hmmfrom  hmm to    alifrom  ali to    envfrom  env to     acc
 ---   ------ ----- --------- --------- ------- -------    ------- -------    ------- -------    ----
   1 ?    6.3   3.2     0.024       4.8     176     299 ..     101     220 ..      36     267 .. 0.51

  Alignments for each domain:
  == domain 1    score: 6.3 bits;  conditional E-value: 0.024
  LHY_AEE27223-aln 176 psssvssankksvstkealkksealkefvpsvkevenkdesnesaetveeeknqklekedakqtsdndtskesklensaklveklvqseemqa 268
                        + s+  +  +svs++++ + + ++ e+v++ +e  +  e+ e   ++e++ n++++++++ +   ++++   + e++ +++++  q+eem+ 
         F47D12.1e 101 RAMSIRIS--RSVSMQGTARAT-PVIEIVENLEEALKICENLEELREDENK-NEEEKQKNGLENGGMNHVIIANDEQQPSTSKESEQKEEMTP 189
                       43333333..355665555433.3335555555554444444433333333.33333333333234444444444455555555555566666 PP

  LHY_AEE27223-aln 269 vqnyprhvpvevldgslgtstqapssdvsfq 299
                        ++ p++v+v ++  s ++s+++++   + +
         F47D12.1e 190 ENHDPNEVKVPLIAVSRVESVKSTAGGKVRR 220
                       6666666666555555555555543333322 PP

>> F30A10.12  CE34834	WBGene00009269	status:Confirmed	UniProt:Q7YTP2	protein_id:CAE17783.1
   #    score  bias  c-Evalue  i-Evalue hmmfrom  hmm to    alifrom  ali to    envfrom  env to     acc
 ---   ------ ----- --------- --------- ------- -------    ------- -------    ------- -------    ----
   1 ?    6.3   9.4     0.023       4.6     454     517 ..      54     120 ..      31     142 .. 0.34

  Alignments for each domain:
  == domain 1    score: 6.3 bits;  conditional E-value: 0.023
  LHY_AEE27223-aln 454 cvpasatavpsveeaqekaaktereeaeke...eqqadkelsealqaqnsaskspassssdseekge 517
                       ++pas+++++  + ++ek++ +e++++ek+   e++++ e++e+ ++ ++ask++   ss+s+++++
         F30A10.12  54 AAPASTISTAPGDVSKEKDKGNEEKKEEKKdekEEEKKDEKKETSKKSKKASKKSVKKSSKSKKNEG 120
                       2233333333333333332222222222111111112222222222222222222222222222222 PP

>> Y113G7A.12  CE36453	WBGene00013749	status:Partially_confirmed	UniProt:Q6EUT5	protein_id:CAH04763.1
   #    score  bias  c-Evalue  i-Evalue hmmfrom  hmm to    alifrom  ali to    envfrom  env to     acc
 ---   ------ ----- --------- --------- ------- -------    ------- -------    ------- -------    ----
   1 ?    6.4   1.7     0.022       4.3     222     307 ..      29     113 ..       6     129 .. 0.69

  Alignments for each domain:
  == domain 1    score: 6.4 bits;  conditional E-value: 0.022
  LHY_AEE27223-aln 222 tveeeknqklekedakqtsdndtskesklensaklveklvqseemqavqnyprhvpvevldgslgtstqapssdvsfqdsifdqvg 307
                       ++ee+++ k+++e+++ + d+ ++k++    sa++v+++ q ++++a+ +  r+  ++ l++s+++s +  +s+ s+++s+++  g
        Y113G7A.12  29 NNEERRELKRQREAGMIV-DEPKTKHKMTLRSAAKVSQARQRRNVRASSSSSRESVMHDLQSSVQQSRNVRASSSSSRESVMHDRG 113
                       344444455555554443.4555555555556666777788888888888888888888888888888888888888888887766 PP

>> F21D5.2a  CE03245	WBGene00009007	Yeast YHB3-like protein	status:Confirmed	UniProt:Q19681	protein_id:CAA91033.1
   #    score  bias  c-Evalue  i-Evalue hmmfrom  hmm to    alifrom  ali to    envfrom  env to     acc
 ---   ------ ----- --------- --------- ------- -------    ------- -------    ------- -------    ----
   1 ?    6.2   8.6     0.026       5.2     125     296 ..      29     214 ..      14     231 .. 0.57

  Alignments for each domain:
  == domain 1    score: 6.2 bits;  conditional E-value: 0.026
  LHY_AEE27223-aln 125 lssvsssk..nkqvldlekeplpektngd...ekktqakenqdencse.vltllqeapsssvssankksvstkealkksealkefvpsvkeve 211
                       l++ + +k  nkq+ ++e     ek++ +   ++k++ +e ++ ++se v     ea + s  s n + + + +   +s+a+ ++v+  ++ +
          F21D5.2a  29 LAKKKAAKcgNKQM-QKEAGAECEKMEKEmdeRHKKELEEAKKPEESEaVPAENPEASTLSPPSPNPEGSDNDGEGPSSSAFYKTVKISNKAA 120
                       33333333233333.333334445544440004444445555534444144455566666788999888889988889999988888777666 PP

  LHY_AEE27223-aln 212 nkdesnesaetveeeknqkleked.akqtsdndtskesklensaklveklvqse.........emqavqnyprhvpvevldgslgtstqapss 294
                       +k++++++++++ +   +  +ke+ ++q+sd ++ k+   e  a+ ++k+++             ++ q+   +++v+ l +  gt ++++s+
          F21D5.2a 121 KKQDKKKKTADKMKA-AEAADKEAgKNQLSDRQMEKAAVKEMLAEDHMKMIDIPadgdcmynaISHQLQEEGIEISVRKLRKRCGTYMREHSE 212
                       555544444443333.33334433034444666666665555555555555444555677776667777778888888888888888888887 PP

  LHY_AEE27223-aln 295 dv 296
                       d+
          F21D5.2a 213 DF 214
                       76 PP

>> F40F9.10  CE42760	WBGene00009586	status:Partially_confirmed	UniProt:Q20240	protein_id:CAA94765.2
   #    score  bias  c-Evalue  i-Evalue hmmfrom  hmm to    alifrom  ali to    envfrom  env to     acc
 ---   ------ ----- --------- --------- ------- -------    ------- -------    ------- -------    ----
   1 ?    6.0   2.0     0.029       5.7     475     555 ..     262     356 ..     223     394 .. 0.64

  Alignments for each domain:
  == domain 1    score: 6.0 bits;  conditional E-value: 0.029
  LHY_AEE27223-aln 475 tereeaeke..............eqqadkelsealqaqnsaskspassssdseekgevklntevkvtdkeaeataateaedsdktknkkqvDR 553
                       t++++++ e              ++++dk+ + + ++   ++  p +s   +++k ev+    +++ ++ +  ++ +e++ ++  ++kk+  R
          F40F9.10 262 TPQKTEKVEkkvvaekkkkpadgKEKTDKDAAPKKKKVLRQKTLPVLSAVHEDSKPEVESTSIPTAPESDEPSENNSETNGTEGGQKKKKFSR 354
                       222111111224444444455556666666665556666666667777777777777777777777766666688888888888888999988 PP

  LHY_AEE27223-aln 554 SS 555
                       S 
          F40F9.10 355 SA 356
                       86 PP

>> K02A11.2  CE41675	WBGene00010487	status:Partially_confirmed	UniProt:Q21108	protein_id:CAA99879.2
   #    score  bias  c-Evalue  i-Evalue hmmfrom  hmm to    alifrom  ali to    envfrom  env to     acc
 ---   ------ ----- --------- --------- ------- -------    ------- -------    ------- -------    ----
   1 ?    6.2   1.2     0.025         5     516     581 ..      32      98 ..      11     200 .. 0.49

  Alignments for each domain:
  == domain 1    score: 6.2 bits;  conditional E-value: 0.025
  LHY_AEE27223-aln 516 gevklntevkvt.dkeaeataateaedsdktknkkqvDRSScGSnTpssSdeetdalekeekakeep 581
                       +  +   +v+ + +++++ + + e+++     +    DR  +  n   sS  ++ a++k+e++k e+
          K02A11.2  32 ETISSSQSVTESsEESEKEAIIIETKNPLMLDDVISEDRNVACGNQKDSSKSAETAEKKKEESKAEQ 98 
                       2222222111111111222222333333333333333333222222222222222222222222222 PP

>> Y49A3A.4  CE22212	WBGene00013027	status:Partially_confirmed	UniProt:Q9XW91	protein_id:CAA22077.1
   #    score  bias  c-Evalue  i-Evalue hmmfrom  hmm to    alifrom  ali to    envfrom  env to     acc
 ---   ------ ----- --------- --------- ------- -------    ------- -------    ------- -------    ----
   1 ?    6.1   0.6     0.027       5.4     201     322 ..      97     216 ..      67     228 .. 0.65

  Alignments for each domain:
  == domain 1    score: 6.1 bits;  conditional E-value: 0.027
  LHY_AEE27223-aln 201 kefvpsvkevenkdesnesaetveeeknqklekedakqtsdndtskesklensaklveklvqse...emqavqnyprhvpvevldgslgtstq 290
                       ++f + + +++  ++  +  ++++e +++++e + ++++   ++ k++  e++ ++ e+l   +   +   + ++p+ + +e   +   + ++
          Y49A3A.4  97 RKFYKRMMSLQCAKT-CKFCVDDDEYEEEETEDSREIHI---SHLKSKMGEKTVQKLEELKIVDnviDLLRNATTPTTF-MEKKPRRFSKRIE 184
                       455555555544443.33444444444555555555555...4555555555555444433333223555555555544.4455567788899 PP

  LHY_AEE27223-aln 291 apssdvsfqdsifdqvgeingspnlfshpaas 322
                       + ss+++ + + +d+  + +++++l++h a s
          Y49A3A.4 185 NISSEMTDTAECVDRASDCERNQKLCTHRAYS 216
                       999************************99887 PP

>> Y39B6A.38  CE37856	WBGene00012696	locus:reps-1	status:Confirmed	UniProt:Q8MYM6	protein_id:CAD31830.2
   #    score  bias  c-Evalue  i-Evalue hmmfrom  hmm to    alifrom  ali to    envfrom  env to     acc
 ---   ------ ----- --------- --------- ------- -------    ------- -------    ------- -------    ----
   1 ?    5.8   0.1     0.033       6.4      91     136 ..     290     335 ..     285     407 .. 0.63

  Alignments for each domain:
  == domain 1    score: 5.8 bits;  conditional E-value: 0.033
  LHY_AEE27223-aln  91 IPPPRPKRKPnnPYPRKtgvgsetsqveakdgkllssvsssknkqv 136
                       IPPP P R   +P PR +   + +++++++ + +    s  + k +
         Y39B6A.38 290 IPPPIPQRITPSPLPRVIEEEKRITTTDSSTQTTELLYSEEDVKSF 335
                       9***************988887776665554443333333334443 PP

>> F11G11.10  CE31783	WBGene00000606	locus:col-17	collagen	status:Confirmed	UniProt:P91248	protein_id:CCD69261.1
   #    score  bias  c-Evalue  i-Evalue hmmfrom  hmm to    alifrom  ali to    envfrom  env to     acc
 ---   ------ ----- --------- --------- ------- -------    ------- -------    ------- -------    ----
   1 ?    6.0  15.1     0.028       5.6     129     320 ..      31     233 ..      13     275 .. 0.53

  Alignments for each domain:
  == domain 1    score: 6.0 bits;  conditional E-value: 0.028
  LHY_AEE27223-aln 129 sssk.nkqvldlekeplpektngdekktqakenqd....encsevltllqeapsssvssankk..svstkealkksealkefvpsvkevenkd 214
                       s+   n+ ++++++ +  e+++ ++++++  e+q+    + +   + +++++p+ s+ssa ++   ++ ++ +++ + ++e  +s+ ++  ++
         F11G11.10  31 SVKPtNAALVESDQLDPLETQD-KTEPQEMTEDQEpqelQDQMLQMIMFNQPPPISASSAHQDqpETPETQDQRDHQDSQEHQESKDQMDAQE 122
                       3333233444444444444444.2333333333332103223333445677777777777755115566666777788888887777776665 PP

  LHY_AEE27223-aln 215 esnesaetveeeknqklekedakqts...dndtskesklensaklveklvqse..emqavqnyprhv.pvevldgslgtstqapssdvsfqds 301
                        ++ + +++++e ++k+e +d+++ +     ++ ++ + ++++++  k  q +  ++q++  ++ h  + e+ld++  + tq+p++   +q++
         F11G11.10 123 PQEPQDHKDHQEPQDKTELQDNQEPQdksAPSQPHQGTQDSQESQEPKDHQ-DqtDTQEALDHKDHQdHKEMLDKTELQETQEPQERPESQER 214
                       544444444444444555555555442012233344444433333322222.22445555455555414567899999999999998888888 PP

  LHY_AEE27223-aln 302 ifdqvgeingspnlfshpa 320
                       +  +   i+++++ + +  
         F11G11.10 215 TDPRDLAITAHHQELLQDI 233
                       7766555666665555555 PP

>> F29F11.5b  CE40611	WBGene00000445	locus:ceh-22	status:Confirmed	UniProt:A1EHR3	protein_id:CAL90891.1
   #    score  bias  c-Evalue  i-Evalue hmmfrom  hmm to    alifrom  ali to    envfrom  env to     acc
 ---   ------ ----- --------- --------- ------- -------    ------- -------    ------- -------    ----
   1 ?    6.0   0.5      0.03       5.9     216     365 ..      19     167 ..       4     208 .. 0.51

  Alignments for each domain:
  == domain 1    score: 6.0 bits;  conditional E-value: 0.03
  LHY_AEE27223-aln 216 snesaetveeeknqklekedakqts.dndtskesklensaklveklvqseemqavqnyprhvp.vevldgslgtstqapssdvsfqdsifdqv 306
                       sn s+ ++++++  kle ed++    +nd+ ++ + + ++++ ++l+ + ++ + ++  r+ + ++  +++  +++ + ++  ++    +++ 
         F29F11.5b  19 SNTSNGNKSDKDGIKLEDEDEILEDeENDEEDDGTGKRKKRKRRVLFTKAQTYELERRFRSQKyLSAPEREALAMQIRLTPTQVKIWFQNHRY 111
                       222222222333334444444333323333333333333333333333333333333333332023333333333333333333333444555 PP

  LHY_AEE27223-aln 307 geingspnlfshpaasatsesqnssarssvhqsfpafappftstknqddyrsflhisst 365
                       +  + +++  ++   +  + ++n  + +s+  sfp+ a p+ +   +d++  + +isst
         F29F11.5b 112 KTKKSHTDKPINA--ALLTTMPNAFSSQSTAASFPTRAMPIPML-VRDSSARSSDISST 167
                       5555555544444..34566777788888888888876655554.56666667788887 PP

>> F36H12.14  CE09984	WBGene00018127	status:Partially_confirmed	UniProt:O76714	protein_id:CCD70670.1
   #    score  bias  c-Evalue  i-Evalue hmmfrom  hmm to    alifrom  ali to    envfrom  env to     acc
 ---   ------ ----- --------- --------- ------- -------    ------- -------    ------- -------    ----
   1 ?    6.0   1.8     0.029       5.7     119     238 ..      70     187 ..      35     242 .. 0.55

  Alignments for each domain:
  == domain 1    score: 6.0 bits;  conditional E-value: 0.029
  LHY_AEE27223-aln 119 akdgkllssvsssk.nkqvldlekeplpektngdekktqakenqd.encsevltllqeapsssvssankksvstke..alkksealkefvpsv 207
                       ++d++++++v++   + +++d ++++ +++++g e     +++qd + +  +l++++ a+s  + s+n++ ++ +    +++++++ e + + 
         F36H12.14  70 SRDEEVIETVEFEAdQGEMIDGQHDENADRMEGVE-----QDDQDgDVKNGILQQMNAAQSGRAMSQNRRKIQETRkrKMRRKSETSEPILKS 157
                       34555555555555455555555555444444333.....33444366666666666677766666665544433200222333333333334 PP

  LHY_AEE27223-aln 208 kevenkdesnesaetveeeknqklekedakq 238
                       k++ ++ +   ++e+    k q +  e+akq
         F36H12.14 158 KKMDENWS-GVATERFTWFKGQTKRPENAKQ 187
                       44433222.2222333333334444444444 PP

>> R03A10.1  CE06207	WBGene00010981	status:Partially_confirmed	UniProt:Q21655	protein_id:CAA93670.1
   #    score  bias  c-Evalue  i-Evalue hmmfrom  hmm to    alifrom  ali to    envfrom  env to     acc
 ---   ------ ----- --------- --------- ------- -------    ------- -------    ------- -------    ----
   1 ?    5.9   0.3     0.031       6.1     111     192 ..      27     111 ..      23     122 .. 0.77

  Alignments for each domain:
  == domain 1    score: 5.9 bits;  conditional E-value: 0.031
  LHY_AEE27223-aln 111 gsetsqveakdgkllssvsssknkqvldlekeplpektngdekktqakenqd...encsevltllqeapsssvssankksvstke 192
                       + ++s+++a++  l+s  ++s+ +qv+d+  + l e +++ ++ t++ e+ +   +   +v + lq+++ +   sa  ks s+ +
          R03A10.1  27 SIPMSSSQASETLLTSAKQFSHVEQVIDNTDKLLREIEQMVDGVTKNAEDMEkglDIVCDVQECLQKVERQNYYSAVPKSFSADS 111
                       56778888888889999999**********9999999888887777766655345777888888888888887777777776655 PP

>> ZK488.10  CE15369	WBGene00004176	locus:pqn-97	status:Partially_confirmed	UniProt:O17024	protein_id:CCD71528.1
   #    score  bias  c-Evalue  i-Evalue hmmfrom  hmm to    alifrom  ali to    envfrom  env to     acc
 ---   ------ ----- --------- --------- ------- -------    ------- -------    ------- -------    ----
   1 ?    6.0   4.7     0.028       5.6     191     281 ..      53     143 ..      21     156 .] 0.53

  Alignments for each domain:
  == domain 1    score: 6.0 bits;  conditional E-value: 0.028
  LHY_AEE27223-aln 191 kealkksealkefvpsvkevenkdesnesaetveeeknqklekedakqtsdndtskesklensa...klveklvqseemqavqnyprhvpvev 280
                       ++ +  +++  +++++ ++++n +++ + +++++++++q+++++ ++ +s+ +++ +++le+     +++ +++q+   + +++yp++vpv +
          ZK488.10  53 SSLT--QNQKDQQLQQWAQTNNLSSQYSDYTQQRDQQEQQMSQNTSQIISQLSSV-QNQLESILnndNQTGEQQQQAIQTLTNQYPQEVPVLF 142
                       2222..2233345555666666666666666666666666666665555433333.3333332200022223333334445666777777665 PP

  LHY_AEE27223-aln 281 l 281
                        
          ZK488.10 143 F 143
                       5 PP

>> C15H7.3  CE00081	WBGene00007610	Protein tyrosine phosphatase (non-receptor class)	status:Confirmed	UniProt:P34337	pro
   #    score  bias  c-Evalue  i-Evalue hmmfrom  hmm to    alifrom  ali to    envfrom  env to     acc
 ---   ------ ----- --------- --------- ------- -------    ------- -------    ------- -------    ----
   1 ?    5.7   7.0     0.037       7.3     148     253 ..       6     111 ..       1     205 [. 0.62

  Alignments for each domain:
  == domain 1    score: 5.7 bits;  conditional E-value: 0.037
  LHY_AEE27223-aln 148 tngdekktqakenqdencsevltllqeapsssvssankksvstkealkksealkefvpsvkevenkdesnesaetveeeknqklekedakqts 240
                       +++++kk++ k  +d +++   +  q+ p+   s++ +++ + +++  +  +++e+++  ++ +++ ++    +++e+++++k+ek+++ + +
           C15H7.3   6 KSARKKKKTSKSGNDRSIRSERKSKQKKPAGEKSQKSRRTRKSRGPKGNGFTSRETIQPSSSGQSEGTTRMDDQKDEKKDDKKEEKKEERKEE 98 
                       333455555555566555555556666666666666666666666666666776666655555444444444444444444444444444444 PP

  LHY_AEE27223-aln 241 dndtskesklens 253
                       +++++ke  +e+ 
           C15H7.3  99 KKEEVKEPWSEEE 111
                       5555555544443 PP

>> C43D7.5  CE18549	WBGene00008068	locus:sdz-6	status:Partially_confirmed	UniProt:Q9XVB9	protein_id:CAB03961.1
   #    score  bias  c-Evalue  i-Evalue hmmfrom  hmm to    alifrom  ali to    envfrom  env to     acc
 ---   ------ ----- --------- --------- ------- -------    ------- -------    ------- -------    ----
   1 ?    6.1   2.5     0.028       5.5     193     257 ..      18      80 ..       3     144 .. 0.47

  Alignments for each domain:
  == domain 1    score: 6.1 bits;  conditional E-value: 0.028
  LHY_AEE27223-aln 193 alkksealkefvpsvkevenkdesnesaetveeeknqklekedakqtsdndtskesklensaklv 257
                          ++++  ++v  + +  n+++++++ +++++ +nq++   + ++   nd++++ +  ns +  
           C43D7.5  18 NCDNTNTYSHTVDRKDNFDNTTTNTKTVNRNDNCNNQEEGDVNMYR--RNDNCNNREATNSRSAN 80 
                       2222222222222222222222222222222222222222222221..33444444443333332 PP

>> F42A9.7  CE25889	WBGene00018336	status:Partially_confirmed	UniProt:Q95ZT8	protein_id:CCD67659.1
   #    score  bias  c-Evalue  i-Evalue hmmfrom  hmm to    alifrom  ali to    envfrom  env to     acc
 ---   ------ ----- --------- --------- ------- -------    ------- -------    ------- -------    ----
   1 ?    5.9   6.4     0.031       6.2     139     256 ..      31     149 ..      15     257 .. 0.46

  Alignments for each domain:
  == domain 1    score: 5.9 bits;  conditional E-value: 0.031
  LHY_AEE27223-aln 139 lekeplpektngdekktqakenqdencsevltllqeapsssvssankksvstkealkksealkefvpsvkevenkdesnesaetveeeknqkl 231
                       + k++ + k + +++++++++ +  + s   +  ++++s   s + +++ +t + ++ks+ ++   +s k v+n +  ++ + + +  ++qk 
           F42A9.7  31 QRKSQRSTKSRKSSRRSRRRNGRSRKSSRSGKSSRSSKSGRSSKSSNSTKTTGSKSSKSSRSQRSNKSNKMVTNPKGFSDRKIRAAILADQKA 123
                       222222222222222222222222222222222222222111111111112222222333333333333333333333333333333333333 PP

  LHY_AEE27223-aln 232 ekedakqts.dndtskesklensakl 256
                         ++ k+ + ++++s e++l+ ++  
           F42A9.7 124 AADAVKSQKlSSNNSSEKQLNAHNDN 149
                       33333333222222222222222222 PP

>> R08C7.11  CE07434	WBGene00019954	status:Predicted	UniProt:Q21846	protein_id:CCD73094.1
   #    score  bias  c-Evalue  i-Evalue hmmfrom  hmm to    alifrom  ali to    envfrom  env to     acc
 ---   ------ ----- --------- --------- ------- -------    ------- -------    ------- -------    ----
   1 ?    5.8   1.7     0.034       6.7     403     432 ..       2      31 ..       1      33 [. 0.89

  Alignments for each domain:
  == domain 1    score: 5.8 bits;  conditional E-value: 0.034
  LHY_AEE27223-aln 403 pesaaegvqsrqigsppsmaaiaaATVAAA 432
                       +++++++ ++r+++s+  m+a aaA  AAA
          R08C7.11   2 QRNSENSKNGRRVSSSSYMSAAAAAGAAAA 31 
                       5677888999****************9998 PP

>> T10C6.5  CE16380	WBGene00011687	status:Confirmed	UniProt:O45766	protein_id:CAB07655.1
   #    score  bias  c-Evalue  i-Evalue hmmfrom  hmm to    alifrom  ali to    envfrom  env to     acc
 ---   ------ ----- --------- --------- ------- -------    ------- -------    ------- -------    ----
   1 ?    5.7   7.8     0.036       7.1     130     276 ..      32     166 ..      14     227 .. 0.47

  Alignments for each domain:
  == domain 1    score: 5.7 bits;  conditional E-value: 0.036
  LHY_AEE27223-aln 130 ssknkqvldlekeplpektngdekktqakenqdencsevltllqeapsssvssankksvstkealkksealkefvpsvkevenkdesnesaet 222
                       s ++   +  +  ++  +t++d +k++ + + ++++++ ++  +   s+s ss+  k   + ++ ++s a+ +  + v e+            
           T10C6.5  32 SKDMPSHTKMKYRQTGQETEADLRKKDLRRELEDKERNAIREKRARDSASSSSSHSKRQRMDQIAAESAASVDADEAVDEL------------ 112
                       222333333333444445555666666666666666666666666666655555545444444444444443333333333............ PP

  LHY_AEE27223-aln 223 veeeknqklekedakqts.dndtskesklensaklveklvqseemqavqnyprhv 276
                        +++++++ +++d+ +++ + ++ k+++ e++a+  e++ ++ee q ++n+ +  
           T10C6.5 113 -NSSDDDDSDEDDTAALMaELEKIKKERAEEKAARDEEIKEKEEKQRMENILAGN 166
                       .222233333333333333444555555555555555555555555544444333 PP

>> Y57G11C.40  CE35117	WBGene00013329	status:Confirmed	UniProt:Q7YTI7	protein_id:CAE18023.1
   #    score  bias  c-Evalue  i-Evalue hmmfrom  hmm to    alifrom  ali to    envfrom  env to     acc
 ---   ------ ----- --------- --------- ------- -------    ------- -------    ------- -------    ----
   1 ?    5.7   1.1     0.036       7.1     274     371 ..      56     158 ..      18     161 .. 0.63

  Alignments for each domain:
  == domain 1    score: 5.7 bits;  conditional E-value: 0.036
  LHY_AEE27223-aln 274 rhvpvevldgslgtstqapssdvsfqdsifdqvgeingspnlfshpaasatsesqnssarssvhqsfpafappftstk.nqddyrsflhis.. 363
                       ++ +ve+  + +g+ + + ++++++ ds+  +  e   + n ++ + + ++++ q  +++++ +qs ++++  +t+ + n  ++ s+++    
        Y57G11C.40  56 NKKTVEQSRKCTGELQCDVTKSIVKMDSAKLEFVEKLSKINWCTGNNVYSKVKQQCAKSTKAAKQSCSSYSEFVTCIEeNLAKQPSCTQEDve 148
                       334455555555666666666677777777777777777788888888888888888888888888888877777777666666666543211 PP

  LHY_AEE27223-aln 364 ..stFSsliv 371
                          tFS+li+
        Y57G11C.40 149 kfKTFSNLII 158
                       2269999987 PP

>> C30F8.4b  CE30493	WBGene00002213	locus:kin-32	status:Confirmed	UniProt:Q8T879	protein_id:CCD66187.1
   #    score  bias  c-Evalue  i-Evalue hmmfrom  hmm to    alifrom  ali to    envfrom  env to     acc
 ---   ------ ----- --------- --------- ------- -------    ------- -------    ------- -------    ----
   1 ?    5.4   1.1     0.044       8.7     212     337 ..     601     728 ..     571     748 .. 0.68

  Alignments for each domain:
  == domain 1    score: 5.4 bits;  conditional E-value: 0.044
  LHY_AEE27223-aln 212 nkdesnesaetveeeknqklekedakqtsdndtskesklensaklveklvqseemqavqnyprhvpvevldgsl..gtstqapssdvsfqdsi 302
                       +k +++e a+  e+e++++++ +d  q+ ++++s  +++ +s+   ++++ s+     +  +++   + +dg    +t  q+  ++++++d  
          C30F8.4b 601 QKRQAEEDAKWLEQEDDEDEDDQDIDQIPSTSHSSVENIRTSNGYLHHTPTSTRSLRFEDKTSRGLRRSVDGVCdaVTKLQNSFNNLTHNDDF 693
                       223334445555666677777777777777888888888888877777777665555555555555566666541156667888899****** PP

  LHY_AEE27223-aln 303 fdqvgeingspnlfshpaasatsesqnssarssvh 337
                        + v+e++ +   +   a+     +++++ r+ v+
          C30F8.4b 694 LHSVKEVTSQLREMLIVASGMRDRVTTTTQRTDVD 728
                       *******9999888877777777777666666554 PP

>> R12C12.5  CE29820	WBGene00020025	status:Confirmed	UniProt:Q21959	protein_id:CCD72323.1
   #    score  bias  c-Evalue  i-Evalue hmmfrom  hmm to    alifrom  ali to    envfrom  env to     acc
 ---   ------ ----- --------- --------- ------- -------    ------- -------    ------- -------    ----
   1 ?    5.6   1.8     0.038       7.5     200     334 ..      61     190 ..      10     213 .. 0.59

  Alignments for each domain:
  == domain 1    score: 5.6 bits;  conditional E-value: 0.038
  LHY_AEE27223-aln 200 lkefvpsvke.venkdesnesaetveeeknqklekedakqts.dndtskesklensaklvekl.vqseemqavqnyprhvpvevldgslgtst 289
                       ++++v+s k+ ++++++   +a +++++ +q+l++ d++ t+ +   ++++ len   + e++ v  +++++ ++ +++++ + ++  + +++
          R12C12.5  61 IEQEVESAKKyMKTNKKMALAALRKKKHYEQELSRIDGVLTKlE---AQRTALENVGMHNEVIdVLGKTTETLKKEHAKMDIDKVHDLMDEIA 150
                       23333333330444444455556666777888888888887533...3444445444444433134456777788888888888888888888 PP

  LHY_AEE27223-aln 290 qapssdvsfqdsifdqvgeingspnlfshpaasatsesqnssars 334
                       +  + +   ++ i+ ++g++  + +l+++      +e q + a  
          R12C12.5 151 DGLAMSEELNEAISAPIGDVADEDELMQEL-----QELQDNVADL 190
                       888888889999999999888887765543.....3334333333 PP

>> T23G11.7a  CE16459	WBGene00011972	status:Confirmed	UniProt:P90969	protein_id:CAB03420.1
   #    score  bias  c-Evalue  i-Evalue hmmfrom  hmm to    alifrom  ali to    envfrom  env to     acc
 ---   ------ ----- --------- --------- ------- -------    ------- -------    ------- -------    ----
   1 ?    5.6   0.3     0.039       7.6     167     346 ..      80     255 ..      52     278 .. 0.56

  Alignments for each domain:
  == domain 1    score: 5.6 bits;  conditional E-value: 0.039
  LHY_AEE27223-aln 167 evltllqeapsssvssankksvstkealkksealkefvpsvkevenkd.esnesaetveeeknqklekedakqts.dndtskesklensaklv 257
                        v++  q a+  s++ ++ k vs ++  +k+ ++++++   k   ++  e+ +++++ ee+ +qk e  +   ++ ++++sk++k  +s +  
         T23G11.7a  80 GVVNNCQRAQNISMEIEQ-KNVSCEKLREKIAKINQKILIGKGKLSEVnEELSKKQNFEESLKQKIEIME---LQiNKNQSKKDKEVKSINVL 168
                       556666666666666666.446666666777766666654443322220222222222333333333333...22255666666666666666 PP

  LHY_AEE27223-aln 258 eklvqseemqavqnyprhvpvevldgslgtstqapssdvsfqdsifdqvgeingspnlfshpaasatsesqnssarssvhqsfpafapp 346
                         lv  ++ +  ++++  ++v++  g   + + +++ + +  d+i   + +i++ +++f h+ a++ ++ qn +   +v  +  +fap 
         T23G11.7a 169 IRLVAYRKLTLIKEVMDLFKVKIDGGPASEAITTKNCQCQLIDTIR-GL-HIPQITHIFNHSEAPTLTALQNLTHLFNVICKVLHFAPK 255
                       6666677777788888877777777777777666666666666644.22.255555666666666666666666655555555555554 PP

>> F58E6.5  CE06020	WBGene00010254	status:Confirmed	UniProt:Q20981	protein_id:CAA94775.1
   #    score  bias  c-Evalue  i-Evalue hmmfrom  hmm to    alifrom  ali to    envfrom  env to     acc
 ---   ------ ----- --------- --------- ------- -------    ------- -------    ------- -------    ----
   1 ?    5.5   3.0     0.041       8.1     182     258 ..      96     173 ..      16     250 .. 0.63

  Alignments for each domain:
  == domain 1    score: 5.5 bits;  conditional E-value: 0.041
  LHY_AEE27223-aln 182 sankksvstkealkksealkefvpsvkevenkdesnesaetveeeknqklekedakqts.dndtskesklensaklve 258
                       s+n    ++ +  +k++++k+++    + +n++++ne+++ +++ ++++++++ + + + + +t+k +k    +   +
           F58E6.5  96 SKNVVIEKAWKNAHKTCTMKHKIAILFQGVNDQKENETQQPTNNDDDEDKDRQGQLRSKsKVETAKGKKATVVMFVRK 173
                       333222234455678899999999999998888877777777777777777776666544555554444433333222 PP

>> C30F8.4a  CE25798	WBGene00002213	locus:kin-32	protein kinase	status:Confirmed	UniProt:Q95YD4	protein_id:CCD66186.1
   #    score  bias  c-Evalue  i-Evalue hmmfrom  hmm to    alifrom  ali to    envfrom  env to     acc
 ---   ------ ----- --------- --------- ------- -------    ------- -------    ------- -------    ----
   1 ?    5.2   1.1      0.05       9.9     212     337 ..     670     797 ..     640     817 .. 0.68

  Alignments for each domain:
  == domain 1    score: 5.2 bits;  conditional E-value: 0.05
  LHY_AEE27223-aln 212 nkdesnesaetveeeknqklekedakqtsdndtskesklensaklveklvqseemqavqnyprhvpvevldgsl..gtstqapssdvsfqdsi 302
                       +k +++e a+  e+e++++++ +d  q+ ++++s  +++ +s+   ++++ s+     +  +++   + +dg    +t  q+  ++++++d  
          C30F8.4a 670 QKRQAEEDAKWLEQEDDEDEDDQDIDQIPSTSHSSVENIRTSNGYLHHTPTSTRSLRFEDKTSRGLRRSVDGVCdaVTKLQNSFNNLTHNDDF 762
                       223334445555666677777777777777888888888888877777777665555555555555566666541156667888899****** PP

  LHY_AEE27223-aln 303 fdqvgeingspnlfshpaasatsesqnssarssvh 337
                        + v+e++ +   +   a+     +++++ r+ v+
          C30F8.4a 763 LHSVKEVTSQLREMLIVASGMRDRVTTTTQRTDVD 797
                       *******9999888877777777777666666554 PP

>> F29F11.5c  CE40612	WBGene00000445	locus:ceh-22	status:Partially_confirmed	UniProt:A1EHR4	protein_id:CAL90892.1
   #    score  bias  c-Evalue  i-Evalue hmmfrom  hmm to    alifrom  ali to    envfrom  env to     acc
 ---   ------ ----- --------- --------- ------- -------    ------- -------    ------- -------    ----
   1 ?    5.4   0.3     0.044       8.6     215     365 ..      86     235 ..      58     275 .. 0.53

  Alignments for each domain:
  == domain 1    score: 5.4 bits;  conditional E-value: 0.044
  LHY_AEE27223-aln 215 esnesaetveeeknqklekedakqts.dndtskesklensaklveklvqseemqavqnyprhvp.vevldgslgtstqapssdvsfqdsifdq 305
                       +sn s+ ++++++  kle ed++    +nd+ ++ + + ++++ ++l+ + ++ + ++  r+ + ++  +++  +++ + ++  ++    +++
         F29F11.5c  86 NSNTSNGNKSDKDGIKLEDEDEILEDeENDEEDDGTGKRKKRKRRVLFTKAQTYELERRFRSQKyLSAPEREALAMQIRLTPTQVKIWFQNHR 178
                       222222233333333444444444332333333333333333333444333333333333333302333333333333333333333344455 PP

  LHY_AEE27223-aln 306 vgeingspnlfshpaasatsesqnssarssvhqsfpafappftstknqddyrsflhisst 365
                        +  + +++  ++   +  + ++n  + +s+  sfp+ a p+ +   +d++  + +isst
         F29F11.5c 179 YKTKKSHTDKPINA--ALLTTMPNAFSSQSTAASFPTRAMPIPML-VRDSSARSSDISST 235
                       55555555544444..34566777788888888888876555554.56666667788887 PP

>> C29F7.10  CE45767	WBGene00206389	status:Partially_confirmed	protein_id:CBZ01814.1
   #    score  bias  c-Evalue  i-Evalue hmmfrom  hmm to    alifrom  ali to    envfrom  env to     acc
 ---   ------ ----- --------- --------- ------- -------    ------- -------    ------- -------    ----
   1 ?    5.6   0.1     0.039       7.8     198     282 ..      96     180 ..      61     216 .. 0.64

  Alignments for each domain:
  == domain 1    score: 5.6 bits;  conditional E-value: 0.039
  LHY_AEE27223-aln 198 ealkefvpsvkevenkdesn..esaetveeeknqklekedakqtsdndtskesklensaklveklvqseemqavqnyprhvpvevld 282
                        ++k   p  k+v++++  +  ++++++ + +++k++++ +k++  nd+  e++l    + +++ +++eem ++ +  r v++ev  
          C29F7.10  96 GTIKRSAPIGKKVQKEKVPKnpKKEKKDFTGGDKKKKSKTEKHIF-NDEDAEDCLR-MLEEMKEEPKKEEMPSTPEKDRWVNMEVDR 180
                       344555555555544443330033334444556666666666664.5566666665.445567778888888887777777776654 PP

>> Y71G12B.25  CE44015	WBGene00022160	status:Confirmed	UniProt:Q95XM8	protein_id:CCD67989.1
   #    score  bias  c-Evalue  i-Evalue hmmfrom  hmm to    alifrom  ali to    envfrom  env to     acc
 ---   ------ ----- --------- --------- ------- -------    ------- -------    ------- -------    ----
   1 ?    5.3   0.9     0.048       9.5     381     447 ..     292     358 ..     280     378 .. 0.91

  Alignments for each domain:
  == domain 1    score: 5.3 bits;  conditional E-value: 0.048
  LHY_AEE27223-aln 381 haAAslAasfWpyanvessadspesaaegvqsrqigsppsmaaiaaATVAAAtAWWaahGLLPlcaP 447
                       + AA +A sf  +   ++++    ++a   +s qi+++  ++ +  AT  A    W +h +LP++a 
        Y71G12B.25 292 YLAAAFANSFEQMLMITAVQTAAYAVAYAESSTQITTAVELTDLGKATGLASMVQWLTHFILPIYAS 358
                       679************9999999999999999********************************9985 PP

>> Y39G10AL.1  CE26987	WBGene00021458	status:Confirmed	UniProt:Q9N402	protein_id:CCD69306.1
   #    score  bias  c-Evalue  i-Evalue hmmfrom  hmm to    alifrom  ali to    envfrom  env to     acc
 ---   ------ ----- --------- --------- ------- -------    ------- -------    ------- -------    ----
   1 ?    5.5   1.9     0.042       8.3     212     311 ..      37     140 ..      17     156 .. 0.35

  Alignments for each domain:
  == domain 1    score: 5.5 bits;  conditional E-value: 0.042
  LHY_AEE27223-aln 212 nkdesnesaetveeeknqklekedakqtsdndtskesklensaklveklvqseem.qavqnyprhvpvevld...gslgtstqa.pssdvsfq 299
                       n++++  + e+ + e+   l+   + +++++++ ++++le s+  +++  ++ee+ q+ +   ++ + e++d     ++  +++ ++ +  ++
        Y39G10AL.1  37 NREKKRVTGEEPQ-EQIAALQALLRASIATEEKLHAENLELSELAKKHRKEAEEIrQKFKDSEEQLKSELMDivnDLMAREQKKrQEYQEEQD 128
                       3332222221111.1122222222333333444444444444444333333332211222222222222222000222211111011122223 PP

  LHY_AEE27223-aln 300 dsifdqvgeing 311
                       +++fd+++e+n+
        Y39G10AL.1 129 EQAFDKLDEVNA 140
                       334444444443 PP

>> D1007.12  CE09047	WBGene00004436	locus:rpl-24.1	60S ribosomal protein L24	status:Confirmed	UniProt:O01868	protein_id:
   #    score  bias  c-Evalue  i-Evalue hmmfrom  hmm to    alifrom  ali to    envfrom  env to     acc
 ---   ------ ----- --------- --------- ------- -------    ------- -------    ------- -------    ----
   1 ?    5.5   1.6     0.043       8.4     262     338 ..      71     146 ..      40     157 .. 0.37

  Alignments for each domain:
  == domain 1    score: 5.5 bits;  conditional E-value: 0.043
  LHY_AEE27223-aln 262 qseemqavqnyprhvpvevldgslgtstqapssdvsfqdsifdqvgeingspnlfshpaasatsesqnssarssvhq 338
                       ++++ ++vq + r v    ld  l++ +q++    ++++++ +  +++n+      + aa ++++ +++++++ + +
          D1007.12  71 RKKTKKSVQVVNRAVAGLSLDAILAKRNQTEDFRRQQREQAAKIAKDANKAVR-AAKAAANKEKKASQPKTQQKTAK 146
                       22222222222222222223333333332222222222222222222222211.12222222222222222222222 PP

>> Y47G6A.9  CE22108	WBGene00021638	status:Partially_confirmed	UniProt:Q9N3T3	protein_id:CCD72554.1
   #    score  bias  c-Evalue  i-Evalue hmmfrom  hmm to    alifrom  ali to    envfrom  env to     acc
 ---   ------ ----- --------- --------- ------- -------    ------- -------    ------- -------    ----
   1 ?    5.5   4.7     0.042       8.3     169     261 ..     117     192 ..      46     215 .. 0.42

  Alignments for each domain:
  == domain 1    score: 5.5 bits;  conditional E-value: 0.042
  LHY_AEE27223-aln 169 ltllqeapsssvssankksvstk.ealkksealkefvpsvkevenkdesnesaetveeeknqklekedakqtsdndtskesklensaklvekl 260
                        ++ +e     +ss+ k+s++++ ++ ++ + +ke+++                + ee++ q+++ +d  +   +d+ k+s +e+sa+  e+ 
          Y47G6A.9 117 SHMPNELIWRRASSKSKESLAKRrKVANDDSMIKEKLK----------------KLEEKEAQNKDDDDDDEK--ADNDKDSGSEKSAAEEEEN 191
                       22222333333333333333322022222222333322................222222222222222221..2222222222222222222 PP

  LHY_AEE27223-aln 261 v 261
                       +
          Y47G6A.9 192 P 192
                       2 PP

>> F21D5.2b  CE46110	WBGene00009007	status:Confirmed	protein_id:CCA65553.1
   #    score  bias  c-Evalue  i-Evalue hmmfrom  hmm to    alifrom  ali to    envfrom  env to     acc
 ---   ------ ----- --------- --------- ------- -------    ------- -------    ------- -------    ----
   1 ?    5.3  11.9     0.048       9.4      97     296 ..      22     235 ..      19     252 .. 0.64

  Alignments for each domain:
  == domain 1    score: 5.3 bits;  conditional E-value: 0.048
  LHY_AEE27223-aln  97 KRKPnnPYPRKtgvgsetsqveakdgkllssvsssk.nkqvldlekeplpektngdekktqakenqd...encse.vltllqeapsssvssan 184
                       K++ ++P  R +  +s+  + +   gk+l++ + +k  ++ +++e     ek++ +  + ++ke ++    ++se v     ea + s  s n
          F21D5.2b  22 KKRESSPKSRQSKSTSPLDRLKQLPGKILAKKKAAKcGNKQMQKEAGAECEKMEKEMDERHKKELEEakkPEESEaVPAENPEASTLSPPSPN 114
                       666789999999999999999998899888877777655555555556667766666555555555531133344133444556666778899 PP

  LHY_AEE27223-aln 185 kksvstkealkksealkefvpsvkevenkdesnesaetveeeknqkleked.akqtsdndtskesklensaklveklvqse.........emq 267
                        + + + +   +s+a+ ++v+  ++ ++k++++++++++ +   +  +ke+ ++q+sd ++ k+   e  a+ ++k+++             +
          F21D5.2b 115 PEGSDNDGEGPSSSAFYKTVKISNKAAKKQDKKKKTADKMKA-AEAADKEAgKNQLSDRQMEKAAVKEMLAEDHMKMIDIPadgdcmynaISH 206
                       888899998889999988888777766555544444444333.33344443034444666666666665555555555444555677776667 PP

  LHY_AEE27223-aln 268 avqnyprhvpvevldgslgtstqapssdv 296
                       + q+   +++v+ l +  gt ++++s+d+
          F21D5.2b 207 QLQEEGIEISVRKLRKRCGTYMREHSEDF 235
                       77777888888888888888888888776 PP

>> Y39A1A.21a  CE19141	WBGene00012658	status:Confirmed	UniProt:Q9XX11	protein_id:CAA21030.1
   #    score  bias  c-Evalue  i-Evalue hmmfrom  hmm to    alifrom  ali to    envfrom  env to     acc
 ---   ------ ----- --------- --------- ------- -------    ------- -------    ------- -------    ----
   1 ?    5.3   0.1     0.047       9.4     424     474 ..       5      57 ..       2      79 .. 0.74

  Alignments for each domain:
  == domain 1    score: 5.3 bits;  conditional E-value: 0.047
  LHY_AEE27223-aln 424 iaaATVAAAtAWWaahGLLPlcaPlh..tafacvpasatavpsveeaqekaak 474
                       ++ A VA AtA   +   +P++aP    +++  vpa++ + ++v++a + a++
        Y39A1A.21a   5 LVIAGVAGATALAISAAAIPFVAPALrrVCIPYVPATTEQLANVSRALSLATS 57 
                       689*********************88556666666666666666555544433 PP

>> F29G9.1  CE35297	WBGene00017930	status:Confirmed	UniProt:O16373	protein_id:CCD64129.1
   #    score  bias  c-Evalue  i-Evalue hmmfrom  hmm to    alifrom  ali to    envfrom  env to     acc
 ---   ------ ----- --------- --------- ------- -------    ------- -------    ------- -------    ----
   1 ?    5.5   0.2     0.042       8.3     237     307 ..      18      88 ..       7      94 .. 0.76

  Alignments for each domain:
  == domain 1    score: 5.5 bits;  conditional E-value: 0.042
  LHY_AEE27223-aln 237 kqtsdndtskesklensaklveklvqseemqavqnyprhvpvevldgslgtstqapssdvsfqdsifdqvg 307
                       +++++ +++  ++l +  ++ +  +++ee +  q+y +h + +++   + + t   +++ + + ++ ++ g
           F29G9.1  18 TAIRSGGSCSMEYLGDDVQFLRCRASHEEATPIQSYRHHLHNHQATARISKRTTVRQQKKKERTTTERRHG 88 
                       44456788899999999999999999999999999999999999999888888777777666666555555 PP

>> K01B6.1  CE00238	WBGene00010453	locus:fozi-1	Zinc-finger motif C2H2 type	status:Partially_confirmed	UniProt:P34489	pr
   #    score  bias  c-Evalue  i-Evalue hmmfrom  hmm to    alifrom  ali to    envfrom  env to     acc
 ---   ------ ----- --------- --------- ------- -------    ------- -------    ------- -------    ----
   1 ?    7.6   9.6    0.0094       1.9     389     513 ..      17     141 ..       3     162 .. 0.64
   2 ?    2.8   0.8      0.27        53     265     368 ..     371     477 ..     246     481 .. 0.67

  Alignments for each domain:
  == domain 1    score: 7.6 bits;  conditional E-value: 0.0094
  LHY_AEE27223-aln 389 sfWpyanvessadspesaaegvqsrqigsppsmaaiaaATVAAAtAWWaahGLLPlcaPlh.ta.facvpasatavpsveeaqekaakteree 479
                       s  p+a ++  +d+++s++   +s + +s   ++++    VAAA+A    + L+   +P+  t+ +  +  +  +  ++   q+++a ++ ++
           K01B6.1  17 SSQPSAATTRADDCSSSTSPTNTSASDASMEMLTSLMNGAVAAAAAP--GNALVKQESPPLtTPpLFNPDLALLQFSQL--FQAQQAMVQFHN 105
                       566888988999999999999999999999999************95..566887777766444133333444444444..444445555555 PP

  LHY_AEE27223-aln 480 aekeeqqadkelse..alqaqnsaskspassssdse 513
                       ++k++qq  +++++  ++q+qn++ ++++ssssd +
           K01B6.1 106 QQKQQQQIIQQQQQqqQQQQQNQNPSQSQSSSSDRK 141
                       555544443333330034444444444444444443 PP

  == domain 2    score: 2.8 bits;  conditional E-value: 0.27
  LHY_AEE27223-aln 265 emqavqnyprhvpvevldgsl..gtstqa.pssdvsfqdsifdqvgeingspnlf.shpaasatsesqnssarssvhqsfpafappftstk.n 352
                       + +a+ +y+++ + ++l+     gt+  +  s+   ++++i ++++++++ ++ + s  + ++ +e+++  +++ ++ +f+ +   +  +  n
           K01B6.1 371 GENAQPKYMKSLDWTILNDLQmkGTVFADcRSNMELYAENIARKIENTKAFQSFVlSDDMRTVVEEVRSRVSIQLFEVMFAIHR--MDIKVlN 461
                       3444444444455444443320033333404445578999******999877754167788999999*************9994..666666* PP

  LHY_AEE27223-aln 353 qddyrsflhisstFSs 368
                       q+   s+l+i++t S 
           K01B6.1 462 QNLVDSLLQIAPTNSD 477
                       ************9885 PP

>> Y48B6A.6c  CE41853	WBGene00012980	status:Partially_confirmed	UniProt:A8XMZ5	protein_id:CAP19355.1
   #    score  bias  c-Evalue  i-Evalue hmmfrom  hmm to    alifrom  ali to    envfrom  env to     acc
 ---   ------ ----- --------- --------- ------- -------    ------- -------    ------- -------    ----
   1 ?    5.4   1.3     0.044       8.8     150     238 ..      74     169 ..      32     177 .. 0.55

  Alignments for each domain:
  == domain 1    score: 5.4 bits;  conditional E-value: 0.044
  LHY_AEE27223-aln 150 gdekktqakenqd..encsevltllqeapsssvssan..k...ks..vstkealkksealkefvpsvkevenkdesnesaetveeeknqklek 233
                        +e  +++ e+qd   +++e + +++ a+s  +s ++  k   +s  vs++++l  ++ ++ ++++++++  +  ++e++e++ee+k q++ek
         Y48B6A.6c  74 LKELIKKVDEDQDgkISQREFFLIFRLAASGELSCSEvfKtlaESvdVSKEGVLGAANFFQAKIEEQTKL--SRFEEEMKEEKEEKKRQEEEK 164
                       3344555666666223455777788777665544333212010221145556666666776666666665..334455666666666666666 PP

  LHY_AEE27223-aln 234 edakq 238
                       +++ +
         Y48B6A.6c 165 RARRE 169
                       65544 PP

>> C41D11.3b  CE08660	WBGene00016562	status:Partially_confirmed	UniProt:B3KLZ9	protein_id:CCD64260.1
   #    score  bias  c-Evalue  i-Evalue hmmfrom  hmm to    alifrom  ali to    envfrom  env to     acc
 ---   ------ ----- --------- --------- ------- -------    ------- -------    ------- -------    ----
   1 ?    4.8   0.9     0.069        14      98     196 ..     411     515 ..     370     530 .. 0.69

  Alignments for each domain:
  == domain 1    score: 4.8 bits;  conditional E-value: 0.069
  LHY_AEE27223-aln  98 RKPnnP.YPRKtgvg.setsqvea.kdgkllssvsssk.nkqvldlekeplpektngdekktqakenqdencsevltllqeapss..svssan 184
                       + P +P Y R++  + s++ ++ +   g+++ s+s+s+  k +  l++e   e+++ de      +n+++++ e   +lqe+  +   v+ + 
         C41D11.3b 411 KYPVTPvYTRRSRSSlSDIRESTSeTTGSITPSTSLSErIKAMQHLDNEVCVEQEEKDEDDAYFMDNKEDTIIEADLTLQEVYVEqdMVAVTV 503
                       556666677777777555444444466788888888887888888888888888888888888888888777776666665543310333334 PP

  LHY_AEE27223-aln 185 kksvstkealkk 196
                       ++s+ t+++ ++
         C41D11.3b 504 ESSSETTDIDAN 515
                       444444444444 PP

>> F11A3.2b  CE38501	WBGene00008670	status:Confirmed	UniProt:Q52GZ0	protein_id:CAI91168.1
   #    score  bias  c-Evalue  i-Evalue hmmfrom  hmm to    alifrom  ali to    envfrom  env to     acc
 ---   ------ ----- --------- --------- ------- -------    ------- -------    ------- -------    ----
   1 ?    5.1   6.5     0.055        11     163     370 ..      34     204 ..       4     226 .. 0.36

  Alignments for each domain:
  == domain 1    score: 5.1 bits;  conditional E-value: 0.055
  LHY_AEE27223-aln 163 encsevltllqeapsssvssankksvstkealkksealkefvpsvkevenkdesnesaetveeeknqklekedakqtsdndtskesklensak 255
                       +  +e  +  + a+++  +++ +ksv++k a +  ++ ++  ++ k  ++                                           
          F11A3.2b  34 DVTAEDKKARKAAKAAEKKARAEKSVANKAAAAAGSTQNQGQKKEKPPKE------------------------------------------- 83 
                       22222222222222222222222222222222222222222222222222........................................... PP

  LHY_AEE27223-aln 256 lveklvqse.................emqavqnyprhvpvevldgslgtstqapssdvsf.qdsifdqvgeingspnlfshpaasatsesqns 330
                               +                  ++++++ ++++++ v++   ++ + +p+ + s   ++       +++ +n+++ + ++ +   +++
          F11A3.2b  84 --------HsavpsesttklieenaqLTKTTEQLAAKMETLVIEDVKINGSLKPAIKKSTgVEKN------VRHVHNVIMPSVVTFDLPKNQT 162
                       ........122222222222221111222233333333333333333333333322222101111......2222333333333333333333 PP

  LHY_AEE27223-aln 331 sarssvhqsfpafappftstk..nqddyrsflhisstFSsli 370
                       ++  s   s  a+a+ ++st   + dd +sf+hi ++F +l+
          F11A3.2b 163 KTLPSASDSDEAVASEIESTAiaQLDDATSFVHIHPAFLTLM 204
                       333444444455555555554435577777777777776665 PP

>> Y66D12A.1  CE15689	WBGene00013427	status:Partially_confirmed	UniProt:Q9BI35	protein_id:CAC35913.1
   #    score  bias  c-Evalue  i-Evalue hmmfrom  hmm to    alifrom  ali to    envfrom  env to     acc
 ---   ------ ----- --------- --------- ------- -------    ------- -------    ------- -------    ----
   1 ?    5.4   0.8     0.043       8.5     464     522 ..      66     123 ..      17     161 .. 0.54

  Alignments for each domain:
  == domain 1    score: 5.4 bits;  conditional E-value: 0.043
  LHY_AEE27223-aln 464 sveeaqekaaktereeaekeeqqadkelsealqaq..nsaskspassssdseekgevklnt 522
                       +  ++q + ++ + ++   e+ + d e++e++q++  +  +k  +ssss+ ++k + +++t
         Y66D12A.1  66 K--SSQFQ-NESDDDTGMYEDTEIDVEHEEEVQEEqiHDRTKRGESSSSSMSSKSGNSVDT 123
                       1..11111.1222222222333333333333333211223333334444444444433333 PP

>> T09B4.9  CE13473	WBGene00020383	status:Confirmed	UniProt:O02161	protein_id:CCD71993.1
   #    score  bias  c-Evalue  i-Evalue hmmfrom  hmm to    alifrom  ali to    envfrom  env to     acc
 ---   ------ ----- --------- --------- ------- -------    ------- -------    ------- -------    ----
   1 ?    5.1   5.1     0.054        11     200     329 ..      46     171 ..      19     236 .. 0.55

  Alignments for each domain:
  == domain 1    score: 5.1 bits;  conditional E-value: 0.054
  LHY_AEE27223-aln 200 lkefvpsvkevenkdesnesaetveeeknqklekedakqtsdndtskesklensaklveklvqse.emqavqnyprhvp.vevldgslgtstq 290
                       +++++++ ke+++++++ ++  ++ +e++  ++ ++     + + +++++l++s+  ++k+ + + +m+++ +  ++++  + + + +++  +
           T09B4.9  46 VRDEMQKNKELQEHQQQLKARMQELNESDALKDARK-----KFEIVEKETLKSSEVVKQKIEELSdHMKKMVHEIQKTEaGKKMTEAGAEALK 133
                       333333333333333322222222222222222222.....2333344444433333333322222333333333322203444555555555 PP

  LHY_AEE27223-aln 291 apssdvsfqdsifdqvgeingspnlfshpaasatsesqn 329
                       + ++   + +++ ++vg+++  ++ +s+++++++ e++n
           T09B4.9 134 QARKAAEHVEKVAEKVGDTEVYKH-VSTSMKTVKDEIDN 171
                       555666666666666665554443.44444444444444 PP

>> ZC101.1  CE16690	WBGene00013851	low-density lipoprotein receptor	status:Partially_confirmed	UniProt:O18260	protein_id
   #    score  bias  c-Evalue  i-Evalue hmmfrom  hmm to    alifrom  ali to    envfrom  env to     acc
 ---   ------ ----- --------- --------- ------- -------    ------- -------    ------- -------    ----
   1 ?    4.4  15.3     0.089        18     145     303 ..     593     760 ..     566     817 .. 0.57

  Alignments for each domain:
  == domain 1    score: 4.4 bits;  conditional E-value: 0.089
  LHY_AEE27223-aln 145 pektngdekktqakenqdencsevltllqeapsssvssankksvstkealkksealkefvpsvkevenkdesnesaetveeeknqkl.ekeda 236
                        +k    ++k + ++ +de++ e ++       +s+s+++  +++ ++ +++ ++ ++  +++++ e+++++ +++e++++e++q+  +++++
           ZC101.1 593 IDKALECNHKYDCEDGSDETECEYFKAAMARRGESTSTST--TTTEQQHQRQHHQAQQAQQHQQQQERQQQERQQHERQQQERQQQDrQQQAQ 683
                       4555555666666666776666666665555555444444..223333333333333333333333333333333332222222222022222 PP

  LHY_AEE27223-aln 237 kqts.dndtskesklensaklveklvqse.................emqavqnyprhvpvevldgslgtstqapssdvsfqdsif 303
                       ++ + ++++s+++  +  +         +                 e ++  ++ ++  ++ l++sl + +q +s++v+fqd+  
           ZC101.1 684 QHHQaQQHHSQQHPAQPAQP--------SqdhheehrrrleehrrrEEEHHRRQEEESRARALQQSLLHASQVESTEVTFQDEYD 760
                       22222222222222221111........112233455667777777555566666667788899999999999999999999865 PP

>> Y45F10D.14  CE35088	WBGene00012892	status:Confirmed	UniProt:Q7YWQ7	protein_id:CAE17999.1
   #    score  bias  c-Evalue  i-Evalue hmmfrom  hmm to    alifrom  ali to    envfrom  env to     acc
 ---   ------ ----- --------- --------- ------- -------    ------- -------    ------- -------    ----
   1 ?    5.2   2.7     0.052        10     134     217 ..     144     232 ..     113     251 .. 0.58

  Alignments for each domain:
  == domain 1    score: 5.2 bits;  conditional E-value: 0.052
  LHY_AEE27223-aln 134 kqvldlekeplpektngdekktqakenqd...encsevltllqeapsssvssan...kksvstkealkksealkefvpsvkevenkdesn 217
                       + + +le e  +ek + +++k ++ke+++   ++++  +++++  p +s + +n   +  +s+    ++ +a+++f++ ++e  n+ ++n
        Y45F10D.14 144 QALDQLEDELAAEKYKYNKQKIREKEEKErkeKQKQGRIRVFKIKPHKSPKVSNgmvEWQSSQVAKYTNEKAVQKFIEATSES-NDLNEN 232
                       33334566667788887777766665555321556667888888887777777732223333333344555566666655544.222223 PP

>> T13F2.2  CE13621	WBGene00011743	single-stranded DNA binding protein P9	status:Confirmed	UniProt:Q94045	protein_id:CAB
   #    score  bias  c-Evalue  i-Evalue hmmfrom  hmm to    alifrom  ali to    envfrom  env to     acc
 ---   ------ ----- --------- --------- ------- -------    ------- -------    ------- -------    ----
   1 ?    5.6   3.5     0.037       7.4     467     505 ..      14      52 ..       1     108 [. 0.47

  Alignments for each domain:
  == domain 1    score: 5.6 bits;  conditional E-value: 0.037
  LHY_AEE27223-aln 467 eaqekaaktereeaekeeqqadkelsealqaqnsasksp 505
                       + +++++k+e+++++++++  ++e++e  +a+n++  s 
           T13F2.2  14 KVTKEQKKKETKSKKRQSEAVEEEKQEVKKAKNEEEVSG 52 
                       112222222222222222222222222223333333333 PP

>> F14F3.1b  CE28216	WBGene00006870	locus:vab-3	status:Confirmed	UniProt:Q95ZV2	protein_id:CAC42287.1
   #    score  bias  c-Evalue  i-Evalue hmmfrom  hmm to    alifrom  ali to    envfrom  env to     acc
 ---   ------ ----- --------- --------- ------- -------    ------- -------    ------- -------    ----
   1 ?    4.9   0.3     0.063        13     246     327 ..      66     147 ..       2     170 .. 0.55

  Alignments for each domain:
  == domain 1    score: 4.9 bits;  conditional E-value: 0.063
  LHY_AEE27223-aln 246 kesklensaklveklvqse................emqavqnyprhvpvevldgslgtstqapssdvsfqdsifdqvgeingspnlfshpaas 322
                       ++                                 + +  +++ ++ +  ++d+sl + t++p++  +   ++++++g    +pn f ++ ++
          F14F3.1b  66 QK----------------IqlpeariqvwfsnrraKWRREEKMRNKRSSGTMDSSLSNGTPTPTPGSVTGSNMTNPIGSPASTPNRFPSNNSA 142
                       22................022223333333333447777778888888899999999999999999999999999999888888877766555 PP

  LHY_AEE27223-aln 323 atses 327
                       + + +
          F14F3.1b 143 NLPTT 147
                       44433 PP

>> ZK858.8  CE35173	WBGene00014121	status:Partially_confirmed	UniProt:Q7YTH3	protein_id:CAE18047.1
   #    score  bias  c-Evalue  i-Evalue hmmfrom  hmm to    alifrom  ali to    envfrom  env to     acc
 ---   ------ ----- --------- --------- ------- -------    ------- -------    ------- -------    ----
   1 ?    5.5   1.5     0.042       8.4      84     184 ..      38     139 ..      11     220 .. 0.53

  Alignments for each domain:
  == domain 1    score: 5.5 bits;  conditional E-value: 0.042
  LHY_AEE27223-aln  84 gqaldIdIPPPRPKRKPnnPYPRKtgvgsetsqvea...kdgkllssvsssknkqvldlekeplpektngdekktqakenqd....encsevl 169
                        q++d +I PPR   + n+P P     + ++ ++++   + g+l  +  + +  +   le+ ++  ++n ++++  + +n++     n+ e +
           ZK858.8  38 NQVVDRNIQPPR---RHNAPAPNQNRRNHQQRHNNMnmpRRGNLNIQRDVMSRDE---LERIETMTRKNYQTRTAVEYDNREnqcwTNILENI 124
                       455555555554...3444455444444444443331112222222222222222...22222222222222222222222200023333333 PP

  LHY_AEE27223-aln 170 tllqeapsssvssan 184
                       ++++++ s s+s +n
           ZK858.8 125 EQQTHQFSHSTSDHN 139
                       333333333333333 PP

>> F29F11.5a  CE05771	WBGene00000445	locus:ceh-22	homeobox protein (NK-2 subfamily)	status:Confirmed	UniProt:P41936	prot
   #    score  bias  c-Evalue  i-Evalue hmmfrom  hmm to    alifrom  ali to    envfrom  env to     acc
 ---   ------ ----- --------- --------- ------- -------    ------- -------    ------- -------    ----
   1 ?    4.7   0.3     0.072        14     215     365 ..     149     298 ..     118     337 .. 0.53

  Alignments for each domain:
  == domain 1    score: 4.7 bits;  conditional E-value: 0.072
  LHY_AEE27223-aln 215 esnesaetveeeknqklekedakqts.dndtskesklensaklveklvqseemqavqnyprhvp.vevldgslgtstqapssdvsfqdsifdq 305
                       +sn s+ ++++++  kle ed++    +nd+ ++ + + ++++ ++l+ + ++ + ++  r+ + ++  +++  +++ + ++  ++    +++
         F29F11.5a 149 NSNTSNGNKSDKDGIKLEDEDEILEDeENDEEDDGTGKRKKRKRRVLFTKAQTYELERRFRSQKyLSAPEREALAMQIRLTPTQVKIWFQNHR 241
                       222222223333333444444443332333333333333333333343333333333333333302333333333333333333333344455 PP

  LHY_AEE27223-aln 306 vgeingspnlfshpaasatsesqnssarssvhqsfpafappftstknqddyrsflhisst 365
                        +  + +++  ++   +  + ++n  + +s+  sfp+ a p+ +   +d++  + +isst
         F29F11.5a 242 YKTKKSHTDKPINA--ALLTTMPNAFSSQSTAASFPTRAMPIPML-VRDSSARSSDISST 298
                       55555555544444..34556777778888888888876555554.56666666778877 PP

>> B0304.1b  CE02423	WBGene00001948	locus:hlh-1	helix-loop-helix transcription factor	status:Partially_confirmed	UniProt
   #    score  bias  c-Evalue  i-Evalue hmmfrom  hmm to    alifrom  ali to    envfrom  env to     acc
 ---   ------ ----- --------- --------- ------- -------    ------- -------    ------- -------    ----
   1 ?    5.2   0.4      0.05       9.9     195     311 ..     157     271 ..      68     297 .. 0.77

  Alignments for each domain:
  == domain 1    score: 5.2 bits;  conditional E-value: 0.05
  LHY_AEE27223-aln 195 kksealkefvpsvkevenkdesnesaetveeeknqklekedakqts.dndtskesklensaklveklvqseemqavqnyprhvpvevldgslg 286
                       +k+ +++e  +  ++v+  ++ + +++++  + nq l k +  + + d+ +  e  l++  k+++ + q+++ q +q++    p++ + +s  
          B0304.1b 157 RKAATMRERRR-LRKVN--EAFEVVKQRTCPNPNQRLPKVEILRSAiDYINNLERMLQQAGKMTKIMEQNQHLQMTQQINGAPPHDYVTSSHF 246
                       44444444443.33332..22234444555666777777777776668888888999999999999*************************99 PP

  LHY_AEE27223-aln 287 tstqapssdvsfqdsifdqvgeing 311
                       +s+  +++++  +d ++d  ++ ++
          B0304.1b 247 ASSSYNPENMFDDDDLTDSDDDRDH 271
                       9999998999888888776665554 PP

>> C47D12.2  CE20567	WBGene00008136	status:Confirmed	UniProt:Q18668	protein_id:CAA93767.1
   #    score  bias  c-Evalue  i-Evalue hmmfrom  hmm to    alifrom  ali to    envfrom  env to     acc
 ---   ------ ----- --------- --------- ------- -------    ------- -------    ------- -------    ----
   1 ?    4.9   0.3     0.061        12     558     580 ..     143     165 ..      88     186 .. 0.80

  Alignments for each domain:
  == domain 1    score: 4.9 bits;  conditional E-value: 0.061
  LHY_AEE27223-aln 558 SnTpssSdeetdalekeekakee 580
                       S T+ssSdee+d ++k+e+++++
          C47D12.2 143 SSTSSSSDEEDDDEQKSENENNN 165
                       67788888777777777777654 PP

>> W01B11.1  CE18305	WBGene00020913	status:Partially_confirmed	UniProt:O61215	protein_id:CCD73370.1
   #    score  bias  c-Evalue  i-Evalue hmmfrom  hmm to    alifrom  ali to    envfrom  env to     acc
 ---   ------ ----- --------- --------- ------- -------    ------- -------    ------- -------    ----
   1 ?    5.3   1.1     0.048       9.4     483     564 ..      44      92 ..      10     101 .. 0.45

  Alignments for each domain:
  == domain 1    score: 5.3 bits;  conditional E-value: 0.048
  LHY_AEE27223-aln 483 eeqqadkelsealqaqnsaskspassssdseekgevklntevkvtdkeaeataateaedsdktknkkqvDRSScGSnTpssS 564
                        ++ ++ +++ a +a +s+sks  ss s+ +                                 +kk+  + S GS    sS
          W01B11.1  44 ASEAKKFQVQPAKKASKSKSKSKDSSPSNGK---------------------------------EKKKRTKRSGGSKSKESS 92 
                       3333333333333333333333333333322.................................223333333444444444 PP

>> JC8.6b  CE17990	WBGene00003037	locus:lin-54	status:Partially_confirmed	UniProt:Q95QD7	protein_id:CAB05228.1
   #    score  bias  c-Evalue  i-Evalue hmmfrom  hmm to    alifrom  ali to    envfrom  env to     acc
 ---   ------ ----- --------- --------- ------- -------    ------- -------    ------- -------    ----
   1 ?    5.0   1.7     0.057        11      86     226 ..      77     219 ..      65     341 .. 0.62

  Alignments for each domain:
  == domain 1    score: 5.0 bits;  conditional E-value: 0.057
  LHY_AEE27223-aln  86 aldIdIPPPRP.KRKPnnPYPRKtgvg..setsqveakdgkllssvsssknkqvldlekeplpektngdekktqakenqdencsevltllqea 175
                        + + +PPPRP  RKP    P  +  +    ++ +++      + +s++++ q ++le  +   ++   + k+++   + +++++v+   q  
            JC8.6b  77 SHRVYVPPPRPvQRKPGPSTPGSSQYTvrNLSNLSGSPSMYDRQPASLPRTVQPMGLEMGNSEQRKVYIDMKDHVSHIRLKTKKKVFAPGQRK 169
                       577889*****7799865555555554204444445555566678888899999999998866666666666777777779999********* PP

  LHY_AEE27223-aln 176 psssvssankksvstkealkksealkefvpsvkevenkdesnesaetveee 226
                       p++ ++s+  k      a  + +     +++ ++ ++ d++ ++a +++ e
            JC8.6b 170 PCNCTKSQCLKLYCDCFANGEFCRD-CNCKDCHNNIEYDSQRSKAIRQSLE 219
                       *999998875544443333333332.2233333333333333333333333 PP

>> Y65B4BR.9  CE36343	WBGene00000434	locus:ceh-9	status:Partially_confirmed	UniProt:P56407	protein_id:CCD71938.1
   #    score  bias  c-Evalue  i-Evalue hmmfrom  hmm to    alifrom  ali to    envfrom  env to     acc
 ---   ------ ----- --------- --------- ------- -------    ------- -------    ------- -------    ----
   1 ?    5.2   0.9     0.052        10     133     527 ..      50     117 ..      37     144 .. 0.46

  Alignments for each domain:
  == domain 1    score: 5.2 bits;  conditional E-value: 0.052
  LHY_AEE27223-aln 133 nkqvldlekeplpektngdekktqakenqdencsevltllqeapsssvssankksvstkealkksealkefvpsvkevenkdesnesaetvee 225
                       +k  ld++ke+  ek + +++k+ +   ++   ++v++l ++ ++++  s+                                          
         Y65B4BR.9  50 CKSSLDQAKESPIEKCQKTKRKKARTTFSG---KQVFELEKQFEAKKYLSSS----------------------------------------- 98 
                       666677777777676664444444444443...3444444444443333333......................................... PP

  LHY_AEE27223-aln 226 eknqklekedakqtsdndtskesklensaklveklvqseemqavqnyprhvpvevldgslgtstqapssdvsfqdsifdqvgeingspnlfsh 318
                                                                                                                    
         Y65B4BR.9   - ---------------------------------------------------------------------------------------------   -
                       ............................................................................................. PP

  LHY_AEE27223-aln 319 paasatsesqnssarssvhqsfpafappftstknqddyrsflhisstFSslivStLLqnPaahaAAslAasfWpyanvessadspesaaegvq 411
                                                                                                                    
         Y65B4BR.9   - ---------------------------------------------------------------------------------------------   -
                       ............................................................................................. PP

  LHY_AEE27223-aln 412 srqigsppsmaaiaaATVAAAtAWWaahGLLPlcaPlhtafacvpasatavpsveeaqekaaktereeaekeeqqadkelsealqaqnsasks 504
                                                                                                                    
         Y65B4BR.9   - ---------------------------------------------------------------------------------------------   -
                       ............................................................................................. PP

  LHY_AEE27223-aln 505 passssdseekgevklntevkvt 527
                           + ++  k+   ++t+vk+ 
         Y65B4BR.9  99 ----DRSELAKRLDVTETQVKIW 117
                       ....2222222222222222222 PP

>> F23C8.4  CE20713	WBGene00017733	locus:ubxn-1	status:Confirmed	UniProt:Q9TXH9	protein_id:CCD69888.1
   #    score  bias  c-Evalue  i-Evalue hmmfrom  hmm to    alifrom  ali to    envfrom  env to     acc
 ---   ------ ----- --------- --------- ------- -------    ------- -------    ------- -------    ----
   1 ?    5.1   2.5     0.053        11     186     579 ..      96     173 ..      58     241 .. 0.49

  Alignments for each domain:
  == domain 1    score: 5.1 bits;  conditional E-value: 0.053
  LHY_AEE27223-aln 186 ksvstkealkksealkefvpsvkevenkdesnesaetveeeknqklekedakqtsdndtskesklensaklveklvqseemqavqnyprhvpv 278
                       +                                                                                            
           F23C8.4  96 E-------------------------------------------------------------------------------------------- 96 
                       1............................................................................................ PP

  LHY_AEE27223-aln 279 evldgslgtstqapssdvsfqdsifdqvgeingspnlfshpaasatsesqnssarssvhqsfpafappftstknqddyrsflhisstFSsliv 371
                                                                                                                    
           F23C8.4   - ---------------------------------------------------------------------------------------------   -
                       ............................................................................................. PP

  LHY_AEE27223-aln 372 StLLqnPaahaAAslAasfWpyanvessadspesaaegvqsrqigsppsmaaiaaATVAAAtAWWaahGLLPlcaPlhtafacvpasatavps 464
                                                                                                                    
           F23C8.4   - ---------------------------------------------------------------------------------------------   -
                       ............................................................................................. PP

  LHY_AEE27223-aln 465 veeaqekaaktereeaekeeqqadkelsealqaqnsaskspassssdseekgevklntevkvtdkeaeataateaedsdktknkkqvDRSScG 557
                                                             +s a+     eek    l+++ k++ ++a+ +a  eae+++++++k++ D     
           F23C8.4  97 --------------------------------------SSEAIKPLTAEEKAAKVLEIREKIKVHQAK-KAKLEAEENREKEKKRREDGKAMI 150
                       ......................................122222222333333333333333333333.222222222222223333333333 PP

  LHY_AEE27223-aln 558 SnTpssSd.eetdalekeekake 579
                       S+  ++ d e  +a +++ ++k+
           F23C8.4 151 SHKEAARDrEIREAAQDRRREKN 173
                       33333333211222211111111 PP

>> Y48B6A.6b  CE41852	WBGene00012980	status:Confirmed	UniProt:Q8I0Z7	protein_id:CAD59175.2
   #    score  bias  c-Evalue  i-Evalue hmmfrom  hmm to    alifrom  ali to    envfrom  env to     acc
 ---   ------ ----- --------- --------- ------- -------    ------- -------    ------- -------    ----
   1 ?    5.1   1.1     0.054        11     150     238 ..      98     193 ..      54     201 .. 0.55

  Alignments for each domain:
  == domain 1    score: 5.1 bits;  conditional E-value: 0.054
  LHY_AEE27223-aln 150 gdekktqakenqd..encsevltllqeapsssvssan..k...ks..vstkealkksealkefvpsvkevenkdesnesaetveeeknqklek 233
                        +e  +++ e+qd   +++e + +++ a+s  +s ++  k   +s  vs++++l  ++ ++ ++++++++  +  ++e++e++ee+k q++ek
         Y48B6A.6b  98 LKELIKKVDEDQDgkISQREFFLIFRLAASGELSCSEvfKtlaESvdVSKEGVLGAANFFQAKIEEQTKL--SRFEEEMKEEKEEKKRQEEEK 188
                       3344455666666223455777777777665444333212010221145556666666676666666655..334455666666666666666 PP

  LHY_AEE27223-aln 234 edakq 238
                       +++ +
         Y48B6A.6b 189 RARRE 193
                       65544 PP

>> T19B10.7  CE06461	WBGene00002072	locus:ima-1	importin alpha, nuclear transport factor	status:Confirmed	UniProt:Q22560
   #    score  bias  c-Evalue  i-Evalue hmmfrom  hmm to    alifrom  ali to    envfrom  env to     acc
 ---   ------ ----- --------- --------- ------- -------    ------- -------    ------- -------    ----
   1 ?    4.9   1.3     0.065        13     196     289 ..      12      97 ..       5     129 .. 0.65

  Alignments for each domain:
  == domain 1    score: 4.9 bits;  conditional E-value: 0.065
  LHY_AEE27223-aln 196 ksealkefvpsvkevenkdesnesaetveeeknqklekedakqtsdndtskesklensaklveklvqseemqavqnyprhvpvevldgslgts 288
                       +s+  k+ v++++e+ +k +++e++ + ++++++k e++ ++++ + + s+e+++e  ++       +++ q++q+++ h  ++vl+++l ++
          T19B10.7  12 RSKMYKSNVRDQNEMRRKRREDEVQIR-KNRRDEKFERNRQITV-QRSLSHEETSELLKSV------ADGLQSMQETTIHEALTVLHENLNNT 96 
                       566778888888888666665555544.4455888888777665.5666666666643333......45777777777777777777776655 PP

  LHY_AEE27223-aln 289 t 289
                       +
          T19B10.7  97 V 97 
                       4 PP

>> C41H7.5  CE41366	WBGene00016575	status:Partially_confirmed	UniProt:O17150	protein_id:CCD62003.1
   #    score  bias  c-Evalue  i-Evalue hmmfrom  hmm to    alifrom  ali to    envfrom  env to     acc
 ---   ------ ----- --------- --------- ------- -------    ------- -------    ------- -------    ----
   1 ?    5.0   0.6     0.059        12     236     309 ..     216     289 ..     185     319 .. 0.67

  Alignments for each domain:
  == domain 1    score: 5.0 bits;  conditional E-value: 0.059
  LHY_AEE27223-aln 236 akqtsdndtskesklensaklveklvqseemqavqnyprhvpvevldgslgtstqapssdvsfqdsifdqvgei 309
                       akq +++++ +e ++e+ +  +++ v +++ q+ qnyp h      + s++++   ++   +  ds+ +q+ge 
           C41H7.5 216 AKQEENHENHEEYHVEEVSYAQDENVYEHQQQNRQNYPMHGGSPSSNYSTISVDSVKRRRSTTVDSTAEQIGEE 289
                       11211223333333444444444444445777777778777777777777777777777777777777777754 PP

>> F59A6.2  CE01980	WBGene00019084	status:Confirmed	UniProt:Q21028	protein_id:CCD70462.1
   #    score  bias  c-Evalue  i-Evalue hmmfrom  hmm to    alifrom  ali to    envfrom  env to     acc
 ---   ------ ----- --------- --------- ------- -------    ------- -------    ------- -------    ----
   1 ?    5.5   3.0     0.041         8     177     219 ..      64     106 ..      10     118 .] 0.45

  Alignments for each domain:
  == domain 1    score: 5.5 bits;  conditional E-value: 0.041
  LHY_AEE27223-aln 177 sssvssankksvstkealkksealkefvpsvkevenkdesnes 219
                       s   +  +k+s +++e  k + + +++++++++ e+k+es++ 
           F59A6.2  64 SDAKERIQKQSDQKREERKLAAQKRKELKQKQKEEKKEESKDE 106
                       1111111111111111111111111111111111111111111 PP

>> Y5F2A.3  CE44628	WBGene00012384	status:Predicted	UniProt:Q9XWK9	protein_id:CAA21648.2
   #    score  bias  c-Evalue  i-Evalue hmmfrom  hmm to    alifrom  ali to    envfrom  env to     acc
 ---   ------ ----- --------- --------- ------- -------    ------- -------    ------- -------    ----
   1 ?    5.1   0.8     0.055        11     212     265 ..      10      63 ..       3     171 .. 0.43

  Alignments for each domain:
  == domain 1    score: 5.1 bits;  conditional E-value: 0.055
  LHY_AEE27223-aln 212 nkdesnesaetveeeknqklekedakqtsdndtskesklensaklveklvqsee 265
                       ++d++++++++++++ n  ++ +++k+ s++++sk+sk  +   +++ ++++ +
           Y5F2A.3  10 RNDKKKKNTVRKNSTMNPAEDGSKEKSKSKSNESKDSKNSKNLCTKDATFEKAK 63 
                       334444444444444444444444444443444443333333222233333332 PP

>> F46C3.7  CE43170	WBGene00164974	status:Predicted	UniProt:B6VQ63	protein_id:CAR97830.1
   #    score  bias  c-Evalue  i-Evalue hmmfrom  hmm to    alifrom  ali to    envfrom  env to     acc
 ---   ------ ----- --------- --------- ------- -------    ------- -------    ------- -------    ----
   1 ?    5.2   0.3      0.05       9.8     237     306 ..      18      87 ..       7      94 .. 0.70

  Alignments for each domain:
  == domain 1    score: 5.2 bits;  conditional E-value: 0.05
  LHY_AEE27223-aln 237 kqtsdndtskesklensaklveklvqseemqavqnyprhvpvevldgslgtstqapssdvsfqdsifdqv 306
                       +++++ +++  ++l +  ++ +  +++ee +  q+y +h + +++   + + t   +++ + + ++ ++ 
           F46C3.7  18 TAIRSGGSCSMEYLGDDVQFLRCRASHEEATPIQSYRHHLHNHQATARSSKRTTVRQQKKKERTTTERRH 87 
                       4444677888888888999999999999999999999999998888777766666666555555554444 PP

>> F57C7.3a  CE05996	WBGene00004749	locus:sdn-1	syndecan like protein	status:Confirmed	UniProt:P50605	protein_id:CAA9347
   #    score  bias  c-Evalue  i-Evalue hmmfrom  hmm to    alifrom  ali to    envfrom  env to     acc
 ---   ------ ----- --------- --------- ------- -------    ------- -------    ------- -------    ----
   1 ?    5.1   1.2     0.053        10     181     256 ..      96     173 ..      18     222 .. 0.46

  Alignments for each domain:
  == domain 1    score: 5.1 bits;  conditional E-value: 0.053
  LHY_AEE27223-aln 181 ssankksvstkealkksealkefvpsvk.......evenkdesnesaetveeeknqklekedakqtsdndtskesklensakl 256
                       +s + +s s +++++k +++ +++ s k       + + +d++ +++e++++ ++++++ ed  +        ++++ n + +
          F57C7.3a  96 KSDKVTSPSHAVVTAKPTTVPTTTASFKppvqpkpKPAANDKEIKVEEDEDDDEDEDEDDEDDEE-----DFADENIHNDEDF 173
                       23223333333333343333333333330000000222222222333222222222222222222.....2222222222222 PP

>> F14F3.1c  CE28217	WBGene00006870	locus:vab-3	status:Confirmed	UniProt:Q17357	protein_id:CAC42288.1
   #    score  bias  c-Evalue  i-Evalue hmmfrom  hmm to    alifrom  ali to    envfrom  env to     acc
 ---   ------ ----- --------- --------- ------- -------    ------- -------    ------- -------    ----
   1 ?    4.8   0.1     0.067        13     264     328 ..      94     175 ..      12     197 .. 0.60

  Alignments for each domain:
  == domain 1    score: 4.8 bits;  conditional E-value: 0.067
  LHY_AEE27223-aln 264 e.................emqavqnyprhvpvevldgslgtstqapssdvsfqdsifdqvgeingspnlfshpaasatsesq 328
                       +                 + +  +++ ++ +  ++d+sl + t++p++  +   ++++++g    +pn f ++ +++ + ++
          F14F3.1c  94 KiqlpeariqvwfsnrraKWRREEKMRNKRSSGTMDSSLSNGTPTPTPGSVTGSNMTNPIGSPASTPNRFPSNNSANLPTTN 175
                       0233333344444444557777788888889999999999999999999999999999999999999987766555544433 PP

>> F57C7.3b  CE32681	WBGene00004749	locus:sdn-1	syndecan like protein	status:Confirmed	UniProt:Q8I4H9	protein_id:CAD4414
   #    score  bias  c-Evalue  i-Evalue hmmfrom  hmm to    alifrom  ali to    envfrom  env to     acc
 ---   ------ ----- --------- --------- ------- -------    ------- -------    ------- -------    ----
   1 ?    5.1   1.1     0.054        11     182     256 ..      96     172 ..      19     221 .. 0.47

  Alignments for each domain:
  == domain 1    score: 5.1 bits;  conditional E-value: 0.054
  LHY_AEE27223-aln 182 sankksvstkealkksealkefvpsvk.......evenkdesnesaetveeeknqklekedakqtsdndtskesklensakl 256
                       s + +s s +++++k +++ +++ s k       + + +d++ +++e++++ ++++++ ed  +        ++++ n + +
          F57C7.3b  96 SDKVTSPSHAVVTAKPTTVPTTTASFKppvqpkpKPAANDKEIKVEEDEDDDEDEDEDDEDDEE-----DFADENIHNDEDF 172
                       2222333333333333333333333330000000222222223333332222222222222222.....2222222222222 PP

>> R05G6.1  CE07414	WBGene00019896	status:Partially_confirmed	UniProt:Q21760	protein_id:CCD71553.1
   #    score  bias  c-Evalue  i-Evalue hmmfrom  hmm to    alifrom  ali to    envfrom  env to     acc
 ---   ------ ----- --------- --------- ------- -------    ------- -------    ------- -------    ----
   1 ?    5.1   1.6     0.054        11     135     202 ..      28      93 ..       9     204 .. 0.55

  Alignments for each domain:
  == domain 1    score: 5.1 bits;  conditional E-value: 0.054
  LHY_AEE27223-aln 135 qvldlekeplpektngdekktqakenqdencsevltllqeapsssvssankksvstkealkksealke 202
                       +   l  + ++ek++ + k++++k ++ e+ ++  +  ++ap   +++  ++s+ t+++++++  + +
           R05G6.1  28 RKKHLTASTTAEKEAKRAKRESKK-QK-EKNQKAAEKSNNAPDGMTNTGRRTSSVTAQISRQARRFST 93 
                       222222222233322111111111.11.1112222222222222222333333333333333333333 PP

>> T12A2.3  CE01396	WBGene00020438	status:Confirmed	UniProt:Q22415	protein_id:CCD65210.1
   #    score  bias  c-Evalue  i-Evalue hmmfrom  hmm to    alifrom  ali to    envfrom  env to     acc
 ---   ------ ----- --------- --------- ------- -------    ------- -------    ------- -------    ----
   1 ?    5.2   8.0     0.053        10     160     276 ..      72     183 ..      18     203 .. 0.60

  Alignments for each domain:
  == domain 1    score: 5.2 bits;  conditional E-value: 0.053
  LHY_AEE27223-aln 160 nqdencsevltllqeap.sssvssankksvstkealkksealkefvpsvkevenkdesnesaetveeeknqklekedakqtsdndtskeskle 251
                       + de++s v      +p s+s s++n +s+s +e + ++ ++k +vp++ + + k    +++ t + ++++ +++++     ++d+++++kl+
           T12A2.3  72 EADEHQSRVAPKRSRSPgSTSPSASN-SSSSSSELSFDMFSSKRTVPMKVTSKPKRVIAQASRTMKPHQQESRQESA-----EKDRANDEKLK 158
                       44566677766655555155555555.9999999999**********766665555555555555555333333222.....35677777777 PP

  LHY_AEE27223-aln 252 nsaklveklvqseemqavqnyprhv 276
                       ++ ++ +++ q+++  + q++ +  
           T12A2.3 159 KFIESRKLKEQAKKAANIQKCNEVK 183
                       7777777777777555555554432 PP

>> F35F10.5  CE09930	WBGene00018055	status:Partially_confirmed	UniProt:Q9GYU3	protein_id:CCD64818.1
   #    score  bias  c-Evalue  i-Evalue hmmfrom  hmm to    alifrom  ali to    envfrom  env to     acc
 ---   ------ ----- --------- --------- ------- -------    ------- -------    ------- -------    ----
   1 ?    5.1   3.3     0.056        11     143     269 ..      41     164 ..      18     190 .. 0.65

  Alignments for each domain:
  == domain 1    score: 5.1 bits;  conditional E-value: 0.056
  LHY_AEE27223-aln 143 plpektngdekktqakenqd..encsevltllqeapsssvssankksvstkealkksealkefvpsvkevenkdesnesaetveeeknqklek 233
                       p + k + +    ++ke +d  ++c + lt   +  + +v++++     +++  + ++ +++  p+vke+  ++++ ++++  + e+n k  +
          F35F10.5  41 PRSYKLSNTGLILENKEYKDesQKCLDQLTCDLSKSAFKVQAVT--QEIMEKFGEIASCFHNAYPKVKEMCARKTNASNKDCSNYEENVKCIE 131
                       44444444445566777777334455555555444444455544..34566666667889999*******99999888888888888999888 PP

  LHY_AEE27223-aln 234 edakqtsdndtskesklensaklveklvqseemqav 269
                       ed  +t     + + ++en++++++++v++ + +  
          F35F10.5 132 EDLAKT---RFCSQPDIENFKTFSHLIVETCKATVE 164
                       887775...688888999999988888877633322 PP

>> Y23H5B.2  CE23008	WBGene00021273	status:Predicted	UniProt:Q9N473	protein_id:CCD68132.1
   #    score  bias  c-Evalue  i-Evalue hmmfrom  hmm to    alifrom  ali to    envfrom  env to     acc
 ---   ------ ----- --------- --------- ------- -------    ------- -------    ------- -------    ----
   1 ?    5.1   2.3     0.053        11     147     203 ..      54     112 ..      15     131 .. 0.36

  Alignments for each domain:
  == domain 1    score: 5.1 bits;  conditional E-value: 0.053
  LHY_AEE27223-aln 147 ktngdekktqakenqdencsevltllqeapsssvssan..kksvstkealkksealkef 203
                       k + ++kk++ k +q+ ++++ ++    ap+  ++s    k++ ++ke +++s  lk++
          Y23H5B.2  54 KRSKRDKKQNSKRQQNSKRQKKIKSNSAAPAPPAKSGVpaKSAEKAKEGSQRSARLKKE 112
                       11111111111111111111111111111111111111001111111111111111111 PP

>> W05E10.5b  CE45899	WBGene00012282	status:Partially_confirmed	protein_id:CCA65635.1
   #    score  bias  c-Evalue  i-Evalue hmmfrom  hmm to    alifrom  ali to    envfrom  env to     acc
 ---   ------ ----- --------- --------- ------- -------    ------- -------    ------- -------    ----
   1 ?    5.1   5.0     0.055        11     192     268 ..      27     103 ..       3     120 .. 0.49

  Alignments for each domain:
  == domain 1    score: 5.1 bits;  conditional E-value: 0.055
  LHY_AEE27223-aln 192 ealkksealkefvpsvkevenkdesnesaetveeeknqklekedakqtsdndtskesklensaklveklvqseemqa 268
                       +  +++++  + v++ k+ + ++ +n++++++ +e+n++ +  d  + + n   ++sk en+++ +e l  ++ mq 
         W05E10.5b  27 NNNNNNKNDCKSVKTSKSFNASSMANHTMTKQYTEQNHNDQYYDVESRNGNRCLRQSKEENKKSRHEILETQTAMQR 103
                       11122222222333344444444444444444444454444444444434445555555555555555555555544 PP

>> B0513.2a  CE23510	WBGene00007195	status:Confirmed	UniProt:Q9U3S3	protein_id:CAB54184.1
   #    score  bias  c-Evalue  i-Evalue hmmfrom  hmm to    alifrom  ali to    envfrom  env to     acc
 ---   ------ ----- --------- --------- ------- -------    ------- -------    ------- -------    ----
   1 ?    4.9   2.1     0.061        12     202     357 ..      28     182 ..      12     192 .. 0.53

  Alignments for each domain:
  == domain 1    score: 4.9 bits;  conditional E-value: 0.061
  LHY_AEE27223-aln 202 efvpsvkevenkdesnesaetveeeknqklekedakqtsdndtskesklensaklveklvqse..emqavqnyprhvpvevldgslgtstqap 292
                       +f ++ ++   k++  e+ + ++  +  +l+  ++k++s++++ ++++ +++a+  ++ +++   +m+ ++n  + ++    +++      + 
          B0513.2a  28 TFFRESRKEDAKTSVPEAVKVTKALEFLELSMLKQKRISHMNKIHATECDQFAEEIDQSIEEMykKMEVAKNELADAKIVKRNRQEYRKLVNV 120
                       333333333333333333333333334455555555555666666666666665555555443446666666666666666666666666666 PP

  LHY_AEE27223-aln 293 ssdvsfqdsifdqvgeingspnlfshpaasatsesqnssarssvhqsfpafappftstknqddyr 357
                        ++v ++ ++++++ge++   +   +    +++   +   r ++ q+f  + + f+  + +dd  
          B0513.2a 121 LEEVPSRAETTRKLGEVKDDLERQHE---RQKVLEAKLMDRRNHLQAFMIILSNFQRFCAEDDDD 182
                       66677777777777766666552222...222222333445566677777777777777666555 PP

>> R05A10.1b  CE46761	WBGene00011018	status:Confirmed
   #    score  bias  c-Evalue  i-Evalue hmmfrom  hmm to    alifrom  ali to    envfrom  env to     acc
 ---   ------ ----- --------- --------- ------- -------    ------- -------    ------- -------    ----
   1 ?    4.6   0.1     0.079        16     175     256 ..     231     306 ..     220     321 .. 0.64

  Alignments for each domain:
  == domain 1    score: 4.6 bits;  conditional E-value: 0.079
  LHY_AEE27223-aln 175 apsssvssankksvstkealkksealkefvpsvkevenkdesnesaetveeeknqklekedakqtsdndtskesklensakl 256
                       a+sss  s    s+s +  ++k+  +++   s +++++ d+++   ++ +++++qk++ +d++++   ++++ sk++   k 
         R05A10.1b 231 AHSSSSMS---PSSSSSPSSSKIIGTQTVGASLQTIKSGDKHDTGLVDLNQRNDQKMSGSDKMKA---GSVHGSKSNVDWKG 306
                       33333333...344444444555555555566666666677778999999999******998874...66776666655555 PP


Internal pipeline statistics summary:
-------------------------------------
Query model(s):                            1  (741 nodes)
Target sequences:                      25547  (11210993 residues)
Passed MSV filter:                     25547  (1); expected 25547.0 (1)
Passed bias filter:                    25547  (1); expected 25547.0 (1)
Passed Vit filter:                     25547  (1); expected 25547.0 (1)
Passed Fwd filter:                     25547  (1); expected 25547.0 (1)
Initial search space (Z):              25547  [actual number of targets]
Domain search space  (domZ):             129  [number of targets reported over threshold]
# CPU time: 214.72u 0.18s 00:03:34.90 Elapsed: 00:00:56.60
# Mc/sec: 146.77
//
