# Supplementary material for: Potential Conservation of Circadian Clock Proteins in the phylum Nematoda as Revealed by Bioinformatic Searches
Source: PLoS One. 2014 Nov 14;9(11):e112871. doi: 10.1371/journal.pone.0112871 (PMC4232591; doi:10.1371/journal.pone.0112871)
Supplement: File S1 — HMM profiles used in this work and HMMsearch results. (ZIP) [file pone.0112871.s007.zip › HMMs-CE/Arabidopsis/GI_AEE30286-aln.fasta.hmm.res]

# hmmsearch :: search profile(s) against a sequence database
# HMMER 3.0 (March 2010); http://hmmer.org/
# Copyright (C) 2010 Howard Hughes Medical Institute.
# Freely distributed under the GNU General Public License (GPLv3).
# - - - - - - - - - - - - - - - - - - - - - - - - - - - - - - - - - - - -
# query HMM file:                  GI_AEE30286-aln.fasta.hmm
# target sequence database:        ../../../../ProteomasGus/wormpep229
# Max sensitivity mode:            on [all heuristic filters off]
# - - - - - - - - - - - - - - - - - - - - - - - - - - - - - - - - - - - -

Query:       GI_AEE30286-aln  [M=1169]
Scores for complete sequences (score includes all domains):
   --- full sequence ---   --- best 1 domain ---    -#dom-
    E-value  score  bias    E-value  score  bias    exp  N  Sequence    Description
    ------- ------ -----    ------- ------ -----   ---- --  --------    -----------
  ------ inclusion threshold ------
        0.3    9.1   0.0       0.37    8.8   0.0    1.0  1  C08B6.8a    CE05245	WBGene00007429	YJER protein	status:Confi
       0.31    9.0   0.1       0.44    8.5   0.1    1.1  1  F35C5.1     CE35520	WBGene00009390	status:Confirmed	UniProt:
       0.63    8.0   0.2       0.75    7.8   0.1    1.0  1  F02A9.3     CE00134	WBGene00001386	locus:far-2	status:Confir
       0.87    7.5   3.3       0.98    7.4   2.3    1.1  1  F26B1.1     CE44051	WBGene00017815	status:Partially_confirme
       0.97    7.4   2.3        1.1    7.3   1.6    1.0  1  C30H6.12    CE43622	WBGene00044238	status:Partially_confirme
        1.8    6.5   0.0        2.1    6.3   0.0    1.0  1  C08B6.8b    CE46479	WBGene00007429	status:Confirmed	protein_
        2.6    5.9   0.5        3.6    5.5   0.4    1.2  1  F32H2.7     CE39362	WBGene00009344	status:Confirmed	UniProt:
        4.3    5.2   2.5        4.9    5.1   1.8    1.0  1  ZK488.7     CE15363	WBGene00004177	locus:pqn-98	status:Parti
        4.9    5.1   0.3          5    5.0   0.2    1.2  1  F20A1.10    CE07100	WBGene00017621	status:Confirmed	UniProt:
        5.9    4.8   0.0        7.8    4.4   0.0    1.1  1  C08F1.6     CE08021	WBGene00015610	status:Confirmed	UniProt:
        6.2    4.7   1.6        6.8    4.6   1.1    1.2  1  W01B6.8     CE43627	WBGene00012174	status:Confirmed	UniProt:
        6.2    4.7   0.1        6.4    4.7   0.1    1.0  1  B0228.6     CE31283	WBGene00015063	status:Partially_confirme
        6.5    4.7   1.7        9.4    4.1   1.2    1.2  1  K02B12.8b   CE43850	WBGene00006976	locus:zhp-3	status:Confir
        6.5    4.6   1.7        9.3    4.1   1.2    1.2  1  K02B12.8a   CE34201	WBGene00006976	locus:zhp-3	status:Confir
        6.8    4.6   2.8        7.6    4.4   1.9    1.0  1  ZK488.10    CE15369	WBGene00004176	locus:pqn-97	status:Parti
        7.3    4.5   2.1        9.8    4.1   1.4    1.1  1  ZC15.3      CE16685	WBGene00013832	status:Confirmed	UniProt:
        7.4    4.5   0.1        7.7    4.4   0.1    1.0  1  ZK470.4     CE05089	WBGene00022746	status:Predicted	UniProt:
        7.5    4.4   0.1        7.3    4.5   0.1    1.0  1  K10B3.1a    CE07364	WBGene00019609	status:Partially_confirme
        7.6    4.4   0.3         11    3.9   0.2    1.1  1  K12B6.2     CE37129	WBGene00019667	status:Partially_confirme
        7.9    4.4   0.5        7.8    4.4   0.3    1.1  1  C05B5.1     CE00047	WBGene00007319	status:Confirmed	UniProt:
        8.4    4.3   2.6        9.1    4.2   1.8    1.0  1  R11G11.7    CE12752	WBGene00004144	locus:pqn-60	status:Confi
        8.6    4.2   0.2        9.3    4.1   0.1    1.0  1  D2062.7     CE09094	WBGene00017059	status:Confirmed	UniProt:
        8.7    4.2   0.0         12    3.8   0.0    1.1  1  Y94H6A.10   CE36575	WBGene00022382	status:Confirmed	UniProt:
        9.1    4.2   0.1         13    3.6   0.0    1.1  1  F54B11.3b   CE27761	WBGene00006816	locus:unc-84	status:Confi
        9.4    4.1   0.7        8.8    4.2   0.5    1.1  1  F13C5.1     CE46510	WBGene00017422	status:Confirmed	UniProt:
        9.8    4.1   1.3         13    3.7   0.9    1.0  1  C47E12.10   CE05454	WBGene00008153	status:Partially_confirme


Domain annotation for each sequence (and alignments):
>> C08B6.8a  CE05245	WBGene00007429	YJER protein	status:Confirmed	UniProt:Q17819	protein_id:CAA96590.1
   #    score  bias  c-Evalue  i-Evalue hmmfrom  hmm to    alifrom  ali to    envfrom  env to     acc
 ---   ------ ----- --------- --------- ------- -------    ------- -------    ------- -------    ----
   1 ?    8.8   0.0   0.00038      0.37     488     582 ..     103     191 ..      81     192 .. 0.76

  Alignments for each domain:
  == domain 1    score: 8.8 bits;  conditional E-value: 0.00038
  GI_AEE30286-aln 488 vatPlqPPilsWnlylPllkvleylPrgspseaclmrifvatveailrrtfPleesreqsrkarsasgvgsasknlavaelrtlvhslflesca 581
                       a P + Pi   ++y+  l +  y+P+     a  + i v+t++ +++r +P  ++  +++ ++ a+         ++ael+    s+f++s+a
         C08B6.8a 103 HALPGKSPIAGNSIYMDRLFIKKYMPKLD-KFAHYRCIDVSTIKGLVQRWYPDYKH-PKKQCTHRAF----DDIMESIAELKNYRESIFVKSTA 190
                      47788999******************975.5688999***************4333.2222222222....23345799*************99 PP

  GI_AEE30286-aln 582 s 582
                      s
         C08B6.8a 191 S 191
                      8 PP

>> F35C5.1  CE35520	WBGene00009390	status:Confirmed	UniProt:O45437	protein_id:CAB03050.2
   #    score  bias  c-Evalue  i-Evalue hmmfrom  hmm to    alifrom  ali to    envfrom  env to     acc
 ---   ------ ----- --------- --------- ------- -------    ------- -------    ------- -------    ----
   1 ?    8.5   0.1   0.00045      0.44     589     644 ..      19      72 ..      13      81 .. 0.60

  Alignments for each domain:
  == domain 1    score: 8.5 bits;  conditional E-value: 0.00045
  GI_AEE30286-aln 589 llfvvltvcvshealk.nGskrpkgeenasseeatedsksenkkekksrkkkkqGpv 644
                      l+  vltvcvs +++k   s+++ ++ ++s+ + ++d++++    + s+k++++   
          F35C5.1  19 LVLSVLTVCVSKKSQKsATSEKSLKSAATSNFSLISDKSERG---SSSEKVQRRDRN 72 
                      6678*********99934556666655555555555553333...223333333333 PP

>> F02A9.3  CE00134	WBGene00001386	locus:far-2	status:Confirmed	UniProt:P34383	protein_id:CAA79617.1
   #    score  bias  c-Evalue  i-Evalue hmmfrom  hmm to    alifrom  ali to    envfrom  env to     acc
 ---   ------ ----- --------- --------- ------- -------    ------- -------    ------- -------    ----
   1 ?    7.8   0.1   0.00076      0.75     839     910 ..      49     120 ..      30     126 .. 0.72

  Alignments for each domain:
  == domain 1    score: 7.8 bits;  conditional E-value: 0.00076
  GI_AEE30286-aln 839 kkkeesaaslklkeeekkeeevadts.ssgksiaslsldasdlanfltmdrkigfnlsaqallrsvlaekqel 910
                      ++ ee+aa ++l++++k+ +++++ + +++++  sl  +a  l  +lt+ +   ++++aqal++ ++a+ +el
          F02A9.3  49 ITAEEKAALKELAQNHKEYKTEEEFKaALKEKSPSLYEKAGKLEALLTA-KFEKLDATAQALVKKIIAKGREL 120
                      3344444444444444444444444436788899**************9.7889999************9998 PP

>> F26B1.1  CE44051	WBGene00017815	status:Partially_confirmed	UniProt:C7FZT0	protein_id:CCD64201.1
   #    score  bias  c-Evalue  i-Evalue hmmfrom  hmm to    alifrom  ali to    envfrom  env to     acc
 ---   ------ ----- --------- --------- ------- -------    ------- -------    ------- -------    ----
   1 ?    7.4   2.3     0.001      0.98     806     868 ..      45     107 ..      13     120 .. 0.75

  Alignments for each domain:
  == domain 1    score: 7.4 bits;  conditional E-value: 0.001
  GI_AEE30286-aln 806 ltsvkkdskkaleekkkessesaalekkeessskkkeesaaslklkeeekkeeevadtsssgk 868
                      +++ kk+skk ++++k+e+++s ++++k++++ +kk+e+++s+k  e ++ +++ ++++++  
          F26B1.1  45 AKKKKKESKKRKKTQKEEDCDSESIKQKKKKARVKKKEVRKSKKDVEDDEDDSNSKSAKKKAV 107
                      456677788888888888999999999988888888888777777776666666655553333 PP

>> C30H6.12  CE43622	WBGene00044238	status:Partially_confirmed	UniProt:Q564W5	protein_id:CAI79147.3
   #    score  bias  c-Evalue  i-Evalue hmmfrom  hmm to    alifrom  ali to    envfrom  env to     acc
 ---   ------ ----- --------- --------- ------- -------    ------- -------    ------- -------    ----
   1 ?    7.3   1.6    0.0011       1.1     767     866 ..      25     125 ..       9     151 .. 0.43

  Alignments for each domain:
  == domain 1    score: 7.3 bits;  conditional E-value: 0.0011
  GI_AEE30286-aln 767 kWdeeissrasslyn..lidihskavasivnkaepleaelkltsvkkdskkaleekkkessesaalekkeessskkkeesaaslklkeeekkee 858
                       W+  + sr +s+    +i  ++k + +    +   +  l  + ++++++k ++++++ s+++++++kk++++++++++s+++ k+ke+++ + 
         C30H6.12  25 DWNPALVSRRASVPMeiIIGGNGKPIFTATPSSTVGSPVLSDRRSSEEKEKKKSKSRSGSKKRSSSQKKKTTTTTTTKTSQKTAKKKEAKDVT- 117
                      566666555555432114455555555444444333333333333333333333333333333333333322222222222222222222222. PP

  GI_AEE30286-aln 859 evadtsss 866
                      +++d++ss
         C30H6.12 118 KEKDRESS 125
                      22222222 PP

>> C08B6.8b  CE46479	WBGene00007429	status:Confirmed	protein_id:CCD31032.1
   #    score  bias  c-Evalue  i-Evalue hmmfrom  hmm to    alifrom  ali to    envfrom  env to     acc
 ---   ------ ----- --------- --------- ------- -------    ------- -------    ------- -------    ----
   1 ?    6.3   0.0    0.0022       2.1     520     582 ..      17      74 ..       4      75 .. 0.68

  Alignments for each domain:
  == domain 1    score: 6.3 bits;  conditional E-value: 0.0022
  GI_AEE30286-aln 520 aclmrifvatveailrrtfPleesreqsrkarsasgvgsasknlavaelrtlvhslflescas 582
                      a  + i v+t++ +++r +P  ++  +++ ++ a+         ++ael+    s+f++s+as
         C08B6.8b  17 AHYRCIDVSTIKGLVQRWYPDYKH-PKKQCTHRAF----DDIMESIAELKNYRESIFVKSTAS 74 
                      55677899************4333.2222222222....2334579**************998 PP

>> F32H2.7  CE39362	WBGene00009344	status:Confirmed	UniProt:O17859	protein_id:CAB04247.2
   #    score  bias  c-Evalue  i-Evalue hmmfrom  hmm to    alifrom  ali to    envfrom  env to     acc
 ---   ------ ----- --------- --------- ------- -------    ------- -------    ------- -------    ----
   1 ?    5.5   0.4    0.0037       3.6     773     847 ..     309     383 ..     261     402 .. 0.80

  Alignments for each domain:
  == domain 1    score: 5.5 bits;  conditional E-value: 0.0037
  GI_AEE30286-aln 773 ssrasslynlidihskavasivnkaepleaelkltsvkkdskkaleekkkessesaalekkeessskkkeesaas 847
                      ++r+ss  +lid +sk v++ ++   p    l+++s+   s +++++ + +++es+ +++   ++ +  ++++ s
          F32H2.7 309 TARSSSNTSLIDTESKDVQTCIEIQSPTTGVLTAQSIATPSGSCQSVFTAKEIESIRSSQDVLTAVEILTDMSRS 383
                      5799****************************************9999999999988887766655533333332 PP

>> ZK488.7  CE15363	WBGene00004177	locus:pqn-98	status:Partially_confirmed	UniProt:O17021	protein_id:CCD71526.1
   #    score  bias  c-Evalue  i-Evalue hmmfrom  hmm to    alifrom  ali to    envfrom  env to     acc
 ---   ------ ----- --------- --------- ------- -------    ------- -------    ------- -------    ----
   1 ?    5.1   1.8     0.005       4.9     821     904 ..      54     134 ..      21     145 .. 0.54

  Alignments for each domain:
  == domain 1    score: 5.1 bits;  conditional E-value: 0.005
  GI_AEE30286-aln 821 kkessesaalekkeessskkkeesaaslklkeeekkeeevadtsssgksiaslsldasdlanfltmdrkigfnlsaqallrsvl 904
                      +++s ++ + +++ ++ +++++ s++ ++ +++++++ e+  ++++ + i++ls    +l ++l  d ++g +   q+ l+s+ 
          ZK488.7  54 SNSSLTQNQKDQQLQQWAQTNNLSNQYTDYTQQRDQQ-EQRMNQNTSQIISQLSSVQNQLESILNNDNQTGEQ--QQQALQSLT 134
                      2222222222222222222222333333333333333.33333356788899999999999999999998876..566666655 PP

>> F20A1.10  CE07100	WBGene00017621	status:Confirmed	UniProt:Q19616	protein_id:CCD66548.1
   #    score  bias  c-Evalue  i-Evalue hmmfrom  hmm to    alifrom  ali to    envfrom  env to     acc
 ---   ------ ----- --------- --------- ------- -------    ------- -------    ------- -------    ----
   1 ?    5.0   0.2    0.0051         5     787     851 ..      39     103 ..       7     114 .. 0.76

  Alignments for each domain:
  == domain 1    score: 5.0 bits;  conditional E-value: 0.0051
  GI_AEE30286-aln 787 skavasivnkaepleaelkltsvkkdskkaleekkkessesaalekkeessskkkeesaaslklk 851
                      + + a iv+ ae+++++l++ + +kd+k+a+++  +e ++ +++  k++  + +k+ +++ +++k
         F20A1.10  39 ETSAAGIVEVAEKYKTQLEALKDNKDDKEAIKKVFEEIKTDTDAYIKTQPEADQKAYATYIESKK 103
                      556789**************999999999998888887777776666666655554444433333 PP

>> C08F1.6  CE08021	WBGene00015610	status:Confirmed	UniProt:O17177	protein_id:CCD63714.1
   #    score  bias  c-Evalue  i-Evalue hmmfrom  hmm to    alifrom  ali to    envfrom  env to     acc
 ---   ------ ----- --------- --------- ------- -------    ------- -------    ------- -------    ----
   1 ?    4.4   0.0     0.008       7.8      91     150 ..      19      74 ..      10      90 .. 0.71

  Alignments for each domain:
  == domain 1    score: 4.4 bits;  conditional E-value: 0.008
  GI_AEE30286-aln  91 sciidgtlvydkkepPfasfislvsqssekeyseqWalacGeilrvlthynrPiykvekq 150
                      sci +  ++y ++++P++sf  lvs  s ++y     +acG +l ++   n   y  ek 
          C08F1.6  19 SCIFH--FSYLNHKTPLESFGELVSDVS-RNYEWAIFFACGCVLAIVLL-NPRFYAREKY 74 
                      67765..56889999********99876.567545557******98753.4344555544 PP

>> W01B6.8  CE43627	WBGene00012174	status:Confirmed	UniProt:Q23100	protein_id:CAA92621.2
   #    score  bias  c-Evalue  i-Evalue hmmfrom  hmm to    alifrom  ali to    envfrom  env to     acc
 ---   ------ ----- --------- --------- ------- -------    ------- -------    ------- -------    ----
   1 ?    4.6   1.1     0.007       6.8     591     656 ..      49     118 ..      24     180 .. 0.62

  Alignments for each domain:
  == domain 1    score: 4.6 bits;  conditional E-value: 0.007
  GI_AEE30286-aln 591 fvvltvcvshealknGskrpkgeenassee.ateds...ksenkkekksrkkkkqGpvaafdsyvlaavc 656
                       ++ t cvs +++k+ s r + +++ + +  at++s   +++++++  s+k  k+  ++  ds  +    
          W01B6.8  49 LIIGTTCVSKNSQKSKSSRETTSSERACKPaATSKSsliSEKSERRLSSEKSMKKEKITVIDSLKVPRRA 118
                      455599******9987777766655554440444433433333333444555566677777776555444 PP

>> B0228.6  CE31283	WBGene00015063	status:Partially_confirmed	UniProt:Q09223	protein_id:CCD61450.1
   #    score  bias  c-Evalue  i-Evalue hmmfrom  hmm to    alifrom  ali to    envfrom  env to     acc
 ---   ------ ----- --------- --------- ------- -------    ------- -------    ------- -------    ----
   1 ?    4.7   0.1    0.0066       6.4     603     696 ..      19     113 ..      10     152 .. 0.54

  Alignments for each domain:
  == domain 1    score: 4.7 bits;  conditional E-value: 0.0066
  GI_AEE30286-aln 603 lknGskrpkgeenasseeatedsksenkkekksrkkkkqGpvaafdsyvla.....avcalacelqlfpliskeankseskdsakiaksvklng 691
                      +k+Gsk ++ +    ++e+t+    +n+k kk+r+ k+   v a + + +a       c l  ++  f    ++ n+++sk+  +   ++ +++
          B0228.6  19 KKRGSKTSELK----QNETTDAVVVNNEKVKKRRNSKDSHIVLAKEIFAVAffslgMSCLLMADVSTFLWGINNPNSQQSKSIGSNIDQMSSEE 108
                      34455444444....4444444555666666666777666666555554441111045555555555544444444444443333333333333 PP

  GI_AEE30286-aln 692 sseel 696
                      +++++
          B0228.6 109 FQQKV 113
                      33333 PP

>> K02B12.8b  CE43850	WBGene00006976	locus:zhp-3	status:Confirmed	UniProt:C6KRL6	protein_id:CAZ65508.1
   #    score  bias  c-Evalue  i-Evalue hmmfrom  hmm to    alifrom  ali to    envfrom  env to     acc
 ---   ------ ----- --------- --------- ------- -------    ------- -------    ------- -------    ----
   1 ?    4.1   1.2    0.0095       9.4     792     915 ..      69     193 ..      23     207 .. 0.61

  Alignments for each domain:
  == domain 1    score: 4.1 bits;  conditional E-value: 0.0095
  GI_AEE30286-aln 792 sivnkaepleaelkltsvkkdskkaleekkkes..sesaalekkeessskkkeesaaslklkee..ekkeeevadtsssgksiaslsldasdla 881
                       + +   +++ ++  +++++d+     +k+ke+  + ++   +k ++  +++++ a+ +   ++  +k +++++++++++++i++ +++   ++
        K02B12.8b  69 MVADSLAKIQKKIDFQQSTRDHLVKYLTKEKEKkrQMEVYFRTKGQEFDSQRKKLAEATAWIQMaeKKLQASEEERVKAEREIEECQAKLKSMT 162
                      444555555556666666666544433333333003333344444444444444444444333300333444555558999************* PP

  GI_AEE30286-aln 882 nfltmdrkigfnlsaqallrsvlaekqelcfsvv 915
                      n++++d   g+n  +q+ +   lae qe + s+v
        K02B12.8b 163 NLMSADT-LGMN--SQTPFPFSLAESQETAPSLV 193
                      ***9975.3444..67777777777777776665 PP

>> K02B12.8a  CE34201	WBGene00006976	locus:zhp-3	status:Confirmed	UniProt:P90905	protein_id:CAB00037.3
   #    score  bias  c-Evalue  i-Evalue hmmfrom  hmm to    alifrom  ali to    envfrom  env to     acc
 ---   ------ ----- --------- --------- ------- -------    ------- -------    ------- -------    ----
   1 ?    4.1   1.2    0.0094       9.3     792     915 ..      69     193 ..      23     207 .. 0.61

  Alignments for each domain:
  == domain 1    score: 4.1 bits;  conditional E-value: 0.0094
  GI_AEE30286-aln 792 sivnkaepleaelkltsvkkdskkaleekkkes..sesaalekkeessskkkeesaaslklkee..ekkeeevadtsssgksiaslsldasdla 881
                       + +   +++ ++  +++++d+     +k+ke+  + ++   +k ++  +++++ a+ +   ++  +k +++++++++++++i++ +++   ++
        K02B12.8a  69 MVADSLAKIQKKIDFQQSTRDHLVKYLTKEKEKkrQMEVYFRTKGQEFDSQRKKLAEATAWIQMaeKKLQASEEERVKAEREIEECQAKLKSMT 162
                      444555555556666666666544433333333003333344444444444444444444333300333444555558999************* PP

  GI_AEE30286-aln 882 nfltmdrkigfnlsaqallrsvlaekqelcfsvv 915
                      n++++d   g+n  +q+ +   lae qe + s+v
        K02B12.8a 163 NLMSADT-LGMN--SQTPFPFSLAESQETAPSLV 193
                      ***9975.3444..67777777777777776665 PP

>> ZK488.10  CE15369	WBGene00004176	locus:pqn-97	status:Partially_confirmed	UniProt:O17024	protein_id:CCD71528.1
   #    score  bias  c-Evalue  i-Evalue hmmfrom  hmm to    alifrom  ali to    envfrom  env to     acc
 ---   ------ ----- --------- --------- ------- -------    ------- -------    ------- -------    ----
   1 ?    4.4   1.9    0.0077       7.6     823     894 ..      52     123 ..      18     141 .. 0.53

  Alignments for each domain:
  == domain 1    score: 4.4 bits;  conditional E-value: 0.0077
  GI_AEE30286-aln 823 essesaalekkeesssk..kkeesaaslklkeeekkeeevadtsssgksiaslsldasdlanfltmdrkigfnl 894
                      +s  s + ++k+++ ++  ++++ +++ +  ++++ ++e++ ++++ + i++ls    +l ++l  d ++g ++
         ZK488.10  52 NS--SLTQNQKDQQLQQwaQTNNLSSQYSDYTQQRDQQEQQMSQNTSQIISQLSSVQNQLESILNNDNQTGEQQ 123
                      21..1222222222222112222222333333333333333333567888888888889999999988888663 PP

>> ZC15.3  CE16685	WBGene00013832	status:Confirmed	UniProt:O18267	protein_id:CAB07711.1
   #    score  bias  c-Evalue  i-Evalue hmmfrom  hmm to    alifrom  ali to    envfrom  env to     acc
 ---   ------ ----- --------- --------- ------- -------    ------- -------    ------- -------    ----
   1 ?    4.1   1.4      0.01       9.8     782     859 ..     132     208 ..     108     224 .. 0.66

  Alignments for each domain:
  == domain 1    score: 4.1 bits;  conditional E-value: 0.01
  GI_AEE30286-aln 782 lidihskavasivnkaepleaelkltsvkkdskkaleekkkessesaalekkeessskkkeesaaslklkeeekkeee 859
                       +d   + v+ ++++a+ ++a+++++ +++ + + +++k ++++    ++  +++++++++ ++   + +++++k+ +
           ZC15.3 132 NVDTYAQKVSGMFQRADMMSANVQEQRTQQAEDNRMASKARDRIIYDIAQVATNMKTMSETIAKIDAREEQAAQKQ-A 208
                      5899999****************99999999998888888887655544444433333333333222222222222.2 PP

>> ZK470.4  CE05089	WBGene00022746	status:Predicted	UniProt:Q23504	protein_id:CCD69108.1
   #    score  bias  c-Evalue  i-Evalue hmmfrom  hmm to    alifrom  ali to    envfrom  env to     acc
 ---   ------ ----- --------- --------- ------- -------    ------- -------    ------- -------    ----
   1 ?    4.4   0.1    0.0079       7.7     154     208 ..       9      62 ..       2      74 .. 0.71

  Alignments for each domain:
  == domain 1    score: 4.4 bits;  conditional E-value: 0.0079
  GI_AEE30286-aln 154 aerssssssattsesadekassssleeeerkPlrplspWitdillaaPlGirsdy 208
                      ++++ + ++ ++s++++ +a+s+ ++ee+ + ++pl p i +  l    Gi  dy
          ZK470.4   9 TQKKGEARRQKASDQVSARAMSK-QNEEQDQTIKPLDPDIPNYRLRNDRGITDDY 62 
                      33344444555556665555544.44455578999*******9999999999999 PP

>> K10B3.1a  CE07364	WBGene00019609	status:Partially_confirmed	UniProt:Q21411	protein_id:CCD64597.1
   #    score  bias  c-Evalue  i-Evalue hmmfrom  hmm to    alifrom  ali to    envfrom  env to     acc
 ---   ------ ----- --------- --------- ------- -------    ------- -------    ------- -------    ----
   1 ?    4.5   0.1    0.0074       7.3     541     571 ..      10      40 ..       5      66 .. 0.78

  Alignments for each domain:
  == domain 1    score: 4.5 bits;  conditional E-value: 0.0074
  GI_AEE30286-aln 541 eesreqsrkarsasgvgsasknlavaelrtl 571
                      +++r+ +++a+++ +vgs  kn+a+a l+  
         K10B3.1a  10 SQQRNAEKTAKAKKAVGSDQKNAAMASLHHK 40 
                      4667778888888999**********99864 PP

>> K12B6.2  CE37129	WBGene00019667	status:Partially_confirmed	UniProt:O16382	protein_id:CCD70368.1
   #    score  bias  c-Evalue  i-Evalue hmmfrom  hmm to    alifrom  ali to    envfrom  env to     acc
 ---   ------ ----- --------- --------- ------- -------    ------- -------    ------- -------    ----
   1 ?    3.9   0.2     0.011        11    1056    1157 ..     150     252 ..     131     263 .. 0.76

  Alignments for each domain:
  == domain 1    score: 3.9 bits;  conditional E-value: 0.011
  GI_AEE30286-aln 1056 esglavadG.lsnllkcrlpatvrclshpsahvralsvsvlrdilnsdslklkkkkeekngikspsyqllkagvidWqadiekcleweah.s 1145
                        + +a+  G l +l+   ++  +r +   s + ral +    ++l++++ k+ kk+e ++g+ ++  + ++  +  W++ ++++l+ e + s
          K12B6.2  150 ANRVALLTGpLEELIEKLMAKGIRAMKAVSRETRALITPF-MELLKTEKTKIDKKIEIERGQLEDIEKRKQRILKMWEKSMNRSLTEEDKmS 240 
                       4555655554778888888999**************8876.589*******9999977777777777777777889*********9987537 PP

  GI_AEE30286-aln 1146 rratglslafld 1157
                       r+++ + ++ +d
          K12B6.2  241 RNCEQMFNKGID 252 
                       888888777665 PP

>> C05B5.1  CE00047	WBGene00007319	status:Confirmed	UniProt:P34289	protein_id:CAA83590.2
   #    score  bias  c-Evalue  i-Evalue hmmfrom  hmm to    alifrom  ali to    envfrom  env to     acc
 ---   ------ ----- --------- --------- ------- -------    ------- -------    ------- -------    ----
   1 ?    4.4   0.3     0.008       7.8     861     923 ..      79     139 ..      10     145 .] 0.55

  Alignments for each domain:
  == domain 1    score: 4.4 bits;  conditional E-value: 0.008
  GI_AEE30286-aln 861 adtsssgksiaslsldasdlanfltmdrkigfnlsaqallrsvlaekqelcfsvvsllWhkli 923
                      + +s s  ++  ++l a +l n+l+md ++  + +  +l +sv ++ +++ +svv  l +k +
          C05B5.1  79 TASSFSFATLPIYMLRAQNLMNLLSMDLENL-QPEQGTLSESV-EKMKNMLISVVNTLPKKAM 139
                      2222233444556789**********98765.54666666666.5666788999999988866 PP

>> R11G11.7  CE12752	WBGene00004144	locus:pqn-60	status:Confirmed	UniProt:O16948	protein_id:CCD64483.1
   #    score  bias  c-Evalue  i-Evalue hmmfrom  hmm to    alifrom  ali to    envfrom  env to     acc
 ---   ------ ----- --------- --------- ------- -------    ------- -------    ------- -------    ----
   1 ?    4.2   1.8    0.0093       9.1     827     894 ..      44     112 ..      21     140 .. 0.55

  Alignments for each domain:
  == domain 1    score: 4.2 bits;  conditional E-value: 0.0093
  GI_AEE30286-aln 827 saalekkeesssk.kkeesaaslklkeeekkeeevadtsssgksiaslsldasdlanfltmdrkigfnl 894
                       ++++k+++ ++  + ++ +++ +  +++++++e++ ++++ + i++ls+   +l ++l  d ++g + 
         R11G11.7  44 LSQMQKNQQLQQWaQMNNLSNEYSSYTQQRSQQEQQVSQQTSQIISQLSTVQNQLESILNNDNQTGAQK 112
                      222222222222212222222222222223332333333567788888888888888888888888763 PP

>> D2062.7  CE09094	WBGene00017059	status:Confirmed	UniProt:O16595	protein_id:CCD68441.1
   #    score  bias  c-Evalue  i-Evalue hmmfrom  hmm to    alifrom  ali to    envfrom  env to     acc
 ---   ------ ----- --------- --------- ------- -------    ------- -------    ------- -------    ----
   1 ?    4.1   0.1    0.0094       9.3     602     656 ..      38      91 ..      32     121 .. 0.79

  Alignments for each domain:
  == domain 1    score: 4.1 bits;  conditional E-value: 0.0094
  GI_AEE30286-aln 602 alknGskrpkgeenasseeatedsksenkkekksrkkkkqGpvaafdsyvlaavc 656
                      a++nG+   ++  n+++ e++++s++++ k ++++++k++G  a   +y la+v 
          D2062.7  38 AASNGTTDMEDAFNKKKAEMVKNSEEDMAK-MEKEREKNKGIFAKILAYGLATVI 91 
                      567888888888888888888888877755.555567999*********999885 PP

>> Y94H6A.10  CE36575	WBGene00022382	status:Confirmed	UniProt:Q75MI6	protein_id:CCD74211.1
   #    score  bias  c-Evalue  i-Evalue hmmfrom  hmm to    alifrom  ali to    envfrom  env to     acc
 ---   ------ ----- --------- --------- ------- -------    ------- -------    ------- -------    ----
   1 ?    3.8   0.0     0.012        12     659     709 ..      63     113 ..      59     125 .. 0.94

  Alignments for each domain:
  == domain 1    score: 3.8 bits;  conditional E-value: 0.012
  GI_AEE30286-aln 659 acelqlfpliskeankseskdsakiaksvklngsseelkngissavkhtrr 709
                       ce  ++++i  +   s+ k+s+ ++k+ k ++++e++++ is a+++t +
        Y94H6A.10  63 ECEAHITSFIFYKDMASDDKKSDPVEKALKESDLVEKAHKEISVAIEETTK 113
                      5999******************************************99976 PP

>> F54B11.3b  CE27761	WBGene00006816	locus:unc-84	status:Confirmed	UniProt:Q20745	protein_id:CAC42306.1
   #    score  bias  c-Evalue  i-Evalue hmmfrom  hmm to    alifrom  ali to    envfrom  env to     acc
 ---   ------ ----- --------- --------- ------- -------    ------- -------    ------- -------    ----
   1 ?    3.6   0.0     0.013        13     676     761 ..     237     322 ..     225     328 .. 0.89

  Alignments for each domain:
  == domain 1    score: 3.6 bits;  conditional E-value: 0.013
  GI_AEE30286-aln 676 eskdsakiaksvklngsseelkngissavkhtrrllaileallslkPssvGtswsyssneivaaamvaahvselfrrskaclhals 761
                       +  s+++++s k +g+s++ +     a  +t  +  i   ++s  P+  Gts + ++  +   ++    v+  fr+++a  +a++
        F54B11.3b 237 MTTRSQTLERSRKFDGLSKSPARRAAPAFVKTSTITRITAKVFSSSPFGEGTSENITPTVVTTRTVKQRSVTPRFRQTRATREAIT 322
                      456788999***********************************************99988888888899999****999998876 PP

>> F13C5.1  CE46510	WBGene00017422	status:Confirmed	UniProt:O76564	protein_id:CCD69437.1
   #    score  bias  c-Evalue  i-Evalue hmmfrom  hmm to    alifrom  ali to    envfrom  env to     acc
 ---   ------ ----- --------- --------- ------- -------    ------- -------    ------- -------    ----
   1 ?    4.2   0.5     0.009       8.8     149     196 ..     119     168 ..      34     173 .. 0.77

  Alignments for each domain:
  == domain 1    score: 4.2 bits;  conditional E-value: 0.009
  GI_AEE30286-aln 149 kqsseaerssssssattsesad..ekassssleeeerkPlrplspWitdi 196
                      + s ++e + ++ss+++s+ a+  e+  s+  +ee +k  r +  Wit+ 
          F13C5.1 119 SSSVQTEGTATKSSSKSSSDANfeENGASAEIDEETKKKQRGVFKWITNT 168
                      34444444444444444333331144455556677788888899999875 PP

>> C47E12.10  CE05454	WBGene00008153	status:Partially_confirmed	UniProt:Q18675	protein_id:CAA93102.1
   #    score  bias  c-Evalue  i-Evalue hmmfrom  hmm to    alifrom  ali to    envfrom  env to     acc
 ---   ------ ----- --------- --------- ------- -------    ------- -------    ------- -------    ----
   1 ?    3.7   0.9     0.013        13     604     641 ..      38      75 ..      24      86 .. 0.62

  Alignments for each domain:
  == domain 1    score: 3.7 bits;  conditional E-value: 0.013
  GI_AEE30286-aln 604 knGskrpkgeenasseeatedsksenkkekksrkkkkq 641
                      + Gsk++k++++++ e   eds+++++++k+   kk++
        C47E12.10  38 QCGSKKKKEKSESEDETEDEDSENQRRRKKRAADKKRK 75 
                      56899888877666665555555554444443333332 PP


Internal pipeline statistics summary:
-------------------------------------
Query model(s):                            1  (1169 nodes)
Target sequences:                      25547  (11210993 residues)
Passed MSV filter:                     25547  (1); expected 25547.0 (1)
Passed bias filter:                    25547  (1); expected 25547.0 (1)
Passed Vit filter:                     25547  (1); expected 25547.0 (1)
Passed Fwd filter:                     25547  (1); expected 25547.0 (1)
Initial search space (Z):              25547  [actual number of targets]
Domain search space  (domZ):              26  [number of targets reported over threshold]
# CPU time: 252.89u 0.13s 00:04:13.02 Elapsed: 00:01:07.30
# Mc/sec: 194.73
//
