# Supplementary material for: Potential Conservation of Circadian Clock Proteins in the phylum Nematoda as Revealed by Bioinformatic Searches
Source: PLoS One. 2014 Nov 14;9(11):e112871. doi: 10.1371/journal.pone.0112871 (PMC4232591; doi:10.1371/journal.pone.0112871)
Supplement: File S1 — HMM profiles used in this work and HMMsearch results. (ZIP) [file pone.0112871.s007.zip › HMMs-CE/Arabidopsis/DET1_AAB59299-aln.fasta.hmm.res]

# hmmsearch :: search profile(s) against a sequence database
# HMMER 3.0 (March 2010); http://hmmer.org/
# Copyright (C) 2010 Howard Hughes Medical Institute.
# Freely distributed under the GNU General Public License (GPLv3).
# - - - - - - - - - - - - - - - - - - - - - - - - - - - - - - - - - - - -
# query HMM file:                  DET1_AAB59299-aln.fasta.hmm
# target sequence database:        ../../../../ProteomasGus/wormpep229
# Max sensitivity mode:            on [all heuristic filters off]
# - - - - - - - - - - - - - - - - - - - - - - - - - - - - - - - - - - - -

Query:       DET1_AAB59299-aln  [M=529]
Scores for complete sequences (score includes all domains):
   --- full sequence ---   --- best 1 domain ---    -#dom-
    E-value  score  bias    E-value  score  bias    exp  N  Sequence   Description
    ------- ------ -----    ------- ------ -----   ---- --  --------   -----------
  ------ inclusion threshold ------
       0.52    9.4   0.7       0.87    8.6   0.5    1.3  1  Y71G12B.16 CE45612	WBGene00022154	locus:drag-1	status:Confir
        1.6    7.8   0.1        2.1    7.4   0.1    1.2  1  F47H4.11   CE42876	WBGene00009841	locus:fbxa-134	status:Part
        1.7    7.7   0.1        2.8    7.0   0.0    1.3  1  Y39E4B.8   CE24241	WBGene00006985	locus:zig-8	status:Confirm
        1.7    7.7   0.1        1.6    7.8   0.0    1.1  1  T02D1.9    CE43109	WBGene00138714	status:Predicted	UniProt:B
        1.7    7.7   0.7        2.1    7.4   0.5    1.0  1  B0563.10   CE42436	WBGene00077673	status:Confirmed	UniProt:B
          2    7.5   0.1        2.7    7.0   0.0    1.2  1  F43C11.8   CE44105	WBGene00018385	status:Partially_confirmed
          3    6.9   0.1        4.3    6.4   0.1    1.2  1  W04G5.8    CE40523	WBGene00012268	status:Partially_confirmed
        3.3    6.7   0.1        3.6    6.6   0.0    1.1  1  F22E5.21   CE38702	WBGene00044363	status:Partially_confirmed
        3.5    6.6   0.2        5.5    6.0   0.1    1.2  1  T22D1.11   CE17255	WBGene00020688	carboxyesterase	status:Par
        5.5    6.0   0.0         10    5.1   0.0    1.3  1  F38E11.5   CE18673	WBGene00009542	beta'-coat protein like	st
        5.6    6.0   0.1        6.1    5.9   0.1    1.0  1  C27A2.2a   CE04102	WBGene00004434	locus:rpl-22	ribosomal pro
        5.8    5.9   0.0        5.5    6.0   0.0    1.2  1  ZK1251.7   CE03854	WBGene00014242	locus:sdz-36	status:Partia
        6.3    5.8   1.5        8.7    5.3   1.0    1.1  1  Y51A2D.1   CE42310	WBGene00013072	Cysteine proteases (2 doma
        6.5    5.8   0.3        9.9    5.2   0.2    1.2  1  F55G1.15   CE43679	WBGene00018907	status:Partially_confirmed
        6.7    5.7   0.1         11    5.1   0.0    1.2  1  H34I24.1   CE19501	WBGene00019260	status:Partially_confirmed
        7.3    5.6   0.3         11    5.0   0.1    1.3  1  Y105C5B.4  CE33203	WBGene00005725	locus:srv-14	G-protein cou
        7.9    5.5   0.1         32    3.5   0.0    1.7  2  VZC374L.1  CE16527	WBGene00012162	serine\/threonine kinase	s
        9.8    5.2   0.0         15    4.6   0.0    1.2  1  F01G10.6   CE09168	WBGene00008509	status:Confirmed	UniProt:O


Domain annotation for each sequence (and alignments):
>> Y71G12B.16  CE45612	WBGene00022154	locus:drag-1	status:Confirmed	UniProt:Q95XN8	protein_id:CCD67994.1
   #    score  bias  c-Evalue  i-Evalue hmmfrom  hmm to    alifrom  ali to    envfrom  env to     acc
 ---   ------ ----- --------- --------- ------- -------    ------- -------    ------- -------    ----
   1 ?    8.6   0.5   0.00061      0.87      27      95 ..      32     101 ..       8     112 .. 0.80

  Alignments for each domain:
  == domain 1    score: 8.6 bits;  conditional E-value: 0.00061
  DET1_AAB59299-aln  27 tarrfyenlvpsytiydvecpdhsfrkftddgkylisfsrnhqdlivyrpkwlsfscke.edcdshdlps 95 
                        +  + yenlvp  t    ++ +  ++ + d  +y     r h   ++ r +w  f c++ e+c++    +
         Y71G12B.16  32 QKTKDYENLVPKATERYCQVLQTYLKCMNDTQRYCHGNLRFHSSELIMRRHWKEFECEKwESCNDNSHVK 101
                        55678**********999999999999999999**********99999*********8647777554433 PP

>> F47H4.11  CE42876	WBGene00009841	locus:fbxa-134	status:Partially_confirmed	UniProt:Q9XU26	protein_id:CAB07210.2
   #    score  bias  c-Evalue  i-Evalue hmmfrom  hmm to    alifrom  ali to    envfrom  env to     acc
 ---   ------ ----- --------- --------- ------- -------    ------- -------    ------- -------    ----
   1 ?    7.4   0.1    0.0015       2.1     358     400 ..      91     133 ..      85     162 .. 0.82

  Alignments for each domain:
  == domain 1    score: 7.4 bits;  conditional E-value: 0.0015
  DET1_AAB59299-aln 358 ivslyqnsadelyllfeqfsdhfhatsrnslhmnfisshsnni 400
                        i +l+  ++d+l ll ++f+   + +s +  + nf+ss  nn 
           F47H4.11  91 ITTLHTITSDDLVLLKDHFIHNQNPKSLTLNFQNFVSSDQNNE 133
                        77889999******************************99884 PP

>> Y39E4B.8  CE24241	WBGene00006985	locus:zig-8	status:Confirmed	UniProt:Q9U2J7	protein_id:CAB54429.2
   #    score  bias  c-Evalue  i-Evalue hmmfrom  hmm to    alifrom  ali to    envfrom  env to     acc
 ---   ------ ----- --------- --------- ------- -------    ------- -------    ------- -------    ----
   1 ?    7.0   0.0     0.002       2.8     210     261 ..     196     249 ..     187     264 .. 0.73

  Alignments for each domain:
  == domain 1    score: 7.0 bits;  conditional E-value: 0.002
  DET1_AAB59299-aln 210 hilqi.rdsgnlvdvraigafcreddelflnsnaqalskq.vsknkveneveks 261
                        +il++ rd+g +++  +i +   edd  +   ++q  + q v  nk e ++++s
           Y39E4B.8 196 YILKVkRDAGVVIETMRIRKATMEDDGNYACEHSQQKASQiVHINKAEAQTSNS 249
                        6887758***********************999995554404444444444333 PP

>> T02D1.9  CE43109	WBGene00138714	status:Predicted	UniProt:B6EU69	protein_id:CAR81376.1
   #    score  bias  c-Evalue  i-Evalue hmmfrom  hmm to    alifrom  ali to    envfrom  env to     acc
 ---   ------ ----- --------- --------- ------- -------    ------- -------    ------- -------    ----
   1 ?    7.8   0.0    0.0011       1.6     231     287 ..      36      86 ..       6      90 .. 0.76

  Alignments for each domain:
  == domain 1    score: 7.8 bits;  conditional E-value: 0.0011
  DET1_AAB59299-aln 231 reddelflnsnaqalskqvsknkveneveksqaesensflsgikqrllsfifrkiwn 287
                        +e+ e +l s+     +  +k k+++++ k+qa+ e+sf    k+rl+s  fr ++n
            T02D1.9  36 QENVESYLASSNM---RPEAKRKIQEQMAKKQAAIEKSFG---KKRLISLRFRCVSN 86 
                        5666777776655...556677888888888888888884...78888888888877 PP

>> B0563.10  CE42436	WBGene00077673	status:Confirmed	UniProt:B1Q234	protein_id:CCD62258.1
   #    score  bias  c-Evalue  i-Evalue hmmfrom  hmm to    alifrom  ali to    envfrom  env to     acc
 ---   ------ ----- --------- --------- ------- -------    ------- -------    ------- -------    ----
   1 ?    7.4   0.5    0.0015       2.1     389     443 ..      11      68 ..       8      74 .. 0.84

  Alignments for each domain:
  == domain 1    score: 7.4 bits;  conditional E-value: 0.0015
  DET1_AAB59299-aln 389 hmnfisshsnnihaleqlrliknkass...ssqfvkkmlaslpfscqsqspspyfdqs 443
                        ++ fis h+++ ++ +ql + +++  +     q +++ + s+    q+q+psp+f +s
           B0563.10  11 FVCFISIHAQQQWSPQQLAAYRQQYYNwwyNQQRMQQQIQSVQAIQQAQTPSPFFGNS 68 
                        6789*************99999887762224678888899***************876 PP

>> F43C11.8  CE44105	WBGene00018385	status:Partially_confirmed	UniProt:Q9U5C2	protein_id:CCD69626.1
   #    score  bias  c-Evalue  i-Evalue hmmfrom  hmm to    alifrom  ali to    envfrom  env to     acc
 ---   ------ ----- --------- --------- ------- -------    ------- -------    ------- -------    ----
   1 ?    7.0   0.0    0.0019       2.7      83     179 ..      77     184 ..      57     215 .. 0.79

  Alignments for each domain:
  == domain 1    score: 7.0 bits;  conditional E-value: 0.0019
  DET1_AAB59299-aln  83 ckeedcdshdlpskakkfdsfftqlysv..slassnelickdf..flylesnqfglfatstaqihd......apategaiqgvpsieki.tf 163
                        ++ e+ d  d p k+   +  f ++ ++  + +ss++l+c+    f  +  ++ gl+ + +a++++      + + + a +    ieki t 
           F43C11.8  77 TRTEEKDPIDSPPKCASHQYNFAEFVCIepTCSSSDKLMCRTCeeFGAHAGHNRGLLQSEAAKLRQflsgklSRSEDLASKIDANIEKIgTA 168
                        4678899999*****************9434678999**985433788899999***9999988763322223334446666678****778 PP

  DET1_AAB59299-aln 164 hllrledgvildekvf 179
                        +l  l+dg++++ek  
           F43C11.8 169 QLTNLDDGEVFQEKKV 184
                        999*******998754 PP

>> W04G5.8  CE40523	WBGene00012268	status:Partially_confirmed	UniProt:O18172	protein_id:CAB07684.2
   #    score  bias  c-Evalue  i-Evalue hmmfrom  hmm to    alifrom  ali to    envfrom  env to     acc
 ---   ------ ----- --------- --------- ------- -------    ------- -------    ------- -------    ----
   1 ?    6.4   0.1     0.003       4.3      45      98 ..     270     325 ..     223     332 .. 0.74

  Alignments for each domain:
  == domain 1    score: 6.4 bits;  conditional E-value: 0.003
  DET1_AAB59299-aln  45 ecpdhsfrkf.tddgkylisfsrnhqdlivyrpkwlsfscke.edcdshdlpskak 98 
                        +c  ++   +     +y++sf r + +  vyr k   f  +e  +  +hdl s+ +
            W04G5.8 270 DCGGYAHHAYyGVRSRYIVSFRRGKCNAAVYRSKSFNFVSQElRNNFQHDLESRIN 325
                        6777776654145789******************9999887624455788888765 PP

>> F22E5.21  CE38702	WBGene00044363	status:Partially_confirmed	UniProt:Q4W518	protein_id:CCD68461.1
   #    score  bias  c-Evalue  i-Evalue hmmfrom  hmm to    alifrom  ali to    envfrom  env to     acc
 ---   ------ ----- --------- --------- ------- -------    ------- -------    ------- -------    ----
   1 ?    6.6   0.0    0.0026       3.6      27      78 ..      35      87 ..      10     127 .. 0.83

  Alignments for each domain:
  == domain 1    score: 6.6 bits;  conditional E-value: 0.0026
  DET1_AAB59299-aln 27 tarrfyenlvpsytiydvecpdhsfrkftddgkylisfsrnhqdlivyrpk.w 78
                          rf  n v  + +yd      +   f d  + ++s    + ++ivyr + w
           F22E5.21 35 ELMRFLTNDVFYIIVYDNYGESECHTLFGDKKQLIVSVNPGKCNIIVYRSHeW 87
                       467999999*99*************************************7524 PP

>> T22D1.11  CE17255	WBGene00020688	carboxyesterase	status:Partially_confirmed	UniProt:Q9GZG9	protein_id:CCD62027.1
   #    score  bias  c-Evalue  i-Evalue hmmfrom  hmm to    alifrom  ali to    envfrom  env to     acc
 ---   ------ ----- --------- --------- ------- -------    ------- -------    ------- -------    ----
   1 ?    6.0   0.1    0.0039       5.5     326     384 ..     452     513 ..     440     535 .. 0.75

  Alignments for each domain:
  == domain 1    score: 6.0 bits;  conditional E-value: 0.0039
  DET1_AAB59299-aln 326 llikfgsvdggvsrsadqhpaffavynmett.eivslyqnsadel..yllfeqfsdhfhats 384
                         ++kfg   gg   s+ +++++f  y  ett e  s+  n  +e+  y l + f    ++t+
           T22D1.11 452 NFVKFGEPGGGFEMSTFENSSYFNFYWNETTgEKSSMKTNFEKEIikYWLKDMFEYDQNITA 513
                        589**********************9888774677888888888744666666654444444 PP

>> F38E11.5  CE18673	WBGene00009542	beta'-coat protein like	status:Partially_confirmed	UniProt:Q20168	protein_id:CAA9277
   #    score  bias  c-Evalue  i-Evalue hmmfrom  hmm to    alifrom  ali to    envfrom  env to     acc
 ---   ------ ----- --------- --------- ------- -------    ------- -------    ------- -------    ----
   1 ?    5.1   0.0    0.0073        10     488     510 ..     223     245 ..     185     254 .. 0.85

  Alignments for each domain:
  == domain 1    score: 5.1 bits;  conditional E-value: 0.0073
  DET1_AAB59299-aln 488 gsldgrakkissflfhpflplal 510
                         +ldg+a+++ss  fhp lpl +
           F38E11.5 223 QTLDGHAQNVSSVCFHPELPLII 245
                        578*****************987 PP

>> C27A2.2a  CE04102	WBGene00004434	locus:rpl-22	ribosomal protein L22	status:Confirmed	UniProt:P52819	protein_id:CCD630
   #    score  bias  c-Evalue  i-Evalue hmmfrom  hmm to    alifrom  ali to    envfrom  env to     acc
 ---   ------ ----- --------- --------- ------- -------    ------- -------    ------- -------    ----
   1 ?    5.9   0.1    0.0043       6.1     227     309 ..      34     121 ..      10     125 .. 0.67

  Alignments for each domain:
  == domain 1    score: 5.9 bits;  conditional E-value: 0.0043
  DET1_AAB59299-aln 227 gafcreddelflnsnaqalskqvsknkveneveksqaesensflsgi..kqrllsfifrkiwnee.tdktlrvqslkkkf....yfhfqd 309
                        g +  ed e fln + ++     +     n+v+ + a+s+ s +s +   +r l ++ +k  + +   + lrv +++k+     yfh++d
           C27A2.2a  34 GILRIEDLEAFLNEKIKVNG--KTGHLAANNVKVEVAKSKVSVVSEVpfSKRYLKYLTKKYLKRNsLRDWLRVVAVNKNTyevrYFHIND 121
                        56667999*****9999444..344445566666777777777776633799*****999766541578899999888752333577766 PP

>> ZK1251.7  CE03854	WBGene00014242	locus:sdz-36	status:Partially_confirmed	UniProt:Q23434	protein_id:CAA92503.1
   #    score  bias  c-Evalue  i-Evalue hmmfrom  hmm to    alifrom  ali to    envfrom  env to     acc
 ---   ------ ----- --------- --------- ------- -------    ------- -------    ------- -------    ----
   1 ?    6.0   0.0    0.0039       5.5     254     291 ..       8      45 ..       2     133 .. 0.76

  Alignments for each domain:
  == domain 1    score: 6.0 bits;  conditional E-value: 0.0039
  DET1_AAB59299-aln 254 veneveksqaesensflsgikqrllsfifrkiwneetd 291
                         +ne +++  ++e++fl  i+q+   +if  i +e  d
           ZK1251.7   8 KNNESQNDCDAAEQAFLENIRQQATKYIFPPIEEEPID 45 
                        45666777788999***************999888654 PP

>> Y51A2D.1  CE42310	WBGene00013072	Cysteine proteases (2 domains)	status:Partially_confirmed	UniProt:O62484	protein_id:
   #    score  bias  c-Evalue  i-Evalue hmmfrom  hmm to    alifrom  ali to    envfrom  env to     acc
 ---   ------ ----- --------- --------- ------- -------    ------- -------    ------- -------    ----
   1 ?    5.3   1.0    0.0062       8.7     362     487 ..      33     164 ..       9     170 .. 0.62

  Alignments for each domain:
  == domain 1    score: 5.3 bits;  conditional E-value: 0.0062
  DET1_AAB59299-aln 362 yqnsadelyllfeqfsdhfhat....srnsl.hmnfisshsnnihaleql..rliknkassssqfvkkmlaslpfscqsqspspyfdqslfr 446
                         ++  +++y+ f +f  +f  t    ++n l   nf+ s  n +  l++   ++ +n   +++qf   + +s  +   s+ p    ++s+f 
           Y51A2D.1  33 DRDHPEKVYQEFVEFKKKFSRTykseAENQLrLQNFVKSRNNVV-RLNKNaqKAGRNSNFAVNQFSD-LTTSELHQRLSRFPPNLTENSVFH 122
                        44566788998888888876551111444442468999986655.4444300233333334455543.445555566778888899999997 PP

  DET1_AAB59299-aln 447 fd.eklisaidrhrqstdhpikfisrrqpnvlkfkikpgpea 487
                         + +kl+  +  +rq ++    f  r q    ++ + p  + 
           Y51A2D.1 123 KNfKKLLGKTRTKRQNSEFARNFDLRSQKVNGRYIVGPIKNQ 164
                        6537899999999****9999999988877777766666555 PP

>> F55G1.15  CE43679	WBGene00018907	status:Partially_confirmed	UniProt:Q20854	protein_id:CCD69401.1
   #    score  bias  c-Evalue  i-Evalue hmmfrom  hmm to    alifrom  ali to    envfrom  env to     acc
 ---   ------ ----- --------- --------- ------- -------    ------- -------    ------- -------    ----
   1 ?    5.2   0.2     0.007       9.9     165     200 ..     329     365 ..     314     377 .. 0.77

  Alignments for each domain:
  == domain 1    score: 5.2 bits;  conditional E-value: 0.007
  DET1_AAB59299-aln 165 llrledgvildekvfkndfvnlahslg.vflyddlla 200
                           ++  +++d++ ++nd++nla ++  vf++  l a
           F55G1.15 329 YYTIDFDELVDDHYMTNDYINLAANICqVFFFGALYA 365
                        4456667899***************963777776655 PP

>> H34I24.1  CE19501	WBGene00019260	status:Partially_confirmed	UniProt:O76673	protein_id:CCD72018.1
   #    score  bias  c-Evalue  i-Evalue hmmfrom  hmm to    alifrom  ali to    envfrom  env to     acc
 ---   ------ ----- --------- --------- ------- -------    ------- -------    ------- -------    ----
   1 ?    5.1   0.0    0.0074        11     132     153 ..      10      31 ..       5      40 .. 0.91

  Alignments for each domain:
  == domain 1    score: 5.1 bits;  conditional E-value: 0.0074
  DET1_AAB59299-aln 132 fglfatstaqihdapategaiq 153
                        f lfats aq + ++atega++
           H34I24.1  10 FVLFATSHAQEDGSTATEGALE 31 
                        88*****************986 PP

>> Y105C5B.4  CE33203	WBGene00005725	locus:srv-14	G-protein coupled receptor, srv family	status:Partially_confirmed	UniP
   #    score  bias  c-Evalue  i-Evalue hmmfrom  hmm to    alifrom  ali to    envfrom  env to     acc
 ---   ------ ----- --------- --------- ------- -------    ------- -------    ------- -------    ----
   1 ?    5.0   0.1    0.0077        11     369     408 ..     201     240 ..     196     262 .. 0.89

  Alignments for each domain:
  == domain 1    score: 5.0 bits;  conditional E-value: 0.0077
  DET1_AAB59299-aln 369 lyllfeqfsdhfhatsrnslhmnfisshsnnihaleqlrl 408
                        lyl++ +f+  +  + rns  +nf  s+s +i+ l ++rl
          Y105C5B.4 201 LYLIIAYFYLFYSLKKRNSRIANFPVSKSKQIQKLREIRL 240
                        9********************************9999986 PP

>> VZC374L.1  CE16527	WBGene00012162	serine\/threonine kinase	status:Partially_confirmed	UniProt:O01706	protein_id:CAB08
   #    score  bias  c-Evalue  i-Evalue hmmfrom  hmm to    alifrom  ali to    envfrom  env to     acc
 ---   ------ ----- --------- --------- ------- -------    ------- -------    ------- -------    ----
   1 ?    3.5   0.0     0.022        32     205     243 ..      74     112 ..      63     129 .. 0.77
   2 ?   -0.8   0.0      0.46   6.5e+02      29      54 ..     159     184 ..     144     187 .. 0.84

  Alignments for each domain:
  == domain 1    score: 3.5 bits;  conditional E-value: 0.022
  DET1_AAB59299-aln 205 ryqtihilqirdsgnlvdvraigafcreddelflnsnaq 243
                         y t+h +q  +sg l+ v++i +    d+  +l+ +  
          VZC374L.1  74 YYGTVHKMQHNESGRLIAVKKIRYNNICDQTRLLKEHDT 112
                        589******************987666666666655544 PP

  == domain 2    score: -0.8 bits;  conditional E-value: 0.46
  DET1_AAB59299-aln  29 rrfyenlvpsytiydvecpdhsfrkf 54 
                         r+ en++  +t++ v++ d+  rk+
          VZC374L.1 159 SRLNENIIGHITVCIVDALDYLKRKL 184
                        46889***************999986 PP

>> F01G10.6  CE09168	WBGene00008509	status:Confirmed	UniProt:O17764	protein_id:CAB02894.1
   #    score  bias  c-Evalue  i-Evalue hmmfrom  hmm to    alifrom  ali to    envfrom  env to     acc
 ---   ------ ----- --------- --------- ------- -------    ------- -------    ------- -------    ----
   1 ?    4.6   0.0      0.01        15     217     257 ..     128     171 ..     120     184 .. 0.74

  Alignments for each domain:
  == domain 1    score: 4.6 bits;  conditional E-value: 0.01
  DET1_AAB59299-aln 217 sgnlvdvraigafcredd...elflnsnaqalskqvsknkvene 257
                         gn+v+v+ +  fc   d   +l ++ n+q++  ++++n++ n+
           F01G10.6 128 KGNIVNVKMMAMFCEGTDlcnNLQIDFNSQMTCANQTNNNLLNN 171
                        69************987744468888888866655555544443 PP


Internal pipeline statistics summary:
-------------------------------------
Query model(s):                            1  (529 nodes)
Target sequences:                      25547  (11210993 residues)
Passed MSV filter:                     25547  (1); expected 25547.0 (1)
Passed bias filter:                    25547  (1); expected 25547.0 (1)
Passed Vit filter:                     25547  (1); expected 25547.0 (1)
Passed Fwd filter:                     25547  (1); expected 25547.0 (1)
Initial search space (Z):              25547  [actual number of targets]
Domain search space  (domZ):              18  [number of targets reported over threshold]
# CPU time: 92.60u 0.04s 00:01:32.64 Elapsed: 00:00:24.82
# Mc/sec: 238.95
//
